# Supplementary material for: Measuring information flux between social media and stock prices with Transfer Entropy
Source: PLoS One. 2021 Sep 23;16(9):e0257686. doi: 10.1371/journal.pone.0257686 (PMC8459996; doi:10.1371/journal.pone.0257686)
Supplement: S1 Data — (ZIP) [file pone.0257686.s001.zip › DATA BASES/18.-GE/dataminer (90).xlsx]

## Sheet: SheetJS
UserName	FullName	Date	First Hashtags	Alt Hashtags	Tweet (Message Text)	Retweets	Retweets (w/ Text)	Likes	Likes (w/ Text)	URL Path
@JeffImmelt @JeffImmelt @JeffImmelt @JeffImmelt @JeffImmelt	Jeff Immelt‏Verified account @JeffImmelt	16 Dec 2015	#DigitalIndustrial		2015 was a year of #DigitalIndustrial transformation for $GE. Proud of what the team has accomplished	18 51 51 82 82	Retweet 51 Retweeted 51		Like 82 Liked 82	/JeffImmelt/status/677260070367854592
@CBOE @CBOE @CBOE @CBOE @CBOE	Cboe‏Verified account @CBOE	17 Dec 2015			Actives on open @ CBOE: $AAPL $BAC $FB $SUNE $P $NFLX $GE $AMZN $MSFT $NOK	2 2	Retweet 2 Retweeted 2		Like Liked	/CBOE/status/677502758245801984
@canuck2usa @canuck2usa @canuck2usa @canuck2usa @canuck2usa	CtheLightTrading‏ @canuck2usa	29 Dec 2015			$GE new highs on the move grinder	2 2 2 3 3	Retweet 2 Retweeted 2		Like 3 Liked 3	/canuck2usa/status/681893642219450369
@JBoorman @JBoorman @JBoorman @JBoorman @JBoorman	Jon Boorman‏Verified account @JBoorman	29 Dec 2015			and it's not just tech, look at $GE pic.twitter.com/Zf1YH1XUr7	2 2 2 10 10	Retweet 2 Retweeted 2		Like 10 Liked 10	/JBoorman/status/681909480179675136
@canuck2usa @canuck2usa @canuck2usa @canuck2usa @canuck2usa	CtheLightTrading‏ @canuck2usa	28 Dec 2015			$GE looks like it wants to break higher	1 1 1 3 3	Retweet 1 Retweeted 1		Like 3 Liked 3	/canuck2usa/status/681542370802962433
@alexandriatech @alexandriatech @alexandriatech @alexandriatech @alexandriatech	@AlexandriaTech‏ @alexandriatech	28 Dec 2015	#sentiment,SP1500,stocks,stocktrading,predictiveanalytics,bigdata	#SP1500	Top #sentiment for #SP1500 #stocks at market open: $AMZN $QCOM $SPLS $WMT $GE (2015/12/28) #stocktrading #predictiveanalytics #bigdata	3 3	Retweet 3 Retweeted 3		Like Liked	/alexandriatech/status/681482243781582848
@MarketsRecap @MarketsRecap @MarketsRecap @MarketsRecap @MarketsRecap	TalkMarkets Recap‏ @MarketsRecap	27 Dec 2015			Apple And Others Are Hurting U.S. Taxpayers $BA $GE $VZ $AAPL http://goo.gl/BC7bru	2 2	Retweet 2 Retweeted 2		Like Liked	/MarketsRecap/status/681333517427585025
@ChrisDeMuthJr @ChrisDeMuthJr @ChrisDeMuthJr @ChrisDeMuthJr @ChrisDeMuthJr	Chris DeMuth Jr‏ @ChrisDeMuthJr	24 Dec 2015			GE Selling & Sifting the World Closing http://bit.ly/1PmkCLL ( $GE ) pic.twitter.com/7KIJDgEVDi	1 1 2 2	Retweet 1 Retweeted 1		Like 2 Liked 2	/ChrisDeMuthJr/status/680046260699684864
@canuck2usa @canuck2usa @canuck2usa @canuck2usa @canuck2usa	CtheLightTrading‏ @canuck2usa	23 Dec 2015			$GE wow	2 4 4	Retweet Retweeted		Like 4 Liked 4	/canuck2usa/status/679745429244788736
@HVST @HVST @HVST @HVST @HVST	Harvest Exchange‏ @HVST	22 Dec 2015	#stocks,disruptourfuture	#disruptourfuture	$GE Faces A New Year And Era - @ChrisDeMuthJr http://buff.ly/1YusiTX #stocks #2016 #disruptourfuturepic.twitter.com/Wj2kJELZhN	1 1 2 2	Retweet 1 Retweeted 1		Like 2 Liked 2	/HVST/status/679360274055438336
@ReutersMoney @ReutersMoney @ReutersMoney @ReutersMoney @ReutersMoney	Reuters Money‏Verified account @ReutersMoney	22 Dec 2015			Top 2015 U.S. stock funds stay defensive heading into 2016 http://reut.rs/1myfDhQ @DKRandall w/ $FB, $GE $HSY etcpic.twitter.com/ezQw8ZTdsa	2 2 2 2	Retweet 2 Retweeted 2		Like 2 Liked 2	/ReutersMoney/status/679353014902239233
@FactSet @FactSet @FactSet @FactSet @FactSet	FactSet‏Verified account @FactSet	21 Dec 2015			$MSFT and $GE have largest cash balances in $SPX (Ex-Financials) at end of Q3 http://ow.ly/WccsE pic.twitter.com/lnERUR3dYF	4 4 7 7	Retweet 4 Retweeted 4		Like 7 Liked 7	/FactSet/status/679066418562867200
@TheStreet @TheStreet @TheStreet @TheStreet @TheStreet	TheStreet‏Verified account @TheStreet	20 Dec 2015			Why is GE's CEO Jeffrey Immelt so bullish on 2016? http://bit.ly/1JfjXqZ $GE pic.twitter.com/TpESLQPIgn	1 5 5 7 7	Retweet 5 Retweeted 5		Like 7 Liked 7	/TheStreet/status/678813668360998912
@outsizedreturn @outsizedreturn @outsizedreturn @outsizedreturn @outsizedreturn	Alexander Alt Cap GP‏ @outsizedreturn	18 Dec 2015			Corcelli's 30 Second Morning Mkt Update $spy $yinn $vxx $amzn $baba $crm $hubs $aapl $msft $apa $apc $rth $ge $t $fpic.twitter.com/9KdGQHYPyp	4 4 4 4	Retweet 4 Retweeted 4		Like 4 Liked 4	/outsizedreturn/status/677852206251515904
@YahooFinance @YahooFinance @YahooFinance @YahooFinance @YahooFinance	Yahoo Finance‏Verified account @YahooFinance	18 Dec 2015			Early movers: $LEN, $BBRY, $DRI, $KMX, $GE, $AMZN & more http://yhoo.it/1T5R46e	9 9 5 5	Retweet 9 Retweeted 9		Like 5 Liked 5	/YahooFinance/status/677839924683501568
@Jeanyangny @Jeanyangny @Jeanyangny @Jeanyangny @Jeanyangny	Jeanyangny‏ @Jeanyangny	17 Dec 2015	#dividends		These stocks are up on the year — and pay big #dividends $MCD, $PFE, $GE http://www.cnbc.com/2015/12/11/these-stocks-are-up-on-the-year--and-pay-big-dividends.html?__source=yahoo%257cfinance%257cheadline%257cheadline%257cstory&par=yahoo&doc=103230631 …	2 2 2 2	Retweet 2 Retweeted 2		Like 2 Liked 2	/Jeanyangny/status/677672704300969985
@CBOE_TV @CBOE_TV @CBOE_TV @CBOE_TV @CBOE_TV	CBOE TV‏ @CBOE_TV	17 Dec 2015	#optionstrading,weeklys	#weeklys	#optionstrading #weeklys: $BAC, $AAPL, $GE, $DIS @starwars, $NKE, $AMZN, $VIX @AngieMiles http://www.cboe.com/tradtool/webcast.aspx?channelId=dd1a93e2d343438da9ac79c1073bf80e&channelListId=87ce30f5be214b01be55fc231a256371&mediaId=26ba52943d894bfd992d76fc2f013117 …pic.twitter.com/mKWnP108Y3	6 6 2 2	Retweet 6 Retweeted 6		Like 2 Liked 2	/CBOE_TV/status/677558450075934720
@hedgefundclone @hedgefundclone @hedgefundclone @hedgefundclone @hedgefundclone	hedgefundclone‏ @hedgefundclone	16 Dec 2015			A block of 90,000 $GE March $33 calls options printed at 22 cents today. Nice trade to piggyback billionaire Nelson Peltz activism!	2 2 4 4	Retweet 2 Retweeted 2		Like 4 Liked 4	/hedgefundclone/status/677325434661560321
@EvanMedeiros @EvanMedeiros @EvanMedeiros @EvanMedeiros @EvanMedeiros	Evan Medeiros‏ @EvanMedeiros	16 Dec 2015			NEW VIDEO: market recap and trade ideas http://stks.co/h3d90 $SPY $QQQ $AAPL $FB $BABA $NFLX $GE $OC & more	3 3 4 4	Retweet 3 Retweeted 3		Like 4 Liked 4	/EvanMedeiros/status/677241057961074688
@GE_Reports @GE_Reports @GE_Reports @GE_Reports @GE_Reports	GE Reports‏Verified account @GE_Reports	16 Dec 2015			"There's a materials revolution, and GE is in the lead" - @JeffImmelt at $GE Annual Outlook Investor Meeting http://invent.ge/1Oua1vw	2 2 2 2	Retweet 2 Retweeted 2		Like 2 Liked 2	/GE_Reports/status/677230657744060417
@AmyAtrade @AmyAtrade @AmyAtrade @AmyAtrade @AmyAtrade	Amy‏ @AmyAtrade	16 Dec 2015			$GE Looks pretty good, nice box formation, watching for a break. pic.twitter.com/KpenuFbJE1	2 2 3 3	Retweet 2 Retweeted 2		Like 3 Liked 3	/AmyAtrade/status/677186171932282880
@GE_Power @GE_Power @GE_Power @GE_Power @GE_Power	GE Power‏Verified account @GE_Power	16 Dec 2015			See what $GE has accomplished on the road to becoming the world's only digital industrial company. http://invent.ge/1Uz1Lzk	3 3 4 4	Retweet 3 Retweeted 3		Like 4 Liked 4	/GE_Power/status/677146394499678209
@CBOE @CBOE @CBOE @CBOE @CBOE	Cboe‏Verified account @CBOE	15 Dec 2015			Actives on open @ CBOE: $BAC $AAPL $FB $NFLX $GE $MSFT $TWTR $C $GPRO $AMZN	4 4 5 5	Retweet 4 Retweeted 4		Like 5 Liked 5	/CBOE/status/676774300448370689
@bmangh @bmangh @bmangh @bmangh @bmangh	Bharat Manghnani‏ @bmangh	13 Dec 2015			The Truth About Corporate America's Biggest Tax Dodgers via @daily_finance $GE $PFE $AAPL	5 5 1 1	Retweet 5 Retweeted 5		Like 1 Liked 1	/bmangh/status/676044833799192577
@CNNBusiness @CNNBusiness @CNNBusiness @CNNBusiness @CNNBusiness	CNN Business‏Verified account @CNNBusiness	12 Dec 2015			You don't need to be in Silicon Valley to land a cool tech job. Who else is hiring: http://cnnmon.ie/1lBvtrP $GE pic.twitter.com/vdFrUHexZO	1 35 35 39 39	Retweet 35 Retweeted 35		Like 39 Liked 39	/CNNBusiness/status/675920335833796608
@apppro1 @apppro1 @apppro1 @apppro1 @apppro1	apppro‏ @apppro1	12 Dec 2015			China economy shows signs of steadying http://stks.co/s3Jag $SPX $DIS $AAPL $VIX $BAC $C $GE $Fpic.twitter.com/vsquJVcogV	3 3 3 3	Retweet 3 Retweeted 3		Like 3 Liked 3	/apppro1/status/675661344671055873
@outsizedreturn @outsizedreturn @outsizedreturn @outsizedreturn @outsizedreturn	Alexander Alt Cap GP‏ @outsizedreturn	11 Dec 2015			Corcelli's 30 Second End of Week Mkt Recap $spy $oil $uso $nky $yinn $aapl $ge $f $t $gpro $amzn $rth $crm $hubs $ppic.twitter.com/r27zxleWN9	3 3 4 4	Retweet 3 Retweeted 3		Like 4 Liked 4	/outsizedreturn/status/675406221009149953
@jimcramer @jimcramer @jimcramer @jimcramer @jimcramer @daveweiss68 @jimcramer	Jim Cramer‏Verified account @jimcramer For All Intents and Porpoises @daveweiss68	10 Dec 2015			Not quite sure what to say. I have been pounding the table on $GE forever. Had Jeff on last week! https://twitter.com/daveweiss68/status/675086648812675073 … .@jimcramer Nothing on GE ? They have done a ton to she SIFi and they are sticking to core business. what do you think ?	5 4 4 13 13	Retweet 4 Retweeted 4		Like 13 Liked 13	/jimcramer/status/675103634548498432
@outsizedreturn @outsizedreturn @outsizedreturn @outsizedreturn @outsizedreturn	Alexander Alt Cap GP‏ @outsizedreturn	10 Dec 2015			Corcelli's 30 Second Morning Mkt Update $kmi $wmg $aapl $baba $msft $amzn $crm $hubs $shak $gpro $t $f $snv $ge $vlopic.twitter.com/CGzawYiXKl	1 2 2 4 4	Retweet 2 Retweeted 2		Like 4 Liked 4	/outsizedreturn/status/674989156725096449
@ScottKirsner @ScottKirsner @ScottKirsner @ScottKirsner @ScottKirsner	Scott Kirsner‏Verified account @ScottKirsner	10 Dec 2015			A few tweets, RE $GE considering Boston for its new HQ... https://www.bostonglobe.com/business/2015/12/09/boston-short-list-concludes-its-headquarters-search/T13QkHTjrzZqN2LHIMslHO/story.html … (1/6)	1 4 4 7 7	Retweet 4 Retweeted 4		Like 7 Liked 7	/ScottKirsner/status/674942196076969984
@Vince_Campisi @Vince_Campisi @Vince_Campisi @Vince_Campisi @Vince_Campisi	Vince Campisi‏Verified account @Vince_Campisi	10 Dec 2015	#IndustrialInternet,data,cloud,predix,digital	#data	Here's what $GE CEO Jeff Immelt means when he talks about the #IndustrialInternet | #data #cloud #predix #digital http://finance.yahoo.com/news/heres-ge-ceo-jeff-immelt-230334628.html;_ylc=X1MDMTE5Nzc4NDE4NQRfZXgDMQRfeXJpZAMwODVqMGY1YjZpZGlvBGcDZFhWcFpEeHVjejVqWW1GaVpXWm1NUzFpTVdNekxUTXhZVGd0WW1ZME15MWtPVFEyWlRnMk5ETmhNR0U4Wm1sbGJHUStaMlU9BGxhbmcDZW4tVVMEb3JpZ19sYW5nA2VuBG9yaWdfcmVnaW9uA1VTBHBvcw…	5 5 9 9	Retweet 5 Retweeted 5		Like 9 Liked 9	/Vince_Campisi/status/674867840692781056
@stevesi @stevesi @stevesi @stevesi @stevesi	Steven Sinofsky‏Verified account @stevesi	9 Dec 2015			$GE has the makings of a legitimately epic transformation. https://twitter.com/magicsilicon/status/674696402350379008 …	1 10 10 20 20	Retweet 10 Retweeted 10		Like 20 Liked 20	/stevesi/status/674697120717213696
@CNBCnow @CNBCnow @CNBCnow @CNBCnow @CNBCnow	CNBC Now‏Verified account @CNBCnow	9 Dec 2015			Shares of Halliburton jump to session high on report that says $GE is in talks for $HAL's drilling assets.pic.twitter.com/NgcfoMY1hc	10 10 6 6	Retweet 10 Retweeted 10		Like 6 Liked 6	/CNBCnow/status/674665365192859648
@jimcramer @jimcramer @jimcramer @jimcramer @jimcramer	Jim Cramer‏Verified account @jimcramer	7 Dec 2015			$GE - better to be lucky than good http://bit.ly/1lJ6QZE	1 5 5 12 12	Retweet 5 Retweeted 5		Like 12 Liked 12	/jimcramer/status/673886509188141056
@barronsonline @barronsonline @barronsonline @barronsonline @barronsonline	Barron's‏Verified account @barronsonline	6 Dec 2015			The value premium isn’t gone; it has relocated: http://bit.ly/1licC4Z $XOM $GE $WFC $IWD $MU $GILD $VIAB $SMVLX $AMGN $PYPL $DIS $SWY	4 4 8 8	Retweet 4 Retweeted 4		Like 8 Liked 8	/barronsonline/status/673544693485977600
@CNBCnow @CNBCnow @CNBCnow @CNBCnow @CNBCnow @CNBCnow	CNBC Now‏Verified account @CNBCnow	3 Dec 2015			$GE CEO: Move by Senate to pass bill containing Ex-Im reauth., send it to Pres. to sign is "excellent news" pic.twitter.com/hPM01bDKFT	2 8 8 6 6	Retweet 8 Retweeted 8		Like 6 Liked 6	/CNBCnow/status/672604406957875200
@katekohlbrenner @katekohlbrenner @katekohlbrenner @katekohlbrenner @katekohlbrenner	kate kohlbrenner‏ @katekohlbrenner	2 Dec 2015	#climatechange		.@JeffImmelt & @jimcramer on $GE transformation, industrial internet, #climatechange & why the co. will keep winninghttp://cnb.cx/21wqjgW	2 2 2 2	Retweet 2 Retweeted 2		Like 2 Liked 2	/katekohlbrenner/status/672267221377425408
@barronsonline @barronsonline @barronsonline @barronsonline @barronsonline	Barron's‏Verified account @barronsonline	30 Nov 2015			A blue chip buying frenzy is coming: http://bit.ly/1jpldRr $IBM $CSCO $TGT $CAT $DE $GE $HSBC $CVX $XOM $OXY $PFE $JNJ $MRK $PG $WMT $KO	4 6 6 6 6	Retweet 6 Retweeted 6		Like 6 Liked 6	/barronsonline/status/671366090207854593
@RBIPodcast @RBIPodcast @RBIPodcast @RBIPodcast @RBIPodcast	Rule Breaker Podcast‏ @RBIPodcast	27 Nov 2015			This year, five stocks in the S&P 500 have posted gains that make up for losses in the other 495: $AMZN, $GOOG, $FB, $MSFT, and $GE.	5 5 2 2	Retweet 5 Retweeted 5		Like 2 Liked 2	/RBIPodcast/status/670284206161838081
@TheStreet @TheStreet @TheStreet @TheStreet @TheStreet	TheStreet‏Verified account @TheStreet	26 Nov 2015			$GE, a U.S. staple, continues to lead the way http://bit.ly/1S4oUrO	1 5 5 4 4	Retweet 5 Retweeted 5		Like 4 Liked 4	/TheStreet/status/670104797111042048
@LaMonicaBuzz @LaMonicaBuzz @LaMonicaBuzz @LaMonicaBuzz @LaMonicaBuzz	Paul R. La Monica‏Verified account @LaMonicaBuzz	25 Nov 2015			The Dow may be flat this year. But there are 6 Dow 30 stocks up at least 20% in 2015: $DIS $GE $HD $MCD $NKE $V	1 2 2 3 3	Retweet 2 Retweeted 2		Like 3 Liked 3	/LaMonicaBuzz/status/669599088665497601
@valuewalk @valuewalk @valuewalk @valuewalk @valuewalk	ValueWalk‏ @valuewalk	23 Nov 2015			Slaughter in Q3 as hedge fund hotel stocks tank http://www.valuewalk.com/2015/11/hedge-funds-favorite-equities/ … $SPY @MJonesValueWalk $AGN $GE $VRX $ENDP $Tpic.twitter.com/sHTFQx2UL4	2 4 4 2 2	Retweet 4 Retweeted 4		Like 2 Liked 2	/valuewalk/status/668897516017045504
@outsizedreturn @outsizedreturn @outsizedreturn @outsizedreturn @outsizedreturn	Alexander Alt Cap GP‏ @outsizedreturn	23 Nov 2015			Corcelli's 30 Second Morning Market Update $pfe $agn $spy $yinn $uso $oil $ge $f $t $maft $aapl $wmt $gme $gpro $btupic.twitter.com/bJMXRck5Ho – at Blue Tree Juice	4 4 6 6	Retweet 4 Retweeted 4		Like 6 Liked 6	/outsizedreturn/status/668784942118252545
@sallyshin @sallyshin @sallyshin @sallyshin @sallyshin	Sally Shin‏Verified account @sallyshin	23 Nov 2015			Goldman's hedge fund monitor: basket worst 3mo relative return since 08. Notable adds - $MCD $GE pic.twitter.com/DL7sMQQUHq	4 4 3 3	Retweet 4 Retweeted 4		Like 3 Liked 3	/sallyshin/status/668763745414488064
@pharmamaven @pharmamaven @pharmamaven @pharmamaven @pharmamaven	rc‏ @pharmamaven	22 Nov 2015			Griffin- $XON to become $GE of genetic engineering. $65 target. $ZIOP deals soon & SNO, ASH, SABCS data! Buy $21 TP.http://www.investorvillage.com/smbd.asp?mb=16353&mn=34913&pt=msg&mid=15499292 …	2 2 8 8	Retweet 2 Retweeted 2		Like 8 Liked 8	/pharmamaven/status/668620477351333888
@CNNBusiness @CNNBusiness @CNNBusiness @CNNBusiness @CNNBusiness	CNN Business‏Verified account @CNNBusiness	21 Nov 2015			You don't need to be in Silicon Valley to land a cool tech job. Who else is hiring: http://cnnmon.ie/1kNTJWG $GE pic.twitter.com/HrPHBE5OC5	2 34 34 37 37	Retweet 34 Retweeted 34		Like 37 Liked 37	/CNNBusiness/status/668008199967109120
@canuck2usa @canuck2usa @canuck2usa @canuck2usa @canuck2usa	CtheLightTrading‏ @canuck2usa	20 Nov 2015			$GE twerkin https://www.youtube.com/watch?v=C6vinrXWxls …	2 10 10	Retweet Retweeted		Like 10 Liked 10	/canuck2usa/status/667770802696163328
@Calcbench @Calcbench @Calcbench @Calcbench @Calcbench	Calcbench‏ @Calcbench	20 Nov 2015	#dollar,SP500,cashflow,fintech	#SP500	Impact of strong US #dollar on corporate cash held overseas in Q3 2015. #SP500 #cashflow $GE $JNJ #fintech $spyhttp://blog.calcbench.com/post/133600958603/exchange-rate-effects-in-q3-2015 …	1 1 4 4	Retweet 1 Retweeted 1		Like 4 Liked 4	/Calcbench/status/667755756683460608
@mungerisms @mungerisms @mungerisms @mungerisms @mungerisms	Mungerisms‏ @mungerisms	20 Nov 2015			$GE was a lightbulb co. $IBM was a calculator co. $BRK was a textile mill. $AXP delivered mail. Why hasn't technology killed them?	3 11 11 19 19	Retweet 11 Retweeted 11		Like 19 Liked 19	/mungerisms/status/667740433666019329
@outsizedreturn @outsizedreturn @outsizedreturn @outsizedreturn @outsizedreturn	Alexander Alt Cap GP‏ @outsizedreturn	20 Nov 2015	#yuan,imf,sdr	#imf	Corcelli's 30 Second Morning Mkt Update $spy $yinn $oil $uso $vxx $ge $ibm $t $mcd $gpro $aapl $amzn #yuan #imf #sdrpic.twitter.com/DIZt7ou6u7	3 3 4 4	Retweet 3 Retweeted 3		Like 4 Liked 4	/outsizedreturn/status/667698151063724033
@FinanceTrends @FinanceTrends @FinanceTrends @FinanceTrends @FinanceTrends	Finance Trends‏ @FinanceTrends	19 Nov 2015			Narrow market: 10 largest stocks in the S&P 500 account for > 100% of 2015's gains. $SPX $AAPL $GE $MSFTpic.twitter.com/iwZDiqd6rh	1 16 16 20 20	Retweet 16 Retweeted 16		Like 20 Liked 20	/FinanceTrends/status/667527821061943296
@AsymmStrategy @AsymmStrategy @AsymmStrategy @AsymmStrategy @AsymmStrategy	Alexander Alt Cap GP‏ @AsymmStrategy	19 Nov 2015	#juice,healthy	#healthy	Corcelli's 30 Second Morning Mkt Update $tgt $vxx $msft $aapl $ge $wfm $shak $oil $hd @bluetreemia #juice #healthypic.twitter.com/jxsHCLtwyY	4 4 4 4	Retweet 4 Retweeted 4		Like 4 Liked 4	/AsymmStrategy/status/667339467204788224
@TheStreet @TheStreet @TheStreet @TheStreet @TheStreet	TheStreet‏Verified account @TheStreet	19 Nov 2015			$GE -- they're doing something right, on the chart at least: http://bit.ly/1S4oUrO pic.twitter.com/Vd6koBmLld	4 4 4 4	Retweet 4 Retweeted 4		Like 4 Liked 4	/TheStreet/status/667271101383352320
@ranimolla @ranimolla @ranimolla @ranimolla @ranimolla	Rani Molla‏Verified account @ranimolla	17 Nov 2015			GE becomes less general by selling off most of GE Capital $GE http://www.bloomberg.com/gadfly/articles/2015-11-17/ge-spins-off-ge-capital …pic.twitter.com/ZgK58mztMD	2 2 4 4	Retweet 2 Retweeted 2		Like 4 Liked 4	/ranimolla/status/666758956036026368
@crystalxlau @crystalxlau @crystalxlau @crystalxlau @crystalxlau	Crystal Lau‏Verified account @crystalxlau	17 Nov 2015			Into the close... Art Cashin says $600M to sell. BUT virtually all of it is in $GE because of Synchrony spin-off. (h/t @BillGriffeth)	3 3 4 4	Retweet 3 Retweeted 3		Like 4 Liked 4	/crystalxlau/status/666721244461559812
@RudyHavenstein @RudyHavenstein @RudyHavenstein @RudyHavenstein @RudyHavenstein	Rudy Havenstein, Smiling Politely‏ @RudyHavenstein	13 Nov 2015			Here's Jeffrey Immelt's tenure as Chairman and CEO of $GE. pic.twitter.com/pB018r0Fvo	4 6 6 5 5	Retweet 6 Retweeted 6		Like 5 Liked 5	/RudyHavenstein/status/665234216573997060
@michaelsantoli @michaelsantoli @michaelsantoli @michaelsantoli @michaelsantoli	Michael Santoli‏Verified account @michaelsantoli	10 Nov 2015			With $GE at $30, $MSFT at $53 and $MCD at $112, Grandpa Capital Management is set up to earn a nice performance fee this year.	1 7 7 13 13	Retweet 7 Retweeted 7		Like 13 Liked 13	/michaelsantoli/status/664146877273743360
@RebeccaJarvis @RebeccaJarvis @RebeccaJarvis @RebeccaJarvis @RebeccaJarvis	Rebecca Jarvis‏Verified account @RebeccaJarvis	5 Nov 2015			Facebook has 12,000 employees and now has a higher market value than General Electric, which has 305,000 employees. $FB $GE	9 88 88 42 42	Retweet 88 Retweeted 88		Like 42 Liked 42	/RebeccaJarvis/status/662290642039611392
@m_cof @m_cof @m_cof @m_cof @m_cof	Michelle Coffey‏Verified account @m_cof	5 Nov 2015			Facebook's market value of over $300 billion surpasses $AMZN, $GE, $JNJ and $WFC http://on.mktw.net/1LWqL1Y $FBpic.twitter.com/iMXnLaJ38c	27 27 19 19	Retweet 27 Retweeted 27		Like 19 Liked 19	/m_cof/status/662288698881495040
@RyanDetrick @RyanDetrick @RyanDetrick @RyanDetrick @RyanDetrick	Ryan Detrick, CMT‏ @RyanDetrick	5 Nov 2015			$FB cracks $300 billion and in the process jumped $AMZN and $GE to become the 6th largest company in the $SPY.pic.twitter.com/3armKhu6q5	8 8 6 6	Retweet 8 Retweeted 8		Like 6 Liked 6	/RyanDetrick/status/662283816430505984
@CNBCnow @CNBCnow @CNBCnow @CNBCnow @CNBCnow	CNBC Now‏Verified account @CNBCnow	5 Nov 2015			Top S&P 500 stocks by market cap: $AAPL ($682B) $GOOGL ($527B) $GOOG ($508B) $MSFT ($434B) $XOM ($358B) $FB ($308B) $AMZN (306B) $GE ($298B)	5 48 48 28 28	Retweet 48 Retweeted 48		Like 28 Liked 28	/CNBCnow/status/662282223983329280
@CNBCnow @CNBCnow @CNBCnow @CNBCnow @CNBCnow	CNBC Now‏Verified account @CNBCnow	5 Nov 2015			$FB's market cap is now more than $306B. For comparison, its market cap is bigger than $AMZN, $GE, $WFC or $JPM.pic.twitter.com/ENTc1bxacu	4 73 73 33 33	Retweet 73 Retweeted 73		Like 33 Liked 33	/CNBCnow/status/662279401099255812
@LaMonicaBuzz @LaMonicaBuzz @LaMonicaBuzz @LaMonicaBuzz @LaMonicaBuzz	Paul R. La Monica‏Verified account @LaMonicaBuzz	5 Nov 2015			Welcome to $300B market cap club, Facebook. $FB set to top thanks to earnings. $AMZN passed $300B yesterday. Both now worth more than $GE.	17 17 14 14	Retweet 17 Retweeted 17		Like 14 Liked 14	/LaMonicaBuzz/status/662247856208654336
@charliebilello @charliebilello @charliebilello @charliebilello @charliebilello	Charlie Bilello‏Verified account @charliebilello	4 Nov 2015			Year-over-year revenue growth: $FB: 38% $GE: -1% $PFE: -2% $BAC: -3% $KO: -4% $JPM: -6% $JNJ: -7% $PG: -12% $XOM: -30% The social economy.	2 30 30 29 29	Retweet 30 Retweeted 30		Like 29 Liked 29	/charliebilello/status/662021005565530112
@RyanDetrick @RyanDetrick @RyanDetrick @RyanDetrick @RyanDetrick	Ryan Detrick, CMT‏ @RyanDetrick	4 Nov 2015			Here are the 15 largest companies in the $SPY. $FB is going to try to jump $GE and $AMZN tomorrow.pic.twitter.com/rGK91PUIxN	1 24 24 20 20	Retweet 24 Retweeted 24		Like 20 Liked 20	/RyanDetrick/status/662020574869229568
@GE_Power @GE_Power @GE_Power @GE_Power @GE_Power	GE Power‏Verified account @GE_Power	4 Nov 2015	#PoweringEveryone		The world needs cleaner, flexible power. Here's what $GE has to offer http://pco.lt/1ktmk3i #PoweringEveryonepic.twitter.com/BiG21K2qgM	12 12 7 7	Retweet 12 Retweeted 12		Like 7 Liked 7	/GE_Power/status/661999444733247488
@outsizedreturn @outsizedreturn @outsizedreturn @outsizedreturn @outsizedreturn	Alexander Alt Cap GP‏ @outsizedreturn	4 Nov 2015			Corcelli's 30 Second Morning Mkt Update $ge $king $bac $hpe $vale $fcx $aig $itub $pfe $yinn $vxx $f $t $baba $msftpic.twitter.com/fOkpc8gLpF	1 3 3 4 4	Retweet 3 Retweeted 3		Like 4 Liked 4	/outsizedreturn/status/661905664734797825
@GE_Power @GE_Power @GE_Power @GE_Power @GE_Power	GE Power‏Verified account @GE_Power	3 Nov 2015	#Alstom,PoweringEveryone	#PoweringEveryone	$GE & #Alstom are combining at a time when energy demand is projected to grow by 50% by 2035. #PoweringEveryonehttp://bit.ly/1k7V76F	1 16 16 8 8	Retweet 16 Retweeted 16		Like 8 Liked 8	/GE_Power/status/661599319573708801
@TripleDTrader @TripleDTrader @TripleDTrader @TripleDTrader @TripleDTrader	Dennis Dick‏ @TripleDTrader	2 Nov 2015			A few significant sell imbalances this morning: $WFC -141K, $KO -186K $T -296K, $GE -159K, $MCD -64K, $WMT -49K, $XOM -96K, $MRK -82K	6 6 3 3	Retweet 6 Retweeted 6		Like 3 Liked 3	/TripleDTrader/status/661181791416397824
@WrigleyTom @WrigleyTom @WrigleyTom @WrigleyTom @WrigleyTom	Tom Wrigley‏ @WrigleyTom	2 Nov 2015			Early movers: $V $GE $EL $COTY $TW $CMG $BA $DYAX $CLX $CTCT $THS $CAG $VRX $VRTX $SWKS $S $SHLD $EMC $VMW $AMZNhttp://cnb.cx/1MsSz9s	5 5 5 5	Retweet 5 Retweeted 5		Like 5 Liked 5	/WrigleyTom/status/661169284517904385
@CNBCnow @CNBCnow @CNBCnow @CNBCnow @CNBCnow	CNBC Now‏Verified account @CNBCnow	2 Nov 2015			GE says it has completed its acquisition of Alstom businesses. • $GE	3 3 6 6	Retweet 3 Retweeted 3		Like 6 Liked 6	/CNBCnow/status/661147194746085376
@Vince_Campisi @Vince_Campisi @Vince_Campisi @Vince_Campisi @Vince_Campisi	Vince Campisi‏Verified account @Vince_Campisi	2 Nov 2015	#Digital,Industrial,Predix,Cloud,IoT	#Industrial	$GE Announces New Collaborations to Drive #Digital #Industrial Transformation for Customers | #Predix #Cloud #IoT http://finance.yahoo.com/news/ge-announces-collaborations-technology-centers-030700129.html;_ylc=X1MDMTE5Nzc4NDE4NQRfZXgDMQRfeXJpZAM0dW4wdHJwYjNlMzFkBGcDZFhWcFpEeHVjejVpT1RjMU9HWmlOQzFrT0RSaExUTTROVE10T1dZM015MWxPR1l4WW1ZMlltVXhaV0U4Wm1sbGJHUStaMlU9BGxhbmcDZW4tVVMEb3JpZ19sYW5nA2VuBG9y…	4 4 3 3	Retweet 4 Retweeted 4		Like 3 Liked 3	/Vince_Campisi/status/661078734590443520
@WallStJesus @WallStJesus @WallStJesus @WallStJesus @WallStJesus	JE$US‏ @WallStJesus	1 Nov 2015			TOP JUMPS IN NYSE SHORTS: $MON $GE $TWTR $AA $ETE $S $BABA $EMC $BSX $SWN $DHI $COP $AEO $JBL $NOV $SKX $KATE $MCDpic.twitter.com/mKFD878ZJf	1 9 9 12 12	Retweet 9 Retweeted 9		Like 12 Liked 12	/WallStJesus/status/660877638957932544
@AndyBiotech @AndyBiotech @AndyBiotech @AndyBiotech @AndyBiotech @AndyBiotech @CGasparino	Andy Biotech‏ @AndyBiotech Charles GasparinoVerified account @CGasparino	27 Oct 2015			$VRX has paid out ~$703M in fees to investment banks since 2010, ranked 4th only after $GE $VZ $KMIhttps://twitter.com/CGasparino/status/659087581955649536 … reason it took @SIRF_Report rather than sell side analyst to break $VRX: One of Wall Streets Largest Fee Generators http://on.wsj.com/1POP4R9	6 6 8 8	Retweet 6 Retweeted 6		Like 8 Liked 8	/AndyBiotech/status/659162966508617729
@ChipDowning @ChipDowning @ChipDowning @ChipDowning @ChipDowning	Chip Downing‏ @ChipDowning	26 Oct 2015	#BigData,IoT	#IoT	The 7 Most Data-Rich Companies In The World: $AAPL, $AMZN, $CLDER, $GE, $GOOG, $IBM, Kaggle: http://www.datasciencecentral.com/profiles/blogs/the-7-most-data-rich-companies-in-the-world … #BigData #IoT	1 19 19 45 45	Retweet 19 Retweeted 19		Like 45 Liked 45	/ChipDowning/status/658854959190925313
@DougKass @DougKass @DougKass @DougKass @DougKass	Douglas Kass‏Verified account @DougKass	20 Oct 2015			Oil down $GE down $IBM down $AMZN down $GOOG down $FB down $WMT down $GS down $MS down	13 16 16 24 24	Retweet 16 Retweeted 16		Like 24 Liked 24	/DougKass/status/656506731036454912
@Vince_Campisi @Vince_Campisi @Vince_Campisi @Vince_Campisi @Vince_Campisi	Vince Campisi‏Verified account @Vince_Campisi	17 Oct 2015	#Digital,bizdev	#bizdev	$GE to Weigh #Digital Industrial M&A Among $10 Billion in Deals http://bloom.bg/1LehK1Z #bizdev	6 6 3 3	Retweet 6 Retweeted 6		Like 3 Liked 3	/Vince_Campisi/status/655319361314426880
@TheDealNewsroom @TheDealNewsroom @TheDealNewsroom @TheDealNewsroom @TheDealNewsroom	The Deal‏Verified account @TheDealNewsroom	14 Oct 2015			Why $GE's sales to Wells Fargo may be a risky business http://www.thedeal.com/content/restructuring/why-ges-sales-to-wells-fargo-may-be-a-risky-business.php … $WFCpic.twitter.com/9KzP0g3Tcn	5 5 2 2	Retweet 5 Retweeted 5		Like 2 Liked 2	/TheDealNewsroom/status/654280247236542464
@jimcramer @jimcramer @jimcramer @jimcramer @jimcramer	Jim Cramer‏Verified account @jimcramer	13 Oct 2015			$GE — can it still bring good things? http://bit.ly/1NbEqQU	8 5 5 19 19	Retweet 5 Retweeted 5		Like 19 Liked 19	/jimcramer/status/654077679101177856
@jimcramer @jimcramer @jimcramer @jimcramer @jimcramer	Jim Cramer‏Verified account @jimcramer	13 Oct 2015			$GE is the story of this market http://bit.ly/1k1HtSg	8 8 13 13	Retweet 8 Retweeted 8		Like 13 Liked 13	/jimcramer/status/653950406821810176
@GregRoumeliotis @GregRoumeliotis @GregRoumeliotis @GregRoumeliotis @GregRoumeliotis	Greg Roumeliotis‏Verified account @GregRoumeliotis	13 Oct 2015			Wells Fargo announces acquisition of $32bln specialty finance portfolio from $GE, as first reported by @michaelstonehttp://www.businesswire.com/news/home/20151013006060/en/Wells-Fargo-Acquire-GE-Capital%E2%80%99s-Commercial-Distribution#.Vh0A3PlVhBc …	7 7 3 3	Retweet 7 Retweeted 7		Like 3 Liked 3	/GregRoumeliotis/status/653919067829608448
@CNBCnow @CNBCnow @CNBCnow @CNBCnow @CNBCnow	CNBC Now‏Verified account @CNBCnow	13 Oct 2015			GE to sell $30B commercial lending and leasing business to Wells Fargo. • $WFC $GE	18 18 7 7	Retweet 18 Retweeted 18		Like 7 Liked 7	/CNBCnow/status/653918679537729536
@RANsquawk @RANsquawk @RANsquawk @RANsquawk @RANsquawk	RANsquawk‏Verified account @RANsquawk	13 Oct 2015	#earningseason		20.3% of the DJIA report this week #earningseason Today: $JNJ (reported), $JPM & $INTC Thurs: $UNH, $GS Fri: $GE	1 4 4 4 4	Retweet 4 Retweeted 4		Like 4 Liked 4	/RANsquawk/status/653897494993195008
@StockTwits @StockTwits @StockTwits @StockTwits @StockTwits	StockTwits‏Verified account @StockTwits	13 Oct 2015			Earnings season is here! Companies reporting over the next 24 hours include: $INTC, $JNJ, $JPM, $NFLX, $GS and $GE: http://stks.co/e2fSD	3 3 3 3	Retweet 3 Retweeted 3		Like 3 Liked 3	/StockTwits/status/653884318998118400
@StockTwits @StockTwits @StockTwits @StockTwits @StockTwits	StockTwits‏Verified account @StockTwits	12 Oct 2015			EARNINGS THIS WEEK: Tue - $INTC $JPM $JNJ Wed - $BAC $NFLX $DAL $WFC Thur - $C $GS $MAT Fri - $PGR $GWW $GE http://stks.co/d2f2E	17 17 22 22	Retweet 17 Retweeted 17		Like 22 Liked 22	/StockTwits/status/653636698446827520
@StockTwits @StockTwits @StockTwits @StockTwits @StockTwits	StockTwits‏Verified account @StockTwits	12 Oct 2015			StockTwits Weekly - "Dude! You're getting a Buyout!" http://stks.co/f3Fof $EMC $GS $GE $OIHpic.twitter.com/tNqN6BP9S1	2 6 6 6 6	Retweet 6 Retweeted 6		Like 6 Liked 6	/StockTwits/status/653564420254121985
@WrigleyTom @WrigleyTom @WrigleyTom @WrigleyTom @WrigleyTom	Tom Wrigley‏ @WrigleyTom	11 Oct 2015			$INFY $JNJ $DFRG $FAST $INTC $HAWK $CSX $JPM $BAC $BLK $WFC $DAL $C $NFLX $XLNX $GS $BX $FCS $UNH $MAT $SLB $GE $HONpic.twitter.com/bTSI7lTJb5	5 69 69 71 71	Retweet 69 Retweeted 69		Like 71 Liked 71	/WrigleyTom/status/653373495875928064
@JLyonsFundMgmt @JLyonsFundMgmt @JLyonsFundMgmt @JLyonsFundMgmt @JLyonsFundMgmt	Dana Lyons‏ @JLyonsFundMgmt	9 Oct 2015			ICYMI>ChOTD-10/9/15 General Electric Encountering Colossal Resistance...Again $GE Post: http://tmblr.co/Zyun3q1vsQQ96 pic.twitter.com/1bnEIherTv	3 4 4 8 8	Retweet 4 Retweeted 4		Like 8 Liked 8	/JLyonsFundMgmt/status/652594710788341760
@eWhispers @eWhispers @eWhispers @eWhispers @eWhispers	Earnings Whispers‏ @eWhispers	9 Oct 2015	#earnings		most anticipated for 1st week of #earnings season: $NFLX $BAC $DAL $INTC $WFC $C $BX $JNJ $GE http://eps.sh/cal pic.twitter.com/g9nzDBbiVJ	17 17 24 24	Retweet 17 Retweeted 17		Like 24 Liked 24	/eWhispers/status/652549262178430976
@RANsquawk @RANsquawk @RANsquawk @RANsquawk @RANsquawk	RANsquawk‏Verified account @RANsquawk	9 Oct 2015			Highlights of Earnings season next week: Tues: $INTC, $JNJ, $JPM Wed: $BAC, $NFLX, $WFC Thurs: $C, $GS, $PM, $SLB, $UNH Fri: $GE, $HON	8 8 8 8	Retweet 8 Retweeted 8		Like 8 Liked 8	/RANsquawk/status/652545710307581952
@marketfolly @marketfolly @marketfolly @marketfolly @marketfolly	Market Folly‏ @marketfolly	7 Oct 2015			Here's Bill Ackman's talk with @SRuhle from yesterday http://www.marketfolly.com/2015/10/bill-ackmans-talk-at-bloomberg-markets.html … $VRX $QSR $HLF $FNMA $GE	3 3 3 3	Retweet 3 Retweeted 3		Like 3 Liked 3	/marketfolly/status/651843733969727488
@businessinsider @businessinsider @businessinsider @businessinsider @businessinsider	Business Insider‏Verified account @businessinsider	5 Oct 2015			Nelson Peltz's biggest activist campaign could also be his easiest $GE $MDLZ http://read.bi/1OigDlu pic.twitter.com/qhVwCpvXSS	9 9 2 2	Retweet 9 Retweeted 9		Like 2 Liked 2	/businessinsider/status/651109858314469376
@businessinsider @businessinsider @businessinsider @businessinsider @businessinsider	Business Insider‏Verified account @businessinsider	5 Oct 2015			An activist is telling GE to do something it's already working on $GE $MDLZ http://read.bi/1OigDlu pic.twitter.com/9dNncGGBcS	3 5 5 6 6	Retweet 5 Retweeted 5		Like 6 Liked 6	/businessinsider/status/651108400198209542
@TheDealNewsroom @TheDealNewsroom @TheDealNewsroom @TheDealNewsroom @TheDealNewsroom	The Deal‏Verified account @TheDealNewsroom	5 Oct 2015			Peltz's $GE campaign puts Immelt on the clock for a turnaround http://www.thedeal.com/content/restructuring/peltzs-ge-campaign-puts-immelt-on-the-clock-for-a-turnaround.php …pic.twitter.com/11beLDYlMa	14 14 7 7	Retweet 14 Retweeted 14		Like 7 Liked 7	/TheDealNewsroom/status/651107649916956672
@HFTAlert @HFTAlert @HFTAlert @HFTAlert @HFTAlert	HFTAlert‏ @HFTAlert	5 Oct 2015			another nearly identical 180 share buy program hit.. $AAPL $GOOGL $FB $TWTR $XOM $GE lots others. not a robot folks, like Friday's prgms	3 12 12 11 11	Retweet 12 Retweeted 12		Like 11 Liked 11	/HFTAlert/status/651069276531654656
@hedgefundclone @hedgefundclone @hedgefundclone @hedgefundclone @hedgefundclone	hedgefundclone‏ @hedgefundclone	4 Oct 2015			Billionaire Nelson Peltz's 5 reasons why $GE @generalelectric should be worth $40 to $45 or 80% Return! http://blogs.wsj.com/briefly/2015/10/05/ge-5things/ …	1 1 1 5 5	Retweet 1 Retweeted 1		Like 5 Liked 5	/hedgefundclone/status/650890415013539840
@DrivingTheDay @DrivingTheDay @DrivingTheDay @DrivingTheDay @DrivingTheDay	DrivingTheDay‏ @DrivingTheDay	29 Sep 2015	#digital,innovation	#innovation	LIVE Now: GE, Minds+Machines 2015, Industrial Internet, #digital Innovation, Day 1 Video http://www.domainmondo.com/2015/09/ge-mindsmachines-2015-industrial.html … $GE #innovation	2 2 5 5	Retweet 2 Retweeted 2		Like 5 Liked 5	/DrivingTheDay/status/648954449298219008
@neilcataldi @neilcataldi @neilcataldi @neilcataldi @neilcataldi	Neil Cataldi‏ @neilcataldi	29 Sep 2015			$MODN $265 Mkt Cap. ~$100M Revs, >30% SaaS. $93M cash. EBITDA b/e next Q. Stellar customer list: $JNJ $AZN $SYK $BSX $AMGN $MRK $GE @ModelN	2 2 5 5	Retweet 2 Retweeted 2		Like 5 Liked 5	/neilcataldi/status/648952514306535424
@Bidnessetc @Bidnessetc @Bidnessetc @Bidnessetc @Bidnessetc	Bidness Etc‏ @Bidnessetc	29 Sep 2015			How General Electric Stock Performed Last Month http://bit.ly/1ReeYvJ $GE pic.twitter.com/k9ns5Hsmmm	2 2 1 1	Retweet 2 Retweeted 2		Like 1 Liked 1	/Bidnessetc/status/648939867494289408
@IBTimes @IBTimes @IBTimes @IBTimes @IBTimes	Intl. Business Times‏Verified account @IBTimes	29 Sep 2015			$GE is satisfied with its cleanup of the Hudson, but environmentalists aren't http://bit.ly/1jvhx1g pic.twitter.com/zW31EK3Zl9	3 3	Retweet 3 Retweeted 3		Like Liked	/IBTimes/status/648935529036185600
@Shaughnessy119 @Shaughnessy119 @Shaughnessy119 @Shaughnessy119 @Shaughnessy119	Tom Shaughnessy 🦉‏ @Shaughnessy119	29 Sep 2015			@TheIpHawk Tiny Nanocap I am looking into. Might be of interest due to IP agremeent with $GE http://finance.yahoo.com/news/general-electric-enters-ip-licensing-130300946.html … $WLGC	2 2	Retweet Retweeted		Like 2 Liked 2	/Shaughnessy119/status/648919514827104256
@Benzinga @Benzinga @Benzinga @Benzinga @Benzinga	Benzinga.com‏Verified account @Benzinga	29 Sep 2015			5 charts from Goldman Sachs that support @Carl_C_Icahn's buyback-danger thesis $AAPL $DIS $ESRX $QCOM $GE http://benzinga.com/z/5873195	2 2	Retweet 2 Retweeted 2		Like Liked	/Benzinga/status/648912888145416193
@TradeOnTheWire1 @TradeOnTheWire1 @TradeOnTheWire1 @TradeOnTheWire1 @TradeOnTheWire1	TradeOnTheWire‏ @TradeOnTheWire1	29 Sep 2015			$BSQR $GE pr was almost 8 a few days ago	1 1 1 1	Retweet 1 Retweeted 1		Like 1 Liked 1	/TradeOnTheWire1/status/648890101410496513
@vaheelfan @vaheelfan @vaheelfan @vaheelfan @vaheelfan	vaheelfan‏ @vaheelfan	29 Sep 2015			$bsqr working with $ge on real, legit iot stuff. interesting. http://www.marketwatch.com/story/bsquare-to-demonstrate-real-world-iot-use-cases-leveraging-ges-predix-at-mindsmachines-2015-09-29 …	2 5 5 5 5	Retweet 5 Retweeted 5		Like 5 Liked 5	/vaheelfan/status/648889269172465664
@VexTrades @VexTrades @VexTrades @VexTrades @VexTrades	Brandon Hayward‏ @VexTrades	29 Sep 2015			$BSQR to Demonstrate Real World IoT Use Cases Leveraging $GE Predix at Minds+Machines	1 3 3 2 2	Retweet 3 Retweeted 3		Like 2 Liked 2	/VexTrades/status/648882803908694016
@WrigleyTom @WrigleyTom @WrigleyTom @WrigleyTom @WrigleyTom	Tom Wrigley‏ @WrigleyTom	29 Sep 2015			$GE Minds + Machines 2015 Event, Today Link http://ge.com/investor-relations/events …pic.twitter.com/cMXKYasNSt	2 2 3 3	Retweet 2 Retweeted 2		Like 3 Liked 3	/WrigleyTom/status/648842459439583232
@MorningstarInc @MorningstarInc @MorningstarInc @MorningstarInc @MorningstarInc	Morningstar, Inc.‏Verified account @MorningstarInc	28 Sep 2015			Financial-services sector looking undervalued following market corrections $GE $PG $BIIB $TWX http://ow.ly/SKQTx	2 2	Retweet 2 Retweeted 2		Like Liked	/MorningstarInc/status/648565499945742340
@NelsonThought @NelsonThought @NelsonThought @NelsonThought @NelsonThought	Will Nelson‏ @NelsonThought	28 Sep 2015			How Some Investors Get Special Access to Companies: $PG $GE - Seems as though we are straying away again. http://www.wsj.com/articles/how-some-investors-get-special-access-to-companies-1443407097 …	1 1 2 2	Retweet 1 Retweeted 1		Like 2 Liked 2	/NelsonThought/status/648535581354553348
@DozenStocks @DozenStocks @DozenStocks @DozenStocks @DozenStocks	12Stocks.com 🇺🇸‏ @DozenStocks	28 Sep 2015	#Stocks		Dow #Stocks Trend $NKE $KO $HD $TRV $MSFT $PG $MCD $CSCO $DD $INTC $CVX $AAPL $IBM $MMM $V $XOM $JPM $GE $WMT @ http://12Stocks.com/dow	1 1 1 1	Retweet 1 Retweeted 1		Like 1 Liked 1	/DozenStocks/status/648525225668145152
@MarketCurrents @MarketCurrents @MarketCurrents @MarketCurrents @MarketCurrents	Breaking News‏ @MarketCurrents	28 Sep 2015			GE to move engine plant to Canada, blames lack of Ex-Im Bank financing http://seekingalpha.com/news/2799676-ge-to-move-engine-plant-to-canada-blames-lack-of-ex-im-bank-financing?source=feed_f … $GE	2 2 1 1	Retweet 2 Retweeted 2		Like 1 Liked 1	/MarketCurrents/status/648503923838332928
@andrew_p_howell @andrew_p_howell @andrew_p_howell @andrew_p_howell @andrew_p_howell	Andrew Howell‏ @andrew_p_howell	27 Sep 2015	#IoT		Fascinating take on General Electric's #IoT potential: http://seekingalpha.com/article/3534166-5-reasons-why-general-electric-has-much-bigger-iot-potential-than-intel-does?source=tweet … $GE $INTC	1 1 2 2	Retweet 1 Retweeted 1		Like 2 Liked 2	/andrew_p_howell/status/648333260884455425
@TalkMarkets @TalkMarkets @TalkMarkets @TalkMarkets @TalkMarkets	TalkMarkets‏ @TalkMarkets	26 Sep 2015	#Solar,Rally	#Rally	#Solar Stocks Could #Rally As China Annnounces 'Cap And Trade' Program $GE $JKS $TSL $JASO http://goo.gl/XlWeoU	1 1	Retweet Retweeted		Like 1 Liked 1	/TalkMarkets/status/647953220325765121
@michaelsantoli @michaelsantoli @michaelsantoli @michaelsantoli @michaelsantoli @BarbarianCap	Michael Santoli‏Verified account @michaelsantoli	26 Sep 2015			@BarbarianCap Buy-hold-and-worry retirees are the core $GE investor base, and the core Barron's readership.	1 1 7 7	Retweet 1 Retweeted 1		Like 7 Liked 7	/michaelsantoli/status/647765286008037377
@GotSanctuary @GotSanctuary @GotSanctuary @GotSanctuary @GotSanctuary	GotSanctuary‏ @GotSanctuary	24 Sep 2015			$GE Enters into an Agreement with the U.K. Export Finance; Could Create up to 1000 New Jobs in the UK http://www.businesswire.com/news/home/20150924005620/en/GE-Enters-Agreement-UK-Government-Create-1000#.VgPoZJfQjh0 …	2 2	Retweet Retweeted		Like 2 Liked 2	/GotSanctuary/status/647050383592845313
@JeffMacke @JeffMacke @JeffMacke @JeffMacke @JeffMacke	Jeff Macke‏Verified account @JeffMacke	24 Sep 2015			Jack invented "beat by a nickel *every single time* and get paid in options". Billionaire CEOs should tithe to him. $GE	2 2 2 7 7	Retweet 2 Retweeted 2		Like 7 Liked 7	/JeffMacke/status/647011695089463297
@Metalbanker @Metalbanker @Metalbanker @Metalbanker @Metalbanker	Metalbanker‏ @Metalbanker	23 Sep 2015	#Lithium		$GE From Oil to #Lithium @OilVoice http://bit.ly/1Va6vzk pic.twitter.com/dwq7nXElKk	6 6 10 10	Retweet 6 Retweeted 6		Like 10 Liked 10	/Metalbanker/status/646885650906652673
@PlanMaestro @PlanMaestro @PlanMaestro @PlanMaestro @PlanMaestro @DumbLuckCapital	Plan Maestro‏ @PlanMaestro	23 Sep 2015			@DumbLuckCapital @modestproposal1 @SkeleCap committed to buying foreign engines. $GE $RR.L $UTX	2 2	Retweet Retweeted		Like 2 Liked 2	/PlanMaestro/status/646791559141158913
@CBOE @CBOE @CBOE @CBOE @CBOE	Cboe‏Verified account @CBOE	21 Sep 2015			Actives on open @ CBOE: $AAPL $BAC $ESV $BABA $FB $NFLX $TSLA $TWTR $GE $GPRO $JPM	1 1 3 3	Retweet 1 Retweeted 1		Like 3 Liked 3	/CBOE/status/645959426474508288
@WSJcanada @WSJcanada @WSJcanada @WSJcanada @WSJcanada	WSJ Canada‏ @WSJcanada	17 Sep 2015			GE to expand aviation operations in Europe, Brazil and Canada $GE http://on.wsj.com/1MsHASN via @WSJ	2 7 7 5 5	Retweet 7 Retweeted 7		Like 5 Liked 5	/WSJcanada/status/644586735930896384
@conkers3 @conkers3 @conkers3 @conkers3 @conkers3 @bobbyshafii	conkers‏ @conkers3	17 Sep 2015	#AIM,BLACKMONDAY	#BLACKMONDAY	.@bobby_ut Volatile mkts create opportunities not just on #AIM. Look what happened to $GE #BLACKMONDAY @SharePlannerpic.twitter.com/y8X1yihgu8	1 1 1 3 3	Retweet 1 Retweeted 1		Like 3 Liked 3	/conkers3/status/644517875781365760
@margbrennan @margbrennan @margbrennan @margbrennan @margbrennan	margaret brennan‏Verified account @margbrennan	15 Sep 2015			"it seems like Republicans are killing quite a few jobs on their own"- WH spox on $GE moving 500 jobs to Europe post halt to Ex-Im financing	3 6 6 4 4	Retweet 6 Retweeted 6		Like 4 Liked 4	/margbrennan/status/643866586647035904
@WestWingReport @WestWingReport @WestWingReport @WestWingReport @WestWingReport	West Wing Reports‏Verified account @WestWingReport	15 Sep 2015			Earnest calls GOP job killers; cites $GE decision to move manufacturing jobs offshore due to inaction on Export-Import Bank	2 3 3 2 2	Retweet 3 Retweeted 3		Like 2 Liked 2	/WestWingReport/status/643833788607430656
@CrushingTheMark @CrushingTheMark @CrushingTheMark @CrushingTheMark @CrushingTheMark	CrushingTheMarket‏ @CrushingTheMark	15 Sep 2015			Excellent chart on this stock.Its popping up on my scans everyday $MCP $BABA $ORCL $GMO $BPMX $HPQ $DIS $CVX $GE $GMpic.twitter.com/R16eLRu9T1	8 8	Retweet Retweeted		Like 8 Liked 8	/CrushingTheMark/status/643819791313182720
@YahooFinance @YahooFinance @YahooFinance @YahooFinance @YahooFinance	Yahoo Finance‏Verified account @YahooFinance	15 Sep 2015			$GE to move turbine jobs to Europe, China due to EXIM bank closure http://yhoo.it/1KdnCI8	3 13 13 3 3	Retweet 13 Retweeted 13		Like 3 Liked 3	/YahooFinance/status/643812171453984768
@barronsonline @barronsonline @barronsonline @barronsonline @barronsonline	Barron's‏Verified account @barronsonline	12 Sep 2015			Put sellers should keep selling: http://bit.ly/1OJIs2U $IBM $MSFT $GE $LRCX $HAS $ROST $TIF $NKE $MA $ORCL $V $AMGN $BIDU via @sm_sears	15 15 23 23	Retweet 15 Retweeted 15		Like 23 Liked 23	/barronsonline/status/642755813199577089
@KarlSwannie @KarlSwannie @KarlSwannie @KarlSwannie @KarlSwannie	Karl Swannie‏ @KarlSwannie	11 Sep 2015	#fintech		Check out these posts coming from Hawthorne Drive, Plattsville http://j.mp/1O69RyV via @echosec_search $GE #fintech	4 4 2 2	Retweet 4 Retweeted 4		Like 2 Liked 2	/KarlSwannie/status/642445540848898048
@YahooFinance @YahooFinance @YahooFinance @YahooFinance @YahooFinance	Yahoo Finance‏Verified account @YahooFinance	10 Sep 2015			$BMO to buy $GE’s transportation finance unit in the U.S. and Canada. http://yhoo.it/1XQRNfs	1 7 7 1 1	Retweet 7 Retweeted 7		Like 1 Liked 1	/YahooFinance/status/642077892340490240
@mattkrantz @mattkrantz @mattkrantz @mattkrantz @mattkrantz	Matt Krantz‏Verified account @mattkrantz	10 Sep 2015			Ask Matt: Is GE finally a buy again? http://usat.ly/1JZh0Nw (Photo: AP) $ge pic.twitter.com/J5zB4nqJa8	1 1 1 3 3	Retweet 1 Retweeted 1		Like 3 Liked 3	/mattkrantz/status/642021363646119937
@davidfaber @davidfaber @davidfaber @davidfaber @davidfaber	David Faber‏Verified account @davidfaber	10 Sep 2015			$GE CEO Jeffrey Immelt on oil and gas, China and a stubbornly sagging stock price:http://cnb.cx/1KaAUCh	7 3 3 4 4	Retweet 3 Retweeted 3		Like 4 Liked 4	/davidfaber/status/641986583210668032
@Ed_Crooks @Ed_Crooks @Ed_Crooks @Ed_Crooks @Ed_Crooks	Ed Crooks‏Verified account @Ed_Crooks	7 Sep 2015			King Salman of Saudi Arabia meets US executives in DC, seeking investment. Met $GE, $HAL, $CVX, $DOW, $BA, $LMT, $AA: http://on.ft.com/1VIXI4i	4 4 5 5	Retweet 4 Retweeted 4		Like 5 Liked 5	/Ed_Crooks/status/640905294797774848
@StockCats @StockCats @StockCats @StockCats @StockCats	StockCats‏ @StockCats	5 Sep 2015			$GE would need to go up +250% to get back to the year 2000 high as a random example of how things can go horribly awry	8 2 2 10 10	Retweet 2 Retweeted 2		Like 10 Liked 10	/StockCats/status/640281383072460801
@TripleDTrader @TripleDTrader @TripleDTrader @TripleDTrader @TripleDTrader	Dennis Dick‏ @TripleDTrader	2 Sep 2015			Notable opening imbalances: $BAC +677K, $WFC +174K, $PFE +144K, $JPM +115K, $TWTR +53K, $F +197K, $T +195K, $GE +139K	9 9 3 3	Retweet 9 Retweeted 9		Like 3 Liked 3	/TripleDTrader/status/639065155251253248
@barronsonline @barronsonline @barronsonline @barronsonline @barronsonline	Barron's‏Verified account @barronsonline	31 Aug 2015			With the market on the mend, blue chips with fat dividends look inviting http://bit.ly/1KToCPm $GE $JPM $MRK $BLK $DD $PG	2 2 6 6	Retweet 2 Retweeted 2		Like 6 Liked 6	/barronsonline/status/638319095369199617
@tekyboy @tekyboy @tekyboy @tekyboy @tekyboy	tekyboy‏ @tekyboy	30 Aug 2015			$Greed - $GE - $Swing 5 mins to launch of $Swing get in folks @SuchPool https://bitcointalk.org/index.php?topic=1164721.0 …	10 10 3 3	Retweet 10 Retweeted 10		Like 3 Liked 3	/tekyboy/status/638152885126082560
@barronsonline @barronsonline @barronsonline @barronsonline @barronsonline	Barron's‏Verified account @barronsonline	30 Aug 2015			U.S. stocks aren’t cheap by historical standards—but they aren’t expensive, either: http://bit.ly/1KToCPm $GE $JPM $MRK $BLK $DD $PG	1 7 7 16 16	Retweet 7 Retweeted 7		Like 16 Liked 16	/barronsonline/status/637996467920113665
@WallStJesus @WallStJesus @WallStJesus @WallStJesus @WallStJesus	JE$US‏ @WallStJesus	25 Aug 2015			TOP CHANGES IN OPEN INTEREST: $BAC $JD $XOM $GE $AAPL $BABA $JPM $WMT $PFE $COPpic.twitter.com/QGQ1WOVaZA	4 4 8 8	Retweet 4 Retweeted 4		Like 8 Liked 8	/WallStJesus/status/636145600795250688
@JalenMoore01 @JalenMoore01 @JalenMoore01 @JalenMoore01 @JalenMoore01 @SweezUchiha	J 5️⃣‏ @JalenMoore01 Sweez Uchiha @SweezUchiha	23 Aug 2015			$GE coming to Fenton on Friday be there to watch that show https://twitter.com/YABOYSWEEZY/status/635501177015304193 … so much sauce in a pic pic.twitter.com/X1YoDFgeBh	1 5 5 7 7	Retweet 5 Retweeted 5		Like 7 Liked 7	/JalenMoore01/status/635520024493596672
@StockCats @StockCats @StockCats @StockCats @StockCats	StockCats‏ @StockCats	22 Aug 2015			who remembers the $GE lovefest on CNBC at the close that day? I circled it in green pic.twitter.com/zPGZn38CcX	3 22 22	Retweet Retweeted		Like 22 Liked 22	/StockCats/status/635308902725365760
@OpenOutcrier @OpenOutcrier @OpenOutcrier @OpenOutcrier @OpenOutcrier	Open Outcrier‏ @OpenOutcrier	21 Aug 2015			$SUNE as market is tanking, chatter out there that $GE taking 15% stake. Unconfirmed. careful.	3 3 7 7	Retweet 3 Retweeted 3		Like 7 Liked 7	/OpenOutcrier/status/634743972393525251
@AtlBizChron @AtlBizChron @AtlBizChron @AtlBizChron @AtlBizChron	AtlBizChron‏ @AtlBizChron	20 Aug 2015	#CRE		.@generalelectric may meet w/ @TishmanSpeyerRE, developer of 30-story Buckhead tower http://bizj.us/1iw97k $GE #CREpic.twitter.com/gJQ3lrHoyK	7 7 3 3	Retweet 7 Retweeted 7		Like 3 Liked 3	/AtlBizChron/status/634396117573234688
@AtlBizChron @AtlBizChron @AtlBizChron @AtlBizChron @AtlBizChron	AtlBizChron‏ @AtlBizChron	19 Aug 2015			Georgia made its pitch to @generalelectric, now it’s New York’s turn http://bizj.us/1ivolw $GE pic.twitter.com/3KfIBLy5EZ	4 4 5 5	Retweet 4 Retweeted 4		Like 5 Liked 5	/AtlBizChron/status/634049444007288832
@jimcramer @jimcramer @jimcramer @jimcramer @jimcramer @jimnelson66	Jim Cramer‏Verified account @jimcramer Jim Nelson @jimnelson66	19 Aug 2015			$GE so painful because so cheap https://twitter.com/jimnelson66/status/633998031482851332 … @jimcramer Thanks for your thoughts on GE this morning. Been buying for the past six months. Thanks for looking out for the little guy.	6 2 2 9 9	Retweet 2 Retweeted 2		Like 9 Liked 9	/jimcramer/status/633998864014548992
@Avstreih @Avstreih @Avstreih @Avstreih @Avstreih	Melissa Avstreih‏ @Avstreih	19 Aug 2015			Senate bill has $200M for $GE $WAB $ALO PTC; gives $CSX $NSC more time to equip; read more @bloomberg intelligencepic.twitter.com/TU9jUVbsDp	5 5 2 2	Retweet 5 Retweeted 5		Like 2 Liked 2	/Avstreih/status/633982863684300800
@WrigleyTom @WrigleyTom @WrigleyTom @WrigleyTom @WrigleyTom	Tom Wrigley‏ @WrigleyTom	14 Aug 2015			Early movers: $DD, $TSLA, $KMI, $TWC, $SHAK, $JWN & more $JCP $AGN $KING $AMAT $BUFF $AAPL $GS $GE $EA $ATVI $GM ... http://cnb.cx/1UHmEIK	2 2 6 6	Retweet 2 Retweeted 2		Like 6 Liked 6	/WrigleyTom/status/632161759638388736
@businessinsider @businessinsider @businessinsider @businessinsider @businessinsider	Business Insider‏Verified account @businessinsider	13 Aug 2015			Goldman Sachs is now a consumer lender $GS $GE http://read.bi/1hA8BGO pic.twitter.com/fpegCwPUyA	5 23 23 11 11	Retweet 23 Retweeted 23		Like 11 Liked 11	/businessinsider/status/631927778628255744
@TheStreet @TheStreet @TheStreet @TheStreet @TheStreet	TheStreet‏Verified account @TheStreet	13 Aug 2015			General Electric sells yet another business, as it winds down $GE Capital. https://twitter.com/TSTbanking/status/631812209585205248 …	3 3 4 4	Retweet 3 Retweeted 3		Like 4 Liked 4	/TheStreet/status/631838674523656192
@CNBCnow @CNBCnow @CNBCnow @CNBCnow @CNBCnow	CNBC Now‏Verified account @CNBCnow	11 Aug 2015			BREAKING: GE to sell healthcare financial services U.S. lending business to Capital One in deal valued at $9B. • $GE $COF	1 37 37 21 21	Retweet 37 Retweeted 37		Like 21 Liked 21	/CNBCnow/status/631195353434443776
@ryangraves @ryangraves @ryangraves @ryangraves @ryangraves	=Ryan Graves=‏Verified account @ryangraves	10 Aug 2015			$GOOG becomes more like $GE, not a surprise for a company planning to be here for 100+ yrs.	4 4 14 14	Retweet 4 Retweeted 4		Like 14 Liked 14	/ryangraves/status/630983355266248704
@WallStJesus @WallStJesus @WallStJesus @WallStJesus @WallStJesus	JE$US‏ @WallStJesus	2 Aug 2015			TOP DROPS NYSE SHORTS: $ABBV $EXC $PFE $T $WFC $RAD $ARO $DOW SMA $GE $CSX $LVS $MRKpic.twitter.com/oeuwLJwFTO	1 4 4 8 8	Retweet 4 Retweeted 4		Like 8 Liked 8	/WallStJesus/status/627884273102647296
@hedgefundclone @hedgefundclone @hedgefundclone @hedgefundclone @hedgefundclone	hedgefundclone‏ @hedgefundclone	30 Jul 2015			Buffett bought $GE $GS during height of financial crisis saw both of them drop 60% he didn't flinch years later he is billions richer	1 4 4 6 6	Retweet 4 Retweeted 4		Like 6 Liked 6	/hedgefundclone/status/626787238748106752
@alexpsotelo @alexpsotelo @alexpsotelo @alexpsotelo @alexpsotelo	ff‏ @alexpsotelo	28 Jul 2015	#fastworks,geeclp	#geeclp	And... The gloves come off. Edison vs Tesla. $GE vs $TSLA. Lean Startup vs a startup. #fastworks #geeclp http://m.barrons.com/articles/BL-SWB-39590 …	3 3	Retweet Retweeted		Like 3 Liked 3	/alexpsotelo/status/626141732007243777
@ForexLive @ForexLive @ForexLive @ForexLive @ForexLive	ForexLive‏ @ForexLive	24 Jul 2015			$GE shares fall to the lowest since April. Not exactly screaming 'recovery'. pic.twitter.com/FVcWPJzLco	1 1 1 5 5	Retweet 1 Retweeted 1		Like 5 Liked 5	/ForexLive/status/624636004276797441
@mischa_steiner @mischa_steiner @mischa_steiner @mischa_steiner @mischa_steiner	Mischa Steiner‏ @mischa_steiner	22 Jul 2015	#IoT		$FB > $GE mkt. cap. shows the value of data over things, but don't under estimate the real market of big data: #IoT $GE is positioned well.	3 3	Retweet Retweeted		Like 3 Liked 3	/mischa_steiner/status/623946495100866560
@jeffkilburg @jeffkilburg @jeffkilburg @jeffkilburg @jeffkilburg	Jeff Kilburg‏ @jeffkilburg	21 Jul 2015	#Gong		Gr8 talking $FB $GE wh my pal @jimiuorio and @PowerLunch @MandyCNBC The #Gong got us but, don't forget $GE also has a near 4% dividend!	2 4 4 4 4	Retweet 4 Retweeted 4		Like 4 Liked 4	/jeffkilburg/status/623553957223354368
@LouisColumbus @LouisColumbus @LouisColumbus @LouisColumbus @LouisColumbus	LouisColumbus‏ @LouisColumbus	20 Jul 2015	#Office365,Cloud	#Cloud	Microsoft Lands Enterprise-wide GE Cloud Contract http://www.industryweek.com/information-technology/microsoft-lands-enormous-ge-cloud-contract … $MSFT #Office365 #Cloud $GE	4 4 2 2	Retweet 4 Retweeted 4		Like 2 Liked 2	/LouisColumbus/status/623215612878176256
@JamesVGrimaldi @JamesVGrimaldi @JamesVGrimaldi @JamesVGrimaldi @JamesVGrimaldi	JamesVGrimaldi‏Verified account @JamesVGrimaldi	14 Jul 2015	#IranDeal		Apple, @GeneralElectric, @Boeing, western companies eye Iranian markets in wake of #IranDeal http://on.wsj.com/1O3BOUr via @WSJ $AAPL $GE $BA	4 4 5 5	Retweet 4 Retweeted 4		Like 5 Liked 5	/JamesVGrimaldi/status/620967232336719872
@TheDomino @TheDomino @TheDomino @TheDomino @TheDomino	Dominic Chu‏Verified account @TheDomino	14 Jul 2015			For perspective, all Facebook $FB needs is a little over 5% gain from here to overtake General Electric $GE in terms of market cap ($266.7B)	3 3 4 4	Retweet 3 Retweeted 3		Like 4 Liked 4	/TheDomino/status/620955380311556096
@JenWesthoven @JenWesthoven @JenWesthoven @JenWesthoven @JenWesthoven	Jennifer Westhoven‏Verified account @JenWesthoven	14 Jul 2015	#vacation		How'd you like UNLIMITED #vacation days? $GE offers it to 30,000 workers to 'trust & empower' them http://cnnmon.ie/1Ty45pO @generalelectric	3 4 4 10 10	Retweet 4 Retweeted 4		Like 10 Liked 10	/JenWesthoven/status/620931258231726080
@bespokeinvest @bespokeinvest @bespokeinvest @bespokeinvest @bespokeinvest	Bespoke‏ @bespokeinvest	13 Jul 2015			Facebook Express now leaving JP Morgan Chase. Next Stop General Electric. $GE $FB $JPM	3 3 2 2	Retweet 3 Retweeted 3		Like 2 Liked 2	/bespokeinvest/status/620686198906994688
@StockTwits @StockTwits @StockTwits @StockTwits @StockTwits	StockTwits‏Verified account @StockTwits	13 Jul 2015			Earnings season is here: Tue - $JPM $WFC $JNJ Wed - $BAC $INTC $NFLX Thur - $C $GOOGL $GS Fri - $GE CALENDAR -> http://stks.co/q2UOa	36 36 25 25	Retweet 36 Retweeted 36		Like 25 Liked 25	/StockTwits/status/620596480294932480
@TripleDTrader @TripleDTrader @TripleDTrader @TripleDTrader @TripleDTrader	Dennis Dick‏ @TripleDTrader	13 Jul 2015			Notable opening imbalances: $BAC +992K, $C +135K, $WFC +79K, $BABA +107K, $GE +226K $DIS +104K, $GM +182K, $DIS +102K, $LLY +57K, $CVS +59K	4 4 5 5	Retweet 4 Retweeted 4		Like 5 Liked 5	/TripleDTrader/status/620583675495747585
@WrigleyTom @WrigleyTom @WrigleyTom @WrigleyTom @WrigleyTom	Tom Wrigley‏ @WrigleyTom	12 Jul 2015			Earnings, Economic & Fed Speak $JPM $CSX $YUM $BAC $DAL $NFLX $INTC $EBAY $GS $C $DPZ $GOOG $MAT $SLB $GE pic.twitter.com/P1wgkPZqTQ	5 64 64 56 56	Retweet 64 Retweeted 64		Like 56 Liked 56	/WrigleyTom/status/620400595296325632
@Benzinga @Benzinga @Benzinga @Benzinga @Benzinga	Benzinga.com‏Verified account @Benzinga	12 Jul 2015			Google, Netflix And Big Banks Highlight This Week's Earnings Expectations $C $GE $GOOGL $NFLX $JPMhttp://benzinga.com/z/5665503	3 3 2 2	Retweet 3 Retweeted 3		Like 2 Liked 2	/Benzinga/status/620315987892572160
@WallStJesus @WallStJesus @WallStJesus @WallStJesus @WallStJesus	JE$US‏ @WallStJesus	11 Jul 2015			Earnings Next Week 7/13–7/17 http://www.cboeoptionshub.com/2015/07/08/earnings713/#.VaEy3aO5qRc.twitter … $GE $KSU $YUM $BAC $INTC $LVS $NFLX $GOOGL $EBAY $C $GS @CBOEpic.twitter.com/BnPMC7xD2C	1 9 9 16 16	Retweet 9 Retweeted 9		Like 16 Liked 16	/WallStJesus/status/619938397814161408
@muathe @muathe @muathe @muathe @muathe	Muathe‏ @muathe	11 Jul 2015			[VIDEO] Weekend US Market Analysis 07/11/2015 $BAC $AAPL $VXX $AMD $INTC $XIV $QQQ $INTC $T $RAD $MSFT $GE $T $MUhttps://youtu.be/TTiXKvc01vs	2 2 5 5	Retweet 2 Retweeted 2		Like 5 Liked 5	/muathe/status/619894311786819584
@StockTwits @StockTwits @StockTwits @StockTwits @StockTwits	StockTwits‏Verified account @StockTwits	10 Jul 2015			Companies reporting earnings next week: • $NFLX • $JPM • $BAC • $JNJ • $GOOGL • $WFC • $INTC • $GE GET READY: http://stks.co/q2Tno	3 51 51 48 48	Retweet 51 Retweeted 51		Like 48 Liked 48	/StockTwits/status/619581423150698496
@LBellCFRA @LBellCFRA @LBellCFRA @LBellCFRA @LBellCFRA	Lindsey Bell‏ @LBellCFRA	10 Jul 2015	#SPXearnings		Next week earnings season begins to pick up. $JNJ, $JPM, $WFC, $DAL, $GS, $GOOG, and $GE are among those set to report. #SPXearnings	5 5 1 1	Retweet 5 Retweeted 5		Like 1 Liked 1	/LBellCFRA/status/619535745695514624
@TKOSTOCK @TKOSTOCK @TKOSTOCK @TKOSTOCK @TKOSTOCK	TKOSTOCK$‏ @TKOSTOCK	9 Jul 2015	#TKOSTOCKS		Microsoft Revamp Continues – Writes Off $7.6B Nokia Debacle | TKO Stocks http://www.tkostocks.com/microsoft-revamp-continues-writes-off-7-6b-nokia-debacle/ … $MSFT $GOOG $NOK $IBM $GE $AAPL #TKOSTOCKS	4 4 2 2	Retweet 4 Retweeted 4		Like 2 Liked 2	/TKOSTOCK/status/619167858908655617
@WrigleyTom @WrigleyTom @WrigleyTom @WrigleyTom @WrigleyTom	Tom Wrigley‏ @WrigleyTom	7 Jul 2015			Early movers: $MRK, $LULU, $TSLA, $CRM, $FIT, $SHAK, $NKE $DEPO $HZNP $AGN $TIF $AMD $AAP $GE $DIS $WING $SUNEhttp://cnb.cx/1Hd9w8i	1 2 2 3 3	Retweet 2 Retweeted 2		Like 3 Liked 3	/WrigleyTom/status/618388148142247936
@GillianTan @GillianTan @GillianTan @GillianTan @GillianTan	Gillian Tan‏Verified account @GillianTan	29 Jun 2015			Scoop w/ @TMannWSJ: Japan’s SMBC nearing deal for GE’s European sponsor finance unit, beat likes of $APO & $ARES http://on.wsj.com/1C3wdNb $GE	17 17 4 4	Retweet 17 Retweeted 17		Like 4 Liked 4	/GillianTan/status/615700356060811264
@JMVala_Trades @JMVala_Trades @JMVala_Trades @JMVala_Trades @JMVala_Trades	JMVala‏ @JMVala_Trades	28 Jun 2015			Plays I'm watching this week: http://bit.ly/1FJabdj $ES_F $AAPL $IBM $ABBV $AMZN $XOM $YHOO $BAC $C $GE $VZ $CVS $WMT $COST	1 2 2 3 3	Retweet 2 Retweeted 2		Like 3 Liked 3	/JMVala_Trades/status/615314588557529088
@BarbarianCap @BarbarianCap @BarbarianCap @BarbarianCap @BarbarianCap	Barbarian Capital‏ @BarbarianCap	27 Jun 2015			Barrons most respected w a quick stab at $GE pic.twitter.com/EgJYV0KxBp	1 1 9 9	Retweet 1 Retweeted 1		Like 9 Liked 9	/BarbarianCap/status/614850727383592960
@RudyHavenstein @RudyHavenstein @RudyHavenstein @RudyHavenstein @RudyHavenstein @RudyHavenstein	Rudy Havenstein, Smiling Politely‏ @RudyHavenstein	18 Jun 2015			$GE and $CSCO are down a couple hundred billion in market cap since 2000, $WMT down about $50B, $INTC down $120B. $XOM is up about $71B.	2 3 3 3 3	Retweet 3 Retweeted 3		Like 3 Liked 3	/RudyHavenstein/status/611614673218068480
@PlanMaestro @PlanMaestro @PlanMaestro @PlanMaestro @PlanMaestro	Plan Maestro‏ @PlanMaestro	15 Jun 2015			Aerospace companies with operating margins higher than 20% $PCP $MGGT.L $TDG $BEL.BO $WAIR $CR $GE $HONpic.twitter.com/gCXomuEt9U	1 1 1 9 9	Retweet 1 Retweeted 1		Like 9 Liked 9	/PlanMaestro/status/610504042788184064
@hainsworthtv @hainsworthtv @hainsworthtv @hainsworthtv @hainsworthtv	Michael Hainsworth‏Verified account @hainsworthtv	8 Jun 2015	#BREAKING,oil	#oil	#BREAKING @BNN: General Electric CEO Immelt says Keystone XL "important" in energy cost context. Speaking at Conference of Montreal $GE #oil	2 6 6 7 7	Retweet 6 Retweeted 6		Like 7 Liked 7	/hainsworthtv/status/607987757177257984
@barronsonline @barronsonline @barronsonline @barronsonline @barronsonline	Barron's‏Verified account @barronsonline	8 Jun 2015			GE, GM, and other outfits where those in-the-know are investing http://on.barrons.com/1GuWGVw $NWL $BID $GM $GE $CVX $GMCRpic.twitter.com/YwDuhLSiDI	4 4 6 6	Retweet 4 Retweeted 4		Like 6 Liked 6	/barronsonline/status/607944479249596416
@TheMiddleMarket @TheMiddleMarket @TheMiddleMarket @TheMiddleMarket @TheMiddleMarket	Mergers&Acquisitions‏ @TheMiddleMarket	8 Jun 2015			Sale of GE Capital's private equity lending unit is near http://bit.ly/1eXQwBj $GE pic.twitter.com/cr6Rr8ICuL	4 4 1 1	Retweet 4 Retweeted 4		Like 1 Liked 1	/TheMiddleMarket/status/607942184260673537
@swetrader @swetrader @swetrader @swetrader @swetrader	Mosse Rodbay‏ @swetrader	8 Jun 2015			BLOG: 6/8 setups http://buff.ly/1IpzOEC $SPY $WUBA $XON $HABT $CBM $CRM $ABBV $MYL $GLUU $GE $AMZN $JDpic.twitter.com/zliHG2s6ow	2 2 1 1	Retweet 2 Retweeted 2		Like 1 Liked 1	/swetrader/status/607898208216477696
@StockCats @StockCats @StockCats @StockCats @StockCats	StockCats‏ @StockCats	5 Jun 2015			$GE is a "why bother" stock but damn, remember how much they loved it that day it popped? pic.twitter.com/6uxZNciOep	3 1 1 9 9	Retweet 1 Retweeted 1		Like 9 Liked 9	/StockCats/status/607005569464074240
@WrigleyTom @WrigleyTom @WrigleyTom @WrigleyTom @WrigleyTom	Tom Wrigley‏ @WrigleyTom	4 Jun 2015			Early movers: $DISH, $TMUS, $JWN, $GE, $JOY & more $SJM $TWTR $VZ $T $CIEN $LB $FEYE $AAPL $FIVE $GE http://cnb.cx/1Gmo0oX	2 2	Retweet 2 Retweeted 2		Like Liked	/WrigleyTom/status/606434920102174720
@GillianTan @GillianTan @GillianTan @GillianTan @GillianTan	Gillian Tan‏Verified account @GillianTan	3 Jun 2015			$GE launches sale of health-care lending unit, which is valued at $10-$11 billion. Scooplet with @TMannWSJ: http://on.wsj.com/1M61LBT	4 4 2 2	Retweet 4 Retweeted 4		Like 2 Liked 2	/GillianTan/status/606240437834293248
@nanexllc @nanexllc @nanexllc @nanexllc @nanexllc	Eric Scott Hunsader‏ @nanexllc	3 Jun 2015			Sudden 5-15% jumps in 13 major stocks just before open - all trades from NQ-Bost: $JNJ $JPM $C $GE $PFEpic.twitter.com/rqLXVtJVy9	1 9 9 8 8	Retweet 9 Retweeted 9		Like 8 Liked 8	/nanexllc/status/606098982138454016
@Benzinga @Benzinga @Benzinga @Benzinga @Benzinga	Benzinga.com‏Verified account @Benzinga	2 Jun 2015	#TechnicalTuesday		Get your #TechnicalTuesday outlook with @TripleDTrader @JustinPulitzer @racernic on $SPY $GPRO $PVH $GE & much more https://soundcloud.com/bztv/premarket-prep-for-june-2-threats-hit-airline-industry-technical-look-at-dow-components?utm_source=soundcloud&utm_campaign=share&utm_medium=twitter …	1 4 4 5 5	Retweet 4 Retweeted 4		Like 5 Liked 5	/Benzinga/status/605741047839358976
@WSJbusiness @WSJbusiness @WSJbusiness @WSJbusiness @WSJbusiness	WSJ Business News‏Verified account @WSJbusiness	31 May 2015			GE launches bidding for $40 billion in commercial-lending operations $GE http://on.wsj.com/1ADkFzN via @WSJ	1 40 40 13 13	Retweet 40 Retweeted 40		Like 13 Liked 13	/WSJbusiness/status/605109022652375040
@GillianTan @GillianTan @GillianTan @GillianTan @GillianTan	Gillian Tan‏Verified account @GillianTan	31 May 2015			$GE launches sale of $40bn in commercial-lending operations. Scoop w/ @TMannWSJ @DanaMattioli http://on.wsj.com/1ADkFzN pic.twitter.com/d5OAVcU9Du	18 18 10 10	Retweet 18 Retweeted 18		Like 10 Liked 10	/GillianTan/status/605082939324559360
@rcwhalen @rcwhalen @rcwhalen @rcwhalen @rcwhalen	Christopher Whalen‏ @rcwhalen	31 May 2015			GE launches bidding for $40 bn commercial-lending operations $GE http://on.wsj.com/1ADkFzN via @WSJ |The end of nonbanks. Big banks have won.	2 2 2 1 1	Retweet 2 Retweeted 2		Like 1 Liked 1	/rcwhalen/status/605082700010127361
@MarketWatch @MarketWatch @MarketWatch @MarketWatch @MarketWatch	MarketWatch‏Verified account @MarketWatch	28 May 2015			5 reasons to follow $GE executives and buy the company’s stock: http://on.mktw.net/1KsnaEP COMMENTARY	11 11 9 9	Retweet 11 Retweeted 11		Like 9 Liked 9	/MarketWatch/status/603976799647899650
@seeitmarket @seeitmarket @seeitmarket @seeitmarket @seeitmarket	See It Market‏ @seeitmarket	27 May 2015			New Post - "The Dogs Of The Dow 2015 Performance Update" http://www.seeitmarket.com/dogs-of-the-dow-2015-performance-update-14403/ … by @OptiontradinIQ $DJIA $GE $PFE $XOM $CAT $CVX	2 2 3 3	Retweet 2 Retweeted 2		Like 3 Liked 3	/seeitmarket/status/603596636829437952
@amberkanwar @amberkanwar @amberkanwar @amberkanwar @amberkanwar	Amber Kanwar‏Verified account @amberkanwar	27 May 2015			Element Financial deal ‘unlikely’ in next 2-3 weeks: Source @BNN http://www.bnn.ca/Video/player.aspx?vid=621758 … $EFN.TO $GE pic.twitter.com/2OYGCrnluY	4 4 1 1	Retweet 4 Retweeted 4		Like 1 Liked 1	/amberkanwar/status/603570647361552384
@SASBlueStar @SASBlueStar @SASBlueStar @SASBlueStar @SASBlueStar	Steven at BlueStar‏ @SASBlueStar	27 May 2015	#IsraTech,Israel,CyberSecurity	#Israel	#IsraTech - $GE to host cyber-security hackathon in #Israel: http://iglob.es/?en1039372 $HACK $ISRA @BlueStarIsrael #CyberSecurity @ISExchange	2 2 2 2	Retweet 2 Retweeted 2		Like 2 Liked 2	/SASBlueStar/status/603489089732640768
@seeitmarket @seeitmarket @seeitmarket @seeitmarket @seeitmarket	See It Market‏ @seeitmarket	25 May 2015			New Post - "Unusual Options Activity: KORS, GE, LUV, & More" http://www.seeitmarket.com/unusual-options-activity-kors-luv-ge-and-more-stocks-trading-14399/ … by @MitchellKWarren $GE $LUV $KORS $GNC $INFY	1 1 4 4	Retweet 1 Retweeted 1		Like 4 Liked 4	/seeitmarket/status/603012148273491968
@hedgefundclone @hedgefundclone @hedgefundclone @hedgefundclone @hedgefundclone	hedgefundclone‏ @hedgefundclone	21 May 2015			Where you want to buy call options is low volatility blue chips $AXP, $GE, $MCD, $JNJ, $GM bc billions of bond $ will flow into these stocks	7 7 23 23	Retweet 7 Retweeted 7		Like 23 Liked 23	/hedgefundclone/status/601580059665661953
@PlanMaestro @PlanMaestro @PlanMaestro @PlanMaestro @PlanMaestro	Plan Maestro‏ @PlanMaestro	17 May 2015			The trend to one engine per aircraft $GE $RR.Lpic.twitter.com/ELyL2HqH7v	1 7 7	Retweet Retweeted		Like 7 Liked 7	/PlanMaestro/status/600065921755910145
@TCMLLC @TCMLLC @TCMLLC @TCMLLC @TCMLLC	JT‏ @TCMLLC	15 May 2015			http://www.nasdaq.com/symbol/sedg/institutional-holdings … $SEDG largest holder is $GE . Fido in there too, but under owned and a small float. Discovery/Accumulation phase.	2 2	Retweet Retweeted		Like 2 Liked 2	/TCMLLC/status/599274059868704768
@TheStreet @TheStreet @TheStreet @TheStreet @TheStreet	TheStreet‏Verified account @TheStreet	15 May 2015			$TSLA for younger investors, $AAPL for middle-aged, and $GE for older http://buff.ly/1Po5v7O via @openfolio	5 5 11 11	Retweet 5 Retweeted 5		Like 11 Liked 11	/TheStreet/status/599263024084561921
@PassedPawnAdv @PassedPawnAdv @PassedPawnAdv @PassedPawnAdv @PassedPawnAdv	Passed Pawn Advisors‏ @PassedPawnAdv	14 May 2015	#3dprinting,investing	#investing	3D-printed mini jet engine revved up to 33,000rpm - CNET http://www.cnet.com/news/3d-printed-mini-jet-engine-revved-up-to-33000/ … $GE #3dprinting #investing	2 2 1 1	Retweet 2 Retweeted 2		Like 1 Liked 1	/PassedPawnAdv/status/598909219279130624
@forgefirst @forgefirst @forgefirst @forgefirst @forgefirst	Andrew McCreath‏Verified account @forgefirst	13 May 2015			$EFN reports Q1 post close today & listen 4 CEO Hudson to talk launch of 3rd party fund mgmt biz + M&A color on $GE @BNN	2 2 1 1	Retweet 2 Retweeted 2		Like 1 Liked 1	/forgefirst/status/598490110229897217
@WSJ @WSJ @WSJ @WSJ @WSJ	The Wall Street Journal‏Verified account @WSJ	13 May 2015			GE to sell $5 billion Japan commercial finance operation http://on.wsj.com/1cv3Onf $GE	2 47 47 18 18	Retweet 47 Retweeted 47		Like 18 Liked 18	/WSJ/status/598438821932494849
@TheStreet @TheStreet @TheStreet @TheStreet @TheStreet	TheStreet‏Verified account @TheStreet	12 May 2015			The sale process for $GE's sponsor finance business is already reshaping the world of private equity lending http://buff.ly/1cOzQLQ	3 3 2 2	Retweet 3 Retweeted 3		Like 2 Liked 2	/TheStreet/status/598326049957621760
@OpenOutcrier @OpenOutcrier @OpenOutcrier @OpenOutcrier @OpenOutcrier	Open Outcrier‏ @OpenOutcrier	11 May 2015			RECAP: $CREE Chatter they hired GS to explore a sale with a possible $GE offer for $50 coming (actually worked for once)	1 1 1 2 2	Retweet 1 Retweeted 1		Like 2 Liked 2	/OpenOutcrier/status/597853832454901760
@barronsonline @barronsonline @barronsonline @barronsonline @barronsonline	Barron's‏Verified account @barronsonline	11 May 2015			COVER STORY: Why Honeywell is a better stock to own than GE. http://on.barrons.com/1Iqj6pw $HON $GE pic.twitter.com/kcjkzEEkvn	4 4 2 2	Retweet 4 Retweeted 4		Like 2 Liked 2	/barronsonline/status/597795650647007232
@TheStreet @TheStreet @TheStreet @TheStreet @TheStreet	TheStreet‏Verified account @TheStreet	10 May 2015			$GE’s dividend hike + stock buyback may happen sooner than you think http://buff.ly/1KrX4l9	6 6 7 7	Retweet 6 Retweeted 6		Like 7 Liked 7	/TheStreet/status/597477234086158338
@NathanielBaker5 @NathanielBaker5 @NathanielBaker5 @NathanielBaker5 @NathanielBaker5	DownSouthPenny‏ @NathanielBaker5	9 May 2015			GE wins deal worth up to $2 billion for engines for Taiwan, others - via @YahooFinance $GE http://finance.yahoo.com/news/ge-wins-deal-worth-2-213631614.html …pic.twitter.com/NcfRWrIIvl	4 4 3 3	Retweet 4 Retweeted 4		Like 3 Liked 3	/NathanielBaker5/status/597219160767143936
@NelsonThought @NelsonThought @NelsonThought @NelsonThought @NelsonThought	Will Nelson‏ @NelsonThought	9 May 2015	#stocks		Honeywell: It Is Better Than GE: Cover story from May 9th issue of @barronsonline. $GE $HON #stocks http://online.barrons.com/articles/honeywells-shares-are-a-better-bet-than-ges-1431140282 …	1 2 2 3 3	Retweet 2 Retweeted 2		Like 3 Liked 3	/NelsonThought/status/597058088475197440
@hedgefundclone @hedgefundclone @hedgefundclone @hedgefundclone @hedgefundclone	hedgefundclone‏ @hedgefundclone	5 May 2015			$JOY Joy Global- a wide moat stock, its the worlds largest mining equipment company, has been rumored to be a takeover target by $GE	2 2 3 3	Retweet 2 Retweeted 2		Like 3 Liked 3	/hedgefundclone/status/595737742635573249
@abnormalreturns @abnormalreturns @abnormalreturns @abnormalreturns @abnormalreturns	Tadas Viskanta‏ @abnormalreturns	28 Apr 2015			Tuesday links: watching the screen, iCash, and the missing capex question. http://stks.co/j2CuU $AAPL $AMZN $TWTR $GE $OSTK $BCOIN	1 3 3	Retweet Retweeted		Like 3 Liked 3	/abnormalreturns/status/593090861098864640
@abnormalreturns @abnormalreturns @abnormalreturns @abnormalreturns @abnormalreturns	Tadas Viskanta‏ @abnormalreturns	28 Apr 2015			James Surowiecki on $GE and the benefits of advanced manufacturing to the US economy. (via @NewYorker) http://stks.co/r1vlB	2 2 2 2	Retweet 2 Retweeted 2		Like 2 Liked 2	/abnormalreturns/status/593041339501051904
@DrVdeV @DrVdeV @DrVdeV @DrVdeV @DrVdeV	Van de V‏ @DrVdeV	27 Apr 2015	#batteries,graphite	#graphite	These are Tesla’s main rivals in energy storage: http://on.mktw.net/1dl6Xa3 $TSLA $AES $GE #batteries #graphitepic.twitter.com/WQgAi2lWO4	1 1 1 2 2	Retweet 1 Retweeted 1		Like 2 Liked 2	/DrVdeV/status/592751252313739264
@blsuth @blsuth @blsuth @blsuth @blsuth	Brooke Sutherland‏Verified account @blsuth	23 Apr 2015			$HAL assets attracting $CAT to $GE: http://bloom.bg/1FhYsY4 . Scoop by @MattMonks123 @BloombergDeals	2 2 1 1	Retweet 2 Retweeted 2		Like 1 Liked 1	/blsuth/status/591346714122047488
@generalelectric @generalelectric @generalelectric @generalelectric @generalelectric	General Electric‏Verified account @generalelectric	17 Apr 2015	#DidYouKnow,aviation,avgeek	#aviation	#DidYouKnow $100 of $GE stock means a $25 investment in #aviation? #avgeekpic.twitter.com/xpexdbViKx	4 60 60 64 64	Retweet 60 Retweeted 60		Like 64 Liked 64	/generalelectric/status/589067314374533120
@Skrisiloff @Skrisiloff @Skrisiloff @Skrisiloff @Skrisiloff	Scott Krisiloff‏ @Skrisiloff	14 Apr 2015			Thoughts on GE Capital’s Capital Disposition http://avondaleam.com/thoughts-on-ge-capitals-capital-disposition/ … $GE	3 2 2 1 1	Retweet 2 Retweeted 2		Like 1 Liked 1	/Skrisiloff/status/588032464985186304
@yudhishthu @yudhishthu @yudhishthu @yudhishthu @yudhishthu	Rich Yudhishthu‏ @yudhishthu	14 Apr 2015			$GE goes after content marketing on steroids, with 6 episode documentary on scientific innovation http://nyti.ms/1cs26mX	4 4	Retweet Retweeted		Like 4 Liked 4	/yudhishthu/status/587988932307976192
@RudyHavenstein @RudyHavenstein @RudyHavenstein @RudyHavenstein @RudyHavenstein	Rudy Havenstein, Smiling Politely‏ @RudyHavenstein	13 Apr 2015			$GE since Jeff Immelt was made CEO. I wonder how much in compensation he's taken over the past 15 years. pic.twitter.com/FjhaDB9EMo	2 2 2 4 4	Retweet 2 Retweeted 2		Like 4 Liked 4	/RudyHavenstein/status/587650550944010240
@GerberKawasaki @GerberKawasaki @GerberKawasaki @GerberKawasaki @GerberKawasaki	Ross Gerber‏Verified account @GerberKawasaki	13 Apr 2015			@cvpayne they should break up the banks just like $ge just did. These too big to fail banks are disgusting. They've worked the system.	1 4 4 4 4	Retweet 4 Retweeted 4		Like 4 Liked 4	/GerberKawasaki/status/587616527643381760
@jimcramer @jimcramer @jimcramer @jimcramer @jimcramer @louwhiteman	Jim Cramer‏Verified account @jimcramer	13 Apr 2015			It's an all new $GE and it can pounce on anyone and everyone @louwhiteman	2 14 14 11 11	Retweet 14 Retweeted 14		Like 11 Liked 11	/jimcramer/status/587612188921176064
@YahooFinance @YahooFinance @YahooFinance @YahooFinance @YahooFinance	Yahoo Finance‏Verified account @YahooFinance	13 Apr 2015			GE - CEO finally gets the memo http://davidnelsoncfa.tumblr.com/post/116206777227/ge-ceo-finally-gets-the-memo … via @davidnelsoncfa $GE pic.twitter.com/FiIpMaPoN5	3 13 13 9 9	Retweet 13 Retweeted 13		Like 9 Liked 9	/YahooFinance/status/587588662189228033
@StockTwits @StockTwits @StockTwits @StockTwits @StockTwits	StockTwits‏Verified account @StockTwits	12 Apr 2015			UPCOMING EARNINGS: Tues - $INTC, $JPM Weds - $NFLX, $BAC Thurs - $GS, $C Fri - $GE, $HON The current trend -> http://stks.co/b21wX	1 26 26 33 33	Retweet 26 Retweeted 26		Like 33 Liked 33	/StockTwits/status/587428445560287233
@WrigleyTom @WrigleyTom @WrigleyTom @WrigleyTom @WrigleyTom	Tom Wrigley‏ @WrigleyTom	12 Apr 2015			Earnings, Econ Reports, Fed Speak $JNJ $JPM $INTC $BAC $NFLX $SNDK $C $GS $UNH $AMD $AXP $SLB $NOW $GE $STXpic.twitter.com/omwEhP8zqm	6 64 64 66 66	Retweet 64 Retweeted 64		Like 66 Liked 66	/WrigleyTom/status/587409843545214977
@WallStJesus @WallStJesus @WallStJesus @WallStJesus @WallStJesus	JE$US‏ @WallStJesus	12 Apr 2015			FRIDAY'S WISEGUY ACTION, UNUSUAL VOL, AND RECENT NOTABLE OPEN INTEREST ADDS: http://stks.co/s1pra $GE $CTXS $CAH $MACK $HLT $VXX $URI $ALU	9 9 14 14	Retweet 9 Retweeted 9		Like 14 Liked 14	/WallStJesus/status/587323632050810880
@WSJ @WSJ @WSJ @WSJ @WSJ	The Wall Street Journal‏Verified account @WSJ	11 Apr 2015			With $GE move, a bounty of assets is up for grabs http://on.wsj.com/1CvZH0s	5 34 34 31 31	Retweet 34 Retweeted 34		Like 31 Liked 31	/WSJ/status/586955184233959424
@MarketWatch @MarketWatch @MarketWatch @MarketWatch @MarketWatch	MarketWatch‏Verified account @MarketWatch	10 Apr 2015			Apple and General Electric lead the share buyback table: http://on.mktw.net/1IRmcks $GE $AAPLpic.twitter.com/qh3MPcSz3r	29 29 32 32	Retweet 29 Retweeted 29		Like 32 Liked 32	/MarketWatch/status/586706621641990144
@hedgefundclone @hedgefundclone @hedgefundclone @hedgefundclone @hedgefundclone	hedgefundclone‏ @hedgefundclone	10 Apr 2015			If you would have purchased the April $26 $GE Calls after news broke yesterday you would have made 1800% or 18 times your money on $GE	6 1 1 8 8	Retweet 1 Retweeted 1		Like 8 Liked 8	/hedgefundclone/status/586701960247713793
@jessmarmor @jessmarmor @jessmarmor @jessmarmor @jessmarmor	Jessica Marmor Shaw‏Verified account @jessmarmor	10 Apr 2015			GE’s massive $50 billion share buyback pales in comparison to Apple's program http://on.mktw.net/1PtQi2B $GE $AAPLpic.twitter.com/8l9TFGnNOe	17 17 5 5	Retweet 17 Retweeted 17		Like 5 Liked 5	/jessmarmor/status/586634750527410176
@OpenOutcrier @OpenOutcrier @OpenOutcrier @OpenOutcrier @OpenOutcrier	Open Outcrier‏ @OpenOutcrier	10 Apr 2015			RECAP: We pretty much just watched $GE go higher all day and counted all the money we didn't make	1 3 3 14 14	Retweet 3 Retweeted 3		Like 14 Liked 14	/OpenOutcrier/status/586621549869801472
@StockCats @StockCats @StockCats @StockCats @StockCats	StockCats‏ @StockCats	10 Apr 2015			CNBC has mastered the art of beating a story into the ground - $GE and the Apple watch come to mind today	7 5 5 9 9	Retweet 5 Retweeted 5		Like 9 Liked 9	/StockCats/status/586611463952977920
@abnormalreturns @abnormalreturns @abnormalreturns @abnormalreturns @abnormalreturns	Tadas Viskanta‏ @abnormalreturns	10 Apr 2015			Friday links: squandering your edge, $TLT vs. $USO and hotel occupancy. http://stks.co/r1pgO $GE $ETSY $BLK $STT	2 2 3 3	Retweet 2 Retweeted 2		Like 3 Liked 3	/abnormalreturns/status/586567333570678784
@rhhackett @rhhackett @rhhackett @rhhackett @rhhackett	Robert Hackett‏Verified account @rhhackett	10 Apr 2015			Jack Welch approves $GE's slim-down, dismantling the financial arm he helped create http://fortune.com/2015/04/10/jackwelch-ge-gecapital/ … via @FortuneMagazine	1 8 8 7 7	Retweet 8 Retweeted 8		Like 7 Liked 7	/rhhackett/status/586548051638165505
@CNNBusiness @CNNBusiness @CNNBusiness @CNNBusiness @CNNBusiness	CNN Business‏Verified account @CNNBusiness	10 Apr 2015			.@generalelectric is selling off most of its GE Capital assets ... and investors like it http://cnnmon.ie/1JvYr2e $GE pic.twitter.com/jQATrMia8f	2 30 30 20 20	Retweet 30 Retweeted 30		Like 20 Liked 20	/CNNBusiness/status/586547459037401089
@MarketWatch @MarketWatch @MarketWatch @MarketWatch @MarketWatch	MarketWatch‏Verified account @MarketWatch	10 Apr 2015			$GE announced they have the potential to return $90 billion to investors through 2018 as dividends and buybacks http://on.mktw.net/1Nkj0Er	1 15 15 15 15	Retweet 15 Retweeted 15		Like 15 Liked 15	/MarketWatch/status/586546411585536000
@MarketWatch @MarketWatch @MarketWatch @MarketWatch @MarketWatch	MarketWatch‏Verified account @MarketWatch	10 Apr 2015			U.S. stocks opened higher as a surge in $GE after its restructuring news lifted benchmarks: http://on.mktw.net/1aeDaxs pic.twitter.com/cBnvcE4mP6	12 12 7 7	Retweet 12 Retweeted 12		Like 7 Liked 7	/MarketWatch/status/586540787569192960
@WallStCynic @WallStCynic @WallStCynic @WallStCynic @WallStCynic	Diogenes‏ @WallStCynic	10 Apr 2015			Jack's Magic - Barron's | Still the quintessential piece on the accounting magic at $GE and GE Credit, under Welch. http://m.barrons.com/articles/SB113538495855331017?mobile=y …	5 5 12 12	Retweet 5 Retweeted 5		Like 12 Liked 12	/WallStCynic/status/586535454968807424
@Vconomics @Vconomics @Vconomics @Vconomics @Vconomics	Antony‏ @Vconomics	10 Apr 2015			Am I seeing double or did General Electric announce a four-year $50 billion buyback (or 20% of its current market-cap)? Insane. $GE	2 4 4 3 3	Retweet 4 Retweeted 4		Like 3 Liked 3	/Vconomics/status/586503145355882496
@hmeisler @hmeisler @hmeisler @hmeisler @hmeisler	Helene Meisler‏ @hmeisler	10 Apr 2015			The House that Jack built. And Jeff tore down. $GE	3 5 5 6 6	Retweet 5 Retweeted 5		Like 6 Liked 6	/hmeisler/status/586498689809657856
@cvpayne @cvpayne @cvpayne @cvpayne @cvpayne	Charles V Payne‏Verified account @cvpayne	10 Apr 2015			$GE throws in towel on financial business once bailed out by US taxpayers. Why is Immelt still CEO? Will financials need another bailout?	6 6 6 13 13	Retweet 6 Retweeted 6		Like 13 Liked 13	/cvpayne/status/586498335382568960
@ReformedBroker @ReformedBroker @ReformedBroker @ReformedBroker @ReformedBroker	Downtown Josh Brown‏Verified account @ReformedBroker	10 Apr 2015			$GE will spin off or sell GE Capital, which would be the 7th largest US bank. Will return $50 billion to shareholders http://www.wsj.com/articles/ge-prepared-to-exit-the-bulk-of-ge-capital-1428662109?mod=WSJ_hp_LEFTTopStories …	4 32 32 12 12	Retweet 32 Retweeted 32		Like 12 Liked 12	/ReformedBroker/status/586497534958374912
@BergenCapital @BergenCapital @BergenCapital @BergenCapital @BergenCapital	Mike Bergen‏ @BergenCapital	10 Apr 2015			$GE selling real estate & finance business - aka increasing exposure to oil & gas; lovely!	6 6 7 7	Retweet 6 Retweeted 6		Like 7 Liked 7	/BergenCapital/status/586497374413008897
@deborah_solomon @deborah_solomon @deborah_solomon @deborah_solomon @deborah_solomon	Deborah B. Solomon‏ @deborah_solomon	10 Apr 2015			$GE's move doesn't guarantee it will shed SIFI label. FSOC will review/decide. First big test of whether firms can exit "Hotel California"	2 7 7 10 10	Retweet 7 Retweeted 7		Like 10 Liked 10	/deborah_solomon/status/586497121123184640
@GE_Reports @GE_Reports @GE_Reports @GE_Reports @GE_Reports	GE Reports‏Verified account @GE_Reports	10 Apr 2015			$GE expects to return $90B+ to shareowners through 2018: http://tmblr.co/Zt6Cto1i3BS_F pic.twitter.com/1rKxatA0C7	1 6 6 9 9	Retweet 6 Retweeted 6		Like 9 Liked 9	/GE_Reports/status/586495546963132416
@WallStJesus @WallStJesus @WallStJesus @WallStJesus @WallStJesus	JE$US‏ @WallStJesus	10 Apr 2015			$GE YESTERDAYS TATTOOING OF SEVERAL APRIL CALLS -- MOST NOTABLE WAS BUYING OF 4/24 C ALREADY INTO STRENGTH pic.twitter.com/p3wnZMW0BZ	3 3 11 11	Retweet 3 Retweeted 3		Like 11 Liked 11	/WallStJesus/status/586493618896015360
@OptionsHawk @OptionsHawk @OptionsHawk @OptionsHawk @OptionsHawk	Joe Kunkle‏ @OptionsHawk	10 Apr 2015			To sell, or hold the $GE calls is the question...this is the massive long term breakout was playing for, 18 month range break	4 2 2 8 8	Retweet 2 Retweeted 2		Like 8 Liked 8	/OptionsHawk/status/586490604860919808
@NathanielBaker5 @NathanielBaker5 @NathanielBaker5 @NathanielBaker5 @NathanielBaker5	DownSouthPenny‏ @NathanielBaker5	10 Apr 2015			GE to sell real estate holdings, sets $50 billion share buyback - via @YahooFinance $GE $WFC http://finance.yahoo.com/news/ge-close-selling-nearly-real-094207788.html …pic.twitter.com/tJ6KIOqgDI	6 6 7 7	Retweet 6 Retweeted 6		Like 7 Liked 7	/NathanielBaker5/status/586485566402772992
@bespokeinvest @bespokeinvest @bespokeinvest @bespokeinvest @bespokeinvest	Bespoke‏ @bespokeinvest	10 Apr 2015			With $GE now "back to its core" as an industrial, it can spend next 20 yrs "enhancing shareholder value" diversifying into other sectors.	1 8 8 8 8	Retweet 8 Retweeted 8		Like 8 Liked 8	/bespokeinvest/status/586478610220879874
@GE_Reports @GE_Reports @GE_Reports @GE_Reports @GE_Reports	GE Reports‏Verified account @GE_Reports	10 Apr 2015			$GE to sell most @GECapital assets by 2018; will create a simpler, more valuable industrial company: http://GE.com/pivot	1 24 24 5 5	Retweet 24 Retweeted 24		Like 5 Liked 5	/GE_Reports/status/586478553933422593
@BerkowitzBT @BerkowitzBT @BerkowitzBT @BerkowitzBT @BerkowitzBT	Ben Berkowitz‏Verified account @BerkowitzBT	10 Apr 2015			GE to sell most of GE Capital, plans $50B buyback, sees $16B 1Q charge http://cnb.cx/1GS97Zl $GE	9 9 4 4	Retweet 9 Retweeted 9		Like 4 Liked 4	/BerkowitzBT/status/586476154955104256
@RealNex @RealNex @RealNex @RealNex @RealNex	RealNex‏ @RealNex	9 Apr 2015	#RealEstate,CRE	#CRE	RT @crowner_RE: GE is on the verge of selling its $30 billion real estate portfolio http://j.mp/1CAxvsg #RealEstate $GE #CRE	3 3 6 6	Retweet 3 Retweeted 3		Like 6 Liked 6	/RealNex/status/586326993693708288
@RANsquawk @RANsquawk @RANsquawk @RANsquawk @RANsquawk	RANsquawk‏Verified account @RANsquawk	9 Apr 2015			Energy sector the best performing in the S&P 500 today as oil closed higher. $GE top % gainer in DJIA on reports of Real Estate sale	5 5 2 2	Retweet 5 Retweeted 5		Like 2 Liked 2	/RANsquawk/status/586256352529481728
@OMillionaires @OMillionaires @OMillionaires @OMillionaires @OMillionaires	Option Millionaires‏ @OMillionaires	9 Apr 2015			You know its an interesting session when $GE is one of the bigger movers of the day ~	1 4 4 6 6	Retweet 4 Retweeted 4		Like 6 Liked 6	/OMillionaires/status/586238254476873729
@devinbanerjee @devinbanerjee @devinbanerjee @devinbanerjee @devinbanerjee	Devin Banerjee‏Verified account @devinbanerjee	9 Apr 2015			$GE said to be near $30B real estate sale to Blackstone, Wells Fargo - http://bloom.bg/1GtTloY $BX $WFC	8 8 4 4	Retweet 8 Retweeted 8		Like 4 Liked 4	/devinbanerjee/status/586234417795981312
@YahooFinance @YahooFinance @YahooFinance @YahooFinance @YahooFinance	Yahoo Finance‏Verified account @YahooFinance	9 Apr 2015			General Electric near deal to sell $30 billion real estate portfolio, @wsj reports. http://yhoo.it/1HVP2A7 $GE	1 14 14 5 5	Retweet 14 Retweeted 14		Like 5 Liked 5	/YahooFinance/status/586223356715864065
@OpenOutcrier @OpenOutcrier @OpenOutcrier @OpenOutcrier @OpenOutcrier	Open Outcrier‏ @OpenOutcrier	9 Apr 2015			$GE Jun 26 Call buyer +20k for $0.39	2 4 4 8 8	Retweet 4 Retweeted 4		Like 8 Liked 8	/OpenOutcrier/status/586221537763598337
@NPetallides @NPetallides @NPetallides @NPetallides @NPetallides	Nicole Petallides‏Verified account @NPetallides	6 Apr 2015			Dow has turned positive up 14 points Dow Leaders $MSFT $KO $MCD $GE $AAPL	1 5 5 9 9	Retweet 5 Retweeted 5		Like 9 Liked 9	/NPetallides/status/585080337996369920
@jimcramer @jimcramer @jimcramer @jimcramer @jimcramer	Jim Cramer‏Verified account @jimcramer	17 Mar 2015			What is $GE doing? http://buff.ly/1O2GewV	5 7 7 16 16	Retweet 7 Retweeted 7		Like 16 Liked 16	/jimcramer/status/577843668813504512
@jimcramer @jimcramer @jimcramer @jimcramer @jimcramer	Jim Cramer‏Verified account @jimcramer	3 Mar 2015			$GE’s Immelt to @TheStreet: I’m not going anywhere http://buff.ly/17OtPLY	10 5 5 6 6	Retweet 5 Retweeted 5		Like 6 Liked 6	/jimcramer/status/572854214059114496
@WSJ @WSJ @WSJ @WSJ @WSJ	The Wall Street Journal‏Verified account @WSJ	3 Mar 2015			The oil-price drop is raising new questions about GE CEO Jeff Immelt’s legacy: http://on.wsj.com/1zEoOvY $GE pic.twitter.com/5HxrI2rTJ6	10 63 63 35 35	Retweet 63 Retweeted 63		Like 35 Liked 35	/WSJ/status/572836447499235328
@WSJ @WSJ @WSJ @WSJ @WSJ	The Wall Street Journal‏Verified account @WSJ	3 Mar 2015			A quarter of GE's industrial revenue is now tied one way or another to oil and gas http://on.wsj.com/1vXOYyl $GE	3 57 57 32 32	Retweet 57 Retweeted 57		Like 32 Liked 32	/WSJ/status/572765049011478528
@WSJ @WSJ @WSJ @WSJ @WSJ	The Wall Street Journal‏Verified account @WSJ	3 Mar 2015			GE is a complicated company at a turning point. A quick explainer: http://on.wsj.com/1DOzf4U $GE	4 53 53 39 39	Retweet 53 Retweeted 53		Like 39 Liked 39	/WSJ/status/572736879000465408
@WSJ @WSJ @WSJ @WSJ @WSJ	The Wall Street Journal‏Verified account @WSJ	3 Mar 2015			The overhaul of GE by CEO Jeff Immelt is being impeded by falling oil prices. Here's why: http://on.wsj.com/1GLQ9lm $GE pic.twitter.com/PZjQxYxgo2	3 58 58 30 30	Retweet 58 Retweeted 58		Like 30 Liked 30	/WSJ/status/572726281860726785
@WallStJesus @WallStJesus @WallStJesus @WallStJesus @WallStJesus	JE$US‏ @WallStJesus	1 Mar 2015			Friday's Wiseguy Flow, Open Interest & WallStJesus Terminology --> http://stks.co/f1sUR $GE $SNDK $NKTR $SRPT $MAC $SRPT $XLE $SPY	2 2 7 7	Retweet 2 Retweeted 2		Like 7 Liked 7	/WallStJesus/status/572072628921344000
@barronsonline @barronsonline @barronsonline @barronsonline @barronsonline	Barron's‏Verified account @barronsonline	26 Feb 2015			Cheap calls on General Electric could be worth a lot if $GE reports good earnings and guidance. http://on.barrons.com/1MUIzJD	1 6 6 4 4	Retweet 6 Retweeted 6		Like 4 Liked 4	/barronsonline/status/571018915905605632
@OptionAlert @OptionAlert @OptionAlert @OptionAlert @OptionAlert	Option Alert‏ @OptionAlert	26 Feb 2015			Largest open interest increases among single stock options for 2/26 include $AAPL, $GE, $HPQ, $WBAI, and $CRM.	1 1 4 4	Retweet 1 Retweeted 1		Like 4 Liked 4	/OptionAlert/status/570946462911234048
@StockTwits @StockTwits @StockTwits @StockTwits @StockTwits	StockTwits‏Verified account @StockTwits	25 Feb 2015			Option volume is starting to get really interesting around General Electric. Take a look at this -> http://stks.co/i1qdu $GE	6 6 7 7	Retweet 6 Retweeted 6		Like 7 Liked 7	/StockTwits/status/570641094767190016
@OptionsHawk @OptionsHawk @OptionsHawk @OptionsHawk @OptionsHawk	Joe Kunkle‏ @OptionsHawk	25 Feb 2015			$KO – May $44 Call OI to 69,877 from 47,001 $DAL – March $49 Call OI to 36,047 from 26,647 $GE – April $26 Call OI to 66,869 from 26,378	1 7 7 9 9	Retweet 7 Retweeted 7		Like 9 Liked 9	/OptionsHawk/status/570583116315824128
@UrbanAchievr @UrbanAchievr @UrbanAchievr @UrbanAchievr @UrbanAchievr	Christian Vanderbrouk‏ @UrbanAchievr	24 Feb 2015			Wow. General Electric board member buys $20 million in $GE stock. http://online.barrons.com/news/articles/SB51367578116875004693704580480383508845608?mod=rss_barrons_online_exclusive …	1 3 3 4 4	Retweet 3 Retweeted 3		Like 4 Liked 4	/UrbanAchievr/status/570292372225064960
@BarronsEdLin @BarronsEdLin @BarronsEdLin @BarronsEdLin @BarronsEdLin	Ed Lin‏Verified account @BarronsEdLin	24 Feb 2015			Insider buy of $20M in GE stock is biggest in years. http://online.barrons.com/news/articles/SB51367578116875004693704580480383508845608 … $GE @gwill29	7 7 2 2	Retweet 7 Retweeted 7		Like 2 Liked 2	/BarronsEdLin/status/570261311281602562
@MorganLBrennan @MorganLBrennan @MorganLBrennan @MorganLBrennan @MorganLBrennan	Morgan Brennan‏Verified account @MorganLBrennan	20 Feb 2015	#industrialinternet		Big machines, hi-tech: breaking down #industrialinternet from $GE software labs at 830ET @SquawkCNBC @betsyclinepic.twitter.com/xyTFwq58QJ	2 6 6 4 4	Retweet 6 Retweeted 6		Like 4 Liked 4	/MorganLBrennan/status/568758909516664832
@artiqvae @artiqvae @artiqvae @artiqvae @artiqvae	Federico Rodenas‏ @artiqvae	20 Feb 2015			Top 10 most active stocks in the options pits : $AAPL $GE $BAC $FB $WMB $GPRO $PBR $TWTR $MCP $Cpic.twitter.com/bICJdW5fzX	4 4 3 3	Retweet 4 Retweeted 4		Like 3 Liked 3	/artiqvae/status/568748672630034432
@USATODAYmoney @USATODAYmoney @USATODAYmoney @USATODAYmoney @USATODAYmoney	USA TODAY Money‏Verified account @USATODAYmoney	18 Feb 2015			9 stocks could drive Dow to 18,723 and the one analysts say has the biggest potential upside: GE. http://usat.ly/1zMO6rm $GE	1 4 4 4 4	Retweet 4 Retweeted 4		Like 4 Liked 4	/USATODAYmoney/status/567946639962451968
@MARKETDAILYNEWS @MARKETDAILYNEWS @MARKETDAILYNEWS @MARKETDAILYNEWS @MARKETDAILYNEWS	Market Daily News‏ @MARKETDAILYNEWS	14 Feb 2015	#OilWars,News,Economy	#News	Low Oil Prices Are An Act Of Economic Warfare - http://stks.co/r1Uy4 $OIL $USO $FNRG $GE #OilWars #News #Economypic.twitter.com/vw5lZouPKi	26 26 4 4	Retweet 26 Retweeted 26		Like 4 Liked 4	/MARKETDAILYNEWS/status/566685427147739137
@PowerLunch @PowerLunch @PowerLunch @PowerLunch @PowerLunch	Power Lunch‏Verified account @PowerLunch	12 Feb 2015			Is GE Becoming more activist friendly? @marcuslemonis @TheProfitCNBC host on $GE proxy reform. http://www.cnbc.com/id/15838342	1 3 3 6 6	Retweet 3 Retweeted 3		Like 6 Liked 6	/PowerLunch/status/565943059662508032
@jimcramer @jimcramer @jimcramer @jimcramer @jimcramer	Jim Cramer‏Verified account @jimcramer	9 Feb 2015			Yeah, might as well buy $GE; has same infra and diversification RT @girard_stephen: @jimcramer too early to start a position in FLR?	4 4 7 7	Retweet 4 Retweeted 4		Like 7 Liked 7	/jimcramer/status/564726145871249408
@bespokeinvest @bespokeinvest @bespokeinvest @bespokeinvest @bespokeinvest	Bespoke‏ @bespokeinvest	27 Jan 2015			One third (10) of the Dow 30 stocks are at or within 8% of a 52-week low. $CAT $IBM $MCD $VZ $T $GE $AXP $JPM $XOM $CVX	9 9 3 3	Retweet 9 Retweeted 9		Like 3 Liked 3	/bespokeinvest/status/560111605078556672
@jimcramer @jimcramer @jimcramer @jimcramer @jimcramer	Jim Cramer‏Verified account @jimcramer	23 Jan 2015			$HON and $GE--go ahead, make my day! Plus an interview with $SBUX and the battleground that is Box!	6 5 5 18 18	Retweet 5 Retweeted 5		Like 18 Liked 18	/jimcramer/status/558545825220280320
@CBOE @CBOE @CBOE @CBOE @CBOE	Cboe‏Verified account @CBOE	18 Jan 2015			Next Week in Weeklys – 1/20 – 1/23 http://www.cboeoptionshub.com/2015/01/14/next-week-weeklys-120-123/ … despite the short week there are plenty of earnings reports - $NFLX $MCD $SBUX $GE	3 3 2 2	Retweet 3 Retweeted 3		Like 2 Liked 2	/CBOE/status/556844358700244993
@muathe @muathe @muathe @muathe @muathe	Muathe‏ @muathe	17 Jan 2015			[VIDEO] Weekend Market Analysis 01/17/2015 $AAPL $BAC $PBR $GE $MU $QQQ $MSFT $T $CSCO $RF $ABX $INTC $NVAX $T $AMDhttp://youtu.be/Tx3IJP8q3zM	2 2 4 4	Retweet 2 Retweeted 2		Like 4 Liked 4	/muathe/status/556617174220292096
@SeekingAlpha @SeekingAlpha @SeekingAlpha @SeekingAlpha @SeekingAlpha	Seeking Alpha‏ @SeekingAlpha	17 Jan 2015			Beware Of Earnings Unless You Dare http://seekingalpha.com/article/2828196-beware-of-earnings-unless-you-dare?source=feed_f … $CREE $FCX $FFIV $GE $IBM $ISRG $NFLX $SBUX $SNDK $UAL	1 1 2 2	Retweet 1 Retweeted 1		Like 2 Liked 2	/SeekingAlpha/status/556504656671543296
@passthepuck @passthepuck @passthepuck @passthepuck @passthepuck	Pass the Puck‏ @passthepuck	16 Jan 2015			@PowerBrandsLLC Client @vitaminFIZZ is featured on @1027KIISFM Check it out and spread the word! http://www.kiisfm.com/main.html $MINE $GM $GE $HD	3 3 5 5	Retweet 3 Retweeted 3		Like 5 Liked 5	/passthepuck/status/556246705352749057
@SeekingAlpha @SeekingAlpha @SeekingAlpha @SeekingAlpha @SeekingAlpha	Seeking Alpha‏ @SeekingAlpha	16 Jan 2015			Building A Monthly Income Portfolio http://seekingalpha.com/article/2827446-building-a-monthly-income-portfolio?source=feed_f … $AYR $CVX $GE $GSK $O $PBCT $RSG $RY $SAFT $SO $STON $TUP $VZ	2 2 1 1	Retweet 2 Retweeted 2		Like 1 Liked 1	/SeekingAlpha/status/556195453910265856
@passthepuck @passthepuck @passthepuck @passthepuck @passthepuck	Pass the Puck‏ @passthepuck	16 Jan 2015			Keep in mind that the MKT will B closed on MON.! Tues. will B a great day 4 $MINE after every1 reads the new developments on wkend $GM $GE	2 2 4 4	Retweet 2 Retweeted 2		Like 4 Liked 4	/passthepuck/status/556167246318669824
@bespokeinvest @bespokeinvest @bespokeinvest @bespokeinvest @bespokeinvest	Bespoke‏ @bespokeinvest	16 Jan 2015			Here's a list of the 40 largest companies reporting earnings next week: http://www.bespokeinvest.com/thinkbig/2015/1/16/key-earnings-reports-next-week.html … $NFLX $IBM $GE $MCD $VZ $COF $$	6 6 2 2	Retweet 6 Retweeted 6		Like 2 Liked 2	/bespokeinvest/status/556128806730498050
@CBOE @CBOE @CBOE @CBOE @CBOE	Cboe‏Verified account @CBOE	16 Jan 2015			Next Week in Weeklys – 1/20 – 1/23 http://www.cboeoptionshub.com/2015/01/14/next-week-weeklys-120-123/ … be prepared for earnings next week $EBAY $CREE $SNDK $SBUX $GE $MCD set to report	3 3 2 2	Retweet 3 Retweeted 3		Like 2 Liked 2	/CBOE/status/556093329834651648
@OphirGottlieb @OphirGottlieb @OphirGottlieb @OphirGottlieb @OphirGottlieb	Ophir Gottlieb‏Verified account @OphirGottlieb	15 Jan 2015			US Largest Revenue 1. $WMT 2. $XOM 3. $CVX 4. $AAPL 6. $GM 8. $GE 9. $F 20. $IBM 23. $MSFT 26. $AMZN 39. $GOOGLpic.twitter.com/X5phdBN3yA	2 2 2 2	Retweet 2 Retweeted 2		Like 2 Liked 2	/OphirGottlieb/status/555781730586460160
@TheVolSmile @TheVolSmile @TheVolSmile @TheVolSmile @TheVolSmile	Daniel‏ @TheVolSmile	14 Jan 2015			$GE is doing a cool magic trick called "making supports disappear!"	2 2 5 5	Retweet 2 Retweeted 2		Like 5 Liked 5	/TheVolSmile/status/555406445425197056
@CNNMoneyInvest @CNNMoneyInvest @CNNMoneyInvest @CNNMoneyInvest @CNNMoneyInvest	CNNMoney Investing‏Verified account @CNNMoneyInvest	13 Jan 2015			The most commonly held stocks by members of Congress = $GE $WFC $MSFT $PG $BAC http://money.cnn.com/2015/01/12/news/economy/congress-wealth/ … via @Luhbypic.twitter.com/eLRpQRDgmz	11 11 4 4	Retweet 11 Retweeted 11		Like 4 Liked 4	/CNNMoneyInvest/status/554994102543323137
@Benzinga @Benzinga @Benzinga @Benzinga @Benzinga	Benzinga.com‏Verified account @Benzinga	12 Jan 2015	#Stocks		Bank Of America's Top 10 #Stocks For #2015 $AA $GE $GM http://benzinga.com/z/5080220	2 2 6 6	Retweet 2 Retweeted 2		Like 6 Liked 6	/Benzinga/status/554617504526393345
@ARKInvest @ARKInvest @ARKInvest @ARKInvest @ARKInvest	ARK Invest‏ @ARKInvest	9 Jan 2015	#IoT,ARKBrainstorm	#ARKBrainstorm	"The #IoT isn't a thing, it's a concept. $QCOM, $GE, others may have different ideas in mind." - #ARKBrainstorm	4 4 3 3	Retweet 4 Retweeted 4		Like 3 Liked 3	/ARKInvest/status/553621344160460801
@arthurrge @arthurrge @arthurrge @arthurrge @arthurrge	Richard Arthur‏ @arthurrge	8 Jan 2015	#science,history,robots,brain,HPC	#history	Some great $GE visuals in this @GE_Reports feature! #science #history #robots #brain #HPC http://invent.ge/1sa4N2Y	3 3 2 2	Retweet 3 Retweeted 3		Like 2 Liked 2	/arthurrge/status/553310320748277760
@JonMarino @JonMarino @JonMarino @JonMarino @JonMarino	Jon Marino‏Verified account @JonMarino	6 Jan 2015			Stocks have been cut -- should you run from $KORS & $GE? $ORCL gets a boost this morning in our Analysts' Actions >http://www.thestreet.com/video/13001174/general-electric-cut-oracle-boosted-kors-downgraded.html …	3 3 2 2	Retweet 3 Retweeted 3		Like 2 Liked 2	/JonMarino/status/552480119001210881
@Stephanie_Link @Stephanie_Link @Stephanie_Link @Stephanie_Link @Stephanie_Link	Stephanie Link‏ @Stephanie_Link	6 Jan 2015			DB downgrades $GE due to is energy exposure - headwinds to earnings/margins.	3 5 5 2 2	Retweet 5 Retweeted 5		Like 2 Liked 2	/Stephanie_Link/status/552439080114741248
@TripleDTrader @TripleDTrader @TripleDTrader @TripleDTrader @TripleDTrader	Dennis Dick‏ @TripleDTrader	5 Jan 2015			Some major closing imbalances: $BAC +19.8M, $KO -1.5M, $GE -1.3M, $MRK -592K, $BMY -259K, $JNJ +212K, $MO -787K, $UNH +352K, $PFE -423K	2 2 2 2	Retweet 2 Retweeted 2		Like 2 Liked 2	/TripleDTrader/status/552204601664212996
@OpenOutcrier @OpenOutcrier @OpenOutcrier @OpenOutcrier @OpenOutcrier	Open Outcrier‏ @OpenOutcrier	5 Jan 2015			$GE Hearing unconfirmed talk of oil price hurting GE bottom line, could lead to analyst DG	2 3 3 3 3	Retweet 3 Retweeted 3		Like 3 Liked 3	/OpenOutcrier/status/552175455646650369
@bespokeinvest @bespokeinvest @bespokeinvest @bespokeinvest @bespokeinvest	Bespoke‏ @bespokeinvest	5 Jan 2015			8 of the 30 DJIA components (27%) are within 10% of a 52-week low. $CAT $VZ $GE $XOM $MCD $IBM $T $CVX	8 8 6 6	Retweet 8 Retweeted 8		Like 6 Liked 6	/bespokeinvest/status/552132401095524352
@ppprophet @ppprophet @ppprophet @ppprophet @ppprophet	Nostradamus‏ @ppprophet	5 Jan 2015	#stocks,stockmarket,trading,CAC,DAX	#stockmarket	2015 THE SHEEP's SACRIFICE #stocks #stockmarket #trading $vix $spx $spy $vvix $aapl $gs $ge $dia $qqq $ES_F #CAC #DAXpic.twitter.com/3C1VdQrBUt	2 2 2 5 5	Retweet 2 Retweeted 2		Like 5 Liked 5	/ppprophet/status/552127961546371073
@TMFNewsie @TMFNewsie @TMFNewsie @TMFNewsie @TMFNewsie	Chris Neiger‏ @TMFNewsie	2 Jan 2015	#iot,m2m,investing	#m2m	What Internet of Things Investors Need to Watch in 2015 http://www.fool.com/investing/general/2015/01/02/what-internet-of-things-iot-investors-need-to-watc.aspx#.VKcSnTr7X28.twitter … #iot #m2m #investing $GE $INTC $SWIR	2 2 2 2	Retweet 2 Retweeted 2		Like 2 Liked 2	/TMFNewsie/status/551133717121359872
@ProTradersNews @ProTradersNews @ProTradersNews @ProTradersNews @ProTradersNews	ProTradersNews‏ @ProTradersNews	2 Jan 2015			$INTC $GE $SWIR: What Internet of Things (IoT) Investors Need to Watch in 2015 http://www.stocknewswires.com/2015/01/intc-ge-swir-what-internet-of-things-iot-investors-need-to-watch-in-2015.html …pic.twitter.com/5BkDj3waHI		Retweet Retweeted		Like Liked	/ProTradersNews/status/551125290865655809
@trad4sc @trad4sc @trad4sc @trad4sc @trad4sc	Sergius P.‏ @trad4sc	2 Jan 2015			2015 must be $GE year. pic.twitter.com/faYzMO9I9U	3 3	Retweet Retweeted		Like 3 Liked 3	/trad4sc/status/551120607958814721
@DAG_Investments @DAG_Investments @DAG_Investments @DAG_Investments @DAG_Investments	DAG_Investments‏ @DAG_Investments	2 Jan 2015			$GE Bank America Raises GE price target on model update http://benzinga.com/z/5115348 via @benzinga	1 1	Retweet Retweeted		Like 1 Liked 1	/DAG_Investments/status/551098052711153664
@TBPInvictus @TBPInvictus @TBPInvictus @TBPInvictus @TBPInvictus	Invictus‏ @TBPInvictus	2 Jan 2015			Your 2015 Dogs of the Dow: $T, $CAT, $CVX, $KO, $XOM, $GE, $MCD, $MRK, $PFE, $VZ	1 1 2 2	Retweet 1 Retweeted 1		Like 2 Liked 2	/TBPInvictus/status/551093862773841920
@LemireInvestor @LemireInvestor @LemireInvestor @LemireInvestor @LemireInvestor	Lemire Investments‏ @LemireInvestor	2 Jan 2015			My first 2015 plays: $GE, $F and $AMBA ahead of the CES. Also $NXPI that makes parts for Apple Pay. Last is $FCAU because of Ferrari part	1 1	Retweet Retweeted		Like 1 Liked 1	/LemireInvestor/status/551089344166244352
@Vetrdotcom @Vetrdotcom @Vetrdotcom @Vetrdotcom @Vetrdotcom	Vetr‏ @Vetrdotcom	2 Jan 2015			Dancing With Dow Dogs ETFs to Start 2015 $PFE $T $GE $CVX $VZ $KO $MCD http://go.vetr.com/1DbaFdv	1 1	Retweet Retweeted		Like 1 Liked 1	/Vetrdotcom/status/551083462229524480
@OracleofWallSt @OracleofWallSt @OracleofWallSt @OracleofWallSt @OracleofWallSt	Oracle of Wall St‏ @OracleofWallSt	2 Jan 2015			@MThompsonCNBC Recap of CEO's on hot seat should include Jeff Immelt at @generalelectric since $GE underperformed vs. $SPY in last 10 years.	1 1	Retweet Retweeted		Like 1 Liked 1	/OracleofWallSt/status/551069608200142848
@BsiflingTrades @BsiflingTrades @BsiflingTrades @BsiflingTrades @BsiflingTrades	Brett Sifling‏ @BsiflingTrades	2 Jan 2015			$ENCR Ener-Core sits down w/ the CEO and details the company's current situation. Great r/r here $DRC $GE $AAPL $GOOGhttp://ener-core.investorroom.com/investor-updates …		Retweet Retweeted		Like Liked	/BsiflingTrades/status/551068761969553408
@Emylers @Emylers @Emylers @Emylers @Emylers	Emylers‏ @Emylers	2 Jan 2015			$GE Up to date company activities and other important information about $GE http://investorshangout.com/post/view?id=2515488 …		Retweet Retweeted		Like Liked	/Emylers/status/551065526127321092
@frugalis @frugalis @frugalis @frugalis @frugalis	Frugalis.ca‏ @frugalis	2 Jan 2015			The 10 top searched stocks of 2014 (via Yahoo! Finance) http://wp.me/p5spF3-aK $AAPL $FB $BABA $TSLA $BAC $GOOG $INTC $GE $TWTR $AMZN	2 2	Retweet Retweeted		Like 2 Liked 2	/frugalis/status/551064455849979905
@TipRanks @TipRanks @TipRanks @TipRanks @TipRanks	TipRanks‏ @TipRanks	2 Jan 2015	#NYSE,stocks	#stocks	3-star analyst Andrew Obin from Merrill Lynch reiterated a BUY on $GE. Andrew has a +5.1% avg rtrn http://goo.gl/HOyl0Z #NYSE #stocks		Retweet Retweeted		Like Liked	/TipRanks/status/551043327861473283
@SeekingAlpha @SeekingAlpha @SeekingAlpha @SeekingAlpha @SeekingAlpha	Seeking Alpha‏ @SeekingAlpha	2 Jan 2015			General Electric: Weak 2015 EPS Guidance And Recent Stock Performance Have Created A Long-T... http://seekingalpha.com/article/2793515-general-electric-weak-2015-eps-guidance-and-recent-stock-performance-have-created-a-long-term-buying-opportunity?source=feed_f … $GE	2 2	Retweet 2 Retweeted 2		Like Liked	/SeekingAlpha/status/551039208379273217
@AmericanBanking @AmericanBanking @AmericanBanking @AmericanBanking @AmericanBanking	US Banking News‏ @AmericanBanking	2 Jan 2015			Bank of America Reaffirms Buy Rating for General Electric Company $GE http://ift.tt/1HkG5Rc		Retweet Retweeted		Like Liked	/AmericanBanking/status/551035222234779648
@BenzingaMedia @BenzingaMedia @BenzingaMedia @BenzingaMedia @BenzingaMedia	BenzingaWire‏ @BenzingaMedia	2 Jan 2015			$GE Oil & Gas Technology Used in First-Ever Large-Scale Production of $ $LNG from Coal Seam Gas - http://tinyurl.com/nh323xm		Retweet Retweeted		Like Liked	/BenzingaMedia/status/551008270706819073
@AWastler @AWastler @AWastler @AWastler @AWastler	Allen Wastler‏Verified account @AWastler	2 Jan 2015			Top stock lookups ysty on http://CNBC.com : $AAPL, $BAC, $BABA, $FB, $GE, $MOG.A, $GILD, $SPY, $F, $TSLA, $IBM, $XOM, $T, $C, $VIX	1 1	Retweet 1 Retweeted 1		Like Liked	/AWastler/status/550995877272506368
@SeekingAlpha @SeekingAlpha @SeekingAlpha @SeekingAlpha @SeekingAlpha	Seeking Alpha‏ @SeekingAlpha	1 Jan 2015			Dividend Investing At Work - December 2014 http://seekingalpha.com/article/2792585-dividend-investing-at-work-december-2014?source=feed_f … $NTIOF $ABT $GE $ABBV $SYF	1 1	Retweet 1 Retweeted 1		Like Liked	/SeekingAlpha/status/550903183099187200
@SeekingAlpha @SeekingAlpha @SeekingAlpha @SeekingAlpha @SeekingAlpha	Seeking Alpha‏ @SeekingAlpha	1 Jan 2015			2 Reasons To Have General Electric In Your Portfolio In 2015 http://seekingalpha.com/article/2790755-2-reasons-to-have-general-electric-in-your-portfolio-in-2015?source=feed_f … $GE	3 3	Retweet Retweeted		Like 3 Liked 3	/SeekingAlpha/status/550701801083633664
@PennyHatStocks @PennyHatStocks @PennyHatStocks @PennyHatStocks @PennyHatStocks	Ken‏ @PennyHatStocks	1 Jan 2015			$CYCC this year will be fire works Take them profits Team PennyHatStocks Team Money Makers $GE $NSEH $ATT $PLKD pic.twitter.com/kQb3vvA1B6	1 1	Retweet Retweeted		Like 1 Liked 1	/PennyHatStocks/status/550673246086266880
@fatlady6 @fatlady6 @fatlady6 @fatlady6 @fatlady6	fatlady‏ @fatlady6	1 Jan 2015			$GE GE retirees will lose health coverage starting Jan. 1 http://www.stocknomics.co/u/ODIyNTc2		Retweet Retweeted		Like Liked	/fatlady6/status/550653012398440450
@ProVesting @ProVesting @ProVesting @ProVesting @ProVesting	ProVesting‏ @ProVesting	1 Jan 2015			$GE $MU: Don't Miss These Stocks: General Electric Company (NYSE:GE ... http://www.stocknewswires.com/2015/01/ge-mu-dont-miss-these-stocks-general-electric-company-nysege.html …pic.twitter.com/mGuNUJBaCV		Retweet Retweeted		Like Liked	/ProVesting/status/550639604999933953
@Top_Dow_Stocks @Top_Dow_Stocks @Top_Dow_Stocks @Top_Dow_Stocks @Top_Dow_Stocks	Dow Stocks‏ @Top_Dow_Stocks	1 Jan 2015	#Dow,stocks	#stocks	#Dow #stocks $GE General Electric Daily:-1.17% Weekly:-2.17% YTD:-8.31% Trend:15 / 100 http://12Stocks.com/GE		Retweet Retweeted		Like Liked	/Top_Dow_Stocks/status/550567550514241536
@StockNewsWires @StockNewsWires @StockNewsWires @StockNewsWires @StockNewsWires	StockNewsWires‏ @StockNewsWires	31 Dec 2014			$FB $GE: World's 400 Richest People Add $92-B In 2014 http://www.stocknewswires.com/2014/12/fb-ge-worlds-400-richest-people-add-92-b-in-2014.html …pic.twitter.com/ipr4M5pvtt		Retweet Retweeted		Like Liked	/StockNewsWires/status/550465939922497536
@JorelLaraKalel @JorelLaraKalel @JorelLaraKalel @JorelLaraKalel @JorelLaraKalel	Clark Joseph Kent‏ @JorelLaraKalel	31 Dec 2014	#stocks		Top 10 searched #stocks of #2014 $AAPL $FB $BABA $TSLA $BAC $GOOG $INTC $GE $TWTR $AMZN http://stks.co/g1V5S http://stks.co/h1VAb	2 2	Retweet Retweeted		Like 2 Liked 2	/JorelLaraKalel/status/550447850857828352
