# Supplementary material for: Measuring information flux between social media and stock prices with Transfer Entropy
Source: PLoS One. 2021 Sep 23;16(9):e0257686. doi: 10.1371/journal.pone.0257686 (PMC8459996; doi:10.1371/journal.pone.0257686)
Supplement: S1 Data — (ZIP) [file pone.0257686.s001.zip › DATA BASES/18.-GE/dataminer (93).xlsx]

## Sheet: SheetJS
UserName	FullName	Date	First Hashtags	Alt Hashtags	Tweet (Message Text)	Retweets	Retweets (w/ Text)	Likes	Likes (w/ Text)	URL Path
@TripleDTrader @TripleDTrader @TripleDTrader @TripleDTrader @TripleDTrader	Dennis Dick‏ @TripleDTrader	30 Dec 2016			Some huge sell imbalances this morning: $PG -151K, $VZ -242K, $XOM -183K, $WMT -127K, $CVX -117K, $GE -471K, $CAT -95K, $PFE -373K	3 23 23 18 18	Retweet 23 Retweeted 23		Like 18 Liked 18	/TripleDTrader/status/814833635333439489
@FoxBusiness @FoxBusiness @FoxBusiness @FoxBusiness @FoxBusiness	FOX Business‏Verified account @FoxBusiness	20 Dec 2016			Dow Leaders: $NKE $CAT $GS $HD $GE pic.twitter.com/WZMbNnaElZ	8 8 4 4	Retweet 8 Retweeted 8		Like 4 Liked 4	/FoxBusiness/status/811301824082956288
@ta4u_stocks @ta4u_stocks @ta4u_stocks @ta4u_stocks @ta4u_stocks	Richard Gosselin‏ @ta4u_stocks	10 Dec 2016			Some of my weekly technically enticing short term stocks: $F $SDRL $RAD $AAPL $GE $MFC.TO $IVN.TO $PGF.TO $POT.TO $CHH.TO $SYRX (DourDD)	2 2 1 1	Retweet 2 Retweeted 2		Like 1 Liked 1	/ta4u_stocks/status/807635310678900736
@FoxBusiness @FoxBusiness @FoxBusiness @FoxBusiness @FoxBusiness	FOX Business‏Verified account @FoxBusiness	20 Dec 2016			Dow Winners: $AXP $WMT $GE pic.twitter.com/TaGxnFl5AX	4 4 6 6	Retweet 4 Retweeted 4		Like 6 Liked 6	/FoxBusiness/status/811259456772308992
@FoxBusiness @FoxBusiness @FoxBusiness @FoxBusiness @FoxBusiness	FOX Business‏Verified account @FoxBusiness	20 Dec 2016			Dow Winners: $CAT $AXP $GE $JPM $UNHpic.twitter.com/vp6064evME	5 5 6 6	Retweet 5 Retweeted 5		Like 6 Liked 6	/FoxBusiness/status/811253657475969024
@tasciccac @tasciccac @tasciccac @tasciccac @tasciccac @tasciccac	TA Scilab Ichimoku‏ @tasciccac	17 Dec 2016	#DJ30		#DJ30 WKLY Elder Impulse System green $AAPL $AXP $BA $CSCO $CVX $DD $DIS $GE $GS $HD $IBM $INTC $JPM $MCD $MMM $MRK $MSFT $PFE $TRV 1/2	2 2 1 1	Retweet 2 Retweeted 2		Like 1 Liked 1	/tasciccac/status/810074940389097472
@CNBCFastMoney @CNBCFastMoney @CNBCFastMoney @CNBCFastMoney @CNBCFastMoney	CNBC's Fast Money‏Verified account @CNBCFastMoney	20 Dec 2016			These are the best and worst performing stocks since the Dow hit 10K back in March 1999 - $AAPL $UNH $NKE $MMM $BA $PFE $MRK $GE $VZ $CSCOpic.twitter.com/ND8hDQHixd	6 57 57 47 47	Retweet 57 Retweeted 57		Like 47 Liked 47	/CNBCFastMoney/status/811337383966871552
@TraderInPlay @TraderInPlay @TraderInPlay @TraderInPlay @TraderInPlay	Briefing Trader‏ @TraderInPlay	30 Dec 2016			The Dogs of the Dow portfolio candidates coming into view... $BA $CAT $CSCO $CVX $GE $IBM $KO $MCD $MRK $PFE $PG $VZ $XOM $DIApic.twitter.com/u9xG8ZeLlK	7 7 3 3	Retweet 7 Retweeted 7		Like 3 Liked 3	/TraderInPlay/status/814865649654607872
@TripleDTrader @TripleDTrader @TripleDTrader @TripleDTrader @TripleDTrader	Dennis Dick‏ @TripleDTrader	30 Dec 2016			Sell imbalances still large in DOW components - $CAT -97K, $MRK -220K, $CVX -117K, $VZ -220K, $PFE -437K, $IBM -56K, $PG -123K, $GE -432K	3 5 5 4 4	Retweet 5 Retweeted 5		Like 4 Liked 4	/TripleDTrader/status/814838082176512000
@realwillmeade @realwillmeade @realwillmeade @realwillmeade @realwillmeade	Will Meade‏ @realwillmeade	29 Dec 2016			Fast money on CNBC is aptly titled because they will do exactly that lose your money Fast $DIS $FOXA $CMCSA $CHTR $GE $NFLX $AAPL $AMZN $SLW	2 2 2 10 10	Retweet 2 Retweeted 2		Like 10 Liked 10	/realwillmeade/status/814609985841889281
@themotleyfool @themotleyfool @themotleyfool @themotleyfool @themotleyfool	The Motley Fool‏Verified account @themotleyfool	29 Dec 2016			Looking to profit on the oil downturn? 3 of our analysts share their ideas. $GE $VET $NBL http://www.fool.com/investing/2016/12/21/3-oil-stocks-to-buy-just-in-time-for-the-holidays.aspx …	1 2 2 8 8	Retweet 2 Retweeted 2		Like 8 Liked 8	/themotleyfool/status/814546777701543936
@WallStJesus @WallStJesus @WallStJesus @WallStJesus @WallStJesus	JE$US‏ @WallStJesus	27 Dec 2016			LARGEST OI CHANGES IN INDIVIDUAL NAMES: https://www.wallstjesus.com/market-updates/ $VRX $WTW $TWTR $JCP $AAPL $Z $GE $BAC $NKE $BX $BABA $MU $WBMD $WFTpic.twitter.com/2e2x4ng0h0	2 2 8 8	Retweet 2 Retweeted 2		Like 8 Liked 8	/WallStJesus/status/813751842568105985
@ZenTrends @ZenTrends @ZenTrends @ZenTrends @ZenTrends	Cody Freeman‏ @ZenTrends	24 Dec 2016			Several big names looking to trigger Monthly bullish signals $GOOGL $ORLY $HD $GE $NFLX	2 2 7 7	Retweet 2 Retweeted 2		Like 7 Liked 7	/ZenTrends/status/812559932075687936
@CBOE @CBOE @CBOE @CBOE @CBOE	Cboe‏Verified account @CBOE	22 Dec 2016	#earnings,dividend	#dividend	$HSY takeover talk, $MU #earnings, $DLTR, $WMT puts, $GPRO calls @AngieMiles @FreeboardCap #dividend strategies $GE http://bit.ly/2ijIDI2 pic.twitter.com/DprQ1jULUr	4 4 4 4	Retweet 4 Retweeted 4		Like 4 Liked 4	/CBOE/status/811979994968768512
@FoxBusiness @FoxBusiness @FoxBusiness @FoxBusiness @FoxBusiness	FOX Business‏Verified account @FoxBusiness	22 Dec 2016			General Electric and Exelon cashing in on their digital capabilities $GE $EXChttp://fxn.ws/2i5L7ui	10 10 8 8	Retweet 10 Retweeted 10		Like 8 Liked 8	/FoxBusiness/status/811973324175572992
@PeterLBrandt @PeterLBrandt @PeterLBrandt @PeterLBrandt @PeterLBrandt	Peter Brandt‏Verified account @PeterLBrandt	21 Dec 2016			Biggest stock buybacks in 3rd quarter. $AAPL $GE $MSFT $AGN $MCD $C $JPM $AIG $HD $YUMpic.twitter.com/EtBXZrQKJw	1 18 18 19 19	Retweet 18 Retweeted 18		Like 19 Liked 19	/PeterLBrandt/status/811745668016570369
@WallStJesus @WallStJesus @WallStJesus @WallStJesus @WallStJesus	JE$US‏ @WallStJesus	20 Dec 2016			LARGEST CHANGES IN OPEN INTEREST: https://www.wallstjesus.com/market-updates/ $VIX $BAC $SPY $IWM $GDX $HZNP $XLK $EWZ $ETE $GE $FXI $EEM $HAL $OIH $VXXpic.twitter.com/b1LcpcWK2Z	4 4 4 4	Retweet 4 Retweeted 4		Like 4 Liked 4	/WallStJesus/status/811215175042957312
@FactSet @FactSet @FactSet @FactSet @FactSet	FactSet‏Verified account @FactSet	19 Dec 2016			$AAPL and $GE topped the list of $SPX buyback spenders during Q3. http://ow.ly/1HIZ307gPdU pic.twitter.com/deJFNjbwh9	11 11 12 12	Retweet 11 Retweeted 11		Like 12 Liked 12	/FactSet/status/810950396403470336
@FoxBusiness @FoxBusiness @FoxBusiness @FoxBusiness @FoxBusiness	FOX Business‏Verified account @FoxBusiness	19 Dec 2016			3 key takeaways from General Electric's "Minds + Machines" presentation $GE http://fxn.ws/2hN4avW	4 4 3 3	Retweet 4 Retweeted 4		Like 3 Liked 3	/FoxBusiness/status/810908810374066176
@chigrl @chigrl @chigrl @chigrl @chigrl	𝕮𝖍𝖎 🛢️‏ @chigrl	18 Dec 2016	#Aramco		Saudi #Aramco, $GE to launch Saudi Arabia's first wind turbine next month http://ln.is/www.reuters.com/arti/5jrum …	1 3 3 3 3	Retweet 3 Retweeted 3		Like 3 Liked 3	/chigrl/status/810540643068035072
@ScottKirsner @ScottKirsner @ScottKirsner @ScottKirsner @ScottKirsner @ScottKirsner	Scott Kirsner‏Verified account @ScottKirsner	14 Dec 2016			My "annotation" to this piece is that what really brought $GE to BOS is the fabric of the innovation economy here — woven over 100+ yrs.	1 2 2 4 4	Retweet 2 Retweeted 2		Like 4 Liked 4	/ScottKirsner/status/809037181507502080
@tjsnyder @tjsnyder @tjsnyder @tjsnyder @tjsnyder	TJ Snyder‏ @tjsnyder	13 Dec 2016			$GE finds success promoting women using IT, marketing and global postings to groom managers http://www.wsj.com/articles/to-promote-more-women-ge-has-opened-new-career-paths-1481641200 … via @WSJ	2 2 2 2	Retweet 2 Retweeted 2		Like 2 Liked 2	/tjsnyder/status/808873183201914880
@CBOE @CBOE @CBOE @CBOE @CBOE	Cboe‏Verified account @CBOE	13 Dec 2016	#Fed,earnings	#earnings	$DOW closing n on 20k $DJX active, #Fed & rate hike, $BAC, $GE, $PIR pre #earnings straddle, $ARNC, $CPB @AngieMiles http://bit.ly/2htxUeY pic.twitter.com/uV6piqDykT	8 8 5 5	Retweet 8 Retweeted 8		Like 5 Liked 5	/CBOE/status/808754145696108544
@Chasing__Stars @Chasing__Stars @Chasing__Stars @Chasing__Stars @Chasing__Stars	Chasing Stars‏ @Chasing__Stars	12 Dec 2016			Live Stock Analysis of $GE General Electric Co. (GE) 12-12-2016 http://dlvr.it/MsftfK	76 76	Retweet 76 Retweeted 76		Like Liked	/Chasing__Stars/status/808388275316539392
@InvestorHangout @InvestorHangout @InvestorHangout @InvestorHangout @InvestorHangout	Investors Hangout‏ @InvestorHangout	12 Dec 2016	#Periscope		LIVE on #Periscope Stock Talk! Covering: $TSLA $BAC $GE $BABA $BTDGhttps://www.pscp.tv/InvestorHangout/1jMJgZbanZeGL …	78 78	Retweet 78 Retweeted 78		Like Liked	/InvestorHangout/status/808367825224134657
@Chasing__Stars @Chasing__Stars @Chasing__Stars @Chasing__Stars @Chasing__Stars	Chasing Stars‏ @Chasing__Stars	12 Dec 2016	#MondayMorning		If you are following these stocks on #MondayMorning $AAPL $AMZN $FB $GLD $GOOG $TSLA $BAC $GE $BABA Get in here! http://investorshangout.com/NASDAQ-DIP-and-RIP-87909/ …pic.twitter.com/6P7M6hjjx8	78 78 4 4	Retweet 78 Retweeted 78		Like 4 Liked 4	/Chasing__Stars/status/808318466717532164
@CNBCnow @CNBCnow @CNBCnow @CNBCnow @CNBCnow	CNBC Now‏Verified account @CNBCnow	9 Dec 2016			General Electric raises dividend by $4% to $0.24 • $GE	1 12 12 21 21	Retweet 12 Retweeted 12		Like 21 Liked 21	/CNBCnow/status/807260829762588672
@bespokeinvest @bespokeinvest @bespokeinvest @bespokeinvest @bespokeinvest	Bespoke‏ @bespokeinvest	9 Dec 2016			The way the DJIA is weighted, a 13% in Goldman would have the same impact on the index as $GE going to zero. $GShttps://www.bespokepremium.com/think-big-blog/the-goldman-sachs-industrial-average/ …	4 4 7 7	Retweet 4 Retweeted 4		Like 7 Liked 7	/bespokeinvest/status/807190614852964352
@FoxBusiness @FoxBusiness @FoxBusiness @FoxBusiness @FoxBusiness	FOX Business‏Verified account @FoxBusiness	8 Dec 2016			Industrial stocks since election day: $GE $UTX $CATpic.twitter.com/xHxzoJ7lgL	1 24 24 40 40	Retweet 24 Retweeted 24		Like 40 Liked 40	/FoxBusiness/status/806914492345028608
@MattMargolis24 @MattMargolis24 @MattMargolis24 @MattMargolis24 @MattMargolis24	Matt Margolis‏ @MattMargolis24	8 Dec 2016	#DHL,RICOH,BECHTLE,SAP	#RICOH	Impressive list of $VUZI enterprise customers $GE $INTC $PSX $PFE $DUK $BA $EADSY $JNJ $RHHBY #DHL $VLKAY #RICOH #BECHTLE #SAP $DDAIY $ZFSVFpic.twitter.com/wkbOJUzgBS	2 5 5 10 10	Retweet 5 Retweeted 5		Like 10 Liked 10	/MattMargolis24/status/806857958139330563
@AdamElster @AdamElster @AdamElster @AdamElster @AdamElster	Adam Elster‏ @AdamElster	5 Dec 2016			“If you went to bed last night an industrial company, you’re going to wake up this morning a software & analytics company” $GE's @JeffImmelt	4 4 6 6	Retweet 4 Retweeted 4		Like 6 Liked 6	/AdamElster/status/805887680412258305
@IBDinvestors @IBDinvestors @IBDinvestors @IBDinvestors @IBDinvestors	Investors.com‏Verified account @IBDinvestors	2 Dec 2016			Here's How Much Trump Tax Cuts Could Boost The Stock Market http://ow.ly/BTuD306L85V $AAPL $GOOGL $GE $AMGN $CSCOpic.twitter.com/ENN1ggBzHk	6 6 4 4	Retweet 6 Retweeted 6		Like 4 Liked 4	/IBDinvestors/status/804765055686479873
@WallStJesus @WallStJesus @WallStJesus @WallStJesus @WallStJesus	JE$US‏ @WallStJesus	1 Dec 2016			MARKET UP, BUY FINANCIALS .. MARKET DOWN, BUY FINANCIALS .. | $GLD DIP BUYERS PAY FOR TIME | https://www.wallstjesus.com/action-in-review/dec-1st-2016/ … $PRU $BAC $WFC $LNG $GE pic.twitter.com/WgoXRtftuj	3 3 6 6	Retweet 3 Retweeted 3		Like 6 Liked 6	/WallStJesus/status/804435496730509314
@HughJRobbins @HughJRobbins @HughJRobbins @HughJRobbins @HughJRobbins	Hugh J. Robbins‏ @HughJRobbins	15 Nov 2016	#stocks,investing,tradeideas	#investing	$GE is acquiring Bit Stew Systems for $153M, The Globe and Mail reports #stocks #investing #tradeideashttps://goo.gl/Lb41m2	2 2 3 3	Retweet 2 Retweeted 2		Like 3 Liked 3	/HughJRobbins/status/798513298484367360
@sallyshin @sallyshin @sallyshin @sallyshin @sallyshin	Sally Shin‏Verified account @sallyshin	14 Nov 2016			We are live from GE's Minds + Machines event tomorrow. Don't miss @carlquintanilla's interview with Jeff Immelt on @SquawkAlley $GE pic.twitter.com/hVS4k9qY79	1 4 4 8 8	Retweet 4 Retweeted 4		Like 8 Liked 8	/sallyshin/status/798300994358624257
@marcoannunziata @marcoannunziata @marcoannunziata @marcoannunziata @marcoannunziata @AaronStrout	marco annunziata‏ @marcoannunziata Aaron Strout @AaronStrout	11 Nov 2016			my reply: people trust $GE technology with their lives every day, our medical devices and jet engines -- the trust that matters https://twitter.com/AaronStrout/status/796768814432038912 … .@DavidKirkpatric bluntly tells @marcoannunziata of GE & @farrell_diana of JPM that people are skeptical of their objectivity #Techonomy16	1 2 2 4 4	Retweet 2 Retweeted 2		Like 4 Liked 4	/marcoannunziata/status/797157836258213888
@SILENTGRINDENT @SILENTGRINDENT @SILENTGRINDENT @SILENTGRINDENT @SILENTGRINDENT	$GE 🤐 💰‏ @SILENTGRINDENT	10 Nov 2016	#SGE		"Frankie $teeze $GE" shirts available for order DM what sz+color (if available) y'all prefer! Will get it to you (personally) ASAP #SGEpic.twitter.com/k3t37ifgqp	6 6 5 5	Retweet 6 Retweeted 6		Like 5 Liked 5	/SILENTGRINDENT/status/796760758948364288
@iancassel @iancassel @iancassel @iancassel @iancassel @iancassel	Ian Cassel‏Verified account @iancassel	7 Nov 2016			these microcaps employ ~2.5 million people, more than $GOOG $AAPL $MSFT $GE $IBM $GM $PFE $CSCO $BRK combined	2 2 10 10	Retweet 2 Retweeted 2		Like 10 Liked 10	/iancassel/status/795675956107243520
@jeff8ham @jeff8ham @jeff8ham @jeff8ham @jeff8ham	Jeff Hamilton‏ @jeff8ham	5 Nov 2016	#StockMarket,Trump	#Trump	Spent much of the day combing through potential #StockMarket bargains to buy on a 10% #Trump pullback $SBUX $NIKE $AAPL $RDS $DIS $C $T $GE	1 1 3 3	Retweet 1 Retweeted 1		Like 3 Liked 3	/jeff8ham/status/795120099212464129
@StockTwits @StockTwits @StockTwits @StockTwits @StockTwits	StockTwits‏Verified account @StockTwits	3 Nov 2016			The 4 largest companies in 2006: $XOM $GE $MSFT $C The 4 largest companies today: $AAPL $GOOGL $MSFT $AMZN http://stocktwits.com/d_ramsden/message/66177136?utm_medium=community-twitter&utm_source=twitter.com&utm_campaign=outboundteam …	23 23 29 29	Retweet 23 Retweeted 23		Like 29 Liked 29	/StockTwits/status/794261363522732032
@YahooFinance @YahooFinance @YahooFinance @YahooFinance @YahooFinance	Yahoo Finance‏Verified account @YahooFinance	1 Nov 2016			GE has paid Wall Street bankers $3.6 billion in fees in the last decade https://yhoo.it/2eQt8IZ @SallyPancakes $GE pic.twitter.com/iJ7NRojQ5o	6 6 3 3	Retweet 6 Retweeted 6		Like 3 Liked 3	/YahooFinance/status/793460343427203072
@BHGECO @BHGECO @BHGECO @BHGECO @BHGECO	BHGE‏Verified account @BHGECO	31 Oct 2016			$GE tech and Baker Hughes to provide best-in-class physical & digital solutions for customers: http://ow.ly/A4ek305IxRX pic.twitter.com/aHWjKIFOcF	1 21 21 19 19	Retweet 21 Retweeted 21		Like 19 Liked 19	/BHGECO/status/793211041878568961
@FoxBusiness @FoxBusiness @FoxBusiness @FoxBusiness @FoxBusiness	FOX Business‏Verified account @FoxBusiness	31 Oct 2016	#oil		With #oil spinoff, GE CEO Immelt revamps his strategy. $GE http://fxn.ws/2eMKruL	1 6 6 7 7	Retweet 6 Retweeted 6		Like 7 Liked 7	/FoxBusiness/status/793125381725302784
@IvanTheK @IvanTheK @IvanTheK @IvanTheK @IvanTheK	Ivan the K™ 🆒‏ @IvanTheK	31 Oct 2016			"Here's your grandpappy's hammer, son. You're gonna need it when GE transfers you to the Baker Hughes joint venture." $GE $BHIpic.twitter.com/Hk9PpddZS1	4 4 14 14	Retweet 4 Retweeted 4		Like 14 Liked 14	/IvanTheK/status/793106270471524352
@CNBCnow @CNBCnow @CNBCnow @CNBCnow @CNBCnow	CNBC Now‏Verified account @CNBCnow	31 Oct 2016			JUST IN: Major $GE shareholder Nelson Peltz weighs in on the company's deal with Baker Hughes. (via @ScottWapnerCNBC)pic.twitter.com/YrTmCBs5uQ	5 21 21 27 27	Retweet 21 Retweeted 21		Like 27 Liked 27	/CNBCnow/status/793086386844729345
@JeffImmelt @JeffImmelt @JeffImmelt @JeffImmelt @JeffImmelt	Jeff Immelt‏Verified account @JeffImmelt	31 Oct 2016			I have tremendous respect for the @BHInc team. $GE knows them very well, and we are excited for what’s next. http://invent.ge/2f8FqcG	17 17 37 37	Retweet 17 Retweeted 17		Like 37 Liked 37	/JeffImmelt/status/793086211489460224
@jimcramer @jimcramer @jimcramer @jimcramer @jimcramer @JeffImmelt	Jim Cramer‏Verified account @jimcramer Jeff ImmeltVerified account @JeffImmelt	31 Oct 2016			.@JeffImmelt Let's see that CNBC tweet again!! We like this $GE-$BHI deal!! https://twitter.com/JeffImmelt/status/793041909132333056 … Excited to bring customers & investors more value by combining @ge_oilandgas + @BHInc. Signing in Houston last night pic.twitter.com/UyTk6MMUrx	4 4 4 7 7	Retweet 4 Retweeted 4		Like 7 Liked 7	/jimcramer/status/793082235729707008
@FoxBusiness @FoxBusiness @FoxBusiness @FoxBusiness @FoxBusiness	FOX Business‏Verified account @FoxBusiness	31 Oct 2016	#oil,gas	#gas	GE to combine #oil and #gas business With Baker Hughes. $GE $BHIhttp://fxn.ws/2f4fBft	1 6 6 5 5	Retweet 6 Retweeted 6		Like 5 Liked 5	/FoxBusiness/status/793072537257205761
@CNNBusiness @CNNBusiness @CNNBusiness @CNNBusiness @CNNBusiness	CNN Business‏Verified account @CNNBusiness	31 Oct 2016			.@generalelectric and Baker Hughes say the deal will allow them to cut costs by $1.6 billion a year. http://cnnmon.ie/2f42qeI $BHI $GE	1 19 19 16 16	Retweet 19 Retweeted 19		Like 16 Liked 16	/CNNBusiness/status/793051642404929536
@BHGECO @BHGECO @BHGECO @BHGECO @BHGECO	BHGE‏Verified account @BHGECO	31 Oct 2016			Baker Hughes and $GE agree to create new fullstream digital industrial service company. Read the release here: http://ow.ly/uc3H305GO3R	48 48 25 25	Retweet 48 Retweeted 48		Like 25 Liked 25	/BHGECO/status/793038813341908992
@DanaMattioli @DanaMattioli @DanaMattioli @DanaMattioli @DanaMattioli	Dana Mattioli‏Verified account @DanaMattioli	30 Oct 2016			Our full story on the General Electric-Baker Hughes deal coming tomorrow http://on.wsj.com/2fuU2HL $GE $BHI	1 40 40 24 24	Retweet 40 Retweeted 40		Like 24 Liked 24	/DanaMattioli/status/792917092106375168
@CNBCnow @CNBCnow @CNBCnow @CNBCnow @CNBCnow	CNBC Now‏Verified account @CNBCnow	30 Oct 2016			MORE: GE deal to combine oil & gas biz w/ Baker Hughes to be announced tomorrow, DJ reports; $GE, $BHI have announced 8:30a ET investor call	53 53 19 19	Retweet 53 Retweeted 53		Like 19 Liked 19	/CNBCnow/status/792913484065415170
@QTRResearch @QTRResearch @QTRResearch @QTRResearch @QTRResearch	Quoth the Raven‏ @QTRResearch	30 Oct 2016			CNBC: GE nears deal to combine its oil & gas business with Baker Hughes; entity resulting from deal will trade publicly - Dow Jones $GE $BHI	1 4 4 9 9	Retweet 4 Retweeted 4		Like 9 Liked 9	/QTRResearch/status/792913120008269824
@BKBrianKelly @BKBrianKelly @BKBrianKelly @BKBrianKelly @BKBrianKelly	Brian Kelly‏Verified account @BKBrianKelly	28 Oct 2016	#Zcash		New digital currency #Zcash released today. Implied market cap = $400b BIGGER than $FB at $377b $JPM at $249b $GE at $261b	5 13 13 25 25	Retweet 13 Retweeted 13		Like 25 Liked 25	/BKBrianKelly/status/792156322762555396
@TheStreet @TheStreet @TheStreet @TheStreet @TheStreet	TheStreet‏Verified account @TheStreet	28 Oct 2016			.@JimCramer says it could be the wrong time for GE to unload its oil business on Baker Hughes: http://trib.al/rcSdXOq $GE $BHIpic.twitter.com/civDbXgZRC	2 13 13 22 22	Retweet 13 Retweeted 13		Like 22 Liked 22	/TheStreet/status/792127060214898689
@FoxBusiness @FoxBusiness @FoxBusiness @FoxBusiness @FoxBusiness	FOX Business‏Verified account @FoxBusiness	28 Oct 2016			.@generalelectric may give @BHInc a big bear hug $BHI $GE @WilliamBlairCohttp://fxn.ws/2fnsPGZ	6 6 9 9	Retweet 6 Retweeted 6		Like 9 Liked 9	/FoxBusiness/status/792092322984894465
@eWhispers @eWhispers @eWhispers @eWhispers @eWhispers	Earnings Whispers‏ @eWhispers	15 Oct 2016	#earnings		#earnings $NFLX $AMD $BAC $INTC $IBM $JNJ $GS $MSFT $HAS $SKX $DPZ $GE $AAL $UNH $LII $EBAY http://eps.sh/cal pic.twitter.com/yzUI6JmL3g	2 61 61 51 51	Retweet 61 Retweeted 61		Like 51 Liked 51	/eWhispers/status/787374197718732804
@businessinsider @businessinsider @businessinsider @businessinsider @businessinsider	Business Insider‏Verified account @businessinsider	13 Oct 2016			The roles of cloud computing and fog computing in the Internet of Things revolution $IBM $GE http://read.bi/2dnw7aX pic.twitter.com/rGlcqiyScT	1 10 10 9 9	Retweet 10 Retweeted 10		Like 9 Liked 9	/businessinsider/status/786656805392965633
@businessinsider @businessinsider @businessinsider @businessinsider @businessinsider	Business Insider‏Verified account @businessinsider	6 Oct 2016			GE and Caterpillar have invested in an autonomous robot startup $GE $CAT http://read.bi/2cUPKbR pic.twitter.com/1NRepasj4z	1 14 14 22 22	Retweet 14 Retweeted 14		Like 22 Liked 22	/businessinsider/status/784264590217535488
@JeffImmelt @JeffImmelt @JeffImmelt @JeffImmelt @JeffImmelt	Jeff Immelt‏Verified account @JeffImmelt	6 Oct 2016	#IAMAAF		At $GE’s @aafsymposium 25th anniversary celebration with @UncleRUSH and @tammytpollock. #IAMAAFpic.twitter.com/hqF3QpQHx2	1 19 19 73 73	Retweet 19 Retweeted 19		Like 73 Liked 73	/JeffImmelt/status/784146411705303040
@Broug @Broug @Broug @Broug @Broug	George Dickey‏ @Broug	6 Oct 2016			$GE Networking Event @AstonUniversity Monday 17 Oct 2016 17:30 - 19:30 Register http://bit.ly/GE_A2 Apply http://ge.com/ukinterns pic.twitter.com/wP4sxnWa3l	5 5 1 1	Retweet 5 Retweeted 5		Like 1 Liked 1	/Broug/status/783949152413708288
@chartseer @chartseer @chartseer @chartseer @chartseer	chartseer 📈 👀 📉‏ @chartseer	4 Oct 2016			Short setups http://finviz.com/screener.ashx?v=211&t=GE,AME,WFM,DOW,ORCL,PPG,DHI,TJX,MAR,INTU,LVLT,WYN,XRAY,THC,HCA,UA,LNG,LPX … $GE $AME $WFM $DOW $ORCL $PPG $TJX $INTU $LVLT $LPX $DHI $MAR $WYN $XRAY $THC $UA $LNG $UApic.twitter.com/rxWx3s7TtP	2 2 3 3	Retweet 2 Retweeted 2		Like 3 Liked 3	/chartseer/status/783413351380430849
@MarkNewtonCMT @MarkNewtonCMT @MarkNewtonCMT @MarkNewtonCMT @MarkNewtonCMT	Mark Newton‏ @MarkNewtonCMT	4 Oct 2016	#INDUSTRIALS		Equal-weighted #INDUSTRIALS breaking out vs $SPX Stripping out effects of $GE to see how this group has begun to surge as Transports lead pic.twitter.com/QuLcClBVe3	1 5 5 5 5	Retweet 5 Retweeted 5		Like 5 Liked 5	/MarkNewtonCMT/status/783290897937100800
@Jacob_Mintz @Jacob_Mintz @Jacob_Mintz @Jacob_Mintz @Jacob_Mintz	jacob mintz‏ @Jacob_Mintz	4 Oct 2016			My article "How to Hedge a Clinton or Trump Presidency" http://chc.li/2dblYeV $SPY $QQQ $NFLX $GLD $VIX $GE $WFCpic.twitter.com/Qdah38z2wd	4 4 2 2	Retweet 4 Retweeted 4		Like 2 Liked 2	/Jacob_Mintz/status/783289571387768834
@JeffImmelt @JeffImmelt @JeffImmelt @JeffImmelt @JeffImmelt	Jeff Immelt‏Verified account @JeffImmelt	3 Oct 2016			Great advice from one of our technology leaders @DMerfeldGE. I’ve known Danielle and have seen her grow at $GE. http://www.fastcompany.com/3064111/four-work-habits-to-build-at-each-stage-of-your-career ….	39 39 55 55	Retweet 39 Retweeted 39		Like 55 Liked 55	/JeffImmelt/status/782974747609006080
@IanGertler @IanGertler @IanGertler @IanGertler @IanGertler @jill_rowley	𝘐𝘢𝘯 𝘎𝘦𝘳𝘵𝘭𝘦𝘳 ☕️ 📲‏ @IanGertler	1 Oct 2016	#IIoT		@mdolbec @Forbes Excited about what the $GE team is doing to address the many #IIoT challenges; HUGE opps!pic.twitter.com/TqSJ87jicy	5 5 7 7	Retweet 5 Retweeted 5		Like 7 Liked 7	/IanGertler/status/782259513831354368
@allstarcharts @allstarcharts @allstarcharts @allstarcharts @allstarcharts @charliebilello	J.C. Parets‏ @allstarcharts Charlie BilelloVerified account @charliebilello	29 Sep 2016			interesting volume spike. Reminds me of $GE early March '09. Same outcome or more selling coming? @MktOutperform $DBhttps://twitter.com/MktOutperform/status/781586773382205440?lang=en … New all-time closing low for Deutsche Bank on the highest volume day in its history, over 51 million shares traded. pic.twitter.com/JTrngSIOU7	4 4 6 6	Retweet 4 Retweeted 4		Like 6 Liked 6	/allstarcharts/status/781587283665301508
@CNBC @CNBC @CNBC @CNBC @CNBC	CNBC‏Verified account @CNBC	23 Sep 2016			General Electric downgraded to AA- from AA+ by S&P, outlook stable. $GE	4 15 15 10 10	Retweet 15 Retweeted 15		Like 10 Liked 10	/CNBC/status/779452807380344832
@eligerzon @eligerzon @eligerzon @eligerzon @eligerzon @eligerzon	Eli Gerzon‏ @eligerzon	22 Sep 2016	#RentersDayofAction,MakeGEpay	#MakeGEpay	Since people in Boston can't afford rent we're sleeping at $GE's new HQ where they're getting FREE RENT! #RentersDayofAction #MakeGEpaypic.twitter.com/0ofMTLGwgX	12 12 12 12	Retweet 12 Retweeted 12		Like 12 Liked 12	/eligerzon/status/779156283115106305
@eligerzon @eligerzon @eligerzon @eligerzon @eligerzon @eligerzon	Eli Gerzon‏ @eligerzon	22 Sep 2016	#MakeGEpay,RentersDayofAction	#RentersDayofAction	$GE RENT FREE BUT NOT ME! Thanks to @AceEJ for the banner! #MakeGEpay #RentersDayofActionpic.twitter.com/i5LxlrKvYv	1 10 10 9 9	Retweet 10 Retweeted 10		Like 9 Liked 9	/eligerzon/status/779087065329889280
@makeGEpay @makeGEpay @makeGEpay @makeGEpay @makeGEpay	Make GE Pay‏ @makeGEpay	22 Sep 2016	#makeGEpay,RentersDayofAction	#RentersDayofAction	Just arriving now at the site of $GE's new HQ in Boston to say: #makeGEpay! Rent! Taxes! #RentersDayofActionpic.twitter.com/41ET8H8PFt	1 1 6 6	Retweet 1 Retweeted 1		Like 6 Liked 6	/makeGEpay/status/779086572033601536
@JVPBoston @JVPBoston @JVPBoston @JVPBoston @JVPBoston	JVP Boston‏ @JVPBoston	22 Sep 2016	#MakeGEpay,RentersDayofAction	#RentersDayofAction	Guess how much rent $GE is paying? ZERO! #MakeGEpay #RentersDayofAction Bostonpic.twitter.com/T5msNV7r31	1 9 9 10 10	Retweet 9 Retweeted 9		Like 10 Liked 10	/JVPBoston/status/779081007601508352
@FactSet @FactSet @FactSet @FactSet @FactSet	FactSet‏Verified account @FactSet	20 Sep 2016			$AAPL, $GE spent more on buybacks in Q2 than any other $SPX company ($10.9b and $7.6b, respectively). http://ow.ly/yFLg304oF4P pic.twitter.com/tWeALFw3Tn	1 18 18 23 23	Retweet 18 Retweeted 18		Like 23 Liked 23	/FactSet/status/778375833715142656
@USA_Movement @USA_Movement @USA_Movement @USA_Movement @USA_Movement	USA Made Movement‏ @USA_Movement	17 Sep 2016	#GE,3D,GeneralElectric,4IR,technology,innovation,disruption,3dprinting	#3D	#GE Goes #3D - #GeneralElectric $GE http://ow.ly/tkWi303ZhDS #4IR #technology #innovation #disruption #3dprinting... by @BrianDColwell	4 4 2 2	Retweet 4 Retweeted 4		Like 2 Liked 2	/USA_Movement/status/777205900939563008
@TripleDTrader @TripleDTrader @TripleDTrader @TripleDTrader @TripleDTrader	Dennis Dick‏ @TripleDTrader	15 Sep 2016			Notable opening imbalances: $TWTR +131K, $WFC -201K, $BAC +122K, $GE +117K, $HPQ -81K	4 4 6 6	Retweet 4 Retweeted 4		Like 6 Liked 6	/TripleDTrader/status/776410765972475906
@WallStJesus @WallStJesus @WallStJesus @WallStJesus @WallStJesus	JE$US‏ @WallStJesus	9 Sep 2016			TODAY'S SIZE SWEEPERS: https://www.wallstjesus.com/market-updates/ $EEM $FTR $GE $DB $INTC $HFCpic.twitter.com/sd8gNLbLn7	3 3 3 3	Retweet 3 Retweeted 3		Like 3 Liked 3	/WallStJesus/status/774398480966123520
@bznotes @bznotes @bznotes @bznotes @bznotes	Bilal Zuberi‏ @bznotes	6 Sep 2016			Great move by $GE in acquiring metal 3D printing IP & biz for ~$1.4B from ARCAM and SLM. Metal3D space goes to next level! cc: @DesktopMetal	10 10	Retweet Retweeted		Like 10 Liked 10	/bznotes/status/773255731717877760
@RyanVlastelica @RyanVlastelica @RyanVlastelica @RyanVlastelica @RyanVlastelica	Ryan Vlastelica‏Verified account @RyanVlastelica	6 Sep 2016			3D printer ETF $PRNT has been printing money since it launched, and $GE's acquisitions sent it to a new high today http://on.mktw.net/2cxWIji	12 12 14 14	Retweet 12 Retweeted 12		Like 14 Liked 14	/RyanVlastelica/status/773193684082892800
@GErenewables @GErenewables @GErenewables @GErenewables @GErenewables	GE Renewable Energy‏Verified account @GErenewables	24 Aug 2016			"Blade by blade, $GE is building part of its future a few miles off the Rhode Island coast" http://renew.ge/2bgczqz pic.twitter.com/Y15ke2EPuI	9 9 9 9	Retweet 9 Retweeted 9		Like 9 Liked 9	/GErenewables/status/768549736278294528
@nanexllc @nanexllc @nanexllc @nanexllc @nanexllc	Eric Scott Hunsader‏ @nanexllc	24 Aug 2016			The normally calm $GE stock varied in price by 8% or more in a single second on Aug 24 pic.twitter.com/tKtS7G7Gyo	3 6 6 11 11	Retweet 6 Retweeted 6		Like 11 Liked 11	/nanexllc/status/768397941304389632
@makeGEpay @makeGEpay @makeGEpay @makeGEpay @makeGEpay	Make GE Pay‏ @makeGEpay	23 Aug 2016	#makeGEpay,mapoli	#mapoli	Another reason to #makeGEpay: Massachusetts has some of the highest income inequality in the US #mapoli $GE: http://www.bostonglobe.com/business/2016/06/16/few-states-match-mass-income-inequality/wMIQkxtzUlwP4ZS4SN0khP/story.html …	1 4 4 2 2	Retweet 4 Retweeted 4		Like 2 Liked 2	/makeGEpay/status/768094569804271616
@WSJ @WSJ @WSJ @WSJ @WSJ	The Wall Street Journal‏Verified account @WSJ	22 Aug 2016			New York says ‘work is not done’ on GE’s Hudson River cleanup http://on.wsj.com/2bgIfbk $GE	30 30 19 19	Retweet 30 Retweeted 30		Like 19 Liked 19	/WSJ/status/767859676784562176
@JeffImmelt @JeffImmelt @JeffImmelt @JeffImmelt @JeffImmelt @MassGovernor	Jeff Immelt‏Verified account @JeffImmelt Charlie BakerVerified account @MassGovernor	22 Aug 2016			$GE’s first day in Boston & I couldn’t be more excited. Thanks @MassGovernor @marty_walsh & everyone who welcomed ushttps://twitter.com/MassGovernor/status/767735177099481088 … Great to welcome @generalelectric & their employees to Boston & the Massachusetts #innovation economy this morning. pic.twitter.com/TrXPHFXCts	9 53 53 108 108	Retweet 53 Retweeted 53		Like 108 Liked 108	/JeffImmelt/status/767816535465426944
@TomHarrisICSC @TomHarrisICSC @TomHarrisICSC @TomHarrisICSC @TomHarrisICSC	Tom Harris‏ @TomHarrisICSC	20 Aug 2016			Coal Is A Growth Market For General Electric http://seekingalpha.com/article/4001011-coal-growth-market-general-electric?source=tweet … $GE	1 5 5 4 4	Retweet 5 Retweeted 5		Like 4 Liked 4	/TomHarrisICSC/status/767138622516715520
@WallStJesus @WallStJesus @WallStJesus @WallStJesus @WallStJesus	JE$US‏ @WallStJesus	20 Aug 2016			TOP DROPS IN NYSE SHORTS: $GE $HPE $FCX $ABBV $XOM $JOY $ABX $UA $BLL $PG $ORCL $BP $JPM $C $BMY $HAL $CS $WNR $WYNpic.twitter.com/6WHWrUzbO6	5 5 4 4	Retweet 5 Retweeted 5		Like 4 Liked 4	/WallStJesus/status/767133062459252736
@IBDinvestors @IBDinvestors @IBDinvestors @IBDinvestors @IBDinvestors	Investors.com‏Verified account @IBDinvestors	20 Aug 2016			General Electric stock has barely moved for weeks. But don't go to sleep on $GE http://ow.ly/jqwl303qEFA $FB $GOOGLpic.twitter.com/BOA6JWX4xD	1 5 5 5 5	Retweet 5 Retweeted 5		Like 5 Liked 5	/IBDinvestors/status/767119917791543300
@OpenOutcrier @OpenOutcrier @OpenOutcrier @OpenOutcrier @OpenOutcrier	Open Outcrier‏ @OpenOutcrier	19 Aug 2016			$FSLR Hearing takeover chatter with $GE mentioned, unconfirmed	3 3 3 8 8	Retweet 3 Retweeted 3		Like 8 Liked 8	/OpenOutcrier/status/766643817202249728
@allstarcharts @allstarcharts @allstarcharts @allstarcharts @allstarcharts	J.C. Parets‏ @allstarcharts	16 Aug 2016			NEW POST: Why The Dow Jones Industrial Average Is Underrated http://allstarcharts.com/dow-jones-industrial-average-underapreciated/ … $DJIA $YM_F $DIA $AAPL $XOM $DD $BA $GE	1 6 6 5 5	Retweet 6 Retweeted 6		Like 5 Liked 5	/allstarcharts/status/765560618380238848
@AtlBizChron @AtlBizChron @AtlBizChron @AtlBizChron @AtlBizChron	AtlBizChron‏ @AtlBizChron	16 Aug 2016			.@generalelectric said to be eyeing Buckhead for 250-job IT headquarters http://bizj.us/1ntnwy $GE pic.twitter.com/v3KGMoR4Os	9 9 11 11	Retweet 9 Retweeted 9		Like 11 Liked 11	/AtlBizChron/status/765537655182372864
@MarkArbeter @MarkArbeter @MarkArbeter @MarkArbeter @MarkArbeter	Mark Arbeter, CMT‏ @MarkArbeter	11 Aug 2016			Saw this chart from Pach on ST. $GE correlation with $SPX. When it comes unglued, have seen pullbacks many times.pic.twitter.com/kASXlhruY1	2 13 13 24 24	Retweet 13 Retweeted 13		Like 24 Liked 24	/MarkArbeter/status/763807554531045376
@cnntech @cnntech @cnntech @cnntech @cnntech	CNN Tech‏Verified account @cnntech	7 Aug 2016			.@generalelectric CEO Jeff Immelt says all new hires will learn to code: http://cnnmon.ie/2aEoADJ @jackiewattles $GE pic.twitter.com/oSG5GqRZch	25 25 19 19	Retweet 25 Retweeted 25		Like 19 Liked 19	/cnntech/status/762441448004329473
@ScottKirsner @ScottKirsner @ScottKirsner @ScottKirsner @ScottKirsner	Scott Kirsner‏Verified account @ScottKirsner	3 Aug 2016			Architect & writer @rachelslade1 joined us on @radioboston today to assess the design of the new $GE HQ in BOS: http://www.wbur.org/radioboston/2016/08/03/ge-design …	1 2 2 3 3	Retweet 2 Retweeted 2		Like 3 Liked 3	/ScottKirsner/status/760975304374509569
@ScottKirsner @ScottKirsner @ScottKirsner @ScottKirsner @ScottKirsner	Scott Kirsner‏Verified account @ScottKirsner	2 Aug 2016			Yesterday was the "soft opening" for $GE's temporary HQ on Farnsworth St in BOS, with a few people moving in. "Real" move-in starts 8/22.	1 1 1 5 5	Retweet 1 Retweeted 1		Like 5 Liked 5	/ScottKirsner/status/760494129293979648
@jimcramer @jimcramer @jimcramer @jimcramer @jimcramer @JamesMGentile @jimcramer	Jim Cramer‏Verified account @jimcramer James M. Gentile @JamesMGentile	1 Aug 2016			Here's a potential deal that makes too sense not to do... $GE-$NOV https://twitter.com/JamesMGentile/status/760205311835791360 … @TSTRealMoney Makes sense for $GE from a strategic perspective. A great time in the cycle to acquire assets like $NOV.	1 2 2 5 5	Retweet 2 Retweeted 2		Like 5 Liked 5	/jimcramer/status/760226194553962497
@WallStJesus @WallStJesus @WallStJesus @WallStJesus @WallStJesus	JE$US‏ @WallStJesus	31 Jul 2016	#NYSE		TOP DROPS IN #NYSE SHORTS: $GE $MRO $SWN $ABBV $LVS $WFT $MBLY $TWTR $BCS $WMT $T $WMB $TCK $UA $HPE $RIG $WNR $AETpic.twitter.com/IERosynhCR	2 2 5 5	Retweet 2 Retweeted 2		Like 5 Liked 5	/WallStJesus/status/759780034777415680
@StockTwits @StockTwits @StockTwits @StockTwits @StockTwits	StockTwits‏Verified account @StockTwits	18 Jul 2016			UPCOMING EARNINGS Mon - $BAC $NFLX $YHOO $IBM Tue - $JNJ $MSFT Wed - $INTC $EBAY Thu - $CMG $BIIB $V $T Fri - $GE http://stocktwits.com/eWhispers/message/58579910?utm_medium=community-twitter&utm_source=t.co&utm_campaign=outboundteam …	40 40 26 26	Retweet 40 Retweeted 40		Like 26 Liked 26	/StockTwits/status/755015030655942657
@StockTwits @StockTwits @StockTwits @StockTwits @StockTwits	StockTwits‏Verified account @StockTwits	16 Jul 2016			Earnings season is here. Netflix, Microsoft, Visa, and GE all report next week: http://stocktwits.com/eWhispers/message/58579910?utm_medium=community-twitter&utm_source=t.co&utm_campaign=outboundteam … $GE $V… pic.twitter.com/ZbYHgl9KW8	52 52 85 85	Retweet 52 Retweeted 52		Like 85 Liked 85	/StockTwits/status/754366530129756163
@makeGEpay @makeGEpay @makeGEpay @makeGEpay @makeGEpay	Make GE Pay‏ @makeGEpay	15 Jul 2016	#mapoli,MakeGEpay	#MakeGEpay	The #mapoli Economic Development Bill S2423 includes oversight of tax breaks incl $GE #MakeGEpay:pic.twitter.com/jMUl7tdE0V	1 9 9 6 6	Retweet 9 Retweeted 9		Like 6 Liked 6	/makeGEpay/status/754030367326298113
@businessinsider @businessinsider @businessinsider @businessinsider @businessinsider	Business Insider‏Verified account @businessinsider	15 Jul 2016			Major IT providers announce new IoT platforms partnerships $GE $T http://read.bi/29GGKT3 pic.twitter.com/zHNKCdEL9t	13 13 15 15	Retweet 13 Retweeted 13		Like 15 Liked 15	/businessinsider/status/753854157178675201
@businessinsider @businessinsider @businessinsider @businessinsider @businessinsider	Business Insider‏Verified account @businessinsider	13 Jul 2016			Research firm questions GE's Predix platform $GE http://read.bi/29DYbUh pic.twitter.com/YRzZJbvEwB	9 9 10 10	Retweet 9 Retweeted 9		Like 10 Liked 10	/businessinsider/status/753461644571897860
@evankirstel @evankirstel @evankirstel @evankirstel @evankirstel	Evan Kirstel‏ @evankirstel	12 Jul 2016	#Microsoft,cloud,Amazon,AWS	#Amazon	#Microsoft’s deal with GE shows #cloud isn't all just about #Amazon $MSFT. $GE, $AMZN https://www.thestreet.com/story/13635280/1/jhonsa-microsoft-rsquo-s-deal-with-ge-shows-the-cloud-isn-t-all-just-about-amazon-and-google.html … #AWSpic.twitter.com/o4nbRb07rt	8 8 5 5	Retweet 8 Retweeted 8		Like 5 Liked 5	/evankirstel/status/752944749095419904
@ScottKirsner @ScottKirsner @ScottKirsner @ScottKirsner @ScottKirsner	Scott Kirsner‏Verified account @ScottKirsner	12 Jul 2016			Asked $GE’s @bethcomstock about interaction w/startups. Says it’ll be a big part of BOS presence - including connecting them w/GE customers.	5 5 6 6	Retweet 5 Retweeted 5		Like 6 Liked 6	/ScottKirsner/status/752923828221640704
@ScottKirsner @ScottKirsner @ScottKirsner @ScottKirsner @ScottKirsner @ScottKirsner	Scott Kirsner‏Verified account @ScottKirsner	12 Jul 2016	#noncompetes		Here's what @JeffImmelt said in April when I asked him whether employee #noncompetes are important to $GE. (8/9) pic.twitter.com/SMfJrDYkCv	1 3 3 7 7	Retweet 3 Retweeted 3		Like 7 Liked 7	/ScottKirsner/status/752841638246875136
@kaylatausche @kaylatausche @kaylatausche @kaylatausche @kaylatausche	Kayla Tausche‏Verified account @kaylatausche	11 Jul 2016			US has 5% of world's population but 25% of GDP, says $GE CEO Immelt. "If we don't have globalization, that doesn't end well." @jonfortt	1 15 15 21 21	Retweet 15 Retweeted 15		Like 21 Liked 21	/kaylatausche/status/752521290351771648
@jimcramer @jimcramer @jimcramer @jimcramer @jimcramer	Jim Cramer‏Verified account @jimcramer	11 Jul 2016			Loving this $GE -$MSFT interview with @jonfortt	2 4 4 20 20	Retweet 4 Retweeted 4		Like 20 Liked 20	/jimcramer/status/752512928566378496
@JeffImmelt @JeffImmelt @JeffImmelt @JeffImmelt @JeffImmelt	Jeff Immelt‏Verified account @JeffImmelt	11 Jul 2016	#WPC16		Accelerating digital transformation of industry. With @satyanadella today at #WPC16 to announce $GE's Predix is coming to @Microsoft Azure.	5 108 108 107 107	Retweet 108 Retweeted 108		Like 107 Liked 107	/JeffImmelt/status/752506385586323457
@SquawkStreet @SquawkStreet @SquawkStreet @SquawkStreet @SquawkStreet	Squawk on the Street‏Verified account @SquawkStreet	11 Jul 2016	#WPC16		We're live at #WPC16 with @jonfortt. Don't miss this exclusive interview 10:30a ET on cloud partnership. $MSFT $GE pic.twitter.com/qJTGRvQjzQ	10 10 8 8	Retweet 10 Retweeted 10		Like 8 Liked 8	/SquawkStreet/status/752490309314027520
@ReformedBroker @ReformedBroker @ReformedBroker @ReformedBroker @ReformedBroker	Downtown Josh Brown‏Verified account @ReformedBroker	6 Jul 2016			$GE moment of truth pic.twitter.com/uOb1uwvn8r	6 3 3 14 14	Retweet 3 Retweeted 3		Like 14 Liked 14	/ReformedBroker/status/750785828075560961
@makeGEpay @makeGEpay @makeGEpay @makeGEpay @makeGEpay @renjender @caulkthewagon	Make GE Pay‏ @makeGEpay Ren Jender @renjender	5 Jul 2016	#makeGEpay,mapoli	#mapoli	Boston can and must invest in these things... not millions in subsidies to corporations like $GE #makeGEpay #mapolihttps://twitter.com/renjender/status/750292651535175680 … "World class" cities spend money on public transportation, the arts and public education, so that leaves Boston out.	10 10 9 9	Retweet 10 Retweeted 10		Like 9 Liked 9	/makeGEpay/status/750399639472500737
@barronsonline @barronsonline @barronsonline @barronsonline @barronsonline	Barron's‏Verified account @barronsonline	3 Jul 2016			Safran has 20% upside as the French aerospace outfit's new jet engine roars http://on.barrons.com/29dDKxH $SAFRY $GE pic.twitter.com/xlBF38NEny	6 6 7 7	Retweet 6 Retweeted 6		Like 7 Liked 7	/barronsonline/status/749832036509224960
@StockTwits @StockTwits @StockTwits @StockTwits @StockTwits	StockTwits‏Verified account @StockTwits	3 Jul 2016			These are the BEST and WORST performing sectors of the year so far: http://stocktwits.com/Sapientrade/message/57814051?utm_medium=community-twitter&utm_source=t.co&utm_campaign=outboundteam … $T $GE $VZ $DUKpic.twitter.com/stzskZPDYH	1 22 22 34 34	Retweet 22 Retweeted 22		Like 34 Liked 34	/StockTwits/status/749674092882649088
@businessinsider @businessinsider @businessinsider @businessinsider @businessinsider	Business Insider‏Verified account @businessinsider	30 Jun 2016			These three companies will dominate the Internet of Things $VZ $CSCO $GE http://read.bi/297dXbl pic.twitter.com/pJxdQOChjj	1 15 15 20 20	Retweet 15 Retweeted 15		Like 20 Liked 20	/businessinsider/status/748541192309194752
@MattEganCNN @MattEganCNN @MattEganCNN @MattEganCNN @MattEganCNN	Matt Egan‏ @MattEganCNN	29 Jun 2016			.@GECapital finally small enough to shed the dreaded too-big-to-fail label. It only took $150B of asset sales: http://money.cnn.com/2016/06/29/investing/ge-capital-too-big-to-fail-sifi/index.html … $GE	21 21 29 29	Retweet 21 Retweeted 21		Like 29 Liked 29	/MattEganCNN/status/748171557898493952
@SquawkStreet @SquawkStreet @SquawkStreet @SquawkStreet @SquawkStreet @montalvo_d	Squawk on the Street‏Verified account @SquawkStreet David MontalvoVerified account @montalvo_d	29 Jun 2016			GE Capital loses its 'too big to fail' designation http://cnb.cx/294JTQd $GE ↑ 1.7% pre-market https://twitter.com/montalvo_d/status/748139287942676480 … Hey, look who is no longer a systemically important financial institution: GE Capital. @CNBC	1 4 4 5 5	Retweet 4 Retweeted 4		Like 5 Liked 5	/SquawkStreet/status/748140301567557632
@StockTwits @StockTwits @StockTwits @StockTwits @StockTwits	StockTwits‏Verified account @StockTwits	24 Jun 2016	#Brexit		This is what happened to the market after #Brexit. An unforgettable day http://stocktwits.com/BeckyHiu/message/57289003?utm_medium=community-twitter&utm_source=t.co&utm_campaign=outboundteam … $AAPL $GE $GOOGL… pic.twitter.com/3nmlFzdP6Y	7 136 136 115 115	Retweet 136 Retweeted 136		Like 115 Liked 115	/StockTwits/status/746414746954391553
@StockTwits @StockTwits @StockTwits @StockTwits @StockTwits	StockTwits‏Verified account @StockTwits	26 May 2016			The Dow Jones Industrial Average turns 120 years old today. And here's its longest running component: http://stocktwits.com/360Research/message/55609090?utm_medium=community-twitter&utm_source=t.co&utm_campaign=outboundteam … $DJIA $GE	1 10 10 9 9	Retweet 10 Retweeted 10		Like 9 Liked 9	/StockTwits/status/735908085718355968
@FoxBusiness @FoxBusiness @FoxBusiness @FoxBusiness @FoxBusiness	FOX Business‏Verified account @FoxBusiness	26 May 2016			.@Disney joins @Verizon, @generalelectric & @Carl_C_Icahn blasting back at @BernieSanders $DIS $GE $VZhttp://fxn.ws/22qDfUR	3 12 12 23 23	Retweet 12 Retweeted 12		Like 23 Liked 23	/FoxBusiness/status/735907359587860480
@outsizedreturn @outsizedreturn @outsizedreturn @outsizedreturn @outsizedreturn	Alexander Alt Cap GP‏ @outsizedreturn	25 May 2016	#hedgefunds		Corcelli's 30 Second Mkt $spy $dia $tbt $oil $ge $mon $bmrm $xom $aapl $fb $twtr #hedgefunds http://alexanderalternativecapital.com/asymmetrical-strategy …pic.twitter.com/VWoJVXgoVt	1 6 6 8 8	Retweet 6 Retweeted 6		Like 8 Liked 8	/outsizedreturn/status/735448322635378688
@hedgefundclone @hedgefundclone @hedgefundclone @hedgefundclone @hedgefundclone	hedgefundclone‏ @hedgefundclone	23 May 2016			Goldman Sach $GS says these are the 20 stocks hedge funds are betting against: $DIS $XOM $GE $BA $NFLX $F $TGT $CAT $ESRX $IBM $GILD $T	1 4 4 4 4	Retweet 4 Retweeted 4		Like 4 Liked 4	/hedgefundclone/status/734816561081417730
@MattEganCNN @MattEganCNN @MattEganCNN @MattEganCNN @MattEganCNN	Matt Egan‏ @MattEganCNN	23 May 2016	#jobs,SaudiArabia	#SaudiArabia	.@GeneralElectric is creating over 2,000 new #jobs...in #SaudiArabia: http://money.cnn.com/2016/05/23/investing/ge-2000-jobs-saudi-arabia/index.html … $GE	4 4 6 6	Retweet 4 Retweeted 4		Like 6 Liked 6	/MattEganCNN/status/734765783197356032
@YahooFinance @YahooFinance @YahooFinance @YahooFinance @YahooFinance	Yahoo Finance‏Verified account @YahooFinance	23 May 2016			$GE announces deals worth over $1.4 billion with Saudi Arabia http://yhoo.it/1Tu1ZWC pic.twitter.com/v1OEBnZ4Sy	5 15 15 13 13	Retweet 15 Retweeted 15		Like 13 Liked 13	/YahooFinance/status/734756551898996736
@GErenewables @GErenewables @GErenewables @GErenewables @GErenewables	GE Renewable Energy‏Verified account @GErenewables	23 May 2016	#Vietnam		$GE & #Vietnam: a MOU to increase the country’s supply of renewable energy http://renew.ge/20pRnfw pic.twitter.com/pMbfQ8bScV	4 4 4 4	Retweet 4 Retweeted 4		Like 4 Liked 4	/GErenewables/status/734693070936145920
@Benzinga @Benzinga @Benzinga @Benzinga @Benzinga	Benzinga.com‏Verified account @Benzinga	22 May 2016	#BZAwards		Angel Investing Is Now Available To Pretty Much Everyone. Yes, Even You. $GE $HMC $MSFT http://benzinga.com/z/7993830 @OurCrowd #BZAwards	3 3 6 6	Retweet 3 Retweeted 3		Like 6 Liked 6	/Benzinga/status/734489055396691969
@jessefelder @jessefelder @jessefelder @jessefelder @jessefelder	Jesse Felder‏ @jessefelder	21 May 2016			From globalization to localization... http://fortune.com/2016/05/20/ge-immelt-globalization/ … $GE	2 8 8 5 5	Retweet 8 Retweeted 8		Like 5 Liked 5	/jessefelder/status/734047265346588673
@jimcramer @jimcramer @jimcramer @jimcramer @jimcramer @realmoney	Jim Cramer‏Verified account @jimcramer Real Money @realmoney	20 May 2016			$GE's best growth area, health care! Okay well I think so https://twitter.com/TSTRealMoney/status/733687006396473344 … GE, Accenture Announce Plans to Transform Health Care Claims Market http://dlvr.it/LMHDdx by @jamespasseri	5 12 12 11 11	Retweet 12 Retweeted 12		Like 11 Liked 11	/jimcramer/status/733690272589197312
@valuewalk @valuewalk @valuewalk @valuewalk @valuewalk	ValueWalk‏ @valuewalk	17 May 2016	#hedgefunds		13F summary here #hedgefunds http://www.valuewalk.com/2016/05/13f-summary-q1-notable-name-hedge-moves/ … $AAPL $VRX $TSLA $HLF $NQ $SUNEQ $MSFT $GE $P $LC $MU $F $GM $Tpic.twitter.com/3sCF4R7Hd3	7 7 5 5	Retweet 7 Retweeted 7		Like 5 Liked 5	/valuewalk/status/732559153688891392
@JeffImmelt @JeffImmelt @JeffImmelt @JeffImmelt @JeffImmelt	Jeff Immelt‏Verified account @JeffImmelt	16 May 2016	#Edison		Inspired today by bright minds & makers of the future. Congratulations to $GE's #Edison Award winners @GEResearchpic.twitter.com/EY7x2iz5CH	6 65 65 145 145	Retweet 65 Retweeted 65		Like 145 Liked 145	/JeffImmelt/status/732374265165680640
@eligerzon @eligerzon @eligerzon @eligerzon @eligerzon @BINJreports	Eli Gerzon‏ @eligerzon BINJ @BINJreports	12 May 2016	#makeGEpay,mapoli	#mapoli	$GE polluted Housatonic River in MA but @MassGovernor gives them millions in subsidies #makeGEpay #mapolihttps://twitter.com/BINJreports/status/730442328507289600 … this week, BINJ's @jasonpramas reviews the ongoing eco-crisis that @generalelectric created in #WesternMass https://digboston.com/ge-boston-deal-the-missing-manual-part-7/ … #mapoli	20 20 7 7	Retweet 20 Retweeted 20		Like 7 Liked 7	/eligerzon/status/730758935263772672
@WallStJesus @WallStJesus @WallStJesus @WallStJesus @WallStJesus	JE$US‏ @WallStJesus	10 May 2016			TODAY'S TOP BETS: https://www.wallstjesus.com/market-updates/ $TMUS $MT $VXX $GE $XPO $MSFT $CSCO $CAGpic.twitter.com/V94afHg0fO	1 7 7 6 6	Retweet 7 Retweeted 7		Like 6 Liked 6	/WallStJesus/status/730142614792581120
@ppprophet @ppprophet @ppprophet @ppprophet @ppprophet	Nostradamus‏ @ppprophet	5 May 2016	#STOCKMARKET		I DON'T SEE ANY BUBBLE RIGHT NOW , I SWEAR ! $SPX $SPY $DIA $DJI $AAPL $VIX $TVIX $C $BAC $GM $GE $FB #STOCKMARKETpic.twitter.com/E5954RIpC7	5 278 278 287 287	Retweet 278 Retweeted 278		Like 287 Liked 287	/ppprophet/status/728360826432794624
@ReformedBroker @ReformedBroker @ReformedBroker @ReformedBroker @ReformedBroker	Downtown Josh Brown‏Verified account @ReformedBroker	3 May 2016			$GE saturated the world with power and lightbulbs from 1900-1950. It's best days were behind it. Then it ran 28,000% over the next 50 years.	14 28 28 76 76	Retweet 28 Retweeted 28		Like 76 Liked 76	/ReformedBroker/status/727539638911520768
@CNBCnow @CNBCnow @CNBCnow @CNBCnow @CNBCnow	CNBC Now‏Verified account @CNBCnow	22 Apr 2016			EARNINGS: GE Q1 EPS $0.21 Adj. vs. $0.19 Est.; Q1 Revs. $27.845B vs. $27.623B Est. • $GE http://cnb.cx/1T2TQaC pic.twitter.com/Ds2vE00uJJ	17 17 8 8	Retweet 17 Retweeted 17		Like 8 Liked 8	/CNBCnow/status/723463193264291840
@StockTwits @StockTwits @StockTwits @StockTwits @StockTwits	StockTwits‏Verified account @StockTwits	21 Apr 2016			McDonald's, General Electric, Caterpillar and Honeywell all report earnings this Friday morning: http://stks.co/b3WC6 $MCD $GE $HON $CAT	1 16 16 22 22	Retweet 16 Retweeted 16		Like 22 Liked 22	/StockTwits/status/723339451582156800
@IBDinvestors @IBDinvestors @IBDinvestors @IBDinvestors @IBDinvestors	Investors.com‏Verified account @IBDinvestors	17 Apr 2016			Oil prices are plunging post-Doha, kicking off a busy week. What you need to know: http://ow.ly/4mMZHv $NFLX $GE $GOOGL $YHOO	10 10 2 2	Retweet 10 Retweeted 10		Like 2 Liked 2	/IBDinvestors/status/721829155504041985
@Vince_Campisi @Vince_Campisi @Vince_Campisi @Vince_Campisi @Vince_Campisi	Vince Campisi‏Verified account @Vince_Campisi	10 Apr 2016	#Predix,IIoT,Cloud	#IIoT	General Electric's #Predix has the Power to Keep $GE Stock a Buy | InvestorPlace #IIoT #Cloudhttp://investorplace.com/2016/03/tianjins-new-lights-say-ge-stock-is-still-a-buy/#.Vwrp-mNLty6 …	9 9 16 16	Retweet 9 Retweeted 9		Like 16 Liked 16	/Vince_Campisi/status/719322635532943364
@eligerzon @eligerzon @eligerzon @eligerzon @eligerzon	Eli Gerzon‏ @eligerzon	8 Apr 2016	#makeGEpay		Trying to get $GE pay their fair share of taxes #makeGEpay. And Walsh and Baker to invest in communities not corps https://twitter.com/iamlisamuhammad/status/718482528768757761 …	1 5 5 12 12	Retweet 5 Retweeted 5		Like 12 Liked 12	/eligerzon/status/718553894079631362
@chipgoines @chipgoines @chipgoines @chipgoines @chipgoines @JonathanCohn	Quisquiliae Viri Sunt‏ @chipgoines Jonathan "Boo and Vote" Cohn @JonathanCohn	8 Apr 2016	#BPS		.@marty_walsh is willing to help $GE kids get into Harvard but cut Advanced Placement courses for #BPS students.https://twitter.com/jonathancohn/status/718246019952209920 … .@marty_walsh rolls out the red carpet for rich white guys from out of town, ignores needs of Boston residents. pic.twitter.com/q5ENj8Jxfc	1 17 17 12 12	Retweet 17 Retweeted 17		Like 12 Liked 12	/chipgoines/status/718448998571499520
@CNNBusiness @CNNBusiness @CNNBusiness @CNNBusiness @CNNBusiness	CNN Business‏Verified account @CNNBusiness	8 Apr 2016			The spat between @BernieSanders and the CEO of @generalelectric is getting personal. http://cnnmon.ie/1Nde2Vs $GE pic.twitter.com/h6BQnmIcPd	4 31 31 31 31	Retweet 31 Retweeted 31		Like 31 Liked 31	/CNNBusiness/status/718395969734316033
@EdBorgato @EdBorgato @EdBorgato @EdBorgato @EdBorgato	Ed Borgato‏ @EdBorgato	6 Apr 2016			Jeff Immelt introduces @SenSanders to the real world: https://www.washingtonpost.com/opinions/ge-ceo-bernie-sanders-says-were-destroying-the-moral-fabric-of-america-hes-wrong/2016/04/06/8499bc8c-fc23-11e5-80e4-c381214de1a3_story.html?postshare=7091459990346585&tid=ss_tw-bottom … $GE	3 10 10 19 19	Retweet 10 Retweeted 10		Like 19 Liked 19	/EdBorgato/status/717880982515294208
@AceEJ @AceEJ @AceEJ @AceEJ @AceEJ	ACE‏ @AceEJ	6 Apr 2016			Officials say giving $GE millions will enrich our city & state ten-fold, but we have never been fooled by this scam. pic.twitter.com/sp4Keh6sn6	11 11 18 18	Retweet 11 Retweeted 11		Like 18 Liked 18	/AceEJ/status/717785955097264128
@JeffImmelt @JeffImmelt @JeffImmelt @JeffImmelt @JeffImmelt	Jeff Immelt‏Verified account @JeffImmelt	5 Apr 2016	#FirstGECATA		Great #FirstGECATA opening today. $GE's flagship center for additive manufacturing will transform the way we work. http://invent.ge/1UTLFnn	21 35 35 56 56	Retweet 35 Retweeted 35		Like 56 Liked 56	/JeffImmelt/status/717442487376355328
@CNNBusiness @CNNBusiness @CNNBusiness @CNNBusiness @CNNBusiness	CNN Business‏Verified account @CNNBusiness	5 Apr 2016			.@BernieSanders says JPMorgan and GE are destroying the fabric of America http://cnnmon.ie/229NMCh $GE $JPMpic.twitter.com/TZzxNn6rDA	9 21 21 34 34	Retweet 21 Retweeted 21		Like 34 Liked 34	/CNNBusiness/status/717390246854467585
@MattEganCNN @MattEganCNN @MattEganCNN @MattEganCNN @MattEganCNN	Matt Egan‏ @MattEganCNN	5 Apr 2016	#jobs		We crunched the numbers on Sanders claims: 38% of $GE's #jobs are in the US vs. 68% in '95 http://money.cnn.com/2016/04/05/investing/bernie-sanders-ge-jpmorgan-destroying-america/index.html …pic.twitter.com/oeOxdeUwZ6	2 64 64 94 94	Retweet 64 Retweeted 64		Like 94 Liked 94	/MattEganCNN/status/717389557990301696
@pemiblue @pemiblue @pemiblue @pemiblue @pemiblue	Heather‏ @pemiblue	4 Apr 2016	#makeGEpay		It is just mind-boggling to think that Boston has volunteered to build a helipad for $GE when our T so desperately needs repair. #makeGEpay	1 46 46 33 33	Retweet 46 Retweeted 46		Like 33 Liked 33	/pemiblue/status/717105327775293441
@pemiblue @pemiblue @pemiblue @pemiblue @pemiblue	Heather‏ @pemiblue	4 Apr 2016	#GEunwelcome,makeGEpay	#makeGEpay	Why is MA giving $GE millions to bring already-filled jobs to Boston, rather than investing in creating new jobs? #GEunwelcome #makeGEpay	8 8 12 12	Retweet 8 Retweeted 8		Like 12 Liked 12	/pemiblue/status/717091527315603458
@pemiblue @pemiblue @pemiblue @pemiblue @pemiblue @Joan_Vennochi	Heather‏ @pemiblue Joan VennochiVerified account @Joan_Vennochi	4 Apr 2016	#GEunwelcome,makeGEpay	#makeGEpay	Why free rent for $GE, when Boston has many families in genuine need of affordable housing? #GEunwelcome #makeGEpayhttps://twitter.com/Joan_Vennochi/status/714649958503358469 … GE’s warm welcome to Boston shouldn’t include free rent http://www.bostonglobe.com/opinion/2016/03/28/warm-welcome-boston-shouldn-include-free-rent/8rYBIcXtj9TbEMSqjenkDO/story.html?event=event25 … via BostonGlobe	26 26 26 26	Retweet 26 Retweeted 26		Like 26 Liked 26	/pemiblue/status/717089231341035520
@JVPBoston @JVPBoston @JVPBoston @JVPBoston @JVPBoston	JVP Boston‏ @JVPBoston	4 Apr 2016	#GEunwelcome,BDS,makeGEpay	#BDS	Many people here opposed to $GE making warplanes used to kill Palestinians. #GEunwelcome #BDS #makeGEpaypic.twitter.com/hpdqz9YT8U	3 33 33 18 18	Retweet 33 Retweeted 33		Like 18 Liked 18	/JVPBoston/status/717077547675226112
@AliceRothchild @AliceRothchild @AliceRothchild @AliceRothchild @AliceRothchild	Alice Rothchild, MD‏ @AliceRothchild	4 Apr 2016	#GEunwelcome,makeGEpay	#makeGEpay	$GE makes weapons used to kill Palestinians and people all over the world But they get tax breaks to move to Boston? #GEunwelcome #makeGEpay	2 46 46 40 40	Retweet 46 Retweeted 46		Like 40 Liked 40	/AliceRothchild/status/717072860502761472
@AceEJ @AceEJ @AceEJ @AceEJ @AceEJ @JonathanCohn	ACE‏ @AceEJ Jonathan "Boo and Vote" Cohn @JonathanCohn	4 Apr 2016	#makeGEpay		Just like the weather, $GE charity donations = snow job! 3:30Rally: https://www.facebook.com/events/1703350796571218/ … #makeGEpay @TRidersUnionhttps://twitter.com/JonathanCohn/status/716999766459215872 … Substituting charity for the basic civic duty of paying taxes, GE is saying that it knows what's good for Boston better than Bostonians.	17 17 9 9	Retweet 17 Retweeted 17		Like 9 Liked 9	/AceEJ/status/717045065424760833
@ReformedBroker @ReformedBroker @ReformedBroker @ReformedBroker @ReformedBroker	Downtown Josh Brown‏Verified account @ReformedBroker	4 Apr 2016			Bernstein downgrades $GE to market perform as all catalysts now “baked in”. But they raise their target to $34. LOL thanks for coming out.	6 4 4 37 37	Retweet 4 Retweeted 4		Like 37 Liked 37	/ReformedBroker/status/716999976052723712
@RyanMorse33 @RyanMorse33 @RyanMorse33 @RyanMorse33 @RyanMorse33	Ryan Morse‏ @RyanMorse33	31 Mar 2016			So $TSLA's the new $AAPL, $AAPL's the new $MSFT, $MSFT's the new $GE, $GE's the new $CAT. The only thing constant is change.	2 2 17 17	Retweet 2 Retweeted 2		Like 17 Liked 17	/RyanMorse33/status/715752735954567168
@CNBCnow @CNBCnow @CNBCnow @CNBCnow @CNBCnow	CNBC Now‏Verified account @CNBCnow	28 Mar 2016			ALERT: $GE shares hit their highest level since May 2008, just before the 2008 financial crisis. http://cnb.cx/Rcngpm	1 32 32 29 29	Retweet 32 Retweeted 32		Like 29 Liked 29	/CNBCnow/status/714493112706592771
@ReformedBroker @ReformedBroker @ReformedBroker @ReformedBroker @ReformedBroker	Downtown Josh Brown‏Verified account @ReformedBroker	22 Mar 2016			$GE my new fave ETF: Capital, Energy Infra, Aviation, Health, Transport, Home & Biz Solutions. And breaking out: pic.twitter.com/1ct40EUoFk	16 19 19 98 98	Retweet 19 Retweeted 19		Like 98 Liked 98	/ReformedBroker/status/712457792767053825
@TMannWSJ @TMannWSJ @TMannWSJ @TMannWSJ @TMannWSJ	Ted Mann‏Verified account @TMannWSJ	21 Mar 2016			Newly opening market for power turbines, jet engines and MRIs, 90 miles from Florida? $GE is interested http://www.wsj.com/articles/ge-seeks-to-sell-power-medical-equipment-to-cuban-government-1458609478 …	8 8 7 7	Retweet 8 Retweeted 8		Like 7 Liked 7	/TMannWSJ/status/712097838482788353
@ReformedBroker @ReformedBroker @ReformedBroker @ReformedBroker @ReformedBroker	Downtown Josh Brown‏Verified account @ReformedBroker	21 Mar 2016			Now reading: The @business cover story on $GE http://www.bloomberg.com/news/articles/2016-03-17/how-ge-exorcised-the-ghost-of-jack-welch-to-become-a-124-year-old-startup … by @devinleonard @RickClough	2 7 7 19 19	Retweet 7 Retweeted 7		Like 19 Liked 19	/ReformedBroker/status/711972607235477504
@jimcramer @jimcramer @jimcramer @jimcramer @jimcramer @OmeceneRob	Jim Cramer‏Verified account @jimcramer Rob Omecene @OmeceneRob	19 Mar 2016			.@JamesPasseri covers $GE for @TSTRealMoney and I feel good about $GE https://twitter.com/OmeceneRob/status/711271233837355008 … @jimcramer Jim what are your thoughts on $GE for a long term position 3-5 years?	1 5 5 10 10	Retweet 5 Retweeted 5		Like 10 Liked 10	/jimcramer/status/711305930890207233
@jimcramer @jimcramer @jimcramer @jimcramer @jimcramer @realmoney	Jim Cramer‏Verified account @jimcramer Real Money @realmoney	18 Mar 2016			China Syndrome? How about China profits for $GE https://twitter.com/TSTRealMoney/status/710877465443348481 … GE May Benefit From China's Nuclear Plans http://dlvr.it/KqDftx by @jamespasseri	4 4 4 5 5	Retweet 4 Retweeted 4		Like 5 Liked 5	/jimcramer/status/710893854308827136
@BobPisani @BobPisani @BobPisani @BobPisani @BobPisani	Bob Pisani‏Verified account @BobPisani	18 Mar 2016			$SPY rebalance at close: big share count DECREASE for $PG ( $5.5 billion) PFE ($3.8 billion) $GE ($3.2 b), $AAPL ($3.1 b) $MCD ($2.0 b).	2 1 1 9 9	Retweet 1 Retweeted 1		Like 9 Liked 9	/BobPisani/status/710887746991075329
@barronsonline @barronsonline @barronsonline @barronsonline @barronsonline	Barron's‏Verified account @barronsonline	18 Mar 2016			3 Blue-Chips Buying Back Their Undervalued Stocks http://on.barrons.com/1UauXQo $AAPL $GILD $GE pic.twitter.com/1gOkIFa5qd	6 6 2 2	Retweet 6 Retweeted 6		Like 2 Liked 2	/barronsonline/status/710847505546743809
@traderstewie @traderstewie @traderstewie @traderstewie @traderstewie	traderstewie‏ @traderstewie	17 Mar 2016			Strong breakout from a CUP n HANDLE pattern in $GE . Keep an eye on it next few days. Could grind higher. $35 target pic.twitter.com/LWAlRK5lY5	3 6 6 13 13	Retweet 6 Retweeted 6		Like 13 Liked 13	/traderstewie/status/710499876195270656
@CBOE @CBOE @CBOE @CBOE @CBOE	Cboe‏Verified account @CBOE	17 Mar 2016	#optionstrading,FOMC,earnings	#FOMC	#optionstrading: #FOMC, $MS size ratio call sprd, $GE put sprd, #earnings: $CAT, $FDX & $MIK http://www.cboe.com/tradtool/webcast.aspx?channelId=dd1a93e2d343438da9ac79c1073bf80e&channelListId=87ce30f5be214b01be55fc231a256371&mediaId=2136ee5bfdfc4439bd71b288f8b4cf72 …pic.twitter.com/hS72e13BDQ	7 7 3 3	Retweet 7 Retweeted 7		Like 3 Liked 3	/CBOE/status/710453089795510272
@cvpayne @cvpayne @cvpayne @cvpayne @cvpayne @BW	Charles V Payne‏Verified account @cvpayne BusinessweekVerified account @BW	17 Mar 2016			.@JackWelchMBA is one of the best CEOs in last 60 years....a shame $GE and this magazine would suggest otherwise https://twitter.com/BW/status/710405991804891136 … NEW COVER: How GE exorcised the ghost of Jack Welch to become a 124-year-old startup http://bloom.bg/22oinOr pic.twitter.com/wVIYohhc1I	4 8 8 9 9	Retweet 8 Retweeted 8		Like 9 Liked 9	/cvpayne/status/710432598946881537
@valuewalk @valuewalk @valuewalk @valuewalk @valuewalk	ValueWalk‏ @valuewalk	16 Mar 2016			S&P 500 Overseas Cash Now Exceeds $3 Trillion http://www.valuewalk.com/2016/03/overseas-cash-corporations/ … @ruperthargreav1 @MarkMelin $AAPL $MSFT $GE pic.twitter.com/U5pswVRmlR	6 6 2 2	Retweet 6 Retweeted 6		Like 2 Liked 2	/valuewalk/status/710169088950210561
@BostonGlobe @BostonGlobe @BostonGlobe @BostonGlobe @BostonGlobe	The Boston Globe‏Verified account @BostonGlobe	15 Mar 2016			$GE announces plans for 160 tech jobs in the Chicago area http://bos.gl/Lo7zBN9 pic.twitter.com/nVbA5zDmhi	1 2 2 3 3	Retweet 2 Retweeted 2		Like 3 Liked 3	/BostonGlobe/status/709776194422628352
@TiernanRayTech @TiernanRayTech @TiernanRayTech @TiernanRayTech @TiernanRayTech	Tiernan Ray‏ @TiernanRayTech	12 Mar 2016			New York Times Talks of Being ‘Braver’ than the Competition in VR - Tech Trader Daily - $NYT $GOOGL $AAPL $GE $GPROhttp://blogs.barrons.com/techtraderdaily/2016/03/12/new-york-times-talks-of-being-braver-than-the-competition-in-vr/ …	3 3 3 3	Retweet 3 Retweeted 3		Like 3 Liked 3	/TiernanRayTech/status/708762911846445057
@matthewherper @matthewherper @matthewherper @matthewherper @matthewherper	Matthew Herper‏Verified account @matthewherper	11 Mar 2016			It's true. These companies have nothing to do with each other. Like $gm justifying its valuation based on $ge. https://twitter.com/andybiotech/status/708469049177591808 …	3 3 5 5	Retweet 3 Retweeted 3		Like 5 Liked 5	/matthewherper/status/708475328637837312
@jimcramer @jimcramer @jimcramer @jimcramer @jimcramer @realmoney	Jim Cramer‏Verified account @jimcramer Real Money @realmoney	11 Mar 2016			You want $GE to go to $35? This is the division that could kick butt https://twitter.com/TSTRealMoney/status/708357369575518209 … General Electric Says $18B Healthcare Division Can Finally Widen Margins http://dlvr.it/KlsCjH by @jamespasseri	1 5 5 10 10	Retweet 5 Retweeted 5		Like 10 Liked 10	/jimcramer/status/708364242471223297
@JeffImmelt @JeffImmelt @JeffImmelt @JeffImmelt @JeffImmelt	Jeff Immelt‏Verified account @JeffImmelt	8 Mar 2016			$GE leaders weigh in on what Digital Industrial means for their business. Read their letters in GE’s Annual Report: http://invent.ge/AR_2015	22 22 23 23	Retweet 22 Retweeted 22		Like 23 Liked 23	/JeffImmelt/status/707280761129443329
@JeffImmelt @JeffImmelt @JeffImmelt @JeffImmelt @JeffImmelt	Jeff Immelt‏Verified account @JeffImmelt	7 Mar 2016			Spent last week visiting @GE_Africa. It was great to connect with government, customers & employees. $GE is committed to Africa’s growth.	6 22 22 24 24	Retweet 22 Retweeted 22		Like 24 Liked 24	/JeffImmelt/status/706929118475059204
@CNBCnow @CNBCnow @CNBCnow @CNBCnow @CNBCnow	CNBC Now‏Verified account @CNBCnow	3 Mar 2016			$GE says its $5.4B appliance unit sale to China's Haier Group has been approved by U.S. antitrust authorities	19 19 7 7	Retweet 19 Retweeted 19		Like 7 Liked 7	/CNBCnow/status/705459646434246656
@WallStJesus @WallStJesus @WallStJesus @WallStJesus @WallStJesus	JE$US‏ @WallStJesus	27 Feb 2016			TOP JUMPS IN NYSE SHORTS: $MCD $F $BAC $ECA $CNX $MRO $DOW $NOV $CCL $SCHW $TWTR $V $BA $GE $RIG $MS $PSX $SLB $WMTpic.twitter.com/91XIy9nbSV	1 6 6 3 3	Retweet 6 Retweeted 6		Like 3 Liked 3	/WallStJesus/status/703723753763643392
@GregRoumeliotis @GregRoumeliotis @GregRoumeliotis @GregRoumeliotis @GregRoumeliotis	Greg Roumeliotis‏Verified account @GregRoumeliotis	4 Feb 2016			Exclusive: State Street nears deal for GE's asset management arm - sources http://www.reuters.com/article/us-geassetmanagement-m-a-statestreet-exc-idUSKCN0VE08O … via @reuters @MichaelStone $STT $GE	5 5 3 3	Retweet 5 Retweeted 5		Like 3 Liked 3	/GregRoumeliotis/status/695445319765471233
@TripleDTrader @TripleDTrader @TripleDTrader @TripleDTrader @TripleDTrader	Dennis Dick‏ @TripleDTrader	30 Dec 2016			Some huge sell imbalances this morning: $PG -151K, $VZ -242K, $XOM -183K, $WMT -127K, $CVX -117K, $GE -471K, $CAT -95K, $PFE -373K	3 23 23 18 18	Retweet 23 Retweeted 23		Like 18 Liked 18	/TripleDTrader/status/814833635333439489
@FoxBusiness @FoxBusiness @FoxBusiness @FoxBusiness @FoxBusiness	FOX Business‏Verified account @FoxBusiness	20 Dec 2016			Dow Leaders: $NKE $CAT $GS $HD $GE pic.twitter.com/WZMbNnaElZ	8 8 4 4	Retweet 8 Retweeted 8		Like 4 Liked 4	/FoxBusiness/status/811301824082956288
@ta4u_stocks @ta4u_stocks @ta4u_stocks @ta4u_stocks @ta4u_stocks	Richard Gosselin‏ @ta4u_stocks	10 Dec 2016			Some of my weekly technically enticing short term stocks: $F $SDRL $RAD $AAPL $GE $MFC.TO $IVN.TO $PGF.TO $POT.TO $CHH.TO $SYRX (DourDD)	2 2 1 1	Retweet 2 Retweeted 2		Like 1 Liked 1	/ta4u_stocks/status/807635310678900736
@FoxBusiness @FoxBusiness @FoxBusiness @FoxBusiness @FoxBusiness	FOX Business‏Verified account @FoxBusiness	20 Dec 2016			Dow Winners: $AXP $WMT $GE pic.twitter.com/TaGxnFl5AX	4 4 6 6	Retweet 4 Retweeted 4		Like 6 Liked 6	/FoxBusiness/status/811259456772308992
@FoxBusiness @FoxBusiness @FoxBusiness @FoxBusiness @FoxBusiness	FOX Business‏Verified account @FoxBusiness	20 Dec 2016			Dow Winners: $CAT $AXP $GE $JPM $UNHpic.twitter.com/vp6064evME	5 5 6 6	Retweet 5 Retweeted 5		Like 6 Liked 6	/FoxBusiness/status/811253657475969024
@tasciccac @tasciccac @tasciccac @tasciccac @tasciccac @tasciccac	TA Scilab Ichimoku‏ @tasciccac	17 Dec 2016	#DJ30		#DJ30 WKLY Elder Impulse System green $AAPL $AXP $BA $CSCO $CVX $DD $DIS $GE $GS $HD $IBM $INTC $JPM $MCD $MMM $MRK $MSFT $PFE $TRV 1/2	2 2 1 1	Retweet 2 Retweeted 2		Like 1 Liked 1	/tasciccac/status/810074940389097472
@CNBCFastMoney @CNBCFastMoney @CNBCFastMoney @CNBCFastMoney @CNBCFastMoney	CNBC's Fast Money‏Verified account @CNBCFastMoney	20 Dec 2016			These are the best and worst performing stocks since the Dow hit 10K back in March 1999 - $AAPL $UNH $NKE $MMM $BA $PFE $MRK $GE $VZ $CSCOpic.twitter.com/ND8hDQHixd	6 57 57 47 47	Retweet 57 Retweeted 57		Like 47 Liked 47	/CNBCFastMoney/status/811337383966871552
@TraderInPlay @TraderInPlay @TraderInPlay @TraderInPlay @TraderInPlay	Briefing Trader‏ @TraderInPlay	30 Dec 2016			The Dogs of the Dow portfolio candidates coming into view... $BA $CAT $CSCO $CVX $GE $IBM $KO $MCD $MRK $PFE $PG $VZ $XOM $DIApic.twitter.com/u9xG8ZeLlK	7 7 3 3	Retweet 7 Retweeted 7		Like 3 Liked 3	/TraderInPlay/status/814865649654607872
@TripleDTrader @TripleDTrader @TripleDTrader @TripleDTrader @TripleDTrader	Dennis Dick‏ @TripleDTrader	30 Dec 2016			Sell imbalances still large in DOW components - $CAT -97K, $MRK -220K, $CVX -117K, $VZ -220K, $PFE -437K, $IBM -56K, $PG -123K, $GE -432K	3 5 5 4 4	Retweet 5 Retweeted 5		Like 4 Liked 4	/TripleDTrader/status/814838082176512000
@realwillmeade @realwillmeade @realwillmeade @realwillmeade @realwillmeade	Will Meade‏ @realwillmeade	29 Dec 2016			Fast money on CNBC is aptly titled because they will do exactly that lose your money Fast $DIS $FOXA $CMCSA $CHTR $GE $NFLX $AAPL $AMZN $SLW	2 2 2 10 10	Retweet 2 Retweeted 2		Like 10 Liked 10	/realwillmeade/status/814609985841889281
@themotleyfool @themotleyfool @themotleyfool @themotleyfool @themotleyfool	The Motley Fool‏Verified account @themotleyfool	29 Dec 2016			Looking to profit on the oil downturn? 3 of our analysts share their ideas. $GE $VET $NBL http://www.fool.com/investing/2016/12/21/3-oil-stocks-to-buy-just-in-time-for-the-holidays.aspx …	1 2 2 8 8	Retweet 2 Retweeted 2		Like 8 Liked 8	/themotleyfool/status/814546777701543936
@WallStJesus @WallStJesus @WallStJesus @WallStJesus @WallStJesus	JE$US‏ @WallStJesus	27 Dec 2016			LARGEST OI CHANGES IN INDIVIDUAL NAMES: https://www.wallstjesus.com/market-updates/ $VRX $WTW $TWTR $JCP $AAPL $Z $GE $BAC $NKE $BX $BABA $MU $WBMD $WFTpic.twitter.com/2e2x4ng0h0	2 2 8 8	Retweet 2 Retweeted 2		Like 8 Liked 8	/WallStJesus/status/813751842568105985
@ZenTrends @ZenTrends @ZenTrends @ZenTrends @ZenTrends	Cody Freeman‏ @ZenTrends	24 Dec 2016			Several big names looking to trigger Monthly bullish signals $GOOGL $ORLY $HD $GE $NFLX	2 2 7 7	Retweet 2 Retweeted 2		Like 7 Liked 7	/ZenTrends/status/812559932075687936
@CBOE @CBOE @CBOE @CBOE @CBOE	Cboe‏Verified account @CBOE	22 Dec 2016	#earnings,dividend	#dividend	$HSY takeover talk, $MU #earnings, $DLTR, $WMT puts, $GPRO calls @AngieMiles @FreeboardCap #dividend strategies $GE http://bit.ly/2ijIDI2 pic.twitter.com/DprQ1jULUr	4 4 4 4	Retweet 4 Retweeted 4		Like 4 Liked 4	/CBOE/status/811979994968768512
@FoxBusiness @FoxBusiness @FoxBusiness @FoxBusiness @FoxBusiness	FOX Business‏Verified account @FoxBusiness	22 Dec 2016			General Electric and Exelon cashing in on their digital capabilities $GE $EXChttp://fxn.ws/2i5L7ui	10 10 8 8	Retweet 10 Retweeted 10		Like 8 Liked 8	/FoxBusiness/status/811973324175572992
@PeterLBrandt @PeterLBrandt @PeterLBrandt @PeterLBrandt @PeterLBrandt	Peter Brandt‏Verified account @PeterLBrandt	21 Dec 2016			Biggest stock buybacks in 3rd quarter. $AAPL $GE $MSFT $AGN $MCD $C $JPM $AIG $HD $YUMpic.twitter.com/EtBXZrQKJw	1 18 18 19 19	Retweet 18 Retweeted 18		Like 19 Liked 19	/PeterLBrandt/status/811745668016570369
@WallStJesus @WallStJesus @WallStJesus @WallStJesus @WallStJesus	JE$US‏ @WallStJesus	20 Dec 2016			LARGEST CHANGES IN OPEN INTEREST: https://www.wallstjesus.com/market-updates/ $VIX $BAC $SPY $IWM $GDX $HZNP $XLK $EWZ $ETE $GE $FXI $EEM $HAL $OIH $VXXpic.twitter.com/b1LcpcWK2Z	4 4 4 4	Retweet 4 Retweeted 4		Like 4 Liked 4	/WallStJesus/status/811215175042957312
@FactSet @FactSet @FactSet @FactSet @FactSet	FactSet‏Verified account @FactSet	19 Dec 2016			$AAPL and $GE topped the list of $SPX buyback spenders during Q3. http://ow.ly/1HIZ307gPdU pic.twitter.com/deJFNjbwh9	11 11 12 12	Retweet 11 Retweeted 11		Like 12 Liked 12	/FactSet/status/810950396403470336
@FoxBusiness @FoxBusiness @FoxBusiness @FoxBusiness @FoxBusiness	FOX Business‏Verified account @FoxBusiness	19 Dec 2016			3 key takeaways from General Electric's "Minds + Machines" presentation $GE http://fxn.ws/2hN4avW	4 4 3 3	Retweet 4 Retweeted 4		Like 3 Liked 3	/FoxBusiness/status/810908810374066176
@chigrl @chigrl @chigrl @chigrl @chigrl	𝕮𝖍𝖎 🛢️‏ @chigrl	18 Dec 2016	#Aramco		Saudi #Aramco, $GE to launch Saudi Arabia's first wind turbine next month http://ln.is/www.reuters.com/arti/5jrum …	1 3 3 3 3	Retweet 3 Retweeted 3		Like 3 Liked 3	/chigrl/status/810540643068035072
@ScottKirsner @ScottKirsner @ScottKirsner @ScottKirsner @ScottKirsner @ScottKirsner	Scott Kirsner‏Verified account @ScottKirsner	14 Dec 2016			My "annotation" to this piece is that what really brought $GE to BOS is the fabric of the innovation economy here — woven over 100+ yrs.	1 2 2 4 4	Retweet 2 Retweeted 2		Like 4 Liked 4	/ScottKirsner/status/809037181507502080
@tjsnyder @tjsnyder @tjsnyder @tjsnyder @tjsnyder	TJ Snyder‏ @tjsnyder	13 Dec 2016			$GE finds success promoting women using IT, marketing and global postings to groom managers http://www.wsj.com/articles/to-promote-more-women-ge-has-opened-new-career-paths-1481641200 … via @WSJ	2 2 2 2	Retweet 2 Retweeted 2		Like 2 Liked 2	/tjsnyder/status/808873183201914880
@CBOE @CBOE @CBOE @CBOE @CBOE	Cboe‏Verified account @CBOE	13 Dec 2016	#Fed,earnings	#earnings	$DOW closing n on 20k $DJX active, #Fed & rate hike, $BAC, $GE, $PIR pre #earnings straddle, $ARNC, $CPB @AngieMiles http://bit.ly/2htxUeY pic.twitter.com/uV6piqDykT	8 8 5 5	Retweet 8 Retweeted 8		Like 5 Liked 5	/CBOE/status/808754145696108544
@Chasing__Stars @Chasing__Stars @Chasing__Stars @Chasing__Stars @Chasing__Stars	Chasing Stars‏ @Chasing__Stars	12 Dec 2016			Live Stock Analysis of $GE General Electric Co. (GE) 12-12-2016 http://dlvr.it/MsftfK	76 76	Retweet 76 Retweeted 76		Like Liked	/Chasing__Stars/status/808388275316539392
@InvestorHangout @InvestorHangout @InvestorHangout @InvestorHangout @InvestorHangout	Investors Hangout‏ @InvestorHangout	12 Dec 2016	#Periscope		LIVE on #Periscope Stock Talk! Covering: $TSLA $BAC $GE $BABA $BTDGhttps://www.pscp.tv/InvestorHangout/1jMJgZbanZeGL …	78 78	Retweet 78 Retweeted 78		Like Liked	/InvestorHangout/status/808367825224134657
@Chasing__Stars @Chasing__Stars @Chasing__Stars @Chasing__Stars @Chasing__Stars	Chasing Stars‏ @Chasing__Stars	12 Dec 2016	#MondayMorning		If you are following these stocks on #MondayMorning $AAPL $AMZN $FB $GLD $GOOG $TSLA $BAC $GE $BABA Get in here! http://investorshangout.com/NASDAQ-DIP-and-RIP-87909/ …pic.twitter.com/6P7M6hjjx8	78 78 4 4	Retweet 78 Retweeted 78		Like 4 Liked 4	/Chasing__Stars/status/808318466717532164
@CNBCnow @CNBCnow @CNBCnow @CNBCnow @CNBCnow	CNBC Now‏Verified account @CNBCnow	9 Dec 2016			General Electric raises dividend by $4% to $0.24 • $GE	1 12 12 21 21	Retweet 12 Retweeted 12		Like 21 Liked 21	/CNBCnow/status/807260829762588672
@bespokeinvest @bespokeinvest @bespokeinvest @bespokeinvest @bespokeinvest	Bespoke‏ @bespokeinvest	9 Dec 2016			The way the DJIA is weighted, a 13% in Goldman would have the same impact on the index as $GE going to zero. $GShttps://www.bespokepremium.com/think-big-blog/the-goldman-sachs-industrial-average/ …	4 4 7 7	Retweet 4 Retweeted 4		Like 7 Liked 7	/bespokeinvest/status/807190614852964352
@FoxBusiness @FoxBusiness @FoxBusiness @FoxBusiness @FoxBusiness	FOX Business‏Verified account @FoxBusiness	8 Dec 2016			Industrial stocks since election day: $GE $UTX $CATpic.twitter.com/xHxzoJ7lgL	1 24 24 40 40	Retweet 24 Retweeted 24		Like 40 Liked 40	/FoxBusiness/status/806914492345028608
@MattMargolis24 @MattMargolis24 @MattMargolis24 @MattMargolis24 @MattMargolis24	Matt Margolis‏ @MattMargolis24	8 Dec 2016	#DHL,RICOH,BECHTLE,SAP	#RICOH	Impressive list of $VUZI enterprise customers $GE $INTC $PSX $PFE $DUK $BA $EADSY $JNJ $RHHBY #DHL $VLKAY #RICOH #BECHTLE #SAP $DDAIY $ZFSVFpic.twitter.com/wkbOJUzgBS	2 5 5 10 10	Retweet 5 Retweeted 5		Like 10 Liked 10	/MattMargolis24/status/806857958139330563
@AdamElster @AdamElster @AdamElster @AdamElster @AdamElster	Adam Elster‏ @AdamElster	5 Dec 2016			“If you went to bed last night an industrial company, you’re going to wake up this morning a software & analytics company” $GE's @JeffImmelt	4 4 6 6	Retweet 4 Retweeted 4		Like 6 Liked 6	/AdamElster/status/805887680412258305
@IBDinvestors @IBDinvestors @IBDinvestors @IBDinvestors @IBDinvestors	Investors.com‏Verified account @IBDinvestors	2 Dec 2016			Here's How Much Trump Tax Cuts Could Boost The Stock Market http://ow.ly/BTuD306L85V $AAPL $GOOGL $GE $AMGN $CSCOpic.twitter.com/ENN1ggBzHk	6 6 4 4	Retweet 6 Retweeted 6		Like 4 Liked 4	/IBDinvestors/status/804765055686479873
@WallStJesus @WallStJesus @WallStJesus @WallStJesus @WallStJesus	JE$US‏ @WallStJesus	1 Dec 2016			MARKET UP, BUY FINANCIALS .. MARKET DOWN, BUY FINANCIALS .. | $GLD DIP BUYERS PAY FOR TIME | https://www.wallstjesus.com/action-in-review/dec-1st-2016/ … $PRU $BAC $WFC $LNG $GE pic.twitter.com/WgoXRtftuj	3 3 6 6	Retweet 3 Retweeted 3		Like 6 Liked 6	/WallStJesus/status/804435496730509314
@HughJRobbins @HughJRobbins @HughJRobbins @HughJRobbins @HughJRobbins	Hugh J. Robbins‏ @HughJRobbins	15 Nov 2016	#stocks,investing,tradeideas	#investing	$GE is acquiring Bit Stew Systems for $153M, The Globe and Mail reports #stocks #investing #tradeideashttps://goo.gl/Lb41m2	2 2 3 3	Retweet 2 Retweeted 2		Like 3 Liked 3	/HughJRobbins/status/798513298484367360
@sallyshin @sallyshin @sallyshin @sallyshin @sallyshin	Sally Shin‏Verified account @sallyshin	14 Nov 2016			We are live from GE's Minds + Machines event tomorrow. Don't miss @carlquintanilla's interview with Jeff Immelt on @SquawkAlley $GE pic.twitter.com/hVS4k9qY79	1 4 4 8 8	Retweet 4 Retweeted 4		Like 8 Liked 8	/sallyshin/status/798300994358624257
@marcoannunziata @marcoannunziata @marcoannunziata @marcoannunziata @marcoannunziata @AaronStrout	marco annunziata‏ @marcoannunziata Aaron Strout @AaronStrout	11 Nov 2016			my reply: people trust $GE technology with their lives every day, our medical devices and jet engines -- the trust that matters https://twitter.com/AaronStrout/status/796768814432038912 … .@DavidKirkpatric bluntly tells @marcoannunziata of GE & @farrell_diana of JPM that people are skeptical of their objectivity #Techonomy16	1 2 2 4 4	Retweet 2 Retweeted 2		Like 4 Liked 4	/marcoannunziata/status/797157836258213888
@SILENTGRINDENT @SILENTGRINDENT @SILENTGRINDENT @SILENTGRINDENT @SILENTGRINDENT	$GE 🤐 💰‏ @SILENTGRINDENT	10 Nov 2016	#SGE		"Frankie $teeze $GE" shirts available for order DM what sz+color (if available) y'all prefer! Will get it to you (personally) ASAP #SGEpic.twitter.com/k3t37ifgqp	6 6 5 5	Retweet 6 Retweeted 6		Like 5 Liked 5	/SILENTGRINDENT/status/796760758948364288
@iancassel @iancassel @iancassel @iancassel @iancassel @iancassel	Ian Cassel‏Verified account @iancassel	7 Nov 2016			these microcaps employ ~2.5 million people, more than $GOOG $AAPL $MSFT $GE $IBM $GM $PFE $CSCO $BRK combined	2 2 10 10	Retweet 2 Retweeted 2		Like 10 Liked 10	/iancassel/status/795675956107243520
@jeff8ham @jeff8ham @jeff8ham @jeff8ham @jeff8ham	Jeff Hamilton‏ @jeff8ham	5 Nov 2016	#StockMarket,Trump	#Trump	Spent much of the day combing through potential #StockMarket bargains to buy on a 10% #Trump pullback $SBUX $NIKE $AAPL $RDS $DIS $C $T $GE	1 1 3 3	Retweet 1 Retweeted 1		Like 3 Liked 3	/jeff8ham/status/795120099212464129
@StockTwits @StockTwits @StockTwits @StockTwits @StockTwits	StockTwits‏Verified account @StockTwits	3 Nov 2016			The 4 largest companies in 2006: $XOM $GE $MSFT $C The 4 largest companies today: $AAPL $GOOGL $MSFT $AMZN http://stocktwits.com/d_ramsden/message/66177136?utm_medium=community-twitter&utm_source=twitter.com&utm_campaign=outboundteam …	23 23 29 29	Retweet 23 Retweeted 23		Like 29 Liked 29	/StockTwits/status/794261363522732032
@YahooFinance @YahooFinance @YahooFinance @YahooFinance @YahooFinance	Yahoo Finance‏Verified account @YahooFinance	1 Nov 2016			GE has paid Wall Street bankers $3.6 billion in fees in the last decade https://yhoo.it/2eQt8IZ @SallyPancakes $GE pic.twitter.com/iJ7NRojQ5o	6 6 3 3	Retweet 6 Retweeted 6		Like 3 Liked 3	/YahooFinance/status/793460343427203072
@BHGECO @BHGECO @BHGECO @BHGECO @BHGECO	BHGE‏Verified account @BHGECO	31 Oct 2016			$GE tech and Baker Hughes to provide best-in-class physical & digital solutions for customers: http://ow.ly/A4ek305IxRX pic.twitter.com/aHWjKIFOcF	1 21 21 19 19	Retweet 21 Retweeted 21		Like 19 Liked 19	/BHGECO/status/793211041878568961
@FoxBusiness @FoxBusiness @FoxBusiness @FoxBusiness @FoxBusiness	FOX Business‏Verified account @FoxBusiness	31 Oct 2016	#oil		With #oil spinoff, GE CEO Immelt revamps his strategy. $GE http://fxn.ws/2eMKruL	1 6 6 7 7	Retweet 6 Retweeted 6		Like 7 Liked 7	/FoxBusiness/status/793125381725302784
@IvanTheK @IvanTheK @IvanTheK @IvanTheK @IvanTheK	Ivan the K™ 🆒‏ @IvanTheK	31 Oct 2016			"Here's your grandpappy's hammer, son. You're gonna need it when GE transfers you to the Baker Hughes joint venture." $GE $BHIpic.twitter.com/Hk9PpddZS1	4 4 14 14	Retweet 4 Retweeted 4		Like 14 Liked 14	/IvanTheK/status/793106270471524352
@CNBCnow @CNBCnow @CNBCnow @CNBCnow @CNBCnow	CNBC Now‏Verified account @CNBCnow	31 Oct 2016			JUST IN: Major $GE shareholder Nelson Peltz weighs in on the company's deal with Baker Hughes. (via @ScottWapnerCNBC)pic.twitter.com/YrTmCBs5uQ	5 21 21 27 27	Retweet 21 Retweeted 21		Like 27 Liked 27	/CNBCnow/status/793086386844729345
@JeffImmelt @JeffImmelt @JeffImmelt @JeffImmelt @JeffImmelt	Jeff Immelt‏Verified account @JeffImmelt	31 Oct 2016			I have tremendous respect for the @BHInc team. $GE knows them very well, and we are excited for what’s next. http://invent.ge/2f8FqcG	17 17 37 37	Retweet 17 Retweeted 17		Like 37 Liked 37	/JeffImmelt/status/793086211489460224
@jimcramer @jimcramer @jimcramer @jimcramer @jimcramer @JeffImmelt	Jim Cramer‏Verified account @jimcramer Jeff ImmeltVerified account @JeffImmelt	31 Oct 2016			.@JeffImmelt Let's see that CNBC tweet again!! We like this $GE-$BHI deal!! https://twitter.com/JeffImmelt/status/793041909132333056 … Excited to bring customers & investors more value by combining @ge_oilandgas + @BHInc. Signing in Houston last night pic.twitter.com/UyTk6MMUrx	4 4 4 7 7	Retweet 4 Retweeted 4		Like 7 Liked 7	/jimcramer/status/793082235729707008
@FoxBusiness @FoxBusiness @FoxBusiness @FoxBusiness @FoxBusiness	FOX Business‏Verified account @FoxBusiness	31 Oct 2016	#oil,gas	#gas	GE to combine #oil and #gas business With Baker Hughes. $GE $BHIhttp://fxn.ws/2f4fBft	1 6 6 5 5	Retweet 6 Retweeted 6		Like 5 Liked 5	/FoxBusiness/status/793072537257205761
@CNNBusiness @CNNBusiness @CNNBusiness @CNNBusiness @CNNBusiness	CNN Business‏Verified account @CNNBusiness	31 Oct 2016			.@generalelectric and Baker Hughes say the deal will allow them to cut costs by $1.6 billion a year. http://cnnmon.ie/2f42qeI $BHI $GE	1 19 19 16 16	Retweet 19 Retweeted 19		Like 16 Liked 16	/CNNBusiness/status/793051642404929536
@BHGECO @BHGECO @BHGECO @BHGECO @BHGECO	BHGE‏Verified account @BHGECO	31 Oct 2016			Baker Hughes and $GE agree to create new fullstream digital industrial service company. Read the release here: http://ow.ly/uc3H305GO3R	48 48 25 25	Retweet 48 Retweeted 48		Like 25 Liked 25	/BHGECO/status/793038813341908992
@DanaMattioli @DanaMattioli @DanaMattioli @DanaMattioli @DanaMattioli	Dana Mattioli‏Verified account @DanaMattioli	30 Oct 2016			Our full story on the General Electric-Baker Hughes deal coming tomorrow http://on.wsj.com/2fuU2HL $GE $BHI	1 40 40 24 24	Retweet 40 Retweeted 40		Like 24 Liked 24	/DanaMattioli/status/792917092106375168
@CNBCnow @CNBCnow @CNBCnow @CNBCnow @CNBCnow	CNBC Now‏Verified account @CNBCnow	30 Oct 2016			MORE: GE deal to combine oil & gas biz w/ Baker Hughes to be announced tomorrow, DJ reports; $GE, $BHI have announced 8:30a ET investor call	53 53 19 19	Retweet 53 Retweeted 53		Like 19 Liked 19	/CNBCnow/status/792913484065415170
@QTRResearch @QTRResearch @QTRResearch @QTRResearch @QTRResearch	Quoth the Raven‏ @QTRResearch	30 Oct 2016			CNBC: GE nears deal to combine its oil & gas business with Baker Hughes; entity resulting from deal will trade publicly - Dow Jones $GE $BHI	1 4 4 9 9	Retweet 4 Retweeted 4		Like 9 Liked 9	/QTRResearch/status/792913120008269824
@BKBrianKelly @BKBrianKelly @BKBrianKelly @BKBrianKelly @BKBrianKelly	Brian Kelly‏Verified account @BKBrianKelly	28 Oct 2016	#Zcash		New digital currency #Zcash released today. Implied market cap = $400b BIGGER than $FB at $377b $JPM at $249b $GE at $261b	5 13 13 25 25	Retweet 13 Retweeted 13		Like 25 Liked 25	/BKBrianKelly/status/792156322762555396
@TheStreet @TheStreet @TheStreet @TheStreet @TheStreet	TheStreet‏Verified account @TheStreet	28 Oct 2016			.@JimCramer says it could be the wrong time for GE to unload its oil business on Baker Hughes: http://trib.al/rcSdXOq $GE $BHIpic.twitter.com/civDbXgZRC	2 13 13 22 22	Retweet 13 Retweeted 13		Like 22 Liked 22	/TheStreet/status/792127060214898689
@FoxBusiness @FoxBusiness @FoxBusiness @FoxBusiness @FoxBusiness	FOX Business‏Verified account @FoxBusiness	28 Oct 2016			.@generalelectric may give @BHInc a big bear hug $BHI $GE @WilliamBlairCohttp://fxn.ws/2fnsPGZ	6 6 9 9	Retweet 6 Retweeted 6		Like 9 Liked 9	/FoxBusiness/status/792092322984894465
@eWhispers @eWhispers @eWhispers @eWhispers @eWhispers	Earnings Whispers‏ @eWhispers	15 Oct 2016	#earnings		#earnings $NFLX $AMD $BAC $INTC $IBM $JNJ $GS $MSFT $HAS $SKX $DPZ $GE $AAL $UNH $LII $EBAY http://eps.sh/cal pic.twitter.com/yzUI6JmL3g	2 61 61 51 51	Retweet 61 Retweeted 61		Like 51 Liked 51	/eWhispers/status/787374197718732804
@businessinsider @businessinsider @businessinsider @businessinsider @businessinsider	Business Insider‏Verified account @businessinsider	13 Oct 2016			The roles of cloud computing and fog computing in the Internet of Things revolution $IBM $GE http://read.bi/2dnw7aX pic.twitter.com/rGlcqiyScT	1 10 10 9 9	Retweet 10 Retweeted 10		Like 9 Liked 9	/businessinsider/status/786656805392965633
@businessinsider @businessinsider @businessinsider @businessinsider @businessinsider	Business Insider‏Verified account @businessinsider	6 Oct 2016			GE and Caterpillar have invested in an autonomous robot startup $GE $CAT http://read.bi/2cUPKbR pic.twitter.com/1NRepasj4z	1 14 14 22 22	Retweet 14 Retweeted 14		Like 22 Liked 22	/businessinsider/status/784264590217535488
@JeffImmelt @JeffImmelt @JeffImmelt @JeffImmelt @JeffImmelt	Jeff Immelt‏Verified account @JeffImmelt	6 Oct 2016	#IAMAAF		At $GE’s @aafsymposium 25th anniversary celebration with @UncleRUSH and @tammytpollock. #IAMAAFpic.twitter.com/hqF3QpQHx2	1 19 19 73 73	Retweet 19 Retweeted 19		Like 73 Liked 73	/JeffImmelt/status/784146411705303040
@Broug @Broug @Broug @Broug @Broug	George Dickey‏ @Broug	6 Oct 2016			$GE Networking Event @AstonUniversity Monday 17 Oct 2016 17:30 - 19:30 Register http://bit.ly/GE_A2 Apply http://ge.com/ukinterns pic.twitter.com/wP4sxnWa3l	5 5 1 1	Retweet 5 Retweeted 5		Like 1 Liked 1	/Broug/status/783949152413708288
@chartseer @chartseer @chartseer @chartseer @chartseer	chartseer 📈 👀 📉‏ @chartseer	4 Oct 2016			Short setups http://finviz.com/screener.ashx?v=211&t=GE,AME,WFM,DOW,ORCL,PPG,DHI,TJX,MAR,INTU,LVLT,WYN,XRAY,THC,HCA,UA,LNG,LPX … $GE $AME $WFM $DOW $ORCL $PPG $TJX $INTU $LVLT $LPX $DHI $MAR $WYN $XRAY $THC $UA $LNG $UApic.twitter.com/rxWx3s7TtP	2 2 3 3	Retweet 2 Retweeted 2		Like 3 Liked 3	/chartseer/status/783413351380430849
@MarkNewtonCMT @MarkNewtonCMT @MarkNewtonCMT @MarkNewtonCMT @MarkNewtonCMT	Mark Newton‏ @MarkNewtonCMT	4 Oct 2016	#INDUSTRIALS		Equal-weighted #INDUSTRIALS breaking out vs $SPX Stripping out effects of $GE to see how this group has begun to surge as Transports lead pic.twitter.com/QuLcClBVe3	1 5 5 5 5	Retweet 5 Retweeted 5		Like 5 Liked 5	/MarkNewtonCMT/status/783290897937100800
@Jacob_Mintz @Jacob_Mintz @Jacob_Mintz @Jacob_Mintz @Jacob_Mintz	jacob mintz‏ @Jacob_Mintz	4 Oct 2016			My article "How to Hedge a Clinton or Trump Presidency" http://chc.li/2dblYeV $SPY $QQQ $NFLX $GLD $VIX $GE $WFCpic.twitter.com/Qdah38z2wd	4 4 2 2	Retweet 4 Retweeted 4		Like 2 Liked 2	/Jacob_Mintz/status/783289571387768834
@JeffImmelt @JeffImmelt @JeffImmelt @JeffImmelt @JeffImmelt	Jeff Immelt‏Verified account @JeffImmelt	3 Oct 2016			Great advice from one of our technology leaders @DMerfeldGE. I’ve known Danielle and have seen her grow at $GE. http://www.fastcompany.com/3064111/four-work-habits-to-build-at-each-stage-of-your-career ….	39 39 55 55	Retweet 39 Retweeted 39		Like 55 Liked 55	/JeffImmelt/status/782974747609006080
@IanGertler @IanGertler @IanGertler @IanGertler @IanGertler @jill_rowley	𝘐𝘢𝘯 𝘎𝘦𝘳𝘵𝘭𝘦𝘳 ☕️ 📲‏ @IanGertler	1 Oct 2016	#IIoT		@mdolbec @Forbes Excited about what the $GE team is doing to address the many #IIoT challenges; HUGE opps!pic.twitter.com/TqSJ87jicy	5 5 7 7	Retweet 5 Retweeted 5		Like 7 Liked 7	/IanGertler/status/782259513831354368
@allstarcharts @allstarcharts @allstarcharts @allstarcharts @allstarcharts @charliebilello	J.C. Parets‏ @allstarcharts Charlie BilelloVerified account @charliebilello	29 Sep 2016			interesting volume spike. Reminds me of $GE early March '09. Same outcome or more selling coming? @MktOutperform $DBhttps://twitter.com/MktOutperform/status/781586773382205440?lang=en … New all-time closing low for Deutsche Bank on the highest volume day in its history, over 51 million shares traded. pic.twitter.com/JTrngSIOU7	4 4 6 6	Retweet 4 Retweeted 4		Like 6 Liked 6	/allstarcharts/status/781587283665301508
@CNBC @CNBC @CNBC @CNBC @CNBC	CNBC‏Verified account @CNBC	23 Sep 2016			General Electric downgraded to AA- from AA+ by S&P, outlook stable. $GE	4 15 15 10 10	Retweet 15 Retweeted 15		Like 10 Liked 10	/CNBC/status/779452807380344832
@eligerzon @eligerzon @eligerzon @eligerzon @eligerzon @eligerzon	Eli Gerzon‏ @eligerzon	22 Sep 2016	#RentersDayofAction,MakeGEpay	#MakeGEpay	Since people in Boston can't afford rent we're sleeping at $GE's new HQ where they're getting FREE RENT! #RentersDayofAction #MakeGEpaypic.twitter.com/0ofMTLGwgX	12 12 12 12	Retweet 12 Retweeted 12		Like 12 Liked 12	/eligerzon/status/779156283115106305
@eligerzon @eligerzon @eligerzon @eligerzon @eligerzon @eligerzon	Eli Gerzon‏ @eligerzon	22 Sep 2016	#MakeGEpay,RentersDayofAction	#RentersDayofAction	$GE RENT FREE BUT NOT ME! Thanks to @AceEJ for the banner! #MakeGEpay #RentersDayofActionpic.twitter.com/i5LxlrKvYv	1 10 10 9 9	Retweet 10 Retweeted 10		Like 9 Liked 9	/eligerzon/status/779087065329889280
@makeGEpay @makeGEpay @makeGEpay @makeGEpay @makeGEpay	Make GE Pay‏ @makeGEpay	22 Sep 2016	#makeGEpay,RentersDayofAction	#RentersDayofAction	Just arriving now at the site of $GE's new HQ in Boston to say: #makeGEpay! Rent! Taxes! #RentersDayofActionpic.twitter.com/41ET8H8PFt	1 1 6 6	Retweet 1 Retweeted 1		Like 6 Liked 6	/makeGEpay/status/779086572033601536
@JVPBoston @JVPBoston @JVPBoston @JVPBoston @JVPBoston	JVP Boston‏ @JVPBoston	22 Sep 2016	#MakeGEpay,RentersDayofAction	#RentersDayofAction	Guess how much rent $GE is paying? ZERO! #MakeGEpay #RentersDayofAction Bostonpic.twitter.com/T5msNV7r31	1 9 9 10 10	Retweet 9 Retweeted 9		Like 10 Liked 10	/JVPBoston/status/779081007601508352
@FactSet @FactSet @FactSet @FactSet @FactSet	FactSet‏Verified account @FactSet	20 Sep 2016			$AAPL, $GE spent more on buybacks in Q2 than any other $SPX company ($10.9b and $7.6b, respectively). http://ow.ly/yFLg304oF4P pic.twitter.com/tWeALFw3Tn	1 18 18 23 23	Retweet 18 Retweeted 18		Like 23 Liked 23	/FactSet/status/778375833715142656
@USA_Movement @USA_Movement @USA_Movement @USA_Movement @USA_Movement	USA Made Movement‏ @USA_Movement	17 Sep 2016	#GE,3D,GeneralElectric,4IR,technology,innovation,disruption,3dprinting	#3D	#GE Goes #3D - #GeneralElectric $GE http://ow.ly/tkWi303ZhDS #4IR #technology #innovation #disruption #3dprinting... by @BrianDColwell	4 4 2 2	Retweet 4 Retweeted 4		Like 2 Liked 2	/USA_Movement/status/777205900939563008
@TripleDTrader @TripleDTrader @TripleDTrader @TripleDTrader @TripleDTrader	Dennis Dick‏ @TripleDTrader	15 Sep 2016			Notable opening imbalances: $TWTR +131K, $WFC -201K, $BAC +122K, $GE +117K, $HPQ -81K	4 4 6 6	Retweet 4 Retweeted 4		Like 6 Liked 6	/TripleDTrader/status/776410765972475906
@WallStJesus @WallStJesus @WallStJesus @WallStJesus @WallStJesus	JE$US‏ @WallStJesus	9 Sep 2016			TODAY'S SIZE SWEEPERS: https://www.wallstjesus.com/market-updates/ $EEM $FTR $GE $DB $INTC $HFCpic.twitter.com/sd8gNLbLn7	3 3 3 3	Retweet 3 Retweeted 3		Like 3 Liked 3	/WallStJesus/status/774398480966123520
@bznotes @bznotes @bznotes @bznotes @bznotes	Bilal Zuberi‏ @bznotes	6 Sep 2016			Great move by $GE in acquiring metal 3D printing IP & biz for ~$1.4B from ARCAM and SLM. Metal3D space goes to next level! cc: @DesktopMetal	10 10	Retweet Retweeted		Like 10 Liked 10	/bznotes/status/773255731717877760
@RyanVlastelica @RyanVlastelica @RyanVlastelica @RyanVlastelica @RyanVlastelica	Ryan Vlastelica‏Verified account @RyanVlastelica	6 Sep 2016			3D printer ETF $PRNT has been printing money since it launched, and $GE's acquisitions sent it to a new high today http://on.mktw.net/2cxWIji	12 12 14 14	Retweet 12 Retweeted 12		Like 14 Liked 14	/RyanVlastelica/status/773193684082892800
@GErenewables @GErenewables @GErenewables @GErenewables @GErenewables	GE Renewable Energy‏Verified account @GErenewables	24 Aug 2016			"Blade by blade, $GE is building part of its future a few miles off the Rhode Island coast" http://renew.ge/2bgczqz pic.twitter.com/Y15ke2EPuI	9 9 9 9	Retweet 9 Retweeted 9		Like 9 Liked 9	/GErenewables/status/768549736278294528
@nanexllc @nanexllc @nanexllc @nanexllc @nanexllc	Eric Scott Hunsader‏ @nanexllc	24 Aug 2016			The normally calm $GE stock varied in price by 8% or more in a single second on Aug 24 pic.twitter.com/tKtS7G7Gyo	3 6 6 11 11	Retweet 6 Retweeted 6		Like 11 Liked 11	/nanexllc/status/768397941304389632
@makeGEpay @makeGEpay @makeGEpay @makeGEpay @makeGEpay	Make GE Pay‏ @makeGEpay	23 Aug 2016	#makeGEpay,mapoli	#mapoli	Another reason to #makeGEpay: Massachusetts has some of the highest income inequality in the US #mapoli $GE: http://www.bostonglobe.com/business/2016/06/16/few-states-match-mass-income-inequality/wMIQkxtzUlwP4ZS4SN0khP/story.html …	1 4 4 2 2	Retweet 4 Retweeted 4		Like 2 Liked 2	/makeGEpay/status/768094569804271616
@WSJ @WSJ @WSJ @WSJ @WSJ	The Wall Street Journal‏Verified account @WSJ	22 Aug 2016			New York says ‘work is not done’ on GE’s Hudson River cleanup http://on.wsj.com/2bgIfbk $GE	30 30 19 19	Retweet 30 Retweeted 30		Like 19 Liked 19	/WSJ/status/767859676784562176
@JeffImmelt @JeffImmelt @JeffImmelt @JeffImmelt @JeffImmelt @MassGovernor	Jeff Immelt‏Verified account @JeffImmelt Charlie BakerVerified account @MassGovernor	22 Aug 2016			$GE’s first day in Boston & I couldn’t be more excited. Thanks @MassGovernor @marty_walsh & everyone who welcomed ushttps://twitter.com/MassGovernor/status/767735177099481088 … Great to welcome @generalelectric & their employees to Boston & the Massachusetts #innovation economy this morning. pic.twitter.com/TrXPHFXCts	9 53 53 108 108	Retweet 53 Retweeted 53		Like 108 Liked 108	/JeffImmelt/status/767816535465426944
@TomHarrisICSC @TomHarrisICSC @TomHarrisICSC @TomHarrisICSC @TomHarrisICSC	Tom Harris‏ @TomHarrisICSC	20 Aug 2016			Coal Is A Growth Market For General Electric http://seekingalpha.com/article/4001011-coal-growth-market-general-electric?source=tweet … $GE	1 5 5 4 4	Retweet 5 Retweeted 5		Like 4 Liked 4	/TomHarrisICSC/status/767138622516715520
@WallStJesus @WallStJesus @WallStJesus @WallStJesus @WallStJesus	JE$US‏ @WallStJesus	20 Aug 2016			TOP DROPS IN NYSE SHORTS: $GE $HPE $FCX $ABBV $XOM $JOY $ABX $UA $BLL $PG $ORCL $BP $JPM $C $BMY $HAL $CS $WNR $WYNpic.twitter.com/6WHWrUzbO6	5 5 4 4	Retweet 5 Retweeted 5		Like 4 Liked 4	/WallStJesus/status/767133062459252736
@IBDinvestors @IBDinvestors @IBDinvestors @IBDinvestors @IBDinvestors	Investors.com‏Verified account @IBDinvestors	20 Aug 2016			General Electric stock has barely moved for weeks. But don't go to sleep on $GE http://ow.ly/jqwl303qEFA $FB $GOOGLpic.twitter.com/BOA6JWX4xD	1 5 5 5 5	Retweet 5 Retweeted 5		Like 5 Liked 5	/IBDinvestors/status/767119917791543300
@OpenOutcrier @OpenOutcrier @OpenOutcrier @OpenOutcrier @OpenOutcrier	Open Outcrier‏ @OpenOutcrier	19 Aug 2016			$FSLR Hearing takeover chatter with $GE mentioned, unconfirmed	3 3 3 8 8	Retweet 3 Retweeted 3		Like 8 Liked 8	/OpenOutcrier/status/766643817202249728
@allstarcharts @allstarcharts @allstarcharts @allstarcharts @allstarcharts	J.C. Parets‏ @allstarcharts	16 Aug 2016			NEW POST: Why The Dow Jones Industrial Average Is Underrated http://allstarcharts.com/dow-jones-industrial-average-underapreciated/ … $DJIA $YM_F $DIA $AAPL $XOM $DD $BA $GE	1 6 6 5 5	Retweet 6 Retweeted 6		Like 5 Liked 5	/allstarcharts/status/765560618380238848
@AtlBizChron @AtlBizChron @AtlBizChron @AtlBizChron @AtlBizChron	AtlBizChron‏ @AtlBizChron	16 Aug 2016			.@generalelectric said to be eyeing Buckhead for 250-job IT headquarters http://bizj.us/1ntnwy $GE pic.twitter.com/v3KGMoR4Os	9 9 11 11	Retweet 9 Retweeted 9		Like 11 Liked 11	/AtlBizChron/status/765537655182372864
@MarkArbeter @MarkArbeter @MarkArbeter @MarkArbeter @MarkArbeter	Mark Arbeter, CMT‏ @MarkArbeter	11 Aug 2016			Saw this chart from Pach on ST. $GE correlation with $SPX. When it comes unglued, have seen pullbacks many times.pic.twitter.com/kASXlhruY1	2 13 13 24 24	Retweet 13 Retweeted 13		Like 24 Liked 24	/MarkArbeter/status/763807554531045376
@cnntech @cnntech @cnntech @cnntech @cnntech	CNN Tech‏Verified account @cnntech	7 Aug 2016			.@generalelectric CEO Jeff Immelt says all new hires will learn to code: http://cnnmon.ie/2aEoADJ @jackiewattles $GE pic.twitter.com/oSG5GqRZch	25 25 19 19	Retweet 25 Retweeted 25		Like 19 Liked 19	/cnntech/status/762441448004329473
@ScottKirsner @ScottKirsner @ScottKirsner @ScottKirsner @ScottKirsner	Scott Kirsner‏Verified account @ScottKirsner	3 Aug 2016			Architect & writer @rachelslade1 joined us on @radioboston today to assess the design of the new $GE HQ in BOS: http://www.wbur.org/radioboston/2016/08/03/ge-design …	1 2 2 3 3	Retweet 2 Retweeted 2		Like 3 Liked 3	/ScottKirsner/status/760975304374509569
@ScottKirsner @ScottKirsner @ScottKirsner @ScottKirsner @ScottKirsner	Scott Kirsner‏Verified account @ScottKirsner	2 Aug 2016			Yesterday was the "soft opening" for $GE's temporary HQ on Farnsworth St in BOS, with a few people moving in. "Real" move-in starts 8/22.	1 1 1 5 5	Retweet 1 Retweeted 1		Like 5 Liked 5	/ScottKirsner/status/760494129293979648
@jimcramer @jimcramer @jimcramer @jimcramer @jimcramer @JamesMGentile @jimcramer	Jim Cramer‏Verified account @jimcramer James M. Gentile @JamesMGentile	1 Aug 2016			Here's a potential deal that makes too sense not to do... $GE-$NOV https://twitter.com/JamesMGentile/status/760205311835791360 … @TSTRealMoney Makes sense for $GE from a strategic perspective. A great time in the cycle to acquire assets like $NOV.	1 2 2 5 5	Retweet 2 Retweeted 2		Like 5 Liked 5	/jimcramer/status/760226194553962497
@WallStJesus @WallStJesus @WallStJesus @WallStJesus @WallStJesus	JE$US‏ @WallStJesus	31 Jul 2016	#NYSE		TOP DROPS IN #NYSE SHORTS: $GE $MRO $SWN $ABBV $LVS $WFT $MBLY $TWTR $BCS $WMT $T $WMB $TCK $UA $HPE $RIG $WNR $AETpic.twitter.com/IERosynhCR	2 2 5 5	Retweet 2 Retweeted 2		Like 5 Liked 5	/WallStJesus/status/759780034777415680
@StockTwits @StockTwits @StockTwits @StockTwits @StockTwits	StockTwits‏Verified account @StockTwits	18 Jul 2016			UPCOMING EARNINGS Mon - $BAC $NFLX $YHOO $IBM Tue - $JNJ $MSFT Wed - $INTC $EBAY Thu - $CMG $BIIB $V $T Fri - $GE http://stocktwits.com/eWhispers/message/58579910?utm_medium=community-twitter&utm_source=t.co&utm_campaign=outboundteam …	40 40 26 26	Retweet 40 Retweeted 40		Like 26 Liked 26	/StockTwits/status/755015030655942657
@StockTwits @StockTwits @StockTwits @StockTwits @StockTwits	StockTwits‏Verified account @StockTwits	16 Jul 2016			Earnings season is here. Netflix, Microsoft, Visa, and GE all report next week: http://stocktwits.com/eWhispers/message/58579910?utm_medium=community-twitter&utm_source=t.co&utm_campaign=outboundteam … $GE $V… pic.twitter.com/ZbYHgl9KW8	52 52 85 85	Retweet 52 Retweeted 52		Like 85 Liked 85	/StockTwits/status/754366530129756163
@makeGEpay @makeGEpay @makeGEpay @makeGEpay @makeGEpay	Make GE Pay‏ @makeGEpay	15 Jul 2016	#mapoli,MakeGEpay	#MakeGEpay	The #mapoli Economic Development Bill S2423 includes oversight of tax breaks incl $GE #MakeGEpay:pic.twitter.com/jMUl7tdE0V	1 9 9 6 6	Retweet 9 Retweeted 9		Like 6 Liked 6	/makeGEpay/status/754030367326298113
@businessinsider @businessinsider @businessinsider @businessinsider @businessinsider	Business Insider‏Verified account @businessinsider	15 Jul 2016			Major IT providers announce new IoT platforms partnerships $GE $T http://read.bi/29GGKT3 pic.twitter.com/zHNKCdEL9t	13 13 15 15	Retweet 13 Retweeted 13		Like 15 Liked 15	/businessinsider/status/753854157178675201
@businessinsider @businessinsider @businessinsider @businessinsider @businessinsider	Business Insider‏Verified account @businessinsider	13 Jul 2016			Research firm questions GE's Predix platform $GE http://read.bi/29DYbUh pic.twitter.com/YRzZJbvEwB	9 9 10 10	Retweet 9 Retweeted 9		Like 10 Liked 10	/businessinsider/status/753461644571897860
@evankirstel @evankirstel @evankirstel @evankirstel @evankirstel	Evan Kirstel‏ @evankirstel	12 Jul 2016	#Microsoft,cloud,Amazon,AWS	#Amazon	#Microsoft’s deal with GE shows #cloud isn't all just about #Amazon $MSFT. $GE, $AMZN https://www.thestreet.com/story/13635280/1/jhonsa-microsoft-rsquo-s-deal-with-ge-shows-the-cloud-isn-t-all-just-about-amazon-and-google.html … #AWSpic.twitter.com/o4nbRb07rt	8 8 5 5	Retweet 8 Retweeted 8		Like 5 Liked 5	/evankirstel/status/752944749095419904
@ScottKirsner @ScottKirsner @ScottKirsner @ScottKirsner @ScottKirsner	Scott Kirsner‏Verified account @ScottKirsner	12 Jul 2016			Asked $GE’s @bethcomstock about interaction w/startups. Says it’ll be a big part of BOS presence - including connecting them w/GE customers.	5 5 6 6	Retweet 5 Retweeted 5		Like 6 Liked 6	/ScottKirsner/status/752923828221640704
@ScottKirsner @ScottKirsner @ScottKirsner @ScottKirsner @ScottKirsner @ScottKirsner	Scott Kirsner‏Verified account @ScottKirsner	12 Jul 2016	#noncompetes		Here's what @JeffImmelt said in April when I asked him whether employee #noncompetes are important to $GE. (8/9) pic.twitter.com/SMfJrDYkCv	1 3 3 7 7	Retweet 3 Retweeted 3		Like 7 Liked 7	/ScottKirsner/status/752841638246875136
@kaylatausche @kaylatausche @kaylatausche @kaylatausche @kaylatausche	Kayla Tausche‏Verified account @kaylatausche	11 Jul 2016			US has 5% of world's population but 25% of GDP, says $GE CEO Immelt. "If we don't have globalization, that doesn't end well." @jonfortt	1 15 15 21 21	Retweet 15 Retweeted 15		Like 21 Liked 21	/kaylatausche/status/752521290351771648
@jimcramer @jimcramer @jimcramer @jimcramer @jimcramer	Jim Cramer‏Verified account @jimcramer	11 Jul 2016			Loving this $GE -$MSFT interview with @jonfortt	2 4 4 20 20	Retweet 4 Retweeted 4		Like 20 Liked 20	/jimcramer/status/752512928566378496
@JeffImmelt @JeffImmelt @JeffImmelt @JeffImmelt @JeffImmelt	Jeff Immelt‏Verified account @JeffImmelt	11 Jul 2016	#WPC16		Accelerating digital transformation of industry. With @satyanadella today at #WPC16 to announce $GE's Predix is coming to @Microsoft Azure.	5 108 108 107 107	Retweet 108 Retweeted 108		Like 107 Liked 107	/JeffImmelt/status/752506385586323457
@SquawkStreet @SquawkStreet @SquawkStreet @SquawkStreet @SquawkStreet	Squawk on the Street‏Verified account @SquawkStreet	11 Jul 2016	#WPC16		We're live at #WPC16 with @jonfortt. Don't miss this exclusive interview 10:30a ET on cloud partnership. $MSFT $GE pic.twitter.com/qJTGRvQjzQ	10 10 8 8	Retweet 10 Retweeted 10		Like 8 Liked 8	/SquawkStreet/status/752490309314027520
@ReformedBroker @ReformedBroker @ReformedBroker @ReformedBroker @ReformedBroker	Downtown Josh Brown‏Verified account @ReformedBroker	6 Jul 2016			$GE moment of truth pic.twitter.com/uOb1uwvn8r	6 3 3 14 14	Retweet 3 Retweeted 3		Like 14 Liked 14	/ReformedBroker/status/750785828075560961
@makeGEpay @makeGEpay @makeGEpay @makeGEpay @makeGEpay @renjender @caulkthewagon	Make GE Pay‏ @makeGEpay Ren Jender @renjender	5 Jul 2016	#makeGEpay,mapoli	#mapoli	Boston can and must invest in these things... not millions in subsidies to corporations like $GE #makeGEpay #mapolihttps://twitter.com/renjender/status/750292651535175680 … "World class" cities spend money on public transportation, the arts and public education, so that leaves Boston out.	10 10 9 9	Retweet 10 Retweeted 10		Like 9 Liked 9	/makeGEpay/status/750399639472500737
@barronsonline @barronsonline @barronsonline @barronsonline @barronsonline	Barron's‏Verified account @barronsonline	3 Jul 2016			Safran has 20% upside as the French aerospace outfit's new jet engine roars http://on.barrons.com/29dDKxH $SAFRY $GE pic.twitter.com/xlBF38NEny	6 6 7 7	Retweet 6 Retweeted 6		Like 7 Liked 7	/barronsonline/status/749832036509224960
@StockTwits @StockTwits @StockTwits @StockTwits @StockTwits	StockTwits‏Verified account @StockTwits	3 Jul 2016			These are the BEST and WORST performing sectors of the year so far: http://stocktwits.com/Sapientrade/message/57814051?utm_medium=community-twitter&utm_source=t.co&utm_campaign=outboundteam … $T $GE $VZ $DUKpic.twitter.com/stzskZPDYH	1 22 22 34 34	Retweet 22 Retweeted 22		Like 34 Liked 34	/StockTwits/status/749674092882649088
@businessinsider @businessinsider @businessinsider @businessinsider @businessinsider	Business Insider‏Verified account @businessinsider	30 Jun 2016			These three companies will dominate the Internet of Things $VZ $CSCO $GE http://read.bi/297dXbl pic.twitter.com/pJxdQOChjj	1 15 15 20 20	Retweet 15 Retweeted 15		Like 20 Liked 20	/businessinsider/status/748541192309194752
@MattEganCNN @MattEganCNN @MattEganCNN @MattEganCNN @MattEganCNN	Matt Egan‏ @MattEganCNN	29 Jun 2016			.@GECapital finally small enough to shed the dreaded too-big-to-fail label. It only took $150B of asset sales: http://money.cnn.com/2016/06/29/investing/ge-capital-too-big-to-fail-sifi/index.html … $GE	21 21 29 29	Retweet 21 Retweeted 21		Like 29 Liked 29	/MattEganCNN/status/748171557898493952
@SquawkStreet @SquawkStreet @SquawkStreet @SquawkStreet @SquawkStreet @montalvo_d	Squawk on the Street‏Verified account @SquawkStreet David MontalvoVerified account @montalvo_d	29 Jun 2016			GE Capital loses its 'too big to fail' designation http://cnb.cx/294JTQd $GE ↑ 1.7% pre-market https://twitter.com/montalvo_d/status/748139287942676480 … Hey, look who is no longer a systemically important financial institution: GE Capital. @CNBC	1 4 4 5 5	Retweet 4 Retweeted 4		Like 5 Liked 5	/SquawkStreet/status/748140301567557632
@StockTwits @StockTwits @StockTwits @StockTwits @StockTwits	StockTwits‏Verified account @StockTwits	24 Jun 2016	#Brexit		This is what happened to the market after #Brexit. An unforgettable day http://stocktwits.com/BeckyHiu/message/57289003?utm_medium=community-twitter&utm_source=t.co&utm_campaign=outboundteam … $AAPL $GE $GOOGL… pic.twitter.com/3nmlFzdP6Y	7 136 136 115 115	Retweet 136 Retweeted 136		Like 115 Liked 115	/StockTwits/status/746414746954391553
@StockTwits @StockTwits @StockTwits @StockTwits @StockTwits	StockTwits‏Verified account @StockTwits	26 May 2016			The Dow Jones Industrial Average turns 120 years old today. And here's its longest running component: http://stocktwits.com/360Research/message/55609090?utm_medium=community-twitter&utm_source=t.co&utm_campaign=outboundteam … $DJIA $GE	1 10 10 9 9	Retweet 10 Retweeted 10		Like 9 Liked 9	/StockTwits/status/735908085718355968
@FoxBusiness @FoxBusiness @FoxBusiness @FoxBusiness @FoxBusiness	FOX Business‏Verified account @FoxBusiness	26 May 2016			.@Disney joins @Verizon, @generalelectric & @Carl_C_Icahn blasting back at @BernieSanders $DIS $GE $VZhttp://fxn.ws/22qDfUR	3 12 12 23 23	Retweet 12 Retweeted 12		Like 23 Liked 23	/FoxBusiness/status/735907359587860480
@outsizedreturn @outsizedreturn @outsizedreturn @outsizedreturn @outsizedreturn	Alexander Alt Cap GP‏ @outsizedreturn	25 May 2016	#hedgefunds		Corcelli's 30 Second Mkt $spy $dia $tbt $oil $ge $mon $bmrm $xom $aapl $fb $twtr #hedgefunds http://alexanderalternativecapital.com/asymmetrical-strategy …pic.twitter.com/VWoJVXgoVt	1 6 6 8 8	Retweet 6 Retweeted 6		Like 8 Liked 8	/outsizedreturn/status/735448322635378688
@hedgefundclone @hedgefundclone @hedgefundclone @hedgefundclone @hedgefundclone	hedgefundclone‏ @hedgefundclone	23 May 2016			Goldman Sach $GS says these are the 20 stocks hedge funds are betting against: $DIS $XOM $GE $BA $NFLX $F $TGT $CAT $ESRX $IBM $GILD $T	1 4 4 4 4	Retweet 4 Retweeted 4		Like 4 Liked 4	/hedgefundclone/status/734816561081417730
@MattEganCNN @MattEganCNN @MattEganCNN @MattEganCNN @MattEganCNN	Matt Egan‏ @MattEganCNN	23 May 2016	#jobs,SaudiArabia	#SaudiArabia	.@GeneralElectric is creating over 2,000 new #jobs...in #SaudiArabia: http://money.cnn.com/2016/05/23/investing/ge-2000-jobs-saudi-arabia/index.html … $GE	4 4 6 6	Retweet 4 Retweeted 4		Like 6 Liked 6	/MattEganCNN/status/734765783197356032
@YahooFinance @YahooFinance @YahooFinance @YahooFinance @YahooFinance	Yahoo Finance‏Verified account @YahooFinance	23 May 2016			$GE announces deals worth over $1.4 billion with Saudi Arabia http://yhoo.it/1Tu1ZWC pic.twitter.com/v1OEBnZ4Sy	5 15 15 13 13	Retweet 15 Retweeted 15		Like 13 Liked 13	/YahooFinance/status/734756551898996736
@GErenewables @GErenewables @GErenewables @GErenewables @GErenewables	GE Renewable Energy‏Verified account @GErenewables	23 May 2016	#Vietnam		$GE & #Vietnam: a MOU to increase the country’s supply of renewable energy http://renew.ge/20pRnfw pic.twitter.com/pMbfQ8bScV	4 4 4 4	Retweet 4 Retweeted 4		Like 4 Liked 4	/GErenewables/status/734693070936145920
@Benzinga @Benzinga @Benzinga @Benzinga @Benzinga	Benzinga.com‏Verified account @Benzinga	22 May 2016	#BZAwards		Angel Investing Is Now Available To Pretty Much Everyone. Yes, Even You. $GE $HMC $MSFT http://benzinga.com/z/7993830 @OurCrowd #BZAwards	3 3 6 6	Retweet 3 Retweeted 3		Like 6 Liked 6	/Benzinga/status/734489055396691969
@jessefelder @jessefelder @jessefelder @jessefelder @jessefelder	Jesse Felder‏ @jessefelder	21 May 2016			From globalization to localization... http://fortune.com/2016/05/20/ge-immelt-globalization/ … $GE	2 8 8 5 5	Retweet 8 Retweeted 8		Like 5 Liked 5	/jessefelder/status/734047265346588673
@jimcramer @jimcramer @jimcramer @jimcramer @jimcramer @realmoney	Jim Cramer‏Verified account @jimcramer Real Money @realmoney	20 May 2016			$GE's best growth area, health care! Okay well I think so https://twitter.com/TSTRealMoney/status/733687006396473344 … GE, Accenture Announce Plans to Transform Health Care Claims Market http://dlvr.it/LMHDdx by @jamespasseri	5 12 12 11 11	Retweet 12 Retweeted 12		Like 11 Liked 11	/jimcramer/status/733690272589197312
@valuewalk @valuewalk @valuewalk @valuewalk @valuewalk	ValueWalk‏ @valuewalk	17 May 2016	#hedgefunds		13F summary here #hedgefunds http://www.valuewalk.com/2016/05/13f-summary-q1-notable-name-hedge-moves/ … $AAPL $VRX $TSLA $HLF $NQ $SUNEQ $MSFT $GE $P $LC $MU $F $GM $Tpic.twitter.com/3sCF4R7Hd3	7 7 5 5	Retweet 7 Retweeted 7		Like 5 Liked 5	/valuewalk/status/732559153688891392
@JeffImmelt @JeffImmelt @JeffImmelt @JeffImmelt @JeffImmelt	Jeff Immelt‏Verified account @JeffImmelt	16 May 2016	#Edison		Inspired today by bright minds & makers of the future. Congratulations to $GE's #Edison Award winners @GEResearchpic.twitter.com/EY7x2iz5CH	6 65 65 145 145	Retweet 65 Retweeted 65		Like 145 Liked 145	/JeffImmelt/status/732374265165680640
@eligerzon @eligerzon @eligerzon @eligerzon @eligerzon @BINJreports	Eli Gerzon‏ @eligerzon BINJ @BINJreports	12 May 2016	#makeGEpay,mapoli	#mapoli	$GE polluted Housatonic River in MA but @MassGovernor gives them millions in subsidies #makeGEpay #mapolihttps://twitter.com/BINJreports/status/730442328507289600 … this week, BINJ's @jasonpramas reviews the ongoing eco-crisis that @generalelectric created in #WesternMass https://digboston.com/ge-boston-deal-the-missing-manual-part-7/ … #mapoli	20 20 7 7	Retweet 20 Retweeted 20		Like 7 Liked 7	/eligerzon/status/730758935263772672
@WallStJesus @WallStJesus @WallStJesus @WallStJesus @WallStJesus	JE$US‏ @WallStJesus	10 May 2016			TODAY'S TOP BETS: https://www.wallstjesus.com/market-updates/ $TMUS $MT $VXX $GE $XPO $MSFT $CSCO $CAGpic.twitter.com/V94afHg0fO	1 7 7 6 6	Retweet 7 Retweeted 7		Like 6 Liked 6	/WallStJesus/status/730142614792581120
@ppprophet @ppprophet @ppprophet @ppprophet @ppprophet	Nostradamus‏ @ppprophet	5 May 2016	#STOCKMARKET		I DON'T SEE ANY BUBBLE RIGHT NOW , I SWEAR ! $SPX $SPY $DIA $DJI $AAPL $VIX $TVIX $C $BAC $GM $GE $FB #STOCKMARKETpic.twitter.com/E5954RIpC7	5 278 278 287 287	Retweet 278 Retweeted 278		Like 287 Liked 287	/ppprophet/status/728360826432794624
@ReformedBroker @ReformedBroker @ReformedBroker @ReformedBroker @ReformedBroker	Downtown Josh Brown‏Verified account @ReformedBroker	3 May 2016			$GE saturated the world with power and lightbulbs from 1900-1950. It's best days were behind it. Then it ran 28,000% over the next 50 years.	14 28 28 76 76	Retweet 28 Retweeted 28		Like 76 Liked 76	/ReformedBroker/status/727539638911520768
@CNBCnow @CNBCnow @CNBCnow @CNBCnow @CNBCnow	CNBC Now‏Verified account @CNBCnow	22 Apr 2016			EARNINGS: GE Q1 EPS $0.21 Adj. vs. $0.19 Est.; Q1 Revs. $27.845B vs. $27.623B Est. • $GE http://cnb.cx/1T2TQaC pic.twitter.com/Ds2vE00uJJ	17 17 8 8	Retweet 17 Retweeted 17		Like 8 Liked 8	/CNBCnow/status/723463193264291840
@StockTwits @StockTwits @StockTwits @StockTwits @StockTwits	StockTwits‏Verified account @StockTwits	21 Apr 2016			McDonald's, General Electric, Caterpillar and Honeywell all report earnings this Friday morning: http://stks.co/b3WC6 $MCD $GE $HON $CAT	1 16 16 22 22	Retweet 16 Retweeted 16		Like 22 Liked 22	/StockTwits/status/723339451582156800
@IBDinvestors @IBDinvestors @IBDinvestors @IBDinvestors @IBDinvestors	Investors.com‏Verified account @IBDinvestors	17 Apr 2016			Oil prices are plunging post-Doha, kicking off a busy week. What you need to know: http://ow.ly/4mMZHv $NFLX $GE $GOOGL $YHOO	10 10 2 2	Retweet 10 Retweeted 10		Like 2 Liked 2	/IBDinvestors/status/721829155504041985
@Vince_Campisi @Vince_Campisi @Vince_Campisi @Vince_Campisi @Vince_Campisi	Vince Campisi‏Verified account @Vince_Campisi	10 Apr 2016	#Predix,IIoT,Cloud	#IIoT	General Electric's #Predix has the Power to Keep $GE Stock a Buy | InvestorPlace #IIoT #Cloudhttp://investorplace.com/2016/03/tianjins-new-lights-say-ge-stock-is-still-a-buy/#.Vwrp-mNLty6 …	9 9 16 16	Retweet 9 Retweeted 9		Like 16 Liked 16	/Vince_Campisi/status/719322635532943364
@eligerzon @eligerzon @eligerzon @eligerzon @eligerzon	Eli Gerzon‏ @eligerzon	8 Apr 2016	#makeGEpay		Trying to get $GE pay their fair share of taxes #makeGEpay. And Walsh and Baker to invest in communities not corps https://twitter.com/iamlisamuhammad/status/718482528768757761 …	1 5 5 12 12	Retweet 5 Retweeted 5		Like 12 Liked 12	/eligerzon/status/718553894079631362
@chipgoines @chipgoines @chipgoines @chipgoines @chipgoines @JonathanCohn	Quisquiliae Viri Sunt‏ @chipgoines Jonathan "Boo and Vote" Cohn @JonathanCohn	8 Apr 2016	#BPS		.@marty_walsh is willing to help $GE kids get into Harvard but cut Advanced Placement courses for #BPS students.https://twitter.com/jonathancohn/status/718246019952209920 … .@marty_walsh rolls out the red carpet for rich white guys from out of town, ignores needs of Boston residents. pic.twitter.com/q5ENj8Jxfc	1 17 17 12 12	Retweet 17 Retweeted 17		Like 12 Liked 12	/chipgoines/status/718448998571499520
@CNNBusiness @CNNBusiness @CNNBusiness @CNNBusiness @CNNBusiness	CNN Business‏Verified account @CNNBusiness	8 Apr 2016			The spat between @BernieSanders and the CEO of @generalelectric is getting personal. http://cnnmon.ie/1Nde2Vs $GE pic.twitter.com/h6BQnmIcPd	4 31 31 31 31	Retweet 31 Retweeted 31		Like 31 Liked 31	/CNNBusiness/status/718395969734316033
@EdBorgato @EdBorgato @EdBorgato @EdBorgato @EdBorgato	Ed Borgato‏ @EdBorgato	6 Apr 2016			Jeff Immelt introduces @SenSanders to the real world: https://www.washingtonpost.com/opinions/ge-ceo-bernie-sanders-says-were-destroying-the-moral-fabric-of-america-hes-wrong/2016/04/06/8499bc8c-fc23-11e5-80e4-c381214de1a3_story.html?postshare=7091459990346585&tid=ss_tw-bottom … $GE	3 10 10 19 19	Retweet 10 Retweeted 10		Like 19 Liked 19	/EdBorgato/status/717880982515294208
@AceEJ @AceEJ @AceEJ @AceEJ @AceEJ	ACE‏ @AceEJ	6 Apr 2016			Officials say giving $GE millions will enrich our city & state ten-fold, but we have never been fooled by this scam. pic.twitter.com/sp4Keh6sn6	11 11 18 18	Retweet 11 Retweeted 11		Like 18 Liked 18	/AceEJ/status/717785955097264128
@JeffImmelt @JeffImmelt @JeffImmelt @JeffImmelt @JeffImmelt	Jeff Immelt‏Verified account @JeffImmelt	5 Apr 2016	#FirstGECATA		Great #FirstGECATA opening today. $GE's flagship center for additive manufacturing will transform the way we work. http://invent.ge/1UTLFnn	21 35 35 56 56	Retweet 35 Retweeted 35		Like 56 Liked 56	/JeffImmelt/status/717442487376355328
@CNNBusiness @CNNBusiness @CNNBusiness @CNNBusiness @CNNBusiness	CNN Business‏Verified account @CNNBusiness	5 Apr 2016			.@BernieSanders says JPMorgan and GE are destroying the fabric of America http://cnnmon.ie/229NMCh $GE $JPMpic.twitter.com/TZzxNn6rDA	9 21 21 34 34	Retweet 21 Retweeted 21		Like 34 Liked 34	/CNNBusiness/status/717390246854467585
@MattEganCNN @MattEganCNN @MattEganCNN @MattEganCNN @MattEganCNN	Matt Egan‏ @MattEganCNN	5 Apr 2016	#jobs		We crunched the numbers on Sanders claims: 38% of $GE's #jobs are in the US vs. 68% in '95 http://money.cnn.com/2016/04/05/investing/bernie-sanders-ge-jpmorgan-destroying-america/index.html …pic.twitter.com/oeOxdeUwZ6	2 64 64 94 94	Retweet 64 Retweeted 64		Like 94 Liked 94	/MattEganCNN/status/717389557990301696
@pemiblue @pemiblue @pemiblue @pemiblue @pemiblue	Heather‏ @pemiblue	4 Apr 2016	#makeGEpay		It is just mind-boggling to think that Boston has volunteered to build a helipad for $GE when our T so desperately needs repair. #makeGEpay	1 46 46 33 33	Retweet 46 Retweeted 46		Like 33 Liked 33	/pemiblue/status/717105327775293441
@pemiblue @pemiblue @pemiblue @pemiblue @pemiblue	Heather‏ @pemiblue	4 Apr 2016	#GEunwelcome,makeGEpay	#makeGEpay	Why is MA giving $GE millions to bring already-filled jobs to Boston, rather than investing in creating new jobs? #GEunwelcome #makeGEpay	8 8 12 12	Retweet 8 Retweeted 8		Like 12 Liked 12	/pemiblue/status/717091527315603458
@pemiblue @pemiblue @pemiblue @pemiblue @pemiblue @Joan_Vennochi	Heather‏ @pemiblue Joan VennochiVerified account @Joan_Vennochi	4 Apr 2016	#GEunwelcome,makeGEpay	#makeGEpay	Why free rent for $GE, when Boston has many families in genuine need of affordable housing? #GEunwelcome #makeGEpayhttps://twitter.com/Joan_Vennochi/status/714649958503358469 … GE’s warm welcome to Boston shouldn’t include free rent http://www.bostonglobe.com/opinion/2016/03/28/warm-welcome-boston-shouldn-include-free-rent/8rYBIcXtj9TbEMSqjenkDO/story.html?event=event25 … via BostonGlobe	26 26 26 26	Retweet 26 Retweeted 26		Like 26 Liked 26	/pemiblue/status/717089231341035520
@JVPBoston @JVPBoston @JVPBoston @JVPBoston @JVPBoston	JVP Boston‏ @JVPBoston	4 Apr 2016	#GEunwelcome,BDS,makeGEpay	#BDS	Many people here opposed to $GE making warplanes used to kill Palestinians. #GEunwelcome #BDS #makeGEpaypic.twitter.com/hpdqz9YT8U	3 33 33 18 18	Retweet 33 Retweeted 33		Like 18 Liked 18	/JVPBoston/status/717077547675226112
@AliceRothchild @AliceRothchild @AliceRothchild @AliceRothchild @AliceRothchild	Alice Rothchild, MD‏ @AliceRothchild	4 Apr 2016	#GEunwelcome,makeGEpay	#makeGEpay	$GE makes weapons used to kill Palestinians and people all over the world But they get tax breaks to move to Boston? #GEunwelcome #makeGEpay	2 46 46 40 40	Retweet 46 Retweeted 46		Like 40 Liked 40	/AliceRothchild/status/717072860502761472
@AceEJ @AceEJ @AceEJ @AceEJ @AceEJ @JonathanCohn	ACE‏ @AceEJ Jonathan "Boo and Vote" Cohn @JonathanCohn	4 Apr 2016	#makeGEpay		Just like the weather, $GE charity donations = snow job! 3:30Rally: https://www.facebook.com/events/1703350796571218/ … #makeGEpay @TRidersUnionhttps://twitter.com/JonathanCohn/status/716999766459215872 … Substituting charity for the basic civic duty of paying taxes, GE is saying that it knows what's good for Boston better than Bostonians.	17 17 9 9	Retweet 17 Retweeted 17		Like 9 Liked 9	/AceEJ/status/717045065424760833
@ReformedBroker @ReformedBroker @ReformedBroker @ReformedBroker @ReformedBroker	Downtown Josh Brown‏Verified account @ReformedBroker	4 Apr 2016			Bernstein downgrades $GE to market perform as all catalysts now “baked in”. But they raise their target to $34. LOL thanks for coming out.	6 4 4 37 37	Retweet 4 Retweeted 4		Like 37 Liked 37	/ReformedBroker/status/716999976052723712
@RyanMorse33 @RyanMorse33 @RyanMorse33 @RyanMorse33 @RyanMorse33	Ryan Morse‏ @RyanMorse33	31 Mar 2016			So $TSLA's the new $AAPL, $AAPL's the new $MSFT, $MSFT's the new $GE, $GE's the new $CAT. The only thing constant is change.	2 2 17 17	Retweet 2 Retweeted 2		Like 17 Liked 17	/RyanMorse33/status/715752735954567168
@CNBCnow @CNBCnow @CNBCnow @CNBCnow @CNBCnow	CNBC Now‏Verified account @CNBCnow	28 Mar 2016			ALERT: $GE shares hit their highest level since May 2008, just before the 2008 financial crisis. http://cnb.cx/Rcngpm	1 32 32 29 29	Retweet 32 Retweeted 32		Like 29 Liked 29	/CNBCnow/status/714493112706592771
@ReformedBroker @ReformedBroker @ReformedBroker @ReformedBroker @ReformedBroker	Downtown Josh Brown‏Verified account @ReformedBroker	22 Mar 2016			$GE my new fave ETF: Capital, Energy Infra, Aviation, Health, Transport, Home & Biz Solutions. And breaking out: pic.twitter.com/1ct40EUoFk	16 19 19 98 98	Retweet 19 Retweeted 19		Like 98 Liked 98	/ReformedBroker/status/712457792767053825
@TMannWSJ @TMannWSJ @TMannWSJ @TMannWSJ @TMannWSJ	Ted Mann‏Verified account @TMannWSJ	21 Mar 2016			Newly opening market for power turbines, jet engines and MRIs, 90 miles from Florida? $GE is interested http://www.wsj.com/articles/ge-seeks-to-sell-power-medical-equipment-to-cuban-government-1458609478 …	8 8 7 7	Retweet 8 Retweeted 8		Like 7 Liked 7	/TMannWSJ/status/712097838482788353
@ReformedBroker @ReformedBroker @ReformedBroker @ReformedBroker @ReformedBroker	Downtown Josh Brown‏Verified account @ReformedBroker	21 Mar 2016			Now reading: The @business cover story on $GE http://www.bloomberg.com/news/articles/2016-03-17/how-ge-exorcised-the-ghost-of-jack-welch-to-become-a-124-year-old-startup … by @devinleonard @RickClough	2 7 7 19 19	Retweet 7 Retweeted 7		Like 19 Liked 19	/ReformedBroker/status/711972607235477504
@jimcramer @jimcramer @jimcramer @jimcramer @jimcramer @OmeceneRob	Jim Cramer‏Verified account @jimcramer Rob Omecene @OmeceneRob	19 Mar 2016			.@JamesPasseri covers $GE for @TSTRealMoney and I feel good about $GE https://twitter.com/OmeceneRob/status/711271233837355008 … @jimcramer Jim what are your thoughts on $GE for a long term position 3-5 years?	1 5 5 10 10	Retweet 5 Retweeted 5		Like 10 Liked 10	/jimcramer/status/711305930890207233
@jimcramer @jimcramer @jimcramer @jimcramer @jimcramer @realmoney	Jim Cramer‏Verified account @jimcramer Real Money @realmoney	18 Mar 2016			China Syndrome? How about China profits for $GE https://twitter.com/TSTRealMoney/status/710877465443348481 … GE May Benefit From China's Nuclear Plans http://dlvr.it/KqDftx by @jamespasseri	4 4 4 5 5	Retweet 4 Retweeted 4		Like 5 Liked 5	/jimcramer/status/710893854308827136
@BobPisani @BobPisani @BobPisani @BobPisani @BobPisani	Bob Pisani‏Verified account @BobPisani	18 Mar 2016			$SPY rebalance at close: big share count DECREASE for $PG ( $5.5 billion) PFE ($3.8 billion) $GE ($3.2 b), $AAPL ($3.1 b) $MCD ($2.0 b).	2 1 1 9 9	Retweet 1 Retweeted 1		Like 9 Liked 9	/BobPisani/status/710887746991075329
@barronsonline @barronsonline @barronsonline @barronsonline @barronsonline	Barron's‏Verified account @barronsonline	18 Mar 2016			3 Blue-Chips Buying Back Their Undervalued Stocks http://on.barrons.com/1UauXQo $AAPL $GILD $GE pic.twitter.com/1gOkIFa5qd	6 6 2 2	Retweet 6 Retweeted 6		Like 2 Liked 2	/barronsonline/status/710847505546743809
@traderstewie @traderstewie @traderstewie @traderstewie @traderstewie	traderstewie‏ @traderstewie	17 Mar 2016			Strong breakout from a CUP n HANDLE pattern in $GE . Keep an eye on it next few days. Could grind higher. $35 target pic.twitter.com/LWAlRK5lY5	3 6 6 13 13	Retweet 6 Retweeted 6		Like 13 Liked 13	/traderstewie/status/710499876195270656
@CBOE @CBOE @CBOE @CBOE @CBOE	Cboe‏Verified account @CBOE	17 Mar 2016	#optionstrading,FOMC,earnings	#FOMC	#optionstrading: #FOMC, $MS size ratio call sprd, $GE put sprd, #earnings: $CAT, $FDX & $MIK http://www.cboe.com/tradtool/webcast.aspx?channelId=dd1a93e2d343438da9ac79c1073bf80e&channelListId=87ce30f5be214b01be55fc231a256371&mediaId=2136ee5bfdfc4439bd71b288f8b4cf72 …pic.twitter.com/hS72e13BDQ	7 7 3 3	Retweet 7 Retweeted 7		Like 3 Liked 3	/CBOE/status/710453089795510272
@cvpayne @cvpayne @cvpayne @cvpayne @cvpayne @BW	Charles V Payne‏Verified account @cvpayne BusinessweekVerified account @BW	17 Mar 2016			.@JackWelchMBA is one of the best CEOs in last 60 years....a shame $GE and this magazine would suggest otherwise https://twitter.com/BW/status/710405991804891136 … NEW COVER: How GE exorcised the ghost of Jack Welch to become a 124-year-old startup http://bloom.bg/22oinOr pic.twitter.com/wVIYohhc1I	4 8 8 9 9	Retweet 8 Retweeted 8		Like 9 Liked 9	/cvpayne/status/710432598946881537
@valuewalk @valuewalk @valuewalk @valuewalk @valuewalk	ValueWalk‏ @valuewalk	16 Mar 2016			S&P 500 Overseas Cash Now Exceeds $3 Trillion http://www.valuewalk.com/2016/03/overseas-cash-corporations/ … @ruperthargreav1 @MarkMelin $AAPL $MSFT $GE pic.twitter.com/U5pswVRmlR	6 6 2 2	Retweet 6 Retweeted 6		Like 2 Liked 2	/valuewalk/status/710169088950210561
@BostonGlobe @BostonGlobe @BostonGlobe @BostonGlobe @BostonGlobe	The Boston Globe‏Verified account @BostonGlobe	15 Mar 2016			$GE announces plans for 160 tech jobs in the Chicago area http://bos.gl/Lo7zBN9 pic.twitter.com/nVbA5zDmhi	1 2 2 3 3	Retweet 2 Retweeted 2		Like 3 Liked 3	/BostonGlobe/status/709776194422628352
@TiernanRayTech @TiernanRayTech @TiernanRayTech @TiernanRayTech @TiernanRayTech	Tiernan Ray‏ @TiernanRayTech	12 Mar 2016			New York Times Talks of Being ‘Braver’ than the Competition in VR - Tech Trader Daily - $NYT $GOOGL $AAPL $GE $GPROhttp://blogs.barrons.com/techtraderdaily/2016/03/12/new-york-times-talks-of-being-braver-than-the-competition-in-vr/ …	3 3 3 3	Retweet 3 Retweeted 3		Like 3 Liked 3	/TiernanRayTech/status/708762911846445057
@matthewherper @matthewherper @matthewherper @matthewherper @matthewherper	Matthew Herper‏Verified account @matthewherper	11 Mar 2016			It's true. These companies have nothing to do with each other. Like $gm justifying its valuation based on $ge. https://twitter.com/andybiotech/status/708469049177591808 …	3 3 5 5	Retweet 3 Retweeted 3		Like 5 Liked 5	/matthewherper/status/708475328637837312
@jimcramer @jimcramer @jimcramer @jimcramer @jimcramer @realmoney	Jim Cramer‏Verified account @jimcramer Real Money @realmoney	11 Mar 2016			You want $GE to go to $35? This is the division that could kick butt https://twitter.com/TSTRealMoney/status/708357369575518209 … General Electric Says $18B Healthcare Division Can Finally Widen Margins http://dlvr.it/KlsCjH by @jamespasseri	1 5 5 10 10	Retweet 5 Retweeted 5		Like 10 Liked 10	/jimcramer/status/708364242471223297
@JeffImmelt @JeffImmelt @JeffImmelt @JeffImmelt @JeffImmelt	Jeff Immelt‏Verified account @JeffImmelt	8 Mar 2016			$GE leaders weigh in on what Digital Industrial means for their business. Read their letters in GE’s Annual Report: http://invent.ge/AR_2015	22 22 23 23	Retweet 22 Retweeted 22		Like 23 Liked 23	/JeffImmelt/status/707280761129443329
@JeffImmelt @JeffImmelt @JeffImmelt @JeffImmelt @JeffImmelt	Jeff Immelt‏Verified account @JeffImmelt	7 Mar 2016			Spent last week visiting @GE_Africa. It was great to connect with government, customers & employees. $GE is committed to Africa’s growth.	6 22 22 24 24	Retweet 22 Retweeted 22		Like 24 Liked 24	/JeffImmelt/status/706929118475059204
@CNBCnow @CNBCnow @CNBCnow @CNBCnow @CNBCnow	CNBC Now‏Verified account @CNBCnow	3 Mar 2016			$GE says its $5.4B appliance unit sale to China's Haier Group has been approved by U.S. antitrust authorities	19 19 7 7	Retweet 19 Retweeted 19		Like 7 Liked 7	/CNBCnow/status/705459646434246656
@WallStJesus @WallStJesus @WallStJesus @WallStJesus @WallStJesus	JE$US‏ @WallStJesus	27 Feb 2016			TOP JUMPS IN NYSE SHORTS: $MCD $F $BAC $ECA $CNX $MRO $DOW $NOV $CCL $SCHW $TWTR $V $BA $GE $RIG $MS $PSX $SLB $WMTpic.twitter.com/91XIy9nbSV	1 6 6 3 3	Retweet 6 Retweeted 6		Like 3 Liked 3	/WallStJesus/status/703723753763643392
@GregRoumeliotis @GregRoumeliotis @GregRoumeliotis @GregRoumeliotis @GregRoumeliotis	Greg Roumeliotis‏Verified account @GregRoumeliotis	4 Feb 2016			Exclusive: State Street nears deal for GE's asset management arm - sources http://www.reuters.com/article/us-geassetmanagement-m-a-statestreet-exc-idUSKCN0VE08O … via @reuters @MichaelStone $STT $GE	5 5 3 3	Retweet 5 Retweeted 5		Like 3 Liked 3	/GregRoumeliotis/status/695445319765471233
@YahooFinance @YahooFinance @YahooFinance @YahooFinance @YahooFinance	Yahoo Finance‏Verified account @YahooFinance	1 Feb 2016			See the new football helmet that got funding from the NFL http://yhoo.it/1SyYNeL via @readDanwrite $GE $UApic.twitter.com/PZWzWsBm6f	15 15 8 8	Retweet 15 Retweeted 15		Like 8 Liked 8	/YahooFinance/status/694288283833126912
@BosBizJournal @BosBizJournal @BosBizJournal @BosBizJournal @BosBizJournal	Boston Business Journal‏ @BosBizJournal	1 Feb 2016			.@generalelectric's energy startup now has a new Boston headquarters address http://bizj.us/1l3jv2 $GE pic.twitter.com/ODnslg6Meg	4 4 7 7	Retweet 4 Retweeted 4		Like 7 Liked 7	/BosBizJournal/status/694175892722077696
@outsizedreturn @outsizedreturn @outsizedreturn @outsizedreturn @outsizedreturn	Alexander Alt Cap GP‏ @outsizedreturn	1 Feb 2016			Corcelli's 30 Second Morning Mkt Update $spy $yinn $oil $nky $f $t $p $aapl $msft $crm $hubs $snv $ge $gild $rth $vpic.twitter.com/biqtRHp0s6	3 3 5 5	Retweet 3 Retweeted 3		Like 5 Liked 5	/outsizedreturn/status/694161697024688128
@NinjaJournalist @NinjaJournalist @NinjaJournalist	Ninja Journalist‏ @NinjaJournalist	12h12 hours ago			Joaquín faltó a su trabajo como funcionario durante 14 años, y salió casi indemne de la situación cuando su jefe se enteró. ¿Héroe o villano?	3 3 4 4	Retweet 3 Retweeted 3		Like 4 Liked 4	/NinjaJournalist/status/1132550637542154240
@ZenTrends @ZenTrends @ZenTrends @ZenTrends @ZenTrends	Cody Freeman‏ @ZenTrends	31 Jan 2016			A Monthly Look: http://zen-trends.blogspot.com/2016/01/a-monthly-look.html?m=1 … $SPX $SPY $COMPQ $RUT $USO $XLE $XLF $TLT $XLU $AEP $PCG $UUP $FB $GE $LMT $STUDY	1 4 4 7 7	Retweet 4 Retweeted 4		Like 7 Liked 7	/ZenTrends/status/693958574402330626
@IcemanTrading @IcemanTrading @IcemanTrading @IcemanTrading @IcemanTrading	ICEMAN‏ @IcemanTrading	31 Jan 2016	#WEEKLY,SWING,TRADE,IDEAS,ICEMAN	#SWING	1/31/16 #WEEKLY #SWING #TRADE #IDEAS, $TRIL, $VBLT, $GE, $INTC, $MS, $YHOO, $CSX, $UAL, $MOS #ICEMANhttp://youtu.be/_khSYJzl8tY?a	4 2 2 17 17	Retweet 2 Retweeted 2		Like 17 Liked 17	/IcemanTrading/status/693900087345422336
@darrellheaps @darrellheaps @darrellheaps @darrellheaps @darrellheaps	Darrell Heaps‏ @darrellheaps	28 Jan 2016			Thx @amberkanwar & @BNN for having me on, talking market intelligence $TWTR $GE and $RCL http://www.bnn.ca/Video/player.aspx?vid=797309 …pic.twitter.com/3gAn17Yxu3	3 3 2 2	Retweet 3 Retweeted 3		Like 2 Liked 2	/darrellheaps/status/692750431110373376
@BosBizJournal @BosBizJournal @BosBizJournal @BosBizJournal @BosBizJournal	Boston Business Journal‏ @BosBizJournal	26 Jan 2016			Why @generalelectric's Fort Point lease was no 'typical transaction’ http://bizj.us/1l0ok6 $GE pic.twitter.com/zj1IsO9zAg	6 6 3 3	Retweet 6 Retweeted 6		Like 3 Liked 3	/BosBizJournal/status/692000299687366656
@BosBizJournal @BosBizJournal @BosBizJournal @BosBizJournal @BosBizJournal	Boston Business Journal‏ @BosBizJournal	25 Jan 2016			.@generalelectric leases space for temporary Boston HQ http://bizj.us/1l0d52 $GE pic.twitter.com/ONmKlt7ohQ	4 4 2 2	Retweet 4 Retweeted 4		Like 2 Liked 2	/BosBizJournal/status/691697222698700800
@BostInno @BostInno @BostInno @BostInno @BostInno	BostInno‏Verified account @BostInno	24 Jan 2016			GE has invested in @HourlyNerd, @RethinkRobotics, @iorahealth, @RainDanceTech & 3 other Mass. startups http://bit.ly/1PBR4ri $GE	1 4 4 10 10	Retweet 4 Retweeted 4		Like 10 Liked 10	/BostInno/status/691353286474014724
@jimcramer @jimcramer @jimcramer @jimcramer @jimcramer	Jim Cramer‏Verified account @jimcramer	22 Jan 2016			Hardest morning in AGES! Sorry haven't been here -working on $SBUX, $GE, $AXP, $SLB all morning!	6 8 8 27 27	Retweet 8 Retweeted 8		Like 27 Liked 27	/jimcramer/status/690537508103426048
@YahooFinance @YahooFinance @YahooFinance @YahooFinance @YahooFinance	Yahoo Finance‏Verified account @YahooFinance	22 Jan 2016			Early movers: $GE, $CVS, $AAPL, $STI, $COL, $SLB & more http://yhoo.it/23iX2qT	1 5 5 4 4	Retweet 5 Retweeted 5		Like 4 Liked 4	/YahooFinance/status/690521267661832192
@CNBCnow @CNBCnow @CNBCnow @CNBCnow @CNBCnow	CNBC Now‏Verified account @CNBCnow	22 Jan 2016			EARNINGS ALERT: General Electric Q4 EPS $0.52 Adj. vs. $0.49 Est.; Q4 Revs. $33.892B vs. $35.961B Est. • $GE	1 20 20 5 5	Retweet 20 Retweeted 20		Like 5 Liked 5	/CNBCnow/status/690497608037580800
@abnormalreturns @abnormalreturns @abnormalreturns @abnormalreturns @abnormalreturns	Tadas Viskanta‏ @abnormalreturns	21 Jan 2016			Thursday links: $AAPL vs. $GOOGL, $TWTR as takeover bait and the mess that is $IBM. http://stks.co/x6Mr $BRKB $BRKA $AMZN $FB $MSFT $GE	3 3 6 6	Retweet 3 Retweeted 3		Like 6 Liked 6	/abnormalreturns/status/690225540171608064
@eWhispers @eWhispers @eWhispers @eWhispers @eWhispers	Earnings Whispers‏ @eWhispers	21 Jan 2016	#earnings		top upcoming #earnings - $SBUX $GE $AXP $ISRG $SLB $STI $SYF $KSU $CFG $COL $ETFC $ABCB http://eps.sh/cal pic.twitter.com/KpXVpRgpgd	1 8 8 5 5	Retweet 8 Retweeted 8		Like 5 Liked 5	/eWhispers/status/690186640531267584
@TripleDTrader @TripleDTrader @TripleDTrader @TripleDTrader @TripleDTrader	Dennis Dick‏ @TripleDTrader	20 Jan 2016			Sell imbalances across the board: $BAC -2.1M, $GE -419K, $AIG -127K, $DIS -102K, $TWTR -151K, $BABA -180K $PFE -142K, $IBM -148K, $WFC -161K	1 9 9 3 3	Retweet 9 Retweeted 9		Like 3 Liked 3	/TripleDTrader/status/689813928306601985
@eWhispers @eWhispers @eWhispers @eWhispers @eWhispers	Earnings Whispers‏ @eWhispers	17 Jan 2016	#earnings		most anticipated upcoming #earnings - $NFLX $BAC $SBUX $DAL $IBM $LUV $GS $UNH $GE $MS $VZ http://eps.sh/cal pic.twitter.com/Bizgi9zg5M	23 23 14 14	Retweet 23 Retweeted 23		Like 14 Liked 14	/eWhispers/status/688765342886146048
@mvolpe @mvolpe @mvolpe @mvolpe @mvolpe @BostInno	Mike Volpe‏Verified account @mvolpe BostInnoVerified account @BostInno	13 Jan 2016			Love having $GE in Boston!!! $120m sounds like a lot for just 800 jobs moving here though? https://twitter.com/bostinno/status/687400819944206337 … .@generalelectric is being offered a $151M incentive deal from the city of Boston & the Commonwealth. Worth it? http://bit.ly/1OiC0B8 $GE	2 4 4 8 8	Retweet 4 Retweeted 4		Like 8 Liked 8	/mvolpe/status/687457870456188928
@danprimack @danprimack @danprimack @danprimack @danprimack	Dan Primack‏Verified account @danprimack	13 Jan 2016			I wonder if $GE relocates to Boston if it had gotten the Olympics.	1 3 3 4 4	Retweet 3 Retweeted 3		Like 4 Liked 4	/danprimack/status/687382989953757184
@danprimack @danprimack @danprimack @danprimack @danprimack	Dan Primack‏Verified account @danprimack	13 Jan 2016			.@ScottKirsner on $GE's move to Boston http://www.betaboston.com/news/2016/01/11/why-ges-next-headquarters-address-will-be-boston/ …	4 4 3 3	Retweet 4 Retweeted 4		Like 3 Liked 3	/danprimack/status/687297818613182464
@danprimack @danprimack @danprimack @danprimack @danprimack	Dan Primack‏Verified account @danprimack	13 Jan 2016			$GE to Boston http://www.bostonglobe.com/business/2016/01/13/general-electric-will-announce-tomorrow-that-has-selected-boston-for-global-headquarters-according-official-familiar-with-process/ZYZSu7GorfVTRXM2ZIaabJ/story.html?event=event25 …	2 4 4 2 2	Retweet 4 Retweeted 4		Like 2 Liked 2	/danprimack/status/687295676900864001
@JamesPasseri @JamesPasseri @JamesPasseri @JamesPasseri @JamesPasseri	James Passeri‏ @JamesPasseri	13 Jan 2016			Looks like I owe .@ScottKirsner a NY cheesecake... Well done Boston Globe: BREAKING $GE is moving to Boston	1 1 2 2	Retweet 1 Retweeted 1		Like 2 Liked 2	/JamesPasseri/status/687295521841655808
@TheDomino @TheDomino @TheDomino @TheDomino @TheDomino	Dominic Chu‏Verified account @TheDomino	13 Jan 2016			Wow...per Boston Globe citing sources, General Electric $GE will select Boston as site of its new global headquarters...leaving Connecticut	4 6 6 5 5	Retweet 6 Retweeted 6		Like 5 Liked 5	/TheDomino/status/687294250363428864
@dskok @dskok @dskok @dskok @dskok	David Skok‏Verified account @dskok	13 Jan 2016			BREAKING: $GE to announce its moving HQ to Boston. http://www.bostonglobe.com/business/2016/01/13/general-electric-will-announce-tomorrow-that-has-selected-boston-for-global-headquarters-according-official-familiar-with-process/ZYZSu7GorfVTRXM2ZIaabJ/story.html?event=event25 … via BostonGlobe @generalelectric	1 9 9 8 8	Retweet 9 Retweeted 9		Like 8 Liked 8	/dskok/status/687293345983520768
@LiveSquawk @LiveSquawk @LiveSquawk @LiveSquawk @LiveSquawk	LiveSquawk‏ @LiveSquawk	13 Jan 2016			GE To Cut 6,500 Jobs In Europe $GE http://stks.co/h3kfh	6 6 3 3	Retweet 6 Retweeted 6		Like 3 Liked 3	/LiveSquawk/status/687219873848496128
@AaronLucchetti @AaronLucchetti @AaronLucchetti @AaronLucchetti @AaronLucchetti	Aaron Lucchetti‏Verified account @AaronLucchetti	12 Jan 2016			MetLife follows $GE w/ plans to shed a financial business for regulatory reasons. $MET shares rally. Is AIG next? http://www.wsj.com/articles/metlife-looks-to-divest-u-s-life-insurance-unit-1452635005 …	1 1 4 4	Retweet 1 Retweeted 1		Like 4 Liked 4	/AaronLucchetti/status/687064169976299520
@ScottKirsner @ScottKirsner @ScottKirsner @ScottKirsner @ScottKirsner	Scott Kirsner‏Verified account @ScottKirsner	12 Jan 2016			Here's today's @RadioBoston segment on the $GE HQ decision... expected any day now. http://radioboston.wbur.org/2016/01/12/ge-move-boston … (1/4)	1 4 4 1 1	Retweet 4 Retweeted 4		Like 1 Liked 1	/ScottKirsner/status/687030211486060545
@AlbBizChelsea @AlbBizChelsea @AlbBizChelsea @AlbBizChelsea @AlbBizChelsea	Chelsea Diana‏ @AlbBizChelsea	12 Jan 2016	#ICYMI		#ICYMI: Why this retired $GE executive is leading Schenectady's 'smart city' plan: http://bizj.us/1ku8jy pic.twitter.com/WyJ4uWnCrN	1 1 3 3	Retweet 1 Retweeted 1		Like 3 Liked 3	/AlbBizChelsea/status/686918951260012544
@outsizedreturn @outsizedreturn @outsizedreturn @outsizedreturn @outsizedreturn	Alexander Alt Cap GP‏ @outsizedreturn	12 Jan 2016			Corcelli's 30 Second Morning Mkt Update $spy $yinn $nky $vxx $ge $ibm $msft $baba $oil $apa $apc $crm $hubs $fb $tpic.twitter.com/DQ8PsfUA1X	1 3 3 4 4	Retweet 3 Retweeted 3		Like 4 Liked 4	/outsizedreturn/status/686899973070413824
@nanexllc @nanexllc @nanexllc @nanexllc @nanexllc	Eric Scott Hunsader‏ @nanexllc	11 Jan 2016			That $GE flash dash was all at NYSE (blue dots): pic.twitter.com/r7YuKzTXHV	12 12 4 4	Retweet 12 Retweeted 12		Like 4 Liked 4	/nanexllc/status/686585154563776513
@nanexllc @nanexllc @nanexllc @nanexllc @nanexllc	Eric Scott Hunsader‏ @nanexllc	11 Jan 2016	#HFT		Oopsie in $GE. Caused by "Member C" fading their quote during a market order #HFT	1 3 3 3 3	Retweet 3 Retweeted 3		Like 3 Liked 3	/nanexllc/status/686583231462821888
@StockTwits @StockTwits @StockTwits @StockTwits @StockTwits	StockTwits‏Verified account @StockTwits	11 Jan 2016			It's that time. Look who reports earnings this month: http://stks.co/j3jsZ $AAPL $JPM $C $GE $GOOGL $MCD $Tpic.twitter.com/k4X4QD7qry	12 12 20 20	Retweet 12 Retweeted 12		Like 20 Liked 20	/StockTwits/status/686557715242549248
@WrigleyTom @WrigleyTom @WrigleyTom @WrigleyTom @WrigleyTom	Tom Wrigley‏ @WrigleyTom	11 Jan 2016			Early movers $BXLT $AEO $HSY $M $APOL $WSM $SHPG $WFC $GS $IHS $KSS $YHOO $AAPL $M $DAL $LUV $DIS $GM $AA $GE $ACIhttp://cnb.cx/1UIWWTv	4 4 3 3	Retweet 4 Retweeted 4		Like 3 Liked 3	/WrigleyTom/status/686539108890611712
@LiveSquawk @LiveSquawk @LiveSquawk @LiveSquawk @LiveSquawk	LiveSquawk‏ @LiveSquawk	10 Jan 2016			$AA Alcoa Set To Announce USD 1.5 Bln Supply Pact With $GE GE’s Aviation Unit	5 5 3 3	Retweet 5 Retweeted 5		Like 3 Liked 3	/LiveSquawk/status/686421068102373376
@outsizedreturn @outsizedreturn @outsizedreturn @outsizedreturn @outsizedreturn	Alexander Alt Cap GP‏ @outsizedreturn	10 Jan 2016	#trump,bluemonster	#bluemonster	Corcelli's 30 Second Golf Update #trump #bluemonster $vixx $spy $yinn $baba $amzn $ge $f $t $msft $aapl @mcorcellipic.twitter.com/7TsnZSc0Mj	1 1 2 2	Retweet 1 Retweeted 1		Like 2 Liked 2	/outsizedreturn/status/686221301334278145
@CNBCnow @CNBCnow @CNBCnow @CNBCnow @CNBCnow	CNBC Now‏Verified account @CNBCnow	7 Jan 2016			Only stock in the green on the Dow right now? $WMT, which is up 2.1%. Top Dow losers today? $BA ▼ 3.8% $JPM ▼ 3.7% $GE ▼ 3.5%	3 29 29 12 12	Retweet 29 Retweeted 29		Like 12 Liked 12	/CNBCnow/status/685186355928760320
@MorningstarInc @MorningstarInc @MorningstarInc @MorningstarInc @MorningstarInc	Morningstar, Inc.‏Verified account @MorningstarInc	6 Jan 2016			Morningstar Nominates Jeff Bezos, Jeffrey Immelt, and John Stumpf for 2015 CEO of the Year Award http://ow.ly/WHHGd $AMZN $GE $WFC	3 3 2 2	Retweet 3 Retweeted 3		Like 2 Liked 2	/MorningstarInc/status/684800469324181506
@jimcramer @jimcramer @jimcramer @jimcramer @jimcramer	Jim Cramer‏Verified account @jimcramer	4 Jan 2016			$GE -- One of my faves with the best explanation around http://bit.ly/1Rn5yzs	2 9 9 26 26	Retweet 9 Retweeted 9		Like 26 Liked 26	/jimcramer/status/684163664438542338
@thebrandindex @thebrandindex @thebrandindex @thebrandindex @thebrandindex	Eric Clark‏ @thebrandindex	3 Jan 2016			Top RS Alpha Brands: $ATVI $AMZN $HRL $GOOGL $TAP $RCL $MCD $DPS $MSFT $GE $KMB $STZ $DAL $KR $HD Momentum NOT just high beta stocks!	3 3 2 2	Retweet 3 Retweeted 3		Like 2 Liked 2	/thebrandindex/status/683860592671629312
@WallStJesus @WallStJesus @WallStJesus @WallStJesus @WallStJesus	JE$US‏ @WallStJesus	1 Jan 2016			FRIDAY'S WISEGUY FLOW UPDATES: https://www.wallstjesus.com/market-updates/ $SPY $TWTR $GE $JD $XOP $XLF $USO $XBI $WTW $TSO $ECA $CNP	2 2 2 8 8	Retweet 2 Retweeted 2		Like 8 Liked 8	/WallStJesus/status/683052729703383040
@jjjinvesting @jjjinvesting @jjjinvesting @jjjinvesting @jjjinvesting	Jeffrey Weber‏ @jjjinvesting	1 Jan 2016			General Electric To Acquire Metem In A Small, But Significant Transaction http://seekingalpha.com/article/3785096-general-electric-to-acquire-metem-in-a-small-but-significant-transaction?source=tweet … $GE	1 2 2	Retweet 2 Retweeted 2		Like Liked	/jjjinvesting/status/683041976506187777
@specstockscom @specstockscom @specstockscom @specstockscom @specstockscom	SpeculatingStocks‏ @specstockscom	1 Jan 2016	#stocks		$GE $VXX $BAC are generating big volume as seen on SpeculatingStocks Stock Buzz, http://SpeculatingStocks.com/stock-buzz.php #stocks		Retweet Retweeted		Like Liked	/specstockscom/status/683022899008032768
@montaukmack @montaukmack @montaukmack @montaukmack @montaukmack	Dom Ciuffetelli‏ @montaukmack	1 Jan 2016			2015 leaders and laggards $NKE $HD $MCD $GE $V $NFLX $AMZN $ATVI $NVDA $CVC $CTRPhttp://www.seekingalpha.com/news/3009636		Retweet Retweeted		Like Liked	/montaukmack/status/683003458253885440
@TradeTexasBig @TradeTexasBig @TradeTexasBig @TradeTexasBig @TradeTexasBig	TradeTherapAnalytics‏ @TradeTexasBig	1 Jan 2016			On a monthly chart $Ge is back to its 2008 .. Can anyone add color to this ? I feel it is significant		Retweet Retweeted		Like Liked	/TradeTexasBig/status/683001582246432768
@MrDPAQ @MrDPAQ @MrDPAQ @MrDPAQ @MrDPAQ	Don Paquette‏ @MrDPAQ	1 Jan 2016			$GE....Best & worst Dow stocks for 2016 | Watch the video - Yahoo Finance http://finance.yahoo.com/video/best-worst-dow-stocks-2016-171400476.html;_ylc=X1MDMTE5Nzc4NDE4NQRfZXgDMQRfeXJpZANlY3YxamxkYjhkYXNxBGcDZFhWcFpEeHVjejQ0TmpWaVl6RmtaQzB6TkRNMkxUTXlOakF0WWpjeU1pMHlPV1ZtWkdVM056Rmlaalk4Wm1sbGJHUStaMlU9BGxhbmcDZW4tVVMEb3JpZ19sYW5nA2VuBG9yaWdfcmVnaW9uA1VTBHBvcwMyBHJlZ2lvbgNVUwRzeW1ib2wDR0U-?.tsrc=…		Retweet Retweeted		Like Liked	/MrDPAQ/status/682964411967881216
@vaheelfan @vaheelfan @vaheelfan @vaheelfan @vaheelfan @vaheelfan	vaheelfan‏ @vaheelfan	1 Jan 2016			@vaheelfan $bsqr pe 11, 1/3 mkt cap cash no debt. iot partner w/ $msft $ko $goog, $ge predix. datav rollout q4. pic.twitter.com/D7AhS8yIpJ	1 2 2	Retweet Retweeted		Like 2 Liked 2	/vaheelfan/status/682956285793431552
@drastichs @drastichs @drastichs @drastichs @drastichs @drastichs	Stanislav Drastich‏ @drastichs	1 Jan 2016			General Electric Company $GE is much better alternative, but as You look at 5 years in one graph possibly find, pic.twitter.com/75w8Pk8sCD	1 1 1	Retweet Retweeted		Like 1 Liked 1	/drastichs/status/682951284304048128
@iHangout @iHangout @iHangout @iHangout @iHangout	iHangout‏ @iHangout	1 Jan 2016			Flex: FLEX NATION: $GE~Welcome DennyT! Happy New Year and welcome to http://dlvr.it/D8qqvf		Retweet Retweeted		Like Liked	/iHangout/status/682948563194621952
@iHangout @iHangout @iHangout @iHangout @iHangout	iHangout‏ @iHangout	1 Jan 2016			DennyT: FLEX NATION: GE Stock 31.15 General Electric Company $GE Hit a http://dlvr.it/D8qR4M		Retweet Retweeted		Like Liked	/iHangout/status/682940997899137024
@DennyT14 @DennyT14 @DennyT14 @DennyT14 @DennyT14	DennyT‏ @DennyT14	1 Jan 2016			GE Stock 31.15 General Electric Company $GE Hit a 52 week high of 31.49 Closing the day 12/31/15 at 31.15 +0.1 http://investorshangout.com/post/view?id=3453723 …		Retweet Retweeted		Like Liked	/DennyT14/status/682940218740240385
@stock_forums @stock_forums @stock_forums @stock_forums @stock_forums	Stock Forums‏ @stock_forums	1 Jan 2016	#LNG,invest,stock	#invest	LNG Cheniere Energy, Inc. Stock Message Board http://dlvr.it/D8pBZj $LNG $BBBY $BRCM $GE #LNG #invest #stock		Retweet Retweeted		Like Liked	/stock_forums/status/682919468620615681
@nereidadin @nereidadin @nereidadin @nereidadin @nereidadin	Nereida Diesen‏ @nereidadin	1 Jan 2016			RT MarketCurrents: 2015 leaders and laggards http://seekingalpha.com/news/3009636-2015-leaders-and-laggards?source=feed_f … $NKE $HD $MCD $GE		Retweet Retweeted		Like Liked	/nereidadin/status/682905571989794817
@WKRBNews @WKRBNews @WKRBNews @WKRBNews @WKRBNews	WKRB News‏ @WKRBNews	1 Jan 2016			General Electric Company $GE Stock Rating Reaffirmed by Independent Research GmbH http://ift.tt/1NYUCDC		Retweet Retweeted		Like Liked	/WKRBNews/status/682894631672086528
@trogdepo86 @trogdepo86 @trogdepo86 @trogdepo86 @trogdepo86	Bernice Goodman‏ @trogdepo86	1 Jan 2016			Early movers: $LMT $GE $CMRX $GM $T $AAPL $MSFT $COP $BP ....http://hotpagenews.com/r/130682	2 2	Retweet 2 Retweeted 2		Like Liked	/trogdepo86/status/682878383345242112
@lookn4wins @lookn4wins @lookn4wins @lookn4wins @lookn4wins	lookn4wins‏ @lookn4wins	1 Jan 2016	#GE,pennystocks,investing	#pennystocks	GE General Electric Co. Message Board Posts http://dlvr.it/D8lDdm $GE $GD $AMAG $RGLD #GE #pennystocks #investing	1 1	Retweet Retweeted		Like 1 Liked 1	/lookn4wins/status/682874172276477952
@carminedg @carminedg @carminedg @carminedg @carminedg	Carmine‏ @carminedg	31 Dec 2015			Stock picks for 2016 $GE $BBRY $NEO $BAC and short $IBM (sorry Buffett) goodnight everyone.	1 1	Retweet Retweeted		Like 1 Liked 1	/carminedg/status/682816530682376192
@IHPosts2 @IHPosts2 @IHPosts2 @IHPosts2 @IHPosts2	Investors Hangout‏ @IHPosts2	31 Dec 2015	#HND,stock,investing	#stock	HND.TO Horizons BetaPro NYMEX Natural Gas Bear Plus ETF News http://dlvr.it/D8fnNR $HND.TO $BBSI $CRAW.L $GE #HND.TO #stock #investing	1 1	Retweet Retweeted		Like 1 Liked 1	/IHPosts2/status/682798542889467904
@KenFaulkenberry @KenFaulkenberry @KenFaulkenberry @KenFaulkenberry @KenFaulkenberry	DividendValueBuilder‏ @KenFaulkenberry	31 Dec 2015	#analysis,dividend,stocks	#dividend	$DIS $IBM $MSFT $INTC $AAPL $GE $KO - Updated #analysis on the Dividend Value Builder Blog: http://dividendvaluebuilder.com/blog/ #dividend #stocks		Retweet Retweeted		Like Liked	/KenFaulkenberry/status/682784170230194178
@Jake132013 @Jake132013 @Jake132013 @Jake132013 @Jake132013	Jake13‏ @Jake132013	31 Dec 2015	#XLE,share,share	#share	XLE Energy Select Sector SPDR Prev Close http://dlvr.it/D8d0Yf $XLE $GE $CALVF $SO #XLE #share #share		Retweet Retweeted		Like Liked	/Jake132013/status/682756014278459392
@lookn4wins @lookn4wins @lookn4wins @lookn4wins @lookn4wins	lookn4wins‏ @lookn4wins	31 Dec 2015	#CRUS,share,share	#share	CRUS Cirrus Logic, Inc. Last Price http://dlvr.it/D8crgZ $CRUS $GE $EXAS $ATEN #CRUS #share #share		Retweet Retweeted		Like Liked	/lookn4wins/status/682752238175965185
@specstockspulse @specstockspulse @specstockspulse @specstockspulse @specstockspulse	SpecStocks Pulse‏ @specstockspulse	31 Dec 2015	#stocks,stockmarket	#stockmarket	Have an opinion on a stock? Send it into the PulseStream. $GE $BAC #stocks #stockmarkethttp://speculatingstocks.com/pulse/pulsestream.php …		Retweet Retweeted		Like Liked	/specstockspulse/status/682743691774038018
@clayton_dd @clayton_dd @clayton_dd @clayton_dd @clayton_dd	clayton‏ @clayton_dd	31 Dec 2015	#SCO,investing,investing	#investing	SCO SolarEdge Technologies, Inc. P/E Ratio http://dlvr.it/D8cM8T $SCO $AVP $JJG $GE #SCO #investing #investing		Retweet Retweeted		Like Liked	/clayton_dd/status/682739781587972098
@Stock_Tracker1 @Stock_Tracker1 @Stock_Tracker1 @Stock_Tracker1 @Stock_Tracker1	Stock_Tracker‏ @Stock_Tracker1	31 Dec 2015	#JJG,invest,investing	#invest	JJG Johnson & Johnson Ask Size http://dlvr.it/D8cNzQ $JJG $GE $AEM $EWJ #JJG #invest #investing		Retweet Retweeted		Like Liked	/Stock_Tracker1/status/682738649776033792
@1LuckyJimmy @1LuckyJimmy @1LuckyJimmy @1LuckyJimmy @1LuckyJimmy	Lucky Jimmy‏ @1LuckyJimmy	31 Dec 2015	#GE,stockmarket,share	#stockmarket	GE Global Equity Intl, Inc. Investor Opinions http://dlvr.it/D8cHfR $GE $CNX $SRC $OWOO #GE #stockmarket #share		Retweet Retweeted		Like Liked	/1LuckyJimmy/status/682738145067012096
@BinaryTrading13 @BinaryTrading13 @BinaryTrading13 @BinaryTrading13 @BinaryTrading13 @Jake132013	Binary Options Guard‏ @BinaryTrading13 Jake13 @Jake132013	31 Dec 2015	#NUGT,stocks	#stocks	RT https://twitter.com/Jake132013/status/682723552177438720 … NUGT Direxion Daily Gold Miners Bull 3x Shares Bid http://dlvr.it/D8bY50 $NUGT $SMH $GE $LOW #NUGT #stocks … NUGT Direxion Daily Gold Miners Bull 3x Shares Bid http://dlvr.it/D8bY50 $NUGT $SMH $GE $LOW #NUGT #stocks #nasdaq		Retweet Retweeted		Like Liked	/BinaryTrading13/status/682723863042588672
@clayton_dd @clayton_dd @clayton_dd @clayton_dd @clayton_dd	clayton‏ @clayton_dd	31 Dec 2015	#GE,stockmarket,investing	#stockmarket	GE General Electric Co. Day Low http://dlvr.it/D8bcMn $GE $XLY $CEW $CEW #GE #stockmarket #investing		Retweet Retweeted		Like Liked	/clayton_dd/status/682722745365344256
@DozenStocks @DozenStocks @DozenStocks @DozenStocks @DozenStocks	12Stocks.com 🇺🇸‏ @DozenStocks	31 Dec 2015	#Stocks		S&P100 #Stocks Performance $DVN $KMI $OXY $APC $TWX $GE $EXC $COP $SLB $HPQ $FDX $CVX $BK $EMC $XOM $HAL more@ http://12Stocks.com/sp100		Retweet Retweeted		Like Liked	/DozenStocks/status/682713246193827841
@DozenStocks @DozenStocks @DozenStocks @DozenStocks @DozenStocks	12Stocks.com 🇺🇸‏ @DozenStocks	31 Dec 2015	#Stocks		Dow #Stocks Trend $GE $UTX $CAT $CSCO $PFE $PG $DD $CVX $HD $JPM $GS $JNJ $UNH $MCD $TRV $MSFT $VZ $MRK $MMM @ http://12Stocks.com/dow		Retweet Retweeted		Like Liked	/DozenStocks/status/682713173837783040
