# Supplementary material for: Measuring information flux between social media and stock prices with Transfer Entropy
Source: PLoS One. 2021 Sep 23;16(9):e0257686. doi: 10.1371/journal.pone.0257686 (PMC8459996; doi:10.1371/journal.pone.0257686)
Supplement: S1 Data — (ZIP) [file pone.0257686.s001.zip › DATA BASES/18.-GE/dataminer (94).xlsx]

## Sheet: SheetJS
UserName	FullName	Date	First Hashtags	Alt Hashtags	Tweet (Message Text)	Retweets	Retweets (w/ Text)	Likes	Likes (w/ Text)	URL Path
@TripleDTrader @TripleDTrader @TripleDTrader @TripleDTrader @TripleDTrader	Dennis Dick‏ @TripleDTrader	30 Dec 2016			Some huge sell imbalances this morning: $PG -151K, $VZ -242K, $XOM -183K, $WMT -127K, $CVX -117K, $GE -471K, $CAT -95K, $PFE -373K	3 23 23 18 18	Retweet 23 Retweeted 23		Like 18 Liked 18	/TripleDTrader/status/814833635333439489
@FoxBusiness @FoxBusiness @FoxBusiness @FoxBusiness @FoxBusiness	FOX Business‏Verified account @FoxBusiness	20 Dec 2016			Dow Leaders: $NKE $CAT $GS $HD $GE pic.twitter.com/WZMbNnaElZ	8 8 4 4	Retweet 8 Retweeted 8		Like 4 Liked 4	/FoxBusiness/status/811301824082956288
@ta4u_stocks @ta4u_stocks @ta4u_stocks @ta4u_stocks @ta4u_stocks	Richard Gosselin‏ @ta4u_stocks	10 Dec 2016			Some of my weekly technically enticing short term stocks: $F $SDRL $RAD $AAPL $GE $MFC.TO $IVN.TO $PGF.TO $POT.TO $CHH.TO $SYRX (DourDD)	2 2 1 1	Retweet 2 Retweeted 2		Like 1 Liked 1	/ta4u_stocks/status/807635310678900736
@FoxBusiness @FoxBusiness @FoxBusiness @FoxBusiness @FoxBusiness	FOX Business‏Verified account @FoxBusiness	20 Dec 2016			Dow Winners: $AXP $WMT $GE pic.twitter.com/TaGxnFl5AX	4 4 6 6	Retweet 4 Retweeted 4		Like 6 Liked 6	/FoxBusiness/status/811259456772308992
@FoxBusiness @FoxBusiness @FoxBusiness @FoxBusiness @FoxBusiness	FOX Business‏Verified account @FoxBusiness	20 Dec 2016			Dow Winners: $CAT $AXP $GE $JPM $UNHpic.twitter.com/vp6064evME	5 5 6 6	Retweet 5 Retweeted 5		Like 6 Liked 6	/FoxBusiness/status/811253657475969024
@tasciccac @tasciccac @tasciccac @tasciccac @tasciccac @tasciccac	TA Scilab Ichimoku‏ @tasciccac	17 Dec 2016	#DJ30		#DJ30 WKLY Elder Impulse System green $AAPL $AXP $BA $CSCO $CVX $DD $DIS $GE $GS $HD $IBM $INTC $JPM $MCD $MMM $MRK $MSFT $PFE $TRV 1/2	2 2 1 1	Retweet 2 Retweeted 2		Like 1 Liked 1	/tasciccac/status/810074940389097472
@CNBCFastMoney @CNBCFastMoney @CNBCFastMoney @CNBCFastMoney @CNBCFastMoney	CNBC's Fast Money‏Verified account @CNBCFastMoney	20 Dec 2016			These are the best and worst performing stocks since the Dow hit 10K back in March 1999 - $AAPL $UNH $NKE $MMM $BA $PFE $MRK $GE $VZ $CSCOpic.twitter.com/ND8hDQHixd	6 57 57 47 47	Retweet 57 Retweeted 57		Like 47 Liked 47	/CNBCFastMoney/status/811337383966871552
@TraderInPlay @TraderInPlay @TraderInPlay @TraderInPlay @TraderInPlay	Briefing Trader‏ @TraderInPlay	30 Dec 2016			The Dogs of the Dow portfolio candidates coming into view... $BA $CAT $CSCO $CVX $GE $IBM $KO $MCD $MRK $PFE $PG $VZ $XOM $DIApic.twitter.com/u9xG8ZeLlK	7 7 3 3	Retweet 7 Retweeted 7		Like 3 Liked 3	/TraderInPlay/status/814865649654607872
@TripleDTrader @TripleDTrader @TripleDTrader @TripleDTrader @TripleDTrader	Dennis Dick‏ @TripleDTrader	30 Dec 2016			Sell imbalances still large in DOW components - $CAT -97K, $MRK -220K, $CVX -117K, $VZ -220K, $PFE -437K, $IBM -56K, $PG -123K, $GE -432K	3 5 5 4 4	Retweet 5 Retweeted 5		Like 4 Liked 4	/TripleDTrader/status/814838082176512000
@realwillmeade @realwillmeade @realwillmeade @realwillmeade @realwillmeade	Will Meade‏ @realwillmeade	29 Dec 2016			Fast money on CNBC is aptly titled because they will do exactly that lose your money Fast $DIS $FOXA $CMCSA $CHTR $GE $NFLX $AAPL $AMZN $SLW	2 2 2 10 10	Retweet 2 Retweeted 2		Like 10 Liked 10	/realwillmeade/status/814609985841889281
@themotleyfool @themotleyfool @themotleyfool @themotleyfool @themotleyfool	The Motley Fool‏Verified account @themotleyfool	29 Dec 2016			Looking to profit on the oil downturn? 3 of our analysts share their ideas. $GE $VET $NBL http://www.fool.com/investing/2016/12/21/3-oil-stocks-to-buy-just-in-time-for-the-holidays.aspx …	1 2 2 8 8	Retweet 2 Retweeted 2		Like 8 Liked 8	/themotleyfool/status/814546777701543936
@WallStJesus @WallStJesus @WallStJesus @WallStJesus @WallStJesus	JE$US‏ @WallStJesus	27 Dec 2016			LARGEST OI CHANGES IN INDIVIDUAL NAMES: https://www.wallstjesus.com/market-updates/ $VRX $WTW $TWTR $JCP $AAPL $Z $GE $BAC $NKE $BX $BABA $MU $WBMD $WFTpic.twitter.com/2e2x4ng0h0	2 2 8 8	Retweet 2 Retweeted 2		Like 8 Liked 8	/WallStJesus/status/813751842568105985
@ZenTrends @ZenTrends @ZenTrends @ZenTrends @ZenTrends	Cody Freeman‏ @ZenTrends	24 Dec 2016			Several big names looking to trigger Monthly bullish signals $GOOGL $ORLY $HD $GE $NFLX	2 2 7 7	Retweet 2 Retweeted 2		Like 7 Liked 7	/ZenTrends/status/812559932075687936
@CBOE @CBOE @CBOE @CBOE @CBOE	Cboe‏Verified account @CBOE	22 Dec 2016	#earnings,dividend	#dividend	$HSY takeover talk, $MU #earnings, $DLTR, $WMT puts, $GPRO calls @AngieMiles @FreeboardCap #dividend strategies $GE http://bit.ly/2ijIDI2 pic.twitter.com/DprQ1jULUr	4 4 4 4	Retweet 4 Retweeted 4		Like 4 Liked 4	/CBOE/status/811979994968768512
@FoxBusiness @FoxBusiness @FoxBusiness @FoxBusiness @FoxBusiness	FOX Business‏Verified account @FoxBusiness	22 Dec 2016			General Electric and Exelon cashing in on their digital capabilities $GE $EXChttp://fxn.ws/2i5L7ui	10 10 8 8	Retweet 10 Retweeted 10		Like 8 Liked 8	/FoxBusiness/status/811973324175572992
@PeterLBrandt @PeterLBrandt @PeterLBrandt @PeterLBrandt @PeterLBrandt	Peter Brandt‏Verified account @PeterLBrandt	21 Dec 2016			Biggest stock buybacks in 3rd quarter. $AAPL $GE $MSFT $AGN $MCD $C $JPM $AIG $HD $YUMpic.twitter.com/EtBXZrQKJw	1 18 18 19 19	Retweet 18 Retweeted 18		Like 19 Liked 19	/PeterLBrandt/status/811745668016570369
@WallStJesus @WallStJesus @WallStJesus @WallStJesus @WallStJesus	JE$US‏ @WallStJesus	20 Dec 2016			LARGEST CHANGES IN OPEN INTEREST: https://www.wallstjesus.com/market-updates/ $VIX $BAC $SPY $IWM $GDX $HZNP $XLK $EWZ $ETE $GE $FXI $EEM $HAL $OIH $VXXpic.twitter.com/b1LcpcWK2Z	4 4 4 4	Retweet 4 Retweeted 4		Like 4 Liked 4	/WallStJesus/status/811215175042957312
@FactSet @FactSet @FactSet @FactSet @FactSet	FactSet‏Verified account @FactSet	19 Dec 2016			$AAPL and $GE topped the list of $SPX buyback spenders during Q3. http://ow.ly/1HIZ307gPdU pic.twitter.com/deJFNjbwh9	11 11 12 12	Retweet 11 Retweeted 11		Like 12 Liked 12	/FactSet/status/810950396403470336
@FoxBusiness @FoxBusiness @FoxBusiness @FoxBusiness @FoxBusiness	FOX Business‏Verified account @FoxBusiness	19 Dec 2016			3 key takeaways from General Electric's "Minds + Machines" presentation $GE http://fxn.ws/2hN4avW	4 4 3 3	Retweet 4 Retweeted 4		Like 3 Liked 3	/FoxBusiness/status/810908810374066176
@chigrl @chigrl @chigrl @chigrl @chigrl	𝕮𝖍𝖎 🛢️‏ @chigrl	18 Dec 2016	#Aramco		Saudi #Aramco, $GE to launch Saudi Arabia's first wind turbine next month http://ln.is/www.reuters.com/arti/5jrum …	1 3 3 3 3	Retweet 3 Retweeted 3		Like 3 Liked 3	/chigrl/status/810540643068035072
@ScottKirsner @ScottKirsner @ScottKirsner @ScottKirsner @ScottKirsner @ScottKirsner	Scott Kirsner‏Verified account @ScottKirsner	14 Dec 2016			My "annotation" to this piece is that what really brought $GE to BOS is the fabric of the innovation economy here — woven over 100+ yrs.	1 2 2 4 4	Retweet 2 Retweeted 2		Like 4 Liked 4	/ScottKirsner/status/809037181507502080
@tjsnyder @tjsnyder @tjsnyder @tjsnyder @tjsnyder	TJ Snyder‏ @tjsnyder	13 Dec 2016			$GE finds success promoting women using IT, marketing and global postings to groom managers http://www.wsj.com/articles/to-promote-more-women-ge-has-opened-new-career-paths-1481641200 … via @WSJ	2 2 2 2	Retweet 2 Retweeted 2		Like 2 Liked 2	/tjsnyder/status/808873183201914880
@CBOE @CBOE @CBOE @CBOE @CBOE	Cboe‏Verified account @CBOE	13 Dec 2016	#Fed,earnings	#earnings	$DOW closing n on 20k $DJX active, #Fed & rate hike, $BAC, $GE, $PIR pre #earnings straddle, $ARNC, $CPB @AngieMiles http://bit.ly/2htxUeY pic.twitter.com/uV6piqDykT	8 8 5 5	Retweet 8 Retweeted 8		Like 5 Liked 5	/CBOE/status/808754145696108544
@Chasing__Stars @Chasing__Stars @Chasing__Stars @Chasing__Stars @Chasing__Stars	Chasing Stars‏ @Chasing__Stars	12 Dec 2016			Live Stock Analysis of $GE General Electric Co. (GE) 12-12-2016 http://dlvr.it/MsftfK	76 76	Retweet 76 Retweeted 76		Like Liked	/Chasing__Stars/status/808388275316539392
@InvestorHangout @InvestorHangout @InvestorHangout @InvestorHangout @InvestorHangout	Investors Hangout‏ @InvestorHangout	12 Dec 2016	#Periscope		LIVE on #Periscope Stock Talk! Covering: $TSLA $BAC $GE $BABA $BTDGhttps://www.pscp.tv/InvestorHangout/1jMJgZbanZeGL …	78 78	Retweet 78 Retweeted 78		Like Liked	/InvestorHangout/status/808367825224134657
@Chasing__Stars @Chasing__Stars @Chasing__Stars @Chasing__Stars @Chasing__Stars	Chasing Stars‏ @Chasing__Stars	12 Dec 2016	#MondayMorning		If you are following these stocks on #MondayMorning $AAPL $AMZN $FB $GLD $GOOG $TSLA $BAC $GE $BABA Get in here! http://investorshangout.com/NASDAQ-DIP-and-RIP-87909/ …pic.twitter.com/6P7M6hjjx8	78 78 4 4	Retweet 78 Retweeted 78		Like 4 Liked 4	/Chasing__Stars/status/808318466717532164
@CNBCnow @CNBCnow @CNBCnow @CNBCnow @CNBCnow	CNBC Now‏Verified account @CNBCnow	9 Dec 2016			General Electric raises dividend by $4% to $0.24 • $GE	1 12 12 21 21	Retweet 12 Retweeted 12		Like 21 Liked 21	/CNBCnow/status/807260829762588672
@bespokeinvest @bespokeinvest @bespokeinvest @bespokeinvest @bespokeinvest	Bespoke‏ @bespokeinvest	9 Dec 2016			The way the DJIA is weighted, a 13% in Goldman would have the same impact on the index as $GE going to zero. $GShttps://www.bespokepremium.com/think-big-blog/the-goldman-sachs-industrial-average/ …	4 4 7 7	Retweet 4 Retweeted 4		Like 7 Liked 7	/bespokeinvest/status/807190614852964352
@FoxBusiness @FoxBusiness @FoxBusiness @FoxBusiness @FoxBusiness	FOX Business‏Verified account @FoxBusiness	8 Dec 2016			Industrial stocks since election day: $GE $UTX $CATpic.twitter.com/xHxzoJ7lgL	1 24 24 40 40	Retweet 24 Retweeted 24		Like 40 Liked 40	/FoxBusiness/status/806914492345028608
@MattMargolis24 @MattMargolis24 @MattMargolis24 @MattMargolis24 @MattMargolis24	Matt Margolis‏ @MattMargolis24	8 Dec 2016	#DHL,RICOH,BECHTLE,SAP	#RICOH	Impressive list of $VUZI enterprise customers $GE $INTC $PSX $PFE $DUK $BA $EADSY $JNJ $RHHBY #DHL $VLKAY #RICOH #BECHTLE #SAP $DDAIY $ZFSVFpic.twitter.com/wkbOJUzgBS	2 5 5 10 10	Retweet 5 Retweeted 5		Like 10 Liked 10	/MattMargolis24/status/806857958139330563
@AdamElster @AdamElster @AdamElster @AdamElster @AdamElster	Adam Elster‏ @AdamElster	5 Dec 2016			“If you went to bed last night an industrial company, you’re going to wake up this morning a software & analytics company” $GE's @JeffImmelt	4 4 6 6	Retweet 4 Retweeted 4		Like 6 Liked 6	/AdamElster/status/805887680412258305
@IBDinvestors @IBDinvestors @IBDinvestors @IBDinvestors @IBDinvestors	Investors.com‏Verified account @IBDinvestors	2 Dec 2016			Here's How Much Trump Tax Cuts Could Boost The Stock Market http://ow.ly/BTuD306L85V $AAPL $GOOGL $GE $AMGN $CSCOpic.twitter.com/ENN1ggBzHk	6 6 4 4	Retweet 6 Retweeted 6		Like 4 Liked 4	/IBDinvestors/status/804765055686479873
@WallStJesus @WallStJesus @WallStJesus @WallStJesus @WallStJesus	JE$US‏ @WallStJesus	1 Dec 2016			MARKET UP, BUY FINANCIALS .. MARKET DOWN, BUY FINANCIALS .. | $GLD DIP BUYERS PAY FOR TIME | https://www.wallstjesus.com/action-in-review/dec-1st-2016/ … $PRU $BAC $WFC $LNG $GE pic.twitter.com/WgoXRtftuj	3 3 6 6	Retweet 3 Retweeted 3		Like 6 Liked 6	/WallStJesus/status/804435496730509314
@HughJRobbins @HughJRobbins @HughJRobbins @HughJRobbins @HughJRobbins	Hugh J. Robbins‏ @HughJRobbins	15 Nov 2016	#stocks,investing,tradeideas	#investing	$GE is acquiring Bit Stew Systems for $153M, The Globe and Mail reports #stocks #investing #tradeideashttps://goo.gl/Lb41m2	2 2 3 3	Retweet 2 Retweeted 2		Like 3 Liked 3	/HughJRobbins/status/798513298484367360
@sallyshin @sallyshin @sallyshin @sallyshin @sallyshin	Sally Shin‏Verified account @sallyshin	14 Nov 2016			We are live from GE's Minds + Machines event tomorrow. Don't miss @carlquintanilla's interview with Jeff Immelt on @SquawkAlley $GE pic.twitter.com/hVS4k9qY79	1 4 4 8 8	Retweet 4 Retweeted 4		Like 8 Liked 8	/sallyshin/status/798300994358624257
@marcoannunziata @marcoannunziata @marcoannunziata @marcoannunziata @marcoannunziata @AaronStrout	marco annunziata‏ @marcoannunziata Aaron Strout @AaronStrout	11 Nov 2016			my reply: people trust $GE technology with their lives every day, our medical devices and jet engines -- the trust that matters https://twitter.com/AaronStrout/status/796768814432038912 … .@DavidKirkpatric bluntly tells @marcoannunziata of GE & @farrell_diana of JPM that people are skeptical of their objectivity #Techonomy16	1 2 2 4 4	Retweet 2 Retweeted 2		Like 4 Liked 4	/marcoannunziata/status/797157836258213888
@SILENTGRINDENT @SILENTGRINDENT @SILENTGRINDENT @SILENTGRINDENT @SILENTGRINDENT	$GE 🤐 💰‏ @SILENTGRINDENT	10 Nov 2016	#SGE		"Frankie $teeze $GE" shirts available for order DM what sz+color (if available) y'all prefer! Will get it to you (personally) ASAP #SGEpic.twitter.com/k3t37ifgqp	6 6 5 5	Retweet 6 Retweeted 6		Like 5 Liked 5	/SILENTGRINDENT/status/796760758948364288
@iancassel @iancassel @iancassel @iancassel @iancassel @iancassel	Ian Cassel‏Verified account @iancassel	7 Nov 2016			these microcaps employ ~2.5 million people, more than $GOOG $AAPL $MSFT $GE $IBM $GM $PFE $CSCO $BRK combined	2 2 10 10	Retweet 2 Retweeted 2		Like 10 Liked 10	/iancassel/status/795675956107243520
@jeff8ham @jeff8ham @jeff8ham @jeff8ham @jeff8ham	Jeff Hamilton‏ @jeff8ham	5 Nov 2016	#StockMarket,Trump	#Trump	Spent much of the day combing through potential #StockMarket bargains to buy on a 10% #Trump pullback $SBUX $NIKE $AAPL $RDS $DIS $C $T $GE	1 1 3 3	Retweet 1 Retweeted 1		Like 3 Liked 3	/jeff8ham/status/795120099212464129
@StockTwits @StockTwits @StockTwits @StockTwits @StockTwits	StockTwits‏Verified account @StockTwits	3 Nov 2016			The 4 largest companies in 2006: $XOM $GE $MSFT $C The 4 largest companies today: $AAPL $GOOGL $MSFT $AMZN http://stocktwits.com/d_ramsden/message/66177136?utm_medium=community-twitter&utm_source=twitter.com&utm_campaign=outboundteam …	23 23 29 29	Retweet 23 Retweeted 23		Like 29 Liked 29	/StockTwits/status/794261363522732032
@YahooFinance @YahooFinance @YahooFinance @YahooFinance @YahooFinance	Yahoo Finance‏Verified account @YahooFinance	1 Nov 2016			GE has paid Wall Street bankers $3.6 billion in fees in the last decade https://yhoo.it/2eQt8IZ @SallyPancakes $GE pic.twitter.com/iJ7NRojQ5o	6 6 3 3	Retweet 6 Retweeted 6		Like 3 Liked 3	/YahooFinance/status/793460343427203072
@BHGECO @BHGECO @BHGECO @BHGECO @BHGECO	BHGE‏Verified account @BHGECO	31 Oct 2016			$GE tech and Baker Hughes to provide best-in-class physical & digital solutions for customers: http://ow.ly/A4ek305IxRX pic.twitter.com/aHWjKIFOcF	1 21 21 19 19	Retweet 21 Retweeted 21		Like 19 Liked 19	/BHGECO/status/793211041878568961
@FoxBusiness @FoxBusiness @FoxBusiness @FoxBusiness @FoxBusiness	FOX Business‏Verified account @FoxBusiness	31 Oct 2016	#oil		With #oil spinoff, GE CEO Immelt revamps his strategy. $GE http://fxn.ws/2eMKruL	1 6 6 7 7	Retweet 6 Retweeted 6		Like 7 Liked 7	/FoxBusiness/status/793125381725302784
@IvanTheK @IvanTheK @IvanTheK @IvanTheK @IvanTheK	Ivan the K™ 🆒‏ @IvanTheK	31 Oct 2016			"Here's your grandpappy's hammer, son. You're gonna need it when GE transfers you to the Baker Hughes joint venture." $GE $BHIpic.twitter.com/Hk9PpddZS1	4 4 14 14	Retweet 4 Retweeted 4		Like 14 Liked 14	/IvanTheK/status/793106270471524352
@CNBCnow @CNBCnow @CNBCnow @CNBCnow @CNBCnow	CNBC Now‏Verified account @CNBCnow	31 Oct 2016			JUST IN: Major $GE shareholder Nelson Peltz weighs in on the company's deal with Baker Hughes. (via @ScottWapnerCNBC)pic.twitter.com/YrTmCBs5uQ	5 21 21 27 27	Retweet 21 Retweeted 21		Like 27 Liked 27	/CNBCnow/status/793086386844729345
@JeffImmelt @JeffImmelt @JeffImmelt @JeffImmelt @JeffImmelt	Jeff Immelt‏Verified account @JeffImmelt	31 Oct 2016			I have tremendous respect for the @BHInc team. $GE knows them very well, and we are excited for what’s next. http://invent.ge/2f8FqcG	17 17 37 37	Retweet 17 Retweeted 17		Like 37 Liked 37	/JeffImmelt/status/793086211489460224
@jimcramer @jimcramer @jimcramer @jimcramer @jimcramer @JeffImmelt	Jim Cramer‏Verified account @jimcramer Jeff ImmeltVerified account @JeffImmelt	31 Oct 2016			.@JeffImmelt Let's see that CNBC tweet again!! We like this $GE-$BHI deal!! https://twitter.com/JeffImmelt/status/793041909132333056 … Excited to bring customers & investors more value by combining @ge_oilandgas + @BHInc. Signing in Houston last night pic.twitter.com/UyTk6MMUrx	4 4 4 7 7	Retweet 4 Retweeted 4		Like 7 Liked 7	/jimcramer/status/793082235729707008
@FoxBusiness @FoxBusiness @FoxBusiness @FoxBusiness @FoxBusiness	FOX Business‏Verified account @FoxBusiness	31 Oct 2016	#oil,gas	#gas	GE to combine #oil and #gas business With Baker Hughes. $GE $BHIhttp://fxn.ws/2f4fBft	1 6 6 5 5	Retweet 6 Retweeted 6		Like 5 Liked 5	/FoxBusiness/status/793072537257205761
@CNNBusiness @CNNBusiness @CNNBusiness @CNNBusiness @CNNBusiness	CNN Business‏Verified account @CNNBusiness	31 Oct 2016			.@generalelectric and Baker Hughes say the deal will allow them to cut costs by $1.6 billion a year. http://cnnmon.ie/2f42qeI $BHI $GE	1 19 19 16 16	Retweet 19 Retweeted 19		Like 16 Liked 16	/CNNBusiness/status/793051642404929536
@BHGECO @BHGECO @BHGECO @BHGECO @BHGECO	BHGE‏Verified account @BHGECO	31 Oct 2016			Baker Hughes and $GE agree to create new fullstream digital industrial service company. Read the release here: http://ow.ly/uc3H305GO3R	48 48 25 25	Retweet 48 Retweeted 48		Like 25 Liked 25	/BHGECO/status/793038813341908992
@DanaMattioli @DanaMattioli @DanaMattioli @DanaMattioli @DanaMattioli	Dana Mattioli‏Verified account @DanaMattioli	30 Oct 2016			Our full story on the General Electric-Baker Hughes deal coming tomorrow http://on.wsj.com/2fuU2HL $GE $BHI	1 40 40 24 24	Retweet 40 Retweeted 40		Like 24 Liked 24	/DanaMattioli/status/792917092106375168
@CNBCnow @CNBCnow @CNBCnow @CNBCnow @CNBCnow	CNBC Now‏Verified account @CNBCnow	30 Oct 2016			MORE: GE deal to combine oil & gas biz w/ Baker Hughes to be announced tomorrow, DJ reports; $GE, $BHI have announced 8:30a ET investor call	53 53 19 19	Retweet 53 Retweeted 53		Like 19 Liked 19	/CNBCnow/status/792913484065415170
@QTRResearch @QTRResearch @QTRResearch @QTRResearch @QTRResearch	Quoth the Raven‏ @QTRResearch	30 Oct 2016			CNBC: GE nears deal to combine its oil & gas business with Baker Hughes; entity resulting from deal will trade publicly - Dow Jones $GE $BHI	1 4 4 9 9	Retweet 4 Retweeted 4		Like 9 Liked 9	/QTRResearch/status/792913120008269824
@BKBrianKelly @BKBrianKelly @BKBrianKelly @BKBrianKelly @BKBrianKelly	Brian Kelly‏Verified account @BKBrianKelly	28 Oct 2016	#Zcash		New digital currency #Zcash released today. Implied market cap = $400b BIGGER than $FB at $377b $JPM at $249b $GE at $261b	5 13 13 25 25	Retweet 13 Retweeted 13		Like 25 Liked 25	/BKBrianKelly/status/792156322762555396
@TheStreet @TheStreet @TheStreet @TheStreet @TheStreet	TheStreet‏Verified account @TheStreet	28 Oct 2016			.@JimCramer says it could be the wrong time for GE to unload its oil business on Baker Hughes: http://trib.al/rcSdXOq $GE $BHIpic.twitter.com/civDbXgZRC	2 13 13 22 22	Retweet 13 Retweeted 13		Like 22 Liked 22	/TheStreet/status/792127060214898689
@FoxBusiness @FoxBusiness @FoxBusiness @FoxBusiness @FoxBusiness	FOX Business‏Verified account @FoxBusiness	28 Oct 2016			.@generalelectric may give @BHInc a big bear hug $BHI $GE @WilliamBlairCohttp://fxn.ws/2fnsPGZ	6 6 9 9	Retweet 6 Retweeted 6		Like 9 Liked 9	/FoxBusiness/status/792092322984894465
@eWhispers @eWhispers @eWhispers @eWhispers @eWhispers	Earnings Whispers‏ @eWhispers	15 Oct 2016	#earnings		#earnings $NFLX $AMD $BAC $INTC $IBM $JNJ $GS $MSFT $HAS $SKX $DPZ $GE $AAL $UNH $LII $EBAY http://eps.sh/cal pic.twitter.com/yzUI6JmL3g	2 61 61 51 51	Retweet 61 Retweeted 61		Like 51 Liked 51	/eWhispers/status/787374197718732804
@businessinsider @businessinsider @businessinsider @businessinsider @businessinsider	Business Insider‏Verified account @businessinsider	13 Oct 2016			The roles of cloud computing and fog computing in the Internet of Things revolution $IBM $GE http://read.bi/2dnw7aX pic.twitter.com/rGlcqiyScT	1 10 10 9 9	Retweet 10 Retweeted 10		Like 9 Liked 9	/businessinsider/status/786656805392965633
@businessinsider @businessinsider @businessinsider @businessinsider @businessinsider	Business Insider‏Verified account @businessinsider	6 Oct 2016			GE and Caterpillar have invested in an autonomous robot startup $GE $CAT http://read.bi/2cUPKbR pic.twitter.com/1NRepasj4z	1 14 14 22 22	Retweet 14 Retweeted 14		Like 22 Liked 22	/businessinsider/status/784264590217535488
@JeffImmelt @JeffImmelt @JeffImmelt @JeffImmelt @JeffImmelt	Jeff Immelt‏Verified account @JeffImmelt	6 Oct 2016	#IAMAAF		At $GE’s @aafsymposium 25th anniversary celebration with @UncleRUSH and @tammytpollock. #IAMAAFpic.twitter.com/hqF3QpQHx2	1 19 19 73 73	Retweet 19 Retweeted 19		Like 73 Liked 73	/JeffImmelt/status/784146411705303040
@Broug @Broug @Broug @Broug @Broug	George Dickey‏ @Broug	6 Oct 2016			$GE Networking Event @AstonUniversity Monday 17 Oct 2016 17:30 - 19:30 Register http://bit.ly/GE_A2 Apply http://ge.com/ukinterns pic.twitter.com/wP4sxnWa3l	5 5 1 1	Retweet 5 Retweeted 5		Like 1 Liked 1	/Broug/status/783949152413708288
@chartseer @chartseer @chartseer @chartseer @chartseer	chartseer 📈 👀 📉‏ @chartseer	4 Oct 2016			Short setups http://finviz.com/screener.ashx?v=211&t=GE,AME,WFM,DOW,ORCL,PPG,DHI,TJX,MAR,INTU,LVLT,WYN,XRAY,THC,HCA,UA,LNG,LPX … $GE $AME $WFM $DOW $ORCL $PPG $TJX $INTU $LVLT $LPX $DHI $MAR $WYN $XRAY $THC $UA $LNG $UApic.twitter.com/rxWx3s7TtP	2 2 3 3	Retweet 2 Retweeted 2		Like 3 Liked 3	/chartseer/status/783413351380430849
@MarkNewtonCMT @MarkNewtonCMT @MarkNewtonCMT @MarkNewtonCMT @MarkNewtonCMT	Mark Newton‏ @MarkNewtonCMT	4 Oct 2016	#INDUSTRIALS		Equal-weighted #INDUSTRIALS breaking out vs $SPX Stripping out effects of $GE to see how this group has begun to surge as Transports lead pic.twitter.com/QuLcClBVe3	1 5 5 5 5	Retweet 5 Retweeted 5		Like 5 Liked 5	/MarkNewtonCMT/status/783290897937100800
@Jacob_Mintz @Jacob_Mintz @Jacob_Mintz @Jacob_Mintz @Jacob_Mintz	jacob mintz‏ @Jacob_Mintz	4 Oct 2016			My article "How to Hedge a Clinton or Trump Presidency" http://chc.li/2dblYeV $SPY $QQQ $NFLX $GLD $VIX $GE $WFCpic.twitter.com/Qdah38z2wd	4 4 2 2	Retweet 4 Retweeted 4		Like 2 Liked 2	/Jacob_Mintz/status/783289571387768834
@JeffImmelt @JeffImmelt @JeffImmelt @JeffImmelt @JeffImmelt	Jeff Immelt‏Verified account @JeffImmelt	3 Oct 2016			Great advice from one of our technology leaders @DMerfeldGE. I’ve known Danielle and have seen her grow at $GE. http://www.fastcompany.com/3064111/four-work-habits-to-build-at-each-stage-of-your-career ….	39 39 55 55	Retweet 39 Retweeted 39		Like 55 Liked 55	/JeffImmelt/status/782974747609006080
@IanGertler @IanGertler @IanGertler @IanGertler @IanGertler @jill_rowley	𝘐𝘢𝘯 𝘎𝘦𝘳𝘵𝘭𝘦𝘳 ☕️ 📲‏ @IanGertler	1 Oct 2016	#IIoT		@mdolbec @Forbes Excited about what the $GE team is doing to address the many #IIoT challenges; HUGE opps!pic.twitter.com/TqSJ87jicy	5 5 7 7	Retweet 5 Retweeted 5		Like 7 Liked 7	/IanGertler/status/782259513831354368
@allstarcharts @allstarcharts @allstarcharts @allstarcharts @allstarcharts @charliebilello	J.C. Parets‏ @allstarcharts Charlie BilelloVerified account @charliebilello	29 Sep 2016			interesting volume spike. Reminds me of $GE early March '09. Same outcome or more selling coming? @MktOutperform $DBhttps://twitter.com/MktOutperform/status/781586773382205440?lang=en … New all-time closing low for Deutsche Bank on the highest volume day in its history, over 51 million shares traded. pic.twitter.com/JTrngSIOU7	4 4 6 6	Retweet 4 Retweeted 4		Like 6 Liked 6	/allstarcharts/status/781587283665301508
@CNBC @CNBC @CNBC @CNBC @CNBC	CNBC‏Verified account @CNBC	23 Sep 2016			General Electric downgraded to AA- from AA+ by S&P, outlook stable. $GE	4 15 15 10 10	Retweet 15 Retweeted 15		Like 10 Liked 10	/CNBC/status/779452807380344832
@eligerzon @eligerzon @eligerzon @eligerzon @eligerzon @eligerzon	Eli Gerzon‏ @eligerzon	22 Sep 2016	#RentersDayofAction,MakeGEpay	#MakeGEpay	Since people in Boston can't afford rent we're sleeping at $GE's new HQ where they're getting FREE RENT! #RentersDayofAction #MakeGEpaypic.twitter.com/0ofMTLGwgX	12 12 12 12	Retweet 12 Retweeted 12		Like 12 Liked 12	/eligerzon/status/779156283115106305
@eligerzon @eligerzon @eligerzon @eligerzon @eligerzon @eligerzon	Eli Gerzon‏ @eligerzon	22 Sep 2016	#MakeGEpay,RentersDayofAction	#RentersDayofAction	$GE RENT FREE BUT NOT ME! Thanks to @AceEJ for the banner! #MakeGEpay #RentersDayofActionpic.twitter.com/i5LxlrKvYv	1 10 10 9 9	Retweet 10 Retweeted 10		Like 9 Liked 9	/eligerzon/status/779087065329889280
@makeGEpay @makeGEpay @makeGEpay @makeGEpay @makeGEpay	Make GE Pay‏ @makeGEpay	22 Sep 2016	#makeGEpay,RentersDayofAction	#RentersDayofAction	Just arriving now at the site of $GE's new HQ in Boston to say: #makeGEpay! Rent! Taxes! #RentersDayofActionpic.twitter.com/41ET8H8PFt	1 1 6 6	Retweet 1 Retweeted 1		Like 6 Liked 6	/makeGEpay/status/779086572033601536
@JVPBoston @JVPBoston @JVPBoston @JVPBoston @JVPBoston	JVP Boston‏ @JVPBoston	22 Sep 2016	#MakeGEpay,RentersDayofAction	#RentersDayofAction	Guess how much rent $GE is paying? ZERO! #MakeGEpay #RentersDayofAction Bostonpic.twitter.com/T5msNV7r31	1 9 9 10 10	Retweet 9 Retweeted 9		Like 10 Liked 10	/JVPBoston/status/779081007601508352
@FactSet @FactSet @FactSet @FactSet @FactSet	FactSet‏Verified account @FactSet	20 Sep 2016			$AAPL, $GE spent more on buybacks in Q2 than any other $SPX company ($10.9b and $7.6b, respectively). http://ow.ly/yFLg304oF4P pic.twitter.com/tWeALFw3Tn	1 18 18 23 23	Retweet 18 Retweeted 18		Like 23 Liked 23	/FactSet/status/778375833715142656
@USA_Movement @USA_Movement @USA_Movement @USA_Movement @USA_Movement	USA Made Movement‏ @USA_Movement	17 Sep 2016	#GE,3D,GeneralElectric,4IR,technology,innovation,disruption,3dprinting	#3D	#GE Goes #3D - #GeneralElectric $GE http://ow.ly/tkWi303ZhDS #4IR #technology #innovation #disruption #3dprinting... by @BrianDColwell	4 4 2 2	Retweet 4 Retweeted 4		Like 2 Liked 2	/USA_Movement/status/777205900939563008
@TripleDTrader @TripleDTrader @TripleDTrader @TripleDTrader @TripleDTrader	Dennis Dick‏ @TripleDTrader	15 Sep 2016			Notable opening imbalances: $TWTR +131K, $WFC -201K, $BAC +122K, $GE +117K, $HPQ -81K	4 4 6 6	Retweet 4 Retweeted 4		Like 6 Liked 6	/TripleDTrader/status/776410765972475906
@WallStJesus @WallStJesus @WallStJesus @WallStJesus @WallStJesus	JE$US‏ @WallStJesus	9 Sep 2016			TODAY'S SIZE SWEEPERS: https://www.wallstjesus.com/market-updates/ $EEM $FTR $GE $DB $INTC $HFCpic.twitter.com/sd8gNLbLn7	3 3 3 3	Retweet 3 Retweeted 3		Like 3 Liked 3	/WallStJesus/status/774398480966123520
@bznotes @bznotes @bznotes @bznotes @bznotes	Bilal Zuberi‏ @bznotes	6 Sep 2016			Great move by $GE in acquiring metal 3D printing IP & biz for ~$1.4B from ARCAM and SLM. Metal3D space goes to next level! cc: @DesktopMetal	10 10	Retweet Retweeted		Like 10 Liked 10	/bznotes/status/773255731717877760
@RyanVlastelica @RyanVlastelica @RyanVlastelica @RyanVlastelica @RyanVlastelica	Ryan Vlastelica‏Verified account @RyanVlastelica	6 Sep 2016			3D printer ETF $PRNT has been printing money since it launched, and $GE's acquisitions sent it to a new high today http://on.mktw.net/2cxWIji	12 12 14 14	Retweet 12 Retweeted 12		Like 14 Liked 14	/RyanVlastelica/status/773193684082892800
@GErenewables @GErenewables @GErenewables @GErenewables @GErenewables	GE Renewable Energy‏Verified account @GErenewables	24 Aug 2016			"Blade by blade, $GE is building part of its future a few miles off the Rhode Island coast" http://renew.ge/2bgczqz pic.twitter.com/Y15ke2EPuI	9 9 9 9	Retweet 9 Retweeted 9		Like 9 Liked 9	/GErenewables/status/768549736278294528
@nanexllc @nanexllc @nanexllc @nanexllc @nanexllc	Eric Scott Hunsader‏ @nanexllc	24 Aug 2016			The normally calm $GE stock varied in price by 8% or more in a single second on Aug 24 pic.twitter.com/tKtS7G7Gyo	3 6 6 11 11	Retweet 6 Retweeted 6		Like 11 Liked 11	/nanexllc/status/768397941304389632
@makeGEpay @makeGEpay @makeGEpay @makeGEpay @makeGEpay	Make GE Pay‏ @makeGEpay	23 Aug 2016	#makeGEpay,mapoli	#mapoli	Another reason to #makeGEpay: Massachusetts has some of the highest income inequality in the US #mapoli $GE: http://www.bostonglobe.com/business/2016/06/16/few-states-match-mass-income-inequality/wMIQkxtzUlwP4ZS4SN0khP/story.html …	1 4 4 2 2	Retweet 4 Retweeted 4		Like 2 Liked 2	/makeGEpay/status/768094569804271616
@WSJ @WSJ @WSJ @WSJ @WSJ	The Wall Street Journal‏Verified account @WSJ	22 Aug 2016			New York says ‘work is not done’ on GE’s Hudson River cleanup http://on.wsj.com/2bgIfbk $GE	30 30 19 19	Retweet 30 Retweeted 30		Like 19 Liked 19	/WSJ/status/767859676784562176
@JeffImmelt @JeffImmelt @JeffImmelt @JeffImmelt @JeffImmelt @MassGovernor	Jeff Immelt‏Verified account @JeffImmelt Charlie BakerVerified account @MassGovernor	22 Aug 2016			$GE’s first day in Boston & I couldn’t be more excited. Thanks @MassGovernor @marty_walsh & everyone who welcomed ushttps://twitter.com/MassGovernor/status/767735177099481088 … Great to welcome @generalelectric & their employees to Boston & the Massachusetts #innovation economy this morning. pic.twitter.com/TrXPHFXCts	9 53 53 108 108	Retweet 53 Retweeted 53		Like 108 Liked 108	/JeffImmelt/status/767816535465426944
@TomHarrisICSC @TomHarrisICSC @TomHarrisICSC @TomHarrisICSC @TomHarrisICSC	Tom Harris‏ @TomHarrisICSC	20 Aug 2016			Coal Is A Growth Market For General Electric http://seekingalpha.com/article/4001011-coal-growth-market-general-electric?source=tweet … $GE	1 5 5 4 4	Retweet 5 Retweeted 5		Like 4 Liked 4	/TomHarrisICSC/status/767138622516715520
@WallStJesus @WallStJesus @WallStJesus @WallStJesus @WallStJesus	JE$US‏ @WallStJesus	20 Aug 2016			TOP DROPS IN NYSE SHORTS: $GE $HPE $FCX $ABBV $XOM $JOY $ABX $UA $BLL $PG $ORCL $BP $JPM $C $BMY $HAL $CS $WNR $WYNpic.twitter.com/6WHWrUzbO6	5 5 4 4	Retweet 5 Retweeted 5		Like 4 Liked 4	/WallStJesus/status/767133062459252736
@IBDinvestors @IBDinvestors @IBDinvestors @IBDinvestors @IBDinvestors	Investors.com‏Verified account @IBDinvestors	20 Aug 2016			General Electric stock has barely moved for weeks. But don't go to sleep on $GE http://ow.ly/jqwl303qEFA $FB $GOOGLpic.twitter.com/BOA6JWX4xD	1 5 5 5 5	Retweet 5 Retweeted 5		Like 5 Liked 5	/IBDinvestors/status/767119917791543300
@OpenOutcrier @OpenOutcrier @OpenOutcrier @OpenOutcrier @OpenOutcrier	Open Outcrier‏ @OpenOutcrier	19 Aug 2016			$FSLR Hearing takeover chatter with $GE mentioned, unconfirmed	3 3 3 8 8	Retweet 3 Retweeted 3		Like 8 Liked 8	/OpenOutcrier/status/766643817202249728
@allstarcharts @allstarcharts @allstarcharts @allstarcharts @allstarcharts	J.C. Parets‏ @allstarcharts	16 Aug 2016			NEW POST: Why The Dow Jones Industrial Average Is Underrated http://allstarcharts.com/dow-jones-industrial-average-underapreciated/ … $DJIA $YM_F $DIA $AAPL $XOM $DD $BA $GE	1 6 6 5 5	Retweet 6 Retweeted 6		Like 5 Liked 5	/allstarcharts/status/765560618380238848
@AtlBizChron @AtlBizChron @AtlBizChron @AtlBizChron @AtlBizChron	AtlBizChron‏ @AtlBizChron	16 Aug 2016			.@generalelectric said to be eyeing Buckhead for 250-job IT headquarters http://bizj.us/1ntnwy $GE pic.twitter.com/v3KGMoR4Os	9 9 11 11	Retweet 9 Retweeted 9		Like 11 Liked 11	/AtlBizChron/status/765537655182372864
@MarkArbeter @MarkArbeter @MarkArbeter @MarkArbeter @MarkArbeter	Mark Arbeter, CMT‏ @MarkArbeter	11 Aug 2016			Saw this chart from Pach on ST. $GE correlation with $SPX. When it comes unglued, have seen pullbacks many times.pic.twitter.com/kASXlhruY1	2 13 13 24 24	Retweet 13 Retweeted 13		Like 24 Liked 24	/MarkArbeter/status/763807554531045376
@cnntech @cnntech @cnntech @cnntech @cnntech	CNN Tech‏Verified account @cnntech	7 Aug 2016			.@generalelectric CEO Jeff Immelt says all new hires will learn to code: http://cnnmon.ie/2aEoADJ @jackiewattles $GE pic.twitter.com/oSG5GqRZch	25 25 19 19	Retweet 25 Retweeted 25		Like 19 Liked 19	/cnntech/status/762441448004329473
@ScottKirsner @ScottKirsner @ScottKirsner @ScottKirsner @ScottKirsner	Scott Kirsner‏Verified account @ScottKirsner	3 Aug 2016			Architect & writer @rachelslade1 joined us on @radioboston today to assess the design of the new $GE HQ in BOS: http://www.wbur.org/radioboston/2016/08/03/ge-design …	1 2 2 3 3	Retweet 2 Retweeted 2		Like 3 Liked 3	/ScottKirsner/status/760975304374509569
@ScottKirsner @ScottKirsner @ScottKirsner @ScottKirsner @ScottKirsner	Scott Kirsner‏Verified account @ScottKirsner	2 Aug 2016			Yesterday was the "soft opening" for $GE's temporary HQ on Farnsworth St in BOS, with a few people moving in. "Real" move-in starts 8/22.	1 1 1 5 5	Retweet 1 Retweeted 1		Like 5 Liked 5	/ScottKirsner/status/760494129293979648
@jimcramer @jimcramer @jimcramer @jimcramer @jimcramer @JamesMGentile @jimcramer	Jim Cramer‏Verified account @jimcramer James M. Gentile @JamesMGentile	1 Aug 2016			Here's a potential deal that makes too sense not to do... $GE-$NOV https://twitter.com/JamesMGentile/status/760205311835791360 … @TSTRealMoney Makes sense for $GE from a strategic perspective. A great time in the cycle to acquire assets like $NOV.	1 2 2 5 5	Retweet 2 Retweeted 2		Like 5 Liked 5	/jimcramer/status/760226194553962497
@WallStJesus @WallStJesus @WallStJesus @WallStJesus @WallStJesus	JE$US‏ @WallStJesus	31 Jul 2016	#NYSE		TOP DROPS IN #NYSE SHORTS: $GE $MRO $SWN $ABBV $LVS $WFT $MBLY $TWTR $BCS $WMT $T $WMB $TCK $UA $HPE $RIG $WNR $AETpic.twitter.com/IERosynhCR	2 2 5 5	Retweet 2 Retweeted 2		Like 5 Liked 5	/WallStJesus/status/759780034777415680
@StockTwits @StockTwits @StockTwits @StockTwits @StockTwits	StockTwits‏Verified account @StockTwits	18 Jul 2016			UPCOMING EARNINGS Mon - $BAC $NFLX $YHOO $IBM Tue - $JNJ $MSFT Wed - $INTC $EBAY Thu - $CMG $BIIB $V $T Fri - $GE http://stocktwits.com/eWhispers/message/58579910?utm_medium=community-twitter&utm_source=t.co&utm_campaign=outboundteam …	40 40 26 26	Retweet 40 Retweeted 40		Like 26 Liked 26	/StockTwits/status/755015030655942657
@StockTwits @StockTwits @StockTwits @StockTwits @StockTwits	StockTwits‏Verified account @StockTwits	16 Jul 2016			Earnings season is here. Netflix, Microsoft, Visa, and GE all report next week: http://stocktwits.com/eWhispers/message/58579910?utm_medium=community-twitter&utm_source=t.co&utm_campaign=outboundteam … $GE $V… pic.twitter.com/ZbYHgl9KW8	52 52 85 85	Retweet 52 Retweeted 52		Like 85 Liked 85	/StockTwits/status/754366530129756163
@makeGEpay @makeGEpay @makeGEpay @makeGEpay @makeGEpay	Make GE Pay‏ @makeGEpay	15 Jul 2016	#mapoli,MakeGEpay	#MakeGEpay	The #mapoli Economic Development Bill S2423 includes oversight of tax breaks incl $GE #MakeGEpay:pic.twitter.com/jMUl7tdE0V	1 9 9 6 6	Retweet 9 Retweeted 9		Like 6 Liked 6	/makeGEpay/status/754030367326298113
@businessinsider @businessinsider @businessinsider @businessinsider @businessinsider	Business Insider‏Verified account @businessinsider	15 Jul 2016			Major IT providers announce new IoT platforms partnerships $GE $T http://read.bi/29GGKT3 pic.twitter.com/zHNKCdEL9t	13 13 15 15	Retweet 13 Retweeted 13		Like 15 Liked 15	/businessinsider/status/753854157178675201
@businessinsider @businessinsider @businessinsider @businessinsider @businessinsider	Business Insider‏Verified account @businessinsider	13 Jul 2016			Research firm questions GE's Predix platform $GE http://read.bi/29DYbUh pic.twitter.com/YRzZJbvEwB	9 9 10 10	Retweet 9 Retweeted 9		Like 10 Liked 10	/businessinsider/status/753461644571897860
@evankirstel @evankirstel @evankirstel @evankirstel @evankirstel	Evan Kirstel‏ @evankirstel	12 Jul 2016	#Microsoft,cloud,Amazon,AWS	#Amazon	#Microsoft’s deal with GE shows #cloud isn't all just about #Amazon $MSFT. $GE, $AMZN https://www.thestreet.com/story/13635280/1/jhonsa-microsoft-rsquo-s-deal-with-ge-shows-the-cloud-isn-t-all-just-about-amazon-and-google.html … #AWSpic.twitter.com/o4nbRb07rt	8 8 5 5	Retweet 8 Retweeted 8		Like 5 Liked 5	/evankirstel/status/752944749095419904
@ScottKirsner @ScottKirsner @ScottKirsner @ScottKirsner @ScottKirsner	Scott Kirsner‏Verified account @ScottKirsner	12 Jul 2016			Asked $GE’s @bethcomstock about interaction w/startups. Says it’ll be a big part of BOS presence - including connecting them w/GE customers.	5 5 6 6	Retweet 5 Retweeted 5		Like 6 Liked 6	/ScottKirsner/status/752923828221640704
@ScottKirsner @ScottKirsner @ScottKirsner @ScottKirsner @ScottKirsner @ScottKirsner	Scott Kirsner‏Verified account @ScottKirsner	12 Jul 2016	#noncompetes		Here's what @JeffImmelt said in April when I asked him whether employee #noncompetes are important to $GE. (8/9) pic.twitter.com/SMfJrDYkCv	1 3 3 7 7	Retweet 3 Retweeted 3		Like 7 Liked 7	/ScottKirsner/status/752841638246875136
@kaylatausche @kaylatausche @kaylatausche @kaylatausche @kaylatausche	Kayla Tausche‏Verified account @kaylatausche	11 Jul 2016			US has 5% of world's population but 25% of GDP, says $GE CEO Immelt. "If we don't have globalization, that doesn't end well." @jonfortt	1 15 15 21 21	Retweet 15 Retweeted 15		Like 21 Liked 21	/kaylatausche/status/752521290351771648
@jimcramer @jimcramer @jimcramer @jimcramer @jimcramer	Jim Cramer‏Verified account @jimcramer	11 Jul 2016			Loving this $GE -$MSFT interview with @jonfortt	2 4 4 20 20	Retweet 4 Retweeted 4		Like 20 Liked 20	/jimcramer/status/752512928566378496
@JeffImmelt @JeffImmelt @JeffImmelt @JeffImmelt @JeffImmelt	Jeff Immelt‏Verified account @JeffImmelt	11 Jul 2016	#WPC16		Accelerating digital transformation of industry. With @satyanadella today at #WPC16 to announce $GE's Predix is coming to @Microsoft Azure.	5 108 108 107 107	Retweet 108 Retweeted 108		Like 107 Liked 107	/JeffImmelt/status/752506385586323457
@SquawkStreet @SquawkStreet @SquawkStreet @SquawkStreet @SquawkStreet	Squawk on the Street‏Verified account @SquawkStreet	11 Jul 2016	#WPC16		We're live at #WPC16 with @jonfortt. Don't miss this exclusive interview 10:30a ET on cloud partnership. $MSFT $GE pic.twitter.com/qJTGRvQjzQ	10 10 8 8	Retweet 10 Retweeted 10		Like 8 Liked 8	/SquawkStreet/status/752490309314027520
@ReformedBroker @ReformedBroker @ReformedBroker @ReformedBroker @ReformedBroker	Downtown Josh Brown‏Verified account @ReformedBroker	6 Jul 2016			$GE moment of truth pic.twitter.com/uOb1uwvn8r	6 3 3 14 14	Retweet 3 Retweeted 3		Like 14 Liked 14	/ReformedBroker/status/750785828075560961
@makeGEpay @makeGEpay @makeGEpay @makeGEpay @makeGEpay @renjender @caulkthewagon	Make GE Pay‏ @makeGEpay Ren Jender @renjender	5 Jul 2016	#makeGEpay,mapoli	#mapoli	Boston can and must invest in these things... not millions in subsidies to corporations like $GE #makeGEpay #mapolihttps://twitter.com/renjender/status/750292651535175680 … "World class" cities spend money on public transportation, the arts and public education, so that leaves Boston out.	10 10 9 9	Retweet 10 Retweeted 10		Like 9 Liked 9	/makeGEpay/status/750399639472500737
@barronsonline @barronsonline @barronsonline @barronsonline @barronsonline	Barron's‏Verified account @barronsonline	3 Jul 2016			Safran has 20% upside as the French aerospace outfit's new jet engine roars http://on.barrons.com/29dDKxH $SAFRY $GE pic.twitter.com/xlBF38NEny	6 6 7 7	Retweet 6 Retweeted 6		Like 7 Liked 7	/barronsonline/status/749832036509224960
@StockTwits @StockTwits @StockTwits @StockTwits @StockTwits	StockTwits‏Verified account @StockTwits	3 Jul 2016			These are the BEST and WORST performing sectors of the year so far: http://stocktwits.com/Sapientrade/message/57814051?utm_medium=community-twitter&utm_source=t.co&utm_campaign=outboundteam … $T $GE $VZ $DUKpic.twitter.com/stzskZPDYH	1 22 22 34 34	Retweet 22 Retweeted 22		Like 34 Liked 34	/StockTwits/status/749674092882649088
@businessinsider @businessinsider @businessinsider @businessinsider @businessinsider	Business Insider‏Verified account @businessinsider	30 Jun 2016			These three companies will dominate the Internet of Things $VZ $CSCO $GE http://read.bi/297dXbl pic.twitter.com/pJxdQOChjj	1 15 15 20 20	Retweet 15 Retweeted 15		Like 20 Liked 20	/businessinsider/status/748541192309194752
@MattEganCNN @MattEganCNN @MattEganCNN @MattEganCNN @MattEganCNN	Matt Egan‏ @MattEganCNN	29 Jun 2016			.@GECapital finally small enough to shed the dreaded too-big-to-fail label. It only took $150B of asset sales: http://money.cnn.com/2016/06/29/investing/ge-capital-too-big-to-fail-sifi/index.html … $GE	21 21 29 29	Retweet 21 Retweeted 21		Like 29 Liked 29	/MattEganCNN/status/748171557898493952
@SquawkStreet @SquawkStreet @SquawkStreet @SquawkStreet @SquawkStreet @montalvo_d	Squawk on the Street‏Verified account @SquawkStreet David MontalvoVerified account @montalvo_d	29 Jun 2016			GE Capital loses its 'too big to fail' designation http://cnb.cx/294JTQd $GE ↑ 1.7% pre-market https://twitter.com/montalvo_d/status/748139287942676480 … Hey, look who is no longer a systemically important financial institution: GE Capital. @CNBC	1 4 4 5 5	Retweet 4 Retweeted 4		Like 5 Liked 5	/SquawkStreet/status/748140301567557632
@StockTwits @StockTwits @StockTwits @StockTwits @StockTwits	StockTwits‏Verified account @StockTwits	24 Jun 2016	#Brexit		This is what happened to the market after #Brexit. An unforgettable day http://stocktwits.com/BeckyHiu/message/57289003?utm_medium=community-twitter&utm_source=t.co&utm_campaign=outboundteam … $AAPL $GE $GOOGL… pic.twitter.com/3nmlFzdP6Y	7 136 136 115 115	Retweet 136 Retweeted 136		Like 115 Liked 115	/StockTwits/status/746414746954391553
@StockTwits @StockTwits @StockTwits @StockTwits @StockTwits	StockTwits‏Verified account @StockTwits	26 May 2016			The Dow Jones Industrial Average turns 120 years old today. And here's its longest running component: http://stocktwits.com/360Research/message/55609090?utm_medium=community-twitter&utm_source=t.co&utm_campaign=outboundteam … $DJIA $GE	1 10 10 9 9	Retweet 10 Retweeted 10		Like 9 Liked 9	/StockTwits/status/735908085718355968
@FoxBusiness @FoxBusiness @FoxBusiness @FoxBusiness @FoxBusiness	FOX Business‏Verified account @FoxBusiness	26 May 2016			.@Disney joins @Verizon, @generalelectric & @Carl_C_Icahn blasting back at @BernieSanders $DIS $GE $VZhttp://fxn.ws/22qDfUR	3 12 12 23 23	Retweet 12 Retweeted 12		Like 23 Liked 23	/FoxBusiness/status/735907359587860480
@outsizedreturn @outsizedreturn @outsizedreturn @outsizedreturn @outsizedreturn	Alexander Alt Cap GP‏ @outsizedreturn	25 May 2016	#hedgefunds		Corcelli's 30 Second Mkt $spy $dia $tbt $oil $ge $mon $bmrm $xom $aapl $fb $twtr #hedgefunds http://alexanderalternativecapital.com/asymmetrical-strategy …pic.twitter.com/VWoJVXgoVt	1 6 6 8 8	Retweet 6 Retweeted 6		Like 8 Liked 8	/outsizedreturn/status/735448322635378688
@hedgefundclone @hedgefundclone @hedgefundclone @hedgefundclone @hedgefundclone	hedgefundclone‏ @hedgefundclone	23 May 2016			Goldman Sach $GS says these are the 20 stocks hedge funds are betting against: $DIS $XOM $GE $BA $NFLX $F $TGT $CAT $ESRX $IBM $GILD $T	1 4 4 4 4	Retweet 4 Retweeted 4		Like 4 Liked 4	/hedgefundclone/status/734816561081417730
@MattEganCNN @MattEganCNN @MattEganCNN @MattEganCNN @MattEganCNN	Matt Egan‏ @MattEganCNN	23 May 2016	#jobs,SaudiArabia	#SaudiArabia	.@GeneralElectric is creating over 2,000 new #jobs...in #SaudiArabia: http://money.cnn.com/2016/05/23/investing/ge-2000-jobs-saudi-arabia/index.html … $GE	4 4 6 6	Retweet 4 Retweeted 4		Like 6 Liked 6	/MattEganCNN/status/734765783197356032
@YahooFinance @YahooFinance @YahooFinance @YahooFinance @YahooFinance	Yahoo Finance‏Verified account @YahooFinance	23 May 2016			$GE announces deals worth over $1.4 billion with Saudi Arabia http://yhoo.it/1Tu1ZWC pic.twitter.com/v1OEBnZ4Sy	5 15 15 13 13	Retweet 15 Retweeted 15		Like 13 Liked 13	/YahooFinance/status/734756551898996736
@GErenewables @GErenewables @GErenewables @GErenewables @GErenewables	GE Renewable Energy‏Verified account @GErenewables	23 May 2016	#Vietnam		$GE & #Vietnam: a MOU to increase the country’s supply of renewable energy http://renew.ge/20pRnfw pic.twitter.com/pMbfQ8bScV	4 4 4 4	Retweet 4 Retweeted 4		Like 4 Liked 4	/GErenewables/status/734693070936145920
@Benzinga @Benzinga @Benzinga @Benzinga @Benzinga	Benzinga.com‏Verified account @Benzinga	22 May 2016	#BZAwards		Angel Investing Is Now Available To Pretty Much Everyone. Yes, Even You. $GE $HMC $MSFT http://benzinga.com/z/7993830 @OurCrowd #BZAwards	3 3 6 6	Retweet 3 Retweeted 3		Like 6 Liked 6	/Benzinga/status/734489055396691969
@jessefelder @jessefelder @jessefelder @jessefelder @jessefelder	Jesse Felder‏ @jessefelder	21 May 2016			From globalization to localization... http://fortune.com/2016/05/20/ge-immelt-globalization/ … $GE	2 8 8 5 5	Retweet 8 Retweeted 8		Like 5 Liked 5	/jessefelder/status/734047265346588673
@jimcramer @jimcramer @jimcramer @jimcramer @jimcramer @realmoney	Jim Cramer‏Verified account @jimcramer Real Money @realmoney	20 May 2016			$GE's best growth area, health care! Okay well I think so https://twitter.com/TSTRealMoney/status/733687006396473344 … GE, Accenture Announce Plans to Transform Health Care Claims Market http://dlvr.it/LMHDdx by @jamespasseri	5 12 12 11 11	Retweet 12 Retweeted 12		Like 11 Liked 11	/jimcramer/status/733690272589197312
@valuewalk @valuewalk @valuewalk @valuewalk @valuewalk	ValueWalk‏ @valuewalk	17 May 2016	#hedgefunds		13F summary here #hedgefunds http://www.valuewalk.com/2016/05/13f-summary-q1-notable-name-hedge-moves/ … $AAPL $VRX $TSLA $HLF $NQ $SUNEQ $MSFT $GE $P $LC $MU $F $GM $Tpic.twitter.com/3sCF4R7Hd3	7 7 5 5	Retweet 7 Retweeted 7		Like 5 Liked 5	/valuewalk/status/732559153688891392
@JeffImmelt @JeffImmelt @JeffImmelt @JeffImmelt @JeffImmelt	Jeff Immelt‏Verified account @JeffImmelt	16 May 2016	#Edison		Inspired today by bright minds & makers of the future. Congratulations to $GE's #Edison Award winners @GEResearchpic.twitter.com/EY7x2iz5CH	6 65 65 145 145	Retweet 65 Retweeted 65		Like 145 Liked 145	/JeffImmelt/status/732374265165680640
@eligerzon @eligerzon @eligerzon @eligerzon @eligerzon @BINJreports	Eli Gerzon‏ @eligerzon BINJ @BINJreports	12 May 2016	#makeGEpay,mapoli	#mapoli	$GE polluted Housatonic River in MA but @MassGovernor gives them millions in subsidies #makeGEpay #mapolihttps://twitter.com/BINJreports/status/730442328507289600 … this week, BINJ's @jasonpramas reviews the ongoing eco-crisis that @generalelectric created in #WesternMass https://digboston.com/ge-boston-deal-the-missing-manual-part-7/ … #mapoli	20 20 7 7	Retweet 20 Retweeted 20		Like 7 Liked 7	/eligerzon/status/730758935263772672
@WallStJesus @WallStJesus @WallStJesus @WallStJesus @WallStJesus	JE$US‏ @WallStJesus	10 May 2016			TODAY'S TOP BETS: https://www.wallstjesus.com/market-updates/ $TMUS $MT $VXX $GE $XPO $MSFT $CSCO $CAGpic.twitter.com/V94afHg0fO	1 7 7 6 6	Retweet 7 Retweeted 7		Like 6 Liked 6	/WallStJesus/status/730142614792581120
@ppprophet @ppprophet @ppprophet @ppprophet @ppprophet	Nostradamus‏ @ppprophet	5 May 2016	#STOCKMARKET		I DON'T SEE ANY BUBBLE RIGHT NOW , I SWEAR ! $SPX $SPY $DIA $DJI $AAPL $VIX $TVIX $C $BAC $GM $GE $FB #STOCKMARKETpic.twitter.com/E5954RIpC7	5 278 278 287 287	Retweet 278 Retweeted 278		Like 287 Liked 287	/ppprophet/status/728360826432794624
@ReformedBroker @ReformedBroker @ReformedBroker @ReformedBroker @ReformedBroker	Downtown Josh Brown‏Verified account @ReformedBroker	3 May 2016			$GE saturated the world with power and lightbulbs from 1900-1950. It's best days were behind it. Then it ran 28,000% over the next 50 years.	14 28 28 76 76	Retweet 28 Retweeted 28		Like 76 Liked 76	/ReformedBroker/status/727539638911520768
@CNBCnow @CNBCnow @CNBCnow @CNBCnow @CNBCnow	CNBC Now‏Verified account @CNBCnow	22 Apr 2016			EARNINGS: GE Q1 EPS $0.21 Adj. vs. $0.19 Est.; Q1 Revs. $27.845B vs. $27.623B Est. • $GE http://cnb.cx/1T2TQaC pic.twitter.com/Ds2vE00uJJ	17 17 8 8	Retweet 17 Retweeted 17		Like 8 Liked 8	/CNBCnow/status/723463193264291840
@StockTwits @StockTwits @StockTwits @StockTwits @StockTwits	StockTwits‏Verified account @StockTwits	21 Apr 2016			McDonald's, General Electric, Caterpillar and Honeywell all report earnings this Friday morning: http://stks.co/b3WC6 $MCD $GE $HON $CAT	1 16 16 22 22	Retweet 16 Retweeted 16		Like 22 Liked 22	/StockTwits/status/723339451582156800
@IBDinvestors @IBDinvestors @IBDinvestors @IBDinvestors @IBDinvestors	Investors.com‏Verified account @IBDinvestors	17 Apr 2016			Oil prices are plunging post-Doha, kicking off a busy week. What you need to know: http://ow.ly/4mMZHv $NFLX $GE $GOOGL $YHOO	10 10 2 2	Retweet 10 Retweeted 10		Like 2 Liked 2	/IBDinvestors/status/721829155504041985
@Vince_Campisi @Vince_Campisi @Vince_Campisi @Vince_Campisi @Vince_Campisi	Vince Campisi‏Verified account @Vince_Campisi	10 Apr 2016	#Predix,IIoT,Cloud	#IIoT	General Electric's #Predix has the Power to Keep $GE Stock a Buy | InvestorPlace #IIoT #Cloudhttp://investorplace.com/2016/03/tianjins-new-lights-say-ge-stock-is-still-a-buy/#.Vwrp-mNLty6 …	9 9 16 16	Retweet 9 Retweeted 9		Like 16 Liked 16	/Vince_Campisi/status/719322635532943364
@eligerzon @eligerzon @eligerzon @eligerzon @eligerzon	Eli Gerzon‏ @eligerzon	8 Apr 2016	#makeGEpay		Trying to get $GE pay their fair share of taxes #makeGEpay. And Walsh and Baker to invest in communities not corps https://twitter.com/iamlisamuhammad/status/718482528768757761 …	1 5 5 12 12	Retweet 5 Retweeted 5		Like 12 Liked 12	/eligerzon/status/718553894079631362
@chipgoines @chipgoines @chipgoines @chipgoines @chipgoines @JonathanCohn	Quisquiliae Viri Sunt‏ @chipgoines Jonathan "Boo and Vote" Cohn @JonathanCohn	8 Apr 2016	#BPS		.@marty_walsh is willing to help $GE kids get into Harvard but cut Advanced Placement courses for #BPS students.https://twitter.com/jonathancohn/status/718246019952209920 … .@marty_walsh rolls out the red carpet for rich white guys from out of town, ignores needs of Boston residents. pic.twitter.com/q5ENj8Jxfc	1 17 17 12 12	Retweet 17 Retweeted 17		Like 12 Liked 12	/chipgoines/status/718448998571499520
@CNNBusiness @CNNBusiness @CNNBusiness @CNNBusiness @CNNBusiness	CNN Business‏Verified account @CNNBusiness	8 Apr 2016			The spat between @BernieSanders and the CEO of @generalelectric is getting personal. http://cnnmon.ie/1Nde2Vs $GE pic.twitter.com/h6BQnmIcPd	4 31 31 31 31	Retweet 31 Retweeted 31		Like 31 Liked 31	/CNNBusiness/status/718395969734316033
@EdBorgato @EdBorgato @EdBorgato @EdBorgato @EdBorgato	Ed Borgato‏ @EdBorgato	6 Apr 2016			Jeff Immelt introduces @SenSanders to the real world: https://www.washingtonpost.com/opinions/ge-ceo-bernie-sanders-says-were-destroying-the-moral-fabric-of-america-hes-wrong/2016/04/06/8499bc8c-fc23-11e5-80e4-c381214de1a3_story.html?postshare=7091459990346585&tid=ss_tw-bottom … $GE	3 10 10 19 19	Retweet 10 Retweeted 10		Like 19 Liked 19	/EdBorgato/status/717880982515294208
@AceEJ @AceEJ @AceEJ @AceEJ @AceEJ	ACE‏ @AceEJ	6 Apr 2016			Officials say giving $GE millions will enrich our city & state ten-fold, but we have never been fooled by this scam. pic.twitter.com/sp4Keh6sn6	11 11 18 18	Retweet 11 Retweeted 11		Like 18 Liked 18	/AceEJ/status/717785955097264128
@JeffImmelt @JeffImmelt @JeffImmelt @JeffImmelt @JeffImmelt	Jeff Immelt‏Verified account @JeffImmelt	5 Apr 2016	#FirstGECATA		Great #FirstGECATA opening today. $GE's flagship center for additive manufacturing will transform the way we work. http://invent.ge/1UTLFnn	21 35 35 56 56	Retweet 35 Retweeted 35		Like 56 Liked 56	/JeffImmelt/status/717442487376355328
@CNNBusiness @CNNBusiness @CNNBusiness @CNNBusiness @CNNBusiness	CNN Business‏Verified account @CNNBusiness	5 Apr 2016			.@BernieSanders says JPMorgan and GE are destroying the fabric of America http://cnnmon.ie/229NMCh $GE $JPMpic.twitter.com/TZzxNn6rDA	9 21 21 34 34	Retweet 21 Retweeted 21		Like 34 Liked 34	/CNNBusiness/status/717390246854467585
@MattEganCNN @MattEganCNN @MattEganCNN @MattEganCNN @MattEganCNN	Matt Egan‏ @MattEganCNN	5 Apr 2016	#jobs		We crunched the numbers on Sanders claims: 38% of $GE's #jobs are in the US vs. 68% in '95 http://money.cnn.com/2016/04/05/investing/bernie-sanders-ge-jpmorgan-destroying-america/index.html …pic.twitter.com/oeOxdeUwZ6	2 64 64 94 94	Retweet 64 Retweeted 64		Like 94 Liked 94	/MattEganCNN/status/717389557990301696
@pemiblue @pemiblue @pemiblue @pemiblue @pemiblue	Heather‏ @pemiblue	4 Apr 2016	#makeGEpay		It is just mind-boggling to think that Boston has volunteered to build a helipad for $GE when our T so desperately needs repair. #makeGEpay	1 46 46 33 33	Retweet 46 Retweeted 46		Like 33 Liked 33	/pemiblue/status/717105327775293441
@pemiblue @pemiblue @pemiblue @pemiblue @pemiblue	Heather‏ @pemiblue	4 Apr 2016	#GEunwelcome,makeGEpay	#makeGEpay	Why is MA giving $GE millions to bring already-filled jobs to Boston, rather than investing in creating new jobs? #GEunwelcome #makeGEpay	8 8 12 12	Retweet 8 Retweeted 8		Like 12 Liked 12	/pemiblue/status/717091527315603458
@pemiblue @pemiblue @pemiblue @pemiblue @pemiblue @Joan_Vennochi	Heather‏ @pemiblue Joan VennochiVerified account @Joan_Vennochi	4 Apr 2016	#GEunwelcome,makeGEpay	#makeGEpay	Why free rent for $GE, when Boston has many families in genuine need of affordable housing? #GEunwelcome #makeGEpayhttps://twitter.com/Joan_Vennochi/status/714649958503358469 … GE’s warm welcome to Boston shouldn’t include free rent http://www.bostonglobe.com/opinion/2016/03/28/warm-welcome-boston-shouldn-include-free-rent/8rYBIcXtj9TbEMSqjenkDO/story.html?event=event25 … via BostonGlobe	26 26 26 26	Retweet 26 Retweeted 26		Like 26 Liked 26	/pemiblue/status/717089231341035520
@JVPBoston @JVPBoston @JVPBoston @JVPBoston @JVPBoston	JVP Boston‏ @JVPBoston	4 Apr 2016	#GEunwelcome,BDS,makeGEpay	#BDS	Many people here opposed to $GE making warplanes used to kill Palestinians. #GEunwelcome #BDS #makeGEpaypic.twitter.com/hpdqz9YT8U	3 33 33 18 18	Retweet 33 Retweeted 33		Like 18 Liked 18	/JVPBoston/status/717077547675226112
@AliceRothchild @AliceRothchild @AliceRothchild @AliceRothchild @AliceRothchild	Alice Rothchild, MD‏ @AliceRothchild	4 Apr 2016	#GEunwelcome,makeGEpay	#makeGEpay	$GE makes weapons used to kill Palestinians and people all over the world But they get tax breaks to move to Boston? #GEunwelcome #makeGEpay	2 46 46 40 40	Retweet 46 Retweeted 46		Like 40 Liked 40	/AliceRothchild/status/717072860502761472
@AceEJ @AceEJ @AceEJ @AceEJ @AceEJ @JonathanCohn	ACE‏ @AceEJ Jonathan "Boo and Vote" Cohn @JonathanCohn	4 Apr 2016	#makeGEpay		Just like the weather, $GE charity donations = snow job! 3:30Rally: https://www.facebook.com/events/1703350796571218/ … #makeGEpay @TRidersUnionhttps://twitter.com/JonathanCohn/status/716999766459215872 … Substituting charity for the basic civic duty of paying taxes, GE is saying that it knows what's good for Boston better than Bostonians.	17 17 9 9	Retweet 17 Retweeted 17		Like 9 Liked 9	/AceEJ/status/717045065424760833
@ReformedBroker @ReformedBroker @ReformedBroker @ReformedBroker @ReformedBroker	Downtown Josh Brown‏Verified account @ReformedBroker	4 Apr 2016			Bernstein downgrades $GE to market perform as all catalysts now “baked in”. But they raise their target to $34. LOL thanks for coming out.	6 4 4 37 37	Retweet 4 Retweeted 4		Like 37 Liked 37	/ReformedBroker/status/716999976052723712
@RyanMorse33 @RyanMorse33 @RyanMorse33 @RyanMorse33 @RyanMorse33	Ryan Morse‏ @RyanMorse33	31 Mar 2016			So $TSLA's the new $AAPL, $AAPL's the new $MSFT, $MSFT's the new $GE, $GE's the new $CAT. The only thing constant is change.	2 2 17 17	Retweet 2 Retweeted 2		Like 17 Liked 17	/RyanMorse33/status/715752735954567168
@CNBCnow @CNBCnow @CNBCnow @CNBCnow @CNBCnow	CNBC Now‏Verified account @CNBCnow	28 Mar 2016			ALERT: $GE shares hit their highest level since May 2008, just before the 2008 financial crisis. http://cnb.cx/Rcngpm	1 32 32 29 29	Retweet 32 Retweeted 32		Like 29 Liked 29	/CNBCnow/status/714493112706592771
@ReformedBroker @ReformedBroker @ReformedBroker @ReformedBroker @ReformedBroker	Downtown Josh Brown‏Verified account @ReformedBroker	22 Mar 2016			$GE my new fave ETF: Capital, Energy Infra, Aviation, Health, Transport, Home & Biz Solutions. And breaking out: pic.twitter.com/1ct40EUoFk	16 19 19 98 98	Retweet 19 Retweeted 19		Like 98 Liked 98	/ReformedBroker/status/712457792767053825
@TMannWSJ @TMannWSJ @TMannWSJ @TMannWSJ @TMannWSJ	Ted Mann‏Verified account @TMannWSJ	21 Mar 2016			Newly opening market for power turbines, jet engines and MRIs, 90 miles from Florida? $GE is interested http://www.wsj.com/articles/ge-seeks-to-sell-power-medical-equipment-to-cuban-government-1458609478 …	8 8 7 7	Retweet 8 Retweeted 8		Like 7 Liked 7	/TMannWSJ/status/712097838482788353
@ReformedBroker @ReformedBroker @ReformedBroker @ReformedBroker @ReformedBroker	Downtown Josh Brown‏Verified account @ReformedBroker	21 Mar 2016			Now reading: The @business cover story on $GE http://www.bloomberg.com/news/articles/2016-03-17/how-ge-exorcised-the-ghost-of-jack-welch-to-become-a-124-year-old-startup … by @devinleonard @RickClough	2 7 7 19 19	Retweet 7 Retweeted 7		Like 19 Liked 19	/ReformedBroker/status/711972607235477504
@jimcramer @jimcramer @jimcramer @jimcramer @jimcramer @OmeceneRob	Jim Cramer‏Verified account @jimcramer Rob Omecene @OmeceneRob	19 Mar 2016			.@JamesPasseri covers $GE for @TSTRealMoney and I feel good about $GE https://twitter.com/OmeceneRob/status/711271233837355008 … @jimcramer Jim what are your thoughts on $GE for a long term position 3-5 years?	1 5 5 10 10	Retweet 5 Retweeted 5		Like 10 Liked 10	/jimcramer/status/711305930890207233
@jimcramer @jimcramer @jimcramer @jimcramer @jimcramer @realmoney	Jim Cramer‏Verified account @jimcramer Real Money @realmoney	18 Mar 2016			China Syndrome? How about China profits for $GE https://twitter.com/TSTRealMoney/status/710877465443348481 … GE May Benefit From China's Nuclear Plans http://dlvr.it/KqDftx by @jamespasseri	4 4 4 5 5	Retweet 4 Retweeted 4		Like 5 Liked 5	/jimcramer/status/710893854308827136
@BobPisani @BobPisani @BobPisani @BobPisani @BobPisani	Bob Pisani‏Verified account @BobPisani	18 Mar 2016			$SPY rebalance at close: big share count DECREASE for $PG ( $5.5 billion) PFE ($3.8 billion) $GE ($3.2 b), $AAPL ($3.1 b) $MCD ($2.0 b).	2 1 1 9 9	Retweet 1 Retweeted 1		Like 9 Liked 9	/BobPisani/status/710887746991075329
@barronsonline @barronsonline @barronsonline @barronsonline @barronsonline	Barron's‏Verified account @barronsonline	18 Mar 2016			3 Blue-Chips Buying Back Their Undervalued Stocks http://on.barrons.com/1UauXQo $AAPL $GILD $GE pic.twitter.com/1gOkIFa5qd	6 6 2 2	Retweet 6 Retweeted 6		Like 2 Liked 2	/barronsonline/status/710847505546743809
@traderstewie @traderstewie @traderstewie @traderstewie @traderstewie	traderstewie‏ @traderstewie	17 Mar 2016			Strong breakout from a CUP n HANDLE pattern in $GE . Keep an eye on it next few days. Could grind higher. $35 target pic.twitter.com/LWAlRK5lY5	3 6 6 13 13	Retweet 6 Retweeted 6		Like 13 Liked 13	/traderstewie/status/710499876195270656
@CBOE @CBOE @CBOE @CBOE @CBOE	Cboe‏Verified account @CBOE	17 Mar 2016	#optionstrading,FOMC,earnings	#FOMC	#optionstrading: #FOMC, $MS size ratio call sprd, $GE put sprd, #earnings: $CAT, $FDX & $MIK http://www.cboe.com/tradtool/webcast.aspx?channelId=dd1a93e2d343438da9ac79c1073bf80e&channelListId=87ce30f5be214b01be55fc231a256371&mediaId=2136ee5bfdfc4439bd71b288f8b4cf72 …pic.twitter.com/hS72e13BDQ	7 7 3 3	Retweet 7 Retweeted 7		Like 3 Liked 3	/CBOE/status/710453089795510272
@cvpayne @cvpayne @cvpayne @cvpayne @cvpayne @BW	Charles V Payne‏Verified account @cvpayne BusinessweekVerified account @BW	17 Mar 2016			.@JackWelchMBA is one of the best CEOs in last 60 years....a shame $GE and this magazine would suggest otherwise https://twitter.com/BW/status/710405991804891136 … NEW COVER: How GE exorcised the ghost of Jack Welch to become a 124-year-old startup http://bloom.bg/22oinOr pic.twitter.com/wVIYohhc1I	4 8 8 9 9	Retweet 8 Retweeted 8		Like 9 Liked 9	/cvpayne/status/710432598946881537
@valuewalk @valuewalk @valuewalk @valuewalk @valuewalk	ValueWalk‏ @valuewalk	16 Mar 2016			S&P 500 Overseas Cash Now Exceeds $3 Trillion http://www.valuewalk.com/2016/03/overseas-cash-corporations/ … @ruperthargreav1 @MarkMelin $AAPL $MSFT $GE pic.twitter.com/U5pswVRmlR	6 6 2 2	Retweet 6 Retweeted 6		Like 2 Liked 2	/valuewalk/status/710169088950210561
@BostonGlobe @BostonGlobe @BostonGlobe @BostonGlobe @BostonGlobe	The Boston Globe‏Verified account @BostonGlobe	15 Mar 2016			$GE announces plans for 160 tech jobs in the Chicago area http://bos.gl/Lo7zBN9 pic.twitter.com/nVbA5zDmhi	1 2 2 3 3	Retweet 2 Retweeted 2		Like 3 Liked 3	/BostonGlobe/status/709776194422628352
@TiernanRayTech @TiernanRayTech @TiernanRayTech @TiernanRayTech @TiernanRayTech	Tiernan Ray‏ @TiernanRayTech	12 Mar 2016			New York Times Talks of Being ‘Braver’ than the Competition in VR - Tech Trader Daily - $NYT $GOOGL $AAPL $GE $GPROhttp://blogs.barrons.com/techtraderdaily/2016/03/12/new-york-times-talks-of-being-braver-than-the-competition-in-vr/ …	3 3 3 3	Retweet 3 Retweeted 3		Like 3 Liked 3	/TiernanRayTech/status/708762911846445057
@matthewherper @matthewherper @matthewherper @matthewherper @matthewherper	Matthew Herper‏Verified account @matthewherper	11 Mar 2016			It's true. These companies have nothing to do with each other. Like $gm justifying its valuation based on $ge. https://twitter.com/andybiotech/status/708469049177591808 …	3 3 5 5	Retweet 3 Retweeted 3		Like 5 Liked 5	/matthewherper/status/708475328637837312
@jimcramer @jimcramer @jimcramer @jimcramer @jimcramer @realmoney	Jim Cramer‏Verified account @jimcramer Real Money @realmoney	11 Mar 2016			You want $GE to go to $35? This is the division that could kick butt https://twitter.com/TSTRealMoney/status/708357369575518209 … General Electric Says $18B Healthcare Division Can Finally Widen Margins http://dlvr.it/KlsCjH by @jamespasseri	1 5 5 10 10	Retweet 5 Retweeted 5		Like 10 Liked 10	/jimcramer/status/708364242471223297
@JeffImmelt @JeffImmelt @JeffImmelt @JeffImmelt @JeffImmelt	Jeff Immelt‏Verified account @JeffImmelt	8 Mar 2016			$GE leaders weigh in on what Digital Industrial means for their business. Read their letters in GE’s Annual Report: http://invent.ge/AR_2015	22 22 23 23	Retweet 22 Retweeted 22		Like 23 Liked 23	/JeffImmelt/status/707280761129443329
@JeffImmelt @JeffImmelt @JeffImmelt @JeffImmelt @JeffImmelt	Jeff Immelt‏Verified account @JeffImmelt	7 Mar 2016			Spent last week visiting @GE_Africa. It was great to connect with government, customers & employees. $GE is committed to Africa’s growth.	6 22 22 24 24	Retweet 22 Retweeted 22		Like 24 Liked 24	/JeffImmelt/status/706929118475059204
@CNBCnow @CNBCnow @CNBCnow @CNBCnow @CNBCnow	CNBC Now‏Verified account @CNBCnow	3 Mar 2016			$GE says its $5.4B appliance unit sale to China's Haier Group has been approved by U.S. antitrust authorities	19 19 7 7	Retweet 19 Retweeted 19		Like 7 Liked 7	/CNBCnow/status/705459646434246656
@WallStJesus @WallStJesus @WallStJesus @WallStJesus @WallStJesus	JE$US‏ @WallStJesus	27 Feb 2016			TOP JUMPS IN NYSE SHORTS: $MCD $F $BAC $ECA $CNX $MRO $DOW $NOV $CCL $SCHW $TWTR $V $BA $GE $RIG $MS $PSX $SLB $WMTpic.twitter.com/91XIy9nbSV	1 6 6 3 3	Retweet 6 Retweeted 6		Like 3 Liked 3	/WallStJesus/status/703723753763643392
@GregRoumeliotis @GregRoumeliotis @GregRoumeliotis @GregRoumeliotis @GregRoumeliotis	Greg Roumeliotis‏Verified account @GregRoumeliotis	4 Feb 2016			Exclusive: State Street nears deal for GE's asset management arm - sources http://www.reuters.com/article/us-geassetmanagement-m-a-statestreet-exc-idUSKCN0VE08O … via @reuters @MichaelStone $STT $GE	5 5 3 3	Retweet 5 Retweeted 5		Like 3 Liked 3	/GregRoumeliotis/status/695445319765471233
@TripleDTrader @TripleDTrader @TripleDTrader @TripleDTrader @TripleDTrader	Dennis Dick‏ @TripleDTrader	30 Dec 2016			Some huge sell imbalances this morning: $PG -151K, $VZ -242K, $XOM -183K, $WMT -127K, $CVX -117K, $GE -471K, $CAT -95K, $PFE -373K	3 23 23 18 18	Retweet 23 Retweeted 23		Like 18 Liked 18	/TripleDTrader/status/814833635333439489
@FoxBusiness @FoxBusiness @FoxBusiness @FoxBusiness @FoxBusiness	FOX Business‏Verified account @FoxBusiness	20 Dec 2016			Dow Leaders: $NKE $CAT $GS $HD $GE pic.twitter.com/WZMbNnaElZ	8 8 4 4	Retweet 8 Retweeted 8		Like 4 Liked 4	/FoxBusiness/status/811301824082956288
@ta4u_stocks @ta4u_stocks @ta4u_stocks @ta4u_stocks @ta4u_stocks	Richard Gosselin‏ @ta4u_stocks	10 Dec 2016			Some of my weekly technically enticing short term stocks: $F $SDRL $RAD $AAPL $GE $MFC.TO $IVN.TO $PGF.TO $POT.TO $CHH.TO $SYRX (DourDD)	2 2 1 1	Retweet 2 Retweeted 2		Like 1 Liked 1	/ta4u_stocks/status/807635310678900736
@FoxBusiness @FoxBusiness @FoxBusiness @FoxBusiness @FoxBusiness	FOX Business‏Verified account @FoxBusiness	20 Dec 2016			Dow Winners: $AXP $WMT $GE pic.twitter.com/TaGxnFl5AX	4 4 6 6	Retweet 4 Retweeted 4		Like 6 Liked 6	/FoxBusiness/status/811259456772308992
@FoxBusiness @FoxBusiness @FoxBusiness @FoxBusiness @FoxBusiness	FOX Business‏Verified account @FoxBusiness	20 Dec 2016			Dow Winners: $CAT $AXP $GE $JPM $UNHpic.twitter.com/vp6064evME	5 5 6 6	Retweet 5 Retweeted 5		Like 6 Liked 6	/FoxBusiness/status/811253657475969024
@tasciccac @tasciccac @tasciccac @tasciccac @tasciccac @tasciccac	TA Scilab Ichimoku‏ @tasciccac	17 Dec 2016	#DJ30		#DJ30 WKLY Elder Impulse System green $AAPL $AXP $BA $CSCO $CVX $DD $DIS $GE $GS $HD $IBM $INTC $JPM $MCD $MMM $MRK $MSFT $PFE $TRV 1/2	2 2 1 1	Retweet 2 Retweeted 2		Like 1 Liked 1	/tasciccac/status/810074940389097472
@CNBCFastMoney @CNBCFastMoney @CNBCFastMoney @CNBCFastMoney @CNBCFastMoney	CNBC's Fast Money‏Verified account @CNBCFastMoney	20 Dec 2016			These are the best and worst performing stocks since the Dow hit 10K back in March 1999 - $AAPL $UNH $NKE $MMM $BA $PFE $MRK $GE $VZ $CSCOpic.twitter.com/ND8hDQHixd	6 57 57 47 47	Retweet 57 Retweeted 57		Like 47 Liked 47	/CNBCFastMoney/status/811337383966871552
@TraderInPlay @TraderInPlay @TraderInPlay @TraderInPlay @TraderInPlay	Briefing Trader‏ @TraderInPlay	30 Dec 2016			The Dogs of the Dow portfolio candidates coming into view... $BA $CAT $CSCO $CVX $GE $IBM $KO $MCD $MRK $PFE $PG $VZ $XOM $DIApic.twitter.com/u9xG8ZeLlK	7 7 3 3	Retweet 7 Retweeted 7		Like 3 Liked 3	/TraderInPlay/status/814865649654607872
@TripleDTrader @TripleDTrader @TripleDTrader @TripleDTrader @TripleDTrader	Dennis Dick‏ @TripleDTrader	30 Dec 2016			Sell imbalances still large in DOW components - $CAT -97K, $MRK -220K, $CVX -117K, $VZ -220K, $PFE -437K, $IBM -56K, $PG -123K, $GE -432K	3 5 5 4 4	Retweet 5 Retweeted 5		Like 4 Liked 4	/TripleDTrader/status/814838082176512000
@realwillmeade @realwillmeade @realwillmeade @realwillmeade @realwillmeade	Will Meade‏ @realwillmeade	29 Dec 2016			Fast money on CNBC is aptly titled because they will do exactly that lose your money Fast $DIS $FOXA $CMCSA $CHTR $GE $NFLX $AAPL $AMZN $SLW	2 2 2 10 10	Retweet 2 Retweeted 2		Like 10 Liked 10	/realwillmeade/status/814609985841889281
@themotleyfool @themotleyfool @themotleyfool @themotleyfool @themotleyfool	The Motley Fool‏Verified account @themotleyfool	29 Dec 2016			Looking to profit on the oil downturn? 3 of our analysts share their ideas. $GE $VET $NBL http://www.fool.com/investing/2016/12/21/3-oil-stocks-to-buy-just-in-time-for-the-holidays.aspx …	1 2 2 8 8	Retweet 2 Retweeted 2		Like 8 Liked 8	/themotleyfool/status/814546777701543936
@WallStJesus @WallStJesus @WallStJesus @WallStJesus @WallStJesus	JE$US‏ @WallStJesus	27 Dec 2016			LARGEST OI CHANGES IN INDIVIDUAL NAMES: https://www.wallstjesus.com/market-updates/ $VRX $WTW $TWTR $JCP $AAPL $Z $GE $BAC $NKE $BX $BABA $MU $WBMD $WFTpic.twitter.com/2e2x4ng0h0	2 2 8 8	Retweet 2 Retweeted 2		Like 8 Liked 8	/WallStJesus/status/813751842568105985
@ZenTrends @ZenTrends @ZenTrends @ZenTrends @ZenTrends	Cody Freeman‏ @ZenTrends	24 Dec 2016			Several big names looking to trigger Monthly bullish signals $GOOGL $ORLY $HD $GE $NFLX	2 2 7 7	Retweet 2 Retweeted 2		Like 7 Liked 7	/ZenTrends/status/812559932075687936
@CBOE @CBOE @CBOE @CBOE @CBOE	Cboe‏Verified account @CBOE	22 Dec 2016	#earnings,dividend	#dividend	$HSY takeover talk, $MU #earnings, $DLTR, $WMT puts, $GPRO calls @AngieMiles @FreeboardCap #dividend strategies $GE http://bit.ly/2ijIDI2 pic.twitter.com/DprQ1jULUr	4 4 4 4	Retweet 4 Retweeted 4		Like 4 Liked 4	/CBOE/status/811979994968768512
@FoxBusiness @FoxBusiness @FoxBusiness @FoxBusiness @FoxBusiness	FOX Business‏Verified account @FoxBusiness	22 Dec 2016			General Electric and Exelon cashing in on their digital capabilities $GE $EXChttp://fxn.ws/2i5L7ui	10 10 8 8	Retweet 10 Retweeted 10		Like 8 Liked 8	/FoxBusiness/status/811973324175572992
@PeterLBrandt @PeterLBrandt @PeterLBrandt @PeterLBrandt @PeterLBrandt	Peter Brandt‏Verified account @PeterLBrandt	21 Dec 2016			Biggest stock buybacks in 3rd quarter. $AAPL $GE $MSFT $AGN $MCD $C $JPM $AIG $HD $YUMpic.twitter.com/EtBXZrQKJw	1 18 18 19 19	Retweet 18 Retweeted 18		Like 19 Liked 19	/PeterLBrandt/status/811745668016570369
@WallStJesus @WallStJesus @WallStJesus @WallStJesus @WallStJesus	JE$US‏ @WallStJesus	20 Dec 2016			LARGEST CHANGES IN OPEN INTEREST: https://www.wallstjesus.com/market-updates/ $VIX $BAC $SPY $IWM $GDX $HZNP $XLK $EWZ $ETE $GE $FXI $EEM $HAL $OIH $VXXpic.twitter.com/b1LcpcWK2Z	4 4 4 4	Retweet 4 Retweeted 4		Like 4 Liked 4	/WallStJesus/status/811215175042957312
@FactSet @FactSet @FactSet @FactSet @FactSet	FactSet‏Verified account @FactSet	19 Dec 2016			$AAPL and $GE topped the list of $SPX buyback spenders during Q3. http://ow.ly/1HIZ307gPdU pic.twitter.com/deJFNjbwh9	11 11 12 12	Retweet 11 Retweeted 11		Like 12 Liked 12	/FactSet/status/810950396403470336
@FoxBusiness @FoxBusiness @FoxBusiness @FoxBusiness @FoxBusiness	FOX Business‏Verified account @FoxBusiness	19 Dec 2016			3 key takeaways from General Electric's "Minds + Machines" presentation $GE http://fxn.ws/2hN4avW	4 4 3 3	Retweet 4 Retweeted 4		Like 3 Liked 3	/FoxBusiness/status/810908810374066176
@chigrl @chigrl @chigrl @chigrl @chigrl	𝕮𝖍𝖎 🛢️‏ @chigrl	18 Dec 2016	#Aramco		Saudi #Aramco, $GE to launch Saudi Arabia's first wind turbine next month http://ln.is/www.reuters.com/arti/5jrum …	1 3 3 3 3	Retweet 3 Retweeted 3		Like 3 Liked 3	/chigrl/status/810540643068035072
@ScottKirsner @ScottKirsner @ScottKirsner @ScottKirsner @ScottKirsner @ScottKirsner	Scott Kirsner‏Verified account @ScottKirsner	14 Dec 2016			My "annotation" to this piece is that what really brought $GE to BOS is the fabric of the innovation economy here — woven over 100+ yrs.	1 2 2 4 4	Retweet 2 Retweeted 2		Like 4 Liked 4	/ScottKirsner/status/809037181507502080
@tjsnyder @tjsnyder @tjsnyder @tjsnyder @tjsnyder	TJ Snyder‏ @tjsnyder	13 Dec 2016			$GE finds success promoting women using IT, marketing and global postings to groom managers http://www.wsj.com/articles/to-promote-more-women-ge-has-opened-new-career-paths-1481641200 … via @WSJ	2 2 2 2	Retweet 2 Retweeted 2		Like 2 Liked 2	/tjsnyder/status/808873183201914880
@CBOE @CBOE @CBOE @CBOE @CBOE	Cboe‏Verified account @CBOE	13 Dec 2016	#Fed,earnings	#earnings	$DOW closing n on 20k $DJX active, #Fed & rate hike, $BAC, $GE, $PIR pre #earnings straddle, $ARNC, $CPB @AngieMiles http://bit.ly/2htxUeY pic.twitter.com/uV6piqDykT	8 8 5 5	Retweet 8 Retweeted 8		Like 5 Liked 5	/CBOE/status/808754145696108544
@Chasing__Stars @Chasing__Stars @Chasing__Stars @Chasing__Stars @Chasing__Stars	Chasing Stars‏ @Chasing__Stars	12 Dec 2016			Live Stock Analysis of $GE General Electric Co. (GE) 12-12-2016 http://dlvr.it/MsftfK	76 76	Retweet 76 Retweeted 76		Like Liked	/Chasing__Stars/status/808388275316539392
@InvestorHangout @InvestorHangout @InvestorHangout @InvestorHangout @InvestorHangout	Investors Hangout‏ @InvestorHangout	12 Dec 2016	#Periscope		LIVE on #Periscope Stock Talk! Covering: $TSLA $BAC $GE $BABA $BTDGhttps://www.pscp.tv/InvestorHangout/1jMJgZbanZeGL …	78 78	Retweet 78 Retweeted 78		Like Liked	/InvestorHangout/status/808367825224134657
@Chasing__Stars @Chasing__Stars @Chasing__Stars @Chasing__Stars @Chasing__Stars	Chasing Stars‏ @Chasing__Stars	12 Dec 2016	#MondayMorning		If you are following these stocks on #MondayMorning $AAPL $AMZN $FB $GLD $GOOG $TSLA $BAC $GE $BABA Get in here! http://investorshangout.com/NASDAQ-DIP-and-RIP-87909/ …pic.twitter.com/6P7M6hjjx8	78 78 4 4	Retweet 78 Retweeted 78		Like 4 Liked 4	/Chasing__Stars/status/808318466717532164
@CNBCnow @CNBCnow @CNBCnow @CNBCnow @CNBCnow	CNBC Now‏Verified account @CNBCnow	9 Dec 2016			General Electric raises dividend by $4% to $0.24 • $GE	1 12 12 21 21	Retweet 12 Retweeted 12		Like 21 Liked 21	/CNBCnow/status/807260829762588672
@bespokeinvest @bespokeinvest @bespokeinvest @bespokeinvest @bespokeinvest	Bespoke‏ @bespokeinvest	9 Dec 2016			The way the DJIA is weighted, a 13% in Goldman would have the same impact on the index as $GE going to zero. $GShttps://www.bespokepremium.com/think-big-blog/the-goldman-sachs-industrial-average/ …	4 4 7 7	Retweet 4 Retweeted 4		Like 7 Liked 7	/bespokeinvest/status/807190614852964352
@FoxBusiness @FoxBusiness @FoxBusiness @FoxBusiness @FoxBusiness	FOX Business‏Verified account @FoxBusiness	8 Dec 2016			Industrial stocks since election day: $GE $UTX $CATpic.twitter.com/xHxzoJ7lgL	1 24 24 40 40	Retweet 24 Retweeted 24		Like 40 Liked 40	/FoxBusiness/status/806914492345028608
@MattMargolis24 @MattMargolis24 @MattMargolis24 @MattMargolis24 @MattMargolis24	Matt Margolis‏ @MattMargolis24	8 Dec 2016	#DHL,RICOH,BECHTLE,SAP	#RICOH	Impressive list of $VUZI enterprise customers $GE $INTC $PSX $PFE $DUK $BA $EADSY $JNJ $RHHBY #DHL $VLKAY #RICOH #BECHTLE #SAP $DDAIY $ZFSVFpic.twitter.com/wkbOJUzgBS	2 5 5 10 10	Retweet 5 Retweeted 5		Like 10 Liked 10	/MattMargolis24/status/806857958139330563
@AdamElster @AdamElster @AdamElster @AdamElster @AdamElster	Adam Elster‏ @AdamElster	5 Dec 2016			“If you went to bed last night an industrial company, you’re going to wake up this morning a software & analytics company” $GE's @JeffImmelt	4 4 6 6	Retweet 4 Retweeted 4		Like 6 Liked 6	/AdamElster/status/805887680412258305
@IBDinvestors @IBDinvestors @IBDinvestors @IBDinvestors @IBDinvestors	Investors.com‏Verified account @IBDinvestors	2 Dec 2016			Here's How Much Trump Tax Cuts Could Boost The Stock Market http://ow.ly/BTuD306L85V $AAPL $GOOGL $GE $AMGN $CSCOpic.twitter.com/ENN1ggBzHk	6 6 4 4	Retweet 6 Retweeted 6		Like 4 Liked 4	/IBDinvestors/status/804765055686479873
@WallStJesus @WallStJesus @WallStJesus @WallStJesus @WallStJesus	JE$US‏ @WallStJesus	1 Dec 2016			MARKET UP, BUY FINANCIALS .. MARKET DOWN, BUY FINANCIALS .. | $GLD DIP BUYERS PAY FOR TIME | https://www.wallstjesus.com/action-in-review/dec-1st-2016/ … $PRU $BAC $WFC $LNG $GE pic.twitter.com/WgoXRtftuj	3 3 6 6	Retweet 3 Retweeted 3		Like 6 Liked 6	/WallStJesus/status/804435496730509314
@HughJRobbins @HughJRobbins @HughJRobbins @HughJRobbins @HughJRobbins	Hugh J. Robbins‏ @HughJRobbins	15 Nov 2016	#stocks,investing,tradeideas	#investing	$GE is acquiring Bit Stew Systems for $153M, The Globe and Mail reports #stocks #investing #tradeideashttps://goo.gl/Lb41m2	2 2 3 3	Retweet 2 Retweeted 2		Like 3 Liked 3	/HughJRobbins/status/798513298484367360
@sallyshin @sallyshin @sallyshin @sallyshin @sallyshin	Sally Shin‏Verified account @sallyshin	14 Nov 2016			We are live from GE's Minds + Machines event tomorrow. Don't miss @carlquintanilla's interview with Jeff Immelt on @SquawkAlley $GE pic.twitter.com/hVS4k9qY79	1 4 4 8 8	Retweet 4 Retweeted 4		Like 8 Liked 8	/sallyshin/status/798300994358624257
@marcoannunziata @marcoannunziata @marcoannunziata @marcoannunziata @marcoannunziata @AaronStrout	marco annunziata‏ @marcoannunziata Aaron Strout @AaronStrout	11 Nov 2016			my reply: people trust $GE technology with their lives every day, our medical devices and jet engines -- the trust that matters https://twitter.com/AaronStrout/status/796768814432038912 … .@DavidKirkpatric bluntly tells @marcoannunziata of GE & @farrell_diana of JPM that people are skeptical of their objectivity #Techonomy16	1 2 2 4 4	Retweet 2 Retweeted 2		Like 4 Liked 4	/marcoannunziata/status/797157836258213888
@SILENTGRINDENT @SILENTGRINDENT @SILENTGRINDENT @SILENTGRINDENT @SILENTGRINDENT	$GE 🤐 💰‏ @SILENTGRINDENT	10 Nov 2016	#SGE		"Frankie $teeze $GE" shirts available for order DM what sz+color (if available) y'all prefer! Will get it to you (personally) ASAP #SGEpic.twitter.com/k3t37ifgqp	6 6 5 5	Retweet 6 Retweeted 6		Like 5 Liked 5	/SILENTGRINDENT/status/796760758948364288
@iancassel @iancassel @iancassel @iancassel @iancassel @iancassel	Ian Cassel‏Verified account @iancassel	7 Nov 2016			these microcaps employ ~2.5 million people, more than $GOOG $AAPL $MSFT $GE $IBM $GM $PFE $CSCO $BRK combined	2 2 10 10	Retweet 2 Retweeted 2		Like 10 Liked 10	/iancassel/status/795675956107243520
@jeff8ham @jeff8ham @jeff8ham @jeff8ham @jeff8ham	Jeff Hamilton‏ @jeff8ham	5 Nov 2016	#StockMarket,Trump	#Trump	Spent much of the day combing through potential #StockMarket bargains to buy on a 10% #Trump pullback $SBUX $NIKE $AAPL $RDS $DIS $C $T $GE	1 1 3 3	Retweet 1 Retweeted 1		Like 3 Liked 3	/jeff8ham/status/795120099212464129
@StockTwits @StockTwits @StockTwits @StockTwits @StockTwits	StockTwits‏Verified account @StockTwits	3 Nov 2016			The 4 largest companies in 2006: $XOM $GE $MSFT $C The 4 largest companies today: $AAPL $GOOGL $MSFT $AMZN http://stocktwits.com/d_ramsden/message/66177136?utm_medium=community-twitter&utm_source=twitter.com&utm_campaign=outboundteam …	23 23 29 29	Retweet 23 Retweeted 23		Like 29 Liked 29	/StockTwits/status/794261363522732032
@YahooFinance @YahooFinance @YahooFinance @YahooFinance @YahooFinance	Yahoo Finance‏Verified account @YahooFinance	1 Nov 2016			GE has paid Wall Street bankers $3.6 billion in fees in the last decade https://yhoo.it/2eQt8IZ @SallyPancakes $GE pic.twitter.com/iJ7NRojQ5o	6 6 3 3	Retweet 6 Retweeted 6		Like 3 Liked 3	/YahooFinance/status/793460343427203072
@BHGECO @BHGECO @BHGECO @BHGECO @BHGECO	BHGE‏Verified account @BHGECO	31 Oct 2016			$GE tech and Baker Hughes to provide best-in-class physical & digital solutions for customers: http://ow.ly/A4ek305IxRX pic.twitter.com/aHWjKIFOcF	1 21 21 19 19	Retweet 21 Retweeted 21		Like 19 Liked 19	/BHGECO/status/793211041878568961
@FoxBusiness @FoxBusiness @FoxBusiness @FoxBusiness @FoxBusiness	FOX Business‏Verified account @FoxBusiness	31 Oct 2016	#oil		With #oil spinoff, GE CEO Immelt revamps his strategy. $GE http://fxn.ws/2eMKruL	1 6 6 7 7	Retweet 6 Retweeted 6		Like 7 Liked 7	/FoxBusiness/status/793125381725302784
@IvanTheK @IvanTheK @IvanTheK @IvanTheK @IvanTheK	Ivan the K™ 🆒‏ @IvanTheK	31 Oct 2016			"Here's your grandpappy's hammer, son. You're gonna need it when GE transfers you to the Baker Hughes joint venture." $GE $BHIpic.twitter.com/Hk9PpddZS1	4 4 14 14	Retweet 4 Retweeted 4		Like 14 Liked 14	/IvanTheK/status/793106270471524352
@CNBCnow @CNBCnow @CNBCnow @CNBCnow @CNBCnow	CNBC Now‏Verified account @CNBCnow	31 Oct 2016			JUST IN: Major $GE shareholder Nelson Peltz weighs in on the company's deal with Baker Hughes. (via @ScottWapnerCNBC)pic.twitter.com/YrTmCBs5uQ	5 21 21 27 27	Retweet 21 Retweeted 21		Like 27 Liked 27	/CNBCnow/status/793086386844729345
@JeffImmelt @JeffImmelt @JeffImmelt @JeffImmelt @JeffImmelt	Jeff Immelt‏Verified account @JeffImmelt	31 Oct 2016			I have tremendous respect for the @BHInc team. $GE knows them very well, and we are excited for what’s next. http://invent.ge/2f8FqcG	17 17 37 37	Retweet 17 Retweeted 17		Like 37 Liked 37	/JeffImmelt/status/793086211489460224
@jimcramer @jimcramer @jimcramer @jimcramer @jimcramer @JeffImmelt	Jim Cramer‏Verified account @jimcramer Jeff ImmeltVerified account @JeffImmelt	31 Oct 2016			.@JeffImmelt Let's see that CNBC tweet again!! We like this $GE-$BHI deal!! https://twitter.com/JeffImmelt/status/793041909132333056 … Excited to bring customers & investors more value by combining @ge_oilandgas + @BHInc. Signing in Houston last night pic.twitter.com/UyTk6MMUrx	4 4 4 7 7	Retweet 4 Retweeted 4		Like 7 Liked 7	/jimcramer/status/793082235729707008
@FoxBusiness @FoxBusiness @FoxBusiness @FoxBusiness @FoxBusiness	FOX Business‏Verified account @FoxBusiness	31 Oct 2016	#oil,gas	#gas	GE to combine #oil and #gas business With Baker Hughes. $GE $BHIhttp://fxn.ws/2f4fBft	1 6 6 5 5	Retweet 6 Retweeted 6		Like 5 Liked 5	/FoxBusiness/status/793072537257205761
@CNNBusiness @CNNBusiness @CNNBusiness @CNNBusiness @CNNBusiness	CNN Business‏Verified account @CNNBusiness	31 Oct 2016			.@generalelectric and Baker Hughes say the deal will allow them to cut costs by $1.6 billion a year. http://cnnmon.ie/2f42qeI $BHI $GE	1 19 19 16 16	Retweet 19 Retweeted 19		Like 16 Liked 16	/CNNBusiness/status/793051642404929536
@BHGECO @BHGECO @BHGECO @BHGECO @BHGECO	BHGE‏Verified account @BHGECO	31 Oct 2016			Baker Hughes and $GE agree to create new fullstream digital industrial service company. Read the release here: http://ow.ly/uc3H305GO3R	48 48 25 25	Retweet 48 Retweeted 48		Like 25 Liked 25	/BHGECO/status/793038813341908992
@DanaMattioli @DanaMattioli @DanaMattioli @DanaMattioli @DanaMattioli	Dana Mattioli‏Verified account @DanaMattioli	30 Oct 2016			Our full story on the General Electric-Baker Hughes deal coming tomorrow http://on.wsj.com/2fuU2HL $GE $BHI	1 40 40 24 24	Retweet 40 Retweeted 40		Like 24 Liked 24	/DanaMattioli/status/792917092106375168
@CNBCnow @CNBCnow @CNBCnow @CNBCnow @CNBCnow	CNBC Now‏Verified account @CNBCnow	30 Oct 2016			MORE: GE deal to combine oil & gas biz w/ Baker Hughes to be announced tomorrow, DJ reports; $GE, $BHI have announced 8:30a ET investor call	53 53 19 19	Retweet 53 Retweeted 53		Like 19 Liked 19	/CNBCnow/status/792913484065415170
@QTRResearch @QTRResearch @QTRResearch @QTRResearch @QTRResearch	Quoth the Raven‏ @QTRResearch	30 Oct 2016			CNBC: GE nears deal to combine its oil & gas business with Baker Hughes; entity resulting from deal will trade publicly - Dow Jones $GE $BHI	1 4 4 9 9	Retweet 4 Retweeted 4		Like 9 Liked 9	/QTRResearch/status/792913120008269824
@BKBrianKelly @BKBrianKelly @BKBrianKelly @BKBrianKelly @BKBrianKelly	Brian Kelly‏Verified account @BKBrianKelly	28 Oct 2016	#Zcash		New digital currency #Zcash released today. Implied market cap = $400b BIGGER than $FB at $377b $JPM at $249b $GE at $261b	5 13 13 25 25	Retweet 13 Retweeted 13		Like 25 Liked 25	/BKBrianKelly/status/792156322762555396
@TheStreet @TheStreet @TheStreet @TheStreet @TheStreet	TheStreet‏Verified account @TheStreet	28 Oct 2016			.@JimCramer says it could be the wrong time for GE to unload its oil business on Baker Hughes: http://trib.al/rcSdXOq $GE $BHIpic.twitter.com/civDbXgZRC	2 13 13 22 22	Retweet 13 Retweeted 13		Like 22 Liked 22	/TheStreet/status/792127060214898689
@FoxBusiness @FoxBusiness @FoxBusiness @FoxBusiness @FoxBusiness	FOX Business‏Verified account @FoxBusiness	28 Oct 2016			.@generalelectric may give @BHInc a big bear hug $BHI $GE @WilliamBlairCohttp://fxn.ws/2fnsPGZ	6 6 9 9	Retweet 6 Retweeted 6		Like 9 Liked 9	/FoxBusiness/status/792092322984894465
@eWhispers @eWhispers @eWhispers @eWhispers @eWhispers	Earnings Whispers‏ @eWhispers	15 Oct 2016	#earnings		#earnings $NFLX $AMD $BAC $INTC $IBM $JNJ $GS $MSFT $HAS $SKX $DPZ $GE $AAL $UNH $LII $EBAY http://eps.sh/cal pic.twitter.com/yzUI6JmL3g	2 61 61 51 51	Retweet 61 Retweeted 61		Like 51 Liked 51	/eWhispers/status/787374197718732804
@businessinsider @businessinsider @businessinsider @businessinsider @businessinsider	Business Insider‏Verified account @businessinsider	13 Oct 2016			The roles of cloud computing and fog computing in the Internet of Things revolution $IBM $GE http://read.bi/2dnw7aX pic.twitter.com/rGlcqiyScT	1 10 10 9 9	Retweet 10 Retweeted 10		Like 9 Liked 9	/businessinsider/status/786656805392965633
@businessinsider @businessinsider @businessinsider @businessinsider @businessinsider	Business Insider‏Verified account @businessinsider	6 Oct 2016			GE and Caterpillar have invested in an autonomous robot startup $GE $CAT http://read.bi/2cUPKbR pic.twitter.com/1NRepasj4z	1 14 14 22 22	Retweet 14 Retweeted 14		Like 22 Liked 22	/businessinsider/status/784264590217535488
@JeffImmelt @JeffImmelt @JeffImmelt @JeffImmelt @JeffImmelt	Jeff Immelt‏Verified account @JeffImmelt	6 Oct 2016	#IAMAAF		At $GE’s @aafsymposium 25th anniversary celebration with @UncleRUSH and @tammytpollock. #IAMAAFpic.twitter.com/hqF3QpQHx2	1 19 19 73 73	Retweet 19 Retweeted 19		Like 73 Liked 73	/JeffImmelt/status/784146411705303040
@Broug @Broug @Broug @Broug @Broug	George Dickey‏ @Broug	6 Oct 2016			$GE Networking Event @AstonUniversity Monday 17 Oct 2016 17:30 - 19:30 Register http://bit.ly/GE_A2 Apply http://ge.com/ukinterns pic.twitter.com/wP4sxnWa3l	5 5 1 1	Retweet 5 Retweeted 5		Like 1 Liked 1	/Broug/status/783949152413708288
@chartseer @chartseer @chartseer @chartseer @chartseer	chartseer 📈 👀 📉‏ @chartseer	4 Oct 2016			Short setups http://finviz.com/screener.ashx?v=211&t=GE,AME,WFM,DOW,ORCL,PPG,DHI,TJX,MAR,INTU,LVLT,WYN,XRAY,THC,HCA,UA,LNG,LPX … $GE $AME $WFM $DOW $ORCL $PPG $TJX $INTU $LVLT $LPX $DHI $MAR $WYN $XRAY $THC $UA $LNG $UApic.twitter.com/rxWx3s7TtP	2 2 3 3	Retweet 2 Retweeted 2		Like 3 Liked 3	/chartseer/status/783413351380430849
@MarkNewtonCMT @MarkNewtonCMT @MarkNewtonCMT @MarkNewtonCMT @MarkNewtonCMT	Mark Newton‏ @MarkNewtonCMT	4 Oct 2016	#INDUSTRIALS		Equal-weighted #INDUSTRIALS breaking out vs $SPX Stripping out effects of $GE to see how this group has begun to surge as Transports lead pic.twitter.com/QuLcClBVe3	1 5 5 5 5	Retweet 5 Retweeted 5		Like 5 Liked 5	/MarkNewtonCMT/status/783290897937100800
@Jacob_Mintz @Jacob_Mintz @Jacob_Mintz @Jacob_Mintz @Jacob_Mintz	jacob mintz‏ @Jacob_Mintz	4 Oct 2016			My article "How to Hedge a Clinton or Trump Presidency" http://chc.li/2dblYeV $SPY $QQQ $NFLX $GLD $VIX $GE $WFCpic.twitter.com/Qdah38z2wd	4 4 2 2	Retweet 4 Retweeted 4		Like 2 Liked 2	/Jacob_Mintz/status/783289571387768834
@JeffImmelt @JeffImmelt @JeffImmelt @JeffImmelt @JeffImmelt	Jeff Immelt‏Verified account @JeffImmelt	3 Oct 2016			Great advice from one of our technology leaders @DMerfeldGE. I’ve known Danielle and have seen her grow at $GE. http://www.fastcompany.com/3064111/four-work-habits-to-build-at-each-stage-of-your-career ….	39 39 55 55	Retweet 39 Retweeted 39		Like 55 Liked 55	/JeffImmelt/status/782974747609006080
@IanGertler @IanGertler @IanGertler @IanGertler @IanGertler @jill_rowley	𝘐𝘢𝘯 𝘎𝘦𝘳𝘵𝘭𝘦𝘳 ☕️ 📲‏ @IanGertler	1 Oct 2016	#IIoT		@mdolbec @Forbes Excited about what the $GE team is doing to address the many #IIoT challenges; HUGE opps!pic.twitter.com/TqSJ87jicy	5 5 7 7	Retweet 5 Retweeted 5		Like 7 Liked 7	/IanGertler/status/782259513831354368
@allstarcharts @allstarcharts @allstarcharts @allstarcharts @allstarcharts @charliebilello	J.C. Parets‏ @allstarcharts Charlie BilelloVerified account @charliebilello	29 Sep 2016			interesting volume spike. Reminds me of $GE early March '09. Same outcome or more selling coming? @MktOutperform $DBhttps://twitter.com/MktOutperform/status/781586773382205440?lang=en … New all-time closing low for Deutsche Bank on the highest volume day in its history, over 51 million shares traded. pic.twitter.com/JTrngSIOU7	4 4 6 6	Retweet 4 Retweeted 4		Like 6 Liked 6	/allstarcharts/status/781587283665301508
@CNBC @CNBC @CNBC @CNBC @CNBC	CNBC‏Verified account @CNBC	23 Sep 2016			General Electric downgraded to AA- from AA+ by S&P, outlook stable. $GE	4 15 15 10 10	Retweet 15 Retweeted 15		Like 10 Liked 10	/CNBC/status/779452807380344832
@eligerzon @eligerzon @eligerzon @eligerzon @eligerzon @eligerzon	Eli Gerzon‏ @eligerzon	22 Sep 2016	#RentersDayofAction,MakeGEpay	#MakeGEpay	Since people in Boston can't afford rent we're sleeping at $GE's new HQ where they're getting FREE RENT! #RentersDayofAction #MakeGEpaypic.twitter.com/0ofMTLGwgX	12 12 12 12	Retweet 12 Retweeted 12		Like 12 Liked 12	/eligerzon/status/779156283115106305
@eligerzon @eligerzon @eligerzon @eligerzon @eligerzon @eligerzon	Eli Gerzon‏ @eligerzon	22 Sep 2016	#MakeGEpay,RentersDayofAction	#RentersDayofAction	$GE RENT FREE BUT NOT ME! Thanks to @AceEJ for the banner! #MakeGEpay #RentersDayofActionpic.twitter.com/i5LxlrKvYv	1 10 10 9 9	Retweet 10 Retweeted 10		Like 9 Liked 9	/eligerzon/status/779087065329889280
@makeGEpay @makeGEpay @makeGEpay @makeGEpay @makeGEpay	Make GE Pay‏ @makeGEpay	22 Sep 2016	#makeGEpay,RentersDayofAction	#RentersDayofAction	Just arriving now at the site of $GE's new HQ in Boston to say: #makeGEpay! Rent! Taxes! #RentersDayofActionpic.twitter.com/41ET8H8PFt	1 1 6 6	Retweet 1 Retweeted 1		Like 6 Liked 6	/makeGEpay/status/779086572033601536
@JVPBoston @JVPBoston @JVPBoston @JVPBoston @JVPBoston	JVP Boston‏ @JVPBoston	22 Sep 2016	#MakeGEpay,RentersDayofAction	#RentersDayofAction	Guess how much rent $GE is paying? ZERO! #MakeGEpay #RentersDayofAction Bostonpic.twitter.com/T5msNV7r31	1 9 9 10 10	Retweet 9 Retweeted 9		Like 10 Liked 10	/JVPBoston/status/779081007601508352
@FactSet @FactSet @FactSet @FactSet @FactSet	FactSet‏Verified account @FactSet	20 Sep 2016			$AAPL, $GE spent more on buybacks in Q2 than any other $SPX company ($10.9b and $7.6b, respectively). http://ow.ly/yFLg304oF4P pic.twitter.com/tWeALFw3Tn	1 18 18 23 23	Retweet 18 Retweeted 18		Like 23 Liked 23	/FactSet/status/778375833715142656
@USA_Movement @USA_Movement @USA_Movement @USA_Movement @USA_Movement	USA Made Movement‏ @USA_Movement	17 Sep 2016	#GE,3D,GeneralElectric,4IR,technology,innovation,disruption,3dprinting	#3D	#GE Goes #3D - #GeneralElectric $GE http://ow.ly/tkWi303ZhDS #4IR #technology #innovation #disruption #3dprinting... by @BrianDColwell	4 4 2 2	Retweet 4 Retweeted 4		Like 2 Liked 2	/USA_Movement/status/777205900939563008
@TripleDTrader @TripleDTrader @TripleDTrader @TripleDTrader @TripleDTrader	Dennis Dick‏ @TripleDTrader	15 Sep 2016			Notable opening imbalances: $TWTR +131K, $WFC -201K, $BAC +122K, $GE +117K, $HPQ -81K	4 4 6 6	Retweet 4 Retweeted 4		Like 6 Liked 6	/TripleDTrader/status/776410765972475906
@WallStJesus @WallStJesus @WallStJesus @WallStJesus @WallStJesus	JE$US‏ @WallStJesus	9 Sep 2016			TODAY'S SIZE SWEEPERS: https://www.wallstjesus.com/market-updates/ $EEM $FTR $GE $DB $INTC $HFCpic.twitter.com/sd8gNLbLn7	3 3 3 3	Retweet 3 Retweeted 3		Like 3 Liked 3	/WallStJesus/status/774398480966123520
@bznotes @bznotes @bznotes @bznotes @bznotes	Bilal Zuberi‏ @bznotes	6 Sep 2016			Great move by $GE in acquiring metal 3D printing IP & biz for ~$1.4B from ARCAM and SLM. Metal3D space goes to next level! cc: @DesktopMetal	10 10	Retweet Retweeted		Like 10 Liked 10	/bznotes/status/773255731717877760
@RyanVlastelica @RyanVlastelica @RyanVlastelica @RyanVlastelica @RyanVlastelica	Ryan Vlastelica‏Verified account @RyanVlastelica	6 Sep 2016			3D printer ETF $PRNT has been printing money since it launched, and $GE's acquisitions sent it to a new high today http://on.mktw.net/2cxWIji	12 12 14 14	Retweet 12 Retweeted 12		Like 14 Liked 14	/RyanVlastelica/status/773193684082892800
@GErenewables @GErenewables @GErenewables @GErenewables @GErenewables	GE Renewable Energy‏Verified account @GErenewables	24 Aug 2016			"Blade by blade, $GE is building part of its future a few miles off the Rhode Island coast" http://renew.ge/2bgczqz pic.twitter.com/Y15ke2EPuI	9 9 9 9	Retweet 9 Retweeted 9		Like 9 Liked 9	/GErenewables/status/768549736278294528
@nanexllc @nanexllc @nanexllc @nanexllc @nanexllc	Eric Scott Hunsader‏ @nanexllc	24 Aug 2016			The normally calm $GE stock varied in price by 8% or more in a single second on Aug 24 pic.twitter.com/tKtS7G7Gyo	3 6 6 11 11	Retweet 6 Retweeted 6		Like 11 Liked 11	/nanexllc/status/768397941304389632
@makeGEpay @makeGEpay @makeGEpay @makeGEpay @makeGEpay	Make GE Pay‏ @makeGEpay	23 Aug 2016	#makeGEpay,mapoli	#mapoli	Another reason to #makeGEpay: Massachusetts has some of the highest income inequality in the US #mapoli $GE: http://www.bostonglobe.com/business/2016/06/16/few-states-match-mass-income-inequality/wMIQkxtzUlwP4ZS4SN0khP/story.html …	1 4 4 2 2	Retweet 4 Retweeted 4		Like 2 Liked 2	/makeGEpay/status/768094569804271616
@WSJ @WSJ @WSJ @WSJ @WSJ	The Wall Street Journal‏Verified account @WSJ	22 Aug 2016			New York says ‘work is not done’ on GE’s Hudson River cleanup http://on.wsj.com/2bgIfbk $GE	30 30 19 19	Retweet 30 Retweeted 30		Like 19 Liked 19	/WSJ/status/767859676784562176
@JeffImmelt @JeffImmelt @JeffImmelt @JeffImmelt @JeffImmelt @MassGovernor	Jeff Immelt‏Verified account @JeffImmelt Charlie BakerVerified account @MassGovernor	22 Aug 2016			$GE’s first day in Boston & I couldn’t be more excited. Thanks @MassGovernor @marty_walsh & everyone who welcomed ushttps://twitter.com/MassGovernor/status/767735177099481088 … Great to welcome @generalelectric & their employees to Boston & the Massachusetts #innovation economy this morning. pic.twitter.com/TrXPHFXCts	9 53 53 108 108	Retweet 53 Retweeted 53		Like 108 Liked 108	/JeffImmelt/status/767816535465426944
@TomHarrisICSC @TomHarrisICSC @TomHarrisICSC @TomHarrisICSC @TomHarrisICSC	Tom Harris‏ @TomHarrisICSC	20 Aug 2016			Coal Is A Growth Market For General Electric http://seekingalpha.com/article/4001011-coal-growth-market-general-electric?source=tweet … $GE	1 5 5 4 4	Retweet 5 Retweeted 5		Like 4 Liked 4	/TomHarrisICSC/status/767138622516715520
@WallStJesus @WallStJesus @WallStJesus @WallStJesus @WallStJesus	JE$US‏ @WallStJesus	20 Aug 2016			TOP DROPS IN NYSE SHORTS: $GE $HPE $FCX $ABBV $XOM $JOY $ABX $UA $BLL $PG $ORCL $BP $JPM $C $BMY $HAL $CS $WNR $WYNpic.twitter.com/6WHWrUzbO6	5 5 4 4	Retweet 5 Retweeted 5		Like 4 Liked 4	/WallStJesus/status/767133062459252736
@IBDinvestors @IBDinvestors @IBDinvestors @IBDinvestors @IBDinvestors	Investors.com‏Verified account @IBDinvestors	20 Aug 2016			General Electric stock has barely moved for weeks. But don't go to sleep on $GE http://ow.ly/jqwl303qEFA $FB $GOOGLpic.twitter.com/BOA6JWX4xD	1 5 5 5 5	Retweet 5 Retweeted 5		Like 5 Liked 5	/IBDinvestors/status/767119917791543300
@OpenOutcrier @OpenOutcrier @OpenOutcrier @OpenOutcrier @OpenOutcrier	Open Outcrier‏ @OpenOutcrier	19 Aug 2016			$FSLR Hearing takeover chatter with $GE mentioned, unconfirmed	3 3 3 8 8	Retweet 3 Retweeted 3		Like 8 Liked 8	/OpenOutcrier/status/766643817202249728
@allstarcharts @allstarcharts @allstarcharts @allstarcharts @allstarcharts	J.C. Parets‏ @allstarcharts	16 Aug 2016			NEW POST: Why The Dow Jones Industrial Average Is Underrated http://allstarcharts.com/dow-jones-industrial-average-underapreciated/ … $DJIA $YM_F $DIA $AAPL $XOM $DD $BA $GE	1 6 6 5 5	Retweet 6 Retweeted 6		Like 5 Liked 5	/allstarcharts/status/765560618380238848
@AtlBizChron @AtlBizChron @AtlBizChron @AtlBizChron @AtlBizChron	AtlBizChron‏ @AtlBizChron	16 Aug 2016			.@generalelectric said to be eyeing Buckhead for 250-job IT headquarters http://bizj.us/1ntnwy $GE pic.twitter.com/v3KGMoR4Os	9 9 11 11	Retweet 9 Retweeted 9		Like 11 Liked 11	/AtlBizChron/status/765537655182372864
@MarkArbeter @MarkArbeter @MarkArbeter @MarkArbeter @MarkArbeter	Mark Arbeter, CMT‏ @MarkArbeter	11 Aug 2016			Saw this chart from Pach on ST. $GE correlation with $SPX. When it comes unglued, have seen pullbacks many times.pic.twitter.com/kASXlhruY1	2 13 13 24 24	Retweet 13 Retweeted 13		Like 24 Liked 24	/MarkArbeter/status/763807554531045376
@cnntech @cnntech @cnntech @cnntech @cnntech	CNN Tech‏Verified account @cnntech	7 Aug 2016			.@generalelectric CEO Jeff Immelt says all new hires will learn to code: http://cnnmon.ie/2aEoADJ @jackiewattles $GE pic.twitter.com/oSG5GqRZch	25 25 19 19	Retweet 25 Retweeted 25		Like 19 Liked 19	/cnntech/status/762441448004329473
@ScottKirsner @ScottKirsner @ScottKirsner @ScottKirsner @ScottKirsner	Scott Kirsner‏Verified account @ScottKirsner	3 Aug 2016			Architect & writer @rachelslade1 joined us on @radioboston today to assess the design of the new $GE HQ in BOS: http://www.wbur.org/radioboston/2016/08/03/ge-design …	1 2 2 3 3	Retweet 2 Retweeted 2		Like 3 Liked 3	/ScottKirsner/status/760975304374509569
@ScottKirsner @ScottKirsner @ScottKirsner @ScottKirsner @ScottKirsner	Scott Kirsner‏Verified account @ScottKirsner	2 Aug 2016			Yesterday was the "soft opening" for $GE's temporary HQ on Farnsworth St in BOS, with a few people moving in. "Real" move-in starts 8/22.	1 1 1 5 5	Retweet 1 Retweeted 1		Like 5 Liked 5	/ScottKirsner/status/760494129293979648
@jimcramer @jimcramer @jimcramer @jimcramer @jimcramer @JamesMGentile @jimcramer	Jim Cramer‏Verified account @jimcramer James M. Gentile @JamesMGentile	1 Aug 2016			Here's a potential deal that makes too sense not to do... $GE-$NOV https://twitter.com/JamesMGentile/status/760205311835791360 … @TSTRealMoney Makes sense for $GE from a strategic perspective. A great time in the cycle to acquire assets like $NOV.	1 2 2 5 5	Retweet 2 Retweeted 2		Like 5 Liked 5	/jimcramer/status/760226194553962497
@WallStJesus @WallStJesus @WallStJesus @WallStJesus @WallStJesus	JE$US‏ @WallStJesus	31 Jul 2016	#NYSE		TOP DROPS IN #NYSE SHORTS: $GE $MRO $SWN $ABBV $LVS $WFT $MBLY $TWTR $BCS $WMT $T $WMB $TCK $UA $HPE $RIG $WNR $AETpic.twitter.com/IERosynhCR	2 2 5 5	Retweet 2 Retweeted 2		Like 5 Liked 5	/WallStJesus/status/759780034777415680
@StockTwits @StockTwits @StockTwits @StockTwits @StockTwits	StockTwits‏Verified account @StockTwits	18 Jul 2016			UPCOMING EARNINGS Mon - $BAC $NFLX $YHOO $IBM Tue - $JNJ $MSFT Wed - $INTC $EBAY Thu - $CMG $BIIB $V $T Fri - $GE http://stocktwits.com/eWhispers/message/58579910?utm_medium=community-twitter&utm_source=t.co&utm_campaign=outboundteam …	40 40 26 26	Retweet 40 Retweeted 40		Like 26 Liked 26	/StockTwits/status/755015030655942657
@StockTwits @StockTwits @StockTwits @StockTwits @StockTwits	StockTwits‏Verified account @StockTwits	16 Jul 2016			Earnings season is here. Netflix, Microsoft, Visa, and GE all report next week: http://stocktwits.com/eWhispers/message/58579910?utm_medium=community-twitter&utm_source=t.co&utm_campaign=outboundteam … $GE $V… pic.twitter.com/ZbYHgl9KW8	52 52 85 85	Retweet 52 Retweeted 52		Like 85 Liked 85	/StockTwits/status/754366530129756163
@makeGEpay @makeGEpay @makeGEpay @makeGEpay @makeGEpay	Make GE Pay‏ @makeGEpay	15 Jul 2016	#mapoli,MakeGEpay	#MakeGEpay	The #mapoli Economic Development Bill S2423 includes oversight of tax breaks incl $GE #MakeGEpay:pic.twitter.com/jMUl7tdE0V	1 9 9 6 6	Retweet 9 Retweeted 9		Like 6 Liked 6	/makeGEpay/status/754030367326298113
@businessinsider @businessinsider @businessinsider @businessinsider @businessinsider	Business Insider‏Verified account @businessinsider	15 Jul 2016			Major IT providers announce new IoT platforms partnerships $GE $T http://read.bi/29GGKT3 pic.twitter.com/zHNKCdEL9t	13 13 15 15	Retweet 13 Retweeted 13		Like 15 Liked 15	/businessinsider/status/753854157178675201
@businessinsider @businessinsider @businessinsider @businessinsider @businessinsider	Business Insider‏Verified account @businessinsider	13 Jul 2016			Research firm questions GE's Predix platform $GE http://read.bi/29DYbUh pic.twitter.com/YRzZJbvEwB	9 9 10 10	Retweet 9 Retweeted 9		Like 10 Liked 10	/businessinsider/status/753461644571897860
@evankirstel @evankirstel @evankirstel @evankirstel @evankirstel	Evan Kirstel‏ @evankirstel	12 Jul 2016	#Microsoft,cloud,Amazon,AWS	#Amazon	#Microsoft’s deal with GE shows #cloud isn't all just about #Amazon $MSFT. $GE, $AMZN https://www.thestreet.com/story/13635280/1/jhonsa-microsoft-rsquo-s-deal-with-ge-shows-the-cloud-isn-t-all-just-about-amazon-and-google.html … #AWSpic.twitter.com/o4nbRb07rt	8 8 5 5	Retweet 8 Retweeted 8		Like 5 Liked 5	/evankirstel/status/752944749095419904
@ScottKirsner @ScottKirsner @ScottKirsner @ScottKirsner @ScottKirsner	Scott Kirsner‏Verified account @ScottKirsner	12 Jul 2016			Asked $GE’s @bethcomstock about interaction w/startups. Says it’ll be a big part of BOS presence - including connecting them w/GE customers.	5 5 6 6	Retweet 5 Retweeted 5		Like 6 Liked 6	/ScottKirsner/status/752923828221640704
@ScottKirsner @ScottKirsner @ScottKirsner @ScottKirsner @ScottKirsner @ScottKirsner	Scott Kirsner‏Verified account @ScottKirsner	12 Jul 2016	#noncompetes		Here's what @JeffImmelt said in April when I asked him whether employee #noncompetes are important to $GE. (8/9) pic.twitter.com/SMfJrDYkCv	1 3 3 7 7	Retweet 3 Retweeted 3		Like 7 Liked 7	/ScottKirsner/status/752841638246875136
@kaylatausche @kaylatausche @kaylatausche @kaylatausche @kaylatausche	Kayla Tausche‏Verified account @kaylatausche	11 Jul 2016			US has 5% of world's population but 25% of GDP, says $GE CEO Immelt. "If we don't have globalization, that doesn't end well." @jonfortt	1 15 15 21 21	Retweet 15 Retweeted 15		Like 21 Liked 21	/kaylatausche/status/752521290351771648
@jimcramer @jimcramer @jimcramer @jimcramer @jimcramer	Jim Cramer‏Verified account @jimcramer	11 Jul 2016			Loving this $GE -$MSFT interview with @jonfortt	2 4 4 20 20	Retweet 4 Retweeted 4		Like 20 Liked 20	/jimcramer/status/752512928566378496
@JeffImmelt @JeffImmelt @JeffImmelt @JeffImmelt @JeffImmelt	Jeff Immelt‏Verified account @JeffImmelt	11 Jul 2016	#WPC16		Accelerating digital transformation of industry. With @satyanadella today at #WPC16 to announce $GE's Predix is coming to @Microsoft Azure.	5 108 108 107 107	Retweet 108 Retweeted 108		Like 107 Liked 107	/JeffImmelt/status/752506385586323457
@SquawkStreet @SquawkStreet @SquawkStreet @SquawkStreet @SquawkStreet	Squawk on the Street‏Verified account @SquawkStreet	11 Jul 2016	#WPC16		We're live at #WPC16 with @jonfortt. Don't miss this exclusive interview 10:30a ET on cloud partnership. $MSFT $GE pic.twitter.com/qJTGRvQjzQ	10 10 8 8	Retweet 10 Retweeted 10		Like 8 Liked 8	/SquawkStreet/status/752490309314027520
@ReformedBroker @ReformedBroker @ReformedBroker @ReformedBroker @ReformedBroker	Downtown Josh Brown‏Verified account @ReformedBroker	6 Jul 2016			$GE moment of truth pic.twitter.com/uOb1uwvn8r	6 3 3 14 14	Retweet 3 Retweeted 3		Like 14 Liked 14	/ReformedBroker/status/750785828075560961
@makeGEpay @makeGEpay @makeGEpay @makeGEpay @makeGEpay @renjender @caulkthewagon	Make GE Pay‏ @makeGEpay Ren Jender @renjender	5 Jul 2016	#makeGEpay,mapoli	#mapoli	Boston can and must invest in these things... not millions in subsidies to corporations like $GE #makeGEpay #mapolihttps://twitter.com/renjender/status/750292651535175680 … "World class" cities spend money on public transportation, the arts and public education, so that leaves Boston out.	10 10 9 9	Retweet 10 Retweeted 10		Like 9 Liked 9	/makeGEpay/status/750399639472500737
@barronsonline @barronsonline @barronsonline @barronsonline @barronsonline	Barron's‏Verified account @barronsonline	3 Jul 2016			Safran has 20% upside as the French aerospace outfit's new jet engine roars http://on.barrons.com/29dDKxH $SAFRY $GE pic.twitter.com/xlBF38NEny	6 6 7 7	Retweet 6 Retweeted 6		Like 7 Liked 7	/barronsonline/status/749832036509224960
@StockTwits @StockTwits @StockTwits @StockTwits @StockTwits	StockTwits‏Verified account @StockTwits	3 Jul 2016			These are the BEST and WORST performing sectors of the year so far: http://stocktwits.com/Sapientrade/message/57814051?utm_medium=community-twitter&utm_source=t.co&utm_campaign=outboundteam … $T $GE $VZ $DUKpic.twitter.com/stzskZPDYH	1 22 22 34 34	Retweet 22 Retweeted 22		Like 34 Liked 34	/StockTwits/status/749674092882649088
@businessinsider @businessinsider @businessinsider @businessinsider @businessinsider	Business Insider‏Verified account @businessinsider	30 Jun 2016			These three companies will dominate the Internet of Things $VZ $CSCO $GE http://read.bi/297dXbl pic.twitter.com/pJxdQOChjj	1 15 15 20 20	Retweet 15 Retweeted 15		Like 20 Liked 20	/businessinsider/status/748541192309194752
@MattEganCNN @MattEganCNN @MattEganCNN @MattEganCNN @MattEganCNN	Matt Egan‏ @MattEganCNN	29 Jun 2016			.@GECapital finally small enough to shed the dreaded too-big-to-fail label. It only took $150B of asset sales: http://money.cnn.com/2016/06/29/investing/ge-capital-too-big-to-fail-sifi/index.html … $GE	21 21 29 29	Retweet 21 Retweeted 21		Like 29 Liked 29	/MattEganCNN/status/748171557898493952
@SquawkStreet @SquawkStreet @SquawkStreet @SquawkStreet @SquawkStreet @montalvo_d	Squawk on the Street‏Verified account @SquawkStreet David MontalvoVerified account @montalvo_d	29 Jun 2016			GE Capital loses its 'too big to fail' designation http://cnb.cx/294JTQd $GE ↑ 1.7% pre-market https://twitter.com/montalvo_d/status/748139287942676480 … Hey, look who is no longer a systemically important financial institution: GE Capital. @CNBC	1 4 4 5 5	Retweet 4 Retweeted 4		Like 5 Liked 5	/SquawkStreet/status/748140301567557632
@StockTwits @StockTwits @StockTwits @StockTwits @StockTwits	StockTwits‏Verified account @StockTwits	24 Jun 2016	#Brexit		This is what happened to the market after #Brexit. An unforgettable day http://stocktwits.com/BeckyHiu/message/57289003?utm_medium=community-twitter&utm_source=t.co&utm_campaign=outboundteam … $AAPL $GE $GOOGL… pic.twitter.com/3nmlFzdP6Y	7 136 136 115 115	Retweet 136 Retweeted 136		Like 115 Liked 115	/StockTwits/status/746414746954391553
@StockTwits @StockTwits @StockTwits @StockTwits @StockTwits	StockTwits‏Verified account @StockTwits	26 May 2016			The Dow Jones Industrial Average turns 120 years old today. And here's its longest running component: http://stocktwits.com/360Research/message/55609090?utm_medium=community-twitter&utm_source=t.co&utm_campaign=outboundteam … $DJIA $GE	1 10 10 9 9	Retweet 10 Retweeted 10		Like 9 Liked 9	/StockTwits/status/735908085718355968
@FoxBusiness @FoxBusiness @FoxBusiness @FoxBusiness @FoxBusiness	FOX Business‏Verified account @FoxBusiness	26 May 2016			.@Disney joins @Verizon, @generalelectric & @Carl_C_Icahn blasting back at @BernieSanders $DIS $GE $VZhttp://fxn.ws/22qDfUR	3 12 12 23 23	Retweet 12 Retweeted 12		Like 23 Liked 23	/FoxBusiness/status/735907359587860480
@outsizedreturn @outsizedreturn @outsizedreturn @outsizedreturn @outsizedreturn	Alexander Alt Cap GP‏ @outsizedreturn	25 May 2016	#hedgefunds		Corcelli's 30 Second Mkt $spy $dia $tbt $oil $ge $mon $bmrm $xom $aapl $fb $twtr #hedgefunds http://alexanderalternativecapital.com/asymmetrical-strategy …pic.twitter.com/VWoJVXgoVt	1 6 6 8 8	Retweet 6 Retweeted 6		Like 8 Liked 8	/outsizedreturn/status/735448322635378688
@hedgefundclone @hedgefundclone @hedgefundclone @hedgefundclone @hedgefundclone	hedgefundclone‏ @hedgefundclone	23 May 2016			Goldman Sach $GS says these are the 20 stocks hedge funds are betting against: $DIS $XOM $GE $BA $NFLX $F $TGT $CAT $ESRX $IBM $GILD $T	1 4 4 4 4	Retweet 4 Retweeted 4		Like 4 Liked 4	/hedgefundclone/status/734816561081417730
@MattEganCNN @MattEganCNN @MattEganCNN @MattEganCNN @MattEganCNN	Matt Egan‏ @MattEganCNN	23 May 2016	#jobs,SaudiArabia	#SaudiArabia	.@GeneralElectric is creating over 2,000 new #jobs...in #SaudiArabia: http://money.cnn.com/2016/05/23/investing/ge-2000-jobs-saudi-arabia/index.html … $GE	4 4 6 6	Retweet 4 Retweeted 4		Like 6 Liked 6	/MattEganCNN/status/734765783197356032
@YahooFinance @YahooFinance @YahooFinance @YahooFinance @YahooFinance	Yahoo Finance‏Verified account @YahooFinance	23 May 2016			$GE announces deals worth over $1.4 billion with Saudi Arabia http://yhoo.it/1Tu1ZWC pic.twitter.com/v1OEBnZ4Sy	5 15 15 13 13	Retweet 15 Retweeted 15		Like 13 Liked 13	/YahooFinance/status/734756551898996736
@GErenewables @GErenewables @GErenewables @GErenewables @GErenewables	GE Renewable Energy‏Verified account @GErenewables	23 May 2016	#Vietnam		$GE & #Vietnam: a MOU to increase the country’s supply of renewable energy http://renew.ge/20pRnfw pic.twitter.com/pMbfQ8bScV	4 4 4 4	Retweet 4 Retweeted 4		Like 4 Liked 4	/GErenewables/status/734693070936145920
@Benzinga @Benzinga @Benzinga @Benzinga @Benzinga	Benzinga.com‏Verified account @Benzinga	22 May 2016	#BZAwards		Angel Investing Is Now Available To Pretty Much Everyone. Yes, Even You. $GE $HMC $MSFT http://benzinga.com/z/7993830 @OurCrowd #BZAwards	3 3 6 6	Retweet 3 Retweeted 3		Like 6 Liked 6	/Benzinga/status/734489055396691969
@jessefelder @jessefelder @jessefelder @jessefelder @jessefelder	Jesse Felder‏ @jessefelder	21 May 2016			From globalization to localization... http://fortune.com/2016/05/20/ge-immelt-globalization/ … $GE	2 8 8 5 5	Retweet 8 Retweeted 8		Like 5 Liked 5	/jessefelder/status/734047265346588673
@jimcramer @jimcramer @jimcramer @jimcramer @jimcramer @realmoney	Jim Cramer‏Verified account @jimcramer Real Money @realmoney	20 May 2016			$GE's best growth area, health care! Okay well I think so https://twitter.com/TSTRealMoney/status/733687006396473344 … GE, Accenture Announce Plans to Transform Health Care Claims Market http://dlvr.it/LMHDdx by @jamespasseri	5 12 12 11 11	Retweet 12 Retweeted 12		Like 11 Liked 11	/jimcramer/status/733690272589197312
@valuewalk @valuewalk @valuewalk @valuewalk @valuewalk	ValueWalk‏ @valuewalk	17 May 2016	#hedgefunds		13F summary here #hedgefunds http://www.valuewalk.com/2016/05/13f-summary-q1-notable-name-hedge-moves/ … $AAPL $VRX $TSLA $HLF $NQ $SUNEQ $MSFT $GE $P $LC $MU $F $GM $Tpic.twitter.com/3sCF4R7Hd3	7 7 5 5	Retweet 7 Retweeted 7		Like 5 Liked 5	/valuewalk/status/732559153688891392
@JeffImmelt @JeffImmelt @JeffImmelt @JeffImmelt @JeffImmelt	Jeff Immelt‏Verified account @JeffImmelt	16 May 2016	#Edison		Inspired today by bright minds & makers of the future. Congratulations to $GE's #Edison Award winners @GEResearchpic.twitter.com/EY7x2iz5CH	6 65 65 145 145	Retweet 65 Retweeted 65		Like 145 Liked 145	/JeffImmelt/status/732374265165680640
@eligerzon @eligerzon @eligerzon @eligerzon @eligerzon @BINJreports	Eli Gerzon‏ @eligerzon BINJ @BINJreports	12 May 2016	#makeGEpay,mapoli	#mapoli	$GE polluted Housatonic River in MA but @MassGovernor gives them millions in subsidies #makeGEpay #mapolihttps://twitter.com/BINJreports/status/730442328507289600 … this week, BINJ's @jasonpramas reviews the ongoing eco-crisis that @generalelectric created in #WesternMass https://digboston.com/ge-boston-deal-the-missing-manual-part-7/ … #mapoli	20 20 7 7	Retweet 20 Retweeted 20		Like 7 Liked 7	/eligerzon/status/730758935263772672
@WallStJesus @WallStJesus @WallStJesus @WallStJesus @WallStJesus	JE$US‏ @WallStJesus	10 May 2016			TODAY'S TOP BETS: https://www.wallstjesus.com/market-updates/ $TMUS $MT $VXX $GE $XPO $MSFT $CSCO $CAGpic.twitter.com/V94afHg0fO	1 7 7 6 6	Retweet 7 Retweeted 7		Like 6 Liked 6	/WallStJesus/status/730142614792581120
@ppprophet @ppprophet @ppprophet @ppprophet @ppprophet	Nostradamus‏ @ppprophet	5 May 2016	#STOCKMARKET		I DON'T SEE ANY BUBBLE RIGHT NOW , I SWEAR ! $SPX $SPY $DIA $DJI $AAPL $VIX $TVIX $C $BAC $GM $GE $FB #STOCKMARKETpic.twitter.com/E5954RIpC7	5 278 278 287 287	Retweet 278 Retweeted 278		Like 287 Liked 287	/ppprophet/status/728360826432794624
@ReformedBroker @ReformedBroker @ReformedBroker @ReformedBroker @ReformedBroker	Downtown Josh Brown‏Verified account @ReformedBroker	3 May 2016			$GE saturated the world with power and lightbulbs from 1900-1950. It's best days were behind it. Then it ran 28,000% over the next 50 years.	14 28 28 76 76	Retweet 28 Retweeted 28		Like 76 Liked 76	/ReformedBroker/status/727539638911520768
@CNBCnow @CNBCnow @CNBCnow @CNBCnow @CNBCnow	CNBC Now‏Verified account @CNBCnow	22 Apr 2016			EARNINGS: GE Q1 EPS $0.21 Adj. vs. $0.19 Est.; Q1 Revs. $27.845B vs. $27.623B Est. • $GE http://cnb.cx/1T2TQaC pic.twitter.com/Ds2vE00uJJ	17 17 8 8	Retweet 17 Retweeted 17		Like 8 Liked 8	/CNBCnow/status/723463193264291840
@StockTwits @StockTwits @StockTwits @StockTwits @StockTwits	StockTwits‏Verified account @StockTwits	21 Apr 2016			McDonald's, General Electric, Caterpillar and Honeywell all report earnings this Friday morning: http://stks.co/b3WC6 $MCD $GE $HON $CAT	1 16 16 22 22	Retweet 16 Retweeted 16		Like 22 Liked 22	/StockTwits/status/723339451582156800
@IBDinvestors @IBDinvestors @IBDinvestors @IBDinvestors @IBDinvestors	Investors.com‏Verified account @IBDinvestors	17 Apr 2016			Oil prices are plunging post-Doha, kicking off a busy week. What you need to know: http://ow.ly/4mMZHv $NFLX $GE $GOOGL $YHOO	10 10 2 2	Retweet 10 Retweeted 10		Like 2 Liked 2	/IBDinvestors/status/721829155504041985
@Vince_Campisi @Vince_Campisi @Vince_Campisi @Vince_Campisi @Vince_Campisi	Vince Campisi‏Verified account @Vince_Campisi	10 Apr 2016	#Predix,IIoT,Cloud	#IIoT	General Electric's #Predix has the Power to Keep $GE Stock a Buy | InvestorPlace #IIoT #Cloudhttp://investorplace.com/2016/03/tianjins-new-lights-say-ge-stock-is-still-a-buy/#.Vwrp-mNLty6 …	9 9 16 16	Retweet 9 Retweeted 9		Like 16 Liked 16	/Vince_Campisi/status/719322635532943364
@eligerzon @eligerzon @eligerzon @eligerzon @eligerzon	Eli Gerzon‏ @eligerzon	8 Apr 2016	#makeGEpay		Trying to get $GE pay their fair share of taxes #makeGEpay. And Walsh and Baker to invest in communities not corps https://twitter.com/iamlisamuhammad/status/718482528768757761 …	1 5 5 12 12	Retweet 5 Retweeted 5		Like 12 Liked 12	/eligerzon/status/718553894079631362
@chipgoines @chipgoines @chipgoines @chipgoines @chipgoines @JonathanCohn	Quisquiliae Viri Sunt‏ @chipgoines Jonathan "Boo and Vote" Cohn @JonathanCohn	8 Apr 2016	#BPS		.@marty_walsh is willing to help $GE kids get into Harvard but cut Advanced Placement courses for #BPS students.https://twitter.com/jonathancohn/status/718246019952209920 … .@marty_walsh rolls out the red carpet for rich white guys from out of town, ignores needs of Boston residents. pic.twitter.com/q5ENj8Jxfc	1 17 17 12 12	Retweet 17 Retweeted 17		Like 12 Liked 12	/chipgoines/status/718448998571499520
@CNNBusiness @CNNBusiness @CNNBusiness @CNNBusiness @CNNBusiness	CNN Business‏Verified account @CNNBusiness	8 Apr 2016			The spat between @BernieSanders and the CEO of @generalelectric is getting personal. http://cnnmon.ie/1Nde2Vs $GE pic.twitter.com/h6BQnmIcPd	4 31 31 31 31	Retweet 31 Retweeted 31		Like 31 Liked 31	/CNNBusiness/status/718395969734316033
@EdBorgato @EdBorgato @EdBorgato @EdBorgato @EdBorgato	Ed Borgato‏ @EdBorgato	6 Apr 2016			Jeff Immelt introduces @SenSanders to the real world: https://www.washingtonpost.com/opinions/ge-ceo-bernie-sanders-says-were-destroying-the-moral-fabric-of-america-hes-wrong/2016/04/06/8499bc8c-fc23-11e5-80e4-c381214de1a3_story.html?postshare=7091459990346585&tid=ss_tw-bottom … $GE	3 10 10 19 19	Retweet 10 Retweeted 10		Like 19 Liked 19	/EdBorgato/status/717880982515294208
@AceEJ @AceEJ @AceEJ @AceEJ @AceEJ	ACE‏ @AceEJ	6 Apr 2016			Officials say giving $GE millions will enrich our city & state ten-fold, but we have never been fooled by this scam. pic.twitter.com/sp4Keh6sn6	11 11 18 18	Retweet 11 Retweeted 11		Like 18 Liked 18	/AceEJ/status/717785955097264128
@JeffImmelt @JeffImmelt @JeffImmelt @JeffImmelt @JeffImmelt	Jeff Immelt‏Verified account @JeffImmelt	5 Apr 2016	#FirstGECATA		Great #FirstGECATA opening today. $GE's flagship center for additive manufacturing will transform the way we work. http://invent.ge/1UTLFnn	21 35 35 56 56	Retweet 35 Retweeted 35		Like 56 Liked 56	/JeffImmelt/status/717442487376355328
@CNNBusiness @CNNBusiness @CNNBusiness @CNNBusiness @CNNBusiness	CNN Business‏Verified account @CNNBusiness	5 Apr 2016			.@BernieSanders says JPMorgan and GE are destroying the fabric of America http://cnnmon.ie/229NMCh $GE $JPMpic.twitter.com/TZzxNn6rDA	9 21 21 34 34	Retweet 21 Retweeted 21		Like 34 Liked 34	/CNNBusiness/status/717390246854467585
@MattEganCNN @MattEganCNN @MattEganCNN @MattEganCNN @MattEganCNN	Matt Egan‏ @MattEganCNN	5 Apr 2016	#jobs		We crunched the numbers on Sanders claims: 38% of $GE's #jobs are in the US vs. 68% in '95 http://money.cnn.com/2016/04/05/investing/bernie-sanders-ge-jpmorgan-destroying-america/index.html …pic.twitter.com/oeOxdeUwZ6	2 64 64 94 94	Retweet 64 Retweeted 64		Like 94 Liked 94	/MattEganCNN/status/717389557990301696
@pemiblue @pemiblue @pemiblue @pemiblue @pemiblue	Heather‏ @pemiblue	4 Apr 2016	#makeGEpay		It is just mind-boggling to think that Boston has volunteered to build a helipad for $GE when our T so desperately needs repair. #makeGEpay	1 46 46 33 33	Retweet 46 Retweeted 46		Like 33 Liked 33	/pemiblue/status/717105327775293441
@pemiblue @pemiblue @pemiblue @pemiblue @pemiblue	Heather‏ @pemiblue	4 Apr 2016	#GEunwelcome,makeGEpay	#makeGEpay	Why is MA giving $GE millions to bring already-filled jobs to Boston, rather than investing in creating new jobs? #GEunwelcome #makeGEpay	8 8 12 12	Retweet 8 Retweeted 8		Like 12 Liked 12	/pemiblue/status/717091527315603458
@pemiblue @pemiblue @pemiblue @pemiblue @pemiblue @Joan_Vennochi	Heather‏ @pemiblue Joan VennochiVerified account @Joan_Vennochi	4 Apr 2016	#GEunwelcome,makeGEpay	#makeGEpay	Why free rent for $GE, when Boston has many families in genuine need of affordable housing? #GEunwelcome #makeGEpayhttps://twitter.com/Joan_Vennochi/status/714649958503358469 … GE’s warm welcome to Boston shouldn’t include free rent http://www.bostonglobe.com/opinion/2016/03/28/warm-welcome-boston-shouldn-include-free-rent/8rYBIcXtj9TbEMSqjenkDO/story.html?event=event25 … via BostonGlobe	26 26 26 26	Retweet 26 Retweeted 26		Like 26 Liked 26	/pemiblue/status/717089231341035520
@JVPBoston @JVPBoston @JVPBoston @JVPBoston @JVPBoston	JVP Boston‏ @JVPBoston	4 Apr 2016	#GEunwelcome,BDS,makeGEpay	#BDS	Many people here opposed to $GE making warplanes used to kill Palestinians. #GEunwelcome #BDS #makeGEpaypic.twitter.com/hpdqz9YT8U	3 33 33 18 18	Retweet 33 Retweeted 33		Like 18 Liked 18	/JVPBoston/status/717077547675226112
@AliceRothchild @AliceRothchild @AliceRothchild @AliceRothchild @AliceRothchild	Alice Rothchild, MD‏ @AliceRothchild	4 Apr 2016	#GEunwelcome,makeGEpay	#makeGEpay	$GE makes weapons used to kill Palestinians and people all over the world But they get tax breaks to move to Boston? #GEunwelcome #makeGEpay	2 46 46 40 40	Retweet 46 Retweeted 46		Like 40 Liked 40	/AliceRothchild/status/717072860502761472
@AceEJ @AceEJ @AceEJ @AceEJ @AceEJ @JonathanCohn	ACE‏ @AceEJ Jonathan "Boo and Vote" Cohn @JonathanCohn	4 Apr 2016	#makeGEpay		Just like the weather, $GE charity donations = snow job! 3:30Rally: https://www.facebook.com/events/1703350796571218/ … #makeGEpay @TRidersUnionhttps://twitter.com/JonathanCohn/status/716999766459215872 … Substituting charity for the basic civic duty of paying taxes, GE is saying that it knows what's good for Boston better than Bostonians.	17 17 9 9	Retweet 17 Retweeted 17		Like 9 Liked 9	/AceEJ/status/717045065424760833
@ReformedBroker @ReformedBroker @ReformedBroker @ReformedBroker @ReformedBroker	Downtown Josh Brown‏Verified account @ReformedBroker	4 Apr 2016			Bernstein downgrades $GE to market perform as all catalysts now “baked in”. But they raise their target to $34. LOL thanks for coming out.	6 4 4 37 37	Retweet 4 Retweeted 4		Like 37 Liked 37	/ReformedBroker/status/716999976052723712
@RyanMorse33 @RyanMorse33 @RyanMorse33 @RyanMorse33 @RyanMorse33	Ryan Morse‏ @RyanMorse33	31 Mar 2016			So $TSLA's the new $AAPL, $AAPL's the new $MSFT, $MSFT's the new $GE, $GE's the new $CAT. The only thing constant is change.	2 2 17 17	Retweet 2 Retweeted 2		Like 17 Liked 17	/RyanMorse33/status/715752735954567168
@CNBCnow @CNBCnow @CNBCnow @CNBCnow @CNBCnow	CNBC Now‏Verified account @CNBCnow	28 Mar 2016			ALERT: $GE shares hit their highest level since May 2008, just before the 2008 financial crisis. http://cnb.cx/Rcngpm	1 32 32 29 29	Retweet 32 Retweeted 32		Like 29 Liked 29	/CNBCnow/status/714493112706592771
@ReformedBroker @ReformedBroker @ReformedBroker @ReformedBroker @ReformedBroker	Downtown Josh Brown‏Verified account @ReformedBroker	22 Mar 2016			$GE my new fave ETF: Capital, Energy Infra, Aviation, Health, Transport, Home & Biz Solutions. And breaking out: pic.twitter.com/1ct40EUoFk	16 19 19 98 98	Retweet 19 Retweeted 19		Like 98 Liked 98	/ReformedBroker/status/712457792767053825
@TMannWSJ @TMannWSJ @TMannWSJ @TMannWSJ @TMannWSJ	Ted Mann‏Verified account @TMannWSJ	21 Mar 2016			Newly opening market for power turbines, jet engines and MRIs, 90 miles from Florida? $GE is interested http://www.wsj.com/articles/ge-seeks-to-sell-power-medical-equipment-to-cuban-government-1458609478 …	8 8 7 7	Retweet 8 Retweeted 8		Like 7 Liked 7	/TMannWSJ/status/712097838482788353
@ReformedBroker @ReformedBroker @ReformedBroker @ReformedBroker @ReformedBroker	Downtown Josh Brown‏Verified account @ReformedBroker	21 Mar 2016			Now reading: The @business cover story on $GE http://www.bloomberg.com/news/articles/2016-03-17/how-ge-exorcised-the-ghost-of-jack-welch-to-become-a-124-year-old-startup … by @devinleonard @RickClough	2 7 7 19 19	Retweet 7 Retweeted 7		Like 19 Liked 19	/ReformedBroker/status/711972607235477504
@jimcramer @jimcramer @jimcramer @jimcramer @jimcramer @OmeceneRob	Jim Cramer‏Verified account @jimcramer Rob Omecene @OmeceneRob	19 Mar 2016			.@JamesPasseri covers $GE for @TSTRealMoney and I feel good about $GE https://twitter.com/OmeceneRob/status/711271233837355008 … @jimcramer Jim what are your thoughts on $GE for a long term position 3-5 years?	1 5 5 10 10	Retweet 5 Retweeted 5		Like 10 Liked 10	/jimcramer/status/711305930890207233
@jimcramer @jimcramer @jimcramer @jimcramer @jimcramer @realmoney	Jim Cramer‏Verified account @jimcramer Real Money @realmoney	18 Mar 2016			China Syndrome? How about China profits for $GE https://twitter.com/TSTRealMoney/status/710877465443348481 … GE May Benefit From China's Nuclear Plans http://dlvr.it/KqDftx by @jamespasseri	4 4 4 5 5	Retweet 4 Retweeted 4		Like 5 Liked 5	/jimcramer/status/710893854308827136
@BobPisani @BobPisani @BobPisani @BobPisani @BobPisani	Bob Pisani‏Verified account @BobPisani	18 Mar 2016			$SPY rebalance at close: big share count DECREASE for $PG ( $5.5 billion) PFE ($3.8 billion) $GE ($3.2 b), $AAPL ($3.1 b) $MCD ($2.0 b).	2 1 1 9 9	Retweet 1 Retweeted 1		Like 9 Liked 9	/BobPisani/status/710887746991075329
@barronsonline @barronsonline @barronsonline @barronsonline @barronsonline	Barron's‏Verified account @barronsonline	18 Mar 2016			3 Blue-Chips Buying Back Their Undervalued Stocks http://on.barrons.com/1UauXQo $AAPL $GILD $GE pic.twitter.com/1gOkIFa5qd	6 6 2 2	Retweet 6 Retweeted 6		Like 2 Liked 2	/barronsonline/status/710847505546743809
@traderstewie @traderstewie @traderstewie @traderstewie @traderstewie	traderstewie‏ @traderstewie	17 Mar 2016			Strong breakout from a CUP n HANDLE pattern in $GE . Keep an eye on it next few days. Could grind higher. $35 target pic.twitter.com/LWAlRK5lY5	3 6 6 13 13	Retweet 6 Retweeted 6		Like 13 Liked 13	/traderstewie/status/710499876195270656
@CBOE @CBOE @CBOE @CBOE @CBOE	Cboe‏Verified account @CBOE	17 Mar 2016	#optionstrading,FOMC,earnings	#FOMC	#optionstrading: #FOMC, $MS size ratio call sprd, $GE put sprd, #earnings: $CAT, $FDX & $MIK http://www.cboe.com/tradtool/webcast.aspx?channelId=dd1a93e2d343438da9ac79c1073bf80e&channelListId=87ce30f5be214b01be55fc231a256371&mediaId=2136ee5bfdfc4439bd71b288f8b4cf72 …pic.twitter.com/hS72e13BDQ	7 7 3 3	Retweet 7 Retweeted 7		Like 3 Liked 3	/CBOE/status/710453089795510272
@cvpayne @cvpayne @cvpayne @cvpayne @cvpayne @BW	Charles V Payne‏Verified account @cvpayne BusinessweekVerified account @BW	17 Mar 2016			.@JackWelchMBA is one of the best CEOs in last 60 years....a shame $GE and this magazine would suggest otherwise https://twitter.com/BW/status/710405991804891136 … NEW COVER: How GE exorcised the ghost of Jack Welch to become a 124-year-old startup http://bloom.bg/22oinOr pic.twitter.com/wVIYohhc1I	4 8 8 9 9	Retweet 8 Retweeted 8		Like 9 Liked 9	/cvpayne/status/710432598946881537
@valuewalk @valuewalk @valuewalk @valuewalk @valuewalk	ValueWalk‏ @valuewalk	16 Mar 2016			S&P 500 Overseas Cash Now Exceeds $3 Trillion http://www.valuewalk.com/2016/03/overseas-cash-corporations/ … @ruperthargreav1 @MarkMelin $AAPL $MSFT $GE pic.twitter.com/U5pswVRmlR	6 6 2 2	Retweet 6 Retweeted 6		Like 2 Liked 2	/valuewalk/status/710169088950210561
@BostonGlobe @BostonGlobe @BostonGlobe @BostonGlobe @BostonGlobe	The Boston Globe‏Verified account @BostonGlobe	15 Mar 2016			$GE announces plans for 160 tech jobs in the Chicago area http://bos.gl/Lo7zBN9 pic.twitter.com/nVbA5zDmhi	1 2 2 3 3	Retweet 2 Retweeted 2		Like 3 Liked 3	/BostonGlobe/status/709776194422628352
@TiernanRayTech @TiernanRayTech @TiernanRayTech @TiernanRayTech @TiernanRayTech	Tiernan Ray‏ @TiernanRayTech	12 Mar 2016			New York Times Talks of Being ‘Braver’ than the Competition in VR - Tech Trader Daily - $NYT $GOOGL $AAPL $GE $GPROhttp://blogs.barrons.com/techtraderdaily/2016/03/12/new-york-times-talks-of-being-braver-than-the-competition-in-vr/ …	3 3 3 3	Retweet 3 Retweeted 3		Like 3 Liked 3	/TiernanRayTech/status/708762911846445057
@matthewherper @matthewherper @matthewherper @matthewherper @matthewherper	Matthew Herper‏Verified account @matthewherper	11 Mar 2016			It's true. These companies have nothing to do with each other. Like $gm justifying its valuation based on $ge. https://twitter.com/andybiotech/status/708469049177591808 …	3 3 5 5	Retweet 3 Retweeted 3		Like 5 Liked 5	/matthewherper/status/708475328637837312
@jimcramer @jimcramer @jimcramer @jimcramer @jimcramer @realmoney	Jim Cramer‏Verified account @jimcramer Real Money @realmoney	11 Mar 2016			You want $GE to go to $35? This is the division that could kick butt https://twitter.com/TSTRealMoney/status/708357369575518209 … General Electric Says $18B Healthcare Division Can Finally Widen Margins http://dlvr.it/KlsCjH by @jamespasseri	1 5 5 10 10	Retweet 5 Retweeted 5		Like 10 Liked 10	/jimcramer/status/708364242471223297
@JeffImmelt @JeffImmelt @JeffImmelt @JeffImmelt @JeffImmelt	Jeff Immelt‏Verified account @JeffImmelt	8 Mar 2016			$GE leaders weigh in on what Digital Industrial means for their business. Read their letters in GE’s Annual Report: http://invent.ge/AR_2015	22 22 23 23	Retweet 22 Retweeted 22		Like 23 Liked 23	/JeffImmelt/status/707280761129443329
@JeffImmelt @JeffImmelt @JeffImmelt @JeffImmelt @JeffImmelt	Jeff Immelt‏Verified account @JeffImmelt	7 Mar 2016			Spent last week visiting @GE_Africa. It was great to connect with government, customers & employees. $GE is committed to Africa’s growth.	6 22 22 24 24	Retweet 22 Retweeted 22		Like 24 Liked 24	/JeffImmelt/status/706929118475059204
@CNBCnow @CNBCnow @CNBCnow @CNBCnow @CNBCnow	CNBC Now‏Verified account @CNBCnow	3 Mar 2016			$GE says its $5.4B appliance unit sale to China's Haier Group has been approved by U.S. antitrust authorities	19 19 7 7	Retweet 19 Retweeted 19		Like 7 Liked 7	/CNBCnow/status/705459646434246656
@WallStJesus @WallStJesus @WallStJesus @WallStJesus @WallStJesus	JE$US‏ @WallStJesus	27 Feb 2016			TOP JUMPS IN NYSE SHORTS: $MCD $F $BAC $ECA $CNX $MRO $DOW $NOV $CCL $SCHW $TWTR $V $BA $GE $RIG $MS $PSX $SLB $WMTpic.twitter.com/91XIy9nbSV	1 6 6 3 3	Retweet 6 Retweeted 6		Like 3 Liked 3	/WallStJesus/status/703723753763643392
@GregRoumeliotis @GregRoumeliotis @GregRoumeliotis @GregRoumeliotis @GregRoumeliotis	Greg Roumeliotis‏Verified account @GregRoumeliotis	4 Feb 2016			Exclusive: State Street nears deal for GE's asset management arm - sources http://www.reuters.com/article/us-geassetmanagement-m-a-statestreet-exc-idUSKCN0VE08O … via @reuters @MichaelStone $STT $GE	5 5 3 3	Retweet 5 Retweeted 5		Like 3 Liked 3	/GregRoumeliotis/status/695445319765471233
@YahooFinance @YahooFinance @YahooFinance @YahooFinance @YahooFinance	Yahoo Finance‏Verified account @YahooFinance	1 Feb 2016			See the new football helmet that got funding from the NFL http://yhoo.it/1SyYNeL via @readDanwrite $GE $UApic.twitter.com/PZWzWsBm6f	15 15 8 8	Retweet 15 Retweeted 15		Like 8 Liked 8	/YahooFinance/status/694288283833126912
@BosBizJournal @BosBizJournal @BosBizJournal @BosBizJournal @BosBizJournal	Boston Business Journal‏ @BosBizJournal	1 Feb 2016			.@generalelectric's energy startup now has a new Boston headquarters address http://bizj.us/1l3jv2 $GE pic.twitter.com/ODnslg6Meg	4 4 7 7	Retweet 4 Retweeted 4		Like 7 Liked 7	/BosBizJournal/status/694175892722077696
@outsizedreturn @outsizedreturn @outsizedreturn @outsizedreturn @outsizedreturn	Alexander Alt Cap GP‏ @outsizedreturn	1 Feb 2016			Corcelli's 30 Second Morning Mkt Update $spy $yinn $oil $nky $f $t $p $aapl $msft $crm $hubs $snv $ge $gild $rth $vpic.twitter.com/biqtRHp0s6	3 3 5 5	Retweet 3 Retweeted 3		Like 5 Liked 5	/outsizedreturn/status/694161697024688128
@NinjaJournalist @NinjaJournalist @NinjaJournalist	Ninja Journalist‏ @NinjaJournalist	12h12 hours ago			Joaquín faltó a su trabajo como funcionario durante 14 años, y salió casi indemne de la situación cuando su jefe se enteró. ¿Héroe o villano?	3 3 4 4	Retweet 3 Retweeted 3		Like 4 Liked 4	/NinjaJournalist/status/1132550637542154240
@ZenTrends @ZenTrends @ZenTrends @ZenTrends @ZenTrends	Cody Freeman‏ @ZenTrends	31 Jan 2016			A Monthly Look: http://zen-trends.blogspot.com/2016/01/a-monthly-look.html?m=1 … $SPX $SPY $COMPQ $RUT $USO $XLE $XLF $TLT $XLU $AEP $PCG $UUP $FB $GE $LMT $STUDY	1 4 4 7 7	Retweet 4 Retweeted 4		Like 7 Liked 7	/ZenTrends/status/693958574402330626
@IcemanTrading @IcemanTrading @IcemanTrading @IcemanTrading @IcemanTrading	ICEMAN‏ @IcemanTrading	31 Jan 2016	#WEEKLY,SWING,TRADE,IDEAS,ICEMAN	#SWING	1/31/16 #WEEKLY #SWING #TRADE #IDEAS, $TRIL, $VBLT, $GE, $INTC, $MS, $YHOO, $CSX, $UAL, $MOS #ICEMANhttp://youtu.be/_khSYJzl8tY?a	4 2 2 17 17	Retweet 2 Retweeted 2		Like 17 Liked 17	/IcemanTrading/status/693900087345422336
@darrellheaps @darrellheaps @darrellheaps @darrellheaps @darrellheaps	Darrell Heaps‏ @darrellheaps	28 Jan 2016			Thx @amberkanwar & @BNN for having me on, talking market intelligence $TWTR $GE and $RCL http://www.bnn.ca/Video/player.aspx?vid=797309 …pic.twitter.com/3gAn17Yxu3	3 3 2 2	Retweet 3 Retweeted 3		Like 2 Liked 2	/darrellheaps/status/692750431110373376
@BosBizJournal @BosBizJournal @BosBizJournal @BosBizJournal @BosBizJournal	Boston Business Journal‏ @BosBizJournal	26 Jan 2016			Why @generalelectric's Fort Point lease was no 'typical transaction’ http://bizj.us/1l0ok6 $GE pic.twitter.com/zj1IsO9zAg	6 6 3 3	Retweet 6 Retweeted 6		Like 3 Liked 3	/BosBizJournal/status/692000299687366656
@BosBizJournal @BosBizJournal @BosBizJournal @BosBizJournal @BosBizJournal	Boston Business Journal‏ @BosBizJournal	25 Jan 2016			.@generalelectric leases space for temporary Boston HQ http://bizj.us/1l0d52 $GE pic.twitter.com/ONmKlt7ohQ	4 4 2 2	Retweet 4 Retweeted 4		Like 2 Liked 2	/BosBizJournal/status/691697222698700800
@BostInno @BostInno @BostInno @BostInno @BostInno	BostInno‏Verified account @BostInno	24 Jan 2016			GE has invested in @HourlyNerd, @RethinkRobotics, @iorahealth, @RainDanceTech & 3 other Mass. startups http://bit.ly/1PBR4ri $GE	1 4 4 10 10	Retweet 4 Retweeted 4		Like 10 Liked 10	/BostInno/status/691353286474014724
@jimcramer @jimcramer @jimcramer @jimcramer @jimcramer	Jim Cramer‏Verified account @jimcramer	22 Jan 2016			Hardest morning in AGES! Sorry haven't been here -working on $SBUX, $GE, $AXP, $SLB all morning!	6 8 8 27 27	Retweet 8 Retweeted 8		Like 27 Liked 27	/jimcramer/status/690537508103426048
@YahooFinance @YahooFinance @YahooFinance @YahooFinance @YahooFinance	Yahoo Finance‏Verified account @YahooFinance	22 Jan 2016			Early movers: $GE, $CVS, $AAPL, $STI, $COL, $SLB & more http://yhoo.it/23iX2qT	1 5 5 4 4	Retweet 5 Retweeted 5		Like 4 Liked 4	/YahooFinance/status/690521267661832192
@CNBCnow @CNBCnow @CNBCnow @CNBCnow @CNBCnow	CNBC Now‏Verified account @CNBCnow	22 Jan 2016			EARNINGS ALERT: General Electric Q4 EPS $0.52 Adj. vs. $0.49 Est.; Q4 Revs. $33.892B vs. $35.961B Est. • $GE	1 20 20 5 5	Retweet 20 Retweeted 20		Like 5 Liked 5	/CNBCnow/status/690497608037580800
@abnormalreturns @abnormalreturns @abnormalreturns @abnormalreturns @abnormalreturns	Tadas Viskanta‏ @abnormalreturns	21 Jan 2016			Thursday links: $AAPL vs. $GOOGL, $TWTR as takeover bait and the mess that is $IBM. http://stks.co/x6Mr $BRKB $BRKA $AMZN $FB $MSFT $GE	3 3 6 6	Retweet 3 Retweeted 3		Like 6 Liked 6	/abnormalreturns/status/690225540171608064
@eWhispers @eWhispers @eWhispers @eWhispers @eWhispers	Earnings Whispers‏ @eWhispers	21 Jan 2016	#earnings		top upcoming #earnings - $SBUX $GE $AXP $ISRG $SLB $STI $SYF $KSU $CFG $COL $ETFC $ABCB http://eps.sh/cal pic.twitter.com/KpXVpRgpgd	1 8 8 5 5	Retweet 8 Retweeted 8		Like 5 Liked 5	/eWhispers/status/690186640531267584
@TripleDTrader @TripleDTrader @TripleDTrader @TripleDTrader @TripleDTrader	Dennis Dick‏ @TripleDTrader	20 Jan 2016			Sell imbalances across the board: $BAC -2.1M, $GE -419K, $AIG -127K, $DIS -102K, $TWTR -151K, $BABA -180K $PFE -142K, $IBM -148K, $WFC -161K	1 9 9 3 3	Retweet 9 Retweeted 9		Like 3 Liked 3	/TripleDTrader/status/689813928306601985
@eWhispers @eWhispers @eWhispers @eWhispers @eWhispers	Earnings Whispers‏ @eWhispers	17 Jan 2016	#earnings		most anticipated upcoming #earnings - $NFLX $BAC $SBUX $DAL $IBM $LUV $GS $UNH $GE $MS $VZ http://eps.sh/cal pic.twitter.com/Bizgi9zg5M	23 23 14 14	Retweet 23 Retweeted 23		Like 14 Liked 14	/eWhispers/status/688765342886146048
@mvolpe @mvolpe @mvolpe @mvolpe @mvolpe @BostInno	Mike Volpe‏Verified account @mvolpe BostInnoVerified account @BostInno	13 Jan 2016			Love having $GE in Boston!!! $120m sounds like a lot for just 800 jobs moving here though? https://twitter.com/bostinno/status/687400819944206337 … .@generalelectric is being offered a $151M incentive deal from the city of Boston & the Commonwealth. Worth it? http://bit.ly/1OiC0B8 $GE	2 4 4 8 8	Retweet 4 Retweeted 4		Like 8 Liked 8	/mvolpe/status/687457870456188928
@danprimack @danprimack @danprimack @danprimack @danprimack	Dan Primack‏Verified account @danprimack	13 Jan 2016			I wonder if $GE relocates to Boston if it had gotten the Olympics.	1 3 3 4 4	Retweet 3 Retweeted 3		Like 4 Liked 4	/danprimack/status/687382989953757184
@danprimack @danprimack @danprimack @danprimack @danprimack	Dan Primack‏Verified account @danprimack	13 Jan 2016			.@ScottKirsner on $GE's move to Boston http://www.betaboston.com/news/2016/01/11/why-ges-next-headquarters-address-will-be-boston/ …	4 4 3 3	Retweet 4 Retweeted 4		Like 3 Liked 3	/danprimack/status/687297818613182464
@danprimack @danprimack @danprimack @danprimack @danprimack	Dan Primack‏Verified account @danprimack	13 Jan 2016			$GE to Boston http://www.bostonglobe.com/business/2016/01/13/general-electric-will-announce-tomorrow-that-has-selected-boston-for-global-headquarters-according-official-familiar-with-process/ZYZSu7GorfVTRXM2ZIaabJ/story.html?event=event25 …	2 4 4 2 2	Retweet 4 Retweeted 4		Like 2 Liked 2	/danprimack/status/687295676900864001
@JamesPasseri @JamesPasseri @JamesPasseri @JamesPasseri @JamesPasseri	James Passeri‏ @JamesPasseri	13 Jan 2016			Looks like I owe .@ScottKirsner a NY cheesecake... Well done Boston Globe: BREAKING $GE is moving to Boston	1 1 2 2	Retweet 1 Retweeted 1		Like 2 Liked 2	/JamesPasseri/status/687295521841655808
@TheDomino @TheDomino @TheDomino @TheDomino @TheDomino	Dominic Chu‏Verified account @TheDomino	13 Jan 2016			Wow...per Boston Globe citing sources, General Electric $GE will select Boston as site of its new global headquarters...leaving Connecticut	4 6 6 5 5	Retweet 6 Retweeted 6		Like 5 Liked 5	/TheDomino/status/687294250363428864
@dskok @dskok @dskok @dskok @dskok	David Skok‏Verified account @dskok	13 Jan 2016			BREAKING: $GE to announce its moving HQ to Boston. http://www.bostonglobe.com/business/2016/01/13/general-electric-will-announce-tomorrow-that-has-selected-boston-for-global-headquarters-according-official-familiar-with-process/ZYZSu7GorfVTRXM2ZIaabJ/story.html?event=event25 … via BostonGlobe @generalelectric	1 9 9 8 8	Retweet 9 Retweeted 9		Like 8 Liked 8	/dskok/status/687293345983520768
@LiveSquawk @LiveSquawk @LiveSquawk @LiveSquawk @LiveSquawk	LiveSquawk‏ @LiveSquawk	13 Jan 2016			GE To Cut 6,500 Jobs In Europe $GE http://stks.co/h3kfh	6 6 3 3	Retweet 6 Retweeted 6		Like 3 Liked 3	/LiveSquawk/status/687219873848496128
@AaronLucchetti @AaronLucchetti @AaronLucchetti @AaronLucchetti @AaronLucchetti	Aaron Lucchetti‏Verified account @AaronLucchetti	12 Jan 2016			MetLife follows $GE w/ plans to shed a financial business for regulatory reasons. $MET shares rally. Is AIG next? http://www.wsj.com/articles/metlife-looks-to-divest-u-s-life-insurance-unit-1452635005 …	1 1 4 4	Retweet 1 Retweeted 1		Like 4 Liked 4	/AaronLucchetti/status/687064169976299520
@ScottKirsner @ScottKirsner @ScottKirsner @ScottKirsner @ScottKirsner	Scott Kirsner‏Verified account @ScottKirsner	12 Jan 2016			Here's today's @RadioBoston segment on the $GE HQ decision... expected any day now. http://radioboston.wbur.org/2016/01/12/ge-move-boston … (1/4)	1 4 4 1 1	Retweet 4 Retweeted 4		Like 1 Liked 1	/ScottKirsner/status/687030211486060545
@AlbBizChelsea @AlbBizChelsea @AlbBizChelsea @AlbBizChelsea @AlbBizChelsea	Chelsea Diana‏ @AlbBizChelsea	12 Jan 2016	#ICYMI		#ICYMI: Why this retired $GE executive is leading Schenectady's 'smart city' plan: http://bizj.us/1ku8jy pic.twitter.com/WyJ4uWnCrN	1 1 3 3	Retweet 1 Retweeted 1		Like 3 Liked 3	/AlbBizChelsea/status/686918951260012544
@outsizedreturn @outsizedreturn @outsizedreturn @outsizedreturn @outsizedreturn	Alexander Alt Cap GP‏ @outsizedreturn	12 Jan 2016			Corcelli's 30 Second Morning Mkt Update $spy $yinn $nky $vxx $ge $ibm $msft $baba $oil $apa $apc $crm $hubs $fb $tpic.twitter.com/DQ8PsfUA1X	1 3 3 4 4	Retweet 3 Retweeted 3		Like 4 Liked 4	/outsizedreturn/status/686899973070413824
@nanexllc @nanexllc @nanexllc @nanexllc @nanexllc	Eric Scott Hunsader‏ @nanexllc	11 Jan 2016			That $GE flash dash was all at NYSE (blue dots): pic.twitter.com/r7YuKzTXHV	12 12 4 4	Retweet 12 Retweeted 12		Like 4 Liked 4	/nanexllc/status/686585154563776513
@nanexllc @nanexllc @nanexllc @nanexllc @nanexllc	Eric Scott Hunsader‏ @nanexllc	11 Jan 2016	#HFT		Oopsie in $GE. Caused by "Member C" fading their quote during a market order #HFT	1 3 3 3 3	Retweet 3 Retweeted 3		Like 3 Liked 3	/nanexllc/status/686583231462821888
@StockTwits @StockTwits @StockTwits @StockTwits @StockTwits	StockTwits‏Verified account @StockTwits	11 Jan 2016			It's that time. Look who reports earnings this month: http://stks.co/j3jsZ $AAPL $JPM $C $GE $GOOGL $MCD $Tpic.twitter.com/k4X4QD7qry	12 12 20 20	Retweet 12 Retweeted 12		Like 20 Liked 20	/StockTwits/status/686557715242549248
@WrigleyTom @WrigleyTom @WrigleyTom @WrigleyTom @WrigleyTom	Tom Wrigley‏ @WrigleyTom	11 Jan 2016			Early movers $BXLT $AEO $HSY $M $APOL $WSM $SHPG $WFC $GS $IHS $KSS $YHOO $AAPL $M $DAL $LUV $DIS $GM $AA $GE $ACIhttp://cnb.cx/1UIWWTv	4 4 3 3	Retweet 4 Retweeted 4		Like 3 Liked 3	/WrigleyTom/status/686539108890611712
@LiveSquawk @LiveSquawk @LiveSquawk @LiveSquawk @LiveSquawk	LiveSquawk‏ @LiveSquawk	10 Jan 2016			$AA Alcoa Set To Announce USD 1.5 Bln Supply Pact With $GE GE’s Aviation Unit	5 5 3 3	Retweet 5 Retweeted 5		Like 3 Liked 3	/LiveSquawk/status/686421068102373376
@outsizedreturn @outsizedreturn @outsizedreturn @outsizedreturn @outsizedreturn	Alexander Alt Cap GP‏ @outsizedreturn	10 Jan 2016	#trump,bluemonster	#bluemonster	Corcelli's 30 Second Golf Update #trump #bluemonster $vixx $spy $yinn $baba $amzn $ge $f $t $msft $aapl @mcorcellipic.twitter.com/7TsnZSc0Mj	1 1 2 2	Retweet 1 Retweeted 1		Like 2 Liked 2	/outsizedreturn/status/686221301334278145
@CNBCnow @CNBCnow @CNBCnow @CNBCnow @CNBCnow	CNBC Now‏Verified account @CNBCnow	7 Jan 2016			Only stock in the green on the Dow right now? $WMT, which is up 2.1%. Top Dow losers today? $BA ▼ 3.8% $JPM ▼ 3.7% $GE ▼ 3.5%	3 29 29 12 12	Retweet 29 Retweeted 29		Like 12 Liked 12	/CNBCnow/status/685186355928760320
@MorningstarInc @MorningstarInc @MorningstarInc @MorningstarInc @MorningstarInc	Morningstar, Inc.‏Verified account @MorningstarInc	6 Jan 2016			Morningstar Nominates Jeff Bezos, Jeffrey Immelt, and John Stumpf for 2015 CEO of the Year Award http://ow.ly/WHHGd $AMZN $GE $WFC	3 3 2 2	Retweet 3 Retweeted 3		Like 2 Liked 2	/MorningstarInc/status/684800469324181506
@jimcramer @jimcramer @jimcramer @jimcramer @jimcramer	Jim Cramer‏Verified account @jimcramer	4 Jan 2016			$GE -- One of my faves with the best explanation around http://bit.ly/1Rn5yzs	2 9 9 26 26	Retweet 9 Retweeted 9		Like 26 Liked 26	/jimcramer/status/684163664438542338
@thebrandindex @thebrandindex @thebrandindex @thebrandindex @thebrandindex	Eric Clark‏ @thebrandindex	3 Jan 2016			Top RS Alpha Brands: $ATVI $AMZN $HRL $GOOGL $TAP $RCL $MCD $DPS $MSFT $GE $KMB $STZ $DAL $KR $HD Momentum NOT just high beta stocks!	3 3 2 2	Retweet 3 Retweeted 3		Like 2 Liked 2	/thebrandindex/status/683860592671629312
@WallStJesus @WallStJesus @WallStJesus @WallStJesus @WallStJesus	JE$US‏ @WallStJesus	1 Jan 2016			FRIDAY'S WISEGUY FLOW UPDATES: https://www.wallstjesus.com/market-updates/ $SPY $TWTR $GE $JD $XOP $XLF $USO $XBI $WTW $TSO $ECA $CNP	2 2 2 8 8	Retweet 2 Retweeted 2		Like 8 Liked 8	/WallStJesus/status/683052729703383040
@jjjinvesting @jjjinvesting @jjjinvesting @jjjinvesting @jjjinvesting	Jeffrey Weber‏ @jjjinvesting	1 Jan 2016			General Electric To Acquire Metem In A Small, But Significant Transaction http://seekingalpha.com/article/3785096-general-electric-to-acquire-metem-in-a-small-but-significant-transaction?source=tweet … $GE	1 2 2	Retweet 2 Retweeted 2		Like Liked	/jjjinvesting/status/683041976506187777
@specstockscom @specstockscom @specstockscom @specstockscom @specstockscom	SpeculatingStocks‏ @specstockscom	1 Jan 2016	#stocks		$GE $VXX $BAC are generating big volume as seen on SpeculatingStocks Stock Buzz, http://SpeculatingStocks.com/stock-buzz.php #stocks		Retweet Retweeted		Like Liked	/specstockscom/status/683022899008032768
@montaukmack @montaukmack @montaukmack @montaukmack @montaukmack	Dom Ciuffetelli‏ @montaukmack	1 Jan 2016			2015 leaders and laggards $NKE $HD $MCD $GE $V $NFLX $AMZN $ATVI $NVDA $CVC $CTRPhttp://www.seekingalpha.com/news/3009636		Retweet Retweeted		Like Liked	/montaukmack/status/683003458253885440
@TradeTexasBig @TradeTexasBig @TradeTexasBig @TradeTexasBig @TradeTexasBig	TradeTherapAnalytics‏ @TradeTexasBig	1 Jan 2016			On a monthly chart $Ge is back to its 2008 .. Can anyone add color to this ? I feel it is significant		Retweet Retweeted		Like Liked	/TradeTexasBig/status/683001582246432768
@MrDPAQ @MrDPAQ @MrDPAQ @MrDPAQ @MrDPAQ	Don Paquette‏ @MrDPAQ	1 Jan 2016			$GE....Best & worst Dow stocks for 2016 | Watch the video - Yahoo Finance http://finance.yahoo.com/video/best-worst-dow-stocks-2016-171400476.html;_ylc=X1MDMTE5Nzc4NDE4NQRfZXgDMQRfeXJpZANlY3YxamxkYjhkYXNxBGcDZFhWcFpEeHVjejQ0TmpWaVl6RmtaQzB6TkRNMkxUTXlOakF0WWpjeU1pMHlPV1ZtWkdVM056Rmlaalk4Wm1sbGJHUStaMlU9BGxhbmcDZW4tVVMEb3JpZ19sYW5nA2VuBG9yaWdfcmVnaW9uA1VTBHBvcwMyBHJlZ2lvbgNVUwRzeW1ib2wDR0U-?.tsrc=…		Retweet Retweeted		Like Liked	/MrDPAQ/status/682964411967881216
@vaheelfan @vaheelfan @vaheelfan @vaheelfan @vaheelfan @vaheelfan	vaheelfan‏ @vaheelfan	1 Jan 2016			@vaheelfan $bsqr pe 11, 1/3 mkt cap cash no debt. iot partner w/ $msft $ko $goog, $ge predix. datav rollout q4. pic.twitter.com/D7AhS8yIpJ	1 2 2	Retweet Retweeted		Like 2 Liked 2	/vaheelfan/status/682956285793431552
@drastichs @drastichs @drastichs @drastichs @drastichs @drastichs	Stanislav Drastich‏ @drastichs	1 Jan 2016			General Electric Company $GE is much better alternative, but as You look at 5 years in one graph possibly find, pic.twitter.com/75w8Pk8sCD	1 1 1	Retweet Retweeted		Like 1 Liked 1	/drastichs/status/682951284304048128
@iHangout @iHangout @iHangout @iHangout @iHangout	iHangout‏ @iHangout	1 Jan 2016			Flex: FLEX NATION: $GE~Welcome DennyT! Happy New Year and welcome to http://dlvr.it/D8qqvf		Retweet Retweeted		Like Liked	/iHangout/status/682948563194621952
@iHangout @iHangout @iHangout @iHangout @iHangout	iHangout‏ @iHangout	1 Jan 2016			DennyT: FLEX NATION: GE Stock 31.15 General Electric Company $GE Hit a http://dlvr.it/D8qR4M		Retweet Retweeted		Like Liked	/iHangout/status/682940997899137024
@DennyT14 @DennyT14 @DennyT14 @DennyT14 @DennyT14	DennyT‏ @DennyT14	1 Jan 2016			GE Stock 31.15 General Electric Company $GE Hit a 52 week high of 31.49 Closing the day 12/31/15 at 31.15 +0.1 http://investorshangout.com/post/view?id=3453723 …		Retweet Retweeted		Like Liked	/DennyT14/status/682940218740240385
@stock_forums @stock_forums @stock_forums @stock_forums @stock_forums	Stock Forums‏ @stock_forums	1 Jan 2016	#LNG,invest,stock	#invest	LNG Cheniere Energy, Inc. Stock Message Board http://dlvr.it/D8pBZj $LNG $BBBY $BRCM $GE #LNG #invest #stock		Retweet Retweeted		Like Liked	/stock_forums/status/682919468620615681
@nereidadin @nereidadin @nereidadin @nereidadin @nereidadin	Nereida Diesen‏ @nereidadin	1 Jan 2016			RT MarketCurrents: 2015 leaders and laggards http://seekingalpha.com/news/3009636-2015-leaders-and-laggards?source=feed_f … $NKE $HD $MCD $GE		Retweet Retweeted		Like Liked	/nereidadin/status/682905571989794817
@WKRBNews @WKRBNews @WKRBNews @WKRBNews @WKRBNews	WKRB News‏ @WKRBNews	1 Jan 2016			General Electric Company $GE Stock Rating Reaffirmed by Independent Research GmbH http://ift.tt/1NYUCDC		Retweet Retweeted		Like Liked	/WKRBNews/status/682894631672086528
@trogdepo86 @trogdepo86 @trogdepo86 @trogdepo86 @trogdepo86	Bernice Goodman‏ @trogdepo86	1 Jan 2016			Early movers: $LMT $GE $CMRX $GM $T $AAPL $MSFT $COP $BP ....http://hotpagenews.com/r/130682	2 2	Retweet 2 Retweeted 2		Like Liked	/trogdepo86/status/682878383345242112
@lookn4wins @lookn4wins @lookn4wins @lookn4wins @lookn4wins	lookn4wins‏ @lookn4wins	1 Jan 2016	#GE,pennystocks,investing	#pennystocks	GE General Electric Co. Message Board Posts http://dlvr.it/D8lDdm $GE $GD $AMAG $RGLD #GE #pennystocks #investing	1 1	Retweet Retweeted		Like 1 Liked 1	/lookn4wins/status/682874172276477952
@carminedg @carminedg @carminedg @carminedg @carminedg	Carmine‏ @carminedg	31 Dec 2015			Stock picks for 2016 $GE $BBRY $NEO $BAC and short $IBM (sorry Buffett) goodnight everyone.	1 1	Retweet Retweeted		Like 1 Liked 1	/carminedg/status/682816530682376192
@IHPosts2 @IHPosts2 @IHPosts2 @IHPosts2 @IHPosts2	Investors Hangout‏ @IHPosts2	31 Dec 2015	#HND,stock,investing	#stock	HND.TO Horizons BetaPro NYMEX Natural Gas Bear Plus ETF News http://dlvr.it/D8fnNR $HND.TO $BBSI $CRAW.L $GE #HND.TO #stock #investing	1 1	Retweet Retweeted		Like 1 Liked 1	/IHPosts2/status/682798542889467904
@KenFaulkenberry @KenFaulkenberry @KenFaulkenberry @KenFaulkenberry @KenFaulkenberry	DividendValueBuilder‏ @KenFaulkenberry	31 Dec 2015	#analysis,dividend,stocks	#dividend	$DIS $IBM $MSFT $INTC $AAPL $GE $KO - Updated #analysis on the Dividend Value Builder Blog: http://dividendvaluebuilder.com/blog/ #dividend #stocks		Retweet Retweeted		Like Liked	/KenFaulkenberry/status/682784170230194178
@Jake132013 @Jake132013 @Jake132013 @Jake132013 @Jake132013	Jake13‏ @Jake132013	31 Dec 2015	#XLE,share,share	#share	XLE Energy Select Sector SPDR Prev Close http://dlvr.it/D8d0Yf $XLE $GE $CALVF $SO #XLE #share #share		Retweet Retweeted		Like Liked	/Jake132013/status/682756014278459392
@lookn4wins @lookn4wins @lookn4wins @lookn4wins @lookn4wins	lookn4wins‏ @lookn4wins	31 Dec 2015	#CRUS,share,share	#share	CRUS Cirrus Logic, Inc. Last Price http://dlvr.it/D8crgZ $CRUS $GE $EXAS $ATEN #CRUS #share #share		Retweet Retweeted		Like Liked	/lookn4wins/status/682752238175965185
@specstockspulse @specstockspulse @specstockspulse @specstockspulse @specstockspulse	SpecStocks Pulse‏ @specstockspulse	31 Dec 2015	#stocks,stockmarket	#stockmarket	Have an opinion on a stock? Send it into the PulseStream. $GE $BAC #stocks #stockmarkethttp://speculatingstocks.com/pulse/pulsestream.php …		Retweet Retweeted		Like Liked	/specstockspulse/status/682743691774038018
@clayton_dd @clayton_dd @clayton_dd @clayton_dd @clayton_dd	clayton‏ @clayton_dd	31 Dec 2015	#SCO,investing,investing	#investing	SCO SolarEdge Technologies, Inc. P/E Ratio http://dlvr.it/D8cM8T $SCO $AVP $JJG $GE #SCO #investing #investing		Retweet Retweeted		Like Liked	/clayton_dd/status/682739781587972098
@Stock_Tracker1 @Stock_Tracker1 @Stock_Tracker1 @Stock_Tracker1 @Stock_Tracker1	Stock_Tracker‏ @Stock_Tracker1	31 Dec 2015	#JJG,invest,investing	#invest	JJG Johnson & Johnson Ask Size http://dlvr.it/D8cNzQ $JJG $GE $AEM $EWJ #JJG #invest #investing		Retweet Retweeted		Like Liked	/Stock_Tracker1/status/682738649776033792
@1LuckyJimmy @1LuckyJimmy @1LuckyJimmy @1LuckyJimmy @1LuckyJimmy	Lucky Jimmy‏ @1LuckyJimmy	31 Dec 2015	#GE,stockmarket,share	#stockmarket	GE Global Equity Intl, Inc. Investor Opinions http://dlvr.it/D8cHfR $GE $CNX $SRC $OWOO #GE #stockmarket #share		Retweet Retweeted		Like Liked	/1LuckyJimmy/status/682738145067012096
@BinaryTrading13 @BinaryTrading13 @BinaryTrading13 @BinaryTrading13 @BinaryTrading13 @Jake132013	Binary Options Guard‏ @BinaryTrading13 Jake13 @Jake132013	31 Dec 2015	#NUGT,stocks	#stocks	RT https://twitter.com/Jake132013/status/682723552177438720 … NUGT Direxion Daily Gold Miners Bull 3x Shares Bid http://dlvr.it/D8bY50 $NUGT $SMH $GE $LOW #NUGT #stocks … NUGT Direxion Daily Gold Miners Bull 3x Shares Bid http://dlvr.it/D8bY50 $NUGT $SMH $GE $LOW #NUGT #stocks #nasdaq		Retweet Retweeted		Like Liked	/BinaryTrading13/status/682723863042588672
@clayton_dd @clayton_dd @clayton_dd @clayton_dd @clayton_dd	clayton‏ @clayton_dd	31 Dec 2015	#GE,stockmarket,investing	#stockmarket	GE General Electric Co. Day Low http://dlvr.it/D8bcMn $GE $XLY $CEW $CEW #GE #stockmarket #investing		Retweet Retweeted		Like Liked	/clayton_dd/status/682722745365344256
@DozenStocks @DozenStocks @DozenStocks @DozenStocks @DozenStocks	12Stocks.com 🇺🇸‏ @DozenStocks	31 Dec 2015	#Stocks		S&P100 #Stocks Performance $DVN $KMI $OXY $APC $TWX $GE $EXC $COP $SLB $HPQ $FDX $CVX $BK $EMC $XOM $HAL more@ http://12Stocks.com/sp100		Retweet Retweeted		Like Liked	/DozenStocks/status/682713246193827841
@DozenStocks @DozenStocks @DozenStocks @DozenStocks @DozenStocks	12Stocks.com 🇺🇸‏ @DozenStocks	31 Dec 2015	#Stocks		Dow #Stocks Trend $GE $UTX $CAT $CSCO $PFE $PG $DD $CVX $HD $JPM $GS $JNJ $UNH $MCD $TRV $MSFT $VZ $MRK $MMM @ http://12Stocks.com/dow		Retweet Retweeted		Like Liked	/DozenStocks/status/682713173837783040
@FoxBusiness @FoxBusiness @FoxBusiness @FoxBusiness @FoxBusiness	FOX Business‏Verified account @FoxBusiness	26 Dec 2017	#StockAlert		#StockAlert: General Electric on pace to notch 3rd straight day of wins, longest streak in 3 months. $GE pic.twitter.com/0It4SWgiWc	9 11 11 44 44	Retweet 11 Retweeted 11		Like 44 Liked 44	/FoxBusiness/status/945751870118744064
@Nazdaxx @Nazdaxx @Nazdaxx @Nazdaxx @Nazdaxx	Walter‏ @Nazdaxx	13 Dec 2017			$IMUC getting some nice after hours buys in. Pretty low OS on this one we gonna see moves? Gonna try catch a pullback on the morning sellers and see if this one cries momo ..mo $intv $hpnn $asab $ottv $omvs $bvtk $ge $digaf	3 3 3 3	Retweet 3 Retweeted 3		Like 3 Liked 3	/Nazdaxx/status/941173392794882053
@LizClaman @LizClaman @LizClaman @LizClaman @LizClaman	Liz Claman‏Verified account @LizClaman	29 Dec 2017	#DOW		The biggest losers on the #DOW in 2017 were $GE, $IBM, $XOM and $MRK. So is it time to pile into these companies while they’re down? Point View Wealth Management MD John Petrides joined us with his take, WATCH:http://video.foxbusiness.com/v/5695058485001	3 9 9	Retweet Retweeted		Like 9 Liked 9	/LizClaman/status/946761077970305024
@TheBubbleBubble @TheBubbleBubble @TheBubbleBubble @TheBubbleBubble @TheBubbleBubble	Jesse Colombo‏Verified account @TheBubbleBubble	26 Dec 2017			GE's Nightmare Year: The Decline of an American Icon, in Charts: https://www.bloomberg.com//news/articles/2017-12-26/ge-s-nightmare-year-the-decline-of-an-american-icon-in-charts … $GE $SPYpic.twitter.com/ZUNdJvFGTI	3 10 10 10 10	Retweet 10 Retweeted 10		Like 10 Liked 10	/TheBubbleBubble/status/945729665821495296
@bespokeinvest @bespokeinvest @bespokeinvest @bespokeinvest @bespokeinvest	Bespoke‏ @bespokeinvest	29 Dec 2017			Exactly 50 S&P 500 stocks gained 50%+ in 2017, but only 3 gained 100%+ -- NRG, ALGN, and VRTX. Here's the year's biggest winners and losers in the S&P 500: https://www.bespokepremium.com/think-big-blog/best-and-worst-performing-sp-500-stocks-in-2017/ … $GE $AMZN $FB $NFLX $WYNN $TRIP $ISRG $ALGN $NRG $VRTXpic.twitter.com/oAlLeveWZQ	2 31 31 45 45	Retweet 31 Retweeted 31		Like 45 Liked 45	/bespokeinvest/status/946870172597485568
@greatquarter @greatquarter @greatquarter @greatquarter @greatquarter	Great Quarter‏ @greatquarter	29 Dec 2017			2017 Year-End Bounce Portfolio Some controversial S&P 500 names to buy. These are trades anticipating a bounce in January to sell into. $RRC $UAA $SCG $EVHC $GE $MAT $CHK $AAP $SIG $FL $APA $NWL $M https://seekingalpha.com/article/4134482-2017-year-end-portfolio-bounce-candidates-expected-outperform-january?source=tweet … @walt373 @SimonHeather1pic.twitter.com/eLWSsv1WET	1 3 3 10 10	Retweet 3 Retweeted 3		Like 10 Liked 10	/greatquarter/status/946842048837160967
@CapitalObserver @CapitalObserver @CapitalObserver @CapitalObserver @CapitalObserver	Tsachy Mishal‏ @CapitalObserver	29 Dec 2017			$GE seems like a poster boy for a tax loss bounce candidate. Down big on almost every time frame and was widely owned. I bought some	6 1 1 9 9	Retweet 1 Retweeted 1		Like 9 Liked 9	/CapitalObserver/status/946808010151743488
@DallasBizNews @DallasBizNews @DallasBizNews @DallasBizNews @DallasBizNews	Dallas Biz Journal‏ @DallasBizNews	29 Dec 2017			GE gets largest order for locomotives order in 3 years, work to be done in Fort Worth. http://bizj.us/1pfu8e $GE	1 5 5 4 4	Retweet 5 Retweeted 5		Like 4 Liked 4	/DallasBizNews/status/946751162010578944
@PaulBorisAR4I @PaulBorisAR4I @PaulBorisAR4I @PaulBorisAR4I @PaulBorisAR4I	Paul Boris‏ @PaulBorisAR4I	29 Dec 2017	#ROI,AugmentedIntelligence,IIoT,AR,ML,AI	#AugmentedIntelligence	Informal Poll: Do $AMZN $GE $BA $WMT $PFE et al get more hard #ROI from A) floating spaceships viewed while within 3 ft of my pc B) broad workforce deployment of #AugmentedIntelligence via #IIoT #AR #ML #AI to improve employee effectiveness?https://next.reality.news/news/best-augmented-reality-2017-0181868/ …	2 2 9 9	Retweet 2 Retweeted 2		Like 9 Liked 9	/PaulBorisAR4I/status/946737532263419904
@PaulBorisAR4I @PaulBorisAR4I @PaulBorisAR4I @PaulBorisAR4I @PaulBorisAR4I	Paul Boris‏ @PaulBorisAR4I	28 Dec 2017	#AR,IIoT,AI,ML,ROI,ML,AI,AR	#IIoT	#AR + #IIoT + #AI + #ML = #ROI : Thru our Powershelf Network, which includes $GE $SAP $QCOM $MSFT and now $VUZI we will integrate Powershelf's #ML & #AI with Vuzix' #AR technology to remove significant costs from retailers... http://prn.to/2CjogbF pic.twitter.com/Dw0ziKYqBE	1 11 11 22 22	Retweet 11 Retweeted 11		Like 22 Liked 22	/PaulBorisAR4I/status/946540582758965248
@RevShark @RevShark @RevShark @RevShark @RevShark	James DePorre‏ @RevShark	28 Dec 2017			The distinction between investing and gambling makes little sense to me. There is always an element of uncertainty when you buy a stock. I think buying $GE long term is far more a gamble than trading $GCAP or $UEPS short term @DougKass @codywillard	6 3 3 18 18	Retweet 3 Retweeted 3		Like 18 Liked 18	/RevShark/status/946532036885581826
@WaltStreetPro @WaltStreetPro @WaltStreetPro @WaltStreetPro @WaltStreetPro	Walter S.‏ @WaltStreetPro	28 Dec 2017			2017 Dow Jones Industrial avg Top Performers $BA $CAT $AAPL $V $WMT $MCD $HD $MSFT $UNH $AXP $MMM $CSCO $INTC $NKE $JPM $SPY $DIA $QQQ $AMZN $GOOG $GOOGL $FB $BTC $GBTC $MA $TWTR $SNAP $BAC $WFM $DAL $ALK $TCEHY $KO $TSLA $DIS $BABA $BIDU $GM $T $NVDA $NFLX $VZ $GE $IBM $JNJpic.twitter.com/rY57nqwACY	5 5 10 10	Retweet 5 Retweeted 5		Like 10 Liked 10	/WaltStreetPro/status/946402403292712960
@kpak82 @kpak82 @kpak82 @kpak82 @kpak82	kpak‏ @kpak82	27 Dec 2017			$GE Falling wedge. Some small call buyers today for january $10-50k range. pic.twitter.com/VlYe3tfvfb	1 15 15	Retweet Retweeted		Like 15 Liked 15	/kpak82/status/946167249135685632
@TweetLeni @TweetLeni @TweetLeni @TweetLeni @TweetLeni	Leni‏ @TweetLeni	27 Dec 2017	#DogsoftheDow		#DogsoftheDow Other than $XOM as my 2018 favorite pick, I have others I like that I may buy as well $DIS $GE $IBM $MRK..these are all of them. We'll see how the new year shapes up.	1 1 13 13	Retweet 1 Retweeted 1		Like 13 Liked 13	/TweetLeni/status/946114443636871168
@SunriseTrader @SunriseTrader @SunriseTrader @SunriseTrader @SunriseTrader	Sunrise Trader‏ @SunriseTrader	27 Dec 2017			Dogs of the Dow current bottom 5 names $GE $IBM $XOM $MRK $VZ all with -YTD performance (I own some but not because of using this theory)	1 2 2 7 7	Retweet 2 Retweeted 2		Like 7 Liked 7	/SunriseTrader/status/946045721710616576
@_ms_izzy @_ms_izzy @_ms_izzy @_ms_izzy @_ms_izzy	Izzy‏ @_ms_izzy	26 Dec 2017			Final indicators for me on this play will be weekly 5MA and daily 20MA... really nearing 5MA on weekly for first time since selloff. MACD looks good here too $GE pic.twitter.com/cYSfRgxeOw	1 1 1 10 10	Retweet 1 Retweeted 1		Like 10 Liked 10	/_ms_izzy/status/945901083972341761
@_ms_izzy @_ms_izzy @_ms_izzy @_ms_izzy @_ms_izzy	Izzy‏ @_ms_izzy	26 Dec 2017			I’ve almost given up on $GE but not quite yet... finally closed over its 5MA today and had some nice intra day highs testing its 20MA. Reversal? pic.twitter.com/5CsajcmKBU	3 2 2 9 9	Retweet 2 Retweeted 2		Like 9 Liked 9	/_ms_izzy/status/945900336115466241
@bespokeinvest @bespokeinvest @bespokeinvest @bespokeinvest @bespokeinvest	Bespoke‏ @bespokeinvest	26 Dec 2017			From our Trend Analyzer, $GE remains the weakest Dow 30 stock as we end the year. One of just 4 Dow stocks below their 50-DMAs: https://www.bespokepremium.com/trend-analyzer/ $DIA $$pic.twitter.com/mKtYI9XITd	1 5 5 6 6	Retweet 5 Retweeted 5		Like 6 Liked 6	/bespokeinvest/status/945789493956808705
@DaneCapMgmt @DaneCapMgmt @DaneCapMgmt @DaneCapMgmt @DaneCapMgmt	Dane Capital‏ @DaneCapMgmt	26 Dec 2017			$DSKE looks cheap at 7.5x when Citi saying $XPO worth $120 14x+ to $AMZN or $HD DSKE 50% asset light. $LSTR $HUBG $CAT $KNX $NAV $GE Trends also look pretty favorable. pic.twitter.com/Ag2FNrPYK7	1 4 4 12 12	Retweet 4 Retweeted 4		Like 12 Liked 12	/DaneCapMgmt/status/945653162861400064
@BostInno @BostInno @BostInno @BostInno @BostInno	BostInno‏Verified account @BostInno	26 Dec 2017			Top Boston tech stories in 2017: DraftKings-FanDuel deal fails CarGurus IPO SoftBank influence grows Amazon HQ2 bid New unicorns NuTonomy acquired LogMeIn-GoTo merger closes Jibo launches MIT's The Engine $GE, $ATHN upheavalhttp://bit.ly/2z1qHgD	6 6 13 13	Retweet 6 Retweeted 6		Like 13 Liked 13	/BostInno/status/945647892928266241
@TweetLeni @TweetLeni @TweetLeni @TweetLeni @TweetLeni	Leni‏ @TweetLeni	21 Dec 2017			$GE should go from running commercials proclaiming 'we are a tech company' to we are a blockchain company'. Just to stop the bleeding. I bet they're thinking about it.	4 2 2 6 6	Retweet 2 Retweeted 2		Like 6 Liked 6	/TweetLeni/status/944057576517402625
@tpsarofagis @tpsarofagis @tpsarofagis @tpsarofagis @tpsarofagis	Tom Psarofagis‏ @tpsarofagis	21 Dec 2017			This is the furthest $GE price has been from its 200-day moving average since the financial crisis pic.twitter.com/CqZl31eXqg	5 6 6 10 10	Retweet 6 Retweeted 6		Like 10 Liked 10	/tpsarofagis/status/943907342596366336
@BostInno @BostInno @BostInno @BostInno @BostInno	BostInno‏Verified account @BostInno	21 Dec 2017			Top Boston tech stories in 2017: DraftKings-FanDuel deal fails CarGurus IPO SoftBank influence grows Amazon HQ2 bid New unicorns NuTonomy acquired LogMeIn-GoTo merger closes Jibo launches MIT's The Engine $GE, $ATHN upheavalhttp://bit.ly/2z1qHgD	4 4 12 12	Retweet 4 Retweeted 4		Like 12 Liked 12	/BostInno/status/943885029591191552
@NinjaJournalist @NinjaJournalist @NinjaJournalist	Ninja Journalist‏ @NinjaJournalist	12h12 hours ago			Joaquín faltó a su trabajo como funcionario durante 14 años, y salió casi indemne de la situación cuando su jefe se enteró. ¿Héroe o villano?	3 3 4 4	Retweet 3 Retweeted 3		Like 4 Liked 4	/NinjaJournalist/status/1132550637542154240
@RevShark @RevShark @RevShark @RevShark @RevShark	James DePorre‏ @RevShark	20 Dec 2017			Bitcoin related stocks are risky but $GE is a blue chip? Risk is a funny thing.	1 1 1 7 7	Retweet 1 Retweeted 1		Like 7 Liked 7	/RevShark/status/943571589307797504
@LKrauskopf @LKrauskopf @LKrauskopf @LKrauskopf @LKrauskopf	Lewis Krauskopf‏ @LKrauskopf	20 Dec 2017			$GE shares fell to $17.41 today, a six-year low pic.twitter.com/SJkbQQKeoA	8 8 2 2	Retweet 8 Retweeted 8		Like 2 Liked 2	/LKrauskopf/status/943512125150023680
@TripleDTrader @TripleDTrader @TripleDTrader @TripleDTrader @TripleDTrader	Dennis Dick‏ @TripleDTrader	20 Dec 2017			$GE should change its name from General Electric to General Blockchain.	2 1 1 12 12	Retweet 1 Retweeted 1		Like 12 Liked 12	/TripleDTrader/status/943483218279452672
@MadMoneyOnCNBC @MadMoneyOnCNBC @MadMoneyOnCNBC @MadMoneyOnCNBC @MadMoneyOnCNBC	Mad Money On CNBC‏Verified account @MadMoneyOnCNBC	19 Dec 2017			.@JimCramer hasn't gotten over his mistake with $GE http://cnb.cx/2CHwZ41	15 2 2 24 24	Retweet 2 Retweeted 2		Like 24 Liked 24	/MadMoneyOnCNBC/status/943294994261139456
@Wolfmetric @Wolfmetric @Wolfmetric @Wolfmetric @Wolfmetric	Wolfmetric‏ @Wolfmetric	19 Dec 2017			Worst insider buy of 2017 - $AMC CEO bought $1M of stock on 2/13, down 50% - $GE former CEO Immelt bought $2.8M in stock at $28 in May, down over 30%	1 1 1 10 10	Retweet 1 Retweeted 1		Like 10 Liked 10	/Wolfmetric/status/943287091991076870
@MattEganCNN @MattEganCNN @MattEganCNN @MattEganCNN @MattEganCNN @cnnmoneybrk	Matt Egan‏ @MattEganCNN CNNMoney BreakingVerified account @cnnmoneybrk	19 Dec 2017			$GE is now down 44% so far this year. Easily worst on the Dow. Next closest is @ExxonMobil down 9%. https://twitter.com/cnnmoneybrk/status/943225291056537602 … $XOM Stocks back away from record highs despite House passing tax plan. Dow dips 38 points. GE drops to six-year low. http://cnnmon.ie/bkgnews	3 3 6 6	Retweet 3 Retweeted 3		Like 6 Liked 6	/MattEganCNN/status/943226265993187333
@juliecjd @juliecjd @juliecjd @juliecjd @juliecjd	MtChills‏ @juliecjd	12 Dec 2017			$BVTK- This is my largest holding!! Long!! 2018 will be an epic year! $aapl $kmi $vz $tsla $msft $hon $c $amzn $bvtk $mmex $googl $dis $fb $ge $fn $actv	6 6 13 13	Retweet 6 Retweeted 6		Like 13 Liked 13	/juliecjd/status/940675075526639616
@MattEganCNN @MattEganCNN @MattEganCNN @MattEganCNN @MattEganCNN	Matt Egan‏ @MattEganCNN	12 Dec 2017			.@GeneralElectric has tried to get to the bottom of why Jeff Immelt was escorted around the world by a spare jet: http://money.cnn.com/2017/12/12/investing/general-electric-spare-plane-immelt/index.html … $GE	3 4 4 3 3	Retweet 4 Retweeted 4		Like 3 Liked 3	/MattEganCNN/status/940674101680705537
@joaofabiogomes @joaofabiogomes @joaofabiogomes @joaofabiogomes @joaofabiogomes	Joao Fabio‏ @joaofabiogomes	12 Dec 2017			@TheBubbleBubble $SPY $SPX $QQQ $DJI $AAPL $NFLX $AMZN $PCLN $BABA $FB $GS $BAC $SNAP $GE $IBM $PM we arrived practically to the point of 1929pic.twitter.com/2sUygfqqq6	4 11 11 10 10	Retweet 11 Retweeted 11		Like 10 Liked 10	/joaofabiogomes/status/940626991094685698
@canuck2usa @canuck2usa @canuck2usa @canuck2usa @canuck2usa	CtheLightTrading‏ @canuck2usa	12 Dec 2017			$GE she's alive!	10 10	Retweet Retweeted		Like 10 Liked 10	/canuck2usa/status/940624231913496576
@CGrantWSJ @CGrantWSJ @CGrantWSJ @CGrantWSJ @CGrantWSJ @WSJ	Charley Grant‏Verified account @CGrantWSJ The Wall Street JournalVerified account @WSJ	12 Dec 2017			This story is wild $GE https://twitter.com/wsj/status/940563168866258945 … GE conducted an internal review to find out who knew about spare business jet for ex-CEO Immelt​ http://on.wsj.com/2BYnaxY	3 13 13 39 39	Retweet 13 Retweeted 13		Like 39 Liked 39	/CGrantWSJ/status/940565728088023041
@StockTwits @StockTwits @StockTwits @StockTwits @StockTwits	StockTwits‏Verified account @StockTwits	7 Dec 2017			At $16,000, the total market cap of all Bitcoins is nearly $200 BILLION. That market cap is bigger than • $C • $MA • $BA • $CSCO • $KO • $DIS • $GE • $HSBC • $MCD • $T $BTC.X ->https://stocktwits.com/SeanDavid/message/103942626 …	6 31 31 34 34	Retweet 31 Retweeted 31		Like 34 Liked 34	/StockTwits/status/938790935714058240
@StockTwits @StockTwits @StockTwits @StockTwits @StockTwits	StockTwits‏Verified account @StockTwits	7 Dec 2017			GE is slashing 12,000 jobs. That's about 4% of their total workforce. $GE is down 44% this year -> https://stocktwits.com/briefingcom/message/103999345 …pic.twitter.com/NSGXsj3O74	2 16 16 14 14	Retweet 16 Retweeted 16		Like 14 Liked 14	/StockTwits/status/938781334880837632
@The_Real_Fly @The_Real_Fly @The_Real_Fly @The_Real_Fly @The_Real_Fly	The_Real_Fly‏ @The_Real_Fly	7 Dec 2017			$GE lays off 12,000 workers at their power division. Had they invested in Bitcoins, they'd be hiring 12,000 workers instead pic.twitter.com/VdB99JfzKi	1 1 1 11 11	Retweet 1 Retweeted 1		Like 11 Liked 11	/The_Real_Fly/status/938775653310181378
@RTF83 @RTF83 @RTF83 @RTF83 @RTF83 @Horatio_CJ	RᴇᴍᴇᴍʙᴇʀɪɴɢTʜᴇFᴜᴛᴜʀᴇ™‏ @RTF83 geezer @Horatio_CJ	30 Nov 2017	#NCCL		I'd raise your 15% COS to over 50% on a binding deal with $GE for #NCCL There remains a real opportunity here in plain sight, even if it continues to test some holders patience Scope for a +ve surprise for surehttps://twitter.com/Horatio_CJ/status/936315921509085184 … current market cap suggests this has a 5% chance of success (COS) methinks....after the binding offer is submitted that will chang…	5 5 9 9	Retweet 5 Retweeted 5		Like 9 Liked 9	/RTF83/status/936326175810555905
@realsheepwolf @realsheepwolf @realsheepwolf @realsheepwolf @realsheepwolf	SheepWolf‏ @realsheepwolf	30 Nov 2017	#Bitcoin,BTC,ETH,LTC,cryptocurrency,GOLD	#BTC	$INTV Integrated Ventures Inc (OTCMKTS:INTV) Climbs Higher on #Bitcoin News http://oracledispatch.com/2017/11/30/integrated-ventures-inc-otcmktsintv-climbs-higher-bitcoin-news/ … $AAPL $RIOT $MARA $USRM $SWRM $STSC $AMFE $INTC $DPW $TEUM $BTSC $BTCS $GAHC $DIGAF $MU $NFLX $TWTR $MSFT $FB #BTC #ETH #LTC #cryptocurrency $GE $AMZN $TSLA $SIRI $CNCG #GOLDpic.twitter.com/icr3WmaOKg	5 5 4 4	Retweet 5 Retweeted 5		Like 4 Liked 4	/realsheepwolf/status/936283290037780481
@juliecjd @juliecjd @juliecjd @juliecjd @juliecjd	MtChills‏ @juliecjd	29 Nov 2017			$BVTK- Oh I am!! One heck of a job you and Cellucci are doing!!! $aapl $kmi $vz $tsla $msft $hon $c $amzn $bvtk $mmex $googl $dis $fb $ge $f $ugaz https://twitter.com/DarkPulseTech/status/935945963453239300 …	3 3 6 6	Retweet 3 Retweeted 3		Like 6 Liked 6	/juliecjd/status/935985467480145920
@StockCats @StockCats @StockCats @StockCats @StockCats	StockCats‏ @StockCats	29 Nov 2017			"Bitcoin is a bubble and it won't end well" - some guy in his 60's that's a long-term investor in $GE	19 76 76 467 467	Retweet 76 Retweeted 76		Like 467 Liked 467	/StockCats/status/935943673308766208
@barronsonline @barronsonline @barronsonline @barronsonline @barronsonline	Barron's‏Verified account @barronsonline	29 Nov 2017			Even GE is buying GE stock. http://on.barrons.com/2Ag6fti c/o @BarronsEdLin $GE	5 5 9 9	Retweet 5 Retweeted 5		Like 9 Liked 9	/barronsonline/status/935935946490556416
@PeterHimler @PeterHimler @PeterHimler @PeterHimler @PeterHimler	Peter Himler‏Verified account @PeterHimler	29 Nov 2017	#2017IGNITION		"We don't do programmatic. We have a small [ad] budget and I want to know how it's being spent and the ROI." @GE's CMO @lindaboff (l.) to @businessinsider's ad reporter @tanyadua (r.). #2017IGNITION $GE pic.twitter.com/6l6XvZSACd	2 2 6 6	Retweet 2 Retweeted 2		Like 6 Liked 6	/PeterHimler/status/935901232111276032
@rick_decard @rick_decard @rick_decard @rick_decard @rick_decard	Rick Decard‏ @rick_decard	28 Nov 2017			$GE 18 is the name of the game, 99% probability of new low but 18 is key support pic.twitter.com/IUin9F9aKZ	4 4 21 21	Retweet 4 Retweeted 4		Like 21 Liked 21	/rick_decard/status/935520049485492224
@WallStJesus @WallStJesus @WallStJesus @WallStJesus @WallStJesus	JE$US‏ @WallStJesus	27 Nov 2017			TODAY'S ACTIVE FLOW: $SPY $QCOM $QQQ $IWM $AAPL $MU $SQ $XLF $GE $BAC $EEM $FB $AMZN $AMD $TEVA $EWZ $T $WDC $VXX $TSLA $USO $EFA $HYG $XOPpic.twitter.com/WpEVRiKcGv	8 8 4 4	Retweet 8 Retweeted 8		Like 4 Liked 4	/WallStJesus/status/935265147597262848
@is_matrix @is_matrix @is_matrix @is_matrix @is_matrix	Sicarius‏ @is_matrix	27 Nov 2017			$GE leads the DOW higher!.... pic.twitter.com/PcEPVZRYT5	1 5 5 34 34	Retweet 5 Retweeted 5		Like 34 Liked 34	/is_matrix/status/935157611934224385
@OpenOutcrier @OpenOutcrier @OpenOutcrier @OpenOutcrier @OpenOutcrier	Open Outcrier‏ @OpenOutcrier	27 Nov 2017			$GE (+0.7% pre) GE Healthcare turns to Nvidia $NVDA for AI boost in medical imaging - ZDNethttp://ooc.bz/l/18344	1 5 5 5 5	Retweet 5 Retweeted 5		Like 5 Liked 5	/OpenOutcrier/status/935142063099777025
@charliebilello @charliebilello @charliebilello @charliebilello @charliebilello	Charlie Bilello‏Verified account @charliebilello	26 Nov 2017			At $160 billion, Bitcoin's market cap just passed GE's. Yes, that GE: Founded in 1892 Once the largest company in the world 295,000 employees $123 billion in revenue $BTC.X $GE pic.twitter.com/XDqjW2l5Ns	74 783 783 1.1K 1.1K	Retweet 783 Retweeted 783		Like 1.1K Liked 1.1K	/charliebilello/status/934989211748524032
@_B_I_O_T_E_C_H_ @_B_I_O_T_E_C_H_ @_B_I_O_T_E_C_H_ @_B_I_O_T_E_C_H_ @_B_I_O_T_E_C_H_	Gene Editing by Zinc Finger 👍‏ @_B_I_O_T_E_C_H_	26 Nov 2017			$GE and $NVDA NVIDIA Join Forces to Accelerate Artificial Intelligence Adoption in Healthcarehttp://www.businesswire.com/news/home/20171126005051/en/GE-NVIDIA-Join-Forces-Accelerate-Artificial-Intelligence …	1 3 3 6 6	Retweet 3 Retweeted 3		Like 6 Liked 6	/_B_I_O_T_E_C_H_/status/934816428154413057
@Callum_Thomas @Callum_Thomas @Callum_Thomas @Callum_Thomas @Callum_Thomas	Callum Thomas‏ @Callum_Thomas	25 Nov 2017			9. Spurious correlation? h/t @Meteo1970 $GE vs $SPXpic.twitter.com/rwMOI43u1X	6 16 16 21 21	Retweet 16 Retweeted 16		Like 21 Liked 21	/Callum_Thomas/status/934472211523612672
@carlquintanilla @carlquintanilla @carlquintanilla @carlquintanilla @carlquintanilla	Carl Quintanilla‏Verified account @carlquintanilla	24 Nov 2017			James Tisch, member of $GE board, bought 3M shares of at 17.90 on Nov 21. Filing came out after the close on Weds. (via @ExecutiveBuying)	1 1 1 14 14	Retweet 1 Retweeted 1		Like 14 Liked 14	/carlquintanilla/status/934070016399507456
@HitTheBidRadio @HitTheBidRadio @HitTheBidRadio @HitTheBidRadio @HitTheBidRadio	TheWarlock.‏ @HitTheBidRadio	24 Nov 2017			Rumor is $GE is changing their name to Blockchain fintech millennial corp. Buy all you can.	1 5 5 16 16	Retweet 5 Retweeted 5		Like 16 Liked 16	/HitTheBidRadio/status/934057042284810243
@RRGresearch @RRGresearch @RRGresearch @RRGresearch @RRGresearch	RRG Research‏ @RRGresearch	24 Nov 2017	#RRGchart		$GE in freefall while $WMT is shooting for the stars on Relative Rotation Graph® for $INDU #RRGchart http://bit.ly/SCC-RRG-blog pic.twitter.com/c6Gb8GFHGE	3 3 4 4	Retweet 3 Retweeted 3		Like 4 Liked 4	/RRGresearch/status/933957218310991872
@realwillmeade @realwillmeade @realwillmeade @realwillmeade @realwillmeade	Will Meade‏ @realwillmeade	23 Nov 2017			$53 million insider purchase by a Director at $GE This follows a $1 million purchase by the CEO.	4 8 8 25 25	Retweet 8 Retweeted 8		Like 25 Liked 25	/realwillmeade/status/933790948055711744
@barronsonline @barronsonline @barronsonline @barronsonline @barronsonline	Barron's‏Verified account @barronsonline	23 Nov 2017			$GE Director Tisch Buys $54 Million in Stock http://on.barrons.com/2hYiuUT via @BarronsEdLin	6 6 12 12	Retweet 6 Retweeted 6		Like 12 Liked 12	/barronsonline/status/933711334805557248
@OptionsAction @OptionsAction @OptionsAction @OptionsAction @OptionsAction	Options Action‏Verified account @OptionsAction	20 Nov 2017			TRADE UPDATE: How @riskreversal is managing his contrarian call on $GE pic.twitter.com/Ywjw0sZITS	1 4 4 7 7	Retweet 4 Retweeted 4		Like 7 Liked 7	/OptionsAction/status/932628171597451265
@SquawkCNBC @SquawkCNBC @SquawkCNBC @SquawkCNBC @SquawkCNBC	Squawk Box‏Verified account @SquawkCNBC	19 Nov 2017			It’s going to take 'five years’ to turn @generalelectric $GE around, analyst says http://cnb.cx/2zzfNjb	7 3 3 6 6	Retweet 3 Retweeted 3		Like 6 Liked 6	/SquawkCNBC/status/932277291891257344
@TihoBrkan @TihoBrkan @TihoBrkan @TihoBrkan @TihoBrkan	Tiho Brkan‏ @TihoBrkan	14 Nov 2017			Almost 600 million shares were traded over the last two sessions in the $GE stock. Some folks are really panicking out there. As we enter the final stages of selling climax, I am watching the price very closely. pic.twitter.com/xZNzh21EQ8	2 4 4 20 20	Retweet 4 Retweeted 4		Like 20 Liked 20	/TihoBrkan/status/930654978523484163
@John_Hempton @John_Hempton @John_Hempton @John_Hempton @John_Hempton	John_Hempton‏Verified account @John_Hempton	14 Nov 2017			Test of "have you had enough sleep". Lie, covered on the couch, eyes closed, listening to the General Electric conference call. If you can do without falling asleep you are good. $GE	5 7 7 93 93	Retweet 7 Retweeted 7		Like 93 Liked 93	/John_Hempton/status/930650272208162818
@vitaliyk @vitaliyk @vitaliyk @vitaliyk @vitaliyk	Vitaliy Katsenelson‏ @vitaliyk	14 Nov 2017			At one point $GE could not nothing wrong, it had the culture, management, 6 sigma. GE was looked at is if it had super powers. Do anything. Today investors look at $AMZN the same way. Super powers don't exist. At some point law of financial gravity sets in.	3 9 9 35 35	Retweet 9 Retweeted 9		Like 35 Liked 35	/vitaliyk/status/930589729065537536
@StockTwits @StockTwits @StockTwits @StockTwits @StockTwits	StockTwits‏Verified account @StockTwits	14 Nov 2017			$GE is suffering from one of its WORST drops ever. This chart says it all. Via @ATMcharts -> https://stocktwits.com/ATMcharts/message/101445184 …pic.twitter.com/hi5hcMxcff	20 20 21 21	Retweet 20 Retweeted 20		Like 21 Liked 21	/StockTwits/status/930564863793025025
@RudyHavenstein @RudyHavenstein @RudyHavenstein @RudyHavenstein @RudyHavenstein	Rudy Havenstein, Smiling Politely‏ @RudyHavenstein	14 Nov 2017			BUT, $GE is not some simple family-run outfit that is being unfairly punished. $GE was a big part of the 2008 bankster bailout coup. $GE is the epitome of crony corporatism.	7 13 13 37 37	Retweet 13 Retweeted 13		Like 37 Liked 37	/RudyHavenstein/status/930529231812968448
@StockTwits @StockTwits @StockTwits @StockTwits @StockTwits	StockTwits‏Verified account @StockTwits	14 Nov 2017			General Electric is testing a trendline that dates back to 1974. This is the $GE chart you need to see -> https://stocktwits.com/KimbleCharting/message/101428275 …	2 18 18 30 30	Retweet 18 Retweeted 18		Like 30 Liked 30	/StockTwits/status/930506358058881026
@RampCapitalLLC @RampCapitalLLC @RampCapitalLLC @RampCapitalLLC @RampCapitalLLC	Ramp Capital ♿️‏ @RampCapitalLLC	14 Nov 2017			I think it's time to add $GE to my myRA account	9 4 4 39 39	Retweet 4 Retweeted 4		Like 39 Liked 39	/RampCapitalLLC/status/930502702995517442
@KimbleCharting @KimbleCharting @KimbleCharting @KimbleCharting @KimbleCharting	Chris Kimble‏ @KimbleCharting	14 Nov 2017	#BTFD		GE testing 40-year rising support. Buy the Dip? #BTFD $GE Support breaks, over my head what could happen. $SPY $DIApic.twitter.com/qhw1vVDhet	4 12 12 17 17	Retweet 12 Retweeted 12		Like 17 Liked 17	/KimbleCharting/status/930500116477247488
@michaelsantoli @michaelsantoli @michaelsantoli @michaelsantoli @michaelsantoli	Michael Santoli‏Verified account @michaelsantoli	14 Nov 2017			General Electric traded at $17.50 a share on Nov. 14, 1996. Today, 21 years later, $GE is back at that price. pic.twitter.com/c7IEUqN8yv	22 19 19 51 51	Retweet 19 Retweeted 19		Like 51 Liked 51	/michaelsantoli/status/930497375717687306
@michaellebowitz @michaellebowitz @michaellebowitz @michaellebowitz @michaellebowitz	Michael Lebowitz, CFA‏ @michaellebowitz	14 Nov 2017			$GE is not an isolated instance. There are a lot $GE like companies out there trading at high valuations.	7 19 19 71 71	Retweet 19 Retweeted 19		Like 71 Liked 71	/michaellebowitz/status/930494216941326338
@StockCats @StockCats @StockCats @StockCats @StockCats	StockCats‏ @StockCats	14 Nov 2017			seems like a good time for SoftBank to announce a stake in $GE	5 8 8 43 43	Retweet 8 Retweeted 8		Like 43 Liked 43	/StockCats/status/930489914919137280
@StockCats @StockCats @StockCats @StockCats @StockCats	StockCats‏ @StockCats	14 Nov 2017			"never try to catch a falling cat" - old Wall Street saying $GE	13 17 17 97 97	Retweet 17 Retweeted 17		Like 97 Liked 97	/StockCats/status/930459093877297152
@RampCapitalLLC @RampCapitalLLC @RampCapitalLLC @RampCapitalLLC @RampCapitalLLC	Ramp Capital ♿️‏ @RampCapitalLLC	14 Nov 2017			$GE is probably not the canary in the coal mine pic.twitter.com/IyZVtDiFK0	5 8 8 22 22	Retweet 8 Retweeted 8		Like 22 Liked 22	/RampCapitalLLC/status/930458373639823360
@Reuters @Reuters @Reuters @Reuters @Reuters	Reuters Top News‏Verified account @Reuters	14 Nov 2017			Can General Electric's new CEO John Flannery’s plan to shrink the company’s multi-industry array of businesses be seen as a decline of the conglomerate as a business strategy? @alwynscott and @TvventyOne report: http://reut.rs/2yZyhtO $GE pic.twitter.com/pJFKIu1lEO	3 11 11 21 21	Retweet 11 Retweeted 11		Like 21 Liked 21	/Reuters/status/930428626675359744
@Reuters @Reuters @Reuters @Reuters @Reuters	Reuters Top News‏Verified account @Reuters	14 Nov 2017			WATCH: GE's turnaround plan met with investor slap down http://reut.rs/2ADicpQ via @ReutersTV $GE pic.twitter.com/XVkjw9HKoq	1 16 16 29 29	Retweet 16 Retweeted 16		Like 29 Liked 29	/Reuters/status/930379035669958656
@Reuters @Reuters @Reuters @Reuters @Reuters	Reuters Top News‏Verified account @Reuters	14 Nov 2017			GE CEO John Flannery offers investors no quick fixes as he announces a drastic unwinding of the conglomerate's portfolio. @alwynscott and @TvventyOne report: http://reut.rs/2jqA8kp $GE pic.twitter.com/PSSQWNQNqu	1 12 12 22 22	Retweet 12 Retweeted 12		Like 22 Liked 22	/Reuters/status/930339616749752320
@Reuters @Reuters @Reuters @Reuters @Reuters	Reuters Top News‏Verified account @Reuters	13 Nov 2017			General Electric’s new CEO John Flannery outlines steps to turn the U.S. industrial conglomerate into a smaller, more focused company. @alwynscott and @TvventyOne report: http://reut.rs/2hoKkW9 $GE pic.twitter.com/WRHibbyvKb	4 13 13 14 14	Retweet 13 Retweeted 13		Like 14 Liked 14	/Reuters/status/930310093572395009
@TihoBrkan @TihoBrkan @TihoBrkan @TihoBrkan @TihoBrkan	Tiho Brkan‏ @TihoBrkan	13 Nov 2017			(1/2) General Electric Company is going through some serious panic selling. Distance away from 52-week mean has only ever been exceeded in 1974, 2001/02 and 2008/09. The stock is now down 22% over the last 3 months and 36% over the last year. $GE pic.twitter.com/iQyix9UZPd	3 8 8 22 22	Retweet 8 Retweeted 8		Like 22 Liked 22	/TihoBrkan/status/930292788029038592
@SamanthaLaDuc @SamanthaLaDuc @SamanthaLaDuc @SamanthaLaDuc @SamanthaLaDuc	Samantha LaDuc‏ @SamanthaLaDuc	13 Nov 2017			$GE last dividend cuts: 1929 and 2008. 'Nuf said	18 227 227 425 425	Retweet 227 Retweeted 227		Like 425 Liked 425	/SamanthaLaDuc/status/930259506923233280
@StockTwits @StockTwits @StockTwits @StockTwits @StockTwits	StockTwits‏Verified account @StockTwits	13 Nov 2017			$GE is tanking right now. It's down 8% for the day. It also just hit 52-week lows -> https://stocktwits.com/rahagar/message/101285555 …	3 18 18 23 23	Retweet 18 Retweeted 18		Like 23 Liked 23	/StockTwits/status/930169476741500929
@HCPG @HCPG @HCPG @HCPG @HCPG	HCPG‏ @HCPG	13 Nov 2017			Reason #32 why broken stocks are hard to trade - $GE was actually starting to look like a potential bottom there Fri pic.twitter.com/uQQMFlKSqS	5 10 10 19 19	Retweet 10 Retweeted 10		Like 19 Liked 19	/HCPG/status/930153277794209793
@RampCapitalLLC @RampCapitalLLC @RampCapitalLLC @RampCapitalLLC @RampCapitalLLC	Ramp Capital ♿️‏ @RampCapitalLLC	13 Nov 2017			Poll: Should $BTC replace $GE in the Dow?	18 22 22 69 69	Retweet 22 Retweeted 22		Like 69 Liked 69	/RampCapitalLLC/status/930145362555428865
@StockCats @StockCats @StockCats @StockCats @StockCats	StockCats‏ @StockCats	13 Nov 2017			Bob says to ignore $GE, everything is fine	11 1 1 21 21	Retweet 1 Retweeted 1		Like 21 Liked 21	/StockCats/status/930134537694253062
@cvpayne @cvpayne @cvpayne @cvpayne @cvpayne	Charles V Payne‏Verified account @cvpayne	13 Nov 2017			Train-wreck at $GE reminder just how great @jack_welch tenure was at the helm of the company. Stock up 4000% under Jack Welch became most valuable company in the world.	29 44 44 259 259	Retweet 44 Retweeted 44		Like 259 Liked 259	/cvpayne/status/930133846888247297
@RudyHavenstein @RudyHavenstein @RudyHavenstein @RudyHavenstein @RudyHavenstein	Rudy Havenstein, Smiling Politely‏ @RudyHavenstein	13 Nov 2017			What's $GE stock doing pic.twitter.com/XNirOqXPDg	6 11 11 30 30	Retweet 11 Retweeted 11		Like 30 Liked 30	/RudyHavenstein/status/930125138451881984
@CNBCnow @CNBCnow @CNBCnow @CNBCnow @CNBCnow	CNBC Now‏Verified account @CNBCnow	13 Nov 2017			$GE shares now down more than 5% after unveiling major restructuring, cutting dividend. http://cnb.cx/2zUXa9Y pic.twitter.com/4Qys2NjP8a	1 11 11 9 9	Retweet 11 Retweeted 11		Like 9 Liked 9	/CNBCnow/status/930107361376825344
@OptionsAction @OptionsAction @OptionsAction @OptionsAction @OptionsAction	Options Action‏Verified account @OptionsAction	13 Nov 2017			‘@RiskReversal thinks $GE could be due for a bounce pic.twitter.com/pzXpoB4F54	4 10 10 20 20	Retweet 10 Retweeted 10		Like 20 Liked 20	/OptionsAction/status/930099100166574080
@ReformedBroker @ReformedBroker @ReformedBroker @ReformedBroker @ReformedBroker	Downtown Josh Brown‏Verified account @ReformedBroker	13 Nov 2017			Who is selling $GE today? Were you surprised by something?	21 9 9 93 93	Retweet 9 Retweeted 9		Like 93 Liked 93	/ReformedBroker/status/930084533709533185
@StockTwits @StockTwits @StockTwits @StockTwits @StockTwits	StockTwits‏Verified account @StockTwits	13 Nov 2017			$GE just slashed its dividend from 24 cents to 12 cents. If you're watching GE today, THIS is the chart you need to have open -> https://stocktwits.com/FlynancialAnalyst/message/101199192 …	1 7 7 12 12	Retweet 7 Retweeted 7		Like 12 Liked 12	/StockTwits/status/930081444818505729
@vitaliyk @vitaliyk @vitaliyk @vitaliyk @vitaliyk	Vitaliy Katsenelson‏ @vitaliyk	13 Nov 2017			$GE for years used non-GAAP accounting to explain away its earnings to meet whatever guidance it gave. Only when this no-growth conglomerate could not afford to pay $0.96 dividend when non-GAAP earnings were $1.60-1.80 street woke up that its earnings are a house of cards	1 5 5 15 15	Retweet 5 Retweeted 5		Like 15 Liked 15	/vitaliyk/status/930076730152251394
@OptionsHawk @OptionsHawk @OptionsHawk @OptionsHawk @OptionsHawk	Joe Kunkle‏ @OptionsHawk	13 Nov 2017			$GE was green for about the same amount of time Mooch was in the White House	1 1 20 20	Retweet 1 Retweeted 1		Like 20 Liked 20	/OptionsHawk/status/930076118169931777
@CGrantWSJ @CGrantWSJ @CGrantWSJ @CGrantWSJ @CGrantWSJ	Charley Grant‏Verified account @CGrantWSJ	13 Nov 2017			$GE projects negative FCF conversion in 2017 for its power business pic.twitter.com/zWADC0u2DG	1 10 10 15 15	Retweet 10 Retweeted 10		Like 15 Liked 15	/CGrantWSJ/status/930069664029396993
@MelissaLeeCNBC @MelissaLeeCNBC @MelissaLeeCNBC @MelissaLeeCNBC @MelissaLeeCNBC	Melissa Lee‏Verified account @MelissaLeeCNBC	13 Nov 2017			Breaking up $GE may seem like the way to go. But many sum-of-the-parts analyses point to only a small premium or even a negative impact because of its massive debt load.	13 14 14 56 56	Retweet 14 Retweeted 14		Like 56 Liked 56	/MelissaLeeCNBC/status/930067687480406018
@ReformedBroker @ReformedBroker @ReformedBroker @ReformedBroker @ReformedBroker	Downtown Josh Brown‏Verified account @ReformedBroker	13 Nov 2017			$GE slashes its dividend in half.........to match its stock price. Never buy a equity for its yield alone. These bros ain't loyal. http://www.zerohedge.com/news/2017-11-13/first-time-financial-crisis-ge-slashes-dividend-half …	13 28 28 109 109	Retweet 28 Retweeted 28		Like 109 Liked 109	/ReformedBroker/status/930059156186451968
@CNNBusiness @CNNBusiness @CNNBusiness @CNNBusiness @CNNBusiness	CNN Business‏Verified account @CNNBusiness	13 Nov 2017			$GE has lost a third of its value this year. http://cnnmon.ie/2zy1MSN	18 71 71 67 67	Retweet 71 Retweeted 71		Like 67 Liked 67	/CNNBusiness/status/930043950928400385
@JeffMacke @JeffMacke @JeffMacke @JeffMacke @JeffMacke	Jeff Macke‏Verified account @JeffMacke	13 Nov 2017			$GE higher on dividend cut. Wonder how much $M could pop if they cut their 8% div and spent on things like “People” and “Cleaning”.	9 10 10 59 59	Retweet 10 Retweeted 10		Like 59 Liked 59	/JeffMacke/status/930038139556478977
@TheBubbleBubble @TheBubbleBubble @TheBubbleBubble @TheBubbleBubble @TheBubbleBubble	Jesse Colombo‏Verified account @TheBubbleBubble	12 Nov 2017			GE faces 2nd dividend cut since Great Depression: http://money.cnn.com/2017/11/12/investing/stocks-week-ahead-ge-dividend-tax-bill/index.html … $GE pic.twitter.com/UnLlM9BaDo	6 16 16 13 13	Retweet 16 Retweeted 16		Like 13 Liked 13	/TheBubbleBubble/status/929752686727188480
@OptionsAction @OptionsAction @OptionsAction @OptionsAction @OptionsAction	Options Action‏Verified account @OptionsAction	10 Nov 2017			GE getting pummeled this year, shedding $99 billion in market cap, but @RiskReversal says the stock is headed for a breakout as it gears up for its investors meeting $GE pic.twitter.com/dclnprwFB7	8 11 11 29 29	Retweet 11 Retweeted 11		Like 29 Liked 29	/OptionsAction/status/929116594294476800
@Reuters @Reuters @Reuters @Reuters @Reuters	Reuters Top News‏Verified account @Reuters	10 Nov 2017			BREAKING: General Electric cutting staff ahead of new CEO's overhaul $GE pic.twitter.com/UybBiSr9xv	12 174 174 68 68	Retweet 174 Retweeted 174		Like 68 Liked 68	/Reuters/status/929043928141180930
@MelissaLeeCNBC @MelissaLeeCNBC @MelissaLeeCNBC @MelissaLeeCNBC @MelissaLeeCNBC	Melissa Lee‏Verified account @MelissaLeeCNBC	10 Nov 2017			OOF $GE dividend as a % of FCF (h/t Vertical Research) pic.twitter.com/ro11IeTAy5	6 5 5 14 14	Retweet 5 Retweeted 5		Like 14 Liked 14	/MelissaLeeCNBC/status/929035487146373120
@FoxBusiness @FoxBusiness @FoxBusiness @FoxBusiness @FoxBusiness	FOX Business‏Verified account @FoxBusiness	9 Nov 2017			.@generalelectric signs $3.5 bln deals in China $GE http://fxn.ws/2ykLfxN	8 22 22 27 27	Retweet 22 Retweeted 22		Like 27 Liked 27	/FoxBusiness/status/928824536170156036
@Convertbond @Convertbond @Convertbond @Convertbond @Convertbond	Lawrence McDonald‏ @Convertbond	7 Nov 2017			General Electric $GE Wall St. Says 2017 Price: $20 Buy: 9 Sell: 5 Hold: 6 2016 Stock: $33 Buy: 14 Sell: 0 Hold: 8 Bloomberg	1 9 9 22 22	Retweet 9 Retweeted 9		Like 22 Liked 22	/Convertbond/status/927883198213820416
@Reuters @Reuters @Reuters @Reuters @Reuters	Reuters Top News‏Verified account @Reuters	7 Nov 2017			EXCLUSIVE: GE mulling options for aircraft leasing unit as CEO seeks for new divestitures – sources http://reut.rs/2zDgPeq $GE pic.twitter.com/0G5EISJV2t	2 17 17 17 17	Retweet 17 Retweeted 17		Like 17 Liked 17	/Reuters/status/927852139791224832
@Reuters @Reuters @Reuters @Reuters @Reuters	Reuters Top News‏Verified account @Reuters	7 Nov 2017			EXCLUSIVE: General Electric exploring options for its aircraft leasing operations http://reut.rs/2yDhSLr @anshumandaga @GregRoumeliotis $GE pic.twitter.com/VKcf1TBemD	2 13 13 17 17	Retweet 13 Retweeted 13		Like 17 Liked 17	/Reuters/status/927806853521858562
@ApexHurley @ApexHurley @ApexHurley @ApexHurley @ApexHurley	Dan Hurley‏ @ApexHurley	6 Nov 2017			[RTRS] EXCLUSIVE-GENERAL ELECTRIC CO $GE EXPLORING OPTIONS FOR LITERALLY EVERY SINGLE BUSINESS UNIT SERIOUSLY SOMEONE PLEASE HELP US-SOURCES	3 3 49 49	Retweet 3 Retweeted 3		Like 49 Liked 49	/ApexHurley/status/927638594239586304
@ScottGamm @ScottGamm @ScottGamm @ScottGamm @ScottGamm	Scott Gamm‏Verified account @ScottGamm	6 Nov 2017			Investors are scooping up shares of $NVDA, $MU and $GE http://www.thestreet.com/video/14378507/why-investors-are-scooping-up-shares-of-nvidia-micron-alibaba-and-ge.html … @TheStreet @TDAJJKinahan @TDAmeritrade	5 5 5 5	Retweet 5 Retweeted 5		Like 5 Liked 5	/ScottGamm/status/927637463731986433
@srussolillo @srussolillo @srussolillo @srussolillo @srussolillo	Steven Russolillo‏Verified account @srussolillo	6 Nov 2017			Analyst blasts $GE's low stock, incompetent leadership & possible fraud -- sticks with buy rating. via @CGrantWSJhttps://blogs.wsj.com/moneybeat/2017/11/03/ge-feels-this-analysts-wrath/ …	8 8 8 8	Retweet 8 Retweeted 8		Like 8 Liked 8	/srussolillo/status/927463048788426752
@John_Hempton @John_Hempton @John_Hempton @John_Hempton @John_Hempton	John_Hempton‏Verified account @John_Hempton	5 Nov 2017			TFW you spend the whole weekend working on $GE - and decide it is still not cheap enough.	16 9 9 103 103	Retweet 9 Retweeted 9		Like 103 Liked 103	/John_Hempton/status/927336150791942144
@rcwhalen @rcwhalen @rcwhalen @rcwhalen @rcwhalen	Christopher Whalen‏ @rcwhalen	5 Nov 2017	#GE		JPMorgan Analyst: The Case Against $GE http://www.barrons.com/articles/jpmorgan-analyst-the-case-against-ge-1509761964 … @barronsonline | Important article. Illustrates how hollow #GE has become	3 4 4 21 21	Retweet 4 Retweeted 4		Like 21 Liked 21	/rcwhalen/status/927190889470091265
@TeddyVallee @TeddyVallee @TeddyVallee @TeddyVallee @TeddyVallee	Teddy Vallee‏ @TeddyVallee	4 Nov 2017			Historically, $GE and ISM have traded in-line, but this cycle $GE has led the ISM. pic.twitter.com/RK3bQKLFcK	2 27 27 51 51	Retweet 27 Retweeted 27		Like 51 Liked 51	/TeddyVallee/status/926854143498768390
@TihoBrkan @TihoBrkan @TihoBrkan @TihoBrkan @TihoBrkan	Tiho Brkan‏ @TihoBrkan	2 Nov 2017			General Electric, down 9 days in the row, panic selling volume right now. $GE pic.twitter.com/2YPME7e1wy	4 8 8 13 13	Retweet 8 Retweeted 8		Like 13 Liked 13	/TihoBrkan/status/926213922096668673
@charliebilello @charliebilello @charliebilello @charliebilello @charliebilello	Charlie Bilello‏Verified account @charliebilello	1 Nov 2017			General Electric closes at a 4-year low, relative strength vs. Dow ETF at an all-time low. $GE $DIApic.twitter.com/c5SUOKEPVF	3 15 15 19 19	Retweet 15 Retweeted 15		Like 19 Liked 19	/charliebilello/status/925913492976226304
@LanceRoberts @LanceRoberts @LanceRoberts @LanceRoberts @LanceRoberts	Lance Roberts‏ @LanceRoberts	1 Nov 2017			Do you own one of these companies: $PEP, $KO, $G, $BBY, $MRK, $GE? They've all checked into the "Roach Motel" https://realinvestmentadvice.com/the-roach-motel/ …pic.twitter.com/4yXH1xsYT1	1 4 4 5 5	Retweet 4 Retweeted 4		Like 5 Liked 5	/LanceRoberts/status/925724124348956673
@seeitmarket @seeitmarket @seeitmarket @seeitmarket @seeitmarket	See It Market‏ @seeitmarket	31 Oct 2017			NEW Blog: "5 Spooky Charts For Investors On Halloween" - https://www.seeitmarket.com/5-spooky-stock-charts-for-investors-on-halloween-17421/ … by @ATMcharts & @FusionptCapital $XLP $HSY $XBI $GE pic.twitter.com/LWMMCS1e6t	1 11 11 20 20	Retweet 11 Retweeted 11		Like 20 Liked 20	/seeitmarket/status/925416383462236160
@StockTwits @StockTwits @StockTwits @StockTwits @StockTwits	StockTwits‏Verified account @StockTwits	31 Oct 2017			The 5 WORST Dow stocks of the year $GE -35% $VZ -10% $IBM -9.4% $DIS -8.7% $MRK -7.7%https://stocktwits.com/suriNotes/message/99485315 …	4 15 15 17 17	Retweet 15 Retweeted 15		Like 17 Liked 17	/StockTwits/status/925342601838055428
@ForagerSteve @ForagerSteve @ForagerSteve @ForagerSteve @ForagerSteve	Steve Johnson‏ @ForagerSteve	30 Oct 2017			If @WarrenBuffett's hunting elephants, surely $GE is in his sights. @forager_gareth explores GE's fit with Berkshirehttps://foragerfunds.com/bristlemouth/ge-buffetts-last-takeover/ …	1 3 3 20 20	Retweet 3 Retweeted 3		Like 20 Liked 20	/ForagerSteve/status/925115929628884992
@greatquarter @greatquarter @greatquarter @greatquarter @greatquarter	Great Quarter‏ @greatquarter	29 Oct 2017			Including dividends, $GE ’s stock gained 8.2% with Mr. Immelt at the helm, compared with a 213% rise in the S&P 500. https://www.wsj.com/articles/ge-board-was-kept-in-the-dark-about-ceos-extra-plane-1509274805 …pic.twitter.com/MlUO1hCNbD	2 5 5 9 9	Retweet 5 Retweeted 5		Like 9 Liked 9	/greatquarter/status/924677408472666120
@CNBCFastMoney @CNBCFastMoney @CNBCFastMoney @CNBCFastMoney @CNBCFastMoney	CNBC's Fast Money‏Verified account @CNBCFastMoney	25 Oct 2017			Insider buying has been increasing in $GE. Here's how much $JPM and $WYNN rallied after their CEOs made winning bets on the stocks.pic.twitter.com/fqFuvwUEUd	4 4 12 12	Retweet 4 Retweeted 4		Like 12 Liked 12	/CNBCFastMoney/status/923307882766094338
@charliebilello @charliebilello @charliebilello @charliebilello @charliebilello	Charlie Bilello‏Verified account @charliebilello	24 Oct 2017			BREAKING: GE closes at its lowest level in over 2 years, Bitcoin to replace it in the Dow. $GE $BTC.Xpic.twitter.com/tHcn0sHVaq	20 70 70 254 254	Retweet 70 Retweeted 70		Like 254 Liked 254	/charliebilello/status/922937525928448000
@timseymour @timseymour @timseymour @timseymour @timseymour	Tim Seymour‏Verified account @timseymour	24 Oct 2017			$GE has more than priced in a div cut....	10 5 5 26 26	Retweet 5 Retweeted 5		Like 26 Liked 26	/timseymour/status/922888560553922560
@TradingNation @TradingNation @TradingNation @TradingNation @TradingNation	Trading Nation‏Verified account @TradingNation	24 Oct 2017			The worst-performing Dow stock is in danger of entering a technically perilous pattern, the 'death cross' $GE http://cnb.cx/2y16DMy pic.twitter.com/572PNQJdfs	1 6 6 7 7	Retweet 6 Retweeted 6		Like 7 Liked 7	/TradingNation/status/922864533961625600
@jimcramer @jimcramer @jimcramer @jimcramer @jimcramer	Jim Cramer‏Verified account @jimcramer	24 Oct 2017			$GE board--really has to re-think its role in stepping down to help John	1 2 2 22 22	Retweet 2 Retweeted 2		Like 22 Liked 22	/jimcramer/status/922823216812273665
@CNBCFastMoney @CNBCFastMoney @CNBCFastMoney @CNBCFastMoney @CNBCFastMoney	CNBC's Fast Money‏Verified account @CNBCFastMoney	24 Oct 2017			Since 8/00, $GE has lost almost $400B in market cap. That's bigger than current value of $BA, $GM combined. And 3X current value of $MMM.	3 8 8 24 24	Retweet 8 Retweeted 8		Like 24 Liked 24	/CNBCFastMoney/status/922820927250935809
@Convertbond @Convertbond @Convertbond @Convertbond @Convertbond	Lawrence McDonald‏ @Convertbond	23 Oct 2017			Congrats to General Electric $GE and their 40 kitchen sinks since 2007	3 1 1 14 14	Retweet 1 Retweeted 1		Like 14 Liked 14	/Convertbond/status/922596101944995843
@CNBCFastMoney @CNBCFastMoney @CNBCFastMoney @CNBCFastMoney @CNBCFastMoney	CNBC's Fast Money‏Verified account @CNBCFastMoney	23 Oct 2017			'@RichartRoss says buyer beware: $GE is a falling knife, according to the charts pic.twitter.com/tivpU1LJ05	6 8 8 36 36	Retweet 8 Retweeted 8		Like 36 Liked 36	/CNBCFastMoney/status/922576506093744131
@StockCats @StockCats @StockCats @StockCats @StockCats	StockCats‏ @StockCats	23 Oct 2017			Dear CNBC, I was tired of hearing people discuss $GE on Friday	6 1 1 32 32	Retweet 1 Retweeted 1		Like 32 Liked 32	/StockCats/status/922570865597759489
@SmashTheBid @SmashTheBid @SmashTheBid @SmashTheBid @SmashTheBid	Smash‏ @SmashTheBid	23 Oct 2017			Thanks $GE Gotta love earnings season! smooth, stress free trade. lots of covers and adds on the way down. Sometimes all it takes is one... pic.twitter.com/qmVbYUiwFB	6 1 1 51 51	Retweet 1 Retweeted 1		Like 51 Liked 51	/SmashTheBid/status/922554921764950016
@CGasparino @CGasparino @CGasparino @CGasparino @CGasparino	Charles Gasparino‏Verified account @CGasparino	23 Oct 2017	#BreakingNews		#BreakingNews -- $GE @generalelectric CEO Flannery weighing plans for future studies possible complete co break up on air now @FoxBusiness	3 20 20 23 23	Retweet 20 Retweeted 20		Like 23 Liked 23	/CGasparino/status/922544556473769984
@Convertbond @Convertbond @Convertbond @Convertbond @Convertbond	Lawrence McDonald‏ @Convertbond	23 Oct 2017			Wall St. and General Electric $GE Stock 2017 Price: $22 Buy: 12 Sell: 4 Hold: 5 2016 Stock: $33 Buy: 15 Sell: 0 Hold: 6 Bloomberg	11 13 13 41 41	Retweet 13 Retweeted 13		Like 41 Liked 41	/Convertbond/status/922541442567954432
@traderstewie @traderstewie @traderstewie @traderstewie @traderstewie	traderstewie‏ @traderstewie	23 Oct 2017			Or you could just "AVOID" ..... $GE pic.twitter.com/MnYKuK06ju	12 11 11 90 90	Retweet 11 Retweeted 11		Like 90 Liked 90	/traderstewie/status/922501548277510147
@jimcramer @jimcramer @jimcramer @jimcramer @jimcramer	Jim Cramer‏Verified account @jimcramer	23 Oct 2017			The fact is that as i said on Friday if you worry about a dividend cut at $GE then sell because there will be one. Stay focused	16 8 8 44 44	Retweet 8 Retweeted 8		Like 44 Liked 44	/jimcramer/status/922496761763172353
@carlquintanilla @carlquintanilla @carlquintanilla @carlquintanilla @carlquintanilla	Carl Quintanilla‏Verified account @carlquintanilla	23 Oct 2017			$GE, past two-and-a-half sessions: (via @NorthmanTrader) https://twitter.com/NorthmanTrader/status/922485228916133888/photo/1pic.twitter.com/jva7oVDudo	1 5 5 9 9	Retweet 5 Retweeted 5		Like 9 Liked 9	/carlquintanilla/status/922485556369649664
@StockCats @StockCats @StockCats @StockCats @StockCats	StockCats‏ @StockCats	23 Oct 2017			$GE long-term shareholders pic.twitter.com/VCdPUhbGB3	18 76 76 292 292	Retweet 76 Retweeted 76		Like 292 Liked 292	/StockCats/status/922481771391971329
@allstarcharts @allstarcharts @allstarcharts @allstarcharts @allstarcharts	J.C. Parets‏ @allstarcharts	22 Oct 2017			We'll be talking about this one 6 months from now, watch $GE pic.twitter.com/cHIhYcMaQA	8 13 13 53 53	Retweet 13 Retweeted 13		Like 53 Liked 53	/allstarcharts/status/922139314905006080
@JAYELANG @JAYELANG @JAYELANG @JAYELANG @JAYELANG	James Langford‏ @JAYELANG	20 Oct 2017	#CEO		$GE is reset for a better future, and 'things will not stay the same,' #CEO promises:http://www.thestreet.com/story/14349831/1/ge-3q-earnings-miss.html …	9 9 14 14	Retweet 9 Retweeted 9		Like 14 Liked 14	/JAYELANG/status/921437552774610944
@SamRo @SamRo @SamRo @SamRo @SamRo	Sam Ro‏Verified account @SamRo	20 Oct 2017			LIVE: $GE stock chart pic.twitter.com/m0SYDvylQT	2 8 8 16 16	Retweet 8 Retweeted 8		Like 16 Liked 16	/SamRo/status/921432550765203456
@HalftimeReport @HalftimeReport @HalftimeReport @HalftimeReport @HalftimeReport	CNBC Halftime Report‏Verified account @HalftimeReport	20 Oct 2017			Look what's positive @ReformedBroker called it $GE pic.twitter.com/agvcoGgRTy	7 4 4 27 27	Retweet 4 Retweeted 4		Like 27 Liked 27	/HalftimeReport/status/921430994632237057
@MadMoneyOnCNBC @MadMoneyOnCNBC @MadMoneyOnCNBC @MadMoneyOnCNBC @MadMoneyOnCNBC	Mad Money On CNBC‏Verified account @MadMoneyOnCNBC	20 Oct 2017			Holy smokes - $GE's CEO just said the company's Q3 results "completely unacceptable" today. Perhaps he was channeling his inner "Belichick"? pic.twitter.com/DUsjT04ULW	13 16 16 86 86	Retweet 16 Retweeted 16		Like 86 Liked 86	/MadMoneyOnCNBC/status/921421067935199233
@RTF83 @RTF83 @RTF83 @RTF83 @RTF83	RᴇᴍᴇᴍʙᴇʀɪɴɢTʜᴇFᴜᴛᴜʀᴇ™‏ @RTF83	19 Oct 2017	#NCCL,Mozambique	#Mozambique	Gorilla Time #NCCL in deal with $GE @generalelectric Not sure it gets bigger than that #Mozambique https://www.voxmarkets.co.uk/rns/announcement/RNS000416RNdBVHJSUY …pic.twitter.com/IQOtvFyTe9	2 10 10 11 11	Retweet 10 Retweeted 10		Like 11 Liked 11	/RTF83/status/921256933570596864
@MCribbins @MCribbins @MCribbins @MCribbins @MCribbins	Matt Cribbins‏ @MCribbins	19 Oct 2017			Join GE’s Q3 2017 earnings call tomorrow at 8:30am ET. Follow $GE for key highlights http://invent.ge/3Q17_Earnings pic.twitter.com/dFZK5hD6nB	4 4 11 11	Retweet 4 Retweeted 4		Like 11 Liked 11	/MCribbins/status/921139344836001792
@OpenOutcrier @OpenOutcrier @OpenOutcrier @OpenOutcrier @OpenOutcrier	Open Outcrier‏ @OpenOutcrier	19 Oct 2017			Hey @CNBC nobody in your viewer demographic cares about a backup jet $GE	4 3 3 22 22	Retweet 3 Retweeted 3		Like 22 Liked 22	/OpenOutcrier/status/921064536299491329
@counternotions @counternotions @counternotions @counternotions @counternotions	Kontra‏ @counternotions	19 Oct 2017			$GE must be an exceedingly strong company. It has survived Jack Welch and Jeff Immelt.	2 1 1 21 21	Retweet 1 Retweeted 1		Like 21 Liked 21	/counternotions/status/921009289765863424
@carlquintanilla @carlquintanilla @carlquintanilla @carlquintanilla @carlquintanilla	Carl Quintanilla‏Verified account @carlquintanilla	18 Oct 2017			Flannery on the move. $GE (via @tgryta @JoannLublin) https://www.wsj.com/articles/ges-new-chief-starts-making-cuts-starting-with-old-favorites-1508353939 …pic.twitter.com/SkSZHJgUX2	4 7 7 28 28	Retweet 7 Retweeted 7		Like 28 Liked 28	/carlquintanilla/status/920786109533212672
@greatquarter @greatquarter @greatquarter @greatquarter @greatquarter	Great Quarter‏ @greatquarter	18 Oct 2017			"Including dividends, $GE ’s stock gained 8.2% with Mr. Immelt at the helm, compared with a 213% rise in the S&P 500." h/t @CGrantWSJpic.twitter.com/pza4PVYcIg	4 20 20 41 41	Retweet 20 Retweeted 20		Like 41 Liked 41	/greatquarter/status/920739557150257153
@CGrantWSJ @CGrantWSJ @CGrantWSJ @CGrantWSJ @CGrantWSJ @CGrantWSJ	Charley Grant‏Verified account @CGrantWSJ Charley GrantVerified account @CGrantWSJ	18 Oct 2017			"an empty business jet followed [Immelt's] GE-owned plane on some trips to destinations around the world," TWO corporate jets! $GE https://twitter.com/CGrantWSJ/status/920732455555993601 … GE’s new CEO starts dismantling legacy of predecessor https://www.wsj.com/articles/ges-new-chief-starts-making-cuts-starting-with-old-favorites-1508353939 …	5 2 2 22 22	Retweet 2 Retweeted 2		Like 22 Liked 22	/CGrantWSJ/status/920732762570743809
@tgryta @tgryta @tgryta @tgryta @tgryta	Thomas Gryta‏Verified account @tgryta	18 Oct 2017			Former GE CEO Immelt used chase plane on some intl trips - to avoid any delays https://www.wsj.com/articles/ges-new-chief-starts-making-cuts-starting-with-old-favorites-1508353939 … $ge @joannlublin	3 5 5 10 10	Retweet 5 Retweeted 5		Like 10 Liked 10	/tgryta/status/920730756225388545
@DougKass @DougKass @DougKass @DougKass @DougKass	Douglas Kass‏Verified account @DougKass	17 Oct 2017			Memo to $GE dip buyers - $GE is a freakin' mess as a corporation.	7 4 4 29 29	Retweet 4 Retweeted 4		Like 29 Liked 29	/DougKass/status/920322236103446528
@equilarinc @equilarinc @equilarinc @equilarinc @equilarinc	Equilar Inc.‏ @equilarinc	17 Oct 2017	#board,corpgov	#corpgov	First week on the job—New $GE CEO lets go 2 execs and adds activist investor to the #board. What's next? http://www.equilar.com/blogs/320-GE-Executive-and-Board-Shake-Up.html … #corpgov	1 15 15 16 16	Retweet 15 Retweeted 15		Like 16 Liked 16	/equilarinc/status/920281170578849797
@jimcramer @jimcramer @jimcramer @jimcramer @jimcramer	Jim Cramer‏Verified account @jimcramer	17 Oct 2017			The shameful way $GE reports-the nonsense,, the tax rate, the unfathomable actual growth, time for it to END! No more shame!!!	6 1 1 32 32	Retweet 1 Retweeted 1		Like 32 Liked 32	/jimcramer/status/920280038347558913
@CNBCFastMoney @CNBCFastMoney @CNBCFastMoney @CNBCFastMoney @CNBCFastMoney	CNBC's Fast Money‏Verified account @CNBCFastMoney	16 Oct 2017			The Dow is hitting record highs, but the oldest component is also the biggest laggard. Check out $GE then & now pic.twitter.com/o1g7XJ9a7w	5 8 8 23 23	Retweet 8 Retweeted 8		Like 23 Liked 23	/CNBCFastMoney/status/920038487826534402
@WallStJesus @WallStJesus @WallStJesus @WallStJesus @WallStJesus	JE$US‏ @WallStJesus	16 Oct 2017			TODAY'S ACTIVE FLOW: $AAPL $BAC $NFLX $MU $GE $NVDA $T $FB $TSLA $C $BABA $JD $SNAP $AMD $F $JPM $AMZN $PCG $SHLD $M $BIDU $WYNN $TRXC $FCXpic.twitter.com/iNgeFy2Wu9	6 6 6 6	Retweet 6 Retweeted 6		Like 6 Liked 6	/WallStJesus/status/920026542314573824
@FoxBusiness @FoxBusiness @FoxBusiness @FoxBusiness @FoxBusiness	FOX Business‏Verified account @FoxBusiness	16 Oct 2017			Dow leaders: $JPM $AAPL $GE $GS $TRVpic.twitter.com/OMcJHSDTpJ	1 11 11 20 20	Retweet 11 Retweeted 11		Like 20 Liked 20	/FoxBusiness/status/920007187862343680
@StockTwits @StockTwits @StockTwits @StockTwits @StockTwits	StockTwits‏Verified account @StockTwits	16 Oct 2017			UPCOMING EARNINGS Mon - $NFLX Tue - $GS $IBM $JNJ $MS $DE Wed - $EBAY $AXP $ABT Thu - $VZ $PYPL $BX Fri - $GE $HONhttps://stocktwits.com/eWhispers/message/97943032 …	42 42 51 51	Retweet 42 Retweeted 42		Like 51 Liked 51	/StockTwits/status/919953470077116416
@Convertbond @Convertbond @Convertbond @Convertbond @Convertbond	Lawrence McDonald‏ @Convertbond	11 Oct 2017	#comedy		After a near 30% plunge year to date, Wall St’s braintrusts are falling all over themselves to downgrade $GE #comedy	6 11 11 36 36	Retweet 11 Retweeted 11		Like 36 Liked 36	/Convertbond/status/918150667407101952
@MelissaLeeCNBC @MelissaLeeCNBC @MelissaLeeCNBC @MelissaLeeCNBC @MelissaLeeCNBC	Melissa Lee‏Verified account @MelissaLeeCNBC	11 Oct 2017			$GE saying dividend is “top priority” doesn’t eliminate possibility of a cut. “Committed” to the dividend would be more reassuring	9 4 4 28 28	Retweet 4 Retweeted 4		Like 28 Liked 28	/MelissaLeeCNBC/status/918103804968620033
@CNBCFastMoney @CNBCFastMoney @CNBCFastMoney @CNBCFastMoney @CNBCFastMoney	CNBC's Fast Money‏Verified account @CNBCFastMoney	9 Oct 2017			POLL: Are you buying shares of $GE?	21 12 12 17 17	Retweet 12 Retweeted 12		Like 17 Liked 17	/CNBCFastMoney/status/917498013152677888
@StockTwits @StockTwits @StockTwits @StockTwits @StockTwits	StockTwits‏Verified account @StockTwits	9 Oct 2017			$GE made new 52-week lows today. It’s been getting pummeled all year. The Dow’s oldest stock is down 20% YTD -> https://stocktwits.com/Logo6313/message/97203270 …	1 23 23 17 17	Retweet 23 Retweeted 23		Like 17 Liked 17	/StockTwits/status/917453144547840000
@sallyshin @sallyshin @sallyshin @sallyshin @sallyshin	Sally Shin‏Verified account @sallyshin	2 Oct 2017			NEW: GE Chairman Immelt stepping down earlier than expected. He was expected to stay on until end of the year. $GE	1 5 5 12 12	Retweet 5 Retweeted 5		Like 12 Liked 12	/sallyshin/status/914947178740592640
@StockTwits @StockTwits @StockTwits @StockTwits @StockTwits	StockTwits‏Verified account @StockTwits	2 Oct 2017			These stocks have the most CASH overseas and could benefit from a tax repatriation -> https://stocktwits.com/April0505/message/96432320 … $AAPL $MSFT $GE	3 21 21 23 23	Retweet 21 Retweeted 21		Like 23 Liked 23	/StockTwits/status/914820570314928128
@PhilipvanDoorn @PhilipvanDoorn @PhilipvanDoorn @PhilipvanDoorn @PhilipvanDoorn	Philip van Doorn‏ @PhilipvanDoorn	2 Oct 2017			Some Dow Jones Industrials pay a lot of taxes; some pay hardly any: http://on.mktw.net/2xHKFuu $DJI $DIS $GE $WMT $AAPLpic.twitter.com/MY2mz0cDtz	9 9 7 7	Retweet 9 Retweeted 9		Like 7 Liked 7	/PhilipvanDoorn/status/914810924845928448
@charliebilello @charliebilello @charliebilello @charliebilello @charliebilello	Charlie Bilello‏Verified account @charliebilello	30 Sep 2017			$MSFT today: #3 $XOM today: #7 $T today: #12 $GE today: #19 $IBM today: #35	4 4 12 12	Retweet 4 Retweeted 4		Like 12 Liked 12	/charliebilello/status/914135658188480513
@tgryta @tgryta @tgryta @tgryta @tgryta	Thomas Gryta‏Verified account @tgryta	26 Sep 2017			A good time to re-read @tmannWSJ 's amazing look at GE's localization strategy and India investment https://www.wsj.com/articles/ge-the-ultimate-global-player-is-turning-local-1498748430 … $ge	2 3 3 3 3	Retweet 3 Retweeted 3		Like 3 Liked 3	/tgryta/status/912759864241393670
@WrigleyTom @WrigleyTom @WrigleyTom @WrigleyTom @WrigleyTom	Tom Wrigley‏ @WrigleyTom	26 Sep 2017			Early movers/news | CNBC $SHAK $DRI $JPM $FDS $NWL $RHT $ASNA $DIS $BABA $X $GE $AMZN $MSFT $AAPL $BA $SFLY $INFOhttp://cnb.cx/2y5OLzN	3 3 8 8	Retweet 3 Retweeted 3		Like 8 Liked 8	/WrigleyTom/status/912663974147174400
@JAYELANG @JAYELANG @JAYELANG @JAYELANG @JAYELANG	James Langford‏ @JAYELANG	25 Sep 2017			When $GE sells a business, people want to know more: http://www.thestreet.com/story/14318774/1/ge-deal-with-abb-fuels-speculation-on-flannery-plans.html …	3 3 6 6	Retweet 3 Retweeted 3		Like 6 Liked 6	/JAYELANG/status/912438304775245824
@MarketFoolery @MarketFoolery @MarketFoolery @MarketFoolery @MarketFoolery	MarketFoolery‏ @MarketFoolery	25 Sep 2017			Sprint getting together w/ T-Mobile? We have some thoughts. $S $TMUS $GE $TWTRhttps://www.fool.com/podcasts/marketfoolery/2017-09-25-wedding-bells-for-sprint-t-mobile-2 …	2 5 5 8 8	Retweet 5 Retweeted 5		Like 8 Liked 8	/MarketFoolery/status/912417189625520128
@WallStJesus @WallStJesus @WallStJesus @WallStJesus @WallStJesus	JE$US‏ @WallStJesus	25 Sep 2017			TODAY'S ACTIVE FLOW: $AAPL $FB $BABA $BAC $MU $NVDA $AMD $NFLX $TSLA $T $AMZN $MSFT $TMUS $UAL $JPM $PYPL $TWTR $GM $C $DIS $RIG $UPS $GE pic.twitter.com/ta3xVomLoF	6 6 9 9	Retweet 6 Retweeted 6		Like 9 Liked 9	/WallStJesus/status/912415933871919105
@StockTwits @StockTwits @StockTwits @StockTwits @StockTwits	StockTwits‏Verified account @StockTwits	25 Sep 2017			The 50 companies that created the most value from 1926 to 2016 -> https://www.instagram.com/p/BZZOWvMDh3j/?taken-by=stocktwits … $AAPL $XOM $MSFT $GE $IBM	7 7 15 15	Retweet 7 Retweeted 7		Like 15 Liked 15	/StockTwits/status/912338684606894081
@WallStJesus @WallStJesus @WallStJesus @WallStJesus @WallStJesus	JE$US‏ @WallStJesus	25 Sep 2017			$GE $GM REPEAT BULL FLOW	1 1 7 7	Retweet 1 Retweeted 1		Like 7 Liked 7	/WallStJesus/status/912315218776281089
@IBDinvestors @IBDinvestors @IBDinvestors @IBDinvestors @IBDinvestors	Investors.com‏Verified account @IBDinvestors	25 Sep 2017	#Trump		Monday's biggest business headlines in a minute (or less). $AAPL $TGT $GE $TATA #Trumppic.twitter.com/Xtq8xEOpQg	1 5 5 3 3	Retweet 5 Retweeted 5		Like 3 Liked 3	/IBDinvestors/status/912309475574472704
@endralifesci @endralifesci @endralifesci @endralifesci @endralifesci	ENDRA‏ @endralifesci	25 Sep 2017	#medtech,ultrasound,startup,tech,Minneapolis	#ultrasound	It was an honor to further the #medtech community's understanding of #ultrasound/our TAEUS™ Platform $NDRA $GE #startup #tech #Minneapolispic.twitter.com/HsxxjgTiFV	5 5 4 4	Retweet 5 Retweeted 5		Like 4 Liked 4	/endralifesci/status/912303726781718529
@endralifesci @endralifesci @endralifesci @endralifesci @endralifesci	ENDRA‏ @endralifesci	25 Sep 2017	#Minneapolis,Minnesota,medtech,startup,ultrasound	#Minnesota	Thank You to The Medical Alley Innovation Summit Conference in BEAUTIFUL #Minneapolis #Minnesota $NDRA $GE #medtech #startup #ultrasound	4 4 4 4	Retweet 4 Retweeted 4		Like 4 Liked 4	/endralifesci/status/912302695725268994
@WrigleyTom @WrigleyTom @WrigleyTom @WrigleyTom @WrigleyTom	Tom Wrigley‏ @WrigleyTom	25 Sep 2017			Early movers | CNBC $GM $FB $PG $GE $DIS $UL $ROST $GPC $ATUS $ADP $SHAK $CMG $WING $AMZN $RIG $AIG $APRN $UAA $DGXhttp://cnb.cx/2y2TguF	3 3 6 6	Retweet 3 Retweeted 3		Like 6 Liked 6	/WrigleyTom/status/912289405787889665
@cfromhertz @cfromhertz @cfromhertz @cfromhertz @cfromhertz	Christian Fromhertz‏ @cfromhertz	24 Sep 2017			$GE as said in the past,takes a lot to get me into a countertrend trade..that was the kind of call activity seen last wk- im long Dec calls pic.twitter.com/fiTRPJFnXI	2 2 6 6	Retweet 2 Retweeted 2		Like 6 Liked 6	/cfromhertz/status/912147250490626051
@BosBizJournal @BosBizJournal @BosBizJournal @BosBizJournal @BosBizJournal	Boston Business Journal‏ @BosBizJournal	23 Sep 2017			GE, Boston Foundation to offer support for city's @Amazon HQ2 bid http://bizj.us/1pbrr1 $GE	2 2 2 2	Retweet 2 Retweeted 2		Like 2 Liked 2	/BosBizJournal/status/911709260232392705
@CNBCFastMoney @CNBCFastMoney @CNBCFastMoney @CNBCFastMoney @CNBCFastMoney	CNBC's Fast Money‏Verified account @CNBCFastMoney	22 Sep 2017			The Industrials have gone wild. Check out some of the biggest winners in the sector this week $NOC $GE $DE $BA $FDXpic.twitter.com/g0aRUknnXI	1 4 4 11 11	Retweet 4 Retweeted 4		Like 11 Liked 11	/CNBCFastMoney/status/911335126596014080
@sanglucci @sanglucci @sanglucci @sanglucci @sanglucci	Sang Lucci™‏Verified account @sanglucci	22 Sep 2017			Wiseguys wanted little to do with high beta today choosing instead to be |Bettin on Blue| http://ow.ly/EmtP30fmyMb @WallStJesus $GE $VZ $EXPEpic.twitter.com/c9sevA0Hzd	1 2 2 3 3	Retweet 2 Retweeted 2		Like 3 Liked 3	/sanglucci/status/911330542905364481
@vxschmid @vxschmid @vxschmid @vxschmid @vxschmid	Valentin Schmid‏Verified account @vxschmid	22 Sep 2017			Does $GE predict recessions? @RaoulGMI thinks so (via @RVPub)pic.twitter.com/myEejXo1iV	3 21 21 30 30	Retweet 21 Retweeted 21		Like 30 Liked 30	/vxschmid/status/911238338455179265
@ACInvestorBlog @ACInvestorBlog @ACInvestorBlog @ACInvestorBlog @ACInvestorBlog	Antonio Costa‏ @ACInvestorBlog	21 Sep 2017			Potential reversal trend on $GE Pivot point at 24.92 pic.twitter.com/0qfb0InEC9	9 9 7 7	Retweet 9 Retweeted 9		Like 7 Liked 7	/ACInvestorBlog/status/910947462109696000
@SunriseTrader @SunriseTrader @SunriseTrader @SunriseTrader @SunriseTrader	Sunrise Trader‏ @SunriseTrader	21 Sep 2017			$GE daily chart gap fill. Still holding position	1 1 1 4 4	Retweet 1 Retweeted 1		Like 4 Liked 4	/SunriseTrader/status/910883951593398272
@paulwsj @paulwsj @paulwsj @paulwsj @paulwsj	Paul Beckett‏Verified account @paulwsj	20 Sep 2017			General Electric grounds its corporate jet fleet as new CEO Flannery slashes costs $GE https://www.wsj.com/articles/general-electric-to-shut-down-its-corporate-jet-fleet-1505922010 … via @WSJ	3 5 5 6 6	Retweet 5 Retweeted 5		Like 6 Liked 6	/paulwsj/status/910672494293635074
@CGasparino @CGasparino @CGasparino @CGasparino @CGasparino	Charles Gasparino‏Verified account @CGasparino	19 Sep 2017	#BreakingNews		#BreakingNews -- @generalelectric $GE nears decision to give Peltz's Trian Mgt board seat; if so wld be filled by CIO Ed Garden @FoxBusiness	4 8 8 8 8	Retweet 8 Retweeted 8		Like 8 Liked 8	/CGasparino/status/910226171790577665
@SunriseTrader @SunriseTrader @SunriseTrader @SunriseTrader @SunriseTrader	Sunrise Trader‏ @SunriseTrader	19 Sep 2017			$GE an inside day so far, can not capture and hold above RSI 50 on the daily. Still holding position Loss of 24.14 not what want to see	4 1 1 5 5	Retweet 1 Retweeted 1		Like 5 Liked 5	/SunriseTrader/status/910202945127333888
@WallStJesus @WallStJesus @WallStJesus @WallStJesus @WallStJesus	JE$US‏ @WallStJesus	18 Sep 2017			TODAY'S ACTIVE FLOW: $NVDA $AAPL $BAC $AMD $TSLA $MU $BABA $T $AMZN $V $GE $ORCL $MSFT $TMUS $AXON $FCX $JPM $TWTR $NFLX $INTC $X $CAT $Cpic.twitter.com/HTTR0yNVxA	1 13 13 10 10	Retweet 13 Retweeted 13		Like 10 Liked 10	/WallStJesus/status/909879500191752193
@Lizardjb3 @Lizardjb3 @Lizardjb3 @Lizardjb3 @Lizardjb3	JFBIII TRADER‏ @Lizardjb3	15 Sep 2017	#Dividends		#Dividends Have Look at These... Way better than putting your money in a bank. $VZ 4.99% $FUN 5.26% $F 5.16% $GE 4.0% $GM 3.98% $KO 3.16%pic.twitter.com/YduuDJ21Cv	1 2 2 7 7	Retweet 2 Retweeted 2		Like 7 Liked 7	/Lizardjb3/status/908848250739990528
@TradingNation @TradingNation @TradingNation @TradingNation @TradingNation	Trading Nation‏Verified account @TradingNation	15 Sep 2017			Even as the Dow notches its best week of 2017, there's one big laggard: $GE. @EddyElfenbein, @GinaVSanchez discuss.http://cnb.cx/2jwkYtm	1 7 7 4 4	Retweet 7 Retweeted 7		Like 4 Liked 4	/TradingNation/status/908788347665096709
@carlquintanilla @carlquintanilla @carlquintanilla @carlquintanilla @carlquintanilla	Carl Quintanilla‏Verified account @carlquintanilla	14 Sep 2017			David: What about $GE? Should we watch that? Jim: You can't look at it. It hurts your eyes. You need eclipse glasses . ." $GE @jimcramer	2 2 2 11 11	Retweet 2 Retweeted 2		Like 11 Liked 11	/carlquintanilla/status/908323133983268866
@Benzinga @Benzinga @Benzinga @Benzinga @Benzinga	Benzinga.com‏Verified account @Benzinga	9 Sep 2017			Benzinga's Bulls And Bears For The Past Week: Disney, GE, Tesla And More https://benzinga.com/z/10037079 $BLUE $DIS $GE	1 3 3 4 4	Retweet 3 Retweeted 3		Like 4 Liked 4	/Benzinga/status/906686412254322688
@NOD008 @NOD008 @NOD008 @NOD008 @NOD008	NOD‏ @NOD008	8 Sep 2017			$GE shares are trading below where they were the day after Lehman's bankruptcy -CNBC pic.twitter.com/1QilXdjmu6	1 10 10 7 7	Retweet 10 Retweeted 10		Like 7 Liked 7	/NOD008/status/906213175217020929
@TheDomino @TheDomino @TheDomino @TheDomino @TheDomino	Dominic Chu‏Verified account @TheDomino	8 Sep 2017			New S&P 500 52-Wk lows so far today incl: Discovery Comms $DISCA Mattel $MAT Viacom $VIAB General Electric $GE AT&T $T etc @cnbc	1 1 1 7 7	Retweet 1 Retweeted 1		Like 7 Liked 7	/TheDomino/status/906154202577166336
@CNBCFastMoney @CNBCFastMoney @CNBCFastMoney @CNBCFastMoney @CNBCFastMoney	CNBC's Fast Money‏Verified account @CNBCFastMoney	7 Sep 2017			Check out these early movers: $GE sinking after J.P. Morgan lowered its outlook for the stock, while $RH soars on yesterday's earnings beat.pic.twitter.com/MUn09jLHMG	9 9 1 1	Retweet 9 Retweeted 9		Like 1 Liked 1	/CNBCFastMoney/status/905785135014055936
@StockTwits @StockTwits @StockTwits @StockTwits @StockTwits	StockTwits‏Verified account @StockTwits	31 Aug 2017			General Electric's new CEO is John Flannery. He starts in 2018 and here's the first thing he's going to do -> https://stocktwits.com/tickerws/message/93590393 … $GE	1 3 3 7 7	Retweet 3 Retweeted 3		Like 7 Liked 7	/StockTwits/status/903236813418004480
@endralifesci @endralifesci @endralifesci @endralifesci @endralifesci	ENDRA‏ @endralifesci	31 Aug 2017	#Minneapolis,Minnesota	#Minnesota	Just 18D until we tell our unique story at The Medical Alley Innovation Summit Conference in BEAUTIFUL #Minneapolis #Minnesota $NDRA $GE pic.twitter.com/USSmv1vqO1	3 3 4 4	Retweet 3 Retweeted 3		Like 4 Liked 4	/endralifesci/status/903234248336957441
@CNBCFastMoney @CNBCFastMoney @CNBCFastMoney @CNBCFastMoney @CNBCFastMoney	CNBC's Fast Money‏Verified account @CNBCFastMoney	15 Aug 2017			It's the tale of two Dow stocks. $BA is the best-performer in the Dow this year while $GE is the biggest laggard pic.twitter.com/EfXZ8WAwmX	5 5 8 8	Retweet 5 Retweeted 5		Like 8 Liked 8	/CNBCFastMoney/status/897575303308091392
@CNBCFastMoney @CNBCFastMoney @CNBCFastMoney @CNBCFastMoney @CNBCFastMoney	CNBC's Fast Money‏Verified account @CNBCFastMoney	15 Aug 2017			POLL: Boeing is soaring this year while GE is sinking. Would you rather: $BA or $GE?	5 4 4 5 5	Retweet 4 Retweeted 4		Like 5 Liked 5	/CNBCFastMoney/status/897573905015156736
@businessinsider @businessinsider @businessinsider @businessinsider @businessinsider	Business Insider‏Verified account @businessinsider	14 Aug 2017			Warren Buffett dumped his entire stake in General Electric $GE http://read.bi/2uDGzoL pic.twitter.com/HSLn3ExMvc	2 33 33 21 21	Retweet 33 Retweeted 33		Like 21 Liked 21	/businessinsider/status/897204496035610627
@StockTwits @StockTwits @StockTwits @StockTwits @StockTwits @JillyAnais	StockTwits‏Verified account @StockTwits Jilly Anais™ @JillyAnais	30 Jul 2017			The Dow Jones Industrial Average was first calculated on May 26, 1896. Of the original 12 stocks, only $GE still remains in the index https://twitter.com/jillyanais/status/890405624290328576 … Tell me something that I don't know.. pic.twitter.com/ppO3dtOENi	12 173 173 497 497	Retweet 173 Retweeted 173		Like 497 Liked 497	/StockTwits/status/891857782189805568
@GEAviation @GEAviation @GEAviation @GEAviation @GEAviation	GE Aviation‏Verified account @GEAviation	29 Jul 2017	#TheSteet		Learn how $GE Aviation tells its story to #TheSteet http://invent.ge/2uAMNCJ	10 10 35 35	Retweet 10 Retweeted 10		Like 35 Liked 35	/GEAviation/status/891333750973358080
@Meteo1970 @Meteo1970 @Meteo1970 @Meteo1970 @Meteo1970	Pietro Di Tora 300k‏ @Meteo1970	22 Jul 2017			$GE VS $SPXpic.twitter.com/vMci2b09UL	4 4 11 11	Retweet 4 Retweeted 4		Like 11 Liked 11	/Meteo1970/status/888731070933413888
@CNBCFastMoney @CNBCFastMoney @CNBCFastMoney @CNBCFastMoney @CNBCFastMoney	CNBC's Fast Money‏Verified account @CNBCFastMoney	21 Jul 2017			It's an industrial-sized showdown: $GE vs $HONpic.twitter.com/NX2FyKfM2Y	2 3 3 7 7	Retweet 3 Retweeted 3		Like 7 Liked 7	/CNBCFastMoney/status/888517128244125696
@MarketWatch @MarketWatch @MarketWatch @MarketWatch @MarketWatch	MarketWatch‏Verified account @MarketWatch	21 Jul 2017			Friday’s selloff marks the 8tth-straight quarter that $GE shares declined on the day results were reported http://on.mktw.net/2uj2oGP pic.twitter.com/WdCbYJTcDJ	7 7 5 5	Retweet 7 Retweeted 7		Like 5 Liked 5	/MarketWatch/status/888475476641157121
@charliebilello @charliebilello @charliebilello @charliebilello @charliebilello	Charlie Bilello‏Verified account @charliebilello	21 Jul 2017			General Electric hits a 21-month low as Revenue drops 12% year-over-year, 3rd straight quarter of neg growth. $GE pic.twitter.com/esM2dn2kxj	1 4 4 5 5	Retweet 4 Retweeted 4		Like 5 Liked 5	/charliebilello/status/888414819161968640
@IvanTheK @IvanTheK @IvanTheK @IvanTheK @IvanTheK	Ivan the K™ 🆒‏ @IvanTheK	21 Jul 2017			$GE can't pick up the hammer. pic.twitter.com/1fUcWO1Wdb	4 2 2 13 13	Retweet 2 Retweeted 2		Like 13 Liked 13	/IvanTheK/status/888394570840641536
@carlquintanilla @carlquintanilla @carlquintanilla @carlquintanilla @carlquintanilla	Carl Quintanilla‏Verified account @carlquintanilla	21 Jul 2017			* Goldman. * IBM. * Today, $GE. The Dow's "cement galoshes," says @jimcramer.	4 5 5 7 7	Retweet 5 Retweeted 5		Like 7 Liked 7	/carlquintanilla/status/888394037094477824
@CNBCnow @CNBCnow @CNBCnow @CNBCnow @CNBCnow @CNBCnow	CNBC Now‏Verified account @CNBCnow	21 Jul 2017			$GE, currently down nearly 5% in early trading, is at its lowest level since October 2015 http://www.cnbc.com/2017/07/21/us-stocks-ge-drops-earnings-season-oil.html …pic.twitter.com/M3uQfwqf6W	1 11 11 8 8	Retweet 11 Retweeted 11		Like 8 Liked 8	/CNBCnow/status/888391538249781252
@CNBCnow @CNBCnow @CNBCnow @CNBCnow @CNBCnow	CNBC Now‏Verified account @CNBCnow	21 Jul 2017			Dow opens lower as $GE shares drop http://www.cnbc.com/2017/07/21/us-stocks-ge-drops-earnings-season-oil.html …pic.twitter.com/GU1UhQQ8ho	1 11 11 3 3	Retweet 11 Retweeted 11		Like 3 Liked 3	/CNBCnow/status/888390953429606400
@StockTwits @StockTwits @StockTwits @StockTwits @StockTwits	StockTwits‏Verified account @StockTwits	21 Jul 2017			You have to be watching $GE right now. It's DOWN 5% after earnings. It could open at its lowest levels since 2015 https://stocktwits.com/symbol/GE	5 5 7 7	Retweet 5 Retweeted 5		Like 7 Liked 7	/StockTwits/status/888390689616265216
@amberkanwar @amberkanwar @amberkanwar @amberkanwar @amberkanwar	Amber Kanwar‏Verified account @amberkanwar	21 Jul 2017	#5things		#5things on earnings heavy Friday $MSFT $V $GE $ECA $WFT.topic.twitter.com/JKVui4VzH2	4 2 2 24 24	Retweet 2 Retweeted 2		Like 24 Liked 24	/amberkanwar/status/888366323771768832
@StockTwits @StockTwits @StockTwits @StockTwits @StockTwits	StockTwits‏Verified account @StockTwits	21 Jul 2017			Here's how big of an EPS beat General Electric $GE just reported http://stocktwits.com/epsguid/message/89456443 …	10 10 10 10	Retweet 10 Retweeted 10		Like 10 Liked 10	/StockTwits/status/888360729673424896
@JAYELANG @JAYELANG @JAYELANG @JAYELANG @JAYELANG	James Langford‏ @JAYELANG	21 Jul 2017	#WallStreet		$GE's industrial cash jumps after gloomy start to 2017: http://www.thestreet.com/story/14237791/1/ge-beats-estimates-as-industrial-cash-generation-climbs-3-1-billion.html … #WallStreet	1 9 9 9 9	Retweet 9 Retweeted 9		Like 9 Liked 9	/JAYELANG/status/888348537599266816
@StockTwits @StockTwits @StockTwits @StockTwits @StockTwits	StockTwits‏Verified account @StockTwits	17 Jul 2017			EARNINGS THIS WEEK Mon - $BLK $NFLX Tue - $BAC $IBM $GS $JNJ Wed - $MS $QCOM $AXP $AA Thu - $MSFT $BX $V $ISRG $EBAY Fri - $GE $HONpic.twitter.com/iImqhaTHnO	3 80 80 94 94	Retweet 80 Retweeted 80		Like 94 Liked 94	/StockTwits/status/886914462573375488
@eWhispers @eWhispers @eWhispers @eWhispers @eWhispers	Earnings Whispers‏ @eWhispers	15 Jul 2017	#earnings		#earnings $NFLX $BAC $MSFT $GS $BLK $JNJ $IBM $UNH $GE $LMT $V $BX $CSX $QCOM $HOG $PGR $CMA $SWKS $MS $UAL $AMTD http://eps.sh/cal pic.twitter.com/PmKkAU6dQb	4 126 126 134 134	Retweet 126 Retweeted 126		Like 134 Liked 134	/eWhispers/status/886209260794896384
@charliebilello @charliebilello @charliebilello @charliebilello @charliebilello	Charlie Bilello‏Verified account @charliebilello	10 Jul 2017			The worst performing stock in the Dow this year: General Electric - down 16% YTD. Retesting the Feb '16 lows. $GE pic.twitter.com/9vaBvU9a3c	3 12 12 22 22	Retweet 12 Retweeted 12		Like 22 Liked 22	/charliebilello/status/884489433042620416
@CNBCFastMoney @CNBCFastMoney @CNBCFastMoney @CNBCFastMoney @CNBCFastMoney	CNBC's Fast Money‏Verified account @CNBCFastMoney	6 Jul 2017			The Dow's biggest laggards are dishing out some of the highest yields - are you buying any of the names? $VZ $GE $CVX $XOM $IBMpic.twitter.com/4g0IbThZom	9 14 14 18 18	Retweet 14 Retweeted 14		Like 18 Liked 18	/CNBCFastMoney/status/883080680820928512
@MishGEA @MishGEA @MishGEA @MishGEA @MishGEA	Mike Mish Shedlock‏ @MishGEA	19 Jun 2017			GE's Pension Time Bomb: Shortfall $31 Billion And Rising $GE $SPX https://goo.gl/Yvf7iG	5 5 7 7	Retweet 5 Retweeted 5		Like 7 Liked 7	/MishGEA/status/876909933018480640
@rcwhalen @rcwhalen @rcwhalen @rcwhalen @rcwhalen	Christopher Whalen‏ @rcwhalen	15 Jun 2017			Did the Jack Welch Model Sow Seeds of G.E.’s Decline? https://nyti.ms/2stqa3X A: Yes $GE the financialization of industry....	1 4 4 7 7	Retweet 4 Retweeted 4		Like 7 Liked 7	/rcwhalen/status/875456861658431488
@carolinaabroad @carolinaabroad @carolinaabroad @carolinaabroad @carolinaabroad	Carolina Salinas‏ @carolinaabroad	15 Jun 2017			@AstonUniversity Fantastic evening at Charter Dinner with especial friends @Leo_acivico @stwgraduates @RichMarlow $GE pic.twitter.com/osr6B07aQJ	2 8 8 14 14	Retweet 8 Retweeted 8		Like 14 Liked 14	/carolinaabroad/status/875443313175920640
@CGasparino @CGasparino @CGasparino @CGasparino @CGasparino	Charles Gasparino‏Verified account @CGasparino	15 Jun 2017	#BreakingNews		#BreakingNews- New @generalelectric $GE CEO Flannery conducts "top-to-bottom" review of co more divestitures... http://fb.me/3oC1vPfoA	3 4 4 8 8	Retweet 4 Retweeted 4		Like 8 Liked 8	/CGasparino/status/875436372642979840
@CarlosVignote @CarlosVignote @CarlosVignote @CarlosVignote @CarlosVignote	Carlos Vignote‏ @CarlosVignote	15 Jun 2017	#stocks,Fanniegate	#Fanniegate	ATTENTION $GS $JPM $WFG $GE $GM $GOOGL $AAPL $AMZN #stocks Battle for future of HousingFinance taking place in #Fanniegate Criminals exposed	2 5 5 7 7	Retweet 5 Retweeted 5		Like 7 Liked 7	/CarlosVignote/status/875432100975058944
@KelloggSchool @KelloggSchool @KelloggSchool @KelloggSchool @KelloggSchool	Kellogg School‏Verified account @KelloggSchool	14 Jun 2017			The 'quick and seamless' transition of $GE's leadership team is a great example of succession planning. http://kell.gg/gejef1b08	5 5 14 14	Retweet 5 Retweeted 5		Like 14 Liked 14	/KelloggSchool/status/875144070066253824
@makeGEpay @makeGEpay @makeGEpay @makeGEpay @makeGEpay @paulkruczynski	Make GE Pay‏ @makeGEpay Paauł Kruczynski @paulkruczynski	12 Jun 2017	#mbta,mapoli	#mapoli	Every dollar of public funds given to corporations like $GE is less money for our public good - incl. decent public transit! #mbta #mapolihttps://twitter.com/paulkruczynski/status/874405791780024320 … Another delayed commute thanks GE not having to pay taxes to relocate to Boston! Thanks guys! /cc @makeGEpay	1 9 9 11 11	Retweet 9 Retweeted 9		Like 11 Liked 11	/makeGEpay/status/874408759896027136
@retheauditors @retheauditors @retheauditors @retheauditors @retheauditors	Francine McKenna‏Verified account @retheauditors	12 Jun 2017			Immelt wasn't as good at manipulating $GE accounting as Welch but, damn, he tried. KPMG is auditor for >100 years. http://retheauditors.com/2008/04/21/ge-will-somebody-please-look-really-hard-under-their-hood/ …	1 5 5 10 10	Retweet 5 Retweeted 5		Like 10 Liked 10	/retheauditors/status/874408291903959040
@CNBCFastMoney @CNBCFastMoney @CNBCFastMoney @CNBCFastMoney @CNBCFastMoney	CNBC's Fast Money‏Verified account @CNBCFastMoney	12 Jun 2017			$GE is the worst performing Dow component since Jeff Immelt became CEO pic.twitter.com/Q0Gtrhc3cl	7 7 7 20 20	Retweet 7 Retweeted 7		Like 20 Liked 20	/CNBCFastMoney/status/874379510606688257
@WallStJesus @WallStJesus @WallStJesus @WallStJesus @WallStJesus	JE$US‏ @WallStJesus	12 Jun 2017			TODAY'S ACTIVE FLOW >> $AAPL $BAC $FB $NVDA $MSFT $TSLA $AMZN $MU $AMD $BABA $C $NFLX $KO $INTC $X $JPM $TWTR $HAL $JD $AAL $GOOGL $UPS $GE pic.twitter.com/9XvCgMeFuN	14 14 11 11	Retweet 14 Retweeted 14		Like 11 Liked 11	/WallStJesus/status/874364155150708740
@MWellerFX @MWellerFX @MWellerFX @MWellerFX @MWellerFX	Matt Weller CFA, CMT‏ @MWellerFX	12 Jun 2017	#MattsMarketsAtAGlance		#MattsMarketsAtAGlance US indices fell, but more stocks rose than dropped. Winners: $XLE $IYZ $UA $FTR $GE $KIMpic.twitter.com/6Adr9iBPpW	4 4 4 4	Retweet 4 Retweeted 4		Like 4 Liked 4	/MWellerFX/status/874360115297742848
@YahooFinance @YahooFinance @YahooFinance @YahooFinance @YahooFinance	Yahoo Finance‏Verified account @YahooFinance	12 Jun 2017			LIVE: $GE CEO Immelt steps down and the stock goes up - http://yhoo.it/2slzrvU pic.twitter.com/XWWoCWEiY3	4 4 4 4	Retweet 4 Retweeted 4		Like 4 Liked 4	/YahooFinance/status/874357121500024833
@jimcramer @jimcramer @jimcramer @jimcramer @jimcramer	Jim Cramer‏Verified account @jimcramer	12 Jun 2017			Friday $GE call buyer--what a lucky man!!	10 6 6 36 36	Retweet 6 Retweeted 6		Like 36 Liked 36	/jimcramer/status/874304647233773569
@CBOE @CBOE @CBOE @CBOE @CBOE	Cboe‏Verified account @CBOE	12 Jun 2017			$GE CEO steps down, heavy put action in $FB & $AAPL – traders looking for protection @AngieMiles http://bit.ly/2sUhwJA pic.twitter.com/UIjo97mM2b	4 4 4 4	Retweet 4 Retweeted 4		Like 4 Liked 4	/CBOE/status/874292202477932544
@SallyPancakes @SallyPancakes @SallyPancakes @SallyPancakes @SallyPancakes	Julia La Roche‏ @SallyPancakes	12 Jun 2017			GE turned 125 years-old this spring and remains the only original Dow 30 company still on the list. $GE	9 9 13 13	Retweet 9 Retweeted 9		Like 13 Liked 13	/SallyPancakes/status/874268799494737922
@GerberKawasaki @GerberKawasaki @GerberKawasaki @GerberKawasaki @GerberKawasaki @LaMonicaBuzz	Ross Gerber‏Verified account @GerberKawasaki Paul R. La MonicaVerified account @LaMonicaBuzz	12 Jun 2017			End of an era at $ge. It was more than time for a change. Stock up on the news. https://twitter.com/lamonicabuzz/status/874216164993486848 … Immelt-down. Wow. Jeff Immelt out as GE CEO. $GE up more than 2.5% premarket.	3 3 5 5	Retweet 3 Retweeted 3		Like 5 Liked 5	/GerberKawasaki/status/874262167876321280
@StockTwits @StockTwits @StockTwits @StockTwits @StockTwits	StockTwits‏Verified account @StockTwits	12 Jun 2017			General Electric's performance since Jeff Immelt became CEO $GE +15% S&P 500 $SPX +110% https://stocktwits.com/lamonicabuzz/message/85673142?utm_medium=community-twitter&utm_source=twitter.com&utm_campaign=outboundteam …	1 17 17 15 15	Retweet 17 Retweeted 17		Like 15 Liked 15	/StockTwits/status/874249910819880960
@carlquintanilla @carlquintanilla @carlquintanilla @carlquintanilla @carlquintanilla @MarketWatch	Carl Quintanilla‏Verified account @carlquintanilla MarketWatchVerified account @MarketWatch	12 Jun 2017			Under Immelt: $GE down 29.6%. Dow up 121% https://twitter.com/MarketWatch/status/874235560147210240 … GE is the worst performing Dow stock since Immelt became CEO http://on.mktw.net/2sjGXr3	12 18 18 22 22	Retweet 18 Retweeted 18		Like 22 Liked 22	/carlquintanilla/status/874236326375301121
@JenWesthoven @JenWesthoven @JenWesthoven @JenWesthoven @JenWesthoven @JeffImmelt	Jennifer Westhoven‏Verified account @JenWesthoven Jeff ImmeltVerified account @JeffImmelt	1 Jun 2017			The head of General Electric $GE https://twitter.com/jeffimmelt/status/870368499331457024 … Disappointed with today’s decision on the Paris Agreement. Climate change is real. Industry must now lead and not depend on government.	8 9 9 46 46	Retweet 9 Retweeted 9		Like 46 Liked 46	/JenWesthoven/status/870374880038072320
@StockTwits @StockTwits @StockTwits @StockTwits @StockTwits	StockTwits‏Verified account @StockTwits	27 May 2017			This is the chart you need to see today. It's 120 YEARS of stock market history https://stocktwits.com/TrustFundBaby/message/84377873?utm_medium=community-twitter&utm_source=twitter.com&utm_campaign=outboundteam … $DJIA $GE $DIApic.twitter.com/PEvUMptM89	4 114 114 200 200	Retweet 114 Retweeted 114		Like 200 Liked 200	/StockTwits/status/868533777198436353
@MarkYusko @MarkYusko @MarkYusko @MarkYusko @MarkYusko @fhoro	Mark W. Yusko‏Verified account @MarkYusko Frances Horodelski @fhoro	26 May 2017	#AlligatorJaws,GravityRules	#GravityRules	$GE is a bell weather stock and these #AlligatorJaws will close soon... #GravityRuleshttps://twitter.com/fhoro/status/868250207258988544 … $GE's misery. When does it stop? pic.twitter.com/wHqutunTTv	1 3 3 7 7	Retweet 3 Retweeted 3		Like 7 Liked 7	/MarkYusko/status/868268580768550912
@CNBCFastMoney @CNBCFastMoney @CNBCFastMoney @CNBCFastMoney @CNBCFastMoney	CNBC's Fast Money‏Verified account @CNBCFastMoney	24 May 2017			$VZ $GE $CVX $XOM and $IBM are the worst-performing Dow stocks year-to-date, making them the Dogs of the Dowpic.twitter.com/lSSyvVyjyP	2 6 6 12 12	Retweet 6 Retweeted 6		Like 12 Liked 12	/CNBCFastMoney/status/867486023495933954
@CGrantWSJ @CGrantWSJ @CGrantWSJ @CGrantWSJ @CGrantWSJ	Charley Grant‏Verified account @CGrantWSJ	24 May 2017			$GE has a new way of calculating cash flow conversion, and the results are a sight to behold. https://www.ge.com/investor-relations/sites/default/files/ge_webcast_supplemental_05242017.pdf …	3 1 1 13 13	Retweet 1 Retweeted 1		Like 13 Liked 13	/CGrantWSJ/status/867470321598820354
@WSJbusiness @WSJbusiness @WSJbusiness @WSJbusiness @WSJbusiness	WSJ Business News‏Verified account @WSJbusiness	24 May 2017			GE will need more cost cuts to hit profit target, CEO says $GE http://on.wsj.com/2rRtgfB	2 4 4 3 3	Retweet 4 Retweeted 4		Like 3 Liked 3	/WSJbusiness/status/867458625715003393
@option_snipper @option_snipper @option_snipper @option_snipper @option_snipper @CBSNews	Option_Sniper‏ @option_snipper CBS NewsVerified account @CBSNews	20 May 2017			OMG!!! VERY strong stimulation to US economy. $GE alone got 15 billion! $ba even more? Wow!! Monday will be explosive!! $spx $djihttps://twitter.com/cbsnews/status/865951254241042432 … NEW: Pres. Trump signs $110 billion arms deal with Saudi Arabia http://cbsn.ws/2qIjWdC pic.twitter.com/DKslQpp013	5 10 10 30 30	Retweet 10 Retweeted 10		Like 30 Liked 30	/option_snipper/status/866015054897963008
@WallStJesus @WallStJesus @WallStJesus @WallStJesus @WallStJesus	JE$US‏ @WallStJesus	19 May 2017			TODAY'S ACTIVE FLOW: $AAPL $BABA $NVDA $BAC $AMZN $GE $FB $TSLA $P $C $AMD $CRM $CSCO $BMY $WMT $VRX $FCX $AMAT $QCOM $JPM $NFLX $MU $SNAPpic.twitter.com/5zej5dyIsJ	9 9 11 11	Retweet 9 Retweeted 9		Like 11 Liked 11	/WallStJesus/status/865670442727518208
@TheDomino @TheDomino @TheDomino @TheDomino @TheDomino	Dominic Chu‏Verified account @TheDomino	18 May 2017			Among the S&P 500 52-wk lows? General Electric $GE Macy's $M Ralph Lauren $RL Gilead $GILD Akamai $AKAM Mosaic $MOS Viacom $VIAB etc	2 3 3 6 6	Retweet 3 Retweeted 3		Like 6 Liked 6	/TheDomino/status/865211028606509056
@RaoulGMI @RaoulGMI @RaoulGMI @RaoulGMI @RaoulGMI	Raoul Pal‏Verified account @RaoulGMI	18 May 2017			$GE Its testing the 200 week MA. Its only broken it twice in the last 30 years - 2001 and 2008. Its an increasingly important signal. pic.twitter.com/QKOBa0wbnM	12 100 100 189 189	Retweet 100 Retweeted 100		Like 189 Liked 189	/RaoulGMI/status/865187192259448833
@forbeshealth @forbeshealth @forbeshealth @forbeshealth @forbeshealth	Forbes Health‏Verified account @forbeshealth	17 May 2017			$GE is partnering with hospitals to work on artificial intelligence: http://on.forbes.com/60168iz8E by @matthewherperpic.twitter.com/9vbm4Mc8aR	8 8 4 4	Retweet 8 Retweeted 8		Like 4 Liked 4	/forbeshealth/status/864914422191599617
@WallStJesus @WallStJesus @WallStJesus @WallStJesus @WallStJesus	JE$US‏ @WallStJesus	16 May 2017			TODAY'S ACTIVE FLOW >> $AMD $AAPL $BABA $NVDA $TWTR $C $BAC $FB $AMZN $SNAP $MSFT $TGT $F $VRX $M $YHOO $HD $GE $VZ $MU $BIDUpic.twitter.com/Otcc8spnlF	1 5 5 11 11	Retweet 5 Retweeted 5		Like 11 Liked 11	/WallStJesus/status/864611395945590784
@OMillionaires @OMillionaires @OMillionaires @OMillionaires @OMillionaires	Option Millionaires‏ @OMillionaires	12 May 2017	#3Dprinting		3800% gainer from @UPBOptionMil on $DDD calls - monster play last week -> http://www.optionmillionaires.com/trades-coming-week-2/ … - #3Dprinting $SSYS $VJET $XONE $GE pic.twitter.com/O2wbG3qfU2	1 2 2 19 19	Retweet 2 Retweeted 2		Like 19 Liked 19	/OMillionaires/status/863125613158203396
@CoryTV @CoryTV @CoryTV @CoryTV @CoryTV	Cory Johnson‏Verified account @CoryTV	12 May 2017			$GE's CFO Jeff Bronstein, my @PeterMillar brother-from-another-mother (except he rocks it w. blue leather sneaks!) http://bit.ly/BbgTV pic.twitter.com/5EgOt2ZVNs	1 1 1 8 8	Retweet 1 Retweeted 1		Like 8 Liked 8	/CoryTV/status/863113989068173312
@carlquintanilla @carlquintanilla @carlquintanilla @carlquintanilla @carlquintanilla	Carl Quintanilla‏Verified account @carlquintanilla	12 May 2017			"There's a redefinition of what's presidential. But that doesn't factor in to why you should sell $GE." - @jimcramer, on mkt reax to POTUS	3 2 2 6 6	Retweet 2 Retweeted 2		Like 6 Liked 6	/carlquintanilla/status/863019812380868609
@TashaARK @TashaARK @TashaARK @TashaARK @TashaARK	Tasha Keeney‏ @TashaARK	10 May 2017	#3Dprinting		Really amazing stats on #3Dprinting in this $GE Additive deck. http://arkinv.st/2qUujO3	4 4 3 3	Retweet 4 Retweeted 4		Like 3 Liked 3	/TashaARK/status/862420498499719169
@makeGEpay @makeGEpay @makeGEpay @makeGEpay @makeGEpay @KrissyCabbage @marty_walsh @BTU66	Make GE Pay‏ @makeGEpay	10 May 2017	#TeacherAppreciationWeek,makeGEpay	#makeGEpay	Mayor Walsh gave $25M to $GE: maybe he can show his #TeacherAppreciationWeek by giving some of that to BPS instead? #makeGEpay	4 4 3 3	Retweet 4 Retweeted 4		Like 3 Liked 3	/makeGEpay/status/862330246112182272
@eligerzon @eligerzon @eligerzon @eligerzon @eligerzon @titojackson @titojackson	Eli Gerzon‏ @eligerzon Tito JacksonVerified account @titojackson	8 May 2017	#makeGEpay		And today @marty_walsh was at $GE groundbreaking ceremony. He gave GE $25M: I think BPS needs it more #makeGEpayhttps://twitter.com/titojackson/status/861623768644538368 … I'm honoring #TeacherAppreciationWeek by fighting the Mayor's #BPSCuts to 49 BPS schools, and to the teachers/children in them. #WeAreBoston pic.twitter.com/olmGn20Adw	4 4 15 15	Retweet 4 Retweeted 4		Like 15 Liked 15	/eligerzon/status/861627641895542786
@eligerzon @eligerzon @eligerzon @eligerzon @eligerzon @wheresmyporsche	Eli Gerzon‏ @eligerzon Heshan Berents-Weeramuni 🗳 @wheresmyporsche	8 May 2017	#makeGEpay,mapoli	#mapoli	A note from $GE #makeGEpay #mapolihttps://twitter.com/wheresmyporsche/status/861580131407716356 … Best comment today. pic.twitter.com/1zYd9ABVRA	2 2 8 8	Retweet 2 Retweeted 2		Like 8 Liked 8	/eligerzon/status/861590574628995072
@eligerzon @eligerzon @eligerzon @eligerzon @eligerzon @PhilNista @JonathanCohn	Eli Gerzon‏ @eligerzon	8 May 2017	#makeGEpay		And then right when CT decided they really needed $GE to pay taxes, they got a better deal from @marty_walsh and @MassGovernor #makeGEpay	2 4 4 7 7	Retweet 4 Retweeted 4		Like 7 Liked 7	/eligerzon/status/861572973479825409
@StockTwits @StockTwits @StockTwits @StockTwits @StockTwits	StockTwits‏Verified account @StockTwits	28 Apr 2017			The 3 largest companies in 2007: $XOM $GE $MSFT The 3 largest companies today: $AAPL $GOOGL $MSFT A must-see: https://stocktwits.com/charliebilello/message/81383031?utm_medium=community-twitter&utm_source=twitter.com&utm_campaign=outboundteam …	37 37 46 46	Retweet 37 Retweeted 37		Like 46 Liked 46	/StockTwits/status/857945088789499904
@StockTwits @StockTwits @StockTwits @StockTwits @StockTwits	StockTwits‏Verified account @StockTwits	26 Apr 2017			Everyone is passing around this picture. It apparently shows Trump's big tax cut plan: https://stocktwits.com/OphirGottlieb/message/81250202?utm_medium=community-twitter&utm_source=twitter.com&utm_campaign=outboundteam … $DJIA $MSFT $AAPL $GE	1 9 9 18 18	Retweet 9 Retweeted 9		Like 18 Liked 18	/StockTwits/status/857311307489574912
@GEResearch @GEResearch @GEResearch @GEResearch @GEResearch @GEResearch @generalelectric	GE Research‏Verified account @GEResearch	25 Apr 2017	#DigitalTwins		$GE will have +1M #DigitalTwins, digital representations of machines, manufacturing processes and systems across GE Businesses. @GE_Digitalpic.twitter.com/GqBNWDtWmj	2 6 6 8 8	Retweet 6 Retweeted 6		Like 8 Liked 8	/GEResearch/status/856916887917256704
@timseymour @timseymour @timseymour @timseymour @timseymour	Tim Seymour‏Verified account @timseymour	21 Apr 2017			"We see global growth accelerating" -Jeff Immelt $GE esp SE ASIA	2 3 3 11 11	Retweet 3 Retweeted 3		Like 11 Liked 11	/timseymour/status/855432636709437441
@GE_Reports @GE_Reports @GE_Reports @GE_Reports @GE_Reports	GE Reports‏Verified account @GE_Reports	21 Apr 2017			$GE’s : We are changing the game quarter-by-quarter with a digital industrial strategy. http://invent.ge/1Q17_Earnings pic.twitter.com/cNjeefZvnD	5 5 8 8	Retweet 5 Retweeted 5		Like 8 Liked 8	/GE_Reports/status/855414365629145088
@WrigleyTom @WrigleyTom @WrigleyTom @WrigleyTom @WrigleyTom	Tom Wrigley‏ @WrigleyTom	21 Apr 2017			Pre-mkt Movers/News | CNBC $GE $HON $SWK $STI $COST $MCD $WEN $DPZ $V $ETFC $MAT $CVX $WMT $ANTM $UNH $KND $SKXhttp://cnb.cx/2oRgSwr	1 3 3 5 5	Retweet 3 Retweeted 3		Like 5 Liked 5	/WrigleyTom/status/855388684602003458
@FoxBusiness @FoxBusiness @FoxBusiness @FoxBusiness @FoxBusiness	FOX Business‏Verified account @FoxBusiness	21 Apr 2017	#earninga		GE revenue falls 1% #earninga $GE http://www.foxbusiness.com/markets/2017/04/21/ge-revenue-falls-1.html …	1 5 5 8 8	Retweet 5 Retweeted 5		Like 8 Liked 8	/FoxBusiness/status/855385555114352640
@JeffImmelt @JeffImmelt @JeffImmelt @JeffImmelt @JeffImmelt	Jeff Immelt‏Verified account @JeffImmelt	20 Apr 2017			.@_SueSiegel pushing boundaries and driving progress in health care. Congratulations from the $GE team. http://for.tn/2pdBLn1	1 26 26 40 40	Retweet 26 Retweeted 26		Like 40 Liked 40	/JeffImmelt/status/855092366717456385
@CBOE @CBOE @CBOE @CBOE @CBOE	Cboe‏Verified account @CBOE	20 Apr 2017	#earnings		#earnings: $V, $AXP, $MAT, $HON, $GE @AngieMiles & w @FreeboardCap $LLY & $ABBV http://bit.ly/2oqtA2R pic.twitter.com/IJe0VmHaLo	1 4 4 5 5	Retweet 4 Retweeted 4		Like 5 Liked 5	/CBOE/status/855087113343295489
@GEAdditive @GEAdditive @GEAdditive @GEAdditive @GEAdditive	GE Additive‏ @GEAdditive	20 Apr 2017	#3DPrinting		$GE Keeps Its Checkbook Handy After All-in Bet on #3DPrinting via @business Read more:https://www.bloomberg.com/news/articles/2017-04-20/ge-keeps-its-checkbook-handy-after-all-in-bet-on-3-d-printing …	9 9 6 6	Retweet 9 Retweeted 9		Like 6 Liked 6	/GEAdditive/status/855039392741806080
@themotleyfool @themotleyfool @themotleyfool @themotleyfool @themotleyfool	The Motley Fool‏Verified account @themotleyfool	18 Apr 2017			Warren Buffett may never retire. But if you have, these Buffett holdings may suit your portfolio. $GE $KHC $ $WFChttps://www.fool.com/investing/2017/04/16/the-3-best-buffett-stocks-for-retirees.aspx …	15 15 28 28	Retweet 15 Retweeted 15		Like 28 Liked 28	/themotleyfool/status/854435683078995968
@StockTwits @StockTwits @StockTwits @StockTwits @StockTwits	StockTwits‏Verified account @StockTwits	17 Apr 2017			Here's who reports earnings this week. Including Goldman, IBM, Visa, and General Electric: https://stocktwits.com/eWhispers/message/80275948?utm_medium=community-twitter&utm_source=twitter.com&utm_campaign=outboundteam … $GE $V $GS $IBMpic.twitter.com/Ae2k8lJxhi	1 43 43 28 28	Retweet 43 Retweeted 43		Like 28 Liked 28	/StockTwits/status/854109816305864704
@StockTwits @StockTwits @StockTwits @StockTwits @StockTwits	StockTwits‏Verified account @StockTwits	17 Apr 2017			EARNINGS THIS WEEK Mon - $NFLX $UAL Tue - $BAC $GS $IBM $JNJ Wed - $QCOM $MS $AXP Thu - $VZ $V $BX Fri - $GE $HON https://stocktwits.com/ewhispers?utm_medium=community-twitter&utm_source=twitter.com&utm_campaign=outboundteam …	33 33 41 41	Retweet 33 Retweeted 33		Like 41 Liked 41	/StockTwits/status/853950154407165952
@WrigleyTom @WrigleyTom @WrigleyTom @WrigleyTom @WrigleyTom	Tom Wrigley‏ @WrigleyTom	17 Apr 2017			ER's $AXP $BAC $CSX $EBAY $GS $GE $GPC $HON $HOG $IBM $ISRG $JNJ $LRCX $MS $MXIM $NFLX $PFPT $QCOM $STLD $SHW $SNA $SKX $UAL $V $VZ $YHOOpic.twitter.com/eizDkzQEl5	1 27 27 45 45	Retweet 27 Retweeted 27		Like 45 Liked 45	/WrigleyTom/status/853936506859401216
@bespokeinvest @bespokeinvest @bespokeinvest @bespokeinvest @bespokeinvest	Bespoke‏ @bespokeinvest	15 Apr 2017			Netflix $NFLX, $IBM, $GS, $QCOM, $V, and $GE headline a big upcoming week for earnings reports: https://www.bespokepremium.com/think-big-blog/heres-the-most-important-earnings-reports-to-watch-417-421/ …	5 5 8 8	Retweet 5 Retweeted 5		Like 8 Liked 8	/bespokeinvest/status/853225383872933888
@eWhispers @eWhispers @eWhispers @eWhispers @eWhispers	Earnings Whispers‏ @eWhispers	15 Apr 2017	#earnings		#earnings $BAC $NFLX $GS $UNH $JNJ $IBM $GE $QCOM $VZ $SCHW $MS $CUDA $BX $PGR $V $MTB $HOG $ABT $UAL $CMA $RF $USB http://eps.sh/cal pic.twitter.com/lVrFhrfHci	2 116 116 105 105	Retweet 116 Retweeted 116		Like 105 Liked 105	/eWhispers/status/853222567770980352
@SmallCapTipsSs @SmallCapTipsSs @SmallCapTipsSs @SmallCapTipsSs @SmallCapTipsSs	SmallCapTips‏ @SmallCapTipsSs	8 Apr 2017			$GE General Electric Company (NYSE:GE) completed the last major asset sale transaction last month http://www.otcmarkets.net/news-press-releases/general-electric-company-nysege-completed-the-last-major-asset-sale-transaction-last-month/ …	9 9 9 9	Retweet 9 Retweeted 9		Like 9 Liked 9	/SmallCapTipsSs/status/850776384595165185
@DailyCaller @DailyCaller @DailyCaller @DailyCaller @DailyCaller	The Daily Caller‏Verified account @DailyCaller	1 Apr 2017	#GeneralElectric,GE	#GE	General Electric Outsources American Jobs http://trib.al/iu2WEMV #GeneralElectric #GE $GE pic.twitter.com/1iNn4CZGhM	13 29 29 6 6	Retweet 29 Retweeted 29		Like 6 Liked 6	/DailyCaller/status/848124393368768512
@marcoannunziata @marcoannunziata @marcoannunziata @marcoannunziata @marcoannunziata	marco annunziata‏ @marcoannunziata	30 Mar 2017			Training + Technology = more & better jobs --> this is how we do it at $GE : http://invent.ge/2okDEuv @GE_Reports	1 32 32 56 56	Retweet 32 Retweeted 32		Like 56 Liked 56	/marcoannunziata/status/847417125622784000
@TradewiseApp @TradewiseApp @TradewiseApp @TradewiseApp @TradewiseApp	Tradewise‏ @TradewiseApp	27 Mar 2017			Important earnings dates for you $GE $BAC $AMZN $BABA $C $GM $AAPL $FB $GS $GOOG $MSFT $JPM $NVDA $TSLApic.twitter.com/zDdw2SfNcI	7 7 11 11	Retweet 7 Retweeted 7		Like 11 Liked 11	/TradewiseApp/status/846583663051624448
@Vuzix @Vuzix @Vuzix @Vuzix @Vuzix @upskillio	Vuzix‏ @Vuzix Upskill @upskillio	27 Mar 2017	#ViewTheFuture		Efficiency of Vuzix smart glasses over conventional methods time lapse side by side via @upskillio $GE $VUZI #ViewTheFuturehttps://twitter.com/upskillio/status/844210795852582912 … With Skylight, techs at @GErenewables yielded a 34% improvement in productivity while assembling wind turbines. http://ow.ly/xcug309WkUy pic.twitter.com/PAe1yoYM2r	10 10 11 11	Retweet 10 Retweeted 10		Like 11 Liked 11	/Vuzix/status/846391338774020096
@bespokeinvest @bespokeinvest @bespokeinvest @bespokeinvest @bespokeinvest	Bespoke‏ @bespokeinvest	10 Mar 2017			With a YTD gain of 20%, Apple $AAPL is on top of the Dow: https://www.bespokepremium.com/think-big-blog/apple-aapl-back-on-top-of-the-dow/ … $XOM $IBM $GS $GE $V $AXP $CVX $INTC $BA $UTX $WMT $VZ $$	3 3 6 6	Retweet 3 Retweeted 3		Like 6 Liked 6	/bespokeinvest/status/840268402879004672
@WallStJesus @WallStJesus @WallStJesus @WallStJesus @WallStJesus	JE$US‏ @WallStJesus	10 Mar 2017			$GE CALLS HOT ..	4 4 6 6	Retweet 4 Retweeted 4		Like 6 Liked 6	/WallStJesus/status/840267888556724226
@jonnajarian @jonnajarian @jonnajarian @jonnajarian @jonnajarian	Jon Najarian‏Verified account @jonnajarian	10 Mar 2017			Volume in $GE doubled in past 10 minutes from 8M shares to 17M shares, June 33 calls surge @JohnSpall247 $GE STILL RIPPING	3 4 4 19 19	Retweet 4 Retweeted 4		Like 19 Liked 19	/jonnajarian/status/840255794335621121
@CGasparino @CGasparino @CGasparino @CGasparino @CGasparino	Charles Gasparino‏Verified account @CGasparino	10 Mar 2017	#BreakingNews		#BreakingNews shares of @generalelectric $GE surging on @FoxBusiness report that CEO Immelt on the hot seat w activist Nelson Peltz of Trian	5 9 9 19 19	Retweet 9 Retweeted 9		Like 19 Liked 19	/CGasparino/status/840254642286133248
@syberstock @syberstock @syberstock @syberstock @syberstock	syberstock‏ @syberstock	9 Mar 2017	#stock,Trades	#Trades	$HWAL Alerts on, #stock-holders buying as the countdown to major events await! $SING $CBIS $GE $MMEX $FLSR $UBQU $MFST $KOSK $ICLD #Tradespic.twitter.com/ae4NlQ6wm8	2 7 7 10 10	Retweet 7 Retweeted 7		Like 10 Liked 10	/syberstock/status/840001712794427392
@JeffImmelt @JeffImmelt @JeffImmelt @JeffImmelt @JeffImmelt	Jeff Immelt‏Verified account @JeffImmelt	7 Mar 2017			If you fail, try again. How we push boundaries at $GE http://www.gereports.com/epiphany-disruption-ge-additive-chief-explains-3d-printing-will-upend-manufacturing/ …	1 68 68 121 121	Retweet 68 Retweeted 68		Like 121 Liked 121	/JeffImmelt/status/839211019671113729
@CabotDividends @CabotDividends @CabotDividends @CabotDividends @CabotDividends	Cabot Dividend Investor‏ @CabotDividends	7 Mar 2017			10 Highest Yields in the Dow + Which To Buy Now $VZ $CVX $PFE $XOM $KO $CSCO $CAT $GE $BA $IBMhttps://cabotwealth.com/daily/dividend-stocks/10-highest-paying-dividend-stocks-dow/?mqsc=ED3875270 …	4 4 3 3	Retweet 4 Retweeted 4		Like 3 Liked 3	/CabotDividends/status/839111017560952832
@jimcramer @jimcramer @jimcramer @jimcramer @jimcramer @adrobot69	Jim Cramer‏Verified account @jimcramer Andrew Drobot @adrobot69	7 Mar 2017			Means absolutely NOTHING to earnings for $GE. I repeat, nothing. https://twitter.com/adrobot69/status/839075294719918080 … @jimcramer I think GE may be on the verge of "happening". Thesis ... IoT platform and key partnerships. Your view?	1 1 1 6 6	Retweet 1 Retweeted 1		Like 6 Liked 6	/jimcramer/status/839076977986383872
@SharePlanner @SharePlanner @SharePlanner @SharePlanner @SharePlanner	Ryan Mallory‏ @SharePlanner	2 Mar 2017	#charts,stocks,QandA	#stocks	Need help with a chart - I'm taking your requests right now and will give you my feedback on any and all #charts #stocks #QandA $CAT $GE $GMpic.twitter.com/KVUHOVrbpA	1 4 4 3 3	Retweet 4 Retweeted 4		Like 3 Liked 3	/SharePlanner/status/837471169133568001
@JeffImmelt @JeffImmelt @JeffImmelt @JeffImmelt @JeffImmelt	Jeff Immelt‏Verified account @JeffImmelt	1 Mar 2017			Additive is a ~$75B opportunity changing the game for $GE - making everything from jet engine blades to oil valves http://invent.ge/2lyVic8	31 31 61 61	Retweet 31 Retweeted 31		Like 61 Liked 61	/JeffImmelt/status/836984662526406656
@IBDinvestors @IBDinvestors @IBDinvestors @IBDinvestors @IBDinvestors	Investors.com‏Verified account @IBDinvestors	28 Feb 2017			Dow, S&P 500 Futures Higher After Big Trump Speech http://ow.ly/1fZL309syIJ $PANW $CRM $AMBA $GE $WMT $ROSTpic.twitter.com/TYdNkWG1Uk	33 33 32 32	Retweet 33 Retweeted 33		Like 32 Liked 32	/IBDinvestors/status/836780216878051332
@ProcessISInc @ProcessISInc @ProcessISInc @ProcessISInc @ProcessISInc	Shaker Cherukuri‏ @ProcessISInc	21 Feb 2017	#Predix,IIoT	#IIoT	Baker Hughes JV might be the blueprint for the new digital age JV with customers #Predix #IIoT $GE after Jeff Immelt https://www.wsj.com/articles/wall-street-starts-to-contemplate-ge-after-jeff-immelt-1487595602 …	6 6 3 3	Retweet 6 Retweeted 6		Like 3 Liked 3	/ProcessISInc/status/834037673962639361
@jimcramer @jimcramer @jimcramer @jimcramer @jimcramer	Jim Cramer‏Verified account @jimcramer	15 Feb 2017			$GE interview very compelling stuff tonight...	10 4 4 28 28	Retweet 4 Retweeted 4		Like 28 Liked 28	/jimcramer/status/831991980901031936
@WrigleyTom @WrigleyTom @WrigleyTom @WrigleyTom @WrigleyTom	Tom Wrigley‏ @WrigleyTom	15 Feb 2017			pm $CSCO $AMAT $GDDY $NTAP $CAR $TRIP $NTES $EQIX $HAWK $SNPS $MRO $SPWR Cramer $ADBE $GE am $MGM $CAB $ZTS $TPX $WM $AGIO $ALXN $CHTR $YNDXpic.twitter.com/5iJcXSC81r	2 6 6 8 8	Retweet 6 Retweeted 6		Like 8 Liked 8	/WrigleyTom/status/831969643476705284
@SylvaCap @SylvaCap @SylvaCap @SylvaCap @SylvaCap	SylvaCap Media‏ @SylvaCap	10 Feb 2017			$ge, $gs, $ba, $gm, $ibm among some of the large caps profiled on our website http://www.sylvacap.com . Be informed!	224 224 13 13	Retweet 224 Retweeted 224		Like 13 Liked 13	/SylvaCap/status/830163711998308352
@SylvaCap @SylvaCap @SylvaCap @SylvaCap @SylvaCap	SylvaCap Media‏ @SylvaCap	2 Feb 2017			I had a great call with the IR reps at $ge a couple of weeks ago. Those of you looking for a stable grower: http://sylvacap.com/dow-jones-featured-companies/general-electric-co …	435 435 15 15	Retweet 435 Retweeted 435		Like 15 Liked 15	/SylvaCap/status/827323091302834176
@Convertbond @Convertbond @Convertbond @Convertbond @Convertbond	Lawrence McDonald‏ @Convertbond	2 Feb 2017			$XOM $AAPL $GE $MSFT $IBM $GM $JNJ $WMT $CHV $AMZN $MO $KO $PG $T Just 14 stocks make up 20% of all dollar gains 1926-2015 Bloomberg	2 5 5 11 11	Retweet 5 Retweeted 5		Like 11 Liked 11	/Convertbond/status/827225908427767809
@CGrantWSJ @CGrantWSJ @CGrantWSJ @CGrantWSJ @CGrantWSJ	Charley Grant‏Verified account @CGrantWSJ	20 Jan 2017			$GE Jeff Immelt just warned U.S. healthcare biz could slow due to ACA uncertainty.	3 11 11 7 7	Retweet 11 Retweeted 11		Like 7 Liked 7	/CGrantWSJ/status/822444474710294528
@CGrantWSJ @CGrantWSJ @CGrantWSJ @CGrantWSJ @CGrantWSJ	Charley Grant‏Verified account @CGrantWSJ	20 Jan 2017			So $GE has missed FactSet revenue estimate in 5 of 7 quarters since announcing exit of capital business. 9 of past 11 quarters overall.	4 7 7 13 13	Retweet 7 Retweeted 7		Like 13 Liked 13	/CGrantWSJ/status/822422886468227072
@CNNBusiness @CNNBusiness @CNNBusiness @CNNBusiness @CNNBusiness	CNN Business‏Verified account @CNNBusiness	20 Jan 2017			What to watch: - Investors await Trump inauguration - Drugs battle - @generalelectric earnings http://cnnmon.ie/2j0Vv9k $GE	9 9 9 9	Retweet 9 Retweeted 9		Like 9 Liked 9	/CNNBusiness/status/822392706831773697
@StockTwits @StockTwits @StockTwits @StockTwits @StockTwits	StockTwits‏Verified account @StockTwits	17 Jan 2017			EARNINGS THIS WEEK Tue - $CSX $MS Wed - $GS $NFLX $C $AMTD Thu - $IBM $AXP $TEAM Fri - $GE $SLB Here's a calendar: http://stocktwits.com/eWhispers/message/71796238?utm_medium=community-twitter&utm_source=twitter.com&utm_campaign=outboundteam …	1 26 26 19 19	Retweet 26 Retweeted 26		Like 19 Liked 19	/StockTwits/status/821356350898745344
@sssvenky @sssvenky @sssvenky @sssvenky @sssvenky @eWhispers	Venky Srinivasan‏ @sssvenky Earnings Whispers @eWhispers	16 Jan 2017			Big Earnings this week.. $NFLX $GS $MS $GE $IBM $UNH $SWKS & many more. Some names have some nice setups unfortunately.https://twitter.com/eWhispers/status/820267825059262464 … #earnings season $NFLX $GS $UNH $C $MS $GE $IBM $CMA $OZRK $USB $CSX $SWKS $WTR $EDU $SNV $INFO $ASML $FAST $UAL $RF http://eps.sh/cal pic.twitter.com/DhvV4abSZU	6 6	Retweet Retweeted		Like 6 Liked 6	/sssvenky/status/821135479164850176
@IBDinvestors @IBDinvestors @IBDinvestors @IBDinvestors @IBDinvestors	Investors.com‏Verified account @IBDinvestors	16 Jan 2017			Trump Inauguration, Netflix, GE, IBM, Davos Forum Lead Investing Action Plan http://ow.ly/OSRT3083UJQ $NFLX $GE $IBM $UNH $SWKS $C $GS $SCHWpic.twitter.com/hlEOphV18x	2 2 5 5	Retweet 2 Retweeted 2		Like 5 Liked 5	/IBDinvestors/status/821121799211675648
@TradeWithTechs @TradeWithTechs @TradeWithTechs @TradeWithTechs @TradeWithTechs	Faris Sleem‏ @TradeWithTechs	16 Jan 2017	#EARNINGS		#EARNINGS Calendar: $NFLX $GS $MS $C $AXP $IBM $GE $SLB $BBT $AMTD $PTC $EDU $INFO $CSX $USB $KEY Free Week Trial: http://sleemstockpicks.com/ pic.twitter.com/NU79wIsYKf	1 10 10 13 13	Retweet 10 Retweeted 10		Like 13 Liked 13	/TradeWithTechs/status/821108499526643714
@CBOE @CBOE @CBOE @CBOE @CBOE	Cboe‏Verified account @CBOE	16 Jan 2017			Earnings Season starts this week earnings history is essential for option trades $NFLX $IBM $C $AXP $GE http://bit.ly/2jWWA3v	1 12 12 7 7	Retweet 12 Retweeted 12		Like 7 Liked 7	/CBOE/status/821104740230660096
@SJosephBurns @SJosephBurns @SJosephBurns @SJosephBurns @SJosephBurns	Steve Burns‏ @SJosephBurns	15 Jan 2017			Earnings season $NFLX $GS $UNH $C $MS $GE $IBM $CMA $OZRK $USB $CSX $SWKS $WTR $EDU $SNV $INFO $FAST http://eps.sh/cal via @eWhisperspic.twitter.com/WHp8vx753Y	2 7 7 14 14	Retweet 7 Retweeted 7		Like 14 Liked 14	/SJosephBurns/status/820725476448698368
@eligerzon @eligerzon @eligerzon @eligerzon @eligerzon @MartyForBoston @MartyForBoston	Eli Gerzon‏ @eligerzon Marty Walsh @MartyForBoston	15 Jan 2017	#makeGEpay		Then why are you giving free rent to $GE @MartyForBoston? How is that going to help those left behind? #makeGEpayhttps://twitter.com/MartyForBoston/status/820347874361937920 … Even as Boston sees historic levels of housing being built, we must make sure that no one is left behind. https://www.boston.gov/news/mayor-walsh-unveils-anti-displacement-legislative-agenda …	1 7 7	Retweet Retweeted		Like 7 Liked 7	/eligerzon/status/820703301276762112
@IncredibleTrade @IncredibleTrade @IncredibleTrade @IncredibleTrade @IncredibleTrade @PravTheOne @IncredibleTrade	IT 🎯‏ @IncredibleTrade Prav @PravTheOne	15 Jan 2017			Go for boring stocks like $GE $PFE that pay around 4% dividend and some home runs on small caps in between .. should work.https://twitter.com/pravtheone/status/820697992378404865 … but is 14% yearly return realistic?	1 9 9	Retweet Retweeted		Like 9 Liked 9	/IncredibleTrade/status/820702323534102528
@option_snipper @option_snipper @option_snipper @option_snipper @option_snipper	Option_Sniper‏ @option_snipper	14 Jan 2017			STOCK vs. INDUSTRY ytd on PE/Growth. $AMZN $FB $NFLX $TSLA outperforms. $AAPL $NVDA $XOM $GE $VZ $PFE $GOOGL troubling. $GS $MSFT $JPM suck. pic.twitter.com/ROSj3Lm7MU	2 4 4 5 5	Retweet 4 Retweeted 4		Like 5 Liked 5	/option_snipper/status/820365313132941314
@OpenOutcrier @OpenOutcrier @OpenOutcrier @OpenOutcrier @OpenOutcrier	Open Outcrier‏ @OpenOutcrier	13 Jan 2017			$GE Jan-18 30 Put Seller -5500 for $2.05	2 2 3 3	Retweet 2 Retweeted 2		Like 3 Liked 3	/OpenOutcrier/status/819960620439240704
@retheauditors @retheauditors @retheauditors @retheauditors @retheauditors @rapoportwsj	Francine McKenna‏Verified account @retheauditors Michael Rapoport @rapoportwsj	12 Jan 2017			I guess $GE bereft without the ability to use auditor KPMG for tax staffing. But now PwC can't be "safety" auditor. http://retheauditors.com/2014/01/28/not-that-satisfying-sec-slams-kpmg-for-independence-violations/ …https://twitter.com/rapoportwsj/status/819561080481521664 … Exclusive: GE tax team of 600+ employees to move to PwC. http://www.wsj.com/articles/ge-tax-trade-sending-hundreds-of-acco…	3 3 2 2	Retweet 3 Retweeted 3		Like 2 Liked 2	/retheauditors/status/819648512405159936
@eDougBanks @eDougBanks @eDougBanks @eDougBanks @eDougBanks	Doug Banks‏Verified account @eDougBanks	12 Jan 2017			Listening to @lindaboff on $GE's marketing philosophy: Be first on a platform, activate unlikely audiences, find the human in the digital.	6 6 7 7	Retweet 6 Retweeted 6		Like 7 Liked 7	/eDougBanks/status/819540449706835969
@gurufocus @gurufocus @gurufocus @gurufocus @gurufocus	GuruFocus‏ @gurufocus	11 Jan 2017			Coca-Cola tops the chart http://www.gurufocus.com/news/471550 $UL $PG $GE pic.twitter.com/Yphea68jZ6	1 1 27 27	Retweet 1 Retweeted 1		Like 27 Liked 27	/gurufocus/status/819313160003977217
@TheStreet @TheStreet @TheStreet @TheStreet @TheStreet	TheStreet‏Verified account @TheStreet	10 Jan 2017			GE's sale of its water business reflects its larger effort to focus on areas that will bring higher returns: http://trib.al/g8vbiJg $GE pic.twitter.com/EvqkJoEQNR	2 6 6 6 6	Retweet 6 Retweeted 6		Like 6 Liked 6	/TheStreet/status/818917593646034945
@barronsonline @barronsonline @barronsonline @barronsonline @barronsonline	Barron's‏Verified account @barronsonline	9 Jan 2017			$OAKMX's Bill Nygren makes the case for Alphabet, Citigroup, Apache, others http://on.barrons.com/2i5N8KG $GOOGL $APA $C $BAC $GE pic.twitter.com/h9nBdjIWOm	1 5 5 8 8	Retweet 5 Retweeted 5		Like 8 Liked 8	/barronsonline/status/818489892313452548
@BrianFeroldi @BrianFeroldi @BrianFeroldi @BrianFeroldi @BrianFeroldi	Brian Feroldi‏ @BrianFeroldi	8 Jan 2017			5 Warren Buffett Stocks to Buy in January $IBM, $BRK-B, $BRK-A, $MTB, $MCO, $GE, $PSXhttp://buff.ly/2inYzJT	2 2 3 3	Retweet 2 Retweeted 2		Like 3 Liked 3	/BrianFeroldi/status/818137158276055040
@PostMobileTech @PostMobileTech @PostMobileTech @PostMobileTech @PostMobileTech	Carlos Torres‏ @PostMobileTech	7 Jan 2017	#stocks,IoT	#IoT	themotleyfool 5-Point Checklist for Investing in the Internet of Things #stocks $GE, $CSCO http://www.fool.com/investing/2016/06/27/5-point-checklist-for-investing-in-the-internet-of.aspx … #IoT	1 1 1 1	Retweet 1 Retweeted 1		Like 1 Liked 1	/PostMobileTech/status/817762753649594368
@passthepuck @passthepuck @passthepuck @passthepuck @passthepuck	Pass the Puck‏ @passthepuck	7 Jan 2017			Canada Will Become First G7 Nation to Fully Legalize Weed This Year! http://ln.is/www.youtube.com/RaihB … $MJNA $EFFI $EAPN $CBIS $QQQ $GE $GM $DIS $GOOG	1 1 2 2	Retweet 1 Retweeted 1		Like 2 Liked 2	/passthepuck/status/817760385956773890
@BColwell_ECON @BColwell_ECON @BColwell_ECON @BColwell_ECON @BColwell_ECON	Brian D Colwell‏ @BColwell_ECON	6 Jan 2017	#GeneralElectric,ge,infrastructure,manufacturing	#ge	#GeneralElectric Is Positioning Itself For A Move Higher ... #ge $ge #infrastructure #manufacturinghttp://ow.ly/ujq2307x4Gj	2 2 3 3	Retweet 2 Retweeted 2		Like 3 Liked 3	/BColwell_ECON/status/817553905882107904
@fpinvesting @fpinvesting @fpinvesting @fpinvesting @fpinvesting	FP Investing‏Verified account @fpinvesting	3 Jan 2017			Even zero per cent tax rate won't save General Electric – JPM http://wp.me/p1SCTv-32Te $GE	2 2 3 3	Retweet 2 Retweeted 2		Like 3 Liked 3	/fpinvesting/status/816272083898470401
@stocknewsdotcom @stocknewsdotcom @stocknewsdotcom @stocknewsdotcom @stocknewsdotcom	StockNews.com‏ @stocknewsdotcom	3 Jan 2017			$GE Sells its Santa Ana, California, operations to an affiliate of Admiralty Partners; terms not disclosed https://stocknews.com/news/ge-sells-its-santa-ana-california-operations-to-an-affiliate-of/ …		Retweet Retweeted		Like Liked	/stocknewsdotcom/status/816269448793509889
@theflynews @theflynews @theflynews @theflynews @theflynews	The Fly‏ @theflynews	3 Jan 2017			Bulls tell JPMorgan GE tax rate could go to zero under Trump $GE http://dlvr.it/N1kKlH		Retweet Retweeted		Like Liked	/theflynews/status/816267131016749056
@BColwell_ECON @BColwell_ECON @BColwell_ECON @BColwell_ECON @BColwell_ECON	Brian D Colwell‏ @BColwell_ECON	3 Jan 2017	#GeneralElectric,ge,infrastructure,manufacturing,dividend	#ge	#GeneralElectric: Major Buy Signal Just Flashed ... $ge #ge #infrastructure #manufacturing #dividendhttp://ow.ly/aIcc307yXVm	3 3	Retweet 3 Retweeted 3		Like Liked	/BColwell_ECON/status/816266652891353088
@business_supser @business_supser @business_supser @business_supser @business_supser	Business News‏ @business_supser	3 Jan 2017	#GE		#GE Better Buy: Berkshire Hathaway vs. #. Read more: http://owler.us/ab1WYi $GE	1 1	Retweet Retweeted		Like 1 Liked 1	/business_supser/status/816266365690486784
@d_ramsden @d_ramsden @d_ramsden @d_ramsden @d_ramsden	Dan Ramsden‏ @d_ramsden	3 Jan 2017			If you missed this yesterday, it is still current: https://medium.com/@d_ramsden/20-comments-for-the-year-ahead-2017-edition-ee1b2332a299#.z7wzj0135 … $AAPL $GOOG $MSFT $AMZN $FB $GM $GE $IBM $GS $VZ $TSLA & all.		Retweet Retweeted		Like Liked	/d_ramsden/status/816259816003932160
@DozenStocks @DozenStocks @DozenStocks @DozenStocks @DozenStocks	12Stocks.com 🇺🇸‏ @DozenStocks	3 Jan 2017	#Stocks		Weekly Dow #Stocks Trend $VZ $TRV $GS $JPM $UTX $MMM $CAT $NKE $DIS $AXP $IBM $JNJ $GE $BA $PFE $KO $CVX $XOM @ http://12Stocks.com/dow	1 1	Retweet 1 Retweeted 1		Like Liked	/DozenStocks/status/816237889826668544
@Top_Dow_Stocks @Top_Dow_Stocks @Top_Dow_Stocks @Top_Dow_Stocks @Top_Dow_Stocks	Dow Stocks‏ @Top_Dow_Stocks	3 Jan 2017	#Dow,stocks	#stocks	#Dow #stocks $GE General Electric Daily:0.00% Weekly:-0.88% YTD:0% Trend:51 / 100 http://12Stocks.com/GE		Retweet Retweeted		Like Liked	/Top_Dow_Stocks/status/816197619768668161
@microcapcompany @microcapcompany @microcapcompany @microcapcompany @microcapcompany	MicroCapCompany.com‏ @microcapcompany	2 Jan 2017			Tomorrow's watch list includes: $GE $MFST $F $SL $MMM $DIS $BAC $WFC $QQQ $INTC $YMC $CM $NKE $GOOGL	25 25 2 2	Retweet 25 Retweeted 25		Like 2 Liked 2	/microcapcompany/status/816132471825793024
@hachizenki @hachizenki @hachizenki @hachizenki @hachizenki @zerohedge	Anonamouse‏ @hachizenki	2 Jan 2017			40B yen? Fucking amateurs. Nothin' compared to $GE's beat by a fucking penny bullshittery.	1 1	Retweet Retweeted		Like 1 Liked 1	/hachizenki/status/816104114396368897
@SeekingAlpha @SeekingAlpha @SeekingAlpha @SeekingAlpha @SeekingAlpha	Seeking Alpha‏ @SeekingAlpha	2 Jan 2017			General Electric: 40% Upside Still To Go http://seekingalpha.com/article/4033819-general-electric-40-percent-upside-still-go?source=feed_f … $EMR $ETN $HON $PNR $GE	1 1 2 2	Retweet 1 Retweeted 1		Like 2 Liked 2	/SeekingAlpha/status/816068841465724933
@stockpulp @stockpulp @stockpulp @stockpulp @stockpulp	stockpulp‏ @stockpulp	2 Jan 2017			This is one of the most relevant articles about $GE now. General Electric: The Risk That Should Be In The Front O... http://seekingalpha.com/article/4032576-general-electric-risk-front-mind?source=tweet …	2 2	Retweet 2 Retweeted 2		Like Liked	/stockpulp/status/816008617346404356
@SeekingAlpha @SeekingAlpha @SeekingAlpha @SeekingAlpha @SeekingAlpha	Seeking Alpha‏ @SeekingAlpha	2 Jan 2017			2016 Portfolio Review Part 2: Dividend Growth http://seekingalpha.com/article/4033773-2016-portfolio-review-part-2-dividend-growth?source=feed_f … $ABBV $AFL $BA $CMI $COP $CSCO $CVS $CVX $DIS $GE $GILD $GIS $HON	1 1	Retweet 1 Retweeted 1		Like Liked	/SeekingAlpha/status/815931928247287808
@bulltrader22 @bulltrader22 @bulltrader22 @bulltrader22 @bulltrader22	Bull‏ @bulltrader22	2 Jan 2017	#millineal,wallst,NFL	#wallst	HUGE economic growth period w/ #millineal push @realDonaldTrump we don't pay #wallst more than 0.0001% 2handle $S #NFL $AAPL $GE $FB $GOOGLpic.twitter.com/VwVFdnMwC1	1 1 1 1	Retweet 1 Retweeted 1		Like 1 Liked 1	/bulltrader22/status/815901075022774272
@JC_PIP @JC_PIP @JC_PIP @JC_PIP @JC_PIP	JC‏ @JC_PIP	2 Jan 2017	#investing,stocks,dividend	#stocks	Dividend Growth Investing at Work - The Freeze Has Thawed #investing #stocks #dividend $GE http://www.passive-income-pursuit.com/2016/12/General-Electric-GE-dividend-increase-2016.html?m=0 …pic.twitter.com/GyrywuHZ9w	1 1	Retweet Retweeted		Like 1 Liked 1	/JC_PIP/status/815898037868433408
@cannonstocks @cannonstocks @cannonstocks @cannonstocks @cannonstocks	Flight/James‏ @cannonstocks	1 Jan 2017	#hemp,coffee,cbd,stock	#coffee	$ge $jd $dis $ftnw $goog $fb $galt $nke $tsla $amzn $twtr $wfm $rdus $bas #hemp #coffee #cbd #stock 4m Float.V A T E http://investorshub.advfn.com/boards/read_msg.aspx?message_id=127544350 …pic.twitter.com/9aAwZ5LICW	1 1	Retweet Retweeted		Like 1 Liked 1	/cannonstocks/status/815813658714505216
@SeekingAlpha @SeekingAlpha @SeekingAlpha @SeekingAlpha @SeekingAlpha	Seeking Alpha‏ @SeekingAlpha	1 Jan 2017	#APPLE		The R.I.P. Portfolio: Q4 2016 Update http://seekingalpha.com/article/4033706-r-p-portfolio-q4-2016-update?source=feed_f … $AAPL #APPLE $ADK $AIG $B $BAC $BHI $C $CSCO $DIS $DOW $FKINX $GE $GM $GS	4 4	Retweet Retweeted		Like 4 Liked 4	/SeekingAlpha/status/815792305701404672
@SmallCaps33 @SmallCaps33 @SmallCaps33 @SmallCaps33 @SmallCaps33	SmallCaps‏ @SmallCaps33	1 Jan 2017	#stocks,trading	#trading	http://bit.ly/2i66fmD < These traders love Jason Bond Picks trade alerts! $GE $MFST $F $SL #stocks #trading		Retweet Retweeted		Like Liked	/SmallCaps33/status/815657687908130816
@bulltrader22 @bulltrader22 @bulltrader22 @bulltrader22 @bulltrader22	Bull‏ @bulltrader22	1 Jan 2017			When u steal this much evemtually 10M of will get a blood lust. $AAPL $GE $FB $AMZN	1 1	Retweet 1 Retweeted 1		Like Liked	/bulltrader22/status/815634828410441728
@ConsumerFeed @ConsumerFeed @ConsumerFeed @ConsumerFeed @ConsumerFeed	US Consumer News‏ @ConsumerFeed	1 Jan 2017			General Electric Company $GE Position Increased by Stonebridge Capital Management Inc. http://zpr.io/PqN4G		Retweet Retweeted		Like Liked	/ConsumerFeed/status/815588138127097861
@MagnoliaG2012 @MagnoliaG2012 @MagnoliaG2012 @MagnoliaG2012 @MagnoliaG2012	Magnolia Gallery‏ @MagnoliaG2012	31 Dec 2016			Q3 S&P 500 share repurchases decline 12% Q/Q, 25.5% Y/Y http://seekingalpha.com/news/3232820-q3-s-and-p-500-share-repurchases-decline-12-percent-q-q-25_5-percent-y-y?source=tweet … $AAPL $MSFT $GE $AGN	2 2 1 1	Retweet 2 Retweeted 2		Like 1 Liked 1	/MagnoliaG2012/status/815369028885737472
