# Supplementary material for: Measuring information flux between social media and stock prices with Transfer Entropy
Source: PLoS One. 2021 Sep 23;16(9):e0257686. doi: 10.1371/journal.pone.0257686 (PMC8459996; doi:10.1371/journal.pone.0257686)
Supplement: S1 Data — (ZIP) [file pone.0257686.s001.zip › DATA BASES/18.-GE/dataminer (95).xlsx]

## Sheet: SheetJS
UserName	FullName	Date	First Hashtags	Alt Hashtags	Tweet (Message Text)	Retweets	Retweets (w/ Text)	Likes	Likes (w/ Text)	URL Path
@stocktrader300 @stocktrader300 @stocktrader300 @stocktrader300 @stocktrader300	Sheldon Cooper‏ @stocktrader300	27 Dec 2018			Did anyone notice $GE 52 week low is $6.66?! Lol	7 1 1 39 39	Retweet 1 Retweeted 1		Like 39 Liked 39	/stocktrader300/status/1078304476103172096
@BullandBaird @BullandBaird @BullandBaird @BullandBaird @BullandBaird	Michael Antonelli‏ @BullandBaird	19 Dec 2018			The low for $GE is still 6.66 Honestly can you even make something like this up?	18 7 7 111 111	Retweet 7 Retweeted 7		Like 111 Liked 111	/BullandBaird/status/1075398390186434562
@jonnajarian @jonnajarian @jonnajarian @jonnajarian @jonnajarian	Jon Najarian‏Verified account @jonnajarian	26 Dec 2018			Leverage should be watched closely, but the $PCG bonds are not the canary in the coalmine, that's due to both years of losses due to the fires in California. $GE is just a dumpster fire, other stresses out there, but these two are exogenous and not tied to overall credit issues	7 9 9	Retweet Retweeted		Like 9 Liked 9	/jonnajarian/status/1077978290177171457
@1Billion_Dollar @1Billion_Dollar @1Billion_Dollar @1Billion_Dollar @1Billion_Dollar	Due Diligence Investments‏ @1Billion_Dollar	27 Dec 2018	#IHub		hilarious video DD on $ARYC #IHub get ready $AMD $AMAT $MU $AAPL $GE $BAC $NVDA $BABA $F $FB $SNAP $T $INTC $PBR $PFE $CSCO $JD $FCX $JWN $WMT $TEVA $MSFT $VZ $ITUB $TWTR $ZOES $QCOM $GILD $CGC $IQ $WFC $NFLX $M $KR $HPE $MRO $MRVL $ORCL $CMCSA $DE $CTL $C pic.twitter.com/RlK0rY9Lrc	5 5 10 10	Retweet 5 Retweeted 5		Like 10 Liked 10	/1Billion_Dollar/status/1078294080377901057
@DeItaOne @DeItaOne @DeItaOne @DeItaOne @DeItaOne	*Walter Bloomberg‏ @DeItaOne	27 Dec 2018			$GE SHARES EXTEND PREMARKET LOSSES, LAST DOWN ABOUT 4 PCT	2 2 4 4	Retweet 2 Retweeted 2		Like 4 Liked 4	/DeItaOne/status/1078302360693293056
@Pivotal_Capital @Pivotal_Capital @Pivotal_Capital @Pivotal_Capital @Pivotal_Capital	Pivotal Capital‏ @Pivotal_Capital	13 Dec 2018			If you were fooled by that $GE "upgrade" (from underweight to neutral, lol) you are stupid. It is that simple.	2 2 2 10 10	Retweet 2 Retweeted 2		Like 10 Liked 10	/Pivotal_Capital/status/1073263926337568771
@1Billion_Dollar @1Billion_Dollar @1Billion_Dollar @1Billion_Dollar @1Billion_Dollar	Due Diligence Investments‏ @1Billion_Dollar	30 Dec 2018	#Sears,Kmart	#Kmart	#Sears #Kmart are now $SHLDQ. .17/share Extremely low float and low OS After hours news $CELZ $BGFT $DRUS $RBIZ $INND $GE $CDIX $EQLB $FUSZ $AMZN $BAYN $VRX $PFE $BEMG $FB $ADTM $USRM $AMLH $BIOAQ $HEME $RMRK $RXMD $INND $WY $WHR $WMB $WLTW $WYNN $XEL $XRX $XLNX $XYL $YUMpic.twitter.com/pfZsI9HSTK	2 2 11 11	Retweet 2 Retweeted 2		Like 11 Liked 11	/1Billion_Dollar/status/1079387241573539841
@traderstewie @traderstewie @traderstewie @traderstewie @traderstewie @stocktrader300 @traderstewie	traderstewie‏ @traderstewie Sheldon Cooper @stocktrader300	28 Dec 2018			What makes me slightly more optimistic about this $GE chart compared to the past... is the combination of blow off climax selling in November followed by a few high volume up days(accumulation) in December. Could be trying to put in a bottom here... https://twitter.com/stocktrader300/status/1078740663213137926 … The chart shows that has happened a few times this year. Why do you think this time w…	5 6 6 37 37	Retweet 6 Retweeted 6		Like 37 Liked 37	/traderstewie/status/1078778254499049472
@traderstewie @traderstewie @traderstewie @traderstewie @traderstewie @cansaodestamier @traderstewie	traderstewie‏ @traderstewie DJ Jesus @cansaodestamier	28 Dec 2018			Seeing an attempt at a DOUBLE BOTTOM in $GE .... notice how the second low is slightly higher than the first one.... that's a rather bullish signal, imo https://twitter.com/cansaodestamier/status/1078737086931525632 … GE also with a coil-up pattern for a test of the 50dma pic.twitter.com/nETFfkvPAF	17 18 18 110 110	Retweet 18 Retweeted 18		Like 110 Liked 110	/traderstewie/status/1078740320181903360
@murder4kickz @murder4kickz @murder4kickz @murder4kickz @murder4kickz	AlphaOmega 🐺‏ @murder4kickz	27 Dec 2018			$watt Ripping Shorts faces off today $Mu holding off very well but can't get over $31.27 $Amd $aapl $ge $t $amzn $twtr $Roku Buy on weakness ? $nbev more pain ahead $Spy very volatilepic.twitter.com/K4gckqSgnS	1 1 7 7	Retweet 1 Retweeted 1		Like 7 Liked 7	/murder4kickz/status/1078336978741907456
@FusionptCapital @FusionptCapital @FusionptCapital @FusionptCapital @FusionptCapital	Arun S. Chopra CFA CMT 🧐‏ @FusionptCapital	27 Dec 2018			For the dumpster divers, here are the 16 largest companies 40% or more below their 200 DMA. Pretty incredible to see both $NVDA and $GE on the same list. $SPY $WDC $SLBpic.twitter.com/YCm0cUcO6N	1 2 2 13 13	Retweet 2 Retweeted 2		Like 13 Liked 13	/FusionptCapital/status/1078321549818552321
@UPBOptionMil @UPBOptionMil @UPBOptionMil @UPBOptionMil @UPBOptionMil	UPBOptionMil‏ @UPBOptionMil	26 Dec 2018			Some of todays top open interest changes 12.26.18 $GE $BAC $SNAP $EBAY $DE $CLF $FBpic.twitter.com/jcHDGERPg6	2 7 7 8 8	Retweet 7 Retweeted 7		Like 8 Liked 8	/UPBOptionMil/status/1077907686459666432
@FusionptCapital @FusionptCapital @FusionptCapital @FusionptCapital @FusionptCapital	Arun S. Chopra CFA CMT 🧐‏ @FusionptCapital	23 Dec 2018			How to kill the stock market in 4 easy steps.... $SPY $FDX $GE $XLF $EEMpic.twitter.com/IQACcrBZnf	1 6 6 17 17	Retweet 6 Retweeted 6		Like 17 Liked 17	/FusionptCapital/status/1077048850509029376
@Ihubpennys @Ihubpennys @Ihubpennys @Ihubpennys @Ihubpennys	Penny Stock News‏ @Ihubpennys	23 Dec 2018	#Sears,Kmart	#Kmart	FIRST ALERT on $SHLDQ restructuring MC of $19 Million #Sears #Kmart $OCSY $GE $BAC $F $FCX $JCP $CHK $AUY $PBR $CLF $WFC $AA $ABBV $KMI $DIS $TSM $BK $PM $JPM $NOK $GGP $ORCL $PFE $KEY $BB $C $IBM $WMB $BABA $RF $MRO $NBR $ABX $ITUB $AAPL $S $XOM $C $JPM $NVCN $BACpic.twitter.com/EK4doyRszf	3 3 10 10	Retweet 3 Retweeted 3		Like 10 Liked 10	/Ihubpennys/status/1076837798315884544
@FusionptCapital @FusionptCapital @FusionptCapital @FusionptCapital @FusionptCapital	Arun S. Chopra CFA CMT 🧐‏ @FusionptCapital	22 Dec 2018			The good news is we bought back 2.65% of our float. The bad news is we spent 140% of last years FCF doing it. The worse news is the stock is down 25% in the last 6 weeks. Gotta run.... $IBM $GE $SPY	1 2 2 28 28	Retweet 2 Retweeted 2		Like 28 Liked 28	/FusionptCapital/status/1076628588999237633
@TKanstiplios @TKanstiplios @TKanstiplios @TKanstiplios @TKanstiplios	Terri's PennyStocks‏ @TKanstiplios	22 Dec 2018	#Sears,Kmart,pennystocks	#Kmart	$SHLDQ #Sears #Kmart Loading at .17/share Low float 32 million AS - under 109 million OS. $FTEG $NHPI $CAVR $ELED $NSPX $IFXY $ACRL $CRQE $GRCV $HVCW $MCGI $CELZ $DIGAF $MDIN $SANP $ZNGY $HEMP $NOUV $KATX $LDSI $KRFG $nspx $axxa $tsla $tme $ge $aal $aapl #pennystockspic.twitter.com/11sU1L965q	2 2 10 10	Retweet 2 Retweeted 2		Like 10 Liked 10	/TKanstiplios/status/1076482650192306176
@UTR_INFO @UTR_INFO @UTR_INFO @UTR_INFO @UTR_INFO	UTR Equities #UTR‏ @UTR_INFO	21 Dec 2018	#UTR,OPTIONS,SMALLCAPS,CRYPTO,TRANSPARENCY	#OPTIONS	Starting a random number giveaway (ex: every “X” number of Followers/RTs/Likes will get a FREE MONTH or QTR) w/the #UTR team inc full access/content $SPY $SPX $TSLA $FB $NFLX $GE $HEMP $NVCN $MICT $AMD $BTC $XRP #OPTIONS #SMALLCAPS #CRYPTO #TRANSPARENCYhttps://www.utrequities.com	15 15 24 24	Retweet 15 Retweeted 15		Like 24 Liked 24	/UTR_INFO/status/1076348424528777216
@BillBrewsterSCG @BillBrewsterSCG @BillBrewsterSCG @BillBrewsterSCG @BillBrewsterSCG	Bill Brewster‏ @BillBrewsterSCG	20 Dec 2018			Convo at $brk: AJ: Warren, didn’t you buy at or near these prices last quarter or so? WB: yes AJ: K, I’m going to buy about $10mm worth here. WB: Buy more. AJ: WB: Hey Ajit? AJ: Yes? WB: Isn’t $ge probably selling some mispriced liabilities? AJ: Getting back to work	1 1 13 13	Retweet 1 Retweeted 1		Like 13 Liked 13	/BillBrewsterSCG/status/1075974745340952576
@MadMoneyOnCNBC @MadMoneyOnCNBC @MadMoneyOnCNBC @MadMoneyOnCNBC @MadMoneyOnCNBC	Mad Money On CNBC‏Verified account @MadMoneyOnCNBC	20 Dec 2018			.@JimCramer's not ready to tell you to buy $GE just yet, but this was a good sign for the stock, he says https://trib.al/uMq1iwE	6 7 7 23 23	Retweet 7 Retweeted 7		Like 23 Liked 23	/MadMoneyOnCNBC/status/1075956114313936896
@UTR_INFO @UTR_INFO @UTR_INFO @UTR_INFO @UTR_INFO	UTR Equities #UTR‏ @UTR_INFO	20 Dec 2018	#OPTIONS,TRADING	#TRADING	#OPTIONS #TRADING $SPY $VXX $ES_F $JNJ $AMD $FB $SPX $TSLA $NVDA $XLF $GE “Reminder: *HOLIDAY PROMO PRICING* ends this week” —> hearing to many horror stories about services unlike many others just take the FREE trial first NO strings attached! https://www.utrequities.com pic.twitter.com/f0eZZ46ztq	2 2 6 6	Retweet 2 Retweeted 2		Like 6 Liked 6	/UTR_INFO/status/1075927533831577600
@TheBubbleBubble @TheBubbleBubble @TheBubbleBubble @TheBubbleBubble @TheBubbleBubble	Jesse Colombo‏Verified account @TheBubbleBubble	20 Dec 2018			The fall of an American icon: GE Powered the American Century - Then It Burned Out: https://www.wsj.com/articles/ge-powered-the-american-centurythen-it-burned-out-11544796010 … by @tgryta $GE pic.twitter.com/mNSqTXTSyy	4 9 9 15 15	Retweet 9 Retweeted 9		Like 15 Liked 15	/TheBubbleBubble/status/1075792674286985216
@UPBOptionMil @UPBOptionMil @UPBOptionMil @UPBOptionMil @UPBOptionMil	UPBOptionMil‏ @UPBOptionMil	20 Dec 2018			Some of todays top open interest changes 12.20.18 $BAC $GGB $MU $GE $CZR $F $JD $SNAPpic.twitter.com/MTjkBeUOx5	2 4 4 10 10	Retweet 4 Retweeted 4		Like 10 Liked 10	/UPBOptionMil/status/1075732866070388736
@cnbcdiaz @cnbcdiaz @cnbcdiaz @cnbcdiaz @cnbcdiaz	Amanda Diaz‏Verified account @cnbcdiaz	19 Dec 2018			They say you have to dance with the devil to get out of hell...and check out General Electric since hitting $6.66 last week $GE https://cnb.cx/2ExZ7e7 pic.twitter.com/sh0JMcEp3k	1 10 10 12 12	Retweet 10 Retweeted 10		Like 12 Liked 12	/cnbcdiaz/status/1075426662190383104
@RedDogT3 @RedDogT3 @RedDogT3 @RedDogT3 @RedDogT3	Scott Redler‏Verified account @RedDogT3	18 Dec 2018	#oil		A good rule to write down. You don’t sit in momentum names that are below the 8/21day. And if your an investor. You don’t own stocks that stay below the 50/200day for more than 3-5 sessions. They can go anywhere. $slb $ge sectors #oil. Etc. Etc	6 46 46 174 174	Retweet 46 Retweeted 46		Like 174 Liked 174	/RedDogT3/status/1075114435310694401
@carlquintanilla @carlquintanilla @carlquintanilla @carlquintanilla @carlquintanilla	Carl Quintanilla‏Verified account @carlquintanilla	17 Dec 2018			$GE is up. pic.twitter.com/c7sPfHRMg8	8 4 4 24 24	Retweet 4 Retweeted 4		Like 24 Liked 24	/carlquintanilla/status/1074762418260185088
@MelissaLeeCNBC @MelissaLeeCNBC @MelissaLeeCNBC @MelissaLeeCNBC @MelissaLeeCNBC @CNBCFastMoney	Melissa Lee‏Verified account @MelissaLeeCNBC CNBC's Fast MoneyVerified account @CNBCFastMoney	17 Dec 2018			Fundstrat on: stocks, bitcoin, and a contrarian $GE call (all in 5 mins!) https://twitter.com/CNBCFastMoney/status/1073703496363507712 … Raging bull Tom Lee @fundstrat says investors should buy stocks hand-over-fist right now. He explains why stocks could rally 10% by year-end pic.twitter.com/QxeybRwHCD	22 9 9 53 53	Retweet 9 Retweeted 9		Like 53 Liked 53	/MelissaLeeCNBC/status/1074661696000663554
@Ihubpennys @Ihubpennys @Ihubpennys @Ihubpennys @Ihubpennys	Penny Stock News‏ @Ihubpennys	17 Dec 2018	#Sears,Kmart,pennystocks	#Kmart	$SHLDQ #Sears #Kmart Loading at .20/share Low float 32 million AS - under 109 million OS. $FTEG $NHPI $CAVR $ELED $NSPX $IFXY $ACRL $CRQE $GRCV $HVCW $MCGI $CELZ $DIGAF $MDIN $SANP $ZNGY $HEMP $NOUV $KATX $LDSI $KRFG $nspx $axxa $tsla $tme $ge $aal $aapl #pennystockspic.twitter.com/DVZYyi9ddg	2 2 9 9	Retweet 2 Retweeted 2		Like 9 Liked 9	/Ihubpennys/status/1074646741528367104
@RudyHavenstein @RudyHavenstein @RudyHavenstein @RudyHavenstein @RudyHavenstein	Rudy Havenstein, Smiling Politely‏ @RudyHavenstein	16 Dec 2018			$GE had a market cap of over $500 billion in Jan. 2000 (which wasn't even $GE's peak). Today? $62.6 billion. pic.twitter.com/WX8mZptDaH	4 3 3 15 15	Retweet 3 Retweeted 3		Like 15 Liked 15	/RudyHavenstein/status/1074443220757540864
@SamAntar @SamAntar @SamAntar @SamAntar @SamAntar @AccountingToday	Sam E. Antar‏Verified account @SamAntar Accounting TodayVerified account @AccountingToday	16 Dec 2018			Crazy Eddie Memoirs: If you are running a fraud, keep KPMG as your auditors. I never failed their audits. $GE https://twitter.com/AccountingToday/status/1074292790358622208 … General Electric Co. opened the door to replacing KPMG as its auditor, potentially ending a relationship that goes back more than a century, after high-profile financial stumbles spurred the manufacturer’s share collapse. ht…	6 7 7 45 45	Retweet 7 Retweeted 7		Like 45 Liked 45	/SamAntar/status/1074396165792239616
@BeaKillBill @BeaKillBill @BeaKillBill @BeaKillBill @BeaKillBill	laura notarnicola‏ @BeaKillBill	16 Dec 2018	#stocks		General Electric May Be Forced to Bet on Renewable Energy @themotleyfool #stocks $GE https://www.fool.com/investing/2018/12/16/general-electric-be-forced-to-bet-on-renewable-ene.aspx …	4 4 10 10	Retweet 4 Retweeted 4		Like 10 Liked 10	/BeaKillBill/status/1074340425656344576
@Stock_Billions_ @Stock_Billions_ @Stock_Billions_ @Stock_Billions_ @Stock_Billions_	Wallstreet Pennystocks‏ @Stock_Billions_	16 Dec 2018			$SHLDQ is Kmart and Sears trading at .20/share 109 M OS 32 M float 600 stores and Market Cap of $23 million $aapl $seci $nhpi $gmer $shmp $onci $nwbo $dsgt $siaf $grdo $rshn $btcusd $amfe $tsla $amzn $alkm $ge $coop $mdin $grdo $weyl $ge $f $sipc $vate $mjna $jcp $tgtpic.twitter.com/j9TQPwkAXU	2 2 15 15	Retweet 2 Retweeted 2		Like 15 Liked 15	/Stock_Billions_/status/1074323235615862785
@pierpont_morgan @pierpont_morgan @pierpont_morgan @pierpont_morgan @pierpont_morgan	J Pierpont Morgan‏ @pierpont_morgan	15 Dec 2018			Aggressive contract accounting, i.e. fraud at $GE: “The accounting maneuvers were legal, if aggressive, GE executives assured one another. But it also meant that the profits were mostly on paper. Rarely was a new dollar of profit flowing in the door.”	3 11 11 36 36	Retweet 11 Retweeted 11		Like 36 Liked 36	/pierpont_morgan/status/1074038041956769792
@SlopeOfHope @SlopeOfHope @SlopeOfHope @SlopeOfHope @SlopeOfHope	𝕊𝕝𝕠𝕡𝕖 𝕠𝕗 ℍ𝕠𝕡𝕖‏ @SlopeOfHope	15 Dec 2018			The Wall Street Journal dedicated an entire section to a scathing takedown of General Electric and guess who had a full page color ad in the same section? $GE pic.twitter.com/3T1AOZj4Nj	7 2 2 39 39	Retweet 2 Retweeted 2		Like 39 Liked 39	/SlopeOfHope/status/1073944299786637312
@carlquintanilla @carlquintanilla @carlquintanilla @carlquintanilla @carlquintanilla	Carl Quintanilla‏Verified account @carlquintanilla	14 Dec 2018			- @fundstrat: $GE “may be the poster child for the ultimate value trade. We think the fundamental risk/reward is excellent.” pic.twitter.com/yMojycAISF	5 5 5 27 27	Retweet 5 Retweeted 5		Like 27 Liked 27	/carlquintanilla/status/1073705588742373381
@rationalwalk @rationalwalk @rationalwalk @rationalwalk @rationalwalk	The Rational Walk‏ @rationalwalk	14 Dec 2018			Worth the time to read this long account of $GE 's demise General Electric thought it was an impregnable machine. So why was its hard-nosed CFO fighting back tears? Inside the decline of an American icon. https://www.wsj.com/articles/ge-powered-the-american-centurythen-it-burned-out-11544796010 … via @WSJ	1 4 4 22 22	Retweet 4 Retweeted 4		Like 22 Liked 22	/rationalwalk/status/1073695089891966977
@tgryta @tgryta @tgryta @tgryta @tgryta	Thomas Gryta‏Verified account @tgryta	14 Dec 2018			Inside the decline of an American icon. https://www.wsj.com/articles/ge-powered-the-american-centurythen-it-burned-out-11544796010 … @WSJ @TMannWSJ $ge	16 13 13 27 27	Retweet 13 Retweeted 13		Like 27 Liked 27	/tgryta/status/1073582561606160384
@permabear_uk @permabear_uk @permabear_uk @permabear_uk @permabear_uk	Permabear Doomster‏ @permabear_uk	13 Dec 2018			Pete Najarian is still expecting $GE to the $5s... as is yours truly. - The Tusa $JPM call is only a marginal upgrade, and he held p/t to $6.00. A fall into the 5s is absolutely still on the menu, not least considering the shaky main market. @petenajarianpic.twitter.com/ke4qkHUK57	2 3 3 17 17	Retweet 3 Retweeted 3		Like 17 Liked 17	/permabear_uk/status/1073266469235015680
@StockTwits @StockTwits @StockTwits @StockTwits @StockTwits	StockTwits‏Verified account @StockTwits	13 Dec 2018			General Electric $GE has had one of the worst years of any stock out there. This week, it traded as low as $6.66. That was the same closing low it hit during the Financial Crisis. Here’s why everyone is watching the stock today: https://stocktwits.com/discover/highlights/766/general-electric-upgrade-top-reactions …	12 12 11 11	Retweet 12 Retweeted 12		Like 11 Liked 11	/StockTwits/status/1073257308447272962
@YahooFinance @YahooFinance @YahooFinance @YahooFinance @YahooFinance	Yahoo Finance‏Verified account @YahooFinance	13 Dec 2018			Highlight: "A stock that continues to be on traders' radars is GE," @seanansmith says, after a JPMorgan analyst upgraded $GE to neutral from underweight. "GE stock is popping today, up about 10%." https://finance.yahoo.com/ pic.twitter.com/gWCNx1tSiV	1 5 5 8 8	Retweet 5 Retweeted 5		Like 8 Liked 8	/YahooFinance/status/1073231780864356352
@NinjaJournalist @NinjaJournalist @NinjaJournalist	Ninja Journalist‏ @NinjaJournalist	12h12 hours ago			Joaquín faltó a su trabajo como funcionario durante 14 años, y salió casi indemne de la situación cuando su jefe se enteró. ¿Héroe o villano?	3 3 4 4	Retweet 3 Retweeted 3		Like 4 Liked 4	/NinjaJournalist/status/1132550637542154240
@RampCapitalLLC @RampCapitalLLC @RampCapitalLLC @RampCapitalLLC @RampCapitalLLC	Ramp Capital ♿️‏ @RampCapitalLLC	13 Dec 2018			When you talk to yourself about buying $GE in your paper account and catch the bottom. pic.twitter.com/fsUJ0BmhuA	5 1 1 65 65	Retweet 1 Retweeted 1		Like 65 Liked 65	/RampCapitalLLC/status/1073225064072601601
@amberkanwar @amberkanwar @amberkanwar @amberkanwar @amberkanwar	Amber Kanwar‏Verified account @amberkanwar	13 Dec 2018	#5things,ecb,brexit	#ecb	#5things on a bad hair day #ecb #brexit $ALA.to $EMP.a $GE pic.twitter.com/O57O6n0Ozp	3 1 1 35 35	Retweet 1 Retweeted 1		Like 35 Liked 35	/amberkanwar/status/1073207124384047109
@petenajarian @petenajarian @petenajarian @petenajarian @petenajarian	Pete Najarian‏Verified account @petenajarian	13 Dec 2018			$GE, here is a piece of the note from JPMorgan Chase analyst Stephen Tusa who upgraded GE to "neutral" from "underweight," but kept his price target at $6 per share. Tusa said he is less negative on GE as the number of unknown factors abate... $GE trades $7.43	8 8 8 16 16	Retweet 8 Retweeted 8		Like 16 Liked 16	/petenajarian/status/1073195826057568256
@carlquintanilla @carlquintanilla @carlquintanilla @carlquintanilla @carlquintanilla	Carl Quintanilla‏Verified account @carlquintanilla	13 Dec 2018			JPM’s Tusa (finally) ups $GE to neutral but keeps $6 target, saying a “material equity raise could be necessary ..” @CNBCpic.twitter.com/owKj3FQyzl	12 12 23 23	Retweet 12 Retweeted 12		Like 23 Liked 23	/carlquintanilla/status/1073188320937734144
@lampidicsparrow @lampidicsparrow @lampidicsparrow @lampidicsparrow @lampidicsparrow	Michael‏ @lampidicsparrow	13 Dec 2018			JP Morgan is calling the bottom for $GE. 9% pre-Market	4 5 5 14 14	Retweet 5 Retweeted 5		Like 14 Liked 14	/lampidicsparrow/status/1073182791221866496
@TheDomino @TheDomino @TheDomino @TheDomino @TheDomino	Dominic Chu‏Verified account @TheDomino	13 Dec 2018			General Electric finally gets an upgrade...by same guy who's called it a sell since May 2016. JPMorgan's Stephen Tusa boosts $GE to NEUTRAL from prior Underweight, keeps $6 target price...citing more balanced risk/reward	10 10 10 44 44	Retweet 10 Retweeted 10		Like 44 Liked 44	/TheDomino/status/1073179913258233856
@jimcramer @jimcramer @jimcramer @jimcramer @jimcramer	Jim Cramer‏Verified account @jimcramer	13 Dec 2018			STOP TRADING! Tusa Goes from Sell to Hold $GE...the bottom is being put in. Congratulations to one of the most amazing, incredible calls of a lifetime, to sell GE... Steve Tusa from JP Morgan. Research at its best. Maybe best ever..	53 58 58 416 416	Retweet 58 Retweeted 58		Like 416 Liked 416	/jimcramer/status/1073165500891492358
@oliviabvoz @oliviabvoz @oliviabvoz @oliviabvoz @oliviabvoz	Olivia Voz‏ @oliviabvoz	12 Dec 2018			Asked & Delivered. @TFMkts to the rescue! This interview is NEEDED for newbies to experts. Macro, Bonds & Stocks. Don’t have $GE buyer remorse: https://youtu.be/4K0wVSWN638 Tchir gets specific: LIKES $HYG $JNK AVOID $BKLN $SRLN SELL $TLT before buying $LQD $BIL is a good cash proxypic.twitter.com/7XxZmrWuqE	6 5 5 13 13	Retweet 5 Retweeted 5		Like 13 Liked 13	/oliviabvoz/status/1072975244586037250
@RudyHavenstein @RudyHavenstein @RudyHavenstein @RudyHavenstein @RudyHavenstein @Noahpinion	Rudy Havenstein, Smiling Politely‏ @RudyHavenstein Noah Smith 🐇Verified account @Noahpinion	12 Dec 2018			Also, if you're one of the few people who put their life savings into $GE or $APRN or $GPRO or $SNAP or $FOSL or $SHAK or $DB or $AMBA or $JDSU or $LEH or $ENE or $C or $AIG or $CS or $CMGI or $BSC or $ICGE or $WCOM or a bunch of other crappy stocks, I'm sorry, that sucks.https://twitter.com/Noahpinion/status/1072562214396149761 … If you're one of the few people who put their life's savings into …	12 13 13 67 67	Retweet 13 Retweeted 13		Like 67 Liked 67	/RudyHavenstein/status/1072772704321720322
@StockTwits @StockTwits @StockTwits @StockTwits @StockTwits	StockTwits‏Verified account @StockTwits	11 Dec 2018			$GE. All the way back to 2009. https://stocktwits.com/symbol/GE pic.twitter.com/npEWOH1ekx	6 20 20 41 41	Retweet 20 Retweeted 20		Like 41 Liked 41	/StockTwits/status/1072616351833956352
@BullTesla @BullTesla @BullTesla @BullTesla @BullTesla @RationalEtienne @elonmusk	Tezla‏ @BullTesla	10 Dec 2018			For some reason the Media and the SEC just want to tear Elon down. Wall Street is betting against him. Elon is the Thomas Edison of our times. We as a country should be doing all we can to help him be successful! Elon is actually innovating unlike $GE. pic.twitter.com/h3UQsMFn2H	12 18 18 117 117	Retweet 18 Retweeted 18		Like 117 Liked 117	/BullTesla/status/1072358891135123456
@charliebilello @charliebilello @charliebilello @charliebilello @charliebilello	Charlie Bilello‏Verified account @charliebilello	10 Dec 2018			GE closed at a 9-year low today. Total Returns over past 20 years... S&P 500: +225% $GE: -57% pic.twitter.com/oveLo5oCKv	8 53 53 132 132	Retweet 53 Retweeted 53		Like 132 Liked 132	/charliebilello/status/1072329657104654338
@CharlesOrtel @CharlesOrtel @CharlesOrtel @CharlesOrtel @CharlesOrtel	Charles Ortel‏ @CharlesOrtel	9 Dec 2018			$GE - What Should I Do With My General Electric Shares? https://seekingalpha.com/article/4227142-general-electric-shares?source=tweet …https://seekingalpha.com/article/4227142-general-electric-shares …	7 18 18 42 42	Retweet 18 Retweeted 18		Like 42 Liked 42	/CharlesOrtel/status/1071813877556568064
@charliebilello @charliebilello @charliebilello @charliebilello @charliebilello	Charlie Bilello‏Verified account @charliebilello	7 Dec 2018			General Electric hitting a 9-year low, down 77% from its peak in 2016. $GE pic.twitter.com/wZYHlE9EgW	7 28 28 46 46	Retweet 28 Retweeted 28		Like 46 Liked 46	/charliebilello/status/1071145081338511360
@TwainsMustache @TwainsMustache @TwainsMustache @TwainsMustache @TwainsMustache	Twain's Mustache‏ @TwainsMustache	4 Dec 2018			What a dais this was! $TSLA $GE pic.twitter.com/Lz170IbWT9	9 8 8 51 51	Retweet 8 Retweeted 8		Like 51 Liked 51	/TwainsMustache/status/1069875844926111744
@TeresaTrades @TeresaTrades @TeresaTrades @TeresaTrades @TeresaTrades	TeresaTrades‏ @TeresaTrades	3 Dec 2018			$AAPL $AMD $GE $BABA $BAC $FB $INTC $AMZN $NVDA $MSFT $NFLX $MU $TSLA $PBR $T $FCX $TWTR $CRON $F $JD $SQ $C $BA $QCOM Most active optionspic.twitter.com/JiBQvvLdFG	3 3	Retweet Retweeted		Like 3 Liked 3	/TeresaTrades/status/1069732291579179014
@TackleTrading @TackleTrading @TackleTrading @TackleTrading @TackleTrading	Tackle Trading‏ @TackleTrading	3 Dec 2018	#stock,trading	#trading	$WYNN gained over 9% and is Monday's top performing $SPX #stock; $FOST $TWTR $EL $DVN $FTI and $INCY each gained over 6% while $NBL $NFX $MRO $AMZN $APC $HES $DE $EOG $REGN $NTAP $COP $FSLR $MA $DO $IPGP $XEC $GE $HPQ $PKI $NVDA and $TIP each closed up over 4% #trading	4 4	Retweet Retweeted		Like 4 Liked 4	/TackleTrading/status/1069717808592736256
@UPBOptionMil @UPBOptionMil @UPBOptionMil @UPBOptionMil @UPBOptionMil	UPBOptionMil‏ @UPBOptionMil	3 Dec 2018			Some of todays most active stock options 12.3.18 $GE $AAPL $MSFT $AMD $INTC $ARNC $FCXpic.twitter.com/x652UQSpsz	2 2 3 3	Retweet 2 Retweeted 2		Like 3 Liked 3	/UPBOptionMil/status/1069702675644723200
@UTR_INFO @UTR_INFO @UTR_INFO @UTR_INFO @UTR_INFO	UTR Equities #UTR‏ @UTR_INFO	3 Dec 2018			Got to give a props to @bmorlantrading for turning $2,500 into $65K since joining the team on 10/29. No BS just transparent and done beautifully all on his OWN! Great job bud! $AMZN $AMD $SPX $SPY $TLRY $DOCU $BTC $GE $NIO $AAPL $TSLA $NFLX $IWM $UCO https://www.utrequities.com pic.twitter.com/XfdaJCCLtX	1 4 4 31 31	Retweet 4 Retweeted 4		Like 31 Liked 31	/UTR_INFO/status/1069701081301741568
@victoriouscake @victoriouscake @victoriouscake @victoriouscake @victoriouscake	Victorious Cake‏ @victoriouscake	3 Dec 2018			From BAML: Current wide-body engines are ~20-25% more fuel efficient per aircraft seat than their counterparts ~20 years ago, so about ~1-1.5% improvement in fuel efficiency each year. Massive value to airlines. $GE $RR.LNpic.twitter.com/xdkTyTURX5	3 5 5 31 31	Retweet 5 Retweeted 5		Like 31 Liked 31	/victoriouscake/status/1069699372080922625
@EliteDayTraders @EliteDayTraders @EliteDayTraders @EliteDayTraders @EliteDayTraders	Luke Murray‏ @EliteDayTraders	3 Dec 2018			shorted $SBOT 1.44 cov 1.30 +.14 w/4k shares finishing the day up over $4,600 on 6/6 trading almost 10% of my portfolio all live in chat http://fastmoneytraders.com $ATOS $DJI $TVIX $PCG $HMNY $DTRM $TSRO $TIK $ADIL $ATOS $GE	4 4	Retweet Retweeted		Like 4 Liked 4	/EliteDayTraders/status/1069693096735268866
@SamAntar @SamAntar @SamAntar @SamAntar @SamAntar	Sam E. Antar‏Verified account @SamAntar	3 Dec 2018			Crazy Eddie Memoirs: Investors think of auditors as gatekeepers, but they most often align with crooked management teams during accounting investigations because they don’t want their negligence exposed. $TSLA $TSLAQ $SNAP $GE https://nyti.ms/2DWKzEe?smid=nytcore-ios-share …	2 8 8 26 26	Retweet 8 Retweeted 8		Like 26 Liked 26	/SamAntar/status/1069630203679440896
@rationalwalk @rationalwalk @rationalwalk @rationalwalk @rationalwalk	The Rational Walk‏ @rationalwalk	3 Dec 2018			Folks, $GE is #18. $BRKA is #107. GE’s score ROSE from #20 last year. That’s where I stopped reading.	1 12 12	Retweet Retweeted		Like 12 Liked 12	/rationalwalk/status/1069580239821508608
@UPBOptionMil @UPBOptionMil @UPBOptionMil @UPBOptionMil @UPBOptionMil	UPBOptionMil‏ @UPBOptionMil	3 Dec 2018			Some of todays top open interest changes 12.3.18 $TSLA $RIG $GE $MAR $PBR $BAC $BKDpic.twitter.com/l73IDvbYuR	1 7 7 5 5	Retweet 7 Retweeted 7		Like 5 Liked 5	/UPBOptionMil/status/1069569353677459456
@peterschack @peterschack @peterschack @peterschack @peterschack	Peter Schacknow‏Verified account @peterschack	3 Dec 2018			9 years ago today, GE announced it was selling 51% of NBCUniversal to Comcast. In 2013, Comcast bought the rest. $GE $CMCSA	1 1 1 10 10	Retweet 1 Retweeted 1		Like 10 Liked 10	/peterschack/status/1069556527760052230
@probesreporter @probesreporter @probesreporter @probesreporter @probesreporter @peterjhenning	Probes Reporter®‏Verified account @probesreporter Peter J. Henning @peterjhenning	2 Dec 2018			Good piece. We note two of these companies are Shy Bunnies when it comes to clearly disclosing SEC woes. We’ve repeatedly warned of undisclosed SEC probes at $TSLA. Still no 8-k or related disclosure from $SNAP regarding its widely-reported SEC/DOJ woes. Only $GE has disclosed. https://twitter.com/peterjhenning/status/1069228002066800640 … When the SEC looks at corporate accounting, the investiga…	1 2 2 19 19	Retweet 2 Retweeted 2		Like 19 Liked 19	/probesreporter/status/1069235768550465537
@PlainSite @PlainSite @PlainSite @PlainSite @PlainSite	PlainSite‏ @PlainSite	1 Dec 2018			If it could happen at Autonomy/HP, imagine what must be going on at $CACC, $HLF, $MDXG, $TSLA, $GE, $TLRY, $OSTK and $FB. Criminal prosecutions of executives are slow and rare, but they can happen. The word "billion" helps. USA v. Lynch: https://www.plainsite.org/dockets/3mzez4om6/california-northern-district-court/usa-v-lynch-et-al/ …	1 3 3 14 14	Retweet 3 Retweeted 3		Like 14 Liked 14	/PlainSite/status/1069033479893962754
@petenajarian @petenajarian @petenajarian @petenajarian @petenajarian @truthinsports58 @snafu1313 @petenajarian	Pete Najarian‏Verified account @petenajarian lee muncy @truthinsports58	1 Dec 2018			Those roll down of 300,000 to Jan 6 puts was quite a statement!!! The dude doing the buying been right since $GE in the $20s... I keep hearing guys making a stand, but ya never want to fight it, that’s how you lose it all https://twitter.com/truthinsports58/status/1068945416761327618 … Something tells me you arent talking a slow drawn out process either. Personally, I have no problem with it. #Ch…	3 1 1 9 9	Retweet 1 Retweeted 1		Like 9 Liked 9	/petenajarian/status/1068946821064650753
@lynnecarty @lynnecarty @lynnecarty @lynnecarty @lynnecarty	Lynne Carty‏ @lynnecarty	1 Dec 2018			4 steps the CEO should take to fix GE @generalelectric. by @robbie_porter by @DowJonesAl https://www.barrons.com/articles/how-new-ceo-larry-culp-can-turn-ge-around-1543615243?mod=hp_LEAD_3 … $GE pic.twitter.com/GX07atc3d4	6 6	Retweet Retweeted		Like 6 Liked 6	/lynnecarty/status/1068893616515571713
@SeekingAlpha @SeekingAlpha @SeekingAlpha @SeekingAlpha @SeekingAlpha	Seeking Alpha‏ @SeekingAlpha	30 Nov 2018			$GE - General Electric: Was That A Run On The Bank? https://seekingalpha.com/article/4225744-general-electric-run-bank?source=feed_f …	3 3 3 3	Retweet 3 Retweeted 3		Like 3 Liked 3	/SeekingAlpha/status/1068753797181132801
@realwillmeade @realwillmeade @realwillmeade @realwillmeade @realwillmeade	Will Meade‏ @realwillmeade	30 Nov 2018			I agree it’s an Asymmetric bet, buy $GE Jan2021 $10 calls, it either goes to zero or doubles in 2 years. GE is a buy but with a 'strong stomach,' says Wall Street's 'dean of valuation' https://www.cnbc.com/2018/11/30/ge-is-a-buy-but-with-a-strong-stomachaswath-damodaran.html?__source=sharebar%7Ctwitter&par=sharebar …	1 1 10 10	Retweet 1 Retweeted 1		Like 10 Liked 10	/realwillmeade/status/1068695176401571841
@Couzin_Vinny @Couzin_Vinny @Couzin_Vinny @Couzin_Vinny @Couzin_Vinny	Cousin_Vinny‏ @Couzin_Vinny	30 Nov 2018			$GE OMG - this stock teaches a very good lesson. Until it gets back above the 20d and that reverses direction, don't touch it pic.twitter.com/aMpPgyEeva	1 1 4 4	Retweet 1 Retweeted 1		Like 4 Liked 4	/Couzin_Vinny/status/1068676705890574337
@permabear_uk @permabear_uk @permabear_uk @permabear_uk @permabear_uk	Permabear Doomster‏ @permabear_uk	30 Nov 2018			$GE settled -5.5% at $7.50. Monstrous put activity today, as one of the big players rolled into Jan' $6s. This remains l/t horror, and from a bearish perspective, is the 'gift that keeps on giving the whole year'. @petenajarianpic.twitter.com/XqMW2iot8W	4 4	Retweet Retweeted		Like 4 Liked 4	/permabear_uk/status/1068662046919581696
@ProfitTradeRoom @ProfitTradeRoom @ProfitTradeRoom @ProfitTradeRoom @ProfitTradeRoom	Profit Trade Room 💰‏ @ProfitTradeRoom	30 Nov 2018			Biggest Market Losers $CCCL $TNXP $VSLR $YEXT $AVAV $SFM $WIN $UXIN $LH $ELY $ALQA $PAGS $HK $CPRX $CVNA $EXPR $NBR $NAT $ESV $RIG $ZUO $SPN $SEDG $RES $GME $DHT $PUMP $CLNE $HAS $PTEN $MAR $GE pic.twitter.com/dpLBEuRvB4	1 1 1 1	Retweet 1 Retweeted 1		Like 1 Liked 1	/ProfitTradeRoom/status/1068657091429220352
@BagholderQuotes @BagholderQuotes @BagholderQuotes @BagholderQuotes @BagholderQuotes	Bag Holder‏ @BagholderQuotes	30 Nov 2018	#ExceptToTheCourthouseInTheSouthernDistrictOfNewYork		" $GE isn’t going anywhere." #ExceptToTheCourthouseInTheSouthernDistrictOfNewYork	1 1 1 24 24	Retweet 1 Retweeted 1		Like 24 Liked 24	/BagholderQuotes/status/1068620264181764096
@WallStJesus @WallStJesus @WallStJesus @WallStJesus @WallStJesus	JE$US‏ @WallStJesus	30 Nov 2018			ORDER FLOW SENTIMENT IN ACTIVE NAMES: $GE $BAC $FB $AAPL $TWTR $AMZN $TSLA $INTC $MU $AMD $PBR $PFE $C $JPM $SQ $DB $BABA $MSFT $TLRY $CRM $AXTA $MARpic.twitter.com/a9J5ri0BGH	1 5 5 25 25	Retweet 5 Retweeted 5		Like 25 Liked 25	/WallStJesus/status/1068619686533840896
@OpenOutcrier @OpenOutcrier @OpenOutcrier @OpenOutcrier @OpenOutcrier	Open Outcrier‏ @OpenOutcrier	30 Nov 2018			$GE Jan 6 put buyers +300,000 for $0.19 Rhut roh	7 9 9 33 33	Retweet 9 Retweeted 9		Like 33 Liked 33	/OpenOutcrier/status/1068528916091076608
@KeithMcCullough @KeithMcCullough @KeithMcCullough @KeithMcCullough @KeithMcCullough	Keith McCullough‏Verified account @KeithMcCullough	30 Nov 2018			For those of you without your head in the Macro Tourist sand: 10 important stock market sentiment tickers to have on your watch list $USO $GE $GBTC $GS $TLRY $AMD $ARGT $NVDA $NFLX $DB	2 9 9 24 24	Retweet 9 Retweeted 9		Like 24 Liked 24	/KeithMcCullough/status/1068527524269961216
@KeithMcCullough @KeithMcCullough @KeithMcCullough @KeithMcCullough @KeithMcCullough	Keith McCullough‏Verified account @KeithMcCullough	30 Nov 2018	#Quad4		$GE: here's how "credit risk" looks for the fulcrum credit in about $4 TRILLION in "BBB" to Junk (since our #Quad4 in Q4 call SEP 27th)pic.twitter.com/FBwFeH538J	5 10 10 39 39	Retweet 10 Retweeted 10		Like 39 Liked 39	/KeithMcCullough/status/1068525710095122432
@LiveSquawk @LiveSquawk @LiveSquawk @LiveSquawk @LiveSquawk	LiveSquawk‏ @LiveSquawk	30 Nov 2018			Deutsche Cuts PT On General Electric To $7 $GE	3 4 4 4 4	Retweet 4 Retweeted 4		Like 4 Liked 4	/LiveSquawk/status/1068511631834062849
@TheBubbleBubble @TheBubbleBubble @TheBubbleBubble @TheBubbleBubble @TheBubbleBubble	Jesse Colombo‏Verified account @TheBubbleBubble	29 Nov 2018			General Electric, General Motors, and other companies made poor decisions in buying back their own stock: https://ritholtz.com/2018/11/bad-buybacks/ … by @ritholtz $GE $GM	1 16 16 27 27	Retweet 16 Retweeted 16		Like 27 Liked 27	/TheBubbleBubble/status/1068231834083958784
@UPBOptionMil @UPBOptionMil @UPBOptionMil @UPBOptionMil @UPBOptionMil	UPBOptionMil‏ @UPBOptionMil	29 Nov 2018			Some of todays top open interest changes 11.29.18 $TWTR $VALE $AAPL $GE $JD $KO $AKS $NWL $SWNpic.twitter.com/MiuP5acccu	8 8 10 10	Retweet 8 Retweeted 8		Like 10 Liked 10	/UPBOptionMil/status/1068122354188980226
@GBMhomebroker @GBMhomebroker @GBMhomebroker @GBMhomebroker @GBMhomebroker	GBMhomebroker‏Verified account @GBMhomebroker	28 Nov 2018	#Alcierre,TRMX,BolsaMx	#TRMX	#Alcierre $IPC avanza 2.97% a 40,989 pts. Alzas $MEXCHE $GENTER $LAB Bajas $TELEVI $OMA $REGION SIC $GE $AMD $SN ETFs $SHV $SHY $FEP #TRMX #BolsaMxpic.twitter.com/Gk7KKNYYzm	6 6 8 8	Retweet 6 Retweeted 6		Like 8 Liked 8	/GBMhomebroker/status/1067892910992044034
@TheStreet @TheStreet @TheStreet @TheStreet @TheStreet	TheStreet‏Verified account @TheStreet	28 Nov 2018	#AskJim		#AskJim: When is the right time to buy $GE? @JimCramer breaks it down: https://buff.ly/2khDJhL pic.twitter.com/WrasbLMjXS	10 6 6 26 26	Retweet 6 Retweeted 6		Like 26 Liked 26	/TheStreet/status/1067867725014257664
@InvResDynamics @InvResDynamics @InvResDynamics @InvResDynamics @InvResDynamics	Dave Kranzler‏ @InvResDynamics	27 Nov 2018			WOW - Just "WOW:" $GE repurchased $40 billion of shares at prices between $20 and $32. The stock is at $7.44. That's incredible. Grab some popcorn, sit back and watch this thing collapse...	34 174 174 511 511	Retweet 174 Retweeted 174		Like 511 Liked 511	/InvResDynamics/status/1067609769190481921
@GerberKawasaki @GerberKawasaki @GerberKawasaki @GerberKawasaki @GerberKawasaki	Ross Gerber‏Verified account @GerberKawasaki	27 Nov 2018			So many GE bonds for sale its scary. I think they could go BK. Will Trump order them not to file BK? $GE is in trouble. Sad to say.	18 16 16 73 73	Retweet 16 Retweeted 16		Like 73 Liked 73	/GerberKawasaki/status/1067512178150825984
@GBMhomebroker @GBMhomebroker @GBMhomebroker @GBMhomebroker @GBMhomebroker	GBMhomebroker‏Verified account @GBMhomebroker	26 Nov 2018	#Alcierre,TRMX,BolsaMx	#TRMX	#Alcierre $IPC cae -4.17% a 39,427 pts. Alzas $GMXT $LALA $KIMBER Bajas $GFNORT $LIVEPO $BBAJIO SIC $CHKP $CVS $GE ETFs $SHV $DRIP $SPXS #TRMX #BolsaMxpic.twitter.com/kWLkxVxqIn	2 8 8 9 9	Retweet 8 Retweeted 8		Like 9 Liked 9	/GBMhomebroker/status/1067170426563043328
@HedgeyeDDale @HedgeyeDDale @HedgeyeDDale @HedgeyeDDale @HedgeyeDDale	Darius Dale‏ @HedgeyeDDale	26 Nov 2018			Somehow QE4 is now in consensus expectations after 9 consecutive quarters of accelerating economic growth, record corporate profits, and no actual confirmed slowdown in the data (yet). This speaks volumes to just how fragile the system probably is. $GE is just the beginning...	5 13 13 54 54	Retweet 13 Retweeted 13		Like 54 Liked 54	/HedgeyeDDale/status/1067146832449601537
@GroupthinkCap @GroupthinkCap @GroupthinkCap @GroupthinkCap @GroupthinkCap	Mayhem‏ @GroupthinkCap	21 Nov 2018			$ge sum-of-the-parts ; By Aswath Damodaran pic.twitter.com/xbiXlAGi5T	1 5 5 19 19	Retweet 5 Retweeted 5		Like 19 Liked 19	/GroupthinkCap/status/1065236588672761856
@The_Real_Fly @The_Real_Fly @The_Real_Fly @The_Real_Fly @The_Real_Fly	The_Real_Fly‏ @The_Real_Fly	21 Nov 2018			$GE's wonderful $40b credit line and who has exposure to it pic.twitter.com/2oqQJPqHT6	6 8 8 33 33	Retweet 8 Retweeted 8		Like 33 Liked 33	/The_Real_Fly/status/1065232804215234560
@NOD008 @NOD008 @NOD008 @NOD008 @NOD008	NOD‏ @NOD008	20 Nov 2018	#crypto,oil	#oil	Bought $GE using #crypto and hedged it by going long #oil ....pic.twitter.com/Tp0CPGUfJr	2 4 4 22 22	Retweet 4 Retweeted 4		Like 22 Liked 22	/NOD008/status/1064985738276728837
@BuySideTrade @BuySideTrade @BuySideTrade @BuySideTrade @BuySideTrade	BuySideTrade‏ @BuySideTrade	19 Nov 2018			OKAY.. lets do this !!!!! DARK POOL prints/trades for Monday $GE whopping 6 million shares at $8.03 $JD 1.0 million at $21.70 $MSFT 1.1 million at $104.34 Suggestion is to play price alerts on your charts at support & resistance level and play the corresponding price actionpic.twitter.com/zwEBU0hzhs	10 10 20 20	Retweet 10 Retweeted 10		Like 20 Liked 20	/BuySideTrade/status/1064589617175896064
@HedgeMind @HedgeMind @HedgeMind @HedgeMind @HedgeMind	HedgeMind‏ @HedgeMind	16 Nov 2018			$GE Just a horrible move made by Andreas Halvorsen's Viking Global by betting big on this dying old company at the wrong time and with wrong amount. It could not be any worse. $GE is #2 holding of Viking Global acquired, representing 8%+ of portfolio as of Q3. pic.twitter.com/z7EIUo7ED0	5 18 18 39 39	Retweet 18 Retweeted 18		Like 39 Liked 39	/HedgeMind/status/1063575688790204416
@GerberKawasaki @GerberKawasaki @GerberKawasaki @GerberKawasaki @GerberKawasaki	Ross Gerber‏Verified account @GerberKawasaki	16 Nov 2018	#Irony		So many GE bonds for sale it's scary. This thing could go BK. #Irony $GE	6 2 2 11 11	Retweet 2 Retweeted 2		Like 11 Liked 11	/GerberKawasaki/status/1063521835164229632
@OptionsHawk @OptionsHawk @OptionsHawk @OptionsHawk @OptionsHawk	Joe Kunkle‏ @OptionsHawk	16 Nov 2018			$GE down 53% YTD .. BitCoin down 59% ... 6 weeks left in the race to futility	4 6 6 31 31	Retweet 6 Retweeted 6		Like 31 Liked 31	/OptionsHawk/status/1063512893990289411
@OccupyWisdom @OccupyWisdom @OccupyWisdom @OccupyWisdom @OccupyWisdom	Occupy Wisdom‏ @OccupyWisdom	16 Nov 2018			It seems like $GE was better at calling the last two market tops than anyone paid to do it. As @NorthmanTrader said “you better hope this time is different” $SPXpic.twitter.com/6p3eNnUjfA	14 38 38 100 100	Retweet 38 Retweeted 38		Like 100 Liked 100	/OccupyWisdom/status/1063481183479259137
@IncomeDisparity @IncomeDisparity @IncomeDisparity @IncomeDisparity @IncomeDisparity	Inverted Curves‏ @IncomeDisparity	16 Nov 2018			If we acknowledge $GE's debt problem, then soon we'll have to have a talk about $NFLX $TSLA and $IBM. And nobody wants that to happen.	4 6 6 44 44	Retweet 6 Retweeted 6		Like 44 Liked 44	/IncomeDisparity/status/1063464850637099009
@QTRResearch @QTRResearch @QTRResearch @QTRResearch @QTRResearch @JAuerbach4	Quoth the Raven‏ @QTRResearch Jason Auerbach @JAuerbach4	16 Nov 2018			Fuck the TV, I'm the financial media now. Watch this. HEY EVERYONE THE $GE CREDIT DEFAULT SWAPS ARE BLOWING THE FUCK OUT Done and done https://twitter.com/JAuerbach4/status/1063437294185652230 … $GE CDS blowing out. Not a peep from the teevee	17 30 30 187 187	Retweet 30 Retweeted 30		Like 187 Liked 187	/QTRResearch/status/1063437758738415617
@pierpont_morgan @pierpont_morgan @pierpont_morgan @pierpont_morgan @pierpont_morgan	J Pierpont Morgan‏ @pierpont_morgan	16 Nov 2018			$GE short-dated bond yields 5% (~14 month maturity), 210 bps spread to UST. Similarly priced bonds rated CCC and B- but GE still carries BBB+. In other words the market prices GE bond as highly speculative junk while rating agencies consider it investment grade. pic.twitter.com/GpNP1LVitB	3 21 21 28 28	Retweet 21 Retweeted 21		Like 28 Liked 28	/pierpont_morgan/status/1063425113968836613
@TeslaCharts @TeslaCharts @TeslaCharts @TeslaCharts @TeslaCharts	TeslaCharts‏ @TeslaCharts	16 Nov 2018			Is $GE a bigger systemic risk than Lehman was? Honest question...	28 7 7 39 39	Retweet 7 Retweeted 7		Like 39 Liked 39	/TeslaCharts/status/1063420801456775168
@TeslaCharts @TeslaCharts @TeslaCharts @TeslaCharts @TeslaCharts @zerohedge	TeslaCharts‏ @TeslaCharts zerohedge @zerohedge	16 Nov 2018			Jesus... $GE (No position) https://twitter.com/zerohedge/status/1063417674494025729 … probably nothing pic.twitter.com/WBM3B50d99	3 1 1 31 31	Retweet 1 Retweeted 1		Like 31 Liked 31	/TeslaCharts/status/1063418144113479680
@followtheh @followtheh @followtheh @followtheh @followtheh	Tom Hearden‏ @followtheh	16 Nov 2018			Oh. $GE 5 year CDS pic.twitter.com/umIHFEfZE3	2 9 9 14 14	Retweet 9 Retweeted 9		Like 14 Liked 14	/followtheh/status/1063412458264584193
@NorthmanTrader @NorthmanTrader @NorthmanTrader @NorthmanTrader @NorthmanTrader	Sven Henrich‏Verified account @NorthmanTrader	16 Nov 2018			Better hope it's different this time $GE $SPXpic.twitter.com/IqKJUmG3dq	43 146 146 360 360	Retweet 146 Retweeted 146		Like 360 Liked 360	/NorthmanTrader/status/1063403661525770242
@MadMoneyOnCNBC @MadMoneyOnCNBC @MadMoneyOnCNBC @MadMoneyOnCNBC @MadMoneyOnCNBC	Mad Money On CNBC‏Verified account @MadMoneyOnCNBC	15 Nov 2018			$GE's tall tale of woe is one best told by these two "bearish oracles," @JimCramer sayshttps://cnb.cx/2DGQfTN	4 15 15 39 39	Retweet 15 Retweeted 15		Like 39 Liked 39	/MadMoneyOnCNBC/status/1063242707349528578
@RaoulGMI @RaoulGMI @RaoulGMI @RaoulGMI @RaoulGMI	Raoul Pal‏Verified account @RaoulGMI	15 Nov 2018			$GE 5yr CDS are exploding. I cant help but think that this is going to cause some big unintended consequences...$111bn of on balance sheet BBB credit and who knows what else off balance sheet. pic.twitter.com/GjdKVH1Exv	38 252 252 457 457	Retweet 252 Retweeted 252		Like 457 Liked 457	/RaoulGMI/status/1063140995473260544
@4Awesometweet @4Awesometweet @4Awesometweet @4Awesometweet @4Awesometweet	Reminiscences of an American Capitalist‏ @4Awesometweet	14 Nov 2018	#oracle,buffett	#buffett	Investors who followed Warren Buffett into $GE and $GS after the 2008 crash, underperformed the overall market by 225% @OpenOutcrier @StockCats @DiMartinoBooth @jennablan #oracle #buffett	12 19 19 66 66	Retweet 19 Retweeted 19		Like 66 Liked 66	/4Awesometweet/status/1062866373842362368
@tyillc @tyillc @tyillc @tyillc @tyillc @retheauditors	Richard Field‏ @tyillc	14 Nov 2018			$GE is the example of what once was the most admired business in the US succumbing to shareholder value maximization/financialization and now on the brink of bankruptcy. Had it maintained its focus on customers, employees and communities would still be in great shape.	3 5 5 9 9	Retweet 5 Retweeted 5		Like 9 Liked 9	/tyillc/status/1062773805771382784
@michaelsantoli @michaelsantoli @michaelsantoli @michaelsantoli @michaelsantoli	Michael Santoli‏Verified account @michaelsantoli	14 Nov 2018			BAML credit strategists on $GE debt: GE bonds recently cut to triple-B rating have repriced as if BB (junk) rated already. If GE were cut to junk rating its debt would equal 3.9% of high-yield index. When $GM and $F were cut to junk in 2005, each equaled over 6% of the HY market.	1 10 10 23 23	Retweet 10 Retweeted 10		Like 23 Liked 23	/michaelsantoli/status/1062720623103930369
@michaelsantoli @michaelsantoli @michaelsantoli @michaelsantoli @michaelsantoli	Michael Santoli‏Verified account @michaelsantoli	13 Nov 2018			The latest plunge in $GE pretty decisively broke an 86-year uptrend for the stock. (Chart courtesy of Jeff deGraaf of @RenMacLLC.)pic.twitter.com/H0iQc5Urlm	35 118 118 299 299	Retweet 118 Retweeted 118		Like 299 Liked 299	/michaelsantoli/status/1062444981661642753
@pierpont_morgan @pierpont_morgan @pierpont_morgan @pierpont_morgan @pierpont_morgan	J Pierpont Morgan‏ @pierpont_morgan	13 Nov 2018			$GE 5yr CDS 14 bp wider, approaching 200. pic.twitter.com/PNydfs5wgT	11 11 19 19	Retweet 11 Retweeted 11		Like 19 Liked 19	/pierpont_morgan/status/1062352897265020928
@MarkYusko @MarkYusko @MarkYusko @MarkYusko @MarkYusko	Mark W. Yusko‏Verified account @MarkYusko	12 Nov 2018	#DeadMoney,JustMath	#JustMath	Had you said $GE would be #DeadMoney for next decade back in 2000 would’ve elicited same guffaws as when say it about $AMZN & $NFLX today... almost two decades for $GE now... As @HowardMarksBook says, “no investment good enough you can’t screw up by paying too much” #JustMathpic.twitter.com/F8TQ3dS03o	8 9 9 47 47	Retweet 9 Retweeted 9		Like 47 Liked 47	/MarkYusko/status/1062173892331126784
@PlanMaestro @PlanMaestro @PlanMaestro @PlanMaestro @PlanMaestro	Plan Maestro‏ @PlanMaestro	12 Nov 2018			$GE Bonds pic.twitter.com/ziIMoZzKD7	5 5 16 16	Retweet 5 Retweeted 5		Like 16 Liked 16	/PlanMaestro/status/1062114304009400320
@markminervini @markminervini @markminervini @markminervini @markminervini	Mark Minervini‏ @markminervini	12 Nov 2018	#RESPECTRISK		For those of you that think you can just buy a "quality" company and not worry about using a stop-loss... let $GE serve as an example that ALL stocks are risky and risk MUST be managed. #RESPECTRISK	15 76 76 608 608	Retweet 76 Retweeted 76		Like 608 Liked 608	/markminervini/status/1062007036794359809
@thecryptomonk @thecryptomonk @thecryptomonk @thecryptomonk @thecryptomonk	The Crypto Monk ⛩‏ @thecryptomonk	9 Nov 2018			$GE seeking for a bounce here otherwise shareholders are gonna pee some blood. pic.twitter.com/gFbO0JBfTz	7 8 8 24 24	Retweet 8 Retweeted 8		Like 24 Liked 24	/thecryptomonk/status/1061084665879187456
@CGasparino @CGasparino @CGasparino @CGasparino @CGasparino	Charles Gasparino‏Verified account @CGasparino	9 Nov 2018			SOURCES: @generalelectric continues to work on plan to deleverage/fix troubled co. as stock tanks again; People close to $GE say mgt believes sum of co's parts now worth more than the combined co. more on what this means as stock hits another low now @FoxBusiness @LizClaman	162 75 75 167 167	Retweet 75 Retweeted 75		Like 167 Liked 167	/CGasparino/status/1060994056958943232
@SlopeOfHope @SlopeOfHope @SlopeOfHope @SlopeOfHope @SlopeOfHope	𝕊𝕝𝕠𝕡𝕖 𝕠𝕗 ℍ𝕠𝕡𝕖‏ @SlopeOfHope	9 Nov 2018			Over the past 18 years, $GE has lost ** 75% ** of its value. And yet, Jeffrey Immelt and Jack Welch are held up as some kind of geniuses who get to advise the President on how to create jobs and build successful businesses. What a joke. @generalelectric management sucks.	8 21 21 95 95	Retweet 21 Retweeted 21		Like 95 Liked 95	/SlopeOfHope/status/1060986718982234113
@4Awesometweet @4Awesometweet @4Awesometweet @4Awesometweet @4Awesometweet	Reminiscences of an American Capitalist‏ @4Awesometweet	9 Nov 2018	#ge		Largest dividend cuts in S&P 500 History: Bank of America: 2009: 97% General Electric. 2018: 92% Wells Fargo: 2009: 85% JP Morgan: 2009: 87% General Electric: 2009: 68% @DiMartinoBooth #ge $ge @jennablan @OpenOutcrier	3 8 8 26 26	Retweet 8 Retweeted 8		Like 26 Liked 26	/4Awesometweet/status/1060964608331018241
@RudyHavenstein @RudyHavenstein @RudyHavenstein @RudyHavenstein @RudyHavenstein	Rudy Havenstein, Smiling Politely‏ @RudyHavenstein	9 Nov 2018			Mega-booyahs, Jim. Long-time listener, first time caller. So what do you think about $GE's liquidity? Is there a problem? I'll hang up now and listen on my radio. GO EAGLES!! pic.twitter.com/Os8HhePmoS	11 14 14 83 83	Retweet 14 Retweeted 14		Like 83 Liked 83	/RudyHavenstein/status/1060960839962750976
@alphatrends @alphatrends @alphatrends @alphatrends @alphatrends	Brian Shannon, CMT‏Verified account @alphatrends	9 Nov 2018			let $GE be the example of why not to hold some of those broken stocks you think are a "good company" pic.twitter.com/068oycnmuD	11 24 24 85 85	Retweet 24 Retweeted 24		Like 85 Liked 85	/alphatrends/status/1060949816669175808
@LanceRoberts @LanceRoberts @LanceRoberts @LanceRoberts @LanceRoberts	Lance Roberts‏ @LanceRoberts	9 Nov 2018			General Electric Collapses To $8: https://www.zerohedge.com/news/2018-11-09/ge-collapses-8-handle-unchanged-1995 … @zerohedge $GE	5 22 22 30 30	Retweet 22 Retweeted 22		Like 30 Liked 30	/LanceRoberts/status/1060946478028472322
@KlendathuCap @KlendathuCap @KlendathuCap @KlendathuCap @KlendathuCap	Klendathu Capitalist‏ @KlendathuCap	9 Nov 2018			Has anyone tried turning $GE off and back on again?	5 9 9 73 73	Retweet 9 Retweeted 9		Like 73 Liked 73	/KlendathuCap/status/1060946228467376133
@TheBubbleBubble @TheBubbleBubble @TheBubbleBubble @TheBubbleBubble @TheBubbleBubble	Jesse Colombo‏Verified account @TheBubbleBubble	9 Nov 2018			GE Collapses To $8 Per Share - Unchanged Since 1995: https://www.zerohedge.com/news/2018-11-09/ge-collapses-8-handle-unchanged-1995 … @zerohedge $GE pic.twitter.com/O6c2Pjukk1	13 37 37 55 55	Retweet 37 Retweeted 37		Like 55 Liked 55	/TheBubbleBubble/status/1060932517082075141
@IvanTheK @IvanTheK @IvanTheK @IvanTheK @IvanTheK	Ivan the K™ 🆒‏ @IvanTheK	9 Nov 2018			If anyone ever pitches a high dividend yield stock as "You're getting paid to wait," ask a $GE holder for their perspective on that. pic.twitter.com/XJuSTQDgd1	3 5 5 35 35	Retweet 5 Retweeted 5		Like 35 Liked 35	/IvanTheK/status/1060930824340692996
@carlquintanilla @carlquintanilla @carlquintanilla @carlquintanilla @carlquintanilla @hmeisler	Carl Quintanilla‏Verified account @carlquintanilla Helene Meisler @hmeisler	9 Nov 2018			Who owns $GE anymore? https://twitter.com/hmeisler/status/1060903917339467776 … OMG. Look who is # 3. h/t @BullandBaird pic.twitter.com/dXr1WxyOK6	38 12 12 64 64	Retweet 12 Retweeted 12		Like 64 Liked 64	/carlquintanilla/status/1060922372696563712
@carlquintanilla @carlquintanilla @carlquintanilla @carlquintanilla @carlquintanilla	Carl Quintanilla‏Verified account @carlquintanilla	9 Nov 2018			"We're watching the slow-motion collapse of one of the greatest industrial companies of all time." - @JamesStewartNYT @CNBC $GE 30 cents from a 7-handle pic.twitter.com/F7A6CxAOed	12 20 20 38 38	Retweet 20 Retweeted 20		Like 38 Liked 38	/carlquintanilla/status/1060920687878172672
@SquawkStreet @SquawkStreet @SquawkStreet @SquawkStreet @SquawkStreet	Squawk on the Street‏Verified account @SquawkStreet	9 Nov 2018			Talking $GE downgrade has @jimcramer taking cover @carlquintanilla @davidfaber @CNBCpic.twitter.com/gQOeXrGiQv	10 13 13 55 55	Retweet 13 Retweeted 13		Like 55 Liked 55	/SquawkStreet/status/1060918948013711360
@SheepleAnalytic @SheepleAnalytic @SheepleAnalytic @SheepleAnalytic @SheepleAnalytic @lisaabramowicz1	SheepleAnalytics‏ @SheepleAnalytic Lisa AbramowiczVerified account @lisaabramowicz1	9 Nov 2018			$GE sub $9 with rumors of liquidity problems, $F bonds trading like junk, corporations and countries saddled with short-term debt to finance long-term visions, rising interest rates. Its almost as if we printed $75 trillion (non-financial debt) and never fixed the root problemshttps://twitter.com/lisaabramowicz1/status/1060890702912086017 … Ford’s bonds are trading as if they had junk ratings. ht…	13 48 48 114 114	Retweet 48 Retweeted 48		Like 114 Liked 114	/SheepleAnalytic/status/1060900121515356160
@carlquintanilla @carlquintanilla @carlquintanilla @carlquintanilla @carlquintanilla	Carl Quintanilla‏Verified account @carlquintanilla	9 Nov 2018			JPM’s Tusa cuts his $GE target to $6 — days after fellow, longtime analyst John Inch cut his to $5. @CNBCpic.twitter.com/onXwWpsRba	28 9 9 34 34	Retweet 9 Retweeted 9		Like 34 Liked 34	/carlquintanilla/status/1060867327196061696
@WallStJesus @WallStJesus @WallStJesus @WallStJesus @WallStJesus	JE$US‏ @WallStJesus	8 Nov 2018			37 million share block just blew off in that piece of garbage $GE	7 15 15 41 41	Retweet 15 Retweeted 15		Like 41 Liked 41	/WallStJesus/status/1060649312827400192
@StockTwits @StockTwits @StockTwits @StockTwits @StockTwits	StockTwits‏Verified account @StockTwits	8 Nov 2018			Here are 10 of the worst-performing stocks of 2018: $GE -47% $WYNN -40% $WB -40% $FCX -36% $SINA -36% $KBH -34% $LEN -33% $AMAT -31% $AAL -29% $TCEHY -29%https://stocktwits.com/Lach14/message/144479392 …	3 53 53 82 82	Retweet 53 Retweeted 53		Like 82 Liked 82	/StockTwits/status/1060613722455064578
@OddStats @OddStats @OddStats @OddStats @OddStats	OddStats‏ @OddStats	7 Nov 2018			General Electric $GE had its lowest close today since the week the stock market bottomed in March 2009. WHAT DOES THIS MEAN? It means I've run out of cool stats for the day.	11 8 8 147 147	Retweet 8 Retweeted 8		Like 147 Liked 147	/OddStats/status/1060369386802827264
@charliebilello @charliebilello @charliebilello @charliebilello @charliebilello	Charlie Bilello‏Verified account @charliebilello	5 Nov 2018			Total Returns over the last 20 years... S&P 500: +246% General Electric: -44% $SPY $GE pic.twitter.com/169mBNSuRO	12 48 48 111 111	Retweet 48 Retweeted 48		Like 111 Liked 111	/charliebilello/status/1059662297122197504
@charliebilello @charliebilello @charliebilello @charliebilello @charliebilello	Charlie Bilello‏Verified account @charliebilello	5 Nov 2018			General Electric closes at a 9-year low, relative strength vs. S&P 500 at an all-time low. $GE pic.twitter.com/JoJClxGhRm	1 11 11 38 38	Retweet 11 Retweeted 11		Like 38 Liked 38	/charliebilello/status/1059661942527311873
@pierpont_morgan @pierpont_morgan @pierpont_morgan @pierpont_morgan @pierpont_morgan	J Pierpont Morgan‏ @pierpont_morgan	2 Nov 2018			$GE might owe IRS approx $6 billion, which could force an equity offering the new CEO said was unnecessary a few days ago.	13 56 56 84 84	Retweet 56 Retweeted 56		Like 84 Liked 84	/pierpont_morgan/status/1058348807585435648
@BagholderQuotes @BagholderQuotes @BagholderQuotes @BagholderQuotes @BagholderQuotes	Bag Holder‏ @BagholderQuotes	1 Nov 2018			“ $SPY $GE and $AAPL will crush stupid shorts tomorrow. Bend over little men.”	3 3 3 26 26	Retweet 3 Retweeted 3		Like 26 Liked 26	/BagholderQuotes/status/1058199740301533190
@WallStCritic @WallStCritic @WallStCritic @WallStCritic @WallStCritic	Michael King, $TSLAQ Chairman‏ @WallStCritic	31 Oct 2018			All is not well at $GE Capital (obviously). $10.5b in tangible common equity made $59m in earnings last quarter, $40m of which are from discontinued operations. (Thread) pic.twitter.com/UvzyPAivoF	1 2 2 13 13	Retweet 2 Retweeted 2		Like 13 Liked 13	/WallStCritic/status/1057676867363205120
@Reuters @Reuters @Reuters @Reuters @Reuters	Reuters Top News‏Verified account @Reuters	31 Oct 2018			On @Breakingviews: $GE shareholders received a 90 percent dividend cut and a big writedown on energy assets alongside quarterly results https://reut.rs/2Q4lIBP	6 15 15 20 20	Retweet 15 Retweeted 15		Like 20 Liked 20	/Reuters/status/1057537413147435009
@Reuters @Reuters @Reuters @Reuters @Reuters	Reuters Top News‏Verified account @Reuters	30 Oct 2018			On @Breakingviews: $GE shareholders have pegged their hopes on new CEO Lawrence Culp as the business hemorrhages cash https://reut.rs/2DcxoQ3	5 13 13 26 26	Retweet 13 Retweeted 13		Like 26 Liked 26	/Reuters/status/1057522075152326656
@Reuters @Reuters @Reuters @Reuters @Reuters	Reuters Top News‏Verified account @Reuters	30 Oct 2018			On @Breakingviews: GE shareholders have pegged a lot of hopes on new CEO Lawrence Culp. But along with quarterly results, they got a huge dividend cut and $22 billion writedown of $GE's power assets https://reut.rs/2Q8VfDk	10 9 9 22 22	Retweet 9 Retweeted 9		Like 22 Liked 22	/Reuters/status/1057464183258865664
@tmcmill81 @tmcmill81 @tmcmill81 @tmcmill81 @tmcmill81	TDM‏ @tmcmill81	30 Oct 2018			Looked at $GE, decided I had no idea what the hell I was looking at, hard pass.	4 4 4 51 51	Retweet 4 Retweeted 4		Like 51 Liked 51	/tmcmill81/status/1057379600228106240
@TSOH_Investing @TSOH_Investing @TSOH_Investing @TSOH_Investing @TSOH_Investing	Science of Hitting‏ @TSOH_Investing	30 Oct 2018			After spending some time with the $GE balance sheet this morning, it's a real joy to be looking at $FB :)	2 2 29 29	Retweet 2 Retweeted 2		Like 29 Liked 29	/TSOH_Investing/status/1057365670759940096
@CGasparino @CGasparino @CGasparino @CGasparino @CGasparino	Charles Gasparino‏Verified account @CGasparino	30 Oct 2018			Former @generalelectric execs are bracing for a radical transformation of the $GE under new CEO Larry Culp including a break up of the company, possible sale of three major units to private equity more NOW @FoxBusiness @LizClaman	8 10 10 36 36	Retweet 10 Retweeted 10		Like 36 Liked 36	/CGasparino/status/1057354838122643457
@eWhispers @eWhispers @eWhispers @eWhispers @eWhispers	Earnings Whispers‏ @eWhispers	30 Oct 2018	#earnings		Bigger-than-usual #earnings moves today from $ESIO $VCYT $HSII $ACCO $VNTR $UAA $AMKR $INST $VMC $FLIR $AKAM $AMED $GE $SHOO $AGN $ST $BKI $EXP http://eps.sh/r pic.twitter.com/46ASSQe20C	13 13 23 23	Retweet 13 Retweeted 13		Like 23 Liked 23	/eWhispers/status/1057349583183986689
@BuySideTrade @BuySideTrade @BuySideTrade @BuySideTrade @BuySideTrade	BuySideTrade‏ @BuySideTrade	30 Oct 2018			A few of the larger (not all) DARK POOLS prints/trades for Tuesday October 30th...... $GE - Very large 3 million share print/trade at $10.30 $IBM - 1.2 million share print/trade at $117.06 $PG - 1.1 million at $89.13 $TJX 1.4 million at $108.85pic.twitter.com/aMZQDqu3lP	1 17 17 26 26	Retweet 17 Retweeted 17		Like 26 Liked 26	/BuySideTrade/status/1057333604597014528
@SJosephBurns @SJosephBurns @SJosephBurns @SJosephBurns @SJosephBurns	Steve Burns‏ @SJosephBurns	30 Oct 2018			$GE falls to five year lows and under $10 a share.	4 8 8 31 31	Retweet 8 Retweeted 8		Like 31 Liked 31	/SJosephBurns/status/1057325647339683840
@jus10castelli @jus10castelli @jus10castelli @jus10castelli @jus10castelli	Justin Castelli‏ @jus10castelli	30 Oct 2018			What's the point of a $.01 dividend? Appearance? Ability to say a dividend has been paid for "x" consecutive years? Why not just cut it totally and use it to reinvent and grow? $GE	12 1 1 33 33	Retweet 1 Retweeted 1		Like 33 Liked 33	/jus10castelli/status/1057309008841846784
@jonnajarian @jonnajarian @jonnajarian @jonnajarian @jonnajarian	Jon Najarian‏Verified account @jonnajarian	30 Oct 2018			MASSIVE $GE put buys into the debacle du jour @petenajarian @jonnajarian @HalftimeReportpic.twitter.com/HKgeKV2Ulk	4 5 5 15 15	Retweet 5 Retweeted 5		Like 15 Liked 15	/jonnajarian/status/1057305507868934144
@SlopeOfHope @SlopeOfHope @SlopeOfHope @SlopeOfHope @SlopeOfHope	𝕊𝕝𝕠𝕡𝕖 𝕠𝕗 ℍ𝕠𝕡𝕖‏ @SlopeOfHope	30 Oct 2018			It is breathtaking to me that the geniuses at @generalelectric have paid out BILLIONS OF DOLLARS IN COMPENSATION to their executive team and the stock is UNCHANGED from 23 years ago. Nice work if you can get it. $GE pic.twitter.com/yn6s4AWojZ	6 9 9 23 23	Retweet 9 Retweeted 9		Like 23 Liked 23	/SlopeOfHope/status/1057303356169801728
@SheepleAnalytic @SheepleAnalytic @SheepleAnalytic @SheepleAnalytic @SheepleAnalytic	SheepleAnalytics‏ @SheepleAnalytic	30 Oct 2018			$GE $10.10s The last time $GE crossed $10.20 to the downside was February 19, 2009, the day after filing the 2008 10-K. Immelt would decline his bonus and 8 days later $GE would cut its dividend for the first time since the Great Depression. @zerohedge	2 3 3 10 10	Retweet 3 Retweeted 3		Like 10 Liked 10	/SheepleAnalytic/status/1057293770411163648
@StockTwits @StockTwits @StockTwits @StockTwits @StockTwits	StockTwits‏Verified account @StockTwits	30 Oct 2018			General Electric $GE is down 65% over the last three years. It's hitting 52-week lows today after slashing its dividend to a single penny. https://stocktwits.com/symbol/GE pic.twitter.com/ujWZIMk3qc	5 26 26 27 27	Retweet 26 Retweeted 26		Like 27 Liked 27	/StockTwits/status/1057292229075759106
@jimcramer @jimcramer @jimcramer @jimcramer @jimcramer	Jim Cramer‏Verified account @jimcramer	30 Oct 2018			$GE--doing well --as it should. Culp is the real deal..	15 6 6 47 47	Retweet 6 Retweeted 6		Like 47 Liked 47	/jimcramer/status/1057268644462379008
@eWhispers @eWhispers @eWhispers @eWhispers @eWhispers	Earnings Whispers‏ @eWhispers	29 Oct 2018	#earnings		#earnings before the open tomorrow $GE $MA $UAA $BP $KO $PFE $LL $SNE $KEM $CMI $BHGE $AGN $FCAU $AET $INCY $AMT $ARNC $HCA $I $TPR $IPGP $HUN $CTSH $ESV $ARRY $VMC $AOS $HMC $FLIR $MSM $VSH $WCG $GPN $FUN $KBR $CVLT $RGS $PES $EAT $IRMD $LYB $MAS http://eps.sh/cal pic.twitter.com/Y9iJ777RtM	2 35 35 47 47	Retweet 35 Retweeted 35		Like 47 Liked 47	/eWhispers/status/1056964848007999490
@eWhispers @eWhispers @eWhispers @eWhispers @eWhispers	Earnings Whispers‏ @eWhispers	27 Oct 2018	#earnings		#earnings for the week $FB $AAPL $BABA $GE $IQ $MA $BIDU $EBAY $CHK $XOM $EA $TEVA $GM $UAA $TNDM $BP $SPOT $ON $FDC $ADP $CVX $KO $AMRN $SBUX $X $ABBV $PFE $FIT $PAYC $YNDX $OLED $ABMD $WTW $ANET $WLL $LL $FEYE $DDD $RIG $SNE $KEM $NWL $STX $BAH $FTNT http://eps.sh/cal pic.twitter.com/ux7xX0bCU3	350 271 271 366 366	Retweet 271 Retweeted 271		Like 366 Liked 366	/eWhispers/status/1056163287992274945
@chriswmayer @chriswmayer @chriswmayer @chriswmayer @chriswmayer	Chris Mayer‏ @chriswmayer	22 Oct 2018			Latest Graham and Doddsville letter... Includes an interview with Scott Miller @GreenhavenRoad and Steve Tusa on $GE's unraveling... https://www8.gsb.columbia.edu/valueinvesting/sites/valueinvesting/files/Graham%20%26%20Doddsville_Issue%2034_v22.pdf …	14 14 48 48	Retweet 14 Retweeted 14		Like 48 Liked 48	/chriswmayer/status/1054464350549954560
@SJosephBurns @SJosephBurns @SJosephBurns @SJosephBurns @SJosephBurns	Steve Burns‏ @SJosephBurns	21 Oct 2018			Big earnings week: $AMD $AMZN $MSFT $GE $SNAP $TWTR $GOOGL $T $INTC $BA $CAT $V $HAL $SHOP $F $MCD $LMT $HAS $CELG $VZ $AAL $UPS $MMM $NOK $KMB $LAGN $CMG $PETS $FCX $CY $GRUB $GILD $WDC $BIIB $PII $STM $RTN $NOW $AMTD $SALT $TXN $UTX via @eWhispers http://eps.sh/cal pic.twitter.com/NHgwOkeH4s	4 22 22 46 46	Retweet 22 Retweeted 22		Like 46 Liked 46	/SJosephBurns/status/1054114139185012736
@HFTAlert @HFTAlert @HFTAlert @HFTAlert @HFTAlert	HFTAlert‏ @HFTAlert	19 Oct 2018			For those intrepid $GE bottom fishers (like me) we are NOT seeing the action on the Accumulators we need to see. They continue to sell into the rises. Both Accumulators were extended down at the close yesterday which is a short term reversal indication as extension is exhaustion pic.twitter.com/0e2VoUpJ3x	1 2 2 10 10	Retweet 2 Retweeted 2		Like 10 Liked 10	/HFTAlert/status/1053288572147515394
@rick_decard @rick_decard @rick_decard @rick_decard @rick_decard	Rick Decard‏ @rick_decard	18 Oct 2018			$GE weekly pic.twitter.com/4TNmbaiJsz	5 5 27 27	Retweet 5 Retweeted 5		Like 27 Liked 27	/rick_decard/status/1052946962453008384
@rick_decard @rick_decard @rick_decard @rick_decard @rick_decard	Rick Decard‏ @rick_decard	18 Oct 2018			$GE daily pic.twitter.com/e1PJzsiopQ	4 4 28 28	Retweet 4 Retweeted 4		Like 28 Liked 28	/rick_decard/status/1052946920086401024
@Ed_Crooks @Ed_Crooks @Ed_Crooks @Ed_Crooks @Ed_Crooks	Ed Crooks‏Verified account @Ed_Crooks	17 Oct 2018			Siemens was heading for a $15bn contract for power equipment in Iraq. Then the US government intervened. Now GE is on course to win much of the business. $GE https://www.ft.com/content/191f62a6-d1a3-11e8-a9f2-7574db66bcd5 … via @financialtimes	4 15 15 11 11	Retweet 15 Retweeted 15		Like 11 Liked 11	/Ed_Crooks/status/1052523312369324032
@CBOE @CBOE @CBOE @CBOE @CBOE	Cboe‏Verified account @CBOE	15 Oct 2018			$VIX calls. Earnings: $GE, $NFLX, $IBM, $UAL, & $MSFT. Interview with Joel Hawthorne. Host @AngieMiles https://youtu.be/2m3onjm4r6A	1 4 4 9 9	Retweet 4 Retweeted 4		Like 9 Liked 9	/CBOE/status/1051910624555491329
@GregorMacdonald @GregorMacdonald @GregorMacdonald @GregorMacdonald @GregorMacdonald	Gregor Macdonald‏ @GregorMacdonald	15 Oct 2018			12/ The oil industry, like the auto industry, will follow in the footsteps of $GE which, despite all the data, cost curves, and trends being quite available and quite accessible, stubbornly refused to absorb what was coming in global electrification.	5 8 8 23 23	Retweet 8 Retweeted 8		Like 23 Liked 23	/GregorMacdonald/status/1051889216106295296
@BuySideTrade @BuySideTrade @BuySideTrade @BuySideTrade @BuySideTrade	BuySideTrade‏ @BuySideTrade	15 Oct 2018			DARK POOL print/trade so far on Mon Oct 15th ** $GE very large 4 million print/trade at $12.26. I suggest setting support a little above $12 (if it breaks below possible short if you like the set up).... and resistance a little above $12.25 (to go long ONLY if you like chart) pic.twitter.com/ph6QdOff8N	13 13 16 16	Retweet 13 Retweeted 13		Like 16 Liked 16	/BuySideTrade/status/1051873030610317312
@BosBizDon @BosBizDon @BosBizDon @BosBizDon @BosBizDon	Don Seiffert‏ @BosBizDon	15 Oct 2018			IMPORTANT: for the next 5 days anyone can read BBJ stories that are behind the paywall. Good time to catch up on our last few big cover stories, including the one from last week on the $GE HQ in the Seaport, by @BosBizCatherine & @bosbizgregryanhttps://www.bizjournals.com/boston/news/2018/10/09/ges-ceo-change-raises-questions-about-a-smaller.html …	1 6 6 4 4	Retweet 6 Retweeted 6		Like 4 Liked 4	/BosBizDon/status/1051841844143943680
@AlphaEyeCharts @AlphaEyeCharts @AlphaEyeCharts @AlphaEyeCharts @AlphaEyeCharts	Nick Marino‏ @AlphaEyeCharts	10 Oct 2018			Continued Relative Strength today in $GE ICYMI: My Latest Article on @SeeItMarket - Is General Electric Putting in a False Breakdown? $GE $DIAhttps://www.seeitmarket.com/was-that-false-breakdown-general-electric-stock-18498/ …	1 3 3 11 11	Retweet 3 Retweeted 3		Like 11 Liked 11	/AlphaEyeCharts/status/1050059197780566022
@LouisCzerwinski @LouisCzerwinski @LouisCzerwinski @LouisCzerwinski @LouisCzerwinski	Louis J. Czerwinski‏ @LouisCzerwinski	9 Oct 2018	#earnings		A look at the top #earnings releases scheduled this month $AMD $NFLX $FB $COST $AMZN $AAPL $TSLA $STZ $LEN $MSFT $SGH $AYI $SQ $BAC $GE $INTC $JPM $TWTR $CLF $T $IQ $SNX $GOO $C $SNAP $PYPL $BA $IBM $V $ROKU $WBA $F $WFC $CAT $UNH $FAST $LRCX $DALpic.twitter.com/FIih5nL7Kk	1 6 6 8 8	Retweet 6 Retweeted 6		Like 8 Liked 8	/LouisCzerwinski/status/1049656002084143104
@CNBCFastMoney @CNBCFastMoney @CNBCFastMoney @CNBCFastMoney @CNBCFastMoney	CNBC's Fast Money‏Verified account @CNBCFastMoney	8 Oct 2018			Chart Master Carter Worth called the rally in GE back in April. He shares his forecast on where it heads next. $GE pic.twitter.com/EGlC3mTcuz	8 15 15 58 58	Retweet 15 Retweeted 15		Like 58 Liked 58	/CNBCFastMoney/status/1049414647986749440
@CNBCFastMoney @CNBCFastMoney @CNBCFastMoney @CNBCFastMoney @CNBCFastMoney	CNBC's Fast Money‏Verified account @CNBCFastMoney	8 Oct 2018			GE has made an electric comeback with big gains since the beginning of October. $GE pic.twitter.com/Z3NoobJEML	3 2 2 23 23	Retweet 2 Retweeted 2		Like 23 Liked 23	/CNBCFastMoney/status/1049412429850005516
@TSOH_Investing @TSOH_Investing @TSOH_Investing @TSOH_Investing @TSOH_Investing	Science of Hitting‏ @TSOH_Investing	8 Oct 2018			Man, I'll give Tusa a lot of credit for some of these old $GE notes. Called it like he saw it and has been ahead of the pack (especially on Power IMO).	3 2 2 13 13	Retweet 2 Retweeted 2		Like 13 Liked 13	/TSOH_Investing/status/1049380601630019585
@BuySideTrade @BuySideTrade @BuySideTrade @BuySideTrade @BuySideTrade	BuySideTrade‏ @BuySideTrade	8 Oct 2018			DARK POOLS Prints/trades for Monday October 8th $SPY - per Stefanie, key dark pool levels to watch $287.45 , $284.64 & $283.26 $GE 1.9 million print/trade at $13.40 $EWZ two large prints/trades over 1.5 million at $39.15 $VZ 500k at $55 (not they pay out dividends tomorrow)	1 10 10 13 13	Retweet 10 Retweeted 10		Like 13 Liked 13	/BuySideTrade/status/1049364178207744000
@Street_Insider @Street_Insider @Street_Insider @Street_Insider @Street_Insider	Streetinsider.com‏ @Street_Insider	8 Oct 2018			$GE gets third upgrade since CEO change last week (via SI Premium) pic.twitter.com/xLXC78Q6Qf	11 11 7 7	Retweet 11 Retweeted 11		Like 7 Liked 7	/Street_Insider/status/1049260059186880512
@JRReed @JRReed @JRReed @JRReed @JRReed	J.R. Reed‏ @JRReed	5 Oct 2018			With Larry Culp tapped to take the helm, industrial giant General Electric just posted its best weekly performance since March 2009. And, if $GE rises more than 50% over the next 4 years, Culp will score a major payday: $47M. @CNBC With @thesheetztweetz:https://goo.gl/9UA7b5	9 9 15 15	Retweet 9 Retweeted 9		Like 15 Liked 15	/JRReed/status/1048349615265726464
@SilviaAscarelli @SilviaAscarelli @SilviaAscarelli @SilviaAscarelli @SilviaAscarelli	Silvia Ascarelli‏Verified account @SilviaAscarelli	4 Oct 2018			"It’s like a coach being fired after one season, for losing with bad players signed and drafted by a previous regime," write @TomiKilgore and @retheauditors --> Ousted CEO John Flannery pays the price for taking out GE’s trash (built up by others) https://on.mktw.net/2RjmHyS $GE	2 2 2 5 5	Retweet 2 Retweeted 2		Like 5 Liked 5	/SilviaAscarelli/status/1047902396641366017
@BuySideTrade @BuySideTrade @BuySideTrade @BuySideTrade @BuySideTrade	BuySideTrade‏ @BuySideTrade	4 Oct 2018			Thursday DARK POOL Prints/Trades $FCX 1 million print/trade at $13.45 $WFC 1.1 million at $53.12 $QQQ heavy prints coming in at $186.01 $GE 4 million at $12.52 Key $SPY level to watch into the close is $289.82 If you're tracking these, set price alerts at support & resistancepic.twitter.com/0brwzHzpTB	13 13 19 19	Retweet 13 Retweeted 13		Like 19 Liked 19	/BuySideTrade/status/1047892988599439362
@CNBCFastMoney @CNBCFastMoney @CNBCFastMoney @CNBCFastMoney @CNBCFastMoney	CNBC's Fast Money‏Verified account @CNBCFastMoney	3 Oct 2018			Will former GE executive @bobnardelli take the Tesla chairman job? Here's the answer. $GE $TSLApic.twitter.com/QQcFyX5yEg	16 9 9 34 34	Retweet 9 Retweeted 9		Like 34 Liked 34	/CNBCFastMoney/status/1047601390124711936
@eWhispers @eWhispers @eWhispers @eWhispers @eWhispers	Earnings Whispers‏ @eWhispers	3 Oct 2018	#earnings		A look at the top #earnings releases scheduled this month $AMD $NFLX $FB $COST $AMZN $AAPL $TSLA $STZ $LEN $MSFT $SGH $AYI $SQ $BAC $GE $INTC $JPM $TWTR $CLF $T $IQ $SNX $GOO $C $SNAP $PYPL $BA $IBM $V $ROKU $WBA $F $WFC $CAT $UNH $FAST $LRCX $DAL http://eps.sh/cal pic.twitter.com/0WelLK4CZo	13 172 172 267 267	Retweet 172 Retweeted 172		Like 267 Liked 267	/eWhispers/status/1047548723910389760
@UPBOptionMil @UPBOptionMil @UPBOptionMil @UPBOptionMil @UPBOptionMil	UPBOptionMil‏ @UPBOptionMil	2 Oct 2018			Some of todays most active stock options 10.2.18 $PBR $AAPL $FTV $VALE $GE $INTC $AMD $CZRpic.twitter.com/Qc6NhwJ01V	11 11 18 18	Retweet 11 Retweeted 11		Like 18 Liked 18	/UPBOptionMil/status/1047222265794969600
@MorganLBrennan @MorganLBrennan @MorganLBrennan @MorganLBrennan @MorganLBrennan	Morgan Brennan‏Verified account @MorganLBrennan	2 Oct 2018			S&P REVISES GENERAL ELECTRIC TO RATING 'BBB+' FROM 'A' S&P REVISES GENERAL ELECTRIC OUTLOOK TO 'STABLE' FROM CREDIT WATCH 'NEGATIVE $GE	6 6 13 13	Retweet 6 Retweeted 6		Like 13 Liked 13	/MorganLBrennan/status/1047173047860514817
@StockTwits @StockTwits @StockTwits @StockTwits @StockTwits	StockTwits‏Verified account @StockTwits	2 Oct 2018			What's the biggest story of 2018? • $GE's crash • Bitcoin's downfall • Pot stock mania $TLRY, $CGC, etc • $AAPL $1 trillion • $AMZN $1 trillion • The Nasdaq-100 $QQQ up 19% YTDhttps://mailchi.mp/stocktwits/watching-tesla-stock-like …	5 18 18 46 46	Retweet 18 Retweeted 18		Like 46 Liked 46	/StockTwits/status/1047123600556380161
@CNBCnow @CNBCnow @CNBCnow @CNBCnow @CNBCnow	CNBC Now‏Verified account @CNBCnow	2 Oct 2018			BREAKING: Moody's puts GE and GE Capital ratings under review for potential downgrade; $GE shares tumble to session low https://cnb.cx/2OAYINv pic.twitter.com/mIyPBIf0h8	5 43 43 49 49	Retweet 43 Retweeted 43		Like 49 Liked 49	/CNBCnow/status/1047123088444411904
@uraniuminsider @uraniuminsider @uraniuminsider @uraniuminsider @uraniuminsider	Uranium Insider‏ @uraniuminsider	1 Oct 2018	#Uranium		Follower count is growing fast! Either I’m doing something right, or sentiment for #Uranium investing is growing rapidly Sector fundamentals continue to improve, and the tide is rising rapidly. Take your losses on $GE for God’s sake and join us! $WSTRF $LMRXF $URA $UUUUpic.twitter.com/oKPqXlB6qk	1 3 3 16 16	Retweet 3 Retweeted 3		Like 16 Liked 16	/uraniuminsider/status/1046971123081068546
@stratandbiz @stratandbiz @stratandbiz @stratandbiz @stratandbiz	strategy+business‏ @stratandbiz	1 Oct 2018			Growth lessons from the new CEO of $GE: A look back at what lead to the success of his former company Danaher. http://bit.ly/2zLr9jp	1 8 8 21 21	Retweet 8 Retweeted 8		Like 21 Liked 21	/stratandbiz/status/1046954496113303552
@Reuters @Reuters @Reuters @Reuters @Reuters	Reuters Top News‏Verified account @Reuters	1 Oct 2018			General Electric replaces Chief Executive Officer John Flannery in a surprise move, shares soar https://reut.rs/2NeTsKk via @ReutersTV $GE pic.twitter.com/rm0sZOcGUL	5 25 25 45 45	Retweet 25 Retweeted 25		Like 45 Liked 45	/Reuters/status/1046953415291617282
@StockTwits @StockTwits @StockTwits @StockTwits @StockTwits	StockTwits‏Verified account @StockTwits	1 Oct 2018			Over the last year, Snapchat $SNAP is down 43%. GE $GE is down 50%. If you had to invest in one to make a comeback over the next 10 years, who you got? https://stocktwits.com/StockTwits/message/139557031 …	62 17 17 64 64	Retweet 17 Retweeted 17		Like 64 Liked 64	/StockTwits/status/1046883865724358656
@TradingNation @TradingNation @TradingNation @TradingNation @TradingNation	Trading Nation‏Verified account @TradingNation	1 Oct 2018			GE's CEO shake-up sent the stock soaring today — three experts weigh in on what's next for $GE. https://www.cnbc.com/2018/10/01/trading-nation-mover.html …pic.twitter.com/0vnTjmBTEo	1 11 11 20 20	Retweet 11 Retweeted 11		Like 20 Liked 20	/TradingNation/status/1046877118565634048
@CNBCFastMoney @CNBCFastMoney @CNBCFastMoney @CNBCFastMoney @CNBCFastMoney	CNBC's Fast Money‏Verified account @CNBCFastMoney	1 Oct 2018			Is GE a value trade or value trap? @karenfinerman makes the call. $GE pic.twitter.com/Im4ao1kCSu	14 10 10 31 31	Retweet 10 Retweeted 10		Like 31 Liked 31	/CNBCFastMoney/status/1046876649759920129
@SevenPointsCap @SevenPointsCap @SevenPointsCap @SevenPointsCap @SevenPointsCap	Seven Points Capital‏ @SevenPointsCap	1 Oct 2018			Trader Takeaways 10.1.18 by @kris23joshi. Focus on $SPY, $GE, $OGEN, $TLRY, $IGC and $NBEV.http://youtu.be/bs-28eNiP38?a	4 4 15 15	Retweet 4 Retweeted 4		Like 15 Liked 15	/SevenPointsCap/status/1046866066729852928
@Reuters @Reuters @Reuters @Reuters @Reuters	Reuters Top News‏Verified account @Reuters	1 Oct 2018			General Electric replaces CEO with outsider, shares soar https://reut.rs/2NeTsKk via @ReutersTV $GE pic.twitter.com/vyEvtJm6vC	2 16 16 20 20	Retweet 16 Retweeted 16		Like 20 Liked 20	/Reuters/status/1046811984749121536
@BuySideTrade @BuySideTrade @BuySideTrade @BuySideTrade @BuySideTrade @BuySideTrade	BuySideTrade‏ @BuySideTrade BuySideTrade @BuySideTrade	1 Oct 2018			WELL-WELL ... Woke up Monday to see $GE stock is soaring up 8% as GE named a new CEO this morning. Looks like this late large 6 million print/trade made a lot of money !!!! https://twitter.com/BuySideTrade/status/1046067657508876288 … LATE Friday DARK POOL print/trade $ATUS 2 million print/trade at $18.00 $QCOM 896K at $72.05 …	2 11 11 20 20	Retweet 11 Retweeted 11		Like 20 Liked 20	/BuySideTrade/status/1046721385299677184
@BerkeleyJr @BerkeleyJr @BerkeleyJr @BerkeleyJr @BerkeleyJr	Berkeley Lovelace Jr‏Verified account @BerkeleyJr	30 Sep 2018			NEW: I recently spoke with Kieran Murphy, the dealmaking CEO of GE Healthcare, on spinning out the health unit apart from General Electric $GE by the end of 2019 https://www.cnbc.com/2018/09/29/meet-kieran-murphy-ge-healthcares-straight-talking-dealmaking-ceo.html …	27 27 39 39	Retweet 27 Retweeted 27		Like 39 Liked 39	/BerkeleyJr/status/1046386731837280256
@charliebilello @charliebilello @charliebilello @charliebilello @charliebilello	Charlie Bilello‏Verified account @charliebilello	25 Sep 2018			In September 2000, General Electric was the largest company in the world w/ a market cap of $575 billion. Today its market cap dropped below $100 billion, a decline of 83%. $GE pic.twitter.com/NrElwSjBsY	16 122 122 208 208	Retweet 122 Retweeted 122		Like 208 Liked 208	/charliebilello/status/1044651636545720320
@RampCapitalLLC @RampCapitalLLC @RampCapitalLLC @RampCapitalLLC @RampCapitalLLC	Ramp Capital ♿️‏ @RampCapitalLLC	25 Sep 2018			$GE -13% in 5 days. $STUDY	11 3 3 38 38	Retweet 3 Retweeted 3		Like 38 Liked 38	/RampCapitalLLC/status/1044644553804972032
@RampCapitalLLC @RampCapitalLLC @RampCapitalLLC @RampCapitalLLC @RampCapitalLLC	Ramp Capital ♿️‏ @RampCapitalLLC	25 Sep 2018			If you liked $GE when its market cap was $600B you should LOVE it now that it's $100B	19 15 15 223 223	Retweet 15 Retweeted 15		Like 223 Liked 223	/RampCapitalLLC/status/1044642969746329600
@RampCapitalLLC @RampCapitalLLC @RampCapitalLLC @RampCapitalLLC @RampCapitalLLC	Ramp Capital ♿️‏ @RampCapitalLLC	25 Sep 2018			$TLRY should buy $GE	25 38 38 485 485	Retweet 38 Retweeted 38		Like 485 Liked 485	/RampCapitalLLC/status/1044637916939644928
@BuySideTrade @BuySideTrade @BuySideTrade @BuySideTrade @BuySideTrade	BuySideTrade‏ @BuySideTrade	25 Sep 2018			Tuesday's DARK POOL PRINTS/TRADES...... $GE 2.5million print/trade at $11.44 (on top of Mondays 4.4million trade) $DBEU 1.7million at $28.67 $T 750K at $33.96 $FLEX 2.0million at $13.10 $VIPS 1.0million at $6.00 Recommend you set price alerts at support & resistance levels!pic.twitter.com/BhhOlzIdKt	17 17 26 26	Retweet 17 Retweeted 17		Like 26 Liked 26	/BuySideTrade/status/1044629406197719042
@SlopeOfHope @SlopeOfHope @SlopeOfHope @SlopeOfHope @SlopeOfHope	𝕊𝕝𝕠𝕡𝕖 𝕠𝕗 ℍ𝕠𝕡𝕖‏ @SlopeOfHope	25 Sep 2018			General Electric $GE has lost nearly 70% of its value since the year 2000. Its executives pull down millions every year for this disaster. Nice work if you can get it. @generalelectric	1 3 3 14 14	Retweet 3 Retweeted 3		Like 14 Liked 14	/SlopeOfHope/status/1044623106256461825
@StockTwits @StockTwits @StockTwits @StockTwits @StockTwits	StockTwits‏Verified account @StockTwits	25 Sep 2018			This is the horror of $GE. Over the last 20 years, the S&P 500 is up 301%. General Electric is DOWN 22%. That's on a total return basis, too. https://stocktwits.com/charliebilello/message/138550140 …	11 20 20 42 42	Retweet 20 Retweeted 20		Like 42 Liked 42	/StockTwits/status/1044587793987469312
@TSOH_Investing @TSOH_Investing @TSOH_Investing @TSOH_Investing @TSOH_Investing	Science of Hitting‏ @TSOH_Investing	25 Sep 2018			"In 1998, when $GE had reported earnings that were within 2% of its guidance for 20 consecutive quarters, 'Grant's Interest Rate Observer' calculated the odds of that happening in the real world as 1 in 50 billion."	3 7 7 46 46	Retweet 7 Retweeted 7		Like 46 Liked 46	/TSOH_Investing/status/1044559179392995328
@SoberLook @SoberLook @SoberLook @SoberLook @SoberLook	(((The Daily Shot)))‏ @SoberLook	24 Sep 2018			Chart: $GE - pic.twitter.com/gNmItTnLJx	5 9 9 12 12	Retweet 9 Retweeted 9		Like 12 Liked 12	/SoberLook/status/1044431672811425793
@CNBCFastMoney @CNBCFastMoney @CNBCFastMoney @CNBCFastMoney @CNBCFastMoney	CNBC's Fast Money‏Verified account @CNBCFastMoney	24 Sep 2018			It's our mystery chart of the hour! GE just fell to its lowest level in nearly a decade. $GE pic.twitter.com/f29u9d5pZM	3 8 8 24 24	Retweet 8 Retweeted 8		Like 24 Liked 24	/CNBCFastMoney/status/1044346308625137664
@WallStJesus @WallStJesus @WallStJesus @WallStJesus @WallStJesus	JE$US‏ @WallStJesus	24 Sep 2018			ORDER FLOW SENTIMENT IN ACTIVE NAMES: $GE $AAPL $AMD $MU $BAC $NFLX $FB $SNAP $JD $TSLA $MSFT $BABA $AMZN $CMCSA $T $WFC $JPM $TWTR $NVDA $XOM $C $SBUX $RIGpic.twitter.com/L0uVWFZmN9	10 10 12 12	Retweet 10 Retweeted 10		Like 12 Liked 12	/WallStJesus/status/1044323577489752065
@MattEganCNN @MattEganCNN @MattEganCNN @MattEganCNN @MattEganCNN	Matt Egan‏ @MattEganCNN	24 Sep 2018			.@GeneraElectric just closed below $12/share for the first time since July 2009. $GE has now lost one-third of its value this year	1 3 3 7 7	Retweet 3 Retweeted 3		Like 7 Liked 7	/MattEganCNN/status/1044316296328949761
@charliebilello @charliebilello @charliebilello @charliebilello @charliebilello	Charlie Bilello‏Verified account @charliebilello	24 Sep 2018			Total Returns over the last 20 years... S&P 500: +301% General Electric: -22% $SPY $GE pic.twitter.com/ha4bgaOsWT	17 57 57 128 128	Retweet 57 Retweeted 57		Like 128 Liked 128	/charliebilello/status/1044292211989512194
@charliebilello @charliebilello @charliebilello @charliebilello @charliebilello	Charlie Bilello‏Verified account @charliebilello	24 Sep 2018			General Electric hitting a 6-year low, down 62% from its peak in 2016. $GE pic.twitter.com/k7Hl777qH1	12 29 29 56 56	Retweet 29 Retweeted 29		Like 56 Liked 56	/charliebilello/status/1044289137241657348
@RobInTheBlack @RobInTheBlack @RobInTheBlack @RobInTheBlack @RobInTheBlack	Rob Smith‏ @RobInTheBlack	24 Sep 2018	#MondayMotivation		Anybody care to take another shot at calling the bottom in $GE ?? #MondayMotivation	4 2 2 17 17	Retweet 2 Retweeted 2		Like 17 Liked 17	/RobInTheBlack/status/1044249879546138624
@CNBCFastMoney @CNBCFastMoney @CNBCFastMoney @CNBCFastMoney @CNBCFastMoney	CNBC's Fast Money‏Verified account @CNBCFastMoney	24 Sep 2018			$GE... Just saying	30 6 6 41 41	Retweet 6 Retweeted 6		Like 41 Liked 41	/CNBCFastMoney/status/1044240178540294145
@allstarcharts @allstarcharts @allstarcharts @allstarcharts @allstarcharts	J.C. Parets‏ @allstarcharts	21 Sep 2018			9-year closing lows for $GE (not an uptrend)	2 2 14 14	Retweet 2 Retweeted 2		Like 14 Liked 14	/allstarcharts/status/1043240153790074881
@RevShark @RevShark @RevShark @RevShark @RevShark	James DePorre‏ @RevShark	21 Sep 2018			I have a hard time appreciating the logic that fast moving cannabis stocks are too risky to trade but its safe to own crappy acting stocks like $TWTR, $CPB and $GE. @DougKass @realmoney	3 2 2 14 14	Retweet 2 Retweeted 2		Like 14 Liked 14	/RevShark/status/1043210032240910336
@Pennystock__ @Pennystock__ @Pennystock__ @Pennystock__ @Pennystock__	Pennystock Picks‏ @Pennystock__	9 Sep 2018	#MarijuanaStock,vapehouse,vapegirl,vapegirls,vaping,potstock,weedstock,vape,vapememe,VapePen	#vapehouse	$VAPE #MarijuanaStock is heating up. Adding tomorrow $vate $sipc $grnh $edxc $canb $vape $adtm $bioaq $appl $msft $rbiz $edxc $trtc $amfe $canb $hemp $mjna $aapl $nflx $ge #vapehouse #vapegirl #vapegirls #vaping #potstock #weedstock #vape #vapememe #VapePenpic.twitter.com/2VwBpbugAh	4 4 13 13	Retweet 4 Retweeted 4		Like 13 Liked 13	/Pennystock__/status/1038780076924358656
@Stock_Billions_ @Stock_Billions_ @Stock_Billions_ @Stock_Billions_ @Stock_Billions_	Wallstreet Pennystocks‏ @Stock_Billions_	26 Aug 2018	#SiliconValley		#SiliconValley based $ARYC on watch for Press Release Monday $AMD $AMAT $MU $AAPL $GE $BAC $NVDA $BABA $F $FB $SNAP $T $INTC $PBR $PFE $CSCO $JD $TSLA $VALE $FCX $JWN $WMT $TEVA $MSFT $VZ $ITUB $TWTR $ZOES $QCOM $GILD $CGC $IQ $WFC $NFLX $M $KR $HPE $MRO $MRVL $ORCL $CMCSA $DEpic.twitter.com/RnhEVejjBP	1 2 2 10 10	Retweet 2 Retweeted 2		Like 10 Liked 10	/Stock_Billions_/status/1033709290677198849
@TheStreet @TheStreet @TheStreet @TheStreet @TheStreet	TheStreet‏Verified account @TheStreet	23 Aug 2018			$GE shares fell 0.16%. $MMM slipped 0.3%. $UTX tumbled 0.5%. $CAT shares were down 1.7%. $BA traded down 0.64%. https://buff.ly/2w4WsTQ	1 6 6 10 10	Retweet 6 Retweeted 6		Like 10 Liked 10	/TheStreet/status/1032678637210923008
@TraderLion_ @TraderLion_ @TraderLion_ @TraderLion_ @TraderLion_	TraderLion‏ @TraderLion_	22 Aug 2018			Notable Block Trades Summary by Michael @TraderLionChat $QCOM $KO $LOW $TWTR $GE $WFC $LI $LQD $XLF $GLD $EFA $XBI $XLP $BND $EEM $SPY Block trades are pre-cursors to directional moves. pic.twitter.com/gy2uFOrXbf	3 3 9 9	Retweet 3 Retweeted 3		Like 9 Liked 9	/TraderLion_/status/1032409537431498752
@WallStJesus @WallStJesus @WallStJesus @WallStJesus @WallStJesus	JE$US‏ @WallStJesus	22 Aug 2018			ORDER FLOW SENTIMENT IN TODAY'S MOST ACTIVE: $TSLA $QCOM $BABA $AAPL $NFLX $MU $NVDA $GE $AMD $AMZN $TWTR $BAC $C $LOW $EA $WMT $MSFT $ROKU $HD $TEVA $MOMO $GMEpic.twitter.com/BsfQG2ijag	2 2 7 7	Retweet 2 Retweeted 2		Like 7 Liked 7	/WallStJesus/status/1032310592508506112
@sub_penny @sub_penny @sub_penny @sub_penny @sub_penny	PennyStocks on Watch‏ @sub_penny	18 Aug 2018			Watch for $ARYC massive breakout this week @arrayit $AMD $AMAT $MU $AAPL $GE $BAC $NVDA $BABA $F $FB $SNAP $T $INTC $PBR $PFE $CSCO $JD $TSLA $VALE $FCX $JWN $WMT $TEVA $MSFT $VZ $ITUB $TWTR $ZOES $QCOM $GILD $CGC $WFC $NFLX $M $KR $HPE $MRO $MRVL $ORCL $CMCSA $DE $CTL $Cpic.twitter.com/C8SGniiI6I	1 1 11 11	Retweet 1 Retweeted 1		Like 11 Liked 11	/sub_penny/status/1031029228635009027
@stevenplace @stevenplace @stevenplace @stevenplace @stevenplace	Steve Place‏ @stevenplace	17 Aug 2018			$GE will rally when the Browns win a game	3 1 1 11 11	Retweet 1 Retweeted 1		Like 11 Liked 11	/stevenplace/status/1030594021234810880
@Sarge986 @Sarge986 @Sarge986 @Sarge986 @Sarge986	Stephen Guilfoyle‏ @Sarge986	17 Aug 2018			General Electric's Stock Isn't Cheap Enough Despite Being Near Record Lows $GE https://www.thestreet.com/investing/ge-theres-no-easy-money-to-be-made-in-seemingly-cheap-stock-14686411 … via @TheStreet	4 4 6 6	Retweet 4 Retweeted 4		Like 6 Liked 6	/Sarge986/status/1030453845762162694
@retheauditors @retheauditors @retheauditors @retheauditors @retheauditors	Francine McKenna‏Verified account @retheauditors	16 Aug 2018			New accounting rule aims to solve problem highlighted by GE’s multi-billion-dollar insurance loss https://www.marketwatch.com/story/new-accounting-rule-aims-to-solve-problem-highlighted-by-ges-multi-billion-dollar-insurance-loss-2018-08-16 … $ge	1 6 6 3 3	Retweet 6 Retweeted 6		Like 3 Liked 3	/retheauditors/status/1030242309949083649
@StockCats @StockCats @StockCats @StockCats @StockCats	StockCats‏ @StockCats	15 Aug 2018			52-week low FANG stocks $F $AMBA $NTES $GE	6 6 6 75 75	Retweet 6 Retweeted 6		Like 75 Liked 75	/StockCats/status/1029817941125201920
@AlexisTVNews @AlexisTVNews @AlexisTVNews @AlexisTVNews @AlexisTVNews	Alexis Christoforous‏ @AlexisTVNews	15 Aug 2018			Tough day for $GE. Stock breaks below $12 for first time since 2009 on worries about its turnaround plan. @YahooFinancepic.twitter.com/HoBAYvusPH	1 5 5 12 12	Retweet 5 Retweeted 5		Like 12 Liked 12	/AlexisTVNews/status/1029741329193095168
@SlopeOfHope @SlopeOfHope @SlopeOfHope @SlopeOfHope @SlopeOfHope	𝕊𝕝𝕠𝕡𝕖 𝕠𝕗 ℍ𝕠𝕡𝕖‏ @SlopeOfHope	14 Aug 2018			General Electric $GE has lost about two-thirds of its value in two years. Here's what the pay is at the top for that kind of performance. pic.twitter.com/eBZLaVmAE2	10 11 11 27 27	Retweet 11 Retweeted 11		Like 27 Liked 27	/SlopeOfHope/status/1029511883810721793
@alifarhat79 @alifarhat79 @alifarhat79 @alifarhat79 @alifarhat79	alifarhat‏ @alifarhat79	13 Aug 2018			$ge updated chart @StockCats @SJosephBurns @FedPorn @MONETARY_MAYHEM @jedimarkus77 pic.twitter.com/ESqRrGd7PD	3 3 13 13	Retweet 3 Retweeted 3		Like 13 Liked 13	/alifarhat79/status/1029055215725699074
@charliebilello @charliebilello @charliebilello @charliebilello @charliebilello	Charlie Bilello‏Verified account @charliebilello	13 Aug 2018			General Electric hitting a 6-year low, down 60% from its peak in 2016. $GE pic.twitter.com/HC7uqwdDaM	4 50 50 74 74	Retweet 50 Retweeted 50		Like 74 Liked 74	/charliebilello/status/1029037828901167104
@4Awesometweet @4Awesometweet @4Awesometweet @4Awesometweet @4Awesometweet	Reminiscences of an American Capitalist‏ @4Awesometweet	10 Aug 2018			“I lost $150B for every pension fund in the world and all anyone wants to talk about is how Elon Musk is a fraud.” -Jeff Immelt Chief Fraudster, $GE	4 4 32 32	Retweet 4 Retweeted 4		Like 32 Liked 32	/4Awesometweet/status/1028082826724265986
@RTF83 @RTF83 @RTF83 @RTF83 @RTF83 @AlexEastham1	RᴇᴍᴇᴍʙᴇʀɪɴɢTʜᴇFᴜᴛᴜʀᴇ™‏ @RTF83 Alex Eastham @AlexEastham1	10 Aug 2018	#NCCL		Good to see an interim update from #NCCL on the loan with the likely resolution of conversion at 10p, presents a great entry level below 8p ahead of the real newsflow on the deal with $GE @GE_Africahttps://twitter.com/AlexEastham1/status/1027814751018147840 … Market finally woken up again to #NCCL? Long long way to go yet chaps First target 25p	1 12 12 14 14	Retweet 12 Retweeted 12		Like 14 Liked 14	/RTF83/status/1027848041171234816
@SheepleAnalytic @SheepleAnalytic @SheepleAnalytic @SheepleAnalytic @SheepleAnalytic	SheepleAnalytics‏ @SheepleAnalytic	9 Aug 2018			After picking up another 883,000 shares of $GE, their largest holding (by number of shares), the SNB now owns more than 28.7 milllion shares. Their top 110 holdings now generate about a billion dollars worth of dividends. They print money and we ship them our profits.	4 5 5 30 30	Retweet 5 Retweeted 5		Like 30 Liked 30	/SheepleAnalytic/status/1027553372193341440
@1Billion_Dollar @1Billion_Dollar @1Billion_Dollar @1Billion_Dollar @1Billion_Dollar	Due Diligence Investments‏ @1Billion_Dollar	6 Aug 2018	#siliconvalley,stock,trading,share,arrayit,pennystock,pennystocks,biotech,biotechstocks,pinnertestusa,stocktrading,daytrader,pharma,arrays,array,stocks,pinnertest,ARYC,sanfrancisco	#stock	$ARYC #siliconvalley #stock #trading at 6 1/2 pennies per #share @arrayit_corporation #arrayit #pennystock #pennystocks #biotech #biotechstocks #pinnertestusa #stocktrading #daytrader #pharma #arrays #array #stocks #pinnertest @cnbc #ARYC #sanfrancisco $GE $MU $VAPEpic.twitter.com/vHOyPgIYXd	5 5 20 20	Retweet 5 Retweeted 5		Like 20 Liked 20	/1Billion_Dollar/status/1026705418230231040
@_ms_izzy @_ms_izzy @_ms_izzy @_ms_izzy @_ms_izzy	Izzy‏ @_ms_izzy	4 Aug 2018			Holding and will be accumulating, as long as we get a green open Monday. Nice base on weekly, $GE just seems too cheap to ignore imo. I’m long the SEP21 $14 strike pic.twitter.com/WJc4gVh009	2 6 6 34 34	Retweet 6 Retweeted 6		Like 34 Liked 34	/_ms_izzy/status/1025825069921067008
@charliebilello @charliebilello @charliebilello @charliebilello @charliebilello	Charlie Bilello‏Verified account @charliebilello	2 Aug 2018			Transition in largest US market cap company over the past 30 years... $IBM -> $XOM -> $GE -> $MSFT -> $CSCO -> $GE -> $MSFT -> $GE -> $XOM -> $AAPLpic.twitter.com/kJN69wu67u	2 26 26 49 49	Retweet 26 Retweeted 26		Like 49 Liked 49	/charliebilello/status/1025043099494563840
@alphatrends @alphatrends @alphatrends @alphatrends @alphatrends	Brian Shannon, CMT‏Verified account @alphatrends	1 Aug 2018	#IBDPartner		$GE If they don't scare you out, they'll wear you out.. chart via @Marketsmith #IBDPartnerpic.twitter.com/RiPye6STyu	3 7 7 23 23	Retweet 7 Retweeted 7		Like 23 Liked 23	/alphatrends/status/1024703076798611456
@WinnerInStocks @WinnerInStocks @WinnerInStocks @WinnerInStocks @WinnerInStocks	Champion79‏ @WinnerInStocks	30 Jul 2018	#otc,stocks	#stocks	$IMTV PR coming before or after the market closes today. I believe this is a good time to get in. #otc #stocks $KORS $DIRV $IDVV $DRUS $RBIZ $ANDI $COHO $FUSZ $BIEL $ARYC $LIBE $AMFE $NVDA $GLD $EBAY $TWTR $BA $S $TXN $DIS $FB $BIDU $ADBE $AMAT $AVGO $BRCD $FB $GE $STX $CAT	3 3 8 8	Retweet 3 Retweeted 3		Like 8 Liked 8	/WinnerInStocks/status/1024017620339752960
@AlexEastham1 @AlexEastham1 @AlexEastham1 @AlexEastham1 @AlexEastham1	Alex Eastham‏ @AlexEastham1	29 Jul 2018	#NCCL,INFA	#INFA	Genuinely feel #NCCL has a good week coming up. Plenty of news to come on the shareholder loan, tarrif and JDA with $GE. #INFA Interested to see whether the huge buys on Friday were the new directors! Would be bullish. Either way big project with non dilutive funding.	1 9 9 11 11	Retweet 9 Retweeted 9		Like 11 Liked 11	/AlexEastham1/status/1023588634216329217
@Citibanamex @Citibanamex @Citibanamex	Citibanamex‏Verified account @Citibanamex	Apr 15	#YoElijo		#YoElijo cómo ahorrar... y comprar lo que quiera con mi ahorro. Abre tu Cuenta Débito Citibanamex* desde $0 pesos en tu sucursal. *GAT, comisiones, requisitos de contratación y bases de la promoción en: https://bit.ly/2KDyF7m pic.twitter.com/x8xX8N9JrX	15 10 10 94 94	Retweet 10 Retweeted 10		Like 94 Liked 94	/Citibanamex/status/1117946302556295168
@InvResDynamics @InvResDynamics @InvResDynamics @InvResDynamics @InvResDynamics	Dave Kranzler‏ @InvResDynamics	27 Jul 2018			Remember all the idiot financial gurus promoting $GE when it bounced to $14? How's that call lookin'?	1 6 6 5 5	Retweet 6 Retweeted 6		Like 5 Liked 5	/InvResDynamics/status/1022887351658274816
@juliecjd @juliecjd @juliecjd @juliecjd @juliecjd @DaddyRicx	MtChills‏ @juliecjd Rick Davis @DaddyRicx	26 Jul 2018			$BVTK- Bravatek / DarkPulse conglomerate with the best CEO's!! $AMZN $BA $HON $SBUX $MFST $DIS $ADBE $CRUS $ATV $GOOGL $HD $HAL $T $TV $VZ $GE $NEWR $HAS $OKTA $NVDAhttps://twitter.com/DaddyRicx/status/1022487467096723457 … $BVTK MAP Chuck Brooks is BVTK Director. https://twitter.com/AppGuard/status/1022478259102117891 …	7 7 17 17	Retweet 7 Retweeted 7		Like 17 Liked 17	/juliecjd/status/1022489112027131904
@jimcramer @jimcramer @jimcramer @jimcramer @jimcramer @h_persaud	Jim Cramer‏Verified account @jimcramer Harry Persaud @h_persaud	24 Jul 2018			But Tusa from $JPM re-loads with negative comments on $GE balance sheet...... https://twitter.com/h_persaud/status/1021692745356853249 … $GE possible upgrade since premarket is up 3.5%+ @JohnFlannery_GE @CNBC @jimcramer pic.twitter.com/jpQTVA6Sgv	7 4 4 13 13	Retweet 4 Retweeted 4		Like 13 Liked 13	/jimcramer/status/1021708739446026240
@OptionsTL @OptionsTL @OptionsTL @OptionsTL @OptionsTL	TraderLion Options‏ @OptionsTL	23 Jul 2018			Bet on $XLI October 74 calls OI to confirm *tomorrow* Top holdings: $MMM $HON $GE $UNP $UTX $CAT $LMT $UPS $CSX $RTN $FDX $NOC $GDpic.twitter.com/Xyhn85gCf3	3 3 13 13	Retweet 3 Retweeted 3		Like 13 Liked 13	/OptionsTL/status/1021593970172936192
@mTradingMedia @mTradingMedia @mTradingMedia @mTradingMedia @mTradingMedia	mTradingMedia | Dee‏ @mTradingMedia	23 Jul 2018			Massive 7 million share print/trade on $GE at 12.99 ... As the Stock Whisperer mentions, Bullish over 13.20, Bearish under 12.80. If you guys/gals want to know how to find these hidden large institutional trades, I suggest reading Dark Pool Secrets (book) pic.twitter.com/dzUZF6xZdz	9 9 22 22	Retweet 9 Retweeted 9		Like 22 Liked 22	/mTradingMedia/status/1021453042284224512
@rick_decard @rick_decard @rick_decard @rick_decard @rick_decard	Rick Decard‏ @rick_decard	23 Jul 2018	#equivolume		$GE candle volume #equivolumepic.twitter.com/uH1EmIZQN3	5 5 22 22	Retweet 5 Retweeted 5		Like 22 Liked 22	/rick_decard/status/1021394108986871810
@HCPG @HCPG @HCPG @HCPG @HCPG	HCPG‏ @HCPG	22 Jul 2018			$GE wouldn't even think about buying it until it can break that descending 20sma weekly wall of resistance (even then not our cup of tea...) pic.twitter.com/6jLw6jNfK8	2 5 5 16 16	Retweet 5 Retweeted 5		Like 16 Liked 16	/HCPG/status/1021207969948667904
@RTF83 @RTF83 @RTF83 @RTF83 @RTF83 @Butterheart886	RᴇᴍᴇᴍʙᴇʀɪɴɢTʜᴇFᴜᴛᴜʀᴇ™‏ @RTF83 Ben @Butterheart886	22 Jul 2018	#NCCL		This is a very Big Picture chart for #NCCL from @Butterheart886 A JDA with $GE signals the path to £100m+ MktCap which is c35p As Ben suggests 1800MW could be the key to multiples of that c36% held by 2 NEDs & the Chairman @Michael02138973https://twitter.com/Butterheart886/status/1020982354632994817 … A look at the longer term #NCCL chart pic.twitter.com/7W7F4qQLZG	14 14 17 17	Retweet 14 Retweeted 14		Like 17 Liked 17	/RTF83/status/1021105958427201536
@StockTwits @StockTwits @StockTwits @StockTwits @StockTwits	StockTwits‏Verified account @StockTwits	21 Jul 2018			Here are some of the best charts shared on StockTwits this week. If you want to find your next best trade idea, go through these lists. From Friday: https://stocktwits.com/discover/highlights/653/top-technical-analysis-charts-july-20-2018 … From Thursday: https://stocktwits.com/discover/highlights/650/top-technical-analysis-charts-july-19-2018 … $URBN $GE $TGT $MDB	6 6 14 14	Retweet 6 Retweeted 6		Like 14 Liked 14	/StockTwits/status/1020804868578177027
@StockTwits @StockTwits @StockTwits @StockTwits @StockTwits	StockTwits‏Verified account @StockTwits	21 Jul 2018			If you missed General Electric $GE earnings, here's what everyone was saying before and after they reported. https://stocktwits.com/discover/highlights/652/reactions-general-electric-reports-earnings …	1 2 2 6 6	Retweet 2 Retweeted 2		Like 6 Liked 6	/StockTwits/status/1020745225273307136
@csfc67 @csfc67 @csfc67 @csfc67 @csfc67	Sasha‏ @csfc67	20 Jul 2018	#stocks		China's Renewable Energy Growth Isn't as Good as It Seems @themotleyfool #stocks $GE, $BEP, $SEDG, $SPWRhttps://www.fool.com/investing/2018/06/04/chinas-renewable-energy-growth-isnt-as-good-as-it.aspx …	4 4 11 11	Retweet 4 Retweeted 4		Like 11 Liked 11	/csfc67/status/1020513292584751104
@ScottGamm @ScottGamm @ScottGamm @ScottGamm @ScottGamm	Scott Gamm‏Verified account @ScottGamm	20 Jul 2018			$GE stock closed down 4.4 % today @BrianSozzi https://www.thestreet.com/video/general-electric-shares-slump-amid-weakness-in-power-division-14657249 … @TheStreet	3 3 10 10	Retweet 3 Retweeted 3		Like 10 Liked 10	/ScottGamm/status/1020406669359157248
@LaurieInMadison @LaurieInMadison @LaurieInMadison @LaurieInMadison @LaurieInMadison	Laurie‏ @LaurieInMadison	20 Jul 2018			Market Recon: “Cool your jets, gang. If the President can talk down the dollar, that helps us all.” Plus the Sarge plan for $GE. Stephen Guilfoyle @Sarge986.https://realmoney.thestreet.com/articles/07/20/2018/trump-and-fed-and-ge-earnings-market-recon …	2 2 8 8	Retweet 2 Retweeted 2		Like 8 Liked 8	/LaurieInMadison/status/1020350937490231296
@Sarge986 @Sarge986 @Sarge986 @Sarge986 @Sarge986	Stephen Guilfoyle‏ @Sarge986	20 Jul 2018			This is instructional, got a request. Figured more than the one might want help. $GE So far today.. Long the stock at 13.16. Short Dec $12 puts at .48. Short Dec 14 calls at 1.44. My net cost basis in now: 11.44 .. These are my real trades implemented today.	3 3 3 17 17	Retweet 3 Retweeted 3		Like 17 Liked 17	/Sarge986/status/1020320021782974465
@renegadestyle @renegadestyle @renegadestyle @renegadestyle @renegadestyle	john davies‏ @renegadestyle	20 Jul 2018			Absolutely brilliant trading 'plan of attack' from @Sarge986 for @TheStreet of how to move into position with $GE using the options to reduce ACB ('adjusted cost base) and provide a revenue stream. This is gold. Study, learn and implement. Hunt daily. https://www.thestreet.com/investing/is-now-the-time-to-re-enter-general-electric--14657008 …	1 3 3 6 6	Retweet 3 Retweeted 3		Like 6 Liked 6	/renegadestyle/status/1020307252639682560
@WallStreetEasy @WallStreetEasy @WallStreetEasy @WallStreetEasy @WallStreetEasy	Wall Street Easy‏ @WallStreetEasy	16 Jul 2018			Comenzamos la semana con nuestro calendario de reportes. $BAC $NFLX $GS $JNJ $MS $AXP $EBAY $IBM $ETFC $MSFT $DPZ $GE pic.twitter.com/lHz8EFYICZ	3 3 6 6	Retweet 3 Retweeted 3		Like 6 Liked 6	/WallStreetEasy/status/1018832499273863168
@TSOH_Investing @TSOH_Investing @TSOH_Investing @TSOH_Investing @TSOH_Investing	Science of Hitting‏ @TSOH_Investing	2 Jul 2018			The absurdity of analyst price targets is beautifully captured by what we've seen at $GE. As an example, the analyst widely viewed as most prescient on the company's struggles had a $27 price target less than a year ago. With the stock at ~$13 per share, was he correct on $GE?	4 2 2 12 12	Retweet 2 Retweeted 2		Like 12 Liked 12	/TSOH_Investing/status/1013799769049845760
@WallStJesus @WallStJesus @WallStJesus @WallStJesus @WallStJesus	JE$US‏ @WallStJesus	29 Jun 2018			TODAY'S BUY LINES .. $BCS $NSC $ECA $PLAY $CIEN $AMD $MS $BAC $F $STZ $MNK $MGM $JD $GE $DHI $BABA $DNRpic.twitter.com/HRHgbpaa1w	8 8 13 13	Retweet 8 Retweeted 8		Like 13 Liked 13	/WallStJesus/status/1012793423835869185
@TKanstiplios @TKanstiplios @TKanstiplios @TKanstiplios @TKanstiplios	Terri's PennyStocks‏ @TKanstiplios	29 Jun 2018	#siliconvalley,stock,trading,share,arrayit,pennystock,pennystocks,biotech,biotechstocks,pinnertestusa,stocktrading,daytrader,pharma,arrays,array,stocks,pinnertest,ARYC,sanfrancisco	#stock	$ARYC #siliconvalley #stock #trading under 4 pennies per #share @arrayit_corporation #arrayit #pennystock #pennystocks #biotech #biotechstocks #pinnertestusa #stocktrading #daytrader #pharma #arrays #array #stocks #pinnertest @cnbc #ARYC #sanfrancisco $GE $MU $VAPEpic.twitter.com/Tr366HicvT	5 5 17 17	Retweet 5 Retweeted 5		Like 17 Liked 17	/TKanstiplios/status/1012683644844961793
@StockTwits @StockTwits @StockTwits @StockTwits @StockTwits	StockTwits‏Verified account @StockTwits	29 Jun 2018			General Electric $GE is up 8% since being kicked out from the Dow. Walgreens $WBA is down 11% since being added. Deutsche Bank $DB is at all-time lows. And over 1,000 cryptocurrencies have been labeled as a "scam." Read everything herehttps://mailchi.mp/stocktwits.com/amazon-buys-pillpack …	3 24 24 46 46	Retweet 24 Retweeted 24		Like 46 Liked 46	/StockTwits/status/1012650907996127232
@RampCapitalLLC @RampCapitalLLC @RampCapitalLLC @RampCapitalLLC @RampCapitalLLC	Ramp Capital ♿️‏ @RampCapitalLLC	28 Jun 2018			PUT $GE BACK IN THE DOW!!	10 19 19 199 199	Retweet 19 Retweeted 19		Like 199 Liked 199	/RampCapitalLLC/status/1012327154892275712
@GerberKawasaki @GerberKawasaki @GerberKawasaki @GerberKawasaki @GerberKawasaki	Ross Gerber‏Verified account @GerberKawasaki	27 Jun 2018	#Tesla,TeslaModel3	#TeslaModel3	Went through GE numbers today. Sad. The end of a 100 year run. What makes you think ford and GM are immune to GE or Sears fate. Hubris. $f $gm $ge $tsla #Tesla #TeslaModel3	6 9 9 32 32	Retweet 9 Retweeted 9		Like 32 Liked 32	/GerberKawasaki/status/1012173468970782720
@WallStJesus @WallStJesus @WallStJesus @WallStJesus @WallStJesus	JE$US‏ @WallStJesus	27 Jun 2018			TODAY'S BUY LINES .. $AABA $ESRX $FOXA $PBR $S $F $T $JCP $YUMC $JPM $NFLX $PAGS $GE $CMCSA $RF $BABA $WFT $SDRL $BACpic.twitter.com/CIwPug9bKO	9 9 10 10	Retweet 9 Retweeted 9		Like 10 Liked 10	/WallStJesus/status/1012067163899944960
@StockTwits @StockTwits @StockTwits @StockTwits @StockTwits	StockTwits‏Verified account @StockTwits	27 Jun 2018			Our friend @BruniCharting is in the StockTwits HQ right now. He just shared 12 charts you can't miss from Goldman Sachs $GS to General Electric $GE. Press here and scroll down to see them all. https://stocktwits.com/discover/highlights/614/brunicharting-chart-fest …	6 6 22 22	Retweet 6 Retweeted 6		Like 22 Liked 22	/StockTwits/status/1012027492100722692
@realsheepwolf @realsheepwolf @realsheepwolf @realsheepwolf @realsheepwolf	SheepWolf‏ @realsheepwolf	27 Jun 2018	#OPPORTUNITY,WEALTHBUILDER,MILLIONAIREMINDSET	#WEALTHBUILDER	$FUSZ: THE 1% KNOW HOW/WHEN TO SEIZE #OPPORTUNITY #WEALTHBUILDER #MILLIONAIREMINDSET IT'S YOUR TIME $AAPL $SIRI $SBUX $FNMA $AMAT $DCPH $IMTE $AXON $APHQF $CBIS $AMZN $SNAP $TWTR $FB $KTOV $AKER $SENS $WMT $VALE $INTC $CSCO $VZ $F $T $S $C $ABEV $GM $GE $SWN $SHLD $MU $JD $ENDP	4 4 8 8	Retweet 4 Retweeted 4		Like 8 Liked 8	/realsheepwolf/status/1011964870437359616
@StockTwits @StockTwits @StockTwits @StockTwits @StockTwits	StockTwits‏Verified account @StockTwits	26 Jun 2018			General Electric was up 8% today. Over 210 million $GE shares traded, too. https://stocktwits.com/Super1NYC/message/128317509 … A double bottom could be taking place.https://stocktwits.com/FlynancialAnalyst/message/128286902 …	4 15 15 19 19	Retweet 15 Retweeted 15		Like 19 Liked 19	/StockTwits/status/1011813907047112705
@CNBCFastMoney @CNBCFastMoney @CNBCFastMoney @CNBCFastMoney @CNBCFastMoney	CNBC's Fast Money‏Verified account @CNBCFastMoney	26 Jun 2018			.@timseymour plays The Price is Right with $GE. So how much should its stock be worth? pic.twitter.com/owvokPPsam	11 6 6 34 34	Retweet 6 Retweeted 6		Like 34 Liked 34	/CNBCFastMoney/status/1011727884858413056
@CNBCFastMoney @CNBCFastMoney @CNBCFastMoney @CNBCFastMoney @CNBCFastMoney	CNBC's Fast Money‏Verified account @CNBCFastMoney	26 Jun 2018			$GE just had its best day in 3 years as the company released more details about its restructuring plan pic.twitter.com/2a0f1gk7ds	3 7 7 26 26	Retweet 7 Retweeted 7		Like 26 Liked 26	/CNBCFastMoney/status/1011725135479541760
@rick_decard @rick_decard @rick_decard @rick_decard @rick_decard	Rick Decard‏ @rick_decard	26 Jun 2018			$GE twitter activity pic.twitter.com/97x1X8CdE0	2 5 5 27 27	Retweet 5 Retweeted 5		Like 27 Liked 27	/rick_decard/status/1011677011885076481
@lisahopeking @lisahopeking @lisahopeking @lisahopeking @lisahopeking	Hope King‏Verified account @lisahopeking	26 Jun 2018			$GE shrinking, $HOG shifting. Let's give credit where due: These 100+ year-old titans (Edison GE est. 1890; Harley first sale 1903) were innovators of their time. The changes this week are reminder of .what.it.takes. to keep companies alive. Pebble.. lasted about 4 years.pic.twitter.com/c8twldYSyx	2 4 4 11 11	Retweet 4 Retweeted 4		Like 11 Liked 11	/lisahopeking/status/1011663027949588480
@MarketWatch @MarketWatch @MarketWatch @MarketWatch @MarketWatch	MarketWatch‏Verified account @MarketWatch	26 Jun 2018			GE stock is headed for its best rally in 3 years, but the credit outlook is now unanimously negative https://on.mktw.net/2tuJhug $GE pic.twitter.com/KkbQO5RIHv	10 10 11 11	Retweet 10 Retweeted 10		Like 11 Liked 11	/MarketWatch/status/1011649506616725504
@RevShark @RevShark @RevShark @RevShark @RevShark	James DePorre‏ @RevShark	26 Jun 2018			I sure hope that @CNBC does a series of specials on $GE We don't hear nearly enough about a stock that has lost people billions of dollars.	4 7 7 13 13	Retweet 7 Retweeted 7		Like 13 Liked 13	/RevShark/status/1011636243921240064
@ScottGamm @ScottGamm @ScottGamm @ScottGamm @ScottGamm	Scott Gamm‏Verified account @ScottGamm	26 Jun 2018			.@KennyPolcari wouldn't be avoiding GE's stock after this morning's announcements https://www.thestreet.com/video/what-general-electrics-healthcare-spinoff-means-for-its-stock-14634004 … @TheStreet @NYSE $GE	8 8 11 11	Retweet 8 Retweeted 8		Like 11 Liked 11	/ScottGamm/status/1011614595121930240
@carlquintanilla @carlquintanilla @carlquintanilla @carlquintanilla @carlquintanilla	Carl Quintanilla‏Verified account @carlquintanilla	26 Jun 2018			Shares of $GE up 7.4% right now, which would be the biggest gain since April 10, 2015, when it rose 10.8%. (via @peterschack) @CNBCpic.twitter.com/tWsMfw831i	3 5 5 13 13	Retweet 5 Retweeted 5		Like 13 Liked 13	/carlquintanilla/status/1011608313283440640
@businessinsider @businessinsider @businessinsider @businessinsider @businessinsider	Business Insider‏Verified account @businessinsider	26 Jun 2018			General Electric surges after announcing another spinoff as it leaves the Dow $GE https://read.bi/2KlIDWe	10 10 15 15	Retweet 10 Retweeted 10		Like 15 Liked 15	/businessinsider/status/1011592269235924992
@JohnFlannery_GE @JohnFlannery_GE @JohnFlannery_GE @JohnFlannery_GE @JohnFlannery_GE	John Flannery‏Verified account @JohnFlannery_GE	26 Jun 2018			Today marks an important milestone in $GE's history. We are driving forward as a leading high-tech industrial company with @GEAviation, @GE_Power, and @GErenewables - 3 highly complementary businesses poised for future growth.https://invent.ge/2K6MieJ	14 107 107 298 298	Retweet 107 Retweeted 107		Like 298 Liked 298	/JohnFlannery_GE/status/1011556896870813701
@businessinsider @businessinsider @businessinsider @businessinsider @businessinsider	Business Insider‏Verified account @businessinsider	25 Jun 2018			GE is selling off its power business as it prepares to leave the Dow $GE https://read.bi/2K8oyH1	3 27 27 31 31	Retweet 27 Retweeted 27		Like 31 Liked 31	/businessinsider/status/1011256122282512384
@realsheepwolf @realsheepwolf @realsheepwolf @realsheepwolf @realsheepwolf	SheepWolf‏ @realsheepwolf	25 Jun 2018	#LIFECHANGING		$FUSZ LIFE CHANGING EVENTS HAPPENING @nFuszInc IT WILL BE TRANSFORMATIONAL #LIFECHANGING SEE FREE DD: https://investorshangout.com/post/view?id=5040462 … $CRM $SAP $MSFT $ORCL $AAPL $SIRI $CHOOF $APHQF $FNMA $CSCO $LNGG $CVSI $AXON $CADC $NEPT $YECO $MU $JD $GE $PYPL $EBAY $ZNGA $VZ pic.twitter.com/u0639pibzU	1 7 7 17 17	Retweet 7 Retweeted 7		Like 17 Liked 17	/realsheepwolf/status/1011253932570521601
@MattEganCNN @MattEganCNN @MattEganCNN @MattEganCNN @MattEganCNN	Matt Egan‏ @MattEganCNN	25 Jun 2018			The dismantling of @GeneralElectric continues: $GE unloads its distributed power business to private-equity firm for $3.25 billion https://www.genewsroom.com/press-releases/ge-sell-distributed-power-business-advent-international-325-billion-284407 …	7 7 11 11	Retweet 7 Retweeted 7		Like 11 Liked 11	/MattEganCNN/status/1011243230170636289
@carlquintanilla @carlquintanilla @carlquintanilla @carlquintanilla @carlquintanilla	Carl Quintanilla‏Verified account @carlquintanilla	22 Jun 2018			Here’s Goldman Sachs, saying $GE should suspend the dividend for 18 months. (via @marfgilbert) @CNBCpic.twitter.com/ZUqzQ1NCXN	1 8 8 14 14	Retweet 8 Retweeted 8		Like 14 Liked 14	/carlquintanilla/status/1010152569589690368
@TN @TN @TN @TN @TN	Babak‏ @TN	21 Jun 2018			on average stocks that are kicked out of Dow Jones Industrial do much better than the counterparts that replaced them $GE $WBA $DJIA https://www.marketwatch.com/story/why-ge-stock-may-be-a-buy-after-getting-dumped-from-the-dow-2018-06-20 …pic.twitter.com/CjKFlGZDDQ	1 2 2 13 13	Retweet 2 Retweeted 2		Like 13 Liked 13	/TN/status/1009865530600247296
@Meteo1970 @Meteo1970 @Meteo1970 @Meteo1970 @Meteo1970	Pietro Di Tora 300k‏ @Meteo1970	21 Jun 2018			$GE VS $SPXpic.twitter.com/uzqlpzyz3I	1 10 10 11 11	Retweet 10 Retweeted 10		Like 11 Liked 11	/Meteo1970/status/1009832981052215296
@srussolillo @srussolillo @srussolillo @srussolillo @srussolillo	Steven Russolillo‏Verified account @srussolillo	21 Jun 2018			Don’t discount $GE just yet... The last 10 companies booted out of the Dow have risen an average of 6.4% in the year after their respective removals. The past 10 additions, by contrast, have fallen an average of 4.6%. via @BenEisen	2 10 10 22 22	Retweet 10 Retweeted 10		Like 22 Liked 22	/srussolillo/status/1009764466412490753
@MarketFoolery @MarketFoolery @MarketFoolery @MarketFoolery @MarketFoolery	MarketFoolery‏ @MarketFoolery	20 Jun 2018			Last week Comcast went big. Today Disney went bigger. @MArgersinger on the battle for Fox's assets, Starbucks' woes, and GE being replaced by....Walgreens??? $DIS $CMCSA $FOXA $GE $WBA $SBUXhttps://www.fool.com/podcasts/marketfoolery/2018-06-20-disney-goes-bigger/ …	1 4 4 11 11	Retweet 4 Retweeted 4		Like 11 Liked 11	/MarketFoolery/status/1009534210074447873
@WallStJesus @WallStJesus @WallStJesus @WallStJesus @WallStJesus	JE$US‏ @WallStJesus	20 Jun 2018			TODAY'S ACTIVE BUY LINES .. $AMD $TWTR $QSR $SNAP $KHC $CNDT $CPE $BAC $TSLA $CMCSA $NEPT $DNR $CY $WLL $AAPL $OPK $GLNG $WFC $GE pic.twitter.com/emnf24PVVZ	1 8 8 10 10	Retweet 8 Retweeted 8		Like 10 Liked 10	/WallStJesus/status/1009530434731106306
@StockTwits @StockTwits @StockTwits @StockTwits @StockTwits	StockTwits‏Verified account @StockTwits	20 Jun 2018			If you missed it, here's how everyone was reacting to $GE getting kicked out of the Dow AFTER 100+ years in the index. https://stocktwits.com/discover/highlights/598/general-electric-removed-from-dow-jones-index-replaced-by-walgreens …	1 11 11 13 13	Retweet 11 Retweeted 11		Like 13 Liked 13	/StockTwits/status/1009508692948078597
@realmoney @realmoney @realmoney @realmoney @realmoney	Real Money‏ @realmoney	20 Jun 2018			We just can't get our arms around the stock of General Electric $GE, says @jimcramer https://buff.ly/2tcotHF pic.twitter.com/CcNV7rQe2b	2 11 11 17 17	Retweet 11 Retweeted 11		Like 17 Liked 17	/realmoney/status/1009489829116239872
@scheplick @scheplick @scheplick @scheplick @scheplick	Scheplick‏ @scheplick	20 Jun 2018			This is why they say things like: "Never catch a falling knife" "It can always go lower" "Have a plan" "Know your risk" "Don't do something dumb with your money" $GE pic.twitter.com/jI2K9bkPDx	1 3 3 20 20	Retweet 3 Retweeted 3		Like 20 Liked 20	/scheplick/status/1009479524847964161
@JeffMacke @JeffMacke @JeffMacke @JeffMacke @JeffMacke	Jeff Macke‏Verified account @JeffMacke	20 Jun 2018			$GE hopes to stay in touch with old friends at the DJIA club... pic.twitter.com/DTn96upjmg	3 5 5 23 23	Retweet 5 Retweeted 5		Like 23 Liked 23	/JeffMacke/status/1009434804968968197
@thebradsmith @thebradsmith @thebradsmith @thebradsmith @thebradsmith @hsilverb	Brad Smith‏Verified account @thebradsmith Howard Silverblatt @hsilverb	20 Jun 2018			Last of the original 'Dirty Dozen' components when the $DJIA was formed in 1896, set to be removed. $GE 2.86% pre-market https://twitter.com/hsilverb/status/1009197658462937088 … $GE was an original $DJIA issue, May 26, 1896 It was deleted in September 1898 Added back in on April 21, 1899 Removed on April 1, 1901…	1 4 4 8 8	Retweet 4 Retweeted 4		Like 8 Liked 8	/thebradsmith/status/1009389278424698880
@allstarcharts @allstarcharts @allstarcharts @allstarcharts @allstarcharts	J.C. Parets‏ @allstarcharts	20 Jun 2018			With $GE getting kicked out of the Dow, I think now is an important time to remember that the Dow Jones Industrial Average is the most underrated Index on earth. Here's why: http://allstarcharts.com/technical-analysis-university/technical-analysis-in-practice/dow-jones-industrial-average-underrated/ …	2 8 8 23 23	Retweet 8 Retweeted 8		Like 23 Liked 23	/allstarcharts/status/1009372941904240643
@GerberKawasaki @GerberKawasaki @GerberKawasaki @GerberKawasaki @GerberKawasaki @CNN	Ross Gerber‏Verified account @GerberKawasaki CNNVerified account @CNN	19 Jun 2018	#generalelectric		WTF $GE is an original DOW member. This is why index investing is a joke. Adding Walgreens, really, to the DOW. REALLY> The DOW is lame. How is this not stock picking - buy high and sell low. #generalelectrichttps://twitter.com/CNN/status/1009189650932617217 … General Electric, an original member of the Dow Jones industrial average, has been kicked out of the elite index and will be replaced by W…	4 3 3 17 17	Retweet 3 Retweeted 3		Like 17 Liked 17	/GerberKawasaki/status/1009210684385607680
@CNBCFastMoney @CNBCFastMoney @CNBCFastMoney @CNBCFastMoney @CNBCFastMoney	CNBC's Fast Money‏Verified account @CNBCFastMoney	19 Jun 2018			$GE gets booted from the Dow by $WBA. Here's @jimcramer's take on the change.pic.twitter.com/C8rrsYghf8	1 9 9 27 27	Retweet 9 Retweeted 9		Like 27 Liked 27	/CNBCFastMoney/status/1009194744826777600
@The_Real_Fly @The_Real_Fly @The_Real_Fly @The_Real_Fly @The_Real_Fly	The_Real_Fly‏ @The_Real_Fly	19 Jun 2018			ASSHAT OF THE CENTURY: JEFF IMMELT -- $GE BOOTED FROM DOW 30 AFTER 122 YEAR RUN - Dr. Fly http://ibankcoin.com/flyblog/2018/06/19/asshat-century-jeff-immelt-ge-booted-dow-30-122-year-run/ …	5 3 3 20 20	Retweet 3 Retweeted 3		Like 20 Liked 20	/The_Real_Fly/status/1009192481790005250
@The_Real_Fly @The_Real_Fly @The_Real_Fly @The_Real_Fly @The_Real_Fly	The_Real_Fly‏ @The_Real_Fly	19 Jun 2018			JEFF IMMELT IS LITERALLY THE WORST CEO IN AMERICAN HISTORY. $GE	27 21 21 166 166	Retweet 21 Retweeted 21		Like 166 Liked 166	/The_Real_Fly/status/1009188243424849921
@MarketWatch @MarketWatch @MarketWatch @MarketWatch @MarketWatch	MarketWatch‏Verified account @MarketWatch	19 Jun 2018			General Electric is being removed from the Dow Jones Industrial Average, to be replaced by Walgreens https://on.mktw.net/2M1p4TJ $WBA $GE pic.twitter.com/Q4mIMydkI5	4 75 75 59 59	Retweet 75 Retweeted 75		Like 59 Liked 59	/MarketWatch/status/1009186952975933442
@StockTwits @StockTwits @StockTwits @StockTwits @StockTwits	StockTwits‏Verified account @StockTwits	19 Jun 2018			GE was first added to the Dow Jones Industrial Average in 1907. It was the oldest stock in the Dow. Until today. $GE was just kicked out, and replaced by Walgreens $WBA.https://stocktwits.com/InItToWinIt100/message/127471898 …	21 106 106 119 119	Retweet 106 Retweeted 106		Like 119 Liked 119	/StockTwits/status/1009186766052618241
@MarkNewtonCMT @MarkNewtonCMT @MarkNewtonCMT @MarkNewtonCMT @MarkNewtonCMT	Mark Newton‏ @MarkNewtonCMT	19 Jun 2018			$GE to be replaced in the DJIA by Walgreens Boots $WBA as of the Open 6/26- $INDU Wow.. Never thought id see the day- What a long strange trip-Must be time for this to bottom soon now.. On alert-For now.. post mkt trading JUST UNDERCUT March lows 12.73 & still quite bearishpic.twitter.com/jNuYLrLyzV	4 7 7 34 34	Retweet 7 Retweeted 7		Like 34 Liked 34	/MarkNewtonCMT/status/1009186174542458881
@petenajarian @petenajarian @petenajarian @petenajarian @petenajarian @permabear_uk	Pete Najarian‏Verified account @petenajarian Permabear Doomster @permabear_uk	19 Jun 2018			$WBA replacing $GE $WBA- up 3.5% $GE- off 1.7% https://twitter.com/permabear_uk/status/1009184663427051520 … Breaking news... General Electric $GE is to be booted from the Dow. This is a historic event, as GE is the last of the original…	3 4 4 22 22	Retweet 4 Retweeted 4		Like 22 Liked 22	/petenajarian/status/1009186157953986560
@BrianSozzi @BrianSozzi @BrianSozzi @BrianSozzi @BrianSozzi	Brian Sozzi‏Verified account @BrianSozzi	19 Jun 2018			Wow GE booted from the Dow End of an era $GE $WBA https://bit.ly/2t8uSnm https://www.pscp.tv/w/bflsfjE0OTAxOHwxeXBLZFlEQkVQZ0dXUM2S-PIv2da8KI3jLBAeijdzCDog2EDjDuLhreOfD2c= …	2 12 12 28 28	Retweet 12 Retweeted 12		Like 28 Liked 28	/BrianSozzi/status/1009185648220106752
@jedimarkus77 @jedimarkus77 @jedimarkus77 @jedimarkus77 @jedimarkus77	Jedimarkus‏ @jedimarkus77	19 Jun 2018			"It's like millions of $GE shareholders just cried out in terror...." - Obi Walgreens Kenobi pic.twitter.com/LQdFr7aHDh	1 5 5 19 19	Retweet 5 Retweeted 5		Like 19 Liked 19	/jedimarkus77/status/1009185075286740992
@ScottCohnTV @ScottCohnTV @ScottCohnTV @ScottCohnTV @ScottCohnTV	Scott Cohn‏Verified account @ScottCohnTV	19 Jun 2018			BREAKING (via @CNBC): Walgreens to replace GE in the Dow Industrials. GE was the last original member of the storied index. $GE $WBA	2 12 12 14 14	Retweet 12 Retweeted 12		Like 14 Liked 14	/ScottCohnTV/status/1009184829051564032
@permabear_uk @permabear_uk @permabear_uk @permabear_uk @permabear_uk	Permabear Doomster‏ @permabear_uk	19 Jun 2018			Breaking news... General Electric $GE is to be booted from the Dow. This is a historic event, as GE is the last of the original Dow 12. @petenajarian @jimcramer @ReformedBroker @GuyAdamipic.twitter.com/Xq8WqZcxRq	9 7 7 27 27	Retweet 7 Retweeted 7		Like 27 Liked 27	/permabear_uk/status/1009184663427051520
@ReutersBiz @ReutersBiz @ReutersBiz @ReutersBiz @ReutersBiz	Reuters Business‏Verified account @ReutersBiz	19 Jun 2018			BREAKING: Walgreens Boots Alliance to replace General Electric in the Dow Jones Industrial Average prior to open of trading on June 26 $WBA $GE pic.twitter.com/NcblgImIov	2 59 59 36 36	Retweet 59 Retweeted 59		Like 36 Liked 36	/ReutersBiz/status/1009184256067858432
@ahcsim72 @ahcsim72 @ahcsim72 @ahcsim72 @ahcsim72	Top Breakout Stocks‏ @ahcsim72	19 Jun 2018			$AAGC VOLUME PICKING UP. THIS IS ABOUT TO BREAKOUT. BOUGHT MORE. THIS WON’T STAY THIS LOW. DON’T SAY I DIDN’T WARN YOU. $GEVO $ASTC $BIOAQ $AXXA $ANDI $COHO $ONCI $ABWN $CELZ $FB $NWBO $AMD $IQ $GE $T $FSLR $SPWR $VSLR $JKS $TSLA $SEDG	15 15 19 19	Retweet 15 Retweeted 15		Like 19 Liked 19	/ahcsim72/status/1009118031413272576
@ahcsim72 @ahcsim72 @ahcsim72 @ahcsim72 @ahcsim72	Top Breakout Stocks‏ @ahcsim72	19 Jun 2018			$AAGC is SOOOOOO ready to take off here. This is going to be a MULTIBAGGER, IMHO. Adding more to my millions of shares... $GEVO $ASTC $BIOAQ $AXXA $ANDI $COHO $ONCI $ABWN $CELZ $FB $NWBO $AMD $IQ $GE $T $FSLR $SPWR $VSLR $JKS $TSLA $SEDG	12 12 12 12	Retweet 12 Retweeted 12		Like 12 Liked 12	/ahcsim72/status/1009111458179760132
@ReformedBroker @ReformedBroker @ReformedBroker @ReformedBroker @ReformedBroker	Downtown Josh Brown‏Verified account @ReformedBroker	19 Jun 2018			Oh really? Someone tell this to $GE shareholders, as their stock is in every index and has, nonetheless, been cut in half. Tell this to $BABA and $TSLA shareholders, as their stocks are both large caps and huge performers on US exchanges and yet do not appear in the S&P 500. pic.twitter.com/oH6OLoEgLn	10 8 8 45 45	Retweet 8 Retweeted 8		Like 45 Liked 45	/ReformedBroker/status/1009058951059726336
@BrianSozzi @BrianSozzi @BrianSozzi @BrianSozzi @BrianSozzi	Brian Sozzi‏Verified account @BrianSozzi	19 Jun 2018			Paying careful attention to the GLUM Index today! http://ow.ly/nvLP30kyQEt @jimcramer $CAT $BA $MMM $GE $JNJ $C $GS $LEN $WMT $F $GILD $CELG	15 15 25 25	Retweet 15 Retweeted 15		Like 25 Liked 25	/BrianSozzi/status/1009005916258267136
@RampCapitalLLC @RampCapitalLLC @RampCapitalLLC @RampCapitalLLC @RampCapitalLLC	Ramp Capital ♿️‏ @RampCapitalLLC	18 Jun 2018			What stock should replace $GE in the Dow? Let’s start a petition.	85 5 5 44 44	Retweet 5 Retweeted 5		Like 44 Liked 44	/RampCapitalLLC/status/1008758411293577218
@RampCapitalLLC @RampCapitalLLC @RampCapitalLLC @RampCapitalLLC @RampCapitalLLC	Ramp Capital ♿️‏ @RampCapitalLLC	18 Jun 2018			When you see $GE is still in the Dow pic.twitter.com/WAc6HRnLbW	4 30 30 158 158	Retweet 30 Retweeted 30		Like 158 Liked 158	/RampCapitalLLC/status/1008757817212317696
@realsheepwolf @realsheepwolf @realsheepwolf @realsheepwolf @realsheepwolf	SheepWolf‏ @realsheepwolf	18 Jun 2018	#WEALTHBUILDER		$FUSZ WHEN THE PPS WAS $3.04 BACK IN MARCH WOULD YOU HAVE LOVED TO LOAD SOME FOR .67??WELL, DEJA VU IT'S YOUR TIME #WEALTHBUILDER $GOPH $RXMD $SBUX $SNAP $FB $TWTR $RAD $HEAR $AKER $MU $JD $VKTX $KTOV $CANN $CBIS $FNMA $FMCC $CVSI $CBWTF $OGRMF $NWBO $PYPL $GE $NOK $ORCLpic.twitter.com/9XH7FhDn85	3 3 9 9	Retweet 3 Retweeted 3		Like 9 Liked 9	/realsheepwolf/status/1008697583513063424
@StockCats @StockCats @StockCats @StockCats @StockCats	StockCats‏ @StockCats	14 Jun 2018			is it time to kick $GE out of the Dow and replace it with $QQQ ?	30 22 22 279 279	Retweet 22 Retweeted 22		Like 279 Liked 279	/StockCats/status/1007274632553160704
@MindMakesMatter @MindMakesMatter @MindMakesMatter @MindMakesMatter @MindMakesMatter	M³‏ @MindMakesMatter	12 Jun 2018			We should all be accumulating long term holds in $GE at these levels IMO pic.twitter.com/xC32jfe4Pd	12 7 7 42 42	Retweet 7 Retweeted 7		Like 42 Liked 42	/MindMakesMatter/status/1006491075693989888
@Space_Robot1 @Space_Robot1 @Space_Robot1 @Space_Robot1 @Space_Robot1 @AlexEastham1	Space Robot 😎‏ @Space_Robot1 Alex Eastham @AlexEastham1	8 Jun 2018	#NCCL		Hell of a statement! Anyone know of a small cap on AIM with monster asset in Mozambique and has a strong relationship with $GE for them to continue their growth? Oh hang on... #NCCL is exactly that. Most advanced coal - power project in Africa. Moz, Africa and GE all want this.https://twitter.com/alexeastham1/status/1005001186267860992 … Nice to see $GE is FIRMLY commited to Mozambique growth thr…	19 19 23 23	Retweet 19 Retweeted 19		Like 23 Liked 23	/Space_Robot1/status/1005005329166471168
@HFTAlert @HFTAlert @HFTAlert @HFTAlert @HFTAlert	HFTAlert‏ @HFTAlert	4 Jun 2018			Update on the $GE Accumulators... lots of buying on Friday into the lows. This is a long term play on a turn-around. We're only adding on down days when cost is improved...making a position larger isn't an improvement so manage your cost. pic.twitter.com/f8PZ5iKyvg	5 5 19 19	Retweet 5 Retweeted 5		Like 19 Liked 19	/HFTAlert/status/1003622289361891328
@realsheepwolf @realsheepwolf @realsheepwolf @realsheepwolf @realsheepwolf	SheepWolf‏ @realsheepwolf	4 Jun 2018			$FUSZ THE MOST DISRUPTIVE TECHNOLOGY IN YEARS WHEN LIGHTNING STRIKES YOU NEED TO BE READY FREE $FUSZ DD: https://investorshangout.com/post/view?id=5040462 … $AVGR $AKER $SIRI $AAPL $FNMA $GOPH $POTN $CYPE $TGODF $APHQF $CVSI $ZNGA $CRM $ORCL $SAP $RXMD $RNVA $CNET $CODX $FB $TWTR $SNAP $GE pic.twitter.com/TegJ4vBduq	10 10 16 16	Retweet 10 Retweeted 10		Like 16 Liked 16	/realsheepwolf/status/1003621318447783936
@realsheepwolf @realsheepwolf @realsheepwolf @realsheepwolf @realsheepwolf	SheepWolf‏ @realsheepwolf	3 Jun 2018			$FUSZ A SPECIAL 45 MINUTE PRESENTATION AT LD MICRO EVENT NEXT WEEK AGENDA: https://www.ldmicro.com/events/agenda $SNAP $FB $TWTRV $VKTX $CANN $CVSI $APHQF $KSHB $CBIS $NWBO $AVGR $QCOM $MU $SESN $CRIS $GE $GM $NOK $SWN $RAD $SHLD $PBR $WMT $WFC $BAC $AKS $POTN $BOXL $F $C $CSCOpic.twitter.com/YN4dTW74O1	5 5 10 10	Retweet 5 Retweeted 5		Like 10 Liked 10	/realsheepwolf/status/1003463783992451072
@juliecjd @juliecjd @juliecjd @juliecjd @juliecjd	MtChills‏ @juliecjd	3 Jun 2018			$BVTK Dr. Thomas Cellucci is a genius! The way he is mastering these companies! So proud of him and Dennis OLeary! Bravatek Solutions/DarkPulse Tech/Conglomerate! $AMZN $BA $HON $SBUX $MFST $DIS $ADBE $CRUS $ATV $GOOGL $HD $HAL $T $TV $VZ $GE $NEWR $ADBE $HAS $OKTA $NVDA	2 5 5 25 25	Retweet 5 Retweeted 5		Like 25 Liked 25	/juliecjd/status/1003337366566666240
@ahcsim72 @ahcsim72 @ahcsim72 @ahcsim72 @ahcsim72 @Penniesgonewild	Top Breakout Stocks‏ @ahcsim72 Pennie$ Gone Wild @Penniesgonewild	1 Jun 2018			WHY IS $AAGC SO HOT RIGHT NOW?? THIS IS GOING TO BE A MULTI BAGGER STOCK. $AAGC IS THE #1 STOCK!! $APHQF $GOPH $RXMD $CVSI $OGRMF $TGODF $CLWT $AKER $BLNK $NOK $BABA $FB $MSFT $CRM $ORCL $GE $CODX $TEUM $MARA $SIRI $SBUX $PYPL $AMZN $NFLX $HBAN $VKTXhttps://twitter.com/penniesgonewild/status/1002376302341623809 … $AAGC HERE'S WHY YOU NEED TO GET IN NOW! New CEO Tweeting R/M to #Solar Coming! …	11 11 11 11	Retweet 11 Retweeted 11		Like 11 Liked 11	/ahcsim72/status/1002536014500392960
@RTF83 @RTF83 @RTF83 @RTF83 @RTF83	RᴇᴍᴇᴍʙᴇʀɪɴɢTʜᴇFᴜᴛᴜʀᴇ™‏ @RTF83	31 May 2018	#Mozambique,NCCL	#NCCL	$GE promoting equal opportunities in #Mozambique GE Women’s Network Session In Maputo Showcases Female Talent In Africa https://tmblr.co/ZPaCin2YSoimJ via @GE_Africa Happy to see them working with #NCCL @Ncondezi_Energy	8 8 14 14	Retweet 8 Retweeted 8		Like 14 Liked 14	/RTF83/status/1002443183844929537
@TweetsMillenia @TweetsMillenia @TweetsMillenia @TweetsMillenia @TweetsMillenia	Fernando M. Pertini‏ @TweetsMillenia	31 May 2018	#QE,Fed,USD,Oil,Gold,OOTT	#Fed	General Electric share was leading indicator of the last two recessions. History repeats itself? Just in case FASTEN YOUR SEATBELTS #QE #Fed #USD #Oil #Gold $GLD $SLV $GE $USO #OOTTpic.twitter.com/JA6rcEQ57U	5 5 11 11	Retweet 5 Retweeted 5		Like 11 Liked 11	/TweetsMillenia/status/1002274067049742337
@TraderMentality @TraderMentality @TraderMentality @TraderMentality @TraderMentality	TM 📉 🧐 📈‏ @TraderMentality	31 May 2018			Quite a few key inside days yest (5/30) $BAC $GE $F $C $JPM $TWTR $BABA $GM $MS $RF $KEY $HBAN $USB $TEVA $TSM $SCHW $DIS $MON $DWDP $BK $CELG $ON $MET $ABX $SBUX $NFLX $ZTO $FDC $SYF $NYCB $TMUS $GS $VIAB $XRAY $CCL $EXEL $PHM $AKAM $WDC $AXP $DE $BA $AABA $PRU $MCD $UBS $ADSK	1 5 5 13 13	Retweet 5 Retweeted 5		Like 13 Liked 13	/TraderMentality/status/1002151252233342977
@BillBrewsterSCG @BillBrewsterSCG @BillBrewsterSCG @BillBrewsterSCG @BillBrewsterSCG	Bill Brewster‏ @BillBrewsterSCG	29 May 2018			"There are currently 29,000 commercial airplanes in service worldwide. By 2030, the number should climb to roughly 47,000." $utx $saf $ge h/t @Airline_Weekly	3 8 8 20 20	Retweet 8 Retweeted 8		Like 20 Liked 20	/BillBrewsterSCG/status/1001494891397074946
@pennystockpickz @pennystockpickz @pennystockpickz @pennystockpickz @pennystockpickz	M K‏ @pennystockpickz	28 May 2018			$medh @MedX_Holdings filings coming per CEO Double bottom on chart nere previous heavy accumulation. $aagc $cype $andi $coho $frfs $mjna $ottv $mmex $rbiz $nwbo $byoc $maxd $byoc $gbbt $bgft $biel $neca $ge $appl $nugt $uoip $apru $aaptpic.twitter.com/pCsF1XLAt9	15 15 19 19	Retweet 15 Retweeted 15		Like 19 Liked 19	/pennystockpickz/status/1001102641391456256
@RampCapitalLLC @RampCapitalLLC @RampCapitalLLC @RampCapitalLLC @RampCapitalLLC	Ramp Capital ♿️‏ @RampCapitalLLC	27 May 2018			$GE deserves to gap down on Tuesday after that Celtics shaming	4 6 6 102 102	Retweet 6 Retweeted 6		Like 102 Liked 102	/RampCapitalLLC/status/1000935958538276865
@AlexEastham1 @AlexEastham1 @AlexEastham1 @AlexEastham1 @AlexEastham1	Alex Eastham‏ @AlexEastham1	27 May 2018	#NCCL		Chilling on a Sunday in Mauritius waiting for #NCCL to sign the JDA with $GE and $CMEC. Kick back, sink a beer and wait for Hanno to deliver. Good times.pic.twitter.com/aMZbM4ewrP	5 5 22 22	Retweet 5 Retweeted 5		Like 22 Liked 22	/AlexEastham1/status/1000740007496187905
@WallStJesus @WallStJesus @WallStJesus @WallStJesus @WallStJesus	JE$US‏ @WallStJesus	25 May 2018			ACTIVE LINES FOR NEXT WEEK (6/1/18): $BAC $AMD $AAPL $BABA $GE $QCOM $TRIP $ABBV $BIDU $MU $CHK $PEP $MRVL $NVDA http://WALLSTJESUS.COM pic.twitter.com/bziFpgQsVQ	1 10 10 11 11	Retweet 10 Retweeted 10		Like 11 Liked 11	/WallStJesus/status/1000108858893795330
@ReutersBiz @ReutersBiz @ReutersBiz @ReutersBiz @ReutersBiz	Reuters Business‏Verified account @ReutersBiz	24 May 2018	#ReutersEnergy		General Electric's power unit fights for growth as wind and solar gain https://reut.rs/2IGpjX3 by @alwynscott $GE More from #ReutersEnergy: https://reut.rs/2GLj0LT pic.twitter.com/3p5KO3kvNn	4 11 11 12 12	Retweet 11 Retweeted 11		Like 12 Liked 12	/ReutersBiz/status/999559892531843072
@CNBCFastMoney @CNBCFastMoney @CNBCFastMoney @CNBCFastMoney @CNBCFastMoney	CNBC's Fast Money‏Verified account @CNBCFastMoney	23 May 2018			$GE shares tanking today, the stock having its worst day in nine years. We'll tell you what sank the stock, and what it could mean for GE. pic.twitter.com/0nABmHxawA	4 10 10 13 13	Retweet 10 Retweeted 10		Like 13 Liked 13	/CNBCFastMoney/status/999395370420572160
@MarketWatch @MarketWatch @MarketWatch @MarketWatch @MarketWatch	MarketWatch‏Verified account @MarketWatch	23 May 2018			$GE shares were already down 2% before General Electric John Flannery spoke. Then losses accelerated after he opened his mouth: https://on.mktw.net/2IEVMNw	2 9 9 14 14	Retweet 9 Retweeted 9		Like 14 Liked 14	/MarketWatch/status/999364785186725888
@TradingNation @TradingNation @TradingNation @TradingNation @TradingNation	Trading Nation‏Verified account @TradingNation	23 May 2018			$GE needs to see this in its charts before a real rebound can take hold, Oppenheimer technician says: https://cnb.cx/2s6UaRG pic.twitter.com/i05W21SfNG	3 5 5 10 10	Retweet 5 Retweeted 5		Like 10 Liked 10	/TradingNation/status/999336934441979904
@RetroWallSt @RetroWallSt @RetroWallSt @RetroWallSt @RetroWallSt	Tim Collins‏ @RetroWallSt	23 May 2018			Just when everyone was jumping on the $GE bandwagon, the CEO turns the wagon towards the canyon and cuts the horses loose.	3 8 8 21 21	Retweet 8 Retweeted 8		Like 21 Liked 21	/RetroWallSt/status/999324211968700416
@CNBCFastMoney @CNBCFastMoney @CNBCFastMoney @CNBCFastMoney @CNBCFastMoney	CNBC's Fast Money‏Verified account @CNBCFastMoney	21 May 2018			Chart Master Carter Worth said to buy $GE back in April. Here's what he now sees in the charts. pic.twitter.com/WOtPC6FYU6	14 22 22 47 47	Retweet 22 Retweeted 22		Like 47 Liked 47	/CNBCFastMoney/status/998678742636597250
@Fedslut @Fedslut @Fedslut @Fedslut @Fedslut	Bear Porn‏ @Fedslut	21 May 2018			Who possibly could have seen $GE cutting their divvy further? Like I said, I will be buyer of $GE sub 10	1 1 7 7	Retweet 1 Retweeted 1		Like 7 Liked 7	/Fedslut/status/998649989009170432
@G_krupins @G_krupins @G_krupins @G_krupins @G_krupins	Gregory Krupinski‏ @G_krupins	20 May 2018			Weekend video with trade ideas for next week. $SPY $EEM $CORT $IQ $GE $CROX $FRAC $XCRA $ENPH $GRUBhttps://gktrading.net/2018/05/20/ideas-for-next-week-5-20-18/ …	1 5 5 12 12	Retweet 5 Retweeted 5		Like 12 Liked 12	/G_krupins/status/998301812368257027
@reutersdeals @reutersdeals @reutersdeals @reutersdeals @reutersdeals	Reuters Deals‏ @reutersdeals	20 May 2018			GE nears deal to merge transportation unit with Wabtec https://reut.rs/2IUEPOs @harrybrumpton @gregroumeliotis $GE $WAB	10 10 4 4	Retweet 10 Retweeted 10		Like 4 Liked 4	/reutersdeals/status/998254805834452992
@juliecjd @juliecjd @juliecjd @juliecjd @juliecjd @AlAlrosson	MtChills‏ @juliecjd Alan Rosson @AlAlrosson	20 May 2018			$BVTK- Another step to the conglomerate Dr. Cellucci is creating!! Bravatek/DarkPulse=Amazing!! $AMZN $BA $HON $SBUX $MFST $DIS $ADBE $CRUS $ATVI $HAS $HCA $GE $WYNN $NEWR $HAShttps://twitter.com/AlAlrosson/status/997934505787715584 … $BVTK & Google Team up pic.twitter.com/7XZww5QytK	3 8 8 20 20	Retweet 8 Retweeted 8		Like 20 Liked 20	/juliecjd/status/998229565804720129
@RTF83 @RTF83 @RTF83 @RTF83 @RTF83	RᴇᴍᴇᴍʙᴇʀɪɴɢTʜᴇFᴜᴛᴜʀᴇ™‏ @RTF83	20 May 2018	#NCCL		#NCCL @Ncondezi_Energy forms Bullish Momemtum chart Also highest weekly close for c15 months Co is on the cusp of striking a $b deal with $GE & CMEC & is currently at the most advanced stage ever with its coal to power project in Tete Mktcap still <£20m pic.twitter.com/3g1TONNdSq	2 10 10 18 18	Retweet 10 Retweeted 10		Like 18 Liked 18	/RTF83/status/998096016581808128
@OddStats @OddStats @OddStats @OddStats @OddStats	OddStats‏ @OddStats	19 May 2018			Do you like volatility? Then you'll love this convoluted, insane $GE study. $GE was up 19% this week over a 10-week low. Sure, you don't care, but look at these 20-week forward returns after the last 15 events (excluding overlaps). Yowza. pic.twitter.com/IB816Po35Z	6 2 2 21 21	Retweet 2 Retweeted 2		Like 21 Liked 21	/OddStats/status/998024156707934208
@FoxBusiness @FoxBusiness @FoxBusiness @FoxBusiness @FoxBusiness	FOX Business‏Verified account @FoxBusiness	19 May 2018			Dennis Gartman says $GE is going up to $20. pic.twitter.com/bF9dCskVu1	4 14 14 19 19	Retweet 14 Retweeted 14		Like 19 Liked 19	/FoxBusiness/status/997877042434588672
@realsheepwolf @realsheepwolf @realsheepwolf @realsheepwolf @realsheepwolf	SheepWolf‏ @realsheepwolf	18 May 2018	#WEALTHBUILDER,MILLIONAIREMINDSET,UNICORN,WEALTHY,VISION,LIGHBULBMOMENT	#MILLIONAIREMINDSET	$FUSZ #WEALTHBUILDER #MILLIONAIREMINDSET #UNICORN EVERYONE IS NOT MADE TO BE #WEALTHY BUT IF YOU ARE... READ: https://investorshangout.com/post/view?id=5040462 … #VISION #LIGHBULBMOMENT $AAPL $SIRI $ORCL $SBUX $ORPN $AVGR $ATOS $GOPH $RXMD $QCOM $ZNGA $CRM $FB $TWTR $ORPN $CANN $CBWTF $APHQF $GE pic.twitter.com/OF35h8vUBT	9 9 15 15	Retweet 9 Retweeted 9		Like 15 Liked 15	/realsheepwolf/status/997547373638356993
@traderstewie @traderstewie @traderstewie @traderstewie @traderstewie	traderstewie‏ @traderstewie	17 May 2018			$GE .... Nice follow-thru this morning.... And showing excellent relative strength pic.twitter.com/Mt2xObzBWZ	4 7 7 15 15	Retweet 7 Retweeted 7		Like 15 Liked 15	/traderstewie/status/997120992823554048
@carlquintanilla @carlquintanilla @carlquintanilla @carlquintanilla @carlquintanilla	Carl Quintanilla‏Verified account @carlquintanilla	17 May 2018			13F's show that "no stock in the Industrials sector saw more selling from the institutional community in Q1 than $GE. That came just as the stock's relative strength versus the S&P 500 hit the lowest level since 1975! So much for buy low and sell high!" - @bespokeinvest	3 3 13 13	Retweet 3 Retweeted 3		Like 13 Liked 13	/carlquintanilla/status/997093692438654978
@StockCats @StockCats @StockCats @StockCats @StockCats	StockCats‏ @StockCats	16 May 2018			market so strong even $GE is starting to look halfway decent pic.twitter.com/SDtGBDwDNq	5 10 10 51 51	Retweet 10 Retweeted 10		Like 51 Liked 51	/StockCats/status/996842145330933760
@jimcramer @jimcramer @jimcramer @jimcramer @jimcramer	Jim Cramer‏Verified account @jimcramer	16 May 2018			Please do NOT tell Steve Tusa from JP Morgan that $GE is over $15	20 7 7 63 63	Retweet 7 Retweeted 7		Like 63 Liked 63	/jimcramer/status/996839239844290567
@traderstewie @traderstewie @traderstewie @traderstewie @traderstewie	traderstewie‏ @traderstewie	16 May 2018			$GE !! Really have a feeling this one is gonna surprise many traders. People hate this stock, understandbly so, but feelings aside, this chart sure looks like it wants to bottom(to me at least!) pic.twitter.com/AjMYfNschr	24 16 16 74 74	Retweet 16 Retweeted 16		Like 74 Liked 74	/traderstewie/status/996813102518648833
@HFTAlert @HFTAlert @HFTAlert @HFTAlert @HFTAlert	HFTAlert‏ @HFTAlert	15 May 2018			$GE I just love shares of great companies when people don't want them. Morningstar has a pretty decent and balanced report out on them.	1 2 2 17 17	Retweet 2 Retweeted 2		Like 17 Liked 17	/HFTAlert/status/996456480101486592
@arnabch01 @arnabch01 @arnabch01 @arnabch01 @arnabch01 @arnabch01 @semicvet50	Arnab‏ @arnabch01	13 May 2018	#AI,ML,Iot,Robotics,cloud,HPC,3dp,genomics,productivity,CEO,CTO,fortune500,startups,poverty,world,SDGs,endHunger	#ML	End poverty hunger #AI #ML #Iot #Robotics #cloud #HPC #3dp #genomics will ensure dramatic #productivity gain by 2030 #CEO #CTO #fortune500 #startups let us pledge to end extreme #poverty from #world #SDGs #endHunger $MSFT $AMZN $FB $GOOG $AAPL $GE $MRK $PFE $JNJ $IBM $CSCOpic.twitter.com/gVReZyp5HN	5 72 72 101 101	Retweet 72 Retweeted 72		Like 101 Liked 101	/arnabch01/status/995639764983300096
@MarketWatch @MarketWatch @MarketWatch @MarketWatch @MarketWatch	MarketWatch‏Verified account @MarketWatch	10 May 2018			When will General Electric’s stock finally hit bottom? $GE's passing of a big test of support and two widely known bullish reversal patterns suggests it already has https://on.mktw.net/2G4EVxw pic.twitter.com/d2Wk2cQFNx	15 15 21 21	Retweet 15 Retweeted 15		Like 21 Liked 21	/MarketWatch/status/994807082842025985
@MarketWatch @MarketWatch @MarketWatch @MarketWatch @MarketWatch	MarketWatch‏Verified account @MarketWatch	10 May 2018			This“head-and-shoulders” pattern is one of the best known and more respected chart patterns. Any guesses what it means for $GE stock? https://on.mktw.net/2KScBCf pic.twitter.com/k9hWNjTpMx	2 3 3 11 11	Retweet 3 Retweeted 3		Like 11 Liked 11	/MarketWatch/status/994713790594932736
@ACInvestorBlog @ACInvestorBlog @ACInvestorBlog @ACInvestorBlog @ACInvestorBlog	Antonio Costa‏ @ACInvestorBlog	10 May 2018			$GE worth watch for a breakout. pic.twitter.com/WpoAHR85z6	10 10 13 13	Retweet 10 Retweeted 10		Like 13 Liked 13	/ACInvestorBlog/status/994644744591601665
@G_krupins @G_krupins @G_krupins @G_krupins @G_krupins	Gregory Krupinski‏ @G_krupins	8 May 2018			$GE Closed off the highs but may be the start of something here. Below that $14 level wouldn't want it I see some potential pic.twitter.com/Ctib5iNj0A	3 5 5 16 16	Retweet 5 Retweeted 5		Like 16 Liked 16	/G_krupins/status/994000449568149504
@BeckyQuick @BeckyQuick @BeckyQuick @BeckyQuick @BeckyQuick	Becky Quick‏Verified account @BeckyQuick	5 May 2018			.@WarrenBuffett illustrating his belief that both sides of a deal should benefit. Refers to deals w/ $GS & $GE in late 2008: (which were VERY beneficial to $BRK): "We probably could have extracted better terms. It might have been counterproductive in the end."	2 6 6 24 24	Retweet 6 Retweeted 6		Like 24 Liked 24	/BeckyQuick/status/992788281464045569
@SlopeOfHope @SlopeOfHope @SlopeOfHope @SlopeOfHope @SlopeOfHope	𝕊𝕝𝕠𝕡𝕖 𝕠𝕗 ℍ𝕠𝕡𝕖‏ @SlopeOfHope	1 May 2018			UPDATE on "just because Gartman bought it" $GE short - - up 1.5% in a single day. Holding period: until Gartman sells it.	5 4 4 53 53	Retweet 4 Retweeted 4		Like 53 Liked 53	/SlopeOfHope/status/991314082425786369
@SlopeOfHope @SlopeOfHope @SlopeOfHope @SlopeOfHope @SlopeOfHope	𝕊𝕝𝕠𝕡𝕖 𝕠𝕗 ℍ𝕠𝕡𝕖‏ @SlopeOfHope	30 Apr 2018			I just did something I've never done in my life - shorted $GE. I actually think it's a stupid trade, but Gartman SPECIFICALLY recommended buying it, so - - that's my only reason. I'm serious.	21 9 9 167 167	Retweet 9 Retweeted 9		Like 167 Liked 167	/SlopeOfHope/status/991027554239721472
@realsheepwolf @realsheepwolf @realsheepwolf @realsheepwolf @realsheepwolf	SheepWolf‏ @realsheepwolf	30 Apr 2018	#UNICORN		$FUSZ CONTRACTS WITH MULTI-BILLION DOLLAR COMPANIES #UNICORN BIG BOARD COMPANY IN OTC CLOTHING FREE $FUSZ DD: https://investorshangout.com/post/view?id=4995855 … $STDY $ATOS $AMZN $QCOM $USRM $CBIS $FNGN $CHEK $AKER $FNMA $FMCC $CBWTF $OGRMF $CANN $GOPH $RXMD $IRMD $SAL $RAD $BABA $CRM $ORCL $GE pic.twitter.com/Gu2tyACqrF	15 15 23 23	Retweet 15 Retweeted 15		Like 23 Liked 23	/realsheepwolf/status/990979741120331778
@realsheepwolf @realsheepwolf @realsheepwolf @realsheepwolf @realsheepwolf	SheepWolf‏ @realsheepwolf	30 Apr 2018			$FUSZ LOOKING BETTER AND SHOWING THE GREEN I LIKE SEE SHAC SUMMARY HERE: https://investorshangout.com/post/view?id=5022681 … $STDY $AMZN $CRM $ORCL $AAPL $JUNO $VALE $WMT $WFC $ATOS $AKER $CSCO $QCOM $SWN $NOK $GE $PIRS $MYND $SIRI $SBUX $NFLX $PAY $PYPL $VEON $BAC $F $T $S $C $VZ $CHK $INTC $TWTRpic.twitter.com/J8VeFSn2Og	14 14 21 21	Retweet 14 Retweeted 14		Like 21 Liked 21	/realsheepwolf/status/990956694418182145
@realsheepwolf @realsheepwolf @realsheepwolf @realsheepwolf @realsheepwolf	SheepWolf‏ @realsheepwolf	29 Apr 2018			$FUSZ NEW S.H.A.C VIDEO AND SUMMARY 04/30/18 CLICK HERE: https://investorshangout.com/post/view?id=5022681 … $AAPL $INTC $CSCO $MU $JD $QCOM $NVDA $NFLX $AMZN $CRM $ORCL $CHPE $TCPA $FNMA $FMCC $BABA $SIRI $SBUX $PYPL $EBAY $HBAN $RAD $XOM $WMT $WFC $JCP $GERN $XNET $TEUM $GE $CHK $SWN $SHLD $VALEpic.twitter.com/7yniojLN0w	1 7 7 12 12	Retweet 7 Retweeted 7		Like 12 Liked 12	/realsheepwolf/status/990840327731900416
@G_krupins @G_krupins @G_krupins @G_krupins @G_krupins	Gregory Krupinski‏ @G_krupins	27 Apr 2018			$GE Not a bad long opportunity here. Just above key level, filled that gap & risk is defined around that 14 level. Have a great WE everyone pic.twitter.com/8fdf0R8cK2	1 2 2 9 9	Retweet 2 Retweeted 2		Like 9 Liked 9	/G_krupins/status/989974962499923968
@RampCapitalLLC @RampCapitalLLC @RampCapitalLLC @RampCapitalLLC @RampCapitalLLC	Ramp Capital ♿️‏ @RampCapitalLLC	27 Apr 2018			Why isn’t $AMZN in the Dow? Replace $GE and we would hit ATHs. How is this even a debate?	18 24 24 275 275	Retweet 24 Retweeted 24		Like 275 Liked 275	/RampCapitalLLC/status/989842536125685760
@JeffMacke @JeffMacke @JeffMacke @JeffMacke @JeffMacke	Jeff Macke‏Verified account @JeffMacke	27 Apr 2018			If $AMZN replaced $GE in the Dow right now it would add 395pts to the open.	2 4 4 39 39	Retweet 4 Retweeted 4		Like 39 Liked 39	/JeffMacke/status/989830029424058368
@DanaMattioli @DanaMattioli @DanaMattioli @DanaMattioli @DanaMattioli	Dana Mattioli‏Verified account @DanaMattioli	25 Apr 2018			Danaher recently made an approach to GE about its life sciences business. Scoop w/ @danacimilluca & @tgryta https://on.wsj.com/2Ffn9Y3 $GE	11 11 10 10	Retweet 11 Retweeted 11		Like 10 Liked 10	/DanaMattioli/status/989233007730024448
@RampCapitalLLC @RampCapitalLLC @RampCapitalLLC @RampCapitalLLC @RampCapitalLLC	Ramp Capital ♿️‏ @RampCapitalLLC	25 Apr 2018			I think I'm gonna buy some $GE, looks like they have a nice 3% dividend. *loses 60%*	24 31 31 276 276	Retweet 31 Retweeted 31		Like 276 Liked 276	/RampCapitalLLC/status/989179771916636160
@RudyHavenstein @RudyHavenstein @RudyHavenstein @RudyHavenstein @RudyHavenstein	Rudy Havenstein, Smiling Politely‏ @RudyHavenstein	25 Apr 2018			It's not like CNBC ever pumped $GE stock, right? Bring on Suzy Welch to discuss this. pic.twitter.com/qOqb3sBgbc	5 3 3 49 49	Retweet 3 Retweeted 3		Like 49 Liked 49	/RudyHavenstein/status/989153030028255232
@CNBCFastMoney @CNBCFastMoney @CNBCFastMoney @CNBCFastMoney @CNBCFastMoney	CNBC's Fast Money‏Verified account @CNBCFastMoney	24 Apr 2018			.@grassosteve thinks $GE is ready for a breakout in his Fast Pitch pic.twitter.com/xs8cHWzaXV	18 9 9 50 50	Retweet 9 Retweeted 9		Like 50 Liked 50	/CNBCFastMoney/status/988898881562906625
@CNBCFastMoney @CNBCFastMoney @CNBCFastMoney @CNBCFastMoney @CNBCFastMoney	CNBC's Fast Money‏Verified account @CNBCFastMoney	24 Apr 2018			POLL: Are you buying @grassosteve's Fast Pitch on $GE?	30 6 6 17 17	Retweet 6 Retweeted 6		Like 17 Liked 17	/CNBCFastMoney/status/988896269048401920
@ivanhoff2 @ivanhoff2 @ivanhoff2 @ivanhoff2 @ivanhoff2	ivanhoff‏ @ivanhoff2	24 Apr 2018			Here's @MichaelBatnick on why technical analysis works better than fundamental analysis http://theirrelevantinvestor.com/2018/04/24/how/ $NFLX $DIS $GE pic.twitter.com/jbWy8QW4Mo	1 4 4 14 14	Retweet 4 Retweeted 4		Like 14 Liked 14	/ivanhoff2/status/988803500971839489
@RitholtzWealth @RitholtzWealth @RitholtzWealth @RitholtzWealth @RitholtzWealth	Ritholtz Wealth‏ @RitholtzWealth	23 Apr 2018			$GE shareholders vs $MSFT shareholdershttps://www.youtube.com/watch?v=1Lek9EAOvjs …	1 2 2 18 18	Retweet 2 Retweeted 2		Like 18 Liked 18	/RitholtzWealth/status/988514261042450439
@miriamgottfried @miriamgottfried @miriamgottfried @miriamgottfried @miriamgottfried	Miriam Gottfried‏Verified account @miriamgottfried	23 Apr 2018			The stock value lost by $GE in the past 12 months is twice the amount lost during Enron's collapse and more than the combined mkt caps erased by Lehman and GM bankruptcies. @tgryta on how that has hurt everyday people: https://on.wsj.com/2HkBbgE	7 7 6 6	Retweet 7 Retweeted 7		Like 6 Liked 6	/miriamgottfried/status/988422958157877248
@Sarge986 @Sarge986 @Sarge986 @Sarge986 @Sarge986	Stephen Guilfoyle‏ @Sarge986	23 Apr 2018			Rise and Shine, There's Some Good News: Market Recon $AAPL $GS $GE $QCOM $NXPI $AVGO $DWDP $ALK $HAL $HAS $KMB $LII $GOOGL $AMP $CR $OI $AMTD $WHRhttps://realmoney.thestreet.com/articles/04/23/2018/rise-and-shine-theres-some-good-news-market-recon …	2 2 2 12 12	Retweet 2 Retweeted 2		Like 12 Liked 12	/Sarge986/status/988375316828774400
@option_snipper @option_snipper @option_snipper @option_snipper @option_snipper @option_snipper	Option_Sniper‏ @option_snipper Option_Sniper @option_snipper	22 Apr 2018			IF - and this is a big if - NK smart enough, reform & opening-up should not rely on any single super power but instead import from all China US Euro Russia. If that’s true, HUGE for American industrial product companies - especially a LIFE-SAVER for $GE. Also good for $ibm $intc.https://twitter.com/option_snipper/status/988176422459072514 … $es_f futures nice hiking on a lot of news. Muchin likel…	3 2 2 26 26	Retweet 2 Retweeted 2		Like 26 Liked 26	/option_snipper/status/988180759344238592
@JonathanHoenig @JonathanHoenig @JonathanHoenig @JonathanHoenig @JonathanHoenig	Jonathan Hoenig‏ @JonathanHoenig	20 Apr 2018			Shares of $GE could rise 100% and still wouldn't be at year-ago levels. Via: @FoxBusiness @Varneycopic.twitter.com/xcZfZhIIG5	10 6 6 32 32	Retweet 6 Retweeted 6		Like 32 Liked 32	/JonathanHoenig/status/987350560184651776
@carlquintanilla @carlquintanilla @carlquintanilla @carlquintanilla @carlquintanilla	Carl Quintanilla‏Verified account @carlquintanilla	20 Apr 2018			"Absolutely no change to our thesis," says JPM's Tusa, on @CNBC now. "A low quality number." Second-worst cash flow in past five years. "It looks like they should have actually CUT guidance. .. The cash they need to transform this company is just not there." $GE @SquawkStreet	2 5 5 11 11	Retweet 5 Retweeted 5		Like 11 Liked 11	/carlquintanilla/status/987328018040451072
@businessinsider @businessinsider @businessinsider @businessinsider @businessinsider	Business Insider‏Verified account @businessinsider	20 Apr 2018			GE is rallying after eeking out an earnings beat $GE https://read.bi/2F41wd0 pic.twitter.com/mfKJUcHcvt	10 10 10 10	Retweet 10 Retweeted 10		Like 10 Liked 10	/businessinsider/status/987308910460768256
@BrianSozzi @BrianSozzi @BrianSozzi @BrianSozzi @BrianSozzi	Brian Sozzi‏Verified account @BrianSozzi	20 Apr 2018			Has GE’s stock bottomed? $GE https://www.pscp.tv/w/bam8CDE0OTAxOHwxcm14UG1OTE5qaktOMTeKW5Ist2kLNNc1_7E_IsUnDrWc4VRtWkRHv3G0nUc= …	2 5 5 16 16	Retweet 5 Retweeted 5		Like 16 Liked 16	/BrianSozzi/status/987280817352146944
@ReutersBiz @ReutersBiz @ReutersBiz @ReutersBiz @ReutersBiz	Reuters Business‏Verified account @ReutersBiz	20 Apr 2018			GE shares up 3.6 percent premarket after results $GE	3 3 10 10	Retweet 3 Retweeted 3		Like 10 Liked 10	/ReutersBiz/status/987280496983007232
@ReutersBiz @ReutersBiz @ReutersBiz @ReutersBiz @ReutersBiz	Reuters Business‏Verified account @ReutersBiz	20 Apr 2018			JUST IN: GE saw strong performance in aviation, healthcare, renewables, and transportation in first quarter $GE pic.twitter.com/8XrFIaaxi3	2 18 18 27 27	Retweet 18 Retweeted 18		Like 27 Liked 27	/ReutersBiz/status/987279985173061633
@TheStreet @TheStreet @TheStreet @TheStreet @TheStreet	TheStreet‏Verified account @TheStreet	20 Apr 2018			Breaking: $GE posts earnings of 16 cents/share versus estimates of 12. More on @TheStreet https://buff.ly/1TokRsi	2 7 7 17 17	Retweet 7 Retweeted 7		Like 17 Liked 17	/TheStreet/status/987278588553646080
@ReutersBiz @ReutersBiz @ReutersBiz @ReutersBiz @ReutersBiz	Reuters Business‏Verified account @ReutersBiz	20 Apr 2018			JUST IN: $GE shares up 0.6 percent premarket ahead of results pic.twitter.com/IyFR3CHpPO	1 6 6 13 13	Retweet 6 Retweeted 6		Like 13 Liked 13	/ReutersBiz/status/987276648604151808
@petrobloq @petrobloq @petrobloq @petrobloq @petrobloq	PetroBLOQ‏ @petrobloq	19 Apr 2018			Blockchain, IOT, and Wearables Enter the Digital Oilfield $PQEFF $PQE $BITCF $XOM $OXY $GE http://ow.ly/KHW030jzV0O	5 5 8 8	Retweet 5 Retweeted 5		Like 8 Liked 8	/petrobloq/status/987046945012224002
@eWhispers @eWhispers @eWhispers @eWhispers @eWhispers	Earnings Whispers‏ @eWhispers	19 Apr 2018	#earnings		Friday's #earnings $GE $CLF $HON $SLB $WM $SWK $SYF $BHGE $RF $STI $CFG $KSU $MAN $ERIC $ROP $STT $GNTX $MINI $TRU $ABCB $SHOO $VLRS $ACU $OFG $BLX http://eps.sh/cal pic.twitter.com/GRBnzSNJK5	3 24 24 33 33	Retweet 24 Retweeted 24		Like 33 Liked 33	/eWhispers/status/987029161180057602
@realsheepwolf @realsheepwolf @realsheepwolf @realsheepwolf @realsheepwolf	SheepWolf‏ @realsheepwolf	19 Apr 2018			$FUSZ TIRED OF LIVING AVERAGE, BEING AVERAGE STOP THINKING AVERAGE THINK OUTSIDE THE BOX FREE $FUSZ DD: https://investorshangout.com/post/view?id=4995855 … $AAPL $OPGN $RIGL $MKGI $SDRL $MOMO $CALI $CASA $CALI $GBLX $CANN $MGTI $VALE $GE $AMZN $NVDA $NFLX $ECOM $AXP $GERN $SIRI $CLD $SBUX $GE pic.twitter.com/94sUyo1HX4	5 5 10 10	Retweet 5 Retweeted 5		Like 10 Liked 10	/realsheepwolf/status/987015306374733825
@realsheepwolf @realsheepwolf @realsheepwolf @realsheepwolf @realsheepwolf	SheepWolf‏ @realsheepwolf	19 Apr 2018	#WEALTHBUILDER,MILLIONAIRE	#MILLIONAIRE	$FUSZ YOU STILL DON'T READ FILINGS?WTH PEOPLE ARE GETTING RICH READING #WEALTHBUILDER #MILLIONAIRE DD HERE: https://investorshangout.com/post/view?id=4995855 … $AAPL $OPGN $RIGL $MKGI $SDRL $MOMO $CALI $CASA $CALI $GBLX $CANN $MGTI $VALE $GE $AMZN $NVDA $NFLX $ECOM $AXP $GERN $SIRI $CLD $SBUXpic.twitter.com/jYV0hxPigq	6 6 13 13	Retweet 6 Retweeted 6		Like 13 Liked 13	/realsheepwolf/status/987003224694710272
@realsheepwolf @realsheepwolf @realsheepwolf @realsheepwolf @realsheepwolf	SheepWolf‏ @realsheepwolf	19 Apr 2018			$FUSZ NOTHING WRONG WITH A RED LAMBO FREE $FUSZ DD: https://investorshangout.com/post/view?id=4995855 … $AAPL $OPGN $RIGL $MKGI $SDRL $MOMO $CALI $CASA $CALI $GBLX $CANN $MGTI $VALE $GE $AMZN $NVDA $NFLX $ECOM $AXP $GERN $SIRI $CLD $SBUX $EBAY $SQ $CANN $APHQF $SHLD $JUNO $VSLR $ORGS $SIEN $CRSP pic.twitter.com/q6fGVB4mQi	1 5 5 14 14	Retweet 5 Retweeted 5		Like 14 Liked 14	/realsheepwolf/status/986981887330660353
@Sarge986 @Sarge986 @Sarge986 @Sarge986 @Sarge986	Stephen Guilfoyle‏ @Sarge986	18 Apr 2018			We go everywhere. STREET SMARTS !! @oliviabvoz and I take on earnings, the banks, the yield curve, politics, you name it. $JPM $C $GS $WFC $BAC $LRCX $PLNT $GE $BHGE $CSX $WM $IBM https://www.youtube.com/watch?time_continue=1&v=5zgpsPjJoZ0 … @ModernWallSt @JamesSweeneyIII @TheStreet	3 3 13 13	Retweet 3 Retweeted 3		Like 13 Liked 13	/Sarge986/status/986577635525488640
@WallStJesus @WallStJesus @WallStJesus @WallStJesus @WallStJesus	JE$US‏ @WallStJesus	17 Apr 2018			TODAY'S SIZE CALL ACTIVITY: $TWTR $NRG $KMI $NE $C $KKR $GE $VALE $PCG $EA $CSCO $UTX $CCL $MU $NUE $BABA https://wallstjesus.com/private-twitter/ …pic.twitter.com/guLABUZ9Vq	5 5 5 5	Retweet 5 Retweeted 5		Like 5 Liked 5	/WallStJesus/status/986360366061031427
@themotleyfool @themotleyfool @themotleyfool @themotleyfool @themotleyfool	The Motley Fool‏Verified account @themotleyfool	17 Apr 2018			If healthcare is supposed to be one of the “core” businesses $GE is going to focus on, why is it selling off parts of the healthcare unit? Allow us to explain... https://www.fool.com/investing/2018/04/16/general-electric-starts-restructuring.aspx …	5 5 10 10	Retweet 5 Retweeted 5		Like 10 Liked 10	/themotleyfool/status/986341124913684480
@StockTwits @StockTwits @StockTwits @StockTwits @StockTwits	StockTwits‏Verified account @StockTwits	15 Apr 2018			Get your trading accounts ready. Here are the biggest companies reporting earnings THIS week Mon - $NFLX $BAC Tue - $CSX $GS $IBM $ISRG $JNJ $SCHW $UAL $UNH Wed - $AXP $KMI $MS $USB $ABT Thu - $BK $BX $ETFC $KEY Fri - $GE $HON $PG $SLB $WM $HAL $HAShttps://stocktwits.com/suriNotes/message/120008040 …	7 53 53 86 86	Retweet 53 Retweeted 53		Like 86 Liked 86	/StockTwits/status/985595098107908096
@OMillionaires @OMillionaires @OMillionaires @OMillionaires @OMillionaires @eWhispers	Option Millionaires‏ @OMillionaires Earnings Whispers @eWhispers	14 Apr 2018	#Earnings		Implied moves for earning next week: $NFLX 9.9% $GS 3.4% $IBM 4.0% $MLNX 9.2% (mthly) $ISRG 5% $MS 3.9% $AXP 4% $AA 5.9% $GE 6.2% $JNJ 2.7% $ABT 3.7% $PIR 16.3% (mthly) $BX 3.1% $BAC 3.8% #Earningshttps://twitter.com/eWhispers/status/985139881470021632 … #earnings scheduled for the week $NFLX $BAC $GE $LRCX $GS $UNH $IBM $JNJ $CLF $MTB $ABT $MS $ISRG $PGR $CMA $PG $AA $BX $AXP …	4 39 39 67 67	Retweet 39 Retweeted 39		Like 67 Liked 67	/OMillionaires/status/985144399700086784
@timothysykes @timothysykes @timothysykes @timothysykes @timothysykes	Timothy Sykes‏Verified account @timothysykes	13 Apr 2018			https://profit.ly/500Jo0 Safety 1st on the http://tim.ly/sykesmorning morning panic pattern, makes me feel better about $DPW $GE	3 3 11 11	Retweet 3 Retweeted 3		Like 11 Liked 11	/timothysykes/status/984791547282681857
@BillGriffeth @BillGriffeth @BillGriffeth @BillGriffeth @BillGriffeth @bizrpt	Bill Griffeth‏Verified account @BillGriffeth NBRVerified account @bizrpt	12 Apr 2018			A busy night tonight on CNBC's Nightly Business Report: a preview of tomorrow's big bank earnings; what $GE is likely to do with its transportation division; and a look a Nordstrom's huge new brick-n-mortar men's store. Join us on @PBS @bizrpthttps://twitter.com/bizrpt/status/984515777511305216 … Tonight on Nightly Business Report, with some of the banks reporting tomorrow, we'll talk about what …	2 3 3 14 14	Retweet 3 Retweeted 3		Like 14 Liked 14	/BillGriffeth/status/984522298664333313
@pierpont_morgan @pierpont_morgan @pierpont_morgan @pierpont_morgan @pierpont_morgan	J Pierpont Morgan‏ @pierpont_morgan	9 Apr 2018			$GE: what capital destruction looks like. pic.twitter.com/aE7zvVJRqA	2 5 5 22 22	Retweet 5 Retweeted 5		Like 22 Liked 22	/pierpont_morgan/status/983429118695010306
@Investopedia @Investopedia @Investopedia @Investopedia @Investopedia	Investopedia‏Verified account @Investopedia	6 Apr 2018			. $GE was one of world's great companies. It still is, and a lot of great people work there, but its decline has been sad to watch. https://www.investopedia.com/insights/rise-and-fall-ge/ …	1 5 5 14 14	Retweet 5 Retweeted 5		Like 14 Liked 14	/Investopedia/status/982284272420597761
@StockTwits @StockTwits @StockTwits @StockTwits @StockTwits	StockTwits‏Verified account @StockTwits	6 Apr 2018			The 10 most popular stocks on Robinhood: $AAPL $GE $F $AMD $MSFT $GPRO $FB $FIT $TWTR $TSLA https://stocktwits.com/Moench/message/118878598 …	4 19 19 48 48	Retweet 19 Retweeted 19		Like 48 Liked 48	/StockTwits/status/982268896177618944
@realsheepwolf @realsheepwolf @realsheepwolf @realsheepwolf @realsheepwolf	SheepWolf‏ @realsheepwolf	6 Apr 2018			$FUSZ HARD TO IGNORE A 800LB GORILLA MOST DISRUPTIVE TECHNOLOGY IN YEARS HOT NEW RESOURCE KIT: https://investorshangout.com/post/view?id=4992911 … $AAPL $AMZN $SIRI $RAD $LFIN $MSFT $PSMT $GNPX $CRSP $APHQF $FNMA $DTST $RXMD $RNVA $OGRMF $CHPE $VEND $LBUY $QBIO $CBWTF $NXTTF $QCOM $INTC $CSCO $GE pic.twitter.com/n0Oj5wPzIn	1 7 7 13 13	Retweet 7 Retweeted 7		Like 13 Liked 13	/realsheepwolf/status/982264410826653704
@realsheepwolf @realsheepwolf @realsheepwolf @realsheepwolf @realsheepwolf	SheepWolf‏ @realsheepwolf	6 Apr 2018			$FUSZ NO LIMITS CEO BUYING 407K SHARES @ $1.43 03/28/18 VERY BULLISH HUGE APRIL CATALYST AHEAD ORACLE ( $ORCL:NYSE), MARKETO, AND MORE $AAPL $RCIT $RIOT $MGTI $LFIN $SIRI $RETO $SFOR $RXMD $RNVA $SBUX $AMZN $NFLX $NVDA $OSTK $RAD $CRSP $BWEN $PSMT $APHQF $FNMA $GE pic.twitter.com/uZ5jnfU12k	3 3 5 5	Retweet 3 Retweeted 3		Like 5 Liked 5	/realsheepwolf/status/982259600371081218
@ReutersBiz @ReutersBiz @ReutersBiz @ReutersBiz @ReutersBiz	Reuters Business‏Verified account @ReutersBiz	6 Apr 2018			UPDATE: Key industrials fall after Trump's latest tariff proposals on China $GE $BA $DE $MMM https://reut.rs/2Iy3Paj	11 11 11 11	Retweet 11 Retweeted 11		Like 11 Liked 11	/ReutersBiz/status/982251876228853762
@kpak82 @kpak82 @kpak82 @kpak82 @kpak82	kpak‏ @kpak82	5 Apr 2018			$GE some ridiculously sick setups for tomorrow if the market decides to act right. pic.twitter.com/olXiGKk0VV	2 1 1 15 15	Retweet 1 Retweeted 1		Like 15 Liked 15	/kpak82/status/982133958635749376
@pierpont_morgan @pierpont_morgan @pierpont_morgan @pierpont_morgan @pierpont_morgan	J Pierpont Morgan‏ @pierpont_morgan	5 Apr 2018			How did I miss the story about $GE delaying paychecks to 70,000 employees at the end of Q1?	4 6 6 17 17	Retweet 6 Retweeted 6		Like 17 Liked 17	/pierpont_morgan/status/981987340217470981
@upsidetrader @upsidetrader @upsidetrader @upsidetrader @upsidetrader	UPSIDETRADER‏ @upsidetrader	5 Apr 2018			$GE to restate earnings for the last 2 years. I’m sure it’s fine	2 2 2 11 11	Retweet 2 Retweeted 2		Like 11 Liked 11	/upsidetrader/status/981871202636529664
@FoxBusiness @FoxBusiness @FoxBusiness @FoxBusiness @FoxBusiness	FOX Business‏Verified account @FoxBusiness	5 Apr 2018			General Electric to restate two years of earnings by April 13 $GE https://fxn.ws/2q5kDPo	4 5 5 4 4	Retweet 5 Retweeted 5		Like 4 Liked 4	/FoxBusiness/status/981855216810188801
@The_Real_Fly @The_Real_Fly @The_Real_Fly @The_Real_Fly @The_Real_Fly	The_Real_Fly‏ @The_Real_Fly	4 Apr 2018			$GE's Sharpe ratio is worse than $DRYSpic.twitter.com/e0MTLrR6Od	4 2 2 7 7	Retweet 2 Retweeted 2		Like 7 Liked 7	/The_Real_Fly/status/981667332362854400
@WallStJesus @WallStJesus @WallStJesus @WallStJesus @WallStJesus	JE$US‏ @WallStJesus	4 Apr 2018			$GE SOME CALL BUYING ..	3 3 6 6	Retweet 3 Retweeted 3		Like 6 Liked 6	/WallStJesus/status/981601518490185728
@RampCapitalLLC @RampCapitalLLC @RampCapitalLLC @RampCapitalLLC @RampCapitalLLC	Ramp Capital ♿️‏ @RampCapitalLLC	4 Apr 2018			Looks like Warren timed his $GE purchase a little early	2 1 1 22 22	Retweet 1 Retweeted 1		Like 22 Liked 22	/RampCapitalLLC/status/981527625360437249
@investornewsday @investornewsday @investornewsday @investornewsday @investornewsday	Investor News Today‏ @investornewsday	3 Apr 2018	#stockstowatch,stockstobuy,investing,finance,daytrading,biotech	#stockstobuy	$IVST seems to be headed towards an up list! https://investornewstoday.wordpress.com/2018/03/28/ivst-seems-to-be-headed-towards-an-up-list/ … via @wordpressdotcom #stockstowatch #stockstobuy #investing #finance #daytrading #biotech $BAC $F $GE $FB $APPL $TWTR $T $BABA $PFE	6 6 10 10	Retweet 6 Retweeted 6		Like 10 Liked 10	/investornewsday/status/981342973018411008
@RudyHavenstein @RudyHavenstein @RudyHavenstein @RudyHavenstein @RudyHavenstein	Rudy Havenstein, Smiling Politely‏ @RudyHavenstein	3 Apr 2018			I see where $GE went wrong. pic.twitter.com/TxIpgCDkvn	9 27 27 77 77	Retweet 27 Retweeted 27		Like 77 Liked 77	/RudyHavenstein/status/981235505156128768
@MattEganCNN @MattEganCNN @MattEganCNN @MattEganCNN @MattEganCNN	Matt Egan‏ @MattEganCNN	3 Apr 2018	#debt		The spike in short-term borrowing costs is a negative for companies like $GE and @CampbellSoupCo that have plenty of floating-rate #debt: http://money.cnn.com/2018/04/03/investing/stocks-debt-borrowing-costs-libor/index.html … $CPBpic.twitter.com/MdeMYFYkHV	1 5 5 6 6	Retweet 5 Retweeted 5		Like 6 Liked 6	/MattEganCNN/status/981216083347755008
@L0gg0l @L0gg0l @L0gg0l @L0gg0l @L0gg0l	Gregor Peter‏ @L0gg0l	2 Apr 2018			$GE 5y CDS have reached 100 and default probability getting near 10%. Watch for rating downgrade!	1 5 5 8 8	Retweet 5 Retweeted 5		Like 8 Liked 8	/L0gg0l/status/980880587719368705
@Sarge986 @Sarge986 @Sarge986 @Sarge986 @Sarge986	Stephen Guilfoyle‏ @Sarge986	2 Apr 2018			Adobe, Micron, Citibank: April Game-plan. $FB $AMZN $NFLX $GOOGL $NVDA $GS $BAC $C $KBE $MCD $DIS $ADBE $MU $CRM $AMZN $LRCX $ORCL $GD $LMT $RTN $KTOS $GE https://www.thestreet.com/story/14540012/1/adobe-micron-citibank-and-other-stocks-that-look-good-for-april.html … via @TheStreet	2 6 6 11 11	Retweet 6 Retweeted 6		Like 11 Liked 11	/Sarge986/status/980818394097356800
@WallStCritic @WallStCritic @WallStCritic @WallStCritic @WallStCritic	Michael King, $TSLAQ Chairman‏ @WallStCritic	2 Apr 2018			I blame Jeff. Equivocate all you want, but Jeff hid a lot of problems. Flannery is facing reality when Jeff didn't. $GE https://www.bloomberg.com/view/articles/2018-04-02/jeff-immelt-isn-t-to-blame-for-ge-s-stock-woes …	4 12 12	Retweet Retweeted		Like 12 Liked 12	/WallStCritic/status/980809113302110210
@TheStreet @TheStreet @TheStreet @TheStreet @TheStreet	TheStreet‏Verified account @TheStreet	30 Mar 2018			Why would living legend Warren Buffett find $GE a suitable investment? https://buff.ly/2IYGxLU	1 6 6 8 8	Retweet 6 Retweeted 6		Like 8 Liked 8	/TheStreet/status/979832388401410049
@Street_Insider @Street_Insider @Street_Insider @Street_Insider @Street_Insider	Streetinsider.com‏ @Street_Insider	27 Mar 2018			$GE Gains as Warren Buffett Rumors Swirl https://www.streetinsider.com/Analyst+Comments/GE+%28GE%29+Gains+as+Warren+Buffett+Rumors+Swirl/13989072.html …	4 4 7 7	Retweet 4 Retweeted 4		Like 7 Liked 7	/Street_Insider/status/978677550628122627
@RudyHavenstein @RudyHavenstein @RudyHavenstein @RudyHavenstein @RudyHavenstein	Rudy Havenstein, Smiling Politely‏ @RudyHavenstein	27 Mar 2018			For those keeping score, there are only 3 stocks left in the world: $GE, $FB and $AAPL.	1 5 5 21 21	Retweet 5 Retweeted 5		Like 21 Liked 21	/RudyHavenstein/status/978668069542289408
@StockCats @StockCats @StockCats @StockCats @StockCats	StockCats‏ @StockCats	27 Mar 2018			every time $GE bounces a few percent, some investors are convinced it's finally bottomed	15 14 14 105 105	Retweet 14 Retweeted 14		Like 105 Liked 105	/StockCats/status/978638223730794496
@RampCapitalLLC @RampCapitalLLC @RampCapitalLLC @RampCapitalLLC @RampCapitalLLC	Ramp Capital ♿️‏ @RampCapitalLLC	27 Mar 2018			$GE is green. Lol ya right.	4 24 24	Retweet Retweeted		Like 24 Liked 24	/RampCapitalLLC/status/978630854938447872
@BigCheds @BigCheds @BigCheds @BigCheds @BigCheds	Big Cheds‏ @BigCheds	26 Mar 2018			If you liked $GE at $24 then you must LOVE it under $13	16 42 42	Retweet Retweeted		Like 42 Liked 42	/BigCheds/status/978308311022960642
@StockTwits @StockTwits @StockTwits @StockTwits @StockTwits	StockTwits‏Verified account @StockTwits	26 Mar 2018			You can't ignore GE in this market. It just traded at its LOWEST levels since July 2009, and it's now down 56% over the last year. $GE https://stocktwits.com/symbol/GE pic.twitter.com/XHOS0XdRpQ	9 15 15 36 36	Retweet 15 Retweeted 15		Like 36 Liked 36	/StockTwits/status/978288676814901248
@ReutersBiz @ReutersBiz @ReutersBiz @ReutersBiz @ReutersBiz	Reuters Business‏Verified account @ReutersBiz	26 Mar 2018			UPDATE: General Electric shares touch lowest level since July 2009 at $12.86, last down 1.3 percent $GE pic.twitter.com/TtT8UBCdIx	6 27 27 17 17	Retweet 27 Retweeted 27		Like 17 Liked 17	/ReutersBiz/status/978277732298706949
@RampCapitalLLC @RampCapitalLLC @RampCapitalLLC @RampCapitalLLC @RampCapitalLLC	Ramp Capital ♿️‏ @RampCapitalLLC	26 Mar 2018			$GE and $FB getting $XIV'd	3 5 5 26 26	Retweet 5 Retweeted 5		Like 26 Liked 26	/RampCapitalLLC/status/978275955427987457
@nanexllc @nanexllc @nanexllc @nanexllc @nanexllc	Eric Scott Hunsader‏ @nanexllc	26 Mar 2018			$GE below $13	2 7 7 16 16	Retweet 7 Retweeted 7		Like 16 Liked 16	/nanexllc/status/978275861353959424
@StockBoardAsset @StockBoardAsset @StockBoardAsset @StockBoardAsset @StockBoardAsset	Alastair Williamson‏ @StockBoardAsset	25 Mar 2018			$GE at lows not seen since the Great Financial Crash pic.twitter.com/26RwShegKn	5 14 14 24 24	Retweet 14 Retweeted 14		Like 24 Liked 24	/StockBoardAsset/status/978040954396561409
@DeItaOne @DeItaOne @DeItaOne @DeItaOne @DeItaOne	*Walter Bloomberg‏ @DeItaOne	23 Mar 2018			BOEING 787S FOR AMERICAN AIRLINES WOULD BE POWERED BY GENERAL ELECTRIC , BEATING ROLLS-ROYCE -SOURCES $GE $BA	1 6 6 7 7	Retweet 6 Retweeted 6		Like 7 Liked 7	/DeItaOne/status/977276467523579904
@realsheepwolf @realsheepwolf @realsheepwolf @realsheepwolf @realsheepwolf	SheepWolf‏ @realsheepwolf	23 Mar 2018			$FUSZ EASY $2.00 MONDAY OR TUESDAY WITH THIS FLOAT LOCKED UP LIKE THISHAVE YOU NOTICED HOW MUCH FASTER IT RUNS.. SCARCITY PEOPLE SCARCITY OF SHARES DD TIME: https://investorshangout.com/post/view?id=4972788 … $SIRI $SBUX $SNAP $TEUM $PTI $RXMD $RNVA $AAPL $SBUX $EBAY $NVDA $NFLX $INTC $GE pic.twitter.com/sJHiGImlxd	1 6 6 13 13	Retweet 6 Retweeted 6		Like 13 Liked 13	/realsheepwolf/status/977265711423815680
@juliecjd @juliecjd @juliecjd @juliecjd @juliecjd	MtChills‏ @juliecjd	21 Mar 2018			$BVTK- added today!! Huge things coming!! $aapl $amzn $dis $tsla $atvi $T $libe $bvtk $sbux $celg $hd $ge	3 3 3 19 19	Retweet 3 Retweeted 3		Like 19 Liked 19	/juliecjd/status/976558786881118208
@bespokeinvest @bespokeinvest @bespokeinvest @bespokeinvest @bespokeinvest	Bespoke‏ @bespokeinvest	20 Mar 2018			General Electric $GE down another 3pct, now trading in the $13s. Easily the smallest Dow stock. $PFE has the next smallest weighting and it’s 2x as big. (Remember the Dow is a price-weighted index.)	3 6 6 12 12	Retweet 6 Retweeted 6		Like 12 Liked 12	/bespokeinvest/status/976182685583511558
@StockTwits @StockTwits @StockTwits @StockTwits @StockTwits	StockTwits‏Verified account @StockTwits	20 Mar 2018			It does not happen often, but it's happening to Facebook right now. S&P 500 stocks with a market cap of $50+ billion dropping 5% or more on back-to-back days. Here's every instance, and what happened on the third day. Via @OddStats. $FB $GOOGL $NFLX $GE https://stocktwits.com/HonestTruth/message/116932630 …pic.twitter.com/oCiRZDe2ti	5 32 32 39 39	Retweet 32 Retweeted 32		Like 39 Liked 39	/StockTwits/status/976155180856201218
@MrSmallCap @MrSmallCap @MrSmallCap @MrSmallCap @MrSmallCap	SmallCapReporter 📈‏ @MrSmallCap	20 Mar 2018	#blockchaintechnology,mortgage	#mortgage	Don't count out companies in #blockchaintechnology $BKPPF ready for a move especially after what they have going on with the #mortgage piece of their biz! $GE $BAC $F $SNAP $CHK $VALE $BABA $TWTR $KMI $PFE $FB $MU $AAPL $MSFT $GERN $JD $NVDA $INTC $XRM $ORCL $CRM $CRONpic.twitter.com/HPS8XNUWrd	3 12 12 26 26	Retweet 12 Retweeted 12		Like 26 Liked 26	/MrSmallCap/status/976137691636125697
@RampCapitalLLC @RampCapitalLLC @RampCapitalLLC @RampCapitalLLC @RampCapitalLLC	Ramp Capital ♿️‏ @RampCapitalLLC	20 Mar 2018			How long until $GE pulls a Toys R Us?	10 10 10 79 79	Retweet 10 Retweeted 10		Like 79 Liked 79	/RampCapitalLLC/status/976131534867574785
@Sarge986 @Sarge986 @Sarge986 @Sarge986 @Sarge986	Stephen Guilfoyle‏ @Sarge986	20 Mar 2018			Why Stocks Fell (And Why All Is Not Lost) : MARKET RECON. $SPX $RUT $FB $AMZN $GOOGL $BA $INTC $NVDA $ADBE $CRM $URI $MU $GE $FDX $LAUR $SCS https://realmoney.thestreet.com/articles/03/20/2018/why-stocks-fell-and-why-all-not-lost …	4 5 5 7 7	Retweet 5 Retweeted 5		Like 7 Liked 7	/Sarge986/status/976078570903822336
@TSOH_Investing @TSOH_Investing @TSOH_Investing @TSOH_Investing @TSOH_Investing	Science of Hitting‏ @TSOH_Investing	19 Mar 2018			On about 70% more in revenues than Pratt & Whitney, $GE Aviation earns roughly four times more than P&W in segment operating profit...	1 7 7 29 29	Retweet 7 Retweeted 7		Like 29 Liked 29	/TSOH_Investing/status/975828851430514690
@BrianSozzi @BrianSozzi @BrianSozzi @BrianSozzi @BrianSozzi	Brian Sozzi‏Verified account @BrianSozzi	13 Mar 2018			GE's stock going back to March 2009 lows? https://goo.gl/cCJHmM cc: @KinseyGrant $GE pic.twitter.com/1kkHB3KVdq	2 11 11 11 11	Retweet 11 Retweeted 11		Like 11 Liked 11	/BrianSozzi/status/973686178506559489
@ScottGamm @ScottGamm @ScottGamm @ScottGamm @ScottGamm	Scott Gamm‏Verified account @ScottGamm	5 Mar 2018			During last month's selloff, investors bought $GE, $AAPL and $FB, @TDAJJKinahan says: http://www.thestreet.com/video/14510270/investors-bought-shares-of-ge-apple-and-facebook-during-last-months-selloff.html … @TheStreet @TDAmeritrade	7 7 7 7	Retweet 7 Retweeted 7		Like 7 Liked 7	/ScottGamm/status/970738826615361536
@CNBCFastMoney @CNBCFastMoney @CNBCFastMoney @CNBCFastMoney @CNBCFastMoney	CNBC's Fast Money‏Verified account @CNBCFastMoney	2 Mar 2018			Crazy stat of the day: $NFLX market cap: $128B $GE market cap: $122B	34 103 103 235 235	Retweet 103 Retweeted 103		Like 235 Liked 235	/CNBCFastMoney/status/969666841508540418
@PhilipvanDoorn @PhilipvanDoorn @PhilipvanDoorn @PhilipvanDoorn @PhilipvanDoorn	Philip van Doorn‏ @PhilipvanDoorn	1 Mar 2018			GE’s stock may rise 50% this year, says veteran analyst http://on.mktw.net/2Fbry22 $GE pic.twitter.com/FTdcLKZ4JT	8 15 15 20 20	Retweet 15 Retweeted 15		Like 20 Liked 20	/PhilipvanDoorn/status/969173994585935872
@ReutersBiz @ReutersBiz @ReutersBiz @ReutersBiz @ReutersBiz @ReutersBiz	Reuters Business‏Verified account @ReutersBiz Reuters BusinessVerified account @ReutersBiz	28 Feb 2018			MORE: Industrial sector hammered in today's market: Caterpillar down 4 percent, General Electric down 2.7 percent, 3M down 2.2 percent $CAT $GE $MMMhttps://www.twitter.com/ReutersBiz/status/968955288790368258 … MORE: Dow, S&P register biggest monthly percent decline since January 2016; worst month for Nasdaq since October 2016 https://www.twitter.com/ReutersBiz/status/968955039514615809 …	5 5 7 7	Retweet 5 Retweeted 5		Like 7 Liked 7	/ReutersBiz/status/968955915822084098
@SunriseTrader @SunriseTrader @SunriseTrader @SunriseTrader @SunriseTrader	Sunrise Trader‏ @SunriseTrader	28 Feb 2018			$GE I have traded it twice this year and lost both times it goes on my banned list for now.	8 2 2 44 44	Retweet 2 Retweeted 2		Like 44 Liked 44	/SunriseTrader/status/968951338401968129
@ModernWallSt @ModernWallSt @ModernWallSt @ModernWallSt @ModernWallSt	Modern Wall Street‏ @ModernWallSt	27 Feb 2018	#TheVoz		MWS Street Smarts | Episode 1: Are You Having Fun? | Voz & Sarge talk Powell, the Biz of Politics & the @NRA Boycott, @Walmart, @Kohls 's, where #TheVoz shops & much more $WMT $KSS $GE @oliviabvoz @Sarge986 [VIDEO] https://goo.gl/DCVUjK pic.twitter.com/PhZgBiS7Qy	1 7 7 11 11	Retweet 7 Retweeted 7		Like 11 Liked 11	/ModernWallSt/status/968722369350168577
@StockTwits @StockTwits @StockTwits @StockTwits @StockTwits	StockTwits‏Verified account @StockTwits	26 Feb 2018			Here are 11 trade ideas and charts to see before the market opens Tuesday including: - The $GE crash - A potential bottom in $CBOE - The spike in Treasury yields See them all here ->https://stocktwits.com/discover/highlights/365/top-technical-analysis-charts-february-26-2018 …	1 9 9 11 11	Retweet 9 Retweeted 9		Like 11 Liked 11	/StockTwits/status/968320597527859201
@CNBCFastMoney @CNBCFastMoney @CNBCFastMoney @CNBCFastMoney @CNBCFastMoney	CNBC's Fast Money‏Verified account @CNBCFastMoney	26 Feb 2018			Cramer Alert: @jimcramer talks $GE's growing problems pic.twitter.com/pOEyHvxTri	3 8 8 14 14	Retweet 8 Retweeted 8		Like 14 Liked 14	/CNBCFastMoney/status/968252324085927936
@chartseer @chartseer @chartseer @chartseer @chartseer	chartseer 📈 👀 📉‏ @chartseer	26 Feb 2018			$GE hammer pic.twitter.com/9jXKXwYZYd	2 2 9 9	Retweet 2 Retweeted 2		Like 9 Liked 9	/chartseer/status/968251555936747520
@canuck2usa @canuck2usa @canuck2usa @canuck2usa @canuck2usa	CtheLightTrading‏ @canuck2usa	26 Feb 2018			$GE false breakdown chart being discussed AH's via periscope pic.twitter.com/5onA8q6Rly	9 9 12 12	Retweet 9 Retweeted 9		Like 12 Liked 12	/canuck2usa/status/968242878064578560
@MattEganCNN @MattEganCNN @MattEganCNN @MattEganCNN @MattEganCNN	Matt Egan‏ @MattEganCNN	26 Feb 2018			.@GeneralElectric has a mountain of legal problems. SEC investigation, potential DOJ lawsuit, multiple shareholder lawsuits, retiree lawsuit and so on: http://money.cnn.com/2018/02/26/investing/ge-legal-problems/index.html … $GE	5 5 4 4	Retweet 5 Retweeted 5		Like 4 Liked 4	/MattEganCNN/status/968215638140489728
@pierpont_morgan @pierpont_morgan @pierpont_morgan @pierpont_morgan @pierpont_morgan	J Pierpont Morgan‏ @pierpont_morgan	26 Feb 2018	#lemmings		$GE sell-side price target $33 1 yr ago, with even bearish JPM putting fair value just below the then current market value. #lemmingspic.twitter.com/RZR695HhzY	2 6 6 14 14	Retweet 6 Retweeted 6		Like 14 Liked 14	/pierpont_morgan/status/968215207901323268
@MarkNewtonCMT @MarkNewtonCMT @MarkNewtonCMT @MarkNewtonCMT @MarkNewtonCMT	Mark Newton‏ @MarkNewtonCMT	26 Feb 2018	#Industrials		Aerospace/Defense still one of the best areas to invest in within #Industrials, stocks like $BA, $LLL $UTX, $TXT $GD maintain stellar technical structure- Don't mind owning the $ITA the etf for this space, vs trying to bottom pick $GE pic.twitter.com/KBeFFFjkeR	13 13 23 23	Retweet 13 Retweeted 13		Like 23 Liked 23	/MarkNewtonCMT/status/968204785630482432
@ScottGamm @ScottGamm @ScottGamm @ScottGamm @ScottGamm	Scott Gamm‏Verified account @ScottGamm	26 Feb 2018			.@JimCramer's Daily Rundown is out! Covered $GE, $AMZN, $APPL, $NXPI, $AVGO and so much more for @CramerClub members: https://aap.thestreet.com/story/14501046/1/jim-s-daily-rundown.html … @TheStreet	7 7 9 9	Retweet 7 Retweeted 7		Like 9 Liked 9	/ScottGamm/status/968196167656984576
@carlquintanilla @carlquintanilla @carlquintanilla @carlquintanilla @carlquintanilla @markets	Carl Quintanilla‏Verified account @carlquintanilla Bloomberg MarketsVerified account @markets	26 Feb 2018			Down 17% this year through Feb. 23 -- "after plummeting 45% last year, making it the biggest laggard on the Dow in both cases." $GE https://twitter.com/markets/status/968167560670834688 … GE’s CEO can’t seem to stop the stock from tumbling https://bloom.bg/2EWyq3S pic.twitter.com/mQypPxrIlQ	5 5 11 11	Retweet 5 Retweeted 5		Like 11 Liked 11	/carlquintanilla/status/968167932114194433
@WallStCritic @WallStCritic @WallStCritic @WallStCritic @WallStCritic	Michael King, $TSLAQ Chairman‏ @WallStCritic	26 Feb 2018			If $BRK buys $GE then it solves both of their cash problems.	1 2 2 10 10	Retweet 2 Retweeted 2		Like 10 Liked 10	/WallStCritic/status/968156986603986945
@StockTwits @StockTwits @StockTwits @StockTwits @StockTwits	StockTwits‏Verified account @StockTwits	26 Feb 2018			The ten WORST Dow stocks of 2018 General Electric $GE -20% Chevron $CVX -12% Proctor & Gamble $PG -11% Verizon $VZ -10% Exxon $XOM -9% McDonald's $MCD -6% Walmart $WMT -6% Johnson & Johnson $JNJ -5% Disney $DIS -4% Coca-Cola $KO -3%https://stocktwits.com/suriNotes/message/114057468 …	5 56 56 85 85	Retweet 56 Retweeted 56		Like 85 Liked 85	/StockTwits/status/968150411277492224
@StockTwits @StockTwits @StockTwits @StockTwits @StockTwits	StockTwits‏Verified account @StockTwits	26 Feb 2018			GE is down 53% over the last year. That's $142 BILLION in market cap gone. It also just traded at its lowest price since 2011. $GE https://stocktwits.com/herecomes2017/message/114180500 …pic.twitter.com/EzE0UrAg7v	5 22 22 26 26	Retweet 22 Retweeted 22		Like 26 Liked 26	/StockTwits/status/968145709986918401
@juliecjd @juliecjd @juliecjd @juliecjd @juliecjd	MtChills‏ @juliecjd	26 Feb 2018			$BVTK- DarkPulse is going to IPO/Nasdaq-March. BVTK JV- 40%. Proj rev coming. Amazing what these two CEO's have done!! $aapl $amzn $dis $tsla $hon $hd $atvi $T $libe $bvtk $sbux $celg $hd $ge	2 7 7 25 25	Retweet 7 Retweeted 7		Like 25 Liked 25	/juliecjd/status/968138029532524544
@philstockworld @philstockworld @philstockworld @philstockworld @philstockworld	Phil Davis‏Verified account @philstockworld	26 Feb 2018			Monday Money Show Special – Live Trading Challenge With 5 Great Trade Ideas $AAPL $CLF $LB $HBI $GE -- http://www.philstockworld.com/2018/02/26/monday-money-show-special-live-trading-challenge/ …pic.twitter.com/Ljgl3ffyms	2 36 36 51 51	Retweet 36 Retweeted 36		Like 51 Liked 51	/philstockworld/status/968107204153835520
@RudyHavenstein @RudyHavenstein @RudyHavenstein @RudyHavenstein @RudyHavenstein	Rudy Havenstein, Smiling Politely‏ @RudyHavenstein	22 Feb 2018			Most of you are too young, but back in the day GE owned CNBC's parent and Jack Welch and $GE were worshiped daily. pic.twitter.com/m0j2KPEtyq	12 13 13 76 76	Retweet 13 Retweeted 13		Like 76 Liked 76	/RudyHavenstein/status/966759577755648000
@John_Hempton @John_Hempton @John_Hempton @John_Hempton @John_Hempton	John_Hempton‏Verified account @John_Hempton	17 Feb 2018			Bronte Capital: The importance of GE's credit rating http://brontecapital.blogspot.com/2018/02/the-importance-of-ges-credit-rating.html?spref=tw … $GE, $RR/L, $UTC, $MTX/DE cc: @HHAhmedBinSaeed	10 37 37 151 151	Retweet 37 Retweeted 37		Like 151 Liked 151	/John_Hempton/status/965053388592373760
@RTF83 @RTF83 @RTF83 @RTF83 @RTF83 @GE_Africa	RᴇᴍᴇᴍʙᴇʀɪɴɢTʜᴇFᴜᴛᴜʀᴇ™‏ @RTF83 GE Africa @GE_Africa	15 Feb 2018	#Mozambique,NCCL	#NCCL	The US Ambassador to Mozambique, Dean Pittman, who gave the Keynote address spoke about how excited the American government was to be doing business in #Mozambique with companies such as $GE #NCCL @Ncondezi_Energy @GE_Africahttps://twitter.com/GE_Africa/status/964049390867550209 … @GE_Power shares solutions for #energy challenges at workshop in #Mozambique http://invent.ge/2GdRy9S pic.twitter.com…	12 12 19 19	Retweet 12 Retweeted 12		Like 19 Liked 19	/RTF83/status/964185595957391360
@philstockworld @philstockworld @philstockworld @philstockworld @philstockworld	Phil Davis‏Verified account @philstockworld	15 Feb 2018			Thrilling Thursday - Yesterday's Russell Futures Up $2,500 Per Contract! $ALK $SQQQ $AAPL $SPX $ABX $GE $IMAX $IWM https://goo.gl/5YB1Co	437 437 631 631	Retweet 437 Retweeted 437		Like 631 Liked 631	/philstockworld/status/964154163918667776
@kpak82 @kpak82 @kpak82 @kpak82 @kpak82	kpak‏ @kpak82	15 Feb 2018			$GE breaking out pic.twitter.com/fU1IfWcr0r	2 8 8 17 17	Retweet 8 Retweeted 8		Like 17 Liked 17	/kpak82/status/964149602273280000
@Market_Scholars @Market_Scholars @Market_Scholars @Market_Scholars @Market_Scholars	Market Scholars‏ @Market_Scholars	14 Feb 2018	#ValentinesDay		We want to wish you a great #ValentinesDay. We know that without you, @Market_Scholars would not be possible. MUCH LOVE! $AAPL $ROK $GE $SO $MET $KEY $TWTR $CALL $PG $BAC $XOXO $V $PEP $KSS $HON $K $BENpic.twitter.com/lPEpzyZbIB	1 9 9 54 54	Retweet 9 Retweeted 9		Like 54 Liked 54	/Market_Scholars/status/963854824201633792
@UnionSquareGrp @UnionSquareGrp @UnionSquareGrp @UnionSquareGrp @UnionSquareGrp	Union Square Research Group‏ @UnionSquareGrp	14 Feb 2018			“Rotating executives through $GE businesses like army officers building a resume probably doesn’t work as well as having people identify with one business over time like at $BRK” $DJCO	6 6 18 18	Retweet 6 Retweeted 6		Like 18 Liked 18	/UnionSquareGrp/status/963853445672222720
@Benzinga @Benzinga @Benzinga @Benzinga @Benzinga	Benzinga.com‏Verified account @Benzinga	14 Feb 2018			Study: NBA Jersey Sponsorships Drive $350 Million In Value On Social Media https://benzinga.com/z/11201046 $GE $GT $WU $RKUNYpic.twitter.com/SZmZJ1Y8BO	6 6 5 5	Retweet 6 Retweeted 6		Like 5 Liked 5	/Benzinga/status/963850607286214656
@philstockworld @philstockworld @philstockworld @philstockworld @philstockworld	Phil Davis‏Verified account @philstockworld	14 Feb 2018			Markets Get No Loving on Valentine's Day Inflation Massacre $QQQ $IWM $SPX $DJI $CMG $SQQQ $ABX $GE https://goo.gl/Zd4WtT	1 450 450 682 682	Retweet 450 Retweeted 450		Like 682 Liked 682	/philstockworld/status/963779211906441216
@option_snipper @option_snipper @option_snipper @option_snipper @option_snipper @option_snipper	Option_Sniper‏ @option_snipper Option_Sniper @option_snipper	12 Feb 2018			$aapl should have bot $nvda back in 2013/14 but they did not have the guts. $googl should have done it then but they often have confusing vision. $msft $ibm $ge $intc should have done it 10 yrs ago but leadership not smart enough. NOW, $amzn in PERFECT position to make the deal.https://twitter.com/option_snipper/status/963218199901888512 … if @JeffBezos smart enough, should not compete with $nvda…	8 1 1 23 23	Retweet 1 Retweeted 1		Like 23 Liked 23	/option_snipper/status/963219042155880448
@ScottWapnerCNBC @ScottWapnerCNBC @ScottWapnerCNBC @ScottWapnerCNBC @ScottWapnerCNBC	Scott Wapner‏Verified account @ScottWapnerCNBC	12 Feb 2018			JUST IN: We'll have an exclusive interview on @HalftimeReport with JP Morgan analyst Stephen Tusa who just cut his price target on $GE to $14. If you own these shares or are thinking of buying them you MUST see this interview.	8 7 7 16 16	Retweet 7 Retweeted 7		Like 16 Liked 16	/ScottWapnerCNBC/status/963056554055553029
@StockTwits @StockTwits @StockTwits @StockTwits @StockTwits	StockTwits‏Verified account @StockTwits	11 Feb 2018			The 5 WORST Dow stocks of the year so far. It’s not pretty: $GE -20% $CVX -13% $PG -12.5% $XOM -12.3% $AAPL -11.6% https://stocktwits.com/suriNotes/message/112455728 …pic.twitter.com/QFOqT9soWl	17 87 87 115 115	Retweet 87 Retweeted 87		Like 115 Liked 115	/StockTwits/status/962795307984674816
@TSOH_Investing @TSOH_Investing @TSOH_Investing @TSOH_Investing @TSOH_Investing	Science of Hitting‏ @TSOH_Investing	9 Feb 2018			In hindsight, we can now see that $FB was trading at 3x 2017 earnings in late 2012. $GE, on the other hand, was trading at 20x 2017 earnings...	4 80 80 339 339	Retweet 80 Retweeted 80		Like 339 Liked 339	/TSOH_Investing/status/962062964294430726
@pierpont_morgan @pierpont_morgan @pierpont_morgan @pierpont_morgan @pierpont_morgan	J Pierpont Morgan‏ @pierpont_morgan	9 Feb 2018			Probability $GE is negotiating a convertible preferred deal with Warren Buffett? I say greater than 67%.	5 1 1 18 18	Retweet 1 Retweeted 1		Like 18 Liked 18	/pierpont_morgan/status/961921142977105921
@PhilipvanDoorn @PhilipvanDoorn @PhilipvanDoorn @PhilipvanDoorn @PhilipvanDoorn	Philip van Doorn‏ @PhilipvanDoorn	8 Feb 2018			These Dow and S&P 500 stocks have taken the worst beatings http://on.mktw.net/2EqQ7I6 $DJI $SPX $GE $AXPpic.twitter.com/p57oz83FBi	6 6 8 8	Retweet 6 Retweeted 6		Like 8 Liked 8	/PhilipvanDoorn/status/961726070109167616
@The_Real_Fly @The_Real_Fly @The_Real_Fly @The_Real_Fly @The_Real_Fly	The_Real_Fly‏ @The_Real_Fly	8 Feb 2018			Reminder: $GE is going to $00.00 pic.twitter.com/V1awdewBlh	5 6 6 18 18	Retweet 6 Retweeted 6		Like 18 Liked 18	/The_Real_Fly/status/961627041283166208
@CNBCFastMoney @CNBCFastMoney @CNBCFastMoney @CNBCFastMoney @CNBCFastMoney	CNBC's Fast Money‏Verified account @CNBCFastMoney	7 Feb 2018			Former $GE CEO Jeff Immelt was named chairmain of $ATHN this afternoon. Under Immelt's 16-year run as CEO of GE, the company's shares tanked 35 percent.pic.twitter.com/lZKIe4Q8lL	11 5 5 18 18	Retweet 5 Retweeted 5		Like 18 Liked 18	/CNBCFastMoney/status/961365541456957441
@blsuth @blsuth @blsuth @blsuth @blsuth	Brooke Sutherland‏Verified account @blsuth	7 Feb 2018			$GE had to cut its dividend in November because of mismanagement by Immelt, and may have to again. 2017 EPS was more than a third lower than he estimated on his way out the door in JULY, more than halfway through the year. pic.twitter.com/wkItEtIJqy	4 8 8 6 6	Retweet 8 Retweeted 8		Like 6 Liked 6	/blsuth/status/961361613755437056
@chriswmayer @chriswmayer @chriswmayer @chriswmayer @chriswmayer	Chris Mayer‏ @chriswmayer	1 Feb 2018			Good piece on how $GE got to be a mess. https://www.bloomberg.com/news/features/2018-02-01/how-ge-went-from-american-icon-to-astonishing-mess …	2 13 13 57 57	Retweet 13 Retweeted 13		Like 57 Liked 57	/chriswmayer/status/959209009109782529
@seeitmarket @seeitmarket @seeitmarket @seeitmarket @seeitmarket	See It Market‏ @seeitmarket	1 Feb 2018			NEW Article: "Is General Electric's Stock Falling Into The Buy Zone" - https://www.seeitmarket.com/general-electrics-ge-stock-buy-price-zone-17759/ … by @CptJohnCharts $GE pic.twitter.com/V8CdW9KgPd	1 6 6 13 13	Retweet 6 Retweeted 6		Like 13 Liked 13	/seeitmarket/status/959144715315744768
@CNBCFastMoney @CNBCFastMoney @CNBCFastMoney @CNBCFastMoney @CNBCFastMoney	CNBC's Fast Money‏Verified account @CNBCFastMoney	31 Jan 2018			$BA and $GE are like two strangers in the night heading in opposite directions. Boeing has surged in the last year, leaving GE in the dust. pic.twitter.com/2rk8C9u4t9	1 3 3 7 7	Retweet 3 Retweeted 3		Like 7 Liked 7	/CNBCFastMoney/status/958829130799353862
@Convertbond @Convertbond @Convertbond @Convertbond @Convertbond	Lawrence McDonald‏ @Convertbond	30 Jan 2018			New $GE Fan in @MarioGabelli 2018: $16 2000s: $36 1990s: $55 A new buyer, Gabelli likes General Electric down here and cited the industrial giant’s strong management team in an interview with @CNBC on Monday	4 4 4 8 8	Retweet 4 Retweeted 4		Like 8 Liked 8	/Convertbond/status/958336463027961856
@RTF83 @RTF83 @RTF83 @RTF83 @RTF83 @Butterheart886	RᴇᴍᴇᴍʙᴇʀɪɴɢTʜᴇFᴜᴛᴜʀᴇ™‏ @RTF83 Ben @Butterheart886	30 Jan 2018	#NCCL		Hard to put it better than that Ben @Butterheart886 Add to the tight ownership & ever reducing freefloat, c21% stake in Ncondezi Energy from African infrastructure specialists AFC @africa_finance @GE_Africa @Ncondezi_Energy #NCCL @GE_Power $GE @Michael02138973https://twitter.com/Butterheart886/status/958308792277626881 … #nccl Similarities to zioc though feel the story here is far more robust and…	7 7 12 12	Retweet 7 Retweeted 7		Like 12 Liked 12	/RTF83/status/958328553669627905
@bespokeinvest @bespokeinvest @bespokeinvest @bespokeinvest @bespokeinvest	Bespoke‏ @bespokeinvest	29 Jan 2018			Big move into oversold territory for Apple $AAPL. Now 1 of 3 stocks in the Dow along with $PG and $GE that are oversold. From our Trend Analyzer tool (available for members): https://www.bespokepremium.com/trend-analyzer/ pic.twitter.com/vKNsEgqiY5	1 5 5 10 10	Retweet 5 Retweeted 5		Like 10 Liked 10	/bespokeinvest/status/958082904877338624
@ScottWapnerCNBC @ScottWapnerCNBC @ScottWapnerCNBC @ScottWapnerCNBC @ScottWapnerCNBC	Scott Wapner‏Verified account @ScottWapnerCNBC	29 Jan 2018			Value investing icon Mario Gabelli told @HalftimeReport today that he bought shares $GE at $16, on the belief that the company can turn itself around and has to right CEO to do so. Do you agree that the time to buy $GE has finally arrived?	27 4 4 22 22	Retweet 4 Retweeted 4		Like 22 Liked 22	/ScottWapnerCNBC/status/958055073019547658
@philstockworld @philstockworld @philstockworld @philstockworld @philstockworld	Phil Davis‏Verified account @philstockworld	29 Jan 2018			Monday's Market Magic Trick - Rising Without the Fed? $GE $HD $IBM $LOW $NKE https://goo.gl/9UgCS4	29 29 35 35	Retweet 29 Retweeted 29		Like 35 Liked 35	/philstockworld/status/957954122669613056
@MattMargolis24 @MattMargolis24 @MattMargolis24 @MattMargolis24 @MattMargolis24	Matt Margolis‏ @MattMargolis24	27 Jan 2018	#AugmentedReality,IoT,enterprise	#IoT	Another successful pilot for team Vuzix. This time around with GE Aviation. “We can see a wide range of use cases across GE businesses and look forward to expanding our use cases.” @PaulBorisVuzix @Vuzix $VUZI $GE #AugmentedReality #IoT #enterprise https://www.prnewswire.com/news-releases/vuzix-completes-successful-vuzix-basics-video-pilot-with-ge-aviation-300588202.html …	8 8 22 22	Retweet 8 Retweeted 8		Like 22 Liked 22	/MattMargolis24/status/957322914692587520
@timseymour @timseymour @timseymour @timseymour @timseymour	Tim Seymour‏Verified account @timseymour	26 Jan 2018			BTW $GE just paid me a div	22 3 3 44 44	Retweet 3 Retweeted 3		Like 44 Liked 44	/timseymour/status/956901708264812544
@AssetAcquistion @AssetAcquistion @AssetAcquistion @AssetAcquistion @AssetAcquistion	AssetAcquistion‏ @AssetAcquistion	26 Jan 2018			$PDXP $CHIT Due Diligence shows these two companies have acquired over 200million in assets and not stated on balance sheet. Low float, undervalued and low volume. Purchase now while prices are low. $SPY $GE $JNJ $FNMA $AKAO $SRMX $DRGN $DIA $DIS $GDX $VIX $VXX $SANP $AMZN $AAPL	7 12 12 16 16	Retweet 12 Retweeted 12		Like 16 Liked 16	/AssetAcquistion/status/956893560347004933
@TSOH_Investing @TSOH_Investing @TSOH_Investing @TSOH_Investing @TSOH_Investing	Science of Hitting‏ @TSOH_Investing	25 Jan 2018			In case you want to know how $GE got to where they currently stand, consider one of Jeff Immelt's goals from his 2007 Shareholder Letter: "In 2008, we should hit all of our financial goals and outperform the S&P 500." That's the type of thinking that produces these outcomes...	7 7 38 38	Retweet 7 Retweeted 7		Like 38 Liked 38	/TSOH_Investing/status/956550552892133377
@CNNBusiness @CNNBusiness @CNNBusiness @CNNBusiness @CNNBusiness	CNN Business‏Verified account @CNNBusiness	24 Jan 2018			Profit in GE's power division crashed by 88% during the final three months of 2017, the embattled company said on Wednesday. http://cnnmon.ie/2DCzoBY $GE	13 13 14 14	Retweet 13 Retweeted 13		Like 14 Liked 14	/CNNBusiness/status/956392687460069376
@QTRResearch @QTRResearch @QTRResearch @QTRResearch @QTRResearch	Quoth the Raven‏ @QTRResearch	24 Jan 2018			With $GE - a staple among blue chips - admitting it has to restate financials and disclosing SEC investigation, does it at least feel like we're starting to flirt with a top? It's no Enron, but small signs seem to be adding up a little that the market is a bit out of control...	10 11 11 40 40	Retweet 11 Retweeted 11		Like 40 Liked 40	/QTRResearch/status/956206310797824002
@ReutersBiz @ReutersBiz @ReutersBiz @ReutersBiz @ReutersBiz	Reuters Business‏Verified account @ReutersBiz	24 Jan 2018			GE says SEC is investigating insurance charge behind $10 billion loss: http://reut.rs/2n7gBn7 $GE pic.twitter.com/hetqkxmEDh	1 7 7 7 7	Retweet 7 Retweeted 7		Like 7 Liked 7	/ReutersBiz/status/956192092040122369
@philstockworld @philstockworld @philstockworld @philstockworld @philstockworld	Phil Davis‏Verified account @philstockworld	24 Jan 2018	#Bonds		Record High Wednesday - Diving Dollar Boosts Equity Markets $UUP $TLT #Bonds $GE -- http://www.philstockworld.com/2018/01/24/record-high-wednesday-diving-dollar-boosts-equity-markets/ …pic.twitter.com/2ziv8OD3oG	2 44 44 47 47	Retweet 44 Retweeted 44		Like 47 Liked 47	/philstockworld/status/956178507423535105
@StockTwits @StockTwits @StockTwits @StockTwits @StockTwits	StockTwits‏Verified account @StockTwits	24 Jan 2018			Did you miss General Electric earnings this morning? We got you covered. Check out the highlights. -> https://stocktwits.com/discover/highlights/285/reactions-ge-reports-earnings-miss-cash-performance-above-expectations … $GE	9 9 5 5	Retweet 9 Retweeted 9		Like 5 Liked 5	/StockTwits/status/956174057480904704
@StockTwits @StockTwits @StockTwits @StockTwits @StockTwits	StockTwits‏Verified account @StockTwits	24 Jan 2018			$GE price rise post-earnings was momentary this morning. General Electric reveals SEC investigation on recent insurance charge. https://stocktwits.com/MadM/message/110069743 …pic.twitter.com/PBdLUYmGUs	13 13 16 16	Retweet 13 Retweeted 13		Like 16 Liked 16	/StockTwits/status/956170158128713729
@alifarhat79 @alifarhat79 @alifarhat79 @alifarhat79 @alifarhat79	alifarhat‏ @alifarhat79	24 Jan 2018			$ge investors during the earnings conference call @StockCats @SJosephBurns @FedPorn @MONETARY_MAYHEM @traderstewie pic.twitter.com/jj2t5LrVea	2 17 17 67 67	Retweet 17 Retweeted 17		Like 67 Liked 67	/alifarhat79/status/956167794361552896
@StockTwits @StockTwits @StockTwits @StockTwits @StockTwits	StockTwits‏Verified account @StockTwits	24 Jan 2018			General Electric stock up about +1.5% in pre-market after missing Wall Street estimates on EPS($0.27 ADJ. vs. $0.29 EST) and Revs($31.4B vs. $34.06B EST), but says cash performance better than expected. https://stocktwits.com/sean1967/message/110058803 … $GE	1 11 11 9 9	Retweet 11 Retweeted 11		Like 9 Liked 9	/StockTwits/status/956149181277667328
@StockTwits @StockTwits @StockTwits @StockTwits @StockTwits	StockTwits‏Verified account @StockTwits	23 Jan 2018			Here's who reports earnings tomorrow before the bell. https://stocktwits.com/eWhispers/message/109946701 … $GE $ABT $UTX $GDpic.twitter.com/5c16AW0xaR	1 21 21 20 20	Retweet 21 Retweeted 21		Like 20 Liked 20	/StockTwits/status/955933161204174853
@CNBCFastMoney @CNBCFastMoney @CNBCFastMoney @CNBCFastMoney @CNBCFastMoney	CNBC's Fast Money‏Verified account @CNBCFastMoney	23 Jan 2018			$GE was the worst-performing Dow stock in 2017, and it's starting the year as the 2nd worst-performing Dow stock of 2018. pic.twitter.com/BmOSpZOqjZ	6 8 8 22 22	Retweet 8 Retweeted 8		Like 22 Liked 22	/CNBCFastMoney/status/955932894039506945
@eWhispers @eWhispers @eWhispers @eWhispers @eWhispers	Earnings Whispers‏ @eWhispers	20 Jan 2018	#earnings		#earnings for the week $NFLX $GE $HAL $INTC $CAT $LRCX $JNJ $CELG $VZ $F $CLF $PG $STM $ISRG $ABT $PETS $FCX $WDC $AAL $MMM $TXN $UAL $RTN $BIIB $LUV $CMCSA $KMB $ALK $UTX $CBU $SBUX $BOH $AMTD $JBL $WYNN $URI $BMRC $HON $SWK $ITW $PGR $OPB $STT $TRV http://eps.sh/cal pic.twitter.com/HV5GkSmuQb	5 227 227 241 241	Retweet 227 Retweeted 227		Like 241 Liked 241	/eWhispers/status/954715553997967363
@TSOH_Investing @TSOH_Investing @TSOH_Investing @TSOH_Investing @TSOH_Investing	Science of Hitting‏ @TSOH_Investing	19 Jan 2018			I would pay a lot of money to watch Jack and Jeff debate to finally determine who's to blame for $GE	2 3 3 23 23	Retweet 3 Retweeted 3		Like 23 Liked 23	/TSOH_Investing/status/954554140578996225
@nsfraudbuster @nsfraudbuster @nsfraudbuster @nsfraudbuster @nsfraudbuster	❌NSfraudbuster 💫 🇺🇸 🇺🇸 🇺🇸 🇺🇸 🇺🇸 🇺🇸 🇺🇸‏ @nsfraudbuster	19 Jan 2018	#Fanniegate		America Funds USA Capital Group Of Companies reveals yuge holdings of @FannieMae @FreddieMac Preferred and Common Shares amongst others. #Fanniegate $FNMA $FMCC $NFLX $MSFT $FB $SPY $GE $X $AAPL $AIG $GS $SB $C $JPM $BAC $RBShttps://www.americanfunds.com/individual/investments/quarterlyholdings/agthx …	2 52 52 48 48	Retweet 52 Retweeted 52		Like 48 Liked 48	/nsfraudbuster/status/954383269935562752
@alsabogal @alsabogal @alsabogal @alsabogal @alsabogal	SPYderman‏ @alsabogal	19 Jan 2018			$GE train wreck continues...I feel bad for it just looking at quote.	8 4 4 22 22	Retweet 4 Retweeted 4		Like 22 Liked 22	/alsabogal/status/954379093658734592
@StockTwits @StockTwits @StockTwits @StockTwits @StockTwits	StockTwits‏Verified account @StockTwits	19 Jan 2018			$GE is hitting a monthly trendline that goes back to 1970. You have to be watching this chart -> https://stocktwits.com/Rjennis/message/109543276 …pic.twitter.com/9Fxasnj169	7 33 33 39 39	Retweet 33 Retweeted 33		Like 39 Liked 39	/StockTwits/status/954374262575517696
@StockTwits @StockTwits @StockTwits @StockTwits @StockTwits	StockTwits‏Verified account @StockTwits	19 Jan 2018			The GE crash just got even worse. It's down another 3% today. Its total value has been cut in half over the last year. These are its LOWEST levels since 2011. $GE -> https://stocktwits.com/symbol/GE pic.twitter.com/pBQgG0qCYq	13 34 34 38 38	Retweet 34 Retweeted 34		Like 38 Liked 38	/StockTwits/status/954367858938646529
@Citibanamex @Citibanamex @Citibanamex	Citibanamex‏Verified account @Citibanamex	Apr 15	#YoElijo		#YoElijo cómo controlo mi dinero. Abre tu Cuenta Débito Citibanamex* desde $0 pesos en tu sucursal. *GAT, comisiones, requisitos de contratación y bases de la promoción en: https://bit.ly/2GqpLWI pic.twitter.com/9kJLJEsWVI	14 17 17 151 151	Retweet 17 Retweeted 17		Like 151 Liked 151	/Citibanamex/status/1117945789844639744
@traderstewie @traderstewie @traderstewie @traderstewie @traderstewie	traderstewie‏ @traderstewie	19 Jan 2018			$GE just cannot stop tanking !	15 5 5 46 46	Retweet 5 Retweeted 5		Like 46 Liked 46	/traderstewie/status/954363567477743616
@DonutShorts @DonutShorts @DonutShorts @DonutShorts @DonutShorts	Donut Shorts‏ @DonutShorts	18 Jan 2018			$GE LT care biz is just the private sector version of the Medicare/SS scam, except with marginally more honest and timely accounting. It's a prequel for the sh*t show that lies down the road	3 4 4 23 23	Retweet 4 Retweeted 4		Like 23 Liked 23	/DonutShorts/status/954137496476176384
@WallStJesus @WallStJesus @WallStJesus @WallStJesus @WallStJesus	JE$US‏ @WallStJesus	18 Jan 2018			TODAY'S ACTIVE FLOW: $AAPL $GE $BAC $FB $AMD $MSFT $BABA $SNAP $IBM $CAT $AMZN $INTC $TSLA $KMI $BA $C $EBAY $INTC $KODK $TWTR $NVDApic.twitter.com/BY9zh71Ebm	1 9 9 11 11	Retweet 9 Retweeted 9		Like 11 Liked 11	/WallStJesus/status/954104386548064256
@ReutersBiz @ReutersBiz @ReutersBiz @ReutersBiz @ReutersBiz	Reuters Business‏Verified account @ReutersBiz	18 Jan 2018			UPDATE: General Electric shares fall below $17 for the first time since Dec. 2011, dropping as low as $16.96 $GE pic.twitter.com/Y03wIQgCsA	3 12 12 11 11	Retweet 12 Retweeted 12		Like 11 Liked 11	/ReutersBiz/status/954034144471912448
@FoxBusiness @FoxBusiness @FoxBusiness @FoxBusiness @FoxBusiness	FOX Business‏Verified account @FoxBusiness	18 Jan 2018			.@bobnardelli on @generalelectric's tumult: "It's heartbreaking." http://fxn.ws/2rjShnq $GE pic.twitter.com/01otKMt3Es	3 8 8 19 19	Retweet 8 Retweeted 8		Like 19 Liked 19	/FoxBusiness/status/953996755452022786
@TripleDTrader @TripleDTrader @TripleDTrader @TripleDTrader @TripleDTrader	Dennis Dick‏ @TripleDTrader	18 Jan 2018			Somebody bidding for 3.2M shares of $GE on the open. Wow. pic.twitter.com/vPBMsiyav9	5 4 4 20 20	Retweet 4 Retweeted 4		Like 20 Liked 20	/TripleDTrader/status/953994169042833408
@StockTwits @StockTwits @StockTwits @StockTwits @StockTwits	StockTwits‏Verified account @StockTwits	17 Jan 2018			Here's a list of 9 trade ideas and charts you need to see including: • What $GE is doing • How Newmont Mining $NEM might be breaking out • Did Petrobras $PBR finally bottom? Get here ->https://stocktwits.com/discover/highlights/269/top-technical-charts-january-17-2018 …	9 9 19 19	Retweet 9 Retweeted 9		Like 19 Liked 19	/StockTwits/status/953773580592050182
@GroupthinkCap @GroupthinkCap @GroupthinkCap @GroupthinkCap @GroupthinkCap	Mayhem‏ @GroupthinkCap	17 Jan 2018			I want compensation for all the $ge management jargon/bs stuffed down my throat for years. I want it removed from my mind by those guys in Inception. Can we sue?	1 3 3 18 18	Retweet 3 Retweeted 3		Like 18 Liked 18	/GroupthinkCap/status/953762853130915841
@RudyHavenstein @RudyHavenstein @RudyHavenstein @RudyHavenstein @RudyHavenstein	Rudy Havenstein, Smiling Politely‏ @RudyHavenstein	16 Jan 2018			The Dow is such a goofy index. Goldman's market cap is $98B, compared to $GE's $158B, but $GS is weighted 13.7x as much in the index. http://indexarb.com/indexComponentWtsDJ.html …pic.twitter.com/UimTElIMjN	11 20 20 66 66	Retweet 20 Retweeted 20		Like 66 Liked 66	/RudyHavenstein/status/953399260631875585
@robenfarzad @robenfarzad @robenfarzad @robenfarzad @robenfarzad	Roben Farzad‏Verified account @robenfarzad	16 Jan 2018			Institutional shareholders — the biggest fund and ETF companies in the land — completely whiffed on $GE. The stock has now seen lost decadeS: pic.twitter.com/AhYDkSej3W	3 4 4 15 15	Retweet 4 Retweeted 4		Like 15 Liked 15	/robenfarzad/status/953359374688366592
@StockCats @StockCats @StockCats @StockCats @StockCats @StockCats	StockCats‏ @StockCats StockCats @StockCats	16 Jan 2018			$GE finally doing something sensible https://twitter.com/StockCats/status/921409219022254081 … my opinion? Split $GE into 5-6 companies, mention something about Blockchain and start accepting Bitcoin	3 4 4 40 40	Retweet 4 Retweeted 4		Like 40 Liked 40	/StockCats/status/953295036325777408
@TradersCom @TradersCom @TradersCom @TradersCom @TradersCom	Traders Community‏ @TradersCom	16 Jan 2018	#reinsurance		General Electric saga goes on - $GE down over 3% after said it wouldtake a $6.2 billion charge on its legacy #reinsurance business $SPX $DJIA https://traderscommunity.com/index.php/stocks/389-general-electric-ge-slashes-dividend-in-half-board-a-third-lowers-earnings …pic.twitter.com/p38jitcmTp	8 8 8 8	Retweet 8 Retweeted 8		Like 8 Liked 8	/TradersCom/status/953288602989006848
@StockTwits @StockTwits @StockTwits @StockTwits @StockTwits	StockTwits‏Verified account @StockTwits	16 Jan 2018			The best-performing stock in the Dow right now is Merck. It's up 7%. That's a market cap increase of $12 billion. The worst Dow stock today is GE. It's down 3.5%. $GE $MRK $DJIA full list here ->https://stocktwits.com/CQGThom/message/109045216 …	1 6 6 17 17	Retweet 6 Retweeted 6		Like 17 Liked 17	/StockTwits/status/953284704937050113
@StockTwits @StockTwits @StockTwits @StockTwits @StockTwits	StockTwits‏Verified account @StockTwits	16 Jan 2018			If you missed it, GE is taking a $6.2 billion charge on one of their legacy insurance portfolios. GE is down 41% over the last year. $GE -> https://stocktwits.com/symbol/GE pic.twitter.com/UmA9gKJWLD	1 15 15 17 17	Retweet 15 Retweeted 15		Like 17 Liked 17	/StockTwits/status/953274034145431553
@businessinsider @businessinsider @businessinsider @businessinsider @businessinsider	Business Insider‏Verified account @businessinsider	16 Jan 2018			GE slumps after saying it will take a $6.2 billion hit on its insurance business $GE http://read.bi/2B5xNy8 pic.twitter.com/EgkAN0i2se	3 9 9 6 6	Retweet 9 Retweeted 9		Like 6 Liked 6	/businessinsider/status/953257906404823040
@StockTwits @StockTwits @StockTwits @StockTwits @StockTwits	StockTwits‏Verified account @StockTwits	15 Jan 2018			EARNINGS THIS WEEK Tue - $C $UNH $CSX $IBKR $OZRK Wed - $BAC $AA $USB $FAST $SLM $PTC Thu - $IBM $AXP $MS $TSM $KEY $BK $TEAM $BBT Fri - $GE $SLB $RDFN $SYFhttps://stocktwits.com/discover/earnings-calendar …	5 33 33 42 42	Retweet 33 Retweeted 33		Like 42 Liked 42	/StockTwits/status/953027611340484608
@StockTwits @StockTwits @StockTwits @StockTwits @StockTwits	StockTwits‏Verified account @StockTwits	12 Jan 2018			Here's our earnings calendar showing who reports earnings next week. That means $C, $BAC, $GS, $AA, $IBM, and $GE -> https://stocktwits.com/discover/earnings-calendar/2018-01-15 …pic.twitter.com/5YqykM3SOl	12 12 13 13	Retweet 12 Retweeted 12		Like 13 Liked 13	/StockTwits/status/951864769379782656
@philstockworld @philstockworld @philstockworld @philstockworld @philstockworld	Phil Davis‏Verified account @philstockworld	12 Jan 2018	#Hedging		Fantastic Friday - Greetings from the Top to all you S-Hole Countries! $SPY $GE $CSIQ $TZA $FAZ #Hedging -- http://www.philstockworld.com/2018/01/12/fantastic-friday-greetings-from-the-top-to-all-you-s-hole-countries/ …pic.twitter.com/HUX0uYpkJs	167 167 42 42	Retweet 167 Retweeted 167		Like 42 Liked 42	/philstockworld/status/951818599655723009
@clhawk2 @clhawk2 @clhawk2 @clhawk2 @clhawk2	Covfefe Hawk‏ @clhawk2	11 Jan 2018	#HEDGE		This is what happens to companies that stop getting goverment subsidies. Struggling $GE power to cut 12,000 blue and white collar jobs globally – #HEDGE accordingly║A Balanced Daily News Flush https://hedgeaccordingly.com/2017/12/struggling-ge-power-to-cut-12000-blue-and-white-collar-jobs-globally.html … via @PoliticalHedge	4 4 5 5	Retweet 4 Retweeted 4		Like 5 Liked 5	/clhawk2/status/951640174429171712
@option_snipper @option_snipper @option_snipper @option_snipper @option_snipper	Option_Sniper‏ @option_snipper	11 Jan 2018			$amzn $nflx $nvda leading this whole crazy run into 2018. also names like $fslr $ge $ibm also had great days. for this run to continue, lagged behind names OR waiting-for-b/o names WILL pick up $baba $googl $fb $bidu. BUT keep in mind for $spx $comp move even more, $aapl is KEY.	1 1 18 18	Retweet 1 Retweeted 1		Like 18 Liked 18	/option_snipper/status/951521106829168641
@TheStalwart @TheStalwart @TheStalwart @TheStalwart @TheStalwart	Joe Weisenthal‏ @TheStalwart	11 Jan 2018			Last year's big loser, $GE, is already up 10 percent this year. https://www.bloomberg.com/news/articles/2018-01-11/this-year-s-biggest-surprise-stock-mover-may-be-general-electric …	4 5 5 9 9	Retweet 5 Retweeted 5		Like 9 Liked 9	/TheStalwart/status/951475949899599874
@HedgeyeHIT @HedgeyeHIT @HedgeyeHIT @HedgeyeHIT @HedgeyeHIT	HedgeyeHIT‏ @HedgeyeHIT	11 Jan 2018	#HealthIT,tech	#tech	Philips doesn't exactly have the best track record in #HealthIT - Awkwardly positioned. Surprised / Not Surprised $CERN chose someone with such strong background in old #tech $GE, HP... cultural fit I am sure, but operational chops and vision suspect.	2 2 2 2	Retweet 2 Retweeted 2		Like 2 Liked 2	/HedgeyeHIT/status/951456471816003584
@RodBoydILM @RodBoydILM @RodBoydILM @RodBoydILM @RodBoydILM	Roddy Boyd‏ @RodBoydILM	10 Jan 2018			$GE @CGasparino comes thru with a rare get: $GE ex C-suite execs blaming recently departed CEO Jeff Immelt for the stock px woes. Delicious. http://www.foxbusiness.com/markets/2018/01/10/ge-ceo-feud-welch-vs-immelt.html …	7 7 7 13 13	Retweet 7 Retweeted 7		Like 13 Liked 13	/RodBoydILM/status/951261423556055045
@WallStJesus @WallStJesus @WallStJesus @WallStJesus @WallStJesus	JE$US‏ @WallStJesus	10 Jan 2018			TODAY'S ACTIVE FLOW: $GE $BAC $AAPL $BABA $MU $NVDA $FB $F $KODK $T $TEVA $TSLA $JPM $NFLX $INTC $MON $DAL $SNAP $WFC $S $MSFT $GILD $TGT $JD $SQ $BA $UAL $NVAXpic.twitter.com/ObnlR4yZX8	5 5 10 10	Retweet 5 Retweeted 5		Like 10 Liked 10	/WallStJesus/status/951200662389493760
@alsabogal @alsabogal @alsabogal @alsabogal @alsabogal	SPYderman‏ @alsabogal	10 Jan 2018			$GE technicals looking a lot better pic.twitter.com/fBlgiyFcue	11 18 18 41 41	Retweet 18 Retweeted 18		Like 41 Liked 41	/alsabogal/status/951185066457206785
@RedDogT3 @RedDogT3 @RedDogT3 @RedDogT3 @RedDogT3	Scott Redler‏Verified account @RedDogT3	10 Jan 2018			Thanks. This was a home run- “Dogs of the Dow” Stock Or options Trade. It happened fast. $GE lots of ways to make money. pic.twitter.com/7Xrw6Go3vJ	3 6 6 19 19	Retweet 6 Retweeted 6		Like 19 Liked 19	/RedDogT3/status/951139145270943744
@RudyHavenstein @RudyHavenstein @RudyHavenstein @RudyHavenstein @RudyHavenstein	Rudy Havenstein, Smiling Politely‏ @RudyHavenstein	10 Jan 2018			$GE is back above $19. pic.twitter.com/jFmodkZJCT	1 1 10 10	Retweet 1 Retweeted 1		Like 10 Liked 10	/RudyHavenstein/status/951136677661097984
@SpotlightGrowth @SpotlightGrowth @SpotlightGrowth @SpotlightGrowth @SpotlightGrowth	Spotlight Growth‏ @SpotlightGrowth	10 Jan 2018			One Overlooked Stock To Watch In 2018 (That Isn't Cannabis or Cryptocurrency), Article Now Available On http://SpotlightGrowth.com $BAYP $IVST $BYOC $PTOP $SGMD $USRM $SRNA $NHEGF $MSRT $AGTK $MCOA $NWBO $POTN $TDOC $PVCT $MGXMF $PURA $AZFL $NWGFF $TITXF $RMTD $ONCYF $LIBFF $GE pic.twitter.com/oUEXSdlvQD	1 1 5 5	Retweet 1 Retweeted 1		Like 5 Liked 5	/SpotlightGrowth/status/951104124879126529
@TN @TN @TN @TN @TN	Babak‏ @TN	8 Jan 2018	#sentiment		TD Ameritrade IMX metric of retail activity rose for 11th consecutive month 8.59 & new record #sentiment buys: $AMZN $NVDA $MU $BABA $GE $TCEHY $MSFT $BAC sells: $CMG $XOM $WFC $KR $VRX $VZ $F $Tpic.twitter.com/RQPAjgt1lb	10 10 11 11	Retweet 10 Retweeted 10		Like 11 Liked 11	/TN/status/950518920141852672
@WallStJesus @WallStJesus @WallStJesus @WallStJesus @WallStJesus	JE$US‏ @WallStJesus	8 Jan 2018			TODAY'S ACTIVE FLOW: $FB $NVDA $GE $AAPL $TSLA $MU $BAC $BABA $AMD $INTC $TWX $GM $SNAP $GPRO $TWTR $MSFT $ROKU (T & VZ TRADED EX-DIV)pic.twitter.com/VW2YgHjUPr	9 9 8 8	Retweet 9 Retweeted 9		Like 8 Liked 8	/WallStJesus/status/950478007852060673
@LizClaman @LizClaman @LizClaman @LizClaman @LizClaman @CGasparino	Liz Claman‏Verified account @LizClaman Charles GasparinoVerified account @CGasparino	8 Jan 2018			Do you own $GE? tune in NOW @CGasparino has exclusive newshttps://twitter.com/CGasparino/status/950468276810846210 … Bankers say GE asset sale will likely surpass the $20 billion target. I discuss NOW on @FoxBusiness with @LizClaman!	7 7	Retweet Retweeted		Like 7 Liked 7	/LizClaman/status/950469067818840065
@canuck2usa @canuck2usa @canuck2usa @canuck2usa @canuck2usa	CtheLightTrading‏ @canuck2usa	4 Jan 2018			$GE 50sma tag daily after the Doji reversal ealy this week just an FYI	1 1 1 3 3	Retweet 1 Retweeted 1		Like 3 Liked 3	/canuck2usa/status/949014267872690176
@MelissaLeeCNBC @MelissaLeeCNBC @MelissaLeeCNBC @MelissaLeeCNBC @MelissaLeeCNBC	Melissa Lee‏Verified account @MelissaLeeCNBC	4 Jan 2018			wow $GE +6% YTD	13 5 5 48 48	Retweet 5 Retweeted 5		Like 48 Liked 48	/MelissaLeeCNBC/status/948981143164071937
@DaneCapMgmt @DaneCapMgmt @DaneCapMgmt @DaneCapMgmt @DaneCapMgmt	Dane Capital‏ @DaneCapMgmt	2 Jan 2018			$DSKE - with ELD mandate in place and more acquisitions in the pipeline, expecting a big year http://bit.ly/2lExhmc $XPO worth $120 14x+ to $AMZN or $HD DSKE 50% asset light. $LSTR $HUBG $CAT $KNX $NAV $GE	3 3 16 16	Retweet 3 Retweeted 3		Like 16 Liked 16	/DaneCapMgmt/status/948268089090637826
@CGrantWSJ @CGrantWSJ @CGrantWSJ @CGrantWSJ @CGrantWSJ	Charley Grant‏Verified account @CGrantWSJ	2 Jan 2018			$GE flying high in the new year. Up 2%	2 12 12	Retweet Retweeted		Like 12 Liked 12	/CGrantWSJ/status/948236862140887041
@rcwhalen @rcwhalen @rcwhalen @rcwhalen @rcwhalen @CGasparino	Christopher Whalen‏ @rcwhalen	2 Jan 2018			My guess is that Mueller focus on @realDonaldTrump is taxes, offshore shelters. POTUS has same tax counsel as Dow, $GE. Read @TheNatlInterest post.....	2 2 2 5 5	Retweet 2 Retweeted 2		Like 5 Liked 5	/rcwhalen/status/948198944852643840
@OptionAlert @OptionAlert @OptionAlert @OptionAlert @OptionAlert	Option Alert‏ @OptionAlert	2 Jan 2018			Largest open interest increases among single stock options for 1/2 include $MU, $GE, $AAPL, $AMD, and $FB.	2 2	Retweet Retweeted		Like 2 Liked 2	/OptionAlert/status/948195935720558592
@BigCheds @BigCheds @BigCheds @BigCheds @BigCheds	Big Cheds‏ @BigCheds	2 Jan 2018			$GE tax loss selling over. Day 1 of climb?	1 4 4	Retweet Retweeted		Like 4 Liked 4	/BigCheds/status/948187999287857153
@jgcOCANADA @jgcOCANADA @jgcOCANADA @jgcOCANADA @jgcOCANADA @DenbrotS @RCGSB	*Starry-Eyed*JGC‏ @jgcOCANADA	2 Jan 2018	#TaxScamBill		Saw a @thejoshkeefe note that PA @SenToomey bought between $15K-$50K of $GE stock on the day he found out he was named to the Senate panel to negotiate the #TaxScamBill.	2 10 10 12 12	Retweet 10 Retweeted 10		Like 12 Liked 12	/jgcOCANADA/status/948102885853757441
@MttsTrading @MttsTrading @MttsTrading @MttsTrading @MttsTrading	MTTS Trading‏ @MttsTrading	1 Jan 2018			MTTS Daily Watchlist for January 2nd, 2018 $GE $DE $ALK https://mttstrading.com/mtts-daily-watchlist-for-january-2nd-2018-ge-de-alk/ …	1 1 2 2	Retweet 1 Retweeted 1		Like 2 Liked 2	/MttsTrading/status/948063699230527489
@NikhilMohanty11 @NikhilMohanty11 @NikhilMohanty11 @NikhilMohanty11 @NikhilMohanty11	Nikhil Mohanty(12-5) 🐻 ⬇️‏ @NikhilMohanty11	1 Jan 2018			Reasons to invest in $GE 1. 5 year low 2. 66% insider ownership 3. Involved in multiple sectors 4. Stock price plummeted when dividends were cut but will actually help in long run Many other reasons but start ur year off right and make that nice 3 year return	1 1 1	Retweet Retweeted		Like 1 Liked 1	/NikhilMohanty11/status/948060636285734912
@NikhilMohanty11 @NikhilMohanty11 @NikhilMohanty11 @NikhilMohanty11 @NikhilMohanty11	Nikhil Mohanty(12-5) 🐻 ⬇️‏ @NikhilMohanty11	1 Jan 2018			Starting the new year right. Getting ready for a 2% drop in $GE, then im buying for a 2 year 70% target. Anybody who looking to start to invest, general electic is a safe Blue Chip stock that has a very high outlook for the next 3-5 years when u buy in at the 52 week low. $GE	1 4 4	Retweet Retweeted		Like 4 Liked 4	/NikhilMohanty11/status/948059736188080128
@MrDPAQ @MrDPAQ @MrDPAQ @MrDPAQ @MrDPAQ @ReformedBroker	Don Paquette‏ @MrDPAQ	1 Jan 2018			Same applies to $GE. At least the Jeff gets $200,000,000 in retirement package because he was so awesome @jeffmelt	3 3	Retweet Retweeted		Like 3 Liked 3	/MrDPAQ/status/948024725069897728
@SykesFanClub @SykesFanClub @SykesFanClub @SykesFanClub @SykesFanClub	SykesFanClub‏ @SykesFanClub	1 Jan 2018	#TradeIdeas,AI,ArtificialIntelligence,NASDAQ,NYSE,CNBC,crypto	#AI	Trade like a pro with #TradeIdeas http://mf.tt/QO8Wlj #AI, #ArtificialIntelligence, #NASDAQ, #NYSE, #CNBC, $MSFT, $NFLX, $AMGN, $BAC, $GE, $WFC, $AAPL, #crypto, $BTC, $LTC, $ETH, $LTC, $SNAPpic.twitter.com/yvvm3ZYdwp	1 1 1	Retweet Retweeted		Like 1 Liked 1	/SykesFanClub/status/947987330857660417
@Benzinga @Benzinga @Benzinga @Benzinga @Benzinga	Benzinga.com‏Verified account @Benzinga	1 Jan 2018			10 Worst Stocks Of 2017 https://benzinga.com/z/10968892 $AAP $CHK $FOSL $FTR $RRC $SWN $UAA $SCG $GE $MAT	2 2	Retweet Retweeted		Like 2 Liked 2	/Benzinga/status/947981012197412865
@AISoloTrader @AISoloTrader @AISoloTrader @AISoloTrader @AISoloTrader	Adriel Solorzano‏ @AISoloTrader	1 Jan 2018	#trading,optionstrading,stocks,etfs,oil,retail,bonds,gas	#optionstrading	So going into 2018: Short big lizard in $GE I’m short premium in $TLT leaning slightly short deltas. Short call in $UNG Short strangle in $XOP, somewhat short deltas too. Short iron condor in $XRT: flat deltas. #trading #optionstrading #stocks #etfs #oil #retail #bonds #gas	2 4 4	Retweet Retweeted		Like 4 Liked 4	/AISoloTrader/status/947974064383119362
@MoneyShows @MoneyShows @MoneyShows @MoneyShows @MoneyShows	MoneyShow‏ @MoneyShows	1 Jan 2018	#stock,advisors	#advisors	Here are today's 6 top #stock picks from the nation's leading financial newsletter #advisors heading into 2018: $MS, $BHP, $CME, $GE, $XYL, $ETP. Download all 100 stock picks for 2018 here: https://hubs.ly/H09yhjx0 pic.twitter.com/4CZQ03IzyW	2 2	Retweet Retweeted		Like 2 Liked 2	/MoneyShows/status/947947575277178881
@Benzinga @Benzinga @Benzinga @Benzinga @Benzinga	Benzinga.com‏Verified account @Benzinga	1 Jan 2018			Benzinga's Bulls & Bears: Apple, GE, Starbucks, Tesla, And More https://benzinga.com/z/10970533 $AAPL $BAC $FLWS $TSLA $WMT $SBUX $LUV $SHLD $KO $GE	1 1 2 2	Retweet 1 Retweeted 1		Like 2 Liked 2	/Benzinga/status/947943263243259904
@BlackfishFinanc @BlackfishFinanc @BlackfishFinanc @BlackfishFinanc @BlackfishFinanc	Honest the Fibber‏ @BlackfishFinanc	1 Jan 2018	#500to3kchallenge,Yourwelcomealgo	#Yourwelcomealgo	#500to3kchallenge alert $ge If we open above 17.52 Tuesday we'll look to enter some Feb 18 for .48-.50 #Yourwelcomealgo	5 5	Retweet Retweeted		Like 5 Liked 5	/BlackfishFinanc/status/947941630102745088
@Flower_Power_67 @Flower_Power_67 @Flower_Power_67 @Flower_Power_67 @Flower_Power_67	FlowerPower‏ @Flower_Power_67	1 Jan 2018	#TradersEdge		$GE suffers from aggressive accounting. For many years $GE brushed things under the rug. Now massive losses will follow. — John Inch, Squawk on the Street 12/29/17 #TradersEdge		Retweet Retweeted		Like Liked	/Flower_Power_67/status/947939190922235909
@Ascend_Trading @Ascend_Trading @Ascend_Trading @Ascend_Trading @Ascend_Trading	Ascend Trading‏ @Ascend_Trading	1 Jan 2018	#Options,Stocks,Bitcoin,Forex,Crypto	#Stocks	Top 20 Unusual Option Activity: $VALE $PRTY $SWN $TIVO $AVGO $M $NOV $GE $AVEO $AMT $GM $UAA $QEP $AAL $STX $PM $BTU $WATT $HZNP $CSX #Options #Stocks #Bitcoin #Forex #Crypto Holiday sales are now available! UP TO 40% OFF!! http://goo.gl/RdMkhf Join our team today! pic.twitter.com/WF1P7kdZqR	2 2 4 4	Retweet 2 Retweeted 2		Like 4 Liked 4	/Ascend_Trading/status/947904647829835777
@chartswhenbored @chartswhenbored @chartswhenbored @chartswhenbored @chartswhenbored @traderstewie	Mike‏ @chartswhenbored	1 Jan 2018			Hey Stewie. Retest of breakout lol. 20year monthly $GE Yikes below Happy New Year pic.twitter.com/3B0lo5TL5L	2 1 1 3 3	Retweet 1 Retweeted 1		Like 3 Liked 3	/chartswhenbored/status/947902364996001794
@IcemanTrading @IcemanTrading @IcemanTrading @IcemanTrading @IcemanTrading	ICEMAN‏ @IcemanTrading	1 Jan 2018	#ICEMAN,ITA	#ITA	$GE I've been watching this one for a while as I'm sure many have been. Liked the way the chart closed on the daily. #ICEMAN #ITApic.twitter.com/OT66sF73bE	2 1 1 5 5	Retweet 1 Retweeted 1		Like 5 Liked 5	/IcemanTrading/status/947880055853731841
@BlueHarbinger @BlueHarbinger @BlueHarbinger @BlueHarbinger @BlueHarbinger	Blue Harbinger‏ @BlueHarbinger	1 Jan 2018			$AAPL market cap is bigger than Turkey GDP. Enjoy this data--CRSP is a fountainhead! @ChicagoBooth $AAPL $MSFT $GOOGL $GE https://www.nytimes.com/interactive/2017/12/05/your-money/apple-market-share.html …pic.twitter.com/qlUC3st3mA	2 2	Retweet 2 Retweeted 2		Like Liked	/BlueHarbinger/status/947872664638586880
@HORANCapitalAdv @HORANCapitalAdv @HORANCapitalAdv @HORANCapitalAdv @HORANCapitalAdv	HORANCapitalAdvisors‏ @HORANCapitalAdv	1 Jan 2018			The Dow Dogs for 2018. New to the list, $PG and $GE. Falling out of the top ten, $BA and $CAT. h/t http://www.dogsofthedow.com/ddoggish.htm pic.twitter.com/OHzNp7iPCc	2 2	Retweet Retweeted		Like 2 Liked 2	/HORANCapitalAdv/status/947854746672562176
@FinanceKamal @FinanceKamal @FinanceKamal @FinanceKamal @FinanceKamal	Kamal Adawi‏ @FinanceKamal	31 Dec 2017	#DoubleWhammy		$GE struggled with the financial stocks in 2008-09 financial crisis, and then created a new set of issues for its equity in 2017 while financial stocks are on fire. #DoubleWhammypic.twitter.com/k1PdOUz7HH	3 3 4 4	Retweet 3 Retweeted 3		Like 4 Liked 4	/FinanceKamal/status/947684981962190855
@42Stocks @42Stocks @42Stocks @42Stocks @42Stocks	42 Stocks‏ @42Stocks	31 Dec 2017			http://42stocks.com energy | 5 largest movers = $xom $GE $ptr $cvx $bbl | http://42stocks.com top5 in sector = $WPRT $NOA $SSL $CEO $GPRKpic.twitter.com/6L3M5jba12		Retweet Retweeted		Like Liked	/42Stocks/status/947673802367909890
@SmallCaps33 @SmallCaps33 @SmallCaps33 @SmallCaps33 @SmallCaps33	SmallCaps‏ @SmallCaps33	31 Dec 2017	#stocks,trading	#trading	http://bit.ly/2i66fmD < These traders love Jason Bond Picks trade alerts! $GE $MFST $F $SL #stocks #trading		Retweet Retweeted		Like Liked	/SmallCaps33/status/947670497801658368
@TopTickrs @TopTickrs @TopTickrs @TopTickrs @TopTickrs	TopTickers‏ @TopTickrs	31 Dec 2017	#trading		Sign up with @RobinhoodApp and get a stock like $AAPL, $OSTK, or $GE for FREE! Make sure to follow this link! #trading http://share.robinhood.com/jonathm117		Retweet Retweeted		Like Liked	/TopTickrs/status/947661229618757632
@beekplace @beekplace @beekplace @beekplace @beekplace @ReformedBroker	BeekmanPlace‏ @beekplace	31 Dec 2017			Like owning $GE		Retweet Retweeted		Like Liked	/beekplace/status/947646182309924871
@TradeWithSuper @TradeWithSuper @TradeWithSuper @TradeWithSuper @TradeWithSuper	TradeWithSuper‏ @TradeWithSuper	31 Dec 2017	#TradeIdeas,NASDAQ,NYSE	#NASDAQ	#TradeIdeas is a go-to source for trade ideas on #NASDAQ and #NYSE stocks - click here http://mf.tt/SrHehO $MSFT, $TD, $F, $GM, $TSLA, $MCD, $BTC, $LTC, $ETH, $SLV, $GLD, $GE, $AAPL, $NTCS, $WEED, $ACBpic.twitter.com/XxpDOH60oQ		Retweet Retweeted		Like Liked	/TradeWithSuper/status/947620693264551936
@TradeWithSuper @TradeWithSuper @TradeWithSuper @TradeWithSuper @TradeWithSuper	TradeWithSuper‏ @TradeWithSuper	31 Dec 2017	#NASDAQ,NYSE	#NYSE	Get #NASDAQ and #NYSE buy and sell signals http://ift.tt/2h8vFBH $IBM, $EBAY, $TD, $BAC, $CMG, $GE, $JPM, $TSLA		Retweet Retweeted		Like Liked	/TradeWithSuper/status/947618452172345344
