# Supplementary material for: Measuring information flux between social media and stock prices with Transfer Entropy
Source: PLoS One. 2021 Sep 23;16(9):e0257686. doi: 10.1371/journal.pone.0257686 (PMC8459996; doi:10.1371/journal.pone.0257686)
Supplement: S1 Data — (ZIP) [file pone.0257686.s001.zip › DATA BASES/18.-GE/GE.xlsx]

## Sheet: GE3
fecha	tweet	TextBlob	clean	subjectivity	sentiment	polarity			FECHA	EVENTOS	negative	neutral	positive	-	+	neg	pos	index				Stock		SUMMARY OUTPUT
2013-01-02	$PG News: 5 Worst Performing Dividend Aristocrats In 2012 http://bit.ly/UIlf83Ã‚Â http://bigticks.com	$pg news: 5 worst performing dividend aristocrats in 2012	$pg news: 5 worst performing dividend aristocrats in 2012	1	negative	-1			2010-12-31	1	0	0	1	0	1	0	1	1	1	3	1	17.5865
2018-02-08	These Dow and S&P 500 stocks have taken the worst beatings http://on.mktw.net/2EqQ7I6Ã‚Â $DJI $SPX $GE $AXPpic.twitter.com/p57oz83FBi	these dow and s&p 500 stocks have taken the worst beatings $dji $spx $ge $axppic.twitter.com/p57oz83fbi	these dow and s&p 500 stocks have taken the worst beatings $dji $spx $ge $axppic.twitter.com/p57oz83fbi	1	negative	-1			2011-01-01	2	0	0	2	0	1	0	2	2	1	3	2	17.5865		Regression Statistics
2018-01-01	10 Worst Stocks Of 2017 https://benzinga.com/z/10968892Ã‚Â $AAP $CHK $FOSL $FTR $RRC $SWN $UAA $SCG $GE $MAT	10 worst stocks of 2017 $aap $chk $fosl $ftr $rrc $swn $uaa $scg $ge $mat	10 worst stocks of 2017 $aap $chk $fosl $ftr $rrc $swn $uaa $scg $ge $mat	1	negative	-1			2011-01-02	1	0	0	1	0	1	0	3	3	1	3	1	17.5865		Multiple R	0.912954
2017-11-14	$GE is suffering from one of its WORST drops ever. This chart says it all._x000D_ Via @ATMcharts -> https://stocktwits.com/ATMcharts/message/101445184Ã‚Â Ã¢â‚¬Â¦pic.twitter.com/hi5hcMxcff	$ge is suffering from one of its worst drops ever. this chart says it all._x000D_ via @atmcharts ->	$ge is suffering from one of its worst drops ever. this chart says it all._x000D_ via @atmcharts ->	1	negative	-1			2011-01-03	4	1	0	3	0.25	0.75	0.25	3.75	4	1	3	3	17.5769		R Square	0.833484
2017-10-23	POLL: Is the worst over for $GE?	poll: is the worst over for $ge?	poll: is the worst over for $ge?	1	negative	-1			2011-01-04	4	1	0	3	0.25	0.75	0.5	4.5	5	1	3	3	17.8942		Adjusted R Square	0.833317
2017-06-12	$GE is the worst performing Dow component since Jeff Immelt became CEO pic.twitter.com/Q0Gtrhc3cl	$ge is the worst performing dow component since jeff immelt became ceo pic.twitter.com/q0gtrhc3cl	$ge is the worst performing dow component since jeff immelt became ceo pic.twitter.com/q0gtrhc3cl	1	negative	-1			2011-01-05	7	0	0	7	0	1	0.5	5.5	6	1	3	7	17.9231		Standard Error	1.58677
2016-01-29	Worst #sentiment for #SP1500 #stocks at midday: $CCL $LAD $PG $PPL $GE (2016/01/29) #stocktrading #predictiveanalytics #bigdata	worst #sentiment for #sp1500 #stocks at midday: $ccl $lad $pg $ppl $ge (2016/01/29) #stocktrading #predictiveanalytics #bigdata	worst #sentiment for #sp1500 #stocks at midday: $ccl $lad $pg $ppl $ge (2016/01/29) #stocktrading #predictiveanalytics #bigdata	1	negative	-1			2011-01-06	3	1	0	2	0.333333	0.666667	0.833333	6.16667	7	1	3	2	17.8462		Observations	1999
2016-01-01	$GE....Best & worst Dow stocks for 2016 | Watch the video - Yahoo Finance http://finance.yahoo.com/video/best-worst-dow-stocks-2016-171400476.html;_ylc=X1MDMTE5Nzc4NDE4NQRfZXgDMQRfeXJpZANlY3YxamxkYjhkYXNxBGcDZFhWcFpEeHVjejQ0TmpWaVl6RmtaQzB6TkRNMkxUTXlOakF0WWpjeU1pMHlPV1ZtWkdVM056Rmlaalk4Wm1sbGJHUStaMlU9BGxhbmcDZW4tVVMEb3JpZ19sYW5nA2VuBG9yaWdfcmVnaW9uA1VTBHBvcwMyBHJlZ2lvbgNVUwRzeW1ib2wDR0U-?.tsrc=…	$ge....best & worst dow stocks for 2016 | watch the video - yahoo finance	$ge....best & worst dow stocks for 2016 | watch the video - yahoo finance	1	negative	-1			2011-01-07	2	0	0	2	0	1	0.833333	7.16667	8	1	3	2	17.7212
2014-10-30	The 3 worst performing Dow stocks of 2014:_x000D_ $IBM -10.8%_x000D_ $BA -7.7%_x000D_ $GE -6.0%_x000D_ -> http://stks.co/p0y35	the 3 worst performing dow stocks of 2014:_x000D_ $ibm -10.8%_x000D_ $ba -7.7%_x000D_ $ge -6.0%_x000D_ ->	the 3 worst performing dow stocks of 2014:_x000D_ $ibm -10.8%_x000D_ $ba -7.7%_x000D_ $ge -6.0%_x000D_ ->	1	negative	-1			2011-01-08	0	0	0	0	0.5	0.5	1.33333	7.66667	8	0	2	0	17.7212		ANOVA
2017-09-19	$PG CEO called Peltz "very dangerous."_x000D_ He joins @SquawkStreet today to respond. Don't miss it!_x000D_ @jimcramer @davidfaber @carlquintanillapic.twitter.com/2AJXxyAtWl	$pg ceo called peltz "very dangerous."_x000D_ he joins @squawkstreet today to respond. don't miss it!_x000D_ @jimcramer @davidfaber @carlquintanillapic.twitter.com/2ajxxyatwl	$pg ceo called peltz "very dangerous."_x000D_ he joins @squawkstreet today to respond. don't miss it!_x000D_ @jimcramer @davidfaber @carlquintanillapic.twitter.com/2ajxxyatwl	1	negative	-0.975			2011-01-09	0	0	0	0	0.5	0.5	1.83333	8.16667	8	0	2	0	17.7212			df	SS	MS	F	Significance F
2014-07-20	Another bad q; ughRT @seppenation: @jimcramer quit answering the HATERS! The home gamer needs your help....what are your thoughts on $GE ?	another bad q; ughrt @seppenation: @jimcramer quit answering the haters! the home gamer needs your help....what are your thoughts on $ge ?	another bad q; ughrt @seppenation: @jimcramer quit answering the haters! the home gamer needs your help....what are your thoughts on $ge ?	0.666667	negative	-0.875			2011-01-10	0	0	0	0	0.5	0.5	2.33333	8.66667	8	0	2	0	17.7981		Regression	2	25155.5	12577.7	4995.43	0
2015-09-26	@BarbarianCap Buy-hold-and-worry retirees are the core $GE investor base, and the core Barron's readership.	@barbariancap buy-hold-and-worry retirees are the core $ge investor base, and the core barron's readership.	@barbariancap buy-hold-and-worry retirees are the core $ge investor base, and the core barron's readership.	1	negative	-0.8			2011-01-11	0	0	0	0	0.5	0.5	2.83333	9.16667	8	0	2	0	17.9135		Residual	1996	5025.63	2.51785
2013-04-24	Procter & Gamble EPS beats estimates $PG QUOTE: http://cnb.cx/zZvVmeÃ‚Â (via @EarningsCentral)	procter & gamble eps beats estimates $pg quote: (via @earningscentral)	procter & gamble eps beats estimates $pg quote: (via @earningscentral)	1	negative	-0.75			2011-01-12	1	1	0	0	1	0	3.83333	9.16667	7	-1	1	1	17.9519		Total	1998	30181.1
2013-01-09	Will the Flu Season Make Your Portfolio Sick? http://www.benzinga.com/news/13/01/3228145/will-the-flu-season-make-your-portfolio-sickÃ‚Â Ã¢â‚¬Â¦ $AFL $CVS $KMB $PG $RAD $WAG	will the flu season make your portfolio sick? $afl $cvs $kmb $pg $rad $wag	will the flu season make your portfolio sick? $afl $cvs $kmb $pg $rad $wag	0.857143	negative	-0.714286			2011-01-13	2	0	0	2	0	1	3.83333	10.1667	8	1	3	2	17.8846
2016-07-22	$GE Orders in Power -17%, Aviation -37%... without Alstom infused numbers, this looks UGLY	$ge orders in power -17%, aviation -37%... without alstom infused numbers, this looks ugly	$ge orders in power -17%, aviation -37%... without alstom infused numbers, this looks ugly	1	negative	-0.7			2011-01-14	0	0	0	0	0.5	0.5	4.33333	10.6667	8	0	2	0	18.0962			Coefficients	Standard Error	t Stat	P-value	Lower 95%	Upper 95%	Lower 95.0%	Upper 95.0%
2011-01-12	Trade Deficit in U.S. Probably Widened in November on Crude Oil http://bit.ly/fWKOnp $BA $GE	trade deficit in you.s. probably widened in november on crude oil $ba $ge	trade deficit in you.s. probably widened in november on crude oil $ba $ge	1	negative	-0.7			2011-01-15	1	0	0	1	0	1	4.33333	11.6667	9	1	3	1	18.0962		Intercept	16.448	0.0832623	197.545	0	16.2847	16.6113	16.2847	16.6113
29 Dec 2011	Is it me or do this year's Dogs of the Dow don't look that bad? $T $VZ $MRK $PFE $GE $DD $JNJ $INTC $PG $KFT . None have cash problems.	is it me or do this year's dogs of the dow don't look that bad? $t $vz $mrk $pfe $ge $dd $jnj $intc $pg $kft . none have cash problems.	is it me or do this year's dogs of the dow don't look that bad? $t $vz $mrk $pfe $ge $dd $jnj $intc $pg $kft . none have cash problems.	0.666667	negative	-0.7			2011-01-16	0	0	0	0	0.5	0.5	4.83333	12.1667	9	0	2	0	18.0962		X Variable 1	0.0109854	0.00168844	6.50621	9.71628e-11	0.00767406	0.0142966	0.00767406	0.0142966
2018-01-19	$GE train wreck continues...I feel bad for it just looking at quote.	$ge train wreck continues...i feel bad for it just looking at quote.	$ge train wreck continues...i feel bad for it just looking at quote.	0.666667	negative	-0.7			2011-01-17	0	0	0	0	0.5	0.5	5.33333	12.6667	9	0	2	0	18.0962		X Variable 2	0.00335563	0.000974197	3.44451	0.000583913	0.00144508	0.00526618	0.00144508	0.00526618
2013-04-22	If I told you that $IBM, $GE, $UNH and $CAT all had bad Q's would you believe the $DJIA is still at 14,500?	if i told you that $ibm, $ge, $unh and $cat all had bad q's would you believe the $djia is still at 14,500?	if i told you that $ibm, $ge, $unh and $cat all had bad q's would you believe the $djia is still at 14,500?	0.666667	negative	-0.7			2011-01-18	4	0	0	4	0	1	5.33333	13.6667	10	1	3	4	17.8846
2012-12-04	MarketWatch's @CharlesPassy interviews Dan Aykroyd about $GE, bad breakfasts, and Ghostbusters 3. (Oh, and retirement.) http://on.mktw.net/VkxaVh	marketwatch's @charlespassy interviews dan aykroyd about $ge, bad breakfasts, and ghostbusters 3. (oh, and retirement.)	marketwatch's @charlespassy interviews dan aykroyd about $ge, bad breakfasts, and ghostbusters 3. (oh, and retirement.)	0.666667	negative	-0.7			2011-01-19	1	0	0	1	0	1	5.33333	14.6667	11	1	3	1	17.625
2011-12-29	Is it me or do this year's Dogs of the Dow don't look that bad? $T $VZ $MRK $PFE $GE $DD $JNJ $INTC $PG $KFT . None have cash problems.	is it me or do this year's dogs of the dow don't look that bad? $t $vz $mrk $pfe $ge $dd $jnj $intc $pg $kft . none have cash problems.	is it me or do this year's dogs of the dow don't look that bad? $t $vz $mrk $pfe $ge $dd $jnj $intc $pg $kft . none have cash problems.	0.666667	negative	-0.7			2011-01-20	1	0	0	1	0	1	5.33333	15.6667	12	1	3	1	17.7212
2011-03-22	Investing Rules and Missed Opportunities, Too Bad http://stk.ly/gV8FfP via @ReformedBroker $AAPL $KO $GE $MSFT $BRKA	investing rules and missed opportunities, too bad via @reformedbroker $aapl $ko $ge $msft $brka	investing rules and missed opportunities, too bad via @reformedbroker $aapl $ko $ge $msft $brka	0.666667	negative	-0.7			2011-01-21	7	0	0	7	0	1	5.33333	16.6667	13	1	3	7	18.9808
2018-05-23	$GE shares tanking today, the stock having its worst day in nine years. We'll tell you what sank the stock, and what it could mean for GE. pic.twitter.com/0nABmHxawA	$ge shares tanking today, the stock having its worst day in nine years. we'll tell you what sank the stock, and what it could mean for ge. pic.twitter.com/0nabmhxawa	$ge shares tanking today, the stock having its worst day in nine years. we'll tell you what sank the stock, and what it could mean for ge. pic.twitter.com/0nabmhxawa	0.84375	negative	-0.65625			2011-01-22	1	0	0	1	0	1	5.33333	17.6667	14	1	3	1	18.9808
2016-01-22	Hardest morning in AGES! Sorry haven't been here -working on $SBUX, $GE, $AXP, $SLB all morning!	hardest morning in ages! sorry haven't been here -working on $sbux, $ge, $axp, $slb all morning!	hardest morning in ages! sorry haven't been here -working on $sbux, $ge, $axp, $slb all morning!	1	negative	-0.625			2011-01-23	0	0	0	0	0.5	0.5	5.83333	18.1667	14	0	2	0	18.9808
2013-02-01	U.S. companies need to worry about Japan bringing shortfalls, not China: Cutting Research http://bloom.bg/XWo0QrÃ‚Â #Stocks $KO $PG $CL	you.s. companies need to worry about japan bringing shortfalls, not china: cutting research #stocks $ko $pg $cl	you.s. companies need to worry about japan bringing shortfalls, not china: cutting research #stocks $ko $pg $cl	0.9	negative	-0.6			2011-01-24	1	0	0	1	0	1	5.83333	19.1667	15	1	3	1	19.2692
2018-03-02	Crazy stat of the day:_x000D_ $NFLX market cap: $128B_x000D_ $GE market cap: $122B	crazy stat of the day:_x000D_ $nflx market cap: $128b_x000D_ $ge market cap: $122b	crazy stat of the day:_x000D_ $nflx market cap: $128b_x000D_ $ge market cap: $122b	0.9	negative	-0.6			2011-01-25	0	0	0	0	0.5	0.5	6.33333	19.6667	15	0	2	0	19.2115
2017-11-26	$GE and $NVDA NVIDIA Join Forces to Accelerate Artificial Intelligence Adoption in Healthcarehttp://www.businesswire.com/news/home/20171126005051/en/GE-NVIDIA-Join-Forces-Accelerate-Artificial-IntelligenceÃ‚Â Ã¢â‚¬Â¦	$ge and $nvda nvidia join forces to accelerate artificial intelligence adoption in healthcare	$ge and $nvda nvidia join forces to accelerate artificial intelligence adoption in healthcare	1	negative	-0.6			2011-01-26	0	0	0	0	0.5	0.5	6.83333	20.1667	15	0	2	0	19.1538
2017-05-17	$GE is partnering with hospitals to work on artificial intelligence: http://on.forbes.com/60168iz8EÃ‚Â by @matthewherperpic.twitter.com/9vbm4Mc8aR	$ge is partnering with hospitals to work on artificial intelligence: by @matthewherperpic.twitter.com/9vbm4mc8ar	$ge is partnering with hospitals to work on artificial intelligence: by @matthewherperpic.twitter.com/9vbm4mc8ar	1	negative	-0.6			2011-01-27	0	0	0	0	0.5	0.5	7.33333	20.6667	15	0	2	0	19.5
2017-01-02	40B yen? Fucking amateurs. Nothin' compared to $GE's beat by a fucking penny bullshittery.	40b yen? fucking amateurs. nothin' compared to $ge's beat by a fucking penny bullshittery.	40b yen? fucking amateurs. nothin' compared to $ge's beat by a fucking penny bullshittery.	0.8	negative	-0.6			2011-01-28	0	0	0	0	0.5	0.5	7.83333	21.1667	15	0	2	0	19.4231
2014-01-03	#GE suffers downgrade from Oppenheimer, which says the company is stuck in Ã¢â‚¬Ëœtransitional periodÃ¢â‚¬â„¢ http://fxn.ws/1i1YXaKÃ‚Â $GE via @JBooton	#ge suffers downgrade from oppenheimer, which says the company is stuck in transitional period $ge via @jbooton	#ge suffers downgrade from oppenheimer, which says the company is stuck in transitional period $ge via @jbooton	0.7	negative	-0.6			2011-01-29	0	0	0	0	0.5	0.5	8.33333	21.6667	15	0	2	0	19.4231
2017-11-14	Here's some perspective on the week $GE is having:_x000D_ It's down ~13% WTD. On pace for worst week since height of the crisis (March 6, 2009) .. when it lost 17.04%._x000D_ @CNBC	here's some perspective on the week $ge is having:_x000D_ it's down ~13% wtd. on pace for worst week since height of the crisis (march 6, 2009) .. when it lost 17.04%._x000D_ @cnbc	here's some perspective on the week $ge is having:_x000D_ it's down ~13% wtd. on pace for worst week since height of the crisis (march 6, 2009) .. when it lost 17.04%._x000D_ @cnbc	0.644444	negative	-0.577778			2011-01-30	0	0	0	0	0.5	0.5	8.83333	22.1667	15	0	2	0	19.4231
2017-07-18	Peltz says he doesn't want to break up $PG. Yet that would solve its 'suffocating bureaucracy' problem @TheStreet https://www.thestreet.com/story/14233574/1/here-s-what-a-breakup-of-p-amp-g-would-look-like.htmlÃ‚Â Ã¢â‚¬Â¦	peltz says he doesn't want to break up $pg. yet that would solve its 'suffocating bureaucracy' problem @thestreet	peltz says he doesn't want to break up $pg. yet that would solve its 'suffocating bureaucracy' problem @thestreet	0.5	negative	-0.5			2011-01-31	0	0	0	0	0.5	0.5	9.33333	22.6667	15	0	2	0	19.3654
2017-01-31	Folks boycotting Starbux may also need to stop brushing teeth, watching TV or getting fake news, given $PG, $NFLX & $FB comments about Trump	folks boycotting starbux may also need to stop brushing teeth, watching tv or getting fake news, given $pg, $nflx & $fb comments about trump	folks boycotting starbux may also need to stop brushing teeth, watching tv or getting fake news, given $pg, $nflx & $fb comments about trump	1	negative	-0.5			2011-02-01	1	0	0	1	0	1	9.33333	23.6667	16	1	3	1	20
2015-09-11	The worldÃ¢â‚¬â„¢s biggest brands will always fail in India, says 'Entrepreneur India' magazine: http://on.barrons.com/1KfDdYVÃ‚Â $WMT $AAPL $PG via @DeFotis	the worlds biggest brands will always fail in india, says 'entrepreneur india' magazine: $wmt $aapl $pg via @defotis	the worlds biggest brands will always fail in india, says 'entrepreneur india' magazine: $wmt $aapl $pg via @defotis	0.3	negative	-0.5			2011-02-02	0	0	0	0	0.5	0.5	9.83333	24.1667	16	0	2	0	19.9135
2014-11-17	Information Asymmetry in $PG from NYSE stale bid: pic.twitter.com/Jvv3li5t7O	information asymmetry in $pg from nyse stale bid: pic.twitter.com/jvv3li5t7o	information asymmetry in $pg from nyse stale bid: pic.twitter.com/jvv3li5t7o	0.5	negative	-0.5			2011-02-03	0	0	0	0	0.5	0.5	10.3333	24.6667	16	0	2	0	19.9519
28 Apr 2011	Procter & Gamble $PG Q1 EPS $0.96 vs $0.97 estimate, Sales of $20.2B just shy of estimates. http://bit.ly/lxY2nf	procter & gamble $pg q1 eps $0.96 vs $0.97 estimate, sales of $20.2b just shy of estimates.	procter & gamble $pg q1 eps $0.96 vs $0.97 estimate, sales of $20.2b just shy of estimates.	0.5	negative	-0.5			2011-02-04	1	0	0	1	0	1	10.3333	25.6667	17	1	3	1	19.7692
2011-03-09	Rajaratnam Exploited a Corrupt Network, U.S. Tells Jury http://bloom.bg/fF5Mmz $1117L $GS $INTC $PG	rajaratnam exploited a corrupt network, you.s. tells jury $1117l $gs $intc $pg	rajaratnam exploited a corrupt network, you.s. tells jury $1117l $gs $intc $pg	1	negative	-0.5			2011-02-05	0	0	0	0	0.5	0.5	10.8333	26.1667	17	0	2	0	19.7692
2018-11-28	#Alcierre $IPC avanza 2.97% a 40,989 pts. _x000D_ Alzas $MEXCHE $GENTER $LAB _x000D_ Bajas $TELEVI $OMA $REGION _x000D_ SIC $GE $AMD $SN _x000D_ ETFs $SHV $SHY $FEP _x000D_ #TRMX #BolsaMxpic.twitter.com/Gk7KKNYYzm	#alcierre $ipc avanza 2.97% a 40,989 pts. _x000D_ alzas $mexche $genter $lab _x000D_ bajas $televi $oma $region _x000D_ sic $ge $amd $sn _x000D_ etfs $shv $shy $fep _x000D_ #trmx #bolsamxpic.twitter.com/gk7kknyyzm	#alcierre $ipc avanza 2.97% a 40,989 pts. _x000D_ alzas $mexche $genter $lab _x000D_ bajas $televi $oma $region _x000D_ sic $ge $amd $sn _x000D_ etfs $shv $shy $fep _x000D_ #trmx #bolsamxpic.twitter.com/gk7kknyyzm	0.5	negative	-0.5			2011-02-06	0	0	0	0	0.5	0.5	11.3333	26.6667	17	0	2	0	19.7692
2018-11-28	This, from @sonalibasak and @k_chiglinsky is probably one of the clearest explanations I've read on why $GE is in such a grim situation https://www.bloomberg.com/news/articles/2018-11-28/ge-s-money-pit-how-a-15-billion-hole-could-get-costlier-to-fix?srnd=premiumÃ‚Â Ã¢â‚¬Â¦	this, from @sonalibasak and @k_chiglinsky is probably one of the clearest explanations i've read on why $ge is in such a grim situation	this, from @sonalibasak and @k_chiglinsky is probably one of the clearest explanations i've read on why $ge is in such a grim situation	0.75	negative	-0.5			2011-02-07	1	0	0	1	0	1	11.3333	27.6667	18	1	3	1	20.0673
2018-10-03	Is the worst over for GE? Former GE Transportation CEO @bobnardelli gives his take. $GE pic.twitter.com/2TeilT2v3k	is the worst over for ge? former ge transportation ceo @bobnardelli gives his take. $ge pic.twitter.com/2teilt2v3k	is the worst over for ge? former ge transportation ceo @bobnardelli gives his take. $ge pic.twitter.com/2teilt2v3k	0.5	negative	-0.5			2011-02-08	0	0	0	0	0.5	0.5	11.8333	28.1667	18	0	2	0	20.4615
2018-06-19	JEFF IMMELT IS LITERALLY THE WORST CEO IN AMERICAN HISTORY. $GE	jeff immelt is literally the worst ceo in american history. $ge	jeff immelt is literally the worst ceo in american history. $ge	0.5	negative	-0.5			2011-02-09	1	0	0	1	0	1	11.8333	29.1667	19	1	3	1	20.4904
2018-06-07	$GE is what happens to a company that becomes obsessed with beating by a penny four times a year.	$ge is what happens to a company that becomes obsessed with beating by a penny four times a year.	$ge is what happens to a company that becomes obsessed with beating by a penny four times a year.	1	negative	-0.5			2011-02-10	2	0	0	2	0	1	11.8333	30.1667	20	1	3	2	20.4519
2018-05-22	EXCLUSIVE: $GE seeking to shed its troubled insurance business, sources tell @Reuters. https://reut.rs/2IGCze8Ã‚Â @davidj_frenchpic.twitter.com/nOXBt5bznS	exclusive: $ge seeking to shed its troubled insurance business, sources tell @reuters. @davidj_frenchpic.twitter.com/noxbt5bzns	exclusive: $ge seeking to shed its troubled insurance business, sources tell @reuters. @davidj_frenchpic.twitter.com/noxbt5bzns	1	negative	-0.5			2011-02-11	1	0	0	1	0	1	11.8333	31.1667	21	1	3	1	20.5096
2018-04-03	I see where $GE went wrong. pic.twitter.com/TxIpgCDkvn	i see where $ge went wrong. pic.twitter.com/txipgcdkvn	i see where $ge went wrong. pic.twitter.com/txipgcdkvn	0.9	negative	-0.5			2011-02-12	0	0	0	0	0.5	0.5	12.3333	31.6667	21	0	2	0	20.5096
2018-02-26	Holy crap - even $GE and $DB are green today - two zombie companies..._x000D_ #Weimar2point0	holy crap - even $ge and $db are green today - two zombie companies..._x000D_ #weimar2point0	holy crap - even $ge and $db are green today - two zombie companies..._x000D_ #weimar2point0	0.55	negative	-0.5			2011-02-13	0	0	0	0	0.5	0.5	12.8333	32.1667	21	0	2	0	20.5096
2017-10-23	$GE, past two-and-a-half sessions:_x000D_ (via @NorthmanTrader)_x000D_ https://twitter.com/NorthmanTrader/status/922485228916133888/photo/1pic.twitter.com/jva7oVDudo	$ge, past two-and-a-half sessions:_x000D_ (via @northmantrader)_x000D_	$ge, past two-and-a-half sessions:_x000D_ (via @northmantrader)_x000D_	0.625	negative	-0.5			2011-02-14	0	0	0	0	0.5	0.5	13.3333	32.6667	21	0	2	0	20.6731
2017-03-07	If you fail, try again. How we push boundaries at $GE_x000D_ http://www.gereports.com/epiphany-disruption-ge-additive-chief-explains-3d-printing-will-upend-manufacturing/Ã‚Â Ã¢â‚¬Â¦	if you fail, try again. how we push boundaries at $ge_x000D_	if you fail, try again. how we push boundaries at $ge_x000D_	0.3	negative	-0.5			2011-02-15	2	0	0	2	0	1	13.3333	33.6667	22	1	3	2	20.6346
2016-10-28	.@JimCramer says it could be the wrong time for GE to unload its oil business on Baker Hughes: http://trib.al/rcSdXOqÃ‚Â $GE $BHIpic.twitter.com/civDbXgZRC	.@jimcramer says it could be the wrong time for ge to unload its oil business on baker hughes: $ge $bhipic.twitter.com/civdbxgzrc	.@jimcramer says it could be the wrong time for ge to unload its oil business on baker hughes: $ge $bhipic.twitter.com/civdbxgzrc	0.9	negative	-0.5			2011-02-16	0	0	0	0	0.5	0.5	13.8333	34.1667	22	0	2	0	20.6154
2016-06-27	Failed #Boston2024 bid, bankrupt @indycarboston, #bpscuts,giving $GE the storeÃ¢â‚¬â€that's @marty_walsh's legacy #bospolipic.twitter.com/RQc7vlEeuB	failed #boston2024 bid, bankrupt @indycarboston, #bpscuts,giving $ge the storethat's @marty_walsh's legacy #bospolipic.twitter.com/rqc7vleeub	failed #boston2024 bid, bankrupt @indycarboston, #bpscuts,giving $ge the storethat's @marty_walsh's legacy #bospolipic.twitter.com/rqc7vleeub	0.3	negative	-0.5			2011-02-17	0	0	0	0	0.5	0.5	14.3333	34.6667	22	0	2	0	20.6923
2015-04-13	@cvpayne they should break up the banks just like $ge just did. These too big to fail banks are disgusting. They've worked the system.	@cvpayne they should break up the banks just like $ge just did. these too big to fail banks are disgusting. they've worked the system.	@cvpayne they should break up the banks just like $ge just did. these too big to fail banks are disgusting. they've worked the system.	0.466667	negative	-0.5			2011-02-18	0	0	0	0	0.5	0.5	14.8333	35.1667	22	0	2	0	20.6154
2014-12-22	BREAKING: Alstom pleads guilty and will pay record $772M in bribery charges Ã‚Â» http://cnb.cx/1v99jK9Ã‚Â Ã¢â‚¬Â¢ $GE	breaking: alstom pleads guilty and will pay record $772m in bribery charges $ge	breaking: alstom pleads guilty and will pay record $772m in bribery charges $ge	1	negative	-0.5			2011-02-19	0	0	0	0	0.5	0.5	15.3333	35.6667	22	0	2	0	20.6154
2014-07-01	The folks who were applauding the $GE catch-up pop I was skeptical of 3 weeks ago need to explain its 400 bp underperformance since then.	the folks who were applauding the $ge catch-up pop i was skeptical of 3 weeks ago need to explain its 400 bp underperformance since then.	the folks who were applauding the $ge catch-up pop i was skeptical of 3 weeks ago need to explain its 400 bp underperformance since then.	0.5	negative	-0.5			2011-02-20	0	0	0	0	0.5	0.5	15.8333	36.1667	22	0	2	0	20.6154
2013-02-03	Sunday links: complicated methodologies, fund flows and why we care about football. http://stks.co/iKrcÃ‚Â $AAPL $XOM $SPY $GE	sunday links: complicated methodologies, fund flows and why we care about football. $aapl $xom $spy $ge	sunday links: complicated methodologies, fund flows and why we care about football. $aapl $xom $spy $ge	1	negative	-0.5			2011-02-21	0	0	0	0	0.5	0.5	16.3333	36.6667	22	0	2	0	20.6154
2012-01-06	Citigroup Deal Fails, Ford Shares Up 1% on R&D, Sprint Forecast Weaker http://wll.st/w8mp3mÃ‚Â $C $F $S $GE $AAPL $NOK #mkt #stocks	citigroup deal fails, ford shares up 1% on are&d, sprint forecast weaker $c $f $s $ge $aapl $nok #mkt #stocks	citigroup deal fails, ford shares up 1% on are&d, sprint forecast weaker $c $f $s $ge $aapl $nok #mkt #stocks	0.3	negative	-0.5			2011-02-22	1	0	0	1	0	1	16.3333	37.6667	23	1	3	1	20.0192
2011-07-21	Every talks about $AAPL's cash, but $GE is sitting $127 effing billion in cash and liquid assets? That's 1/8th of a freakin' trillion. $$	every talks about $aapl's cash, but $ge is sitting $127 effing billion in cash and liquid assets? that's 1/8th of a freakin' trillion. $$	every talks about $aapl's cash, but $ge is sitting $127 effing billion in cash and liquid assets? that's 1/8th of a freakin' trillion. $$	0.7	negative	-0.5			2011-02-23	0	0	0	0	0.5	0.5	16.8333	38.1667	23	0	2	0	19.5865
2018-02-26	$GE false breakdown chart being discussed AH's via periscope pic.twitter.com/5onA8q6Rly	$ge false breakdown chart being discussed ah's via periscope pic.twitter.com/5ona8q6rly	$ge false breakdown chart being discussed ah's via periscope pic.twitter.com/5ona8q6rly	0.6	negative	-0.4			2011-02-24	0	0	0	0	0.5	0.5	17.3333	38.6667	23	0	2	0	19.7885
2013-08-04	Ã¢â‚¬Å“@SeekingAlpha: Avoid The Poor House With Dividend Growth Stocks http://seekingalpha.com/f/a/ycp6Ã‚Â $AAPL $NLY $PG $CVX $JNJ $T $XOM $KOÃ¢â‚¬ï¿½	@seekingalpha: avoid the poor house with dividend growth stocks $aapl $nly $pg $cvx $jnj $t $xom $ko	@seekingalpha: avoid the poor house with dividend growth stocks $aapl $nly $pg $cvx $jnj $t $xom $ko	0.6	negative	-0.4			2011-02-25	0	0	0	0	0.5	0.5	17.8333	39.1667	23	0	2	0	20.0192
2018-07-27	Remember all the idiot financial gurus promoting $GE when it bounced to $14? How's that call lookin'?	remember all the idiot financial gurus promoting $ge when it bounced to $14? how's that call lookin'?	remember all the idiot financial gurus promoting $ge when it bounced to $14? how's that call lookin'?	0.4	negative	-0.4			2011-02-26	0	0	0	0	0.5	0.5	18.3333	39.6667	23	0	2	0	20.0192
2018-04-04	$GE's Sharpe ratio is worse than $DRYSpic.twitter.com/e0MTLrR6Od	$ge's sharpe ratio is worse than $dryspic.twitter.com/e0mtlrr6od	$ge's sharpe ratio is worse than $dryspic.twitter.com/e0mtlrr6od	0.6	negative	-0.4			2011-02-27	0	0	0	0	0.5	0.5	18.8333	40.1667	23	0	2	0	20.0192
2017-10-23	Dear CNBC, I was tired of hearing people discuss $GE on Friday	dear cnbc, i was tired of hearing people discuss $ge on friday	dear cnbc, i was tired of hearing people discuss $ge on friday	0.7	negative	-0.4			2011-02-28	0	0	0	0	0.5	0.5	19.3333	40.6667	23	0	2	0	20.1154
2017-03-01	Additive is a ~$75B opportunity changing the game for $GE - making everything from jet engine blades to oil valves http://invent.ge/2lyVic8	additive is a ~$75b opportunity changing the game for $ge - making everything from jet engine blades to oil valves	additive is a ~$75b opportunity changing the game for $ge - making everything from jet engine blades to oil valves	0.4	negative	-0.4			2011-03-01	1	1	0	0	1	0	20.3333	40.6667	22	-1	1	1	19.4712
2015-10-19	I made $105 (21%) trading $GE, beating the stock! And beating the market! Play the @business Trading Game: http://www.bloomberg.com/features/2015-stock-chart-trading-game/Ã‚Â Ã¢â‚¬Â¦	i made $105 (21%) trading $ge, beating the stock! and beating the market! play the @business trading game:	i made $105 (21%) trading $ge, beating the stock! and beating the market! play the @business trading game:	0.4	negative	-0.4			2011-03-02	1	0	0	1	0	1	20.3333	41.6667	23	1	3	1	19.5385
2014-11-07	WTF? RT @CNBCnow: GE files to sell up to $1.9B in stock. Ã¢â‚¬Â¢ $GE	what the fuck? rt @cnbcnow: ge files to sell up to $1.9b in stock. $ge	what the fuck? rt @cnbcnow: ge files to sell up to $1.9b in stock. $ge	0.6	negative	-0.4			2011-03-03	0	0	0	0	0.5	0.5	20.8333	42.1667	23	0	2	0	19.9519
2016-08-02	P&G signals progress in China's tough market. $PG http://on.wsj.com/2atemSZÃ‚Â pic.twitter.com/BZ6fFf3IbM	p&g signals progress in china's tough market. $pg	p&g signals progress in china's tough market. $pg	0.833333	negative	-0.388889			2011-03-04	1	0	0	1	0	1	20.8333	43.1667	24	1	3	1	19.5865
2013-04-18	U.S. Day Ahead: Weak sales may shake #McDonald's soaring stock. Also how the yen could hit $GE results http://reut.rs/16SiwNfÃ‚Â $MCD $AAPL	you.s. day ahead: weak sales may shake #mcdonald's soaring stock. also how the yen could hit $ge results $mcd $aapl	you.s. day ahead: weak sales may shake #mcdonald's soaring stock. also how the yen could hit $ge results $mcd $aapl	0.625	negative	-0.375			2011-03-05	0	0	0	0	0.5	0.5	21.3333	43.6667	24	0	2	0	19.5865
2017-07-10	The worst performing stock in the Dow this year: General Electric - down 16% YTD. Retesting the Feb '16 lows. $GE pic.twitter.com/9vaBvU9a3c	the worst performing stock in the dow this year: general electric - down 16% ytd. retesting the feb '16 lows. $ge pic.twitter.com/9vabvu9a3c	the worst performing stock in the dow this year: general electric - down 16% ytd. retesting the feb '16 lows. $ge pic.twitter.com/9vabvu9a3c	0.596296	negative	-0.368519			2011-03-06	0	0	0	0	0.5	0.5	21.8333	44.1667	24	0	2	0	19.5865
2017-11-20	Who broke @GeneralElectric? How decades of bad decisions tarnished this American icon: http://money.cnn.com/2017/11/20/investing/general-electric-immelt-what-went-wrong/index.htmlÃ‚Â Ã¢â‚¬Â¦ $GE pic.twitter.com/YrQZePPXUz	who broke @generalelectric? how decades of bad decisions tarnished this american icon: $ge pic.twitter.com/yrqzeppxuz	who broke @generalelectric? how decades of bad decisions tarnished this american icon: $ge pic.twitter.com/yrqzeppxuz	0.333333	negative	-0.35			2011-03-07	0	0	0	0	0.5	0.5	22.3333	44.6667	24	0	2	0	19.5962
2018-02-11	The 5 WORST Dow stocks of the year so far. ItÃ¢â‚¬â„¢s not pretty:_x000D_ $GE -20% _x000D_ $CVX -13%_x000D_ $PG -12.5%_x000D_ $XOM -12.3%_x000D_ $AAPL -11.6% _x000D_ https://stocktwits.com/suriNotes/message/112455728Ã‚Â Ã¢â‚¬Â¦pic.twitter.com/QFOqT9soWl	the 5 worst dow stocks of the year so far. its not pretty:_x000D_ $ge -20% _x000D_ $cvx -13%_x000D_ $pg -12.5%_x000D_ $xom -12.3%_x000D_ $aapl -11.6% _x000D_	the 5 worst dow stocks of the year so far. its not pretty:_x000D_ $ge -20% _x000D_ $cvx -13%_x000D_ $pg -12.5%_x000D_ $xom -12.3%_x000D_ $aapl -11.6% _x000D_	1	negative	-0.341667			2011-03-08	1	0	0	1	0	1	22.3333	45.6667	25	1	3	1	19.8365
2015-09-05	$GE would need to go up +250% to get back to the year 2000 high as a random example of how things can go horribly awry	$ge would need to go up +250% to get back to the year 2000 high as a random example of how things can go horribly awry	$ge would need to go up +250% to get back to the year 2000 high as a random example of how things can go horribly awry	0.51	negative	-0.335			2011-03-09	1	1	0	0	1	0	23.3333	45.6667	24	-1	1	1	19.8365
2014-03-20	When $GE got bailed out in 2009, was that a Six Sigma process failure?	when $ge got bailed out in 2009, was that a six sigma process failure?	when $ge got bailed out in 2009, was that a six sigma process failure?	0.3	negative	-0.316667			2011-03-10	0	0	0	0	0.5	0.5	23.8333	46.1667	24	0	2	0	19.3269
2018-02-26	The ten WORST Dow stocks of 2018 _x000D_ General Electric $GE -20%_x000D_ Chevron $CVX -12%_x000D_ Proctor & Gamble $PG -11%_x000D_ Verizon $VZ -10%_x000D_ Exxon $XOM -9%_x000D_ McDonald's $MCD -6%_x000D_ Walmart $WMT -6%_x000D_ Johnson & Johnson $JNJ -5%_x000D_ Disney $DIS -4%_x000D_ Coca-Cola $KO -3%https://stocktwits.com/suriNotes/message/114057468Ã‚Â Ã¢â‚¬Â¦	the ten worst dow stocks of 2018 _x000D_ general electric $ge -20%_x000D_ chevron $cvx -12%_x000D_ proctor & gamble $pg -11%_x000D_ verizon $vz -10%_x000D_ exxon $xom -9%_x000D_ mcdonald's $mcd -6%_x000D_ walmart $wmt -6%_x000D_ johnson & johnson $jnj -5%_x000D_ disney $dis -4%_x000D_ coca-cola $ko -3%	the ten worst dow stocks of 2018 _x000D_ general electric $ge -20%_x000D_ chevron $cvx -12%_x000D_ proctor & gamble $pg -11%_x000D_ verizon $vz -10%_x000D_ exxon $xom -9%_x000D_ mcdonald's $mcd -6%_x000D_ walmart $wmt -6%_x000D_ johnson & johnson $jnj -5%_x000D_ disney $dis -4%_x000D_ coca-cola $ko -3%	0.5	negative	-0.316667			2011-03-11	0	0	0	0	0.5	0.5	24.3333	46.6667	24	0	2	0	19.5769
2015-06-24	It's About Individual Stocks Now - Cramer's Mad Money (6/23/15) http://seekingalpha.com/article/3279945-its-about-individual-stocks-now-cramers-mad-money-6-23-15?source=feed_fÃ‚Â Ã¢â‚¬Â¦ $UA $NKE $FB $KYTH $KMI $ETP $WTR $HELE $PG $PANW	it's about individual stocks now - cramer's mad money (6/23/15) $ua $nke $fb $kyth $kmi $etp $wtr $hele $pg $panw	it's about individual stocks now - cramer's mad money (6/23/15) $ua $nke $fb $kyth $kmi $etp $wtr $hele $pg $panw	0.7	negative	-0.3125			2011-03-12	0	0	0	0	0.5	0.5	24.8333	47.1667	24	0	2	0	19.5769
2012-12-31	My Prediction For 2013 - All Other Predictions Will Be Wrong http://seekingalpha.com/a/n99fÃ‚Â $KO $MCD $PG $WAG $XOM $SPY $QQQ $IVV $DIA	my prediction for 2013 - all other predictions will be wrong $ko $mcd $pg $wag $xom $spy $qqq $ivv $dia	my prediction for 2013 - all other predictions will be wrong $ko $mcd $pg $wag $xom $spy $qqq $ivv $dia	0.6375	negative	-0.3125			2011-03-13	0	0	0	0	0.5	0.5	25.3333	47.6667	24	0	2	0	19.5769
2014-01-03	Nanostruck Technologies - Small Cap Water Remediation Play to Watch! #water $NSKTF $NSK $WTS $GE $CCC_x000D_ http://www.au-wire.com/canadian-nanotechnology-company-nanostruck-technologies-makes-waves-in-clean-water-industry/Ã‚Â Ã¢â‚¬Â¦	nanostruck technologies - small cap water remediation play to watch! #water $nsktf $nsk $wts $ge $ccc_x000D_	nanostruck technologies - small cap water remediation play to watch! #water $nsktf $nsk $wts $ge $ccc_x000D_	0.4	negative	-0.3125			2011-03-14	0	0	0	0	0.5	0.5	25.8333	48.1667	24	0	2	0	19.1538
2014-11-13	Thursday links: slow investing, $XLE v. $XLK and what the *&#% is $TWTR saying? http://stks.co/r11jEÃ‚Â $BRKB $PG $AAPL $CHDN $GMOM $GOOG $FB	thursday links: slow investing, $xle v. $xlk and what the *&#% is $twtr saying? $brkb $pg $aapl $chdn $gmom $goog $fb	thursday links: slow investing, $xle v. $xlk and what the *&#% is $twtr saying? $brkb $pg $aapl $chdn $gmom $goog $fb	0.4	negative	-0.3			2011-03-15	0	0	0	0	0.5	0.5	26.3333	48.6667	24	0	2	0	18.8558
2016-04-11	$GE, please return the $120M in MA tax subsidies since you hate socialism so much. https://twitter.com/davidsirota/status/719528309105659904Ã‚Â Ã¢â‚¬Â¦	$ge, please return the $120m in ma tax subsidies since you hate socialism so much.	$ge, please return the $120m in ma tax subsidies since you hate socialism so much.	0.55	negative	-0.3			2011-03-16	1	0	0	1	0	1	26.3333	49.6667	25	1	3	1	18.2212
2015-10-05	Trian's Ed Garden explains the rationale behind his firm's $2.5B investment in $GE._x000D_ http://cnb.cx/1FStXtZ	trian's ed garden explains the rationale behind his firm's $2.5b investment in $ge._x000D_	trian's ed garden explains the rationale behind his firm's $2.5b investment in $ge._x000D_	0.55	negative	-0.3			2011-03-17	0	0	0	0	0.5	0.5	26.8333	50.1667	25	0	2	0	18.4808
2011-01-03	Blu-ray, Web Services Slow Drop in Home-Video Sales http://bit.ly/fxNpXt $562340Q $CBS $CMCSA $CSTR $DIS $GE $LGF $NFLX $NWSA $TWX $VIA/B	blu-ray, web services slow drop in home-video sales $562340q $cbs $cmcsa $cstr $dis $ge $lgf $nflx $nwsa $twx $via/b	blu-ray, web services slow drop in home-video sales $562340q $cbs $cmcsa $cstr $dis $ge $lgf $nflx $nwsa $twx $via/b	0.4	negative	-0.3			2011-03-18	0	0	0	0	0.5	0.5	27.3333	50.6667	25	0	2	0	18.5096
2017-09-22	He's [Peltz] got some ideas that could have a negative impact on our company" $PG https://buff.ly/2xuaz6B	he's [peltz] got some ideas that could have a negative impact on our company" $pg	he's [peltz] got some ideas that could have a negative impact on our company" $pg	0.4	negative	-0.3			2011-03-19	1	0	0	1	0	1	27.3333	51.6667	26	1	3	1	18.5096
2016-08-29	What do Meg Whitman, James McNerny, Scott Cook, Jeff Immelt, @SteveCase and Steve Ballmer all have in common? http://ow.ly/KdhT303Hl7WÃ‚Â $PG	what do meg whitman, james mcnerny, scott cook, jeff immelt, @stevecase and steve ballmer all have in common? $pg	what do meg whitman, james mcnerny, scott cook, jeff immelt, @stevecase and steve ballmer all have in common? $pg	0.5	negative	-0.3			2011-03-20	0	0	0	0	0.5	0.5	27.8333	52.1667	26	0	2	0	18.5096
2015-11-08	What #FantasyFootball And Your Trading Account Have In Common $AAPL $AMZN $NFLX $NKE $V $TSLA $PG $XOM $Thttp://benzinga.com/z/5967182	what #fantasyfootball and your trading account have in common $aapl $amzn $nflx $nke $v $tsla $pg $xom $t	what #fantasyfootball and your trading account have in common $aapl $amzn $nflx $nke $v $tsla $pg $xom $t	0.5	negative	-0.3			2011-03-21	2	0	0	2	0	1	27.8333	53.1667	27	1	3	2	18.9615
2015-01-27	Shocked that folks are surprised that the stronger dollar is hurting US multinationals earnings $UTX $PG $MSFT	shocked that folks are surprised that the stronger dollar is hurting us multinationals earnings $utx $pg $msft	shocked that folks are surprised that the stronger dollar is hurting us multinationals earnings $utx $pg $msft	0.85	negative	-0.3			2011-03-22	1	1	0	0	1	0	28.8333	53.1667	26	-1	1	1	18.7404
2014-11-17	Tomorrow's watchlist: $BBRY, $ARCP, $PG, $HBAN, $ANV, $VIAB, $WAG, $RIOM, & $MNKD. Also keeping tabs on $UGAZ & $JNUG lately	tomorrow's watchlist: $bbry, $arcp, $pg, $hban, $anv, $viab, $wag, $riom, & $mnkd. also keeping tabs on $ugaz & $jnug lately	tomorrow's watchlist: $bbry, $arcp, $pg, $hban, $anv, $viab, $wag, $riom, & $mnkd. also keeping tabs on $ugaz & $jnug lately	0.6	negative	-0.3			2011-03-23	1	0	0	1	0	1	28.8333	54.1667	27	1	3	1	18.7788
2018-11-02	It's not too late to pivot to weed $GE	it's not too late to pivot to weed $ge	it's not too late to pivot to weed $ge	0.6	negative	-0.3			2011-03-24	1	0	0	1	0	1	28.8333	55.1667	28	1	3	1	19.0192
2018-04-03	The spike in short-term borrowing costs is a negative for companies like $GE and @CampbellSoupCo that have plenty of floating-rate #debt: _x000D_ http://money.cnn.com/2018/04/03/investing/stocks-debt-borrowing-costs-libor/index.htmlÃ‚Â Ã¢â‚¬Â¦ $CPBpic.twitter.com/MdeMYFYkHV	the spike in short-term borrowing costs is a negative for companies like $ge and @campbellsoupco that have plenty of floating-rate #debt: _x000D_ $cpbpic.twitter.com/mdemyfykhv	the spike in short-term borrowing costs is a negative for companies like $ge and @campbellsoupco that have plenty of floating-rate #debt: _x000D_ $cpbpic.twitter.com/mdemyfykhv	0.4	negative	-0.3			2011-03-25	0	0	0	0	0.5	0.5	29.3333	55.6667	28	0	2	0	18.9904
2018-02-14	Markets Get No Loving on Valentine's Day Inflation Massacre $QQQ $IWM $SPX $DJI $CMG $SQQQ $ABX $GE https://goo.gl/Zd4WtT	markets get no loving on valentine's day inflation massacre $qqq $iwm $spx $dji $cmg $sqqq $abx $ge	markets get no loving on valentine's day inflation massacre $qqq $iwm $spx $dji $cmg $sqqq $abx $ge	0.95	negative	-0.3			2011-03-26	0	0	0	0	0.5	0.5	29.8333	56.1667	28	0	2	0	18.9904
2018-01-19	America Funds USA Capital Group Of Companies reveals yuge holdings of @FannieMae @FreddieMac Preferred and Common Shares amongst others._x000D_ #Fanniegate $FNMA $FMCC $NFLX $MSFT $FB $SPY $GE $X $AAPL $AIG $GS $SB $C $JPM $BAC $RBShttps://www.americanfunds.com/individual/investments/quarterlyholdings/agthxÃ‚Â Ã¢â‚¬Â¦	america funds usa capital group of companies reveals yuge holdings of @fanniemae @freddiemac preferred and common shares amongst others._x000D_ #fanniegate $fnma $fmcc $nflx $msft $fb $spy $ge $x $aapl $aig $gs $sb $c $jpm $bac $rbs	america funds usa capital group of companies reveals yuge holdings of @fanniemae @freddiemac preferred and common shares amongst others._x000D_ #fanniegate $fnma $fmcc $nflx $msft $fb $spy $ge $x $aapl $aig $gs $sb $c $jpm $bac $rbs	0.5	negative	-0.3			2011-03-27	0	0	0	0	0.5	0.5	30.3333	56.6667	28	0	2	0	18.9904
2017-11-13	$GE projects negative FCF conversion in 2017 for its power business pic.twitter.com/zWADC0u2DG	$ge projects negative fcf conversion in 2017 for its power business pic.twitter.com/zwadc0u2dg	$ge projects negative fcf conversion in 2017 for its power business pic.twitter.com/zwadc0u2dg	0.4	negative	-0.3			2011-03-28	1	0	0	1	0	1	30.3333	57.6667	29	1	3	1	18.9904
2013-12-06	http://m.soundcloud.com/anthonyadriandudley-1/mandown-ko-x-yunginmafiaÃ‚Â Ã¢â‚¬Â¦ go fuck.with ny brother shit $GE shit!!!	go fuck.with ny brother shit $ge shit!!!	go fuck.with ny brother shit $ge shit!!!	0.8	negative	-0.295312			2011-03-29	0	0	0	0	0.5	0.5	30.8333	58.1667	29	0	2	0	19.0962
2017-04-26	With $PG, it used to be "Is WalMart giving em a hard time?"_x000D_ Now, it's, "Where are they with $AMZN" _x000D_ - @jimcramerpic.twitter.com/2CBFT8SKJl	with $pg, it used to be "is walmart giving em a hard time?"_x000D_ now, it's, "where are they with $amzn" _x000D_ - @jimcramerpic.twitter.com/2cbft8skjl	with $pg, it used to be "is walmart giving em a hard time?"_x000D_ now, it's, "where are they with $amzn" _x000D_ - @jimcramerpic.twitter.com/2cbft8skjl	0.541667	negative	-0.291667			2011-03-30	1	0	0	1	0	1	30.8333	59.1667	30	1	3	1	19.3365
2012-01-09	Here's one economist who doesn't buy the #China hard landing fears. http://onforb.es/xh7qSTÃ‚Â $AAPL $KO $PG $YUM #BRICS	here's one economist who doesn't buy the #china hard landing fears. $aapl $ko $pg $yum #brics	here's one economist who doesn't buy the #china hard landing fears. $aapl $ko $pg $yum #brics	0.541667	negative	-0.291667			2011-03-31	0	0	0	0	0.5	0.5	31.3333	59.6667	30	0	2	0	19.2788
2018-10-30	Looked at $GE, decided I had no idea what the hell I was looking at, hard pass.	looked at $ge, decided i had no idea what the hell i was looking at, hard pass.	looked at $ge, decided i had no idea what the hell i was looking at, hard pass.	0.541667	negative	-0.291667			2011-04-01	0	0	0	0	0.5	0.5	31.8333	60.1667	30	0	2	0	19.5577
2017-10-02	Some Dow Jones Industrials pay a lot of taxes; some pay hardly any: http://on.mktw.net/2xHKFuuÃ‚Â $DJI $DIS $GE $WMT $AAPLpic.twitter.com/MY2mz0cDtz	some dow jones industrials pay a lot of taxes; some pay hardly any: $dji $dis $ge $wmt $aaplpic.twitter.com/my2mz0cdtz	some dow jones industrials pay a lot of taxes; some pay hardly any: $dji $dis $ge $wmt $aaplpic.twitter.com/my2mz0cdtz	0.541667	negative	-0.291667			2011-04-02	0	0	0	0	0.5	0.5	32.3333	60.6667	30	0	2	0	19.5577
2018-11-16	$GE Just a horrible move made by Andreas Halvorsen's Viking Global by betting big on this dying old company at the wrong time and with wrong amount. It could not be any worse. $GE is #2 holding of Viking Global acquired, representing 8%+ of portfolio as of Q3. pic.twitter.com/z7EIUo7ED0	$ge just a horrible move made by andreas halvorsen's viking global by betting big on this dying old company at the wrong time and with wrong amount. it could not be any worse. $ge is #2 holding of viking global acquired, representing 8%+ of portfolio as of q3. pic.twitter.com/z7eiuo7ed0	$ge just a horrible move made by andreas halvorsen's viking global by betting big on this dying old company at the wrong time and with wrong amount. it could not be any worse. $ge is #2 holding of viking global acquired, representing 8%+ of portfolio as of q3. pic.twitter.com/z7eiuo7ed0	0.4625	negative	-0.2875			2011-04-03	0	0	0	0	0.5	0.5	32.8333	61.1667	30	0	2	0	19.5577
2018-04-30	I just did something I've never done in my life - shorted $GE. I actually think it's a stupid trade, but Gartman SPECIFICALLY recommended buying it, so - - that's my only reason. I'm serious.	i just did something i've never done in my life - shorted $ge. i actually think it's a stupid trade, but gartman specifically recommended buying it, so - - that's my only reason. i'm serious.	i just did something i've never done in my life - shorted $ge. i actually think it's a stupid trade, but gartman specifically recommended buying it, so - - that's my only reason. i'm serious.	0.691667	negative	-0.283333			2011-04-04	2	0	0	2	0	1	32.8333	62.1667	31	1	3	2	19.7404
2018-11-16	Fuck the TV, I'm the financial media now. Watch this._x000D_ HEY EVERYONE THE $GE CREDIT DEFAULT SWAPS ARE BLOWING THE FUCK OUT_x000D_ Done and done https://twitter.com/JAuerbach4/status/1063437294185652230Ã‚Â Ã¢â‚¬Â¦ $GE CDS blowing out. Not a peep from the teevee	fuck the tv, i'm the financial media now. watch this._x000D_ hey everyone the $ge credit default swaps are blowing the fuck out_x000D_ done and done $ge cds blowing out. not a peep from the teevee	fuck the tv, i'm the financial media now. watch this._x000D_ hey everyone the $ge credit default swaps are blowing the fuck out_x000D_ done and done $ge cds blowing out. not a peep from the teevee	0.4	negative	-0.266667			2011-04-05	0	0	0	0	0.5	0.5	33.3333	62.6667	31	0	2	0	19.5481
2017-11-15	Over the past year, 13 of our leading brands were market share leaders among millennials. $PG http://www.pginvestor.com/eventÃ‚Â pic.twitter.com/IKPRFWYbeC	over the past year, 13 of our leading brands were market share leaders among millennials. $pg	over the past year, 13 of our leading brands were market share leaders among millennials. $pg	0.25	negative	-0.25			2011-04-06	0	0	0	0	0.5	0.5	33.8333	63.1667	31	0	2	0	19.7596
2017-05-10	P&G is a few years late here... Gillette one ups Dollar Shave Club with on-demand razor texting ordering service $PG_x000D_ http://cnb.cx/2q2w62z	p&g is a few years late here... gillette one ups dollar shave club with on-demand razor texting ordering service $pg_x000D_	p&g is a few years late here... gillette one ups dollar shave club with on-demand razor texting ordering service $pg_x000D_	0.35	negative	-0.25			2011-04-07	2	0	0	2	0	1	33.8333	64.1667	32	1	3	2	19.5673
2018-08-02	Transition in largest US market cap company over the past 30 years..._x000D_ $IBM -> $XOM -> $GE -> $MSFT -> $CSCO -> $GE -> $MSFT -> $GE -> $XOM -> $AAPLpic.twitter.com/kJN69wu67u	transition in largest us market cap company over the past 30 years..._x000D_ $ibm -> $xom -> $ge -> $msft -> $csco -> $ge -> $msft -> $ge -> $xom -> $aaplpic.twitter.com/kjn69wu67u	transition in largest us market cap company over the past 30 years..._x000D_ $ibm -> $xom -> $ge -> $msft -> $csco -> $ge -> $msft -> $ge -> $xom -> $aaplpic.twitter.com/kjn69wu67u	0.25	negative	-0.25			2011-04-08	0	0	0	0	0.5	0.5	34.3333	64.6667	32	0	2	0	19.4135
2018-01-24	GE says SEC is investigating insurance charge behind $10 billion loss: http://reut.rs/2n7gBn7Ã‚Â $GE pic.twitter.com/hetqkxmEDh	ge says sec is investigating insurance charge behind $10 billion loss: $ge pic.twitter.com/hetqkxmedh	ge says sec is investigating insurance charge behind $10 billion loss: $ge pic.twitter.com/hetqkxmedh	0.65	negative	-0.25			2011-04-09	1	0	0	1	0	1	34.3333	65.6667	33	1	3	1	19.4135
2017-12-27	$GE Falling wedge. Some small call buyers today for january $10-50k range. pic.twitter.com/VlYe3tfvfb	$ge falling wedge. some small call buyers today for january $10-50k range. pic.twitter.com/vlye3tfvfb	$ge falling wedge. some small call buyers today for january $10-50k range. pic.twitter.com/vlye3tfvfb	0.4	negative	-0.25			2011-04-10	0	0	0	0	0.5	0.5	34.8333	66.1667	33	0	2	0	19.4135
2017-03-10	Volume in $GE doubled in past 10 minutes from 8M shares to 17M shares, June 33 calls surge @JohnSpall247 _x000D_ $GE STILL RIPPING	volume in $ge doubled in past 10 minutes from 8m shares to 17m shares, june 33 calls surge @johnspall247 _x000D_ $ge still ripping	volume in $ge doubled in past 10 minutes from 8m shares to 17m shares, june 33 calls surge @johnspall247 _x000D_ $ge still ripping	0.25	negative	-0.25			2011-04-11	0	0	0	0	0.5	0.5	35.3333	66.6667	33	0	2	0	19.4038
2016-11-11	my reply: people trust $GE technology with their lives every day, our medical devices and jet engines -- the trust that matters https://twitter.com/AaronStrout/status/796768814432038912Ã‚Â Ã¢â‚¬Â¦ .@DavidKirkpatric bluntly tells @marcoannunziata of GE & @farrell_diana of JPM that people are skeptical of their objectivity #Techonomy16	my reply: people trust $ge technology with their lives every day, our medical devices and jet engines -- the trust that matters .@davidkirkpatric bluntly tells @marcoannunziata of ge & @farrell_diana of jpm that people are skeptical of their objectivity #techonomy16	my reply: people trust $ge technology with their lives every day, our medical devices and jet engines -- the trust that matters .@davidkirkpatric bluntly tells @marcoannunziata of ge & @farrell_diana of jpm that people are skeptical of their objectivity #techonomy16	0.25	negative	-0.25			2011-04-12	1	0	0	1	0	1	35.3333	67.6667	34	1	3	1	19.2404
2016-04-07	Judge slams US government over MetLife Ã¢â‚¬Ëœtoo big to failÃ¢â‚¬â„¢ decision - http://FT.comÃ‚Â $AIG $MET $PRU $GE http://www.ft.com/intl/cms/s/0/a4fd0cc6-fcdd-11e5-b5f5-070dca6d0a0d.html?ftcamp=crm/email/_2016___04___20160407__/emailalerts/Keyword_alert/product#axzz45ARWzuKNÃ‚Â Ã¢â‚¬Â¦	judge slams us government over metlife too big to fail decision - $aig $met $pru $ge #axzz45arwzukn	judge slams us government over metlife too big to fail decision - $aig $met $pru $ge #axzz45arwzukn	0.2	negative	-0.25			2011-04-13	1	0	0	1	0	1	35.3333	68.6667	35	1	3	1	19.1731
2015-12-31	Stock picks for 2016 $GE $BBRY $NEO $BAC and short $IBM (sorry Buffett) goodnight everyone.	stock picks for 2016 $ge $bbry $neo $bac and short $ibm (sorry buffett) goodnight everyone.	stock picks for 2016 $ge $bbry $neo $bac and short $ibm (sorry buffett) goodnight everyone.	0.65	negative	-0.25			2011-04-14	0	0	0	0	0.5	0.5	35.8333	69.1667	35	0	2	0	19.2308
2015-05-15	http://www.nasdaq.com/symbol/sedg/institutional-holdingsÃ‚Â Ã¢â‚¬Â¦ $SEDG largest holder is $GE . Fido in there too, but under owned and a small float. Discovery/Accumulation phase.	$sedg largest holder is $ge . fido in there too, but under owned and a small float. discovery/accumulation phase.	$sedg largest holder is $ge . fido in there too, but under owned and a small float. discovery/accumulation phase.	0.4	negative	-0.25			2011-04-15	0	0	0	0	0.5	0.5	36.3333	69.6667	35	0	2	0	19.2692
2013-05-22	ALERT: GE's Immelt tells conference IPO of parts of GE Finance a possibility; $GE talked of selling value maximizing businesses in past.	alert: ge's immelt tells conference ipo of parts of ge finance a possibility; $ge talked of selling value maximizing businesses in past.	alert: ge's immelt tells conference ipo of parts of ge finance a possibility; $ge talked of selling value maximizing businesses in past.	0.25	negative	-0.25			2011-04-16	0	0	0	0	0.5	0.5	36.8333	70.1667	35	0	2	0	19.2692
2012-05-09	GE may spend up to $1.5 billion on small takeovers in data analytics sector http://reut.rs/IGCCfQÃ‚Â #mergers $GE	ge may spend up to $1.5 billion on small takeovers in data analytics sector #mergers $ge	ge may spend up to $1.5 billion on small takeovers in data analytics sector #mergers $ge	0.4	negative	-0.25			2011-04-17	0	0	0	0	0.5	0.5	37.3333	70.6667	35	0	2	0	19.2692
2012-01-01	RT @DynamicDividend Year-End $DJIA Yield Rankings: http://stks.co/1jStÃ‚Â / $T $VZ $MRK $PFE $GE $MMM $KO $BAC $CSCO	rt @dynamicdividend year-end $djia yield rankings: / $t $vz $mrk $pfe $ge $mmm $ko $bac $csco	rt @dynamicdividend year-end $djia yield rankings: / $t $vz $mrk $pfe $ge $mmm $ko $bac $csco	1	negative	-0.25			2011-04-18	0	0	0	0	0.5	0.5	37.8333	71.1667	35	0	2	0	19.2115
2017-10-17	The shameful way $GE reports-the nonsense,, the tax rate, the unfathomable actual growth, time for it to END! No more shame!!!	the shameful way $ge reports-the nonsense,, the tax rate, the unfathomable actual growth, time for it to end! no more shame!!!	the shameful way $ge reports-the nonsense,, the tax rate, the unfathomable actual growth, time for it to end! no more shame!!!	0.3	negative	-0.244141			2011-04-19	0	0	0	0	0.5	0.5	38.3333	71.6667	35	0	2	0	19.4904
2015-04-10	Am I seeing double or did General Electric announce a four-year $50 billion buyback (or 20% of its current market-cap)? Insane. $GE	am i seeing double or did general electric announce a four-year $50 billion buyback (or 20% of its current market-cap)? insane. $ge	am i seeing double or did general electric announce a four-year $50 billion buyback (or 20% of its current market-cap)? insane. $ge	0.475	negative	-0.2375			2011-04-20	0	0	0	0	0.5	0.5	38.8333	72.1667	35	0	2	0	19.6154
2017-09-21	#Ackman and #Peltz courting Retail shareholders in $ADP and $PG proxy contests http://reut.rs/2ygHj0IÃ‚Â . Don't overlook the little guy!	#ackman and #peltz courting retail shareholders in $adp and $pg proxy contests don't overlook the little guy!	#ackman and #peltz courting retail shareholders in $adp and $pg proxy contests don't overlook the little guy!	0.5	negative	-0.234375			2011-04-21	0	0	0	0	0.5	0.5	39.3333	72.6667	35	0	2	0	19.1827
2011-01-06	RT @daveford88 this is the year that TV industry is going to take its initial big hit....and its going to be ugly. $GE $NWS $CMCSA	rt @daveford88 this is the year that tv industry is going to take its initial big hit....and its going to be ugly. $ge $nws $cmcsa	rt @daveford88 this is the year that tv industry is going to take its initial big hit....and its going to be ugly. $ge $nws $cmcsa	0.366667	negative	-0.233333			2011-04-22	0	0	0	0	0.5	0.5	39.8333	73.1667	35	0	2	0	19.1827
2017-07-05	General Electric $GE was the worst performing S&P 500 stock in the first half of '17 based on loss of market cap: https://www.bespokepremium.com/think-big-blog/biggest-sp-500-winners-and-losers-of-the-first-half-2017/Ã‚Â Ã¢â‚¬Â¦pic.twitter.com/k2DwlJSqon	general electric $ge was the worst performing s&p 500 stock in the first half of '17 based on loss of market cap:	general electric $ge was the worst performing s&p 500 stock in the first half of '17 based on loss of market cap:	0.5	negative	-0.216667			2011-04-23	0	0	0	0	0.5	0.5	40.3333	73.6667	35	0	2	0	19.1827
2018-04-05	$GE some ridiculously sick setups for tomorrow if the market decides to act right. pic.twitter.com/olXiGKk0VV	$ge some ridiculously sick setups for tomorrow if the market decides to act right. pic.twitter.com/olxigkk0vv	$ge some ridiculously sick setups for tomorrow if the market decides to act right. pic.twitter.com/olxigkk0vv	0.696429	negative	-0.214286			2011-04-24	0	0	0	0	0.5	0.5	40.8333	74.1667	35	0	2	0	19.1827
2017-01-02	$PGÃ¢â‚¬â„¢s Downy facing stiff reality: Millennials donÃ¢â‚¬â„¢t use fabric softener http://fxn.ws/2iWKPWg	$pgs downy facing stiff reality: millennials dont use fabric softener	$pgs downy facing stiff reality: millennials dont use fabric softener	0.5	negative	-0.214286			2011-04-25	0	0	0	0	0.5	0.5	41.3333	74.6667	35	0	2	0	19.125
2013-01-11	Plain Dividend Yield is For Chumps -- We Screen the Aristocrats for Dividend Growth: 10 Income Winners http://stks.co/cHyzÃ‚Â $CLX $PG $KMB	plain dividend yield is for chumps -- we screen the aristocrats for dividend growth: 10 income winners $clx $pg $kmb	plain dividend yield is for chumps -- we screen the aristocrats for dividend growth: 10 income winners $clx $pg $kmb	0.357143	negative	-0.214286			2011-04-26	0	0	0	0	0.5	0.5	41.8333	75.1667	35	0	2	0	19.3269
2012-10-19	General Electric shares down 2% premkt. Profit was solid, but revenue disappointed. $GE #earnings	general electric shares down 2% premkt. profit was solid, but revenue disappointed. $ge #earnings	general electric shares down 2% premkt. profit was solid, but revenue disappointed. $ge #earnings	0.409722	negative	-0.213889			2011-04-27	0	0	0	0	0.5	0.5	42.3333	75.6667	35	0	2	0	19.8558
2016-04-28	Usual suspects like Procter, Coke moan about tough markets; Unilever, Colgate, L'Oreal, Reckitt all posting solid acceleration $PG $CL $UN	usual suspects like procter, coke moan about tough markets; unilever, colgate, l'oreal, reckitt all posting solid acceleration $pg $cl $un	usual suspects like procter, coke moan about tough markets; unilever, colgate, l'oreal, reckitt all posting solid acceleration $pg $cl $un	0.394444	negative	-0.212963			2011-04-28	0	0	0	0	0.5	0.5	42.8333	76.1667	35	0	2	0	19.8077
2018-02-09	In hindsight, we can now see that $FB was trading at 3x 2017 earnings in late 2012. $GE, on the other hand, was trading at 20x 2017 earnings...	in hindsight, we can now see that $fb was trading at 3x 2017 earnings in late 2012. $ge, on the other hand, was trading at 20x 2017 earnings...	in hindsight, we can now see that $fb was trading at 3x 2017 earnings in late 2012. $ge, on the other hand, was trading at 20x 2017 earnings...	0.4875	negative	-0.2125			2011-04-29	0	0	0	0	0.5	0.5	43.3333	76.6667	35	0	2	0	19.6635
2016-07-22	$wab $GE locomotive unit orders down ~93% ytd. Not sure if these are for North America, either. pic.twitter.com/MQbaoWNalG	$wab $ge locomotive unit orders down ~93% ytd. not sure if these are for north america, either. pic.twitter.com/mqbaownalg	$wab $ge locomotive unit orders down ~93% ytd. not sure if these are for north america, either. pic.twitter.com/mqbaownalg	0.588889	negative	-0.202778			2011-04-30	0	0	0	0	0.5	0.5	43.8333	77.1667	35	0	2	0	19.6635
2017-11-06	[RTRS] EXCLUSIVE-GENERAL ELECTRIC CO $GE EXPLORING OPTIONS FOR LITERALLY EVERY SINGLE BUSINESS UNIT SERIOUSLY SOMEONE PLEASE HELP US-SOURCES	[rtrs] exclusive-general electric co $ge exploring options for literally every single business unit seriously someone please help us-sources	[rtrs] exclusive-general electric co $ge exploring options for literally every single business unit seriously someone please help us-sources	0.440476	negative	-0.202381			2011-05-01	0	0	0	0	0.5	0.5	44.3333	77.6667	35	0	2	0	19.6635
2017-02-17	Dow Winners & Losers: _x000D_ $BA_x000D_ $PG_x000D_ $CVX_x000D_ $UNHpic.twitter.com/Ed0Xsvburt	dow winners & losers: _x000D_ $ba_x000D_ $pg_x000D_ $cvx_x000D_ $unhpic.twitter.com/ed0xsvburt	dow winners & losers: _x000D_ $ba_x000D_ $pg_x000D_ $cvx_x000D_ $unhpic.twitter.com/ed0xsvburt	0.2	negative	-0.2			2011-05-02	0	0	0	0	0.5	0.5	44.8333	78.1667	35	0	2	0	19.6923
2015-02-12	P&G, Constellation to build $200M biomass plant in Georgia http://bizj.us/1cb9zdÃ‚Â #green #energy $PG	p&g, constellation to build $200m biomass plant in georgia #green #energy $pg	p&g, constellation to build $200m biomass plant in georgia #green #energy $pg	0.3	negative	-0.2			2011-05-03	0	0	0	0	0.5	0.5	45.3333	78.6667	35	0	2	0	19.8462
2014-11-13	Missing in the Duracell coverage is that Buffett is a SELLER of $PG.	missing in the duracell coverage is that buffett is a seller of $pg.	missing in the duracell coverage is that buffett is a seller of $pg.	0.05	negative	-0.2			2011-05-04	1	0	0	1	0	1	45.3333	79.6667	36	1	3	1	19.4904
2018-06-25	The dismantling of @GeneralElectric continues: $GE unloads its distributed power business to private-equity firm for $3.25 billion https://www.genewsroom.com/press-releases/ge-sell-distributed-power-business-advent-international-325-billion-284407Ã‚Â Ã¢â‚¬Â¦	the dismantling of @generalelectric continues: $ge unloads its distributed power business to private-equity firm for $3.25 billion	the dismantling of @generalelectric continues: $ge unloads its distributed power business to private-equity firm for $3.25 billion	0.4	negative	-0.2			2011-05-05	0	0	0	0	0.5	0.5	45.8333	80.1667	36	0	2	0	19.1346
2017-07-21	#5things on earnings heavy Friday _x000D_ $MSFT $V $GE $ECA $WFT.topic.twitter.com/JKVui4VzH2	#5things on earnings heavy friday _x000D_ $msft $v $ge $eca $wft.topic.twitter.com/jkvui4vzh2	#5things on earnings heavy friday _x000D_ $msft $v $ge $eca $wft.topic.twitter.com/jkvui4vzh2	0.5	negative	-0.2			2011-05-06	0	0	0	0	0.5	0.5	46.3333	80.6667	36	0	2	0	19.2404
2017-04-21	$GEÃ¢â‚¬â„¢s : We are changing the game quarter-by-quarter with a digital industrial strategy. http://invent.ge/1Q17_EarningsÃ‚Â pic.twitter.com/cNjeefZvnD	$ges : we are changing the game quarter-by-quarter with a digital industrial strategy.	$ges : we are changing the game quarter-by-quarter with a digital industrial strategy.	0.2	negative	-0.2			2011-05-07	0	0	0	0	0.5	0.5	46.8333	81.1667	36	0	2	0	19.2404
2016-12-09	#DJ30 WKLY Elder Impulse System green $AAPL $AXP $BA $CAT $CVX $DD $DIS $GE $GS $HD $IBM $INTC $JPM $MCD $MMM $MSFT $TRV $UNH $UTX $VZ $XOM	#dj30 wkly elder impulse system green $aapl $axp $ba $cat $cvx $dd $dis $ge $gs $hd $ibm $intc $jpm $mcd $mmm $msft $trv $unh $utx $vz $xom	#dj30 wkly elder impulse system green $aapl $axp $ba $cat $cvx $dd $dis $ge $gs $hd $ibm $intc $jpm $mcd $mmm $msft $trv $unh $utx $vz $xom	0.3	negative	-0.2			2011-05-08	0	0	0	0	0.5	0.5	47.3333	81.6667	36	0	2	0	19.2404
2016-07-13	Research firm questions GE's Predix platform $GE http://read.bi/29DYbUhÃ‚Â pic.twitter.com/YRzZJbvEwB	research firm questions ge's predix platform $ge	research firm questions ge's predix platform $ge	0.4	negative	-0.2			2011-05-09	1	0	0	1	0	1	47.3333	82.6667	37	1	3	1	19.2981
2016-04-05	.@BernieSanders says JPMorgan and GE are destroying the fabric of America http://cnnmon.ie/229NMChÃ‚Â $GE $JPMpic.twitter.com/TZzxNn6rDA	.@berniesanders says jpmorgan and ge are destroying the fabric of america $ge $jpmpic.twitter.com/tzzxnn6rda	.@berniesanders says jpmorgan and ge are destroying the fabric of america $ge $jpmpic.twitter.com/tzzxnn6rda	0	negative	-0.2			2011-05-10	0	0	0	0	0.5	0.5	47.8333	83.1667	37	0	2	0	19.5192
2015-11-19	Narrow market: 10 largest stocks in the S&P 500 account for > 100% of 2015's gains. $SPX $AAPL $GE $MSFTpic.twitter.com/iwZDiqd6rh	narrow market: 10 largest stocks in the s&p 500 account for > 100% of 2015's gains. $spx $aapl $ge $msftpic.twitter.com/iwzdiqd6rh	narrow market: 10 largest stocks in the s&p 500 account for > 100% of 2015's gains. $spx $aapl $ge $msftpic.twitter.com/iwzdiqd6rh	0.4	negative	-0.2			2011-05-11	0	0	0	0	0.5	0.5	48.3333	83.6667	37	0	2	0	19.3173
2015-08-22	who remembers the $GE lovefest on CNBC at the close that day? I circled it in green pic.twitter.com/zPGZn38CcX	who remembers the $ge lovefest on cnbc at the close that day? i circled it in green pic.twitter.com/zpgzn38ccx	who remembers the $ge lovefest on cnbc at the close that day? i circled it in green pic.twitter.com/zpgzn38ccx	0.3	negative	-0.2			2011-05-12	0	0	0	0	0.5	0.5	48.8333	84.1667	37	0	2	0	19.3654
2015-04-28	Tuesday links: watching the screen, iCash, and the missing capex question. http://stks.co/j2CuUÃ‚Â $AAPL $AMZN $TWTR $GE $OSTK $BCOIN	tuesday links: watching the screen, icash, and the missing capex question. $aapl $amzn $twtr $ge $ostk $bcoin	tuesday links: watching the screen, icash, and the missing capex question. $aapl $amzn $twtr $ge $ostk $bcoin	0.05	negative	-0.2			2011-05-13	0	0	0	0	0.5	0.5	49.3333	84.6667	37	0	2	0	19.125
2014-06-11	Siemens $SIEGY $SI, Mitsubishi Heavy Industries Affirm Evaluating Joint Bid for Alstom; $GE on Watch http://stks.co/t0PsY	siemens $siegy $si, mitsubishi heavy industries affirm evaluating joint bid for alstom; $ge on watch	siemens $siegy $si, mitsubishi heavy industries affirm evaluating joint bid for alstom; $ge on watch	0.5	negative	-0.2			2011-05-14	0	0	0	0	0.5	0.5	49.8333	85.1667	37	0	2	0	19.125
2012-02-23	bullish.. RT @colarusso42 LIGHTNING ROUND: Jim Glassman says Dow 15,000 is a buy_x000D_ http://stks.co/2WmbÃ‚Â $GE $DJIA $AAPL	bullish.. rt @colarusso42 lightning round: jim glassman says dow 15,000 is a buy_x000D_ $ge $djia $aapl	bullish.. rt @colarusso42 lightning round: jim glassman says dow 15,000 is a buy_x000D_ $ge $djia $aapl	0.4	negative	-0.2			2011-05-15	0	0	0	0	0.5	0.5	50.3333	85.6667	37	0	2	0	19.125
2013-03-12	Typically a leader at market highs, $GE trading flat since Feb 13, Dow #DJIA leaving her behind	typically a leader at market highs, $ge trading flat since feb 13, dow #djia leaving her behind	typically a leader at market highs, $ge trading flat since feb 13, dow #djia leaving her behind	0.441667	negative	-0.197222			2011-05-16	0	0	0	0	0.5	0.5	50.8333	86.1667	37	0	2	0	19
2013-10-18	$GE is set to open at a 5-year high, after beating estimates by a penny: http://cnb.cx/qmV1f9Ã‚Â (via @GiovannyMoreano)	$ge is set to open at a 5-year high, after beating estimates by a penny: (via @giovannymoreano)	$ge is set to open at a 5-year high, after beating estimates by a penny: (via @giovannymoreano)	0.68	negative	-0.196667			2011-05-17	1	0	0	1	0	1	50.8333	87.1667	38	1	3	1	18.8365
2018-09-29	LATE Friday DARK POOL print/trade_x000D_ $ATUS 2 million print/trade at $18.00_x000D_ $QCOM 896K at $72.05_x000D_ $GE as previously reported... 6 million at $11.51_x000D_ Everything we have learned (including how to find these hidden institutional prints/trades come from our friend Stefanie below. pic.twitter.com/6vZhZFmnDU	late friday dark pool print/trade_x000D_ $atus 2 million print/trade at $18.00_x000D_ $qcom 896k at $72.05_x000D_ $ge as previously reported... 6 million at $11.51_x000D_ everything we have learned (including how to find these hidden institutional prints/trades come from our friend stefanie below. pic.twitter.com/6vzhzfmndu	late friday dark pool print/trade_x000D_ $atus 2 million print/trade at $18.00_x000D_ $qcom 896k at $72.05_x000D_ $ge as previously reported... 6 million at $11.51_x000D_ everything we have learned (including how to find these hidden institutional prints/trades come from our friend stefanie below. pic.twitter.com/6vzhzfmndu	0.375	negative	-0.195833			2011-05-18	0	0	0	0	0.5	0.5	51.3333	87.6667	38	0	2	0	19
2016-08-02	P&G today: "sales growth behind Fusion ProShield launch was offset by competitive activity" - in other words, our excuse is competition $PG	p&g today: "sales growth behind fusion proshield launch was offset by competitive activity" - in other words, our excuse is competition $pg	p&g today: "sales growth behind fusion proshield launch was offset by competitive activity" - in other words, our excuse is competition $pg	0.375	negative	-0.191667			2011-05-19	0	0	0	0	0.5	0.5	51.8333	88.1667	38	0	2	0	19.1923
2018-12-13	$GE, here is a piece of the note from JPMorgan Chase analyst Stephen Tusa who upgraded GE to "neutral" from "underweight," but kept his price target at $6 per share. _x000D_ Tusa said he is less negative on GE as the number of unknown factors abate..._x000D_ $GE trades $7.43	$ge, here is a piece of the note from jpmorgan chase analyst stephen tusa who upgraded ge to "neutral" from "underweight," but kept his price target at $6 per share. _x000D_ tusa said he is less negative on ge as the number of unknown factors abate..._x000D_ $ge trades $7.43	$ge, here is a piece of the note from jpmorgan chase analyst stephen tusa who upgraded ge to "neutral" from "underweight," but kept his price target at $6 per share. _x000D_ tusa said he is less negative on ge as the number of unknown factors abate..._x000D_ $ge trades $7.43	0.355556	negative	-0.188889			2011-05-20	0	0	0	0	0.5	0.5	52.3333	88.6667	38	0	2	0	18.8654
2017-10-24	Wondering what a "death cross" means for shares of $GE? @JimCramer broke down the dangerous pattern last week http://cnb.cx/2yJSrVdÃ‚Â pic.twitter.com/68TmDst97O	wondering what a "death cross" means for shares of $ge? @jimcramer broke down the dangerous pattern last week	wondering what a "death cross" means for shares of $ge? @jimcramer broke down the dangerous pattern last week	0.313889	negative	-0.188889			2011-05-21	0	0	0	0	0.5	0.5	52.8333	89.1667	38	0	2	0	18.8654
2015-09-18	$PLUG now an ecosystem platform with very small clients $WMT $HD $PG $BMW $OTHERS Platforms like that grow exponentially at long time scale	$plug now an ecosystem platform with very small clients $wmt $hd $pg $bmw $others platforms like that grow exponentially at long time scale	$plug now an ecosystem platform with very small clients $wmt $hd $pg $bmw $others platforms like that grow exponentially at long time scale	0.46	negative	-0.1875			2011-05-22	0	0	0	0	0.5	0.5	53.3333	89.6667	38	0	2	0	18.8654
2013-10-31	Crest makes a little girl throw up this Halloween. We asked why. $PG http://www.cnbc.com/id/101159548	crest makes a little girl throw up this halloween. we asked why. $pg	crest makes a little girl throw up this halloween. we asked why. $pg	0.5	negative	-0.1875			2011-05-23	1	0	0	1	0	1	53.3333	90.6667	39	1	3	1	18.6442
2017-12-29	The biggest losers on the #DOW in 2017 were $GE, $IBM, $XOM and $MRK. So is it time to pile into these companies while theyÃ¢â‚¬â„¢re down? Point View Wealth Management MD John Petrides joined us with his take, WATCH:http://video.foxbusiness.com/v/5695058485001	the biggest losers on the #dow in 2017 were $ge, $ibm, $xom and $mrk. so is it time to pile into these companies while theyre down? point view wealth management md john petrides joined us with his take, watch:	the biggest losers on the #dow in 2017 were $ge, $ibm, $xom and $mrk. so is it time to pile into these companies while theyre down? point view wealth management md john petrides joined us with his take, watch:	0.244444	negative	-0.177778			2011-05-24	0	0	0	0	0.5	0.5	53.8333	91.1667	39	0	2	0	18.3654
2017-10-10	What a mess. $PG says Peltz lost but Peltz says results are "too-close-to-call." Await the 8-K. @TheStreethttps://www.thestreet.com/story/14336310/1/vote-on-peltz-s-procter-gamble-proxy-war-is-close-.htmlÃ‚Â Ã¢â‚¬Â¦	what a mess. $pg says peltz lost but peltz says results are "too-close-to-call." await the 8-OK. @thestreet	what a mess. $pg says peltz lost but peltz says results are "too-close-to-call." await the 8-OK. @thestreet	0.175	negative	-0.175			2011-05-25	0	0	0	0	0.5	0.5	54.3333	91.6667	39	0	2	0	18.4808
2018-11-27	So many GE bonds for sale its scary. I think they could go BK. Will Trump order them not to file BK? $GE is in trouble. Sad to say.	so many ge bonds for sale its scary. i think they could go bk. will trump order them not to file bk? $ge is in trouble. sad to say.	so many ge bonds for sale its scary. i think they could go bk. will trump order them not to file bk? $ge is in trouble. sad to say.	0.675	negative	-0.175			2011-05-26	0	0	0	0	0.5	0.5	54.8333	92.1667	39	0	2	0	18.6731
2017-11-29	"We don't do programmatic. We have a small [ad] budget and I want to know how it's being spent and the ROI." @GE's CMO @lindaboff (l.) to @businessinsider's ad reporter @tanyadua (r.). #2017IGNITION $GE pic.twitter.com/6l6XvZSACd	"we don't do programmatic. we have a small [ad] budget and i want to know how it's being spent and the roi." @ge's cmo @lindaboff (l.) to @businessinsider's ad reporter @tanyadua (are.). #2017ignition $ge pic.twitter.com/6l6xvzsacd	"we don't do programmatic. we have a small [ad] budget and i want to know how it's being spent and the roi." @ge's cmo @lindaboff (l.) to @businessinsider's ad reporter @tanyadua (are.). #2017ignition $ge pic.twitter.com/6l6xvzsacd	0.25	negative	-0.175			2011-05-27	0	0	0	0	0.5	0.5	55.3333	92.6667	39	0	2	0	18.6923
2017-10-17	Memo to $GE dip buyers - $GE is a freakin' mess as a corporation.	memo to $ge dip buyers - $ge is a freakin' mess as a corporation.	memo to $ge dip buyers - $ge is a freakin' mess as a corporation.	0.175	negative	-0.175			2011-05-28	0	0	0	0	0.5	0.5	55.8333	93.1667	39	0	2	0	18.6923
2013-06-18	$GE June $24 calls very active with 16,150 trading, breaking out and hosting Analyst Meeting overnight	$ge june $24 calls very active with 16,150 trading, breaking out and hosting analyst meeting overnight	$ge june $24 calls very active with 16,150 trading, breaking out and hosting analyst meeting overnight	0.78	negative	-0.173333			2011-05-29	0	0	0	0	0.5	0.5	56.3333	93.6667	39	0	2	0	18.6923
2017-12-19	$GE is now down 44% so far this year. Easily worst on the Dow. Next closest is @ExxonMobil down 9%. https://twitter.com/cnnmoneybrk/status/943225291056537602Ã‚Â Ã¢â‚¬Â¦ $XOM Stocks back away from record highs despite House passing tax plan. Dow dips 38 points. GE drops to six-year low. http://cnnmon.ie/bkgnews	$ge is now down 44% so far this year. easily worst on the dow. next closest is @exxonmobil down 9%. $xom stocks back away from record highs despite house passing tax plan. dow dips 38 points. ge drops to six-year low.	$ge is now down 44% so far this year. easily worst on the dow. next closest is @exxonmobil down 9%. $xom stocks back away from record highs despite house passing tax plan. dow dips 38 points. ge drops to six-year low.	0.411111	negative	-0.173016			2011-05-30	0	0	0	0	0.5	0.5	56.8333	94.1667	39	0	2	0	18.6923
2017-11-22	"I donÃ¢â‚¬â„¢t care if itÃ¢â‚¬â„¢s 50.1% or 49.9%, half the voters voted to put him on the board. Put him on the board. These people can HANDLE Nelson Peltz." - @bill_george, on @CNBC _x000D_ $PG _x000D_ pic.twitter.com/5g0ey3PPgl	"i dont care if its 50.1% or 49.9%, half the voters voted to put him on the board. put him on the board. these people can handle nelson peltz." - @bill_george, on @cnbc _x000D_ $pg _x000D_ pic.twitter.com/5g0ey3ppgl	"i dont care if its 50.1% or 49.9%, half the voters voted to put him on the board. put him on the board. these people can handle nelson peltz." - @bill_george, on @cnbc _x000D_ $pg _x000D_ pic.twitter.com/5g0ey3ppgl	0.166667	negative	-0.166667			2011-05-31	0	0	0	0	0.5	0.5	57.3333	94.6667	39	0	2	0	18.8846
2017-10-10	Tuesday's biggest business headlines in a minute (or less). _x000D_ #stocks #investing $HON $PFE $PG $NVDApic.twitter.com/nF3bCbKLML	tuesday's biggest business headlines in a minute (or less). _x000D_ #stocks #investing $hon $pfe $pg $nvdapic.twitter.com/nf3bcbklml	tuesday's biggest business headlines in a minute (or less). _x000D_ #stocks #investing $hon $pfe $pg $nvdapic.twitter.com/nf3bcbklml	0.0666667	negative	-0.166667			2011-06-01	0	0	0	0	0.5	0.5	57.8333	95.1667	39	0	2	0	18.3942
2014-10-24	Rechargeables in, batteries out: P&G to unload Duracell as it sheds up to half its brands $PG http://on.wsj.com/1yts8LKÃ‚Â pic.twitter.com/j0vKxuqepf	rechargeables in, batteries out: p&g to unload duracell as it sheds up to half its brands $pg	rechargeables in, batteries out: p&g to unload duracell as it sheds up to half its brands $pg	0.166667	negative	-0.166667			2011-06-02	0	0	0	0	0.5	0.5	58.3333	95.6667	39	0	2	0	18.3558
2013-01-08	The Procter & Gamble Company (PG) declares $0.562/share quarterly dividend, in line with previous. Forw... http://seekingalpha.com/n/g41fÃ‚Â $PG	the procter & gamble company (pg) declares $0.562/share quarterly dividend, in line with previous. forw... $pg	the procter & gamble company (pg) declares $0.562/share quarterly dividend, in line with previous. forw... $pg	0.166667	negative	-0.166667			2011-06-03	0	0	0	0	0.5	0.5	58.8333	96.1667	39	0	2	0	18.0962
2012-11-15	$PG reaffirms guidance and will buyback $4-$6 billion of its stock vs $4bil previously. A victory in this environment.	$pg reaffirms guidance and will buyback $4-$6 billion of its stock vs $4bil previously. a victory in this environment.	$pg reaffirms guidance and will buyback $4-$6 billion of its stock vs $4bil previously. a victory in this environment.	0.166667	negative	-0.166667			2011-06-04	0	0	0	0	0.5	0.5	59.3333	96.6667	39	0	2	0	18.0962
2018-09-28	Lunch Time FRIDAY hidden trades trying to get sneaked through (yes banks try and sneak l trades from one another, while at lunch)_x000D_ $GE 6 million print/trade at $11.51_x000D_ $FOLD 1.8 million at $11.80_x000D_ $SUM 2.0 million at $18.05_x000D_ Recommend to set alerts at support & resistance levelspic.twitter.com/xrbO3TFTix	lunch time friday hidden trades trying to get sneaked through (yes banks try and sneak l trades from one another, while at lunch)_x000D_ $ge 6 million print/trade at $11.51_x000D_ $fold 1.8 million at $11.80_x000D_ $sum 2.0 million at $18.05_x000D_ recommend to set alerts at support & resistance levelspic.twitter.com/xrbo3tftix	lunch time friday hidden trades trying to get sneaked through (yes banks try and sneak l trades from one another, while at lunch)_x000D_ $ge 6 million print/trade at $11.51_x000D_ $fold 1.8 million at $11.80_x000D_ $sum 2.0 million at $18.05_x000D_ recommend to set alerts at support & resistance levelspic.twitter.com/xrbo3tftix	0.333333	negative	-0.166667			2011-06-05	0	0	0	0	0.5	0.5	59.8333	97.1667	39	0	2	0	18.0962
2017-11-14	BUT, $GE is not some simple family-run outfit that is being unfairly punished. $GE was a big part of the 2008 bankster bailout coup. $GE is the epitome of crony corporatism.	but, $ge is not some simple family-run outfit that is being unfairly punished. $ge was a big part of the 2008 bankster bailout coup. $ge is the epitome of crony corporatism.	but, $ge is not some simple family-run outfit that is being unfairly punished. $ge was a big part of the 2008 bankster bailout coup. $ge is the epitome of crony corporatism.	0.485714	negative	-0.166667			2011-06-06	0	0	0	0	0.5	0.5	60.3333	97.6667	39	0	2	0	17.75
2017-10-09	Monday's biggest business headlines in a minute (or less). _x000D_ #stocks #investing $GE $GOOGL $TSLA $HONpic.twitter.com/Wv0YygBtX1	monday's biggest business headlines in a minute (or less). _x000D_ #stocks #investing $ge $googl $tsla $honpic.twitter.com/wv0yygbtx1	monday's biggest business headlines in a minute (or less). _x000D_ #stocks #investing $ge $googl $tsla $honpic.twitter.com/wv0yygbtx1	0.0666667	negative	-0.166667			2011-06-07	0	0	0	0	0.5	0.5	60.8333	98.1667	39	0	2	0	17.7692
2016-06-29	It took $180 billion in asset sales, but GE Capital is finally out of the too big to fail club $GE http://www.forbes.com/sites/steveschaefer/2016/06/29/ge-capital-is-no-longer-too-big-to-fail-treasury-says/#1e1c78013876Ã‚Â Ã¢â‚¬Â¦	it took $180 billion in asset sales, but ge capital is finally out of the too big to fail club $ge #1e1c78013876	it took $180 billion in asset sales, but ge capital is finally out of the too big to fail club $ge #1e1c78013876	0.466667	negative	-0.166667			2011-06-08	0	0	0	0	0.5	0.5	61.3333	98.6667	39	0	2	0	17.7981
2015-11-23	Goldman's hedge fund monitor: basket worst 3mo relative return since 08. Notable adds - $MCD $GE pic.twitter.com/DL7sMQQUHq	goldman's hedge fund monitor: basket worst 3mo relative return since 08. notable adds - $mcd $ge pic.twitter.com/dl7smqquhq	goldman's hedge fund monitor: basket worst 3mo relative return since 08. notable adds - $mcd $ge pic.twitter.com/dl7smqquhq	0.5	negative	-0.166667			2011-06-09	0	0	0	0	0.5	0.5	61.8333	99.1667	39	0	2	0	17.8654
2015-05-27	Element Financial deal Ã¢â‚¬ËœunlikelyÃ¢â‚¬â„¢ in next 2-3 weeks: Source @BNN _x000D_ http://www.bnn.ca/Video/player.aspx?vid=621758Ã‚Â Ã¢â‚¬Â¦ $EFN.TO $GE pic.twitter.com/2OYGCrnluY	element financial deal unlikely in next 2-3 weeks: source @bnn _x000D_ $efn.to $ge pic.twitter.com/2oygcrnluy	element financial deal unlikely in next 2-3 weeks: source @bnn _x000D_ $efn.to $ge pic.twitter.com/2oygcrnluy	0.166667	negative	-0.166667			2011-06-10	0	0	0	0	0.5	0.5	62.3333	99.6667	39	0	2	0	17.6154
2014-08-13	A lot of Dow stocks are still oversold, just much less so than they were a week ago: http://www.bespokeinvest.com/thinkbig/2014/8/13/dow-trading-range-screen.htmlÃ‚Â Ã¢â‚¬Â¦ $DIA $AXP $MMM $GE $MRK $TRV	a lot of dow stocks are still oversold, just much less so than they were a week ago: $dia $axp $mmm $ge $mrk $trv	a lot of dow stocks are still oversold, just much less so than they were a week ago: $dia $axp $mmm $ge $mrk $trv	0.0666667	negative	-0.166667			2011-06-11	0	0	0	0	0.5	0.5	62.8333	100.167	39	0	2	0	17.6154
2013-10-26	GE: 3D Printers To 'Touch' Half Of Its Manufacturing http://news.investors.com/technology/100713-674161-ge-sees-3d-printers-in-its-manufacturing.htmÃ‚Â Ã¢â‚¬Â¦ via @IBDinvestors $DDD $SSYS $XONE $GE $UTX @johnjoechad	ge: 3d printers to 'touch' half of its manufacturing via @ibdinvestors $ddd $ssys $xone $ge $utx @johnjoechad	ge: 3d printers to 'touch' half of its manufacturing via @ibdinvestors $ddd $ssys $xone $ge $utx @johnjoechad	0.166667	negative	-0.166667			2011-06-12	0	0	0	0	0.5	0.5	63.3333	100.667	39	0	2	0	17.6154
2013-10-17	GE: 3D Printers To 'Touch' Half Of Its Manufacturing http://news.investors.com/technology/100713-674161-ge-sees-3d-printers-in-its-manufacturing.htmÃ‚Â Ã¢â‚¬Â¦ #IBDNews via @IBDinvestors $DDD $SSYS $XONE $GE $UTX	ge: 3d printers to 'touch' half of its manufacturing #ibdnews via @ibdinvestors $ddd $ssys $xone $ge $utx	ge: 3d printers to 'touch' half of its manufacturing #ibdnews via @ibdinvestors $ddd $ssys $xone $ge $utx	0.166667	negative	-0.166667			2011-06-13	0	0	0	0	0.5	0.5	63.8333	101.167	39	0	2	0	17.6827
2015-11-25	The Dow may be flat this year. But there are 6 Dow 30 stocks up at least 20% in 2015: $DIS $GE $HD $MCD $NKE $V	the dow may be flat this year. but there are 6 dow 30 stocks up at least 20% in 2015: $dis $ge $hd $mcd $nke $v	the dow may be flat this year. but there are 6 dow 30 stocks up at least 20% in 2015: $dis $ge $hd $mcd $nke $v	0.2625	negative	-0.1625			2011-06-14	0	0	0	0	0.5	0.5	64.3333	101.667	39	0	2	0	17.8846
2018-12-13	General Electric $GE has had one of the worst years of any stock out there. This week, it traded as low as $6.66. That was the same closing low it hit during the Financial Crisis._x000D_ HereÃ¢â‚¬â„¢s why everyone is watching the stock today: https://stocktwits.com/discover/highlights/766/general-electric-upgrade-top-reactionsÃ‚Â Ã¢â‚¬Â¦	general electric $ge has had one of the worst years of any stock out there. this week, it traded as low as $6.66. that was the same closing low it hit during the financial crisis._x000D_ heres why everyone is watching the stock today:	general electric $ge has had one of the worst years of any stock out there. this week, it traded as low as $6.66. that was the same closing low it hit during the financial crisis._x000D_ heres why everyone is watching the stock today:	0.370833	negative	-0.158333			2011-06-15	2	0	0	2	0	1	64.3333	102.667	40	1	3	2	17.6827
2017-01-09	.@JimCramer breaks down Goldman Sachs' downgrades of Coca-Cola and Proctor & Gamble: http://trib.al/Eo9HH3yÃ‚Â $KO $PG pic.twitter.com/qp9t59VZJz	.@jimcramer breaks down goldman sachs' downgrades of coca-cola and proctor & gamble: $ko $pg pic.twitter.com/qp9t59vzjz	.@jimcramer breaks down goldman sachs' downgrades of coca-cola and proctor & gamble: $ko $pg pic.twitter.com/qp9t59vzjz	0.288889	negative	-0.155556			2011-06-16	0	0	0	0	0.5	0.5	64.8333	103.167	40	0	2	0	17.7308
2013-08-02	Razor sales down (both $PG & $ENR reporting losses this year), popularity of 'hipster beards' to blame? #TGIF	razor sales down (both $pg & $enr reporting losses this year), popularity of 'hipster beards' to blame? #tgif	razor sales down (both $pg & $enr reporting losses this year), popularity of 'hipster beards' to blame? #tgif	0.288889	negative	-0.155556			2011-06-17	0	0	0	0	0.5	0.5	65.3333	103.667	40	0	2	0	17.7788
2013-05-23	P&G CEO Bob McDonald Steps Down After Pressure From Bill Ackman, Activist Investor $PG by @Jim_Edwards http://read.bi/12RbRSc	p&g ceo bob mcdonald steps down after pressure from bill ackman, activist investor $pg by @jim_edwards	p&g ceo bob mcdonald steps down after pressure from bill ackman, activist investor $pg by @jim_edwards	0.288889	negative	-0.155556			2011-06-18	0	0	0	0	0.5	0.5	65.8333	104.167	40	0	2	0	17.7788
2012-05-10	Exclusive: P&G beauty chief Virginia Drosos will step down as the company moves its beauty HQ to Singapore http://bit.ly/JYZhn2Ã‚Â $PG	exclusive: p&g beauty chief virginia drosos will step down as the company moves its beauty hq to singapore $pg	exclusive: p&g beauty chief virginia drosos will step down as the company moves its beauty hq to singapore $pg	0.288889	negative	-0.155556			2011-06-19	0	0	0	0	0.5	0.5	66.3333	104.667	40	0	2	0	17.7788
2018-05-27	$GE deserves to gap down on Tuesday after that Celtics shaming	$ge deserves to gap down on tuesday after that celtics shaming	$ge deserves to gap down on tuesday after that celtics shaming	0.288889	negative	-0.155556			2011-06-20	0	0	0	0	0.5	0.5	66.8333	105.167	40	0	2	0	17.7692
2018-01-17	I want compensation for all the $ge management jargon/bs stuffed down my throat for years. I want it removed from my mind by those guys in Inception. Can we sue?	i want compensation for all the $ge management jargon/bs stuffed down my throat for years. i want it removed from my mind by those guys in inception. can we sue?	i want compensation for all the $ge management jargon/bs stuffed down my throat for years. i want it removed from my mind by those guys in inception. can we sue?	0.288889	negative	-0.155556			2011-06-21	0	0	0	0	0.5	0.5	67.3333	105.667	40	0	2	0	18.0865
2017-11-14	WATCH: GE's turnaround plan met with investor slap down http://reut.rs/2ADicpQÃ‚Â via @ReutersTV $GE pic.twitter.com/XVkjw9HKoq	watch: ge's turnaround plan met with investor slap down via @reuterstv $ge pic.twitter.com/xvkjw9hkoq	watch: ge's turnaround plan met with investor slap down via @reuterstv $ge pic.twitter.com/xvkjw9hkoq	0.288889	negative	-0.155556			2011-06-22	0	0	0	0	0.5	0.5	67.8333	106.167	40	0	2	0	17.8462
2017-10-24	$GE board--really has to re-think its role in stepping down to help John	$ge board--really has to re-think its role in stepping down to help john	$ge board--really has to re-think its role in stepping down to help john	0.288889	negative	-0.155556			2011-06-23	0	0	0	0	0.5	0.5	68.3333	106.667	40	0	2	0	17.6731
2016-12-01	MARKET UP, BUY FINANCIALS .. MARKET DOWN, BUY FINANCIALS .. | $GLD DIP BUYERS PAY FOR TIME | https://www.wallstjesus.com/action-in-review/dec-1st-2016/Ã‚Â Ã¢â‚¬Â¦_x000D_ $PRU $BAC $WFC $LNG $GE pic.twitter.com/WgoXRtftuj	market up, buy financials .. market down, buy financials .. | $gld dip buyers pay for time | _x000D_ $pru $bac $wfc $lng $ge pic.twitter.com/wgoxrtftuj	market up, buy financials .. market down, buy financials .. | $gld dip buyers pay for time | _x000D_ $pru $bac $wfc $lng $ge pic.twitter.com/wgoxrtftuj	0.288889	negative	-0.155556			2011-06-24	0	0	0	0	0.5	0.5	68.8333	107.167	40	0	2	0	17.2788
2015-10-20	Oil down_x000D_ $GE down_x000D_ $IBM down _x000D_ $AMZN down_x000D_ $GOOG down _x000D_ $FB down_x000D_ $WMT down _x000D_ $GS down_x000D_ $MS down	oil down_x000D_ $ge down_x000D_ $ibm down _x000D_ $amzn down_x000D_ $goog down _x000D_ $fb down_x000D_ $wmt down _x000D_ $gs down_x000D_ $ms down	oil down_x000D_ $ge down_x000D_ $ibm down _x000D_ $amzn down_x000D_ $goog down _x000D_ $fb down_x000D_ $wmt down _x000D_ $gs down_x000D_ $ms down	0.288889	negative	-0.155556			2011-06-25	0	0	0	0	0.5	0.5	69.3333	107.667	40	0	2	0	17.2788
2015-06-18	$GE and $CSCO are down a couple hundred billion in market cap since 2000, $WMT down about $50B, $INTC down $120B. $XOM is up about $71B.	$ge and $csco are down a couple hundred billion in market cap since 2000, $wmt down about $50b, $intc down $120b. $xom is up about $71b.	$ge and $csco are down a couple hundred billion in market cap since 2000, $wmt down about $50b, $intc down $120b. $xom is up about $71b.	0.288889	negative	-0.155556			2011-06-26	0	0	0	0	0.5	0.5	69.8333	108.167	40	0	2	0	17.2788
2015-04-10	The House that Jack built. And Jeff tore down. $GE	the house that jack built. and jeff tore down. $ge	the house that jack built. and jeff tore down. $ge	0.288889	negative	-0.155556			2011-06-27	0	0	0	0	0.5	0.5	70.3333	108.667	40	0	2	0	17.5769
2014-12-05	$DDD leading 3D printing industry has partnered with $GE, $TSLA, $HSY and the United States Air Force, however stock has been trending down	$ddd leading 3d printing industry has partnered with $ge, $tsla, $hsy and the united states air force, however stock has been trending down	$ddd leading 3d printing industry has partnered with $ge, $tsla, $hsy and the united states air force, however stock has been trending down	0.288889	negative	-0.155556			2011-06-28	0	0	0	0	0.5	0.5	70.8333	109.167	40	0	2	0	17.7308
2013-06-28	$GE My fave market "tell", breaking down and a bear flag to boot http://stks.co/dZb0	$ge my fave market "tell", breaking down and a bear flag to boot	$ge my fave market "tell", breaking down and a bear flag to boot	0.288889	negative	-0.155556			2011-06-29	0	0	0	0	0.5	0.5	71.3333	109.667	40	0	2	0	17.8462
2012-12-13	Complete Friday Game Plan http://stks.co/bGHFÃ‚Â $BG $PG $RTN $INXN $CTB $AUY $DSW $CHS $ZION $GS $DV $NTAP $MDT $DFS	complete friday game plan $bg $pg $rtn $inxn $ctb $auy $dsw $chs $zion $gs $dv $ntap $mdt $dfs	complete friday game plan $bg $pg $rtn $inxn $ctb $auy $dsw $chs $zion $gs $dv $ntap $mdt $dfs	0.4	negative	-0.15			2011-06-30	0	0	0	0	0.5	0.5	71.8333	110.167	40	0	2	0	18.1346
2012-12-10	Complete Tuesday Game Plan http://stks.co/nGO6Ã‚Â $JBHT $NWS $SRE $TTM $TV $IBN $PWR $GE $MRK $MDAS $ADSK $EXPD $CL	complete tuesday game plan $jbht $nws $sre $ttm $tv $ibn $pwr $ge $mrk $mdas $adsk $expd $cl	complete tuesday game plan $jbht $nws $sre $ttm $tv $ibn $pwr $ge $mrk $mdas $adsk $expd $cl	0.4	negative	-0.15			2011-07-01	1	0	0	1	0	1	71.8333	111.167	41	1	3	1	18.4615
2017-10-10	At average cost of $92.70 today. $PG https://twitter.com/TSTRealMoneyPro/status/917748192963215363Ã‚Â Ã¢â‚¬Â¦	at average cost of $92.70 today. $pg	at average cost of $92.70 today. $pg	0.4	negative	-0.15			2011-07-02	0	0	0	0	0.5	0.5	72.3333	111.667	41	0	2	0	18.4615
2018-07-24	But Tusa from $JPM re-loads with negative comments on $GE balance sheet...... https://twitter.com/h_persaud/status/1021692745356853249Ã‚Â Ã¢â‚¬Â¦ $GE possible upgrade since premarket is up 3.5%+ @JohnFlannery_GE @CNBC @jimcramer pic.twitter.com/jpQTVA6Sgv	but tusa from $jpm re-loads with negative comments on $ge balance sheet...... $ge possible upgrade since premarket is up 3.5%+ @johnflannery_ge @cnbc @jimcramer pic.twitter.com/jpqtva6sgv	but tusa from $jpm re-loads with negative comments on $ge balance sheet...... $ge possible upgrade since premarket is up 3.5%+ @johnflannery_ge @cnbc @jimcramer pic.twitter.com/jpqtva6sgv	0.7	negative	-0.15			2011-07-03	0	0	0	0	0.5	0.5	72.8333	112.167	41	0	2	0	18.4615
2012-04-20	Friday 7atSeven: the illiquid and expensive, customized trading algos & the Spring economic swoon. http://stks.co/3QiKÃ‚Â $GE $BRKA $SPX $EWP	friday 7atseven: the illiquid and expensive, customized trading algos & the spring economic swoon. $ge $brka $spx $ewp	friday 7atseven: the illiquid and expensive, customized trading algos & the spring economic swoon. $ge $brka $spx $ewp	0.45	negative	-0.15			2011-07-04	0	0	0	0	0.5	0.5	73.3333	112.667	41	0	2	0	18.4615
2018-01-19	The GE crash just got even worse. It's down another 3% today. Its total value has been cut in half over the last year. These are its LOWEST levels since 2011._x000D_ $GE -> https://stocktwits.com/symbol/GEÃ‚Â pic.twitter.com/pBQgG0qCYq	the ge crash just got even worse. it's down another 3% today. its total value has been cut in half over the last year. these are its lowest levels since 2011._x000D_ $ge ->	the ge crash just got even worse. it's down another 3% today. its total value has been cut in half over the last year. these are its lowest levels since 2011._x000D_ $ge ->	0.374444	negative	-0.144444			2011-07-05	0	0	0	0	0.5	0.5	73.8333	113.167	41	0	2	0	18.3077
27 Jan 2011	Razor thin profits for Procter & Gamble. $PG earnings down but beat forecasts. Sales up slightly. Guidance decent. $PG down 1% pre-market.	razor thin profits for procter & gamble. $pg earnings down but beat forecasts. sales up slightly. guidance decent. $pg down 1% pre-market.	razor thin profits for procter & gamble. $pg earnings down but beat forecasts. sales up slightly. guidance decent. $pg down 1% pre-market.	0.452222	negative	-0.142222			2011-07-06	0	0	0	0	0.5	0.5	74.3333	113.667	41	0	2	0	18.3173
2012-07-17	The big mistake people make about me is i have no axe. I cant own stocks other than $GE and $TST. That's it.	the big mistake people make about me is i have no axe. i can not own stocks other than $ge and $tst. that's it.	the big mistake people make about me is i have no axe. i can not own stocks other than $ge and $tst. that's it.	0.491667	negative	-0.141667			2011-07-07	0	0	0	0	0.5	0.5	74.8333	114.167	41	0	2	0	18.5577
2017-11-13	$GE cuts dividend by half._x000D_ Remember the kowtowing by $GE - owned CNBC over the last few years. Superficial analysis and perfunctory interviews that revealed nothing about $GE demise!	$ge cuts dividend by half._x000D_ remember the kowtowing by $ge - owned cnbc over the last few years. superficial analysis and perfunctory interviews that revealed nothing about $ge demise!	$ge cuts dividend by half._x000D_ remember the kowtowing by $ge - owned cnbc over the last few years. superficial analysis and perfunctory interviews that revealed nothing about $ge demise!	0.111111	negative	-0.138889			2011-07-08	1	0	0	1	0	1	74.8333	115.167	42	1	3	1	18.2596
2017-11-10	BREAKING: General Electric cutting staff ahead of new CEO's overhaul $GE pic.twitter.com/UybBiSr9xv	breaking: general electric cutting staff ahead of new ceo's overhaul $ge pic.twitter.com/uybbisr9xv	breaking: general electric cutting staff ahead of new ceo's overhaul $ge pic.twitter.com/uybbisr9xv	0.618182	negative	-0.137879			2011-07-09	0	0	0	0	0.5	0.5	75.3333	115.667	42	0	2	0	18.2596
2018-04-20	Cowan downgrade nails the buy point for $GE , well done https://twitter.com/StockCats/status/984192303513423873Ã‚Â Ã¢â‚¬Â¦ a team of highly paid analysts wearing very expensive neckties came up with this profound analysis (now you tell us) pic.twitter.com/H4aiTYuNm4	cowan downgrade nails the buy point for $ge , well done a team of highly paid analysts wearing very expensive neckties came up with this profound analysis (now you tell us) pic.twitter.com/h4aityunm4	cowan downgrade nails the buy point for $ge , well done a team of highly paid analysts wearing very expensive neckties came up with this profound analysis (now you tell us) pic.twitter.com/h4aityunm4	0.816667	negative	-0.135556			2011-07-10	1	0	0	1	0	1	75.3333	116.667	43	1	3	1	18.2596
2018-12-01	If it could happen at Autonomy/HP, imagine what must be going on at $CACC, $HLF, $MDXG, $TSLA, $GE, $TLRY, $OSTK and $FB. Criminal prosecutions of executives are slow and rare, but they can happen. The word "billion" helps. USA v. Lynch: https://www.plainsite.org/dockets/3mzez4om6/california-northern-district-court/usa-v-lynch-et-al/Ã‚Â Ã¢â‚¬Â¦	if it could happen at autonomy/hp, imagine what must be going on at $cacc, $hlf, $mdxg, $tsla, $ge, $tlry, $ostk and $fb. criminal prosecutions of executives are slow and rare, but they can happen. the word "billion" helps. usa v. lynch:	if it could happen at autonomy/hp, imagine what must be going on at $cacc, $hlf, $mdxg, $tsla, $ge, $tlry, $ostk and $fb. criminal prosecutions of executives are slow and rare, but they can happen. the word "billion" helps. usa v. lynch:	0.616667	negative	-0.133333			2011-07-11	0	0	0	0	0.5	0.5	75.8333	117.167	43	0	2	0	17.9135
2015-03-06	All 30 Dow stocks fell today, led by $JNJ & $PG. $AAPL, which is joining the Dow soon, actually closed up slightly: http://money.cnn.com/2015/03/06/investing/apple-join-dow/index.html?iid=SF_INV_RiverÃ‚Â Ã¢â‚¬Â¦	all 30 dow stocks fell today, led by $jnj & $pg. $aapl, which is joining the dow soon, actually closed up slightly:	all 30 dow stocks fell today, led by $jnj & $pg. $aapl, which is joining the dow soon, actually closed up slightly:	0.133333	negative	-0.133333			2011-07-12	0	0	0	0	0.5	0.5	76.3333	117.667	43	0	2	0	17.6731
2018-11-30	ORDER FLOW SENTIMENT IN ACTIVE NAMES: $GE $BAC $FB $AAPL $TWTR $AMZN $TSLA $INTC $MU $AMD $PBR $PFE $C $JPM $SQ $DB $BABA $MSFT $TLRY $CRM $AXTA $MARpic.twitter.com/a9J5ri0BGH	order flow sentiment in active names: $ge $bac $fb $aapl $twtr $amzn $tsla $intc $mu $amd $pbr $pfe $c $jpm $sq $db $baba $msft $tlry $crm $axta $marpic.twitter.com/a9j5ri0bgh	order flow sentiment in active names: $ge $bac $fb $aapl $twtr $amzn $tsla $intc $mu $amd $pbr $pfe $c $jpm $sq $db $baba $msft $tlry $crm $axta $marpic.twitter.com/a9j5ri0bgh	0.6	negative	-0.133333			2011-07-13	0	0	0	0	0.5	0.5	76.8333	118.167	43	0	2	0	17.7981
2018-08-10	ACTIVE ORDER FLOW SENTIMENT: $TSLA $AMZN $AAPL $BAC $BABA $INTC $FB $JPM $AMD $NFLX $GE $C $ROKU $CAT $DBX $MS $HAL $AA $Xpic.twitter.com/xY2zUzrp31	active order flow sentiment: $tsla $amzn $aapl $bac $baba $intc $fb $jpm $amd $nflx $ge $c $roku $cat $dbx $ms $hal $aa $xpic.twitter.com/xy2zuzrp31	active order flow sentiment: $tsla $amzn $aapl $bac $baba $intc $fb $jpm $amd $nflx $ge $c $roku $cat $dbx $ms $hal $aa $xpic.twitter.com/xy2zuzrp31	0.6	negative	-0.133333			2011-07-14	0	0	0	0	0.5	0.5	77.3333	118.667	43	0	2	0	17.8173
2018-08-09	FLOW SENTIMENT IN ACTIVE NAMES: $AAPL $TSLA $BABA $FB $AABA $AMZN $MU $MSFT $SNAP $ROKU $GE $YELP $TWTR $INTC $BAC $MU $JD $CTL $DBX $NFLXpic.twitter.com/cCMNOe0Bti	flow sentiment in active names: $aapl $tsla $baba $fb $aaba $amzn $mu $msft $snap $roku $ge $yelp $twtr $intc $bac $mu $jd $ctl $dbx $nflxpic.twitter.com/ccmnoe0bti	flow sentiment in active names: $aapl $tsla $baba $fb $aaba $amzn $mu $msft $snap $roku $ge $yelp $twtr $intc $bac $mu $jd $ctl $dbx $nflxpic.twitter.com/ccmnoe0bti	0.6	negative	-0.133333			2011-07-15	0	0	0	0	0.5	0.5	77.8333	119.167	43	0	2	0	17.7019
2018-07-19	TODAY'S ACTIVE FLOW: $MSFT $AAPL $BAC $GE $MU $NFLX $IBM $BABA $TSLA $CMCSA $SQ $FCX $C $JPM $DIS $FB $EBAY $GE $GGB $AMD $ABBV $V $IQ $GOOGLpic.twitter.com/9exVZcApUM	today's active flow: $msft $aapl $bac $ge $mu $nflx $ibm $baba $tsla $cmcsa $sq $fcx $c $jpm $dis $fb $ebay $ge $ggb $amd $abbv $v $iq $googlpic.twitter.com/9exvzcapum	today's active flow: $msft $aapl $bac $ge $mu $nflx $ibm $baba $tsla $cmcsa $sq $fcx $c $jpm $dis $fb $ebay $ge $ggb $amd $abbv $v $iq $googlpic.twitter.com/9exvzcapum	0.6	negative	-0.133333			2011-07-16	0	0	0	0	0.5	0.5	78.3333	119.667	43	0	2	0	17.7019
2018-06-06	TODAY'S ACTIVE LINES: $BAC $AMD $TSLA $BABA $GILD $MU $AAPL $GE $FB _x000D_ http://WALLSTJESUS.COMÃ‚Â pic.twitter.com/dPmV3irByY	today's active lines: $bac $amd $tsla $baba $gild $mu $aapl $ge $fb _x000D_	today's active lines: $bac $amd $tsla $baba $gild $mu $aapl $ge $fb _x000D_	0.6	negative	-0.133333			2011-07-17	2	0	0	2	0	1	78.3333	120.667	44	1	3	2	17.7019
2018-06-04	TODAY'S ACTIVE FLOW: $AAPL $AMD $MU $BABA $MSFT $GE $FB $TWTR $NVDA $NFLX $TSLA $CRM $INTC $AMZN $WYNN $WMT $SNAP $IQ $GOOGL $GM $BIDUpic.twitter.com/rpxqgz1VAd	today's active flow: $aapl $amd $mu $baba $msft $ge $fb $twtr $nvda $nflx $tsla $crm $intc $amzn $wynn $wmt $snap $iq $googl $gm $bidupic.twitter.com/rpxqgz1vad	today's active flow: $aapl $amd $mu $baba $msft $ge $fb $twtr $nvda $nflx $tsla $crm $intc $amzn $wynn $wmt $snap $iq $googl $gm $bidupic.twitter.com/rpxqgz1vad	0.6	negative	-0.133333			2011-07-18	0	0	0	0	0.5	0.5	78.8333	121.167	44	0	2	0	17.5865
2018-05-09	TODAY'S ACTIVE FLOW: $BAC $FB $BP $WFT $AAPL $MU $AMD $BABA $NFLX $NVDA $ABBV $GE $WFC $JPM $MSFT $PBR $C $RIG $TWTR $ROKU $GOOGLpic.twitter.com/4LuV0AodBq	today's active flow: $bac $fb $bp $wft $aapl $mu $amd $baba $nflx $nvda $abbv $ge $wfc $jpm $msft $pbr $c $rig $twtr $roku $googlpic.twitter.com/4luv0aodbq	today's active flow: $bac $fb $bp $wft $aapl $mu $amd $baba $nflx $nvda $abbv $ge $wfc $jpm $msft $pbr $c $rig $twtr $roku $googlpic.twitter.com/4luv0aodbq	0.6	negative	-0.133333			2011-07-19	0	0	0	0	0.5	0.5	79.3333	121.667	44	0	2	0	17.8654
2018-01-18	TODAY'S ACTIVE FLOW: $AAPL $GE $BAC $FB $AMD $MSFT $BABA $SNAP $IBM $CAT $AMZN $INTC $TSLA $KMI $BA $C $EBAY $INTC $KODK $TWTR $NVDApic.twitter.com/BY9zh71Ebm	today's active flow: $aapl $ge $bac $fb $amd $msft $baba $snap $ibm $cat $amzn $intc $tsla $kmi $ba $c $ebay $intc $kodk $twtr $nvdapic.twitter.com/by9zh71ebm	today's active flow: $aapl $ge $bac $fb $amd $msft $baba $snap $ibm $cat $amzn $intc $tsla $kmi $ba $c $ebay $intc $kodk $twtr $nvdapic.twitter.com/by9zh71ebm	0.6	negative	-0.133333			2011-07-20	0	0	0	0	0.5	0.5	79.8333	122.167	44	0	2	0	18.0673
2018-01-10	TODAY'S ACTIVE FLOW: $GE $BAC $AAPL $BABA $MU $NVDA $FB $F $KODK $T $TEVA $TSLA $JPM $NFLX $INTC $MON $DAL $SNAP $WFC $S $MSFT $GILD $TGT $JD $SQ $BA $UAL $NVAXpic.twitter.com/ObnlR4yZX8	today's active flow: $ge $bac $aapl $baba $mu $nvda $fb $f $kodk $t $teva $tsla $jpm $nflx $intc $mon $dal $snap $wfc $s $msft $gild $tgt $jd $sq $ba $ual $nvaxpic.twitter.com/obnlr4yzx8	today's active flow: $ge $bac $aapl $baba $mu $nvda $fb $f $kodk $t $teva $tsla $jpm $nflx $intc $mon $dal $snap $wfc $s $msft $gild $tgt $jd $sq $ba $ual $nvaxpic.twitter.com/obnlr4yzx8	0.6	negative	-0.133333			2011-07-21	1	1	0	0	1	0	80.8333	122.167	43	-1	1	1	18.4231
2018-01-08	TODAY'S ACTIVE FLOW: $FB $NVDA $GE $AAPL $TSLA $MU $BAC $BABA $AMD $INTC $TWX $GM $SNAP $GPRO $TWTR $MSFT $ROKU _x000D_ (T & VZ TRADED EX-DIV)pic.twitter.com/VW2YgHjUPr	today's active flow: $fb $nvda $ge $aapl $tsla $mu $bac $baba $amd $intc $twx $gm $snap $gpro $twtr $msft $roku _x000D_ (t & vz traded ex-div)pic.twitter.com/vw2yghjupr	today's active flow: $fb $nvda $ge $aapl $tsla $mu $bac $baba $amd $intc $twx $gm $snap $gpro $twtr $msft $roku _x000D_ (t & vz traded ex-div)pic.twitter.com/vw2yghjupr	0.6	negative	-0.133333			2011-07-22	3	0	0	3	0	1	80.8333	123.167	44	1	3	3	18.3077
2017-11-27	TODAY'S ACTIVE FLOW: $SPY $QCOM $QQQ $IWM $AAPL $MU $SQ $XLF $GE $BAC $EEM $FB $AMZN $AMD $TEVA $EWZ $T $WDC $VXX $TSLA $USO $EFA $HYG $XOPpic.twitter.com/WpEVRiKcGv	today's active flow: $spy $qcom $qqq $iwm $aapl $mu $sq $xlf $ge $bac $eem $fb $amzn $amd $teva $ewz $t $wdc $vxx $tsla $uso $efa $hyg $xoppic.twitter.com/wpevrikcgv	today's active flow: $spy $qcom $qqq $iwm $aapl $mu $sq $xlf $ge $bac $eem $fb $amzn $amd $teva $ewz $t $wdc $vxx $tsla $uso $efa $hyg $xoppic.twitter.com/wpevrikcgv	0.6	negative	-0.133333			2011-07-23	0	0	0	0	0.5	0.5	81.3333	123.667	44	0	2	0	18.3077
2017-11-15	SMOKE COMING OUT MY EARS! TODAY'S ACTIVE FLOW >> $BAC $CBS $AAPL $FB $BABA $GE $NVDA $MU $TGT $TSLA $SQ $CSCO $CVX $TEVA $AMZN $C $X $NFLX $WMT $TWTR $JPM $ROKU $HD $COSTpic.twitter.com/BOB8tBOpCY	smoke coming out my ears! today's active flow >> $bac $cbs $aapl $fb $baba $ge $nvda $mu $tgt $tsla $sq $csco $cvx $teva $amzn $c $x $nflx $wmt $twtr $jpm $roku $hd $costpic.twitter.com/bob8tbopcy	smoke coming out my ears! today's active flow >> $bac $cbs $aapl $fb $baba $ge $nvda $mu $tgt $tsla $sq $csco $cvx $teva $amzn $c $x $nflx $wmt $twtr $jpm $roku $hd $costpic.twitter.com/bob8tbopcy	0.6	negative	-0.133333			2011-07-24	0	0	0	0	0.5	0.5	81.8333	124.167	44	0	2	0	18.3077
2017-11-10	FRIDAY'S ACTIVE FLOW: $NVDA $AAPL $GE $BAC $MU $CBS $TSLA $BABA $JD $NFLX $TWTR $FB $DIS $AMD $T $AMZN $SNAP $M $GM $BIDU $ROKU $SQ $HTZ $QCOMpic.twitter.com/9LogT214eV	friday's active flow: $nvda $aapl $ge $bac $mu $cbs $tsla $baba $jd $nflx $twtr $fb $dis $amd $t $amzn $snap $m $gm $bidu $roku $sq $htz $qcompic.twitter.com/9logt214ev	friday's active flow: $nvda $aapl $ge $bac $mu $cbs $tsla $baba $jd $nflx $twtr $fb $dis $amd $t $amzn $snap $m $gm $bidu $roku $sq $htz $qcompic.twitter.com/9logt214ev	0.6	negative	-0.133333			2011-07-25	1	0	0	1	0	1	81.8333	125.167	45	1	3	1	18.2308
2017-10-16	TODAY'S ACTIVE FLOW: $AAPL $BAC $NFLX $MU $GE $NVDA $T $FB $TSLA $C $BABA $JD $SNAP $AMD $F $JPM $AMZN $PCG $SHLD $M $BIDU $WYNN $TRXC $FCXpic.twitter.com/iNgeFy2Wu9	today's active flow: $aapl $bac $nflx $mu $ge $nvda $t $fb $tsla $c $baba $jd $snap $amd $f $jpm $amzn $pcg $shld $m $bidu $wynn $trxc $fcxpic.twitter.com/ingefy2wu9	today's active flow: $aapl $bac $nflx $mu $ge $nvda $t $fb $tsla $c $baba $jd $snap $amd $f $jpm $amzn $pcg $shld $m $bidu $wynn $trxc $fcxpic.twitter.com/ingefy2wu9	0.6	negative	-0.133333			2011-07-26	1	0	0	1	0	1	81.8333	126.167	46	1	3	1	17.8462
2017-09-18	TODAY'S ACTIVE FLOW: $NVDA $AAPL $BAC $AMD $TSLA $MU $BABA $T $AMZN $V $GE $ORCL $MSFT $TMUS $AXON $FCX $JPM $TWTR $NFLX $INTC $X $CAT $Cpic.twitter.com/HTTR0yNVxA	today's active flow: $nvda $aapl $bac $amd $tsla $mu $baba $t $amzn $v $ge $orcl $msft $tmus $axon $fcx $jpm $twtr $nflx $intc $x $cat $cpic.twitter.com/httr0ynvxa	today's active flow: $nvda $aapl $bac $amd $tsla $mu $baba $t $amzn $v $ge $orcl $msft $tmus $axon $fcx $jpm $twtr $nflx $intc $x $cat $cpic.twitter.com/httr0ynvxa	0.6	negative	-0.133333			2011-07-27	0	0	0	0	0.5	0.5	82.3333	126.667	46	0	2	0	17.4135
2017-06-22	TODAY'S ACTIVE FLOW: $AMD $ORCL $VRX $TSLA $BABA $FB $GILD $AKS $BBRY $TWTR $BX $AAPL $AMZN $TEVA $X $COST $JD $MU $CELG $GE $MSFTpic.twitter.com/Kw75bW0SFF	today's active flow: $amd $orcl $vrx $tsla $baba $fb $gild $aks $bbry $twtr $bx $aapl $amzn $teva $x $cost $jd $mu $celg $ge $msftpic.twitter.com/kw75bw0sff	today's active flow: $amd $orcl $vrx $tsla $baba $fb $gild $aks $bbry $twtr $bx $aapl $amzn $teva $x $cost $jd $mu $celg $ge $msftpic.twitter.com/kw75bw0sff	0.6	negative	-0.133333			2011-07-28	0	0	0	0	0.5	0.5	82.8333	127.167	46	0	2	0	17.4135
2017-05-19	TODAY'S ACTIVE FLOW:_x000D_ $AAPL $BABA $NVDA $BAC $AMZN $GE $FB $TSLA $P $C $AMD $CRM $CSCO $BMY $WMT $VRX $FCX $AMAT $QCOM $JPM $NFLX $MU $SNAPpic.twitter.com/5zej5dyIsJ	today's active flow:_x000D_ $aapl $baba $nvda $bac $amzn $ge $fb $tsla $p $c $amd $crm $csco $bmy $wmt $vrx $fcx $amat $qcom $jpm $nflx $mu $snappic.twitter.com/5zej5dyisj	today's active flow:_x000D_ $aapl $baba $nvda $bac $amzn $ge $fb $tsla $p $c $amd $crm $csco $bmy $wmt $vrx $fcx $amat $qcom $jpm $nflx $mu $snappic.twitter.com/5zej5dyisj	0.6	negative	-0.133333			2011-07-29	1	0	0	1	0	1	82.8333	128.167	47	1	3	1	17.2212
2017-05-16	TODAY'S ACTIVE FLOW >>_x000D_ $AMD $AAPL $BABA $NVDA $TWTR $C $BAC $FB $AMZN $SNAP $MSFT $TGT $F $VRX $M $YHOO $HD $GE $VZ $MU $BIDUpic.twitter.com/Otcc8spnlF	today's active flow >>_x000D_ $amd $aapl $baba $nvda $twtr $c $bac $fb $amzn $snap $msft $tgt $f $vrx $m $yhoo $hd $ge $vz $mu $bidupic.twitter.com/otcc8spnlf	today's active flow >>_x000D_ $amd $aapl $baba $nvda $twtr $c $bac $fb $amzn $snap $msft $tgt $f $vrx $m $yhoo $hd $ge $vz $mu $bidupic.twitter.com/otcc8spnlf	0.6	negative	-0.133333			2011-07-30	0	0	0	0	0.5	0.5	83.3333	128.667	47	0	2	0	17.2212
2016-12-13	$DOW closing n on 20k $DJX active, #Fed & rate hike, $BAC, $GE, $PIR pre #earnings straddle, $ARNC, $CPB @AngieMiles http://bit.ly/2htxUeYÃ‚Â pic.twitter.com/uV6piqDykT	$dow closing n on 20k $djx active, #fed & rate hike, $bac, $ge, $pir pre #earnings straddle, $arnc, $cpb @angiemiles	$dow closing n on 20k $djx active, #fed & rate hike, $bac, $ge, $pir pre #earnings straddle, $arnc, $cpb @angiemiles	0.6	negative	-0.133333			2011-07-31	0	0	0	0	0.5	0.5	83.8333	129.167	47	0	2	0	17.2212
2018-01-16	The best-performing stock in the Dow right now is Merck. It's up 7%. That's a market cap increase of $12 billion. The worst Dow stock today is GE. It's down 3.5%._x000D_ $GE $MRK $DJIA full list here ->https://stocktwits.com/CQGThom/message/109045216Ã‚Â Ã¢â‚¬Â¦	the best-performing stock in the dow right now is merck. it's up 7%. that's a market cap increase of $12 billion. the worst dow stock today is ge. it's down 3.5%._x000D_ $ge $mrk $djia full list here ->	the best-performing stock in the dow right now is merck. it's up 7%. that's a market cap increase of $12 billion. the worst dow stock today is ge. it's down 3.5%._x000D_ $ge $mrk $djia full list here ->	0.593651	negative	-0.12996			2011-08-01	1	0	0	1	0	1	83.8333	130.167	48	1	3	1	17.2788
2018-07-20	$GE stock closed down 4.4 % today @BrianSozzi_x000D_ https://www.thestreet.com/video/general-electric-shares-slump-amid-weakness-in-power-division-14657249Ã‚Â Ã¢â‚¬Â¦_x000D_ @TheStreet	$ge stock closed down 4.4 % today @briansozzi_x000D_ _x000D_ @thestreet	$ge stock closed down 4.4 % today @briansozzi_x000D_ _x000D_ @thestreet	0.194444	negative	-0.127778			2011-08-02	0	0	0	0	0.5	0.5	84.3333	130.667	48	0	2	0	16.5481
2015-06-09	Setups for Tuesday http://stks.co/s2Fb1Ã‚Â other stocks to watch $AXN $MU $LULU $WLL $OAS $PG $TSLA $CHK $WLL $BCEI $AAPL $DATA $ADBE $CHKP	setups for tuesday other stocks to watch $axn $mu $lulu $wll $oas $pg $tsla $chk $wll $bcei $aapl $data $adbe $chkp	setups for tuesday other stocks to watch $axn $mu $lulu $wll $oas $pg $tsla $chk $wll $bcei $aapl $data $adbe $chkp	0.375	negative	-0.125			2011-08-03	0	0	0	0	0.5	0.5	84.8333	131.167	48	0	2	0	16.7981
2015-01-03	VDSI Bloomberg $VDSI $UTX $CMI $BNDX $PG Opinion,Current Price,Current Price,News,any other opinions on this? http://investorshangout.com/post/view?id=2516743Ã‚Â Ã¢â‚¬Â¦	vdsi bloomberg $vdsi $utx $cmi $bndx $pg opinion,current price,current price,news,any other opinions on this?	vdsi bloomberg $vdsi $utx $cmi $bndx $pg opinion,current price,current price,news,any other opinions on this?	0.375	negative	-0.125			2011-08-04	0	0	0	0	0.5	0.5	85.3333	131.667	48	0	2	0	15.8365
2014-08-11	$INTC, $MKC, $PG, $KMB, $JNJ plus other stocks to get dividends every month: http://mykip.co/Vxu8QD	$intc, $mkc, $pg, $kmb, $jnj plus other stocks to get dividends every month:	$intc, $mkc, $pg, $kmb, $jnj plus other stocks to get dividends every month:	0.375	negative	-0.125			2011-08-05	0	0	0	0	0.5	0.5	85.8333	132.167	48	0	2	0	15.875
2013-04-19	"@lamonicabuzz: Ticker tape parade. Earnings deluge next week: $CAT $NFLX $T $F $BA $S $PG $QCOM $XOM $UPS $MMM $SBUX $AMZN... $AAPL."	"@lamonicabuzz: ticker tape parade. earnings deluge next week: $cat $nflx $t $f $ba $s $pg $qcom $xom $ups $mmm $sbux $amzn... $aapl."	"@lamonicabuzz: ticker tape parade. earnings deluge next week: $cat $nflx $t $f $ba $s $pg $qcom $xom $ups $mmm $sbux $amzn... $aapl."	0.116667	negative	-0.125			2011-08-06	0	0	0	0	0.5	0.5	86.3333	132.667	48	0	2	0	15.875
2013-02-10	Ignoring 52-Week Highs, Reinvesting Dividends And Other Lessons Learned http://seekingalpha.com/a/p35xÃ‚Â $PG $KO $MMM	ignoring 52-week highs, reinvesting dividends and other lessons learned $pg $ko $mmm	ignoring 52-week highs, reinvesting dividends and other lessons learned $pg $ko $mmm	0.375	negative	-0.125			2011-08-07	0	0	0	0	0.5	0.5	86.8333	133.167	48	0	2	0	15.875
2011-09-12	Restless Vagina Syndrome. The other side of the $BPAX Libigel story (And $PG, $PFE, Boehringer Ingelheim, etc) --> http://bit.ly/mQWcJj	restless vagina syndrome. the other side of the $bpax libigel story (and $pg, $pfe, boehringer ingelheim, etc) -->	restless vagina syndrome. the other side of the $bpax libigel story (and $pg, $pfe, boehringer ingelheim, etc) -->	0.375	negative	-0.125			2011-08-08	1	0	0	1	0	1	86.8333	134.167	49	1	3	1	14.8365
2018-12-12	Also, if you're one of the few people who put their life savings into $GE or $APRN or $GPRO or $SNAP or $FOSL or $SHAK or $DB or $AMBA or $JDSU or $LEH or $ENE or $C or $AIG or $CS or $CMGI or $BSC or $ICGE or $WCOM or a bunch of other crappy stocks, I'm sorry, that sucks.https://twitter.com/Noahpinion/status/1072562214396149761Ã‚Â Ã¢â‚¬Â¦ If you're one of the few people who put their life's savi…	also, if you're one of the few people who put their life savings into $ge or $aprn or $gpro or $snap or $fosl or $shak or $db or $amba or $jdsu or $leh or $ene or $c or $aig or $cs or $cmgi or $bsc or $icge or $wcom or a bunch of other crappy stocks, i'm sorry, that sucks. if you're one of the few people who put their life's savings into bitcoin and lost it, i'm sorry. that sucks._x000D_ but for …	also, if you're one of the few people who put their life savings into $ge or $aprn or $gpro or $snap or $fosl or $shak or $db or $amba or $jdsu or $leh or $ene or $c or $aig or $cs or $cmgi or $bsc or $icge or $wcom or a bunch of other crappy stocks, i'm sorry, that sucks. if you're one of the few people who put their life's savings into bitcoin and lost it, i'm sorry. that sucks._x000D_ but for …	0.463889	negative	-0.125			2011-08-09	0	0	0	0	0.5	0.5	87.3333	134.667	49	0	2	0	15.3462
2018-06-19	Paying careful attention to the GLUM Index today! http://ow.ly/nvLP30kyQEtÃ‚Â @jimcramer _x000D_ $CAT_x000D_ $BA_x000D_ $MMM_x000D_ $GE_x000D_ $JNJ_x000D_ $C_x000D_ $GS_x000D_ $LEN_x000D_ $WMT_x000D_ $F_x000D_ $GILD_x000D_ $CELG	paying careful attention to the glum index today! @jimcramer _x000D_ $cat_x000D_ $ba_x000D_ $mmm_x000D_ $ge_x000D_ $jnj_x000D_ $c_x000D_ $gs_x000D_ $len_x000D_ $wmt_x000D_ $f_x000D_ $gild_x000D_ $celg	paying careful attention to the glum index today! @jimcramer _x000D_ $cat_x000D_ $ba_x000D_ $mmm_x000D_ $ge_x000D_ $jnj_x000D_ $c_x000D_ $gs_x000D_ $len_x000D_ $wmt_x000D_ $f_x000D_ $gild_x000D_ $celg	1	negative	-0.125			2011-08-10	2	0	0	2	0	1	87.3333	135.667	50	1	3	2	14.5096
2017-12-07	Weak demand for big gas & coal turbines leads $GE to cut 12,000 jobs from its power division. This follows similar move by $SIE.DE.https://www.wsj.com/articles/ges-power-division-to-eliminate-12-000-jobs-1512648486Ã‚Â Ã¢â‚¬Â¦	weak demand for big gas & coal turbines leads $ge to cut 12,000 jobs from its power division. this follows similar move by $sie.de.	weak demand for big gas & coal turbines leads $ge to cut 12,000 jobs from its power division. this follows similar move by $sie.de.	0.375	negative	-0.125			2011-08-11	1	0	0	1	0	1	87.3333	136.667	51	1	3	1	15.0769
2017-10-19	Gorilla Time #NCCL in deal with $GE @generalelectric_x000D_ Not sure it gets bigger than that_x000D_ #Mozambique _x000D_ https://www.voxmarkets.co.uk/rns/announcement/RNS000416RNdBVHJSUYÃ‚Â Ã¢â‚¬Â¦pic.twitter.com/IQOtvFyTe9	gorilla time #nccl in deal with $ge @generalelectric_x000D_ not sure it gets bigger than that_x000D_ #mozambique _x000D_	gorilla time #nccl in deal with $ge @generalelectric_x000D_ not sure it gets bigger than that_x000D_ #mozambique _x000D_	0.694444	negative	-0.125			2011-08-12	0	0	0	0	0.5	0.5	87.8333	137.167	51	0	2	0	15.2692
2017-10-09	No more corporate jets or leased cars for $GE execs, either: http://www.thestreet.com/story/14334664/1/ge-adds-board-member-from-trian.htmlÃ‚Â Ã¢â‚¬Â¦	no more corporate jets or leased cars for $ge execs, either:	no more corporate jets or leased cars for $ge execs, either:	0.25	negative	-0.125			2011-08-13	0	0	0	0	0.5	0.5	88.3333	137.667	51	0	2	0	15.2692
2017-01-20	So $GE has missed FactSet revenue estimate in 5 of 7 quarters since announcing exit of capital business. 9 of past 11 quarters overall.	so $ge has missed factset revenue estimate in 5 of 7 quarters since announcing exit of capital business. 9 of past 11 quarters overall.	so $ge has missed factset revenue estimate in 5 of 7 quarters since announcing exit of capital business. 9 of past 11 quarters overall.	0.125	negative	-0.125			2011-08-14	0	0	0	0	0.5	0.5	88.8333	138.167	51	0	2	0	15.2692
2016-01-24	GE has invested in @HourlyNerd, @RethinkRobotics, @iorahealth, @RainDanceTech & 3 other Mass. startups http://bit.ly/1PBR4riÃ‚Â $GE	ge has invested in @hourlynerd, @rethinkrobotics, @iorahealth, @raindancetech & 3 other mass. startups $ge	ge has invested in @hourlynerd, @rethinkrobotics, @iorahealth, @raindancetech & 3 other mass. startups $ge	0.375	negative	-0.125			2011-08-15	2	0	0	2	0	1	88.8333	139.167	52	1	3	2	15.7596
2015-11-27	This year, five stocks in the S&P 500 have posted gains that make up for losses in the other 495: $AMZN, $GOOG, $FB, $MSFT, and $GE.	this year, five stocks in the s&p 500 have posted gains that make up for losses in the other 495: $amzn, $goog, $fb, $msft, and $ge.	this year, five stocks in the s&p 500 have posted gains that make up for losses in the other 495: $amzn, $goog, $fb, $msft, and $ge.	0.375	negative	-0.125			2011-08-16	0	0	0	0	0.5	0.5	89.3333	139.667	52	0	2	0	15.5288
2015-10-19	Setups for Monday http://stks.co/f3HvGÃ‚Â other stocks to watch $VRX $MSFT $MS $VALE $XOM $PFE $ANF $GRMN $NEP $CRIS $PLUG $DATA $GE $MCD	setups for monday other stocks to watch $vrx $msft $ms $vale $xom $pfe $anf $grmn $nep $cris $plug $data $ge $mcd	setups for monday other stocks to watch $vrx $msft $ms $vale $xom $pfe $anf $grmn $nep $cris $plug $data $ge $mcd	0.375	negative	-0.125			2011-08-17	1	0	0	1	0	1	89.3333	140.667	53	1	3	1	15.6058
2015-09-23	@DumbLuckCapital @modestproposal1 @SkeleCap_x000D_ committed to buying foreign engines. $GE $RR.L $UTX	@dumbluckcapital @modestproposal1 @skelecap_x000D_ committed to buying foreign engines. $ge $rr.l $utx	@dumbluckcapital @modestproposal1 @skelecap_x000D_ committed to buying foreign engines. $ge $rr.l $utx	0.125	negative	-0.125			2011-08-18	1	0	0	1	0	1	89.3333	141.667	54	1	3	1	14.75
2015-09-15	Earnest calls GOP job killers; cites $GE decision to move manufacturing jobs offshore due to inaction on Export-Import Bank	earnest calls gop job killers; cites $ge decision to move manufacturing jobs offshore due to inaction on export-import bank	earnest calls gop job killers; cites $ge decision to move manufacturing jobs offshore due to inaction on export-import bank	0.375	negative	-0.125			2011-08-19	0	0	0	0	0.5	0.5	89.8333	142.167	54	0	2	0	14.5096
2015-09-15	$GE to move turbine jobs to Europe, China due to EXIM bank closure http://yhoo.it/1KdnCI8	$ge to move turbine jobs to europe, china due to exim bank closure	$ge to move turbine jobs to europe, china due to exim bank closure	0.375	negative	-0.125			2011-08-20	0	0	0	0	0.5	0.5	90.3333	142.667	54	0	2	0	14.5096
2015-07-24	$GE shares fall to the lowest since April. Not exactly screaming 'recovery'. pic.twitter.com/FVcWPJzLco	$ge shares fall to the lowest since april. not exactly screaming 'recovery'. pic.twitter.com/fvcwpjzlco	$ge shares fall to the lowest since april. not exactly screaming 'recovery'. pic.twitter.com/fvcwpjzlco	0.25	negative	-0.125			2011-08-21	0	0	0	0	0.5	0.5	90.8333	143.167	54	0	2	0	14.5096
2015-06-08	GE, GM, and other outfits where those in-the-know are investing http://on.barrons.com/1GuWGVwÃ‚Â $NWL $BID $GM $GE $CVX $GMCRpic.twitter.com/YwDuhLSiDI	ge, gm, and other outfits where those in-the-know are investing $nwl $bid $gm $ge $cvx $gmcrpic.twitter.com/ywduhlsidi	ge, gm, and other outfits where those in-the-know are investing $nwl $bid $gm $ge $cvx $gmcrpic.twitter.com/ywduhlsidi	0.375	negative	-0.125			2011-08-22	0	0	0	0	0.5	0.5	91.3333	143.667	54	0	2	0	14.5288
2015-01-06	DB downgrades $GE due to is energy exposure - headwinds to earnings/margins.	db downgrades $ge due to is energy exposure - headwinds to earnings/margins.	db downgrades $ge due to is energy exposure - headwinds to earnings/margins.	0.375	negative	-0.125			2011-08-23	0	0	0	0	0.5	0.5	91.8333	144.167	54	0	2	0	14.9423
2013-12-15	Cree, GE, Other Competitors Put LED Lighting In The Spotlight http://ibdn.uz/rKTHCÃ‚Â $CREE $GE $ETNpic.twitter.com/d35IDBJdAj	cree, ge, other competitors put led lighting in the spotlight $cree $ge $etnpic.twitter.com/d35idbjdaj	cree, ge, other competitors put led lighting in the spotlight $cree $ge $etnpic.twitter.com/d35idbjdaj	0.375	negative	-0.125			2011-08-24	0	0	0	0	0.5	0.5	92.3333	144.667	54	0	2	0	15.1154
2011-10-21	GE profit up 18 percent, driven by foreign growth http://reut.rs/o233RyÃ‚Â $GE	ge profit up 18 percent, driven by foreign growth $ge	ge profit up 18 percent, driven by foreign growth $ge	0.125	negative	-0.125			2011-08-25	0	0	0	0	0.5	0.5	92.8333	145.167	54	0	2	0	14.8558
2014-01-17	RT @TheStreetTV: Cramer - wait to buy shares of General Electric for at least 48 hours http://go-tst.com/sGM6cÃ‚Â $GE #earnings	rt @thestreettv: cramer - wait to buy shares of general electric for at least 48 hours $ge #earnings	rt @thestreettv: cramer - wait to buy shares of general electric for at least 48 hours $ge #earnings	0.45	negative	-0.125			2011-08-26	1	0	0	1	0	1	92.8333	146.167	55	1	3	1	14.9423
2013-02-12	Comcast $CMCSA to Acquire General ElectricÃ¢â‚¬â„¢s $GE remaning 49% Common Equity Ownership Interest in NBCUniversal http://stks.co/hLpO	comcast $cmcsa to acquire general electrics $ge remaning 49% common equity ownership interest in nbcuniversal	comcast $cmcsa to acquire general electrics $ge remaning 49% common equity ownership interest in nbcuniversal	0.5	negative	-0.125			2011-08-27	0	0	0	0	0.5	0.5	93.3333	146.667	55	0	2	0	14.9423
2018-05-28	$medh @MedX_Holdings filings coming per CEO _x000D_ Double bottom on chart nere previous heavy accumulation. _x000D_ $aagc $cype $andi $coho $frfs $mjna $ottv $mmex $rbiz $nwbo $byoc $maxd $byoc $gbbt $bgft $biel $neca $ge $appl $nugt $uoip $apru $aaptpic.twitter.com/pCsF1XLAt9	$medh @medx_holdings filings coming per ceo _x000D_ double bottom on chart nere previous heavy accumulation. _x000D_ $aagc $cype $andi $coho $frfs $mjna $ottv $mmex $rbiz $nwbo $byoc $maxd $byoc $gbbt $bgft $biel $neca $ge $appl $nugt $uoip $apru $aaptpic.twitter.com/pcsf1xlat9	$medh @medx_holdings filings coming per ceo _x000D_ double bottom on chart nere previous heavy accumulation. _x000D_ $aagc $cype $andi $coho $frfs $mjna $ottv $mmex $rbiz $nwbo $byoc $maxd $byoc $gbbt $bgft $biel $neca $ge $appl $nugt $uoip $apru $aaptpic.twitter.com/pcsf1xlat9	0.222222	negative	-0.122222			2011-08-28	0	0	0	0	0.5	0.5	93.8333	147.167	55	0	2	0	14.9423
2012-01-01	Megacorps like $GE are dumb. You've got a great business in GE aviation and an atrocious business in GE finance. All mediocrity in the end	megacorps like $ge are dumb. you've got a great business in ge aviation and an atrocious business in ge finance. all mediocrity in the end	megacorps like $ge are dumb. you've got a great business in ge aviation and an atrocious business in ge finance. all mediocrity in the end	0.6125	negative	-0.11875			2011-08-29	0	0	0	0	0.5	0.5	94.3333	147.667	55	0	2	0	15.4231
2017-08-02	Scott Redler @RedDogT3 breaks down the big Dow winners and losers $AAPL $GE $BApic.twitter.com/5yuB6dGWEl	scott redler @reddogt3 breaks down the big dow winners and losers $aapl $ge $bapic.twitter.com/5yub6dgwel	scott redler @reddogt3 breaks down the big dow winners and losers $aapl $ge $bapic.twitter.com/5yub6dgwel	0.196296	negative	-0.118519			2011-08-30	0	0	0	0	0.5	0.5	94.8333	148.167	55	0	2	0	15.5
2016-07-13	Let's see, 5 yrs. ago $PG was selling at $65, making 3.93. Now it's selling at about $86, making a little less. Such a deal.	let's see, 5 yrs. ago $pg was selling at $65, making 3.93. now it's selling at about $86, making a little less. such a deal.	let's see, 5 yrs. ago $pg was selling at $65, making 3.93. now it's selling at about $86, making a little less. such a deal.	0.355556	negative	-0.118056			2011-08-31	0	0	0	0	0.5	0.5	95.3333	148.667	55	0	2	0	15.6827
2014-01-22	Options expected to be active @ CBOE: $AMD $IBM $COH $BBRY $NUAN $PG $SBUX $NFLX	options expected to be active @ cboe: $amd $ibm $coh $bbry $nuan $pg $sbux $nflx	options expected to be active @ cboe: $amd $ibm $coh $bbry $nuan $pg $sbux $nflx	0.5	negative	-0.116667			2011-09-01	0	0	0	0	0.5	0.5	95.8333	149.167	55	0	2	0	15.5769
2018-10-04	Thursday DARK POOL Prints/Trades_x000D_ $FCX 1 million print/trade at $13.45_x000D_ $WFC 1.1 million at $53.12_x000D_ $QQQ heavy prints coming in at $186.01 _x000D_ $GE 4 million at $12.52_x000D_ Key $SPY level to watch into the close is $289.82_x000D_ If you're tracking these, set price alerts at support & resistancepic.twitter.com/0brwzHzpTB	thursday dark pool prints/trades_x000D_ $fcx 1 million print/trade at $13.45_x000D_ $wfc 1.1 million at $53.12_x000D_ $qqq heavy prints coming in at $186.01 _x000D_ $ge 4 million at $12.52_x000D_ key $spy level to watch into the close is $289.82_x000D_ if you're tracking these, set price alerts at support & resistancepic.twitter.com/0brwzhzptb	thursday dark pool prints/trades_x000D_ $fcx 1 million print/trade at $13.45_x000D_ $wfc 1.1 million at $53.12_x000D_ $qqq heavy prints coming in at $186.01 _x000D_ $ge 4 million at $12.52_x000D_ key $spy level to watch into the close is $289.82_x000D_ if you're tracking these, set price alerts at support & resistancepic.twitter.com/0brwzhzptb	0.633333	negative	-0.116667			2011-09-02	0	0	0	0	0.5	0.5	96.3333	149.667	55	0	2	0	15.1538
2017-11-14	simple trend recognition would have kept you from getting stuck in this disaster of a long. This wasn't a hard one guys $GE pic.twitter.com/ugBhe1g7sc	simple trend recognition would have kept you from getting stuck in this disaster of a long. this wasn't a hard one guys $ge pic.twitter.com/ugbhe1g7sc	simple trend recognition would have kept you from getting stuck in this disaster of a long. this wasn't a hard one guys $ge pic.twitter.com/ugbhe1g7sc	0.432937	negative	-0.113889			2011-09-03	0	0	0	0	0.5	0.5	96.8333	150.167	55	0	2	0	15.1538
27 Jan 2011	$PG trading lower after reporting 28% drop in second quarter profit. Stock seasonally trades flat to negative into July http://bit.ly/g96t49	$pg trading lower after reporting 28% drop in second quarter profit. stock seasonally trades flat to negative into july	$pg trading lower after reporting 28% drop in second quarter profit. stock seasonally trades flat to negative into july	0.175	negative	-0.108333			2011-09-04	0	0	0	0	0.5	0.5	97.3333	150.667	55	0	2	0	15.1538
2015-01-02	General Electric: Weak 2015 EPS Guidance And Recent Stock Performance Have Created A Long-T... http://seekingalpha.com/article/2793515-general-electric-weak-2015-eps-guidance-and-recent-stock-performance-have-created-a-long-term-buying-opportunity?source=feed_fÃ‚Â Ã¢â‚¬Â¦ $GE	general electric: weak 2015 eps guidance and recent stock performance have created a long-t... $ge	general electric: weak 2015 eps guidance and recent stock performance have created a long-t... $ge	0.458333	negative	-0.108333			2011-09-05	0	0	0	0	0.5	0.5	97.8333	151.167	55	0	2	0	15.1538
2017-11-13	(1/2) General Electric Company is going through some serious panic selling. Distance away from 52-week mean has only ever been exceeded in 1974, 2001/02 and 2008/09. The stock is now down 22% over the last 3 months and 36% over the last year. $GE pic.twitter.com/iQyix9UZPd	(1/2) general electric company is going through some serious panic selling. distance away from 52-week mean has only ever been exceeded in 1974, 2001/02 and 2008/09. the stock is now down 22% over the last 3 months and 36% over the last year. $ge pic.twitter.com/iqyix9uzpd	(1/2) general electric company is going through some serious panic selling. distance away from 52-week mean has only ever been exceeded in 1974, 2001/02 and 2008/09. the stock is now down 22% over the last 3 months and 36% over the last year. $ge pic.twitter.com/iqyix9uzpd	0.468056	negative	-0.107341			2011-09-06	0	0	0	0	0.5	0.5	98.3333	151.667	55	0	2	0	14.6635
2018-11-16	$GE down 53% YTD .. BitCoin down 59% ... 6 weeks left in the race to futility	$ge down 53% ytd .. bitcoin down 59% ... 6 weeks left in the race to futility	$ge down 53% ytd .. bitcoin down 59% ... 6 weeks left in the race to futility	0.192593	negative	-0.103704			2011-09-07	0	0	0	0	0.5	0.5	98.8333	152.167	55	0	2	0	15.1923
2014-07-17	As births slow and lives get longer, Procter & Gamble turns to adult diapers http://yhoo.it/1rkC3mvÃ‚Â $PG	as births slow and lives get longer, procter & gamble turns to adult diapers $pg	as births slow and lives get longer, procter & gamble turns to adult diapers $pg	0.35	negative	-0.1			2011-09-08	0	0	0	0	0.5	0.5	99.3333	152.667	55	0	2	0	14.9904
15 Dec 2011	further in jefferies $dmnd note: jef claims it talked to $pg and was told not comfortable w/pringles deal hwile sec probe ongoing	further in jefferies $dmnd note: jef claims it talked to $pg and was told not comfortable w/pringles deal hwile sec probe ongoing	further in jefferies $dmnd note: jef claims it talked to $pg and was told not comfortable w/pringles deal hwile sec probe ongoing	0.633333	negative	-0.1			2011-09-09	0	0	0	0	0.5	0.5	99.8333	153.167	55	0	2	0	14.5096
2017-10-10	We knew $PG proxy fight would be close but being told "within 1% either way" is even closer than expected.	we knew $pg proxy fight would be close but being told "within 1% either way" is even closer than expected.	we knew $pg proxy fight would be close but being told "within 1% either way" is even closer than expected.	0.4	negative	-0.1			2011-09-10	0	0	0	0	0.5	0.5	100.333	153.667	55	0	2	0	14.5096
2017-07-17	"There is a sense that Procter, perhaps, is not 'worldy' enough" .. missing out on talent, etc - @jimcramer, on Cincinnati-based $PG_x000D_ @CNBC	"there is a sense that procter, perhaps, is not 'worldy' enough" .. missing out on talent, etc - @jimcramer, on cincinnati-based $pg_x000D_ @cnbc	"there is a sense that procter, perhaps, is not 'worldy' enough" .. missing out on talent, etc - @jimcramer, on cincinnati-based $pg_x000D_ @cnbc	0.275	negative	-0.1			2011-09-11	0	0	0	0	0.5	0.5	100.833	154.167	55	0	2	0	14.5096
2016-10-25	A harsh U.S. retail market didn't stop Proctor & Gamble in the recent quarter: http://trib.al/WWA6pOxÃ‚Â $PG pic.twitter.com/k5v0hX9tpL	a harsh you.s. retail market didn't stop proctor & gamble in the recent quarter: $pg pic.twitter.com/k5v0hx9tpl	a harsh you.s. retail market didn't stop proctor & gamble in the recent quarter: $pg pic.twitter.com/k5v0hx9tpl	0.475	negative	-0.1			2011-09-12	1	1	0	0	1	0	101.833	154.167	54	-1	1	1	14.4327
2016-04-26	Midday #stock movers: $AAPL in focus; $SRPT sinks; $BAX beats; $FB $DIS $JBLU $COH $PG $TMUS http://yhoo.it/1MWgyVzÃ‚Â pic.twitter.com/SQGSRzcMDK	midday #stock movers: $aapl in focus; $srpt sinks; $bax beats; $fb $dis $jblu $coh $pg $tmus	midday #stock movers: $aapl in focus; $srpt sinks; $bax beats; $fb $dis $jblu $coh $pg $tmus	0	negative	-0.1			2011-09-13	1	0	0	1	0	1	101.833	155.167	55	1	3	1	14.8173
2016-04-26	#BREAKING: Procter & Gamble $PG Q3 Revenue, $15.8B vs. $15.81B expected	#breaking: procter & gamble $pg q3 revenue, $15.8b vs. $15.81b expected	#breaking: procter & gamble $pg q3 revenue, $15.8b vs. $15.81b expected	0.4	negative	-0.1			2011-09-14	0	0	0	0	0.5	0.5	102.333	155.667	55	0	2	0	15.1827
2015-11-30	Unusually heavy option volume on today's open include $RDC, $PG, $PEP, $LMT, and $UPS.	unusually heavy option volume on today's open include $rdc, $pg, $pep, $lmt, and $ups.	unusually heavy option volume on today's open include $rdc, $pg, $pep, $lmt, and $ups.	0.5	negative	-0.1			2011-09-15	0	0	0	0	0.5	0.5	102.833	156.167	55	0	2	0	15.4615
2015-08-28	We're keeping the consumer at the center of everything we do. See how: http://www.annualreport.pg.comÃ‚Â $PG #AnnualReportpic.twitter.com/3CApqeNEIb	we're keeping the consumer at the center of everything we do. see how: $pg #annualreportpic.twitter.com/3capqeneib	we're keeping the consumer at the center of everything we do. see how: $pg #annualreportpic.twitter.com/3capqeneib	0.1	negative	-0.1			2011-09-16	0	0	0	0	0.5	0.5	103.333	156.667	55	0	2	0	15.7019
2014-06-22	RT: @globeinvestor 6 dividend stocks with wide moats http://bit.ly/1iR2bwWÃ‚Â $CNR $PG $WB $ADP $BNS $SAMGpic.twitter.com/O6h6Dmjjem	rt: @globeinvestor 6 dividend stocks with wide moats $cnr $pg $wb $adp $bns $samgpic.twitter.com/o6h6dmjjem	rt: @globeinvestor 6 dividend stocks with wide moats $cnr $pg $wb $adp $bns $samgpic.twitter.com/o6h6dmjjem	0.4	negative	-0.1			2011-09-17	0	0	0	0	0.5	0.5	103.833	157.167	55	0	2	0	15.7019
2014-01-23	Companies of significance reporting after bell today: $MSFT $SBUX $ISRG Not much on the data front tonight and tomorrow. $PG in the am.	companies of significance reporting after bell today: $msft $sbux $isrg not much on the data front tonight and tomorrow. $pg in the am.	companies of significance reporting after bell today: $msft $sbux $isrg not much on the data front tonight and tomorrow. $pg in the am.	0.2	negative	-0.1			2011-09-18	0	0	0	0	0.5	0.5	104.333	157.667	55	0	2	0	15.7019
2013-12-04	Here's an index fund with zero fees. Buy theses six stocks; $WFC $XOM $JNJ $IBM $PG $T. Deviation from index will be minimal.	here's an index fund with zero fees. buy theses six stocks; $wfc $xom $jnj $ibm $pg $t. deviation from index will be minimal.	here's an index fund with zero fees. buy theses six stocks; $wfc $xom $jnj $ibm $pg $t. deviation from index will be minimal.	0.6	negative	-0.1			2011-09-19	1	0	0	1	0	1	104.333	158.667	56	1	3	1	15.5577
2012-03-14	$F made it into the next round of CNNMoney's #MarchStockMania, edging out $PG. Will $AAPL keep its lead over $WMT? http://cnnmon.ie/wtPWSF	$f made it into the next round of cnnmoney's #marchstockmania, edging out $pg. will $aapl keep its lead over $wmt?	$f made it into the next round of cnnmoney's #marchstockmania, edging out $pg. will $aapl keep its lead over $wmt?	0.2	negative	-0.1			2011-09-20	0	0	0	0	0.5	0.5	104.833	159.167	56	0	2	0	15.4231
2012-01-12	$PG has an aversion to the Justice Dept: RT @herbgreenberg: $dmnd hit after hours on wsj report that the us attorney is working w/the sec..	$pg has an aversion to the justice dept: rt @herbgreenberg: $dmnd hit after hours on wsj report that the us attorney is working w/the sec..	$pg has an aversion to the justice dept: rt @herbgreenberg: $dmnd hit after hours on wsj report that the us attorney is working w/the sec..	0.6	negative	-0.1			2011-09-21	0	0	0	0	0.5	0.5	105.333	159.667	56	0	2	0	14.7885
2012-01-01	RTÃ¢â‚¬Å“@EarningsReports: See whose expected to report an surprise $TRV, $UTX, $CVX, $CSCO, $PG#TFB http://goo.gl/0cxeEÃ‚Â Ã¢â‚¬ï¿½	rt@earningsreports: see whose expected to report an surprise $trv, $utx, $cvx, $csco, $pg#tfb	rt@earningsreports: see whose expected to report an surprise $trv, $utx, $cvx, $csco, $pg#tfb	0.4	negative	-0.1			2011-09-22	0	0	0	0	0.5	0.5	105.833	160.167	56	0	2	0	14.4615
2011-03-01	SEC Says Ex-Goldman Sachs Director Gupta Tipped Rajaratnam http://bloom.bg/ghcWdE $BRK/A $GS $PG	sec says ex-goldman sachs director gupta tipped rajaratnam $brk/a $gs $pg	sec says ex-goldman sachs director gupta tipped rajaratnam $brk/a $gs $pg	0.6	negative	-0.1			2011-09-23	0	0	0	0	0.5	0.5	106.333	160.667	56	0	2	0	14.625
2018-03-27	every time $GE bounces a few percent, some investors are convinced it's finally bottomed	every time $ge bounces a few percent, some investors are convinced it's finally bottomed	every time $ge bounces a few percent, some investors are convinced it's finally bottomed	0.55	negative	-0.1			2011-09-24	1	0	0	1	0	1	106.333	161.667	57	1	3	1	14.625
2016-08-24	"Blade by blade, $GE is building part of its future a few miles off the Rhode Island coast" http://renew.ge/2bgczqzÃ‚Â pic.twitter.com/Y15ke2EPuI	"blade by blade, $ge is building part of its future a few miles off the rhode island coast" pic.twitter.com/y15ke2epui	"blade by blade, $ge is building part of its future a few miles off the rhode island coast" pic.twitter.com/y15ke2epui	0.1125	negative	-0.1			2011-09-25	0	0	0	0	0.5	0.5	106.833	162.167	57	0	2	0	14.625
2016-04-05	.@SenSanders blasts @GeneralElectric for 'destroying the moral fabric' of America: http://money.cnn.com/2016/04/05/investing/bernie-sanders-ge-jpmorgan-destroying-america/index.htmlÃ‚Â Ã¢â‚¬Â¦ $GE pic.twitter.com/ejkdvUOUcj	.@sensanders blasts @generalelectric for 'destroying the moral fabric' of america: $ge pic.twitter.com/ejkdvuoucj	.@sensanders blasts @generalelectric for 'destroying the moral fabric' of america: $ge pic.twitter.com/ejkdvuoucj	0.125	negative	-0.1			2011-09-26	0	0	0	0	0.5	0.5	107.333	162.667	57	0	2	0	14.9712
2015-08-21	$SUNE as market is tanking, chatter out there that $GE taking 15% stake. Unconfirmed. careful.	$sune as market is tanking, chatter out there that $ge taking 15% stake. unconfirmed. careful.	$sune as market is tanking, chatter out there that $ge taking 15% stake. unconfirmed. careful.	1	negative	-0.1			2011-09-27	0	0	0	0	0.5	0.5	107.833	163.167	57	0	2	0	15.1538
2014-01-06	Earnings Growth Expected To Accelerate In Q4 http://ibdn.uz/skh82Ã‚Â $JPM $C $BAC $WFC $INTC $GE pic.twitter.com/N2GOVEQzrE	earnings growth expected to accelerate in q4 $jpm $c $bac $wfc $intc $ge pic.twitter.com/n2goveqzre	earnings growth expected to accelerate in q4 $jpm $c $bac $wfc $intc $ge pic.twitter.com/n2goveqzre	0.4	negative	-0.1			2011-09-28	1	0	0	1	0	1	107.833	164.167	58	1	3	1	14.8558
2012-03-15	Market Preview: Big, Round Numbers http://ow.ly/9GEQSÃ‚Â $AAPL $GE $DJI $SPX $IXIC	market preview: big, round numbers $aapl $ge $dji $spx $ixic	market preview: big, round numbers $aapl $ge $dji $spx $ixic	0.25	negative	-0.1			2011-09-29	1	0	0	1	0	1	107.833	165.167	59	1	3	1	15.25
2013-04-30	Procter & Gamble's Bob McDonald: Going green for the long haul, want long haul investors too http://bit.ly/12WQ6ksÃ‚Â #FortuneGreen $PG	procter & gamble's bob mcdonald: going green for the long haul, want long haul investors too #fortunegreen $pg	procter & gamble's bob mcdonald: going green for the long haul, want long haul investors too #fortunegreen $pg	0.366667	negative	-0.1			2011-09-30	0	0	0	0	0.5	0.5	108.333	165.667	59	0	2	0	14.6346
2018-10-31	All is not well at $GE Capital (obviously)._x000D_ $10.5b in tangible common equity made $59m in earnings last quarter, $40m of which are from discontinued operations. (Thread) pic.twitter.com/UvzyPAivoF	all is not well at $ge capital (obviously)._x000D_ $10.5b in tangible common equity made $59m in earnings last quarter, $40m of which are from discontinued operations. (thread) pic.twitter.com/uvzypaivof	all is not well at $ge capital (obviously)._x000D_ $10.5b in tangible common equity made $59m in earnings last quarter, $40m of which are from discontinued operations. (thread) pic.twitter.com/uvzypaivof	0.355556	negative	-0.1			2011-10-01	0	0	0	0	0.5	0.5	108.833	166.167	59	0	2	0	14.6346
2015-03-20	Can't believe how many ugly Dow component charts there are; $AXP $CAT $DD $CVX $GE $IBM $INTC $JNJ $KO $MCD $MRK $MSFT $PG $WMT $XOM	can't believe how many ugly dow component charts there are; $axp $cat $dd $cvx $ge $ibm $intc $jnj $ko $mcd $mrk $msft $pg $wmt $xom	can't believe how many ugly dow component charts there are; $axp $cat $dd $cvx $ge $ibm $intc $jnj $ko $mcd $mrk $msft $pg $wmt $xom	0.75	negative	-0.1			2011-10-02	0	0	0	0	0.5	0.5	109.333	166.667	59	0	2	0	14.6346
2012-11-14	It's gotten ugly for most of the 30 stocks that make up the Dow: http://www.bespokeinvest.com/thinkbig/2012/11/14/23-of-30-dow-stocks-now-oversold-1.htmlÃ‚Â Ã¢â‚¬Â¦ $DIA $XOM $WMT $HD $INTC $HPQ $PG $MCD	it's gotten ugly for most of the 30 stocks that make up the dow: $dia $xom $wmt $hd $intc $hpq $pg $mcd	it's gotten ugly for most of the 30 stocks that make up the dow: $dia $xom $wmt $hd $intc $hpq $pg $mcd	0.75	negative	-0.1			2011-10-03	0	0	0	0	0.5	0.5	109.833	167.167	59	0	2	0	14.125
2014-07-28	No, it did have plus 5% organic growth which isn't bad at all. Just needs better margins RT @rgletter: Is $GE a Death Star? @jimcramer	no, it did have plus 5% organic growth which isn't bad at all. just needs better margins rt @rgletter: is $ge a death star? @jimcramer	no, it did have plus 5% organic growth which isn't bad at all. just needs better margins rt @rgletter: is $ge a death star? @jimcramer	0.583333	negative	-0.1			2011-10-04	1	0	0	1	0	1	109.833	168.167	60	1	3	1	14.2885
2016-03-17	SOME REAL SHARP PAPER HITTING THE TAPE TODAY -- RECENT WISEGUY FLOW VIA THE STEAM-ROOM >>_x000D_ $SPY $KO $PG $KKR GEpic.twitter.com/8BRWZ6kvcP	some real sharp paper hitting the tape today -- recent wiseguy flow via the steam-room >>_x000D_ $spy $ko $pg $kkr gepic.twitter.com/8brwz6kvcp	some real sharp paper hitting the tape today -- recent wiseguy flow via the steam-room >>_x000D_ $spy $ko $pg $kkr gepic.twitter.com/8brwz6kvcp	0.625	negative	-0.09375			2011-10-05	1	0	0	1	0	1	109.833	169.167	61	1	3	1	14.6827
2018-12-26	Leverage should be watched closely, but the $PCG bonds are not the canary in the coalmine, that's due to both years of losses due to the fires in California. $GE is just a dumpster fire, other stresses out there, but these two are exogenous and not tied to overall credit issues	leverage should be watched closely, but the $pcg bonds are not the canary in the coalmine, that's due to both years of losses due to the fires in california. $ge is just a dumpster fire, other stresses out there, but these two are exogenous and not tied to overall credit issues	leverage should be watched closely, but the $pcg bonds are not the canary in the coalmine, that's due to both years of losses due to the fires in california. $ge is just a dumpster fire, other stresses out there, but these two are exogenous and not tied to overall credit issues	0.28125	negative	-0.09375			2011-10-06	0	0	0	0	0.5	0.5	110.333	169.667	61	0	2	0	14.9327
2012-07-27	#Banksters at $GE Capital paid/took bribes in a broad scheme to steal billions from small towns across USA http://www.rollingstone.com/politics/news/the-scam-wall-street-learned-from-the-mafia-20120620Ã‚Â Ã¢â‚¬Â¦	#banksters at $ge capital paid/took bribes in a broad scheme to steal billions from small towns across usa	#banksters at $ge capital paid/took bribes in a broad scheme to steal billions from small towns across usa	0.35625	negative	-0.09375			2011-10-07	0	0	0	0	0.5	0.5	110.833	170.167	61	0	2	0	14.9038
2015-07-03	The game now is figuring out which 2 large companies Billionaire Peltz will go activist on with his $3 billion in cash to invest $MCD, $PG?	the game now is figuring out which 2 large companies billionaire peltz will go activist on with his $3 billion in cash to invest $mcd, $pg?	the game now is figuring out which 2 large companies billionaire peltz will go activist on with his $3 billion in cash to invest $mcd, $pg?	0.414286	negative	-0.0928571			2011-10-08	0	0	0	0	0.5	0.5	111.333	170.667	61	0	2	0	14.9038
2014-08-10	$GE is complicated. It went down too much to sell it here but not so low to buy. Total quandary. Thought ipo would propel; it didn't.	$ge is complicated. it went down too much to sell it here but not so low to buy. total quandary. thought ipo would propel; it didn't.	$ge is complicated. it went down too much to sell it here but not so low to buy. total quandary. thought ipo would propel; it didn't.	0.507778	negative	-0.0911111			2011-10-09	0	0	0	0	0.5	0.5	111.833	171.167	61	0	2	0	14.9038
2018-05-05	.@WarrenBuffett illustrating his belief that both sides of a deal should benefit. Refers to deals w/ $GS & $GE in late 2008: (which were VERY beneficial to $BRK): "We probably could have extracted better terms. It might have been counterproductive in the end."	.@warrenbuffett illustrating his belief that both sides of a deal should benefit. refers to deals w/ $gs & $ge in late 2008: (which were very beneficial to $brk): "we probably could have extracted better terms. it might have been counterproductive in the end."	.@warrenbuffett illustrating his belief that both sides of a deal should benefit. refers to deals w/ $gs & $ge in late 2008: (which were very beneficial to $brk): "we probably could have extracted better terms. it might have been counterproductive in the end."	0.6	negative	-0.0875			2011-10-10	0	0	0	0	0.5	0.5	112.333	171.667	61	0	2	0	15.5192
2018-12-10	GE closed at a 9-year low today. Total Returns over past 20 years..._x000D_ S&P 500: +225%_x000D_ $GE: -57% pic.twitter.com/oveLo5oCKv	ge closed at a 9-year low today. total returns over past 20 years..._x000D_ s&p 500: +225%_x000D_ $ge: -57% pic.twitter.com/ovelo5ockv	ge closed at a 9-year low today. total returns over past 20 years..._x000D_ s&p 500: +225%_x000D_ $ge: -57% pic.twitter.com/ovelo5ockv	0.35	negative	-0.0875			2011-10-11	0	0	0	0	0.5	0.5	112.833	172.167	61	0	2	0	15.5192
2018-04-20	"Absolutely no change to our thesis," says JPM's Tusa, on @CNBC now. "A low quality number." Second-worst cash flow in past five years. "It looks like they should have actually CUT guidance. .. The cash they need to transform this company is just not there."_x000D_ $GE_x000D_ @SquawkStreet	"absolutely no change to our thesis," says jpm's tusa, on @cnbc now. "a low quality number." second-worst cash flow in past five years. "it looks like they should have actually cut guidance. .. the cash they need to transform this company is just not there."_x000D_ $ge_x000D_ @squawkstreet	"absolutely no change to our thesis," says jpm's tusa, on @cnbc now. "a low quality number." second-worst cash flow in past five years. "it looks like they should have actually cut guidance. .. the cash they need to transform this company is just not there."_x000D_ $ge_x000D_ @squawkstreet	0.3875	negative	-0.0875			2011-10-12	0	0	0	0	0.5	0.5	113.333	172.667	61	0	2	0	15.7692
2017-12-29	$GE seems like a poster boy for a tax loss bounce candidate. Down big on almost every time frame and was widely owned. I bought some	$ge seems like a poster boy for a tax loss bounce candidate. down big on almost every time frame and was widely owned. i bought some	$ge seems like a poster boy for a tax loss bounce candidate. down big on almost every time frame and was widely owned. i bought some	0.262963	negative	-0.0851852			2011-10-13	0	0	0	0	0.5	0.5	113.833	173.167	61	0	2	0	15.5962
2015-03-03	GE is a complicated company at a turning point. A quick explainer: http://on.wsj.com/1DOzf4UÃ‚Â $GE	ge is a complicated company at a turning point. a quick explainer: $ge	ge is a complicated company at a turning point. a quick explainer: $ge	0.75	negative	-0.0833333			2011-10-14	1	0	0	1	0	1	113.833	174.167	62	1	3	1	15.9615
2016-06-29	.@GECapital finally small enough to shed the dreaded too-big-to-fail label. It only took $150B of asset sales: http://money.cnn.com/2016/06/29/investing/ge-capital-too-big-to-fail-sifi/index.htmlÃ‚Â Ã¢â‚¬Â¦ $GE	.@gecapital finally small enough to shed the dreaded too-big-to-fail label. it only took $150b of asset sales: $ge	.@gecapital finally small enough to shed the dreaded too-big-to-fail label. it only took $150b of asset sales: $ge	0.633333	negative	-0.0833333			2011-10-15	0	0	0	0	0.5	0.5	114.333	174.667	62	0	2	0	15.9615
2013-08-07	$FSLR recovers slightly from last night's plunge as $GE investment in co trumps short-term delay of revenue recognition.	$fslr recovers slightly from last night's plunge as $ge investment in co trumps short-term delay of revenue recognition.	$fslr recovers slightly from last night's plunge as $ge investment in co trumps short-term delay of revenue recognition.	0.116667	negative	-0.0833333			2011-10-16	1	0	0	1	0	1	114.333	175.667	63	1	3	1	15.9615
2012-11-22	Jack Welch turns out to be an even bigger dick than you may have previously believed _x000D_ http://www.businessweek.com/printer/articles/83556-jack-welchs-unretirementÃ‚Â Ã¢â‚¬Â¦_x000D_ $GE $$	jack welch turns out to be an even bigger dick than you may have previously believed _x000D_ _x000D_ $ge $$	jack welch turns out to be an even bigger dick than you may have previously believed _x000D_ _x000D_ $ge $$	0.333333	negative	-0.0833333			2011-10-17	1	0	0	1	0	1	114.333	176.667	64	1	3	1	15.6058
2018-12-22	The good news is we bought back 2.65% of our float. _x000D_ The bad news is we spent 140% of last years FCF doing it. _x000D_ The worse news is the stock is down 25% in the last 6 weeks. _x000D_ Gotta run...._x000D_ $IBM $GE $SPY	the good news is we bought back 2.65% of our float. _x000D_ the bad news is we spent 140% of last years fcf doing it. _x000D_ the worse news is the stock is down 25% in the last 6 weeks. _x000D_ gotta run...._x000D_ $ibm $ge $spy	the good news is we bought back 2.65% of our float. _x000D_ the bad news is we spent 140% of last years fcf doing it. _x000D_ the worse news is the stock is down 25% in the last 6 weeks. _x000D_ gotta run...._x000D_ $ibm $ge $spy	0.298611	negative	-0.0819444			2011-10-18	0	0	0	0	0.5	0.5	114.833	177.167	64	0	2	0	16.0673
2016-06-29	GE Capital loses its 'too big to fail' designation http://cnb.cx/294JTQdÃ‚Â _x000D_ $GE Ã¢â€ â€˜ 1.7% pre-market https://twitter.com/montalvo_d/status/748139287942676480Ã‚Â Ã¢â‚¬Â¦ Hey, look who is no longer a systemically important financial institution: GE Capital._x000D_ @CNBC	ge capital loses its 'too big to fail' designation _x000D_ $ge 1.7% pre-market hey, look who is no longer a systemically important financial institution: ge capital._x000D_ @cnbc	ge capital loses its 'too big to fail' designation _x000D_ $ge 1.7% pre-market hey, look who is no longer a systemically important financial institution: ge capital._x000D_ @cnbc	0.3	negative	-0.08			2011-10-19	0	0	0	0	0.5	0.5	115.333	177.667	64	0	2	0	15.8846
2018-12-01	Those roll down of 300,000 to Jan 6 puts was quite a statement!!! The dude doing the buying been right since $GE in the $20s... I keep hearing guys making a stand, but ya never want to fight it, thatÃ¢â‚¬â„¢s how you lose it all https://twitter.com/truthinsports58/status/1068945416761327618Ã‚Â Ã¢â‚¬Â¦ Something tells me you arent talking a slow drawn out process either._x000D_ Personally, I have …	those roll down of 300,000 to jan 6 puts was quite a statement!!! the dude doing the buying been right since $ge in the $20s... i keep hearing guys making a stand, but yeah never want to fight it, that is how you lose it all something tells me you arent talking a slow drawn out process either._x000D_ personally, i have no problem with it._x000D_ #chindeepingeputs	those roll down of 300,000 to jan 6 puts was quite a statement!!! the dude doing the buying been right since $ge in the $20s... i keep hearing guys making a stand, but yeah never want to fight it, that is how you lose it all something tells me you arent talking a slow drawn out process either._x000D_ personally, i have no problem with it._x000D_ #chindeepingeputs	0.381151	negative	-0.0795263			2011-10-20	0	0	0	0	0.5	0.5	115.833	178.167	64	0	2	0	15.9904
2017-01-10	$ Flows: Buying on Weakness: Among stocks that were down Tue, these had the largest net INFLOWS of money: $WMB $KO $PG $MRK $JNJ $GOOGL top6	$ flows: buying on weakness: among stocks that were down tue, these had the largest net inflows of money: $wmb $ko $pg $mrk $jnj $googl top6	$ flows: buying on weakness: among stocks that were down tue, these had the largest net inflows of money: $wmb $ko $pg $mrk $jnj $googl top6	0.144444	negative	-0.0777778			2011-10-21	3	1	0	2	0.333333	0.666667	116.167	178.833	65	1	3	2	15.6827
2016-11-17	Money Flows: Buying on Weakness: Among stocks that were down Thr, these had the largest net INFLOWS of money: $AAPL $CVX $TLT $PG $XOM top5	money flows: buying on weakness: among stocks that were down thr, these had the largest net inflows of money: $aapl $cvx $tlt $pg $xom top5	money flows: buying on weakness: among stocks that were down thr, these had the largest net inflows of money: $aapl $cvx $tlt $pg $xom top5	0.144444	negative	-0.0777778			2011-10-22	0	0	0	0	0.5	0.5	116.667	179.333	65	0	2	0	15.6827
2015-11-04	Video: @mstar_consumer's Erin Lash broke down Procter & Gamble $PG earnings on @BNN last week: http://www.bnn.ca/Video/player.aspx?vid=733280Ã‚Â Ã¢â‚¬Â¦	video: @mstar_consumer's erin lash broke down procter & gamble $pg earnings on @bnn last week:	video: @mstar_consumer's erin lash broke down procter & gamble $pg earnings on @bnn last week:	0.177778	negative	-0.0777778			2011-10-23	0	0	0	0	0.5	0.5	117.167	179.833	65	0	2	0	15.6827
2015-01-27	Procter & Gamble $PG Misses Q2 EPS by 12c; Sees FY15 Core Earnings In-Line to Down Versus Prior Year http://stks.co/b1Yjp	procter & gamble $pg misses q2 eps by 12c; sees fy15 core earnings in-line to down versus prior year	procter & gamble $pg misses q2 eps by 12c; sees fy15 core earnings in-line to down versus prior year	0.144444	negative	-0.0777778			2011-10-24	0	0	0	0	0.5	0.5	117.667	180.333	65	0	2	0	15.8173
2018-12-27	$GE SHARES EXTEND PREMARKET LOSSES, LAST DOWN ABOUT 4 PCT	$ge shares extend premarket losses, last down about 4 pct	$ge shares extend premarket losses, last down about 4 pct	0.177778	negative	-0.0777778			2011-10-25	0	0	0	0	0.5	0.5	118.167	180.833	65	0	2	0	15.5962
2018-10-01	Over the last year, Snapchat $SNAP is down 43%._x000D_ GE $GE is down 50%._x000D_ If you had to invest in one to make a comeback over the next 10 years, who you got? https://stocktwits.com/StockTwits/message/139557031Ã‚Â Ã¢â‚¬Â¦	over the last year, snapchat $snap is down 43%._x000D_ ge $ge is down 50%._x000D_ if you had to invest in one to make a comeback over the next 10 years, who you got?	over the last year, snapchat $snap is down 43%._x000D_ ge $ge is down 50%._x000D_ if you had to invest in one to make a comeback over the next 10 years, who you got?	0.161111	negative	-0.0777778			2011-10-26	0	0	0	0	0.5	0.5	118.667	181.333	65	0	2	0	15.7212
2018-03-26	You can't ignore GE in this market. It just traded at its LOWEST levels since July 2009, and it's now down 56% over the last year. $GE_x000D_ https://stocktwits.com/symbol/GEÃ‚Â pic.twitter.com/XHOS0XdRpQ	you can't ignore ge in this market. it just traded at its lowest levels since july 2009, and it's now down 56% over the last year. $ge_x000D_	you can't ignore ge in this market. it just traded at its lowest levels since july 2009, and it's now down 56% over the last year. $ge_x000D_	0.177778	negative	-0.0777778			2011-10-27	3	1	0	2	0.333333	0.666667	119	182	66	1	3	2	16.7019
2018-02-26	Down 17% this year through Feb. 23 -- "after plummeting 45% last year, making it the biggest laggard on the Dow in both cases." _x000D_ $GE https://twitter.com/markets/status/968167560670834688Ã‚Â Ã¢â‚¬Â¦ GEÃ¢â‚¬â„¢s CEO canÃ¢â‚¬â„¢t seem to stop the stock from tumbling https://bloom.bg/2EWyq3SÃ‚Â pic.twitter.com/mQypPxrIlQ	down 17% this year through feb. 23 -- "after plummeting 45% last year, making it the biggest laggard on the dow in both cases." _x000D_ $ge ges ceo can not seem to stop the stock from tumbling pic.twitter.com/mqyppxrilq	down 17% this year through feb. 23 -- "after plummeting 45% last year, making it the biggest laggard on the dow in both cases." _x000D_ $ge ges ceo can not seem to stop the stock from tumbling pic.twitter.com/mqyppxrilq	0.177778	negative	-0.0777778			2011-10-28	0	0	0	0	0.5	0.5	119.5	182.5	66	0	2	0	16.5865
2018-02-26	GE is down 53% over the last year. That's $142 BILLION in market cap gone. It also just traded at its lowest price since 2011._x000D_ $GE https://stocktwits.com/herecomes2017/message/114180500Ã‚Â Ã¢â‚¬Â¦pic.twitter.com/EzE0UrAg7v	ge is down 53% over the last year. that's $142 billion in market cap gone. it also just traded at its lowest price since 2011._x000D_ $ge	ge is down 53% over the last year. that's $142 billion in market cap gone. it also just traded at its lowest price since 2011._x000D_ $ge	0.177778	negative	-0.0777778			2011-10-29	0	0	0	0	0.5	0.5	120	183	66	0	2	0	16.5865
2018-01-16	If you missed it, GE is taking a $6.2 billion charge on one of their legacy insurance portfolios. GE is down 41% over the last year._x000D_ $GE -> https://stocktwits.com/symbol/GEÃ‚Â pic.twitter.com/UmA9gKJWLD	if you missed it, ge is taking a $6.2 billion charge on one of their legacy insurance portfolios. ge is down 41% over the last year._x000D_ $ge ->	if you missed it, ge is taking a $6.2 billion charge on one of their legacy insurance portfolios. ge is down 41% over the last year._x000D_ $ge ->	0.177778	negative	-0.0777778			2011-10-30	0	0	0	0	0.5	0.5	120.5	183.5	66	0	2	0	16.5865
2017-12-07	GE is slashing 12,000 jobs. That's about 4% of their total workforce. _x000D_ $GE is down 44% this year -> https://stocktwits.com/briefingcom/message/103999345Ã‚Â Ã¢â‚¬Â¦pic.twitter.com/NSGXsj3O74	ge is slashing 12,000 jobs. that's about 4% of their total workforce. _x000D_ $ge is down 44% this year ->	ge is slashing 12,000 jobs. that's about 4% of their total workforce. _x000D_ $ge is down 44% this year ->	0.519444	negative	-0.0777778			2011-10-31	0	0	0	0	0.5	0.5	121	184	66	0	2	0	16.0673
2015-02-20	Big machines, hi-tech: breaking down #industrialinternet from $GE software labs at 830ET @SquawkCNBC @betsyclinepic.twitter.com/xyTFwq58QJ	big machines, hi-tech: breaking down #industrialinternet from $ge software labs at 830et @squawkcnbc @betsyclinepic.twitter.com/xytfwq58qj	big machines, hi-tech: breaking down #industrialinternet from $ge software labs at 830et @squawkcnbc @betsyclinepic.twitter.com/xytfwq58qj	0.194444	negative	-0.0777778			2011-11-01	1	1	0	0	1	0	122	184	65	-1	1	1	15.4038
2018-05-23	Just when everyone was jumping on the $GE bandwagon, the CEO turns the wagon towards the canyon and cuts the horses loose.	just when everyone was jumping on the $ge bandwagon, the ceo turns the wagon towards the canyon and cuts the horses loose.	just when everyone was jumping on the $ge bandwagon, the ceo turns the wagon towards the canyon and cuts the horses loose.	0.269231	negative	-0.0769231			2011-11-02	0	0	0	0	0.5	0.5	122.5	184.5	65	0	2	0	15.625
2018-12-19	60 percent of S&P 500 stocks closed in bear market territory today._x000D_ ThatÃ¢â‚¬â„¢s exactly 300 stocks down at least 20% from highs w companies like $GE $FB, $AAPL, $MU, $NVDA pps down 60.5%, 39%, 31.1%, 51.4%, and 52.7% respectively.	60 percent of s&p 500 stocks closed in bear market territory today._x000D_ that is exactly 300 stocks down at least 20% from highs w companies like $ge $fb, $aapl, $mu, $nvda pps down 60.5%, 39%, 31.1%, 51.4%, and 52.7% respectively.	60 percent of s&p 500 stocks closed in bear market territory today._x000D_ that is exactly 300 stocks down at least 20% from highs w companies like $ge $fb, $aapl, $mu, $nvda pps down 60.5%, 39%, 31.1%, 51.4%, and 52.7% respectively.	0.237963	negative	-0.0768519			2011-11-03	1	0	0	1	0	1	122.5	185.5	66	1	3	1	16.0288
2018-04-19	$FUSZ TIRED OF LIVING AVERAGE, BEING AVERAGE_x000D_ STOP THINKING AVERAGE THINK OUTSIDE THE BOX_x000D_ FREE $FUSZ DD: https://investorshangout.com/post/view?id=4995855Ã‚Â Ã¢â‚¬Â¦_x000D_ $AAPL $OPGN $RIGL $MKGI $SDRL $MOMO $CALI $CASA $CALI $GBLX $CANN $MGTI $VALE $GE $AMZN $NVDA $NFLX $ECOM $AXP $GERN $SIRI $CLD $SBUX $GE pic.twitter.com/94sUyo1HX4	$fusz tired of living average, being average_x000D_ stop thinking average think outside the box_x000D_ free $fusz dd: _x000D_ $aapl $opgn $rigl $mkgi $sdrl $momo $cali $casa $cali $gblx $cann $mgti $vale $ge $amzn $nvda $nflx $ecom $axp $gern $siri $cld $sbux $ge pic.twitter.com/94suyo1hx4	$fusz tired of living average, being average_x000D_ stop thinking average think outside the box_x000D_ free $fusz dd: _x000D_ $aapl $opgn $rigl $mkgi $sdrl $momo $cali $casa $cali $gblx $cann $mgti $vale $ge $amzn $nvda $nflx $ecom $axp $gern $siri $cld $sbux $ge pic.twitter.com/94suyo1hx4	0.458333	negative	-0.075			2011-11-04	0	0	0	0	0.5	0.5	123	186	66	0	2	0	15.7596
2017-12-21	This is the furthest $GE price has been from its 200-day moving average since the financial crisis pic.twitter.com/CqZl31eXqg	this is the furthest $ge price has been from its 200-day moving average since the financial crisis pic.twitter.com/cqzl31exqg	this is the furthest $ge price has been from its 200-day moving average since the financial crisis pic.twitter.com/cqzl31exqg	0.2	negative	-0.075			2011-11-05	0	0	0	0	0.5	0.5	123.5	186.5	66	0	2	0	15.7596
2014-01-01	GE Stock Chart and Technical Analysis - Wed,/enero/1st, 2014 $GE Period Ã‚Â Moving Average Ã‚Â Price Change Ã‚Â Percen http://investorshangout.com/post/1141912/GE-Stock-Chart-and-Technical-Analysis-Wed-Jan-1st-Ã‚Â Ã¢â‚¬Â¦	ge stock chart and technical analysis - wed,/enero/1st, 2014 $ge period moving average price change percen	ge stock chart and technical analysis - wed,/enero/1st, 2014 $ge period moving average price change percen	0.25	negative	-0.075			2011-11-06	0	0	0	0	0.5	0.5	124	187	66	0	2	0	15.7596
2017-07-17	"Hardest thing to do in [consumer products]-land is recover lost mkt share. And they are [losing] every. Single. Quarter" - Peltz, @CNBC $PG	"hardest thing to do in [consumer products]-land is recover lost mkt share. and they are [losing] every. single. quarter" - peltz, @cnbc $pg	"hardest thing to do in [consumer products]-land is recover lost mkt share. and they are [losing] every. single. quarter" - peltz, @cnbc $pg	0.214286	negative	-0.0714286			2011-11-07	0	0	0	0	0.5	0.5	124.5	187.5	66	0	2	0	15.7596
2012-01-05	Why Clorox Needs Icahn, Limited Upside For P&G, Colgate http://seekingalpha.com/a/6t5dÃ‚Â $CLX $PG $CL	why clorox needs icahn, limited upside for p&g, colgate $clx $pg $cl	why clorox needs icahn, limited upside for p&g, colgate $clx $pg $cl	0.142857	negative	-0.0714286			2011-11-08	0	0	0	0	0.5	0.5	125	188	66	0	2	0	15.8462
2012-01-05	Helen of Troy Limited Earnings: Increase in Profit Year Over Year http://wll.st/zPYZyRÃ‚Â $DEER $JAH $GAI $PG $CHD $CLX #stocks #mkt	helen of troy limited earnings: increase in profit year over year $deer $jah $gai $pg $chd $clx #stocks #mkt	helen of troy limited earnings: increase in profit year over year $deer $jah $gai $pg $chd $clx #stocks #mkt	0.142857	negative	-0.0714286			2011-11-09	0	0	0	0	0.5	0.5	125.5	188.5	66	0	2	0	15.2404
2015-09-24	Jack invented "beat by a nickel *every single time* and get paid in options". Billionaire CEOs should tithe to him. $GE	jack invented "beat by a nickel *every single time* and get paid in options". billionaire ceos should tithe to him. $ge	jack invented "beat by a nickel *every single time* and get paid in options". billionaire ceos should tithe to him. $ge	0.214286	negative	-0.0714286			2011-11-10	0	0	0	0	0.5	0.5	126	189	66	0	2	0	15.4423
2015-07-14	For perspective, all Facebook $FB needs is a little over 5% gain from here to overtake General Electric $GE in terms of market cap ($266.7B)	for perspective, all facebook $fb needs is a little over 5% gain from here to overtake general electric $ge in terms of market cap ($266.7b)	for perspective, all facebook $fb needs is a little over 5% gain from here to overtake general electric $ge in terms of market cap ($266.7b)	0.5	negative	-0.06875			2011-11-11	0	0	0	0	0.5	0.5	126.5	189.5	66	0	2	0	15.6731
2014-05-30	Based on $CL August call activity last few months, I'd give this Ackman talk some credence - very similar to how he positioned in $PG	based on $cl august call activity last few months, i'd give this ackman talk some credence - very similar to how he positioned in $pg	based on $cl august call activity last few months, i'd give this ackman talk some credence - very similar to how he positioned in $pg	0.228889	negative	-0.0666667			2011-11-12	0	0	0	0	0.5	0.5	127	190	66	0	2	0	15.6731
2017-11-28	$GE 18 is the name of the game, 99% probability of new low but 18 is key support pic.twitter.com/IUin9F9aKZ	$ge 18 is the name of the game, 99% probability of new low but 18 is key support pic.twitter.com/iuin9f9akz	$ge 18 is the name of the game, 99% probability of new low but 18 is key support pic.twitter.com/iuin9f9akz	0.538636	negative	-0.0659091			2011-11-13	0	0	0	0	0.5	0.5	127.5	190.5	66	0	2	0	15.6731
2017-07-06	$GE is finally breaking down as expected. We are still short and lowering buy stop to $27.56. #Wyckoff #ProTraderspic.twitter.com/VFde2wnwbV	$ge is finally breaking down as expected. we are still short and lowering buy stop to $27.56. #wyckoff #protraderspic.twitter.com/vfde2wnwbv	$ge is finally breaking down as expected. we are still short and lowering buy stop to $27.56. #wyckoff #protraderspic.twitter.com/vfde2wnwbv	0.497222	negative	-0.0638889			2011-11-14	0	0	0	0	0.5	0.5	128	191	66	0	2	0	15.4808
2018-04-20	"They stopped using $GE accounting and started using American accounting. They look like other companies' accounting now, which is a delight." - @jimcramer _x000D_ @CNBC _x000D_ @SquawkStreet	"they stopped using $ge accounting and started using american accounting. they look like other companies' accounting now, which is a delight." - @jimcramer _x000D_ @cnbc _x000D_ @squawkstreet	"they stopped using $ge accounting and started using american accounting. they look like other companies' accounting now, which is a delight." - @jimcramer _x000D_ @cnbc _x000D_ @squawkstreet	0.1875	negative	-0.0625			2011-11-15	0	0	0	0	0.5	0.5	128.5	191.5	66	0	2	0	15.5769
2017-01-12	Listening to @lindaboff on $GE's marketing philosophy: Be first on a platform, activate unlikely audiences, find the human in the digital.	listening to @lindaboff on $ge's marketing philosophy: be first on a platform, activate unlikely audiences, find the human in the digital.	listening to @lindaboff on $ge's marketing philosophy: be first on a platform, activate unlikely audiences, find the human in the digital.	0.233333	negative	-0.0625			2011-11-16	0	0	0	0	0.5	0.5	129	192	66	0	2	0	15.3365
2012-12-14	$AAPL mkt ~ $500b. The only other >$500b cos in history were $XOM, $MSFT, $INTC, $CSCO and $GE The avg value of those 5 today is $212b	$aapl mkt ~ $500b. the only other >$500b cos in history were $xom, $msft, $intc, $csco and $ge the avg value of those 5 today is $212b	$aapl mkt ~ $500b. the only other >$500b cos in history were $xom, $msft, $intc, $csco and $ge the avg value of those 5 today is $212b	0.6875	negative	-0.0625			2011-11-17	1	0	0	1	0	1	129	193	67	1	3	1	15.0385
2018-02-28	MORE: Industrial sector hammered in today's market: Caterpillar down 4 percent, General Electric down 2.7 percent, 3M down 2.2 percent $CAT $GE $MMMhttps://www.twitter.com/ReutersBiz/status/968955288790368258Ã‚Â Ã¢â‚¬Â¦ MORE: Dow, S&P register biggest monthly percent decline since January 2016; worst month for Nasdaq since October 2016_x000D_ https://www.twitter.com/ReutersBiz/status/968955039514…	more: industrial sector hammered in today's market: caterpillar down 4 percent, general electric down 2.7 percent, 3m down 2.2 percent $cat $ge $mmm more: dow, s&p register biggest monthly percent decline since january 2016; worst month for nasdaq since october 2016_x000D_	more: industrial sector hammered in today's market: caterpillar down 4 percent, general electric down 2.7 percent, 3m down 2.2 percent $cat $ge $mmm more: dow, s&p register biggest monthly percent decline since january 2016; worst month for nasdaq since october 2016_x000D_	0.480952	negative	-0.0595238			2011-11-18	1	0	0	1	0	1	129	194	68	1	3	1	15.0481
2018-10-01	Market cap_x000D_ Aug 28, 2000_x000D_ Apple: $19 billion_x000D_ GE: $596 billion_x000D_ Aug 28, 2018_x000D_ Apple: $1.08 trillion_x000D_ GE: $111 billion _x000D_ a) random market event _x000D_ b) colossal $GE mismanagement, because Law of Small Numbers _x000D_ c) $AAPL's doomed, because Law of Large Numbers	market cap_x000D_ aug 28, 2000_x000D_ apple: $19 billion_x000D_ ge: $596 billion_x000D_ aug 28, 2018_x000D_ apple: $1.08 trillion_x000D_ ge: $111 billion _x000D_ a) random market event _x000D_ b) colossal $ge mismanagement, because law of small numbers _x000D_ c) $aapl's doomed, because law of large numbers	market cap_x000D_ aug 28, 2000_x000D_ apple: $19 billion_x000D_ ge: $596 billion_x000D_ aug 28, 2018_x000D_ apple: $1.08 trillion_x000D_ ge: $111 billion _x000D_ a) random market event _x000D_ b) colossal $ge mismanagement, because law of small numbers _x000D_ c) $aapl's doomed, because law of large numbers	0.532143	negative	-0.0589286			2011-11-19	0	0	0	0	0.5	0.5	129.5	194.5	68	0	2	0	15.0481
2013-06-04	A lot of subordinated / perpetual bank paper under pressure the past week or so, particularly new deals from $BK $GE $JPM $BAC	a lot of subordinated / perpetual bank paper under pressure the past week or so, particularly new deals from $bk $ge $jpm $bac	a lot of subordinated / perpetual bank paper under pressure the past week or so, particularly new deals from $bk $ge $jpm $bac	0.352273	negative	-0.0568182			2011-11-20	0	0	0	0	0.5	0.5	130	195	68	0	2	0	15.0481
2014-01-17	Tickerpalooza! Next week's short. Market closed Monday for MLK, Jr. Day. But results due from $DAL $NFLX $EBAY $SBUX $MCD $MSFT $VZ $PG $JNJ	tickerpalooza! next week's short. market closed monday for mlk, jr. day. but results due from $dal $nflx $ebay $sbux $mcd $msft $vz $pg $jnj	tickerpalooza! next week's short. market closed monday for mlk, jr. day. but results due from $dal $nflx $ebay $sbux $mcd $msft $vz $pg $jnj	0.19375	negative	-0.05625			2011-11-21	0	0	0	0	0.5	0.5	130.5	195.5	68	0	2	0	14.6538
2015-08-19	$GE so painful because so cheap https://twitter.com/jimnelson66/status/633998031482851332Ã‚Â Ã¢â‚¬Â¦ @jimcramer Thanks for your thoughts on GE this morning. Been buying for the past six months. Thanks for looking out for the little guy.	$ge so painful because so cheap @jimcramer thanks for your thoughts on ge this morning. been buying for the past six months. thanks for looking out for the little guy.	$ge so painful because so cheap @jimcramer thanks for your thoughts on ge this morning. been buying for the past six months. thanks for looking out for the little guy.	0.458333	negative	-0.05625			2011-11-22	1	0	0	1	0	1	130.5	196.5	69	1	3	1	14.4135
2018-05-23	$GE shares were already down 2% before General Electric John Flannery spoke._x000D_ Then losses accelerated after he opened his mouth: https://on.mktw.net/2IEVMNw	$ge shares were already down 2% before general electric john flannery spoke._x000D_ then losses accelerated after he opened his mouth:	$ge shares were already down 2% before general electric john flannery spoke._x000D_ then losses accelerated after he opened his mouth:	0.394444	negative	-0.0527778			2011-11-23	1	0	0	1	0	1	130.5	197.5	70	1	3	1	14.1635
2018-01-16	General Electric saga goes on - $GE down over 3% after said it wouldtake a $6.2 billion charge on its legacy #reinsurance business $SPX $DJIA_x000D_ https://traderscommunity.com/index.php/stocks/389-general-electric-ge-slashes-dividend-in-half-board-a-third-lowers-earningsÃ‚Â Ã¢â‚¬Â¦pic.twitter.com/p38jitcmTp	general electric saga goes on - $ge down over 3% after said it wouldtake a $6.2 billion charge on its legacy #reinsurance business $spx $djia_x000D_	general electric saga goes on - $ge down over 3% after said it wouldtake a $6.2 billion charge on its legacy #reinsurance business $spx $djia_x000D_	0.394444	negative	-0.0527778			2011-11-24	0	0	0	0	0.5	0.5	131	198	70	0	2	0	14.1635
2017-06-13	General Electric Announces Jeff Immelt Will Step Down As CEO http://trib.al/wd5WCxFÃ‚Â #GeneralElectric #GE $GE pic.twitter.com/JdzHjKol7M	general electric announces jeff immelt will step down as ceo #generalelectric #ge $ge pic.twitter.com/jdzhjkol7m	general electric announces jeff immelt will step down as ceo #generalelectric #ge $ge pic.twitter.com/jdzhjkol7m	0.394444	negative	-0.0527778			2011-11-25	0	0	0	0	0.5	0.5	131.5	198.5	70	0	2	0	14.1346
2015-08-13	General Electric sells yet another business, as it winds down $GE Capital. https://twitter.com/TSTbanking/status/631812209585205248Ã‚Â Ã¢â‚¬Â¦	general electric sells yet another business, as it winds down $ge capital.	general electric sells yet another business, as it winds down $ge capital.	0.394444	negative	-0.0527778			2011-11-26	0	0	0	0	0.5	0.5	132	199	70	0	2	0	14.1346
2011-11-01	Once you pop ... Diamond Foods announces delay in deal to buy Pringles biz from $PG. Now expected for early '12. $DMND down 5% after hours.	once you pop ... diamond foods announces delay in deal to buy pringles biz from $pg. now expected for early '12. $dmnd down 5% after hours.	once you pop ... diamond foods announces delay in deal to buy pringles biz from $pg. now expected for early '12. $dmnd down 5% after hours.	0.32963	negative	-0.0518519			2011-11-27	0	0	0	0	0.5	0.5	132.5	199.5	70	0	2	0	14.1346
2018-06-04	Update on the $GE Accumulators... lots of buying on Friday into the lows. This is a long term play on a turn-around. We're only adding on down days when cost is improved...making a position larger isn't an improvement so manage your cost. pic.twitter.com/f8PZ5iKyvg	update on the $ge accumulators... lots of buying on friday into the lows. this is a long term play on a turn-around. we're only adding on down days when cost is improved...making a position larger isn't an improvement so manage your cost. pic.twitter.com/f8pz5ikyvg	update on the $ge accumulators... lots of buying on friday into the lows. this is a long term play on a turn-around. we're only adding on down days when cost is improved...making a position larger isn't an improvement so manage your cost. pic.twitter.com/f8pz5ikyvg	0.547222	negative	-0.0513889			2011-11-28	0	0	0	0	0.5	0.5	133	200	70	0	2	0	14.2308
2017-12-10	How long until numero uno? 1. $BABA 2. $JNJ 3. $JPM 4. $XOM 5. $BAC 6. $WFC 7. $WMT 8. $BTC 8. $V 9. $PG 10. $CVX pic.twitter.com/jVuadMA6BR	how long until numero uno? 1. $baba 2. $jnj 3. $jpm 4. $xom 5. $bac 6. $wfc 7. $wmt 8. $btc 8. $v 9. $pg 10. $cvx pic.twitter.com/jvuadma6br	how long until numero uno? 1. $baba 2. $jnj 3. $jpm 4. $xom 5. $bac 6. $wfc 7. $wmt 8. $btc 8. $v 9. $pg 10. $cvx pic.twitter.com/jvuadma6br	0.4	negative	-0.05			2011-11-29	0	0	0	0	0.5	0.5	133.5	200.5	70	0	2	0	14.3462
2017-10-14	FT long read: Procter & Gamble in fight to grow market share. $PG_x000D_ http://on.ft.com/2iabOTeÃ‚Â pic.twitter.com/NZkRs2Amhj	ft long read: procter & gamble in fight to grow market share. $pg_x000D_	ft long read: procter & gamble in fight to grow market share. $pg_x000D_	0.4	negative	-0.05			2011-11-30	0	0	0	0	0.5	0.5	134	201	70	0	2	0	15.2981
2016-02-01	Dividend Growth Ã¢â‚¬ËœBubbleÃ¢â‚¬â„¢ To Continue But For How Long? #dividends $MCD $MMM $PG http://www.valuentum.com/articles/20160201Ã‚Â Ã¢â‚¬Â¦	dividend growth bubble to continue but for how long? #dividends $mcd $mmm $pg	dividend growth bubble to continue but for how long? #dividends $mcd $mmm $pg	0.4	negative	-0.05			2011-12-01	0	0	0	0	0.5	0.5	134.5	201.5	70	0	2	0	15.2981
2015-09-28	Trading Ideas: The Procter & Gamble "Long" Setup http://www.seeitmarket.com/trade-ideas-procter-and-gamble-stock-pg-moving-higher-14799/Ã‚Â Ã¢â‚¬Â¦ by @mpgtrader $PG pic.twitter.com/P3ZmXq8wP4	trading ideas: the procter & gamble "long" setup by @mpgtrader $pg pic.twitter.com/p3zmxq8wp4	trading ideas: the procter & gamble "long" setup by @mpgtrader $pg pic.twitter.com/p3zmxq8wp4	0.4	negative	-0.05			2011-12-02	0	0	0	0	0.5	0.5	135	202	70	0	2	0	15.4712
2014-08-01	$PG buyer of 5,000 Aug. 79 calls $1.10 early this morning picked one of the few stocks fighting the tape	$pg buyer of 5,000 aug. 79 calls $1.10 early this morning picked one of the few stocks fighting the tape	$pg buyer of 5,000 aug. 79 calls $1.10 early this morning picked one of the few stocks fighting the tape	0.2	negative	-0.05			2011-12-03	0	0	0	0	0.5	0.5	135.5	202.5	70	0	2	0	15.4712
2013-04-08	A few names we highlighted last Friday approaching key levels: $HD, $BA, $NKE.. $PG held the breakout area.	a few names we highlighted last friday approaching key levels: $hd, $ba, $nke.. $pg held the breakout area.	a few names we highlighted last friday approaching key levels: $hd, $ba, $nke.. $pg held the breakout area.	0.291667	negative	-0.05			2011-12-04	0	0	0	0	0.5	0.5	136	203	70	0	2	0	15.4712
2018-11-20	Bought $GE using #crypto and hedged it by going long #oil ....pic.twitter.com/Tp0CPGUfJr	bought $ge using #crypto and hedged it by going long #oil ....pic.twitter.com/tp0cpgufjr	bought $ge using #crypto and hedged it by going long #oil ....pic.twitter.com/tp0cpgufjr	0.4	negative	-0.05			2011-12-05	0	0	0	0	0.5	0.5	136.5	203.5	70	0	2	0	15.7019
2018-11-09	$GE sub $9 with rumors of liquidity problems, $F bonds trading like junk, corporations and countries saddled with short-term debt to finance long-term visions, rising interest rates. _x000D_ Its almost as if we printed $75 trillion (non-financial debt) and never fixed the root problemshttps://twitter.com/lisaabramowicz1/status/1060890702912086017Ã‚Â Ã¢â‚¬Â¦ FordÃ¢â‚¬â„¢s bonds are trading as if t…	$ge sub $9 with rumors of liquidity problems, $f bonds trading like junk, corporations and countries saddled with short-term debt to finance long-term visions, rising interest rates. _x000D_ its almost as if we printed $75 trillion (non-financial debt) and never fixed the root problems fords bonds are trading as if they had junk ratings.	$ge sub $9 with rumors of liquidity problems, $f bonds trading like junk, corporations and countries saddled with short-term debt to finance long-term visions, rising interest rates. _x000D_ its almost as if we printed $75 trillion (non-financial debt) and never fixed the root problems fords bonds are trading as if they had junk ratings.	0.2	negative	-0.05			2011-12-06	1	0	0	1	0	1	136.5	204.5	71	1	3	1	16.0769
2018-06-12	We should all be accumulating long term holds in $GE at these levels IMO pic.twitter.com/xC32jfe4Pd	we should all be accumulating long term holds in $ge at these levels imo pic.twitter.com/xc32jfe4pd	we should all be accumulating long term holds in $ge at these levels imo pic.twitter.com/xc32jfe4pd	0.4	negative	-0.05			2011-12-07	1	0	0	1	0	1	136.5	205.5	72	1	3	1	16.0962
2018-05-08	$GE Closed off the highs but may be the start of something here. Below that $14 level wouldn't want it I see some potential pic.twitter.com/Ctib5iNj0A	$ge closed off the highs but may be the start of something here. below that $14 level wouldn't want it i see some potential pic.twitter.com/ctib5inj0a	$ge closed off the highs but may be the start of something here. below that $14 level wouldn't want it i see some potential pic.twitter.com/ctib5inj0a	0.55	negative	-0.05			2011-12-08	1	0	0	1	0	1	136.5	206.5	73	1	3	1	15.6827
2018-03-20	How long until $GE pulls a Toys R Us?	how long until $ge pulls a toys are us?	how long until $ge pulls a toys are us?	0.4	negative	-0.05			2011-12-09	2	0	0	2	0	1	136.5	207.5	74	1	3	2	16.1923
2015-10-16	$GE -- The long awaited breakout is here http://bit.ly/1RMwG9G	$ge -- the long awaited breakout is here	$ge -- the long awaited breakout is here	0.4	negative	-0.05			2011-12-10	0	0	0	0	0.5	0.5	137	208	74	0	2	0	16.1923
2013-03-11	Former #SEC chief Mary Schapiro nominated to join $GE board. http://fxn.ws/ZzQRhO	former #sec chief mary schapiro nominated to join $ge board.	former #sec chief mary schapiro nominated to join $ge board.	0.3	negative	-0.05			2011-12-11	0	0	0	0	0.5	0.5	137.5	208.5	74	0	2	0	16.1923
2012-07-19	U.S. Day Ahead: GE's #Immelt has to wow investors when the firm reports earnings http://reut.rs/NBBjDEÃ‚Â $GE	you.s. day ahead: ge's #immelt has to wow investors when the firm reports earnings $ge	you.s. day ahead: ge's #immelt has to wow investors when the firm reports earnings $ge	0.7	negative	-0.05			2011-12-12	0	0	0	0	0.5	0.5	138	209	74	0	2	0	15.8269
2018-06-19	General Electric is being removed from the Dow Jones Industrial Average, to be replaced by Walgreens https://on.mktw.net/2M1p4TJÃ‚Â $WBA $GE pic.twitter.com/Q4mIMydkI5	general electric is being removed from the dow jones industrial average, to be replaced by walgreens $wba $ge pic.twitter.com/q4mimydki5	general electric is being removed from the dow jones industrial average, to be replaced by walgreens $wba $ge pic.twitter.com/q4mimydki5	0.45	negative	-0.05			2011-12-13	2	0	0	2	0	1	138	210	75	1	3	2	15.7885
2017-11-13	$GE shares now down more than 5% after unveiling major restructuring, cutting dividend. http://cnb.cx/2zUXa9YÃ‚Â pic.twitter.com/4Qys2NjP8a	$ge shares now down more than 5% after unveiling major restructuring, cutting dividend.	$ge shares now down more than 5% after unveiling major restructuring, cutting dividend.	0.547222	negative	-0.0482639			2011-12-14	0	0	0	0	0.5	0.5	138.5	210.5	75	0	2	0	15.9712
2018-01-24	With $GE - a staple among blue chips - admitting it has to restate financials and disclosing SEC investigation, does it at least feel like we're starting to flirt with a top? It's no Enron, but small signs seem to be adding up a little that the market is a bit out of control...	with $ge - a staple among blue chips - admitting it has to restate financials and disclosing sec investigation, does it at least feel like we're starting to flirt with a top? it's no enron, but small signs seem to be adding up a little that the market is a bit out of control...	with $ge - a staple among blue chips - admitting it has to restate financials and disclosing sec investigation, does it at least feel like we're starting to flirt with a top? it's no enron, but small signs seem to be adding up a little that the market is a bit out of control...	0.371429	negative	-0.0482143			2011-12-15	1	0	0	1	0	1	138.5	211.5	76	1	3	1	16.1442
2014-12-17	$1 billion of General Electric's annual revenue is derived from Russian operations, and $GE is not unique. #exposure http://bit.ly/1szWXdW	$1 billion of general electric's annual revenue is derived from russian operations, and $ge is not unique. #exposure	$1 billion of general electric's annual revenue is derived from russian operations, and $ge is not unique. #exposure	0.5	negative	-0.0458333			2011-12-16	0	0	0	0	0.5	0.5	139	212	76	0	2	0	16.3558
2017-10-02	NEW: GE Chairman Immelt stepping down earlier than expected. He was expected to stay on until end of the year. $GE	new: ge chairman immelt stepping down earlier than expected. he was expected to stay on until end of the year. $ge	new: ge chairman immelt stepping down earlier than expected. he was expected to stay on until end of the year. $ge	0.408687	negative	-0.0438384			2011-12-17	0	0	0	0	0.5	0.5	139.5	212.5	76	0	2	0	16.3558
2018-04-04	Looks like Warren timed his $GE purchase a little early	looks like warren timed his $ge purchase a little early	looks like warren timed his $ge purchase a little early	0.4	negative	-0.04375			2011-12-18	0	0	0	0	0.5	0.5	140	213	76	0	2	0	16.3558
2018-12-24	$GE fell for a third day, settling -3.2% at $6.92. The $5s are due, the only issue is whether bankruptcy in 2019/20. pic.twitter.com/lt3s8H2gMw	$ge fell for a third day, settling -3.2% at $6.92. the $5s are due, the only issue is whether bankruptcy in 2019/20. pic.twitter.com/lt3s8h2gmw	$ge fell for a third day, settling -3.2% at $6.92. the $5s are due, the only issue is whether bankruptcy in 2019/20. pic.twitter.com/lt3s8h2gmw	0.458333	negative	-0.0416667			2011-12-19	1	0	0	1	0	1	140	214	77	1	3	1	16.2115
2016-07-22	GE may no longer be too big to fail, but its shares might be too rich to keep rallying http://www.wsj.com/articles/ge-shares-shine-too-brightly-1469129324Ã‚Â Ã¢â‚¬Â¦ $GE	ge may no longer be too big to fail, but its shares might be too rich to keep rallying $ge	ge may no longer be too big to fail, but its shares might be too rich to keep rallying $ge	0.383333	negative	-0.0416667			2011-12-20	0	0	0	0	0.5	0.5	140.5	214.5	77	0	2	0	16.6154
2016-06-29	$db is below 2008 lows. #soros big short position #hegdefunds Germany on other side of trade $spy $vxx $oil $tbt $ge pic.twitter.com/7mt8ABDGHr	$db is below 2008 lows. #soros big short position #hegdefunds germany on other side of trade $spy $vxx $oil $tbt $ge pic.twitter.com/7mt8abdghr	$db is below 2008 lows. #soros big short position #hegdefunds germany on other side of trade $spy $vxx $oil $tbt $ge pic.twitter.com/7mt8abdghr	0.258333	negative	-0.0416667			2011-12-21	0	0	0	0	0.5	0.5	141	215	77	0	2	0	17.0096
2015-04-10	With $GE now "back to its core" as an industrial, it can spend next 20 yrs "enhancing shareholder value" diversifying into other sectors.	with $ge now "back to its core" as an industrial, it can spend next 20 yrs "enhancing shareholder value" diversifying into other sectors.	with $ge now "back to its core" as an industrial, it can spend next 20 yrs "enhancing shareholder value" diversifying into other sectors.	0.125	negative	-0.0416667			2011-12-22	1	0	0	1	0	1	141	216	78	1	3	1	17.3558
2018-12-15	The Wall Street Journal dedicated an entire section to a scathing takedown of General Electric and guess who had a full page color ad in the same section? $GE pic.twitter.com/3T1AOZj4Nj	the wall street journal dedicated an entire section to a scathing takedown of general electric and guess who had a full page color ad in the same section? $ge pic.twitter.com/3t1aozj4nj	the wall street journal dedicated an entire section to a scathing takedown of general electric and guess who had a full page color ad in the same section? $ge pic.twitter.com/3t1aozj4nj	0.56	negative	-0.04			2011-12-23	4	1	0	3	0.25	0.75	141.25	216.75	79	1	3	3	17.5288
2012-01-03	Helen of Troy Limited Second Quarter Earnings Sneak Peek http://wll.st/rTrVIpÃ‚Â $DEER $JAH $PG $CL $CHD $JNJN $CLX $ZEP #stocks #mkt	helen of troy limited second quarter earnings sneak peek $deer $jah $pg $cl $chd $jnjn $clx $zep #stocks #mkt	helen of troy limited second quarter earnings sneak peek $deer $jah $pg $cl $chd $jnjn $clx $zep #stocks #mkt	0.0714286	negative	-0.0357143			2011-12-24	0	0	0	0	0.5	0.5	141.75	217.25	79	0	2	0	17.5288
2018-05-01	UPDATE on "just because Gartman bought it" $GE short - - up 1.5% in a single day. Holding period: until Gartman sells it.	update on "just because gartman bought it" $ge short - - up 1.5% in a single day. holding period: until gartman sells it.	update on "just because gartman bought it" $ge short - - up 1.5% in a single day. holding period: until gartman sells it.	0.257143	negative	-0.0357143			2011-12-25	0	0	0	0	0.5	0.5	142.25	217.75	79	0	2	0	17.5288
2018-01-02	Largest open interest increases among single stock options for 1/2 include $MU, $GE, $AAPL, $AMD, and $FB.	largest open interest increases among single stock options for 1/2 include $mu, $ge, $aapl, $amd, and $fb.	largest open interest increases among single stock options for 1/2 include $mu, $ge, $aapl, $amd, and $fb.	0.357143	negative	-0.0357143			2011-12-26	1	0	0	1	0	1	142.25	218.75	80	1	3	1	17.5288
2015-12-01	Largest open interest increases among single stock options for 12/1 include $AAPL, $ZTS, $BAC, $JD, and $GE.	largest open interest increases among single stock options for 12/1 include $aapl, $zts, $bac, $jd, and $ge.	largest open interest increases among single stock options for 12/1 include $aapl, $zts, $bac, $jd, and $ge.	0.357143	negative	-0.0357143			2011-12-27	2	0	0	2	0	1	142.25	219.75	81	1	3	2	17.3173
2015-02-26	Largest open interest increases among single stock options for 2/26 include $AAPL, $GE, $HPQ, $WBAI, and $CRM.	largest open interest increases among single stock options for 2/26 include $aapl, $ge, $hpq, $wbai, and $crm.	largest open interest increases among single stock options for 2/26 include $aapl, $ge, $hpq, $wbai, and $crm.	0.357143	negative	-0.0357143			2011-12-28	0	0	0	0	0.5	0.5	142.75	220.25	81	0	2	0	17.1442
2014-12-15	Largest open interest increases among single stock options for 12/15 include $AAPL, $BAC, $GE, $DOW, and $PBR.	largest open interest increases among single stock options for 12/15 include $aapl, $bac, $ge, $dow, and $pbr.	largest open interest increases among single stock options for 12/15 include $aapl, $bac, $ge, $dow, and $pbr.	0.357143	negative	-0.0357143			2011-12-29	1	1	0	0	1	0	143.75	220.25	80	-1	1	1	17.375
2013-10-21	Largest open interest increases among single stock options for 10/21 include $FB, $BAC, $MSFT, $GE, and $AAPL.	largest open interest increases among single stock options for 10/21 include $fb, $bac, $msft, $ge, and $aapl.	largest open interest increases among single stock options for 10/21 include $fb, $bac, $msft, $ge, and $aapl.	0.357143	negative	-0.0357143			2011-12-30	2	0	0	2	0	1	143.75	221.25	81	1	3	2	17.2212
2018-12-07	General Electric hitting a 9-year low, down 77% from its peak in 2016. $GE pic.twitter.com/wZYHlE9EgW	general electric hitting a 9-year low, down 77% from its peak in 2016. $ge pic.twitter.com/wzyhle9egw	general electric hitting a 9-year low, down 77% from its peak in 2016. $ge pic.twitter.com/wzyhle9egw	0.362963	negative	-0.0351852			2011-12-31	1	0	0	1	0	1	143.75	222.25	82	1	3	1	17.2212
2018-09-24	General Electric hitting a 6-year low, down 62% from its peak in 2016. $GE pic.twitter.com/k7Hl777qH1	general electric hitting a 6-year low, down 62% from its peak in 2016. $ge pic.twitter.com/k7hl777qh1	general electric hitting a 6-year low, down 62% from its peak in 2016. $ge pic.twitter.com/k7hl777qh1	0.362963	negative	-0.0351852			2012-01-01	11	3	0	8	0.272727	0.727273	144.023	222.977	83	1	3	8	17.2212
2018-08-13	General Electric hitting a 6-year low, down 60% from its peak in 2016. $GE pic.twitter.com/HC7uqwdDaM	general electric hitting a 6-year low, down 60% from its peak in 2016. $ge pic.twitter.com/hc7uqwddam	general electric hitting a 6-year low, down 60% from its peak in 2016. $ge pic.twitter.com/hc7uqwddam	0.362963	negative	-0.0351852			2012-01-02	3	0	0	3	0	1	144.023	223.977	84	1	3	3	17.2212
2018-03-26	UPDATE: General Electric shares touch lowest level since July 2009 at $12.86, last down 1.3 percent $GE pic.twitter.com/TtT8UBCdIx	update: general electric shares touch lowest level since july 2009 at $12.86, last down 1.3 percent $ge pic.twitter.com/ttt8ubcdix	update: general electric shares touch lowest level since july 2009 at $12.86, last down 1.3 percent $ge pic.twitter.com/ttt8ubcdix	0.285185	negative	-0.0351852			2012-01-03	6	1	0	5	0.166667	0.833333	144.189	224.811	85	1	3	5	17.6538
2014-06-10	Boring stocks lead a dull market higher. Is this good? Can it last? Is a $GE surge how rallies end? New column. http://yhoo.it/1s2pnBNÃ‚Â $SPX	boring stocks lead a dull market higher. is this good? can it last? is a $ge surge how rallies end? new column. $spx	boring stocks lead a dull market higher. is this good? can it last? is a $ge surge how rallies end? new column. $spx	0.520202	negative	-0.0342172			2012-01-04	7	0	0	7	0	1	144.189	225.811	86	1	3	7	17.8462
2018-05-29	"There are currently 29,000 commercial airplanes in service worldwide._x000D_ By 2030, the number should climb to roughly 47,000." $utx $saf $ge _x000D_ h/t @Airline_Weekly	"there are currently 29,000 commercial airplanes in service worldwide._x000D_ by 2030, the number should climb to roughly 47,000." $utx $saf $ge _x000D_ h/t @airline_weekly	"there are currently 29,000 commercial airplanes in service worldwide._x000D_ by 2030, the number should climb to roughly 47,000." $utx $saf $ge _x000D_ h/t @airline_weekly	0.266667	negative	-0.0333333			2012-01-05	12	2	0	10	0.166667	0.833333	144.356	226.644	87	1	3	10	17.8365
2012-02-13	NBC, MSNBC, CNBC are propaganda arms of $GE Financial Services. Their interest and your interest are not one in the same. Kill your tv! $$	nbc, msnbc, cnbc are propaganda arms of $ge financial services. their interest and your interest are not one in the same. kill your tv! $$	nbc, msnbc, cnbc are propaganda arms of $ge financial services. their interest and your interest are not one in the same. kill your tv! $$	0.075	negative	-0.0333333			2012-01-06	11	1	0	10	0.0909091	0.909091	144.447	227.553	88	1	3	10	17.9327
2018-12-03	Crazy Eddie Memoirs: Investors think of auditors as gatekeepers, but they most often align with crooked management teams during accounting investigations because they donÃ¢â‚¬â„¢t want their negligence exposed. $TSLA $TSLAQ $SNAP $GE https://nyti.ms/2DWKzEe?smid=nytcore-ios-shareÃ‚Â Ã¢â‚¬Â¦	crazy eddie memoirs: investors think of auditors as gatekeepers, but they most often align with crooked management teams during accounting investigations because they dont want their negligence exposed. $tsla $tslaq $snap $ge	crazy eddie memoirs: investors think of auditors as gatekeepers, but they most often align with crooked management teams during accounting investigations because they dont want their negligence exposed. $tsla $tslaq $snap $ge	0.5	negative	-0.0333333			2012-01-07	3	0	0	3	0	1	144.447	228.553	89	1	3	3	17.9327
2018-04-19	$FUSZ NOTHING WRONG WITH A RED LAMBO_x000D_ FREE $FUSZ DD: https://investorshangout.com/post/view?id=4995855Ã‚Â Ã¢â‚¬Â¦_x000D_ $AAPL $OPGN $RIGL $MKGI $SDRL $MOMO $CALI $CASA $CALI $GBLX $CANN $MGTI $VALE $GE $AMZN $NVDA $NFLX $ECOM $AXP $GERN $SIRI $CLD $SBUX $EBAY $SQ $CANN $APHQF $SHLD $JUNO $VSLR $ORGS $SIEN $CRSP pic.twitter.com/q6fGVB4mQi	$fusz nothing wrong with a red lambo_x000D_ free $fusz dd: _x000D_ $aapl $opgn $rigl $mkgi $sdrl $momo $cali $casa $cali $gblx $cann $mgti $vale $ge $amzn $nvda $nflx $ecom $axp $gern $siri $cld $sbux $ebay $sq $cann $aphqf $shld $juno $vslr $orgs $sien $crsp pic.twitter.com/q6fgvb4mqi	$fusz nothing wrong with a red lambo_x000D_ free $fusz dd: _x000D_ $aapl $opgn $rigl $mkgi $sdrl $momo $cali $casa $cali $gblx $cann $mgti $vale $ge $amzn $nvda $nflx $ecom $axp $gern $siri $cld $sbux $ebay $sq $cann $aphqf $shld $juno $vslr $orgs $sien $crsp pic.twitter.com/q6fgvb4mqi	0.566667	negative	-0.0333333			2012-01-08	0	0	0	0	0.5	0.5	144.947	229.053	89	0	2	0	17.9327
2017-11-14	GE CEO John Flannery offers investors no quick fixes as he announces a drastic unwinding of the conglomerate's portfolio. @alwynscott and @TvventyOne report: http://reut.rs/2jqA8kpÃ‚Â $GE pic.twitter.com/PSSQWNQNqu	ge ceo john flannery offers investors no quick fixes as he announces a drastic unwinding of the conglomerate's portfolio. @alwynscott and @tvventyone report: $ge pic.twitter.com/pssqwnqnqu	ge ceo john flannery offers investors no quick fixes as he announces a drastic unwinding of the conglomerate's portfolio. @alwynscott and @tvventyone report: $ge pic.twitter.com/pssqwnqnqu	0.25	negative	-0.0333333			2012-01-09	1	1	0	0	1	0	145.947	229.053	88	-1	1	1	18.1346
2015-08-30	U.S. stocks arenÃ¢â‚¬â„¢t cheap by historical standardsÃ¢â‚¬â€but they arenÃ¢â‚¬â„¢t expensive, either: http://bit.ly/1KToCPmÃ‚Â $GE $JPM $MRK $BLK $DD $PG	you.s. stocks arent cheap by historical standardsbut they arent expensive, either: $ge $jpm $mrk $blk $dd $pg	you.s. stocks arent cheap by historical standardsbut they arent expensive, either: $ge $jpm $mrk $blk $dd $pg	0.466667	negative	-0.0333333			2012-01-10	1	0	0	1	0	1	145.947	230.053	89	1	3	1	18
2015-12-10	A few tweets, RE $GE considering Boston for its new HQ... https://www.bostonglobe.com/business/2015/12/09/boston-short-list-concludes-its-headquarters-search/T13QkHTjrzZqN2LHIMslHO/story.htmlÃ‚Â Ã¢â‚¬Â¦ (1/6)	a few tweets, re $ge considering boston for its new hq... (1/6)	a few tweets, re $ge considering boston for its new hq... (1/6)	0.277273	negative	-0.0318182			2012-01-11	0	0	0	0	0.5	0.5	146.447	230.553	89	0	2	0	18.1538
2018-01-26	$PDXP $CHIT Due Diligence shows these two companies have acquired over 200million in assets and not stated on balance sheet. Low float, undervalued and low volume. Purchase now while prices are low._x000D_ $SPY $GE $JNJ $FNMA $AKAO $SRMX $DRGN $DIA $DIS $GDX $VIX $VXX $SANP $AMZN $AAPL	$pdxp $chit due diligence shows these two companies have acquired over 200million in assets and not stated on balance sheet. low float, undervalued and low volume. purchase now while prices are low._x000D_ $spy $ge $jnj $fnma $akao $srmx $drgn $dia $dis $gdx $vix $vxx $sanp $amzn $aapl	$pdxp $chit due diligence shows these two companies have acquired over 200million in assets and not stated on balance sheet. low float, undervalued and low volume. purchase now while prices are low._x000D_ $spy $ge $jnj $fnma $akao $srmx $drgn $dia $dis $gdx $vix $vxx $sanp $amzn $aapl	0.31875	negative	-0.03125			2012-01-12	2	1	0	1	0.5	0.5	146.947	231.053	88	-1	1	1	18.2019
2018-09-25	This is the horror of $GE._x000D_ Over the last 20 years, the S&P 500 is up 301%. General Electric is DOWN 22%. That's on a total return basis, too. _x000D_ https://stocktwits.com/charliebilello/message/138550140Ã‚Â Ã¢â‚¬Â¦	this is the horror of $ge._x000D_ over the last 20 years, the s&p 500 is up 301%. general electric is down 22%. that's on a total return basis, too. _x000D_	this is the horror of $ge._x000D_ over the last 20 years, the s&p 500 is up 301%. general electric is down 22%. that's on a total return basis, too. _x000D_	0.401389	negative	-0.0263889			2012-01-13	0	0	0	0	0.5	0.5	147.447	231.553	88	0	2	0	18.1154
2018-07-23	Massive 7 million share print/trade on $GE at 12.99 ... As the Stock Whisperer mentions, Bullish over 13.20, Bearish under 12.80._x000D_ If you guys/gals want to know how to find these hidden large institutional trades, I suggest reading Dark Pool Secrets (book) pic.twitter.com/dzUZF6xZdz	massive 7 million share print/trade on $ge at 12.99 ... as the stock whisperer mentions, bullish over 13.20, bearish under 12.80._x000D_ if you guys/gals want to know how to find these hidden large institutional trades, i suggest reading dark pool secrets (book) pic.twitter.com/dzuzf6xzdz	massive 7 million share print/trade on $ge at 12.99 ... as the stock whisperer mentions, bullish over 13.20, bearish under 12.80._x000D_ if you guys/gals want to know how to find these hidden large institutional trades, i suggest reading dark pool secrets (book) pic.twitter.com/dzuzf6xzdz	0.540476	negative	-0.0255952			2012-01-14	0	0	0	0	0.5	0.5	147.947	232.053	88	0	2	0	18.1154
2014-01-28	I know many people here hated the $GE q but Immelt didn't: he bought 40,000 shares in the open market. Go ahead, make fun of that, too.	i know many people here hated the $ge q but immelt didn't: he bought 40,000 shares in the open market. go ahead, make fun of that, too.	i know many people here hated the $ge q but immelt didn't: he bought 40,000 shares in the open market. go ahead, make fun of that, too.	0.475	negative	-0.025			2012-01-15	0	0	0	0	0.5	0.5	148.447	232.553	88	0	2	0	18.1154
2012-06-08	Gillette finally tells us how long a razor blade lasts: http://bit.ly/NnclJJÃ‚Â $PG	gillette finally tells us how long a razor blade lasts: $pg	gillette finally tells us how long a razor blade lasts: $pg	0.7	negative	-0.025			2012-01-16	0	0	0	0	0.5	0.5	148.947	233.053	88	0	2	0	18.1154
2012-04-25	Doug Kass Increases Net Long Exposure http://bit.ly/Idy6LkÃ‚Â $BAC $BRCM $BRK'B $CLX $F $FCX $GM $GS $MSFT $PEP $PG $YHOO #StockMarket	doug kass increases net long exposure $bac $brcm $brk'b $clx $f $fcx $gm $gs $msft $pep $pg $yhoo #stockmarket	doug kass increases net long exposure $bac $brcm $brk'b $clx $f $fcx $gm $gs $msft $pep $pg $yhoo #stockmarket	0.2	negative	-0.025			2012-01-17	1	0	0	1	0	1	148.947	234.053	89	1	3	1	18.0192
2015-04-10	To sell, or hold the $GE calls is the question...this is the massive long term breakout was playing for, 18 month range break	to sell, or hold the $ge calls is the question...this is the massive long term breakout was playing for, 18 month range break	to sell, or hold the $ge calls is the question...this is the massive long term breakout was playing for, 18 month range break	0.7	negative	-0.025			2012-01-18	3	0	0	3	0	1	148.947	235.053	90	1	3	3	18.2885
2011-01-04	$spread shorted $GE and long $UTX for a scalp. Will post a recap later.	$spread shorted $ge and long $utx for a scalp. will post a recap later.	$spread shorted $ge and long $utx for a scalp. will post a recap later.	0.2	negative	-0.025			2012-01-19	1	0	0	1	0	1	148.947	236.053	91	1	3	1	18.4135
2018-06-19	BREAKING: Walgreens Boots Alliance to replace General Electric in the Dow Jones Industrial Average prior to open of trading on June 26 $WBA $GE pic.twitter.com/NcblgImIov	breaking: walgreens boots alliance to replace general electric in the dow jones industrial average prior to open of trading on june 26 $wba $ge pic.twitter.com/ncblgimiov	breaking: walgreens boots alliance to replace general electric in the dow jones industrial average prior to open of trading on june 26 $wba $ge pic.twitter.com/ncblgimiov	0.35	negative	-0.025			2012-01-20	7	0	0	7	0	1	148.947	237.053	92	1	3	7	18.4135
2016-05-26	The Dow Jones Industrial Average turns 120 years old today. And here's its longest running component: http://stocktwits.com/360Research/message/55609090?utm_medium=community-twitter&utm_source=t.co&utm_campaign=outboundteamÃ‚Â Ã¢â‚¬Â¦_x000D_ $DJIA $GE	the dow jones industrial average turns 120 years old today. and here's its longest running component: _x000D_ $djia $ge	the dow jones industrial average turns 120 years old today. and here's its longest running component: _x000D_ $djia $ge	0.3	negative	-0.025			2012-01-21	0	0	0	0	0.5	0.5	149.447	237.553	92	0	2	0	18.4135
2015-04-13	$GE since Jeff Immelt was made CEO. I wonder how much in compensation he's taken over the past 15 years. pic.twitter.com/FjhaDB9EMo	$ge since jeff immelt was made ceo. i wonder how much in compensation he's taken over the past 15 years. pic.twitter.com/fjhadb9emo	$ge since jeff immelt was made ceo. i wonder how much in compensation he's taken over the past 15 years. pic.twitter.com/fjhadb9emo	0.225	negative	-0.025			2012-01-22	0	0	0	0	0.5	0.5	149.947	238.053	92	0	2	0	18.4135
2014-01-01	General Electric Company : MILITARY Component Turbine Support Sought by ... $GE http://bit.ly/1clJFM2	general electric company : military component turbine support sought by ... $ge	general electric company : military component turbine support sought by ... $ge	0.3	negative	-0.025			2012-01-23	1	0	0	1	0	1	149.947	239.053	93	1	3	1	18.2115
2011-12-23	GE Reaches Settlement With Regulator Over Discontinued Business Unit, GE Subsidiary GEFCMS To Pay $70.35M To IRS, SEC, Attorneys General $GE	ge reaches settlement with regulator over discontinued business unit, ge subsidiary gefcms to pay $70.35m to irs, sec, attorneys general $ge	ge reaches settlement with regulator over discontinued business unit, ge subsidiary gefcms to pay $70.35m to irs, sec, attorneys general $ge	0.55	negative	-0.025			2012-01-24	1	0	0	1	0	1	149.947	240.053	94	1	3	1	18.1154
2018-10-01	Can't help but notice that $GE just invalidated 3 of its top 5 reasons to invest in its stock this morning w/ disappointing news of an earnings shortfall and large goodwill impairment. This is exactly why were are always #skeptical of corporate #spin perpetuated on IR websitespic.twitter.com/lr6HEPvC8P	can't help but notice that $ge just invalidated 3 of its top 5 reasons to invest in its stock this morning w/ disappointing news of an earnings shortfall and large goodwill impairment. this is exactly why were are always #skeptical of corporate #spin perpetuated on ir websitespic.twitter.com/lr6hepvc8p	can't help but notice that $ge just invalidated 3 of its top 5 reasons to invest in its stock this morning w/ disappointing news of an earnings shortfall and large goodwill impairment. this is exactly why were are always #skeptical of corporate #spin perpetuated on ir websitespic.twitter.com/lr6hepvc8p	0.396429	negative	-0.022619			2012-01-25	0	0	0	0	0.5	0.5	150.447	240.553	94	0	2	0	18.3942
2018-10-08	DARK POOLS Prints/trades for Monday October 8th_x000D_ $SPY - per Stefanie, key dark pool levels to watch $287.45 , $284.64 & $283.26_x000D_ $GE 1.9 million print/trade at $13.40_x000D_ $EWZ two large prints/trades over 1.5 million at $39.15_x000D_ $VZ 500k at $55 (not they pay out dividends tomorrow)	dark pools prints/trades for monday october 8th_x000D_ $spy - per stefanie, key dark pool levels to watch $287.45 , $284.64 & $283.26_x000D_ $ge 1.9 million print/trade at $13.40_x000D_ $ewz two large prints/trades over 1.5 million at $39.15_x000D_ $vz 500k at $55 (not they pay out dividends tomorrow)	dark pools prints/trades for monday october 8th_x000D_ $spy - per stefanie, key dark pool levels to watch $287.45 , $284.64 & $283.26_x000D_ $ge 1.9 million print/trade at $13.40_x000D_ $ewz two large prints/trades over 1.5 million at $39.15_x000D_ $vz 500k at $55 (not they pay out dividends tomorrow)	0.557143	negative	-0.0214286			2012-01-26	0	0	0	0	0.5	0.5	150.947	241.053	94	0	2	0	18.3365
2018-10-19	For those intrepid $GE bottom fishers (like me) we are NOT seeing the action on the Accumulators we need to see. They continue to sell into the rises. Both Accumulators were extended down at the close yesterday which is a short term reversal indication as extension is exhaustion pic.twitter.com/0e2VoUpJ3x	for those intrepid $ge bottom fishers (like me) we are not seeing the action on the accumulators we need to see. they continue to sell into the rises. both accumulators were extended down at the close yesterday which is a short term reversal indication as extension is exhaustion pic.twitter.com/0e2voupj3x	for those intrepid $ge bottom fishers (like me) we are not seeing the action on the accumulators we need to see. they continue to sell into the rises. both accumulators were extended down at the close yesterday which is a short term reversal indication as extension is exhaustion pic.twitter.com/0e2voupj3x	0.22963	negative	-0.0185185			2012-01-27	1	0	0	1	0	1	150.947	242.053	95	1	3	1	18.2981
2018-10-01	There are only two stocks in the Dow that were down in 2017 and also so far in 2018. They are:_x000D_ $GE GE_x000D_ 2017 -43%_x000D_ 2018 -35%_x000D_ $IBM IBM_x000D_ 2017 -7.1%_x000D_ 2018 -1.1%https://stocktwits.com/suriNotes/message/139434065Ã‚Â Ã¢â‚¬Â¦	there are only two stocks in the dow that were down in 2017 and also so far in 2018. they are:_x000D_ $ge ge_x000D_ 2017 -43%_x000D_ 2018 -35%_x000D_ $ibm ibm_x000D_ 2017 -7.1%_x000D_ 2018 -1.1%	there are only two stocks in the dow that were down in 2017 and also so far in 2018. they are:_x000D_ $ge ge_x000D_ 2017 -43%_x000D_ 2018 -35%_x000D_ $ibm ibm_x000D_ 2017 -7.1%_x000D_ 2018 -1.1%	0.762963	negative	-0.0185185			2012-01-28	0	0	0	0	0.5	0.5	151.447	242.553	95	0	2	0	18.2981
2018-10-01	WELL-WELL ... Woke up Monday to see $GE stock is soaring up 8% as GE named a new CEO this morning. Looks like this late large 6 million print/trade made a lot of money !!!! https://twitter.com/BuySideTrade/status/1046067657508876288Ã‚Â Ã¢â‚¬Â¦ LATE Friday DARK POOL print/trade_x000D_ $ATUS 2 million print/trade at $18.00_x000D_ $QCOM 896K at $72.05_x000D_ Ã¢â‚¬Â¦	well-well ... woke up monday to see $ge stock is soaring up 8% as ge named a new ceo this morning. looks like this late large 6 million print/trade made a lot of money !!!! late friday dark pool print/trade_x000D_ $atus 2 million print/trade at $18.00_x000D_ $qcom 896k at $72.05_x000D_	well-well ... woke up monday to see $ge stock is soaring up 8% as ge named a new ceo this morning. looks like this late large 6 million print/trade made a lot of money !!!! late friday dark pool print/trade_x000D_ $atus 2 million print/trade at $18.00_x000D_ $qcom 896k at $72.05_x000D_	0.496623	negative	-0.0180956			2012-01-29	0	0	0	0	0.5	0.5	151.947	243.053	95	0	2	0	18.2981
2018-10-15	DARK POOL print/trade so far on Mon Oct 15th_x000D_ ** $GE very large 4 million print/trade at $12.26._x000D_ I suggest setting support a little above $12 (if it breaks below possible short if you like the set up).... and resistance a little above $12.25 (to go long ONLY if you like chart) pic.twitter.com/ph6QdOff8N	dark pool print/trade so far on mon oct 15th_x000D_ ** $ge very large 4 million print/trade at $12.26._x000D_ i suggest setting support a little above $12 (if it breaks below possible short if you like the set up).... and resistance a little above $12.25 (to go long only if you like chart) pic.twitter.com/ph6qdoff8n	dark pool print/trade so far on mon oct 15th_x000D_ ** $ge very large 4 million print/trade at $12.26._x000D_ i suggest setting support a little above $12 (if it breaks below possible short if you like the set up).... and resistance a little above $12.25 (to go long only if you like chart) pic.twitter.com/ph6qdoff8n	0.532468	negative	-0.0178571			2012-01-30	1	0	0	1	0	1	151.947	244.053	96	1	3	1	18.1731
2018-10-30	A few of the larger (not all) DARK POOLS prints/trades for Tuesday October 30th......_x000D_ $GE - Very large 3 million share print/trade at $10.30_x000D_ $IBM - 1.2 million share print/trade at $117.06 _x000D_ $PG - 1.1 million at $89.13_x000D_ $TJX 1.4 million at $108.85pic.twitter.com/aMZQDqu3lP	a few of the larger (not all) dark pools prints/trades for tuesday october 30th......_x000D_ $ge - very large 3 million share print/trade at $10.30_x000D_ $ibm - 1.2 million share print/trade at $117.06 _x000D_ $pg - 1.1 million at $89.13_x000D_ $tjx 1.4 million at $108.85pic.twitter.com/amzqdqu3lp	a few of the larger (not all) dark pools prints/trades for tuesday october 30th......_x000D_ $ge - very large 3 million share print/trade at $10.30_x000D_ $ibm - 1.2 million share print/trade at $117.06 _x000D_ $pg - 1.1 million at $89.13_x000D_ $tjx 1.4 million at $108.85pic.twitter.com/amzqdqu3lp	0.389286	negative	-0.0178571			2012-01-31	0	0	0	0	0.5	0.5	152.447	244.553	96	0	2	0	17.9904
2017-09-27	Long $PG now after it tested key weekly support just above $91	long $pg now after it tested key weekly support just above $91	long $pg now after it tested key weekly support just above $91	0.5	negative	-0.0166667			2012-02-01	1	0	0	1	0	1	152.447	245.553	97	1	3	1	18.0481
2018-01-24	$GE price rise post-earnings was momentary this morning. General Electric reveals SEC investigation on recent insurance charge._x000D_ https://stocktwits.com/MadM/message/110069743Ã‚Â Ã¢â‚¬Â¦pic.twitter.com/PBdLUYmGUs	$ge price rise post-earnings was momentary this morning. general electric reveals sec investigation on recent insurance charge._x000D_	$ge price rise post-earnings was momentary this morning. general electric reveals sec investigation on recent insurance charge._x000D_	0.45	negative	-0.0166667			2012-02-02	1	0	0	1	0	1	152.447	246.553	98	1	3	1	18.0288
2013-08-06	ALERT: GE & First Solar announce solar technology & commercial partnership; $GE receives 1.75M common $FSLR shares as part of the deal.	alert: ge & first solar announce solar technology & commercial partnership; $ge receives 1.75m common $fslr shares as part of the deal.	alert: ge & first solar announce solar technology & commercial partnership; $ge receives 1.75m common $fslr shares as part of the deal.	0.277778	negative	-0.0166667			2012-02-03	0	0	0	0	0.5	0.5	152.947	247.053	98	0	2	0	18.2885
2011-10-27	P&G $PG meets expectations with Q3 EPS, sales of $21.9b slightly ahead, CFO live on #CNBC now, trading: http://bit.ly/lxY2nf	p&g $pg meets expectations with q3 eps, sales of $21.9b slightly ahead, cfo live on #cnbc now, trading:	p&g $pg meets expectations with q3 eps, sales of $21.9b slightly ahead, cfo live on #cnbc now, trading:	0.333333	negative	-0.0151515			2012-02-04	0	0	0	0	0.5	0.5	153.447	247.553	98	0	2	0	18.2885
2018-08-04	Holding and will be accumulating, as long as we get a green open Monday. Nice base on weekly, $GE just seems too cheap to ignore imo. IÃ¢â‚¬â„¢m long the SEP21 $14 strike pic.twitter.com/WJc4gVh009	holding and will be accumulating, as long as we get a green open monday. nice base on weekly, $ge just seems too cheap to ignore imo. i am long the sep21 $14 strike pic.twitter.com/wjc4gvh009	holding and will be accumulating, as long as we get a green open monday. nice base on weekly, $ge just seems too cheap to ignore imo. i am long the sep21 $14 strike pic.twitter.com/wjc4gvh009	0.614286	negative	-0.0142857			2012-02-05	0	0	0	0	0.5	0.5	153.947	248.053	98	0	2	0	18.2885
2015-02-20	Some of the most boring businesses generate phenomenal returns over the long haul. $BEN $TROW $PEP $KO $CL $PG	some of the most boring businesses generate phenomenal returns over the long haul. $ben $trow $pep $ko $cl $pg	some of the most boring businesses generate phenomenal returns over the long haul. $ben $trow $pep $ko $cl $pg	0.6	negative	-0.0125			2012-02-06	1	0	0	1	0	1	153.947	249.053	99	1	3	1	18.3173
2018-05-10	When will General ElectricÃ¢â‚¬â„¢s stock finally hit bottom? $GE's passing of a big test of support and two widely known bullish reversal patterns suggests it already has https://on.mktw.net/2G4EVxwÃ‚Â pic.twitter.com/d2Wk2cQFNx	when will general electrics stock finally hit bottom? $ge's passing of a big test of support and two widely known bullish reversal patterns suggests it already has	when will general electrics stock finally hit bottom? $ge's passing of a big test of support and two widely known bullish reversal patterns suggests it already has	0.5	negative	-0.0125			2012-02-07	0	0	0	0	0.5	0.5	154.447	249.553	99	0	2	0	18.4423
2015-11-10	SHARP CALL SWEEPER ACTION IN $NFLX $GE $GILD $V	sharp call sweeper action in $nflx $ge $gild $v	sharp call sweeper action in $nflx $ge $gild $v	0.425	negative	-0.0125			2012-02-08	0	0	0	0	0.5	0.5	154.947	250.053	99	0	2	0	18.5
2017-11-13	Breaking up $GE may seem like the way to go. But many sum-of-the-parts analyses point to only a small premium or even a negative impact because of its massive debt load.	breaking up $ge may seem like the way to go. but many sum-of-the-parts analyses point to only a small premium or even a negative impact because of its massive debt load.	breaking up $ge may seem like the way to go. but many sum-of-the-parts analyses point to only a small premium or even a negative impact because of its massive debt load.	0.66	negative	-0.01			2012-02-09	0	0	0	0	0.5	0.5	155.447	250.553	99	0	2	0	18.3942
2017-10-09	$GE made new 52-week lows today. ItÃ¢â‚¬â„¢s been getting pummeled all year. The DowÃ¢â‚¬â„¢s oldest stock is down 20% YTD -> https://stocktwits.com/Logo6313/message/97203270Ã‚Â Ã¢â‚¬Â¦	$ge made new 52-week lows today. its been getting pummeled all year. the dows oldest stock is down 20% ytd ->	$ge made new 52-week lows today. its been getting pummeled all year. the dows oldest stock is down 20% ytd ->	0.371717	negative	-0.00959596			2012-02-10	0	0	0	0	0.5	0.5	155.947	251.053	99	0	2	0	18.1538
2015-11-19	$GE -- they're doing something right, on the chart at least: http://bit.ly/1S4oUrOÃ‚Â pic.twitter.com/Vd6koBmLld	$ge -- they're doing something right, on the chart at least:	$ge -- they're doing something right, on the chart at least:	0.467857	negative	-0.00714286			2012-02-11	0	0	0	0	0.5	0.5	156.447	251.553	99	0	2	0	18.1538
2016-08-16	NEW POST: Why The Dow Jones Industrial Average Is Underrated http://allstarcharts.com/dow-jones-industrial-average-underapreciated/Ã‚Â Ã¢â‚¬Â¦ $DJIA $YM_F $DIA $AAPL $XOM $DD $BA $GE	new post: why the dow jones industrial average is underrated $djia $ym_f $dia $aapl $xom $dd $ba $ge	new post: why the dow jones industrial average is underrated $djia $ym_f $dia $aapl $xom $dd $ba $ge	0.427273	negative	-0.00681818			2012-02-12	0	0	0	0	0.5	0.5	156.947	252.053	99	0	2	0	18.1538
2015-01-01	Gaps down can lead to short term exhaustion in $PG $WDC $STX $CME $WY $CTSH $XLP. Caution warranted - 1st day of new year.	gaps down can lead to short term exhaustion in $pg $wdc $stx $cme $wy $ctsh $xlp. caution warranted - 1st day of new year.	gaps down can lead to short term exhaustion in $pg $wdc $stx $cme $wy $ctsh $xlp. caution warranted - 1st day of new year.	0.347811	negative	-0.00639731			2012-02-13	2	1	0	1	0.5	0.5	157.447	252.553	98	-1	1	1	18.3365
2018-01-01	So going into 2018:_x000D_ Short big lizard in $GE_x000D_ IÃ¢â‚¬â„¢m short premium in $TLT leaning slightly short deltas. _x000D_ Short call in $UNG_x000D_ Short strangle in $XOP, somewhat short deltas too. _x000D_ Short iron condor in $XRT: flat deltas. _x000D_ #trading #optionstrading #stocks #etfs #oil #retail #bonds #gas	so going into 2018:_x000D_ short big lizard in $ge_x000D_ i am short premium in $tlt leaning slightly short deltas. _x000D_ short call in $ung_x000D_ short strangle in $xop, somewhat short deltas too. _x000D_ short iron condor in $xrt: flat deltas. _x000D_ #trading #optionstrading #stocks #etfs #oil #retail #bonds #gas	so going into 2018:_x000D_ short big lizard in $ge_x000D_ i am short premium in $tlt leaning slightly short deltas. _x000D_ short call in $ung_x000D_ short strangle in $xop, somewhat short deltas too. _x000D_ short iron condor in $xrt: flat deltas. _x000D_ #trading #optionstrading #stocks #etfs #oil #retail #bonds #gas	0.258333	negative	-0.00277778			2012-02-14	0	0	0	0	0.5	0.5	157.947	253.053	98	0	2	0	18.2115
2018-12-02	Good piece. We note two of these companies are Shy Bunnies when it comes to clearly disclosing SEC woes. WeÃ¢â‚¬â„¢ve repeatedly warned of undisclosed SEC probes at $TSLA. Still no 8-k or related disclosure from $SNAP regarding its widely-reported SEC/DOJ woes. Only $GE has disclosed. https://twitter.com/peterjhenning/status/1069228002066800640Ã‚Â Ã¢â‚¬Â¦ When the SEC looks at corporate accountin…	good piece. we note two of these companies are shy bunnies when it comes to clearly disclosing sec woes. weve repeatedly warned of undisclosed sec probes at $tsla. still no 8-OK or related disclosure from $snap regarding its widely-reported sec/doj woes. only $ge has disclosed. when the sec looks at corporate accounting, the investigation can be like the energizer bunny: it goes on and on and on …	good piece. we note two of these companies are shy bunnies when it comes to clearly disclosing sec woes. weve repeatedly warned of undisclosed sec probes at $tsla. still no 8-OK or related disclosure from $snap regarding its widely-reported sec/doj woes. only $ge has disclosed. when the sec looks at corporate accounting, the investigation can be like the energizer bunny: it goes on and on and on …	0.52037	negative	-3.08395e-18			2012-02-15	2	0	0	2	0	1	157.947	254.053	99	1	3	2	18.0385
2017-12-06	Bitcoin's market cap just passed Proctor & Gamble._x000D_ Yes, that P&G: _x000D_ Founded in 1837_x000D_ World's largest consumer goods company_x000D_ World's largest advertiser_x000D_ Bounty, Charmin, Crest, Dawn, Gillette, Pampers, Tide_x000D_ 95,000 employees_x000D_ $65 billion in revenue_x000D_ $BTC.X $PG pic.twitter.com/0L35CSQhWC	bitcoin's market cap just passed proctor & gamble._x000D_ yes, that p&g: _x000D_ founded in 1837_x000D_ world's largest consumer goods company_x000D_ world's largest advertiser_x000D_ bounty, charmin, crest, dawn, gillette, pampers, tide_x000D_ 95,000 employees_x000D_ $65 billion in revenue_x000D_ $btc.x $pg pic.twitter.com/0l35csqhwc	bitcoin's market cap just passed proctor & gamble._x000D_ yes, that p&g: _x000D_ founded in 1837_x000D_ world's largest consumer goods company_x000D_ world's largest advertiser_x000D_ bounty, charmin, crest, dawn, gillette, pampers, tide_x000D_ 95,000 employees_x000D_ $65 billion in revenue_x000D_ $btc.x $pg pic.twitter.com/0l35csqhwc	0	positive	0			2012-02-16	0	0	0	0	0.5	0.5	158.447	254.553	99	0	2	0	18.2788
2017-12-29	$SRMX Reversal in Progress!!! _x000D_ $BTC $SPX $NASDAQ $DJIA $CAC $DAX $FTSE $JPM $TSLA $ES_F $CL_F $GC_F $TLT $WMT $JNJ $FB $GOOGL $MSFT $INTC $AMD $TWTR $NFLX $AMZN $MA $AAPL $MO $PG $GE $BA $UTX $LOW $HD $ORCL $CSCO $VZ $DIS $PCLN $TSLApic.twitter.com/CUWg4wG5Rl	$srmx reversal in progress!!! _x000D_ $btc $spx $nasdaq $djia $cac $dax $ftse $jpm $tsla $es_f $cl_f $gc_f $tlt $wmt $jnj $fb $googl $msft $intc $amd $twtr $nflx $amzn $ma $aapl $mo $pg $ge $ba $utx $low $hd $orcl $csco $vz $dis $pcln $tslapic.twitter.com/cuwg4wg5rl	$srmx reversal in progress!!! _x000D_ $btc $spx $nasdaq $djia $cac $dax $ftse $jpm $tsla $es_f $cl_f $gc_f $tlt $wmt $jnj $fb $googl $msft $intc $amd $twtr $nflx $amzn $ma $aapl $mo $pg $ge $ba $utx $low $hd $orcl $csco $vz $dis $pcln $tslapic.twitter.com/cuwg4wg5rl	0.3	positive	0			2012-02-17	0	0	0	0	0.5	0.5	158.947	255.053	99	0	2	0	18.5385
2017-12-18	$PG (+1.0% pre) P&G appoints Peltz to board despite losing proxy battle - CNBC_x000D_ http://ooc.bz/l/18937	$pg (+1.0% pre) p&g appoints peltz to board despite losing proxy battle - cnbc_x000D_	$pg (+1.0% pre) p&g appoints peltz to board despite losing proxy battle - cnbc_x000D_	0	positive	0			2012-02-18	0	0	0	0	0.5	0.5	159.447	255.553	99	0	2	0	18.5385
2017-11-17	Video: $PG shareholders likely to benefit from Peltz battle http://www.thestreet.com/video/14393698/video-p-g-shareholders-will-likely-benefit-from-peltz-battle.htmlÃ‚Â Ã¢â‚¬Â¦ @TheStreet	video: $pg shareholders likely to benefit from peltz battle @thestreet	video: $pg shareholders likely to benefit from peltz battle @thestreet	1	positive	0			2012-02-19	0	0	0	0	0.5	0.5	159.947	256.053	99	0	2	0	18.5385
2017-11-15	P&G on Oct. 10: "Shareholders have spoken" and Peltz lost. http://on.wsj.com/2ijyLR7Ã‚Â _x000D_ P&G on Nov. 15: Peltz "is leading." http://on.wsj.com/2ijlzvqÃ‚Â $PG	p&g on oct. 10: "shareholders have spoken" and peltz lost. _x000D_ p&g on nov. 15: peltz "is leading." $pg	p&g on oct. 10: "shareholders have spoken" and peltz lost. _x000D_ p&g on nov. 15: peltz "is leading." $pg	0	positive	0			2012-02-20	0	0	0	0	0.5	0.5	160.447	256.553	99	0	2	0	18.5385
2017-11-15	$PG up 3% after hours pic.twitter.com/88HgH1sk46	$pg up 3% after hours pic.twitter.com/88hgh1sk46	$pg up 3% after hours pic.twitter.com/88hgh1sk46	0	positive	0			2012-02-21	0	0	0	0	0.5	0.5	160.947	257.053	99	0	2	0	18.6635
2017-11-10	Where does an 800-lb. gorilla company put its dividend? Into your pocket, hopefully. $PG $PM $SYYhttps://www.fool.com/investing/2017/11/09/3-high-yield-stocks-with-virtual-monopolies.aspxÃ‚Â Ã¢â‚¬Â¦	where does an 800-lb. gorilla company put its dividend? into your pocket, hopefully. $pg $pm $syy	where does an 800-lb. gorilla company put its dividend? into your pocket, hopefully. $pg $pm $syy	0	positive	0			2012-02-22	0	0	0	0	0.5	0.5	161.447	257.553	99	0	2	0	18.6442
2017-11-07	Tonight's Market Outlook trade idea was on $PG._x000D_ Watch it here: https://youtu.be/h6Nx4AE1sacÃ‚Â _x000D_ $XLP $XLU $XLF $SPY $EEM $USO $UUP $GLD $TLTpic.twitter.com/qGrsNwWRKk	tonight's market outlook trade idea was on $pg._x000D_ watch it here: _x000D_ $xlp $xlu $xlf $spy $eem $uso $uup $gld $tltpic.twitter.com/qgrsnwwrkk	tonight's market outlook trade idea was on $pg._x000D_ watch it here: _x000D_ $xlp $xlu $xlf $spy $eem $uso $uup $gld $tltpic.twitter.com/qgrsnwwrkk	0	positive	0			2012-02-23	2	1	0	1	0.5	0.5	161.947	258.053	98	-1	1	1	18.5673
2017-11-07	11/07/17 - View today's Market Outlook here: https://youtu.be/h6Nx4AE1sacÃ‚Â Discussed: $SPX $IWM $GLD $TLT $USO $UUP $EEM $XLU $XLF $XLP $PG	11/07/17 - view today's market outlook here: discussed: $spx $iwm $gld $tlt $uso $uup $eem $xlu $xlf $xlp $pg	11/07/17 - view today's market outlook here: discussed: $spx $iwm $gld $tlt $uso $uup $eem $xlu $xlf $xlp $pg	0	positive	0			2012-02-24	1	0	0	1	0	1	161.947	259.053	99	1	3	1	18.5
2017-10-20	Check out the early movers: $PG & $GE both falling on earnings, while $CELG sinks after discontinuing trials for its CrohnÃ¢â‚¬â„¢s disease drug.pic.twitter.com/d94gP5gLRA	check out the early movers: $pg & $ge both falling on earnings, while $celg sinks after discontinuing trials for its crohns disease drug.pic.twitter.com/d94gp5glra	check out the early movers: $pg & $ge both falling on earnings, while $celg sinks after discontinuing trials for its crohns disease drug.pic.twitter.com/d94gp5glra	0.15	positive	0			2012-02-25	0	0	0	0	0.5	0.5	162.447	259.553	99	0	2	0	18.5
2017-10-20	We Appear Destined to Play With Fire: Market Recon $SPX $RUT $GE $HON $KSU $MAN $PG $SLB $SYF $CL_F https://www.thestreet.com/story/14350812/1/on-tax-reform-we-play-with-fire.htmlÃ‚Â Ã¢â‚¬Â¦ via @TheStreet	we appear destined to play with fire: market recon $spx $rut $ge $hon $ksu $man $pg $slb $syf $cl_f via @thestreet	we appear destined to play with fire: market recon $spx $rut $ge $hon $ksu $man $pg $slb $syf $cl_f via @thestreet	0	positive	0			2012-02-26	0	0	0	0	0.5	0.5	162.947	260.053	99	0	2	0	18.5
2017-10-20	JUST IN: Procter & Gamble reports $2.9 billion profit http://cin.ci/2yCuFdSÃ‚Â via @enquirer $PG	just in: procter & gamble reports $2.9 billion profit via @enquirer $pg	just in: procter & gamble reports $2.9 billion profit via @enquirer $pg	0	positive	0			2012-02-27	0	0	0	0	0.5	0.5	163.447	260.553	99	0	2	0	18.3365
2017-10-16	9 Dow stocks report earnings this week and @RiskReversal thinks $PG could be the big breakout name pic.twitter.com/NGYweh3n8S	9 dow stocks report earnings this week and @riskreversal thinks $pg could be the big breakout name pic.twitter.com/ngyweh3n8s	9 dow stocks report earnings this week and @riskreversal thinks $pg could be the big breakout name pic.twitter.com/ngyweh3n8s	0.1	positive	0			2012-02-28	1	0	0	1	0	1	163.447	261.553	100	1	3	1	18.4231
2017-10-13	.@RiskReversal says it's time to bet on a $PG breakout ahead of the company's earnings pic.twitter.com/x2H1NYZ54B	.@riskreversal says it's time to bet on a $pg breakout ahead of the company's earnings pic.twitter.com/x2h1nyz54b	.@riskreversal says it's time to bet on a $pg breakout ahead of the company's earnings pic.twitter.com/x2h1nyz54b	0	positive	0			2012-02-29	1	0	0	1	0	1	163.447	262.553	101	1	3	1	18.3173
2017-10-10	Procter and Gamble slides after claiming victory in biggest proxy fight in history $PG http://read.bi/2ydgOvFÃ‚Â pic.twitter.com/UTZ0IsVo1G	procter and gamble slides after claiming victory in biggest proxy fight in history $pg	procter and gamble slides after claiming victory in biggest proxy fight in history $pg	0	positive	0			2012-03-01	0	0	0	0	0.5	0.5	163.947	263.053	101	0	2	0	18.3846
2017-10-10	$PG shareholders everywhere are glued to CNBC to watch the drama unfold	$pg shareholders everywhere are glued to cnbc to watch the drama unfold	$pg shareholders everywhere are glued to cnbc to watch the drama unfold	0	positive	0			2012-03-02	0	0	0	0	0.5	0.5	164.447	263.553	101	0	2	0	18.2404
2017-10-10	$PG stock falling on board vote results pic.twitter.com/jTOUWTBTV9	$pg stock falling on board vote results pic.twitter.com/jtouwtbtv9	$pg stock falling on board vote results pic.twitter.com/jtouwtbtv9	0	positive	0			2012-03-03	0	0	0	0	0.5	0.5	164.947	264.053	101	0	2	0	18.2404
2017-10-10	$PG says it has won the proxy fight with Nelson Peltz' Trian.	$pg says it has won the proxy fight with nelson peltz' trian.	$pg says it has won the proxy fight with nelson peltz' trian.	0	positive	0			2012-03-04	0	0	0	0	0.5	0.5	165.447	264.553	101	0	2	0	18.2404
2017-10-10	#StartupCincy also checking in for the $PG annual meeting this AM! #SWCincy #PGshareholdervotehttps://twitter.com/TomoboxHQ/status/917749012144558080Ã‚Â Ã¢â‚¬Â¦	#startupcincy also checking in for the $pg annual meeting this am! #swcincy #pgshareholdervote	#startupcincy also checking in for the $pg annual meeting this am! #swcincy #pgshareholdervote	0	positive	0			2012-03-05	0	0	0	0	0.5	0.5	165.947	265.053	101	0	2	0	18.125
2017-10-10	Today is the day $pg pic.twitter.com/vt1y1ychuB	today is the day $pg pic.twitter.com/vt1y1ychub	today is the day $pg pic.twitter.com/vt1y1ychub	0	positive	0			2012-03-06	1	0	0	1	0	1	165.947	266.053	102	1	3	1	17.7115
2017-10-07	Peltz 25 minute interview re $PG, CPG industry https://www.cnbc.com/video/2017/10/06/watch-cnbcs-full-interview-with-billionaire-investor-nelson-peltz.html?play=1Ã‚Â Ã¢â‚¬Â¦	peltz 25 minute interview re $pg, cpg industry	peltz 25 minute interview re $pg, cpg industry	0	positive	0			2012-03-07	0	0	0	0	0.5	0.5	166.447	266.553	102	0	2	0	18.0481
2017-10-03	Data shows @ProcterGamble pay for performance lags in some ways, but outperforms in others #execcomp $PG #corpgovhttp://www.equilar.com/blogs/313-p-and-g-proxy-fight-trian-targets-p4p.htmlÃ‚Â Ã¢â‚¬Â¦	data shows @proctergamble pay for performance lags in some ways, but outperforms in others #execcomp $pg #corpgov	data shows @proctergamble pay for performance lags in some ways, but outperforms in others #execcomp $pg #corpgov	0	positive	0			2012-03-08	4	0	0	4	0	1	166.447	267.553	103	1	3	4	18.2981
2017-09-28	ICYMI: 09/27/17 - View today's Market Forecast here: http://youtu.be/QvksnxLXo5YÃ‚Â Discussed: $SPX $IWM $GLD $TLT $USO $UUP $XLP $PG #Investools	icymi: 09/27/17 - view today's market forecast here: discussed: $spx $iwm $gld $tlt $uso $uup $xlp $pg #investools	icymi: 09/27/17 - view today's market forecast here: discussed: $spx $iwm $gld $tlt $uso $uup $xlp $pg #investools	0	positive	0			2012-03-09	0	0	0	0	0.5	0.5	166.947	268.053	103	0	2	0	18.3077
2017-09-27	Tonight's Market Forecast application example was on $PG. Watch it here: https://youtu.be/QvksnxLXo5YÃ‚Â ._x000D_ $XLP $SPY $EEM $USO $UUP $GLD $TLTpic.twitter.com/9rzxij2zx9	tonight's market forecast application example was on $pg. watch it here: _x000D_ $xlp $spy $eem $uso $uup $gld $tltpic.twitter.com/9rzxij2zx9	tonight's market forecast application example was on $pg. watch it here: _x000D_ $xlp $spy $eem $uso $uup $gld $tltpic.twitter.com/9rzxij2zx9	0	positive	0			2012-03-10	0	0	0	0	0.5	0.5	167.447	268.553	103	0	2	0	18.3077
2017-09-27	09/27/17 - View today's Market Forecast here: https://youtu.be/QvksnxLXo5YÃ‚Â Discussed: $SPX $IWM $GLD $TLT $USO $UUP $EEM $XLP $PG #Investools	09/27/17 - view today's market forecast here: discussed: $spx $iwm $gld $tlt $uso $uup $eem $xlp $pg #investools	09/27/17 - view today's market forecast here: discussed: $spx $iwm $gld $tlt $uso $uup $eem $xlp $pg #investools	0	positive	0			2012-03-11	0	0	0	0	0.5	0.5	167.947	269.053	103	0	2	0	18.3077
2017-09-27	http://www.ironbcg.comÃ‚Â teaches #HowtoPerfect your #socialmedia #presence with #datascience $pg $cvx $mrk $cmcsa $txn #Blessed	teaches #howtoperfect your #socialmedia #presence with #datascience $pg $cvx $mrk $cmcsa $txn #blessed	teaches #howtoperfect your #socialmedia #presence with #datascience $pg $cvx $mrk $cmcsa $txn #blessed	0	positive	0			2012-03-12	0	0	0	0	0.5	0.5	168.447	269.553	103	0	2	0	18.3942
2017-09-26	Remember This?Ã¢â€¢â€˜P&G cut $100 million from its digital advertising budget, with no noticeable impact on sales $PG https://hedgeaccordingly.com/2017/09/pg-cut-100-million-from-its-digital-advertising-budget-with-no-noticeable-impact-on-sales-pg.htmlÃ‚Â Ã¢â‚¬Â¦ -	remember this?p&g cut $100 million from its digital advertising budget, with no noticeable impact on sales $pg -	remember this?p&g cut $100 million from its digital advertising budget, with no noticeable impact on sales $pg -	0	positive	0			2012-03-13	0	0	0	0	0.5	0.5	168.947	270.053	103	0	2	0	18.8365
2017-09-24	Jefferies Group LLC Reiterates Buy Rating for Procter & Gamble Company $The $PG http://ift.tt/2fj3A6E	jefferies group llc reiterates buy rating for procter & gamble company $the $pg	jefferies group llc reiterates buy rating for procter & gamble company $the $pg	0	positive	0			2012-03-14	1	1	0	0	1	0	169.947	270.053	102	-1	1	1	19.0288
2017-09-22	P&G's CEO takes Nelson Peltz to task https://goo.gl/TpFoJ7Ã‚Â $PG	p&g's ceo takes nelson peltz to task $pg	p&g's ceo takes nelson peltz to task $pg	0	positive	0			2012-03-15	3	1	0	2	0.333333	0.666667	170.28	270.72	103	1	3	2	19.3846
2017-09-22	Trian Partner Talks Procter & Gamble M&A, R&D and Swiffer Sweepers http://thedealnewsroom.tumblr.com/post/165619356512/trian-partner-talks-procter-gamble-ma-rd-andÃ‚Â Ã¢â‚¬Â¦ $PG pic.twitter.com/737ksqr5UZ	trian partner talks procter & gamble m&a, are&d and swiffer sweepers $pg pic.twitter.com/737ksqr5uz	trian partner talks procter & gamble m&a, are&d and swiffer sweepers $pg pic.twitter.com/737ksqr5uz	0	positive	0			2012-03-16	0	0	0	0	0.5	0.5	170.78	271.22	103	0	2	0	19.4231
2017-09-22	Glass Lewis advising P&G investors of giving Nelson Peltz a board seat $PG	glass lewis advising p&g investors of giving nelson peltz a board seat $pg	glass lewis advising p&g investors of giving nelson peltz a board seat $pg	0	positive	0			2012-03-17	0	0	0	0	0.5	0.5	171.28	271.72	103	0	2	0	19.4231
2017-09-21	With price target @ $88.20, could $PG fall further? Multiple institutional investors reduced positions_x000D_ https://www.stockal.com/stock-details/PGÃ‚Â Ã¢â‚¬Â¦ (needs login)pic.twitter.com/1SgKBZNEJ1	with price target @ $88.20, could $pg fall further? multiple institutional investors reduced positions_x000D_ (needs login)pic.twitter.com/1sgkbznej1	with price target @ $88.20, could $pg fall further? multiple institutional investors reduced positions_x000D_ (needs login)pic.twitter.com/1sgkbznej1	0.25	positive	0			2012-03-18	0	0	0	0	0.5	0.5	171.78	272.22	103	0	2	0	19.4231
2017-09-19	Forbe's Collector's Edition featuring #WarrenBuffett. $PG was around years ago $BRKA $BRKB $BRK #BRK2018 #Buffett #OracleOfOmaha #GOAT pic.twitter.com/MQjcNmcutX	forbe's collector's edition featuring #warrenbuffett. $pg was around years ago $brka $brkb $brk #brk2018 #buffett #oracleofomaha #goat pic.twitter.com/mqjcnmcutx	forbe's collector's edition featuring #warrenbuffett. $pg was around years ago $brka $brkb $brk #brk2018 #buffett #oracleofomaha #goat pic.twitter.com/mqjcnmcutx	0	positive	0			2012-03-19	1	0	0	1	0	1	171.78	273.22	104	1	3	1	19.4327
2017-09-19	Any questions for Nelson Peltz this morning about $PG?? @SquawkStreet	any questions for nelson peltz this morning about $pg?? @squawkstreet	any questions for nelson peltz this morning about $pg?? @squawkstreet	0	positive	0			2012-03-20	0	0	0	0	0.5	0.5	172.28	273.72	104	0	2	0	19.2981
2017-09-12	$PG coming up!! Blue Card?	$pg coming up!! blue card?	$pg coming up!! blue card?	0.1	positive	0			2012-03-21	0	0	0	0	0.5	0.5	172.78	274.22	104	0	2	0	19.2981
2017-09-10	Bert earned $278.51 in #Dividend income in August, a RECORD month. #Stocks such as $PG $T $CVS & $SBUX #Starbuckshttps://www.dividenddiplomats.com/berts-august-dividend-income/Ã‚Â Ã¢â‚¬Â¦	bert earned $278.51 in #dividend income in august, a record month. #stocks such as $pg $t $cvs & $sbux #starbucks	bert earned $278.51 in #dividend income in august, a record month. #stocks such as $pg $t $cvs & $sbux #starbucks	0.5	positive	0			2012-03-22	0	0	0	0	0.5	0.5	173.28	274.72	104	0	2	0	19.0865
2017-09-08	Cincinnati Mayor comes out swinging for his hometown team.. weighs in on P&G proxy fight $PG https://twitter.com/JohnCranley/status/906186724417691649Ã‚Â Ã¢â‚¬Â¦	cincinnati mayor comes out swinging for his hometown team.. weighs in on p&g proxy fight $pg	cincinnati mayor comes out swinging for his hometown team.. weighs in on p&g proxy fight $pg	0	positive	0			2012-03-23	0	0	0	0	0.5	0.5	173.78	275.22	104	0	2	0	19.0192
2017-09-07	EARLIER TODAY: $PG CEO David Taylor & CFO Jon Moeller spoke at the Barclays Global Consumer Staples Conference. http://spr.ly/60108Lf3G	earlier today: $pg ceo david taylor & cfo jon moeller spoke at the barclays global consumer staples conference.	earlier today: $pg ceo david taylor & cfo jon moeller spoke at the barclays global consumer staples conference.	0.25	positive	0			2012-03-24	0	0	0	0	0.5	0.5	174.28	275.72	104	0	2	0	19.0192
2017-09-06	$PG's response to Peltz: pic.twitter.com/Ehsiwl34MO	$pg's response to peltz: pic.twitter.com/ehsiwl34mo	$pg's response to peltz: pic.twitter.com/ehsiwl34mo	0	positive	0			2012-03-25	0	0	0	0	0.5	0.5	174.78	276.22	104	0	2	0	19.0192
2017-08-29	#HPC #AI #Robotics #IoT t enable #adaptivemanufacturing go mainstream#EBIDTA $GOOG $MSFT $AAPL $GE $PFE $FB $PG $INTC $BA $IBM $F $GM $UTXpic.twitter.com/dcdqJcoWPn	#hpc #ai #robotics #iot t enable #adaptivemanufacturing go mainstream#ebidta $goog $msft $aapl $ge $pfe $fb $pg $intc $ba $ibm $f $gm $utxpic.twitter.com/dcdqjcowpn	#hpc #ai #robotics #iot t enable #adaptivemanufacturing go mainstream#ebidta $goog $msft $aapl $ge $pfe $fb $pg $intc $ba $ibm $f $gm $utxpic.twitter.com/dcdqjcowpn	0	positive	0			2012-03-26	1	0	0	1	0	1	174.78	277.22	105	1	3	1	19.2788
2017-07-27	$TWTR and $LUV lower after earnings reports, while $VZ, $PG, and $DNKN are higher.pic.twitter.com/UrkIbV0VQI	$twtr and $luv lower after earnings reports, while $vz, $pg, and $dnkn are higher.pic.twitter.com/urkibv0vqi	$twtr and $luv lower after earnings reports, while $vz, $pg, and $dnkn are higher.pic.twitter.com/urkibv0vqi	0	positive	0			2012-03-27	0	0	0	0	0.5	0.5	175.28	277.72	105	0	2	0	19.2692
2017-07-27	In-store execution is an area where we are redefining excellence Ã¢â‚¬â€œ growing categories and our brands. http://spr.ly/60188sfOaÃ‚Â $PG #Earningspic.twitter.com/qBSHDfI3j3	in-store execution is an area where we are redefining excellence growing categories and our brands. $pg #earningspic.twitter.com/qbshdfi3j3	in-store execution is an area where we are redefining excellence growing categories and our brands. $pg #earningspic.twitter.com/qbshdfi3j3	0	positive	0			2012-03-28	1	0	0	1	0	1	175.28	278.72	106	1	3	1	19.2404
2017-07-27	Trian response to P&G earnings, why it's urging the company to add Nelson Peltz to its board $pg pic.twitter.com/UUY0m34CpK	trian response to p&g earnings, why it's urging the company to add nelson peltz to its board $pg pic.twitter.com/uuy0m34cpk	trian response to p&g earnings, why it's urging the company to add nelson peltz to its board $pg pic.twitter.com/uuy0m34cpk	0	positive	0			2012-03-29	0	0	0	0	0.5	0.5	175.78	279.22	106	0	2	0	19.1827
2017-07-26	AM #earnings $TWTR $VZ $CELG $CLF $NOK $MA $LUV $BMY $MGM $UPS $RTN $SIRI $CMCSA $DOW $COP $MT $PG $ALXN $GNC $CHTR http://eps.sh/calÃ‚Â pic.twitter.com/feIXOVTC91	am #earnings $twtr $vz $celg $clf $nok $ma $luv $bmy $mgm $ups $rtn $siri $cmcsa $dow $cop $mt $pg $alxn $gnc $chtr	am #earnings $twtr $vz $celg $clf $nok $ma $luv $bmy $mgm $ups $rtn $siri $cmcsa $dow $cop $mt $pg $alxn $gnc $chtr	0	positive	0			2012-03-30	0	0	0	0	0.5	0.5	176.28	279.72	106	0	2	0	19.2981
2017-07-20	Proctor & Gamble is now the biggest company to ever face a proxy fight. $PG https://www.fool.com/investing/2017/07/18/procter-gamble-cos-proxy-fight-what-investors-need.aspxÃ‚Â Ã¢â‚¬Â¦	proctor & gamble is now the biggest company to ever face a proxy fight. $pg	proctor & gamble is now the biggest company to ever face a proxy fight. $pg	0	positive	0			2012-03-31	0	0	0	0	0.5	0.5	176.78	280.22	106	0	2	0	19.2981
2017-07-17	.@jimcramer weighs in on Monday's trending stocks with @scottgamm http://buff.ly/2u275X4Ã‚Â $PG $AMZN $APRN $TSLA $AAPL $BNY $NFLX $BAC $GS	.@jimcramer weighs in on monday's trending stocks with @scottgamm $pg $amzn $aprn $tsla $aapl $bny $nflx $bac $gs	.@jimcramer weighs in on monday's trending stocks with @scottgamm $pg $amzn $aprn $tsla $aapl $bny $nflx $bac $gs	0	positive	0			2012-04-01	0	0	0	0	0.5	0.5	177.28	280.72	106	0	2	0	19.2981
2017-07-17	$AMZN threat to $APRN. Pre-earnings straddles: $NFLX, $GS, $BAC @AngieMiles @OptionPit Peltz proxy fight against $PG http://bit.ly/2tjo6xhÃ‚Â pic.twitter.com/i4M1R6Jblh	$amzn threat to $aprn. pre-earnings straddles: $nflx, $gs, $bac @angiemiles @optionpit peltz proxy fight against $pg	$amzn threat to $aprn. pre-earnings straddles: $nflx, $gs, $bac @angiemiles @optionpit peltz proxy fight against $pg	0	positive	0			2012-04-02	0	0	0	0	0.5	0.5	177.78	281.22	106	0	2	0	19.25
2017-07-17	Peltz doesn't want to break up $PG. But his suggestions of complexity suggest unit sales may follow @TheStreet https://www.thestreet.com/story/14230447/1/activist-peltz-launches-campaign-at-procter-amp-gamble.htmlÃ‚Â Ã¢â‚¬Â¦pic.twitter.com/ED9Woln5z4	peltz doesn't want to break up $pg. but his suggestions of complexity suggest unit sales may follow @thestreet	peltz doesn't want to break up $pg. but his suggestions of complexity suggest unit sales may follow @thestreet	0	positive	0			2012-04-03	0	0	0	0	0.5	0.5	178.28	281.72	106	0	2	0	19.1923
2017-07-17	Link to Trian slide deck $PG https://www.sec.gov/Archives/edgar/data/80424/000090266417002945/p17-1516exhibit1.pdfÃ‚Â Ã¢â‚¬Â¦	link to trian slide deck $pg	link to trian slide deck $pg	0	positive	0			2012-04-04	0	0	0	0	0.5	0.5	178.78	282.22	106	0	2	0	18.9808
2017-06-16	Peltz's Trian files notice for board seat at P&G: Source close to the matter $pg	peltz's trian files notice for board seat at p&g: source close to the matter $pg	peltz's trian files notice for board seat at p&g: source close to the matter $pg	0	positive	0			2012-04-05	0	0	0	0	0.5	0.5	179.28	282.72	106	0	2	0	18.7404
2017-05-30	ICYMI: 05/26/17 - View today's Market Forecast here: http://youtu.be/iweE2iKCDIcÃ‚Â Discussed: $SPX $IWM $TLT $USO $UUP $EEM $XLP $PG #Investools	icymi: 05/26/17 - view today's market forecast here: discussed: $spx $iwm $tlt $uso $uup $eem $xlp $pg #investools	icymi: 05/26/17 - view today's market forecast here: discussed: $spx $iwm $tlt $uso $uup $eem $xlp $pg #investools	0	positive	0			2012-04-06	1	0	0	1	0	1	179.28	283.72	107	1	3	1	18.7404
2017-05-27	ICYMI: 05/26/17 - View today's Market Forecast here: http://youtu.be/iweE2iKCDIcÃ‚Â Discussed: $SPX $IWM $TLT $USO $UUP $EEM $XLP $PG #Investools	icymi: 05/26/17 - view today's market forecast here: discussed: $spx $iwm $tlt $uso $uup $eem $xlp $pg #investools	icymi: 05/26/17 - view today's market forecast here: discussed: $spx $iwm $tlt $uso $uup $eem $xlp $pg #investools	0	positive	0			2012-04-07	1	0	0	1	0	1	179.28	284.72	108	1	3	1	18.7404
2017-05-26	*VIDEO 5/26/2017* $SPY $SPX | $BABA $LVS $WFC $PG $MLCO $COH $MGM $KBH Ã¢â€ â€™ http://2tradersclub.com/2017/05/26/video-positioned-5262017/Ã‚Â Ã¢â‚¬Â¦pic.twitter.com/I75FJ54aZo	*video 5/26/2017* $spy $spx | $baba $lvs $wfc $pg $mlco $coh $mgm $kbh	*video 5/26/2017* $spy $spx | $baba $lvs $wfc $pg $mlco $coh $mgm $kbh	0	positive	0			2012-04-08	0	0	0	0	0.5	0.5	179.78	285.22	108	0	2	0	18.7404
2017-05-25	$PG respecting 200d support_x000D_ http://schrts.co/1y5iXO	$pg respecting 200d support_x000D_	$pg respecting 200d support_x000D_	0	positive	0			2012-04-09	0	0	0	0	0.5	0.5	180.28	285.72	108	0	2	0	18.4615
2017-05-17	Ralph Lauren names longtime P&G exec Patrice Louvet (former head of beauty) as CEO $RL $PG	ralph lauren names longtime p&g exec patrice louvet (former head of beauty) as ceo $rl $pg	ralph lauren names longtime p&g exec patrice louvet (former head of beauty) as ceo $rl $pg	0	positive	0			2012-04-10	0	0	0	0	0.5	0.5	180.78	286.22	108	0	2	0	18.0192
2017-05-14	Don't text _x000D_ Don't tweet_x000D_ Don't snap_x000D_ Just call_x000D_ (NYSE: $PG) pic.twitter.com/QR5aE3Ls8X	don't text _x000D_ don't tweet_x000D_ don't snap_x000D_ just call_x000D_ (nyse: $pg) pic.twitter.com/qr5ae3ls8x	don't text _x000D_ don't tweet_x000D_ don't snap_x000D_ just call_x000D_ (nyse: $pg) pic.twitter.com/qr5ae3ls8x	0	positive	0			2012-04-11	0	0	0	0	0.5	0.5	181.28	286.72	108	0	2	0	18.2788
2017-05-10	Retail review on $JWN, $M, and $KSS. $SNAP anticipation rises. Tom White on $JWN, $PG, and $MCD. Host @AngieMiles. http://bit.ly/2qsaVsbÃ‚Â pic.twitter.com/AldP67F0IX	retail review on $jwn, $m, and $kss. $snap anticipation rises. tom white on $jwn, $pg, and $mcd. host @angiemiles.	retail review on $jwn, $m, and $kss. $snap anticipation rises. tom white on $jwn, $pg, and $mcd. host @angiemiles.	0	positive	0			2012-04-12	0	0	0	0	0.5	0.5	181.78	287.22	108	0	2	0	18.5577
2017-05-03	Contrast Estee strength to woes at Procter & L'Oreal. High-end beauty sucking business away from mass players $EL $PG	contrast estee strength to woes at procter & l'oreal. high-end beauty sucking business away from mass players $el $pg	contrast estee strength to woes at procter & l'oreal. high-end beauty sucking business away from mass players $el $pg	0	positive	0			2012-04-13	0	0	0	0	0.5	0.5	182.28	287.72	108	0	2	0	18.1538
2017-04-26	In Q3, we returned $3.8 billion dollars to shareholders in dividends and share repurchase. http://www.pginvestor.com/Event/Ã‚Â $PG #Earningspic.twitter.com/HMljfIyj97	in q3, we returned $3.8 billion dollars to shareholders in dividends and share repurchase. $pg #earningspic.twitter.com/hmljfiyj97	in q3, we returned $3.8 billion dollars to shareholders in dividends and share repurchase. $pg #earningspic.twitter.com/hmljfiyj97	0	positive	0			2012-04-14	0	0	0	0	0.5	0.5	182.78	288.22	108	0	2	0	18.1538
2017-02-27	Walmart reportedly price testing to squeeze competition. Demanding cuts by ConAgra, P&G, Unilever http://cnb.cx/2l5OS8aÃ‚Â $wmt $kr $cag $pg	walmart reportedly price testing to squeeze competition. demanding cuts by conagra, p&g, unilever $wmt $kr $cag $pg	walmart reportedly price testing to squeeze competition. demanding cuts by conagra, p&g, unilever $wmt $kr $cag $pg	0	positive	0			2012-04-15	0	0	0	0	0.5	0.5	183.28	288.72	108	0	2	0	18.1538
2017-02-21	Dow stocks hitting all-time highs today..._x000D_ $AAPL_x000D_ $BA_x000D_ $GS_x000D_ $HD_x000D_ $JPM_x000D_ $MMM_x000D_ $PG _x000D_ $V	dow stocks hitting all-time highs today..._x000D_ $aapl_x000D_ $ba_x000D_ $gs_x000D_ $hd_x000D_ $jpm_x000D_ $mmm_x000D_ $pg _x000D_ $v	dow stocks hitting all-time highs today..._x000D_ $aapl_x000D_ $ba_x000D_ $gs_x000D_ $hd_x000D_ $jpm_x000D_ $mmm_x000D_ $pg _x000D_ $v	0	positive	0			2012-04-16	0	0	0	0	0.5	0.5	183.78	289.22	108	0	2	0	18.1731
2017-02-19	Kraft Heinz Drops $143 Billion Unilever Bid: What Is It's Next Target? http://ow.ly/dTxw3099BuBÃ‚Â $KHC $UN $UL $MDLZ $CL $CLX $KMB $PG pic.twitter.com/e8nXyynkrJ	kraft heinz drops $143 billion unilever bid: what is it's next target? $khc $un $ul $mdlz $cl $clx $kmb $pg pic.twitter.com/e8nxyynkrj	kraft heinz drops $143 billion unilever bid: what is it's next target? $khc $un $ul $mdlz $cl $clx $kmb $pg pic.twitter.com/e8nxyynkrj	0	positive	0			2012-04-17	0	0	0	0	0.5	0.5	184.28	289.72	108	0	2	0	18.5962
2017-02-17	These are the big Dow winners this week - which names are you trading or fading? $CSCO $PFE $BA $JPM $PG	these are the big dow winners this week - which names are you trading or fading? $csco $pfe $ba $jpm $pg	these are the big dow winners this week - which names are you trading or fading? $csco $pfe $ba $jpm $pg	0.1	positive	0			2012-04-18	0	0	0	0	0.5	0.5	184.78	290.22	108	0	2	0	18.3654
2017-02-17	Kraft Heinz's Unilever Bid Lifts Clorox, Colgate, Kimberly-Clark, P&G http://ow.ly/YDXd3096YeBÃ‚Â $KHC $UN $UL $CLX $CL $KMB $PG pic.twitter.com/0NLWGA1sTN	kraft heinz's unilever bid lifts clorox, colgate, kimberly-clark, p&g $khc $un $ul $clx $cl $kmb $pg pic.twitter.com/0nlwga1stn	kraft heinz's unilever bid lifts clorox, colgate, kimberly-clark, p&g $khc $un $ul $clx $cl $kmb $pg pic.twitter.com/0nlwga1stn	0	positive	0			2012-04-19	0	0	0	0	0.5	0.5	185.28	290.72	108	0	2	0	18.4038
2017-02-16	Nelson Peltz's hedge fund has a $3.5 billion stake in $PG https://www.thestreet.com/video/14005355/nelson-peltz-s-stake-in-procter-amp-gamble-signals-a-looming-activist-campaign.htmlÃ‚Â Ã¢â‚¬Â¦ via @TheStreet @ROrol	nelson peltz's hedge fund has a $3.5 billion stake in $pg via @thestreet @rorol	nelson peltz's hedge fund has a $3.5 billion stake in $pg via @thestreet @rorol	0	positive	0			2012-04-20	2	1	0	1	0.5	0.5	185.78	291.22	107	-1	1	1	18.6154
2017-02-15	Here's a midday news update: $TWTR $PG $BAC big movers today, $PEP earnings @cheddar #CheddarLive (bonus: watch me fight my side part)pic.twitter.com/4oISeA2n6r	here's a midday news update: $twtr $pg $bac big movers today, $pep earnings @cheddar #cheddarlive (bonus: watch me fight my side part)pic.twitter.com/4oisea2n6r	here's a midday news update: $twtr $pg $bac big movers today, $pep earnings @cheddar #cheddarlive (bonus: watch me fight my side part)pic.twitter.com/4oisea2n6r	0.1	positive	0			2012-04-21	1	0	0	1	0	1	185.78	292.22	108	1	3	1	18.6154
2017-02-15	#Stocks to Watch Today: $PEP, $AAPL, $PG, $FIG, $HAL_x000D_ https://yhoo.it/2lQ3dByÃ‚Â pic.twitter.com/K7jLa4Uvy4	#stocks to watch today: $pep, $aapl, $pg, $fig, $hal_x000D_	#stocks to watch today: $pep, $aapl, $pg, $fig, $hal_x000D_	0	positive	0			2012-04-22	0	0	0	0	0.5	0.5	186.28	292.72	108	0	2	0	18.6154
2017-02-14	Trian's next big investment? P&G. Scoop from @DaveCBenoit coming to http://WSJ.comÃ‚Â $PG	trian's next big investment? p&g. scoop from @davecbenoit coming to $pg	trian's next big investment? p&g. scoop from @davecbenoit coming to $pg	0.05	positive	0			2012-04-23	0	0	0	0	0.5	0.5	186.78	293.22	108	0	2	0	18.3365
2017-02-06	20% of all stock market wealth since 1924, attributed to just 14 stocks!_x000D_ $AAPL $GE $MSFT $IBM $JNJ $MO $WMT $PG $AMZN $KO_x000D_ H/t @PeterLBrandtpic.twitter.com/ONJd3xhWzk	20% of all stock market wealth since 1924, attributed to just 14 stocks!_x000D_ $aapl $ge $msft $ibm $jnj $mo $wmt $pg $amzn $ko_x000D_ h/t @peterlbrandtpic.twitter.com/onjd3xhwzk	20% of all stock market wealth since 1924, attributed to just 14 stocks!_x000D_ $aapl $ge $msft $ibm $jnj $mo $wmt $pg $amzn $ko_x000D_ h/t @peterlbrandtpic.twitter.com/onjd3xhwzk	0	positive	0			2012-04-24	0	0	0	0	0.5	0.5	187.28	293.72	108	0	2	0	18.7885
2017-02-05	MORNING LINE:_x000D_ $BUD 3/2_x000D_ $PG 3:1_x000D_ $PEP 9/2_x000D_ $KO 7:1_x000D_ $MCD 9:1_x000D_ $F 10:1_x000D_ $GM 10:1_x000D_ $GDDY 15:1http://www.forbes.com/sites/andyswan/2017/02/03/which-company-will-win-the-enormous-game-on-sunday/#5ab7d2f92674Ã‚Â Ã¢â‚¬Â¦	morning line:_x000D_ $bud 3/2_x000D_ $pg 3:1_x000D_ $pep 9/2_x000D_ $ko 7:1_x000D_ $mcd 9:1_x000D_ $f 10:1_x000D_ $gm 10:1_x000D_ $gddy 15:1#5ab7d2f92674	morning line:_x000D_ $bud 3/2_x000D_ $pg 3:1_x000D_ $pep 9/2_x000D_ $ko 7:1_x000D_ $mcd 9:1_x000D_ $f 10:1_x000D_ $gm 10:1_x000D_ $gddy 15:1#5ab7d2f92674	0	positive	0			2012-04-25	2	1	0	1	0.5	0.5	187.78	294.22	107	-1	1	1	18.7019
2017-02-02	$XOM_x000D_ $AAPL_x000D_ $GE_x000D_ $MSFT_x000D_ $IBM_x000D_ $GM_x000D_ $JNJ_x000D_ $WMT_x000D_ $CHV_x000D_ $AMZN_x000D_ $MO_x000D_ $KO_x000D_ $PG_x000D_ $T_x000D_ Just 14 stocks make up 20% of all dollar gains 1926-2015_x000D_ Bloomberg	$xom_x000D_ $aapl_x000D_ $ge_x000D_ $msft_x000D_ $ibm_x000D_ $gm_x000D_ $jnj_x000D_ $wmt_x000D_ $chv_x000D_ $amzn_x000D_ $mo_x000D_ $ko_x000D_ $pg_x000D_ $t_x000D_ just 14 stocks make up 20% of all dollar gains 1926-2015_x000D_ bloomberg	$xom_x000D_ $aapl_x000D_ $ge_x000D_ $msft_x000D_ $ibm_x000D_ $gm_x000D_ $jnj_x000D_ $wmt_x000D_ $chv_x000D_ $amzn_x000D_ $mo_x000D_ $ko_x000D_ $pg_x000D_ $t_x000D_ just 14 stocks make up 20% of all dollar gains 1926-2015_x000D_ bloomberg	0	positive	0			2012-04-26	0	0	0	0	0.5	0.5	188.28	294.72	107	0	2	0	18.8654
2017-01-20	01/20/17 - View today's Market Forecast by @BVZ_Investools here: http://bit.ly/2jdK7ErÃ‚Â Discussed: $SPX $GLD $RUT $PG $XLK $XLU #Investools	01/20/17 - view today's market forecast by @bvz_investools here: discussed: $spx $gld $rut $pg $xlk $xlu #investools	01/20/17 - view today's market forecast by @bvz_investools here: discussed: $spx $gld $rut $pg $xlk $xlu #investools	0	positive	0			2012-04-27	2	0	0	2	0	1	188.28	295.72	108	1	3	2	19.0192
2017-01-15	2017 Dividend Champions List http://dividendvaluebuilder.com/dividend-champions-list/Ã‚Â Ã¢â‚¬Â¦ #dividends $PG $JNJ $PEP $WMT $ADM $MCD $XOM $T $SHW $ED $KMB $TGT $LOW $KO 108 Totalpic.twitter.com/YqNcsEjbUL	2017 dividend champions list #dividends $pg $jnj $pep $wmt $adm $mcd $xom $t $shw $ed $kmb $tgt $low $ko 108 totalpic.twitter.com/yqncsejbul	2017 dividend champions list #dividends $pg $jnj $pep $wmt $adm $mcd $xom $t $shw $ed $kmb $tgt $low $ko 108 totalpic.twitter.com/yqncsejbul	0.3	positive	0			2012-04-28	0	0	0	0	0.5	0.5	188.78	296.22	108	0	2	0	19.0192
2017-01-11	Coca-Cola tops the chart http://www.gurufocus.com/news/471550Ã‚Â $UL $PG $GEpic.twitter.com/Yphea68jZ6	coca-cola tops the chart $ul $pg $gepic.twitter.com/yphea68jz6	coca-cola tops the chart $ul $pg $gepic.twitter.com/yphea68jz6	0	positive	0			2012-04-29	0	0	0	0	0.5	0.5	189.28	296.72	108	0	2	0	19.0192
2017-01-11	P&G has increased its dividend for 60 consecutive years. WeÃ¢â‚¬â„¢ve been paying a dividend for 126 consecutive years. http://spr.ly/60198PiRlÃ‚Â $PG	p&g has increased its dividend for 60 consecutive years. weve been paying a dividend for 126 consecutive years. $pg	p&g has increased its dividend for 60 consecutive years. weve been paying a dividend for 126 consecutive years. $pg	0	positive	0			2012-04-30	1	0	0	1	0	1	189.28	297.72	109	1	3	1	18.8269
2017-01-09	$PG downgraded at Goldman	$pg downgraded at goldman	$pg downgraded at goldman	0	positive	0			2012-05-01	0	0	0	0	0.5	0.5	189.78	298.22	109	0	2	0	19.0385
2017-01-08	$CLX return on invested capital is now 35%, above $PG and $CL #stocks #investing #Clorox #financepic.twitter.com/LADixkGyd9	$clx return on invested capital is now 35%, above $pg and $cl #stocks #investing #clorox #financepic.twitter.com/ladixkgyd9	$clx return on invested capital is now 35%, above $pg and $cl #stocks #investing #clorox #financepic.twitter.com/ladixkgyd9	0.1	positive	0			2012-05-02	0	0	0	0	0.5	0.5	190.28	298.72	109	0	2	0	19.0096
2017-01-08	The 2017 Dividend Aristocrats List_x000D_ 25+ Years of Rising Dividends_x000D_ http://buff.ly/2iEgwEAÃ‚Â _x000D_ $LOW $GWW $MDT $HRL $WBA $ABT $JNJ $APD $PPG $PG	the 2017 dividend aristocrats list_x000D_ 25+ years of rising dividends_x000D_ _x000D_ $low $gww $mdt $hrl $wba $abt $jnj $apd $ppg $pg	the 2017 dividend aristocrats list_x000D_ 25+ years of rising dividends_x000D_ _x000D_ $low $gww $mdt $hrl $wba $abt $jnj $apd $ppg $pg	0.3	positive	0			2012-05-03	0	0	0	0	0.5	0.5	190.78	299.22	109	0	2	0	18.8558
2017-01-03	A Value #ETF Poised For 2017 http://blogs.barrons.com/focusonfunds/2017/01/03/a-value-etf-poised-to-outperform-in-2017/Ã‚Â Ã¢â‚¬Â¦ via @barronsonline. Holdings $PG $T $JPM help on why @cfraresearch likes $IVE.	a value #etf poised for 2017 via @barronsonline. holdings $pg $t $jpm help on why @cfraresearch likes $i have.	a value #etf poised for 2017 via @barronsonline. holdings $pg $t $jpm help on why @cfraresearch likes $i have.	0	positive	0			2012-05-04	0	0	0	0	0.5	0.5	191.28	299.72	109	0	2	0	18.5962
2017-01-02	Procter & Gamble Company $The $PG Stake Maintained by Virginia Retirement Systems ET AL http://zpr.io/PqM9R	procter & gamble company $the $pg stake maintained by virginia retirement systems et al	procter & gamble company $the $pg stake maintained by virginia retirement systems et al	0	positive	0			2012-05-05	0	0	0	0	0.5	0.5	191.78	300.22	109	0	2	0	18.5962
2017-01-02	What does http://www.ironbcg.comÃ‚Â have to say about $msft $pg $hd $adm $wba $tgt $jnj $antm $met $googl $xly $wmt #CES2017	what does have to say about $msft $pg $hd $adm $wba $tgt $jnj $antm $met $googl $xly $wmt #ces2017	what does have to say about $msft $pg $hd $adm $wba $tgt $jnj $antm $met $googl $xly $wmt #ces2017	0	positive	0			2012-05-06	0	0	0	0	0.5	0.5	192.28	300.72	109	0	2	0	18.5962
2017-01-02	Procter & Gamble Company $The $PG Stake Cut by Jensen Investment Management Inc. http://zpr.io/PqEBx	procter & gamble company $the $pg stake cut by jensen investment management inc.	procter & gamble company $the $pg stake cut by jensen investment management inc.	0	positive	0			2012-05-07	0	0	0	0	0.5	0.5	192.78	301.22	109	0	2	0	18.5769
2017-01-02	$PG http://demo.FinGraphs.comÃ‚Â Pot. consolid in Uptrend LONGERTERM Wly-Dly-Hly combo chart #Stocks #Tradingpic.twitter.com/fhBzmx2Uux	$pg pot. consolid in uptrend longerterm wly-dly-hly combo chart #stocks #tradingpic.twitter.com/fhbzmx2uux	$pg pot. consolid in uptrend longerterm wly-dly-hly combo chart #stocks #tradingpic.twitter.com/fhbzmx2uux	0	positive	0			2012-05-08	0	0	0	0	0.5	0.5	193.28	301.72	109	0	2	0	18.5096
2017-01-01	Why The Dogs Of The Dow Strategy Succeeded In 2016, And What This Means For 2017 http://seekingalpha.com/article/4033707-dogs-dow-strategy-succeeded-2016-means-2017?source=feed_fÃ‚Â Ã¢â‚¬Â¦ $WMT $PG $BA $KO $VZ $CVX $IBM	why the dogs of the dow strategy succeeded in 2016, and what this means for 2017 $wmt $pg $ba $ko $vz $cvx $ibm	why the dogs of the dow strategy succeeded in 2016, and what this means for 2017 $wmt $pg $ba $ko $vz $cvx $ibm	0	positive	0			2012-05-09	1	1	0	0	1	0	194.28	301.72	108	-1	1	1	18.1827
2017-01-01	Kessler Investment Group LLC Raises Stake in Procter & Gamble Company $The $PG http://zpr.io/PqX7t	kessler investment group llc raises stake in procter & gamble company $the $pg	kessler investment group llc raises stake in procter & gamble company $the $pg	0	positive	0			2012-05-10	1	1	0	0	1	0	195.28	301.72	107	-1	1	1	18.3558
2017-01-01	Ipswich Investment Management Co. Inc. Sells 171 Shares of Procter & Gamble Company $The $PG http://zpr.io/PqXtN	ipswich investment management co. inc. sells 171 shares of procter & gamble company $the $pg	ipswich investment management co. inc. sells 171 shares of procter & gamble company $the $pg	0	positive	0			2012-05-11	0	0	0	0	0.5	0.5	195.78	302.22	107	0	2	0	18.2788
2017-01-01	Capital Investment Advisors LLC Has $10,530,000 Position in Procter & Gamble Company $The $PG http://zpr.io/PqNJe	capital investment advisors llc has $10,530,000 position in procter & gamble company $the $pg	capital investment advisors llc has $10,530,000 position in procter & gamble company $the $pg	0	positive	0			2012-05-12	0	0	0	0	0.5	0.5	196.28	302.72	107	0	2	0	18.2788
2017-01-01	$PG:_x000D_ Cleveland Clinic CEO Said to Be Out of Running for VA Secretary:_x000D_ http://www.StockNewsWires.com/2017/01/01/pg-cleveland-clinic-ceo-said-to-be-out-of-running-for-va-secretary/Ã‚Â Ã¢â‚¬Â¦	$pg:_x000D_ cleveland clinic ceo said to be out of running for va secretary:_x000D_	$pg:_x000D_ cleveland clinic ceo said to be out of running for va secretary:_x000D_	0	positive	0			2012-05-13	0	0	0	0	0.5	0.5	196.78	303.22	107	0	2	0	18.2788
2017-01-01	Final 2016 Dogs Of The Dow Performance And 2017 Changes $BA $CAT $KO $PFE $PG $WMT https://goo.gl/9Cme6h	final 2016 dogs of the dow performance and 2017 changes $ba $cat $ko $pfe $pg $wmt	final 2016 dogs of the dow performance and 2017 changes $ba $cat $ko $pfe $pg $wmt	1	positive	0			2012-05-14	0	0	0	0	0.5	0.5	197.28	303.72	107	0	2	0	17.8846
2016-12-31	Final 2016 Dogs Of The Dow Performance And 2017 Changes $BA $CAT $KO $PFE $PG $WMT https://goo.gl/9Cme6h	final 2016 dogs of the dow performance and 2017 changes $ba $cat $ko $pfe $pg $wmt	final 2016 dogs of the dow performance and 2017 changes $ba $cat $ko $pfe $pg $wmt	1	positive	0			2012-05-15	0	0	0	0	0.5	0.5	197.78	304.22	107	0	2	0	17.6923
2016-12-21	Downgrades $AF $JBLU $OAS $NYCB $TEGP $GS $USB $ABX $PG $XBKS $CCBG	downgrades $af $jblu $oas $nycb $tegp $gs $usb $abx $pg $xbks $ccbg	downgrades $af $jblu $oas $nycb $tegp $gs $usb $abx $pg $xbks $ccbg	0	positive	0			2012-05-16	0	0	0	0	0.5	0.5	198.28	304.72	107	0	2	0	18.2692
2016-11-18	P&G CEO David Taylor comments at 2016 Analyst Meeting: http://spr.ly/60158HXObÃ‚Â $PG pic.twitter.com/HyC0uljdG1	p&g ceo david taylor comments at 2016 analyst meeting: $pg pic.twitter.com/hyc0uljdg1	p&g ceo david taylor comments at 2016 analyst meeting: $pg pic.twitter.com/hyc0uljdg1	0	positive	0			2012-05-17	0	0	0	0	0.5	0.5	198.78	305.22	107	0	2	0	18.1538
2013-07-01	Ã‚Â¡El impulso que necesitas lo obtienes con una Cuenta Enlace Negocios! SolicÃƒÂ­tala en sucursal y recibe hasta 100% de CETES. MÃƒÂ¡s informaciÃƒÂ³n en: https://bit.ly/32oHQ09Ã‚Â Aplican restricciones.pic.twitter.com/eJUK8o16Tp	el impulso que necesitas lo obtienes con una cuenta enlace negocios! solictala en sucursal y recibe hasta 100% de cetes. ms informacin en: aplican restricciones.pic.twitter.com/ejuk8o16tp	el impulso que necesitas lo obtienes con una cuenta enlace negocios! solictala en sucursal y recibe hasta 100% de cetes. ms informacin en: aplican restricciones.pic.twitter.com/ejuk8o16tp	0	positive	0			2012-05-18	1	0	0	1	0	1	198.78	306.22	108	1	3	1	18.2212
2016-12-28	Dow Laggards:_x000D_ $NKE_x000D_ $BA_x000D_ $PG pic.twitter.com/NgwewCxK6H	dow laggards:_x000D_ $nke_x000D_ $ba_x000D_ $pg pic.twitter.com/ngwewcxk6h	dow laggards:_x000D_ $nke_x000D_ $ba_x000D_ $pg pic.twitter.com/ngwewcxk6h	0	positive	0			2012-05-19	0	0	0	0	0.5	0.5	199.28	306.72	108	0	2	0	18.2212
2016-12-30	The Dogs of the Dow portfolio candidates coming into view..._x000D_ $BA $CAT $CSCO $CVX $GE $IBM $KO $MCD $MRK $PFE $PG $VZ $XOM $DIApic.twitter.com/u9xG8ZeLlK	the dogs of the dow portfolio candidates coming into view..._x000D_ $ba $cat $csco $cvx $ge $ibm $ko $mcd $mrk $pfe $pg $vz $xom $diapic.twitter.com/u9xg8zellk	the dogs of the dow portfolio candidates coming into view..._x000D_ $ba $cat $csco $cvx $ge $ibm $ko $mcd $mrk $pfe $pg $vz $xom $diapic.twitter.com/u9xg8zellk	0	positive	0			2012-05-20	0	0	0	0	0.5	0.5	199.78	307.22	108	0	2	0	18.2212
2016-12-29	themotleyfool 10 Stocks With Over 50 Years of Dividend Growth #stocks $PG, $LOWhttp://www.fool.com/investing/2016/12/27/10-stocks-with-over-50-years-of-dividend-growth.aspxÃ‚Â Ã¢â‚¬Â¦	themotleyfool 10 stocks with over 50 years of dividend growth #stocks $pg, $low	themotleyfool 10 stocks with over 50 years of dividend growth #stocks $pg, $low	0.3	positive	0			2012-05-21	0	0	0	0	0.5	0.5	200.28	307.72	108	0	2	0	18.3846
2016-12-26	$PG Has my attention here. Might look into some calls tomorrow pic.twitter.com/GscJQIoHAE	$pg has my attention here. might look into some calls tomorrow pic.twitter.com/gscjqiohae	$pg has my attention here. might look into some calls tomorrow pic.twitter.com/gscjqiohae	0	positive	0			2012-05-22	0	0	0	0	0.5	0.5	200.78	308.22	108	0	2	0	18.4423
2016-12-21	pre-mkt | CNBC_x000D_ $NKE $FDX $AMGN $TWTR $MSFT_x000D_ $AMZN $KO $BUD $INVN $AAPL_x000D_ $SWK $P $SIRI $GPRO $PG_x000D_ $MNST $WGO $ACN $FINLhttp://cnb.cx/2i0nbIB	pre-mkt | cnbc_x000D_ $nke $fdx $amgn $twtr $msft_x000D_ $amzn $ko $bud $invn $aapl_x000D_ $swk $p $siri $gpro $pg_x000D_ $mnst $wgo $acn $finl	pre-mkt | cnbc_x000D_ $nke $fdx $amgn $twtr $msft_x000D_ $amzn $ko $bud $invn $aapl_x000D_ $swk $p $siri $gpro $pg_x000D_ $mnst $wgo $acn $finl	0	positive	0			2012-05-23	0	0	0	0	0.5	0.5	201.28	308.72	108	0	2	0	18.4423
2016-12-19	stocks I am watching $SWHC $HAS $FB $V $PG $TEAM $UNG $PAYC $SPY $SPXU $BMY $CNX $GLNG $LYV $PG http://www.shortmetina.com/blog1/and-we-breakÃ‚Â Ã¢â‚¬Â¦	stocks i am watching $swhc $has $fb $v $pg $team $ung $payc $spy $spxu $bmy $cnx $glng $lyv $pg	stocks i am watching $swhc $has $fb $v $pg $team $ung $payc $spy $spxu $bmy $cnx $glng $lyv $pg	0	positive	0			2012-05-24	0	0	0	0	0.5	0.5	201.78	309.22	108	0	2	0	18.5096
2016-12-19	P&G's Downy in downward spiral; Millennials don't like fabric softener $PG http://fxn.ws/2hRrUfE	p&g's downy in downward spiral; millennials don't like fabric softener $pg	p&g's downy in downward spiral; millennials don't like fabric softener $pg	0	positive	0			2012-05-25	0	0	0	0	0.5	0.5	202.28	309.72	108	0	2	0	18.4615
2016-12-09	$PG recapturing 200d...what a move from lows_x000D_ http://schrts.co/LnntrV	$pg recapturing 200d...what a move from lows_x000D_	$pg recapturing 200d...what a move from lows_x000D_	0	positive	0			2012-05-26	0	0	0	0	0.5	0.5	202.78	310.22	108	0	2	0	18.4615
2016-11-30	$BOX over 60,000 corporate clients incl $GPS $PG $AZN $GE and Whirlpool securing their documents in the #cloud $SPY http://traderscommunity.com/forum/index.php?topic=829.msg5546#msg5546Ã‚Â Ã¢â‚¬Â¦	$box over 60,000 corporate clients incl $gps $pg $azn $ge and whirlpool securing their documents in the #cloud $spy #msg5546	$box over 60,000 corporate clients incl $gps $pg $azn $ge and whirlpool securing their documents in the #cloud $spy #msg5546	0	positive	0			2012-05-27	0	0	0	0	0.5	0.5	203.28	310.72	108	0	2	0	18.4615
2016-11-28	3 reasons Procter & Gamble stock could fall in 2017. $PG http://fxn.ws/2gAcP0G	3 reasons procter & gamble stock could fall in 2017. $pg	3 reasons procter & gamble stock could fall in 2017. $pg	0	positive	0			2012-05-28	0	0	0	0	0.5	0.5	203.78	311.22	108	0	2	0	18.4615
2016-11-26	Don't give up. We believe in you. http://www.ironbcg.comÃ‚Â #entrepreneur #motivation $xli $baba $nke $nugt $gm $pg #MondayMotivation	don't give up. we believe in you. #entrepreneur #motivation $xli $baba $nke $nugt $gm $pg #mondaymotivation	don't give up. we believe in you. #entrepreneur #motivation $xli $baba $nke $nugt $gm $pg #mondaymotivation	0	positive	0			2012-05-29	0	0	0	0	0.5	0.5	204.28	311.72	108	0	2	0	18.6058
2016-11-21	gong to guess $PG does not want to say "factory layoffs" so they go with "manufacturing enrollment" pic.twitter.com/0er8RS9Tx8	gong to guess $pg does not want to say "factory layoffs" so they go with "manufacturing enrollment" pic.twitter.com/0er8rs9tx8	gong to guess $pg does not want to say "factory layoffs" so they go with "manufacturing enrollment" pic.twitter.com/0er8rs9tx8	0	positive	0			2012-05-30	0	0	0	0	0.5	0.5	204.78	312.22	108	0	2	0	18.3077
2016-11-18	.@ProcterGamble sees Trump fallout, increased hedge funds stake $PG via @alexcoolidge http://www.cincinnati.com/story/money/2016/11/18/pg-sees-trump-fallout-increased-hedge-funds-stake/94078972/Ã‚Â Ã¢â‚¬Â¦pic.twitter.com/flgNKBvvsp	.@proctergamble sees trump fallout, increased hedge funds stake $pg via @alexcoolidge	.@proctergamble sees trump fallout, increased hedge funds stake $pg via @alexcoolidge	0	positive	0			2012-05-31	0	0	0	0	0.5	0.5	205.28	312.72	108	0	2	0	18.3558
2016-11-18	Here's your 8-stock index fund. $WMT $JNJ $DIS $XOM $JPM $PG $MMM $MSFT Equally weight them and you'll shadow the indexes.	here's your 8-stock index fund. $wmt $jnj $dis $xom $jpm $pg $mmm $msft equally weight them and you'll shadow the indexes.	here's your 8-stock index fund. $wmt $jnj $dis $xom $jpm $pg $mmm $msft equally weight them and you'll shadow the indexes.	0.25	positive	0			2012-06-01	0	0	0	0	0.5	0.5	205.78	313.22	108	0	2	0	17.8269
2016-11-17	#Earnings: $WMT, $CRM, & $ANF. Plus $AAPL, $BAC. @AngieMiles interviews @FreeboardCap: $CSCO, $PG, $KO, & $MCD._x000D_ http://bit.ly/2f4poAkÃ‚Â pic.twitter.com/jZiRQ3xhv9	#earnings: $wmt, $crm, & $anf. plus $aapl, $bac. @angiemiles interviews @freeboardcap: $csco, $pg, $ko, & $mcd._x000D_	#earnings: $wmt, $crm, & $anf. plus $aapl, $bac. @angiemiles interviews @freeboardcap: $csco, $pg, $ko, & $mcd._x000D_	0	positive	0			2012-06-02	0	0	0	0	0.5	0.5	206.28	313.72	108	0	2	0	17.8269
2016-11-16	Procter & Gamble's plan to save $10 billion. $PG http://fxn.ws/2fYMuuw	procter & gamble's plan to save $10 billion. $pg	procter & gamble's plan to save $10 billion. $pg	0	positive	0			2012-06-03	0	0	0	0	0.5	0.5	206.78	314.22	108	0	2	0	17.8269
2016-11-09	When Target opened its razor aisles to upstart Harry's, P&G's Gillette paid the price. http://on.wsj.com/2eUj8M5Ã‚Â $TGT $PG w/ @sharonterlep	when target opened its razor aisles to upstart harry's, p&g's gillette paid the price. $tgt $pg w/ @sharonterlep	when target opened its razor aisles to upstart harry's, p&g's gillette paid the price. $tgt $pg w/ @sharonterlep	0	positive	0			2012-06-04	0	0	0	0	0.5	0.5	207.28	314.72	108	0	2	0	17.4519
2016-11-09	Building a Core Dividend Growth Portfolio With These Eight Companies http://www.dividendgrowthinvestor.com/2016/11/building-core-dividend-growth-portfolio.htmlÃ‚Â Ã¢â‚¬Â¦ $GPC $DIS $BLK $STT $WFC $HAS $MMM $CVX $PG	building a core dividend growth portfolio with these eight companies $gpc $dis $blk $stt $wfc $has $mmm $cvx $pg	building a core dividend growth portfolio with these eight companies $gpc $dis $blk $stt $wfc $has $mmm $cvx $pg	0	positive	0			2012-06-05	0	0	0	0	0.5	0.5	207.78	315.22	108	0	2	0	17.5385
2016-11-07	2 growth stocks could be a salve for your election worries: http://trib.al/3xy4gHhÃ‚Â $KR $PG pic.twitter.com/QgndpSXaeJ	2 growth stocks could be a salve for your election worries: $kr $pg pic.twitter.com/qgndpsxaej	2 growth stocks could be a salve for your election worries: $kr $pg pic.twitter.com/qgndpsxaej	0	positive	0			2012-06-06	0	0	0	0	0.5	0.5	208.28	315.72	108	0	2	0	18.1538
2016-10-27	"There's a lot of stuff in the pipeline that I can't talk about it - innovation is our life blood" $PG CEO on innovation	"there's a lot of stuff in the pipeline that i can't talk about it - innovation is our life blood" $pg ceo on innovation	"there's a lot of stuff in the pipeline that i can't talk about it - innovation is our life blood" $pg ceo on innovation	0	positive	0			2012-06-07	0	0	0	0	0.5	0.5	208.78	316.22	108	0	2	0	18.2692
2016-10-25	Today @rongross144 analyzes $UA, $PG and $CAT. Plus, he and @DB_Sleazy debate overrated/underrated Halloween candy.http://www.fool.com/podcasts/marketfoolery/2016-10-25-candy-vs-chocolateÃ‚Â Ã¢â‚¬Â¦	today @rongross144 analyzes $ua, $pg and $cat. plus, he and @db_sleazy debate overrated/underrated halloween candy.	today @rongross144 analyzes $ua, $pg and $cat. plus, he and @db_sleazy debate overrated/underrated halloween candy.	0	positive	0			2012-06-08	1	1	0	0	1	0	209.78	316.22	107	-1	1	1	18.4615
2016-10-25	TodayÃ¢â‚¬â„¢s #Stocks Winners: $BHI, $PG, $LMT http://yhoo.it/2dFZRRXÃ‚Â pic.twitter.com/XAXg20wcqi	todays #stocks winners: $bhi, $pg, $lmt	todays #stocks winners: $bhi, $pg, $lmt	0	positive	0			2012-06-09	0	0	0	0	0.5	0.5	210.28	316.72	107	0	2	0	18.4615
2016-10-25	Audience - "Today's show?"_x000D_ Us - "Would you believe @rongross144 discussing $UA, $CAT, $PG & Halloween candy?" pic.twitter.com/VAqfRrYrvt	audience - "today's show?"_x000D_ us - "would you believe @rongross144 discussing $ua, $cat, $pg & halloween candy?" pic.twitter.com/vaqfrryrvt	audience - "today's show?"_x000D_ us - "would you believe @rongross144 discussing $ua, $cat, $pg & halloween candy?" pic.twitter.com/vaqfrryrvt	0	positive	0			2012-06-10	0	0	0	0	0.5	0.5	210.78	317.22	107	0	2	0	18.4615
2016-10-25	$PG 80 Puts BUYING Activity expiring on 18th Nov, Vol 10000	$pg 80 puts buying activity expiring on 18th nov, vol 10000	$pg 80 puts buying activity expiring on 18th nov, vol 10000	0	positive	0			2012-06-11	1	0	0	1	0	1	210.78	318.22	108	1	3	1	18.375
2016-10-25	Procter & Gamble's 1Q results topped expectations. #Earnings $PG http://fxn.ws/2e6Q6Zg	procter & gamble's 1q results topped expectations. #earnings $pg	procter & gamble's 1q results topped expectations. #earnings $pg	0	positive	0			2012-06-12	0	0	0	0	0.5	0.5	211.28	318.72	108	0	2	0	18.7308
2016-10-25	In Q1, we returned $2.9 billion dollars to shareholders in dividends and share repurchase. http://www.pginvestor.com/Event/Ã‚Â $PG #Earningspic.twitter.com/OJfoFRG175	in q1, we returned $2.9 billion dollars to shareholders in dividends and share repurchase. $pg #earningspic.twitter.com/ojfofrg175	in q1, we returned $2.9 billion dollars to shareholders in dividends and share repurchase. $pg #earningspic.twitter.com/ojfofrg175	0	positive	0			2012-06-13	0	0	0	0	0.5	0.5	211.78	319.22	108	0	2	0	18.625
2016-10-25	#Stocks to Watch Today: $CAT, $GM, $PG, $MRK, $TWTR http://finance.yahoo.com/Ã‚Â pic.twitter.com/hIwKCIYIIa	#stocks to watch today: $cat, $gm, $pg, $mrk, $twtr	#stocks to watch today: $cat, $gm, $pg, $mrk, $twtr	0	positive	0			2012-06-14	0	0	0	0	0.5	0.5	212.28	319.72	108	0	2	0	18.9615
2016-10-25	Big improvement at P&G, organic sales growth in all categories led by health care(Oral B power toothbrushes!) total org sales +3% $PG	big improvement at p&g, organic sales growth in all categories led by health care(oral b power toothbrushes!) total org sales +3% $pg	big improvement at p&g, organic sales growth in all categories led by health care(oral b power toothbrushes!) total org sales +3% $pg	0.425	positive	0			2012-06-15	0	0	0	0	0.5	0.5	212.78	320.22	108	0	2	0	19.2308
2016-10-25	JUST IN: P&G reports a $2.7 billion profit, beats forecasts http://cin.ci/2eLsg55Ã‚Â @Enquirer $PG @ProcterGamble	just in: p&g reports a $2.7 billion profit, beats forecasts @enquirer $pg @proctergamble	just in: p&g reports a $2.7 billion profit, beats forecasts @enquirer $pg @proctergamble	0	positive	0			2012-06-16	0	0	0	0	0.5	0.5	213.28	320.72	108	0	2	0	19.2308
2016-10-25	$PG Procter & Gamble Q1 17 Earnings Results:_x000D_ -Core EPS: $1.03 (Estimate $0.98)_x000D_ -Revenue: $16.5B (Estimate $17.19B)	$pg procter & gamble q1 17 earnings results:_x000D_ -core eps: $1.03 (estimate $0.98)_x000D_ -revenue: $16.5b (estimate $17.19b)	$pg procter & gamble q1 17 earnings results:_x000D_ -core eps: $1.03 (estimate $0.98)_x000D_ -revenue: $16.5b (estimate $17.19b)	0	positive	0			2012-06-17	0	0	0	0	0.5	0.5	213.78	321.22	108	0	2	0	19.2308
2016-10-23	Apple $AAPL #dow Earnings Preview Oct 25 2016 $MMM $CAT $PG @HeidsterTrades @TradersCom $DJIA $SPX $NDX http://traderscommunity.com/forum/index.php?topic=635.msg4543#msg4543Ã‚Â Ã¢â‚¬Â¦pic.twitter.com/ulUOkud5wR	apple $aapl #dow earnings preview oct 25 2016 $mmm $cat $pg @heidstertrades @traderscom $djia $spx $ndx #msg4543pic.twitter.com/uluokud5wr	apple $aapl #dow earnings preview oct 25 2016 $mmm $cat $pg @heidstertrades @traderscom $djia $spx $ndx #msg4543pic.twitter.com/uluokud5wr	0	positive	0			2012-06-18	0	0	0	0	0.5	0.5	214.28	321.72	108	0	2	0	18.9904
2016-10-15	JUMPS IN NYSE SHORTS: $DB $PG $COTY $GE $S $WLL $LC $RIG $FDC $BABA $SDRL $SBH $OAS $HLT $AKS $SO $ABT $HUN $XOM $MT $LPI $FCX $SU $GPS $ARpic.twitter.com/PwEZhKXIFp	jumps in nyse shorts: $db $pg $coty $ge $s $wll $lc $rig $fdc $baba $sdrl $sbh $oas $hlt $aks $so $abt $hun $xom $mt $lpi $fcx $su $gps $arpic.twitter.com/pwezhkxifp	jumps in nyse shorts: $db $pg $coty $ge $s $wll $lc $rig $fdc $baba $sdrl $sbh $oas $hlt $aks $so $abt $hun $xom $mt $lpi $fcx $su $gps $arpic.twitter.com/pwezhkxifp	0	positive	0			2012-06-19	0	0	0	0	0.5	0.5	214.78	322.22	108	0	2	0	19.2308
2016-10-11	Largest US stocks on 3/31/09..._x000D_ $XOM: $337b_x000D_ $WMT: $204b_x000D_ $MSFT: $163b_x000D_ $T: $148b_x000D_ $JNJ: $145b_x000D_ $PG: $138b_x000D_ $CVX: $135b_x000D_ $BRKB: $134b_x000D_ $IBM: $130b	largest us stocks on 3/31/09..._x000D_ $xom: $337b_x000D_ $wmt: $204b_x000D_ $msft: $163b_x000D_ $t: $148b_x000D_ $jnj: $145b_x000D_ $pg: $138b_x000D_ $cvx: $135b_x000D_ $brkb: $134b_x000D_ $ibm: $130b	largest us stocks on 3/31/09..._x000D_ $xom: $337b_x000D_ $wmt: $204b_x000D_ $msft: $163b_x000D_ $t: $148b_x000D_ $jnj: $145b_x000D_ $pg: $138b_x000D_ $cvx: $135b_x000D_ $brkb: $134b_x000D_ $ibm: $130b	0	positive	0			2012-06-20	0	0	0	0	0.5	0.5	215.28	322.72	108	0	2	0	19.3269
2016-09-27	$COTY, with over 100% of the float held short and the $PG deal approved, is being added to the S&P 500. http://seekingalpha.com/article/4008273-p-and-g-creating-mother-squeezesÃ‚Â Ã¢â‚¬Â¦	$coty, with over 100% of the float held short and the $pg deal approved, is being added to the s&p 500.	$coty, with over 100% of the float held short and the $pg deal approved, is being added to the s&p 500.	0.3	positive	0			2012-06-21	1	0	0	1	0	1	215.28	323.72	109	1	3	1	18.7788
2016-09-13	$PLUG in $PG AGVs with automatic filing solution will be introduced soon. Kiva robots next?	$plug in $pg agvs with automatic filing solution will be introduced soon. kiva robots next?	$plug in $pg agvs with automatic filing solution will be introduced soon. kiva robots next?	0	positive	0			2012-06-22	0	0	0	0	0.5	0.5	215.78	324.22	109	0	2	0	19.0481
2016-09-09	Took profits on a lot. Going into the weekend holding $TWTR calls & $PG puts. Thats it. Will do some hunting this wknd for next week.	took profits on a lot. going into the weekend holding $twtr calls & $pg puts. that is it. will do some hunting this wknd for next week.	took profits on a lot. going into the weekend holding $twtr calls & $pg puts. that is it. will do some hunting this wknd for next week.	0	positive	0			2012-06-23	0	0	0	0	0.5	0.5	216.28	324.72	109	0	2	0	19.0481
2016-09-05	#Intel #Alibaba #YAHOO : 5 Stocks That Hit 52-Week Highs Last Week $INTC $BABA $YHOO $PG $WPX http://www.insidermonkey.com/blog/intel-intc-alibaba-baba-5-stocks-that-hit-52-week-highs-last-week-472065/?utm_source=sumome&utm_medium=twitter&utm_campaign=sumome_shareÃ‚Â Ã¢â‚¬Â¦ via @insidermonkey	#intel #alibaba #yahoo : 5 stocks that hit 52-week highs last week $intc $baba $yhoo $pg $wpx via @insidermonkey	#intel #alibaba #yahoo : 5 stocks that hit 52-week highs last week $intc $baba $yhoo $pg $wpx via @insidermonkey	0.0666667	positive	0			2012-06-24	0	0	0	0	0.5	0.5	216.78	325.22	109	0	2	0	19.0481
2016-09-01	NEWS RELEASE: $PG Commences P&G Specialty Beauty Brands Exchange Offer: http://news.pg.com/press-release/pg-corporate-announcements/procter-gamble-commences-pg-specialty-beauty-brands-exchangÃ‚Â Ã¢â‚¬Â¦	news release: $pg commences p&g specialty beauty brands exchange offer:	news release: $pg commences p&g specialty beauty brands exchange offer:	0	positive	0			2012-06-25	0	0	0	0	0.5	0.5	217.28	325.72	109	0	2	0	18.7692
2016-08-26	#Yellen @ #JacksonHole, $BAC & $C calls, $TWTR, $ULTA & $LULU_x000D_ earnings. @CusicksCorner: $YHOO, $PG, & $JPM.pic.twitter.com/7sl0cuWtCU	#yellen @ #jacksonhole, $bac & $c calls, $twtr, $ulta & $lulu_x000D_ earnings. @cusickscorner: $yhoo, $pg, & $jpm.pic.twitter.com/7sl0cuwtcu	#yellen @ #jacksonhole, $bac & $c calls, $twtr, $ulta & $lulu_x000D_ earnings. @cusickscorner: $yhoo, $pg, & $jpm.pic.twitter.com/7sl0cuwtcu	0	positive	0			2012-06-26	0	0	0	0	0.5	0.5	217.78	326.22	109	0	2	0	19.0385
2016-08-26	JUST RELEASED: P&GÃ¢â‚¬â„¢s 2016 #AnnualReport: http://annualreport.pg.comÃ‚Â Ã‚Â $PG pic.twitter.com/1tf038i5XV	just released: p&gs 2016 #annualreport: pic.twitter.com/1tf038i5xv	just released: p&gs 2016 #annualreport: pic.twitter.com/1tf038i5xv	0	positive	0			2012-06-27	0	0	0	0	0.5	0.5	218.28	326.72	109	0	2	0	19.3558
2016-08-16	.@Tide returns to @NASCAR teams up with @JoeGibbsRacing $PG _x000D_ http://fxn.ws/2bEbjxw	.@tide returns to @nascar teams up with @joegibbsracing $pg _x000D_	.@tide returns to @nascar teams up with @joegibbsracing $pg _x000D_	0	positive	0			2012-06-28	0	0	0	0	0.5	0.5	218.78	327.22	109	0	2	0	19.4231
2016-08-15	Midday #stock movers: $TWTR up on $AAPL talk; $BBY downgrade; $TSLA $PG $IBM $WDAY $AEO http://yhoo.it/2bsOWXLÃ‚Â pic.twitter.com/7s3pIrU716	midday #stock movers: $twtr up on $aapl talk; $bby downgrade; $tsla $pg $ibm $wday $aeo	midday #stock movers: $twtr up on $aapl talk; $bby downgrade; $tsla $pg $ibm $wday $aeo	0	positive	0			2012-06-29	0	0	0	0	0.5	0.5	219.28	327.72	109	0	2	0	20.0385
2016-08-13	Gauging risk appetite with a chart. This is tech stocks vs consumer staples stocks: http://stocktwits.com/SamanthaLaDuc/message/60536648?utm_medium=community-twitter&utm_source=t.co&utm_campaign=outboundteamÃ‚Â Ã¢â‚¬Â¦_x000D_ $PGÃ¢â‚¬Â¦ pic.twitter.com/lgkBxaqmXI	gauging risk appetite with a chart. this is tech stocks vs consumer staples stocks: _x000D_ $pg pic.twitter.com/lgkbxaqmxi	gauging risk appetite with a chart. this is tech stocks vs consumer staples stocks: _x000D_ $pg pic.twitter.com/lgkbxaqmxi	0	positive	0			2012-06-30	0	0	0	0	0.5	0.5	219.78	328.22	109	0	2	0	20.0385
2016-08-12	$PG struggled for years to accelerate growth. Can CEO David Taylor change it given improved fiscal Q4 sales growth?	$pg struggled for years to accelerate growth. can ceo david taylor change it given improved fiscal q4 sales growth?	$pg struggled for years to accelerate growth. can ceo david taylor change it given improved fiscal q4 sales growth?	0	positive	0			2012-07-01	0	0	0	0	0.5	0.5	220.28	328.72	109	0	2	0	20.0385
2016-08-02	Improvement at P&G. Organic sales growth in all categories led by 8% in health care, 7% in grooming on Fusion FlexBall & ProShield $pg	improvement at p&g. organic sales growth in all categories led by 8% in health care, 7% in grooming on fusion flexball & proshield $pg	improvement at p&g. organic sales growth in all categories led by 8% in health care, 7% in grooming on fusion flexball & proshield $pg	0	positive	0			2012-07-02	0	0	0	0	0.5	0.5	220.78	329.22	109	0	2	0	19.7019
2016-08-02	EARNINGS ALERT: @ProcterGamble_x000D_ EPS beats $0.79 (adj.) vs. $0.74 (est.) Ã¢â‚¬Â¢ revs. beat $16.102B vs. $15.832B (est.)_x000D_ $PG	earnings alert: @proctergamble_x000D_ eps beats $0.79 (adj.) vs. $0.74 (est.) revs. beat $16.102b vs. $15.832b (est.)_x000D_ $pg	earnings alert: @proctergamble_x000D_ eps beats $0.79 (adj.) vs. $0.74 (est.) revs. beat $16.102b vs. $15.832b (est.)_x000D_ $pg	0	positive	0			2012-07-03	0	0	0	0	0.5	0.5	221.28	329.72	109	0	2	0	19.6442
2016-08-02	Procter & Gamble $PG Q4 16 Earnings Results:_x000D_ -Core EPS: $0.79 (Estimate $0.74)_x000D_ -Revenue: $16.1B (Estimate $15.82B)	procter & gamble $pg q4 16 earnings results:_x000D_ -core eps: $0.79 (estimate $0.74)_x000D_ -revenue: $16.1b (estimate $15.82b)	procter & gamble $pg q4 16 earnings results:_x000D_ -core eps: $0.79 (estimate $0.74)_x000D_ -revenue: $16.1b (estimate $15.82b)	0	positive	0			2012-07-04	0	0	0	0	0.5	0.5	221.78	330.22	109	0	2	0	19.6442
2016-08-02	Another big day for earnings! Here's what to watch. _x000D_ $PFE $PG pic.twitter.com/wog17HumbL	another big day for earnings! here's what to watch. _x000D_ $pfe $pg pic.twitter.com/wog17humbl	another big day for earnings! here's what to watch. _x000D_ $pfe $pg pic.twitter.com/wog17humbl	0.1	positive	0			2012-07-05	0	0	0	0	0.5	0.5	222.28	330.72	109	0	2	0	19.5481
2016-08-02	Earnings season marches on...big reports today from Pfizer $PFE, Procter & Gamble $PG, etc premarket pic.twitter.com/fh6bZFJQIT	earnings season marches on...big reports today from pfizer $pfe, procter & gamble $pg, etc premarket pic.twitter.com/fh6bzfjqit	earnings season marches on...big reports today from pfizer $pfe, procter & gamble $pg, etc premarket pic.twitter.com/fh6bzfjqit	0	positive	0			2012-07-06	0	0	0	0	0.5	0.5	222.78	331.22	109	0	2	0	19.2308
2016-08-01	Some ER's_x000D_ pm_x000D_ $TXRH $THC $ININ $EXAC_x000D_ $GKOS $CONE $IDTI $WMB_x000D_ am_x000D_ $STX $PFE $CMI $CVS $PG_x000D_ $RCL $GNRC $IDXX $MNK $SODApic.twitter.com/dzvHwhTK4c	some er's_x000D_ pm_x000D_ $txrh $thc $inin $exac_x000D_ $gkos $cone $idti $wmb_x000D_ am_x000D_ $stx $pfe $cmi $cvs $pg_x000D_ $rcl $gnrc $idxx $mnk $sodapic.twitter.com/dzvhwhtk4c	some er's_x000D_ pm_x000D_ $txrh $thc $inin $exac_x000D_ $gkos $cone $idti $wmb_x000D_ am_x000D_ $stx $pfe $cmi $cvs $pg_x000D_ $rcl $gnrc $idxx $mnk $sodapic.twitter.com/dzvhwhtk4c	0	positive	0			2012-07-07	0	0	0	0	0.5	0.5	223.28	331.72	109	0	2	0	19.2308
2016-08-01	Procter & Gamble must prove this one thing or else: http://trib.al/4pX9Fs6Ã‚Â $PG pic.twitter.com/ZsFxzht9Bk	procter & gamble must prove this one thing or else: $pg pic.twitter.com/zsfxzht9bk	procter & gamble must prove this one thing or else: $pg pic.twitter.com/zsfxzht9bk	0	positive	0			2012-07-08	0	0	0	0	0.5	0.5	223.78	332.22	109	0	2	0	19.2308
2016-07-22	What Will Happen To The Stock Market When Interest Rates Rise? - Part 1 $JNJ $KO $MKC $MMM $PG $SHW $SPX $TNX http://goo.gl/XLaQpJ	what will happen to the stock market when interest rates rise? - part 1 $jnj $ko $mkc $mmm $pg $shw $spx $tnx	what will happen to the stock market when interest rates rise? - part 1 $jnj $ko $mkc $mmm $pg $shw $spx $tnx	0	positive	0			2012-07-09	0	0	0	0	0.5	0.5	224.28	332.72	109	0	2	0	19.2692
2016-07-21	Gillette should be nervous about UnileverÃ¢â‚¬â„¢s billion-dollar bet on Dollar Shave Club http://yhoo.it/29WPnNyÃ‚Â $PG $ULpic.twitter.com/L1QANO4i1Z	gillette should be nervous about unilevers billion-dollar bet on dollar shave club $pg $ulpic.twitter.com/l1qano4i1z	gillette should be nervous about unilevers billion-dollar bet on dollar shave club $pg $ulpic.twitter.com/l1qano4i1z	0	positive	0			2012-07-10	0	0	0	0	0.5	0.5	224.78	333.22	109	0	2	0	18.8654
2016-05-16	BERKSHIRE SELLS 52 MLN SHARE HOLDING IN PROCTER&GAMBLE, NEARLY ENTIRE STAKE $PG	berkshire sells 52 mln share holding in procter&gamble, nearly entire stake $pg	berkshire sells 52 mln share holding in procter&gamble, nearly entire stake $pg	0.625	positive	0			2012-07-11	0	0	0	0	0.5	0.5	225.28	333.72	109	0	2	0	18.9231
2016-04-26	$PG is setup for lower prices. chart plan explains key points pic.twitter.com/HF0wKsjJUv	$pg is setup for lower prices. chart plan explains key points pic.twitter.com/hf0wksjjuv	$pg is setup for lower prices. chart plan explains key points pic.twitter.com/hf0wksjjuv	1	positive	0			2012-07-12	4	0	0	4	0	1	225.28	334.72	110	1	3	4	18.6923
2016-04-26	P&GÃ¢â‚¬â„¢s Competitive Edge, Future Sales Growth Underappreciated- A look at #Q3 results: http://ow.ly/4n84TAÃ‚Â $PG pic.twitter.com/scRzSMBEtL	p&gs competitive edge, future sales growth underappreciated- a look at #q3 results: $pg pic.twitter.com/scrzsmbetl	p&gs competitive edge, future sales growth underappreciated- a look at #q3 results: $pg pic.twitter.com/scrzsmbetl	0.125	positive	0			2012-07-13	1	0	0	1	0	1	225.28	335.72	111	1	3	1	19.0096
2016-04-26	After today's earnings, Procter & Gamble is starting to underperform its competitors: http://stks.co/yPRXÃ‚Â _x000D_ $PG $UN	after today's earnings, procter & gamble is starting to underperform its competitors: _x000D_ $pg $un	after today's earnings, procter & gamble is starting to underperform its competitors: _x000D_ $pg $un	0.1	positive	0			2012-07-14	1	0	0	1	0	1	225.28	336.72	112	1	3	1	19.0096
2016-04-26	EARNINGS: Procter & Gamble Q3 EPS $0.86 Adj. vs. $0.82 Est.; Q3 Revs. $15.755B vs. $15.809B Est. Ã¢â‚¬Â¢ $PG http://cnb.cx/zZvVme	earnings: procter & gamble q3 eps $0.86 adj. vs. $0.82 est.; q3 revs. $15.755b vs. $15.809b est. $pg	earnings: procter & gamble q3 eps $0.86 adj. vs. $0.82 est.; q3 revs. $15.755b vs. $15.809b est. $pg	0	positive	0			2012-07-15	0	0	0	0	0.5	0.5	225.78	337.22	112	0	2	0	19.0096
2016-04-25	Here are the companies reporting earnings this Tuesday: http://stks.co/b3WIjÃ‚Â _x000D_ Including $AAPL, $PG, $CMG, $LLY, $MMM, $JBLU, $RAI, $FCX	here are the companies reporting earnings this tuesday: _x000D_ including $aapl, $pg, $cmg, $lly, $mmm, $jblu, $rai, $fcx	here are the companies reporting earnings this tuesday: _x000D_ including $aapl, $pg, $cmg, $lly, $mmm, $jblu, $rai, $fcx	0	positive	0			2012-07-16	1	0	0	1	0	1	225.78	338.22	113	1	3	1	18.8365
2016-04-25	Big day for #earnings Tues $AAPL, $T, $MMM, $AKS, $BYD, $CMG, $COH, $FCX, $HSY, $JBLU, $LLY, $PG, $X, $WHR, $WYNNpic.twitter.com/kWloR1AXZx	big day for #earnings tues $aapl, $t, $mmm, $aks, $byd, $cmg, $coh, $fcx, $hsy, $jblu, $lly, $pg, $x, $whr, $wynnpic.twitter.com/kwlor1axzx	big day for #earnings tues $aapl, $t, $mmm, $aks, $byd, $cmg, $coh, $fcx, $hsy, $jblu, $lly, $pg, $x, $whr, $wynnpic.twitter.com/kwlor1axzx	0.1	positive	0			2012-07-17	2	1	0	1	0.5	0.5	226.28	338.72	112	-1	1	1	18.9615
2016-04-12	.@Honest said to be looking for buyer, could include Procter & Gamble or Johnson & Johnson http://s.pitchbook.com/1qKIceaÃ‚Â $PG $JNJ #VC #MnA	.@honest said to be looking for buyer, could include procter & gamble or johnson & johnson $pg $jnj #vc #mna	.@honest said to be looking for buyer, could include procter & gamble or johnson & johnson $pg $jnj #vc #mna	0	positive	0			2012-07-18	1	0	0	1	0	1	226.28	339.72	113	1	3	1	19.0769
2016-04-11	Procter & Gamble Raises Dividends for 60th Year in a row http://www.dividendgrowthinvestor.com/2016/04/procter-gamble-raises-dividends-for.htmlÃ‚Â Ã¢â‚¬Â¦ $PG #dividends	procter & gamble raises dividends for 60th year in a row $pg #dividends	procter & gamble raises dividends for 60th year in a row $pg #dividends	0	positive	0			2012-07-19	2	1	0	1	0.5	0.5	226.78	340.22	112	-1	1	1	19.0385
2016-04-06	Consumer staples continue to rally as the stock market strengthens. $PG $MKC $KHC @USNewsMoney via @Recognia_Peterhttp://money.usnews.com/money/blogs/the-smarter-mutual-fund-investor/articles/2016-04-06/5-fabulous-consumer-staples-stocksÃ‚Â Ã¢â‚¬Â¦	consumer staples continue to rally as the stock market strengthens. $pg $mkc $khc @usnewsmoney via @recognia_peter	consumer staples continue to rally as the stock market strengthens. $pg $mkc $khc @usnewsmoney via @recognia_peter	0	positive	0			2012-07-20	1	0	0	1	0	1	226.78	341.22	113	1	3	1	19.1058
2016-03-23	2016 Dividend Aristocrats List - http://dividendvaluebuilder.com/dividend-aristocrats-list/Ã‚Â Ã¢â‚¬Â¦ $DOV $EMR $GPC $PG $MMM $JNJ $KO $PEP $WMT $MCD $T $LOW $CL $TGT	2016 dividend aristocrats list - $dov $emr $gpc $pg $mmm $jnj $ko $pep $wmt $mcd $t $low $cl $tgt	2016 dividend aristocrats list - $dov $emr $gpc $pg $mmm $jnj $ko $pep $wmt $mcd $t $low $cl $tgt	0.3	positive	0			2012-07-21	1	0	0	1	0	1	226.78	342.22	114	1	3	1	19.1058
2016-03-23	17 Dividend Kings List - http://long-term-investments.blogspot.com/2016/03/the-benefit-of-dividend-growth-and.htmlÃ‚Â Ã¢â‚¬Â¦ - $NWN $PG $EMR $CINF $KO $JNJ $MMM $GPC $DOV $PH $CL $LOW $LANC $HRL $NDSN $AWR $VVC	17 dividend kings list - - $nwn $pg $emr $cinf $ko $jnj $mmm $gpc $dov $ph $cl $low $lanc $hrl $ndsn $awr $vvc	17 dividend kings list - - $nwn $pg $emr $cinf $ko $jnj $mmm $gpc $dov $ph $cl $low $lanc $hrl $ndsn $awr $vvc	0.3	positive	0			2012-07-22	0	0	0	0	0.5	0.5	227.28	342.72	114	0	2	0	19.1058
2016-03-18	$SPY rebalance at close: big share count DECREASE for $PG ( $5.5 billion) PFE ($3.8 billion) $GE ($3.2 b), $AAPL ($3.1 b) $MCD ($2.0 b).	$spy rebalance at close: big share count decrease for $pg ( $5.5 billion) pfe ($3.8 billion) $ge ($3.2 b), $aapl ($3.1 b) $mcd ($2.0 b).	$spy rebalance at close: big share count decrease for $pg ( $5.5 billion) pfe ($3.8 billion) $ge ($3.2 b), $aapl ($3.1 b) $mcd ($2.0 b).	0.1	positive	0			2012-07-23	0	0	0	0	0.5	0.5	227.78	343.22	114	0	2	0	19.3173
2016-03-17	Maybe this pin pops absurdity/sham EPS & Val assump $FANG fave $AMZN - Mockery St logic / $PG $CL $T $F $AAPL $C $Mhttp://www.cnbc.com/id/103476333	maybe this pin pops absurdity/sham eps & val assump $fang fave $amzn - mockery st logic / $pg $cl $t $f $aapl $c $m	maybe this pin pops absurdity/sham eps & val assump $fang fave $amzn - mockery st logic / $pg $cl $t $f $aapl $c $m	0	positive	0			2012-07-24	0	0	0	0	0.5	0.5	228.28	343.72	114	0	2	0	19.2019
2016-03-12	#bullish #stocks_x000D_ $ABX $AMAT $CVX $EMC $FB $GE $GG $INTC $KO $MSFT $PG $T $VTR $VZ $X $XOM_x000D_ Additional information http://tinyurl.com/huv2nu8	#bullish #stocks_x000D_ $abx $amat $cvx $emc $fb $ge $gg $intc $ko $msft $pg $t $vtr $vz $x $xom_x000D_ additional information	#bullish #stocks_x000D_ $abx $amat $cvx $emc $fb $ge $gg $intc $ko $msft $pg $t $vtr $vz $x $xom_x000D_ additional information	0	positive	0			2012-07-25	0	0	0	0	0.5	0.5	228.78	344.22	114	0	2	0	19.2308
2016-03-02	$PG Weekly flag? https://www.tradingview.com/x/JBiKFV7l/Ã‚Â via http://www.tradingview.com	$pg weekly flag? via	$pg weekly flag? via	0	positive	0			2012-07-26	1	0	0	1	0	1	228.78	345.22	115	1	3	1	19.7692
2016-02-19	Investing Update - Received #dividends from $O and $PG. I'm on pace to meet my dividend Mission for 2016 http://www.bloggingmitch.com/2016/02/investing-update-2192016.htmlÃ‚Â Ã¢â‚¬Â¦	investing update - received #dividends from $o and $pg. i'm on pace to meet my dividend mission for 2016	investing update - received #dividends from $o and $pg. i'm on pace to meet my dividend mission for 2016	0	positive	0			2012-07-27	3	1	0	2	0.333333	0.666667	229.114	345.886	116	1	3	2	20.1154
2016-01-24	Big earnings week coming up:_x000D_ Mon: $MCD $KMB $HAL _x000D_ Tu: $JNJ $FCX $PG _x000D_ Wed: $BA $UTX _x000D_ Th: $BABA $F $CAT_x000D_ Fri: $AAL $MA $CVX $HON $PSX	big earnings week coming up:_x000D_ mon: $mcd $kmb $hal _x000D_ tu: $jnj $fcx $pg _x000D_ wed: $ba $utx _x000D_ th: $baba $f $cat_x000D_ fri: $aal $ma $cvx $hon $psx	big earnings week coming up:_x000D_ mon: $mcd $kmb $hal _x000D_ tu: $jnj $fcx $pg _x000D_ wed: $ba $utx _x000D_ th: $baba $f $cat_x000D_ fri: $aal $ma $cvx $hon $psx	0.1	positive	0			2012-07-28	0	0	0	0	0.5	0.5	229.614	346.386	116	0	2	0	20.1154
2016-01-01	Investing Update - Bought $F and $PG. Received $9.79 in dividends since Aug. #investing #dividends #stocks http://www.bloggingmitch.com/2016/01/investing-update-112016.htmlÃ‚Â Ã¢â‚¬Â¦	investing update - bought $f and $pg. received $9.79 in dividends since aug. #investing #dividends #stocks	investing update - bought $f and $pg. received $9.79 in dividends since aug. #investing #dividends #stocks	0	positive	0			2012-07-29	0	0	0	0	0.5	0.5	230.114	346.886	116	0	2	0	20.1154
2016-01-01	JNUG Direxion Daily Junior Gold Miners Index Bull 3X Shares Dividend_x000D_ http://dlvr.it/D91JhlÃ‚Â _x000D_ $JNUG $CHRS $ICF $PG #JNUG #stocksÃ¢â‚¬Â¦	jnug direxion daily junior gold miners index bull 3x shares dividend_x000D_ _x000D_ $jnug $chrs $icf $pg #jnug #stocks	jnug direxion daily junior gold miners index bull 3x shares dividend_x000D_ _x000D_ $jnug $chrs $icf $pg #jnug #stocks	0	positive	0			2012-07-30	4	0	0	4	0	1	230.114	347.886	117	1	3	4	20
2016-01-01	UGAZ North American Cannabis Holdings, Inc. 52Wk Low_x000D_ http://dlvr.it/D90qLQÃ‚Â _x000D_ $UGAZ $BAC $PG $UA #UGAZ #invest #share	ugaz north american cannabis holdings, inc. 52wk low_x000D_ _x000D_ $ugaz $bac $pg $ua #ugaz #invest #share	ugaz north american cannabis holdings, inc. 52wk low_x000D_ _x000D_ $ugaz $bac $pg $ua #ugaz #invest #share	0.15	positive	0			2012-07-31	0	0	0	0	0.5	0.5	230.614	348.386	117	0	2	0	19.9519
2016-01-01	ERY ProShares Short MSCI Emerging Markets News_x000D_ http://dlvr.it/D90b4WÃ‚Â _x000D_ $ERY $MNST $ADBE $PG #ERY #investing #tradeideas	ery proshares short msci emerging markets news_x000D_ _x000D_ $ery $mnst $adbe $pg #ery #investing #tradeideas	ery proshares short msci emerging markets news_x000D_ _x000D_ $ery $mnst $adbe $pg #ery #investing #tradeideas	0.3	positive	0			2012-08-01	0	0	0	0	0.5	0.5	231.114	348.886	117	0	2	0	19.9327
2016-01-01	$PG - Procter &amp; Gamble Co #PG Downgraded to Sell at Vetr Inc. http://goo.gl/fb/2peysL	$pg - procter &amp; gamble co #pg downgraded to sell at vetr inc.	$pg - procter &amp; gamble co #pg downgraded to sell at vetr inc.	0	positive	0			2012-08-02	0	0	0	0	0.5	0.5	231.614	349.386	117	0	2	0	19.7308
2016-01-01	GEQU Global Equity Intl, Inc. Ask Size_x000D_ http://dlvr.it/D8zFlqÃ‚Â _x000D_ $GEQU $EWY $PG $COP #GEQU #pennystocks #tradeideas	gequ global equity intl, inc. ask size_x000D_ _x000D_ $gequ $ewy $pg $cop #gequ #pennystocks #tradeideas	gequ global equity intl, inc. ask size_x000D_ _x000D_ $gequ $ewy $pg $cop #gequ #pennystocks #tradeideas	0	positive	0			2012-08-03	3	0	0	3	0	1	231.614	350.386	118	1	3	3	20.1538
2016-01-01	Trade Ideas for the week of Januaru 4 2016 Ã¢â‚¬â€œ $PFE $CSCO $KO $DIS $PG $AXP $TGTÃ‚Â $NUE http://eutheniainvesting.com/trade-ideas-for-the-week-of-januaru-4-2016-pfe-csco-ko-dis-pg-axp-tgt-nue/Ã‚Â Ã¢â‚¬Â¦pic.twitter.com/BG9PlZ29tn	trade ideas for the week of januaru 4 2016 $pfe $csco $ko $dis $pg $axp $tgt$nue	trade ideas for the week of januaru 4 2016 $pfe $csco $ko $dis $pg $axp $tgt$nue	0	positive	0			2012-08-04	0	0	0	0	0.5	0.5	232.114	350.886	118	0	2	0	20.1538
2016-01-01	$PG:_x000D_ Traders Buy Shares of Procter & Gamble Co (PG) on Weakness:_x000D_ http://StockNewsHour.com/pg-traders-buy-shares-of-procter-gamble-co-pg-on-weakness-2/Ã‚Â Ã¢â‚¬Â¦	$pg:_x000D_ traders buy shares of procter & gamble co (pg) on weakness:_x000D_	$pg:_x000D_ traders buy shares of procter & gamble co (pg) on weakness:_x000D_	0	positive	0			2012-08-05	0	0	0	0	0.5	0.5	232.614	351.386	118	0	2	0	20.1538
2016-01-01	$PG Explains Why Powdered Tide Suddenly Needs A Bigger Scoop http://wp.me/p2L7Ik-GUCxÃ‚Â via @consumerist	$pg explains why powdered tide suddenly needs a bigger scoop via @consumerist	$pg explains why powdered tide suddenly needs a bigger scoop via @consumerist	0.5	positive	0			2012-08-06	0	0	0	0	0.5	0.5	233.114	351.886	118	0	2	0	20.1635
2016-01-01	IDTI Integrated Device Technology, Inc. Last Price_x000D_ http://dlvr.it/D8q0mWÃ‚Â _x000D_ $IDTI $SOXX $OLED $PG #IDTI #investing #stockmarket	idti integrated device technology, inc. last price_x000D_ _x000D_ $idti $soxx $oled $pg #idti #investing #stockmarket	idti integrated device technology, inc. last price_x000D_ _x000D_ $idti $soxx $oled $pg #idti #investing #stockmarket	0.0666667	positive	0			2012-08-07	0	0	0	0	0.5	0.5	233.614	352.386	118	0	2	0	20.3077
2016-01-01	Wondering about risks of $PG? The 63-day volatility is 7.94% https://unicornbay.com/t/PG.US?utm_medium=tweet&utm_campaign=volatility&utm_source=twitterÃ‚Â Ã¢â‚¬Â¦	wondering about risks of $pg? the 63-day volatility is 7.94%	wondering about risks of $pg? the 63-day volatility is 7.94%	0	positive	0			2012-08-08	0	0	0	0	0.5	0.5	234.114	352.886	118	0	2	0	20.2019
2016-01-01	XLY Consumer Discretionary Select Sector SPDR Quotes_x000D_ http://dlvr.it/D8lLxtÃ‚Â _x000D_ $XLY $PBMD $PG $KGC #XLY #stockmarket #stock	xly consumer discretionary select sector spdr quotes_x000D_ _x000D_ $xly $pbmd $pg $kgc #xly #stockmarket #stock	xly consumer discretionary select sector spdr quotes_x000D_ _x000D_ $xly $pbmd $pg $kgc #xly #stockmarket #stock	0	positive	0			2012-08-09	0	0	0	0	0.5	0.5	234.614	353.386	118	0	2	0	20.25
2016-01-01	These Are The World Biggest Companies - http://stks.co/z00G0Ã‚Â - $AMZN $AAPL $HSBC $IBM $JNJ $MSFT $CVX $XOM $C $WFC $T $PG	these are the world biggest companies - - $amzn $aapl $hsbc $ibm $jnj $msft $cvx $xom $c $wfc $t $pg	these are the world biggest companies - - $amzn $aapl $hsbc $ibm $jnj $msft $cvx $xom $c $wfc $t $pg	0	positive	0			2012-08-10	0	0	0	0	0.5	0.5	235.114	353.886	118	0	2	0	20.2885
2016-01-01	RT https://twitter.com/stock_forums/status/682858941546532865Ã‚Â Ã¢â‚¬Â¦ GLD SPDR Gold Trust Shares Last Price_x000D_ http://dlvr.it/D8k2zdÃ‚Â _x000D_ $GLD $PG $VTL $IZN.V #GLD #invest #stocks	rt gld spdr gold trust shares last price_x000D_ _x000D_ $gld $pg $vtl $izn.v #gld #invest #stocks	rt gld spdr gold trust shares last price_x000D_ _x000D_ $gld $pg $vtl $izn.v #gld #invest #stocks	0.0666667	positive	0			2012-08-11	0	0	0	0	0.5	0.5	235.614	354.386	118	0	2	0	20.2885
2015-12-31	MUFG Americas Has $45,974,000 Position in Procter & Gamble Co $PG http://ift.tt/1NYyg5g	mufg americas has $45,974,000 position in procter & gamble co $pg	mufg americas has $45,974,000 position in procter & gamble co $pg	0	positive	0			2012-08-12	0	0	0	0	0.5	0.5	236.114	354.886	118	0	2	0	20.2885
2015-12-31	$MMM $PG $JNJ $SAFM $WMT $AWR - Updated analysis on the Dividend Value Builder Blog: http://dividendvaluebuilder.com/blog/Ã‚Â #dividend #stocks	$mmm $pg $jnj $safm $wmt $awr - updated analysis on the dividend value builder blog: #dividend #stocks	$mmm $pg $jnj $safm $wmt $awr - updated analysis on the dividend value builder blog: #dividend #stocks	0	positive	0			2012-08-13	0	0	0	0	0.5	0.5	236.614	355.386	118	0	2	0	20.1827
2015-12-31	FB Facebook, Inc. Exchange_x000D_ http://dlvr.it/D8dzrJÃ‚Â _x000D_ $FB $FSLR $PG $PWE #FB #tradeideas #invest	fb facebook, inc. exchange_x000D_ _x000D_ $fb $fslr $pg $pwe #fb #tradeideas #invest	fb facebook, inc. exchange_x000D_ _x000D_ $fb $fslr $pg $pwe #fb #tradeideas #invest	0	positive	0			2012-08-14	1	0	0	1	0	1	236.614	356.386	119	1	3	1	20.1346
2015-12-31	@Bucktweet_Say @TravisMKnight as an example. Also $PG, $CL, $WMT (makes a comeback), others....	@bucktweet_say @travismknight as an example. also $pg, $cl, $wmt (makes a comeback), others....	@bucktweet_say @travismknight as an example. also $pg, $cl, $wmt (makes a comeback), others....	0	positive	0			2012-08-15	0	0	0	0	0.5	0.5	237.114	356.886	119	0	2	0	20.1538
2015-12-31	PG Procter & Gamble Co. P/E Ratio_x000D_ http://dlvr.it/D8crFJÃ‚Â _x000D_ $PG $GPN $VXX $PG #PG #stock #stock	pg procter & gamble co. p/e ratio_x000D_ _x000D_ $pg $gpn $vxx $pg #pg #stock #stock	pg procter & gamble co. p/e ratio_x000D_ _x000D_ $pg $gpn $vxx $pg #pg #stock #stock	0	positive	0			2012-08-16	0	0	0	0	0.5	0.5	237.614	357.386	119	0	2	0	20.2404
2015-12-31	Dow #Stocks Trend $GE $UTX $CAT $CSCO $PFE $PG $DD $CVX $HD $JPM $GS $JNJ $UNH $MCD $TRV $MSFT $VZ $MRK $MMM @ http://12Stocks.com/dow	dow #stocks trend $ge $utx $cat $csco $pfe $pg $dd $cvx $hd $jpm $gs $jnj $unh $mcd $trv $msft $vz $mrk $mmm @	dow #stocks trend $ge $utx $cat $csco $pfe $pg $dd $cvx $hd $jpm $gs $jnj $unh $mcd $trv $msft $vz $mrk $mmm @	0	positive	0			2012-08-17	0	0	0	0	0.5	0.5	238.114	357.886	119	0	2	0	20.1923
2015-11-30	A blue chip buying frenzy is coming: http://bit.ly/1jpldRrÃ‚Â $IBM $CSCO $TGT $CAT $DE $GE $HSBC $CVX $XOM $OXY $PFE $JNJ $MRK $PG $WMT $KO	a blue chip buying frenzy is coming: $ibm $csco $tgt $cat $de $ge $hsbc $cvx $xom $oxy $pfe $jnj $mrk $pg $wmt $ko	a blue chip buying frenzy is coming: $ibm $csco $tgt $cat $de $ge $hsbc $cvx $xom $oxy $pfe $jnj $mrk $pg $wmt $ko	0.1	positive	0			2012-08-18	0	0	0	0	0.5	0.5	238.614	358.386	119	0	2	0	20.1923
2015-12-30	PG Procter & Gamble Co. Message Board Posts_x000D_ http://dlvr.it/D88L0xÃ‚Â _x000D_ $PG $IWM $AAPL $IWM #PG #invest #pennystocks	pg procter & gamble co. message board posts_x000D_ _x000D_ $pg $iwm $aapl $iwm #pg #invest #pennystocks	pg procter & gamble co. message board posts_x000D_ _x000D_ $pg $iwm $aapl $iwm #pg #invest #pennystocks	0	positive	0			2012-08-19	0	0	0	0	0.5	0.5	239.114	358.886	119	0	2	0	20.1923
2015-12-29	Dividend Kings for 2016 http://www.dividendgrowthinvestor.com/2015/12/dividend-kings-for-2016.htmlÃ‚Â Ã¢â‚¬Â¦ $PG $MMM $KO $JNJ #dividends	dividend kings for 2016 $pg $mmm $ko $jnj #dividends	dividend kings for 2016 $pg $mmm $ko $jnj #dividends	0	positive	0			2012-08-20	0	0	0	0	0.5	0.5	239.614	359.386	119	0	2	0	20.125
2015-12-24	$MMM $PG $JNJ $SAFM $WMT $AWR - Just updated #analysis on the Dividend Value Builder Blog: http://dividendvaluebuilder.com/blog/Ã‚Â #dividend #stocks	$mmm $pg $jnj $safm $wmt $awr - just updated #analysis on the dividend value builder blog: #dividend #stocks	$mmm $pg $jnj $safm $wmt $awr - just updated #analysis on the dividend value builder blog: #dividend #stocks	0	positive	0			2012-08-21	0	0	0	0	0.5	0.5	240.114	359.886	119	0	2	0	20.0481
2015-12-22	Immediately switched on buy fever - have a look at last bar in volume_x000D_ $PG #stockspic.twitter.com/0k2yHaw7DQ	immediately switched on buy fever - have a look at last bar in volume_x000D_ $pg #stockspic.twitter.com/0k2yhaw7dq	immediately switched on buy fever - have a look at last bar in volume_x000D_ $pg #stockspic.twitter.com/0k2yhaw7dq	0.0666667	positive	0			2012-08-22	1	0	0	1	0	1	240.114	360.886	120	1	3	1	19.9808
2015-12-18	Kingston Trader: $PG Shares called away. Profit locked in. http://kingston-trader.blogspot.com/2015/12/pg-shares-called-away-profit-locked-in.html?spref=twÃ‚Â Ã¢â‚¬Â¦	kingston trader: $pg shares called away. profit locked in.	kingston trader: $pg shares called away. profit locked in.	0	positive	0			2012-08-23	0	0	0	0	0.5	0.5	240.614	361.386	120	0	2	0	19.8462
2015-12-17	It may be time to load up on $PG soon... (via @harmongreg) :: http://stks.co/r3MKf	it may be time to load up on $pg soon... (via @harmongreg) ::	it may be time to load up on $pg soon... (via @harmongreg) ::	0	positive	0			2012-08-24	0	0	0	0	0.5	0.5	241.114	361.886	120	0	2	0	20
2015-12-17	12/17/15 - Today's Market Forecast video can be viewed here: https://youtu.be/kQTAdYmvryIÃ‚Â Discussed: $SPY $USO $GLD $IWM $XLP $PG #Investools	12/17/15 - today's market forecast video can be viewed here: discussed: $spy $uso $gld $iwm $xlp $pg #investools	12/17/15 - today's market forecast video can be viewed here: discussed: $spy $uso $gld $iwm $xlp $pg #investools	0	positive	0			2012-08-25	0	0	0	0	0.5	0.5	241.614	362.386	120	0	2	0	20
2015-12-17	$PG sues Dollar Shave Club > that'll dampen their TV ad budget pic.twitter.com/W2Fo5PJSAn	$pg sues dollar shave club > that'll dampen their tv ad budget pic.twitter.com/w2fo5pjsan	$pg sues dollar shave club > that'll dampen their tv ad budget pic.twitter.com/w2fo5pjsan	0	positive	0			2012-08-26	0	0	0	0	0.5	0.5	242.114	362.886	120	0	2	0	20
2015-12-16	$PG posted this plan on PowerPLanTrades worked well along with the spy Squeeze pic.twitter.com/oHn3aRH8PK	$pg posted this plan on powerplantrades worked well along with the spy squeeze pic.twitter.com/ohn3arh8pk	$pg posted this plan on powerplantrades worked well along with the spy squeeze pic.twitter.com/ohn3arh8pk	0	positive	0			2012-08-27	0	0	0	0	0.5	0.5	242.614	363.386	120	0	2	0	20.0481
2015-12-13	TOM LEE: These 9 stocks could be the 'FANGs' of 2016 http://read.bi/1J3zhHaÃ‚Â _x000D_ $COP $NOV $IBM $PG $XOM $WMT $CVX	tom lee: these 9 stocks could be the 'fangs' of 2016 _x000D_ $cop $nov $ibm $pg $xom $wmt $cvx	tom lee: these 9 stocks could be the 'fangs' of 2016 _x000D_ $cop $nov $ibm $pg $xom $wmt $cvx	0	positive	0			2012-08-28	0	0	0	0	0.5	0.5	243.114	363.886	120	0	2	0	20.0096
2015-11-30	Sold ALL Puts in $PG and $GPS today	sold all puts in $pg and $gps today	sold all puts in $pg and $gps today	0	positive	0			2012-08-29	0	0	0	0	0.5	0.5	243.614	364.386	120	0	2	0	20.0192
2015-11-30	$PG What did that/dic/74 put buyer know...	$pg what did that/dic/74 put buyer know...	$pg what did that/dic/74 put buyer know...	0	positive	0			2012-08-30	0	0	0	0	0.5	0.5	244.114	364.886	120	0	2	0	19.8462
2015-11-23	$PG (+0.2% pre) Procter & Gamble: Time for a split - Barron's _x000D_ http://stks.co/e2tN1	$pg (+0.2% pre) procter & gamble: time for a split - barron's _x000D_	$pg (+0.2% pre) procter & gamble: time for a split - barron's _x000D_	0	positive	0			2012-08-31	0	0	0	0	0.5	0.5	244.614	365.386	120	0	2	0	19.9135
2015-11-02	Corcelli's 30 Second Morning Market Update $yinn $yang $spy $kbh $lnr $$t $baba $msft $aapl $oil $uso $pg $f $mcd $dpic.twitter.com/VWEOckFjSc	corcelli's 30 second morning market update $yinn $yang $spy $kbh $lnr $$t $baba $msft $aapl $oil $uso $pg $f $mcd $dpic.twitter.com/vweockfjsc	corcelli's 30 second morning market update $yinn $yang $spy $kbh $lnr $$t $baba $msft $aapl $oil $uso $pg $f $mcd $dpic.twitter.com/vweockfjsc	0	positive	0			2012-09-01	0	0	0	0	0.5	0.5	245.114	365.886	120	0	2	0	19.9135
2015-10-27	$PG has freed up $2.3B from pushing out payment terms since 2013 http://on.wsj.com/1XuXhLSÃ‚Â via @WSJ @cfojournal w/ @rsimon18	$pg has freed up $2.3b from pushing out payment terms since 2013 via @wsj @cfojournal w/ @rsimon18	$pg has freed up $2.3b from pushing out payment terms since 2013 via @wsj @cfojournal w/ @rsimon18	0	positive	0			2012-09-02	0	0	0	0	0.5	0.5	245.614	366.386	120	0	2	0	19.9135
2015-09-23	Here's the overhead supply we're seeing among the individual Dow components http://allstarcharts.com/overhead-supply-in-the-dow-components/Ã‚Â Ã¢â‚¬Â¦ $AAPL $WMT $CSCO $MMM $MRK $PG	here's the overhead supply we're seeing among the individual dow components $aapl $wmt $csco $mmm $mrk $pg	here's the overhead supply we're seeing among the individual dow components $aapl $wmt $csco $mmm $mrk $pg	0.4	positive	0			2012-09-03	0	0	0	0	0.5	0.5	246.114	366.886	120	0	2	0	19.9135
2015-09-15	$KO trading 22.54X PE just so people can chase 3.42% Dividend. $PG is 22.66X w/ 3.82% Div. Rate hikes will cream these stocks cc @jimcramer	$ko trading 22.54x pe just so people can chase 3.42% dividend. $pg is 22.66x w/ 3.82% div. rate hikes will cream these stocks cc @jimcramer	$ko trading 22.54x pe just so people can chase 3.42% dividend. $pg is 22.66x w/ 3.82% div. rate hikes will cream these stocks cc @jimcramer	0	positive	0			2012-09-04	0	0	0	0	0.5	0.5	246.614	367.386	120	0	2	0	19.7212
2015-09-13	What should you do with your investments when a bear market hits? http://stks.co/a2XI6Ã‚Â $STUDY $PG @papamoose #tradingpsychology	what should you do with your investments when a bear market hits? $study $pg @papamoose #tradingpsychology	what should you do with your investments when a bear market hits? $study $pg @papamoose #tradingpsychology	0	positive	0			2012-09-05	0	0	0	0	0.5	0.5	247.114	367.886	120	0	2	0	19.8558
2015-08-31	With the market on the mend, blue chips with fat dividends look inviting http://bit.ly/1KToCPmÃ‚Â $GE $JPM $MRK $BLK $DD $PG	with the market on the mend, blue chips with fat dividends look inviting $ge $jpm $mrk $blk $dd $pg	with the market on the mend, blue chips with fat dividends look inviting $ge $jpm $mrk $blk $dd $pg	0.1	positive	0			2012-09-06	0	0	0	0	0.5	0.5	247.614	368.386	120	0	2	0	20.4904
2015-08-28	RELEASED TODAY: View or download our 2015 P&G #AnnualReport here: http://www.annualreport.pg.comÃ‚Â $PG #ProcterGamblepic.twitter.com/hShga6mCTy	released today: view or download our 2015 p&g #annualreport here: $pg #proctergamblepic.twitter.com/hshga6mcty	released today: view or download our 2015 p&g #annualreport here: $pg #proctergamblepic.twitter.com/hshga6mcty	0	positive	0			2012-09-07	0	0	0	0	0.5	0.5	248.114	368.886	120	0	2	0	20.7596
2015-08-04	Very mixed on opening imbalances: $PG -117K, $BAC -120K, $MRK +103K, $EMC -55K, $GM +36K, $CVS -57K, $C -50K, $JNJ +51K,	very mixed on opening imbalances: $pg -117k, $bac -120k, $mrk +103k, $emc -55k, $gm +36k, $cvs -57k, $c -50k, $jnj +51k,	very mixed on opening imbalances: $pg -117k, $bac -120k, $mrk +103k, $emc -55k, $gm +36k, $cvs -57k, $c -50k, $jnj +51k,	0.325	positive	0			2012-09-08	0	0	0	0	0.5	0.5	248.614	369.386	120	0	2	0	20.7596
2015-07-31	Beards are in style -- and that's eating away at Procter Gamble's profit http://bit.ly/1OSVFGZÃ‚Â $PG	beards are in style -- and that's eating away at procter gamble's profit $pg	beards are in style -- and that's eating away at procter gamble's profit $pg	0	positive	0			2012-09-09	0	0	0	0	0.5	0.5	249.114	369.886	120	0	2	0	20.7596
2015-07-30	Consumer: No sign of a turnaround at P&G as Lafley passes the baton to 35-year insider $pg http://cnb.cx/1DcQssz	consumer: no sign of a turnaround at p&g as lafley passes the baton to 35-year insider $pg	consumer: no sign of a turnaround at p&g as lafley passes the baton to 35-year insider $pg	0	positive	0			2012-09-10	0	0	0	0	0.5	0.5	249.614	370.386	120	0	2	0	20.6538
2015-07-30	Procter & Gamble Co Q4 15 results: Core EPS came in at $1.00 (est $0.95); with Revenue of $17.79B (est $17.95B) $PG	procter & gamble co q4 15 results: core eps came in at $1.00 (est $0.95); with revenue of $17.79b (est $17.95b) $pg	procter & gamble co q4 15 results: core eps came in at $1.00 (est $0.95); with revenue of $17.79b (est $17.95b) $pg	0	positive	0			2012-09-11	0	0	0	0	0.5	0.5	250.114	370.886	120	0	2	0	20.7596
2015-06-22	Ã‚Â½ Price on Berkshire http://bit.ly/1K653pVÃ‚Â $BRK.A $BRK.B $BIF $WFC $KO $IBM $AXP $WMT $PG $USB $DVA $DTV $MCO $KRFTpic.twitter.com/Tpfk4HpSkZ	price on berkshire $brk.a $brk.b $bif $wfc $ko $ibm $axp $wmt $pg $usb $dva $dtv $mco $krftpic.twitter.com/tpfk4hpskz	price on berkshire $brk.a $brk.b $bif $wfc $ko $ibm $axp $wmt $pg $usb $dva $dtv $mco $krftpic.twitter.com/tpfk4hpskz	0	positive	0			2012-09-12	0	0	0	0	0.5	0.5	250.614	371.386	120	0	2	0	21.0481
2015-06-16	#Stocks to watch from The Value Line Investment Survey: $COTY $PG $GPS $UNH $AET http://ow.ly/OnUza	#stocks to watch from the value line investment survey: $coty $pg $gps $unh $aet	#stocks to watch from the value line investment survey: $coty $pg $gps $unh $aet	0	positive	0			2012-09-13	0	0	0	0	0.5	0.5	251.114	371.886	120	0	2	0	21.1731
2015-06-12	HereÃ¢â‚¬â„¢s what CEOs said about the economy this week http://skrisiloff.tumblr.com/post/121351186955/heres-what-ceos-said-about-the-economy-this-weekÃ‚Â Ã¢â‚¬Â¦ via @Skrisiloff $PG	heres what ceos said about the economy this week via @skrisiloff $pg	heres what ceos said about the economy this week via @skrisiloff $pg	0	positive	0			2012-09-14	0	0	0	0	0.5	0.5	251.614	372.386	120	0	2	0	21.2596
2015-06-09	$PG Henkel, Coty submit binding bids for P&G assets $COTY http://stks.co/q2Fvh	$pg henkel, coty submit binding bids for p&g assets $coty	$pg henkel, coty submit binding bids for p&g assets $coty	0	positive	0			2012-09-15	0	0	0	0	0.5	0.5	252.114	372.886	120	0	2	0	21.2596
2015-05-26	$DVA $PG $USB $WMT _x000D_ $AXP $IBM $KO $WFC _x000D_ Buffett bets on these 8 stocks for 2015http://usat.ly/1Hqlvg1	$dva $pg $usb $wmt _x000D_ $axp $ibm $ko $wfc _x000D_ buffett bets on these 8 stocks for 2015	$dva $pg $usb $wmt _x000D_ $axp $ibm $ko $wfc _x000D_ buffett bets on these 8 stocks for 2015	0	positive	0			2012-09-16	0	0	0	0	0.5	0.5	252.614	373.386	120	0	2	0	21.2596
2015-04-29	Analysts' Actions -- Twitter, Procter http://www.thestreet.com/story/13130462/1/analysts-actions--twitter-procter-gamble-marvell-technology-and-more.htmlÃ‚Â Ã¢â‚¬Â¦ via @TheStreet $TWTR $PG	analysts' actions -- twitter, procter via @thestreet $twtr $pg	analysts' actions -- twitter, procter via @thestreet $twtr $pg	0	positive	0			2012-09-17	0	0	0	0	0.5	0.5	253.114	373.886	120	0	2	0	21.2019
2015-04-06	#stockmarket switches from purge to surge. What now? Ask SLM 12ct @tastytrade. Today $XLP & consumer #stocks. $$ $PG $CL $CLX $PM $JNJ $KMB	#stockmarket switches from purge to surge. what now? ask slm 12ct @tastytrade. today $xlp & consumer #stocks. $$ $pg $cl $clx $pm $jnj $kmb	#stockmarket switches from purge to surge. what now? ask slm 12ct @tastytrade. today $xlp & consumer #stocks. $$ $pg $cl $clx $pm $jnj $kmb	0	positive	0			2012-09-18	0	0	0	0	0.5	0.5	253.614	374.386	120	0	2	0	21.3846
2015-03-22	10 Stocks That Pay Big Dividends for Your Portfolio http://www.cheatsheet.com/personal-finance/here-are-the-10-biggest-dividend-stocks-for-your-portfolio.html/Ã‚Â Ã¢â‚¬Â¦ $AAPL $PG $XOM	10 stocks that pay big dividends for your portfolio $aapl $pg $xom	10 stocks that pay big dividends for your portfolio $aapl $pg $xom	0.1	positive	0			2012-09-19	0	0	0	0	0.5	0.5	254.114	374.886	120	0	2	0	21.5673
2015-03-19	Interparfums adds a spritz of fashion with $108M deal for Rochas http://bit.ly/1BCKNUIÃ‚Â $PG pic.twitter.com/9FRpgVKxfR	interparfums adds a spritz of fashion with $108m deal for rochas $pg pic.twitter.com/9frpgvkxfr	interparfums adds a spritz of fashion with $108m deal for rochas $pg pic.twitter.com/9frpgvkxfr	0	positive	0			2012-09-20	0	0	0	0	0.5	0.5	254.614	375.386	120	0	2	0	21.5673
2015-03-03	Warren Buffett Stocks: with up to 15.44% Return In 1 Month: http://iknowfirst.com/market-movers-up-to-47-73-return-in-1-monthÃ‚Â Ã¢â‚¬Â¦ $SPY $CCE $COP $PG $DOW $CI $DG $CTSH $CIM $DTV $APC $QQQ	warren buffett stocks: with up to 15.44% return in 1 month: $spy $cce $cop $pg $dow $ci $dg $ctsh $cim $dtv $apc $qqq	warren buffett stocks: with up to 15.44% return in 1 month: $spy $cce $cop $pg $dow $ci $dg $ctsh $cim $dtv $apc $qqq	0	positive	0			2012-09-21	0	0	0	0	0.5	0.5	255.114	375.886	120	0	2	0	21.6635
2015-02-19	In case you missed it, here's a summary and replay of $PG's presentation at #CAGNY, recorded earlier today: http://www.pginvestor.com/caldesc.aspx?IID=4004124&Key=16215Ã‚Â Ã¢â‚¬Â¦	in case you missed it, here's a summary and replay of $pg's presentation at #cagny, recorded earlier today:	in case you missed it, here's a summary and replay of $pg's presentation at #cagny, recorded earlier today:	0.5	positive	0			2012-09-22	0	0	0	0	0.5	0.5	255.614	376.386	120	0	2	0	21.6635
2015-02-10	Procter & Gamble appoints former Home Depot CEO Francis Blake to its board. $PG $HD	procter & gamble appoints former home depot ceo francis blake to its board. $pg $hd	procter & gamble appoints former home depot ceo francis blake to its board. $pg $hd	0	positive	0			2012-09-23	0	0	0	0	0.5	0.5	256.114	376.886	120	0	2	0	21.6635
2015-01-30	Quotes from this week's earnings calls: http://stks.co/j1eoxÃ‚Â $CAT $PG $KMB $MCD	quotes from this week's earnings calls: $cat $pg $kmb $mcd	quotes from this week's earnings calls: $cat $pg $kmb $mcd	0	positive	0			2012-09-24	0	0	0	0	0.5	0.5	256.614	377.386	120	0	2	0	21.5
2015-01-27	Futures well of their overnight highs. Earnings disappointments. $MSFT $MMM $CAT $PG $SPY $IWM $QQQ $DIApic.twitter.com/GlzamfTa3l	futures well of their overnight highs. earnings disappointments. $msft $mmm $cat $pg $spy $iwm $qqq $diapic.twitter.com/glzamfta3l	futures well of their overnight highs. earnings disappointments. $msft $mmm $cat $pg $spy $iwm $qqq $diapic.twitter.com/glzamfta3l	0	positive	0			2012-09-25	0	0	0	0	0.5	0.5	257.114	377.886	120	0	2	0	21.4519
2015-01-27	Procter & Gamble reports Q2 core EPS $1.06 vs $1.13 est. $PG http://www.benzinga.com/stock/pg	procter & gamble reports q2 core eps $1.06 vs $1.13 est. $pg	procter & gamble reports q2 core eps $1.06 vs $1.13 est. $pg	0	positive	0			2012-09-26	0	0	0	0	0.5	0.5	257.614	378.386	120	0	2	0	21.25
2015-01-27	Procter & Gamble Q2 results: Core EPS came in at $1.06 (est $1.13); with Revenue of $20.16B (est $20.67B) $PG	procter & gamble q2 results: core eps came in at $1.06 (est $1.13); with revenue of $20.16b (est $20.67b) $pg	procter & gamble q2 results: core eps came in at $1.06 (est $1.13); with revenue of $20.16b (est $20.67b) $pg	0	positive	0			2012-09-27	0	0	0	0	0.5	0.5	258.114	378.886	120	0	2	0	21.8558
2015-01-27	JUST IN: $PG releases results for Q2 FYÃ¢â‚¬â„¢15: http://news.pg.com/press-release/pg-corporate-announcements/pg-delivers-second-quarter-currency-neutral-core-eps-6-mainÃ‚Â Ã¢â‚¬Â¦ #earnings	just in: $pg releases results for q2 fy15: #earnings	just in: $pg releases results for q2 fy15: #earnings	0	positive	0			2012-09-28	0	0	0	0	0.5	0.5	258.614	379.386	120	0	2	0	21.8365
2015-01-27	Seasonal charts of companies reporting earnings today $PG $PFE $AMGN $LMT $FCX $DD $CAT $BMY $MMM $YHOO $X $T $AAPL: http://stks.co/p1LrE	seasonal charts of companies reporting earnings today $pg $pfe $amgn $lmt $fcx $dd $cat $bmy $mmm $yhoo $x $t $aapl:	seasonal charts of companies reporting earnings today $pg $pfe $amgn $lmt $fcx $dd $cat $bmy $mmm $yhoo $x $t $aapl:	0	positive	0			2012-09-29	0	0	0	0	0.5	0.5	259.114	379.886	120	0	2	0	21.8365
2015-01-26	Companies reporting earnings before TuesdayÃ¢â‚¬â„¢s opening bell:_x000D_ $CAT, $PG, $PFE, $GLW, $LMT, $BMY, $FCX, $MMM, $AAL http://stks.co/f1cvv	companies reporting earnings before tuesdays opening bell:_x000D_ $cat, $pg, $pfe, $glw, $lmt, $bmy, $fcx, $mmm, $aal	companies reporting earnings before tuesdays opening bell:_x000D_ $cat, $pg, $pfe, $glw, $lmt, $bmy, $fcx, $mmm, $aal	0	positive	0			2012-09-30	0	0	0	0	0.5	0.5	259.614	380.386	120	0	2	0	21.8365
2015-01-26	Some Earnings ... _x000D_ pm $MSFT $UTX $TXN $SANM $TXN $JJSF $RMBS $SIMO $CR _x000D_ am $MMM $CAT $BMY $COH $DOV $DD $PFE $PII $PG $FCX $GLW	some earnings ... _x000D_ pm $msft $utx $txn $sanm $txn $jjsf $rmbs $simo $cr _x000D_ am $mmm $cat $bmy $coh $dov $dd $pfe $pii $pg $fcx $glw	some earnings ... _x000D_ pm $msft $utx $txn $sanm $txn $jjsf $rmbs $simo $cr _x000D_ am $mmm $cat $bmy $coh $dov $dd $pfe $pii $pg $fcx $glw	0	positive	0			2012-10-01	1	0	0	1	0	1	259.614	381.386	121	1	3	1	21.9327
2015-01-26	Heads up, tomorrow sees 6 Dow components report earnings and between them they make up 16% of the index. $DD $PFE $PG $CAT $T $MMM	heads up, tomorrow sees 6 dow components report earnings and between them they make up 16% of the index. $dd $pfe $pg $cat $t $mmm	heads up, tomorrow sees 6 dow components report earnings and between them they make up 16% of the index. $dd $pfe $pg $cat $t $mmm	0	positive	0			2012-10-02	1	0	0	1	0	1	259.614	382.386	122	1	3	1	21.9135
2015-01-25	Next Week in Weeklys Ã¢â‚¬â€œ 1/26 Ã¢â‚¬â€œ 1/30 http://www.cboeoptionshub.com/2015/01/25/next-week-weeklys-126-130/Ã‚Â Ã¢â‚¬Â¦ 70 stocks with Weeklys report next week $BABA $FB $AMZN $POT $MSFT $TXN $PFE $PG	next week in weeklys 1/26 1/30 70 stocks with weeklys report next week $baba $fb $amzn $pot $msft $txn $pfe $pg	next week in weeklys 1/26 1/30 70 stocks with weeklys report next week $baba $fb $amzn $pot $msft $txn $pfe $pg	0	positive	0			2012-10-03	0	0	0	0	0.5	0.5	260.114	382.886	122	0	2	0	22.0288
2015-01-23	TODAY'S FLOW --> http://www.optionjesus.com/recent-flow.htmlÃ‚Â Ã¢â‚¬Â¦_x000D_ $CONN $HAS $MRD $CRM $MMYT $CVA $EMN $AXTA $BYD $ASNA $PBR $BBRY $SDRL $PG pic.twitter.com/jY7FoNvCGd	today's flow --> _x000D_ $conn $has $mrd $crm $mmyt $cva $emn $axta $byd $asna $pbr $bbry $sdrl $pg pic.twitter.com/jy7fonvcgd	today's flow --> _x000D_ $conn $has $mrd $crm $mmyt $cva $emn $axta $byd $asna $pbr $bbry $sdrl $pg pic.twitter.com/jy7fonvcgd	0	positive	0			2012-10-04	0	0	0	0	0.5	0.5	260.614	383.386	122	0	2	0	22.0673
2015-01-21	Exclusive: Big moves at P&G as Taylor up, HenrettaÃ‚Â over @FortuneMagazine http://for.tn/1yHRGroÃ‚Â @jennrein scoop -changes succession race $PG	exclusive: big moves at p&g as taylor up, henrettaover @fortunemagazine @jennrein scoop -changes succession race $pg	exclusive: big moves at p&g as taylor up, henrettaover @fortunemagazine @jennrein scoop -changes succession race $pg	0.1	positive	0			2012-10-05	0	0	0	0	0.5	0.5	261.114	383.886	122	0	2	0	22.2308
2015-01-19	Must-watch earnings this week_x000D_ Tues: $IBM, $NFLX_x000D_ Weds: $EBAY, _x000D_ Thurs: $SBUX, $MCD_x000D_ Fri: $GE, $PG	must-watch earnings this week_x000D_ tues: $ibm, $nflx_x000D_ weds: $ebay, _x000D_ thurs: $sbux, $mcd_x000D_ fri: $ge, $pg	must-watch earnings this week_x000D_ tues: $ibm, $nflx_x000D_ weds: $ebay, _x000D_ thurs: $sbux, $mcd_x000D_ fri: $ge, $pg	0	positive	0			2012-10-06	0	0	0	0	0.5	0.5	261.614	384.386	122	0	2	0	22.2308
2015-01-15	14 Dividend-Growing Stocks to Buy and Hold http://on.barrons.com/1BxsuoaÃ‚Â $TGT $PG $M $CSCO $RTN $TROW $ETN	14 dividend-growing stocks to buy and hold $tgt $pg $m $csco $rtn $trow $etn	14 dividend-growing stocks to buy and hold $tgt $pg $m $csco $rtn $trow $etn	0	positive	0			2012-10-07	0	0	0	0	0.5	0.5	262.114	384.886	122	0	2	0	22.2308
2015-01-13	We continue to return cash to shareholders with todayÃ¢â‚¬â„¢s quarterly dividend declaration: http://news.pg.com/press-release/pg-corporate-announcements/pg-declares-quarterly-dividend-12Ã‚Â Ã¢â‚¬Â¦ $PG pic.twitter.com/Ls9ZBbwUkX	we continue to return cash to shareholders with todays quarterly dividend declaration: $pg pic.twitter.com/ls9zbbwukx	we continue to return cash to shareholders with todays quarterly dividend declaration: $pg pic.twitter.com/ls9zbbwukx	0	positive	0			2012-10-08	0	0	0	0	0.5	0.5	262.614	385.386	122	0	2	0	22.0385
2015-01-05	Prepping an Entry into P&G Stock http://dragonflycap.tumblr.com/post/107238095312/prepping-an-entry-into-p-g-stockÃ‚Â Ã¢â‚¬Â¦ via @harmongreg $PG pic.twitter.com/x1iNqYxq6f	prepping an entry into p&g stock via @harmongreg $pg pic.twitter.com/x1inqyxq6f	prepping an entry into p&g stock via @harmongreg $pg pic.twitter.com/x1inqyxq6f	0	positive	0			2012-10-09	2	0	0	2	0	1	262.614	386.386	123	1	3	2	21.75
2015-01-04	7 Stocks With The Longest Dividend Growth History - http://stks.co/b1RdUÃ‚Â - $MMM $DOV $EMR $GPC $NMR $PH $PG	7 stocks with the longest dividend growth history - - $mmm $dov $emr $gpc $nmr $ph $pg	7 stocks with the longest dividend growth history - - $mmm $dov $emr $gpc $nmr $ph $pg	0	positive	0			2012-10-10	0	0	0	0	0.5	0.5	263.114	386.886	123	0	2	0	21.5673
2015-01-04	$PG Reviews Updated Sunday, January 4, 2015 12:59:23 PM $INTC $HEMP $XRT $SPXL http://bit.ly/1Abyljx	$pg reviews updated sunday, january 4, 2015 12:59:23 pm $intc $hemp $xrt $spxl	$pg reviews updated sunday, january 4, 2015 12:59:23 pm $intc $hemp $xrt $spxl	0	positive	0			2012-10-11	0	0	0	0	0.5	0.5	263.614	387.386	123	0	2	0	21.6442
2015-01-04	$PG The Procter & Gamble Company (PG) SELL ~ 5 Day Price Target: $88.50 Issued 01/04/2015 By Stock Price Target http://stockpricetarget.blogspot.com/2015/01/the-procter-gamble-company-pg-sell-5.htmlÃ‚Â Ã¢â‚¬Â¦	$pg the procter & gamble company (pg) sell ~ 5 day price target: $88.50 issued 01/04/2015 by stock price target	$pg the procter & gamble company (pg) sell ~ 5 day price target: $88.50 issued 01/04/2015 by stock price target	0	positive	0			2012-10-12	1	0	0	1	0	1	263.614	388.386	124	1	3	1	21.6154
2015-01-03	Procter & Gamble Co.: 87 (-33.89%) http://StockFluence.com/fund/procter-gambleÃ‚Â Ã¢â‚¬Â¦ $PG #ProcterGamble #Sentiment #Stock #Analysis #BigData	procter & gamble co.: 87 (-33.89%) $pg #proctergamble #sentiment #stock #analysis #bigdata	procter & gamble co.: 87 (-33.89%) $pg #proctergamble #sentiment #stock #analysis #bigdata	0	positive	0			2012-10-13	1	0	0	1	0	1	263.614	389.386	125	1	3	1	21.6154
2015-01-03	RGLD Stock Chart $RGLD $BRCM $PG $GPRO http://bigcharts.marketwatch.com/kaavio.Webhost/charts/big.chart?nosettÃ‚Â Ã¢â‚¬Â¦ http://investorshangout.com/post/view?id=2516593Ã‚Â Ã¢â‚¬Â¦	rgld stock chart $rgld $brcm $pg $gpro	rgld stock chart $rgld $brcm $pg $gpro	0	positive	0			2012-10-14	0	0	0	0	0.5	0.5	264.114	389.886	125	0	2	0	21.6154
2015-01-03	leahanne: The Hunt for the Next 10 Bagger: $PG Procter & Gamble Company (PG) 90.44 -0.65 http://bit.ly/1AnsC80	leahanne: the hunt for the next 10 bagger: $pg procter & gamble company (pg) 90.44 -0.65	leahanne: the hunt for the next 10 bagger: $pg procter & gamble company (pg) 90.44 -0.65	0	positive	0			2012-10-15	2	0	0	2	0	1	264.114	390.886	126	1	3	2	21.7692
2015-01-02	Could A Ban On Microbeads Overhaul The Cosmetics Industry? $PG $UN http://benzinga.com/z/5114922Ã‚Â via @benzinga	could a ban on microbeads overhaul the cosmetics industry? $pg $un via @benzinga	could a ban on microbeads overhaul the cosmetics industry? $pg $un via @benzinga	0	positive	0			2012-10-16	0	0	0	0	0.5	0.5	264.614	391.386	126	0	2	0	21.7692
2015-01-02	Recent Research AnalystsÃ¢â‚¬â„¢ Ratings Updates for Procter & Gamble Co $PG http://ift.tt/1BrXdjO	recent research analysts ratings updates for procter & gamble co $pg	recent research analysts ratings updates for procter & gamble co $pg	0.25	positive	0			2012-10-17	0	0	0	0	0.5	0.5	265.114	391.886	126	0	2	0	22.0288
2015-01-02	$PG sold two of it pet food brands to $SPB. Will this benefit both companies in the future? http://undergradstocks.com/2015/01/ma-pg-spb/Ã‚Â Ã¢â‚¬Â¦	$pg sold two of it pet food brands to $spb. will this benefit both companies in the future?	$pg sold two of it pet food brands to $spb. will this benefit both companies in the future?	0.125	positive	0			2012-10-18	0	0	0	0	0.5	0.5	265.614	392.386	126	0	2	0	21.9327
2015-01-02	$UAL puts, $PG calls, per the pre-market short term exhaustion plans.	$ual puts, $pg calls, per the pre-market short term exhaustion plans.	$ual puts, $pg calls, per the pre-market short term exhaustion plans.	0.3	positive	0			2012-10-19	2	1	0	1	0.5	0.5	266.114	392.886	125	-1	1	1	21.1827
2014-12-31	Dow #Stocks Trend $HD $JPM $DD $V $GS $TRV $WMT $AXP $BA $CSCO $DIS $NKE $MMM $UTX $PG $UNH $PFE $IBM $INTC $CVX @ http://12Stocks.com/dow	dow #stocks trend $hd $jpm $dd $v $gs $trv $wmt $axp $ba $csco $dis $nke $mmm $utx $pg $unh $pfe $ibm $intc $cvx @	dow #stocks trend $hd $jpm $dd $v $gs $trv $wmt $axp $ba $csco $dis $nke $mmm $utx $pg $unh $pfe $ibm $intc $cvx @	0	positive	0			2012-10-20	0	0	0	0	0.5	0.5	266.614	393.386	125	0	2	0	21.1827
2014-12-22	P&G sells Camay and Zest brands to Unilever for undisclosed amount. Ã¢â‚¬Â¢ $PG $UN	p&g sells camay and zest brands to unilever for undisclosed amount. $pg $un	p&g sells camay and zest brands to unilever for undisclosed amount. $pg $un	0	positive	0			2012-10-21	0	0	0	0	0.5	0.5	267.114	393.886	125	0	2	0	21.1827
2014-12-22	Procter & Gamble Reports Big Moves in 16th Annual Sustainability Report http://stks.co/b1OzqÃ‚Â via @triplepundit $PG	procter & gamble reports big moves in 16th annual sustainability report via @triplepundit $pg	procter & gamble reports big moves in 16th annual sustainability report via @triplepundit $pg	0.1	positive	0			2012-10-22	1	0	0	1	0	1	267.114	394.886	126	1	3	1	20.8654
2014-12-06	JUST IN: Get details about @ProcterGamble closing a factory amid North American consolidation http://cin.ci/1vZ6sH2Ã‚Â via @alexcoolidge $PG	just in: get details about @proctergamble closing a factory amid north american consolidation via @alexcoolidge $pg	just in: get details about @proctergamble closing a factory amid north american consolidation via @alexcoolidge $pg	0	positive	0			2012-10-23	0	0	0	0	0.5	0.5	267.614	395.386	126	0	2	0	20.4615
2014-11-24	Hedge Fund Trends: Value Funds Overweight Technology http://www.valuewalk.com/2014/11/hedge-fund-trends-q3-2014/Ã‚Â Ã¢â‚¬Â¦ $WFC $KO $PG $AIG $WMT $GSpic.twitter.com/PLslv42aTJ	hedge fund trends: value funds overweight technology $wfc $ko $pg $aig $wmt $gspic.twitter.com/plslv42atj	hedge fund trends: value funds overweight technology $wfc $ko $pg $aig $wmt $gspic.twitter.com/plslv42atj	0	positive	0			2012-10-24	1	0	0	1	0	1	267.614	396.386	127	1	3	1	20.4423
2014-11-13	Berkshire's swapping $PG shares for Duracell waves away a capital gains tax tab that has grown to $900M, or about 30% of the deal price $BRK	berkshire's swapping $pg shares for duracell waves away a capital gains tax tab that has grown to $900m, or about 30% of the deal price $brk	berkshire's swapping $pg shares for duracell waves away a capital gains tax tab that has grown to $900m, or about 30% of the deal price $brk	0	positive	0			2012-10-25	8	0	0	8	0	1	267.614	397.386	128	1	3	8	20.4423
2014-11-13	Here's the link to the Procter & Gamble filing on the Berkshire Hathaway/Duracell deal: https://www.sec.gov/Archives/edgar/data/80424/000008042414000082/analyst14meetingpressrelease.htmÃ‚Â Ã¢â‚¬Â¦ $PG $BRK.A #GoToTheSource	here's the link to the procter & gamble filing on the berkshire hathaway/duracell deal: $pg $brk.a #gotothesource	here's the link to the procter & gamble filing on the berkshire hathaway/duracell deal: $pg $brk.a #gotothesource	0	positive	0			2012-10-26	0	0	0	0	0.5	0.5	268.114	397.886	128	0	2	0	20.2981
2014-11-13	Warren Buffett to buy Duracell from Procter & Gamble http://for.tn/1EFupHaÃ‚Â $PG pic.twitter.com/vADp88gH1c	warren buffett to buy duracell from procter & gamble $pg pic.twitter.com/vadp88gh1c	warren buffett to buy duracell from procter & gamble $pg pic.twitter.com/vadp88gh1c	0	positive	0			2012-10-27	0	0	0	0	0.5	0.5	268.614	398.386	128	0	2	0	20.2981
2014-11-13	JUST IN: $PG details growth & productivity strategies at '14 Analyst Meeting; Berkshire Hathaway to acquire Duracell: http://news.pg.com/press-release/pg-corporate-announcements/pg-details-growth-productivity-strategies-announces-duracelÃ‚Â Ã¢â‚¬Â¦	just in: $pg details growth & productivity strategies at '14 analyst meeting; berkshire hathaway to acquire duracell:	just in: $pg details growth & productivity strategies at '14 analyst meeting; berkshire hathaway to acquire duracell:	0	positive	0			2012-10-28	0	0	0	0	0.5	0.5	269.114	398.886	128	0	2	0	20.2981
2014-11-05	Don Graham Insights Into Berkshire Hathaway, Warren Buffett http://stks.co/d1D92Ã‚Â $BRK.A $BRK.B $TLT $TBT $PG $GE	don graham insights into berkshire hathaway, warren buffett $brk.a $brk.b $tlt $tbt $pg $ge	don graham insights into berkshire hathaway, warren buffett $brk.a $brk.b $tlt $tbt $pg $ge	0	positive	0			2012-10-29	1	0	0	1	0	1	269.114	399.886	129	1	3	1	20.2981
2014-10-24	$PG is today's biggest Dow gainer, reporting plans to get out of its Duracell battery business http://on.mktw.net/1woLiSSÃ‚Â pic.twitter.com/TqeIUFrx94	$pg is today's biggest dow gainer, reporting plans to get out of its duracell battery business	$pg is today's biggest dow gainer, reporting plans to get out of its duracell battery business	0	positive	0			2012-10-30	0	0	0	0	0.5	0.5	269.614	400.386	129	0	2	0	20.2981
2014-10-24	Lafley: Ã¢â‚¬Å“We continue to strengthen our portfolio by focusing on our biggest opportunities.Ã¢â‚¬ï¿½ http://www.pginvestor.com/caldesc.aspx?IID=4004124&Key=1073745844Ã‚Â Ã¢â‚¬Â¦ $PG #earnings	lafley: we continue to strengthen our portfolio by focusing on our biggest opportunities. $pg #earnings	lafley: we continue to strengthen our portfolio by focusing on our biggest opportunities. $pg #earnings	0	positive	0			2012-10-31	0	0	0	0	0.5	0.5	270.114	400.886	129	0	2	0	20.25
2014-09-02	Prof. Peter Fader (@FaderP) wonders if Proctor & Gamble $PG is on the verge of Ã¢â‚¬Å“profitable-product death spiral.Ã¢â‚¬ï¿½ http://whr.tn/1tzgEnq	prof. peter fader (@faderp) wonders if proctor & gamble $pg is on the verge of profitable-product death spiral.	prof. peter fader (@faderp) wonders if proctor & gamble $pg is on the verge of profitable-product death spiral.	0	positive	0			2012-11-01	1	0	0	1	0	1	270.114	401.886	130	1	3	1	20.5192
2014-08-17	Will P&G let Ivory soap float away after 135 years? $PG http://on.wsj.com/1tdsc0oÃ‚Â pic.twitter.com/oFDGMOQA7N	will p&g let ivory soap float away after 135 years? $pg	will p&g let ivory soap float away after 135 years? $pg	0	positive	0			2012-11-02	0	0	0	0	0.5	0.5	270.614	402.386	130	0	2	0	20.4904
2014-08-14	Companies With Growing Dividends By Industry http://www.valuewalk.com/2014/08/companies-with-growing-dividends-by-industry/Ã‚Â Ã¢â‚¬Â¦ $PG $KO $JNJ $WMT $XOM $CVX $LMT $MSFTpic.twitter.com/Xn0xOYyD0X	companies with growing dividends by industry $pg $ko $jnj $wmt $xom $cvx $lmt $msftpic.twitter.com/xn0xoyyd0x	companies with growing dividends by industry $pg $ko $jnj $wmt $xom $cvx $lmt $msftpic.twitter.com/xn0xoyyd0x	0	positive	0			2012-11-03	0	0	0	0	0.5	0.5	271.114	402.886	130	0	2	0	20.4904
2014-08-06	Wednesday links: financial calamities, low cash balances and creativity killers. http://stks.co/g0uXwÃ‚Â $SPY $PG $FOXA $S	wednesday links: financial calamities, low cash balances and creativity killers. $spy $pg $foxa $s	wednesday links: financial calamities, low cash balances and creativity killers. $spy $pg $foxa $s	0.15	positive	0			2012-11-04	0	0	0	0	0.5	0.5	271.614	403.386	130	0	2	0	20.4904
2014-08-01	Procter & Gamble is planning to shed up to 100 brands http://for.tn/1nZjwe0Ã‚Â $PG	procter & gamble is planning to shed up to 100 brands $pg	procter & gamble is planning to shed up to 100 brands $pg	0	positive	0			2012-11-05	0	0	0	0	0.5	0.5	272.114	403.886	130	0	2	0	20.5865
2014-08-01	Lafley: Ã¢â‚¬Å“P&G is a company that creates and builds brands that are consumer-preferred.Ã¢â‚¬ï¿½ http://www.pginvestor.com/caldesc.aspx?IID=4004124&Key=1073745689Ã‚Â Ã¢â‚¬Â¦ $PG pic.twitter.com/xRkFkirONe	lafley: p&g is a company that creates and builds brands that are consumer-preferred. $pg pic.twitter.com/xrkfkirone	lafley: p&g is a company that creates and builds brands that are consumer-preferred. $pg pic.twitter.com/xrkfkirone	0	positive	0			2012-11-06	1	0	0	1	0	1	272.114	404.886	131	1	3	1	20.7596
2014-08-01	Cost cuts help Procter & Gamble post a bigger profit http://for.tn/1ocQ575Ã‚Â $PG	cost cuts help procter & gamble post a bigger profit $pg	cost cuts help procter & gamble post a bigger profit $pg	0.5	positive	0			2012-11-07	0	0	0	0	0.5	0.5	272.614	405.386	131	0	2	0	20.3173
2014-08-01	Procter & Gamble posts earnings of $0.89 a share vs. $0.91 estimate: http://cnb.cx/1saSKjgÃ‚Â Ã¢â‚¬Â¢ $PG	procter & gamble posts earnings of $0.89 a share vs. $0.91 estimate: $pg	procter & gamble posts earnings of $0.89 a share vs. $0.91 estimate: $pg	0	positive	0			2012-11-08	0	0	0	0	0.5	0.5	273.114	405.886	131	0	2	0	20.0865
2014-07-31	Reporting Earnings tomorrow premarket: $AXL $CLX $CPN $ENB $GHC $HLT $IMGN $KCG $NSP $PG $SPR $TDS $TRGP $USM $WY $XLS	reporting earnings tomorrow premarket: $axl $clx $cpn $enb $ghc $hlt $imgn $kcg $nsp $pg $spr $tds $trgp $usm $wy $xls	reporting earnings tomorrow premarket: $axl $clx $cpn $enb $ghc $hlt $imgn $kcg $nsp $pg $spr $tds $trgp $usm $wy $xls	0	positive	0			2012-11-09	0	0	0	0	0.5	0.5	273.614	406.386	131	0	2	0	20.1923
2014-06-25	@6Malibu4 you need to also start buying some $SBUX $AAPL $GOOG $PG $TSLA $DDD $NOV $CLNE $WPRT $WFM $BRK.B $GLD $LMT $SCTY $FB $INTC	@6malibu4 you need to also start buying some $sbux $aapl $goog $pg $tsla $ddd $nov $clne $wprt $wfm $brk.b $gld $lmt $scty $fb $intc	@6malibu4 you need to also start buying some $sbux $aapl $goog $pg $tsla $ddd $nov $clne $wprt $wfm $brk.b $gld $lmt $scty $fb $intc	0	positive	0			2012-11-10	0	0	0	0	0.5	0.5	274.114	406.886	131	0	2	0	20.1923
2014-06-16	Want to align dividend investing with socially-responsible companies? Look no further http://stks.co/c0elhÃ‚Â $PG $MSFT $CLX $TXN $GIS	want to align dividend investing with socially-responsible companies? look no further $pg $msft $clx $txn $gis	want to align dividend investing with socially-responsible companies? look no further $pg $msft $clx $txn $gis	0.5	positive	0			2012-11-11	0	0	0	0	0.5	0.5	274.614	407.386	131	0	2	0	20.1923
2014-06-12	.@Starbucks to roll out Duracell Powermats across the nation. @Katie_Roof with the details: http://fxn.ws/1kQFcGIÃ‚Â $SBUX $PG	.@starbucks to roll out duracell powermats across the nation. @katie_roof with the details: $sbux $pg	.@starbucks to roll out duracell powermats across the nation. @katie_roof with the details: $sbux $pg	0	positive	0			2012-11-12	0	0	0	0	0.5	0.5	275.114	407.886	131	0	2	0	20.0865
2014-06-12	Starbucks to offer wireless charging pads http://aol.it/SPB6DDÃ‚Â $SBUX $PG	starbucks to offer wireless charging pads $sbux $pg	starbucks to offer wireless charging pads $sbux $pg	0	positive	0			2012-11-13	0	0	0	0	0.5	0.5	275.614	408.386	131	0	2	0	19.8846
2014-05-20	$PG seen prepping Duracell exit, sources say @mergermarket @Dealreporter	$pg seen prepping duracell exit, sources say @mergermarket @dealreporter	$pg seen prepping duracell exit, sources say @mergermarket @dealreporter	0	positive	0			2012-11-14	2	1	0	1	0.5	0.5	276.114	408.886	130	-1	1	1	19.2404
2014-05-06	Plus I've been looking to pick up some $PG shares at one penny.	plus i've been looking to pick up some $pg shares at one penny.	plus i've been looking to pick up some $pg shares at one penny.	0	positive	0			2012-11-15	1	1	0	0	1	0	277.114	408.886	129	-1	1	1	19.2885
2014-05-05	Amazon-Twitter service hints at targeted ads. http://ibdn.uz/ww0ZoÃ‚Â $AMZN $TWTR $SNE $PG	amazon-twitter service hints at targeted ads. $amzn $twtr $sne $pg	amazon-twitter service hints at targeted ads. $amzn $twtr $sne $pg	0	positive	0			2012-11-16	1	0	0	1	0	1	277.114	409.886	130	1	3	1	19.375
2014-05-01	The Big Picture: Nasdaq sputters but IBD 50 pops 1.2% - $$ http://ibdn.uz/wogVhÃ‚Â $PG $MMM $XOM $WMT $LOpic.twitter.com/t7ABjSyRLm	the big picture: nasdaq sputters but ibd 50 pops 1.2% - $$ $pg $mmm $xom $wmt $lopic.twitter.com/t7abjsyrlm	the big picture: nasdaq sputters but ibd 50 pops 1.2% - $$ $pg $mmm $xom $wmt $lopic.twitter.com/t7abjsyrlm	0.1	positive	0			2012-11-17	0	0	0	0	0.5	0.5	277.614	410.386	130	0	2	0	19.375
2014-04-23	If I got a $ every time I spotted somebody in media writing Proctor & Gamble instead of Procter & Gamble, I'd be richer than Buffett. $PG	if i got a $ every time i spotted somebody in media writing proctor & gamble instead of procter & gamble, i'd be richer than buffett. $pg	if i got a $ every time i spotted somebody in media writing proctor & gamble instead of procter & gamble, i'd be richer than buffett. $pg	0	positive	0			2012-11-18	0	0	0	0	0.5	0.5	278.114	410.886	130	0	2	0	19.375
2014-04-23	Moeller: "IRI Pacesetters for CY13 show our commitment to innovation." http://www.pginvestor.com/caldesc.aspx?IID=4004124&Key=1073745241Ã‚Â Ã¢â‚¬Â¦ $PG #earningspic.twitter.com/JoNDQ6z3je	moeller: "iri pacesetters for cy13 show our commitment to innovation." $pg #earningspic.twitter.com/jondq6z3je	moeller: "iri pacesetters for cy13 show our commitment to innovation." $pg #earningspic.twitter.com/jondq6z3je	0	positive	0			2012-11-19	0	0	0	0	0.5	0.5	278.614	411.386	130	0	2	0	19.8654
2014-04-23	Erin Lash of @MorningstarInc tells @BNN $PG can grow sales by adapting to #emergingmarket consumers. Example:men who shave w/o running water	erin lash of @morningstarinc tells @bnn $pg can grow sales by adapting to #emergingmarket consumers. example:men who shave w/o running water	erin lash of @morningstarinc tells @bnn $pg can grow sales by adapting to #emergingmarket consumers. example:men who shave w/o running water	0	positive	0			2012-11-20	0	0	0	0	0.5	0.5	279.114	411.886	130	0	2	0	19.8269
2014-02-28	$KO and $PG are borderline layup shorts here @HedgeyeStaples	$ko and $pg are borderline layup shorts here @hedgeyestaples	$ko and $pg are borderline layup shorts here @hedgeyestaples	0	positive	0			2012-11-21	0	0	0	0	0.5	0.5	279.614	412.386	130	0	2	0	19.8846
2014-02-10	Have you thanked your mom today? @ProctorGamble salutes mothers of #Sochi2014 athletes: http://bit.ly/1kwFPWkÃ‚Â #BecauseOfMoms #Olympics $PG	have you thanked your mom today? @proctorgamble salutes mothers of #sochi2014 athletes: #becauseofmoms #olympics $pg	have you thanked your mom today? @proctorgamble salutes mothers of #sochi2014 athletes: #becauseofmoms #olympics $pg	0	positive	0			2012-11-22	1	1	0	0	1	0	280.614	412.386	129	-1	1	1	19.8846
2014-01-23	Metrics For Dividend Growth Investors http://seekingalpha.com/article/1962221-metrics-for-dividend-growth-investors?source=feed_fÃ‚Â Ã¢â‚¬Â¦ $BPL $EPD $MMP $PG $SJR	metrics for dividend growth investors $bpl $epd $mmp $pg $sjr	metrics for dividend growth investors $bpl $epd $mmp $pg $sjr	0	positive	0			2012-11-23	0	0	0	0	0.5	0.5	281.114	412.886	129	0	2	0	20.2308
2014-01-22	Dividend Investors Should Ignore Price Fluctuations http://www.dividendgrowthinvestor.com/2013/07/dividend-investors-should-ignore-price.htmlÃ‚Â Ã¢â‚¬Â¦ $ABT $JNJ $PG $MCD $KO #dividends #investing	dividend investors should ignore price fluctuations $abt $jnj $pg $mcd $ko #dividends #investing	dividend investors should ignore price fluctuations $abt $jnj $pg $mcd $ko #dividends #investing	0	positive	0			2012-11-24	0	0	0	0	0.5	0.5	281.614	413.386	129	0	2	0	20.2308
2014-01-20	A sampling of tradeable names you know reporting this week: $COH $DAL $EBAY $FCX $HAL $HON $IBM $MCD $MSFT $NFLX $PG $SBUX $STT $UNP $UTX	a sampling of tradeable names you know reporting this week: $coh $dal $ebay $fcx $hal $hon $ibm $mcd $msft $nflx $pg $sbux $stt $unp $utx	a sampling of tradeable names you know reporting this week: $coh $dal $ebay $fcx $hal $hon $ibm $mcd $msft $nflx $pg $sbux $stt $unp $utx	0	positive	0			2012-11-25	0	0	0	0	0.5	0.5	282.114	413.886	129	0	2	0	20.2308
2014-01-20	Earnings: Tue 1/21 Ã¢â‚¬â€œ $AMD $JNJ $VZ $IBM Wed 1/22 Ã¢â‚¬â€œ $COH $EBAY $FFIV $NFLX $SNDK Thur 1/23 Ã¢â‚¬â€œ $ISRG $MCD $MSFT $SBUX Fri 1/24 Ã¢â‚¬â€œ $PG	earnings: tue 1/21 $amd $jnj $vz $ibm wed 1/22 $coh $ebay $ffiv $nflx $sndk thur 1/23 $isrg $mcd $msft $sbux fri 1/24 $pg	earnings: tue 1/21 $amd $jnj $vz $ibm wed 1/22 $coh $ebay $ffiv $nflx $sndk thur 1/23 $isrg $mcd $msft $sbux fri 1/24 $pg	0	positive	0			2012-11-26	1	0	0	1	0	1	282.114	414.886	130	1	3	1	20.25
2014-01-19	Earnings: Tues $DAL, $IBM, $JNJ, $TXN, $BHI Wed $NFLX, $USB, $EBAY, $FCX, Thurs $SBUX, $LMT, $UNP, $MCD, $MSFT & Fri $BMY, $PG, $KMB, $SST.	earnings: tues $dal, $ibm, $jnj, $txn, $bhi wed $nflx, $usb, $ebay, $fcx, thurs $sbux, $lmt, $unp, $mcd, $msft & fri $bmy, $pg, $kmb, $sst.	earnings: tues $dal, $ibm, $jnj, $txn, $bhi wed $nflx, $usb, $ebay, $fcx, thurs $sbux, $lmt, $unp, $mcd, $msft & fri $bmy, $pg, $kmb, $sst.	0	positive	0			2012-11-27	0	0	0	0	0.5	0.5	282.614	415.386	130	0	2	0	20.0673
2014-01-17	Big names on the earnings calendar for next week: $DAL $NFLX $SBUX $PG pic.twitter.com/xbdq0ZBaDB	big names on the earnings calendar for next week: $dal $nflx $sbux $pg pic.twitter.com/xbdq0zbadb	big names on the earnings calendar for next week: $dal $nflx $sbux $pg pic.twitter.com/xbdq0zbadb	0.05	positive	0			2012-11-28	0	0	0	0	0.5	0.5	283.114	415.886	130	0	2	0	20.3269
2014-01-14	We're continuing our long-standing tradition of returning cash to shareholders with todayÃ¢â‚¬â„¢s quarterly dividend: http://news.pg.com/press-release/pg-corporate-announcements/pg-declares-quarterly-dividend-9Ã‚Â Ã¢â‚¬Â¦ $PG	we're continuing our long-standing tradition of returning cash to shareholders with todays quarterly dividend: $pg	we're continuing our long-standing tradition of returning cash to shareholders with todays quarterly dividend: $pg	0	positive	0			2012-11-29	1	0	0	1	0	1	283.114	416.886	131	1	3	1	20.3173
2014-01-13	3 Dividend Growth Companies From Warren Buffett's Portfolio ($BRK-A, $BRK-B, $KO, $PG, $WMT): http://www.fool.com/investing/general/2014/01/12/3-dividend-growth-companies-from-warren-buffett-s.aspx#.UtQIIW4_i10.twitterÃ‚Â Ã¢â‚¬Â¦ via @themotleyfool	3 dividend growth companies from warren buffett's portfolio ($brk-a, $brk-b, $ko, $pg, $wmt): #.utqiiw4_i10.twitter via @themotleyfool	3 dividend growth companies from warren buffett's portfolio ($brk-a, $brk-b, $ko, $pg, $wmt): #.utqiiw4_i10.twitter via @themotleyfool	0	positive	0			2012-11-30	0	0	0	0	0.5	0.5	283.614	417.386	131	0	2	0	20.3173
2014-01-11	In descending order, most expensive US megacaps: $FB $VZ $GILD $MA $MRK $GOOG $V $BAC $BA $T $DIS $HD $CMCS $JNJ $KO $PFE $PG $UTX	in descending order, most expensive us megacaps: $fb $vz $gild $ma $mrk $goog $v $bac $ba $t $dis $hd $cmcs $jnj $ko $pfe $pg $utx	in descending order, most expensive us megacaps: $fb $vz $gild $ma $mrk $goog $v $bac $ba $t $dis $hd $cmcs $jnj $ko $pfe $pg $utx	0.6	positive	0			2012-12-01	2	0	0	2	0	1	283.614	418.386	132	1	3	2	20.3173
2014-01-05	If you missed SaturdayÃ¢â‚¬â„¢s Webinar uploaded yesterday-http://sg22.ly/IzEUEvÃ‚Â $SPY $PG #OIL $SCO $UCO $USO $BAC $PXLW $TSLA $DE $CAT $FDO etc.	if you missed saturdays webinar uploaded yesterday- $spy $pg #oil $sco $uco $uso $bac $pxlw $tsla $de $cat $fdo etc.	if you missed saturdays webinar uploaded yesterday- $spy $pg #oil $sco $uco $uso $bac $pxlw $tsla $de $cat $fdo etc.	0	positive	0			2012-12-02	0	0	0	0	0.5	0.5	284.114	418.886	132	0	2	0	20.3173
2014-01-05	$PG -bounced off 100 day buyer of 1k july 80 calls on friday http://scharts.co/1iFV12jÃ‚Â #stockcharts	$pg -bounced off 100 day buyer of 1k july 80 calls on friday #stockcharts	$pg -bounced off 100 day buyer of 1k july 80 calls on friday #stockcharts	0	positive	0			2012-12-03	0	0	0	0	0.5	0.5	284.614	419.386	132	0	2	0	20.0192
2014-01-02	Dogs o' the Dow stocks for 2014: $T 5.1%, $VZ 4.2%, $INTC 3.5%, $MRK 3.5%, $MCD 3.2%, $PFE 3.1%, $CVX 3.1%, $CSCO 2.9%, $PG 2.8%, $JNJ 2.8%	dogs o' the dow stocks for 2014: $t 5.1%, $vz 4.2%, $intc 3.5%, $mrk 3.5%, $mcd 3.2%, $pfe 3.1%, $cvx 3.1%, $csco 2.9%, $pg 2.8%, $jnj 2.8%	dogs o' the dow stocks for 2014: $t 5.1%, $vz 4.2%, $intc 3.5%, $mrk 3.5%, $mcd 3.2%, $pfe 3.1%, $cvx 3.1%, $csco 2.9%, $pg 2.8%, $jnj 2.8%	0	positive	0			2012-12-04	2	1	0	1	0.5	0.5	285.114	419.886	131	-1	1	1	20.0577
2014-01-02	Should you try leveraged dividend investing? http://www.dividendgrowthinvestor.com/2013/12/leveraged-dividend-growth-investing.htmlÃ‚Â Ã¢â‚¬Â¦ $TGT $BDX $PG #dividends #investing #dividend	should you try leveraged dividend investing? $tgt $bdx $pg #dividends #investing #dividend	should you try leveraged dividend investing? $tgt $bdx $pg #dividends #investing #dividend	0	positive	0			2012-12-05	0	0	0	0	0.5	0.5	285.614	420.386	131	0	2	0	20.4135
2014-01-02	$PG - China Gloss Fades With Revlon Exit -> http://stock-news.net/191848Ã‚Â #stock #stocks #stockaction	$pg - china gloss fades with revlon exit -> #stock #stocks #stockaction	$pg - china gloss fades with revlon exit -> #stock #stocks #stockaction	0	positive	0			2012-12-06	0	0	0	0	0.5	0.5	286.114	420.886	131	0	2	0	20.5481
2014-01-01	5 weakest Dow stocks according to RSI indicator gives you: $JNJ $PG $PFE $VZ $MSFT http://stks.co/c03GaÃ‚Â $STUDY	5 weakest dow stocks according to rsi indicator gives you: $jnj $pg $pfe $vz $msft $study	5 weakest dow stocks according to rsi indicator gives you: $jnj $pg $pfe $vz $msft $study	0	positive	0			2012-12-07	0	0	0	0	0.5	0.5	286.614	421.386	131	0	2	0	20.6346
2014-01-01	$PG is trading at 6% discount to household/personal product sector and 6% premium to consumer staples sector | http://bit.ly/1bwrbV4	$pg is trading at 6% discount to household/personal product sector and 6% premium to consumer staples sector |	$pg is trading at 6% discount to household/personal product sector and 6% premium to consumer staples sector |	0	positive	0			2012-12-08	0	0	0	0	0.5	0.5	287.114	421.886	131	0	2	0	20.6346
2014-01-01	In a bear case, using P/E of 15x $PG stock may fall 18% to $67 in FY15 | http://bit.ly/19bdLBo	in a bear case, using p/e of 15x $pg stock may fall 18% to $67 in fy15 |	in a bear case, using p/e of 15x $pg stock may fall 18% to $67 in fy15 |	0	positive	0			2012-12-09	0	0	0	0	0.5	0.5	287.614	422.386	131	0	2	0	20.6346
2013-11-14	Warren Buffett's 7 largest holdings:_x000D_ 1.) $WFC_x000D_ 2.) $KO_x000D_ 3.) $IBM_x000D_ 4.) $AXP_x000D_ 5.) $PG_x000D_ 6.) $WMT _x000D_ 7.) $XOM _x000D_ http://stks.co/asbj	warren buffett's 7 largest holdings:_x000D_ 1.) $wfc_x000D_ 2.) $ko_x000D_ 3.) $ibm_x000D_ 4.) $axp_x000D_ 5.) $pg_x000D_ 6.) $wmt _x000D_ 7.) $xom _x000D_	warren buffett's 7 largest holdings:_x000D_ 1.) $wfc_x000D_ 2.) $ko_x000D_ 3.) $ibm_x000D_ 4.) $axp_x000D_ 5.) $pg_x000D_ 6.) $wmt _x000D_ 7.) $xom _x000D_	0	positive	0			2012-12-10	3	1	0	2	0.333333	0.666667	287.947	423.053	132	1	3	2	20.5673
2013-08-30	Procter & Gamble says trades will stand after company's mini flash-crash on Friday. http://on.mktw.net/18bHwidÃ‚Â $PG pic.twitter.com/X6omVEd9V6	procter & gamble says trades will stand after company's mini flash-crash on friday. $pg pic.twitter.com/x6omved9v6	procter & gamble says trades will stand after company's mini flash-crash on friday. $pg pic.twitter.com/x6omved9v6	0	positive	0			2012-12-11	0	0	0	0	0.5	0.5	288.447	423.553	132	0	2	0	20.6827
2013-10-25	Amazon stock heading to $400: Analyst http://cnb.cx/1bmxexmÃ‚Â $AMZN $PG $GOOG $AAPL $WMT	amazon stock heading to $400: analyst $amzn $pg $goog $aapl $wmt	amazon stock heading to $400: analyst $amzn $pg $goog $aapl $wmt	0	positive	0			2012-12-12	1	0	0	1	0	1	288.447	424.553	133	1	3	1	20.9423
2013-12-01	"He has to receive nebulizer treatments every 6 hours." https://www.change.org/petitions/procter-gamble-and-tide-detergent-protect-kids-from-toxic-laundry-pods?utm_source=social_media&utm_medium=twitter&utm_campaign=usÃ‚Â Ã¢â‚¬Â¦ $PG	"he has to receive nebulizer treatments every 6 hours." $pg	"he has to receive nebulizer treatments every 6 hours." $pg	0	positive	0			2012-12-13	1	1	0	0	1	0	289.447	424.553	132	-1	1	1	20.7885
2013-12-24	2014 wish/watch list: $UA $V $JNJ $PG $PEP $GOOG $DEO $PFE $KORS $GE	2014 wish/watch list: $ua $v $jnj $pg $pep $goog $deo $pfe $kors $ge	2014 wish/watch list: $ua $v $jnj $pg $pep $goog $deo $pfe $kors $ge	0	positive	0			2012-12-14	5	1	0	4	0.2	0.8	289.647	425.353	133	1	3	4	20.7885
2013-12-19	#Startup innovations have the attention of @MotoSolutions, @Merck, @ProcterGamble $MSI $PG $MRK #BigStage http://bit.ly/JHOoON	#startup innovations have the attention of @motosolutions, @merck, @proctergamble $msi $pg $mrk #bigstage	#startup innovations have the attention of @motosolutions, @merck, @proctergamble $msi $pg $mrk #bigstage	0	positive	0			2012-12-15	1	0	0	1	0	1	289.647	426.353	134	1	3	1	20.7885
2013-11-19	Listen to a replay of CFO Jon MoellerÃ¢â‚¬â„¢s presentation today at the Morgan Stanley Global Consumer & Retail Conf: http://www.pginvestor.com/phoenix.zhtml?c=104574&p=irol-EventDetails&EventId=5053838Ã‚Â Ã¢â‚¬Â¦ $PG	listen to a replay of cfo jon moellers presentation today at the morgan stanley global consumer & retail conf: $pg	listen to a replay of cfo jon moellers presentation today at the morgan stanley global consumer & retail conf: $pg	0	positive	0			2012-12-16	0	0	0	0	0.5	0.5	290.147	426.853	134	0	2	0	20.7885
2013-11-09	Premium Price Bubble May Soon Hit Consumer Demand http://stks.co/pbdAÃ‚Â by @heartcapital $AAPL $FB $TIF $PG $WMT $MACRO	premium price bubble may soon hit consumer demand by @heartcapital $aapl $fb $tif $pg $wmt $macro	premium price bubble may soon hit consumer demand by @heartcapital $aapl $fb $tif $pg $wmt $macro	0	positive	0			2012-12-17	2	0	0	2	0	1	290.147	427.853	135	1	3	2	21.0865
2013-10-31	"Crest toothpaste: Go ahead. Eat all that candy" http://yhoo.it/1dTgwdZÃ‚Â (via @CNBC): $PG #Halloween	"crest toothpaste: go ahead. eat all that candy" (via @cnbc): $pg #halloween	"crest toothpaste: go ahead. eat all that candy" (via @cnbc): $pg #halloween	0	positive	0			2012-12-18	0	0	0	0	0.5	0.5	290.647	428.353	135	0	2	0	20.8558
2013-10-25	CFO Moeller: We're committed to make productivity a core strength & sustainable competitive advantage: $PG #earningspic.twitter.com/WPxKSmH5d6	cfo moeller: we're committed to make productivity a core strength & sustainable competitive advantage: $pg #earningspic.twitter.com/wpxksmh5d6	cfo moeller: we're committed to make productivity a core strength & sustainable competitive advantage: $pg #earningspic.twitter.com/wpxksmh5d6	0	positive	0			2012-12-19	1	0	0	1	0	1	290.647	429.353	136	1	3	1	20.2019
2013-10-25	CFO Moeller: P&G repurchased $2.5B in stock, & returned $1.7B of cash to shareholders in dividends: http://www.pginvestor.com/phoenix.zhtml?c=104574&p=irol-EventDetails&EventId=5024610Ã‚Â Ã¢â‚¬Â¦ $PG #earnings	cfo moeller: p&g repurchased $2.5b in stock, & returned $1.7b of cash to shareholders in dividends: $pg #earnings	cfo moeller: p&g repurchased $2.5b in stock, & returned $1.7b of cash to shareholders in dividends: $pg #earnings	0	positive	0			2012-12-20	1	0	0	1	0	1	290.647	430.353	137	1	3	1	20.2404
2013-10-25	Key upcoming earnings reports we're monitoring: $PG $UPS $MCO http://on.mktw.net/1aaFhRjÃ‚Â #EarningsWall	key upcoming earnings reports we're monitoring: $pg $ups $mco #earningswall	key upcoming earnings reports we're monitoring: $pg $ups $mco #earningswall	1	positive	0			2012-12-21	3	0	0	3	0	1	290.647	431.353	138	1	3	3	20.0769
2013-10-15	Amazon Embedding Employees with Procter & Gamble $AMZN $COST $PG http://stks.co/rWon	amazon embedding employees with procter & gamble $amzn $cost $pg	amazon embedding employees with procter & gamble $amzn $cost $pg	0	positive	0			2012-12-22	0	0	0	0	0.5	0.5	291.147	431.853	138	0	2	0	20.0769
2013-10-15	Paper Towels Could Be Key to $AMZNs Growth: Will Lower Prices Follow? (VIDEO) http://yhoo.it/194R9BeÃ‚Â @aarontask @hblodget $PG	paper towels could be key to $amzns growth: will lower prices follow? (video) @aarontask @hblodget $pg	paper towels could be key to $amzns growth: will lower prices follow? (video) @aarontask @hblodget $pg	1	positive	0			2012-12-23	0	0	0	0	0.5	0.5	291.647	432.353	138	0	2	0	20.0769
2013-10-08	(Video) Chicago grandmother discusses her @Change campaign for safer @Tide pods http://bit.ly/19u3AcLÃ‚Â $PG	(video) chicago grandmother discusses her @change campaign for safer @tide pods $pg	(video) chicago grandmother discusses her @change campaign for safer @tide pods $pg	0	positive	0			2012-12-24	0	0	0	0	0.5	0.5	292.147	432.853	138	0	2	0	20.0192
2013-09-12	AP: #Walmart asks suppliers to phase out 10 toxic #chemicals from #cosmetics and #cleaning products: http://yhoo.it/14JXnYBÃ‚Â $WMT $PG $JNJ	ap: #walmart asks suppliers to phase out 10 toxic #chemicals from #cosmetics and #cleaning products: $wmt $pg $jnj	ap: #walmart asks suppliers to phase out 10 toxic #chemicals from #cosmetics and #cleaning products: $wmt $pg $jnj	0	positive	0			2012-12-25	0	0	0	0	0.5	0.5	292.647	433.353	138	0	2	0	20.0192
2013-07-11	17 of the 30 Dow stocks are back in overbought territory: http://www.bespokeinvest.com/thinkbig/2013/7/11/back-to-overbought.htmlÃ‚Â Ã¢â‚¬Â¦ $BAC $IBM $CAT $UTX $XOM $WMT $JNJ $PG $INTC $AA $BA $$	17 of the 30 dow stocks are back in overbought territory: $bac $ibm $cat $utx $xom $wmt $jnj $pg $intc $aa $ba $$	17 of the 30 dow stocks are back in overbought territory: $bac $ibm $cat $utx $xom $wmt $jnj $pg $intc $aa $ba $$	0	positive	0			2012-12-26	2	0	0	2	0	1	292.647	434.353	139	1	3	2	19.9712
2013-06-12	Procter & Gamble to blanket Manhattan with #product samples http://aol.it/14woKm4Ã‚Â $PG	procter & gamble to blanket manhattan with #product samples $pg	procter & gamble to blanket manhattan with #product samples $pg	0	positive	0			2012-12-27	2	0	0	2	0	1	292.647	435.353	140	1	3	2	19.8942
2013-05-24	Trading at Noon - Homecoming for P&G's returning boss. Also a threadbare quarter for teen apparel http://reut.rs/11KvApFÃ‚Â $PG $ANF	trading at noon - homecoming for p&g's returning boss. also a threadbare quarter for teen apparel $pg $anf	trading at noon - homecoming for p&g's returning boss. also a threadbare quarter for teen apparel $pg $anf	0	positive	0			2012-12-28	1	0	0	1	0	1	292.647	436.353	141	1	3	1	19.6538
2013-05-23	Surprise after market's close: Procter & Gamble board replaces CEO. http://bit.ly/11g8IwRÃ‚Â $PG	surprise after market's close: procter & gamble board replaces ceo. $pg	surprise after market's close: procter & gamble board replaces ceo. $pg	0	positive	0			2012-12-29	0	0	0	0	0.5	0.5	293.147	436.853	141	0	2	0	19.6538
2013-05-10	Bill Ackman's $PG pitch at the Sohn Conference http://stks.co/pCJfÃ‚Â via @valuewalk	bill ackman's $pg pitch at the sohn conference via @valuewalk	bill ackman's $pg pitch at the sohn conference via @valuewalk	0	positive	0			2012-12-30	1	0	0	1	0	1	293.147	437.853	142	1	3	1	19.6538
2013-05-10	Ackman- $PG Sohn Conference Slides http://stks.co/jV1J	ackman- $pg sohn conference slides	ackman- $pg sohn conference slides	0	positive	0			2012-12-31	10	1	0	9	0.1	0.9	293.247	438.753	143	1	3	9	20.1827
2013-05-08	Notes from the Ira Sohn Conference, Spring 2013 http://stks.co/aTgWÃ‚Â via @reformedbroker $USDJPY $LVLT $PG $GOOG	notes from the ira sohn conference, spring 2013 via @reformedbroker $usdjpy $lvlt $pg $goog	notes from the ira sohn conference, spring 2013 via @reformedbroker $usdjpy $lvlt $pg $goog	0	positive	0			2013-01-01	6	0	0	6	0	1	293.247	439.753	144	1	3	6	20.1827
2013-05-08	Bill Ackman Bullish on Procter & Gamble http://blogs.barrons.com/stockstowatchtoday/2013/05/08/ackmans-sohn-pick-pg/Ã‚Â Ã¢â‚¬Â¦ #Sohn $PG	bill ackman bullish on procter & gamble #sohn $pg	bill ackman bullish on procter & gamble #sohn $pg	0	positive	0			2013-01-02	8	1	0	7	0.125	0.875	293.372	440.628	145	1	3	7	20.5192
2013-05-07	How Facebook Helped Screw Up P&G's Ad Budget $PG $FB by @Jim_Edwardshttp://read.bi/18rleuO	how facebook helped screw up p&g's ad budget $pg $fb by @jim_edwards	how facebook helped screw up p&g's ad budget $pg $fb by @jim_edwards	0	positive	0			2013-01-03	9	0	0	9	0	1	293.372	441.628	146	1	3	9	20.2885
2013-04-24	For income, should you buy the stock or the bond? How to play 6 blue chips now: http://money.us/ZOCwdBÃ‚Â $XOM $KO $PG $GE $INTC $T	for income, should you buy the stock or the bond? how to play 6 blue chips now: $xom $ko $pg $ge $intc $t	for income, should you buy the stock or the bond? how to play 6 blue chips now: $xom $ko $pg $ge $intc $t	0.1	positive	0			2013-01-04	0	0	0	0	0.5	0.5	293.872	442.128	146	0	2	0	20.3846
2013-04-24	Earnings Results $BA $WLP $PG $F $TMO etc.http://twitpic.com/clkjl6	earnings results $ba $wlp $pg $f $tmo etc.	earnings results $ba $wlp $pg $f $tmo etc.	0	positive	0			2013-01-05	1	0	0	1	0	1	293.872	443.128	147	1	3	1	20.3846
2013-04-23	9 Dow stocks hitting highs, $DIS $HD $PG $TRV $JNJ at all-time highs #wallstreetrally @FoxBusiness	9 dow stocks hitting highs, $dis $hd $pg $trv $jnj at all-time highs #wallstreetrally @foxbusiness	9 dow stocks hitting highs, $dis $hd $pg $trv $jnj at all-time highs #wallstreetrally @foxbusiness	0	positive	0			2013-01-06	0	0	0	0	0.5	0.5	294.372	443.628	147	0	2	0	20.3846
2013-04-01	Added chart for ideas for 4/2 based on volume patterns and setups. $PG breakout play too. http://finviz.com/screener.ashx?v=211&t=PG,VIP,STC,DVA,QSII,APEI,OIBR,MNKD,OPEN,ASTX&o=changeÃ‚Â Ã¢â‚¬Â¦	added chart for ideas for 4/2 based on volume patterns and setups. $pg breakout play too.	added chart for ideas for 4/2 based on volume patterns and setups. $pg breakout play too.	0	positive	0			2013-01-07	5	0	0	5	0	1	294.372	444.628	148	1	3	5	20.3173
2013-03-14	Sell Defensive Stocks: Stephanie Link http://bit.ly/XaD39yÃ‚Â @stephanie_link @OptionMonster @ReformedBroker $PG $MDLZ $UPS $HIG	sell defensive stocks: stephanie link @stephanie_link @optionmonster @reformedbroker $pg $mdlz $ups $hig	sell defensive stocks: stephanie link @stephanie_link @optionmonster @reformedbroker $pg $mdlz $ups $hig	0	positive	0			2013-01-08	6	1	0	5	0.166667	0.833333	294.539	445.461	149	1	3	5	20.0962
2013-02-21	Ã¢â‚¬Å“I DonÃ¢â‚¬â„¢t See a Reason to Be BearishÃ¢â‚¬Â¦But DonÃ¢â‚¬â„¢t Chase StocksÃ¢â‚¬ï¿½: @howardlindzon http://yhoo.it/11XSbyBÃ‚Â $HON $PG $GOOG #mkt #Fed	i dont see a reason to be bearishbut dont chase stocks: @howardlindzon $hon $pg $goog #mkt #fed	i dont see a reason to be bearishbut dont chase stocks: @howardlindzon $hon $pg $goog #mkt #fed	0	positive	0			2013-01-09	5	1	0	4	0.2	0.8	294.739	446.261	150	1	3	4	20.1442
2013-02-14	Fmr P&G CEO AG Lafley on his book (w/ Roger Martin) on strategy http://bit.ly/Yu3EydÃ‚Â http://bit.ly/Yu3PtwÃ‚Â http://bit.ly/Yu3V44Ã‚Â $PG $GE $TRI	fmr p&g ceo ag lafley on his book (w/ roger martin) on strategy $pg $ge $tri	fmr p&g ceo ag lafley on his book (w/ roger martin) on strategy $pg $ge $tri	0	positive	0			2013-01-10	3	0	0	3	0	1	294.739	447.261	151	1	3	3	20.3558
2013-02-09	Can Procter & Gamble CEO Bob McDonald hang on? http://bit.ly/XZdZS1Ã‚Â $PG	can procter & gamble ceo bob mcdonald hang on? $pg	can procter & gamble ceo bob mcdonald hang on? $pg	0	positive	0			2013-01-11	1	1	0	0	1	0	295.739	447.261	150	-1	1	1	20.3173
2013-02-07	P&G CEO Bob McDonald Shares 3 Steps To Analytics-Driven Business http://www.informationweek.co.uk/global-cio/interviews/pg-ceo-shares-3-steps-to-analytics-drive/240148065Ã‚Â Ã¢â‚¬Â¦ $PG	p&g ceo bob mcdonald shares 3 steps to analytics-driven business $pg	p&g ceo bob mcdonald shares 3 steps to analytics-driven business $pg	0	positive	0			2013-01-12	0	0	0	0	0.5	0.5	296.239	447.761	150	0	2	0	20.3173
2013-01-31	Dow 30 trading range screen: http://www.bespokeinvest.com/thinkbig/2013/1/30/dow-30-trading-range-screen.htmlÃ‚Â Ã¢â‚¬Â¦ $DIA $PG $INTC $WMT $XOM $PG $JNJ $BAC	dow 30 trading range screen: $dia $pg $intc $wmt $xom $pg $jnj $bac	dow 30 trading range screen: $dia $pg $intc $wmt $xom $pg $jnj $bac	0	positive	0			2013-01-13	0	0	0	0	0.5	0.5	296.739	448.261	150	0	2	0	20.3173
2013-01-28	No. 4: Tide is actually made from 100% pureed Smurf. 3 surprises in Procter & Gamble's earnings report: http://mot.ly/WlwsLAÃ‚Â $PG	no. 4: tide is actually made from 100% pureed smurf. 3 surprises in procter & gamble's earnings report: $pg	no. 4: tide is actually made from 100% pureed smurf. 3 surprises in procter & gamble's earnings report: $pg	0.1	positive	0			2013-01-14	0	0	0	0	0.5	0.5	297.239	448.761	150	0	2	0	20.3077
2013-01-25	Earnings call notes: http://stks.co/q0sBÃ‚Â $RTN $HAL $CYN $EWBC $CSH $KMT $JEC $MSFT $SBUX $PG $T $ESI $LUV $UAL $AVT $FLEX $SYNA $SIVB $XRX	earnings call notes: $rtn $hal $cyn $ewbc $csh $kmt $jec $msft $sbux $pg $t $esi $luv $ual $avt $flex $syna $sivb $xrx	earnings call notes: $rtn $hal $cyn $ewbc $csh $kmt $jec $msft $sbux $pg $t $esi $luv $ual $avt $flex $syna $sivb $xrx	0	positive	0			2013-01-15	0	0	0	0	0.5	0.5	297.739	449.261	150	0	2	0	20.3846
2013-01-25	McDonald: Global market share trends improved. [Infographic] $PG #earningspic.twitter.com/IvUPPhd0	mcdonald: global market share trends improved. [infographic] $pg #earningspic.twitter.com/ivupphd0	mcdonald: global market share trends improved. [infographic] $pg #earningspic.twitter.com/ivupphd0	0	positive	0			2013-01-16	0	0	0	0	0.5	0.5	298.239	449.761	150	0	2	0	20.3077
2013-01-10	The Portfolio For Do It Yourselfers: What We Are Buying (Part 2) http://seekingalpha.com/a/non1Ã‚Â $ABT $AFL $CA $CSX $INTC $JNJ $NSC $PG	the portfolio for do it yourselfers: what we are buying (part 2) $abt $afl $ca $csx $intc $jnj $nsc $pg	the portfolio for do it yourselfers: what we are buying (part 2) $abt $afl $ca $csx $intc $jnj $nsc $pg	0	positive	0			2013-01-17	0	0	0	0	0.5	0.5	298.739	450.261	150	0	2	0	20.4808
2013-01-10	$PG CrestÃ‚Â® Oral-BÃ‚Â® Partners with CareerFusion to Celebrate 100 Years... http://www.noodls.com/view/3C0A5ED41EB1AEEAD91C136DA9D30FBF962CFB64Ã‚Â Ã¢â‚¬Â¦	$pg crest oral-b partners with careerfusion to celebrate 100 years...	$pg crest oral-b partners with careerfusion to celebrate 100 years...	0	positive	0			2013-01-18	4	0	0	4	0	1	298.739	451.261	151	1	3	4	21.1923
2013-01-10	$PG PEOPLEÃ¢â‚¬â„¢S CHOICE AWARDS 2013 Honors Fan Favorites in Movies, Music... http://www.noodls.com/view/EDEF28C0F4C567311B0E1ECE5F38743B673CEE8CÃ‚Â Ã¢â‚¬Â¦	$pg peoples choice awards 2013 honors fan favorites in movies, music...	$pg peoples choice awards 2013 honors fan favorites in movies, music...	0	positive	0			2013-01-19	0	0	0	0	0.5	0.5	299.239	451.761	151	0	2	0	21.1923
2013-01-09	$PG - inside day breaks upside triggering stop on our short	$pg - inside day breaks upside triggering stop on our short	$pg - inside day breaks upside triggering stop on our short	0.3	positive	0			2013-01-20	0	0	0	0	0.5	0.5	299.739	452.261	151	0	2	0	21.1923
2013-01-08	$PG Procter & Gamble Announces Changes To Its Board Of Directors http://www.noodls.com/view/2B496C2E43AC1E41275597AE6176AF94567764D2Ã‚Â Ã¢â‚¬Â¦	$pg procter & gamble announces changes to its board of directors	$pg procter & gamble announces changes to its board of directors	0	positive	0			2013-01-21	0	0	0	0	0.5	0.5	300.239	452.761	151	0	2	0	21.1923
2013-01-08	$PG P&G Declares Quarterly Dividend http://www.noodls.com/view/4A4B45AC40018636E91F09E97053CCF24E66F3B9Ã‚Â Ã¢â‚¬Â¦	$pg p&g declares quarterly dividend	$pg p&g declares quarterly dividend	0	positive	0			2013-01-22	0	0	0	0	0.5	0.5	300.739	453.261	151	0	2	0	21.1635
2013-01-08	Procter & Gamble (PG) says it's appointed Terry Lundgren, chairman, president and CEO of Macy's to its ... http://seekingalpha.com/n/g43nÃ‚Â $PG	procter & gamble (pg) says it's appointed terry lundgren, chairman, president and ceo of macy's to its ... $pg	procter & gamble (pg) says it's appointed terry lundgren, chairman, president and ceo of macy's to its ... $pg	0	positive	0			2013-01-23	1	0	0	1	0	1	300.739	454.261	152	1	3	1	21.0962
2013-01-08	Procter & Gamble names Macy's CEO Terry Lundgren to Board, replacing retiring member Johnathan Rodgers. [ $PG quote ] http://cnb.cx/11d0y7Y	procter & gamble names macy's ceo terry lundgren to board, replacing retiring member johnathan rodgers. [ $pg quote ]	procter & gamble names macy's ceo terry lundgren to board, replacing retiring member johnathan rodgers. [ $pg quote ]	0	positive	0			2013-01-24	0	0	0	0	0.5	0.5	301.239	454.761	152	0	2	0	21.2019
2013-01-07	Crimson Tide turning Irish into Tide Pods, a la $PG	crimson tide turning irish into tide pods, a la $pg	crimson tide turning irish into tide pods, a la $pg	0	positive	0			2013-01-25	9	0	0	9	0	1	301.239	455.761	153	1	3	9	21.4327
2013-01-07	Doug Kass Thinks Procter & Gamble Will Be The Next Megacap To Split Up http://stks.co/kIAaÃ‚Â $PG $MCD $TGT	doug kass thinks procter & gamble will be the next megacap to split up $pg $mcd $tgt	doug kass thinks procter & gamble will be the next megacap to split up $pg $mcd $tgt	0	positive	0			2013-01-26	0	0	0	0	0.5	0.5	301.739	456.261	153	0	2	0	21.4327
2013-01-07	How Tide (aka liquid gold) has become an ad hoc street currency: http://nym.ag/109QayiÃ‚Â $PG	how tide (aka liquid gold) has become an ad hoc street currency: $pg	how tide (aka liquid gold) has become an ad hoc street currency: $pg	0	positive	0			2013-01-27	0	0	0	0	0.5	0.5	302.239	456.761	153	0	2	0	21.4327
2013-01-07	$PG short back on	$pg short back on	$pg short back on	0.15	positive	0			2013-01-28	1	0	0	1	0	1	302.239	457.761	154	1	3	1	21.6346
2013-01-05	Market Monitor: Edward Jones strategist highlights $PG, $QCOM, and $ABT VIDEO: http://www.nbr.com/videos/video/2073610119001Ã‚Â Ã¢â‚¬Â¦@bizrpt	market monitor: edward jones strategist highlights $pg, $qcom, and $abt video:	market monitor: edward jones strategist highlights $pg, $qcom, and $abt video:	0	positive	0			2013-01-29	0	0	0	0	0.5	0.5	302.739	458.261	154	0	2	0	21.6346
2013-01-03	Schizo-Well Fargo? Bank Has Two Market Gurus Ã¢â‚¬â€œ Two Very Different 2013 Predictions http://stks.co/fIO1Ã‚Â $WFC $HON $KO $PG $SO $PFE	schizo-well fargo? bank has two market gurus two very different 2013 predictions $wfc $hon $ko $pg $so $pfe	schizo-well fargo? bank has two market gurus two very different 2013 predictions $wfc $hon $ko $pg $so $pfe	0.78	positive	0			2013-01-30	0	0	0	0	0.5	0.5	303.239	458.761	154	0	2	0	21.375
2013-01-03	Consumer Staples Etfs For Lower Volatility $CL $KO $LVS $MO $NSRGF $PG $PM $SPLS $WMT: Consumer staples companie... http://bit.ly/X3dIzu	consumer staples etfs for lower volatility $cl $ko $lvs $mo $nsrgf $pg $pm $spls $wmt: consumer staples companie...	consumer staples etfs for lower volatility $cl $ko $lvs $mo $nsrgf $pg $pm $spls $wmt: consumer staples companie...	0	positive	0			2013-01-31	1	0	0	1	0	1	303.239	459.761	155	1	3	1	21.4231
2013-01-03	$COST $PM $CVS $KO $CL $WMT $PG $PEP, Costco has the strongest trend, $PM the second... http://stks.co/kHr3	$cost $pm $cvs $ko $cl $wmt $pg $pep, costco has the strongest trend, $pm the second...	$cost $pm $cvs $ko $cl $wmt $pg $pep, costco has the strongest trend, $pm the second...	0	positive	0			2013-02-01	1	1	0	0	1	0	304.239	459.761	154	-1	1	1	21.75
2013-01-03	Buffett Style Valuation Of The Procter & Gamble Co. http://seekingalpha.com/a/nf7lÃ‚Â $PG	buffett style valuation of the procter & gamble co. $pg	buffett style valuation of the procter & gamble co. $pg	0	positive	0			2013-02-02	0	0	0	0	0.5	0.5	304.739	460.261	154	0	2	0	21.75
2013-01-03	5 Up-and-Coming Retailers to Watch This Year $FB $GOOG $PG $MHP $GS http://shar.es/4m90JÃ‚Â via @minyanville	5 up-and-coming retailers to watch this year $fb $goog $pg $mhp $gs via @minyanville	5 up-and-coming retailers to watch this year $fb $goog $pg $mhp $gs via @minyanville	0	positive	0			2013-02-03	1	1	0	0	1	0	305.739	460.261	153	-1	1	1	21.75
2013-01-03	Taxes Are Going Up: When Can You Retire Now? http://seekingalpha.com/a/nesvÃ‚Â $INTC $JNJ $KO $PG $TIP $WMT $XOM	taxes are going up: when can you retire now? $intc $jnj $ko $pg $tip $wmt $xom	taxes are going up: when can you retire now? $intc $jnj $ko $pg $tip $wmt $xom	0	positive	0			2013-02-04	1	0	0	1	0	1	305.739	461.261	154	1	3	1	21.4519
2013-01-02	5 Dividend Stocks You Can Hold Forever. $JNJ, $KO, $WAG, $PG, $XOM. RT. http://www.streetauthority.com/growth-investing/5-dividend-stocks-you-can-hold-forever-459793Ã‚Â Ã¢â‚¬Â¦	5 dividend stocks you can hold forever. $jnj, $ko, $wag, $pg, $xom. rt.	5 dividend stocks you can hold forever. $jnj, $ko, $wag, $pg, $xom. rt.	0	positive	0			2013-02-05	0	0	0	0	0.5	0.5	306.239	461.761	154	0	2	0	21.6731
2013-01-02	Emerging Markets Trim Gillette's Profit Margins http://tref.is/X0MpWqÃ‚Â by Trefis Team $PG $UL $CL	emerging markets trim gillette's profit margins by trefis team $pg $ul $cl	emerging markets trim gillette's profit margins by trefis team $pg $ul $cl	0	positive	0			2013-02-06	0	0	0	0	0.5	0.5	306.739	462.261	154	0	2	0	21.5769
2013-01-02	$PG - The Procter Stock Analysis - bullish stochastic crossover - http://www.traderscreener.com/stocks/nyse-PG.aspxÃ‚Â Ã¢â‚¬Â¦	$pg - the procter stock analysis - bullish stochastic crossover -	$pg - the procter stock analysis - bullish stochastic crossover -	0	positive	0			2013-02-07	1	0	0	1	0	1	306.739	463.261	155	1	3	1	21.6154
2013-01-02	Selling into this ramp! Sold $PG $AVP $CSX this am. Will buy back on weakness. Short term acct is 95% cash. Waiting on pullback	selling into this ramp! sold $pg $avp $csx this am. will buy back on weakness. short term acct is 95% cash. waiting on pullback	selling into this ramp! sold $pg $avp $csx this am. will buy back on weakness. short term acct is 95% cash. waiting on pullback	0.15	positive	0			2013-02-08	2	0	0	2	0	1	306.739	464.261	156	1	3	2	21.6346
2013-01-02	$PG - Walgreens Hosts Ã¢â‚¬Å“Night at the WÃ¢â‚¬ï¿½ Events Nationwide on/enero/10 http://uk.advfn.com/news/BW/2013/article/55658582?xref=newsalerttweetÃ‚Â Ã¢â‚¬Â¦	$pg - walgreens hosts night at the w events nationwide on/enero/10	$pg - walgreens hosts night at the w events nationwide on/enero/10	0	positive	0			2013-02-09	1	0	0	1	0	1	306.739	465.261	157	1	3	1	21.6346
2012-11-01	Todays strength in defensive consumer staples should be a cautionary sign. (PG PEP CL CLX etc) $PG	todays strength in defensive consumer staples should be a cautionary sign. (pg pep cl clx etc) $pg	todays strength in defensive consumer staples should be a cautionary sign. (pg pep cl clx etc) $pg	0	positive	0			2013-02-10	3	1	0	2	0.333333	0.666667	307.072	465.928	158	1	3	2	21.6346
2012-10-25	Procter & Gamble 1Q EPS $1.06 vs $0.96 est, sales $20.7B inline w/ est, reaffirms forecast...sees 2Q sales +/- 1% $$ $PG	procter & gamble 1q eps $1.06 vs $0.96 est, sales $20.7b inline w/ est, reaffirms forecast...sees 2q sales +/- 1% $$ $pg	procter & gamble 1q eps $1.06 vs $0.96 est, sales $20.7b inline w/ est, reaffirms forecast...sees 2q sales +/- 1% $$ $pg	0	positive	0			2013-02-11	0	0	0	0	0.5	0.5	307.572	466.428	158	0	2	0	21.5865
2012-10-25	I thought $PG was supposed to be grandma stock. Look at these gap lowers and gap highs. pic.twitter.com/XYuXvcbw	i thought $pg was supposed to be grandma stock. look at these gap lowers and gap highs. pic.twitter.com/xyuxvcbw	i thought $pg was supposed to be grandma stock. look at these gap lowers and gap highs. pic.twitter.com/xyuxvcbw	0	positive	0			2013-02-12	11	1	0	10	0.0909091	0.909091	307.663	467.337	159	1	3	10	21.7115
2012-12-26	A Growth ETF for 2013: http://stks.co/eGyAÃ‚Â $AAPL $AMZN $IVV $IVW $JNJ $PG $VUG $XOM	a growth etf for 2013: $aapl $amzn $ivv $ivw $jnj $pg $vug $xom	a growth etf for 2013: $aapl $amzn $ivv $ivw $jnj $pg $vug $xom	0	positive	0			2013-02-13	2	0	0	2	0	1	307.663	468.337	160	1	3	2	22.4904
2012-11-26	Future Buying Opportunity In Dividend Stocks http://seekingalpha.com/a/a11jÃ‚Â $KO $MO $PEP $PG $WMT	future buying opportunity in dividend stocks $ko $mo $pep $pg $wmt	future buying opportunity in dividend stocks $ko $mo $pep $pg $wmt	0.125	positive	0			2013-02-14	2	0	0	2	0	1	307.663	469.337	161	1	3	2	22.5096
2012-10-29	P&G CEO talks exclusively to Fortune about shareholder fight, succession plans, his role. $PG http://bit.ly/UZd87O	p&g ceo talks exclusively to fortune about shareholder fight, succession plans, his role. $pg	p&g ceo talks exclusively to fortune about shareholder fight, succession plans, his role. $pg	0	positive	0			2013-02-15	0	0	0	0	0.5	0.5	308.163	469.837	161	0	2	0	22.3942
2012-10-25	Procter & GambleÃ¢â‚¬â„¢s core fiscal 1Q EPS topped expectations. $PG is up 2.8%. http://fxn.ws/Ti17bJ	procter & gambles core fiscal 1q eps topped expectations. $pg is up 2.8%.	procter & gambles core fiscal 1q eps topped expectations. $pg is up 2.8%.	0	positive	0			2013-02-16	0	0	0	0	0.5	0.5	308.663	470.337	161	0	2	0	22.3942
2012-10-25	RT @jimcramer: $PG and McDonald are back and yes i am fired up about it	rt @jimcramer: $pg and mcdonald are back and yes i am fired up about it	rt @jimcramer: $pg and mcdonald are back and yes i am fired up about it	0	positive	0			2013-02-17	0	0	0	0	0.5	0.5	309.163	470.837	161	0	2	0	22.3942
2012-10-25	10 Things You Need To Know Before The Opening Bell $AAPL $PG $ZNGA $CS $SPY $DIA by @mamtabadkarhttp://read.bi/QHMjAH	10 things you need to know before the opening bell $aapl $pg $znga $cs $spy $dia by @mamtabadkar	10 things you need to know before the opening bell $aapl $pg $znga $cs $spy $dia by @mamtabadkar	0	positive	0			2013-02-18	0	0	0	0	0.5	0.5	309.663	471.337	161	0	2	0	22.3942
2012-10-15	Procter & Gamble Is Severely Overvalued http://seekingalpha.com/a/jrh3Ã‚Â $PG the move to "basic" products in 2009 a disaster! http://bit.ly/OLcJ4W	procter & gamble is severely overvalued $pg the move to "basic" products in 2009 a disaster!	procter & gamble is severely overvalued $pg the move to "basic" products in 2009 a disaster!	0.125	positive	0			2013-02-19	0	0	0	0	0.5	0.5	310.163	471.837	161	0	2	0	22.8365
2012-10-13	Procter & Gamble Is Severely Overvalued http://seekingalpha.com/a/jrh3Ã‚Â $PG	procter & gamble is severely overvalued $pg	procter & gamble is severely overvalued $pg	0	positive	0			2013-02-20	0	0	0	0	0.5	0.5	310.663	472.337	161	0	2	0	22.5096
2012-10-09	What did our CEO say at today's $PG Shareholder Meeting? http://news.pg.com/blog/bob-mcdonald/mcdonald-tells-shareholders-plan-decisive-simple-and-focusedÃ‚Â Ã¢â‚¬Â¦	what did our ceo say at today's $pg shareholder meeting?	what did our ceo say at today's $pg shareholder meeting?	0	positive	0			2013-02-21	1	0	0	1	0	1	310.663	473.337	162	1	3	1	22.3654
2012-08-22	Cramer: Why This Stock Has Room to Run http://cnbc.com/id/48756147Ã‚Â $EL $IFF $KO $PG $UN #CorporateLeaders #StockPicks #StockMarket	cramer: why this stock has room to run $el $iff $ko $pg $un #corporateleaders #stockpicks #stockmarket	cramer: why this stock has room to run $el $iff $ko $pg $un #corporateleaders #stockpicks #stockmarket	0	positive	0			2013-02-22	0	0	0	0	0.5	0.5	311.163	473.837	162	0	2	0	22.4904
2012-08-14	Buffett's Berkshire slashes stock holdings http://yhoo.it/TCXtaYÃ‚Â $JNJ $PG $KFT $INTC $GE $BRK-A $BRK-B	buffett's berkshire slashes stock holdings $jnj $pg $kft $intc $ge $brk-a $brk-b	buffett's berkshire slashes stock holdings $jnj $pg $kft $intc $ge $brk-a $brk-b	0	positive	0			2013-02-23	0	0	0	0	0.5	0.5	311.663	474.337	162	0	2	0	22.4904
2012-08-03	Procter & Gamble posts quarterly profit, plans buybacks http://yhoo.it/PJsKV3Ã‚Â $PG	procter & gamble posts quarterly profit, plans buybacks $pg	procter & gamble posts quarterly profit, plans buybacks $pg	0	positive	0			2013-02-24	0	0	0	0	0.5	0.5	312.163	474.837	162	0	2	0	22.4904
2012-08-03	All about #Jobs on @SquawkCNBC, #knighttrading fallout, $PG CFO Moeller @Stocktwits CEO on "hijacking" of the $ sign. Jobs report at 8:30!	all about #jobs on @squawkcnbc, #knighttrading fallout, $pg cfo moeller @stocktwits ceo on "hijacking" of the $ sign. jobs report at 8:30!	all about #jobs on @squawkcnbc, #knighttrading fallout, $pg cfo moeller @stocktwits ceo on "hijacking" of the $ sign. jobs report at 8:30!	0	positive	0			2013-02-25	0	0	0	0	0.5	0.5	312.663	475.337	162	0	2	0	21.9327
2012-07-26	P&G Family Home helps #Olympic families stay connected. Follow @ProcterGamble (#NYSE $PG) to connect with #PGOlympics! http://on.fb.me/OlEBf2	p&g family home helps #olympic families stay connected. follow @proctergamble (#nyse $pg) to connect with #pgolympics!	p&g family home helps #olympic families stay connected. follow @proctergamble (#nyse $pg) to connect with #pgolympics!	0	positive	0			2013-02-26	0	0	0	0	0.5	0.5	313.163	475.837	162	0	2	0	22.1635
2012-07-16	10 Things You Need To Know Before The Opening Bell $PG $V $MC $MS $GS $GSK $HGSI $C by @ericgplatthttp://read.bi/NCQzNg	10 things you need to know before the opening bell $pg $v $mc $ms $gs $gsk $hgsi $c by @ericgplatt	10 things you need to know before the opening bell $pg $v $mc $ms $gs $gsk $hgsi $c by @ericgplatt	0	positive	0			2013-02-27	0	0	0	0	0.5	0.5	313.663	476.337	162	0	2	0	22.4712
2012-07-13	#Brands That Last http://bit.ly/NJcTIKÃ‚Â http://bit.ly/NJd1YBÃ‚Â http://bit.ly/NJdsCeÃ‚Â $KO $RIMM $PG $SBUX @baron_manett Matt Kelly Paul Reilly	#brands that last $ko $rimm $pg $sbux @baron_manett matt kelly paul reilly	#brands that last $ko $rimm $pg $sbux @baron_manett matt kelly paul reilly	0.0666667	positive	0			2013-02-28	0	0	0	0	0.5	0.5	314.163	476.837	162	0	2	0	22.3269
2012-07-12	You gotta pay attn when an activist like Bill Ackman gets involved in a stock...FTC clears him to take stake $$ $PG pic.twitter.com/2tWle0kQ	you gotta pay attn when an activist like bill ackman gets involved in a stock...ftc clears him to take stake $$ $pg pic.twitter.com/2twle0kq	you gotta pay attn when an activist like bill ackman gets involved in a stock...ftc clears him to take stake $$ $pg pic.twitter.com/2twle0kq	0	positive	0			2013-03-01	0	0	0	0	0.5	0.5	314.663	477.337	162	0	2	0	22.2981
2012-04-30	It Took About 30 Months For People To Give Up On P&G's Values-Based Strategy $PG by @twitofgushttp://read.bi/Jw3Qt7	it took about 30 months for people to give up on p&g's values-based strategy $pg by @twitofgus	it took about 30 months for people to give up on p&g's values-based strategy $pg by @twitofgus	0	positive	0			2013-03-02	0	0	0	0	0.5	0.5	315.163	477.837	162	0	2	0	22.2981
2012-04-27	Cramer's Stocks to Stay Away From http://bit.ly/IfddMeÃ‚Â $CELG $DECK $DNKN $F $PG $SBUX #CorporateLeaders #AlanMulally #Earnings	cramer's stocks to stay away from $celg $deck $dnkn $f $pg $sbux #corporateleaders #alanmulally #earnings	cramer's stocks to stay away from $celg $deck $dnkn $f $pg $sbux #corporateleaders #alanmulally #earnings	0	positive	0			2013-03-03	0	0	0	0	0.5	0.5	315.663	478.337	162	0	2	0	22.2981
2012-04-27	10 Things You Need To Know Before The Opening Bell $F $PG $AMZN $MRK by @ericgplatthttp://read.bi/Jr0ZBw	10 things you need to know before the opening bell $f $pg $amzn $mrk by @ericgplatt	10 things you need to know before the opening bell $f $pg $amzn $mrk by @ericgplatt	0	positive	0			2013-03-04	0	0	0	0	0.5	0.5	316.163	478.837	162	0	2	0	22.375
2012-04-20	CramerÃ¢â‚¬â„¢s... http://bit.ly/JtsEBsÃ‚Â $AAPL $AMZN $BA $CAT $CELG $CLF $COP $DECK $IP $MMM $NFLX $PG $PNRA $T $TXN $VFC $VZ $WYN $XOM $ZNGA	cramers... $aapl $amzn $ba $cat $celg $clf $cop $deck $ip $mmm $nflx $pg $pnra $t $txn $vfc $vz $wyn $xom $znga	cramers... $aapl $amzn $ba $cat $celg $clf $cop $deck $ip $mmm $nflx $pg $pnra $t $txn $vfc $vz $wyn $xom $znga	0	positive	0			2013-03-05	0	0	0	0	0.5	0.5	316.663	479.337	162	0	2	0	22.6827
2012-03-26	Buffett is feeling bullish. Here's what he's buying: http://cnnmon.ie/H7uloSÃ‚Â $BRKA, $IBM, $INTC, $PG, $CRM	buffett is feeling bullish. here's what he's buying: $brka, $ibm, $intc, $pg, $crm	buffett is feeling bullish. here's what he's buying: $brka, $ibm, $intc, $pg, $crm	0	positive	0			2013-03-06	1	0	0	1	0	1	316.663	480.337	163	1	3	1	22.7596
2012-02-24	This Chart Explains Why P&G Is Laying Off 5,700 People $PG by @Jim_Edwardshttp://read.bi/xPvfzC	this chart explains why p&g is laying off 5,700 people $pg by @jim_edwards	this chart explains why p&g is laying off 5,700 people $pg by @jim_edwards	0	positive	0			2013-03-07	0	0	0	0	0.5	0.5	317.163	480.837	163	0	2	0	22.7692
2012-02-15	$PG gets an extra $300m for Pringles. Co will send thank you to $DMND execs once they know which prison to send it to. http://nyti.ms/y9ju2H	$pg gets an extra $300m for pringles. co will send thank you to $dmnd execs once they know which prison to send it to.	$pg gets an extra $300m for pringles. co will send thank you to $dmnd execs once they know which prison to send it to.	0.1	positive	0			2013-03-08	0	0	0	0	0.5	0.5	317.663	481.337	163	0	2	0	22.8558
2012-02-02	Thursday 7atSeven: big global themes, the $FB filing analyzed and record low corporate bond yields. http://stks.co/2CocÃ‚Â $PG $IBM $UNG $VXX	thursday 7atseven: big global themes, the $fb filing analyzed and record low corporate bond yields. $pg $ibm $ung $vxx	thursday 7atseven: big global themes, the $fb filing analyzed and record low corporate bond yields. $pg $ibm $ung $vxx	0.1	positive	0			2013-03-09	1	0	0	1	0	1	317.663	482.337	164	1	3	1	22.8558
2012-02-01	Thursday links: hedging on hedge funds, dollar-weighted returns and learning to code. http://stks.co/2C83Ã‚Â $FB $PG $AAPL $NFLX $JNS	thursday links: hedging on hedge funds, dollar-weighted returns and learning to code. $fb $pg $aapl $nflx $jns	thursday links: hedging on hedge funds, dollar-weighted returns and learning to code. $fb $pg $aapl $nflx $jns	0	positive	0			2013-03-10	0	0	0	0	0.5	0.5	318.163	482.837	164	0	2	0	22.8558
2012-01-20	Cramer's Earnings-Loaded... http://bit.ly/vYXmeFÃ‚Â $AAPL $ABT $BA $CAT $COP $DD $GOOG $HAL $HON $KMB $MCD $MMM $MO $NU $OXY $PG $SBUX $TXN	cramer's earnings-loaded... $aapl $abt $ba $cat $cop $dd $goog $hal $hon $kmb $mcd $mmm $mo $nu $oxy $pg $sbux $txn	cramer's earnings-loaded... $aapl $abt $ba $cat $cop $dd $goog $hal $hon $kmb $mcd $mmm $mo $nu $oxy $pg $sbux $txn	0	positive	0			2013-03-11	1	1	0	0	1	0	319.163	482.837	163	-1	1	1	22.7115
2012-01-20	Economy Could Steer Stocks with Europe, Fed in Rearview Mirror http://bit.ly/zLrGELÃ‚Â $AAPL $BA $MCD $PG #Earnings #InvestmentStrategy	economy could steer stocks with europe, fed in rearview mirror $aapl $ba $mcd $pg #earnings #investmentstrategy	economy could steer stocks with europe, fed in rearview mirror $aapl $ba $mcd $pg #earnings #investmentstrategy	0	positive	0			2013-03-12	1	1	0	0	1	0	320.163	482.837	162	-1	1	1	22.5096
2012-01-20	Big week coming: Earnings from $MCD $AAPL $DD $JNJ $TRV $VZ $BA $UTX $PG $F $NFLX $ZNGA $YHOO. Plus Q4 GDP #Fed meeting & #SOTU. Stay tuned.	big week coming: earnings from $mcd $aapl $dd $jnj $trv $vz $ba $utx $pg $f $nflx $znga $yhoo. plus q4 gdp #fed meeting & #sotu. stay tuned.	big week coming: earnings from $mcd $aapl $dd $jnj $trv $vz $ba $utx $pg $f $nflx $znga $yhoo. plus q4 gdp #fed meeting & #sotu. stay tuned.	0.1	positive	0			2013-03-13	0	0	0	0	0.5	0.5	320.663	483.337	162	0	2	0	22.5865
2012-01-20	Ticker mania! Lots of earnings next week. @CNNMoney will be covering $AAPL $T $F $VZ $NFLX $YHOO. Also on tap? $BA $CAT $MCD $SBUX $JNJ $PG	ticker mania! lots of earnings next week. @cnnmoney will be covering $aapl $t $f $vz $nflx $yhoo. also on tap? $ba $cat $mcd $sbux $jnj $pg	ticker mania! lots of earnings next week. @cnnmoney will be covering $aapl $t $f $vz $nflx $yhoo. also on tap? $ba $cat $mcd $sbux $jnj $pg	0	positive	0			2013-03-14	1	0	0	1	0	1	320.663	484.337	163	1	3	1	22.7788
2012-01-19	$PG P&G Beauty Partners with Alicia Sacramone, Beijing 2008 Olympic... http://www.noodls.com/view/789B035C217E6B8C4AD391F275BAF6A02EBE35EAÃ‚Â Ã¢â‚¬Â¦	$pg p&g beauty partners with alicia sacramone, beijing 2008 olympic...	$pg p&g beauty partners with alicia sacramone, beijing 2008 olympic...	0	positive	0			2013-03-15	0	0	0	0	0.5	0.5	321.163	484.837	163	0	2	0	22.5385
2012-01-18	What Moves Did David Einhorn Make in the Fourth Quarter? http://wll.st/zrujmiÃ‚Â $GMCR $VXX $PG $DELL $FSLR $DMND $BDX $CVS $XRX $BRKA	what moves did david einhorn make in the fourth quarter? $gmcr $vxx $pg $dell $fslr $dmnd $bdx $cvs $xrx $brka	what moves did david einhorn make in the fourth quarter? $gmcr $vxx $pg $dell $fslr $dmnd $bdx $cvs $xrx $brka	0	positive	0			2013-03-16	0	0	0	0	0.5	0.5	321.663	485.337	163	0	2	0	22.5385
2012-01-18	Biggest $PG Gillette innovation since Fusion ProGlide is for guys who want to keep facial hair (well, some of it) http://reut.rs/x3tO8U	biggest $pg gillette innovation since fusion proglide is for guys who want to keep facial hair (well, some of it)	biggest $pg gillette innovation since fusion proglide is for guys who want to keep facial hair (well, some of it)	0	positive	0			2013-03-17	0	0	0	0	0.5	0.5	322.163	485.837	163	0	2	0	22.5385
2012-01-17	$PG http://DonateMyDress.orgÃ‚Â Names Victoria Justice as Official Celebrity... http://www.noodls.com/view/6B3ACE5FD7F97BAE60220DEBF66683A5DD481348Ã‚Â Ã¢â‚¬Â¦	$pg names victoria justice as official celebrity...	$pg names victoria justice as official celebrity...	0	positive	0			2013-03-18	0	0	0	0	0.5	0.5	322.663	486.337	163	0	2	0	22.3558
2012-01-06	Prosecutors Allege Gupta Told Rajaratnam About $PG Sale of Folgers: Prosecutors in the Rajat Gupta case said in ... http://bit.ly/w0qHKn	prosecutors allege gupta told rajaratnam about $pg sale of folgers: prosecutors in the rajat gupta case said in ...	prosecutors allege gupta told rajaratnam about $pg sale of folgers: prosecutors in the rajat gupta case said in ...	0	positive	0			2013-03-19	0	0	0	0	0.5	0.5	323.163	486.837	163	0	2	0	22.4231
2012-01-05	Covered Call Strategy With The Dogs Of The Dow http://seekingalpha.com/a/6t42Ã‚Â $GE $INTC $JNJ $MRK $PFE $PG $KFT	covered call strategy with the dogs of the dow $ge $intc $jnj $mrk $pfe $pg $kft	covered call strategy with the dogs of the dow $ge $intc $jnj $mrk $pfe $pg $kft	0	positive	0			2013-03-20	0	0	0	0	0.5	0.5	323.663	487.337	163	0	2	0	22.5577
2012-01-05	Primetime TV... http://bit.ly/xx4JfSÃ‚Â $CMCSK $COST $DIS $DOW $DPS $DTV $F $GM $KO $NWS $PEP $PG $SAM $SHLD $SNE $T $TSG $TSN $UA $WWY	primetime tv... $cmcsk $cost $dis $dow $dps $dtv $f $gm $ko $nws $pep $pg $sam $shld $sne $t $tsg $tsn $ua $wwy	primetime tv... $cmcsk $cost $dis $dow $dps $dtv $f $gm $ko $nws $pep $pg $sam $shld $sne $t $tsg $tsn $ua $wwy	0	positive	0			2013-03-21	0	0	0	0	0.5	0.5	324.163	487.837	163	0	2	0	22.3942
2012-01-05	$PG Hall of Fame Coach JOHN MADDEN Launches Voting for Third Annual... http://www.noodls.com/view/90688091F11838E46ECF2A1386B849871DAA099CÃ‚Â Ã¢â‚¬Â¦	$pg hall of fame coach john madden launches voting for third annual...	$pg hall of fame coach john madden launches voting for third annual...	0	positive	0			2013-03-22	0	0	0	0	0.5	0.5	324.663	488.337	163	0	2	0	22.4712
2012-01-05	$PG P&G to Webcast Discussion of Second Quarter 2011/12 Earnings... http://www.noodls.com/view/24D4DE8444A6BF44DE5CEFB1B68AAAE0CF9826A2Ã‚Â Ã¢â‚¬Â¦	$pg p&g to webcast discussion of second quarter 2011/12 earnings...	$pg p&g to webcast discussion of second quarter 2011/12 earnings...	0	positive	0			2013-03-23	0	0	0	0	0.5	0.5	325.163	488.837	163	0	2	0	22.4712
2012-01-03	RT @gtlackey RS Mover: 20pts 5days $LEAP $WFT $FCX $APX $BIIB $CL $MO $SO $PG $AMT $$ $STUDY $SPY http://chart.ly/pdlkqao	rt @gtlackey rs mover: 20pts 5days $leap $wft $fcx $apx $biib $cl $mo $so $pg $amt $$ $study $spy	rt @gtlackey rs mover: 20pts 5days $leap $wft $fcx $apx $biib $cl $mo $so $pg $amt $$ $study $spy	0	positive	0			2013-03-24	0	0	0	0	0.5	0.5	325.663	489.337	163	0	2	0	22.4712
2012-01-03	$PG: Downgraded from Buy to Neutral - Buckingham Research Group	$pg: downgraded from buy to neutral - buckingham research group	$pg: downgraded from buy to neutral - buckingham research group	0	positive	0			2013-03-25	1	0	0	1	0	1	325.663	490.337	164	1	3	1	22.3462
2012-01-02	The 2012 Dividend Aristocrats: 3-5 decades of yearly div increases http://www.istockanalyst.com/finance/story/5606741/the-2012-dividend-aristocratsÃ‚Â Ã¢â‚¬Â¦ $PG $MMM $JNJ $KO $ABT $WMT $CLX $MCD #esg #sri #csr	the 2012 dividend aristocrats: 3-5 decades of yearly div increases $pg $mmm $jnj $ko $abt $wmt $clx $mcd #esg #sri #csr	the 2012 dividend aristocrats: 3-5 decades of yearly div increases $pg $mmm $jnj $ko $abt $wmt $clx $mcd #esg #sri #csr	0	positive	0			2013-03-26	0	0	0	0	0.5	0.5	326.163	490.837	164	0	2	0	22.2308
2011-12-31	RT @EarningsReports - Check out the upcoming #earnings annoucements $TRV , $CAT , $MSFT , $HPQ , $PG #TFB http://brokerz.com/_0gdD/	rt @earningsreports - check out the upcoming #earnings annoucements $trv , $cat , $msft , $hpq , $pg #tfb	rt @earningsreports - check out the upcoming #earnings annoucements $trv , $cat , $msft , $hpq , $pg #tfb	0	positive	0			2013-03-27	0	0	0	0	0.5	0.5	326.663	491.337	164	0	2	0	22.2115
12 Dec 2011	$PG says committed to $DMND deal: BloombergÃ¢â‚¬ï¿½	$pg says committed to $dmnd deal: bloomberg	$pg says committed to $dmnd deal: bloomberg	0	positive	0			2013-03-28	0	0	0	0	0.5	0.5	327.163	491.837	164	0	2	0	22.2308
16 Dec 2011	U.S. Moves Toward Banning Photoshop In Cosmetics Ads $PG by @Jim_Edwardshttp://read.bi/sUORvs	you.s. moves toward banning photoshop in cosmetics ads $pg by @jim_edwards	you.s. moves toward banning photoshop in cosmetics ads $pg by @jim_edwards	0	positive	0			2013-03-29	0	0	0	0	0.5	0.5	327.663	492.337	164	0	2	0	22.2308
2011-11-23	$DMND $PG Spokesperson: Both P&G and Diamond Foods Remain Committed to Bringing Pringles Deal to a Close	$dmnd $pg spokesperson: both p&g and diamond foods remain committed to bringing pringles deal to a close	$dmnd $pg spokesperson: both p&g and diamond foods remain committed to bringing pringles deal to a close	0	positive	0			2013-03-30	1	0	0	1	0	1	327.663	493.337	165	1	3	1	22.2308
2011-10-27	10 Things You Need To Know Before The Opening Bell $XOM $PG $V $FNM $FRE by @ericgplatthttp://read.bi/vRQIhr	10 things you need to know before the opening bell $xom $pg $v $fnm $fre by @ericgplatt	10 things you need to know before the opening bell $xom $pg $v $fnm $fre by @ericgplatt	0	positive	0			2013-03-31	0	0	0	0	0.5	0.5	328.163	493.837	165	0	2	0	22.2308
2011-10-17	Wall Street Coverage: Upgrades and Downgrades http://yhoo.it/qGK0PRÃ‚Â $TIF $PG $CAT $AAPL $AA	wall street coverage: upgrades and downgrades $tif $pg $cat $aapl $aa	wall street coverage: upgrades and downgrades $tif $pg $cat $aapl $aa	0	positive	0			2013-04-01	3	0	0	3	0	1	328.163	494.837	166	1	3	3	22.1923
2011-09-24	The Hourglass Consumer Theory: Why P&G, Saks, And Heinz Are Now Ignoring The Middle Class $PG by @AimeeGroth http://read.bi/noxioG	the hourglass consumer theory: why p&g, saks, and heinz are now ignoring the middle class $pg by @aimeegroth	the hourglass consumer theory: why p&g, saks, and heinz are now ignoring the middle class $pg by @aimeegroth	0	positive	0			2013-04-02	1	0	0	1	0	1	328.163	495.837	167	1	3	1	22.4423
2011-09-19	The Rationing of America: http://stks.co/GmH via @TalentedBlonde $PG $KO $WMT $HNZ $TIF $BRBY $LVMH $MCD	the rationing of america: via @talentedblonde $pg $ko $wmt $hnz $tif $brby $lvmh $mcd	the rationing of america: via @talentedblonde $pg $ko $wmt $hnz $tif $brby $lvmh $mcd	0	positive	0			2013-04-03	1	0	0	1	0	1	328.163	496.837	168	1	3	1	22.1154
11 Aug 2011	Donald Trump Has Been Buying Blue Chips Like Hotcakes $BAC $C $JNJ $PG $INTC $CAT by @vincent_trivett http://read.bi/ob1ehI	donald trump has been buying blue chips like hotcakes $bac $c $jnj $pg $intc $cat by @vincent_trivett	donald trump has been buying blue chips like hotcakes $bac $c $jnj $pg $intc $cat by @vincent_trivett	0.1	positive	0			2013-04-04	1	0	0	1	0	1	328.163	497.837	169	1	3	1	22.1923
9 Aug 2011	Goldman Hedge Fund VIP worksheet http://stk.ly/nLuZAq $SSCC $AAPL $GOOG $V $BIDU $MSFT $M $JNJ $NOV $HAL $CHK $SLB $PG $WMT $LSTZA	goldman hedge fund vip worksheet $sscc $aapl $goog $v $bidu $msft $m $jnj $nov $hal $chk $slb $pg $wmt $lstza	goldman hedge fund vip worksheet $sscc $aapl $goog $v $bidu $msft $m $jnj $nov $hal $chk $slb $pg $wmt $lstza	0	positive	0			2013-04-05	0	0	0	0	0.5	0.5	328.663	498.337	169	0	2	0	22.0481
5 Aug 2011	#Stocks to watch today http://yhoo.it/o8HS0o $PG $VIA	#stocks to watch today $pg $via	#stocks to watch today $pg $via	0	positive	0			2013-04-06	0	0	0	0	0.5	0.5	329.163	498.837	169	0	2	0	22.0481
3 Aug 2011	RT @bespokeinvest Five stocks in the DJIA are currently riding losing streaks of 8+ day. $MRK $XOM $JNJ $PG $WMT $$	rt @bespokeinvest five stocks in the djia are currently riding losing streaks of 8+ day. $mrk $xom $jnj $pg $wmt $$	rt @bespokeinvest five stocks in the djia are currently riding losing streaks of 8+ day. $mrk $xom $jnj $pg $wmt $$	0.4	positive	0			2013-04-07	1	0	0	1	0	1	329.163	499.837	170	1	3	1	22.0481
2011-07-08	2 Definite No-Nos for Every Investor http://cnbc.com/id/43689752 $PG #PersonalFinance #InvestmentStrategy #StockPicks #StockMarket	2 definite no-nos for every investor $pg #personalfinance #investmentstrategy #stockpicks #stockmarket	2 definite no-nos for every investor $pg #personalfinance #investmentstrategy #stockpicks #stockmarket	0.5	positive	0			2013-04-08	6	1	0	5	0.166667	0.833333	329.33	500.67	171	1	3	5	22.2308
2011-06-15	10 Things You Need To Know This Morning $AAPL $P $GOOG $PG by @pegobry http://read.bi/l7gRIX	10 things you need to know this morning $aapl $p $goog $pg by @pegobry	10 things you need to know this morning $aapl $p $goog $pg by @pegobry	0	positive	0			2013-04-09	1	0	0	1	0	1	329.33	501.67	172	1	3	1	22.1731
2011-06-15	P&G Opens Facebook Stores, Paving The Way For Facebook's Next Billion Dollar Business $PG by @pegobry http://read.bi/mEcasF	p&g opens facebook stores, paving the way for facebook's next billion dollar business $pg by @pegobry	p&g opens facebook stores, paving the way for facebook's next billion dollar business $pg by @pegobry	0	positive	0			2013-04-10	0	0	0	0	0.5	0.5	329.83	502.17	172	0	2	0	22.6731
2011-05-23	GE, Intel Advise Obama While Investing Profits Overseas http://bloom.bg/jVS4Qj $AXP $C $CSCO $DD $EK $GE $INTC $MSFT $PFE $PG $XRX	ge, intel advise obama while investing profits overseas $axp $c $csco $dd $ek $ge $intc $msft $pfe $pg $xrx	ge, intel advise obama while investing profits overseas $axp $c $csco $dd $ek $ge $intc $msft $pfe $pg $xrx	0	positive	0			2013-04-11	0	0	0	0	0.5	0.5	330.33	502.67	172	0	2	0	22.6827
2011-05-04	GE Awards Ad Deal to Blur as Clients Skirt Madison Avenue http://bloom.bg/mQa7FF $AAPL $GE $GOOG $IPG $KA $OMC $PG	ge awards ad deal to blur as clients skirt madison avenue $aapl $ge $goog $ipg $ka $omc $pg	ge awards ad deal to blur as clients skirt madison avenue $aapl $ge $goog $ipg $ka $omc $pg	0	positive	0			2013-04-12	2	0	0	2	0	1	330.33	503.67	173	1	3	2	22.5577
28 Apr 2011	Procter & GambleÃ¢â‚¬â„¢s Profit Rises 11%, Trailing Some Estimates http://bloom.bg/moIrph $PG	procter & gambles profit rises 11%, trailing some estimates $pg	procter & gambles profit rises 11%, trailing some estimates $pg	0	positive	0			2013-04-13	0	0	0	0	0.5	0.5	330.83	504.17	173	0	2	0	22.5577
17 Apr 2011	Rotation out of Materials & into Defensive Names http://stk.ly/gi8VaQ via @dynamichedge $KFT $PG $HNZ $MO $PEP $FCX $AA	rotation out of materials & into defensive names via @dynamichedge $kft $pg $hnz $mo $pep $fcx $aa	rotation out of materials & into defensive names via @dynamichedge $kft $pg $hnz $mo $pep $fcx $aa	0	positive	0			2013-04-14	0	0	0	0	0.5	0.5	331.33	504.67	173	0	2	0	22.5577
6 Apr 2011	How Does Pringles $2.35B Deal Taste to $PG Investors?: P&G to sell chip business to Diamond Foods http://invs.to/i2ZjPs	how does pringles $2.35b deal taste to $pg investors?: p&g to sell chip business to diamond foods	how does pringles $2.35b deal taste to $pg investors?: p&g to sell chip business to diamond foods	0	positive	0			2013-04-15	0	0	0	0	0.5	0.5	331.83	505.17	173	0	2	0	21.9327
2011-03-24	Procter & Gamble, Teva to Form Consumer-Health Venture http://bloom.bg/g1EG2a $PG	procter & gamble, teva to form consumer-health venture $pg	procter & gamble, teva to form consumer-health venture $pg	0	positive	0			2013-04-16	0	0	0	0	0.5	0.5	332.33	505.67	173	0	2	0	22.2115
2011-03-04	Unilever's Sanex Sale Said to Interest P&G, Henkel, Colgate http://bloom.bg/hu95ti $CL $JNJ $PG	unilever's sanex sale said to interest p&g, henkel, colgate $cl $jnj $pg	unilever's sanex sale said to interest p&g, henkel, colgate $cl $jnj $pg	0	positive	0			2013-04-17	0	0	0	0	0.5	0.5	332.83	506.17	173	0	2	0	21.8846
2011-02-15	How Procter & Gamble Became The Maker Of EVERYTHING You Buy For Your House $PG http://read.bi/e791PG	how procter & gamble became the maker of everything you buy for your house $pg	how procter & gamble became the maker of everything you buy for your house $pg	0	positive	0			2013-04-18	1	1	0	0	1	0	333.83	506.17	172	-1	1	1	21.7981
2011-02-11	$PG Procter & Gamble Announces Appointment of Director Meg Whitman... http://www.noodls.com/view/31E94E9A07A618796EA07A71D5EAD94669F87716	$pg procter & gamble announces appointment of director meg whitman...	$pg procter & gamble announces appointment of director meg whitman...	0	positive	0			2013-04-19	3	1	0	2	0.333333	0.666667	334.163	506.837	173	1	3	2	20.9135
2011-02-10	$PG P&G to Webcast Presentation From the Consumer Analyst Group of... http://www.noodls.com/view/3FC8FDAD4E53184CEAAA3FCAACAB1BC0B3D234DC	$pg p&g to webcast presentation from the consumer analyst group of...	$pg p&g to webcast presentation from the consumer analyst group of...	0	positive	0			2013-04-20	0	0	0	0	0.5	0.5	334.663	507.337	173	0	2	0	20.9135
2011-02-01	$PG Global Health & Well-Being Vice Chairman Robert A. Steele... http://www.noodls.com/view/F31B0A13538745FD2F57D81E407A8234ECAB7F5F	$pg global health & well-being vice chairman robert a. steele...	$pg global health & well-being vice chairman robert a. steele...	0	positive	0			2013-04-21	0	0	0	0	0.5	0.5	335.163	507.837	173	0	2	0	20.9135
31 Jan 2011	$PG The National Volunteer Fire Council and Duracell Launch Battery... http://www.noodls.com/view/0B19F320975B726CEF899C31162C7427DDB80CE7	$pg the national volunteer fire council and duracell launch battery...	$pg the national volunteer fire council and duracell launch battery...	0	positive	0			2013-04-22	1	1	0	0	1	0	336.163	507.837	172	-1	1	1	20.5288
28 Jan 2011	time to put some limit buy orders in for the flash crash 2.0... $PG at 50, $JNJ at 57, $XOM at 70, and so on...	time to put some limit buy orders in for the flash crash 2.0... $pg at 50, $jnj at 57, $xom at 70, and so on...	time to put some limit buy orders in for the flash crash 2.0... $pg at 50, $jnj at 57, $xom at 70, and so on...	0	positive	0			2013-04-23	3	0	0	3	0	1	336.163	508.837	173	1	3	3	20.6731
28 Jan 2011	Why Is Warren Buffett Keeping $34 Billion In Cash? $BRKA $PG $KO $JNJ http://read.bi/hjQ3mL	why is warren buffett keeping $34 billion in cash? $brka $pg $ko $jnj	why is warren buffett keeping $34 billion in cash? $brka $pg $ko $jnj	0	positive	0			2013-04-24	8	1	0	7	0.125	0.875	336.288	509.712	174	1	3	7	21.1154
[truncated: 2,078 more rows]

## Sheet: Sheet1
Date	Open	High	Low	Close	Adj Close	Volume
2009-07-22	10.9231	11.2885	10.8173	11.1827	8.10917	81281000
2009-07-23	11.2019	11.6154	11.125	11.4904	8.33229	106436200
[truncated: 2,515 more rows]
