# Supplementary material for: Measuring information flux between social media and stock prices with Transfer Entropy
Source: PLoS One. 2021 Sep 23;16(9):e0257686. doi: 10.1371/journal.pone.0257686 (PMC8459996; doi:10.1371/journal.pone.0257686)
Supplement: S1 Data — (ZIP) [file pone.0257686.s001.zip › DATA BASES/19.-ROYAL DUTCH/rdsa3.csv]

fecha	tweet	TextBlob	clean	subjectivity	sentiment	polarity		fecha	eventos	negative	neutral	positive	-	+	stock	neg	pos	index					SUMMARY OUTPUT										SUMMARY OUTPUT
05-ene-17	$CVX $RDSA $XOM $BP: U.S. Crude Stockpiles Plunge But Gasoline Inventory Jumps: http://www.StockNewsWires.com/2017/01/05/cvx-rdsa-xom-bp-u-s-crude-stockpiles-plunge-but-gasoline-inventory-jumps/Â â€¦	$cvx $rdsa $xom $bp: you.s. crude stockpiles plunge but gasoline inventory jumps:	$cvx $rdsa $xom $bp: you.s. crude stockpiles plunge but gasoline inventory jumps:	1	negative	-0.7		01/01/2009	0	0	0	0	0	0	52.939999	0	0	0	0	2	0
12-ene-16	BP Will Cut 4,000 Jobs As Crude Glut Fears Continue $BHI $BP $RDSA $SLB $HAL #IBDNews #wlst http://news.investors.com/business/011216-789364-bp-to-cut-jobs-as-crude-glut-fears-continue.htmÂ â€¦pic.twitter.com/G3va3h130r	bp will cut 4,000 jobs as crude glut fears continue $bhi $bp $rdsa $slb $hal #ibdnews #wlst	bp will cut 4,000 jobs as crude glut fears continue $bhi $bp $rdsa $slb $hal #ibdnews #wlst	1	negative	-0.7		02/01/2009	0	0	0	0	0	0	55.110001	0	0	0	0	2	0		Regression Statistics										Regression Statistics
05-ene-15	Int'l oil stocks sink along with crude prices: http://ibdn.uz/GQnazÂ $TOT $BP $RDSA	int'l oil stocks sink along with crude prices: $tot $bp $rdsa	int'l oil stocks sink along with crude prices: $tot $bp $rdsa	1	negative	-0.7		03/01/2009	0	0	0	0	0	0	55.110001	0	0	0	0	2	0		Multiple R	0.565129972									Multiple R	0.709707576
10-sep-12	$PXP deal with $BP and $RDSA = capitulation on #naturalgas. Bad news for $CHK et al. http://on.wsj.com/PXgOAOÂ via @WSJHeard	$pxp deal with $bp and $rdsa = capitulation on #naturalgas. bad news for $chk et al. via @wsjheard	$pxp deal with $bp and $rdsa = capitulation on #naturalgas. bad news for $chk et al. via @wsjheard	0.666666667	negative	-0.7		04/01/2009	0	0	0	0	0	0	55.110001	0	0	0	0	2	0		R Square	0.319371885									R Square	0.503684843
07-jun-10	Imagining the Worst in BPâ€™s Future - DealBook - NYTimes.com http://stk.ly/bcdRWY $BP $XOM $RDSA	imagining the worst in bps future - dealbook - nytimes.com $bp $xom $rdsa	imagining the worst in bps future - dealbook - nytimes.com $bp $xom $rdsa	0.5625	negative	-0.5		05/01/2009	0	0	0	0	0	0	54.75	0	0	0	0	2	0		Adjusted R Square	0.318689893									Adjusted R Square	0.503436313
11-dic-15	As miners surrender, #oil majors stand behind their #dividends. http://twitthat.com/8g1EdÂ $BP $COP $RDSa $STO #stockspic.twitter.com/Ve4vvzlD76	as miners surrender, #oil majors stand behind their #dividends. $bp $cop $rdsa $sto #stockspic.twitter.com/ve4vvzld76	as miners surrender, #oil majors stand behind their #dividends. $bp $cop $rdsa $sto #stockspic.twitter.com/ve4vvzld76	0.7	negative	-0.4		06/01/2009	0	0	0	0	0	0	55.43	0	0	0	0	2	0		Standard Error	6.660736556									Standard Error	5.686398868
22-ago-10	Sinopec Second-Quarter Profit Slides on Weak Refining http://bit.ly/aVQaKn $CEO $PTR $RDSA $SHI $XOM #Commodities #Oil #Energy #China	sinopec second-quarter profit slides on weak refining $ceo $ptr $rdsa $shi $xom #commodities #oil #energy #china	sinopec second-quarter profit slides on weak refining $ceo $ptr $rdsa $shi $xom #commodities #oil #energy #china	0.625	negative	-0.375		07/01/2009	0	0	0	0	0	0	54.560001	0	0	0	0	2	0		Observations	1999									Observations	1999
01-oct-14	Despite crude's big slide, M&A activity heats up for U.S. shale plays http://ow.ly/Cb8mNÂ $DRC $ATHL $ECA $RDSA #fracking #shale	despite crude's big slide, m&a activity heats up for you.s. shale plays $drc $athl $eca $rdsa #fracking #shale	despite crude's big slide, m&a activity heats up for you.s. shale plays $drc $athl $eca $rdsa #fracking #shale	0.55	negative	-0.35		08/01/2009	0	0	0	0	0	0	55.91	0	0	0	0	2	0
05-dic-16	Mad Dog leads #oil pack back to Gulf of Mexico as price rise spurs #offshore #drilling @BP_plc $BP $RDSa http://reut.rs/2gr2DYEÂ pic.twitter.com/Ki2uGF6NgH	mad dog leads #oil pack back to gulf of mexico as price rise spurs #offshore #drilling @bp_plc $bp $rdsa	mad dog leads #oil pack back to gulf of mexico as price rise spurs #offshore #drilling @bp_plc $bp $rdsa	0.5	negative	-0.3125		09/01/2009	0	0	0	0	0	0	53.98	0	0	0	0	2	0		ANOVA										ANOVA
22-dic-11	Shell Admits Major Oil Spill Off Nigeria Is Likely The Worst In A Decade $RDSA by @abbyrogers http://read.bi/uBzl2B	shell admits major oil spill off nigeria is likely the worst in a decade $rdsa by @abbyrogers	shell admits major oil spill off nigeria is likely the worst in a decade $rdsa by @abbyrogers	0.833333333	negative	-0.3125		10/01/2009	0	0	0	0	0	0	53.98	0	0	0	0	2	0			df	SS	MS	F	Significance F						df	SS	MS	F	Significance F
12-nov-15	What do LEGO, Obama, & London Science Museum have in common? None of them want to play with Shell anymore $RDSA http://gu.com/p/4e66j/stw	what do lego, obama, & london science museum have in common? none of them want to play with shell anymore $rdsa	what do lego, obama, & london science museum have in common? none of them want to play with shell anymore $rdsa	0.5	negative	-0.3		11/01/2009	0	0	0	0	0	0	53.98	0	0	0	0	2	0		Regression	2	41551.99186	20775.99593	468.2926461	1.7541E-167					Regression	1	65532.09437	65532.09437	2026.65306	4.1144E-306
07-oct-13	Shellâ€™s Voser regrets U.S. #shale bet, Arctic fail: report. http://on.mktw.net/15W5FYIÂ @ClaudiaAssisMW @EnergyTicker $RDSA	shells voser regrets you.s. #shale bet, arctic fail: report. @claudiaassismw @energyticker $rdsa	shells voser regrets you.s. #shale bet, arctic fail: report. @claudiaassismw @energyticker $rdsa	0.25	negative	-0.3		12/01/2009	0	0	0	0	0	0	52.810001	0	0	0	0	2	0		Residual	1996	88553.36128	44.36541146							Residual	1997	64573.25877	32.33513208
25-mar-13	Statoil $STO, Shell $RDSA, and Exxon $XOM to benefit from European cold snap. http://on.mktw.net/16dwNnx	statoil $sto, shell $rdsa, and exxon $xom to benefit from european cold snap.	statoil $sto, shell $rdsa, and exxon $xom to benefit from european cold snap.	0.5	negative	-0.3		13/01/2009	0	0	0	0	0	0	52.759998	0	0	0	0	2	0		Total	1998	130105.3531								Total	1998	130105.3531
11-ene-17	$BHI $CVX $FANG $RDSA $XOM: U.S. Crude Stockpiles Soar, Production Hits 8-Month High: http://www.StockNewsWires.com/2017/01/11/bhi-cvx-fang-rdsa-xom-u-s-crude-stockpiles-soar-production-hits-8-month-high/Â â€¦	$bhi $cvx $fang $rdsa $xom: you.s. crude stockpiles soar, production hits 8-month high:	$bhi $cvx $fang $rdsa $xom: you.s. crude stockpiles soar, production hits 8-month high:	0.77	negative	-0.27		14/01/2009	0	0	0	0	0	0	49.970001	0	0	0	0	2	0
04-nov-16	$CVX $RDSA $XOM $GS $BP: Oil Keeps Falling As Goldman Sees Low $40s If OPEC Deal Fails: http://www.StockNewsWires.com/2016/11/04/cvx-rdsa-xom-gs-bp-oil-keeps-falling-as-goldman-sees-low-40s-if-opec-deal-fails/Â â€¦	$cvx $rdsa $xom $gs $bp: oil keeps falling as goldman sees low $40s if opec deal fails:	$cvx $rdsa $xom $gs $bp: oil keeps falling as goldman sees low $40s if opec deal fails:	0.3	negative	-0.25		15/01/2009	0	0	0	0	0	0	49.950001	0	0	0	0	2	0			Coefficients	Standard Error	t Stat	P-value	Lower 95%	Upper 95%	Lower 95.0%	Upper 95.0%			Coefficients	Standard Error	t Stat	P-value	Lower 95%	Upper 95%	Lower 95.0%	Upper 95.0%
14-ene-15	$RDSA: Fallout From Oil's Collapse Extends Past Exploration RDSA STO SN http://www.stocknewswires.com/2015/01/rdsa-fallout-from-oils-collapse-extends-past-exploration-rdsa-sto-sn.htmlÂ â€¦	$rdsa: fallout from oil's collapse extends past exploration rdsa sto sn	$rdsa: fallout from oil's collapse extends past exploration rdsa sto sn	0.25	negative	-0.25		16/01/2009	0	0	0	0	0	0	50.669998	0	0	0	0	2	0		Intercept	60.00883904	0.210793449	284.6807594	0	59.59544079	60.42223729	59.59544079	60.42223729		Intercept	56.07793807	0.22189237	252.7258516	0	55.64277327	56.51310287	55.64277327	56.51310287
30-abr-14	Our usual mid-week webinar takes place at 12.30pm today. Covering $TWTR, $RDSA, + upcoming earnings. Register here: https://www1.gotomeeting.com/register/639789209Â â€¦	our usual mid-week webinar takes place at 12.30pm today. covering $twtr, $rdsa, + upcoming earnings. register here:	our usual mid-week webinar takes place at 12.30pm today. covering $twtr, $rdsa, + upcoming earnings. register here:	0.25	negative	-0.25		17/01/2009	0	0	0	0	0	0	50.669998	0	0	0	0	2	0		X Variable 1	-0.06562749	0.316165478	-0.207573233	0.835583381	-0.685676431	0.554421451	-0.685676431	0.554421451		X Variable 1	0.89219202	0.019818402	45.01836358	4.1144E-306	0.85332511	0.931058931	0.85332511	0.931058931
31-oct-13	Fracking Cuts Costs, Adds Jobs, But Public Skeptical http://news.investors.com/business/103113-677500-fracking-cuts-energy-costs-creates-jobs.htmÂ â€¦ via @IBDinvestors $RDSA $BG $TLM	fracking cuts costs, adds jobs, but public skeptical via @ibdinvestors $rdsa $bg $tlm	fracking cuts costs, adds jobs, but public skeptical via @ibdinvestors $rdsa $bg $tlm	0.283333333	negative	-0.25		18/01/2009	0	0	0	0	0	0	50.669998	0	0	0	0	2	0		X Variable 2	0.731379681	0.032466909	22.52692707	2.5926E-100	0.667707099	0.795052263	0.667707099	0.795052263
06-nov-17	Updated chart on #ROYALDUTCHSHELL $RDSa #ENERGY. Earlier post discussed premature and false breakouts #TECHCHARTSSTUDYpic.twitter.com/j6hzRSvg4j	updated chart on #royaldutchshell $rdsa #energy. earlier post discussed premature and false breakouts #techchartsstudypic.twitter.com/j6hzrsvg4j	updated chart on #royaldutchshell $rdsa #energy. earlier post discussed premature and false breakouts #techchartsstudypic.twitter.com/j6hzrsvg4j	0.55	negative	-0.2		19/01/2009	0	0	0	0	0	0	50.669998	0	0	0	0	2	0
15-abr-13	#Brazil Approves 64 Companies to Bid on 11th Round of Oil Blocks http://fxn.ws/10YxLQMÂ $PBR $RDSA $XOM $REPYY $BP $CVX $HES $EWZ $OIL	#brazil approves 64 companies to bid on 11th round of oil blocks $pbr $rdsa $xom $repyy $bp $cvx $hes $ewz $oil	#brazil approves 64 companies to bid on 11th round of oil blocks $pbr $rdsa $xom $repyy $bp $cvx $hes $ewz $oil	0.4	negative	-0.2		20/01/2009	0	0	0	0	0	0	47.439999	0	0	0	0	2	0
24-nov-09	Lightning Round: Royal Dutch Shell, Bank of... http://bit.ly/7zXoh2 $BAC $CIEN $DECK $FLEX $JPM $KFN $PBCT $RDSA $RFMD $RVBD $TLAB	lightning round: royal dutch shell, bank of... $bac $cien $deck $flex $jpm $kfn $pbct $rdsa $rfmd $rvbd $tlab	lightning round: royal dutch shell, bank of... $bac $cien $deck $flex $jpm $kfn $pbct $rdsa $rfmd $rvbd $tlab	0.4	negative	-0.2		21/01/2009	0	0	0	0	0	0	48.259998	0	0	0	0	2	0
02-nov-17	Oil refining after Hurricane Harvey boosts Shell's third-quarter profit, shares little changed http://reut.rs/2zpjlERÂ $RDSa pic.twitter.com/88Ouz9Fz1P	oil refining after hurricane harvey boosts shell's third-quarter profit, shares little changed $rdsa pic.twitter.com/88ouz9fz1p	oil refining after hurricane harvey boosts shell's third-quarter profit, shares little changed $rdsa pic.twitter.com/88ouz9fz1p	0.5	negative	-0.1875		22/01/2009	0	0	0	0	0	0	47.009998	0	0	0	0	2	0
29-nov-11	RT @Shell Shell's tight gas and deepwater businesses and Haynesville operations & operating principles. $RDSA http://stks.co/1Iy5	rt @shell shell's tight gas and deepwater businesses and haynesville operations & operating principles. $rdsa	rt @shell shell's tight gas and deepwater businesses and haynesville operations & operating principles. $rdsa	0.285714286	negative	-0.178571429		23/01/2009	0	0	0	0	0	0	48.299999	0	0	0	0	2	0
12-feb-13	#ROYAL DUTCH SHELLA : Gulf Coast Spot Gasoline Discounts Narrow in Active Trading http://www.4-traders.com/ROYAL-DUTCH-SHELLA-6273/news/ROYAL-DUTCH-SHELLA-Gulf-Coast-Spot-Gasoline-Discounts-Narrow-in-Active-Trading-16046386/Â â€¦ $RDSA	#royal dutch shella : gulf coast spot gasoline discounts narrow in active trading $rdsa	#royal dutch shella : gulf coast spot gasoline discounts narrow in active trading $rdsa	0.5	negative	-0.166666667		24/01/2009	0	0	0	0	0	0	48.299999	0	0	0	0	2	0
06-oct-15	OPEC Sees $130 Bil Less Capex As Shell Shields Payout http://news.investors.com/business/100615-774290-global-oil-investments-to-fall-shell-keeps-dividend.htmÂ â€¦ #IBDNews via @IBDinvestors $RDSA $EOG $CLR $XOM $BP $CVX	opec sees $130 bil less capex as shell shields payout #ibdnews via @ibdinvestors $rdsa $eog $clr $xom $bp $cvx	opec sees $130 bil less capex as shell shields payout #ibdnews via @ibdinvestors $rdsa $eog $clr $xom $bp $cvx	0.066666667	negative	-0.166666667		25/01/2009	0	0	0	0	0	0	48.299999	0	0	0	0	2	0
08-ene-15	$RDSA: Turkey's TPAO, Shell to Begin Exploration Drilling in Black Sea http://www.stocknewswires.com/2015/01/rdsa-turkeys-tpao-shell-to-begin-exploration-drilling-in-black-sea.htmlÂ â€¦	$rdsa: turkey's tpao, shell to begin exploration drilling in black sea	$rdsa: turkey's tpao, shell to begin exploration drilling in black sea	0.433333333	negative	-0.166666667		26/01/2009	0	0	0	0	0	0	49.549999	0	0	0	0	2	0
04-feb-16	#Argentina #Shell Q4 results. CapEx down 45% in 4 years (2013-16) but growing in #VacaMuerta $RDSA $MVN $MDLNFhttps://lnkd.in/ezDzTqR	#argentina #shell q4 results. capex down 45% in 4 years (2013-16) but growing in #vacamuerta $rdsa $mvn $mdlnf	#argentina #shell q4 results. capex down 45% in 4 years (2013-16) but growing in #vacamuerta $rdsa $mvn $mdlnf	0.288888889	negative	-0.155555556		27/01/2009	0	0	0	0	0	0	50.200001	0	0	0	0	2	0
27-nov-14	#OPEC decision hits the #oil producers, shares in #Rosneft, $BP & $RDSA all down 1.5% RO pic.twitter.com/ASAG4rGPFG	#opec decision hits the #oil producers, shares in #rosneft, $bp & $rdsa all down 1.5% ro pic.twitter.com/asag4rgpfg	#opec decision hits the #oil producers, shares in #rosneft, $bp & $rdsa all down 1.5% ro pic.twitter.com/asag4rgpfg	0.288888889	negative	-0.155555556		28/01/2009	0	0	0	0	0	0	50.860001	0	0	0	0	2	0
14-ene-13	Complete Tuesday Game Plan: http://www.chartsmarter.com/?p=7138Â $SBGI $SAP $NEM $RDSA	complete tuesday game plan: $sbgi $sap $nem $rdsa	complete tuesday game plan: $sbgi $sap $nem $rdsa	0.4	negative	-0.15		29/01/2009	0	0	0	0	0	0	51.110001	0	0	0	0	2	0
02-oct-12	Complete Wednesday Game Plan http://stks.co/nBfsÂ $TSS $KMB $TRV $SJM $RDSA $MR $DIS $AOL $CBE $RL $DUK $POL $LL $RL	complete wednesday game plan $tss $kmb $trv $sjm $rdsa $mr $dis $aol $cbe $rl $duk $pol $ll $rl	complete wednesday game plan $tss $kmb $trv $sjm $rdsa $mr $dis $aol $cbe $rl $duk $pol $ll $rl	0.4	negative	-0.15		30/01/2009	0	0	0	0	0	0	49.23	0	0	0	0	2	0
11-sep-12	RT Complete Tuesday Game Plan http://stks.co/jAiDÂ $PLD $MRK $TGT $DFS $NWS $SLW $PKI $RDSA $PCAR $MMM $DPS $SMBL	rt complete tuesday game plan $pld $mrk $tgt $dfs $nws $slw $pki $rdsa $pcar $mmm $dps $smbl	rt complete tuesday game plan $pld $mrk $tgt $dfs $nws $slw $pki $rdsa $pcar $mmm $dps $smbl	0.4	negative	-0.15		31/01/2009	0	0	0	0	0	0	49.23	0	0	0	0	2	0
05-ene-15	Notable Morning Movers: (Up) $VIPS +4.7% $RDWR +2.4% $DPZ +1.5% $FFIV +1.5% $STZ +1.1% (Down) $TOT -5.7% $RDSA -4.6% $CHRW -4.4% $NOC -1.9%	notable morning movers: (up) $vips +4.7% $rdwr +2.4% $dpz +1.5% $ffiv +1.5% $stz +1.1% (down) $tot -5.7% $rdsa -4.6% $chrw -4.4% $noc -1.9%	notable morning movers: (up) $vips +4.7% $rdwr +2.4% $dpz +1.5% $ffiv +1.5% $stz +1.1% (down) $tot -5.7% $rdsa -4.6% $chrw -4.4% $noc -1.9%	0.596296296	negative	-0.135185185		01/02/2009	0	0	0	0	0	0	49.23	0	0	0	0	2	0
31-oct-13	Fracking triggers natural gas production, hiring boom and cuts costs. But public skeptical. http://ibdn.uz/qnySvÂ $RDSA	fracking triggers natural gas production, hiring boom and cuts costs. but public skeptical. $rdsa	fracking triggers natural gas production, hiring boom and cuts costs. but public skeptical. $rdsa	0.322222222	negative	-0.133333333		02/02/2009	0	0	0	0	0	0	49.669998	0	0	0	0	2	0
29-sep-15	Here's why #Shell and other oil majors are all pulling out of the #Arctic: http://cnb.cx/1VljoXhÂ $RDSA pic.twitter.com/UnsmQMbiyE	here's why #shell and other oil majors are all pulling out of the #arctic: $rdsa pic.twitter.com/unsmqmbiye	here's why #shell and other oil majors are all pulling out of the #arctic: $rdsa pic.twitter.com/unsmqmbiye	0.375	negative	-0.125		03/02/2009	0	0	0	0	0	0	51.09	0	0	0	0	2	0
13-mar-13	$RDSA shopping its Miss Lime acreage.. in other words, no interest in $SD	$rdsa shopping its miss lime acreage.. in other words, no interest in $sd	$rdsa shopping its miss lime acreage.. in other words, no interest in $sd	0.375	negative	-0.125		04/02/2009	0	0	0	0	0	0	50	0	0	0	0	2	0
30-dic-10	Shell Energy $RDSa, United Airlines $UAL, & other non-fin. co's applying for derivatives rules exemptions: http://ow.ly/3w6Je #finreg $$	shell energy $rdsa, united airlines $ual, & other non-fin. co's applying for derivatives rules exemptions: #finreg $$	shell energy $rdsa, united airlines $ual, & other non-fin. co's applying for derivatives rules exemptions: #finreg $$	0.375	negative	-0.125		05/02/2009	0	0	0	0	0	0	50.639999	0	0	0	0	2	0
03-ene-18	Traded bond spreads (blue) versus 1 & 10-year default probabilities (orange & green) for Royal Dutch Shell PLC senior callable bonds due 2046, via KRIS $RDSA pic.twitter.com/898ACTgQAZ	traded bond spreads (blue) versus 1 & 10-year default probabilities (orange & green) for royal dutch shell plc senior callable bonds due 2046, via kris $rdsa pic.twitter.com/898actgqaz	traded bond spreads (blue) versus 1 & 10-year default probabilities (orange & green) for royal dutch shell plc senior callable bonds due 2046, via kris $rdsa pic.twitter.com/898actgqaz	0.258333333	negative	-0.108333333		06/02/2009	0	0	0	0	0	0	51.82	0	0	0	0	2	0
11-dic-17	Traded bond spreads (blue) versus 1 & 10-year default probabilities (orange & green) for Royal Dutch @Shell $RDSA senior callable USD bonds due 2019 via KRIS: pic.twitter.com/q4x5gDnu8f	traded bond spreads (blue) versus 1 & 10-year default probabilities (orange & green) for royal dutch @shell $rdsa senior callable usd bonds due 2019 via kris: pic.twitter.com/q4x5gdnu8f	traded bond spreads (blue) versus 1 & 10-year default probabilities (orange & green) for royal dutch @shell $rdsa senior callable usd bonds due 2019 via kris: pic.twitter.com/q4x5gdnu8f	0.258333333	negative	-0.108333333		07/02/2009	0	0	0	0	0	0	51.82	0	0	0	0	2	0
14-sep-17	Traded credit spreads (blue) vs 1 & 10 year (orange & green) default probabilities for Royal Dutch @Shell senior bonds due 2019 $RDSA: pic.twitter.com/zGWNKHRMS7	traded credit spreads (blue) vs 1 & 10 year (orange & green) default probabilities for royal dutch @shell senior bonds due 2019 $rdsa: pic.twitter.com/zgwnkhrms7	traded credit spreads (blue) vs 1 & 10 year (orange & green) default probabilities for royal dutch @shell senior bonds due 2019 $rdsa: pic.twitter.com/zgwnkhrms7	0.258333333	negative	-0.108333333		08/02/2009	0	0	0	0	0	0	51.82	0	0	0	0	2	0
28-ago-18	Shell is drilling a new exploration well near Stones in ultra-deepwater #GOM after bringing the FPSO back online in June following three months of shut-in: http://bit.ly/2LxMfECÂ ($) EXCLUSIVE @energyintel $RDSA #oil #shell	shell is drilling a new exploration well near stones in ultra-deepwater #gom after bringing the fpso back online in june following three months of shut-in: ($) exclusive @energyintel $rdsa #oil #shell	shell is drilling a new exploration well near stones in ultra-deepwater #gom after bringing the fpso back online in june following three months of shut-in: ($) exclusive @energyintel $rdsa #oil #shell	0.390909091	negative	-0.102727273		09/02/2009	0	0	0	0	0	0	51.459999	0	0	0	0	2	0
13-abr-17	Toyota $TYO & $AMS $RDSA Royal Dutch Shell to be victim of shorts if not succeed in Hydro fuel cell cars. $60k for hatchback ? no chance.	toyota $tyo & $ams $rdsa royal dutch shell to be victim of shorts if not succeed in hydro fuel cell cars. $60k for hatchback ? no chance.	toyota $tyo & $ams $rdsa royal dutch shell to be victim of shorts if not succeed in hydro fuel cell cars. $60k for hatchback ? no chance.	0.05	neutral	-0.075		10/02/2009	0	0	0	0	0	0	49.110001	0	0	0	0	2	0
02-ene-17	#Iran has invited Shell, Total, Gazprom, Eni and other to invest in #oil and #gas $RDSA $TOT $OMV $MBIhttp://www.teletrader.com/iran-calls-gazprom-shell-and-others-to-invest-in-oil-and-gas/news/details/37197190Â â€¦	#iran has invited shell, total, gazprom, eni and other to invest in #oil and #gas $rdsa $tot $omv $mbi	#iran has invited shell, total, gazprom, eni and other to invest in #oil and #gas $rdsa $tot $omv $mbi	0.5625	neutral	-0.0625		11/02/2009	0	0	0	0	0	0	49.630001	0	0	0	0	2	0
07-dic-16	#Trump threatened to rip up Iran's nuclear deal but $RDSA and other Western firms are still investing in the country http://ow.ly/aR3h306U4iG	#trump threatened to rip up iran's nuclear deal but $rdsa and other western firms are still investing in the country	#trump threatened to rip up iran's nuclear deal but $rdsa and other western firms are still investing in the country	0.1875	neutral	-0.0625		12/02/2009	0	0	0	0	0	0	50.290001	0	0	0	0	2	0
10-jul-18	In The Market: Ahead of @realDonaldTrump trip to #Europe, #oil is rising again. @BP_plc is producing a new base w/ look of a double bottom, mild enough for flat base, more than 6 weeks long. 47.67 early entry http://ow.ly/tM4p30kSRdwÂ $BP $RDSA #EU #trading #charts @IBDinvestors	in the market: ahead of @realdonaldtrump trip to #europe, #oil is rising again. @bp_plc is producing a new base w/ look of a double bottom, mild enough for flat base, more than 6 weeks long. 47.67 early entry $bp $rdsa #eu #trading #charts @ibdinvestors	in the market: ahead of @realdonaldtrump trip to #europe, #oil is rising again. @bp_plc is producing a new base w/ look of a double bottom, mild enough for flat base, more than 6 weeks long. 47.67 early entry $bp $rdsa #eu #trading #charts @ibdinvestors	0.477954545	neutral	-0.060530303		13/02/2009	0	0	0	0	0	0	51.029999	0	0	0	0	2	0
22-ago-11	Black gold. Energy investors like the Libya news. All the major oil companies ($XOM, $CVX, $BP, $RDSA, $COP, $TOT) up noticeably pre-market.	black gold. energy investors like the libya news. all the major oil companies ($xom, $cvx, $bp, $rdsa, $cop, $tot) up noticeably pre-market.	black gold. energy investors like the libya news. all the major oil companies ($xom, $cvx, $bp, $rdsa, $cop, $tot) up noticeably pre-market.	0.466666667	neutral	-0.052083333		14/02/2009	0	0	0	0	0	0	51.029999	0	0	0	0	2	0
11-may-16	These Big Oil companies just abandoned $2.5 billion in drilling projects due to low #oil prices. http://mney.co/24LUD7YÂ $RDSA $COP	these big oil companies just abandoned $2.5 billion in drilling projects due to low #oil prices. $rdsa $cop	these big oil companies just abandoned $2.5 billion in drilling projects due to low #oil prices. $rdsa $cop	0.258333333	neutral	-0.041666667		15/02/2009	0	0	0	0	0	0	51.029999	0	0	0	0	2	0
06-ene-17	Twin 14 year old boys, the other one went with $AAPL, up about 6%+ and rising. But the ol man has them beat with $XOM & $RDSA!	twin 14 year old boys, the other one went with $aapl, up about 6%+ and rising. but the ol man has them beat with $xom & $rdsa!	twin 14 year old boys, the other one went with $aapl, up about 6%+ and rising. but the ol man has them beat with $xom & $rdsa!	0.2875	neutral	-0.028125		16/02/2009	0	0	0	0	0	0	51.029999	0	0	0	0	2	0
21-dic-17	In The Market II: Gains are modest in #DJIA #Nasdaq, but sector rotation still intense. #Energy names up on lower taxes, strength of #crude #oil. Solid action by $CVX $EOG $FANG $RDSA. Diamondback Energy is new in IBD Leaderboard http://ow.ly/6d5m30hnplSÂ #stocks @IBDinvestors	in the market ii: gains are modest in #djia #nasdaq, but sector rotation still intense. #energy names up on lower taxes, strength of #crude #oil. solid action by $cvx $eog $fang $rdsa. diamondback energy is new in ibd leaderboard #stocks @ibdinvestors	in the market ii: gains are modest in #djia #nasdaq, but sector rotation still intense. #energy names up on lower taxes, strength of #crude #oil. solid action by $cvx $eog $fang $rdsa. diamondback energy is new in ibd leaderboard #stocks @ibdinvestors	0.592424242	neutral	-0.027272727		17/02/2009	0	0	0	0	0	0	48.279999	0	0	0	0	2	0
02-oct-18	$RDSA Long today above the 200d. pic.twitter.com/qIx6uUWZ4f	$rdsa long today above the 200d. pic.twitter.com/qix6uuwz4f	$rdsa long today above the 200d. pic.twitter.com/qix6uuwz4f	0.25	neutral	-0.025		18/02/2009	0	0	0	0	0	0	48.470001	0	0	0	0	2	0
22-feb-18	$XOM $CVX $BP $RDSA $CLR: Oil Rises On Surprise U.S. Inventory Drop; Output Flat At 10.3 Million: http://www.StockNewsWires.com/xom-cvx-bp-rdsa-clr-oil-rises-on-surprise-u-s-inventory-drop-output-flat-at-10-3-million/Â â€¦	$xom $cvx $bp $rdsa $clr: oil rises on surprise you.s. inventory drop; output flat at 10.3 million:	$xom $cvx $bp $rdsa $clr: oil rises on surprise you.s. inventory drop; output flat at 10.3 million:	0.125	neutral	-0.025		19/02/2009	0	0	0	0	0	0	48.869999	0	0	0	0	2	0
13-dic-16	Former $RDSA CEO John Hofmeister says Rex Tillerson's brand of diplomacy is marked by "mutual respect" for other parties. #CheddarLIVEpic.twitter.com/jgk7ddlvL8	former $rdsa ceo john hofmeister says rex tillerson's brand of diplomacy is marked by "mutual respect" for other parties. #cheddarlivepic.twitter.com/jgk7ddlvl8	former $rdsa ceo john hofmeister says rex tillerson's brand of diplomacy is marked by "mutual respect" for other parties. #cheddarlivepic.twitter.com/jgk7ddlvl8	0.325	neutral	-0.008333333		20/02/2009	0	0	0	0	0	0	47.540001	0	0	0	0	2	0
16-nov-18	11/15/18 #FastMoneyEspresso FINAL CALLS: Josh Brown â€”> buy $JPM Jim Lebenthal â€”> buy $RDSa Kevin Oâ€™Leary â€”> buy $WMTpic.twitter.com/vLK2NEbPSU	11/15/18 #fastmoneyespresso final calls: josh brown > buy $jpm jim lebenthal > buy $rdsa kevin oleary > buy $wmtpic.twitter.com/vlk2nebpsu	11/15/18 #fastmoneyespresso final calls: josh brown > buy $jpm jim lebenthal > buy $rdsa kevin oleary > buy $wmtpic.twitter.com/vlk2nebpsu	1	neutral	0		21/02/2009	0	0	0	0	0	0	47.540001	0	0	0	0	2	0
14-oct-18	From an oil history book: "Shellocracy" $RDSA #Oil_History #oilpic.twitter.com/nBVdQwrfJR	from an oil history book: "shellocracy" $rdsa #oil_history #oilpic.twitter.com/nbvdqwrfjr	from an oil history book: "shellocracy" $rdsa #oil_history #oilpic.twitter.com/nbvdqwrfjr	0	neutral	0		22/02/2009	0	0	0	0	0	0	47.540001	0	0	0	0	2	0
08-oct-18	EXCLUSIVE: Shell taps Citi to market 100%-owned Coulomb field in deepwater #GOM as part of portfolio clean-up ahead of planned North American spending spree: http://bit.ly/2y6CARCÂ $RDSA #offshore #oil	exclusive: shell taps citi to market 100%-owned coulomb field in deepwater #gom as part of portfolio clean-up ahead of planned north american spending spree: $rdsa #offshore #oil	exclusive: shell taps citi to market 100%-owned coulomb field in deepwater #gom as part of portfolio clean-up ahead of planned north american spending spree: $rdsa #offshore #oil	0	neutral	0		23/02/2009	0	0	0	0	0	0	45.689999	0	0	0	0	2	0
26-jun-18	Now $GE plans to focus on #power, #aviation, and #renewableenergy. That appears to be following a similar trend as Europe's oil majors, such as $BP, $RDSA $RDSB, $EQNR, and even #SaudiAramco	now $ge plans to focus on #power, #aviation, and #renewableenergy. that appears to be following a similar trend as europe's oil majors, such as $bp, $rdsa $rdsb, $eqnr, and even #saudiaramco	now $ge plans to focus on #power, #aviation, and #renewableenergy. that appears to be following a similar trend as europe's oil majors, such as $bp, $rdsa $rdsb, $eqnr, and even #saudiaramco	0.333333333	neutral	0		24/02/2009	0	0	0	0	0	0	47.02	0	0	0	0	2	0
22-jun-18	Oil prices and stocks surged after OPEC agreed to increase production next month, though the vagueness of the deal underscored fissures in the oil group. http://ow.ly/hPrR30kCJ7EÂ $RDSA $MRO $CRC	oil prices and stocks surged after opec agreed to increase production next month, though the vagueness of the deal underscored fissures in the oil group. $rdsa $mro $crc	oil prices and stocks surged after opec agreed to increase production next month, though the vagueness of the deal underscored fissures in the oil group. $rdsa $mro $crc	0	neutral	0		25/02/2009	0	0	0	0	0	0	45.740002	0	0	0	0	2	0
26-may-18	Royal Dutch Shell PLC announced Friday made a sixth oil discovery in its Norphlet play in the Gulf of Mexico #OOTT $RDSA #shell #oil UPDATE https://traderscommunity.com/index.php/stocks/earnings-reports/752-shell-earnings-rise-with-higher-lng-and-oil-pricesÂ â€¦pic.twitter.com/kibl15xl5e	royal dutch shell plc announced friday made a sixth oil discovery in its norphlet play in the gulf of mexico #oott $rdsa #shell #oil update	royal dutch shell plc announced friday made a sixth oil discovery in its norphlet play in the gulf of mexico #oott $rdsa #shell #oil update	0	neutral	0		26/02/2009	0	0	0	0	0	0	44.790001	0	0	0	0	2	0
26-abr-18	#Shell Divestures this quarter $768m (UBSe $825m). Net debt came in at $66.1bn vs UBS estimates of $62.6bn, gearing of 24.7% above UBSe 23.9%. #OOTT $RDSA https://traderscommunity.com/index.php/stocks/earnings-reports/752-shell-earnings-rise-with-higher-lng-and-oil-pricesÂ â€¦	#shell divestures this quarter $768m (ubse $825m). net debt came in at $66.1bn vs ubs estimates of $62.6bn, gearing of 24.7% above ubse 23.9%. #oott $rdsa	#shell divestures this quarter $768m (ubse $825m). net debt came in at $66.1bn vs ubs estimates of $62.6bn, gearing of 24.7% above ubse 23.9%. #oott $rdsa	0.05	neutral	0		27/02/2009	0	0	0	0	0	0	43.970001	0	0	0	0	2	0
07-mar-18	Proposed U.S. steel tariff could impact Gulf of Mexico offshore project approval - Shell executive at #CERAWeek $RDSa pic.twitter.com/Cti8uUHQpy	proposed you.s. steel tariff could impact gulf of mexico offshore project approval - shell executive at #ceraweek $rdsa pic.twitter.com/cti8uuhqpy	proposed you.s. steel tariff could impact gulf of mexico offshore project approval - shell executive at #ceraweek $rdsa pic.twitter.com/cti8uuhqpy	0	neutral	0		28/02/2009	0	0	0	0	0	0	43.970001	0	0	0	0	2	0
07-mar-18	Today Wednesday, March 7 #CERAWeek18 8:50am - 9:20am â€“ Hon. #RickPerry, Secretary of Energy, United States 9:20am - 9:45am - Ben van Beurden, Chief Executive Officer, Royal Dutch Shell plc $RDSA #OOTT #CL_F $USO https://traderscommunity.com/index.php/oil-energy/613-ceraweek-2018-outlook-for-energy-tradersÂ â€¦pic.twitter.com/H9QoH6WEjJ	today wednesday, march 7 #ceraweek18 8:50am - 9:20am hon. #rickperry, secretary of energy, united states 9:20am - 9:45am - ben van beurden, chief executive officer, royal dutch shell plc $rdsa #oott #cl_f $uso	today wednesday, march 7 #ceraweek18 8:50am - 9:20am hon. #rickperry, secretary of energy, united states 9:20am - 9:45am - ben van beurden, chief executive officer, royal dutch shell plc $rdsa #oott #cl_f $uso	0	neutral	0		01/03/2009	0	0	0	0	0	0	43.970001	0	0	0	0	2	0
07-feb-18	Drivers select fuel, pay from display in car without #CreditCards or #MobilePayment $BABA $RDSA $RDSB #Shell #Alibaba #SAIC #payments https://news.teletrader.com/alibabas-venture-designs-automatized-gas-stations/news/details/42079742Â â€¦	drivers select fuel, pay from display in car without #creditcards or #mobilepayment $baba $rdsa $rdsb #shell #alibaba #saic #payments	drivers select fuel, pay from display in car without #creditcards or #mobilepayment $baba $rdsa $rdsb #shell #alibaba #saic #payments	0	neutral	0		02/03/2009	1	0	1	0	0	0	40.189999	0	0	0	0	2	1
02-feb-18	Says here that Guam's three #gasoline retailers all raise their prices at the same time to the same level because they all get their gasoline from the same place: #Singapore http://www.guampdn.com/story/news/2018/02/02/feds-decline-further-examine-guam-gas-prices/1089589001/Â â€¦ via @GuamPDN $RDSA	says here that guam's three #gasoline retailers all raise their prices at the same time to the same level because they all get their gasoline from the same place: #singapore via @guampdn $rdsa	says here that guam's three #gasoline retailers all raise their prices at the same time to the same level because they all get their gasoline from the same place: #singapore via @guampdn $rdsa	0.125	neutral	0		03/03/2009	1	0	0	1	0	0	38.790001	0	0	1	1	3	1
02-feb-18	Shell: Summary Of Unaudited Results $RDSA #financialresults #operationalperformance #oilandgas http://www.hellenicshippingnews.com/shell-summary-of-unaudited-results/Â â€¦	shell: summary of unaudited results $rdsa #financialresults #operationalperformance #oilandgas	shell: summary of unaudited results $rdsa #financialresults #operationalperformance #oilandgas	0	neutral	0		04/03/2009	0	0	0	0	0	0	41.119999	0	0	1	0	2	0
01-feb-18	#Shell big winner in #Mexico #offshore auction $RDSA $RDSB https://www.chron.com/business/energy/conferences/article/Shell-big-winner-in-Mexico-s-offshore-auction-12542859.php?utm_campaign=twitter-desktop&utm_source=CMS%20Sharing%20Button&utm_medium=socialÂ â€¦ via @houstonchron	#shell big winner in #mexico #offshore auction $rdsa $rdsb via @houstonchron	#shell big winner in #mexico #offshore auction $rdsa $rdsb via @houstonchron	0.1	neutral	0		05/03/2009	0	0	0	0	0	0	40.080002	0	0	1	0	2	0
01-feb-18	Shell profits highest since 2014 $RDSA $RDSB https://www.chron.com/business/energy/article/Shell-s-profits-highest-since-2014-12542806.php?utm_campaign=twitter-desktop&utm_source=CMS%20Sharing%20Button&utm_medium=socialÂ â€¦ via @houstonchron	shell profits highest since 2014 $rdsa $rdsb via @houstonchron	shell profits highest since 2014 $rdsa $rdsb via @houstonchron	0	neutral	0		06/03/2009	0	0	0	0	0	0	41.889999	0	0	1	0	2	0
01-feb-18	$RDSA Shell quarterly profit jumps 140% after 'a year of transformation' https://www.cnbc.com/2018/02/01/shell-earnings-q4-2017.htmlÂ â€¦	$rdsa shell quarterly profit jumps 140% after 'a year of transformation'	$rdsa shell quarterly profit jumps 140% after 'a year of transformation'	0	neutral	0		07/03/2009	0	0	0	0	0	0	41.889999	0	0	1	0	2	0
01-feb-18	Earnings flood; eBay ditches PayPal; Facebook worries $BABA $BX $BSX $COP $DWDP $HSY $MA $RL $UPS $TWX $GOOG $AMZN $AAPL $GPRO $MAT $V $RDSA $P $GOOGL $EBAY $PYPL $FB http://cnnmon.ie/2FBA4DVÂ via @CNNMoney	earnings flood; ebay ditches paypal; facebook worries $baba $bx $bsx $cop $dwdp $hsy $ma $rl $ups $twx $goog $amzn $aapl $gpro $mat $v $rdsa $p $googl $ebay $pypl $fb via @cnnmoney	earnings flood; ebay ditches paypal; facebook worries $baba $bx $bsx $cop $dwdp $hsy $ma $rl $ups $twx $goog $amzn $aapl $gpro $mat $v $rdsa $p $googl $ebay $pypl $fb via @cnnmoney	0	neutral	0		08/03/2009	0	0	0	0	0	0	41.889999	0	0	1	0	2	0
31-ene-18	Shell makes big deepwater oil discovery in Gulf of Mexico (Chevron is a partner in the project) https://reut.rs/2DPO9kSÂ $CVX #GOM #offshore #oott #oil $RDSa	shell makes big deepwater oil discovery in gulf of mexico (chevron is a partner in the project) $cvx #gom #offshore #oott #oil $rdsa	shell makes big deepwater oil discovery in gulf of mexico (chevron is a partner in the project) $cvx #gom #offshore #oott #oil $rdsa	0.1	neutral	0		09/03/2009	0	0	0	0	0	0	41.189999	0	0	1	0	2	0
31-ene-18	Potential sale for $900 million to Kuwaiti partner was abandoned in October #Shell $FP $RDSA $RDSB #FTSE100 #Total #PTTEP #oil https://news.teletrader.com/shell-divests-interest-in-gas-field-in-thailand/news/details/41986131Â â€¦	potential sale for $900 million to kuwaiti partner was abandoned in october #shell $fp $rdsa $rdsb #ftse100 #total #pttep #oil	potential sale for $900 million to kuwaiti partner was abandoned in october #shell $fp $rdsa $rdsb #ftse100 #total #pttep #oil	0.875	neutral	0		10/03/2009	0	0	0	0	0	0	43.290001	0	0	1	0	2	0
29-ene-18	#BigOil Earnings This Week Royal Dutch Shell $RDSA and ConocoPhillips $COP will lead off Thursday, ExxonMobil $XOM will report Friday with Chevron $CVX $DJIA $SPY #OOTThttps://traderscommunity.com/index.php/stocks/earnings-reports/532-with-crude-soaring-all-eyes-on-big-oil-earnings-with-exxon-chevron-and-conocoÂ â€¦	#bigoil earnings this week royal dutch shell $rdsa and conocophillips $cop will lead off thursday, exxonmobil $xom will report friday with chevron $cvx $djia $spy #oott	#bigoil earnings this week royal dutch shell $rdsa and conocophillips $cop will lead off thursday, exxonmobil $xom will report friday with chevron $cvx $djia $spy #oott	0	neutral	0		11/03/2009	0	0	0	0	0	0	43.32	0	0	1	0	2	0
29-ene-18	.@petrobras will collaborate with #CEO's from #OGCI's existing members which include @BP_plc , @Saudi_Aramco, @Shell and @Total #oilandgas #climatechange $BP $RDSA $TTA $PTRhttp://resourceglobalnetwork.com/2018/01/29/petrobras-to-join-oil-and-gas-climate-initiative/Â â€¦	.@petrobras will collaborate with #ceo's from #ogci's existing members which include @bp_plc , @saudi_aramco, @shell and @total #oilandgas #climatechange $bp $rdsa $tta $ptr	.@petrobras will collaborate with #ceo's from #ogci's existing members which include @bp_plc , @saudi_aramco, @shell and @total #oilandgas #climatechange $bp $rdsa $tta $ptr	0.75	neutral	0		12/03/2009	0	0	0	0	0	0	45.18	0	0	1	0	2	0
28-ene-18	always fascinating and mirrors the crude price expectations but at some point $RDSA needs couples counseling ... still RDS over XOM ...	always fascinating and mirrors the crude price expectations but at some point $rdsa needs couples counseling ... still rds over xom ...	always fascinating and mirrors the crude price expectations but at some point $rdsa needs couples counseling ... still rds over xom ...	0.925	neutral	0		13/03/2009	0	0	0	0	0	0	45.509998	0	0	1	0	2	0
03-ene-18	$RDSA - Royal Dutch Shell #RDSA Rating Reiterated by Barclays https://goo.gl/fb/zga5RZ	$rdsa - royal dutch shell #rdsa rating reiterated by barclays	$rdsa - royal dutch shell #rdsa rating reiterated by barclays	0	neutral	0		14/03/2009	0	0	0	0	0	0	45.509998	0	0	1	0	2	0
03-ene-18	Royal Dutch Shell Plc: The stock is testing its highs. $RDSA http://www.4-traders.com//ROYAL-DUTCH-SHELL-PLC-6273/Â â€¦pic.twitter.com/csbJKyhTmo	royal dutch shell plc: the stock is testing its highs. $rdsa	royal dutch shell plc: the stock is testing its highs. $rdsa	0	neutral	0		15/03/2009	0	0	0	0	0	0	45.509998	0	0	1	0	2	0
03-ene-18	$RDSA: Royal Dutch Shell plc (ADR) has lost a star, now a 3 star stock. (https://stockflare.com/stock/RDSAÂ )	$rdsa: royal dutch shell plc (adr) has lost a star, now a 3 star stock. (	$rdsa: royal dutch shell plc (adr) has lost a star, now a 3 star stock. (	0	neutral	0		16/03/2009	0	0	0	0	0	0	45.630001	0	0	1	0	2	0
02-ene-18	Wall Street kicks off 2018; BP's tax hit; Oil up on Iran worries $BP $RDSA $CS $UBS $BCS $GS http://cnnmon.ie/2CuLRWIÂ via @CNNMoney	wall street kicks off 2018; bp's tax hit; oil up on iran worries $bp $rdsa $cs $ubs $bcs $gs via @cnnmoney	wall street kicks off 2018; bp's tax hit; oil up on iran worries $bp $rdsa $cs $ubs $bcs $gs via @cnnmoney	0	neutral	0		17/03/2009	0	0	0	0	0	0	46	0	0	1	0	2	0
02-ene-18	$AVTX $RDSA Oil's Dream to Expand in Plastics Dims as Coke Turns to Plants via http://www.hvper.com/?ref=ftw	$avtx $rdsa oil's dream to expand in plastics dims as coke turns to plants via	$avtx $rdsa oil's dream to expand in plastics dims as coke turns to plants via	0	neutral	0		18/03/2009	0	0	0	0	0	0	45.740002	0	0	1	0	2	0
21-dic-17	Thursday's breakouts include: $CVX $CXO $LNG $RES $MTZ $AFG $WETF $APO $ALGT $JBLU $BMO $BHP $RIO $TM $FCAU $MRO $RDSA	thursday's breakouts include: $cvx $cxo $lng $res $mtz $afg $wetf $apo $algt $jblu $bmo $bhp $rio $tm $fcau $mro $rdsa	thursday's breakouts include: $cvx $cxo $lng $res $mtz $afg $wetf $apo $algt $jblu $bmo $bhp $rio $tm $fcau $mro $rdsa	0	neutral	0		19/03/2009	0	0	0	0	0	0	45.490002	0	0	1	0	2	0
21-nov-17	Those Darn Oil Stocks! Stuck Between Survive and Thrive http://on.barrons.com/2zVEg2lÂ $RDSA $SWN $XLE via @crystalkimmm	those darn oil stocks! stuck between survive and thrive $rdsa $swn $xle via @crystalkimmm	those darn oil stocks! stuck between survive and thrive $rdsa $swn $xle via @crystalkimmm	0	neutral	0		20/03/2009	0	0	0	0	0	0	44.490002	0	0	1	0	2	0
16-nov-17	#Norway 's $1 trillion wealth fund plans to drop #oil and #gas stocks from index - interview @Reuters @gfouche #OPEC #OOTT $RDSa $BP $XOM $CVX https://reut.rs/2jwXnZZÂ pic.twitter.com/an64fxpwVo	#norway 's $1 trillion wealth fund plans to drop #oil and #gas stocks from index - interview @reuters @gfouche #opec #oott $rdsa $bp $xom $cvx	#norway 's $1 trillion wealth fund plans to drop #oil and #gas stocks from index - interview @reuters @gfouche #opec #oott $rdsa $bp $xom $cvx	0	neutral	0		21/03/2009	0	0	0	0	0	0	44.490002	0	0	1	0	2	0
04-nov-17	WEEKEND REVIEW: Merrill Lynch 4 oil and gas stocks for $60 oil ahead $CVX $XOM $OXY $RDSA http://ow.ly/8YOF30glACg	weekend review: merrill lynch 4 oil and gas stocks for $60 oil ahead $cvx $xom $oxy $rdsa	weekend review: merrill lynch 4 oil and gas stocks for $60 oil ahead $cvx $xom $oxy $rdsa	0	neutral	0		22/03/2009	0	0	0	0	0	0	44.490002	0	0	1	0	2	0
27-oct-17	Shell bets big on Brazil as oil majors snap up offshore blocks https://reut.rs/2ia6fR8Â by @marta_nog, @alexalper #brazil #oil #presalt $RDSa	shell bets big on brazil as oil majors snap up offshore blocks by @marta_nog, @alexalper #brazil #oil #presalt $rdsa	shell bets big on brazil as oil majors snap up offshore blocks by @marta_nog, @alexalper #brazil #oil #presalt $rdsa	0.1	neutral	0		23/03/2009	0	0	0	0	0	0	47.360001	0	0	1	0	2	0
12-oct-17	$RDSA #buys European operator of electric vehicle charging stations | @SeekingAlpha | http://bit.ly/2kJZJowÂ #MnApic.twitter.com/45pQ0MsaPD	$rdsa #buys european operator of electric vehicle charging stations | @seekingalpha | #mnapic.twitter.com/45pq0msapd	$rdsa #buys european operator of electric vehicle charging stations | @seekingalpha | #mnapic.twitter.com/45pq0msapd	0	neutral	0		24/03/2009	0	0	0	0	0	0	46.009998	0	0	1	0	2	0
13-sep-17	And Shell is also looking to exit West Qurna 1 in #Iraq. In talks with Japex (one of my scoops from May) http://www.energyintel.com/pages/eig_article.aspx?DocId=960768&IsSearchResult=trueÂ â€¦ #OOTT $RDSA	and shell is also looking to exit west qurna 1 in #iraq. in talks with japex (one of my scoops from may) #oott $rdsa	and shell is also looking to exit west qurna 1 in #iraq. in talks with japex (one of my scoops from may) #oott $rdsa	0	neutral	0		25/03/2009	0	0	0	0	0	0	47.34	0	0	1	0	2	0
24-ago-17	Term structure of traded credit spreads (blue) vs default probabilities for Royal Dutch @Shell PLC $RDSA via KRIS in US dollars pic.twitter.com/LQXdLvtTme	term structure of traded credit spreads (blue) vs default probabilities for royal dutch @shell plc $rdsa via kris in us dollars pic.twitter.com/lqxdlvttme	term structure of traded credit spreads (blue) vs default probabilities for royal dutch @shell plc $rdsa via kris in us dollars pic.twitter.com/lqxdlvttme	0.1	neutral	0		26/03/2009	0	0	0	0	0	0	46.830002	0	0	1	0	2	0
25-jul-17	$RDSA moves $12bn floating LNG into western Australia at the same time national govt assessing potential LNG export restrictions. GENIUS	$rdsa moves $12bn floating lng into western australia at the same time national govt assessing potential lng export restrictions. genius	$rdsa moves $12bn floating lng into western australia at the same time national govt assessing potential lng export restrictions. genius	0.375	neutral	0		27/03/2009	0	0	0	0	0	0	46.02	0	0	1	0	2	0
25-jul-17	#oilandgas Exclusive I wrote: Cosmo Energy Eyes #Shell 45% Stake in #Iraq's #Majnoon oil Field http://www.energyintel.com/pages/eig_article.aspx?DocId=968541&NLID=31Â â€¦ #OOTT $RDSA	#oilandgas exclusive i wrote: cosmo energy eyes #shell 45% stake in #iraq's #majnoon oil field #oott $rdsa	#oilandgas exclusive i wrote: cosmo energy eyes #shell 45% stake in #iraq's #majnoon oil field #oott $rdsa	0	neutral	0		28/03/2009	0	0	0	0	0	0	46.02	0	0	1	0	2	0
28-jun-17	Oil profits. Blood loss. A 20-year crusade for justiceâ€¦ ending soon? @Shell $RDSA pic.twitter.com/chBgkJYkIA	oil profits. blood loss. a 20-year crusade for justice ending soon? @shell $rdsa pic.twitter.com/chbgkjykia	oil profits. blood loss. a 20-year crusade for justice ending soon? @shell $rdsa pic.twitter.com/chbgkjykia	0	neutral	0		29/03/2009	0	0	0	0	0	0	46.02	0	0	1	0	2	0
28-jun-17	One woman faces a corporate giant in a bid for justice. Coming soon. @Shell #Ogoni9 $RDSA pic.twitter.com/NDSuAyDMct	one woman faces a corporate giant in a bid for justice. coming soon. @shell #ogoni9 $rdsa pic.twitter.com/ndsuaydmct	one woman faces a corporate giant in a bid for justice. coming soon. @shell #ogoni9 $rdsa pic.twitter.com/ndsuaydmct	0.5	neutral	0		30/03/2009	0	0	0	0	0	0	44.27	0	0	1	0	2	0
16-mar-17	$CLIR announces follow-on order from Aera Energy $XOM $RDSA http://ir.clearsign.com/2017-03-16-ClearSign-Receives-Follow-On-Project-from-Aera-EnergyÂ â€¦	$clir announces follow-on order from aera energy $xom $rdsa	$clir announces follow-on order from aera energy $xom $rdsa	0	neutral	0		31/03/2009	0	0	0	0	0	0	44.299999	0	0	1	0	2	0
15-feb-17	The Oil Price This Energy ETF Needs https://benzinga.com/z/9050321Â $IXC $XLE $XOM $BP $CVX $TOT $RDSA	the oil price this energy etf needs $ixc $xle $xom $bp $cvx $tot $rdsa	the oil price this energy etf needs $ixc $xle $xom $bp $cvx $tot $rdsa	0	neutral	0		01/04/2009	0	0	0	0	0	0	44.73	0	0	1	0	2	0
14-feb-17	Trading the $FTSE? $RDSA $RDSB, $BP, $AZN and $IMB go ex-dividend on Thursday Trade Now>> http://bit.ly/2kRV0k2Â Losses can exceed depositspic.twitter.com/MVLQ8xBhdT	trading the $ftse? $rdsa $rdsb, $bp, $azn and $imb go ex-dividend on thursday trade now>> losses can exceed depositspic.twitter.com/mvlq8xbhdt	trading the $ftse? $rdsa $rdsb, $bp, $azn and $imb go ex-dividend on thursday trade now>> losses can exceed depositspic.twitter.com/mvlq8xbhdt	0	neutral	0		02/04/2009	0	0	0	0	0	0	46.580002	0	0	1	0	2	0
07-feb-17	#Shell,#Chevron,#Exxon & now #BP struggled in Q4-16, and will continue to struggle in 2017 at current #oil prices. $rdsa $xom $bp $cvx #oott	#shell,#chevron,#exxon & now #bp struggled in q4-16, and will continue to struggle in 2017 at current #oil prices. $rdsa $xom $bp $cvx #oott	#shell,#chevron,#exxon & now #bp struggled in q4-16, and will continue to struggle in 2017 at current #oil prices. $rdsa $xom $bp $cvx #oott	0.4	neutral	0		03/04/2009	0	0	0	0	0	0	47	0	0	1	0	2	0
30-ene-17	Some big names reporting this week with 22% of the S&P 500 & 58 Stoxx 600 firms...highlights: $AAPL $FB $XOM $PFE $MRK $RDSA $AZN $ROG	some big names reporting this week with 22% of the s&p 500 & 58 stoxx 600 firms...highlights: $aapl $fb $xom $pfe $mrk $rdsa $azn $rog	some big names reporting this week with 22% of the s&p 500 & 58 stoxx 600 firms...highlights: $aapl $fb $xom $pfe $mrk $rdsa $azn $rog	0.1	neutral	0		04/04/2009	0	0	0	0	0	0	47	0	0	1	0	2	0
27-ene-17	Royal Dutch Shell Plc's Â buy rating reiterated at HSBC Holdings plc. GBX 2,600 PT. http://ift.tt/2jbvdCQÂ $RDSA #RDSA	royal dutch shell plc's buy rating reiterated at hsbc holdings plc. gbx 2,600 pt. $rdsa #rdsa	royal dutch shell plc's buy rating reiterated at hsbc holdings plc. gbx 2,600 pt. $rdsa #rdsa	0	neutral	0		05/04/2009	0	0	0	0	0	0	47	0	0	1	0	2	0
27-ene-17	Royal Dutch Shell Plc's PT raised by Morgan Stanley to GBX 2,750. overweight rating. http://ift.tt/2jwE5RVÂ $RDSA #RDSA	royal dutch shell plc's pt raised by morgan stanley to gbx 2,750. overweight rating. $rdsa #rdsa	royal dutch shell plc's pt raised by morgan stanley to gbx 2,750. overweight rating. $rdsa #rdsa	0	neutral	0		06/04/2009	0	0	0	0	0	0	45.23	0	0	1	0	2	0
24-ene-17	$RDSA #Royal Dutch Shell Plc Energy Consumption in the Netherlands http://twib.in/l/kazR59e84zXzÂ #marketspic.twitter.com/LU5I7xAFlN	$rdsa #royal dutch shell plc energy consumption in the netherlands #marketspic.twitter.com/lu5i7xafln	$rdsa #royal dutch shell plc energy consumption in the netherlands #marketspic.twitter.com/lu5i7xafln	0	neutral	0		07/04/2009	0	0	0	0	0	0	43.790001	0	0	1	0	2	0
19-ene-17	$HAL $BHI $RDSA $SLB: What To Expect From Schlumbergerâ€™s Quarterly Results: http://www.StockNewsWires.com/2017/01/19/hal-bhi-rdsa-slb-what-to-expect-from-schlumbergers-quarterly-results/Â â€¦	$hal $bhi $rdsa $slb: what to expect from schlumbergers quarterly results:	$hal $bhi $rdsa $slb: what to expect from schlumbergers quarterly results:	0	neutral	0		08/04/2009	0	0	0	0	0	0	43.310001	0	0	1	0	2	0
18-ene-17	$TM and several competitors bet with $TOT and $RDSA on $10.7billion #Hydrogen market for the next 5 years. https://www.bloomberg.com/news/articles/2017-01-17/toyota-shell-among-auto-and-oil-giants-forming-hydrogen-councilÂ â€¦	$tm and several competitors bet with $tot and $rdsa on $10.7billion #hydrogen market for the next 5 years.	$tm and several competitors bet with $tot and $rdsa on $10.7billion #hydrogen market for the next 5 years.	0	neutral	0		09/04/2009	0	0	0	0	0	0	43.419998	0	0	1	0	2	0
18-ene-17	$CVX $FANG $RDSA $XOM $CWEI: Oil Prices Fall On Predictions U.S. Will Increase Output: http://www.StockNewsWires.com/2017/01/18/cvx-fang-rdsa-xom-cwei-oil-prices-fall-on-predictions-u-s-will-increase-output/Â â€¦	$cvx $fang $rdsa $xom $cwei: oil prices fall on predictions you.s. will increase output:	$cvx $fang $rdsa $xom $cwei: oil prices fall on predictions you.s. will increase output:	0	neutral	0		10/04/2009	0	0	0	0	0	0	43.419998	0	0	1	0	2	0
17-ene-17	Market Fallers: Royal Dutch Shell Plc, Rio Tinto plc, Unilever plc, Vodafone Group plc - http://bit.ly/2jFsC0EÂ - $RDSA, RIO, ULVR, VOD	market fallers: royal dutch shell plc, rio tinto plc, unilever plc, vodafone group plc - - $rdsa, rio, ulvr, vod	market fallers: royal dutch shell plc, rio tinto plc, unilever plc, vodafone group plc - - $rdsa, rio, ulvr, vod	0	neutral	0		11/04/2009	0	0	0	0	0	0	43.419998	0	0	1	0	2	0
10-ene-17	$CVX $FANG $RDSA $XOM $CLR: Oil Prices Fall As Russia Cuts Output, But Iraq Will Boost Exports: http://www.StockNewsWires.com/2017/01/10/cvx-fang-rdsa-xom-clr-oil-prices-fall-as-russia-cuts-output-but-iraq-will-boost-exports/Â â€¦	$cvx $fang $rdsa $xom $clr: oil prices fall as russia cuts output, but iraq will boost exports:	$cvx $fang $rdsa $xom $clr: oil prices fall as russia cuts output, but iraq will boost exports:	0	neutral	0		12/04/2009	0	0	0	0	0	0	43.419998	0	0	1	0	2	0
09-ene-17	$HAL $BHI $DUC $CVX $RDSA: U.S. Oil Companies To Unleash Spending But Costs Will Rise Too: http://www.StockNewsWires.com/2017/01/09/hal-bhi-duc-cvx-rdsa-u-s-oil-companies-to-unleash-spending-but-costs-will-rise-too/Â â€¦	$hal $bhi $duc $cvx $rdsa: you.s. oil companies to unleash spending but costs will rise too:	$hal $bhi $duc $cvx $rdsa: you.s. oil companies to unleash spending but costs will rise too:	0	neutral	0		13/04/2009	0	0	0	0	0	0	43.549999	0	0	1	0	2	0
05-ene-17	Royal Dutch Shell Plc 16.5% Potential Upside Indicated by Barclays Capital - http://bit.ly/2hUbj9RÂ - #RDSA - $RDSA	royal dutch shell plc 16.5% potential upside indicated by barclays capital - - #rdsa - $rdsa	royal dutch shell plc 16.5% potential upside indicated by barclays capital - - #rdsa - $rdsa	1	neutral	0		14/04/2009	0	0	0	0	0	0	42.919998	0	0	1	0	2	0
03-ene-17	$OGZPY $RDSA $TOT $SLB $LUKOY: Shell, Total Among Those Bidding For Oil Development In Iran: http://www.StockNewsWires.com/2017/01/03/ogzpy-rdsa-tot-slb-lukoy-shell-total-among-those-bidding-for-oil-development-in-iran/Â â€¦	$ogzpy $rdsa $tot $slb $lukoy: shell, total among those bidding for oil development in iran:	$ogzpy $rdsa $tot $slb $lukoy: shell, total among those bidding for oil development in iran:	0.75	neutral	0		15/04/2009	0	0	0	0	0	0	42.950001	0	0	1	0	2	0
29-dic-16	$CVX $FANG $RDSA $XOM $CLR: U.S. Oil Inventories See Second Consecutive Surprise Gain: http://www.StockNewsWires.com/2016/12/29/cvx-fang-rdsa-xom-clr-u-s-oil-inventories-see-second-consecutive-surprise-gain/Â â€¦	$cvx $fang $rdsa $xom $clr: you.s. oil inventories see second consecutive surprise gain:	$cvx $fang $rdsa $xom $clr: you.s. oil inventories see second consecutive surprise gain:	0	neutral	0		16/04/2009	0	0	0	0	0	0	43.389999	0	0	1	0	2	0
14-dic-16	.@Shell starts production at deep-water Malikai project in #Malaysia #oilandgas $RDSA @conocophillips @Petronas http://resourceglobalnetwork.com/2016/12/14/shell-starts-malaysia-deep-water-production/Â â€¦pic.twitter.com/kAyfEda1ZG	.@shell starts production at deep-water malikai project in #malaysia #oilandgas $rdsa @conocophillips @petronas	.@shell starts production at deep-water malikai project in #malaysia #oilandgas $rdsa @conocophillips @petronas	0	neutral	0		17/04/2009	1	0	1	0	0	0	42.959999	0	0	1	0	2	1
12-dic-16	$CVX $RDSA $XOM $BP: â€˜NOPECâ€™ Deal Could Send Oil To $60 By January, But Can It Be Enforced?: http://www.StockNewsWires.com/2016/12/12/cvx-rdsa-xom-bp-nopec-deal-could-send-oil-to-60-by-january-but-can-it-be-enforced/Â â€¦	$cvx $rdsa $xom $bp: nopec deal could send oil to $60 by january, but can it be enforced?:	$cvx $rdsa $xom $bp: nopec deal could send oil to $60 by january, but can it be enforced?:	0	neutral	0		18/04/2009	0	0	0	0	0	0	42.959999	0	0	1	0	2	0
08-dic-16	$CVX $RDSA $XOM $BP: Chevron Cuts Spending To Keep â€˜Dividend Printing Machineâ€™ Going: http://www.StockNewsWires.com/2016/12/08/cvx-rdsa-xom-bp-chevron-cuts-spending-to-keep-dividend-printing-machine-going/Â â€¦	$cvx $rdsa $xom $bp: chevron cuts spending to keep dividend printing machine going:	$cvx $rdsa $xom $bp: chevron cuts spending to keep dividend printing machine going:	0	neutral	0		19/04/2009	0	0	0	0	0	0	42.959999	0	0	1	0	2	0
07-dic-16	#Iran ministry says @Shell to sign 3 deals on Wednesday to develop #oil and #gas fields $RDSa $TOTF #OPEC #OOTT http://reut.rs/2gjtFUiÂ pic.twitter.com/VDQLzDszWj	#iran ministry says @shell to sign 3 deals on wednesday to develop #oil and #gas fields $rdsa $totf #opec #oott	#iran ministry says @shell to sign 3 deals on wednesday to develop #oil and #gas fields $rdsa $totf #opec #oott	0	neutral	0		20/04/2009	0	0	0	0	0	0	41.650002	0	0	1	0	2	0
07-dic-16	Royal Dutch Shell Plc's PT raised by Barclays PLC to GBX 2,650. overweight rating. http://ift.tt/2gBhIH5Â $RDSA #RDSA	royal dutch shell plc's pt raised by barclays plc to gbx 2,650. overweight rating. $rdsa #rdsa	royal dutch shell plc's pt raised by barclays plc to gbx 2,650. overweight rating. $rdsa #rdsa	0	neutral	0		21/04/2009	0	0	0	0	0	0	42.740002	0	0	1	0	2	0
01-dic-16	Royal Dutch Shell Plc's Â neutral rating reiterated at BNP Paribas. GBX 2,250 PT. http://ift.tt/2gKkJZ5Â $RDSA #RDSA	royal dutch shell plc's neutral rating reiterated at bnp paribas. gbx 2,250 pt. $rdsa #rdsa	royal dutch shell plc's neutral rating reiterated at bnp paribas. gbx 2,250 pt. $rdsa #rdsa	0	neutral	0		22/04/2009	0	0	0	0	0	0	42.130001	0	0	1	0	2	0
30-nov-16	#oil equities up big-time w/ #Opec cut. US E&PS: $WLL +28%, $MRO +20%. Rig contractors: $NBR +25% $ESV +23%. Majors: $STO +6%, $RDSA +5%	#oil equities up big-time w/ #opec cut. us e&ps: $wll +28%, $mro +20%. rig contractors: $nbr +25% $esv +23%. majors: $sto +6%, $rdsa +5%	#oil equities up big-time w/ #opec cut. us e&ps: $wll +28%, $mro +20%. rig contractors: $nbr +25% $esv +23%. majors: $sto +6%, $rdsa +5%	0	neutral	0		23/04/2009	0	0	0	0	0	0	44.139999	0	0	1	0	2	0
04-nov-16	Royal Dutch Shell Plc $RDSA to Issue Dividend of GBX 0.47 on December 16th http://zpr.io/PtxnG	royal dutch shell plc $rdsa to issue dividend of gbx 0.47 on december 16th	royal dutch shell plc $rdsa to issue dividend of gbx 0.47 on december 16th	0	neutral	0		24/04/2009	0	0	0	0	0	0	45.610001	0	0	1	0	2	0
04-nov-16	$OXY $CVX $RDSA $XOM $PXD: BP, Shell Cautious On Investment As Oil Prices Falter Again: http://www.StockNewsWires.com/2016/11/04/oxy-cvx-rdsa-xom-pxd-bp-shell-cautious-on-investment-as-oil-prices-falter-again/Â â€¦	$oxy $cvx $rdsa $xom $pxd: bp, shell cautious on investment as oil prices falter again:	$oxy $cvx $rdsa $xom $pxd: bp, shell cautious on investment as oil prices falter again:	0	neutral	0		25/04/2009	0	0	0	0	0	0	45.610001	0	0	1	0	2	0
04-nov-16	$CVX $RDSA $XOM $CLR $GS: Biggest-Ever U.S. Oil Stockpile Jump Sends Price Back To $45: http://www.StockNewsWires.com/2016/11/04/cvx-rdsa-xom-clr-gs-biggest-ever-u-s-oil-stockpile-jump-sends-price-back-to-45/Â â€¦	$cvx $rdsa $xom $clr $gs: biggest-ever you.s. oil stockpile jump sends price back to $45:	$cvx $rdsa $xom $clr $gs: biggest-ever you.s. oil stockpile jump sends price back to $45:	0	neutral	0		26/04/2009	0	0	0	0	0	0	45.610001	0	0	1	0	2	0
04-nov-16	$E $RDSA $REPYY $BP $STO: Oil Giants Invest $1 Billion To Capture, Store Greenhouse Gases: http://www.StockNewsWires.com/2016/11/04/e-rdsa-repyy-bp-sto-oil-giants-invest-1-billion-to-capture-store-greenhouse-gases/Â â€¦	$e $rdsa $repyy $bp $sto: oil giants invest $1 billion to capture, store greenhouse gases:	$e $rdsa $repyy $bp $sto: oil giants invest $1 billion to capture, store greenhouse gases:	0	neutral	0		27/04/2009	0	0	0	0	0	0	45.009998	0	0	1	0	2	0
04-nov-16	$BHI $APA $CVX $RDSA $XOM: Permian Lifts U.S. Oil Rig Count After Falling A Week Ago: http://www.StockNewsWires.com/2016/11/04/bhi-apa-cvx-rdsa-xom-permian-lifts-u-s-oil-rig-count-after-falling-a-week-ago/Â â€¦	$bhi $apa $cvx $rdsa $xom: permian lifts you.s. oil rig count after falling a week ago:	$bhi $apa $cvx $rdsa $xom: permian lifts you.s. oil rig count after falling a week ago:	0	neutral	0		28/04/2009	0	0	0	0	0	0	45.27	0	0	1	0	2	0
04-nov-16	Royal Dutch Shell Plc $RDSA Stock Rating Reaffirmed by Credit Suisse Group AG http://ift.tt/2fj9t5f	royal dutch shell plc $rdsa stock rating reaffirmed by credit suisse group ag	royal dutch shell plc $rdsa stock rating reaffirmed by credit suisse group ag	0	neutral	0		29/04/2009	0	0	0	0	0	0	45.950001	0	0	1	0	2	0
04-nov-16	Societe Generale Reiterates Buy Rating for Royal Dutch Shell Plc $RDSA http://zpr.io/Ptjnr	societe generale reiterates buy rating for royal dutch shell plc $rdsa	societe generale reiterates buy rating for royal dutch shell plc $rdsa	0	neutral	0		30/04/2009	0	0	0	0	0	0	45.68	0	0	1	0	2	0
03-nov-16	$RDSA: Forecast sales for Royal Dutch Shell plc (ADR) are now forecast to rise this year. (https://stockflare.com/stocks/RDSAÂ )	$rdsa: forecast sales for royal dutch shell plc (adr) are now forecast to rise this year. (	$rdsa: forecast sales for royal dutch shell plc (adr) are now forecast to rise this year. (	0	neutral	0		01/05/2009	0	0	0	0	0	0	46.98	0	0	1	0	2	0
03-nov-16	Royal Dutch Shell Plc upgraded by JPMorgan Chase & Co. to overweight. GBX 2,500 PT. http://ift.tt/2egwq4xÂ $RDSA #RDSA	royal dutch shell plc upgraded by jpmorgan chase & co. to overweight. gbx 2,500 pt. $rdsa #rdsa	royal dutch shell plc upgraded by jpmorgan chase & co. to overweight. gbx 2,500 pt. $rdsa #rdsa	0	neutral	0		02/05/2009	0	0	0	0	0	0	46.98	0	0	1	0	2	0
26-sep-16	#Oil jumps over 3% as Iran and Saudi Arabia look closer to making a deal to cap output. http://ow.ly/Dygz304zY25Â $XOM $BP $RDSA $CVX	#oil jumps over 3% as iran and saudi arabia look closer to making a deal to cap output. $xom $bp $rdsa $cvx	#oil jumps over 3% as iran and saudi arabia look closer to making a deal to cap output. $xom $bp $rdsa $cvx	0	neutral	0		03/05/2009	0	0	0	0	0	0	46.98	0	0	1	0	2	0
08-sep-16	Big investors voted FOR #climate @ $BP & $RDSA in '15. In '16 @ $XOM voted AGAINST. http://bit.ly/sustfin98Â #corpgovpic.twitter.com/wd7eB3uAgl	big investors voted for #climate @ $bp & $rdsa in '15. in '16 @ $xom voted against. #corpgovpic.twitter.com/wd7eb3uagl	big investors voted for #climate @ $bp & $rdsa in '15. in '16 @ $xom voted against. #corpgovpic.twitter.com/wd7eb3uagl	0.1	neutral	0		04/05/2009	0	0	0	0	0	0	48.57	0	0	1	0	2	0
01-sep-16	Exxon Eyes Next Decade's Bull Market in Asian Gas http://bloom.bg/2bGfWGyÂ via @markets $XOM #LNG #oilandgas $IOC #PNG #commodities $RDSA	exxon eyes next decade's bull market in asian gas via @markets $xom #lng #oilandgas $ioc #png #commodities $rdsa	exxon eyes next decade's bull market in asian gas via @markets $xom #lng #oilandgas $ioc #png #commodities $rdsa	0	neutral	0		05/05/2009	0	0	0	0	0	0	48.009998	0	0	1	0	2	0
21-ago-16	Exxon, Chevron, BP and Shell need to cut their dividends, says @FTLex: http://on.ft.com/2bvboTGÂ $XOM $CVX $BP $RDSA pic.twitter.com/rxkNEChxa8	exxon, chevron, bp and shell need to cut their dividends, says @ftlex: $xom $cvx $bp $rdsa pic.twitter.com/rxknechxa8	exxon, chevron, bp and shell need to cut their dividends, says @ftlex: $xom $cvx $bp $rdsa pic.twitter.com/rxknechxa8	0	neutral	0		06/05/2009	0	0	0	0	0	0	48.09	0	0	1	0	2	0
28-jul-16	"Big surprise:" #Shell Q2 profit of $1.05B misses by over 50%. http://twitthat.com/MbYY2Â $RDSa #oil #refining #stockspic.twitter.com/VMJpz8lkv1	"big surprise:" #shell q2 profit of $1.05b misses by over 50%. $rdsa #oil #refining #stockspic.twitter.com/vmjpz8lkv1	"big surprise:" #shell q2 profit of $1.05b misses by over 50%. $rdsa #oil #refining #stockspic.twitter.com/vmjpz8lkv1	0.1	neutral	0		07/05/2009	0	0	0	0	0	0	47.84	0	0	1	0	2	0
25-jul-16	2Q Earnings watch: Tue: $BP, $VLO Wed: $STO, $TSE Thu: $RDSA, $COP, $BHI, $MPC Fri: $XOM, $CVX, $ENB #oil #OOTT	2q earnings watch: tue: $bp, $vlo wed: $sto, $tse thu: $rdsa, $cop, $bhi, $mpc fri: $xom, $cvx, $enb #oil #oott	2q earnings watch: tue: $bp, $vlo wed: $sto, $tse thu: $rdsa, $cop, $bhi, $mpc fri: $xom, $cvx, $enb #oil #oott	0	neutral	0		08/05/2009	0	0	0	0	0	0	49.830002	0	0	1	0	2	0
04-jul-16	Shell $RDSA has asked Saudi Aramco for up to $2 billion as part of the breakup of Motiva, sources say @Reuters	shell $rdsa has asked saudi aramco for up to $2 billion as part of the breakup of motiva, sources say @reuters	shell $rdsa has asked saudi aramco for up to $2 billion as part of the breakup of motiva, sources say @reuters	0	neutral	0		09/05/2009	0	0	0	0	0	0	49.830002	0	0	1	0	2	0
17-may-16	.@Shell shareholders advised to oppose CEOâ€™s pay http://trib.al/JDEcVuSÂ from @GlobeBusiness $RDSA pic.twitter.com/YMYZRce9nB	.@shell shareholders advised to oppose ceos pay from @globebusiness $rdsa pic.twitter.com/ymyzrce9nb	.@shell shareholders advised to oppose ceos pay from @globebusiness $rdsa pic.twitter.com/ymyzrce9nb	0	neutral	0		10/05/2009	0	0	0	0	0	0	49.830002	0	0	1	0	2	0
04-feb-16	Royal Dutch Shell meets expectations as investorâ€™s eye dividend policy | CMC Market News https://www.cmcmarkets.com/en-gb/news-and-analysis/royal-dutch-shell-meets-expectations-as-investors-eye-dividend#.VrMEyayccMM.twitterÂ â€¦ $RDSB $RDSA #oil	royal dutch shell meets expectations as investors eye dividend policy | cmc market news #.vrmeyayccmm.twitter $rdsb $rdsa #oil	royal dutch shell meets expectations as investors eye dividend policy | cmc market news #.vrmeyayccmm.twitter $rdsb $rdsa #oil	0	neutral	0		11/05/2009	0	0	0	0	0	0	47.900002	0	0	1	0	2	0
28-ene-16	Two big deals aside, oil's slide isn't greasing the wheels for M&A: http://www.bloomberg.com/gadfly/articles/2016-01-28/shell-bg-merger-shows-oil-s-good-news-is-in-short-supplyÂ â€¦ @taralach @bfly $RDSA pic.twitter.com/6B8wSFjPpp	two big deals aside, oil's slide isn't greasing the wheels for m&a: @taralach @bfly $rdsa pic.twitter.com/6b8wsfjppp	two big deals aside, oil's slide isn't greasing the wheels for m&a: @taralach @bfly $rdsa pic.twitter.com/6b8wsfjppp	0.1	neutral	0		12/05/2009	0	0	0	0	0	0	49.630001	0	0	1	0	2	0
25-ene-16	Market's message on Shell-BG: done deal | http://bloom.bg/1PNgbaCÂ | By @rakteem $RDSA pic.twitter.com/N1aHMfcinQ	market's message on shell-bg: done deal | | by @rakteem $rdsa pic.twitter.com/n1ahmfcinq	market's message on shell-bg: done deal | | by @rakteem $rdsa pic.twitter.com/n1ahmfcinq	0	neutral	0		13/05/2009	0	0	0	0	0	0	49.07	0	0	1	0	2	0
21-ene-16	Oil Glut Keeps Booming, ts http://news.investors.com/business/012016-790754-us-oil-falls-below-27-on-fears-of-global-slowdown.htmÂ â€¦ #IBDNews via @IBDinvestors $RDSA $TOT $CVX $COP $BP $RDSA $TOT $CVX $COP $BP	oil glut keeps booming, ts #ibdnews via @ibdinvestors $rdsa $tot $cvx $cop $bp $rdsa $tot $cvx $cop $bp	oil glut keeps booming, ts #ibdnews via @ibdinvestors $rdsa $tot $cvx $cop $bp $rdsa $tot $cvx $cop $bp	0	neutral	0		14/05/2009	0	0	0	0	0	0	49.189999	0	0	1	0	2	0
21-ene-16	#Shell expects Q4 profit to drop 50% http://bit.ly/sentifi_RDSAÂ $RDSA @mephobia8 @AnjliRaval @CharlesEllinaspic.twitter.com/X6j2CmKxIM	#shell expects q4 profit to drop 50% $rdsa @mephobia8 @anjliraval @charlesellinaspic.twitter.com/x6j2cmkxim	#shell expects q4 profit to drop 50% $rdsa @mephobia8 @anjliraval @charlesellinaspic.twitter.com/x6j2cmkxim	0	neutral	0		15/05/2009	0	0	0	0	0	0	48.43	0	0	1	0	2	0
20-ene-16	Royal Dutch Shell expects 4th-quarter profits of $1.6B to $1.9B, compared to $4.2B the year before http://ln.is/www.bbc.com/news/8WtfnÂ â€¦ $RDSA #energy	royal dutch shell expects 4th-quarter profits of $1.6b to $1.9b, compared to $4.2b the year before $rdsa #energy	royal dutch shell expects 4th-quarter profits of $1.6b to $1.9b, compared to $4.2b the year before $rdsa #energy	0	neutral	0		16/05/2009	0	0	0	0	0	0	48.43	0	0	1	0	2	0
20-ene-16	Preliminary figures from @Shell are out there! http://buff.ly/1nlajinÂ (note: you can lose money) $RDSA #BUXBuzzpic.twitter.com/qzWA4VlIqh	preliminary figures from @shell are out there! (note: you can lose money) $rdsa #buxbuzzpic.twitter.com/qzwa4vliqh	preliminary figures from @shell are out there! (note: you can lose money) $rdsa #buxbuzzpic.twitter.com/qzwa4vliqh	0	neutral	0		17/05/2009	0	0	0	0	0	0	48.43	0	0	1	0	2	0
20-ene-16	Shell shares tumble on falling profits $RDSA http://ukinvestormagazine.co.uk/shell-shares-tumble-falling-profits/Â â€¦ via @ukinvestormag	shell shares tumble on falling profits $rdsa via @ukinvestormag	shell shares tumble on falling profits $rdsa via @ukinvestormag	0	neutral	0		18/05/2009	0	0	0	0	0	0	50.34	0	0	1	0	2	0
17-ene-16	Iran Sanctions End: Apple, GE, Oil Giants Line Up http://news.investors.com/business/011616-789648-aapl-rdsa-tot-iran-sanctions.htmÂ â€¦ #IBDNews via IBDinvestors $AAPL $GE $BA $HPQ $SLB $RDSA $TOT	iran sanctions end: apple, ge, oil giants line up #ibdnews via ibdinvestors $aapl $ge $ba $hpq $slb $rdsa $tot	iran sanctions end: apple, ge, oil giants line up #ibdnews via ibdinvestors $aapl $ge $ba $hpq $slb $rdsa $tot	0	neutral	0		19/05/2009	0	0	0	0	0	0	50.259998	0	0	1	0	2	0
12-ene-16	Standard Life to oppose Shell's takeover of BG #proxyvoting $RDSA $BG http://bit.ly/1J09Vzr	standard life to oppose shell's takeover of bg #proxyvoting $rdsa $bg	standard life to oppose shell's takeover of bg #proxyvoting $rdsa $bg	0	neutral	0		20/05/2009	0	0	0	0	0	0	51.369999	0	0	1	0	2	0
11-ene-16	Will it be deal or no deal for @Shell & @BGgroup? http://buff.ly/1Om0cjRÂ (note: you can lose money) $RDSA #BUXBuzzpic.twitter.com/5FCWJQ4dI6	will it be deal or no deal for @shell & @bggroup? (note: you can lose money) $rdsa #buxbuzzpic.twitter.com/5fcwjq4di6	will it be deal or no deal for @shell & @bggroup? (note: you can lose money) $rdsa #buxbuzzpic.twitter.com/5fcwjq4di6	0	neutral	0		21/05/2009	0	0	0	0	0	0	51.32	0	0	1	0	2	0
11-ene-16	Shell-BG deal hit by opposition as key investor votes no $BG $RDSA http://ukinvestormagazine.co.uk/shell-bg-deal-opposition/Â â€¦ via @ukinvestormag	shell-bg deal hit by opposition as key investor votes no $bg $rdsa via @ukinvestormag	shell-bg deal hit by opposition as key investor votes no $bg $rdsa via @ukinvestormag	1	neutral	0		22/05/2009	0	0	0	0	0	0	51.41	0	0	1	0	2	0
07-ene-16	$BP breaks support with double bottom look for bounce #oilprice $XOM $RDSA $CVXpic.twitter.com/hSPUp2VZ1A	$bp breaks support with double bottom look for bounce #oilprice $xom $rdsa $cvxpic.twitter.com/hspup2vz1a	$bp breaks support with double bottom look for bounce #oilprice $xom $rdsa $cvxpic.twitter.com/hspup2vz1a	0	neutral	0		23/05/2009	0	0	0	0	0	0	51.41	0	0	1	0	2	0
05-ene-16	U.S. #Oil Boom In 2016: Exports Or Bankruptcies? http://news.investors.com/business/010516-787919-lower-oil-prices-continue-in-16-banks-to-clamp-down.htmÂ â€¦ #IBDNews via IBDinvestors $CVX $COP $NBL $HAL $BHI $RDSA $NS	you.s. #oil boom in 2016: exports or bankruptcies? #ibdnews via ibdinvestors $cvx $cop $nbl $hal $bhi $rdsa $ns	you.s. #oil boom in 2016: exports or bankruptcies? #ibdnews via ibdinvestors $cvx $cop $nbl $hal $bhi $rdsa $ns	0	neutral	0		24/05/2009	0	0	0	0	0	0	51.41	0	0	1	0	2	0
05-ene-16	U.S. Oil Boom In 2016: Exports Or Bankruptcies? http://news.investors.com/business/010516-787919-lower-oil-prices-continue-in-16-banks-to-clamp-down.htmÂ â€¦ #IBDNews via @IBDinvestors $CVX $COP $NBL $HAL $BHI $RDSA $NS	you.s. oil boom in 2016: exports or bankruptcies? #ibdnews via @ibdinvestors $cvx $cop $nbl $hal $bhi $rdsa $ns	you.s. oil boom in 2016: exports or bankruptcies? #ibdnews via @ibdinvestors $cvx $cop $nbl $hal $bhi $rdsa $ns	0	neutral	0		25/05/2009	0	0	0	0	0	0	51.41	0	0	1	0	2	0
04-ene-16	#Davidson Kempner European Partners LLP Form 8.3 - Royal Dutch Shell http://www.4-traders.com/ROYAL-DUTCH-SHELL-A-6273/news/Davidson-Kempner-European-Partners-LLP-Form-8-3-Royal-Dutch-Shell-21632453/Â â€¦ $RDSA	#davidson kempner european partners llp form 8.3 - royal dutch shell $rdsa	#davidson kempner european partners llp form 8.3 - royal dutch shell $rdsa	0	neutral	0		26/05/2009	0	0	0	0	0	0	52.75	0	0	1	0	2	0
04-ene-16	#Royal Dutch Shell A : Form 8.3 - Royal Dutch Shell Plc http://www.4-traders.com/ROYAL-DUTCH-SHELL-A-6273/news/Royal-Dutch-Shell-A-Form-8-3-Royal-Dutch-Shell-Plc-21632284/Â â€¦ $RDSA	#royal dutch shell a : form 8.3 - royal dutch shell plc $rdsa	#royal dutch shell a : form 8.3 - royal dutch shell plc $rdsa	0	neutral	0		27/05/2009	0	0	0	0	0	0	51.459999	0	0	1	0	2	0
03-ene-16	@MichaelELewitt what about $BP and $RDSa?	@michaelelewitt what about $bp and $rdsa?	@michaelelewitt what about $bp and $rdsa?	0	neutral	0		28/05/2009	0	0	0	0	0	0	52.669998	0	0	1	0	2	0
01-ene-16	$RDSA - Royal Dutch Shell Plc's #RDSA Outperform Rating Reiterated at Credit Suisse http://goo.gl/fb/Pl1vhp	$rdsa - royal dutch shell plc's #rdsa outperform rating reiterated at credit suisse	$rdsa - royal dutch shell plc's #rdsa outperform rating reiterated at credit suisse	0	neutral	0		29/05/2009	0	0	0	0	0	0	53.91	0	0	1	0	2	0
17-nov-15	Opening calls: $SAN.SM +1.3%, $EOAN.GY +0.8%, $ENI.IM -0.4%, $REP.SM -1.0%, $RDSA LN -1%, $SBRY.LN -1.5% and $GLEN.LN -2.3%	opening calls: $san.sm +1.3%, $eoan.gy +0.8%, $eni.i am -0.4%, $rep.sm -1.0%, $rdsa ln -1%, $sbry.ln -1.5% and $glen.ln -2.3%	opening calls: $san.sm +1.3%, $eoan.gy +0.8%, $eni.i am -0.4%, $rep.sm -1.0%, $rdsa ln -1%, $sbry.ln -1.5% and $glen.ln -2.3%	0	neutral	0		30/05/2009	0	0	0	0	0	0	53.91	0	0	1	0	2	0
23-dic-15	#SHELL End-year bet: Shell on merger collapse $RDSA @Alphavalue http://ow.ly/WfupDÂ #stocks @Shellpic.twitter.com/cEei8sBey1	#shell end-year bet: shell on merger collapse $rdsa @alphavalue #stocks @shellpic.twitter.com/ceei8sbey1	#shell end-year bet: shell on merger collapse $rdsa @alphavalue #stocks @shellpic.twitter.com/ceei8sbey1	0	neutral	0		31/05/2009	0	0	0	0	0	0	53.91	0	0	1	0	2	0
14-dic-15	Post-Paris, Solar Stocks Climb As Oil Continues Slump: http://ow.ly/VRGAIÂ $SCTY $FSLR $SUNE $BP $RDSA $TOT	post-paris, solar stocks climb as oil continues slump: $scty $fslr $sune $bp $rdsa $tot	post-paris, solar stocks climb as oil continues slump: $scty $fslr $sune $bp $rdsa $tot	0	neutral	0		01/06/2009	0	0	0	0	0	0	55.470001	0	0	1	0	2	0
11-dic-15	Oil #Investors Are $230 Billion Poorer a Week After #OPEC Decision http://bloom.bg/1jSXN74Â by @rakteem via @business #oilandgas $XOM $RDSA	oil #investors are $230 billion poorer a week after #opec decision by @rakteem via @business #oilandgas $xom $rdsa	oil #investors are $230 billion poorer a week after #opec decision by @rakteem via @business #oilandgas $xom $rdsa	0	neutral	0		02/06/2009	0	0	0	0	0	0	55.75	0	0	1	0	2	0
10-dic-15	Energy on sale! Here are Hirtle's stock picks: $XOM $CVX $COP $RDSA pic.twitter.com/VZy6ajq3oe	energy on sale! here are hirtle's stock picks: $xom $cvx $cop $rdsa pic.twitter.com/vzy6ajq3oe	energy on sale! here are hirtle's stock picks: $xom $cvx $cop $rdsa pic.twitter.com/vzy6ajq3oe	0	neutral	0		03/06/2009	0	0	0	0	0	0	54.27	0	0	1	0	2	0
30-nov-15	9 Stocks In Focus Ahead Of ECB Meeting $BAYRY $BBVA $BVA $CDI $DDIAF $NTZ $IHG $UN $RYAAY $RDSA http://benzinga.com/z/6007327	9 stocks in focus ahead of ecb meeting $bayry $bbva $bva $cdi $ddiaf $ntz $ihg $un $ryaay $rdsa	9 stocks in focus ahead of ecb meeting $bayry $bbva $bva $cdi $ddiaf $ntz $ihg $un $ryaay $rdsa	0	neutral	0		04/06/2009	0	0	0	0	0	0	54.77	0	0	1	0	2	0
27-nov-15	The #trendingshares on the http://www.IG.comÂ platform today. $RIO $BLT $UU $RDSA Losses can exceed deposits pic.twitter.com/x5m8igl4I1	the #trendingshares on the platform today. $rio $blt $uu $rdsa losses can exceed deposits pic.twitter.com/x5m8igl4i1	the #trendingshares on the platform today. $rio $blt $uu $rdsa losses can exceed deposits pic.twitter.com/x5m8igl4i1	0	neutral	0		05/06/2009	0	0	0	0	0	0	54.41	0	0	1	0	2	0
06-nov-15	Keep a look out with MNIâ€™s US Risk-O-Meter. http://ibkr.com/TI7748TÂ @MNINews $HAL $RDSA pic.twitter.com/hlS7lWUzU3	keep a look out with mnis us risk-o-meter. @mninews $hal $rdsa pic.twitter.com/hls7lwuzu3	keep a look out with mnis us risk-o-meter. @mninews $hal $rdsa pic.twitter.com/hls7lwuzu3	0	neutral	0		06/06/2009	0	0	0	0	0	0	54.41	0	0	1	0	2	0
02-nov-15	#Oil giant @Shell $RDSA $RDSB scraps Carmon Creek thermal oil sands project in #Alberta; expects to take $2bn charge http://resourceglobalnetwork.com/index.php/component/content/article/21-demo-content/oil-and-gas/1124-shell-abandons-carmon-creek-project?Itemid=180Â â€¦	#oil giant @shell $rdsa $rdsb scraps carmon creek thermal oil sands project in #alberta; expects to take $2bn charge	#oil giant @shell $rdsa $rdsb scraps carmon creek thermal oil sands project in #alberta; expects to take $2bn charge	1	neutral	0		07/06/2009	0	0	0	0	0	0	54.41	0	0	1	0	2	0
27-oct-15	Miners and energy stocks leading losses in #FTSE. $AAL -3.06%, $BHP -2.17%, $BG -1.86%, $RDSA -1.66% (well $BP +0.91% as 3Q beat estimates)	miners and energy stocks leading losses in #ftse. $aal -3.06%, $bhp -2.17%, $bg -1.86%, $rdsa -1.66% (well $bp +0.91% as 3q beat estimates)	miners and energy stocks leading losses in #ftse. $aal -3.06%, $bhp -2.17%, $bg -1.86%, $rdsa -1.66% (well $bp +0.91% as 3q beat estimates)	0	neutral	0		08/06/2009	0	0	0	0	0	0	54.450001	0	0	1	0	2	0
24-oct-15	Shell $RDSA pic.twitter.com/Lo40XsLVkP	shell $rdsa pic.twitter.com/lo40xslvkp	shell $rdsa pic.twitter.com/lo40xslvkp	0	neutral	0		09/06/2009	0	0	0	0	0	0	54.720001	0	0	1	0	2	0
07-oct-15	Energy E&Ps, Even $PBR, Snub #Brazil As Oil Rises http://blogs.barrons.com/emergingmarketsdaily/2015/10/07/energy-producers-even-petrobras-snub-brazil-as-oil-rises/Â â€¦ $E $PBR $STO $RDSA $TOT @barronsonline #EmergingMarket #commodities	energy e&ps, even $pbr, snub #brazil as oil rises $e $pbr $sto $rdsa $tot @barronsonline #emergingmarket #commodities	energy e&ps, even $pbr, snub #brazil as oil rises $e $pbr $sto $rdsa $tot @barronsonline #emergingmarket #commodities	0	neutral	0		10/06/2009	0	0	0	0	0	0	55.049999	0	0	1	0	2	0
30-jul-15	$RDS to cut 6,500 jobs http://www.bbc.com/news/business-33714317Â â€¦ $RDSA	$rds to cut 6,500 jobs $rdsa	$rds to cut 6,500 jobs $rdsa	0	neutral	0		11/06/2009	0	0	0	0	0	0	55.419998	0	0	1	0	2	0
26-may-15	Oil majors have all peaked despite shale: $XOM in 2006, $BP 2005, $RDSA before 2004, $TOT before 2004, $COP 2006, $CVX in 2010.	oil majors have all peaked despite shale: $xom in 2006, $bp 2005, $rdsa before 2004, $tot before 2004, $cop 2006, $cvx in 2010.	oil majors have all peaked despite shale: $xom in 2006, $bp 2005, $rdsa before 2004, $tot before 2004, $cop 2006, $cvx in 2010.	0	neutral	0		12/06/2009	0	0	0	0	0	0	54.41	0	0	1	0	2	0
18-may-15	5 Big Oil Stocks to Buy for the Rest of 2015 -- Cowen http://247wallst.com/energy-business/2015/05/15/5-big-oil-stocks-to-buy-for-the-rest-of-2015/#ixzz3aULiBcagÂ â€¦ $XOM $CVX $OXY $RDSA $TOT	5 big oil stocks to buy for the rest of 2015 -- cowen #ixzz3aulibcag $xom $cvx $oxy $rdsa $tot	5 big oil stocks to buy for the rest of 2015 -- cowen #ixzz3aulibcag $xom $cvx $oxy $rdsa $tot	0.1	neutral	0		13/06/2009	0	0	0	0	0	0	54.41	0	0	1	0	2	0
12-may-15	Pre-Market: market sell-off & $VIX spikes, $BBRY May calls, $SODA July calls, $VZ buying $AOL, $GPS earnings, $RDSA http://www.cboe.com/tradtool/webcast.aspx?channelId=dd1a93e2d343438da9ac79c1073bf80e&channelListId=87ce30f5be214b01be55fc231a256371&mediaId=194ccc08ee17453196d048383bf32ae1Â â€¦	pre-market: market sell-off & $vix spikes, $bbry may calls, $soda july calls, $vz buying $aol, $gps earnings, $rdsa	pre-market: market sell-off & $vix spikes, $bbry may calls, $soda july calls, $vz buying $aol, $gps earnings, $rdsa	0	neutral	0		14/06/2009	0	0	0	0	0	0	54.41	0	0	1	0	2	0
09-abr-15	Post $RDSA - $BG deal, could offshore oil and gas explorers like $EXXI, $WTI, $SGY be picked off? http://www.thestreet.com/story/13106775/1/3-offshore-drillers-ready-to-be-plucked-from-the-storm.htmlÂ â€¦	post $rdsa - $bg deal, could offshore oil and gas explorers like $exxi, $wti, $sgy be picked off?	post $rdsa - $bg deal, could offshore oil and gas explorers like $exxi, $wti, $sgy be picked off?	0	neutral	0		15/06/2009	0	0	0	0	0	0	51.970001	0	0	1	0	2	0
08-abr-15	Shelling out $70 bln @richardbeales1 & @jgfarb discuss $RDSA- $BG tie-up,industry implications http://reut.rs/1Pkc4pmÂ pic.twitter.com/hcFiKzjqD2	shelling out $70 bln @richardbeales1 & @jgfarb discuss $rdsa- $bg tie-up,industry implications	shelling out $70 bln @richardbeales1 & @jgfarb discuss $rdsa- $bg tie-up,industry implications	0	neutral	0		16/06/2009	0	0	0	0	0	0	51.610001	0	0	1	0	2	0
08-abr-15	$RDSA; $BG; Shell-BG deal and the implications for U.S. exploration and production companies: http://pipeline.thedeal.com/tdd/ViewFirstWords.dl?src=&date=04_08_2015#85714Â â€¦	$rdsa; $bg; shell-bg deal and the implications for you.s. exploration and production companies: #85714	$rdsa; $bg; shell-bg deal and the implications for you.s. exploration and production companies: #85714	0	neutral	0		17/06/2009	0	0	0	0	0	0	51.400002	0	0	1	0	2	0
08-abr-15	Shell's $70B BG Group deal triggers a strategic review of all its interests http://www.thedeal.com/content/energy/oil-giant-shell-strikes-70b-deal-to-buy-uks-bg-group.phpÂ â€¦ #oil #gas $RDSA pic.twitter.com/wLa4Og8qe1	shell's $70b bg group deal triggers a strategic review of all its interests #oil #gas $rdsa pic.twitter.com/wla4og8qe1	shell's $70b bg group deal triggers a strategic review of all its interests #oil #gas $rdsa pic.twitter.com/wla4og8qe1	0	neutral	0		18/06/2009	0	0	0	0	0	0	50.810001	0	0	1	0	2	0
07-abr-15	Shell to buy BG Group for Â£47 billion ($69.6 billion) in cash and shares http://on.wsj.com/1GJEghvÂ $RDSA $BG	shell to buy bg group for 47 billion ($69.6 billion) in cash and shares $rdsa $bg	shell to buy bg group for 47 billion ($69.6 billion) in cash and shares $rdsa $bg	0	neutral	0		19/06/2009	0	0	0	0	0	0	51.900002	0	0	1	0	2	0
07-abr-15	Royal Dutch Shell in talks to acquire BG Group $RDSA $BRGYY http://on.wsj.com/1a2uhH7viaÂ @WSJ by @DanaMattioli @Shayndipic.twitter.com/WdqJPYhE2S	royal dutch shell in talks to acquire bg group $rdsa $brgyy @wsj by @danamattioli @shayndipic.twitter.com/wdqjpyhe2s	royal dutch shell in talks to acquire bg group $rdsa $brgyy @wsj by @danamattioli @shayndipic.twitter.com/wdqjpyhe2s	0	neutral	0		20/06/2009	0	0	0	0	0	0	51.900002	0	0	1	0	2	0
15-ene-15	$2 Trillion In Oil Projects At Risk On Plunging Prices: http://news.investors.com/business/011215-734206-oil-investments-threatened-by-falling-oil-double-goldman-says.htmÂ â€¦ $MTDR $CXO $LINE $LPI $CLR $COP $CVX $RDSA $BP	$2 trillion in oil projects at risk on plunging prices: $mtdr $cxo $line $lpi $clr $cop $cvx $rdsa $bp	$2 trillion in oil projects at risk on plunging prices: $mtdr $cxo $line $lpi $clr $cop $cvx $rdsa $bp	0	neutral	0		21/06/2009	0	0	0	0	0	0	51.900002	0	0	1	0	2	0
15-ene-15	Big Oil makes cuts as analysts slash price forecasts: http://cnb.cx/1wdq4V5Â $BP $RDSA (via @mattclinch81)pic.twitter.com/orLmbWeUIe	big oil makes cuts as analysts slash price forecasts: $bp $rdsa (via @mattclinch81)pic.twitter.com/orlmbweuie	big oil makes cuts as analysts slash price forecasts: $bp $rdsa (via @mattclinch81)pic.twitter.com/orlmbweuie	0.1	neutral	0		22/06/2009	0	0	0	0	0	0	49.380001	0	0	1	0	2	0
15-ene-15	Royal Dutch Shell Plc's PT cut by Jefferies Group to GBX 2,450. buy rating. http://ift.tt/1C9TurwÂ $RDSA #RDSA	royal dutch shell plc's pt cut by jefferies group to gbx 2,450. buy rating. $rdsa #rdsa	royal dutch shell plc's pt cut by jefferies group to gbx 2,450. buy rating. $rdsa #rdsa	0	neutral	0		23/06/2009	0	0	0	0	0	0	50.110001	0	0	1	0	2	0
14-ene-15	#Royal Dutch Shell A : Qatar Petroleum and Shell not to pursue Al Karaana petr... http://www.4-traders.com/ROYAL-DUTCH-SHELL-A-6273/news/Royal-Dutch-Shell-A--Qatar-Petroleum-and-Shell-not-to-pursue-Al-Karaana-petrochemicals-project-19692494/Â â€¦ $RDSA	#royal dutch shell a : qatar petroleum and shell not to pursue al karaana petr... $rdsa	#royal dutch shell a : qatar petroleum and shell not to pursue al karaana petr... $rdsa	0	neutral	0		24/06/2009	0	0	0	0	0	0	49.599998	0	0	1	0	2	0
14-ene-15	And the pain for Big #Oil continues -- Qatar Petroleum and Shell halt $6.4bn petrochemical project http://www.reuters.com/article/2015/01/14/qatar-petroleum-shell-petrochemicals-idUSL3N0UT3XG20150114Â â€¦ $RDSA	and the pain for big #oil continues -- qatar petroleum and shell halt $6.4bn petrochemical project $rdsa	and the pain for big #oil continues -- qatar petroleum and shell halt $6.4bn petrochemical project $rdsa	0.1	neutral	0		25/06/2009	0	0	0	0	0	0	49.860001	0	0	1	0	2	0
14-ene-15	#Royal Dutch Shell Allowed to Export Oil from US http://www.4-traders.com/ROYAL-DUTCH-SHELL-A-6273/news/Royal-Dutch-Shell-Allowed-to-Export-Oil-from-US-19691490/Â â€¦ $RDSA	#royal dutch shell allowed to export oil from us $rdsa	#royal dutch shell allowed to export oil from us $rdsa	0	neutral	0		26/06/2009	0	0	0	0	0	0	49.639999	0	0	1	0	2	0
14-ene-15	Oceaneering International $OII enters into an agreement with @Shell Offshore $RDSA to charter its Ocean Alliance http://resourceglobalnetwork.com/index.php/component/content/article/21-demo-content/oil-and-gas/544-oceaneering-international-charters-shell-vessel?Itemid=180Â â€¦	oceaneering international $oii enters into an agreement with @shell offshore $rdsa to charter its ocean alliance	oceaneering international $oii enters into an agreement with @shell offshore $rdsa to charter its ocean alliance	0	neutral	0		27/06/2009	0	0	0	0	0	0	49.639999	0	0	1	0	2	0
13-ene-15	$2 Trillion In Oil Projects At Risk On Plunging Prices http://news.investors.com/business/011215-734206-oil-investments-threatened-by-falling-oil-double-goldman-says.htmÂ â€¦ #IBDNews via @IBDinvestors $CXO $CLR $COP $CVX $RDSA $BP	$2 trillion in oil projects at risk on plunging prices #ibdnews via @ibdinvestors $cxo $clr $cop $cvx $rdsa $bp	$2 trillion in oil projects at risk on plunging prices #ibdnews via @ibdinvestors $cxo $clr $cop $cvx $rdsa $bp	0	neutral	0		28/06/2009	0	0	0	0	0	0	49.639999	0	0	1	0	2	0
07-ene-15	#Shell $RDSA bites the bullet in #Nigeria - it pays Â£55m to fishermen affected by big #oil spill http://www.ft.com/cms/s/0/06463b86-95c1-11e4-a390-00144feabdc0.htmlÂ â€¦ @chrisadamsmkts	#shell $rdsa bites the bullet in #nigeria - it pays 55m to fishermen affected by big #oil spill @chrisadamsmkts	#shell $rdsa bites the bullet in #nigeria - it pays 55m to fishermen affected by big #oil spill @chrisadamsmkts	0.1	neutral	0		29/06/2009	0	0	0	0	0	0	50.790001	0	0	1	0	2	0
07-ene-15	RD Shell $RDSA will pay Â£55m to settle claims from the Bodo community in Nigeria	rd shell $rdsa will pay 55m to settle claims from the bodo community in nigeria	rd shell $rdsa will pay 55m to settle claims from the bodo community in nigeria	0	neutral	0		30/06/2009	0	0	0	0	0	0	50.189999	0	0	1	0	2	0
05-ene-15	Royal Dutch Shell Plc Given Consensus Recommendation of â€œBuyâ€� by Analysts $RDSA http://ift.tt/1DqcbIM	royal dutch shell plc given consensus recommendation of buy by analysts $rdsa	royal dutch shell plc given consensus recommendation of buy by analysts $rdsa	0	neutral	0		01/07/2009	0	0	0	0	0	0	50.93	0	0	1	0	2	0
05-ene-15	UK investors watch Europe not interest rates Stocks looking pricey $RDSA $BP/ $RIO $RBS $BARC https://blog.otastech.com/x/D4CÂ pic.twitter.com/5TOzim8Qhp	uk investors watch europe not interest rates stocks looking pricey $rdsa $bp/ $rio $rbs $barc	uk investors watch europe not interest rates stocks looking pricey $rdsa $bp/ $rio $rbs $barc	0	neutral	0		02/07/2009	0	0	0	0	0	0	48.860001	0	0	1	0	2	0
18-nov-14	Options with increasing volume @ CBOE: $MCD $RDSA $IRBT $NBS $PLUG $TEVA $MOS $JASO $CTSH	options with increasing volume @ cboe: $mcd $rdsa $irbt $nbs $plug $teva $mos $jaso $ctsh	options with increasing volume @ cboe: $mcd $rdsa $irbt $nbs $plug $teva $mos $jaso $ctsh	0	neutral	0		03/07/2009	0	0	0	0	0	0	48.860001	0	0	1	0	2	0
20-dic-14	Five Oil Stocks to Buy Now: Cover story in December 20th issue of @barronsonline. $CVX $EOG $SLB $RDSA $OXY #oilhttp://online.barrons.com/articles/five-oil-stocks-to-buy-now-1419060811Â â€¦	five oil stocks to buy now: cover story in december 20th issue of @barronsonline. $cvx $eog $slb $rdsa $oxy #oil	five oil stocks to buy now: cover story in december 20th issue of @barronsonline. $cvx $eog $slb $rdsa $oxy #oil	0	neutral	0		04/07/2009	0	0	0	0	0	0	48.860001	0	0	1	0	2	0
15-dic-14	$EQT $CVX $CNX $RDSA held back #fracking risks, now want Voluntary Standards? #CSSDshalefail http://bit.ly/DRN-CSSDExpertReviewsÂ â€¦pic.twitter.com/pTzDiNCOvl	$eqt $cvx $cnx $rdsa held back #fracking risks, now want voluntary standards? #cssdshalefail	$eqt $cvx $cnx $rdsa held back #fracking risks, now want voluntary standards? #cssdshalefail	0	neutral	0		05/07/2009	0	0	0	0	0	0	48.860001	0	0	1	0	2	0
11-dic-14	Shell looks to sell stake in China oil business Tongyi, could fetch up to $500m. Blackstone among bidders http://on.wsj.com/1wj5PbEÂ $RDSA $BX	shell looks to sell stake in china oil business tongyi, could fetch up to $500m. blackstone among bidders $rdsa $bx	shell looks to sell stake in china oil business tongyi, could fetch up to $500m. blackstone among bidders $rdsa $bx	0	neutral	0		06/07/2009	0	0	0	0	0	0	47.959999	0	0	1	0	2	0
10-dic-14	Deutsche Bank downgrades Shell, upgrades BP after oil-price plunge: http://sharecast.com/news/deutsche-bank-downgrades-shell/22303892.htmlÂ â€¦ $BP $RDSA $RDSB	deutsche bank downgrades shell, upgrades bp after oil-price plunge: $bp $rdsa $rdsb	deutsche bank downgrades shell, upgrades bp after oil-price plunge: $bp $rdsa $rdsb	0	neutral	0		07/07/2009	0	0	0	0	0	0	46.66	0	0	1	0	2	0
02-dic-14	IG evening comments - $BP and $RDSA boosted by bid talk: https://www.ig.com/uk/market-update/2014/12/02/pre-nfp-caution-returns-to-us-markets-21213Â â€¦	ig evening comments - $bp and $rdsa boosted by bid talk:	ig evening comments - $bp and $rdsa boosted by bid talk:	0	neutral	0		08/07/2009	0	0	0	0	0	0	46.889999	0	0	1	0	2	0
02-dic-14	SHARES OF BP UP 2.9 PCT, TRADERS CITE MARKET TALK OF POTENTIAL MERGER BID FROM SHELL $RDSa $BP #oil	shares of bp up 2.9 pct, traders cite market talk of potential merger bid from shell $rdsa $bp #oil	shares of bp up 2.9 pct, traders cite market talk of potential merger bid from shell $rdsa $bp #oil	1	neutral	0		09/07/2009	0	0	0	0	0	0	47.240002	0	0	1	0	2	0
02-dic-14	Stock Market Today: Futures Up; Energy Mixed, Gold ETFs Fall http://news.investors.com/investing-stock-market-today/120214-728651-stock-futures-point-to-positive-open-tuesday.htmÂ â€¦ $XOM $HAL $SLB $RDSA $IXIC $DJI $NUGT $GDXJ $CY $AVNR	stock market today: futures up; energy mixed, gold etfs fall $xom $hal $slb $rdsa $ixic $dji $nugt $gdxj $cy $avnr	stock market today: futures up; energy mixed, gold etfs fall $xom $hal $slb $rdsa $ixic $dji $nugt $gdxj $cy $avnr	0.25	neutral	0		10/07/2009	0	0	0	0	0	0	46.82	0	0	1	0	2	0
10-sep-14	Putin Oil Deals With Exxon, Shell Imperiled by #Russia #Sanctions http://bloom.bg/1wg8DoVÂ @BloombergNews @Indira_L #Ukraine $XOM $RDSA	putin oil deals with exxon, shell imperiled by #russia #sanctions @bloombergnews @indira_l #ukraine $xom $rdsa	putin oil deals with exxon, shell imperiled by #russia #sanctions @bloombergnews @indira_l #ukraine $xom $rdsa	0	neutral	0		11/07/2009	0	0	0	0	0	0	46.82	0	0	1	0	2	0
31-jul-14	Whats been driving the markets? $RDSA $BG $BP #FTSE http://www.ig.com/uk/market-update/2014/07/31/energy-stocks-fail-to-prop-up-ftse-18264Â â€¦	whats been driving the markets? $rdsa $bg $bp #ftse	whats been driving the markets? $rdsa $bg $bp #ftse	0	neutral	0		12/07/2009	0	0	0	0	0	0	46.82	0	0	1	0	2	0
16-jul-14	No pierdan de vista a $RDSA Royal Dutch Shell http://accionesdebolsa.com/no-pierdan-de-vista-a-royal-dutch-shell.htmlÂ â€¦	no pierdan de vista a $rdsa royal dutch shell	no pierdan de vista a $rdsa royal dutch shell	0	neutral	0		13/07/2009	1	0	0	1	0	0	47.509998	0	0	2	1	3	1
25-jun-14	Royal Dutch Shell Plc Given â€œNeutralâ€� Rating at Citigroup Inc. $RDSA http://ift.tt/1mfQkc5	royal dutch shell plc given neutral rating at citigroup inc. $rdsa	royal dutch shell plc given neutral rating at citigroup inc. $rdsa	0	neutral	0		14/07/2009	0	0	0	0	0	0	47.75	0	0	2	0	2	0
25-jun-14	LONDON MARKETS: U.K. Stocks Fall As Part Of Global Equity Slump http://www.4-traders.com/LME-COPPER-CASH-16161/news/LONDON-MARKETS-UK-Stocks-Fall-As-Part-Of-Global-Equity-Slump-18641307/Â â€¦ $BLT $BHP $BP. $BG. $RDSA $SHP $ABBV $SHPGY $F100	london markets: you.OK. stocks fall as part of global equity slump $blt $bhp $bp. $bg. $rdsa $shp $abbv $shpgy $f100	london markets: you.OK. stocks fall as part of global equity slump $blt $bhp $bp. $bg. $rdsa $shp $abbv $shpgy $f100	0	neutral	0		15/07/2009	0	0	0	0	0	0	49.639999	0	0	2	0	2	0
24-jun-14	#IBTI Stocks - Market update:Netherlands/Belgium http://ibkr.com/TI2675Â $ATC1 $RDSA $RABOBK	#ibti stocks - market update:netherlands/belgium $atc1 $rdsa $rabobk	#ibti stocks - market update:netherlands/belgium $atc1 $rdsa $rabobk	0	neutral	0		16/07/2009	0	0	0	0	0	0	50.240002	0	0	2	0	2	0
18-jun-14	Royal Dutch Shell Plc Rating Reiterated by Credit Suisse $RDSA http://ift.tt/1l32MjC	royal dutch shell plc rating reiterated by credit suisse $rdsa	royal dutch shell plc rating reiterated by credit suisse $rdsa	0	neutral	0		17/07/2009	0	0	0	0	0	0	50.099998	0	0	2	0	2	0
17-jun-14	Asian Shares Mixed Ahead of Fed Policy Meeting http://www.4-traders.com/WOODSIDE-PETROLEUM-LIMITE-6491395/news/Asian-Shares-Mixed-Ahead-of-Fed-Policy-Meeting-18605031/Â â€¦ $WPL $AQA $RDSA $D $N225 $AZJ	asian shares mixed ahead of fed policy meeting $wpl $aqa $rdsa $d $n225 $azj	asian shares mixed ahead of fed policy meeting $wpl $aqa $rdsa $d $n225 $azj	0.125	neutral	0		18/07/2009	0	0	0	0	0	0	50.099998	0	0	2	0	2	0
17-jun-14	$WPL & $RDSA share price performance last week vs. #ASX. DMpic.twitter.com/8VDdPQqtdY	$wpl & $rdsa share price performance last week vs. #asx. dmpic.twitter.com/8vddpqqtdy	$wpl & $rdsa share price performance last week vs. #asx. dmpic.twitter.com/8vddpqqtdy	0.066666667	neutral	0		19/07/2009	0	0	0	0	0	0	50.099998	0	0	2	0	2	0
17-jun-14	Oil & Gas : Royal Dutch Shell confirms the sale of a total of about 156.5 million shares in Woodside Petroleum Ltd $RDSA #rdsa #oilandgas	oil & gas : royal dutch shell confirms the sale of a total of about 156.5 million shares in woodside petroleum ltd $rdsa #rdsa #oilandgas	oil & gas : royal dutch shell confirms the sale of a total of about 156.5 million shares in woodside petroleum ltd $rdsa #rdsa #oilandgas	0.75	neutral	0		20/07/2009	0	0	0	0	0	0	51.369999	0	0	2	0	2	0
23-abr-14	DJIA, S&P 500 Slip as NASDAQ Falls Amid Corporate Earnings $rdsa $PLUG $SCYX $aapl $t $amgn $QTNT $ALDXhttp://www.equities.com/editors-desk/economy-markets/economic-data-news/djia-s-p-500-slip-as-nasdaq-falls-amid-corporate-earningsÂ â€¦	djia, s&p 500 slip as nasdaq falls amid corporate earnings $rdsa $plug $scyx $aapl $t $amgn $qtnt $aldx	djia, s&p 500 slip as nasdaq falls amid corporate earnings $rdsa $plug $scyx $aapl $t $amgn $qtnt $aldx	0	neutral	0		21/07/2009	0	0	0	0	0	0	51.360001	0	0	2	0	2	0
05-mar-14	To punish Putin, make oil (and gas) not war: $CVX $RDSA http://ow.ly/ui0dB	to punish putin, make oil (and gas) not war: $cvx $rdsa	to punish putin, make oil (and gas) not war: $cvx $rdsa	0	neutral	0		22/07/2009	0	0	0	0	0	0	50.939999	0	0	2	0	2	0
21-feb-14	#Shell continues push to unload assets, sells refinery and gas stations in Australia for $2.6 billion: http://fxn.ws/1fmT48zÂ $RDSA	#shell continues push to unload assets, sells refinery and gas stations in australia for $2.6 billion: $rdsa	#shell continues push to unload assets, sells refinery and gas stations in australia for $2.6 billion: $rdsa	0	neutral	0		23/07/2009	0	0	0	0	0	0	51.990002	0	0	2	0	2	0
04-feb-14	"Shellâ€™s fall from grace: Kemp" $RDSA http://www.reuters.com/article/2014/02/04/shell-strategy-idUSL5N0L92NL20140204?feedType=RSS&feedName=everything&virtualBrandChannel=11563Â â€¦	"shells fall from grace: kemp" $rdsa	"shells fall from grace: kemp" $rdsa	0	neutral	0		24/07/2009	0	0	0	0	0	0	52.240002	0	0	2	0	2	0
30-ene-14	Chevron Corporation: An Undervalued Dividend Growth Star http://www.dividendgrowthinvestor.com/2013/07/chevron-corporation-cvx-undervalued.htmlÂ â€¦ $CVX $RDSB $XOM $BP $TOT $RDSA #dividends #investing	chevron corporation: an undervalued dividend growth star $cvx $rdsb $xom $bp $tot $rdsa #dividends #investing	chevron corporation: an undervalued dividend growth star $cvx $rdsb $xom $bp $tot $rdsa #dividends #investing	0	neutral	0		25/07/2009	0	0	0	0	0	0	52.240002	0	0	2	0	2	0
30-ene-14	Shell has reminded spooked market it's a big, dividend-paying lump of financial comfort food http://on.ft.com/MzqiXQÂ $RDSA	shell has reminded spooked market it's a big, dividend-paying lump of financial comfort food $rdsa	shell has reminded spooked market it's a big, dividend-paying lump of financial comfort food $rdsa	0.05	neutral	0		26/07/2009	0	0	0	0	0	0	52.240002	0	0	2	0	2	0
30-ene-14	Numbers out today and opening moves: $RDSA +0.2% $DGE -3% $NG Unc $JMAT -0.1% $UU +0.2% $BSY #BSKYB +2.7%; #FTSE -11 at 6532	numbers out today and opening moves: $rdsa +0.2% $dge -3% $ng unc $jmat -0.1% $uu +0.2% $bsy #bskyb +2.7%; #ftse -11 at 6532	numbers out today and opening moves: $rdsa +0.2% $dge -3% $ng unc $jmat -0.1% $uu +0.2% $bsy #bskyb +2.7%; #ftse -11 at 6532	0	neutral	0		27/07/2009	0	0	0	0	0	0	52.889999	0	0	2	0	2	0
27-ene-14	Shell's $15bn asset selldown continues: seeking buyers for $1bn stake in US pipeline http://bloom.bg/1ebUvpLÂ via @MattMonks123 #energy $RDSA	shell's $15bn asset selldown continues: seeking buyers for $1bn stake in us pipeline via @mattmonks123 #energy $rdsa	shell's $15bn asset selldown continues: seeking buyers for $1bn stake in us pipeline via @mattmonks123 #energy $rdsa	0	neutral	0		28/07/2009	0	0	0	0	0	0	52.419998	0	0	2	0	2	0
20-ene-14	Royal Dutch Shell is unloading Australian #NatGas assets for $1.14 billion. http://fxn.ws/LHuzrMÂ via @MatthewRocco $RDSA	royal dutch shell is unloading australian #natgas assets for $1.14 billion. via @matthewrocco $rdsa	royal dutch shell is unloading australian #natgas assets for $1.14 billion. via @matthewrocco $rdsa	0	neutral	0		29/07/2009	0	0	0	0	0	0	52.459999	0	0	2	0	2	0
17-ene-14	Royal Dutch Shell warns on its 4Q profits. http://fxn.ws/1dB9vgsÂ via @MatthewRocco $RDSA -1.3%	royal dutch shell warns on its 4q profits. via @matthewrocco $rdsa -1.3%	royal dutch shell warns on its 4q profits. via @matthewrocco $rdsa -1.3%	0	neutral	0		30/07/2009	0	0	0	0	0	0	52.529999	0	0	2	0	2	0
11-ene-14	Cheapest megacaps (20% discount to SPX TTM P/E): $WMT $C $INTC $AAPL $MSFT $JPM $XOM $IBM $HSBC $ABI $WFC $CSCO $VOW3 $FP $RDSA $BP $VOD	cheapest megacaps (20% discount to spx ttm p/e): $wmt $c $intc $aapl $msft $jpm $xom $ibm $hsbc $abi $wfc $csco $vow3 $fp $rdsa $bp $vod	cheapest megacaps (20% discount to spx ttm p/e): $wmt $c $intc $aapl $msft $jpm $xom $ibm $hsbc $abi $wfc $csco $vow3 $fp $rdsa $bp $vod	0	neutral	0		31/07/2009	0	0	0	0	0	0	52.639999	0	0	2	0	2	0
02-ene-14	$RDSA - Former Chief Executive Officer, Peter Voser: Remuneration Disclosure http://uk.advfn.com/news/PRNUS/2014/article/60526762?xref=newsalerttweet&adw=1126416Â â€¦	$rdsa - former chief executive officer, peter voser: remuneration disclosure	$rdsa - former chief executive officer, peter voser: remuneration disclosure	0	neutral	0		01/08/2009	0	0	0	0	0	0	52.639999	0	0	2	0	2	0
02-ene-14	$RDSA - Former Chief Executive Officer, Peter Voser: Remuneration Disclosure http://uk.advfn.com/news/PRNUS/2014/article/60526757?xref=newsalerttweet&adw=1126416Â â€¦	$rdsa - former chief executive officer, peter voser: remuneration disclosure	$rdsa - former chief executive officer, peter voser: remuneration disclosure	0	neutral	0		02/08/2009	0	0	0	0	0	0	52.639999	0	0	2	0	2	0
02-ene-14	$RDSA - Shell Boosts its Leadership in Global LNG With the Completion of Repsol S.A. LNG Deal http://uk.advfn.com/news/PRNUS/2014/article/60526542?xref=newsalerttweet&adw=1126416Â â€¦	$rdsa - shell boosts its leadership in global lng with the completion of repsol s.a. lng deal	$rdsa - shell boosts its leadership in global lng with the completion of repsol s.a. lng deal	0	neutral	0		03/08/2009	0	0	0	0	0	0	53.560001	0	0	2	0	2	0
02-ene-14	$RDSA - Shell Boosts its Leadership in Global LNG With the Completion of Repsol S.A. LNG Deal http://uk.advfn.com/news/PRNUS/2014/article/60526538?xref=newsalerttweet&adw=1126416Â â€¦	$rdsa - shell boosts its leadership in global lng with the completion of repsol s.a. lng deal	$rdsa - shell boosts its leadership in global lng with the completion of repsol s.a. lng deal	0	neutral	0		04/08/2009	0	0	0	0	0	0	53.650002	0	0	2	0	2	0
02-ene-14	$RDSA - Royal Dutch Shell Former CEO, Peter Voser: Remuneration Disclosure http://uk.advfn.com/news/UKREG/2014/article/60526518?xref=newsalerttweet&adw=1126416Â â€¦	$rdsa - royal dutch shell former ceo, peter voser: remuneration disclosure	$rdsa - royal dutch shell former ceo, peter voser: remuneration disclosure	0	neutral	0		05/08/2009	1	0	0	1	0	0	51.900002	0	0	3	1	3	1
02-ene-14	$RDSA - Royal Dutch Shell Completion of Repsol S.A. LNG Deal http://uk.advfn.com/news/UKREG/2014/article/60526380?xref=newsalerttweet&adw=1126416Â â€¦	$rdsa - royal dutch shell completion of repsol s.a. lng deal	$rdsa - royal dutch shell completion of repsol s.a. lng deal	0	neutral	0		06/08/2009	0	0	0	0	0	0	51.91	0	0	3	0	2	0
31-oct-13	Morning #stock movers. #HappyHalloween!! $XOM $MA $SNE $RDSa $FBpic.twitter.com/mqndty1owz	morning #stock movers. #happyhalloween!! $xom $ma $sne $rdsa $fbpic.twitter.com/mqndty1owz	morning #stock movers. #happyhalloween!! $xom $ma $sne $rdsa $fbpic.twitter.com/mqndty1owz	0	neutral	0		07/08/2009	0	0	0	0	0	0	51.889999	0	0	3	0	2	0
13-nov-13	Why is Shell divesting? http://bloom.bg/1hFMaxXÂ $RDSA	why is shell divesting? $rdsa	why is shell divesting? $rdsa	0	neutral	0		08/08/2009	0	0	0	0	0	0	51.889999	0	0	3	0	2	0
13-nov-13	Shell will quicken asset sales to offset spending, CEO says | http://bloom.bg/1gJmGi0Â $RDSA	shell will quicken asset sales to offset spending, ceo says | $rdsa	shell will quicken asset sales to offset spending, ceo says | $rdsa	0	neutral	0		09/08/2009	0	0	0	0	0	0	51.889999	0	0	3	0	2	0
30-sep-13	After $2B writedown, #Shell plans to sell off its stake in the Eagle Ford #Shale: http://fxn.ws/1aEuXhnÂ $RDSA via @MatthewRocco	after $2b writedown, #shell plans to sell off its stake in the eagle ford #shale: $rdsa via @matthewrocco	after $2b writedown, #shell plans to sell off its stake in the eagle ford #shale: $rdsa via @matthewrocco	0	neutral	0		10/08/2009	0	0	0	0	0	0	51.540001	0	0	3	0	2	0
13-sep-13	GoM has yet-to-be-discovered: "Wildcatter Hunch Unlocks $1.5 Trillion Oil Offshore U.S." http://bloom.bg/1d98MkUÂ $RDSA $CVX $XOM $BP $CIE	gom has yet-to-be-discovered: "wildcatter hunch unlocks $1.5 trillion oil offshore you.s." $rdsa $cvx $xom $bp $cie	gom has yet-to-be-discovered: "wildcatter hunch unlocks $1.5 trillion oil offshore you.s." $rdsa $cvx $xom $bp $cie	0	neutral	0		11/08/2009	0	0	0	0	0	0	51.759998	0	0	3	0	2	0
01-ago-13	The seeds of $XOM and $RDSA plunging profits were planted yrs ago. A '07 article I wrote. http://bit.ly/15yGltp	the seeds of $xom and $rdsa plunging profits were planted yrs ago. a '07 article i wrote.	the seeds of $xom and $rdsa plunging profits were planted yrs ago. a '07 article i wrote.	0	neutral	0		12/08/2009	0	0	0	0	0	0	52.779999	0	0	3	0	2	0
01-ago-13	â€˜We like break-upâ€™; avoid Big Oil: Paul Sankey http://cnb.cx/14lz9nNÂ $XOM $CVX $HES $OXY $RDSA	we like break-up; avoid big oil: paul sankey $xom $cvx $hes $oxy $rdsa	we like break-up; avoid big oil: paul sankey $xom $cvx $hes $oxy $rdsa	0.1	neutral	0		13/08/2009	0	0	0	0	0	0	52.919998	0	0	3	0	2	0
14-may-13	4 Energy Stock Stories To Spark Investment Chatter http://wll.st/15LdpBHÂ $VALE $XOM $RDSA $BP $STO	4 energy stock stories to spark investment chatter $vale $xom $rdsa $bp $sto	4 energy stock stories to spark investment chatter $vale $xom $rdsa $bp $sto	0	neutral	0		14/08/2009	0	0	0	0	0	0	52.689999	0	0	3	0	2	0
02-may-13	InterOil CEO's exit has put the company in play--> http://bloom.bg/18umAClÂ (by @taralach & @AngusWhitley1) $IOC $RDSA $XOM $CVX #mna #LNG	interoil ceo's exit has put the company in play--> (by @taralach & @anguswhitley1) $ioc $rdsa $xom $cvx #mna #lng	interoil ceo's exit has put the company in play--> (by @taralach & @anguswhitley1) $ioc $rdsa $xom $cvx #mna #lng	0	neutral	0		15/08/2009	0	0	0	0	0	0	52.689999	0	0	3	0	2	0
02-may-13	Download Shell Q1 2013 results, Supplementary financial & operational disclosures $RDSA http://bit.ly/16rytMD	download shell q1 2013 results, supplementary financial & operational disclosures $rdsa	download shell q1 2013 results, supplementary financial & operational disclosures $rdsa	0	neutral	0		16/08/2009	0	0	0	0	0	0	52.689999	0	0	3	0	2	0
30-abr-13	4 Energy Stock Stories To Fuel Investment Chatter http://wll.st/14QYAN6Â $RDSA $RIG $EEP. NYSE	4 energy stock stories to fuel investment chatter $rdsa $rig $eep. nyse	4 energy stock stories to fuel investment chatter $rdsa $rig $eep. nyse	0	neutral	0		17/08/2009	1	0	1	0	0	0	51.610001	0	0	3	0	2	1
25-abr-13	3 Energy Stock Stories for Thursday Perusal http://wll.st/17ldWaAÂ $RDSA $CVX $BHI	3 energy stock stories for thursday perusal $rdsa $cvx $bhi	3 energy stock stories for thursday perusal $rdsa $cvx $bhi	0	neutral	0		18/08/2009	0	0	0	0	0	0	52.02	0	0	3	0	2	0
12-abr-13	$RDSA - Royal Dutch Shell Plc Stock Rating Upgraded by Investec #RDSA http://goo.gl/fb/YloRf	$rdsa - royal dutch shell plc stock rating upgraded by investec #rdsa	$rdsa - royal dutch shell plc stock rating upgraded by investec #rdsa	0	neutral	0		19/08/2009	0	0	0	0	0	0	52.77	0	0	3	0	2	0
11-abr-13	Australia: Woodside Scraps $46 Billion LNG Onshore Plant http://bloom.bg/156YxfQÂ $WPL $RDSA $BP	australia: woodside scraps $46 billion lng onshore plant $wpl $rdsa $bp	australia: woodside scraps $46 billion lng onshore plant $wpl $rdsa $bp	0	neutral	0		20/08/2009	0	0	0	0	0	0	53.330002	0	0	3	0	2	0
11-abr-13	Petrobras Debt Crunch Buoys Exxon and Shell's Prospects in Brazil http://bloom.bg/YrkRgZÂ $PBR $XOM $RDSA $OIL #Brazil	petrobras debt crunch buoys exxon and shell's prospects in brazil $pbr $xom $rdsa $oil #brazil	petrobras debt crunch buoys exxon and shell's prospects in brazil $pbr $xom $rdsa $oil #brazil	0	neutral	0		21/08/2009	0	0	0	0	0	0	55.029999	0	0	3	0	2	0
27-mar-13	$RDSA - Royal Dutch Shell Plc's "Outperform" Rating Reaffirmed at Credit Suisse #RDSA http://goo.gl/fb/RNRrg	$rdsa - royal dutch shell plc's "outperform" rating reaffirmed at credit suisse #rdsa	$rdsa - royal dutch shell plc's "outperform" rating reaffirmed at credit suisse #rdsa	0	neutral	0		22/08/2009	0	0	0	0	0	0	55.029999	0	0	3	0	2	0
26-mar-13	Shell $rdsa gets nod to tap China's vast shale riches. http://on.mktw.net/10bu0pC	shell $rdsa gets nod to tap china's vast shale riches.	shell $rdsa gets nod to tap china's vast shale riches.	1	neutral	0		23/08/2009	0	0	0	0	0	0	55.029999	0	0	3	0	2	0
26-mar-13	$RDSA - Royal Dutch Shell Plc Given "Hold" Rating at Deutsche Bank #RDSA http://goo.gl/fb/XKw8H	$rdsa - royal dutch shell plc given "hold" rating at deutsche bank #rdsa	$rdsa - royal dutch shell plc given "hold" rating at deutsche bank #rdsa	0	neutral	0		24/08/2009	0	0	0	0	0	0	54.93	0	0	3	0	2	0
12-mar-13	Giant Refinery Restart Should Ease Gasoline Prices http://news.investors.com/business/030513-646850-motiva-refinery-changes-gas-supply-picture.htmÂ â€¦ #IBDNews via @IBDinvestors $ALJ $DK $MPC $NTI $PSX $RDSA $VLO	giant refinery restart should ease gasoline prices #ibdnews via @ibdinvestors $alj $dk $mpc $nti $psx $rdsa $vlo	giant refinery restart should ease gasoline prices #ibdnews via @ibdinvestors $alj $dk $mpc $nti $psx $rdsa $vlo	1	neutral	0		25/08/2009	0	0	0	0	0	0	55.43	0	0	3	0	2	0
05-mar-13	Shell to Build #LNG Fuel Plants in the U.S., Canada http://online.wsj.com/article/SB10001424127887324539404578340720866319476.html?mod=WSJ_Energy_2_4_LeftÂ â€¦ $RDSA	shell to build #lng fuel plants in the you.s., canada $rdsa	shell to build #lng fuel plants in the you.s., canada $rdsa	0	neutral	0		26/08/2009	0	0	0	0	0	0	55.23	0	0	3	0	2	0
25-feb-13	$RDSA $BP. : Now the likes of the big boys ie RDSA , BP.,Xmob, Chev etc ( you get the gist ) now any of these they http://bit.ly/WmJXID	$rdsa $bp. : now the likes of the big boys ie rdsa , bp.,xmob, chev etc ( you get the gist ) now any of these they	$rdsa $bp. : now the likes of the big boys ie rdsa , bp.,xmob, chev etc ( you get the gist ) now any of these they	0.1	neutral	0		27/08/2009	0	0	0	0	0	0	55.75	0	0	3	0	2	0
19-feb-13	#Oil majors, security guards and the #Fed: http://on.wsj.com/XZm50SÂ via @WSJ $RDSA $XOM $CVX #dividends	#oil majors, security guards and the #fed: via @wsj $rdsa $xom $cvx #dividends	#oil majors, security guards and the #fed: via @wsj $rdsa $xom $cvx #dividends	0	neutral	0		28/08/2009	0	0	0	0	0	0	55.77	0	0	3	0	2	0
13-feb-13	#ROYAL DUTCH SHELLA : Shell : Singapore Pipeline Repair Won't Impact Refinery Operations http://www.4-traders.com/ROYAL-DUTCH-SHELLA-6273/news/ROYAL-DUTCH-SHELLA-Shell-Singapore-Pipeline-Repair-Won-t-Impact-Refinery-Operations-16049164/Â â€¦ $RDSA	#royal dutch shella : shell : singapore pipeline repair won't impact refinery operations $rdsa	#royal dutch shella : shell : singapore pipeline repair won't impact refinery operations $rdsa	0	neutral	0		29/08/2009	0	0	0	0	0	0	55.77	0	0	3	0	2	0
11-feb-13	#E&P after McClendon et al: http://on.wsj.com/XnemJOÂ via @WSJ $EPX $APC $CHK $XOM $RDSA $RRC $SD	#e&p after mcclendon et al: via @wsj $epx $apc $chk $xom $rdsa $rrc $sd	#e&p after mcclendon et al: via @wsj $epx $apc $chk $xom $rdsa $rrc $sd	0	neutral	0		30/08/2009	0	0	0	0	0	0	55.77	0	0	3	0	2	0
08-feb-13	#ROYAL DUTCH SHELLA : UNDP join shipping industry in job creation initiative in Somalia http://www.4-traders.com/ROYAL-DUTCH-SHELLA-6273/news/ROYAL-DUTCH-SHELLA-UNDP-join-shipping-industry-in-job-creation-initiative-in-Somalia-16018930/Â â€¦ $RDSA	#royal dutch shella : undp join shipping industry in job creation initiative in somalia $rdsa	#royal dutch shella : undp join shipping industry in job creation initiative in somalia $rdsa	0	neutral	0		31/08/2009	0	0	0	0	0	0	55.470001	0	0	3	0	2	0
05-feb-13	4 Energy Stock Stories for a Tuesday Drive http://wll.st/VCqEdNÂ $BP $RDSA $EPD $PBF #mkt #stocks	4 energy stock stories for a tuesday drive $bp $rdsa $epd $pbf #mkt #stocks	4 energy stock stories for a tuesday drive $bp $rdsa $epd $pbf #mkt #stocks	0	neutral	0		01/09/2009	0	0	0	0	0	0	54.310001	0	0	3	0	2	0
04-feb-13	4 Energy Stock Stories for Investor Study http://wll.st/Wqg7WXÂ $BP $PBR $RDSA $TRP #mkt #stocks #trading #investing	4 energy stock stories for investor study $bp $pbr $rdsa $trp #mkt #stocks #trading #investing	4 energy stock stories for investor study $bp $pbr $rdsa $trp #mkt #stocks #trading #investing	0	neutral	0		02/09/2009	0	0	0	0	0	0	55.18	0	0	3	0	2	0
03-feb-13	Shell, Petronas, ConocoPhillips agree to develop Malikai Field offshore Malaysia http://www.foxbusiness.com/news/2013/02/03/shell-petronas-conocophillips-agree-to-develop-malikai-field-offshore-malaysia/Â â€¦ $RDSA $COP $EWM #Malaysia	shell, petronas, conocophillips agree to develop malikai field offshore malaysia $rdsa $cop $ewm #malaysia	shell, petronas, conocophillips agree to develop malikai field offshore malaysia $rdsa $cop $ewm #malaysia	0	neutral	0		03/09/2009	0	0	0	0	0	0	55.25	0	0	3	0	2	0
31-ene-13	4 Energy Stock Stories To Fuel Investor Interest http://wll.st/WiJ5rMÂ $PBR $CHK $RDSA $EPD #mkt #stocks	4 energy stock stories to fuel investor interest $pbr $chk $rdsa $epd #mkt #stocks	4 energy stock stories to fuel investor interest $pbr $chk $rdsa $epd #mkt #stocks	0	neutral	0		04/09/2009	0	0	0	0	0	0	55.68	0	0	3	0	2	0
31-ene-13	#ROYAL DUTCH SHELLA : Shell Fourth Quarter Profit Up 13% As Refining Offsets Upstream Costs http://www.4-traders.com/ROYAL-DUTCH-SHELLA-6273/news/ROYAL-DUTCH-SHELLA-Shell-Fourth-Quarter-Profit-Up-13-As-Refining-Offsets-Upstream-Costs-15984458/Â â€¦ $RDSA	#royal dutch shella : shell fourth quarter profit up 13% as refining offsets upstream costs $rdsa	#royal dutch shella : shell fourth quarter profit up 13% as refining offsets upstream costs $rdsa	0	neutral	0		05/09/2009	0	0	0	0	0	0	55.68	0	0	3	0	2	0
28-ene-13	#Shell inks 50-year profit sharing deal with #Ukraine http://www.equities.com/news/headline-story?dt=2013-01-28&val=973700&cat=energy&g=0&sg=0&f=0#.UQbM6Py_Ld0.twitterÂ â€¦ $RDSA	#shell inks 50-year profit sharing deal with #ukraine #.uqbm6py_ld0.twitter $rdsa	#shell inks 50-year profit sharing deal with #ukraine #.uqbm6py_ld0.twitter $rdsa	0	neutral	0		06/09/2009	0	0	0	0	0	0	55.68	0	0	3	0	2	0
10-ene-13	Shell may have moved an oil rig that ran aground off Alaska last month to avoid $6 million in taxes: http://cnb.cx/ZxaIeqÂ $RDSA	shell may have moved an oil rig that ran aground off alaska last month to avoid $6 million in taxes: $rdsa	shell may have moved an oil rig that ran aground off alaska last month to avoid $6 million in taxes: $rdsa	0.066666667	neutral	0		07/09/2009	0	0	0	0	0	0	55.68	0	0	3	0	2	0
09-ene-13	REPORT: A Federal Review Could Halt Shell's Drilling In Alaska's Arctic Waters $RDSA by @rjwile http://read.bi/VPk6sV	report: a federal review could halt shell's drilling in alaska's arctic waters $rdsa by @rjwile	report: a federal review could halt shell's drilling in alaska's arctic waters $rdsa by @rjwile	0	neutral	0		08/09/2009	0	0	0	0	0	0	56.939999	0	0	3	0	2	0
02-ene-13	$rdsa Shells Arctic Nightmare Continues as Tow Lines Snap on Drill Rig, http://www.newsoom.com/	$rdsa shells arctic nightmare continues as tow lines snap on drill rig,	$rdsa shells arctic nightmare continues as tow lines snap on drill rig,	0	neutral	0		09/09/2009	0	0	0	0	0	0	57.970001	0	0	3	0	2	0
01-nov-12	Shell CCS earnings, excluding identified items were $6.6bln in Q3 2012, 6% lower compared to Q3 2011 $RDSA #shellresults	shell ccs earnings, excluding identified items were $6.6bln in q3 2012, 6% lower compared to q3 2011 $rdsa #shellresults	shell ccs earnings, excluding identified items were $6.6bln in q3 2012, 6% lower compared to q3 2011 $rdsa #shellresults	0	neutral	0		10/09/2009	0	0	0	0	0	0	58.599998	0	0	3	0	2	0
01-nov-12	Shell just released its 3rd Quarter 2012 results $RDSA #shellresults http://bit.ly/RwJyST	shell just released its 3rd quarter 2012 results $rdsa #shellresults	shell just released its 3rd quarter 2012 results $rdsa #shellresults	0	neutral	0		11/09/2009	0	0	0	0	0	0	57.889999	0	0	3	0	2	0
12-abr-12	Oil in the Gulf of Mexico. $RDSA says it's investigating an 'oil sheen' that's taking up 10 square miles. http://cnnmon.ie/I9ieSS	oil in the gulf of mexico. $rdsa says it's investigating an 'oil sheen' that's taking up 10 square miles.	oil in the gulf of mexico. $rdsa says it's investigating an 'oil sheen' that's taking up 10 square miles.	0	neutral	0		12/09/2009	0	0	0	0	0	0	57.889999	0	0	3	0	2	0
29-nov-12	Shell sees big output boost from Chesapeake acreage buy http://reut.rs/Yu99S4Â #permian $CHK $RDSa #fracking #drilling #texas #oil #naturalgas	shell sees big output boost from chesapeake acreage buy #permian $chk $rdsa #fracking #drilling #texas #oil #naturalgas	shell sees big output boost from chesapeake acreage buy #permian $chk $rdsa #fracking #drilling #texas #oil #naturalgas	0.1	neutral	0		13/09/2009	0	0	0	0	0	0	57.889999	0	0	3	0	2	0
15-nov-12	@Shell is making a big bet on #natgas - spending $20 billion over 3 years! Here's why: http://www.cnbc.com/id/49841864Â $RDSA $UNG #Qatar #LNG #IEA	@shell is making a big bet on #natgas - spending $20 billion over 3 years! here's why: $rdsa $ung #qatar #lng #iea	@shell is making a big bet on #natgas - spending $20 billion over 3 years! here's why: $rdsa $ung #qatar #lng #iea	0.1	neutral	0		14/09/2009	0	0	0	0	0	0	58.099998	0	0	3	0	2	0
01-nov-12	Watch Shell CFO Simon Henryâ€™s video on Shell Q3 2012 results announcement http://bit.ly/VF2LBHÂ $RDSA #shellresults	watch shell cfo simon henrys video on shell q3 2012 results announcement $rdsa #shellresults	watch shell cfo simon henrys video on shell q3 2012 results announcement $rdsa #shellresults	0	neutral	0		15/09/2009	0	0	0	0	0	0	58.360001	0	0	3	0	2	0
26-ago-12	$BP $WMB $XOM $CVX $MUR $RDSA $ENI $APA $DO $ESV said they were evacuating nonessential workers. Oil production cuts #Issac	$bp $wmb $xom $cvx $mur $rdsa $eni $apa $do $esv said they were evacuating nonessential workers. oil production cuts #issac	$bp $wmb $xom $cvx $mur $rdsa $eni $apa $do $esv said they were evacuating nonessential workers. oil production cuts #issac	0	neutral	0		16/09/2009	0	0	0	0	0	0	58.759998	0	0	3	0	2	0
18-jul-12	Shell is said to be in talks over Anadarko's Mozambique gas assets after walking away from Cove Energy http://bloom.bg/OXhUeiÂ #mna $RDSA $APC	shell is said to be in talks over anadarko's mozambique gas assets after walking away from cove energy #mna $rdsa $apc	shell is said to be in talks over anadarko's mozambique gas assets after walking away from cove energy #mna $rdsa $apc	0	neutral	0		17/09/2009	0	0	0	0	0	0	58.700001	0	0	3	0	2	0
16-jul-12	Shell drops out of race for African gas explorer Cove Energy, leaving Thailand's PTT the spoils in Mozambique http://bloom.bg/PZjVM5Â $RDSA	shell drops out of race for african gas explorer cove energy, leaving thailand's ptt the spoils in mozambique $rdsa	shell drops out of race for african gas explorer cove energy, leaving thailand's ptt the spoils in mozambique $rdsa	0	neutral	0		18/09/2009	0	0	0	0	0	0	58.700001	0	0	3	0	2	0
24-may-12	RT @FortuneMagazine: Why Shell is betting billions to drill for oil in Alaska http://bit.ly/KX9z9zÂ $RDSA	rt @fortunemagazine: why shell is betting billions to drill for oil in alaska $rdsa	rt @fortunemagazine: why shell is betting billions to drill for oil in alaska $rdsa	0	neutral	0		19/09/2009	0	0	0	0	0	0	58.700001	0	0	3	0	2	0
27-abr-12	Download the online Shell Investors' Handbooks http://stks.co/3XvSÂ $RDSA #shell	download the online shell investors' handbooks $rdsa #shell	download the online shell investors' handbooks $rdsa #shell	0	neutral	0		20/09/2009	0	0	0	0	0	0	58.700001	0	0	3	0	2	0
27-abr-12	Shell Investors' Handbook features maps on acreage positions, 2011 proj & discoveries,terminals &pipelines http://stks.co/3XvQÂ $RDSA #shell	shell investors' handbook features maps on acreage positions, 2011 proj & discoveries,terminals &pipelines $rdsa #shell	shell investors' handbook features maps on acreage positions, 2011 proj & discoveries,terminals &pipelines $rdsa #shell	0	neutral	0		21/09/2009	0	0	0	0	0	0	58.709999	0	0	3	0	2	0
26-abr-12	Barron's Take: Exxon Can Regain Its Energy http://on.barrons.com/I8piAEÂ $XOM $COP $CVX $RDSA	barron's take: exxon can regain its energy $xom $cop $cvx $rdsa	barron's take: exxon can regain its energy $xom $cop $cvx $rdsa	0	neutral	0		22/09/2009	0	0	0	0	0	0	59.599998	0	0	3	0	2	0
12-abr-12	Shell's stock is tanking on fears there's yet another Gulf of Mexico oil spill http://www.reuters.com/article/2012/04/12/oil-spill-gulf-idUSL2E8FBO4B20120412Â â€¦ $RDSa #shell #oilspill #gulfofmexico	shell's stock is tanking on fears there's yet another gulf of mexico oil spill $rdsa #shell #oilspill #gulfofmexico	shell's stock is tanking on fears there's yet another gulf of mexico oil spill $rdsa #shell #oilspill #gulfofmexico	0	neutral	0		23/09/2009	0	0	0	0	0	0	58.650002	0	0	3	0	2	0
03-abr-12	Australia #LNG Boom Threatened by U.S. #Shale Exporters http://ow.ly/a391NÂ via @BloombergNews $RDSA $WPL $COP $STO	australia #lng boom threatened by you.s. #shale exporters via @bloombergnews $rdsa $wpl $cop $sto	australia #lng boom threatened by you.s. #shale exporters via @bloombergnews $rdsa $wpl $cop $sto	0	neutral	0		24/09/2009	0	0	0	0	0	0	57.790001	0	0	3	0	2	0
26-feb-12	Next shoe to drop in nat gas slump: ethane. Big deal for $DOW and $RDSA. My column: http://on.wsj.com/yDLtnxÂ #shale #naturalgas	next shoe to drop in nat gas slump: ethane. big deal for $dow and $rdsa. my column: #shale #naturalgas	next shoe to drop in nat gas slump: ethane. big deal for $dow and $rdsa. my column: #shale #naturalgas	0.05	neutral	0		25/09/2009	0	0	0	0	0	0	57.549999	0	0	3	0	2	0
02-feb-12	RT @Shell Shell Q4 2011 Analyst webcast will start in 5 minutes (8:30ET). Register at http://stks.co/2CzXÂ $RDSA	rt @shell shell q4 2011 analyst webcast will start in 5 minutes (8:30et). register at $rdsa	rt @shell shell q4 2011 analyst webcast will start in 5 minutes (8:30et). register at $rdsa	0	neutral	0		26/09/2009	0	0	0	0	0	0	57.549999	0	0	3	0	2	0
25-ene-12	GOP Strategy to Approve the Keystone XL Pipeline Project http://wll.st/zGsLJkÂ $VLO $RDSA $USO	gop strategy to approve the keystone xl pipeline project $vlo $rdsa $uso	gop strategy to approve the keystone xl pipeline project $vlo $rdsa $uso	0	neutral	0		27/09/2009	0	0	0	0	0	0	57.549999	0	0	3	0	2	0
23-ene-12	50/50 vision on the energy sector: http://on.wsj.com/yl2swfÂ @WSJHeard #oil $XOM $CVX $COP $RDSA $BP $TOT $PTR $CHK $SLB $HAL $BHI	50/50 vision on the energy sector: @wsjheard #oil $xom $cvx $cop $rdsa $bp $tot $ptr $chk $slb $hal $bhi	50/50 vision on the energy sector: @wsjheard #oil $xom $cvx $cop $rdsa $bp $tot $ptr $chk $slb $hal $bhi	0	neutral	0		28/09/2009	0	0	0	0	0	0	58.220001	0	0	3	0	2	0
22-ene-12	Big Oil's big year - can it be repeated? Sneak peek at PFC 50 ranking: http://on.wsj.com/A982sCÂ via @WSJHeard #oil $XOM $CVX $COP $RDSA $BP $TOT	big oil's big year - can it be repeated? sneak peek at pfc 50 ranking: via @wsjheard #oil $xom $cvx $cop $rdsa $bp $tot	big oil's big year - can it be repeated? sneak peek at pfc 50 ranking: via @wsjheard #oil $xom $cvx $cop $rdsa $bp $tot	0.1	neutral	0		29/09/2009	1	0	1	0	0	0	57.790001	0	0	3	0	2	1
16-ene-12	$RDSA : Royal Dutch Shell rated SELL at 2258.5p by anonymous http://bit.ly/ofx44W	$rdsa : royal dutch shell rated sell at 2258.5p by anonymous	$rdsa : royal dutch shell rated sell at 2258.5p by anonymous	0	neutral	0		30/09/2009	0	0	0	0	0	0	57.189999	0	0	3	0	2	0
12-ene-12	$RDSA : 1143 GMT [Dow Jones] Goldman Sachs cuts its EPS estimates for Royal Dutch Shell (RDSA.LN), citing a http://bit.ly/wRKqkl	$rdsa : 1143 gmt [dow jones] goldman sachs cuts its eps estimates for royal dutch shell (rdsa.ln), citing a	$rdsa : 1143 gmt [dow jones] goldman sachs cuts its eps estimates for royal dutch shell (rdsa.ln), citing a	0	neutral	0		01/10/2009	0	0	0	0	0	0	55.740002	0	0	3	0	2	0
11-ene-12	$RDSA : Statoil ASA (STO), Exxon Mobil Corp. (XOM) and Royal Dutch Shell PLC (RDSA) are among seven oil companies that http://bit.ly/xT2Mmm	$rdsa : statoil asa (sto), exxon mobil corp. (xom) and royal dutch shell plc (rdsa) are among seven oil companies that	$rdsa : statoil asa (sto), exxon mobil corp. (xom) and royal dutch shell plc (rdsa) are among seven oil companies that	0	neutral	0		02/10/2009	0	0	0	0	0	0	55.560001	0	0	3	0	2	0
01-dic-11	RT @djfxtrader: Link to our @katie_martin_FX's story: @Shell Pioneers Corporate Use Of Algo Trading In Forex: http://ow.ly/7L3ujÂ $RDSA	rt @djfxtrader: link to our @katie_martin_fx's story: @shell pioneers corporate use of algo trading in forex: $rdsa	rt @djfxtrader: link to our @katie_martin_fx's story: @shell pioneers corporate use of algo trading in forex: $rdsa	0	neutral	0		03/10/2009	0	0	0	0	0	0	55.560001	0	0	3	0	2	0
26-oct-11	RT @Shell Submit your questions relating to Shellâ€™s global activities and/or quarterly financial performance. $RDSA http://stks.co/nYN	rt @shell submit your questions relating to shells global activities and/or quarterly financial performance. $rdsa	rt @shell submit your questions relating to shells global activities and/or quarterly financial performance. $rdsa	0	neutral	0		04/10/2009	0	0	0	0	0	0	55.560001	0	0	3	0	2	0
13-oct-11	The rumor is $RDSA for $RRC at $95/share	the rumor is $rdsa for $rrc at $95/share	the rumor is $rdsa for $rrc at $95/share	0	neutral	0		05/10/2009	0	0	0	0	0	0	55.900002	0	0	3	0	2	0
04-mar-11	Why Would An Oil Industry Group Oppose Sanctions On Libya? $HAL, $XOM, $BP, $COP, $RDSA http://stk.ly/eu4ctC	why would an oil industry group oppose sanctions on libya? $hal, $xom, $bp, $cop, $rdsa	why would an oil industry group oppose sanctions on libya? $hal, $xom, $bp, $cop, $rdsa	0	neutral	0		06/10/2009	0	0	0	0	0	0	57.080002	0	0	3	0	2	0
31-ene-11	How Multinationals in Egypt Are Coping With Crisis http://bit.ly/fnSu6P $AIG $APA $BP $BRG $C $MET $MLG $PLJC $RDS'A $RDSA $STO	how multinationals in egypt are coping with crisis $aig $apa $bp $brg $c $met $mlg $pljc $rds'a $rdsa $sto	how multinationals in egypt are coping with crisis $aig $apa $bp $brg $c $met $mlg $pljc $rds'a $rdsa $sto	0	neutral	0		07/10/2009	0	0	0	0	0	0	56.830002	0	0	3	0	2	0
03-ene-11	Today in the Fortune 500: $GS likes Facebook; $BAC on wikidefense; $CVX, $RDSA gulf drilling on hold; dividends go â†‘ http://wp.me/p3QoU-Iy	today in the fortune 500: $gs likes facebook; $bac on wikidefense; $cvx, $rdsa gulf drilling on hold; dividends go	today in the fortune 500: $gs likes facebook; $bac on wikidefense; $cvx, $rdsa gulf drilling on hold; dividends go	0	neutral	0		08/10/2009	0	0	0	0	0	0	57.09	0	0	3	0	2	0
13-dic-10	PetroBras: Value Play or Stock to Avoid? http://bit.ly/hx0qsi $AAPL $MSB $PBR $PRGO $RDSA $SAN $TOT $VZ #StockMarket #StockPicks #MadMail	petrobras: value play or stock to avoid? $aapl $msb $pbr $prgo $rdsa $san $tot $vz #stockmarket #stockpicks #madmail	petrobras: value play or stock to avoid? $aapl $msb $pbr $prgo $rdsa $san $tot $vz #stockmarket #stockpicks #madmail	0	neutral	0		09/10/2009	0	0	0	0	0	0	57.349998	0	0	3	0	2	0
25-jun-10	RT @twitoil Oil majors rethink their current partnerships with $BP. http://j.mp/94pu2o $XOM $RDSA $CVX $TOT	rt @twitoil oil majors rethink their current partnerships with $bp. $xom $rdsa $cvx $tot	rt @twitoil oil majors rethink their current partnerships with $bp. $xom $rdsa $cvx $tot	0.4	neutral	0		10/10/2009	0	0	0	0	0	0	57.349998	0	0	3	0	2	0
26-may-10	Shell's Arctic Drilling Plans to Be Reviewed by U.S. in Wake of Gulf Spill http://bit.ly/cwbZle $RDSA	shell's arctic drilling plans to be reviewed by you.s. in wake of gulf spill $rdsa	shell's arctic drilling plans to be reviewed by you.s. in wake of gulf spill $rdsa	0	neutral	0		11/10/2009	0	0	0	0	0	0	57.349998	0	0	3	0	2	0
25-may-10	Greenpeace: This Arctic Drill Ship Owned By Shell Is The Next Deepwater $BP $RDSA by @twitofgus http://bit.ly/cEPuI3	greenpeace: this arctic drill ship owned by shell is the next deepwater $bp $rdsa by @twitofgus	greenpeace: this arctic drill ship owned by shell is the next deepwater $bp $rdsa by @twitofgus	0	neutral	0		12/10/2009	0	0	0	0	0	0	57.869999	0	0	3	0	2	0
28-abr-10	10 Things You Need To Know Before The Opening Bell $RDSA $HMC by @WhiteGM http://bit.ly/ccUUwF	10 things you need to know before the opening bell $rdsa $hmc by @whitegm	10 things you need to know before the opening bell $rdsa $hmc by @whitegm	0	neutral	0		13/10/2009	0	0	0	0	0	0	58.209999	0	0	3	0	2	0
22-mar-10	[post] Oversupply Threatens European Oil Refiners Profit Margins and Ratings (Fitch) http://bit.ly/auoqvD $RDSA $FP	[post] oversupply threatens european oil refiners profit margins and ratings (fitch) $rdsa $fp	[post] oversupply threatens european oil refiners profit margins and ratings (fitch) $rdsa $fp	0	neutral	0		14/10/2009	0	0	0	0	0	0	59.959999	0	0	3	0	2	0
11-mar-10	$XOM for $XTO. $SLB for $SII. Then $PTR and $RDSA for Arrow. Now $BP for assets of $DVN. And no one's paying attention. I like $PXD.	$xom for $xto. $slb for $sii. then $ptr and $rdsa for arrow. now $bp for assets of $dvn. and no one's paying attention. i like $pxd.	$xom for $xto. $slb for $sii. then $ptr and $rdsa for arrow. now $bp for assets of $dvn. and no one's paying attention. i like $pxd.	0	neutral	0		15/10/2009	0	0	0	0	0	0	60.48	0	0	3	0	2	0
22-feb-10	[guest post] Oil Majors Facing Increasing Competition from National Oil Companies (OxAn) http://bit.ly/aiA8JU $XOM $RDSA $BP	[guest post] oil majors facing increasing competition from national oil companies (oxan) $xom $rdsa $bp	[guest post] oil majors facing increasing competition from national oil companies (oxan) $xom $rdsa $bp	0	neutral	0		16/10/2009	0	0	0	0	0	0	61.389999	0	0	3	0	2	0
20-ene-10	Big oil companies, $RDSA and $BP taking a peak at $trgl. Guess they want access to the oil underneath Paris. http://bit.ly/6PICXH	big oil companies, $rdsa and $bp taking a peak at $trgl. guess they want access to the oil underneath paris.	big oil companies, $rdsa and $bp taking a peak at $trgl. guess they want access to the oil underneath paris.	0.1	neutral	0		17/10/2009	0	0	0	0	0	0	61.389999	0	0	3	0	2	0
16-dic-09	International Oil Companies Snap Up Iraq's Oil & Gas Licenses Despite Political Risks (OxAn) $RDSA http://bit.ly/8xHAxY RT @ResearchRecap	international oil companies snap up iraq's oil & gas licenses despite political risks (oxan) $rdsa rt @researchrecap	international oil companies snap up iraq's oil & gas licenses despite political risks (oxan) $rdsa rt @researchrecap	0.05	neutral	0		18/10/2009	0	0	0	0	0	0	61.389999	0	0	3	0	2	0
15-dic-09	Why ExxonMobil's $31 billion purchase of XTO is a "win-win" deal $XOM $XTO $USO $OIH $CHK $APC $EOG $DVN $BP $CVX $RDSA http://bit.ly/6wOk7i	why exxonmobil's $31 billion purchase of xto is a "win-win" deal $xom $xto $uso $oih $chk $apc $eog $dvn $bp $cvx $rdsa	why exxonmobil's $31 billion purchase of xto is a "win-win" deal $xom $xto $uso $oih $chk $apc $eog $dvn $bp $cvx $rdsa	0	neutral	0		19/10/2009	0	0	0	0	0	0	62.369999	0	0	3	0	2	0
14-dic-09	US groups miss out in Iraq oil race: http://bit.ly/4SIYIG $XOM $TOT $RDSA	us groups miss out in iraq oil race: $xom $tot $rdsa	us groups miss out in iraq oil race: $xom $tot $rdsa	0	neutral	0		20/10/2009	0	0	0	0	0	0	62.34	0	0	3	0	2	0
11-dic-09	RT @harperpm: RT @rdsa: Shell's oil production reaches one million barrels offshore Brazil $RDSA http://bit.ly/4YPyhC	rt @harperpm: rt @rdsa: shell's oil production reaches one million barrels offshore brazil $rdsa	rt @harperpm: rt @rdsa: shell's oil production reaches one million barrels offshore brazil $rdsa	0	neutral	0		21/10/2009	0	0	0	0	0	0	62.73	0	0	3	0	2	0
01-nov-09	Oil Settles at $77 on Demand Doubts, Bearish Data http://bit.ly/3mnGsj $CVX $ENI $GB@IB.1 $RDS'B $RDSA $XOM #Consumers #Earnings #Economy	oil settles at $77 on demand doubts, bearish data $cvx $eni $gb@ib.1 $rds'b $rdsa $xom #consumers #earnings #economy	oil settles at $77 on demand doubts, bearish data $cvx $eni $gb@ib.1 $rds'b $rdsa $xom #consumers #earnings #economy	0	neutral	0		22/10/2009	0	0	0	0	0	0	63.060001	0	0	3	0	2	0
29-oct-09	RT @CNBCtopStories Art Cashin: Markets Will Rally if Dollar 'Behaves' http://bit.ly/29FRHK $CL $MOT $PG $RDSA $XOM #U.S.Dollar #Economy	rt @cnbctopstories art cashin: markets will rally if dollar 'behaves' $cl $mot $pg $rdsa $xom #you.s.dollar #economy	rt @cnbctopstories art cashin: markets will rally if dollar 'behaves' $cl $mot $pg $rdsa $xom #you.s.dollar #economy	0	neutral	0		23/10/2009	0	0	0	0	0	0	62.150002	0	0	3	0	2	0
29-sep-09	RT @WSJ Africa Pushes Back on China Oil Search: http://bit.ly/WxU17 #MKT $CVX $RDSA $$	rt @wsj africa pushes back on china oil search: #mkt $cvx $rdsa $$	rt @wsj africa pushes back on china oil search: #mkt $cvx $rdsa $$	0	neutral	0		24/10/2009	0	0	0	0	0	0	62.150002	0	0	3	0	2	0
17-ago-09	Here Come "Citizen" Rallies Against Climate Change $BP $RDSA http://bit.ly/TmSPS	here come "citizen" rallies against climate change $bp $rdsa	here come "citizen" rallies against climate change $bp $rdsa	0	neutral	0		25/10/2009	0	0	0	0	0	0	62.150002	0	0	3	0	2	0
17-abr-09	$RDSA: But that's not stopping the SHELL OIL company for digging for fossil fuels. http://tinyurl.com/c99cnc	$rdsa: but that's not stopping the shell oil company for digging for fossil fuels.	$rdsa: but that's not stopping the shell oil company for digging for fossil fuels.	0	neutral	0		26/10/2009	0	0	0	0	0	0	61.779999	0	0	3	0	2	0
02-mar-09	At 42.00, Royal Dutch Shell's yield hits 8.00%. They just raised the dividend. $RDSA http://bit.ly/14xG75 $$	at 42.00, royal dutch shell's yield hits 8.00%. they just raised the dividend. $rdsa $$	at 42.00, royal dutch shell's yield hits 8.00%. they just raised the dividend. $rdsa $$	0	neutral	0		27/10/2009	0	0	0	0	0	0	62.759998	0	0	3	0	2	0
04-ene-17	Exxon, Shell Near Buy Points; Auto Sales Due: Investing Action Plan $XOM $F $RDSA $TOT $GM $FCAUhttp://buff.ly/2ixFoAh	exxon, shell near buy points; auto sales due: investing action plan $xom $f $rdsa $tot $gm $fcau	exxon, shell near buy points; auto sales due: investing action plan $xom $f $rdsa $tot $gm $fcau	0.291666667	neutral	0.025		28/10/2009	0	0	0	0	0	0	61.82	0	0	3	0	2	0
12-abr-12	Market taking down $RDSA 4% on oil sheen in GoM. After $BP, the correct risk management strategy is sell first, ask questions later	market taking down $rdsa 4% on oil sheen in gom. after $bp, the correct risk management strategy is sell first, ask questions later	market taking down $rdsa 4% on oil sheen in gom. after $bp, the correct risk management strategy is sell first, ask questions later	0.207407407	neutral	0.031481481		29/10/2009	2	0	1	1	0	1	61.360001	0	1	3	0	2	1
04-ene-11	Shell Considering Deal To Form Massive New Oil Giant With BP $RDSA $BP by @WhiteGM http://read.bi/eoXzZq	shell considering deal to form massive new oil giant with bp $rdsa $bp by @whitegm	shell considering deal to form massive new oil giant with bp $rdsa $bp by @whitegm	0.818181818	neutral	0.045454545		30/10/2009	0	0	0	0	0	0	59.41	0	1	3	0	2	0
02-ene-18	Major European banks $BCS $CS & $UBS plus oil giant $RDSA say the new tax rules may cost them between $1B & $3B each in one off charges. http://bit.ly/dtatrade	major european banks $bcs $cs & $ubs plus oil giant $rdsa say the new tax rules may cost them between $1b & $3b each in one off charges.	major european banks $bcs $cs & $ubs plus oil giant $rdsa say the new tax rules may cost them between $1b & $3b each in one off charges.	0.488636364	neutral	0.049715909		31/10/2009	0	0	0	0	0	0	59.41	0	1	3	0	2	0
17-ene-18	#Shell $RDSA - #Trading #Alert Absolute and Relative #trend - Daily & #Intraday #charts #Trading #equities #stock #Technical #Analysis http://bit.ly/2FL1po7Â pic.twitter.com/5llAQHQiB2	#shell $rdsa - #trading #alert absolute and relative #trend - daily & #intraday #charts #trading #equities #stock #technical #analysis	#shell $rdsa - #trading #alert absolute and relative #trend - daily & #intraday #charts #trading #equities #stock #technical #analysis	0.25	neutral	0.05		01/11/2009	1	0	1	0	0	0	59.41	0	1	3	0	2	1
21-dic-17	These Oil, Mining Stocks Hit Buy Zones On Global Growth, Trump Tax Cuts: Investing Action Plan http://ow.ly/tizP30hnRwyÂ $CVX $RIO $XOM $BP $RDSA $MRO $COP $CXO $FANG	these oil, mining stocks hit buy zones on global growth, trump tax cuts: investing action plan $cvx $rio $xom $bp $rdsa $mro $cop $cxo $fang	these oil, mining stocks hit buy zones on global growth, trump tax cuts: investing action plan $cvx $rio $xom $bp $rdsa $mro $cop $cxo $fang	0.05	neutral	0.05		02/11/2009	0	0	0	0	0	0	59.349998	0	1	3	0	2	0
31-oct-16	Market Fallers: Royal Dutch Shell Plc, Sports Direct International Plc, Travis Perkins plc - http://bit.ly/2eM24uyÂ - $RDSA, SPD, TPK	market fallers: royal dutch shell plc, sports direct international plc, travis perkins plc - - $rdsa, spd, tpk	market fallers: royal dutch shell plc, sports direct international plc, travis perkins plc - - $rdsa, spd, tpk	0.2	neutral	0.05		03/11/2009	0	0	0	0	0	0	60.080002	0	1	3	0	2	0
08-abr-15	Shell and BG Group comparison. BG is smaller but offers some strategic advantages: http://on.wsj.com/1GKoCm0Â $RDSA $BGpic.twitter.com/fCUpDtEqSl	shell and bg group comparison. bg is smaller but offers some strategic advantages: $rdsa $bgpic.twitter.com/fcupdteqsl	shell and bg group comparison. bg is smaller but offers some strategic advantages: $rdsa $bgpic.twitter.com/fcupdteqsl	0.25	neutral	0.05		04/11/2009	0	0	0	0	0	0	59.369999	0	1	3	0	2	0
22-feb-12	Shell Offers to Buy African #Energy Explorer Cove Energy for $1.6B http://ow.ly/9dyVCÂ $RDSA $COV #mna #oil #natgas #lng #mozambique $$	shell offers to buy african #energy explorer cove energy for $1.6b $rdsa $cov #mna #oil #natgas #lng #mozambique $$	shell offers to buy african #energy explorer cove energy for $1.6b $rdsa $cov #mna #oil #natgas #lng #mozambique $$	0	neutral	0.05		05/11/2009	0	0	0	0	0	0	60.490002	0	1	3	0	2	0
15-nov-11	Iraq natural gas joint venture gets final approval. http://stks.co/18NQÂ $RDSA #Shell	iraq natural gas joint venture gets final approval. $rdsa #shell	iraq natural gas joint venture gets final approval. $rdsa #shell	0.7	neutral	0.05		06/11/2009	0	0	0	0	0	0	60.330002	0	1	3	0	2	0
28-ene-18	â€œThe journey of a thousand miles begins with one stepâ€� - Lao Tzu ... @Shell $RDSA has started with small steps and invested $400 mio. or 1.6% of its annual $ 25 billion capex spending budget on #renewableenergy ... @CarbonBubblehttps://twitter.com/edwardcmason/status/956243280617984004Â â€¦ Tremendous @Forbes piece on how @Shell is gearing itself up for the low carbon future. The role of inve…	the journey of a thousand miles begins with one step - lao tzu ... @shell $rdsa has started with small steps and invested $400 mio. or 1.6% of its annual $ 25 billion capex spending budget on #renewableenergy ... @carbonbubble tremendous @forbes piece on how @shell is gearing itself up for the low carbon future. the role of investors in shell's strategic shift is noted. #engagement matters, it re…	the journey of a thousand miles begins with one step - lao tzu ... @shell $rdsa has started with small steps and invested $400 mio. or 1.6% of its annual $ 25 billion capex spending budget on #renewableenergy ... @carbonbubble tremendous @forbes piece on how @shell is gearing itself up for the low carbon future. the role of investors in shell's strategic shift is noted. #engagement matters, it re…	0.405	neutral	0.056666667		07/11/2009	0	0	0	0	0	0	60.330002	0	1	3	0	2	0
27-feb-14	$RDSA down this morning, chart looks strong, I am long Calls but will start in the red in this position to start the day	$rdsa down this morning, chart looks strong, i am long calls but will start in the red in this position to start the day	$rdsa down this morning, chart looks strong, i am long calls but will start in the red in this position to start the day	0.355555556	neutral	0.056944444		08/11/2009	0	0	0	0	0	0	60.330002	0	1	3	0	2	0
04-oct-17	#SHELL PLANS "MAJOR MAINTENANCE" AT 404,000 BPD PERNIS #OIL #REFINERY IN #ROTTERDAM IN OCT AND NOV #OOTT $RDSA http://www.hellenicshippingnews.com/shell-plans-major-maintenance-at-europes-largest-oil-refinery/Â â€¦	#shell plans "major maintenance" at 404,000 bpd pernis #oil #refinery in #rotterdam in oct and nov #oott $rdsa	#shell plans "major maintenance" at 404,000 bpd pernis #oil #refinery in #rotterdam in oct and nov #oott $rdsa	0.5	neutral	0.0625		09/11/2009	0	0	0	0	0	0	62.07	0	1	3	0	2	0
02-ene-14	#Shell share price: Energy major reportedly eyeing Woodside stake sale $RDSA $REP $WPL #news http://goo.gl/2p9j2T	#shell share price: energy major reportedly eyeing woodside stake sale $rdsa $rep $wpl #news	#shell share price: energy major reportedly eyeing woodside stake sale $rdsa $rep $wpl #news	0.5	neutral	0.0625		10/11/2009	0	0	0	0	0	0	62.189999	0	1	3	0	2	0
05-ago-12	Barron's pumping energy this wkend.. citing high dividend yield and low P/E ratios $XOM $RDSA $CVX	barron's pumping energy this wkend.. citing high dividend yield and low p/e ratios $xom $rdsa $cvx	barron's pumping energy this wkend.. citing high dividend yield and low p/e ratios $xom $rdsa $cvx	0.42	neutral	0.08		11/11/2009	0	0	0	0	0	0	62.200001	0	1	3	0	2	0
02-nov-17	Another set of good but not great Big Oil results: Shell (via @hughes_chris): https://www.bloomberg.com/gadfly/articles/2017-11-02/shell-s-decent-numbers-mask-its-need-to-run-a-tight-shipÂ â€¦ via @gadfly $RDSA #OOTT	another set of good but not great big oil results: shell (via @hughes_chris): via @gadfly $rdsa #oott	another set of good but not great big oil results: shell (via @hughes_chris): via @gadfly $rdsa #oott	0.483333333	neutral	0.1		12/11/2009	0	0	0	0	0	0	61.240002	0	1	3	0	2	0
19-dic-17	5 Oil Giants Near Buy Points As Prices Recover: Investing Action Plan http://ow.ly/1gP130hkuPLÂ $XOM $CVX $RDSA $BP $TOT $WGO $REVG	5 oil giants near buy points as prices recover: investing action plan $xom $cvx $rdsa $bp $tot $wgo $revg	5 oil giants near buy points as prices recover: investing action plan $xom $cvx $rdsa $bp $tot $wgo $revg	0.25	positive	0.1		13/11/2009	0	0	0	0	0	0	62.139999	0	1	3	0	2	0
02-nov-17	JUST IN: Shell doesn't expect oil prices getting to $60-$70 a barrel in near term, its CFO says $RDSa pic.twitter.com/ACTErGQiV8	just in: shell doesn't expect oil prices getting to $60-$70 a barrel in near term, its cfo says $rdsa pic.twitter.com/actergqiv8	just in: shell doesn't expect oil prices getting to $60-$70 a barrel in near term, its cfo says $rdsa pic.twitter.com/actergqiv8	0.4	positive	0.1		14/11/2009	0	0	0	0	0	0	62.139999	0	1	3	0	2	0
01-jun-17	Stocks Futures Up: These 4 Energy Plays In Or Near Buy Zones Include http://ow.ly/VALH30cf41DÂ 2 Surprises $XOM $FSLR $SPWR $BP $CVX $RDSA pic.twitter.com/ZCdTSrgXMG	stocks futures up: these 4 energy plays in or near buy zones include 2 surprises $xom $fslr $spwr $bp $cvx $rdsa pic.twitter.com/zcdtsrgxmg	stocks futures up: these 4 energy plays in or near buy zones include 2 surprises $xom $fslr $spwr $bp $cvx $rdsa pic.twitter.com/zcdtsrgxmg	0.4	positive	0.1		15/11/2009	0	0	0	0	0	0	62.139999	0	1	3	0	2	0
28-may-17	$BP $CVX $RDSA $XOM >>Why Big #Oil wants Trump to stay in Paris climate deal http://money.cnn.com/2017/04/18/investing/big-oil-paris-deal-trump/Â â€¦ #OOTT	$bp $cvx $rdsa $xom >>why big #oil wants trump to stay in paris climate deal #oott	$bp $cvx $rdsa $xom >>why big #oil wants trump to stay in paris climate deal #oott	0.1	positive	0.1		16/11/2009	0	0	0	0	0	0	62.880001	0	1	3	0	2	0
29-nov-16	EARLY MOVERS: $AAPL $MNK $INTC $BAC $RDSA $GS $THO $SCVL $TIVO $C $WEN $ALL $MBLY $PFE $UNH $TIF - CNBChttp://hotpagenews.com/r/164272	early movers: $aapl $mnk $intc $bac $rdsa $gs $tho $scvl $tivo $c $wen $all $mbly $pfe $unh $tif - cnbc	early movers: $aapl $mnk $intc $bac $rdsa $gs $tho $scvl $tivo $c $wen $all $mbly $pfe $unh $tif - cnbc	0.3	positive	0.1		17/11/2009	0	0	0	0	0	0	63.18	0	1	3	0	2	0
25-nov-16	$BHI $CVX $FANG $RDSA $XOM: Saudi Arabia Wants Big Output Cut, But Wonâ€™t Attend Meeting With â€˜Freezeâ€™ Russia: http://www.StockNewsWires.com/2016/11/25/bhi-cvx-fang-rdsa-xom-saudi-arabia-wants-big-output-cut-but-wont-attend-meeting-with-freeze-russia/Â â€¦	$bhi $cvx $fang $rdsa $xom: saudi arabia wants big output cut, but will not attend meeting with freeze russia:	$bhi $cvx $fang $rdsa $xom: saudi arabia wants big output cut, but will not attend meeting with freeze russia:	0.1	positive	0.1		18/11/2009	0	0	0	0	0	0	62.860001	0	1	3	0	2	0
12-jun-16	Shell ( $RDSA ) & Total ( $FP ) ready to go downstream to unlock #LNG demand: http://ow.ly/EuTx301bH7RÂ pic.twitter.com/sn6AuhK5pj	shell ( $rdsa ) & total ( $fp ) ready to go downstream to unlock #lng demand:	shell ( $rdsa ) & total ( $fp ) ready to go downstream to unlock #lng demand:	0.625	positive	0.1		19/11/2009	0	0	0	0	0	0	61.779999	0	1	3	0	2	0
01-ago-13	Stock Futures Up On Jobs Data; Yelp, Nu Skin Take Early Lead http://ibdn.uz/nx5huÂ $NUS $YELP $RDSA $XOM	stock futures up on jobs data; yelp, nu skin take early lead $nus $yelp $rdsa $xom	stock futures up on jobs data; yelp, nu skin take early lead $nus $yelp $rdsa $xom	0.3	positive	0.1		20/11/2009	0	0	0	0	0	0	60.66	0	1	3	0	2	0
07-abr-15	Consensus is supply growth to a 50 bcf/day LNG market in 2020 is too fast. I take opposite view. $RDSA bet is clear. pic.twitter.com/adqv42fJbZ	consensus is supply growth to a 50 bcf/day lng market in 2020 is too fast. i take opposite view. $rdsa bet is clear. pic.twitter.com/adqv42fjbz	consensus is supply growth to a 50 bcf/day lng market in 2020 is too fast. i take opposite view. $rdsa bet is clear. pic.twitter.com/adqv42fjbz	0.327777778	positive	0.1		21/11/2009	0	0	0	0	0	0	60.66	0	1	3	0	2	0
21-dic-17	Market VI: Earlier this week, #bank and #finance #stocks topped IBD's screened new high list. No longer. On Thu., #Oil and gas firms push #Energy to No. 1 among 33 sectors in terms of stocks hitting new highs. That's sector rotation http://ow.ly/yu1a30hnUetÂ $CVX $FANG $MTDR $RDSA	market vi: earlier this week, #bank and #finance #stocks topped ibd's screened new high list. no longer. on thu., #oil and gas firms push #energy to no. 1 among 33 sectors in terms of stocks hitting new highs. that's sector rotation $cvx $fang $mtdr $rdsa	market vi: earlier this week, #bank and #finance #stocks topped ibd's screened new high list. no longer. on thu., #oil and gas firms push #energy to no. 1 among 33 sectors in terms of stocks hitting new highs. that's sector rotation $cvx $fang $mtdr $rdsa	0.487272727	positive	0.108181818		22/11/2009	0	0	0	0	0	0	60.66	0	1	3	0	2	0
01-may-13	You don't get long in the top job these days: Shell CEO Peter Voser to retire next year, only appointed boss in 2009 - Bloomberg $RDSA	you don't get long in the top job these days: shell ceo peter voser to retire next year, only appointed boss in 2009 - bloomberg $rdsa	you don't get long in the top job these days: shell ceo peter voser to retire next year, only appointed boss in 2009 - bloomberg $rdsa	0.475	positive	0.1125		23/11/2009	0	0	0	0	0	0	61.84	0	1	3	0	2	0
24-may-18	#Shell makes deepwater Gulf discovery near new #Appomattox platform #OOTT $RDSA #oil https://www.chron.com/business/energy/article/Shell-makes-deepwater-Gulf-discovery-near-new-12940341.php?utm_campaign=twitter-desktop&utm_source=CMS%20Sharing%20Button&utm_medium=socialÂ â€¦ via @houstonchron	#shell makes deepwater gulf discovery near new #appomattox platform #oott $rdsa #oil via @houstonchron	#shell makes deepwater gulf discovery near new #appomattox platform #oott $rdsa #oil via @houstonchron	0.427272727	positive	0.118181818		24/11/2009	1	1	0	0	0	0	61.959999	0	1	2	-1	1	1
01-feb-18	Shell Earnings Double With Higher #LNG and #Oil Prices $RDSA #OOTT $FTSE https://traderscommunity.com/index.php/stocks/earnings-reports/545-shell-earnings-double-with-higher-lng-and-oil-pricesÂ â€¦pic.twitter.com/AYH1cn1s4m	shell earnings double with higher #lng and #oil prices $rdsa #oott $ftse	shell earnings double with higher #lng and #oil prices $rdsa #oott $ftse	0.25	positive	0.125		25/11/2009	0	0	0	0	0	0	62.259998	0	1	2	0	2	0
02-nov-17	Shell Earnings Almost Double With Higher #Oil Prices $RDS $RDSA #OOTT #brent https://traderscommunity.com/index.php/stocks/earnings-reports/354-shell-earnings-almost-double-with-higher-oil-pricesÂ â€¦pic.twitter.com/1oskH2krKP	shell earnings almost double with higher #oil prices $rds $rdsa #oott #brent	shell earnings almost double with higher #oil prices $rds $rdsa #oott #brent	0.25	positive	0.125		26/11/2009	0	0	0	0	0	0	62.259998	0	1	2	0	2	0
17-ene-14	#FTSE100 set to open 10 points higher this morning - watch $RDSA after this mornings profits warning.	#ftse100 set to open 10 points higher this morning - watch $rdsa after this mornings profits warning.	#ftse100 set to open 10 points higher this morning - watch $rdsa after this mornings profits warning.	0.5	positive	0.125		27/11/2009	0	0	0	0	0	0	60.740002	0	1	2	0	2	0
17-ene-14	US shale boom double blow for $RDSA: crushing EU & Asian refining margins, while luring its Americas business into unprofitable expansion	us shale boom double blow for $rdsa: crushing eu & asian refining margins, while luring its americas business into unprofitable expansion	us shale boom double blow for $rdsa: crushing eu & asian refining margins, while luring its americas business into unprofitable expansion	0.3	positive	0.133333333		28/11/2009	0	0	0	0	0	0	60.740002	0	1	2	0	2	0
21-ene-17	$DRYS New 10 Year Contract With Royal Dutch Shell $RDSA for 2 LNG Ships http://stocktwits.com/message/72317316Â â€¦	$drys new 10 year contract with royal dutch shell $rdsa for 2 lng ships	$drys new 10 year contract with royal dutch shell $rdsa for 2 lng ships	0.454545455	positive	0.136363636		29/11/2009	0	0	0	0	0	0	60.740002	0	1	2	0	2	0
13-dic-16	.@Shell $RDSA has invested Â£5 million in a new form of cost-cutting #windenergy using kites. #kitepower #greenenergy http://resourceglobalnetwork.com/2016/12/13/shell-invests-5-million-in-new-form-of-wind-energy/Â â€¦pic.twitter.com/nJZ71868XB	.@shell $rdsa has invested 5 million in a new form of cost-cutting #windenergy using kites. #kitepower #greenenergy	.@shell $rdsa has invested 5 million in a new form of cost-cutting #windenergy using kites. #kitepower #greenenergy	0.454545455	positive	0.136363636		30/11/2009	1	0	0	1	0	0	59.759998	0	1	3	1	3	1
03-nov-16	Royal Dutch Shell Plc $RDSA Given New GBX 2,450 Price Target at Jefferies Group http://zpr.io/Ptf7u	royal dutch shell plc $rdsa given new gbx 2,450 price target at jefferies group	royal dutch shell plc $rdsa given new gbx 2,450 price target at jefferies group	0.454545455	positive	0.136363636		01/12/2009	0	0	0	0	0	0	61.029999	0	1	3	0	2	0
20-ene-16	Equities routed as oil prices hit new 12 year lows | CMC Markets UK http://www.cmcmarkets.co.uk/en/blog/2016/01/20/equities-routed-oil-prices-hit-new-12-year-lows#.Vp9WWKF5JnQ.twitterÂ â€¦ #oil $RDSA $JDW	equities routed as oil prices hit new 12 year lows | cmc markets uk #.vp9wwkf5jnq.twitter #oil $rdsa $jdw	equities routed as oil prices hit new 12 year lows | cmc markets uk #.vp9wwkf5jnq.twitter #oil $rdsa $jdw	0.454545455	positive	0.136363636		02/12/2009	0	0	0	0	0	0	60.93	0	1	3	0	2	0
26-jun-14	$RDSA - Royal Dutch Shell plc Issuance of New Shares http://uk.advfn.com/news/PRNUS/2014/article/62707775?xref=newsalerttweet&adw=1126416Â â€¦	$rdsa - royal dutch shell plc issuance of new shares	$rdsa - royal dutch shell plc issuance of new shares	0.454545455	positive	0.136363636		03/12/2009	0	0	0	0	0	0	60.799999	0	1	3	0	2	0
02-ene-14	$RDSA - Royal Dutch Shell Completes Repsol LNG Portfolio Deal on New Terms http://uk.advfn.com/news/DJN/2014/article/60527098?xref=newsalerttweet&adw=1126416Â â€¦	$rdsa - royal dutch shell completes repsol lng portfolio deal on new terms	$rdsa - royal dutch shell completes repsol lng portfolio deal on new terms	0.454545455	positive	0.136363636		04/12/2009	0	0	0	0	0	0	61.139999	0	1	3	0	2	0
31-ene-13	"@Shell: Now LIVE: Shell 4Q12 & FY12 results webcast. Join the Analyst conference webcast now on http://stks.co/t1MEÂ $RDSA"	"@shell: now live: shell 4q12 & fy12 results webcast. join the analyst conference webcast now on $rdsa"	"@shell: now live: shell 4q12 & fy12 results webcast. join the analyst conference webcast now on $rdsa"	0.5	positive	0.136363636		05/12/2009	0	0	0	0	0	0	61.139999	0	1	3	0	2	0
27-abr-12	Investors' Handbook 2011 - check out Shell's new videos on our strategy, projects & operations http://stks.co/3Xv6Â $RDSA #shell	investors' handbook 2011 - check out shell's new videos on our strategy, projects & operations $rdsa #shell	investors' handbook 2011 - check out shell's new videos on our strategy, projects & operations $rdsa #shell	0.454545455	positive	0.136363636		06/12/2009	0	0	0	0	0	0	61.139999	0	1	3	0	2	0
26-abr-12	RT @Shell Webcast of Shell 1Q12 results Analyst Conference by CFO Simon Henry now live http://stks.co/3WXXÂ $RDSA	rt @shell webcast of shell 1q12 results analyst conference by cfo simon henry now live $rdsa	rt @shell webcast of shell 1q12 results analyst conference by cfo simon henry now live $rdsa	0.5	positive	0.136363636		07/12/2009	0	0	0	0	0	0	60.830002	0	1	3	0	2	0
02-feb-12	Royal Dutch Shell Reporting Q4 Earnings Live Now http://stks.co/2CgCÂ $RDSA	royal dutch shell reporting q4 earnings live now $rdsa	royal dutch shell reporting q4 earnings live now $rdsa	0.5	positive	0.136363636		08/12/2009	0	0	0	0	0	0	59.32	0	1	3	0	2	0
02-feb-12	Shell sets out new growth agenda $RDSA #shell http://stks.co/2Cg4	shell sets out new growth agenda $rdsa #shell	shell sets out new growth agenda $rdsa #shell	0.454545455	positive	0.136363636		09/12/2009	0	0	0	0	0	0	59.59	0	1	3	0	2	0
26-oct-11	Catch Royal Dutch Shell Live Messaging Earnings on StockTwits Now: http://stks.co/owkÂ $RDSA	catch royal dutch shell live messaging earnings on stocktwits now: $rdsa	catch royal dutch shell live messaging earnings on stocktwits now: $rdsa	0.5	positive	0.136363636		10/12/2009	0	0	0	0	0	0	59.439999	0	1	3	0	2	0
28-jul-11	$RDSA (@Shell) is live tweeting the analyst audio webcast. You can follow along here: http://stk.ly/r4qpaf	$rdsa (@shell) is live tweeting the analyst audio webcast. you can follow along here:	$rdsa (@shell) is live tweeting the analyst audio webcast. you can follow along here:	0.5	positive	0.136363636		11/12/2009	1	0	1	0	0	0	59.290001	0	1	3	0	2	1
04-abr-18	What surprises me most about the Shell scenario is $RDSA's heady, forecasted increase in primary energy demand, despite current population trends *and* that electrification, especially via wind and solar, will deflate waste heat/reign in combustion. cc @davidshellblog @MLiebreichhttps://twitter.com/Peters_Glen/status/981431675874770944Â â€¦ All you need to know about the Shell 2Â°C scenario: * @d…	what surprises me most about the shell scenario is $rdsa's heady, forecasted increase in primary energy demand, despite current population trends *and* that electrification, especially via wind and solar, will deflate waste heat/reign in combustion. cc @davidshellblog @mliebreich all you need to know about the shell 2c scenario: * @drvox * @drsimevans * @fuelonthefire	what surprises me most about the shell scenario is $rdsa's heady, forecasted increase in primary energy demand, despite current population trends *and* that electrification, especially via wind and solar, will deflate waste heat/reign in combustion. cc @davidshellblog @mliebreich all you need to know about the shell 2c scenario: * @drvox * @drsimevans * @fuelonthefire	0.48	positive	0.14		12/12/2009	0	0	0	0	0	0	59.290001	0	1	3	0	2	0
26-sep-17	A unit of Royal Dutch Shell $RDSA had the most heavily traded bond in the US from an #EU issuer today:pic.twitter.com/MsyoKZV6bx	a unit of royal dutch shell $rdsa had the most heavily traded bond in the us from an #eu issuer today:pic.twitter.com/msyokzv6bx	a unit of royal dutch shell $rdsa had the most heavily traded bond in the us from an #eu issuer today:pic.twitter.com/msyokzv6bx	0.5	positive	0.15		13/12/2009	0	0	0	0	0	0	59.290001	0	1	3	0	2	0
19-nov-16	$GUNR Gloval Nat Resources, posts $231M inflow last week. Long setup. Top weights: $BHP $XOM $RIO $GLEN $MON $CVX $ADM $SYNN $RDSA $AALpic.twitter.com/0Ut0wGpNVq	$gunr gloval nat resources, posts $231m inflow last week. long setup. top weights: $bhp $xom $rio $glen $mon $cvx $adm $synn $rdsa $aalpic.twitter.com/0ut0wgpnvq	$gunr gloval nat resources, posts $231m inflow last week. long setup. top weights: $bhp $xom $rio $glen $mon $cvx $adm $synn $rdsa $aalpic.twitter.com/0ut0wgpnvq	0.322222222	positive	0.15		14/12/2009	1	0	1	0	0	0	59.77	0	1	3	0	2	1
15-dic-10	Lightning Round OT: National Semi, TransGlobe Energy and More http://bit.ly/gkO5Fn $MBI $NSM $RDSA $TGA $TOT #StockPicks #StockMarket	lightning round ot: national semi, transglobe energy and more $mbi $nsm $rdsa $tga $tot #stockpicks #stockmarket	lightning round ot: national semi, transglobe energy and more $mbi $nsm $rdsa $tga $tot #stockpicks #stockmarket	0.45	positive	0.15		15/12/2009	1	0	1	0	0	0	59.07	0	1	3	0	2	1
30-nov-10	Lightning Round: Halliburton, McDonald's, Google and More http://bit.ly/evQvGT $GOOG $HAL $MCD $RDSA $SHOO $STO $T $TOT $VZ #StockPicks	lightning round: halliburton, mcdonald's, google and more $goog $hal $mcd $rdsa $shoo $sto $t $tot $vz #stockpicks	lightning round: halliburton, mcdonald's, google and more $goog $hal $mcd $rdsa $shoo $sto $t $tot $vz #stockpicks	0.45	positive	0.15		16/12/2009	1	0	1	0	0	0	59.57	0	1	3	0	2	1
03-ene-17	$FANG $RDSA $XOM $CLR $EOG: Oil Hits 18-Month High As OPEC-NOPEC Production Cuts Start: http://www.StockNewsWires.com/2017/01/03/fang-rdsa-xom-clr-eog-oil-hits-18-month-high-as-opec-nopec-production-cuts-start/Â â€¦	$fang $rdsa $xom $clr $eog: oil hits 18-month high as opec-nopec production cuts start:	$fang $rdsa $xom $clr $eog: oil hits 18-month high as opec-nopec production cuts start:	0.54	positive	0.16		17/12/2009	0	0	0	0	0	0	58.150002	0	1	3	0	2	0
04-feb-14	$BP starts to shine next to Shell - so says Fiona Maharg-Bravo. It, unlike $RDSA, has set more concrete targets to back up its promises	$bp starts to shine next to shell - so says fiona maharg-bravo. it, unlike $rdsa, has set more concrete targets to back up its promises	$bp starts to shine next to shell - so says fiona maharg-bravo. it, unlike $rdsa, has set more concrete targets to back up its promises	0.2	positive	0.1625		18/12/2009	0	0	0	0	0	0	58.07	0	1	3	0	2	0
13-may-18	$IXC Global Energy ETF posts its largest inflow ever last week, +$282M, increasing the fund size of $IXC by 20% Top weights are $XOM $CVX $RDSA pic.twitter.com/2T4kLgv47e	$ixc global energy etf posts its largest inflow ever last week, +$282m, increasing the fund size of $ixc by 20% top weights are $xom $cvx $rdsa pic.twitter.com/2t4klgv47e	$ixc global energy etf posts its largest inflow ever last week, +$282m, increasing the fund size of $ixc by 20% top weights are $xom $cvx $rdsa pic.twitter.com/2t4klgv47e	0.188888889	positive	0.166666667		19/12/2009	0	0	0	0	0	0	58.07	0	1	3	0	2	0
27-dic-17	Apple gets hit a slew of lawsuits after saying it slows older iPhones to preserve battery life, and Barclays and Shell will take billions in charges in the wake of U.S. tax reform. http://ow.ly/cdYA30hrYkyÂ Watch, then read: http://ow.ly/Wb5M30gZSlOÂ $AAPL $BCS $RDSA $GE #taxbillpic.twitter.com/ohE1v2Wxnl	apple gets hit a slew of lawsuits after saying it slows older iphones to preserve battery life, and barclays and shell will take billions in charges in the wake of you.s. tax reform. watch, then read: $aapl $bcs $rdsa $ge #taxbillpic.twitter.com/ohe1v2wxnl	apple gets hit a slew of lawsuits after saying it slows older iphones to preserve battery life, and barclays and shell will take billions in charges in the wake of you.s. tax reform. watch, then read: $aapl $bcs $rdsa $ge #taxbillpic.twitter.com/ohe1v2wxnl	0.333333333	positive	0.166666667		20/12/2009	0	0	0	0	0	0	58.07	0	1	3	0	2	0
10-dic-15	"Vast majority"of #dividends at European #oil firms safe even at $40 oil: Barclays. http://twitthat.com/jVnJvÂ $BP $ENI $REPYY $RDSa #stocks	"vast majority"of #dividends at european #oil firms safe even at $40 oil: barclays. $bp $eni $repyy $rdsa #stocks	"vast majority"of #dividends at european #oil firms safe even at $40 oil: barclays. $bp $eni $repyy $rdsa #stocks	0.5	positive	0.166666667		21/12/2009	0	0	0	0	0	0	59.240002	0	1	3	0	2	0
03-ene-13	Yesterday's top #FTSE100 fallers - Sainsbury (J) $SBRY, Morrison $MRW, British American Tobacco $BAT and Royal Dutch Shell 'A' $RDSA	yesterday's top #ftse100 fallers - sainsbury (j) $sbry, morrison $mrw, british american tobacco $bat and royal dutch shell 'a' $rdsa	yesterday's top #ftse100 fallers - sainsbury (j) $sbry, morrison $mrw, british american tobacco $bat and royal dutch shell 'a' $rdsa	0.166666667	positive	0.166666667		22/12/2009	0	0	0	0	0	0	59.939999	0	1	3	0	2	0
06-sep-18	While the auto companies are feeling it now, big oil names $COP $CVX $BP $RDSA $XOM have a bit more time to get their houses in order & dedicate more resources to sustainable energy. Once it hits though its gonna hit hard, as the autos are finding out now. #AdiosOil Hello $TSLA	while the auto companies are feeling it now, big oil names $cop $cvx $bp $rdsa $xom have a bit more time to get their houses in order & dedicate more resources to sustainable energy. once it hits though its gonna hit hard, as the autos are finding out now. #adiosoil hello $tsla	while the auto companies are feeling it now, big oil names $cop $cvx $bp $rdsa $xom have a bit more time to get their houses in order & dedicate more resources to sustainable energy. once it hits though its gonna hit hard, as the autos are finding out now. #adiosoil hello $tsla	0.410416667	positive	0.177083333		23/12/2009	0	0	0	0	0	0	60.450001	0	1	3	0	2	0
30-abr-13	Appleâ€™s Debt Logistics, Suncorâ€™s Strong Quarter, and 3 Other Hot Stocks http://wll.st/ZTMoXzÂ $AAPL $RDSA $AET $SU $TTHI	apples debt logistics, suncors strong quarter, and 3 other hot stocks $aapl $rdsa $aet $su $tthi	apples debt logistics, suncors strong quarter, and 3 other hot stocks $aapl $rdsa $aet $su $tthi	0.652777778	positive	0.186111111		24/12/2009	0	0	0	0	0	0	60.830002	0	1	3	0	2	0
31-jul-17	New #BLOG #POST on $RDSa #ROYAL #DUTCH #SHELL. A bullish ascending triangle can signal higher prices. https://blog.techcharts.net/index.php/2017/08/01/royal-dutch-shell/Â â€¦pic.twitter.com/mVeHbNcNRz	new #blog #post on $rdsa #royal #dutch #shell. a bullish ascending triangle can signal higher prices.	new #blog #post on $rdsa #royal #dutch #shell. a bullish ascending triangle can signal higher prices.	0.477272727	positive	0.193181818		25/12/2009	0	0	0	0	0	0	60.830002	0	1	3	0	2	0
03-ene-18	Royal Dutch Shell Plc: Unusual volume for Royal Dutch Shell stock. $RDSA http://www.4-traders.com//ROYAL-DUTCH-SHELL-PLC-6273/Â â€¦pic.twitter.com/VROWAOhzsH	royal dutch shell plc: unusual volume for royal dutch shell stock. $rdsa	royal dutch shell plc: unusual volume for royal dutch shell stock. $rdsa	1	positive	0.2		26/12/2009	0	0	0	0	0	0	60.830002	0	1	3	0	2	0
02-ene-18	$RDSA $UG How Irans Economic Strains Helped Stoke Protests via http://www.hvper.com/?ref=ftw	$rdsa $ug how irans economic strains helped stoke protests via	$rdsa $ug how irans economic strains helped stoke protests via	0.2	positive	0.2		27/12/2009	0	0	0	0	0	0	60.830002	0	1	3	0	2	0
13-jul-17	These co's have a lot to lose ... Billions, in fact. @BenJStone tells just how much & when. Today 1pm #GetInvestedShow $RDSA $CVX $BP $XOMpic.twitter.com/yb8gnaaiuP	these co's have a lot to lose ... billions, in fact. @benjstone tells just how much & when. today 1pm #getinvestedshow $rdsa $cvx $bp $xompic.twitter.com/yb8gnaaiup	these co's have a lot to lose ... billions, in fact. @benjstone tells just how much & when. today 1pm #getinvestedshow $rdsa $cvx $bp $xompic.twitter.com/yb8gnaaiup	0.2	positive	0.2		28/12/2009	0	0	0	0	0	0	60.860001	0	1	3	0	2	0
08-jun-16	.@SportsDirectUK @Shell @BGGroup in high market attention today! http://bit.ly/2174XVrÂ $SDP $RDSA $BG #BigDatapic.twitter.com/u6CMsbDTzk	.@sportsdirectuk @shell @bggroup in high market attention today! $sdp $rdsa $bg #bigdatapic.twitter.com/u6cmsbdtzk	.@sportsdirectuk @shell @bggroup in high market attention today! $sdp $rdsa $bg #bigdatapic.twitter.com/u6cmsbdtzk	0.54	positive	0.2		29/12/2009	0	0	0	0	0	0	60.790001	0	1	3	0	2	0
20-ene-16	The #FTSE movers not doing much to raise optimism $BLT $AAL $GLEN $PRU $RDSA oh and $RRS on the way uppic.twitter.com/Prxou40NUQ	the #ftse movers not doing much to raise optimism $blt $aal $glen $pru $rdsa oh and $rrs on the way uppic.twitter.com/prxou40nuq	the #ftse movers not doing much to raise optimism $blt $aal $glen $pru $rdsa oh and $rrs on the way uppic.twitter.com/prxou40nuq	0.2	positive	0.2		30/12/2009	0	0	0	0	0	0	60.66	0	1	3	0	2	0
01-ene-15	American Eagle Energy Halts Drilling On Cheap Oil http://ln.is/news.investors.com/b/4YM5IÂ â€¦ #IBDNews via @IBDinvestors $AMZG $XOM $RDSA	american eagle energy halts drilling on cheap oil #ibdnews via @ibdinvestors $amzg $xom $rdsa	american eagle energy halts drilling on cheap oil #ibdnews via @ibdinvestors $amzg $xom $rdsa	0.35	positive	0.2		31/12/2009	0	0	0	0	0	0	60.110001	0	1	3	0	2	0
20-jun-14	The Real Reason #Shell Halted Its Ukrainian #Shale Operations $RDSA http://goo.gl/eQIpMl	the real reason #shell halted its ukrainian #shale operations $rdsa	the real reason #shell halted its ukrainian #shale operations $rdsa	0.3	positive	0.2		01/01/2010	0	0	0	0	0	0	60.110001	0	1	3	0	2	0
16-may-13	4 Energy Stock Stories Ready at the WSCS Pump http://wll.st/17BqugJÂ $RDSA $TSO $BP $CHK $CNX	4 energy stock stories ready at the wscs pump $rdsa $tso $bp $chk $cnx	4 energy stock stories ready at the wscs pump $rdsa $tso $bp $chk $cnx	0.5	positive	0.2		02/01/2010	0	0	0	0	0	0	60.110001	0	1	3	0	2	0
12-abr-12	10 Things You Need To Know Before The Opening Bell $GOOG $SPY $FAST $RDSA $AAPL by @mamtabadkar http://read.bi/IoEwp7	10 things you need to know before the opening bell $goog $spy $fast $rdsa $aapl by @mamtabadkar	10 things you need to know before the opening bell $goog $spy $fast $rdsa $aapl by @mamtabadkar	0.6	positive	0.2		03/01/2010	0	0	0	0	0	0	60.110001	0	1	3	0	2	0
04-dic-13	Large oil companies pulling up stakes in Kansas | http://Cjonline.comÂ Mobile http://cjonline.com/news/state/2013-12-01/large-oil-companies-pulling-stakes-kansas#.Up-7BIUeiX4.twitterÂ â€¦ $sd $rdsa $chk	large oil companies pulling up stakes in kansas | mobile #.up-7biueix4.twitter $sd $rdsa $chk	large oil companies pulling up stakes in kansas | mobile #.up-7biueix4.twitter $sd $rdsa $chk	0.428571429	positive	0.214285714		04/01/2010	0	0	0	0	0	0	62.349998	0	1	3	0	2	0
11-nov-16	#FTSE100 won't be immune if #Trump sets more #protectionist tone to global #trade, particularly w. #China. $RDSA, $BP, $GSK, $AZN, $ULVR (5)	#ftse100 won't be immune if #trump sets more #protectionist tone to global #trade, particularly w. #china. $rdsa, $bp, $gsk, $azn, $ulvr (5)	#ftse100 won't be immune if #trump sets more #protectionist tone to global #trade, particularly w. #china. $rdsa, $bp, $gsk, $azn, $ulvr (5)	0.277777778	positive	0.222222222		05/01/2010	0	0	0	0	0	0	62.419998	0	1	3	0	2	0
02-jun-18	Inside IBD Weekly: Is this a new sign of an #oil industry renaissance? Colleague @IBD_GRich reports in this week's front-page feature on how #technology is helping explorers drill in deep seas more economically http://ow.ly/HD1I30kj3fuÂ $RDSA $CVX $BHGE $BHP $HES $TOT @IBDinvestors	inside ibd weekly: is this a new sign of an #oil industry renaissance? colleague @ibd_grich reports in this week's front-page feature on how #technology is helping explorers drill in deep seas more economically $rdsa $cvx $bhge $bhp $hes $tot @ibdinvestors	inside ibd weekly: is this a new sign of an #oil industry renaissance? colleague @ibd_grich reports in this week's front-page feature on how #technology is helping explorers drill in deep seas more economically $rdsa $cvx $bhge $bhp $hes $tot @ibdinvestors	0.563636364	positive	0.234090909		06/01/2010	0	0	0	0	0	0	61.91	0	1	3	0	2	0
02-ene-14	#Shell ends up paying less than original $4.4B price for Repsolâ€™s #LNG business. More from @MatthewRocco: http://fxn.ws/1kbtsQ0Â $RDSA	#shell ends up paying less than original $4.4b price for repsols #lng business. more from @matthewrocco: $rdsa	#shell ends up paying less than original $4.4b price for repsols #lng business. more from @matthewrocco: $rdsa	0.438888889	positive	0.236111111		07/01/2010	0	0	0	0	0	0	61.610001	0	1	3	0	2	0
26-abr-18	Shell Earnings Higher With #LNG and #Oil Prices $RDSA #OOTT https://traderscommunity.com/index.php/stocks/earnings-reports/752-shell-earnings-rise-with-higher-lng-and-oil-pricesÂ â€¦pic.twitter.com/YHfHt4I3ww	shell earnings higher with #lng and #oil prices $rdsa #oott	shell earnings higher with #lng and #oil prices $rdsa #oott	0.5	positive	0.25		08/01/2010	0	0	0	0	0	0	61.52	0	1	3	0	2	0
20-oct-17	$RDSA marketing a pretty big acreage package in the Delaware. Will be interesting to see who bites this off, $oxy $xom ? PV10: $2.4b pic.twitter.com/kysdYC8Uip	$rdsa marketing a pretty big acreage package in the delaware. will be interesting to see who bites this off, $oxy $xom ? pv10: $2.4b pic.twitter.com/kysdyc8uip	$rdsa marketing a pretty big acreage package in the delaware. will be interesting to see who bites this off, $oxy $xom ? pv10: $2.4b pic.twitter.com/kysdyc8uip	0.533333333	positive	0.25		09/01/2010	0	0	0	0	0	0	61.52	0	1	3	0	2	0
24-may-16	#ShellAGM (5) investors ask $RDSA for more transparency re public #climate policy positions http://bit.ly/1RjLPwzÂ pic.twitter.com/3xpL0RFGqn	#shellagm (5) investors ask $rdsa for more transparency re public #climate policy positions	#shellagm (5) investors ask $rdsa for more transparency re public #climate policy positions	0.283333333	positive	0.25		10/01/2010	0	0	0	0	0	0	61.52	0	1	3	0	2	0
07-mar-16	$OIL 37,96$ +5,68% der Wind dreht. Royal Dutch $RDSA 1.674Â£ + 7,4% #Oil #Dividende Trading #BUYhttps://twitter.com/cnnmoneyinvest/status/706946813681639429Â â€¦ Big day for oil stocks. Top performers: Murphy Oil +13% Southwestern Energy +9% EQT Corp +9%â€¦	$oil 37,96$ +5,68% der wind dreht. royal dutch $rdsa 1.674 + 7,4% #oil #dividende trading #buy big day for oil stocks. top performers: murphy oil +13% southwestern energy +9% eqt corp +9%	$oil 37,96$ +5,68% der wind dreht. royal dutch $rdsa 1.674 + 7,4% #oil #dividende trading #buy big day for oil stocks. top performers: murphy oil +13% southwestern energy +9% eqt corp +9%	0.3	positive	0.25		11/01/2010	0	0	0	0	0	0	62.48	0	1	3	0	2	0
12-may-15	.@royaldutchshell finally got OK to drill in the Arctic. What do you think about that? http://cnnmon.ie/1dZ2ERZÂ $RDSA pic.twitter.com/YsmU95WgEb	.@royaldutchshell finally got ok to drill in the arctic. what do you think about that? $rdsa pic.twitter.com/ysmu95wgeb	.@royaldutchshell finally got ok to drill in the arctic. what do you think about that? $rdsa pic.twitter.com/ysmu95wgeb	0.75	positive	0.25		12/01/2010	0	0	0	0	0	0	61.07	0	1	3	0	2	0
15-dic-14	#FTSE driven higher by Oil & Gas companies $TLW $BG $PFC $WEIR $RDSA No doubt helped by Oil off its lows #FTSEmoverspic.twitter.com/uDvoPpHMHb	#ftse driven higher by oil & gas companies $tlw $bg $pfc $weir $rdsa no doubt helped by oil off its lows #ftsemoverspic.twitter.com/udvopphmhb	#ftse driven higher by oil & gas companies $tlw $bg $pfc $weir $rdsa no doubt helped by oil off its lows #ftsemoverspic.twitter.com/udvopphmhb	0.5	positive	0.25		13/01/2010	0	0	0	0	0	0	61.110001	0	1	3	0	2	0
02-dic-14	BP shares up more than 3% amid market chatter of potential takeover interest from Shell. Neither commenting http://www.upstreamonline.com/live/1385406/BP-shares-rise-amid-takeover-rumoursÂ â€¦ $RDSA $BP	bp shares up more than 3% amid market chatter of potential takeover interest from shell. neither commenting $rdsa $bp	bp shares up more than 3% amid market chatter of potential takeover interest from shell. neither commenting $rdsa $bp	0.75	positive	0.25		14/01/2010	0	0	0	0	0	0	60.959999	0	1	3	0	2	0
15-jun-14	Gas Prices Could Go Higher If Iraq Unrest Heads South http://news.investors.com/business/061314-704658-unrest-in-iraq-leads-to-jump-in-prices-at-the-pump.htmÂ â€¦ #IBDNews via @IBDinvestors $VLO $XOM $RDSA $COP $BP	gas prices could go higher if iraq unrest heads south #ibdnews via @ibdinvestors $vlo $xom $rdsa $cop $bp	gas prices could go higher if iraq unrest heads south #ibdnews via @ibdinvestors $vlo $xom $rdsa $cop $bp	0.5	positive	0.25		15/01/2010	0	0	0	0	0	0	60.509998	0	1	3	0	2	0
02-ene-14	$RDSA - U.S. Hot Stock Futures: Hot Stocks to Watch http://uk.advfn.com/news/DJN/2014/article/60532170?xref=newsalerttweet&adw=1126416Â â€¦	$rdsa - you.s. hot stock futures: hot stocks to watch	$rdsa - you.s. hot stock futures: hot stocks to watch	0.85	positive	0.25		16/01/2010	0	0	0	0	0	0	60.509998	0	1	3	0	2	0
08-nov-13	Shell to drill first wells in Ukraine after signing a $10 billion #shale #gas deal: http://bloom.bg/1hpyR4EÂ $RDSA	shell to drill first wells in ukraine after signing a $10 billion #shale #gas deal: $rdsa	shell to drill first wells in ukraine after signing a $10 billion #shale #gas deal: $rdsa	0.333333333	positive	0.25		17/01/2010	0	0	0	0	0	0	60.509998	0	1	3	0	2	0
18-abr-13	Shell Interested in Petrobras Gulf of Mexico Assets http://uk.reuters.com/article/2013/04/18/uk-shell-ceo-brazil-idUKBRE93H17020130418Â â€¦ $PBR $RDSA $OIL	shell interested in petrobras gulf of mexico assets $pbr $rdsa $oil	shell interested in petrobras gulf of mexico assets $pbr $rdsa $oil	0.5	positive	0.25		18/01/2010	0	0	0	0	0	0	60.509998	0	1	3	0	2	0
08-feb-13	Yesterday's top #FTSE100 fallers - Burberry $BRBY, RBS $RBS, International Consolidated Airlines $IAG and Royal Dutch Shell 'A' $RDSA	yesterday's top #ftse100 fallers - burberry $brby, rbs $rbs, international consolidated airlines $iag and royal dutch shell 'a' $rdsa	yesterday's top #ftse100 fallers - burberry $brby, rbs $rbs, international consolidated airlines $iag and royal dutch shell 'a' $rdsa	0.25	positive	0.25		19/01/2010	0	0	0	0	0	0	61.639999	0	1	3	0	2	0
08-nov-10	In Play Today: Quidsi, E.ON, Ashland, Avid Radioharmaceuticals http://bit.ly/dhLAiM $AMZN $EOAN $BP $ASH $RDSA $WPL $LY $BIM $ANR $YHOO	in play today: quidsi, e.on, ashland, avid radioharmaceuticals $amzn $eoan $bp $ash $rdsa $wpl $ly $bim $anr $yhoo	in play today: quidsi, e.on, ashland, avid radioharmaceuticals $amzn $eoan $bp $ash $rdsa $wpl $ly $bim $anr $yhoo	1	positive	0.25		20/01/2010	1	0	1	0	0	0	60.380001	0	1	3	0	2	1
05-feb-18	$AAPL has $285B of cash. Only 13 companies in the S&P are worth more than that: $GOOG $MSFT $AMZN $FB $BRKB $BABA $JPM $XOM $JNJ $BAC $WFC $WMT $RDSA	$aapl has $285b of cash. only 13 companies in the s&p are worth more than that: $goog $msft $amzn $fb $brkb $baba $jpm $xom $jnj $bac $wfc $wmt $rdsa	$aapl has $285b of cash. only 13 companies in the s&p are worth more than that: $goog $msft $amzn $fb $brkb $baba $jpm $xom $jnj $bac $wfc $wmt $rdsa	0.533333333	positive	0.266666667		21/01/2010	0	0	0	0	0	0	59.139999	0	1	3	0	2	0
26-jun-14	#Shell's pipeline sale is but a good carve-up start. Separating refining from exploration would bring far bigger rewards. $RDSA @GBMinnow	#shell's pipeline sale is but a good carve-up start. separating refining from exploration would bring far bigger rewards. $rdsa @gbminnow	#shell's pipeline sale is but a good carve-up start. separating refining from exploration would bring far bigger rewards. $rdsa @gbminnow	0.7	positive	0.266666667		22/01/2010	0	0	0	0	0	0	57.59	0	1	3	0	2	0
16-oct-18	Woohoo @CNBC trying to get viewers excited about Oil Thanks so much guys for that in depth reporting! #CNBC $RDSA $BP $XOM #ClimateChange $TSLApic.twitter.com/f8RyKGvEi7	woohoo @cnbc trying to get viewers excited about oil thanks so much guys for that in depth reporting! #cnbc $rdsa $bp $xom #climatechange $tslapic.twitter.com/f8rykgvei7	woohoo @cnbc trying to get viewers excited about oil thanks so much guys for that in depth reporting! #cnbc $rdsa $bp $xom #climatechange $tslapic.twitter.com/f8rykgvei7	0.383333333	positive	0.275		23/01/2010	0	0	0	0	0	0	57.59	0	1	3	0	2	0
19-mar-18	#Oman oil selling 20% stake of its #oil block 42 to #Shell. Deal happening â€˜right nowâ€™ & will be announced in coming days, CEO Isam bin Saud Al Zadjali told me today, on the sidelines of the MOG briefing in Muscat #OOTT #MnA $RDSA	#oman oil selling 20% stake of its #oil block 42 to #shell. deal happening right now & will be announced in coming days, ceo isam bin saud al zadjali told me today, on the sidelines of the mog briefing in muscat #oott #mna $rdsa	#oman oil selling 20% stake of its #oil block 42 to #shell. deal happening right now & will be announced in coming days, ceo isam bin saud al zadjali told me today, on the sidelines of the mog briefing in muscat #oott #mna $rdsa	0.535714286	positive	0.285714286		24/01/2010	0	0	0	0	0	0	57.59	0	1	3	0	2	0
05-mar-12	Phil LeBeau is right that there aren't a lot of nat gas filling stations...yet... That could change by $CVX or $XOM or $RDSA endorsing	phil lebeau is right that there aren't a lot of nat gas filling stations...yet... that could change by $cvx or $xom or $rdsa endorsing	phil lebeau is right that there aren't a lot of nat gas filling stations...yet... that could change by $cvx or $xom or $rdsa endorsing	0.535714286	positive	0.285714286		25/01/2010	0	0	0	0	0	0	58.34	0	1	3	0	2	0
08-abr-15	Energy M&A has been mostly talk so far, but Shell is taking a $70 billion leap off the fence: http://onforb.es/1HQlUtOÂ $RDSA $RDSB	energy m&a has been mostly talk so far, but shell is taking a $70 billion leap off the fence: $rdsa $rdsb	energy m&a has been mostly talk so far, but shell is taking a $70 billion leap off the fence: $rdsa $rdsb	0.75	positive	0.3		26/01/2010	0	0	0	0	0	0	58.18	0	1	3	0	2	0
07-abr-15	Shell is in talks to buy BG Group in a deal that could be worth over $50 billion. 5 things you should know: http://on.wsj.com/1HP1ameÂ $RDSA $BG	shell is in talks to buy bg group in a deal that could be worth over $50 billion. 5 things you should know: $rdsa $bg	shell is in talks to buy bg group in a deal that could be worth over $50 billion. 5 things you should know: $rdsa $bg	0.1	positive	0.3		27/01/2010	0	0	0	0	0	0	57.68	0	1	3	0	2	0
24-sep-14	Musings On Second Great Recovery Experiment And Promise Of Natural Gas: Muhlenkamp $RDSA $HAL $REXX $WPRT $CLNE http://goo.gl/h7JSBy	musings on second great recovery experiment and promise of natural gas: muhlenkamp $rdsa $hal $rexx $wprt $clne	musings on second great recovery experiment and promise of natural gas: muhlenkamp $rdsa $hal $rexx $wprt $clne	0.383333333	positive	0.3		28/01/2010	0	0	0	0	0	0	56.419998	0	1	3	0	2	0
31-oct-13	#Fed offers more tricks than treats...http://www.ig.com/uk/market-update/2013/10/31/fed-offers-more-tricks-than-treats-11790Â â€¦ #Yellen $ANTO $RDSA #Taper	#fed offers more tricks than treats... #yellen $anto $rdsa #taper	#fed offers more tricks than treats... #yellen $anto $rdsa #taper	0.25	positive	0.3		29/01/2010	0	0	0	0	0	0	55.389999	0	1	3	0	2	0
18-abr-12	#Shell is reportedly considering investing another $4 billion worth of onshore efficiency projects in Nigeria http://fxn.ws/J3OLihÂ $RDSA	#shell is reportedly considering investing another $4 billion worth of onshore efficiency projects in nigeria $rdsa	#shell is reportedly considering investing another $4 billion worth of onshore efficiency projects in nigeria $rdsa	0.1	positive	0.3		30/01/2010	0	0	0	0	0	0	55.389999	0	1	3	0	2	0
01-feb-12	Is the Apple iPad Becoming Corporate America's Favorite Accessory? http://wll.st/xaQLqFÂ $AAPL $MSFT $RDSA $CS $NKE $HPQ $DELL #mkt #stocks	is the apple ipad becoming corporate america's favorite accessory? $aapl $msft $rdsa $cs $nke $hpq $dell #mkt #stocks	is the apple ipad becoming corporate america's favorite accessory? $aapl $msft $rdsa $cs $nke $hpq $dell #mkt #stocks	0.616666667	positive	0.316666667		31/01/2010	0	0	0	0	0	0	55.389999	0	1	3	0	2	0
11-ago-14	Shell to Shale: we may sound alike but I don't like you very much. http://on.wsj.com/1sLdfTLÂ $RDSA	shell to shale: we may sound alike but i don't like you very much. $rdsa	shell to shale: we may sound alike but i don't like you very much. $rdsa	0.33	positive	0.33		01/02/2010	0	0	0	0	0	0	56.709999	0	1	3	0	2	0
22-ene-16	The Super Mario effect still helping the #ftse $ANTO $RDSA $RDSB $BLT $BGpic.twitter.com/FQKcy2wMnX	the super mario effect still helping the #ftse $anto $rdsa $rdsb $blt $bgpic.twitter.com/fqkcy2wmnx	the super mario effect still helping the #ftse $anto $rdsa $rdsb $blt $bgpic.twitter.com/fqkcy2wmnx	0.666666667	positive	0.333333333		02/02/2010	0	0	0	0	0	0	57.259998	0	1	3	0	2	0
23-abr-16	Here are your contenders: @UOPRSSA looking strong with $AMZN $SBUX AND $RDSA @AllenHallPR coming in hot with $GOOG $ULTA and $CRM	here are your contenders: @uoprssa looking strong with $amzn $sbux and $rdsa @allenhallpr coming in hot with $goog $ulta and $crm	here are your contenders: @uoprssa looking strong with $amzn $sbux and $rdsa @allenhallpr coming in hot with $goog $ulta and $crm	0.791666667	positive	0.341666667		03/02/2010	0	0	0	0	0	0	56.73	0	1	3	0	2	0
13-ene-17	$BHI $CVX $FANG $RDSA $XOM: U.S. Oil Rig Count Falls After 10 Straight Gains But More In Texas: http://www.StockNewsWires.com/2017/01/13/bhi-cvx-fang-rdsa-xom-u-s-oil-rig-count-falls-after-10-straight-gains-but-more-in-texas/Â â€¦	$bhi $cvx $fang $rdsa $xom: you.s. oil rig count falls after 10 straight gains but more in texas:	$bhi $cvx $fang $rdsa $xom: you.s. oil rig count falls after 10 straight gains but more in texas:	0.45	positive	0.35		04/02/2010	0	0	0	0	0	0	54.419998	0	1	3	0	2	0
16-may-12	Energy Business Review: Total's Good News, Royal Dutch Shell Partnerships http://wll.st/Km1b31Â $TOT $CNQ $CQP $BX $PTR $RDSA #mkt	energy business review: total's good news, royal dutch shell partnerships $tot $cnq $cqp $bx $ptr $rdsa #mkt	energy business review: total's good news, royal dutch shell partnerships $tot $cnq $cqp $bx $ptr $rdsa #mkt	0.675	positive	0.35		05/02/2010	0	0	0	0	0	0	54.380001	0	1	3	0	2	0
02-feb-12	RT @Shell: Shell just released its 4th Quarter and Full Year 2011 results $RDSA #shell http://stks.co/2Cg2	rt @shell: shell just released its 4th quarter and full year 2011 results $rdsa #shell	rt @shell: shell just released its 4th quarter and full year 2011 results $rdsa #shell	0.55	positive	0.35		06/02/2010	0	0	0	0	0	0	54.380001	0	1	3	0	2	0
02-feb-12	Shell just released its 4th Quarter and Full Year 2011 results $RDSA #shell http://stks.co/2Cg2	shell just released its 4th quarter and full year 2011 results $rdsa #shell	shell just released its 4th quarter and full year 2011 results $rdsa #shell	0.55	positive	0.35		07/02/2010	0	0	0	0	0	0	54.380001	0	1	3	0	2	0
05-ago-09	Norwegian Good? http://cnbc.com/id/32301363 $BP $RDS'A $RDSA $STO #StockPicks #StockMarket	norwegian good? $bp $rds'a $rdsa $sto #stockpicks #stockmarket	norwegian good? $bp $rds'a $rdsa $sto #stockpicks #stockmarket	0.3	positive	0.35		08/02/2010	0	0	0	0	0	0	53.849998	0	1	3	0	2	0
03-mar-09	The sellers are hammering the FTSE today. $BP and $RDSA swept into it. $BP actually had good Reserves Replacement: http://bit.ly/OhNlO	the sellers are hammering the ftse today. $bp and $rdsa swept into it. $bp actually had good reserves replacement:	the sellers are hammering the ftse today. $bp and $rdsa swept into it. $bp actually had good reserves replacement:	0.35	positive	0.35		09/02/2010	0	0	0	0	0	0	55.240002	0	1	3	0	2	0
31-mar-11	Nice new iPhone, iPad and Android apps by @Shell http://irwr.net/eP3wC1 $RDSA $RDSB $RDS-B	nice new iphone, ipad and android apps by @shell $rdsa $rdsb $rds-b	nice new iphone, ipad and android apps by @shell $rdsa $rdsb $rds-b	0.727272727	positive	0.368181818		10/02/2010	0	0	0	0	0	0	53.77	0	1	3	0	2	0
06-nov-14	Oil & Gas : @Shell 14Q3 'Return on Assets' ROA significantly lower to 9.4% (11.7% in Q3 2013) $RDSA #rdsa #oilandgaspic.twitter.com/CqD5LlTc1Y	oil & gas : @shell 14q3 'return on assets' roa significantly lower to 9.4% (11.7% in q3 2013) $rdsa #rdsa #oilandgaspic.twitter.com/cqd5lltc1y	oil & gas : @shell 14q3 'return on assets' roa significantly lower to 9.4% (11.7% in q3 2013) $rdsa #rdsa #oilandgaspic.twitter.com/cqd5lltc1y	0.875	positive	0.375		11/02/2010	0	0	0	0	0	0	55.43	0	1	3	0	2	0
25-jun-14	Decommissioning: Striking The Right Balance $RDSA http://goo.gl/JOX5XO	decommissioning: striking the right balance $rdsa	decommissioning: striking the right balance $rdsa	0.767857143	positive	0.392857143		12/02/2010	0	0	0	0	0	0	54.549999	0	1	3	0	2	0
04-sep-13	Most read on our site right now: Shell HQ redevelopment thrown into doubt http://on.ft.com/15yrNxMÂ $RDSA	most read on our site right now: shell hq redevelopment thrown into doubt $rdsa	most read on our site right now: shell hq redevelopment thrown into doubt $rdsa	0.517857143	positive	0.392857143		13/02/2010	0	0	0	0	0	0	54.549999	0	1	3	0	2	0
20-feb-18	Shale or Deepwater oil projects? @Shell is tackling both, and quite comfortable doing so. https://uk.reuters.com/article/uk-shell-oil/in-the-deepwater-versus-shale-oil-contest-shell-backs-both-idUKKCN1G41UJÂ â€¦ by @ronbousso1, @dmitryZ_reuters #shale #deepwater #GOM #oott #opec #shell $RDSa	shale or deepwater oil projects? @shell is tackling both, and quite comfortable doing so. by @ronbousso1, @dmitryz_reuters #shale #deepwater #gom #oott #opec #shell $rdsa	shale or deepwater oil projects? @shell is tackling both, and quite comfortable doing so. by @ronbousso1, @dmitryz_reuters #shale #deepwater #gom #oott #opec #shell $rdsa	0.8	positive	0.4		14/02/2010	0	0	0	0	0	0	54.549999	0	1	3	0	2	0
28-jun-17	In 24 hours, one woman will take on oil giant, #Shell. Can she win? $RDSA pic.twitter.com/kjtIL0nXVA	in 24 hours, one woman will take on oil giant, #shell. can she win? $rdsa pic.twitter.com/kjtil0nxva	in 24 hours, one woman will take on oil giant, #shell. can she win? $rdsa pic.twitter.com/kjtil0nxva	0.7	positive	0.4		15/02/2010	0	0	0	0	0	0	54.549999	0	1	3	0	2	0
07-nov-16	$CVX $RDSA $XOM $TOT: Total, CNPC To Win $6 Billion Iran Gas Deal Years After Sanctions Pushed Them Out: http://www.StockNewsWires.com/2016/11/07/cvx-rdsa-xom-tot-total-cnpc-to-win-6-billion-iran-gas-deal-years-after-sanctions-pushed-them-out/Â â€¦	$cvx $rdsa $xom $tot: total, cnpc to win $6 billion iran gas deal years after sanctions pushed them out:	$cvx $rdsa $xom $tot: total, cnpc to win $6 billion iran gas deal years after sanctions pushed them out:	0.575	positive	0.4		16/02/2010	0	0	0	0	0	0	55.75	0	1	3	0	2	0
01-nov-12	"@Shell: Shell 3Q12 results Media & Analyst webcast slides now available http://stks.co/lDiUÂ $RDSA"	"@shell: shell 3q12 results media & analyst webcast slides now available $rdsa"	"@shell: shell 3q12 results media & analyst webcast slides now available $rdsa"	0.4	positive	0.4		17/02/2010	0	0	0	0	0	0	55.240002	0	1	3	0	2	0
02-feb-12	Q4 2011 Video Message by Shell CEO Peter Voser is now available $RDSA #shell http://stks.co/2CgA	q4 2011 video message by shell ceo peter voser is now available $rdsa #shell	q4 2011 video message by shell ceo peter voser is now available $rdsa #shell	0.4	positive	0.4		18/02/2010	0	0	0	0	0	0	55.860001	0	1	3	0	2	0
27-oct-11	Analyst webcast Q3 2011 presentation slides now available $RDSA #shell http://stks.co/pG3	analyst webcast q3 2011 presentation slides now available $rdsa #shell	analyst webcast q3 2011 presentation slides now available $rdsa #shell	0.4	positive	0.4		19/02/2010	0	0	0	0	0	0	55.700001	0	1	3	0	2	0
29-oct-15	$COP $RDSA: Conoco Cuts Capex Again, Shell Takes Huge Charge: http://StockNewsHour.com/cop-rdsa-conoco-cuts-capex-again-shell-takes-huge-charge/Â â€¦	$cop $rdsa: conoco cuts capex again, shell takes huge charge:	$cop $rdsa: conoco cuts capex again, shell takes huge charge:	0.9	positive	0.4		20/02/2010	0	0	0	0	0	0	55.700001	0	1	3	0	2	0
30-nov-09	RT @rdsa: CNOOC Finishes Huge Hydrocracking Device with Shell&# $RDSA http://bit.ly/4PQkCL	rt @rdsa: cnooc finishes huge hydrocracking device with shell&# $rdsa	rt @rdsa: cnooc finishes huge hydrocracking device with shell&# $rdsa	0.9	positive	0.4		21/02/2010	0	0	0	0	0	0	55.700001	0	1	3	0	2	0
17-jun-14	@jimcramer Thanks for showing some love to my employer of 25 years! $RDSA	@jimcramer thanks for showing some love to my employer of 25 years! $rdsa	@jimcramer thanks for showing some love to my employer of 25 years! $rdsa	0.4	positive	0.4125		22/02/2010	1	0	1	0	0	0	55.57	0	1	3	0	2	1
01-dic-16	#shell Successfully Completes Project to Increase Production at its Western Canada Refinery. Read more: http://owler.us/abUkYKÂ $RDSA	#shell successfully completes project to increase production at its western canada refinery. read more: $rdsa	#shell successfully completes project to increase production at its western canada refinery. read more: $rdsa	0.483333333	positive	0.416666667		23/02/2010	0	0	0	0	0	0	54.540001	0	1	3	0	2	0
18-nov-15	Fledgling US LNG Exports Face Threat of China Becoming Seller http://bloom.bg/1lvjYSqÂ @business #LNG $WPL $STO $ORG $XOM $RDSA $CVX #ausbiz	fledgling us lng exports face threat of china becoming seller @business #lng $wpl $sto $org $xom $rdsa $cvx #ausbiz	fledgling us lng exports face threat of china becoming seller @business #lng $wpl $sto $org $xom $rdsa $cvx #ausbiz	0.85	positive	0.45		24/02/2010	0	0	0	0	0	0	55.380001	0	1	3	0	2	0
14-ene-15	$RDSA: Royal Dutch Shell Gets OK For U.S. Light Oil Exports RDSA XOM CVX http://www.stocknewswires.com/2015/01/rdsa-royal-dutch-shell-gets-ok-for-us-light-oil-exports-rdsa-xom-cvx.htmlÂ â€¦	$rdsa: royal dutch shell gets ok for you.s. light oil exports rdsa xom cvx	$rdsa: royal dutch shell gets ok for you.s. light oil exports rdsa xom cvx	0.6	positive	0.45		25/02/2010	0	0	0	0	0	0	54.810001	0	1	3	0	2	0
01-ene-17	#Shell Oil Will Pay $22 Million to California City for Chemical in Drinking Water. Read more: http://owler.us/ab1w3lÂ $RDSA	#shell oil will pay $22 million to california city for chemical in drinking water. read more: $rdsa	#shell oil will pay $22 million to california city for chemical in drinking water. read more: $rdsa	0.5	positive	0.5		26/02/2010	0	0	0	0	0	0	54.740002	0	1	3	0	2	0
01-ene-17	#Shell Workers At Peru's Camisea Gas Fields Call Off Strike. Read more: http://owler.us/ab1w3pÂ $RDSA	#shell workers at peru's camisea gas fields call off strike. read more: $rdsa	#shell workers at peru's camisea gas fields call off strike. read more: $rdsa	0.5	positive	0.5		27/02/2010	0	0	0	0	0	0	54.740002	0	1	3	0	2	0
01-ene-17	GB Auto : #Shell renews engine oils partnership for Ghabbour Auto cars . Read more: http://owler.us/ab1w3qÂ $RDSA	gb auto : #shell renews engine oils partnership for ghabbour auto cars . read more: $rdsa	gb auto : #shell renews engine oils partnership for ghabbour auto cars . read more: $rdsa	0.5	positive	0.5		28/02/2010	0	0	0	0	0	0	54.740002	0	1	3	0	2	0
31-oct-16	$GE to combine #oil #gas business w/ $BHI in latest blockbuster #megamerger $SLB $HAL $NOV $XOM $CVX $RDSA $BPhttps://lnkd.in/bumXzuT	$ge to combine #oil #gas business w/ $bhi in latest blockbuster #megamerger $slb $hal $nov $xom $cvx $rdsa $bp	$ge to combine #oil #gas business w/ $bhi in latest blockbuster #megamerger $slb $hal $nov $xom $cvx $rdsa $bp	0.9	positive	0.5		01/03/2010	0	0	0	0	0	0	55.380001	0	1	3	0	2	0
21-ene-16	#SentifiAlerts Most Discussed #FTSE100 Stocks and the Reasons Why from http://bit.ly/sentifi_mymarketsÂ â€¦ $RDSA $BGG $BARC $BHPpic.twitter.com/TgZYXsYEJl	#sentifialerts most discussed #ftse100 stocks and the reasons why from $rdsa $bgg $barc $bhppic.twitter.com/tgzyxsyejl	#sentifialerts most discussed #ftse100 stocks and the reasons why from $rdsa $bgg $barc $bhppic.twitter.com/tgzyxsyejl	0.5	positive	0.5		02/03/2010	0	0	0	0	0	0	55.709999	0	1	3	0	2	0
14-ene-16	Today's FTSE 100 risers: $BLT $TSCO $BP. $RDSA $RDSB $BG. $RIO $PSON $FRES $ANTO Read more athttps://voxmarkets.co.uk/markets?source=twitterÂ â€¦	today's ftse 100 risers: $blt $tsco $bp. $rdsa $rdsb $bg. $rio $pson $fres $anto read more at	today's ftse 100 risers: $blt $tsco $bp. $rdsa $rdsb $bg. $rio $pson $fres $anto read more at	0.5	positive	0.5		03/03/2010	0	0	0	0	0	0	56.34	0	1	3	0	2	0
11-ene-16	Friday's top #FTSE100 fallers - SportsDirect $SPD, Royal Dutch Shell B $RDSB, Royal Dutch Shell A $RDSA, A.American $AAL & BHP Billiton $BLT	friday's top #ftse100 fallers - sportsdirect $spd, royal dutch shell b $rdsb, royal dutch shell a $rdsa, a.american $aal & bhp billiton $blt	friday's top #ftse100 fallers - sportsdirect $spd, royal dutch shell b $rdsb, royal dutch shell a $rdsa, a.american $aal & bhp billiton $blt	0.5	positive	0.5		04/03/2010	0	0	0	0	0	0	56.060001	0	1	3	0	2	0
13-nov-15	$RDSA #SHELL PLC - Make the company work at $60/bbl: the magic figure by @Alphavalue http://ow.ly/UAz0RÂ #mrxpic.twitter.com/jX0voNSPRR	$rdsa #shell plc - make the company work at $60/bbl: the magic figure by @alphavalue #mrxpic.twitter.com/jx0vonsprr	$rdsa #shell plc - make the company work at $60/bbl: the magic figure by @alphavalue #mrxpic.twitter.com/jx0vonsprr	1	positive	0.5		05/03/2010	0	0	0	0	0	0	57.060001	0	1	3	0	2	0
08-abr-15	Could Shell bid for BG spark more M&A? | CMC Markets UK http://www.cmcmarkets.co.uk/en/blog/2015/04/08/could-shell-bid-bg-spark-more-ma#.VST76-I61yk.twitterÂ â€¦ $RDSA $BG. #oil #gas	could shell bid for bg spark more m&a? | cmc markets uk #.vst76-i61yk.twitter $rdsa $bg. #oil #gas	could shell bid for bg spark more m&a? | cmc markets uk #.vst76-i61yk.twitter $rdsa $bg. #oil #gas	0.5	positive	0.5		06/03/2010	0	0	0	0	0	0	57.060001	0	1	3	0	2	0
15-ene-15	Today's TOP 10 Most Discussed $FTSE 100 Companies http://bit.ly/13iUTAjÂ $GLEN $BRBY $TSCO $RDSA $ANTO $RIO $PRU $MRWpic.twitter.com/ngiTkVXNQG	today's top 10 most discussed $ftse 100 companies $glen $brby $tsco $rdsa $anto $rio $pru $mrwpic.twitter.com/ngitkvxnqg	today's top 10 most discussed $ftse 100 companies $glen $brby $tsco $rdsa $anto $rio $pru $mrwpic.twitter.com/ngitkvxnqg	0.5	positive	0.5		07/03/2010	0	0	0	0	0	0	57.060001	0	1	3	0	2	0
10-ene-15	Today's TOP 10 Most Discussed $FTSE 100 Companies http://bit.ly/13iUTAjÂ $TSCO $OML $STAN $MKS $PSN $RDSA $RB $BHPpic.twitter.com/tzviDbzdK4	today's top 10 most discussed $ftse 100 companies $tsco $oml $stan $mks $psn $rdsa $rb $bhppic.twitter.com/tzvidbzdk4	today's top 10 most discussed $ftse 100 companies $tsco $oml $stan $mks $psn $rdsa $rb $bhppic.twitter.com/tzvidbzdk4	0.5	positive	0.5		08/03/2010	0	0	0	0	0	0	57.150002	0	1	3	0	2	0
19-jun-14	Yesterday's top #FTSE100 risers - Shire Plc $SHP, Assc Brit Foods $ABF, Royal Dutch Shell B $RDSB, BP $BP. and Royal Dutch Shell 'A' $RDSA	yesterday's top #ftse100 risers - shire plc $shp, assc brit foods $abf, royal dutch shell b $rdsb, bp $bp. and royal dutch shell 'a' $rdsa	yesterday's top #ftse100 risers - shire plc $shp, assc brit foods $abf, royal dutch shell b $rdsb, bp $bp. and royal dutch shell 'a' $rdsa	0.5	positive	0.5		09/03/2010	0	0	0	0	0	0	57.240002	0	1	3	0	2	0
17-jun-14	Shell sells most of its Woodside Petroleum stake as it reshapes its portfolio. http://fxn.ws/1slHHWyÂ via @MatthewRocco $RDSA	shell sells most of its woodside petroleum stake as it reshapes its portfolio. via @matthewrocco $rdsa	shell sells most of its woodside petroleum stake as it reshapes its portfolio. via @matthewrocco $rdsa	0.5	positive	0.5		10/03/2010	0	0	0	0	0	0	57.59	0	1	3	0	2	0
17-jun-14	Royal Dutch #Shell is selling most of its stake in Australia's Woodside Petroleum for $5.7 billion: http://fxn.ws/1slHHWyÂ $RDSA	royal dutch #shell is selling most of its stake in australia's woodside petroleum for $5.7 billion: $rdsa	royal dutch #shell is selling most of its stake in australia's woodside petroleum for $5.7 billion: $rdsa	0.5	positive	0.5		11/03/2010	1	0	1	0	0	0	58.060001	0	1	3	0	2	1
21-feb-14	Royal Dutch Shell unloads refinery & #gas stations in #Australia for $2.6B. More from @MatthewRocco: http://fxn.ws/1fmT48zÂ $RDSA	royal dutch shell unloads refinery & #gas stations in #australia for $2.6b. more from @matthewrocco: $rdsa	royal dutch shell unloads refinery & #gas stations in #australia for $2.6b. more from @matthewrocco: $rdsa	0.5	positive	0.5		12/03/2010	0	0	0	0	0	0	58.25	0	1	3	0	2	0
31-ene-13	For latest Shell earnings results, follow @Shell on StockTwits http://stks.co/p1KqÂ $RDSA	for latest shell earnings results, follow @shell on stocktwits $rdsa	for latest shell earnings results, follow @shell on stocktwits $rdsa	0.9	positive	0.5		13/03/2010	0	0	0	0	0	0	58.25	0	1	3	0	2	0
30-ene-13	Dutch court rejects most of Shell Nigerian spill case http://apne.ws/WAB65JÂ | via @AP $RDSA	dutch court rejects most of shell nigerian spill case | via @ap $rdsa	dutch court rejects most of shell nigerian spill case | via @ap $rdsa	0.5	positive	0.5		14/03/2010	0	0	0	0	0	0	58.25	0	1	3	0	2	0
07-ene-13	4 Top Energy Stock Stories Investors Must Know http://wll.st/SgLTFXÂ $TRP $XOM $CVX $RDSA $STO	4 top energy stock stories investors must know $trp $xom $cvx $rdsa $sto	4 top energy stock stories investors must know $trp $xom $cvx $rdsa $sto	0.5	positive	0.5		15/03/2010	0	0	0	0	0	0	57.93	0	1	3	0	2	0
10-dic-12	BARRON'S COVER STORY: Our 10 Favorite Stocks for 2013 #Apple? Yup. http://on.barrons.com/RIORCJÂ $AAPL $JPM $RDSA $NVS $BKS $WDC$BLK $VIAB $GD $MPC	barron's cover story: our 10 favorite stocks for 2013 #apple? yup. $aapl $jpm $rdsa $nvs $bks $wdc$blk $viab $gd $mpc	barron's cover story: our 10 favorite stocks for 2013 #apple? yup. $aapl $jpm $rdsa $nvs $bks $wdc$blk $viab $gd $mpc	1	positive	0.5		16/03/2010	0	0	0	0	0	0	59.009998	0	1	3	0	2	0
30-mar-12	Whatâ€™s Better: Dividends vs. Buybacks http://bit.ly/H2nKHNÂ $BMY $DDS $DELL $DTV $LMT $RDSA $TMK $TNH $VOD #StreetSigns	whats better: dividends vs. buybacks $bmy $dds $dell $dtv $lmt $rdsa $tmk $tnh $vod #streetsigns	whats better: dividends vs. buybacks $bmy $dds $dell $dtv $lmt $rdsa $tmk $tnh $vod #streetsigns	0.5	positive	0.5		17/03/2010	0	0	0	0	0	0	59.900002	0	1	3	0	2	0
10-dic-11	Barron's: Here Are The Top 10 Stocks For 2012 $BRKA $MET $SNY $STX $FCX $CMCSA $RDSA $PG by @bySamRohttp://read.bi/rxaApG	barron's: here are the top 10 stocks for 2012 $brka $met $sny $stx $fcx $cmcsa $rdsa $pg by @bysamro	barron's: here are the top 10 stocks for 2012 $brka $met $sny $stx $fcx $cmcsa $rdsa $pg by @bysamro	0.5	positive	0.5		18/03/2010	0	0	0	0	0	0	59.75	0	1	3	0	2	0
08-feb-11	Top oil sands stocks for investors. $SU $CNQ $COSWF $CVE $IMO $APA $XOM $RDSA $TOT $BHP http://on.barrons.com/fcaJTb	top oil sands stocks for investors. $su $cnq $coswf $cve $imo $apa $xom $rdsa $tot $bhp	top oil sands stocks for investors. $su $cnq $coswf $cve $imo $apa $xom $rdsa $tot $bhp	0.5	positive	0.5		19/03/2010	0	0	0	0	0	0	58.5	0	1	3	0	2	0
27-jul-11	Welcome $RDSA to StockTwitsIR! Follow @Shell at 08:30 EDT tomorrow for live Q2 '11 earnings highlights http://stk.ly/r4qpaf	welcome $rdsa to stocktwitsir! follow @shell at 08:30 edt tomorrow for live q2 '11 earnings highlights	welcome $rdsa to stocktwitsir! follow @shell at 08:30 edt tomorrow for live q2 '11 earnings highlights	0.7	positive	0.568181818		20/03/2010	0	0	0	0	0	0	58.5	0	1	3	0	2	0
06-oct-15	Royal Dutch Shell CEO to call for effective system for pricing carbon $RDSA http://on.wsj.com/1L38fQKÂ via @WSJ	royal dutch shell ceo to call for effective system for pricing carbon $rdsa via @wsj	royal dutch shell ceo to call for effective system for pricing carbon $rdsa via @wsj	0.8	positive	0.6		21/03/2010	0	0	0	0	0	0	58.5	0	1	3	0	2	0
02-ene-14	$RDSA - Royal Dutch Shell Buyback of Own Shares http://uk.advfn.com/news/UKREG/2014/article/60534533?xref=newsalerttweet&adw=1126416Â â€¦	$rdsa - royal dutch shell buyback of own shares	$rdsa - royal dutch shell buyback of own shares	1	positive	0.6		22/03/2010	1	0	1	0	0	0	58.259998	0	1	3	0	2	1
18-abr-13	Driller Noble $NE says Shell $RDSA still up for Alaska #drilling after 2012 riddled with incidents. http://on.mktw.net/15jyZvD	driller noble $ne says shell $rdsa still up for alaska #drilling after 2012 riddled with incidents.	driller noble $ne says shell $rdsa still up for alaska #drilling after 2012 riddled with incidents.	0.9	positive	0.6		23/03/2010	0	0	0	0	0	0	58.689999	0	1	3	0	2	0
29-oct-09	Shell may not have done as well as BP and Conoco this quarter, but it is nicely poised for the longer term http://tinyurl.com/ykwdlve $RDSA	shell may not have done as well as bp and conoco this quarter, but it is nicely poised for the longer term $rdsa	shell may not have done as well as bp and conoco this quarter, but it is nicely poised for the longer term $rdsa	1	positive	0.6		24/03/2010	0	0	0	0	0	0	57.689999	0	1	3	0	2	0
13-jul-09	http://chart.ly/f4vea7 $RDSA - Bouncing off triangle support. Could catch a nice run even if it's "stuck" in a consolidation.	$rdsa - bouncing off triangle support. could catch a nice run even if it's "stuck" in a consolidation.	$rdsa - bouncing off triangle support. could catch a nice run even if it's "stuck" in a consolidation.	1	positive	0.6		25/03/2010	0	0	0	0	0	0	56.939999	0	1	3	0	2	0
07-oct-14	Incredible opportunity in one sector: Value investor Rich Pzena http://cnb.cx/ZQd6EIÂ $RDSA $BP $XOM $HPQ $C $JPM $GS	incredible opportunity in one sector: value investor rich pzena $rdsa $bp $xom $hpq $c $jpm $gs	incredible opportunity in one sector: value investor rich pzena $rdsa $bp $xom $hpq $c $jpm $gs	0.825	positive	0.6375		26/03/2010	0	0	0	0	0	0	57.380001	0	1	3	0	2	0
19-feb-13	http://www.investors.com/StockResearch/IBDCharts.aspx?symbol=RDSAÂ â€¦ http://online.wsj.com/article/SB10001424127887324039504578262303073398808.html#Â â€¦ This stock coming close to value territory. Good read about the company as well $RDSA	# this stock coming close to value territory. good read about the company as well $rdsa	# this stock coming close to value territory. good read about the company as well $rdsa	0.6	positive	0.7		27/03/2010	0	0	0	0	0	0	57.380001	0	1	3	0	2	0
12-sep-12	Best of StockTwits: Chesapeake sells more assets. Market shrugs http://stks.co/mAMvÂ via @lamonicabuzz $CHK $CVX $RDSA	best of stocktwits: chesapeake sells more assets. market shrugs via @lamonicabuzz $chk $cvx $rdsa	best of stocktwits: chesapeake sells more assets. market shrugs via @lamonicabuzz $chk $cvx $rdsa	0.4	positive	0.75		28/03/2010	0	0	0	0	0	0	57.380001	0	1	3	0	2	0
28-jun-17	Itâ€™s David vs Goliath. Who will win? The battle begins in 24 hours. $RDSA #Shellpic.twitter.com/JjMvclbDIb	its david vs goliath. who will win? the battle begins in 24 hours. $rdsa #shellpic.twitter.com/jjmvclbdib	its david vs goliath. who will win? the battle begins in 24 hours. $rdsa #shellpic.twitter.com/jjmvclbdib	0.4	positive	0.8		29/03/2010	0	0	0	0	0	0	57.59	0	1	3	0	2	0
02-ene-18	$AAPL $RDSA Humorists Make the Best Futurists via http://www.hvper.com/?ref=ftw	$aapl $rdsa humorists make the best futurists via	$aapl $rdsa humorists make the best futurists via	0.3	positive	1		30/03/2010	0	0	0	0	0	0	57.540001	0	1	3	0	2	0
09-mar-14	Best of the week: 7 Energy Policies To Make Russia Pay Over Crimea http://ibdn.uz/umEqHÂ $CVX $RDSA	best of the week: 7 energy policies to make russia pay over crimea $cvx $rdsa	best of the week: 7 energy policies to make russia pay over crimea $cvx $rdsa	0.3	positive	1		31/03/2010	0	0	0	0	0	0	57.860001	0	1	3	0	2	0
12-sep-12	Best of StockTwits: @capcube @jason100 @napmanagement @dinamoehumm @justkyle http://bit.ly/Q2BYNYÂ $CHK $CVX $RDSA	best of stocktwits: @capcube @jason100 @napmanagement @dinamoehumm @justkyle $chk $cvx $rdsa	best of stocktwits: @capcube @jason100 @napmanagement @dinamoehumm @justkyle $chk $cvx $rdsa	0.3	positive	1		01/04/2010	0	0	0	0	0	0	58.959999	0	1	3	0	2	0
07-feb-12	RT @MattHabecker Read my @Storify story: "Earning Call Best Practices: Royal Dutch Shell Q4 2011Earnings Call" http://stks.co/2HvOÂ $RDSA	rt @matthabecker read my @storify story: "earning call best practices: royal dutch shell q4 2011earnings call" $rdsa	rt @matthabecker read my @storify story: "earning call best practices: royal dutch shell q4 2011earnings call" $rdsa	0.3	positive	1		02/04/2010	0	0	0	0	0	0	58.959999	0	1	3	0	2	0
06-abr-11	10 best stocks for 2011. Check out the smoking bear http://money.cnn.com/galleries/2011/fortune/1104/gallery.2010_best_stocks_update.fortune/index.htmlÂ â€¦ $$ $MOS $AGU $DOW $RIG $RDSA $LEN $EWBC $RCL $ENTR $AAPL	10 best stocks for 2011. check out the smoking bear $$ $mos $agu $dow $rig $rdsa $len $ewbc $rcl $entr $aapl	10 best stocks for 2011. check out the smoking bear $$ $mos $agu $dow $rig $rdsa $len $ewbc $rcl $entr $aapl	0.3	positive	1		03/04/2010	0	0	0	0	0	0	58.959999	0	1	3	0	2	0
08-dic-10	Fortune's 10 Best Stocks for 2011 http://bit.ly/h2yMuF $AAPL $AGU $DOW $ENTR $EWBC $LEN $MOS $RCL $RDSA $RIG #ClosingBell	fortune's 10 best stocks for 2011 $aapl $agu $dow $entr $ewbc $len $mos $rcl $rdsa $rig #closingbell	fortune's 10 best stocks for 2011 $aapl $agu $dow $entr $ewbc $len $mos $rcl $rdsa $rig #closingbell	0.3	positive	1		04/04/2010	0	0	0	0	0	0	58.959999	0	1	3	0	2	0
								05/04/2010	0	0	0	0	0	0	59.549999	0	1	3	0	2	0
								06/04/2010	0	0	0	0	0	0	59.619999	0	1	3	0	2	0
								07/04/2010	0	0	0	0	0	0	58.799999	0	1	3	0	2	0
								08/04/2010	0	0	0	0	0	0	59.310001	0	1	3	0	2	0
								09/04/2010	0	0	0	0	0	0	60.700001	0	1	3	0	2	0
								10/04/2010	0	0	0	0	0	0	60.700001	0	1	3	0	2	0
								11/04/2010	0	0	0	0	0	0	60.700001	0	1	3	0	2	0
								12/04/2010	0	0	0	0	0	0	60.619999	0	1	3	0	2	0
								13/04/2010	0	0	0	0	0	0	60.66	0	1	3	0	2	0
								14/04/2010	0	0	0	0	0	0	61.799999	0	1	3	0	2	0
								15/04/2010	0	0	0	0	0	0	61.77	0	1	3	0	2	0
								16/04/2010	0	0	0	0	0	0	61.110001	0	1	3	0	2	0
								17/04/2010	0	0	0	0	0	0	61.110001	0	1	3	0	2	0
								18/04/2010	0	0	0	0	0	0	61.110001	0	1	3	0	2	0
								19/04/2010	0	0	0	0	0	0	61	0	1	3	0	2	0
								20/04/2010	0	0	0	0	0	0	61.700001	0	1	3	0	2	0
								21/04/2010	0	0	0	0	0	0	61.549999	0	1	3	0	2	0
								22/04/2010	0	0	0	0	0	0	61.119999	0	1	3	0	2	0
								23/04/2010	0	0	0	0	0	0	61.93	0	1	3	0	2	0
								24/04/2010	0	0	0	0	0	0	61.93	0	1	3	0	2	0
								25/04/2010	0	0	0	0	0	0	61.93	0	1	3	0	2	0
								26/04/2010	0	0	0	0	0	0	61.18	0	1	3	0	2	0
								27/04/2010	0	0	0	0	0	0	61.07	0	1	3	0	2	0
								28/04/2010	1	0	1	0	0	0	62.59	0	1	3	0	2	1
								29/04/2010	0	0	0	0	0	0	61.689999	0	1	3	0	2	0
								30/04/2010	0	0	0	0	0	0	62.75	0	1	3	0	2	0
								01/05/2010	0	0	0	0	0	0	62.75	0	1	3	0	2	0
								02/05/2010	0	0	0	0	0	0	62.75	0	1	3	0	2	0
								03/05/2010	0	0	0	0	0	0	61.939999	0	1	3	0	2	0
								04/05/2010	0	0	0	0	0	0	60.09	0	1	3	0	2	0
								05/05/2010	0	0	0	0	0	0	57.580002	0	1	3	0	2	0
								06/05/2010	0	0	0	0	0	0	55.59	0	1	3	0	2	0
								07/05/2010	0	0	0	0	0	0	54.139999	0	1	3	0	2	0
								08/05/2010	0	0	0	0	0	0	54.139999	0	1	3	0	2	0
								09/05/2010	0	0	0	0	0	0	54.139999	0	1	3	0	2	0
								10/05/2010	0	0	0	0	0	0	56.529999	0	1	3	0	2	0
								11/05/2010	0	0	0	0	0	0	56.150002	0	1	3	0	2	0
								12/05/2010	0	0	0	0	0	0	56.130001	0	1	3	0	2	0
								13/05/2010	0	0	0	0	0	0	55.119999	0	1	3	0	2	0
								14/05/2010	0	0	0	0	0	0	54.43	0	1	3	0	2	0
								15/05/2010	0	0	0	0	0	0	54.43	0	1	3	0	2	0
								16/05/2010	0	0	0	0	0	0	54.43	0	1	3	0	2	0
								17/05/2010	0	0	0	0	0	0	54.060001	0	1	3	0	2	0
								18/05/2010	0	0	0	0	0	0	52.880001	0	1	3	0	2	0
								19/05/2010	0	0	0	0	0	0	53.599998	0	1	3	0	2	0
								20/05/2010	0	0	0	0	0	0	52.669998	0	1	3	0	2	0
								21/05/2010	0	0	0	0	0	0	52.779999	0	1	3	0	2	0
								22/05/2010	0	0	0	0	0	0	52.779999	0	1	3	0	2	0
								23/05/2010	0	0	0	0	0	0	52.779999	0	1	3	0	2	0
								24/05/2010	0	0	0	0	0	0	51.09	0	1	3	0	2	0
								25/05/2010	1	0	1	0	0	0	51.720001	0	1	3	0	2	1
								26/05/2010	1	0	1	0	0	0	50.349998	0	1	3	0	2	1
								27/05/2010	0	0	0	0	0	0	53.009998	0	1	3	0	2	0
								28/05/2010	0	0	0	0	0	0	52.400002	0	1	3	0	2	0
								29/05/2010	0	0	0	0	0	0	52.400002	0	1	3	0	2	0
								30/05/2010	0	0	0	0	0	0	52.400002	0	1	3	0	2	0
								31/05/2010	0	0	0	0	0	0	52.400002	0	1	3	0	2	0
								01/06/2010	0	0	0	0	0	0	52.139999	0	1	3	0	2	0
								02/06/2010	0	0	0	0	0	0	53.810001	0	1	3	0	2	0
								03/06/2010	0	0	0	0	0	0	54.060001	0	1	3	0	2	0
								04/06/2010	0	0	0	0	0	0	51.779999	0	1	3	0	2	0
								05/06/2010	0	0	0	0	0	0	51.779999	0	1	3	0	2	0
								06/06/2010	0	0	0	0	0	0	51.779999	0	1	3	0	2	0
								07/06/2010	1	1	0	0	0	0	51.189999	0	1	2	-1	1	1
								08/06/2010	0	0	0	0	0	0	51.869999	0	1	2	0	2	0
								09/06/2010	0	0	0	0	0	0	50.740002	0	1	2	0	2	0
								10/06/2010	0	0	0	0	0	0	52.349998	0	1	2	0	2	0
								11/06/2010	0	0	0	0	0	0	52.400002	0	1	2	0	2	0
								12/06/2010	0	0	0	0	0	0	52.400002	0	1	2	0	2	0
								13/06/2010	0	0	0	0	0	0	52.400002	0	1	2	0	2	0
								14/06/2010	0	0	0	0	0	0	52.380001	0	1	2	0	2	0
								15/06/2010	0	0	0	0	0	0	54.049999	0	1	2	0	2	0
								16/06/2010	0	0	0	0	0	0	54.5	0	1	2	0	2	0
								17/06/2010	0	0	0	0	0	0	54.759998	0	1	2	0	2	0
								18/06/2010	0	0	0	0	0	0	54.650002	0	1	2	0	2	0
								19/06/2010	0	0	0	0	0	0	54.650002	0	1	2	0	2	0
								20/06/2010	0	0	0	0	0	0	54.650002	0	1	2	0	2	0
								21/06/2010	0	0	0	0	0	0	54.439999	0	1	2	0	2	0
								22/06/2010	0	0	0	0	0	0	54.169998	0	1	2	0	2	0
								23/06/2010	0	0	0	0	0	0	54.09	0	1	2	0	2	0
								24/06/2010	0	0	0	0	0	0	52.830002	0	1	2	0	2	0
								25/06/2010	1	0	1	0	0	0	52.91	0	1	2	0	2	1
								26/06/2010	0	0	0	0	0	0	52.91	0	1	2	0	2	0
								27/06/2010	0	0	0	0	0	0	52.91	0	1	2	0	2	0
								28/06/2010	0	0	0	0	0	0	52.860001	0	1	2	0	2	0
								29/06/2010	0	0	0	0	0	0	51.189999	0	1	2	0	2	0
								30/06/2010	0	0	0	0	0	0	50.220001	0	1	2	0	2	0
								01/07/2010	0	0	0	0	0	0	49.529999	0	1	2	0	2	0
								02/07/2010	0	0	0	0	0	0	50.009998	0	1	2	0	2	0
								03/07/2010	0	0	0	0	0	0	50.009998	0	1	2	0	2	0
								04/07/2010	0	0	0	0	0	0	50.009998	0	1	2	0	2	0
								05/07/2010	0	0	0	0	0	0	50.009998	0	1	2	0	2	0
								06/07/2010	0	0	0	0	0	0	50.52	0	1	2	0	2	0
								07/07/2010	0	0	0	0	0	0	51.73	0	1	2	0	2	0
								08/07/2010	0	0	0	0	0	0	53.32	0	1	2	0	2	0
								09/07/2010	0	0	0	0	0	0	53.509998	0	1	2	0	2	0
								10/07/2010	0	0	0	0	0	0	53.509998	0	1	2	0	2	0
								11/07/2010	0	0	0	0	0	0	53.509998	0	1	2	0	2	0
								12/07/2010	0	0	0	0	0	0	53.509998	0	1	2	0	2	0
								13/07/2010	0	0	0	0	0	0	54.900002	0	1	2	0	2	0
								14/07/2010	0	0	0	0	0	0	55.349998	0	1	2	0	2	0
								15/07/2010	0	0	0	0	0	0	55.84	0	1	2	0	2	0
								16/07/2010	0	0	0	0	0	0	54.709999	0	1	2	0	2	0
								17/07/2010	0	0	0	0	0	0	54.709999	0	1	2	0	2	0
								18/07/2010	0	0	0	0	0	0	54.709999	0	1	2	0	2	0
								19/07/2010	0	0	0	0	0	0	54.91	0	1	2	0	2	0
								20/07/2010	0	0	0	0	0	0	54.810001	0	1	2	0	2	0
								21/07/2010	0	0	0	0	0	0	53.869999	0	1	2	0	2	0
								22/07/2010	0	0	0	0	0	0	55.869999	0	1	2	0	2	0
								23/07/2010	0	0	0	0	0	0	56.459999	0	1	2	0	2	0
								24/07/2010	0	0	0	0	0	0	56.459999	0	1	2	0	2	0
								25/07/2010	0	0	0	0	0	0	56.459999	0	1	2	0	2	0
								26/07/2010	0	0	0	0	0	0	56.639999	0	1	2	0	2	0
								27/07/2010	0	0	0	0	0	0	56.810001	0	1	2	0	2	0
								28/07/2010	0	0	0	0	0	0	55.91	0	1	2	0	2	0
								29/07/2010	0	0	0	0	0	0	55.98	0	1	2	0	2	0
								30/07/2010	0	0	0	0	0	0	55.419998	0	1	2	0	2	0
								31/07/2010	0	0	0	0	0	0	55.419998	0	1	2	0	2	0
								01/08/2010	0	0	0	0	0	0	55.419998	0	1	2	0	2	0
								02/08/2010	0	0	0	0	0	0	57.849998	0	1	2	0	2	0
								03/08/2010	0	0	0	0	0	0	58.560001	0	1	2	0	2	0
								04/08/2010	0	0	0	0	0	0	57.950001	0	1	2	0	2	0
								05/08/2010	0	0	0	0	0	0	57.700001	0	1	2	0	2	0
								06/08/2010	0	0	0	0	0	0	57.830002	0	1	2	0	2	0
								07/08/2010	0	0	0	0	0	0	57.830002	0	1	2	0	2	0
								08/08/2010	0	0	0	0	0	0	57.830002	0	1	2	0	2	0
								09/08/2010	0	0	0	0	0	0	58.169998	0	1	2	0	2	0
								10/08/2010	0	0	0	0	0	0	58.07	0	1	2	0	2	0
								11/08/2010	0	0	0	0	0	0	55.939999	0	1	2	0	2	0
								12/08/2010	0	0	0	0	0	0	55.400002	0	1	2	0	2	0
								13/08/2010	0	0	0	0	0	0	55.470001	0	1	2	0	2	0
								14/08/2010	0	0	0	0	0	0	55.470001	0	1	2	0	2	0
								15/08/2010	0	0	0	0	0	0	55.470001	0	1	2	0	2	0
								16/08/2010	0	0	0	0	0	0	55.459999	0	1	2	0	2	0
								17/08/2010	0	0	0	0	0	0	56.09	0	1	2	0	2	0
								18/08/2010	0	0	0	0	0	0	56.029999	0	1	2	0	2	0
								19/08/2010	0	0	0	0	0	0	54.459999	0	1	2	0	2	0
								20/08/2010	0	0	0	0	0	0	53.810001	0	1	2	0	2	0
								21/08/2010	0	0	0	0	0	0	53.810001	0	1	2	0	2	0
								22/08/2010	1	1	0	0	0	0	53.810001	0	1	1	-1	1	1
								23/08/2010	0	0	0	0	0	0	53.900002	0	1	1	0	2	0
								24/08/2010	0	0	0	0	0	0	53.169998	0	1	1	0	2	0
								25/08/2010	0	0	0	0	0	0	53.259998	0	1	1	0	2	0
								26/08/2010	0	0	0	0	0	0	52.939999	0	1	1	0	2	0
								27/08/2010	0	0	0	0	0	0	54.23	0	1	1	0	2	0
								28/08/2010	0	0	0	0	0	0	54.23	0	1	1	0	2	0
								29/08/2010	0	0	0	0	0	0	54.23	0	1	1	0	2	0
								30/08/2010	0	0	0	0	0	0	53.09	0	1	1	0	2	0
								31/08/2010	0	0	0	0	0	0	53.049999	0	1	1	0	2	0
								01/09/2010	0	0	0	0	0	0	55.029999	0	1	1	0	2	0
								02/09/2010	0	0	0	0	0	0	55.439999	0	1	1	0	2	0
								03/09/2010	0	0	0	0	0	0	56.279999	0	1	1	0	2	0
								04/09/2010	0	0	0	0	0	0	56.279999	0	1	1	0	2	0
								05/09/2010	0	0	0	0	0	0	56.279999	0	1	1	0	2	0
								06/09/2010	0	0	0	0	0	0	56.279999	0	1	1	0	2	0
								07/09/2010	0	0	0	0	0	0	55.240002	0	1	1	0	2	0
								08/09/2010	0	0	0	0	0	0	56.220001	0	1	1	0	2	0
								09/09/2010	0	0	0	0	0	0	56.209999	0	1	1	0	2	0
								10/09/2010	0	0	0	0	0	0	56.66	0	1	1	0	2	0
								11/09/2010	0	0	0	0	0	0	56.66	0	1	1	0	2	0
								12/09/2010	0	0	0	0	0	0	56.66	0	1	1	0	2	0
								13/09/2010	0	0	0	0	0	0	57.330002	0	1	1	0	2	0
								14/09/2010	0	0	0	0	0	0	57.830002	0	1	1	0	2	0
								15/09/2010	0	0	0	0	0	0	58.34	0	1	1	0	2	0
								16/09/2010	0	0	0	0	0	0	58.779999	0	1	1	0	2	0
								17/09/2010	0	0	0	0	0	0	58.240002	0	1	1	0	2	0
								18/09/2010	0	0	0	0	0	0	58.240002	0	1	1	0	2	0
								19/09/2010	0	0	0	0	0	0	58.240002	0	1	1	0	2	0
								20/09/2010	0	0	0	0	0	0	59.389999	0	1	1	0	2	0
								21/09/2010	0	0	0	0	0	0	59.509998	0	1	1	0	2	0
								22/09/2010	0	0	0	0	0	0	59.139999	0	1	1	0	2	0
								23/09/2010	0	0	0	0	0	0	58.950001	0	1	1	0	2	0
								24/09/2010	0	0	0	0	0	0	60.299999	0	1	1	0	2	0
								25/09/2010	0	0	0	0	0	0	60.299999	0	1	1	0	2	0
								26/09/2010	0	0	0	0	0	0	60.299999	0	1	1	0	2	0
								27/09/2010	0	0	0	0	0	0	60.310001	0	1	1	0	2	0
								28/09/2010	0	0	0	0	0	0	60.540001	0	1	1	0	2	0
								29/09/2010	0	0	0	0	0	0	60.529999	0	1	1	0	2	0
								30/09/2010	0	0	0	0	0	0	60.299999	0	1	1	0	2	0
								01/10/2010	0	0	0	0	0	0	61.779999	0	1	1	0	2	0
								02/10/2010	0	0	0	0	0	0	61.779999	0	1	1	0	2	0
								03/10/2010	0	0	0	0	0	0	61.779999	0	1	1	0	2	0
								04/10/2010	0	0	0	0	0	0	60.830002	0	1	1	0	2	0
								05/10/2010	0	0	0	0	0	0	62.310001	0	1	1	0	2	0
								06/10/2010	0	0	0	0	0	0	62.540001	0	1	1	0	2	0
								07/10/2010	0	0	0	0	0	0	62.700001	0	1	1	0	2	0
								08/10/2010	0	0	0	0	0	0	62.889999	0	1	1	0	2	0
								09/10/2010	0	0	0	0	0	0	62.889999	0	1	1	0	2	0
								10/10/2010	0	0	0	0	0	0	62.889999	0	1	1	0	2	0
								11/10/2010	0	0	0	0	0	0	62.869999	0	1	1	0	2	0
								12/10/2010	0	0	0	0	0	0	62.610001	0	1	1	0	2	0
								13/10/2010	0	0	0	0	0	0	63.220001	0	1	1	0	2	0
								14/10/2010	0	0	0	0	0	0	63.650002	0	1	1	0	2	0
								15/10/2010	0	0	0	0	0	0	63.529999	0	1	1	0	2	0
								16/10/2010	0	0	0	0	0	0	63.529999	0	1	1	0	2	0
								17/10/2010	0	0	0	0	0	0	63.529999	0	1	1	0	2	0
								18/10/2010	0	0	0	0	0	0	64.160004	0	1	1	0	2	0
								19/10/2010	0	0	0	0	0	0	62.259998	0	1	1	0	2	0
								20/10/2010	0	0	0	0	0	0	63	0	1	1	0	2	0
								21/10/2010	0	0	0	0	0	0	62.470001	0	1	1	0	2	0
								22/10/2010	0	0	0	0	0	0	62.869999	0	1	1	0	2	0
								23/10/2010	0	0	0	0	0	0	62.869999	0	1	1	0	2	0
								24/10/2010	0	0	0	0	0	0	62.869999	0	1	1	0	2	0
								25/10/2010	0	0	0	0	0	0	62.830002	0	1	1	0	2	0
								26/10/2010	0	0	0	0	0	0	63.41	0	1	1	0	2	0
								27/10/2010	0	0	0	0	0	0	62.75	0	1	1	0	2	0
								28/10/2010	0	0	0	0	0	0	63.790001	0	1	1	0	2	0
								29/10/2010	0	0	0	0	0	0	64.93	0	1	1	0	2	0
								30/10/2010	0	0	0	0	0	0	64.93	0	1	1	0	2	0
								31/10/2010	0	0	0	0	0	0	64.93	0	1	1	0	2	0
								01/11/2010	0	0	0	0	0	0	65.5	0	1	1	0	2	0
								02/11/2010	0	0	0	0	0	0	67.349998	0	1	1	0	2	0
								03/11/2010	0	0	0	0	0	0	67.190002	0	1	1	0	2	0
								04/11/2010	0	0	0	0	0	0	68.290001	0	1	1	0	2	0
								05/11/2010	0	0	0	0	0	0	67.910004	0	1	1	0	2	0
								06/11/2010	0	0	0	0	0	0	67.910004	0	1	1	0	2	0
								07/11/2010	0	0	0	0	0	0	67.910004	0	1	1	0	2	0
								08/11/2010	1	0	0	1	0	0	66.870003	0	1	2	1	3	1
								09/11/2010	0	0	0	0	0	0	65.629997	0	1	2	0	2	0
								10/11/2010	0	0	0	0	0	0	66.099998	0	1	2	0	2	0
								11/11/2010	0	0	0	0	0	0	66.339996	0	1	2	0	2	0
								12/11/2010	0	0	0	0	0	0	65.849998	0	1	2	0	2	0
								13/11/2010	0	0	0	0	0	0	65.849998	0	1	2	0	2	0
								14/11/2010	0	0	0	0	0	0	65.849998	0	1	2	0	2	0
								15/11/2010	0	0	0	0	0	0	65.449997	0	1	2	0	2	0
								16/11/2010	0	0	0	0	0	0	64.040001	0	1	2	0	2	0
								17/11/2010	0	0	0	0	0	0	64.32	0	1	2	0	2	0
								18/11/2010	0	0	0	0	0	0	65.550003	0	1	2	0	2	0
								19/11/2010	0	0	0	0	0	0	65.440002	0	1	2	0	2	0
								20/11/2010	0	0	0	0	0	0	65.440002	0	1	2	0	2	0
								21/11/2010	0	0	0	0	0	0	65.440002	0	1	2	0	2	0
								22/11/2010	0	0	0	0	0	0	64.32	0	1	2	0	2	0
								23/11/2010	0	0	0	0	0	0	62.59	0	1	2	0	2	0
								24/11/2010	0	0	0	0	0	0	63.119999	0	1	2	0	2	0
								25/11/2010	0	0	0	0	0	0	63.119999	0	1	2	0	2	0
								26/11/2010	0	0	0	0	0	0	62.23	0	1	2	0	2	0
								27/11/2010	0	0	0	0	0	0	62.23	0	1	2	0	2	0
								28/11/2010	0	0	0	0	0	0	62.23	0	1	2	0	2	0
								29/11/2010	0	0	0	0	0	0	61.400002	0	1	2	0	2	0
								30/11/2010	1	0	0	1	0	0	60.669998	0	1	3	1	3	1
								01/12/2010	0	0	0	0	0	0	62.290001	0	1	3	0	2	0
								02/12/2010	0	0	0	0	0	0	63.27	0	1	3	0	2	0
								03/12/2010	0	0	0	0	0	0	63.869999	0	1	3	0	2	0
								04/12/2010	0	0	0	0	0	0	63.869999	0	1	3	0	2	0
								05/12/2010	0	0	0	0	0	0	63.869999	0	1	3	0	2	0
								06/12/2010	0	0	0	0	0	0	63.84	0	1	3	0	2	0
								07/12/2010	0	0	0	0	0	0	64.239998	0	1	3	0	2	0
								08/12/2010	1	0	0	1	0	0	64.459999	0	1	4	1	3	1
								09/12/2010	0	0	0	0	0	0	64.290001	0	1	4	0	2	0
								10/12/2010	0	0	0	0	0	0	65	0	1	4	0	2	0
								11/12/2010	0	0	0	0	0	0	65	0	1	4	0	2	0
								12/12/2010	0	0	0	0	0	0	65	0	1	4	0	2	0
								13/12/2010	1	0	1	0	0	0	65.419998	0	1	4	0	2	1
								14/12/2010	0	0	0	0	0	0	65.959999	0	1	4	0	2	0
								15/12/2010	1	0	0	1	0	0	64.75	0	1	5	1	3	1
								16/12/2010	0	0	0	0	0	0	64.879997	0	1	5	0	2	0
								17/12/2010	0	0	0	0	0	0	64.339996	0	1	5	0	2	0
								18/12/2010	0	0	0	0	0	0	64.339996	0	1	5	0	2	0
								19/12/2010	0	0	0	0	0	0	64.339996	0	1	5	0	2	0
								20/12/2010	0	0	0	0	0	0	64.529999	0	1	5	0	2	0
								21/12/2010	0	0	0	0	0	0	65.07	0	1	5	0	2	0
								22/12/2010	0	0	0	0	0	0	65.440002	0	1	5	0	2	0
								23/12/2010	0	0	0	0	0	0	65.68	0	1	5	0	2	0
								24/12/2010	0	0	0	0	0	0	65.68	0	1	5	0	2	0
								25/12/2010	0	0	0	0	0	0	65.68	0	1	5	0	2	0
								26/12/2010	0	0	0	0	0	0	65.68	0	1	5	0	2	0
								27/12/2010	0	0	0	0	0	0	66.080002	0	1	5	0	2	0
								28/12/2010	0	0	0	0	0	0	66.290001	0	1	5	0	2	0
								29/12/2010	0	0	0	0	0	0	66.449997	0	1	5	0	2	0
								30/12/2010	1	1	0	0	0	0	66.800003	0	1	4	-1	1	1
								31/12/2010	0	0	0	0	0	0	66.779999	0	1	4	0	2	0
								01/01/2011	0	0	0	0	0	0	66.779999	0	1	4	0	2	0
								02/01/2011	0	0	0	0	0	0	66.779999	0	1	4	0	2	0
								03/01/2011	1	0	1	0	0	0	67.080002	0	1	4	0	2	1
								04/01/2011	1	0	1	0	0	0	67.459999	0	1	4	0	2	1
								05/01/2011	0	0	0	0	0	0	66.849998	0	1	4	0	2	0
								06/01/2011	0	0	0	0	0	0	65.739998	0	1	4	0	2	0
								07/01/2011	0	0	0	0	0	0	65.75	0	1	4	0	2	0
								08/01/2011	0	0	0	0	0	0	65.75	0	1	4	0	2	0
								09/01/2011	0	0	0	0	0	0	65.75	0	1	4	0	2	0
								10/01/2011	0	0	0	0	0	0	66.599998	0	1	4	0	2	0
								11/01/2011	0	0	0	0	0	0	66.870003	0	1	4	0	2	0
								12/01/2011	0	0	0	0	0	0	67.559998	0	1	4	0	2	0
								13/01/2011	0	0	0	0	0	0	67.519997	0	1	4	0	2	0
								14/01/2011	0	0	0	0	0	0	68.120003	0	1	4	0	2	0
								15/01/2011	0	0	0	0	0	0	68.120003	0	1	4	0	2	0
								16/01/2011	0	0	0	0	0	0	68.120003	0	1	4	0	2	0
								17/01/2011	0	0	0	0	0	0	68.120003	0	1	4	0	2	0
								18/01/2011	0	0	0	0	0	0	68.470001	0	1	4	0	2	0
								19/01/2011	0	0	0	0	0	0	68.279999	0	1	4	0	2	0
								20/01/2011	0	0	0	0	0	0	67.849998	0	1	4	0	2	0
								21/01/2011	0	0	0	0	0	0	68.849998	0	1	4	0	2	0
								22/01/2011	0	0	0	0	0	0	68.849998	0	1	4	0	2	0
								23/01/2011	0	0	0	0	0	0	68.849998	0	1	4	0	2	0
								24/01/2011	0	0	0	0	0	0	69.529999	0	1	4	0	2	0
								25/01/2011	0	0	0	0	0	0	69.080002	0	1	4	0	2	0
								26/01/2011	0	0	0	0	0	0	69.690002	0	1	4	0	2	0
								27/01/2011	0	0	0	0	0	0	70.720001	0	1	4	0	2	0
								28/01/2011	0	0	0	0	0	0	70.279999	0	1	4	0	2	0
								29/01/2011	0	0	0	0	0	0	70.279999	0	1	4	0	2	0
								30/01/2011	0	0	0	0	0	0	70.279999	0	1	4	0	2	0
								31/01/2011	1	0	1	0	0	0	70.989998	0	1	4	0	2	1
								01/02/2011	0	0	0	0	0	0	73.349998	0	1	4	0	2	0
								02/02/2011	0	0	0	0	0	0	73.43	0	1	4	0	2	0
								03/02/2011	0	0	0	0	0	0	71.25	0	1	4	0	2	0
								04/02/2011	0	0	0	0	0	0	69.68	0	1	4	0	2	0
								05/02/2011	0	0	0	0	0	0	69.68	0	1	4	0	2	0
								06/02/2011	0	0	0	0	0	0	69.68	0	1	4	0	2	0
								07/02/2011	0	0	0	0	0	0	70.150002	0	1	4	0	2	0
								08/02/2011	1	0	0	1	0	0	70.120003	0	1	5	1	3	1
								09/02/2011	0	0	0	0	0	0	69.300003	0	1	5	0	2	0
								10/02/2011	0	0	0	0	0	0	69.139999	0	1	5	0	2	0
								11/02/2011	0	0	0	0	0	0	68.400002	0	1	5	0	2	0
								12/02/2011	0	0	0	0	0	0	68.400002	0	1	5	0	2	0
								13/02/2011	0	0	0	0	0	0	68.400002	0	1	5	0	2	0
								14/02/2011	0	0	0	0	0	0	68.300003	0	1	5	0	2	0
								15/02/2011	0	0	0	0	0	0	68.760002	0	1	5	0	2	0
								16/02/2011	0	0	0	0	0	0	69.75	0	1	5	0	2	0
								17/02/2011	0	0	0	0	0	0	70.529999	0	1	5	0	2	0
								18/02/2011	0	0	0	0	0	0	71.010002	0	1	5	0	2	0
								19/02/2011	0	0	0	0	0	0	71.010002	0	1	5	0	2	0
								20/02/2011	0	0	0	0	0	0	71.010002	0	1	5	0	2	0
								21/02/2011	0	0	0	0	0	0	71.010002	0	1	5	0	2	0
								22/02/2011	0	0	0	0	0	0	70.400002	0	1	5	0	2	0
								23/02/2011	0	0	0	0	0	0	70.919998	0	1	5	0	2	0
								24/02/2011	0	0	0	0	0	0	70.5	0	1	5	0	2	0
								25/02/2011	0	0	0	0	0	0	71.599998	0	1	5	0	2	0
								26/02/2011	0	0	0	0	0	0	71.599998	0	1	5	0	2	0
								27/02/2011	0	0	0	0	0	0	71.599998	0	1	5	0	2	0
								28/02/2011	0	0	0	0	0	0	72.25	0	1	5	0	2	0
								01/03/2011	0	0	0	0	0	0	70.959999	0	1	5	0	2	0
								02/03/2011	0	0	0	0	0	0	71.349998	0	1	5	0	2	0
								03/03/2011	0	0	0	0	0	0	72.279999	0	1	5	0	2	0
								04/03/2011	1	0	1	0	0	0	72.209999	0	1	5	0	2	1
								05/03/2011	0	0	0	0	0	0	72.209999	0	1	5	0	2	0
								06/03/2011	0	0	0	0	0	0	72.209999	0	1	5	0	2	0
								07/03/2011	0	0	0	0	0	0	71.720001	0	1	5	0	2	0
								08/03/2011	0	0	0	0	0	0	70.959999	0	1	5	0	2	0
								09/03/2011	0	0	0	0	0	0	70.389999	0	1	5	0	2	0
								10/03/2011	0	0	0	0	0	0	68.779999	0	1	5	0	2	0
								11/03/2011	0	0	0	0	0	0	68.860001	0	1	5	0	2	0
								12/03/2011	0	0	0	0	0	0	68.860001	0	1	5	0	2	0
								13/03/2011	0	0	0	0	0	0	68.860001	0	1	5	0	2	0
								14/03/2011	0	0	0	0	0	0	69.110001	0	1	5	0	2	0
								15/03/2011	0	0	0	0	0	0	68.129997	0	1	5	0	2	0
								16/03/2011	0	0	0	0	0	0	66.529999	0	1	5	0	2	0
								17/03/2011	0	0	0	0	0	0	68.919998	0	1	5	0	2	0
								18/03/2011	0	0	0	0	0	0	69.870003	0	1	5	0	2	0
								19/03/2011	0	0	0	0	0	0	69.870003	0	1	5	0	2	0
								20/03/2011	0	0	0	0	0	0	69.870003	0	1	5	0	2	0
								21/03/2011	0	0	0	0	0	0	70.870003	0	1	5	0	2	0
								22/03/2011	0	0	0	0	0	0	71.699997	0	1	5	0	2	0
								23/03/2011	0	0	0	0	0	0	71.669998	0	1	5	0	2	0
								24/03/2011	0	0	0	0	0	0	72.239998	0	1	5	0	2	0
								25/03/2011	0	0	0	0	0	0	72.699997	0	1	5	0	2	0
								26/03/2011	0	0	0	0	0	0	72.699997	0	1	5	0	2	0
								27/03/2011	0	0	0	0	0	0	72.699997	0	1	5	0	2	0
								28/03/2011	0	0	0	0	0	0	71.550003	0	1	5	0	2	0
								29/03/2011	0	0	0	0	0	0	72.300003	0	1	5	0	2	0
								30/03/2011	0	0	0	0	0	0	72.800003	0	1	5	0	2	0
								31/03/2011	1	0	0	1	0	0	72.860001	0	1	6	1	3	1
								01/04/2011	0	0	0	0	0	0	73.32	0	1	6	0	2	0
								02/04/2011	0	0	0	0	0	0	73.32	0	1	6	0	2	0
								03/04/2011	0	0	0	0	0	0	73.32	0	1	6	0	2	0
								04/04/2011	0	0	0	0	0	0	73.75	0	1	6	0	2	0
								05/04/2011	0	0	0	0	0	0	73.739998	0	1	6	0	2	0
								06/04/2011	1	0	0	1	0	0	74.18	0	1	7	1	3	1
								07/04/2011	0	0	0	0	0	0	74.099998	0	1	7	0	2	0
								08/04/2011	0	0	0	0	0	0	75.019997	0	1	7	0	2	0
								09/04/2011	0	0	0	0	0	0	75.019997	0	1	7	0	2	0
								10/04/2011	0	0	0	0	0	0	75.019997	0	1	7	0	2	0
								11/04/2011	0	0	0	0	0	0	74.480003	0	1	7	0	2	0
								12/04/2011	0	0	0	0	0	0	72.529999	0	1	7	0	2	0
								13/04/2011	0	0	0	0	0	0	72.940002	0	1	7	0	2	0
								14/04/2011	0	0	0	0	0	0	73.360001	0	1	7	0	2	0
								15/04/2011	0	0	0	0	0	0	72.860001	0	1	7	0	2	0
								16/04/2011	0	0	0	0	0	0	72.860001	0	1	7	0	2	0
								17/04/2011	0	0	0	0	0	0	72.860001	0	1	7	0	2	0
								18/04/2011	0	0	0	0	0	0	71.220001	0	1	7	0	2	0
								19/04/2011	0	0	0	0	0	0	71.589996	0	1	7	0	2	0
								20/04/2011	0	0	0	0	0	0	74.150002	0	1	7	0	2	0
								21/04/2011	0	0	0	0	0	0	74.690002	0	1	7	0	2	0
								22/04/2011	0	0	0	0	0	0	74.690002	0	1	7	0	2	0
								23/04/2011	0	0	0	0	0	0	74.690002	0	1	7	0	2	0
								24/04/2011	0	0	0	0	0	0	74.690002	0	1	7	0	2	0
								25/04/2011	0	0	0	0	0	0	75.050003	0	1	7	0	2	0
								26/04/2011	0	0	0	0	0	0	75.57	0	1	7	0	2	0
								27/04/2011	0	0	0	0	0	0	76.849998	0	1	7	0	2	0
								28/04/2011	0	0	0	0	0	0	77.610001	0	1	7	0	2	0
								29/04/2011	0	0	0	0	0	0	77.480003	0	1	7	0	2	0
								30/04/2011	0	0	0	0	0	0	77.480003	0	1	7	0	2	0
								01/05/2011	0	0	0	0	0	0	77.480003	0	1	7	0	2	0
								02/05/2011	0	0	0	0	0	0	77.400002	0	1	7	0	2	0
								03/05/2011	0	0	0	0	0	0	76.139999	0	1	7	0	2	0
								04/05/2011	0	0	0	0	0	0	75.449997	0	1	7	0	2	0
								05/05/2011	0	0	0	0	0	0	72.839996	0	1	7	0	2	0
								06/05/2011	0	0	0	0	0	0	71.830002	0	1	7	0	2	0
								07/05/2011	0	0	0	0	0	0	71.830002	0	1	7	0	2	0
								08/05/2011	0	0	0	0	0	0	71.830002	0	1	7	0	2	0
								09/05/2011	0	0	0	0	0	0	72.440002	0	1	7	0	2	0
								10/05/2011	0	0	0	0	0	0	73.610001	0	1	7	0	2	0
								11/05/2011	0	0	0	0	0	0	71.650002	0	1	7	0	2	0
								12/05/2011	0	0	0	0	0	0	71.089996	0	1	7	0	2	0
								13/05/2011	0	0	0	0	0	0	69.629997	0	1	7	0	2	0
								14/05/2011	0	0	0	0	0	0	69.629997	0	1	7	0	2	0
								15/05/2011	0	0	0	0	0	0	69.629997	0	1	7	0	2	0
								16/05/2011	0	0	0	0	0	0	69.029999	0	1	7	0	2	0
								17/05/2011	0	0	0	0	0	0	69.43	0	1	7	0	2	0
								18/05/2011	0	0	0	0	0	0	70.040001	0	1	7	0	2	0
								19/05/2011	0	0	0	0	0	0	70.629997	0	1	7	0	2	0
								20/05/2011	0	0	0	0	0	0	69.639999	0	1	7	0	2	0
								21/05/2011	0	0	0	0	0	0	69.639999	0	1	7	0	2	0
								22/05/2011	0	0	0	0	0	0	69.639999	0	1	7	0	2	0
								23/05/2011	0	0	0	0	0	0	68	0	1	7	0	2	0
								24/05/2011	0	0	0	0	0	0	68.68	0	1	7	0	2	0
								25/05/2011	0	0	0	0	0	0	69.010002	0	1	7	0	2	0
								26/05/2011	0	0	0	0	0	0	70.279999	0	1	7	0	2	0
								27/05/2011	0	0	0	0	0	0	70.029999	0	1	7	0	2	0
								28/05/2011	0	0	0	0	0	0	70.029999	0	1	7	0	2	0
								29/05/2011	0	0	0	0	0	0	70.029999	0	1	7	0	2	0
								30/05/2011	0	0	0	0	0	0	70.029999	0	1	7	0	2	0
								31/05/2011	0	0	0	0	0	0	71.43	0	1	7	0	2	0
								01/06/2011	0	0	0	0	0	0	69.919998	0	1	7	0	2	0
								02/06/2011	0	0	0	0	0	0	69.959999	0	1	7	0	2	0
								03/06/2011	0	0	0	0	0	0	69.860001	0	1	7	0	2	0
								04/06/2011	0	0	0	0	0	0	69.860001	0	1	7	0	2	0
								05/06/2011	0	0	0	0	0	0	69.860001	0	1	7	0	2	0
								06/06/2011	0	0	0	0	0	0	69.339996	0	1	7	0	2	0
								07/06/2011	0	0	0	0	0	0	69.400002	0	1	7	0	2	0
								08/06/2011	0	0	0	0	0	0	69.290001	0	1	7	0	2	0
								09/06/2011	0	0	0	0	0	0	70.339996	0	1	7	0	2	0
								10/06/2011	0	0	0	0	0	0	68.800003	0	1	7	0	2	0
								11/06/2011	0	0	0	0	0	0	68.800003	0	1	7	0	2	0
								12/06/2011	0	0	0	0	0	0	68.800003	0	1	7	0	2	0
								13/06/2011	0	0	0	0	0	0	69.089996	0	1	7	0	2	0
								14/06/2011	0	0	0	0	0	0	70.129997	0	1	7	0	2	0
								15/06/2011	0	0	0	0	0	0	68.300003	0	1	7	0	2	0
								16/06/2011	0	0	0	0	0	0	67.790001	0	1	7	0	2	0
								17/06/2011	0	0	0	0	0	0	68.449997	0	1	7	0	2	0
								18/06/2011	0	0	0	0	0	0	68.449997	0	1	7	0	2	0
								19/06/2011	0	0	0	0	0	0	68.449997	0	1	7	0	2	0
								20/06/2011	0	0	0	0	0	0	68.699997	0	1	7	0	2	0
								21/06/2011	0	0	0	0	0	0	70.309998	0	1	7	0	2	0
								22/06/2011	0	0	0	0	0	0	69.300003	0	1	7	0	2	0
								23/06/2011	0	0	0	0	0	0	68.580002	0	1	7	0	2	0
								24/06/2011	0	0	0	0	0	0	67.360001	0	1	7	0	2	0
								25/06/2011	0	0	0	0	0	0	67.360001	0	1	7	0	2	0
								26/06/2011	0	0	0	0	0	0	67.360001	0	1	7	0	2	0
								27/06/2011	0	0	0	0	0	0	68.110001	0	1	7	0	2	0
								28/06/2011	0	0	0	0	0	0	69.050003	0	1	7	0	2	0
								29/06/2011	0	0	0	0	0	0	69.970001	0	1	7	0	2	0
								30/06/2011	0	0	0	0	0	0	71.129997	0	1	7	0	2	0
								01/07/2011	0	0	0	0	0	0	71.519997	0	1	7	0	2	0
								02/07/2011	0	0	0	0	0	0	71.519997	0	1	7	0	2	0
								03/07/2011	0	0	0	0	0	0	71.519997	0	1	7	0	2	0
								04/07/2011	0	0	0	0	0	0	71.519997	0	1	7	0	2	0
								05/07/2011	0	0	0	0	0	0	71.760002	0	1	7	0	2	0
								06/07/2011	0	0	0	0	0	0	72.139999	0	1	7	0	2	0
								07/07/2011	0	0	0	0	0	0	73.160004	0	1	7	0	2	0
								08/07/2011	0	0	0	0	0	0	73.029999	0	1	7	0	2	0
								09/07/2011	0	0	0	0	0	0	73.029999	0	1	7	0	2	0
								10/07/2011	0	0	0	0	0	0	73.029999	0	1	7	0	2	0
								11/07/2011	0	0	0	0	0	0	71.040001	0	1	7	0	2	0
								12/07/2011	0	0	0	0	0	0	70.470001	0	1	7	0	2	0
								13/07/2011	0	0	0	0	0	0	71.139999	0	1	7	0	2	0
								14/07/2011	0	0	0	0	0	0	71.309998	0	1	7	0	2	0
								15/07/2011	0	0	0	0	0	0	71.900002	0	1	7	0	2	0
								16/07/2011	0	0	0	0	0	0	71.900002	0	1	7	0	2	0
								17/07/2011	0	0	0	0	0	0	71.900002	0	1	7	0	2	0
								18/07/2011	0	0	0	0	0	0	71.419998	0	1	7	0	2	0
								19/07/2011	0	0	0	0	0	0	72.129997	0	1	7	0	2	0
								20/07/2011	0	0	0	0	0	0	72.209999	0	1	7	0	2	0
								21/07/2011	0	0	0	0	0	0	74.309998	0	1	7	0	2	0
								22/07/2011	0	0	0	0	0	0	74.129997	0	1	7	0	2	0
								23/07/2011	0	0	0	0	0	0	74.129997	0	1	7	0	2	0
								24/07/2011	0	0	0	0	0	0	74.129997	0	1	7	0	2	0
								25/07/2011	0	0	0	0	0	0	74.639999	0	1	7	0	2	0
								26/07/2011	0	0	0	0	0	0	75.139999	0	1	7	0	2	0
								27/07/2011	1	0	0	1	0	0	73.480003	0	1	8	1	3	1
								28/07/2011	1	0	0	1	0	0	73.550003	0	1	9	1	3	1
								29/07/2011	0	0	0	0	0	0	73.559998	0	1	9	0	2	0
								30/07/2011	0	0	0	0	0	0	73.559998	0	1	9	0	2	0
								31/07/2011	0	0	0	0	0	0	73.559998	0	1	9	0	2	0
								01/08/2011	0	0	0	0	0	0	72.550003	0	1	9	0	2	0
								02/08/2011	0	0	0	0	0	0	71.510002	0	1	9	0	2	0
								03/08/2011	0	0	0	0	0	0	69.480003	0	1	9	0	2	0
								04/08/2011	0	0	0	0	0	0	64.580002	0	1	9	0	2	0
								05/08/2011	0	0	0	0	0	0	64.400002	0	1	9	0	2	0
								06/08/2011	0	0	0	0	0	0	64.400002	0	1	9	0	2	0
								07/08/2011	0	0	0	0	0	0	64.400002	0	1	9	0	2	0
								08/08/2011	0	0	0	0	0	0	60.009998	0	1	9	0	2	0
								09/08/2011	0	0	0	0	0	0	63.93	0	1	9	0	2	0
								10/08/2011	0	0	0	0	0	0	61.349998	0	1	9	0	2	0
								11/08/2011	0	0	0	0	0	0	64.120003	0	1	9	0	2	0
								12/08/2011	0	0	0	0	0	0	65.639999	0	1	9	0	2	0
								13/08/2011	0	0	0	0	0	0	65.639999	0	1	9	0	2	0
								14/08/2011	0	0	0	0	0	0	65.639999	0	1	9	0	2	0
								15/08/2011	0	0	0	0	0	0	66.660004	0	1	9	0	2	0
								16/08/2011	0	0	0	0	0	0	65.650002	0	1	9	0	2	0
								17/08/2011	0	0	0	0	0	0	65.970001	0	1	9	0	2	0
								18/08/2011	0	0	0	0	0	0	63.59	0	1	9	0	2	0
								19/08/2011	0	0	0	0	0	0	61.720001	0	1	9	0	2	0
								20/08/2011	0	0	0	0	0	0	61.720001	0	1	9	0	2	0
								21/08/2011	0	0	0	0	0	0	61.720001	0	1	9	0	2	0
								22/08/2011	1	0	1	0	0	0	63.080002	0	1	9	0	2	1
								23/08/2011	0	0	0	0	0	0	65.440002	0	1	9	0	2	0
								24/08/2011	0	0	0	0	0	0	64.889999	0	1	9	0	2	0
								25/08/2011	0	0	0	0	0	0	63.16	0	1	9	0	2	0
								26/08/2011	0	0	0	0	0	0	64.220001	0	1	9	0	2	0
								27/08/2011	0	0	0	0	0	0	64.220001	0	1	9	0	2	0
								28/08/2011	0	0	0	0	0	0	64.220001	0	1	9	0	2	0
								29/08/2011	0	0	0	0	0	0	65.330002	0	1	9	0	2	0
								30/08/2011	0	0	0	0	0	0	65.760002	0	1	9	0	2	0
								31/08/2011	0	0	0	0	0	0	67.050003	0	1	9	0	2	0
								01/09/2011	0	0	0	0	0	0	66.57	0	1	9	0	2	0
								02/09/2011	0	0	0	0	0	0	65.669998	0	1	9	0	2	0
								03/09/2011	0	0	0	0	0	0	65.669998	0	1	9	0	2	0
								04/09/2011	0	0	0	0	0	0	65.669998	0	1	9	0	2	0
								05/09/2011	0	0	0	0	0	0	65.669998	0	1	9	0	2	0
								06/09/2011	0	0	0	0	0	0	64.07	0	1	9	0	2	0
								07/09/2011	0	0	0	0	0	0	65.980003	0	1	9	0	2	0
								08/09/2011	0	0	0	0	0	0	65.18	0	1	9	0	2	0
								09/09/2011	0	0	0	0	0	0	63.82	0	1	9	0	2	0
								10/09/2011	0	0	0	0	0	0	63.82	0	1	9	0	2	0
								11/09/2011	0	0	0	0	0	0	63.82	0	1	9	0	2	0
								12/09/2011	0	0	0	0	0	0	63.82	0	1	9	0	2	0
								13/09/2011	0	0	0	0	0	0	64.32	0	1	9	0	2	0
								14/09/2011	0	0	0	0	0	0	64.889999	0	1	9	0	2	0
								15/09/2011	0	0	0	0	0	0	66.860001	0	1	9	0	2	0
								16/09/2011	0	0	0	0	0	0	66.339996	0	1	9	0	2	0
								17/09/2011	0	0	0	0	0	0	66.339996	0	1	9	0	2	0
								18/09/2011	0	0	0	0	0	0	66.339996	0	1	9	0	2	0
								19/09/2011	0	0	0	0	0	0	65.379997	0	1	9	0	2	0
								20/09/2011	0	0	0	0	0	0	65.760002	0	1	9	0	2	0
								21/09/2011	0	0	0	0	0	0	63.150002	0	1	9	0	2	0
								22/09/2011	0	0	0	0	0	0	61.650002	0	1	9	0	2	0
								23/09/2011	0	0	0	0	0	0	61.32	0	1	9	0	2	0
								24/09/2011	0	0	0	0	0	0	61.32	0	1	9	0	2	0
								25/09/2011	0	0	0	0	0	0	61.32	0	1	9	0	2	0
								26/09/2011	0	0	0	0	0	0	61.959999	0	1	9	0	2	0
								27/09/2011	0	0	0	0	0	0	62.889999	0	1	9	0	2	0
								28/09/2011	0	0	0	0	0	0	61.259998	0	1	9	0	2	0
								29/09/2011	0	0	0	0	0	0	62.959999	0	1	9	0	2	0
								30/09/2011	0	0	0	0	0	0	61.52	0	1	9	0	2	0
								01/10/2011	0	0	0	0	0	0	61.52	0	1	9	0	2	0
								02/10/2011	0	0	0	0	0	0	61.52	0	1	9	0	2	0
								03/10/2011	0	0	0	0	0	0	59.700001	0	1	9	0	2	0
								04/10/2011	0	0	0	0	0	0	61.110001	0	1	9	0	2	0
								05/10/2011	0	0	0	0	0	0	62.580002	0	1	9	0	2	0
								06/10/2011	0	0	0	0	0	0	63.279999	0	1	9	0	2	0
								07/10/2011	0	0	0	0	0	0	63.900002	0	1	9	0	2	0
								08/10/2011	0	0	0	0	0	0	63.900002	0	1	9	0	2	0
								09/10/2011	0	0	0	0	0	0	63.900002	0	1	9	0	2	0
								10/10/2011	0	0	0	0	0	0	66.220001	0	1	9	0	2	0
								11/10/2011	0	0	0	0	0	0	66.360001	0	1	9	0	2	0
								12/10/2011	0	0	0	0	0	0	66.790001	0	1	9	0	2	0
								13/10/2011	1	0	1	0	0	0	67.910004	0	1	9	0	2	1
								14/10/2011	0	0	0	0	0	0	69.419998	0	1	9	0	2	0
								15/10/2011	0	0	0	0	0	0	69.419998	0	1	9	0	2	0
								16/10/2011	0	0	0	0	0	0	69.419998	0	1	9	0	2	0
								17/10/2011	0	0	0	0	0	0	68.639999	0	1	9	0	2	0
								18/10/2011	0	0	0	0	0	0	69.660004	0	1	9	0	2	0
								19/10/2011	0	0	0	0	0	0	69.290001	0	1	9	0	2	0
								20/10/2011	0	0	0	0	0	0	70.269997	0	1	9	0	2	0
								21/10/2011	0	0	0	0	0	0	71.779999	0	1	9	0	2	0
								22/10/2011	0	0	0	0	0	0	71.779999	0	1	9	0	2	0
								23/10/2011	0	0	0	0	0	0	71.779999	0	1	9	0	2	0
								24/10/2011	0	0	0	0	0	0	71.459999	0	1	9	0	2	0
								25/10/2011	0	0	0	0	0	0	71.239998	0	1	9	0	2	0
								26/10/2011	2	0	1	1	0	1	72.370003	0	2	9	0	2	1
								27/10/2011	1	0	0	1	0	0	73.309998	0	2	10	1	3	1
								28/10/2011	0	0	0	0	0	0	72.43	0	2	10	0	2	0
								29/10/2011	0	0	0	0	0	0	72.43	0	2	10	0	2	0
								30/10/2011	0	0	0	0	0	0	72.43	0	2	10	0	2	0
								31/10/2011	0	0	0	0	0	0	70.910004	0	2	10	0	2	0
								01/11/2011	0	0	0	0	0	0	69.57	0	2	10	0	2	0
								02/11/2011	0	0	0	0	0	0	68.919998	0	2	10	0	2	0
								03/11/2011	0	0	0	0	0	0	70.699997	0	2	10	0	2	0
								04/11/2011	0	0	0	0	0	0	69.959999	0	2	10	0	2	0
								05/11/2011	0	0	0	0	0	0	69.959999	0	2	10	0	2	0
								06/11/2011	0	0	0	0	0	0	69.959999	0	2	10	0	2	0
								07/11/2011	0	0	0	0	0	0	70.510002	0	2	10	0	2	0
								08/11/2011	0	0	0	0	0	0	71.93	0	2	10	0	2	0
								09/11/2011	0	0	0	0	0	0	68.339996	0	2	10	0	2	0
								10/11/2011	0	0	0	0	0	0	69.550003	0	2	10	0	2	0
								11/11/2011	0	0	0	0	0	0	70.730003	0	2	10	0	2	0
								12/11/2011	0	0	0	0	0	0	70.730003	0	2	10	0	2	0
								13/11/2011	0	0	0	0	0	0	70.730003	0	2	10	0	2	0
								14/11/2011	0	0	0	0	0	0	70.629997	0	2	10	0	2	0
								15/11/2011	1	0	1	0	0	0	70.269997	0	2	10	0	2	1
								16/11/2011	0	0	0	0	0	0	69.610001	0	2	10	0	2	0
								17/11/2011	0	0	0	0	0	0	69.459999	0	2	10	0	2	0
								18/11/2011	0	0	0	0	0	0	69.599998	0	2	10	0	2	0
								19/11/2011	0	0	0	0	0	0	69.599998	0	2	10	0	2	0
								20/11/2011	0	0	0	0	0	0	69.599998	0	2	10	0	2	0
								21/11/2011	0	0	0	0	0	0	67.919998	0	2	10	0	2	0
								22/11/2011	0	0	0	0	0	0	67.050003	0	2	10	0	2	0
								23/11/2011	0	0	0	0	0	0	65.360001	0	2	10	0	2	0
								24/11/2011	0	0	0	0	0	0	65.360001	0	2	10	0	2	0
								25/11/2011	0	0	0	0	0	0	64.769997	0	2	10	0	2	0
								26/11/2011	0	0	0	0	0	0	64.769997	0	2	10	0	2	0
								27/11/2011	0	0	0	0	0	0	64.769997	0	2	10	0	2	0
								28/11/2011	0	0	0	0	0	0	66.019997	0	2	10	0	2	0
								29/11/2011	1	1	0	0	0	0	66.849998	0	2	9	-1	1	1
								30/11/2011	0	0	0	0	0	0	70	0	2	9	0	2	0
								01/12/2011	1	0	1	0	0	0	69.330002	0	2	9	0	2	1
								02/12/2011	0	0	0	0	0	0	69.599998	0	2	9	0	2	0
								03/12/2011	0	0	0	0	0	0	69.599998	0	2	9	0	2	0
								04/12/2011	0	0	0	0	0	0	69.599998	0	2	9	0	2	0
								05/12/2011	0	0	0	0	0	0	70.389999	0	2	9	0	2	0
								06/12/2011	0	0	0	0	0	0	71.059998	0	2	9	0	2	0
								07/12/2011	0	0	0	0	0	0	71.720001	0	2	9	0	2	0
								08/12/2011	0	0	0	0	0	0	70.139999	0	2	9	0	2	0
								09/12/2011	0	0	0	0	0	0	71.910004	0	2	9	0	2	0
								10/12/2011	1	0	0	1	0	0	71.910004	0	2	10	1	3	1
								11/12/2011	0	0	0	0	0	0	71.910004	0	2	10	0	2	0
								12/12/2011	0	0	0	0	0	0	70.629997	0	2	10	0	2	0
								13/12/2011	0	0	0	0	0	0	71.209999	0	2	10	0	2	0
								14/12/2011	0	0	0	0	0	0	69.589996	0	2	10	0	2	0
								15/12/2011	0	0	0	0	0	0	70.129997	0	2	10	0	2	0
								16/12/2011	0	0	0	0	0	0	70.790001	0	2	10	0	2	0
								17/12/2011	0	0	0	0	0	0	70.790001	0	2	10	0	2	0
								18/12/2011	0	0	0	0	0	0	70.790001	0	2	10	0	2	0
								19/12/2011	0	0	0	0	0	0	69.730003	0	2	10	0	2	0
								20/12/2011	0	0	0	0	0	0	71.519997	0	2	10	0	2	0
								21/12/2011	0	0	0	0	0	0	71.790001	0	2	10	0	2	0
								22/12/2011	1	1	0	0	0	0	72.970001	0	2	9	-1	1	1
								23/12/2011	0	0	0	0	0	0	73.110001	0	2	9	0	2	0
								24/12/2011	0	0	0	0	0	0	73.110001	0	2	9	0	2	0
								25/12/2011	0	0	0	0	0	0	73.110001	0	2	9	0	2	0
								26/12/2011	0	0	0	0	0	0	73.110001	0	2	9	0	2	0
								27/12/2011	0	0	0	0	0	0	73.43	0	2	9	0	2	0
								28/12/2011	0	0	0	0	0	0	72.220001	0	2	9	0	2	0
								29/12/2011	0	0	0	0	0	0	73.120003	0	2	9	0	2	0
								30/12/2011	0	0	0	0	0	0	73.089996	0	2	9	0	2	0
								31/12/2011	0	0	0	0	0	0	73.089996	0	2	9	0	2	0
								01/01/2012	0	0	0	0	0	0	73.089996	0	2	9	0	2	0
								02/01/2012	0	0	0	0	0	0	73.089996	0	2	9	0	2	0
								03/01/2012	0	0	0	0	0	0	74.220001	0	2	9	0	2	0
								04/01/2012	0	0	0	0	0	0	74.269997	0	2	9	0	2	0
								05/01/2012	0	0	0	0	0	0	72.959999	0	2	9	0	2	0
								06/01/2012	0	0	0	0	0	0	73.760002	0	2	9	0	2	0
								07/01/2012	0	0	0	0	0	0	73.760002	0	2	9	0	2	0
								08/01/2012	0	0	0	0	0	0	73.760002	0	2	9	0	2	0
								09/01/2012	0	0	0	0	0	0	73.980003	0	2	9	0	2	0
								10/01/2012	0	0	0	0	0	0	74.339996	0	2	9	0	2	0
								11/01/2012	1	0	1	0	0	0	71.709999	0	2	9	0	2	1
								12/01/2012	1	0	1	0	0	0	69.940002	0	2	9	0	2	1
								13/01/2012	0	0	0	0	0	0	69.209999	0	2	9	0	2	0
								14/01/2012	0	0	0	0	0	0	69.209999	0	2	9	0	2	0
								15/01/2012	0	0	0	0	0	0	69.209999	0	2	9	0	2	0
								16/01/2012	1	0	1	0	0	0	69.209999	0	2	9	0	2	1
								17/01/2012	0	0	0	0	0	0	69.639999	0	2	9	0	2	0
								18/01/2012	0	0	0	0	0	0	70.349998	0	2	9	0	2	0
								19/01/2012	0	0	0	0	0	0	71.019997	0	2	9	0	2	0
								20/01/2012	0	0	0	0	0	0	70.419998	0	2	9	0	2	0
								21/01/2012	0	0	0	0	0	0	70.419998	0	2	9	0	2	0
								22/01/2012	1	0	1	0	0	0	70.419998	0	2	9	0	2	1
								23/01/2012	1	0	1	0	0	0	72.019997	0	2	9	0	2	1
								24/01/2012	0	0	0	0	0	0	72.129997	0	2	9	0	2	0
								25/01/2012	1	0	1	0	0	0	71.910004	0	2	9	0	2	1
								26/01/2012	0	0	0	0	0	0	71.540001	0	2	9	0	2	0
								27/01/2012	0	0	0	0	0	0	70.260002	0	2	9	0	2	0
								28/01/2012	0	0	0	0	0	0	70.260002	0	2	9	0	2	0
								29/01/2012	0	0	0	0	0	0	70.260002	0	2	9	0	2	0
								30/01/2012	0	0	0	0	0	0	70.919998	0	2	9	0	2	0
								31/01/2012	0	0	0	0	0	0	71.360001	0	2	9	0	2	0
								01/02/2012	1	0	0	1	0	0	72.230003	0	2	10	1	3	1
								02/02/2012	6	0	1	5	0	5	71.739998	0	7	11	1	3	5
								03/02/2012	0	0	0	0	0	0	72.480003	0	7	11	0	2	0
								04/02/2012	0	0	0	0	0	0	72.480003	0	7	11	0	2	0
								05/02/2012	0	0	0	0	0	0	72.480003	0	7	11	0	2	0
								06/02/2012	0	0	0	0	0	0	71.690002	0	7	11	0	2	0
								07/02/2012	1	0	0	1	0	0	72.760002	0	7	12	1	3	1
								08/02/2012	0	0	0	0	0	0	72.540001	0	7	12	0	2	0
								09/02/2012	0	0	0	0	0	0	72.779999	0	7	12	0	2	0
								10/02/2012	0	0	0	0	0	0	72.050003	0	7	12	0	2	0
								11/02/2012	0	0	0	0	0	0	72.050003	0	7	12	0	2	0
								12/02/2012	0	0	0	0	0	0	72.050003	0	7	12	0	2	0
								13/02/2012	0	0	0	0	0	0	72.900002	0	7	12	0	2	0
								14/02/2012	0	0	0	0	0	0	72.989998	0	7	12	0	2	0
								15/02/2012	0	0	0	0	0	0	71.959999	0	7	12	0	2	0
								16/02/2012	0	0	0	0	0	0	73.040001	0	7	12	0	2	0
								17/02/2012	0	0	0	0	0	0	72.870003	0	7	12	0	2	0
								18/02/2012	0	0	0	0	0	0	72.870003	0	7	12	0	2	0
								19/02/2012	0	0	0	0	0	0	72.870003	0	7	12	0	2	0
								20/02/2012	0	0	0	0	0	0	72.870003	0	7	12	0	2	0
								21/02/2012	0	0	0	0	0	0	72.900002	0	7	12	0	2	0
								22/02/2012	1	0	1	0	0	0	72.809998	0	7	12	0	2	1
								23/02/2012	0	0	0	0	0	0	73.709999	0	7	12	0	2	0
								24/02/2012	0	0	0	0	0	0	73.540001	0	7	12	0	2	0
								25/02/2012	0	0	0	0	0	0	73.540001	0	7	12	0	2	0
								26/02/2012	1	0	1	0	0	0	73.540001	0	7	12	0	2	1
								27/02/2012	0	0	0	0	0	0	73.339996	0	7	12	0	2	0
								28/02/2012	0	0	0	0	0	0	73.790001	0	7	12	0	2	0
								29/02/2012	0	0	0	0	0	0	73.089996	0	7	12	0	2	0
								01/03/2012	0	0	0	0	0	0	73.620003	0	7	12	0	2	0
								02/03/2012	0	0	0	0	0	0	72.75	0	7	12	0	2	0
								03/03/2012	0	0	0	0	0	0	72.75	0	7	12	0	2	0
								04/03/2012	0	0	0	0	0	0	72.75	0	7	12	0	2	0
								05/03/2012	1	0	0	1	0	0	72.529999	0	7	13	1	3	1
								06/03/2012	0	0	0	0	0	0	70.879997	0	7	13	0	2	0
								07/03/2012	0	0	0	0	0	0	70.949997	0	7	13	0	2	0
								08/03/2012	0	0	0	0	0	0	72.75	0	7	13	0	2	0
								09/03/2012	0	0	0	0	0	0	71.489998	0	7	13	0	2	0
								10/03/2012	0	0	0	0	0	0	71.489998	0	7	13	0	2	0
								11/03/2012	0	0	0	0	0	0	71.489998	0	7	13	0	2	0
								12/03/2012	0	0	0	0	0	0	71.449997	0	7	13	0	2	0
								13/03/2012	0	0	0	0	0	0	72.18	0	7	13	0	2	0
								14/03/2012	0	0	0	0	0	0	71.230003	0	7	13	0	2	0
								15/03/2012	0	0	0	0	0	0	71.459999	0	7	13	0	2	0
								16/03/2012	0	0	0	0	0	0	71.480003	0	7	13	0	2	0
								17/03/2012	0	0	0	0	0	0	71.480003	0	7	13	0	2	0
								18/03/2012	0	0	0	0	0	0	71.480003	0	7	13	0	2	0
								19/03/2012	0	0	0	0	0	0	71.989998	0	7	13	0	2	0
								20/03/2012	0	0	0	0	0	0	71.089996	0	7	13	0	2	0
								21/03/2012	0	0	0	0	0	0	70.830002	0	7	13	0	2	0
								22/03/2012	0	0	0	0	0	0	70.279999	0	7	13	0	2	0
								23/03/2012	0	0	0	0	0	0	70.559998	0	7	13	0	2	0
								24/03/2012	0	0	0	0	0	0	70.559998	0	7	13	0	2	0
								25/03/2012	0	0	0	0	0	0	70.559998	0	7	13	0	2	0
								26/03/2012	0	0	0	0	0	0	72.169998	0	7	13	0	2	0
								27/03/2012	0	0	0	0	0	0	70.739998	0	7	13	0	2	0
								28/03/2012	0	0	0	0	0	0	70.699997	0	7	13	0	2	0
								29/03/2012	0	0	0	0	0	0	70.18	0	7	13	0	2	0
								30/03/2012	1	0	0	1	0	0	70.129997	0	7	14	1	3	1
								31/03/2012	0	0	0	0	0	0	70.129997	0	7	14	0	2	0
								01/04/2012	0	0	0	0	0	0	70.129997	0	7	14	0	2	0
								02/04/2012	0	0	0	0	0	0	71.190002	0	7	14	0	2	0
								03/04/2012	1	0	1	0	0	0	70.010002	0	7	14	0	2	1
								04/04/2012	0	0	0	0	0	0	69.059998	0	7	14	0	2	0
								05/04/2012	0	0	0	0	0	0	68.809998	0	7	14	0	2	0
								06/04/2012	0	0	0	0	0	0	68.809998	0	7	14	0	2	0
								07/04/2012	0	0	0	0	0	0	68.809998	0	7	14	0	2	0
								08/04/2012	0	0	0	0	0	0	68.809998	0	7	14	0	2	0
								09/04/2012	0	0	0	0	0	0	68.669998	0	7	14	0	2	0
								10/04/2012	0	0	0	0	0	0	66.949997	0	7	14	0	2	0
								11/04/2012	0	0	0	0	0	0	67.75	0	7	14	0	2	0
								12/04/2012	4	0	3	1	0	0.333333333	67.860001	0	7.333333333	14	0	2	3
								13/04/2012	0	0	0	0	0	0	67.239998	0	7.333333333	14	0	2	0
								14/04/2012	0	0	0	0	0	0	67.239998	0	7.333333333	14	0	2	0
								15/04/2012	0	0	0	0	0	0	67.239998	0	7.333333333	14	0	2	0
								16/04/2012	0	0	0	0	0	0	67.839996	0	7.333333333	14	0	2	0
								17/04/2012	0	0	0	0	0	0	68.940002	0	7.333333333	14	0	2	0
								18/04/2012	1	0	0	1	0	0	68.849998	0	7.333333333	15	1	3	1
								19/04/2012	0	0	0	0	0	0	68.220001	0	7.333333333	15	0	2	0
								20/04/2012	0	0	0	0	0	0	68.709999	0	7.333333333	15	0	2	0
								21/04/2012	0	0	0	0	0	0	68.709999	0	7.333333333	15	0	2	0
								22/04/2012	0	0	0	0	0	0	68.709999	0	7.333333333	15	0	2	0
								23/04/2012	0	0	0	0	0	0	68.279999	0	7.333333333	15	0	2	0
								24/04/2012	0	0	0	0	0	0	68.400002	0	7.333333333	15	0	2	0
								25/04/2012	0	0	0	0	0	0	68.860001	0	7.333333333	15	0	2	0
								26/04/2012	2	0	1	1	0	1	71.5	0	8.333333333	15	0	2	1
								27/04/2012	3	0	2	1	0	0.5	71.309998	0	8.833333333	15	0	2	2
								28/04/2012	0	0	0	0	0	0	71.309998	0	8.833333333	15	0	2	0
								29/04/2012	0	0	0	0	0	0	71.309998	0	8.833333333	15	0	2	0
								30/04/2012	0	0	0	0	0	0	71.540001	0	8.833333333	15	0	2	0
								01/05/2012	0	0	0	0	0	0	71.709999	0	8.833333333	15	0	2	0
								02/05/2012	0	0	0	0	0	0	70.709999	0	8.833333333	15	0	2	0
								03/05/2012	0	0	0	0	0	0	70.739998	0	8.833333333	15	0	2	0
								04/05/2012	0	0	0	0	0	0	69.169998	0	8.833333333	15	0	2	0
								05/05/2012	0	0	0	0	0	0	69.169998	0	8.833333333	15	0	2	0
								06/05/2012	0	0	0	0	0	0	69.169998	0	8.833333333	15	0	2	0
								07/05/2012	0	0	0	0	0	0	69.769997	0	8.833333333	15	0	2	0
								08/05/2012	0	0	0	0	0	0	68.169998	0	8.833333333	15	0	2	0
								09/05/2012	0	0	0	0	0	0	66.150002	0	8.833333333	15	0	2	0
								10/05/2012	0	0	0	0	0	0	66.339996	0	8.833333333	15	0	2	0
								11/05/2012	0	0	0	0	0	0	65.949997	0	8.833333333	15	0	2	0
								12/05/2012	0	0	0	0	0	0	65.949997	0	8.833333333	15	0	2	0
								13/05/2012	0	0	0	0	0	0	65.949997	0	8.833333333	15	0	2	0
								14/05/2012	0	0	0	0	0	0	64.739998	0	8.833333333	15	0	2	0
								15/05/2012	0	0	0	0	0	0	63.84	0	8.833333333	15	0	2	0
								16/05/2012	1	0	0	1	0	0	63.720001	0	8.833333333	16	1	3	1
								17/05/2012	0	0	0	0	0	0	62.57	0	8.833333333	16	0	2	0
								18/05/2012	0	0	0	0	0	0	62.220001	0	8.833333333	16	0	2	0
								19/05/2012	0	0	0	0	0	0	62.220001	0	8.833333333	16	0	2	0
								20/05/2012	0	0	0	0	0	0	62.220001	0	8.833333333	16	0	2	0
								21/05/2012	0	0	0	0	0	0	63.27	0	8.833333333	16	0	2	0
								22/05/2012	0	0	0	0	0	0	63.200001	0	8.833333333	16	0	2	0
								23/05/2012	0	0	0	0	0	0	62.700001	0	8.833333333	16	0	2	0
								24/05/2012	1	0	1	0	0	0	63.02	0	8.833333333	16	0	2	1
								25/05/2012	0	0	0	0	0	0	62.830002	0	8.833333333	16	0	2	0
								26/05/2012	0	0	0	0	0	0	62.830002	0	8.833333333	16	0	2	0
								27/05/2012	0	0	0	0	0	0	62.830002	0	8.833333333	16	0	2	0
								28/05/2012	0	0	0	0	0	0	62.830002	0	8.833333333	16	0	2	0
								29/05/2012	0	0	0	0	0	0	62.98	0	8.833333333	16	0	2	0
								30/05/2012	0	0	0	0	0	0	61.799999	0	8.833333333	16	0	2	0
								31/05/2012	0	0	0	0	0	0	62.18	0	8.833333333	16	0	2	0
								01/06/2012	0	0	0	0	0	0	61.16	0	8.833333333	16	0	2	0
								02/06/2012	0	0	0	0	0	0	61.16	0	8.833333333	16	0	2	0
								03/06/2012	0	0	0	0	0	0	61.16	0	8.833333333	16	0	2	0
								04/06/2012	0	0	0	0	0	0	61.34	0	8.833333333	16	0	2	0
								05/06/2012	0	0	0	0	0	0	61.549999	0	8.833333333	16	0	2	0
								06/06/2012	0	0	0	0	0	0	63.369999	0	8.833333333	16	0	2	0
								07/06/2012	0	0	0	0	0	0	63.32	0	8.833333333	16	0	2	0
								08/06/2012	0	0	0	0	0	0	63.220001	0	8.833333333	16	0	2	0
								09/06/2012	0	0	0	0	0	0	63.220001	0	8.833333333	16	0	2	0
								10/06/2012	0	0	0	0	0	0	63.220001	0	8.833333333	16	0	2	0
								11/06/2012	0	0	0	0	0	0	63.169998	0	8.833333333	16	0	2	0
								12/06/2012	0	0	0	0	0	0	64.230003	0	8.833333333	16	0	2	0
								13/06/2012	0	0	0	0	0	0	64.32	0	8.833333333	16	0	2	0
								14/06/2012	0	0	0	0	0	0	64.970001	0	8.833333333	16	0	2	0
								15/06/2012	0	0	0	0	0	0	66.519997	0	8.833333333	16	0	2	0
								16/06/2012	0	0	0	0	0	0	66.519997	0	8.833333333	16	0	2	0
								17/06/2012	0	0	0	0	0	0	66.519997	0	8.833333333	16	0	2	0
								18/06/2012	0	0	0	0	0	0	66.209999	0	8.833333333	16	0	2	0
								19/06/2012	0	0	0	0	0	0	67.57	0	8.833333333	16	0	2	0
								20/06/2012	0	0	0	0	0	0	67.760002	0	8.833333333	16	0	2	0
								21/06/2012	0	0	0	0	0	0	65.360001	0	8.833333333	16	0	2	0
								22/06/2012	0	0	0	0	0	0	65.970001	0	8.833333333	16	0	2	0
								23/06/2012	0	0	0	0	0	0	65.970001	0	8.833333333	16	0	2	0
								24/06/2012	0	0	0	0	0	0	65.970001	0	8.833333333	16	0	2	0
								25/06/2012	0	0	0	0	0	0	64.790001	0	8.833333333	16	0	2	0
								26/06/2012	0	0	0	0	0	0	65.290001	0	8.833333333	16	0	2	0
								27/06/2012	0	0	0	0	0	0	65.620003	0	8.833333333	16	0	2	0
								28/06/2012	0	0	0	0	0	0	65.900002	0	8.833333333	16	0	2	0
								29/06/2012	0	0	0	0	0	0	67.43	0	8.833333333	16	0	2	0
								30/06/2012	0	0	0	0	0	0	67.43	0	8.833333333	16	0	2	0
								01/07/2012	0	0	0	0	0	0	67.43	0	8.833333333	16	0	2	0
								02/07/2012	0	0	0	0	0	0	67.790001	0	8.833333333	16	0	2	0
								03/07/2012	0	0	0	0	0	0	68.459999	0	8.833333333	16	0	2	0
								04/07/2012	0	0	0	0	0	0	68.459999	0	8.833333333	16	0	2	0
								05/07/2012	0	0	0	0	0	0	68.010002	0	8.833333333	16	0	2	0
								06/07/2012	0	0	0	0	0	0	67.800003	0	8.833333333	16	0	2	0
								07/07/2012	0	0	0	0	0	0	67.800003	0	8.833333333	16	0	2	0
								08/07/2012	0	0	0	0	0	0	67.800003	0	8.833333333	16	0	2	0
								09/07/2012	0	0	0	0	0	0	67.339996	0	8.833333333	16	0	2	0
								10/07/2012	0	0	0	0	0	0	67.529999	0	8.833333333	16	0	2	0
								11/07/2012	0	0	0	0	0	0	68.43	0	8.833333333	16	0	2	0
								12/07/2012	0	0	0	0	0	0	68.040001	0	8.833333333	16	0	2	0
								13/07/2012	0	0	0	0	0	0	68.730003	0	8.833333333	16	0	2	0
								14/07/2012	0	0	0	0	0	0	68.730003	0	8.833333333	16	0	2	0
								15/07/2012	0	0	0	0	0	0	68.730003	0	8.833333333	16	0	2	0
								16/07/2012	1	0	1	0	0	0	69.419998	0	8.833333333	16	0	2	1
								17/07/2012	0	0	0	0	0	0	69.32	0	8.833333333	16	0	2	0
								18/07/2012	1	0	1	0	0	0	69.599998	0	8.833333333	16	0	2	1
								19/07/2012	0	0	0	0	0	0	69.690002	0	8.833333333	16	0	2	0
								20/07/2012	0	0	0	0	0	0	69.309998	0	8.833333333	16	0	2	0
								21/07/2012	0	0	0	0	0	0	69.309998	0	8.833333333	16	0	2	0
								22/07/2012	0	0	0	0	0	0	69.309998	0	8.833333333	16	0	2	0
								23/07/2012	0	0	0	0	0	0	68.169998	0	8.833333333	16	0	2	0
								24/07/2012	0	0	0	0	0	0	67.459999	0	8.833333333	16	0	2	0
								25/07/2012	0	0	0	0	0	0	68.059998	0	8.833333333	16	0	2	0
								26/07/2012	0	0	0	0	0	0	67.339996	0	8.833333333	16	0	2	0
								27/07/2012	0	0	0	0	0	0	67.68	0	8.833333333	16	0	2	0
								28/07/2012	0	0	0	0	0	0	67.68	0	8.833333333	16	0	2	0
								29/07/2012	0	0	0	0	0	0	67.68	0	8.833333333	16	0	2	0
								30/07/2012	0	0	0	0	0	0	68.470001	0	8.833333333	16	0	2	0
								31/07/2012	0	0	0	0	0	0	68.199997	0	8.833333333	16	0	2	0
								01/08/2012	0	0	0	0	0	0	68.650002	0	8.833333333	16	0	2	0
								02/08/2012	0	0	0	0	0	0	68.309998	0	8.833333333	16	0	2	0
								03/08/2012	0	0	0	0	0	0	69.919998	0	8.833333333	16	0	2	0
								04/08/2012	0	0	0	0	0	0	69.919998	0	8.833333333	16	0	2	0
								05/08/2012	1	0	1	0	0	0	69.919998	0	8.833333333	16	0	2	1
								06/08/2012	0	0	0	0	0	0	69.940002	0	8.833333333	16	0	2	0
								07/08/2012	0	0	0	0	0	0	71.129997	0	8.833333333	16	0	2	0
								08/08/2012	0	0	0	0	0	0	70.589996	0	8.833333333	16	0	2	0
								09/08/2012	0	0	0	0	0	0	71	0	8.833333333	16	0	2	0
								10/08/2012	0	0	0	0	0	0	70.919998	0	8.833333333	16	0	2	0
								11/08/2012	0	0	0	0	0	0	70.919998	0	8.833333333	16	0	2	0
								12/08/2012	0	0	0	0	0	0	70.919998	0	8.833333333	16	0	2	0
								13/08/2012	0	0	0	0	0	0	70.650002	0	8.833333333	16	0	2	0
								14/08/2012	0	0	0	0	0	0	70.839996	0	8.833333333	16	0	2	0
								15/08/2012	0	0	0	0	0	0	70.949997	0	8.833333333	16	0	2	0
								16/08/2012	0	0	0	0	0	0	70.889999	0	8.833333333	16	0	2	0
								17/08/2012	0	0	0	0	0	0	70.709999	0	8.833333333	16	0	2	0
								18/08/2012	0	0	0	0	0	0	70.709999	0	8.833333333	16	0	2	0
								19/08/2012	0	0	0	0	0	0	70.709999	0	8.833333333	16	0	2	0
								20/08/2012	0	0	0	0	0	0	70.739998	0	8.833333333	16	0	2	0
								21/08/2012	0	0	0	0	0	0	70.620003	0	8.833333333	16	0	2	0
								22/08/2012	0	0	0	0	0	0	70.489998	0	8.833333333	16	0	2	0
								23/08/2012	0	0	0	0	0	0	70.260002	0	8.833333333	16	0	2	0
								24/08/2012	0	0	0	0	0	0	70.349998	0	8.833333333	16	0	2	0
								25/08/2012	0	0	0	0	0	0	70.349998	0	8.833333333	16	0	2	0
								26/08/2012	1	0	1	0	0	0	70.349998	0	8.833333333	16	0	2	1
								27/08/2012	0	0	0	0	0	0	70.160004	0	8.833333333	16	0	2	0
								28/08/2012	0	0	0	0	0	0	70.5	0	8.833333333	16	0	2	0
								29/08/2012	0	0	0	0	0	0	70.050003	0	8.833333333	16	0	2	0
								30/08/2012	0	0	0	0	0	0	69.779999	0	8.833333333	16	0	2	0
								31/08/2012	0	0	0	0	0	0	69.970001	0	8.833333333	16	0	2	0
								01/09/2012	0	0	0	0	0	0	69.970001	0	8.833333333	16	0	2	0
								02/09/2012	0	0	0	0	0	0	69.970001	0	8.833333333	16	0	2	0
								03/09/2012	0	0	0	0	0	0	69.970001	0	8.833333333	16	0	2	0
								04/09/2012	0	0	0	0	0	0	69.540001	0	8.833333333	16	0	2	0
								05/09/2012	0	0	0	0	0	0	69.279999	0	8.833333333	16	0	2	0
								06/09/2012	0	0	0	0	0	0	70.959999	0	8.833333333	16	0	2	0
								07/09/2012	0	0	0	0	0	0	71.589996	0	8.833333333	16	0	2	0
								08/09/2012	0	0	0	0	0	0	71.589996	0	8.833333333	16	0	2	0
								09/09/2012	0	0	0	0	0	0	71.589996	0	8.833333333	16	0	2	0
								10/09/2012	1	1	0	0	0	0	70.980003	0	8.833333333	15	-1	1	1
								11/09/2012	1	1	0	0	0	0	71.730003	0	8.833333333	14	-1	1	1
								12/09/2012	2	0	0	2	0	0	71.730003	0	8.833333333	15	1	3	2
								13/09/2012	0	0	0	0	0	0	73.239998	0	8.833333333	15	0	2	0
								14/09/2012	0	0	0	0	0	0	72.559998	0	8.833333333	15	0	2	0
								15/09/2012	0	0	0	0	0	0	72.559998	0	8.833333333	15	0	2	0
								16/09/2012	0	0	0	0	0	0	72.559998	0	8.833333333	15	0	2	0
								17/09/2012	0	0	0	0	0	0	72.650002	0	8.833333333	15	0	2	0
								18/09/2012	0	0	0	0	0	0	72.510002	0	8.833333333	15	0	2	0
								19/09/2012	0	0	0	0	0	0	72.150002	0	8.833333333	15	0	2	0
								20/09/2012	0	0	0	0	0	0	71.419998	0	8.833333333	15	0	2	0
								21/09/2012	0	0	0	0	0	0	71.589996	0	8.833333333	15	0	2	0
								22/09/2012	0	0	0	0	0	0	71.589996	0	8.833333333	15	0	2	0
								23/09/2012	0	0	0	0	0	0	71.589996	0	8.833333333	15	0	2	0
								24/09/2012	0	0	0	0	0	0	71.370003	0	8.833333333	15	0	2	0
								25/09/2012	0	0	0	0	0	0	71.029999	0	8.833333333	15	0	2	0
								26/09/2012	0	0	0	0	0	0	70.449997	0	8.833333333	15	0	2	0
								27/09/2012	0	0	0	0	0	0	70.559998	0	8.833333333	15	0	2	0
								28/09/2012	0	0	0	0	0	0	69.410004	0	8.833333333	15	0	2	0
								29/09/2012	0	0	0	0	0	0	69.410004	0	8.833333333	15	0	2	0
								30/09/2012	0	0	0	0	0	0	69.410004	0	8.833333333	15	0	2	0
								01/10/2012	0	0	0	0	0	0	69.419998	0	8.833333333	15	0	2	0
								02/10/2012	1	1	0	0	0	0	69.919998	0	8.833333333	14	-1	1	1
								03/10/2012	0	0	0	0	0	0	69.510002	0	8.833333333	14	0	2	0
								04/10/2012	0	0	0	0	0	0	69.800003	0	8.833333333	14	0	2	0
								05/10/2012	0	0	0	0	0	0	69.870003	0	8.833333333	14	0	2	0
								06/10/2012	0	0	0	0	0	0	69.870003	0	8.833333333	14	0	2	0
								07/10/2012	0	0	0	0	0	0	69.870003	0	8.833333333	14	0	2	0
								08/10/2012	0	0	0	0	0	0	69.889999	0	8.833333333	14	0	2	0
								09/10/2012	0	0	0	0	0	0	69.279999	0	8.833333333	14	0	2	0
								10/10/2012	0	0	0	0	0	0	68.839996	0	8.833333333	14	0	2	0
								11/10/2012	0	0	0	0	0	0	69.029999	0	8.833333333	14	0	2	0
								12/10/2012	0	0	0	0	0	0	68.970001	0	8.833333333	14	0	2	0
								13/10/2012	0	0	0	0	0	0	68.970001	0	8.833333333	14	0	2	0
								14/10/2012	0	0	0	0	0	0	68.970001	0	8.833333333	14	0	2	0
								15/10/2012	0	0	0	0	0	0	69.150002	0	8.833333333	14	0	2	0
								16/10/2012	0	0	0	0	0	0	69.629997	0	8.833333333	14	0	2	0
								17/10/2012	0	0	0	0	0	0	70.440002	0	8.833333333	14	0	2	0
								18/10/2012	0	0	0	0	0	0	69.239998	0	8.833333333	14	0	2	0
								19/10/2012	0	0	0	0	0	0	68.739998	0	8.833333333	14	0	2	0
								20/10/2012	0	0	0	0	0	0	68.739998	0	8.833333333	14	0	2	0
								21/10/2012	0	0	0	0	0	0	68.739998	0	8.833333333	14	0	2	0
								22/10/2012	0	0	0	0	0	0	69.07	0	8.833333333	14	0	2	0
								23/10/2012	0	0	0	0	0	0	67.599998	0	8.833333333	14	0	2	0
								24/10/2012	0	0	0	0	0	0	67.809998	0	8.833333333	14	0	2	0
								25/10/2012	0	0	0	0	0	0	67.730003	0	8.833333333	14	0	2	0
								26/10/2012	0	0	0	0	0	0	67.809998	0	8.833333333	14	0	2	0
								27/10/2012	0	0	0	0	0	0	67.809998	0	8.833333333	14	0	2	0
								28/10/2012	0	0	0	0	0	0	67.809998	0	8.833333333	14	0	2	0
								29/10/2012	0	0	0	0	0	0	67.809998	0	8.833333333	14	0	2	0
								30/10/2012	0	0	0	0	0	0	67.809998	0	8.833333333	14	0	2	0
								31/10/2012	0	0	0	0	0	0	68.480003	0	8.833333333	14	0	2	0
								01/11/2012	4	0	3	1	0	0.333333333	69.989998	0	9.166666667	14	0	2	3
								02/11/2012	0	0	0	0	0	0	69.459999	0	9.166666667	14	0	2	0
								03/11/2012	0	0	0	0	0	0	69.459999	0	9.166666667	14	0	2	0
								04/11/2012	0	0	0	0	0	0	69.459999	0	9.166666667	14	0	2	0
								05/11/2012	0	0	0	0	0	0	69.339996	0	9.166666667	14	0	2	0
								06/11/2012	0	0	0	0	0	0	69.529999	0	9.166666667	14	0	2	0
								07/11/2012	0	0	0	0	0	0	68.989998	0	9.166666667	14	0	2	0
								08/11/2012	0	0	0	0	0	0	68.019997	0	9.166666667	14	0	2	0
								09/11/2012	0	0	0	0	0	0	68	0	9.166666667	14	0	2	0
								10/11/2012	0	0	0	0	0	0	68	0	9.166666667	14	0	2	0
								11/11/2012	0	0	0	0	0	0	68	0	9.166666667	14	0	2	0
								12/11/2012	0	0	0	0	0	0	68.099998	0	9.166666667	14	0	2	0
								13/11/2012	0	0	0	0	0	0	67.900002	0	9.166666667	14	0	2	0
								14/11/2012	0	0	0	0	0	0	66.190002	0	9.166666667	14	0	2	0
								15/11/2012	1	0	1	0	0	0	65.550003	0	9.166666667	14	0	2	1
								16/11/2012	0	0	0	0	0	0	65.029999	0	9.166666667	14	0	2	0
								17/11/2012	0	0	0	0	0	0	65.029999	0	9.166666667	14	0	2	0
								18/11/2012	0	0	0	0	0	0	65.029999	0	9.166666667	14	0	2	0
								19/11/2012	0	0	0	0	0	0	66.239998	0	9.166666667	14	0	2	0
								20/11/2012	0	0	0	0	0	0	66.040001	0	9.166666667	14	0	2	0
								21/11/2012	0	0	0	0	0	0	66.190002	0	9.166666667	14	0	2	0
								22/11/2012	0	0	0	0	0	0	66.190002	0	9.166666667	14	0	2	0
								23/11/2012	0	0	0	0	0	0	66.989998	0	9.166666667	14	0	2	0
								24/11/2012	0	0	0	0	0	0	66.989998	0	9.166666667	14	0	2	0
								25/11/2012	0	0	0	0	0	0	66.989998	0	9.166666667	14	0	2	0
								26/11/2012	0	0	0	0	0	0	66.769997	0	9.166666667	14	0	2	0
								27/11/2012	0	0	0	0	0	0	66.32	0	9.166666667	14	0	2	0
								28/11/2012	0	0	0	0	0	0	66.849998	0	9.166666667	14	0	2	0
								29/11/2012	1	0	1	0	0	0	66.889999	0	9.166666667	14	0	2	1
								30/11/2012	0	0	0	0	0	0	66.970001	0	9.166666667	14	0	2	0
								01/12/2012	0	0	0	0	0	0	66.970001	0	9.166666667	14	0	2	0
								02/12/2012	0	0	0	0	0	0	66.970001	0	9.166666667	14	0	2	0
								03/12/2012	0	0	0	0	0	0	66.690002	0	9.166666667	14	0	2	0
								04/12/2012	0	0	0	0	0	0	66.970001	0	9.166666667	14	0	2	0
								05/12/2012	0	0	0	0	0	0	66.970001	0	9.166666667	14	0	2	0
								06/12/2012	0	0	0	0	0	0	67.160004	0	9.166666667	14	0	2	0
								07/12/2012	0	0	0	0	0	0	67.040001	0	9.166666667	14	0	2	0
								08/12/2012	0	0	0	0	0	0	67.040001	0	9.166666667	14	0	2	0
								09/12/2012	0	0	0	0	0	0	67.040001	0	9.166666667	14	0	2	0
								10/12/2012	1	0	0	1	0	0	67.559998	0	9.166666667	15	1	3	1
								11/12/2012	0	0	0	0	0	0	67.809998	0	9.166666667	15	0	2	0
								12/12/2012	0	0	0	0	0	0	68.599998	0	9.166666667	15	0	2	0
								13/12/2012	0	0	0	0	0	0	68.370003	0	9.166666667	15	0	2	0
								14/12/2012	0	0	0	0	0	0	68.610001	0	9.166666667	15	0	2	0
								15/12/2012	0	0	0	0	0	0	68.610001	0	9.166666667	15	0	2	0
								16/12/2012	0	0	0	0	0	0	68.610001	0	9.166666667	15	0	2	0
								17/12/2012	0	0	0	0	0	0	68.889999	0	9.166666667	15	0	2	0
								18/12/2012	0	0	0	0	0	0	69.760002	0	9.166666667	15	0	2	0
								19/12/2012	0	0	0	0	0	0	69.400002	0	9.166666667	15	0	2	0
								20/12/2012	0	0	0	0	0	0	69.739998	0	9.166666667	15	0	2	0
								21/12/2012	0	0	0	0	0	0	69.290001	0	9.166666667	15	0	2	0
								22/12/2012	0	0	0	0	0	0	69.290001	0	9.166666667	15	0	2	0
								23/12/2012	0	0	0	0	0	0	69.290001	0	9.166666667	15	0	2	0
								24/12/2012	0	0	0	0	0	0	68.739998	0	9.166666667	15	0	2	0
								25/12/2012	0	0	0	0	0	0	68.739998	0	9.166666667	15	0	2	0
								26/12/2012	0	0	0	0	0	0	68.980003	0	9.166666667	15	0	2	0
								27/12/2012	0	0	0	0	0	0	69.529999	0	9.166666667	15	0	2	0
								28/12/2012	0	0	0	0	0	0	68.5	0	9.166666667	15	0	2	0
								29/12/2012	0	0	0	0	0	0	68.5	0	9.166666667	15	0	2	0
								30/12/2012	0	0	0	0	0	0	68.5	0	9.166666667	15	0	2	0
								31/12/2012	0	0	0	0	0	0	68.949997	0	9.166666667	15	0	2	0
								01/01/2013	0	0	0	0	0	0	68.949997	0	9.166666667	15	0	2	0
								02/01/2013	1	0	1	0	0	0	69.230003	0	9.166666667	15	0	2	1
								03/01/2013	1	0	0	1	0	0	69	0	9.166666667	16	1	3	1
								04/01/2013	0	0	0	0	0	0	69.379997	0	9.166666667	16	0	2	0
								05/01/2013	0	0	0	0	0	0	69.379997	0	9.166666667	16	0	2	0
								06/01/2013	0	0	0	0	0	0	69.379997	0	9.166666667	16	0	2	0
								07/01/2013	1	0	0	1	0	0	68.989998	0	9.166666667	17	1	3	1
								08/01/2013	0	0	0	0	0	0	68.839996	0	9.166666667	17	0	2	0
								09/01/2013	1	0	1	0	0	0	68.470001	0	9.166666667	17	0	2	1
								10/01/2013	1	0	1	0	0	0	69.18	0	9.166666667	17	0	2	1
								11/01/2013	0	0	0	0	0	0	69.610001	0	9.166666667	17	0	2	0
								12/01/2013	0	0	0	0	0	0	69.610001	0	9.166666667	17	0	2	0
								13/01/2013	0	0	0	0	0	0	69.610001	0	9.166666667	17	0	2	0
								14/01/2013	1	1	0	0	0	0	69.660004	0	9.166666667	16	-1	1	1
								15/01/2013	0	0	0	0	0	0	69.699997	0	9.166666667	16	0	2	0
								16/01/2013	0	0	0	0	0	0	69.120003	0	9.166666667	16	0	2	0
								17/01/2013	0	0	0	0	0	0	70.050003	0	9.166666667	16	0	2	0
								18/01/2013	0	0	0	0	0	0	70.150002	0	9.166666667	16	0	2	0
								19/01/2013	0	0	0	0	0	0	70.150002	0	9.166666667	16	0	2	0
								20/01/2013	0	0	0	0	0	0	70.150002	0	9.166666667	16	0	2	0
								21/01/2013	0	0	0	0	0	0	70.150002	0	9.166666667	16	0	2	0
								22/01/2013	0	0	0	0	0	0	70.440002	0	9.166666667	16	0	2	0
								23/01/2013	0	0	0	0	0	0	70.25	0	9.166666667	16	0	2	0
								24/01/2013	0	0	0	0	0	0	70.360001	0	9.166666667	16	0	2	0
								25/01/2013	0	0	0	0	0	0	71.459999	0	9.166666667	16	0	2	0
								26/01/2013	0	0	0	0	0	0	71.459999	0	9.166666667	16	0	2	0
								27/01/2013	0	0	0	0	0	0	71.459999	0	9.166666667	16	0	2	0
								28/01/2013	1	0	1	0	0	0	71.589996	0	9.166666667	16	0	2	1
								29/01/2013	0	0	0	0	0	0	72.610001	0	9.166666667	16	0	2	0
								30/01/2013	1	0	0	1	0	0	72.720001	0	9.166666667	17	1	3	1
								31/01/2013	4	0	2	2	0	1	70.519997	0	10.16666667	17	0	2	2
								01/02/2013	0	0	0	0	0	0	70.910004	0	10.16666667	17	0	2	0
								02/02/2013	0	0	0	0	0	0	70.910004	0	10.16666667	17	0	2	0
								03/02/2013	1	0	1	0	0	0	70.910004	0	10.16666667	17	0	2	1
								04/02/2013	1	0	1	0	0	0	68.949997	0	10.16666667	17	0	2	1
								05/02/2013	1	0	1	0	0	0	68.82	0	10.16666667	17	0	2	1
								06/02/2013	0	0	0	0	0	0	68.849998	0	10.16666667	17	0	2	0
								07/02/2013	0	0	0	0	0	0	67.610001	0	10.16666667	17	0	2	0
								08/02/2013	2	0	1	1	0	1	67.470001	0	11.16666667	17	0	2	1
								09/02/2013	0	0	0	0	0	0	67.470001	0	11.16666667	17	0	2	0
								10/02/2013	0	0	0	0	0	0	67.470001	0	11.16666667	17	0	2	0
								11/02/2013	1	0	1	0	0	0	67.330002	0	11.16666667	17	0	2	1
								12/02/2013	1	1	0	0	0	0	67.760002	0	11.16666667	16	-1	1	1
								13/02/2013	1	0	1	0	0	0	66.959999	0	11.16666667	16	0	2	1
								14/02/2013	0	0	0	0	0	0	66.209999	0	11.16666667	16	0	2	0
								15/02/2013	0	0	0	0	0	0	65.620003	0	11.16666667	16	0	2	0
								16/02/2013	0	0	0	0	0	0	65.620003	0	11.16666667	16	0	2	0
								17/02/2013	0	0	0	0	0	0	65.620003	0	11.16666667	16	0	2	0
								18/02/2013	0	0	0	0	0	0	65.620003	0	11.16666667	16	0	2	0
								19/02/2013	2	0	1	1	0	1	66.580002	0	12.16666667	16	0	2	1
								20/02/2013	0	0	0	0	0	0	65.57	0	12.16666667	16	0	2	0
								21/02/2013	0	0	0	0	0	0	65.18	0	12.16666667	16	0	2	0
								22/02/2013	0	0	0	0	0	0	66	0	12.16666667	16	0	2	0
								23/02/2013	0	0	0	0	0	0	66	0	12.16666667	16	0	2	0
								24/02/2013	0	0	0	0	0	0	66	0	12.16666667	16	0	2	0
								25/02/2013	1	0	1	0	0	0	64.529999	0	12.16666667	16	0	2	1
								26/02/2013	0	0	0	0	0	0	64.889999	0	12.16666667	16	0	2	0
								27/02/2013	0	0	0	0	0	0	65.540001	0	12.16666667	16	0	2	0
								28/02/2013	0	0	0	0	0	0	65.650002	0	12.16666667	16	0	2	0
								01/03/2013	0	0	0	0	0	0	65.779999	0	12.16666667	16	0	2	0
								02/03/2013	0	0	0	0	0	0	65.779999	0	12.16666667	16	0	2	0
								03/03/2013	0	0	0	0	0	0	65.779999	0	12.16666667	16	0	2	0
								04/03/2013	0	0	0	0	0	0	65.82	0	12.16666667	16	0	2	0
								05/03/2013	1	0	1	0	0	0	66.629997	0	12.16666667	16	0	2	1
								06/03/2013	0	0	0	0	0	0	66.529999	0	12.16666667	16	0	2	0
								07/03/2013	0	0	0	0	0	0	66.900002	0	12.16666667	16	0	2	0
								08/03/2013	0	0	0	0	0	0	66.169998	0	12.16666667	16	0	2	0
								09/03/2013	0	0	0	0	0	0	66.169998	0	12.16666667	16	0	2	0
								10/03/2013	0	0	0	0	0	0	66.169998	0	12.16666667	16	0	2	0
								11/03/2013	0	0	0	0	0	0	66.150002	0	12.16666667	16	0	2	0
								12/03/2013	1	0	1	0	0	0	65.980003	0	12.16666667	16	0	2	1
								13/03/2013	1	1	0	0	0	0	65.93	0	12.16666667	15	-1	1	1
								14/03/2013	0	0	0	0	0	0	66.580002	0	12.16666667	15	0	2	0
								15/03/2013	0	0	0	0	0	0	66.199997	0	12.16666667	15	0	2	0
								16/03/2013	0	0	0	0	0	0	66.199997	0	12.16666667	15	0	2	0
								17/03/2013	0	0	0	0	0	0	66.199997	0	12.16666667	15	0	2	0
								18/03/2013	0	0	0	0	0	0	65.57	0	12.16666667	15	0	2	0
								19/03/2013	0	0	0	0	0	0	65.620003	0	12.16666667	15	0	2	0
								20/03/2013	0	0	0	0	0	0	65.93	0	12.16666667	15	0	2	0
								21/03/2013	0	0	0	0	0	0	65.309998	0	12.16666667	15	0	2	0
								22/03/2013	0	0	0	0	0	0	65.720001	0	12.16666667	15	0	2	0
								23/03/2013	0	0	0	0	0	0	65.720001	0	12.16666667	15	0	2	0
								24/03/2013	0	0	0	0	0	0	65.720001	0	12.16666667	15	0	2	0
								25/03/2013	1	1	0	0	0	0	64.870003	0	12.16666667	14	-1	1	1
								26/03/2013	2	0	2	0	0	0	65.639999	0	12.16666667	14	0	2	2
								27/03/2013	1	0	1	0	0	0	65.129997	0	12.16666667	14	0	2	1
								28/03/2013	0	0	0	0	0	0	65.160004	0	12.16666667	14	0	2	0
								29/03/2013	0	0	0	0	0	0	65.160004	0	12.16666667	14	0	2	0
								30/03/2013	0	0	0	0	0	0	65.160004	0	12.16666667	14	0	2	0
								31/03/2013	0	0	0	0	0	0	65.160004	0	12.16666667	14	0	2	0
								01/04/2013	0	0	0	0	0	0	65	0	12.16666667	14	0	2	0
								02/04/2013	0	0	0	0	0	0	64.989998	0	12.16666667	14	0	2	0
								03/04/2013	0	0	0	0	0	0	64.709999	0	12.16666667	14	0	2	0
								04/04/2013	0	0	0	0	0	0	64.139999	0	12.16666667	14	0	2	0
								05/04/2013	0	0	0	0	0	0	64.150002	0	12.16666667	14	0	2	0
								06/04/2013	0	0	0	0	0	0	64.150002	0	12.16666667	14	0	2	0
								07/04/2013	0	0	0	0	0	0	64.150002	0	12.16666667	14	0	2	0
								08/04/2013	0	0	0	0	0	0	63.810001	0	12.16666667	14	0	2	0
								09/04/2013	0	0	0	0	0	0	64.260002	0	12.16666667	14	0	2	0
								10/04/2013	0	0	0	0	0	0	64.720001	0	12.16666667	14	0	2	0
								11/04/2013	2	0	2	0	0	0	65.379997	0	12.16666667	14	0	2	2
								12/04/2013	1	0	1	0	0	0	65.260002	0	12.16666667	14	0	2	1
								13/04/2013	0	0	0	0	0	0	65.260002	0	12.16666667	14	0	2	0
								14/04/2013	0	0	0	0	0	0	65.260002	0	12.16666667	14	0	2	0
								15/04/2013	1	1	0	0	0	0	64.349998	0	12.16666667	13	-1	1	1
								16/04/2013	0	0	0	0	0	0	65.019997	0	12.16666667	13	0	2	0
								17/04/2013	0	0	0	0	0	0	63.93	0	12.16666667	13	0	2	0
								18/04/2013	2	0	0	2	0	0	64.019997	0	12.16666667	14	1	3	2
								19/04/2013	0	0	0	0	0	0	64.040001	0	12.16666667	14	0	2	0
								20/04/2013	0	0	0	0	0	0	64.040001	0	12.16666667	14	0	2	0
								21/04/2013	0	0	0	0	0	0	64.040001	0	12.16666667	14	0	2	0
								22/04/2013	0	0	0	0	0	0	64.620003	0	12.16666667	14	0	2	0
								23/04/2013	0	0	0	0	0	0	65.769997	0	12.16666667	14	0	2	0
								24/04/2013	0	0	0	0	0	0	66.470001	0	12.16666667	14	0	2	0
								25/04/2013	1	0	1	0	0	0	67.019997	0	12.16666667	14	0	2	1
								26/04/2013	0	0	0	0	0	0	66.779999	0	12.16666667	14	0	2	0
								27/04/2013	0	0	0	0	0	0	66.779999	0	12.16666667	14	0	2	0
								28/04/2013	0	0	0	0	0	0	66.779999	0	12.16666667	14	0	2	0
								29/04/2013	0	0	0	0	0	0	67.480003	0	12.16666667	14	0	2	0
								30/04/2013	2	0	1	1	0	1	67.970001	0	13.16666667	14	0	2	1
								01/05/2013	1	0	0	1	0	0	67.690002	0	13.16666667	15	1	3	1
								02/05/2013	2	0	2	0	0	0	68.440002	0	13.16666667	15	0	2	2
								03/05/2013	0	0	0	0	0	0	69.07	0	13.16666667	15	0	2	0
								04/05/2013	0	0	0	0	0	0	69.07	0	13.16666667	15	0	2	0
								05/05/2013	0	0	0	0	0	0	69.07	0	13.16666667	15	0	2	0
								06/05/2013	0	0	0	0	0	0	68.75	0	13.16666667	15	0	2	0
								07/05/2013	0	0	0	0	0	0	68.669998	0	13.16666667	15	0	2	0
								08/05/2013	0	0	0	0	0	0	69.599998	0	13.16666667	15	0	2	0
								09/05/2013	0	0	0	0	0	0	69.230003	0	13.16666667	15	0	2	0
								10/05/2013	0	0	0	0	0	0	69.059998	0	13.16666667	15	0	2	0
								11/05/2013	0	0	0	0	0	0	69.059998	0	13.16666667	15	0	2	0
								12/05/2013	0	0	0	0	0	0	69.059998	0	13.16666667	15	0	2	0
								13/05/2013	0	0	0	0	0	0	69.050003	0	13.16666667	15	0	2	0
								14/05/2013	1	0	1	0	0	0	69.75	0	13.16666667	15	0	2	1
								15/05/2013	0	0	0	0	0	0	67.559998	0	13.16666667	15	0	2	0
								16/05/2013	1	0	0	1	0	0	67.32	0	13.16666667	16	1	3	1
								17/05/2013	0	0	0	0	0	0	67.800003	0	13.16666667	16	0	2	0
								18/05/2013	0	0	0	0	0	0	67.800003	0	13.16666667	16	0	2	0
								19/05/2013	0	0	0	0	0	0	67.800003	0	13.16666667	16	0	2	0
								20/05/2013	0	0	0	0	0	0	67.900002	0	13.16666667	16	0	2	0
								21/05/2013	0	0	0	0	0	0	68.379997	0	13.16666667	16	0	2	0
								22/05/2013	0	0	0	0	0	0	67.580002	0	13.16666667	16	0	2	0
								23/05/2013	0	0	0	0	0	0	67.800003	0	13.16666667	16	0	2	0
								24/05/2013	0	0	0	0	0	0	67.400002	0	13.16666667	16	0	2	0
								25/05/2013	0	0	0	0	0	0	67.400002	0	13.16666667	16	0	2	0
								26/05/2013	0	0	0	0	0	0	67.400002	0	13.16666667	16	0	2	0
								27/05/2013	0	0	0	0	0	0	67.400002	0	13.16666667	16	0	2	0
								28/05/2013	0	0	0	0	0	0	67.5	0	13.16666667	16	0	2	0
								29/05/2013	0	0	0	0	0	0	67.669998	0	13.16666667	16	0	2	0
								30/05/2013	0	0	0	0	0	0	67.639999	0	13.16666667	16	0	2	0
								31/05/2013	0	0	0	0	0	0	66.370003	0	13.16666667	16	0	2	0
								01/06/2013	0	0	0	0	0	0	66.370003	0	13.16666667	16	0	2	0
								02/06/2013	0	0	0	0	0	0	66.370003	0	13.16666667	16	0	2	0
								03/06/2013	0	0	0	0	0	0	66.849998	0	13.16666667	16	0	2	0
								04/06/2013	0	0	0	0	0	0	66.379997	0	13.16666667	16	0	2	0
								05/06/2013	0	0	0	0	0	0	65.370003	0	13.16666667	16	0	2	0
								06/06/2013	0	0	0	0	0	0	65.529999	0	13.16666667	16	0	2	0
								07/06/2013	0	0	0	0	0	0	65.209999	0	13.16666667	16	0	2	0
								08/06/2013	0	0	0	0	0	0	65.209999	0	13.16666667	16	0	2	0
								09/06/2013	0	0	0	0	0	0	65.209999	0	13.16666667	16	0	2	0
								10/06/2013	0	0	0	0	0	0	66.050003	0	13.16666667	16	0	2	0
								11/06/2013	0	0	0	0	0	0	65.989998	0	13.16666667	16	0	2	0
								12/06/2013	0	0	0	0	0	0	65.720001	0	13.16666667	16	0	2	0
								13/06/2013	0	0	0	0	0	0	66.339996	0	13.16666667	16	0	2	0
								14/06/2013	0	0	0	0	0	0	65.449997	0	13.16666667	16	0	2	0
								15/06/2013	0	0	0	0	0	0	65.449997	0	13.16666667	16	0	2	0
								16/06/2013	0	0	0	0	0	0	65.449997	0	13.16666667	16	0	2	0
								17/06/2013	0	0	0	0	0	0	65.900002	0	13.16666667	16	0	2	0
								18/06/2013	0	0	0	0	0	0	65.989998	0	13.16666667	16	0	2	0
								19/06/2013	0	0	0	0	0	0	65.279999	0	13.16666667	16	0	2	0
								20/06/2013	0	0	0	0	0	0	64.290001	0	13.16666667	16	0	2	0
								21/06/2013	0	0	0	0	0	0	64.190002	0	13.16666667	16	0	2	0
								22/06/2013	0	0	0	0	0	0	64.190002	0	13.16666667	16	0	2	0
								23/06/2013	0	0	0	0	0	0	64.190002	0	13.16666667	16	0	2	0
								24/06/2013	0	0	0	0	0	0	63.43	0	13.16666667	16	0	2	0
								25/06/2013	0	0	0	0	0	0	62.98	0	13.16666667	16	0	2	0
								26/06/2013	0	0	0	0	0	0	63.700001	0	13.16666667	16	0	2	0
								27/06/2013	0	0	0	0	0	0	64.330002	0	13.16666667	16	0	2	0
								28/06/2013	0	0	0	0	0	0	63.799999	0	13.16666667	16	0	2	0
								29/06/2013	0	0	0	0	0	0	63.799999	0	13.16666667	16	0	2	0
								30/06/2013	0	0	0	0	0	0	63.799999	0	13.16666667	16	0	2	0
								01/07/2013	0	0	0	0	0	0	63.990002	0	13.16666667	16	0	2	0
								02/07/2013	0	0	0	0	0	0	63.68	0	13.16666667	16	0	2	0
								03/07/2013	0	0	0	0	0	0	63.41	0	13.16666667	16	0	2	0
								04/07/2013	0	0	0	0	0	0	63.41	0	13.16666667	16	0	2	0
								05/07/2013	0	0	0	0	0	0	63.220001	0	13.16666667	16	0	2	0
								06/07/2013	0	0	0	0	0	0	63.220001	0	13.16666667	16	0	2	0
								07/07/2013	0	0	0	0	0	0	63.220001	0	13.16666667	16	0	2	0
								08/07/2013	0	0	0	0	0	0	63.880001	0	13.16666667	16	0	2	0
								09/07/2013	0	0	0	0	0	0	64.559998	0	13.16666667	16	0	2	0
								10/07/2013	0	0	0	0	0	0	65.220001	0	13.16666667	16	0	2	0
								11/07/2013	0	0	0	0	0	0	66.839996	0	13.16666667	16	0	2	0
								12/07/2013	0	0	0	0	0	0	66.970001	0	13.16666667	16	0	2	0
								13/07/2013	0	0	0	0	0	0	66.970001	0	13.16666667	16	0	2	0
								14/07/2013	0	0	0	0	0	0	66.970001	0	13.16666667	16	0	2	0
								15/07/2013	0	0	0	0	0	0	66.389999	0	13.16666667	16	0	2	0
								16/07/2013	0	0	0	0	0	0	67.169998	0	13.16666667	16	0	2	0
								17/07/2013	0	0	0	0	0	0	67.43	0	13.16666667	16	0	2	0
								18/07/2013	0	0	0	0	0	0	67.709999	0	13.16666667	16	0	2	0
								19/07/2013	0	0	0	0	0	0	68.019997	0	13.16666667	16	0	2	0
								20/07/2013	0	0	0	0	0	0	68.019997	0	13.16666667	16	0	2	0
								21/07/2013	0	0	0	0	0	0	68.019997	0	13.16666667	16	0	2	0
								22/07/2013	0	0	0	0	0	0	68.150002	0	13.16666667	16	0	2	0
								23/07/2013	0	0	0	0	0	0	68.410004	0	13.16666667	16	0	2	0
								24/07/2013	0	0	0	0	0	0	68.550003	0	13.16666667	16	0	2	0
								25/07/2013	0	0	0	0	0	0	68.68	0	13.16666667	16	0	2	0
								26/07/2013	0	0	0	0	0	0	68.510002	0	13.16666667	16	0	2	0
								27/07/2013	0	0	0	0	0	0	68.510002	0	13.16666667	16	0	2	0
								28/07/2013	0	0	0	0	0	0	68.510002	0	13.16666667	16	0	2	0
								29/07/2013	0	0	0	0	0	0	67.68	0	13.16666667	16	0	2	0
								30/07/2013	0	0	0	0	0	0	67.330002	0	13.16666667	16	0	2	0
								31/07/2013	0	0	0	0	0	0	68.349998	0	13.16666667	16	0	2	0
								01/08/2013	3	0	2	1	0	0.5	64.470001	0	13.66666667	16	0	2	2
								02/08/2013	0	0	0	0	0	0	64.25	0	13.66666667	16	0	2	0
								03/08/2013	0	0	0	0	0	0	64.25	0	13.66666667	16	0	2	0
								04/08/2013	0	0	0	0	0	0	64.25	0	13.66666667	16	0	2	0
								05/08/2013	0	0	0	0	0	0	64.440002	0	13.66666667	16	0	2	0
								06/08/2013	0	0	0	0	0	0	64.300003	0	13.66666667	16	0	2	0
								07/08/2013	0	0	0	0	0	0	64.029999	0	13.66666667	16	0	2	0
								08/08/2013	0	0	0	0	0	0	64.550003	0	13.66666667	16	0	2	0
								09/08/2013	0	0	0	0	0	0	64.769997	0	13.66666667	16	0	2	0
								10/08/2013	0	0	0	0	0	0	64.769997	0	13.66666667	16	0	2	0
								11/08/2013	0	0	0	0	0	0	64.769997	0	13.66666667	16	0	2	0
								12/08/2013	0	0	0	0	0	0	64.400002	0	13.66666667	16	0	2	0
								13/08/2013	0	0	0	0	0	0	64.730003	0	13.66666667	16	0	2	0
								14/08/2013	0	0	0	0	0	0	63.880001	0	13.66666667	16	0	2	0
								15/08/2013	0	0	0	0	0	0	63.619999	0	13.66666667	16	0	2	0
								16/08/2013	0	0	0	0	0	0	64	0	13.66666667	16	0	2	0
								17/08/2013	0	0	0	0	0	0	64	0	13.66666667	16	0	2	0
								18/08/2013	0	0	0	0	0	0	64	0	13.66666667	16	0	2	0
								19/08/2013	0	0	0	0	0	0	63.799999	0	13.66666667	16	0	2	0
								20/08/2013	0	0	0	0	0	0	63.830002	0	13.66666667	16	0	2	0
								21/08/2013	0	0	0	0	0	0	63.639999	0	13.66666667	16	0	2	0
								22/08/2013	0	0	0	0	0	0	63.669998	0	13.66666667	16	0	2	0
								23/08/2013	0	0	0	0	0	0	64.419998	0	13.66666667	16	0	2	0
								24/08/2013	0	0	0	0	0	0	64.419998	0	13.66666667	16	0	2	0
								25/08/2013	0	0	0	0	0	0	64.419998	0	13.66666667	16	0	2	0
								26/08/2013	0	0	0	0	0	0	64.239998	0	13.66666667	16	0	2	0
								27/08/2013	0	0	0	0	0	0	64.82	0	13.66666667	16	0	2	0
								28/08/2013	0	0	0	0	0	0	66.059998	0	13.66666667	16	0	2	0
								29/08/2013	0	0	0	0	0	0	65.349998	0	13.66666667	16	0	2	0
								30/08/2013	0	0	0	0	0	0	64.589996	0	13.66666667	16	0	2	0
								31/08/2013	0	0	0	0	0	0	64.589996	0	13.66666667	16	0	2	0
								01/09/2013	0	0	0	0	0	0	64.589996	0	13.66666667	16	0	2	0
								02/09/2013	0	0	0	0	0	0	64.589996	0	13.66666667	16	0	2	0
								03/09/2013	0	0	0	0	0	0	64.75	0	13.66666667	16	0	2	0
								04/09/2013	1	0	0	1	0	0	64.790001	0	13.66666667	17	1	3	1
								05/09/2013	0	0	0	0	0	0	64.699997	0	13.66666667	17	0	2	0
								06/09/2013	0	0	0	0	0	0	64.910004	0	13.66666667	17	0	2	0
								07/09/2013	0	0	0	0	0	0	64.910004	0	13.66666667	17	0	2	0
								08/09/2013	0	0	0	0	0	0	64.910004	0	13.66666667	17	0	2	0
								09/09/2013	0	0	0	0	0	0	64.93	0	13.66666667	17	0	2	0
								10/09/2013	0	0	0	0	0	0	64.650002	0	13.66666667	17	0	2	0
								11/09/2013	0	0	0	0	0	0	65.489998	0	13.66666667	17	0	2	0
								12/09/2013	0	0	0	0	0	0	65.379997	0	13.66666667	17	0	2	0
								13/09/2013	1	0	1	0	0	0	65.489998	0	13.66666667	17	0	2	1
								14/09/2013	0	0	0	0	0	0	65.489998	0	13.66666667	17	0	2	0
								15/09/2013	0	0	0	0	0	0	65.489998	0	13.66666667	17	0	2	0
								16/09/2013	0	0	0	0	0	0	65.25	0	13.66666667	17	0	2	0
								17/09/2013	0	0	0	0	0	0	64.959999	0	13.66666667	17	0	2	0
								18/09/2013	0	0	0	0	0	0	66.239998	0	13.66666667	17	0	2	0
								19/09/2013	0	0	0	0	0	0	66.410004	0	13.66666667	17	0	2	0
								20/09/2013	0	0	0	0	0	0	65.889999	0	13.66666667	17	0	2	0
								21/09/2013	0	0	0	0	0	0	65.889999	0	13.66666667	17	0	2	0
								22/09/2013	0	0	0	0	0	0	65.889999	0	13.66666667	17	0	2	0
								23/09/2013	0	0	0	0	0	0	65.629997	0	13.66666667	17	0	2	0
								24/09/2013	0	0	0	0	0	0	65.540001	0	13.66666667	17	0	2	0
								25/09/2013	0	0	0	0	0	0	65.629997	0	13.66666667	17	0	2	0
								26/09/2013	0	0	0	0	0	0	65.809998	0	13.66666667	17	0	2	0
								27/09/2013	0	0	0	0	0	0	65.879997	0	13.66666667	17	0	2	0
								28/09/2013	0	0	0	0	0	0	65.879997	0	13.66666667	17	0	2	0
								29/09/2013	0	0	0	0	0	0	65.879997	0	13.66666667	17	0	2	0
								30/09/2013	1	0	1	0	0	0	65.68	0	13.66666667	17	0	2	1
								01/10/2013	0	0	0	0	0	0	65.230003	0	13.66666667	17	0	2	0
								02/10/2013	0	0	0	0	0	0	65.489998	0	13.66666667	17	0	2	0
								03/10/2013	0	0	0	0	0	0	65.519997	0	13.66666667	17	0	2	0
								04/10/2013	0	0	0	0	0	0	65.489998	0	13.66666667	17	0	2	0
								05/10/2013	0	0	0	0	0	0	65.489998	0	13.66666667	17	0	2	0
								06/10/2013	0	0	0	0	0	0	65.489998	0	13.66666667	17	0	2	0
								07/10/2013	1	1	0	0	0	0	64.760002	0	13.66666667	16	-1	1	1
								08/10/2013	0	0	0	0	0	0	63.93	0	13.66666667	16	0	2	0
								09/10/2013	0	0	0	0	0	0	63.439999	0	13.66666667	16	0	2	0
								10/10/2013	0	0	0	0	0	0	64.199997	0	13.66666667	16	0	2	0
								11/10/2013	0	0	0	0	0	0	64.559998	0	13.66666667	16	0	2	0
								12/10/2013	0	0	0	0	0	0	64.559998	0	13.66666667	16	0	2	0
								13/10/2013	0	0	0	0	0	0	64.559998	0	13.66666667	16	0	2	0
								14/10/2013	0	0	0	0	0	0	64.940002	0	13.66666667	16	0	2	0
								15/10/2013	0	0	0	0	0	0	65.269997	0	13.66666667	16	0	2	0
								16/10/2013	0	0	0	0	0	0	65.709999	0	13.66666667	16	0	2	0
								17/10/2013	0	0	0	0	0	0	66.360001	0	13.66666667	16	0	2	0
								18/10/2013	0	0	0	0	0	0	66.940002	0	13.66666667	16	0	2	0
								19/10/2013	0	0	0	0	0	0	66.940002	0	13.66666667	16	0	2	0
								20/10/2013	0	0	0	0	0	0	66.940002	0	13.66666667	16	0	2	0
								21/10/2013	0	0	0	0	0	0	67.459999	0	13.66666667	16	0	2	0
								22/10/2013	0	0	0	0	0	0	67.870003	0	13.66666667	16	0	2	0
								23/10/2013	0	0	0	0	0	0	67.650002	0	13.66666667	16	0	2	0
								24/10/2013	0	0	0	0	0	0	68.18	0	13.66666667	16	0	2	0
								25/10/2013	0	0	0	0	0	0	68.830002	0	13.66666667	16	0	2	0
								26/10/2013	0	0	0	0	0	0	68.830002	0	13.66666667	16	0	2	0
								27/10/2013	0	0	0	0	0	0	68.830002	0	13.66666667	16	0	2	0
								28/10/2013	0	0	0	0	0	0	68.790001	0	13.66666667	16	0	2	0
								29/10/2013	0	0	0	0	0	0	69.489998	0	13.66666667	16	0	2	0
								30/10/2013	0	0	0	0	0	0	69.75	0	13.66666667	16	0	2	0
								31/10/2013	4	2	1	1	2	1	66.68	2	14.66666667	15	-1	1	2
								01/11/2013	0	0	0	0	0	0	66.809998	2	14.66666667	15	0	2	0
								02/11/2013	0	0	0	0	0	0	66.809998	2	14.66666667	15	0	2	0
								03/11/2013	0	0	0	0	0	0	66.809998	2	14.66666667	15	0	2	0
								04/11/2013	0	0	0	0	0	0	67.129997	2	14.66666667	15	0	2	0
								05/11/2013	0	0	0	0	0	0	66.739998	2	14.66666667	15	0	2	0
								06/11/2013	0	0	0	0	0	0	67.050003	2	14.66666667	15	0	2	0
								07/11/2013	0	0	0	0	0	0	66.040001	2	14.66666667	15	0	2	0
								08/11/2013	1	0	0	1	0	0	66.07	2	14.66666667	16	1	3	1
								09/11/2013	0	0	0	0	0	0	66.07	2	14.66666667	16	0	2	0
								10/11/2013	0	0	0	0	0	0	66.07	2	14.66666667	16	0	2	0
								11/11/2013	0	0	0	0	0	0	66.330002	2	14.66666667	16	0	2	0
								12/11/2013	0	0	0	0	0	0	66.290001	2	14.66666667	16	0	2	0
								13/11/2013	2	0	2	0	0	0	65.68	2	14.66666667	16	0	2	2
								14/11/2013	0	0	0	0	0	0	66.279999	2	14.66666667	16	0	2	0
								15/11/2013	0	0	0	0	0	0	67.510002	2	14.66666667	16	0	2	0
								16/11/2013	0	0	0	0	0	0	67.510002	2	14.66666667	16	0	2	0
								17/11/2013	0	0	0	0	0	0	67.510002	2	14.66666667	16	0	2	0
								18/11/2013	0	0	0	0	0	0	67.470001	2	14.66666667	16	0	2	0
								19/11/2013	0	0	0	0	0	0	67.470001	2	14.66666667	16	0	2	0
								20/11/2013	0	0	0	0	0	0	67.480003	2	14.66666667	16	0	2	0
								21/11/2013	0	0	0	0	0	0	67.709999	2	14.66666667	16	0	2	0
								22/11/2013	0	0	0	0	0	0	68.160004	2	14.66666667	16	0	2	0
								23/11/2013	0	0	0	0	0	0	68.160004	2	14.66666667	16	0	2	0
								24/11/2013	0	0	0	0	0	0	68.160004	2	14.66666667	16	0	2	0
								25/11/2013	0	0	0	0	0	0	67.510002	2	14.66666667	16	0	2	0
								26/11/2013	0	0	0	0	0	0	66.870003	2	14.66666667	16	0	2	0
								27/11/2013	0	0	0	0	0	0	66.660004	2	14.66666667	16	0	2	0
								28/11/2013	0	0	0	0	0	0	66.660004	2	14.66666667	16	0	2	0
								29/11/2013	0	0	0	0	0	0	66.699997	2	14.66666667	16	0	2	0
								30/11/2013	0	0	0	0	0	0	66.699997	2	14.66666667	16	0	2	0
								01/12/2013	0	0	0	0	0	0	66.699997	2	14.66666667	16	0	2	0
								02/12/2013	0	0	0	0	0	0	66.459999	2	14.66666667	16	0	2	0
								03/12/2013	0	0	0	0	0	0	66.639999	2	14.66666667	16	0	2	0
								04/12/2013	1	0	0	1	0	0	65.959999	2	14.66666667	17	1	3	1
								05/12/2013	0	0	0	0	0	0	65.82	2	14.66666667	17	0	2	0
								06/12/2013	0	0	0	0	0	0	67.699997	2	14.66666667	17	0	2	0
								07/12/2013	0	0	0	0	0	0	67.699997	2	14.66666667	17	0	2	0
								08/12/2013	0	0	0	0	0	0	67.699997	2	14.66666667	17	0	2	0
								09/12/2013	0	0	0	0	0	0	67.959999	2	14.66666667	17	0	2	0
								10/12/2013	0	0	0	0	0	0	68.199997	2	14.66666667	17	0	2	0
								11/12/2013	0	0	0	0	0	0	68.150002	2	14.66666667	17	0	2	0
								12/12/2013	0	0	0	0	0	0	67.07	2	14.66666667	17	0	2	0
								13/12/2013	0	0	0	0	0	0	66.57	2	14.66666667	17	0	2	0
								14/12/2013	0	0	0	0	0	0	66.57	2	14.66666667	17	0	2	0
								15/12/2013	0	0	0	0	0	0	66.57	2	14.66666667	17	0	2	0
								16/12/2013	0	0	0	0	0	0	67.550003	2	14.66666667	17	0	2	0
								17/12/2013	0	0	0	0	0	0	67.440002	2	14.66666667	17	0	2	0
								18/12/2013	0	0	0	0	0	0	68.470001	2	14.66666667	17	0	2	0
								19/12/2013	0	0	0	0	0	0	69.129997	2	14.66666667	17	0	2	0
								20/12/2013	0	0	0	0	0	0	69.550003	2	14.66666667	17	0	2	0
								21/12/2013	0	0	0	0	0	0	69.550003	2	14.66666667	17	0	2	0
								22/12/2013	0	0	0	0	0	0	69.550003	2	14.66666667	17	0	2	0
								23/12/2013	0	0	0	0	0	0	70.099998	2	14.66666667	17	0	2	0
								24/12/2013	0	0	0	0	0	0	70.339996	2	14.66666667	17	0	2	0
								25/12/2013	0	0	0	0	0	0	70.339996	2	14.66666667	17	0	2	0
								26/12/2013	0	0	0	0	0	0	70.730003	2	14.66666667	17	0	2	0
								27/12/2013	0	0	0	0	0	0	71.07	2	14.66666667	17	0	2	0
								28/12/2013	0	0	0	0	0	0	71.07	2	14.66666667	17	0	2	0
								29/12/2013	0	0	0	0	0	0	71.07	2	14.66666667	17	0	2	0
								30/12/2013	0	0	0	0	0	0	70.790001	2	14.66666667	17	0	2	0
								31/12/2013	0	0	0	0	0	0	71.269997	2	14.66666667	17	0	2	0
								01/01/2014	0	0	0	0	0	0	71.269997	2	14.66666667	17	0	2	0
								02/01/2014	11	0	7	4	0	0.571428571	70.650002	2	15.23809524	17	0	2	7
								03/01/2014	0	0	0	0	0	0	70.779999	2	15.23809524	17	0	2	0
								04/01/2014	0	0	0	0	0	0	70.779999	2	15.23809524	17	0	2	0
								05/01/2014	0	0	0	0	0	0	70.779999	2	15.23809524	17	0	2	0
								06/01/2014	0	0	0	0	0	0	70.309998	2	15.23809524	17	0	2	0
								07/01/2014	0	0	0	0	0	0	70.919998	2	15.23809524	17	0	2	0
								08/01/2014	0	0	0	0	0	0	70.410004	2	15.23809524	17	0	2	0
								09/01/2014	0	0	0	0	0	0	70.650002	2	15.23809524	17	0	2	0
								10/01/2014	0	0	0	0	0	0	72	2	15.23809524	17	0	2	0
								11/01/2014	1	0	1	0	0	0	72	2	15.23809524	17	0	2	1
								12/01/2014	0	0	0	0	0	0	72	2	15.23809524	17	0	2	0
								13/01/2014	0	0	0	0	0	0	71.050003	2	15.23809524	17	0	2	0
								14/01/2014	0	0	0	0	0	0	71.489998	2	15.23809524	17	0	2	0
								15/01/2014	0	0	0	0	0	0	71.370003	2	15.23809524	17	0	2	0
								16/01/2014	0	0	0	0	0	0	71.739998	2	15.23809524	17	0	2	0
								17/01/2014	3	0	1	2	0	2	70.57	2	17.23809524	18	1	3	2
								18/01/2014	0	0	0	0	0	0	70.57	2	17.23809524	18	0	2	0
								19/01/2014	0	0	0	0	0	0	70.57	2	17.23809524	18	0	2	0
								20/01/2014	1	0	1	0	0	0	70.57	2	17.23809524	18	0	2	1
								21/01/2014	0	0	0	0	0	0	71.279999	2	17.23809524	18	0	2	0
								22/01/2014	0	0	0	0	0	0	72.089996	2	17.23809524	18	0	2	0
								23/01/2014	0	0	0	0	0	0	72.370003	2	17.23809524	18	0	2	0
								24/01/2014	0	0	0	0	0	0	71.050003	2	17.23809524	18	0	2	0
								25/01/2014	0	0	0	0	0	0	71.050003	2	17.23809524	18	0	2	0
								26/01/2014	0	0	0	0	0	0	71.050003	2	17.23809524	18	0	2	0
								27/01/2014	1	0	1	0	0	0	70.629997	2	17.23809524	18	0	2	1
								28/01/2014	0	0	0	0	0	0	70.540001	2	17.23809524	18	0	2	0
								29/01/2014	0	0	0	0	0	0	70.5	2	17.23809524	18	0	2	0
								30/01/2014	3	0	3	0	0	0	71.349998	2	17.23809524	18	0	2	3
								31/01/2014	0	0	0	0	0	0	69.099998	2	17.23809524	18	0	2	0
								01/02/2014	0	0	0	0	0	0	69.099998	2	17.23809524	18	0	2	0
								02/02/2014	0	0	0	0	0	0	69.099998	2	17.23809524	18	0	2	0
								03/02/2014	0	0	0	0	0	0	67.809998	2	17.23809524	18	0	2	0
								04/02/2014	2	0	1	1	0	1	67.860001	2	18.23809524	18	0	2	1
								05/02/2014	0	0	0	0	0	0	68.129997	2	18.23809524	18	0	2	0
								06/02/2014	0	0	0	0	0	0	68.779999	2	18.23809524	18	0	2	0
								07/02/2014	0	0	0	0	0	0	69.209999	2	18.23809524	18	0	2	0
								08/02/2014	0	0	0	0	0	0	69.209999	2	18.23809524	18	0	2	0
								09/02/2014	0	0	0	0	0	0	69.209999	2	18.23809524	18	0	2	0
								10/02/2014	0	0	0	0	0	0	69.120003	2	18.23809524	18	0	2	0
								11/02/2014	0	0	0	0	0	0	70.699997	2	18.23809524	18	0	2	0
								12/02/2014	0	0	0	0	0	0	70.230003	2	18.23809524	18	0	2	0
								13/02/2014	0	0	0	0	0	0	71.150002	2	18.23809524	18	0	2	0
								14/02/2014	0	0	0	0	0	0	71.589996	2	18.23809524	18	0	2	0
								15/02/2014	0	0	0	0	0	0	71.589996	2	18.23809524	18	0	2	0
								16/02/2014	0	0	0	0	0	0	71.589996	2	18.23809524	18	0	2	0
								17/02/2014	0	0	0	0	0	0	71.589996	2	18.23809524	18	0	2	0
								18/02/2014	0	0	0	0	0	0	72.529999	2	18.23809524	18	0	2	0
								19/02/2014	0	0	0	0	0	0	72.300003	2	18.23809524	18	0	2	0
								20/02/2014	0	0	0	0	0	0	73.339996	2	18.23809524	18	0	2	0
								21/02/2014	2	0	1	1	0	1	73.470001	2	19.23809524	18	0	2	1
								22/02/2014	0	0	0	0	0	0	73.470001	2	19.23809524	18	0	2	0
								23/02/2014	0	0	0	0	0	0	73.470001	2	19.23809524	18	0	2	0
								24/02/2014	0	0	0	0	0	0	73.970001	2	19.23809524	18	0	2	0
								25/02/2014	0	0	0	0	0	0	73.290001	2	19.23809524	18	0	2	0
								26/02/2014	0	0	0	0	0	0	72.970001	2	19.23809524	18	0	2	0
								27/02/2014	1	0	1	0	0	0	72.900002	2	19.23809524	18	0	2	1
								28/02/2014	0	0	0	0	0	0	72.870003	2	19.23809524	18	0	2	0
								01/03/2014	0	0	0	0	0	0	72.870003	2	19.23809524	18	0	2	0
								02/03/2014	0	0	0	0	0	0	72.870003	2	19.23809524	18	0	2	0
								03/03/2014	0	0	0	0	0	0	71.790001	2	19.23809524	18	0	2	0
								04/03/2014	0	0	0	0	0	0	73.220001	2	19.23809524	18	0	2	0
								05/03/2014	1	0	1	0	0	0	72.959999	2	19.23809524	18	0	2	1
								06/03/2014	0	0	0	0	0	0	72.629997	2	19.23809524	18	0	2	0
								07/03/2014	0	0	0	0	0	0	72.809998	2	19.23809524	18	0	2	0
								08/03/2014	0	0	0	0	0	0	72.809998	2	19.23809524	18	0	2	0
								09/03/2014	1	0	0	1	0	0	72.809998	2	19.23809524	19	1	3	1
								10/03/2014	0	0	0	0	0	0	73.199997	2	19.23809524	19	0	2	0
								11/03/2014	0	0	0	0	0	0	72.68	2	19.23809524	19	0	2	0
								12/03/2014	0	0	0	0	0	0	72.43	2	19.23809524	19	0	2	0
								13/03/2014	0	0	0	0	0	0	71.050003	2	19.23809524	19	0	2	0
								14/03/2014	0	0	0	0	0	0	71.370003	2	19.23809524	19	0	2	0
								15/03/2014	0	0	0	0	0	0	71.370003	2	19.23809524	19	0	2	0
								16/03/2014	0	0	0	0	0	0	71.370003	2	19.23809524	19	0	2	0
								17/03/2014	0	0	0	0	0	0	71.849998	2	19.23809524	19	0	2	0
								18/03/2014	0	0	0	0	0	0	72.220001	2	19.23809524	19	0	2	0
								19/03/2014	0	0	0	0	0	0	71.639999	2	19.23809524	19	0	2	0
								20/03/2014	0	0	0	0	0	0	71.199997	2	19.23809524	19	0	2	0
								21/03/2014	0	0	0	0	0	0	71.260002	2	19.23809524	19	0	2	0
								22/03/2014	0	0	0	0	0	0	71.260002	2	19.23809524	19	0	2	0
								23/03/2014	0	0	0	0	0	0	71.260002	2	19.23809524	19	0	2	0
								24/03/2014	0	0	0	0	0	0	71.379997	2	19.23809524	19	0	2	0
								25/03/2014	0	0	0	0	0	0	72.010002	2	19.23809524	19	0	2	0
								26/03/2014	0	0	0	0	0	0	72.239998	2	19.23809524	19	0	2	0
								27/03/2014	0	0	0	0	0	0	72.459999	2	19.23809524	19	0	2	0
								28/03/2014	0	0	0	0	0	0	73.290001	2	19.23809524	19	0	2	0
								29/03/2014	0	0	0	0	0	0	73.290001	2	19.23809524	19	0	2	0
								30/03/2014	0	0	0	0	0	0	73.290001	2	19.23809524	19	0	2	0
								31/03/2014	0	0	0	0	0	0	73.059998	2	19.23809524	19	0	2	0
								01/04/2014	0	0	0	0	0	0	73.230003	2	19.23809524	19	0	2	0
								02/04/2014	0	0	0	0	0	0	73.129997	2	19.23809524	19	0	2	0
								03/04/2014	0	0	0	0	0	0	73.18	2	19.23809524	19	0	2	0
								04/04/2014	0	0	0	0	0	0	73.190002	2	19.23809524	19	0	2	0
								05/04/2014	0	0	0	0	0	0	73.190002	2	19.23809524	19	0	2	0
								06/04/2014	0	0	0	0	0	0	73.190002	2	19.23809524	19	0	2	0
								07/04/2014	0	0	0	0	0	0	73.099998	2	19.23809524	19	0	2	0
								08/04/2014	0	0	0	0	0	0	73.660004	2	19.23809524	19	0	2	0
								09/04/2014	0	0	0	0	0	0	74.470001	2	19.23809524	19	0	2	0
								10/04/2014	0	0	0	0	0	0	73.410004	2	19.23809524	19	0	2	0
								11/04/2014	0	0	0	0	0	0	73.330002	2	19.23809524	19	0	2	0
								12/04/2014	0	0	0	0	0	0	73.330002	2	19.23809524	19	0	2	0
								13/04/2014	0	0	0	0	0	0	73.330002	2	19.23809524	19	0	2	0
								14/04/2014	0	0	0	0	0	0	74.089996	2	19.23809524	19	0	2	0
								15/04/2014	0	0	0	0	0	0	74.839996	2	19.23809524	19	0	2	0
								16/04/2014	0	0	0	0	0	0	74.730003	2	19.23809524	19	0	2	0
								17/04/2014	0	0	0	0	0	0	75.699997	2	19.23809524	19	0	2	0
								18/04/2014	0	0	0	0	0	0	75.699997	2	19.23809524	19	0	2	0
								19/04/2014	0	0	0	0	0	0	75.699997	2	19.23809524	19	0	2	0
								20/04/2014	0	0	0	0	0	0	75.699997	2	19.23809524	19	0	2	0
								21/04/2014	0	0	0	0	0	0	75.580002	2	19.23809524	19	0	2	0
								22/04/2014	0	0	0	0	0	0	75.18	2	19.23809524	19	0	2	0
								23/04/2014	1	0	1	0	0	0	75.470001	2	19.23809524	19	0	2	1
								24/04/2014	0	0	0	0	0	0	75.760002	2	19.23809524	19	0	2	0
								25/04/2014	0	0	0	0	0	0	75.459999	2	19.23809524	19	0	2	0
								26/04/2014	0	0	0	0	0	0	75.459999	2	19.23809524	19	0	2	0
								27/04/2014	0	0	0	0	0	0	75.459999	2	19.23809524	19	0	2	0
								28/04/2014	0	0	0	0	0	0	75.800003	2	19.23809524	19	0	2	0
								29/04/2014	0	0	0	0	0	0	76.510002	2	19.23809524	19	0	2	0
								30/04/2014	1	1	0	0	0	0	78.739998	2	19.23809524	18	-1	1	1
								01/05/2014	0	0	0	0	0	0	79.050003	2	19.23809524	18	0	2	0
								02/05/2014	0	0	0	0	0	0	79.43	2	19.23809524	18	0	2	0
								03/05/2014	0	0	0	0	0	0	79.43	2	19.23809524	18	0	2	0
								04/05/2014	0	0	0	0	0	0	79.43	2	19.23809524	18	0	2	0
								05/05/2014	0	0	0	0	0	0	79.470001	2	19.23809524	18	0	2	0
								06/05/2014	0	0	0	0	0	0	79.470001	2	19.23809524	18	0	2	0
								07/05/2014	0	0	0	0	0	0	80.309998	2	19.23809524	18	0	2	0
								08/05/2014	0	0	0	0	0	0	80.5	2	19.23809524	18	0	2	0
								09/05/2014	0	0	0	0	0	0	79.620003	2	19.23809524	18	0	2	0
								10/05/2014	0	0	0	0	0	0	79.620003	2	19.23809524	18	0	2	0
								11/05/2014	0	0	0	0	0	0	79.620003	2	19.23809524	18	0	2	0
								12/05/2014	0	0	0	0	0	0	79.910004	2	19.23809524	18	0	2	0
								13/05/2014	0	0	0	0	0	0	79.769997	2	19.23809524	18	0	2	0
								14/05/2014	0	0	0	0	0	0	78.669998	2	19.23809524	18	0	2	0
								15/05/2014	0	0	0	0	0	0	78.730003	2	19.23809524	18	0	2	0
								16/05/2014	0	0	0	0	0	0	78.940002	2	19.23809524	18	0	2	0
								17/05/2014	0	0	0	0	0	0	78.940002	2	19.23809524	18	0	2	0
								18/05/2014	0	0	0	0	0	0	78.940002	2	19.23809524	18	0	2	0
								19/05/2014	0	0	0	0	0	0	79.25	2	19.23809524	18	0	2	0
								20/05/2014	0	0	0	0	0	0	78.779999	2	19.23809524	18	0	2	0
								21/05/2014	0	0	0	0	0	0	79.209999	2	19.23809524	18	0	2	0
								22/05/2014	0	0	0	0	0	0	79.559998	2	19.23809524	18	0	2	0
								23/05/2014	0	0	0	0	0	0	79.089996	2	19.23809524	18	0	2	0
								24/05/2014	0	0	0	0	0	0	79.089996	2	19.23809524	18	0	2	0
								25/05/2014	0	0	0	0	0	0	79.089996	2	19.23809524	18	0	2	0
								26/05/2014	0	0	0	0	0	0	79.089996	2	19.23809524	18	0	2	0
								27/05/2014	0	0	0	0	0	0	78.459999	2	19.23809524	18	0	2	0
								28/05/2014	0	0	0	0	0	0	78.150002	2	19.23809524	18	0	2	0
								29/05/2014	0	0	0	0	0	0	78.809998	2	19.23809524	18	0	2	0
								30/05/2014	0	0	0	0	0	0	78.599998	2	19.23809524	18	0	2	0
								31/05/2014	0	0	0	0	0	0	78.599998	2	19.23809524	18	0	2	0
								01/06/2014	0	0	0	0	0	0	78.599998	2	19.23809524	18	0	2	0
								02/06/2014	0	0	0	0	0	0	78.720001	2	19.23809524	18	0	2	0
								03/06/2014	0	0	0	0	0	0	79.360001	2	19.23809524	18	0	2	0
								04/06/2014	0	0	0	0	0	0	78.389999	2	19.23809524	18	0	2	0
								05/06/2014	0	0	0	0	0	0	78.970001	2	19.23809524	18	0	2	0
								06/06/2014	0	0	0	0	0	0	79.349998	2	19.23809524	18	0	2	0
								07/06/2014	0	0	0	0	0	0	79.349998	2	19.23809524	18	0	2	0
								08/06/2014	0	0	0	0	0	0	79.349998	2	19.23809524	18	0	2	0
								09/06/2014	0	0	0	0	0	0	79.230003	2	19.23809524	18	0	2	0
								10/06/2014	0	0	0	0	0	0	79.040001	2	19.23809524	18	0	2	0
								11/06/2014	0	0	0	0	0	0	78.839996	2	19.23809524	18	0	2	0
								12/06/2014	0	0	0	0	0	0	79.779999	2	19.23809524	18	0	2	0
								13/06/2014	0	0	0	0	0	0	80.5	2	19.23809524	18	0	2	0
								14/06/2014	0	0	0	0	0	0	80.5	2	19.23809524	18	0	2	0
								15/06/2014	1	0	0	1	0	0	80.5	2	19.23809524	19	1	3	1
								16/06/2014	0	0	0	0	0	0	80.769997	2	19.23809524	19	0	2	0
								17/06/2014	6	0	3	3	0	1	80.449997	2	20.23809524	19	0	2	3
								18/06/2014	1	0	1	0	0	0	82.010002	2	20.23809524	19	0	2	1
								19/06/2014	1	0	0	1	0	0	81.980003	2	20.23809524	20	1	3	1
								20/06/2014	1	0	0	1	0	0	82.349998	2	20.23809524	21	1	3	1
								21/06/2014	0	0	0	0	0	0	82.349998	2	20.23809524	21	0	2	0
								22/06/2014	0	0	0	0	0	0	82.349998	2	20.23809524	21	0	2	0
[truncated: 1,654 more rows]
