# Supplementary material for: Measuring information flux between social media and stock prices with Transfer Entropy
Source: PLoS One. 2021 Sep 23;16(9):e0257686. doi: 10.1371/journal.pone.0257686 (PMC8459996; doi:10.1371/journal.pone.0257686)
Supplement: S1 Data — (ZIP) [file pone.0257686.s001.zip › DATA BASES/19.-ROYAL DUTCH/rdsa3.xlsx]

## Sheet: rdsa3
fecha	tweet	TextBlob	clean	subjectivity	sentiment	polarity		fecha	eventos	negative	neutral	positive	-	+	stock	neg	pos	index					SUMMARY OUTPUT										SUMMARY OUTPUT
2017-01-05	$CVX $RDSA $XOM $BP:_x000D_ U.S. Crude Stockpiles Plunge But Gasoline Inventory Jumps:_x000D_ http://www.StockNewsWires.com/2017/01/05/cvx-rdsa-xom-bp-u-s-crude-stockpiles-plunge-but-gasoline-inventory-jumps/Ã‚Â Ã¢â‚¬Â¦	$cvx $rdsa $xom $bp:_x000D_ you.s. crude stockpiles plunge but gasoline inventory jumps:_x000D_	$cvx $rdsa $xom $bp:_x000D_ you.s. crude stockpiles plunge but gasoline inventory jumps:_x000D_	1	negative	-0.7		2009-01-01	0	0	0	0	0.5	0.5	52.94	0.5	0.5	0	0	2	0
2016-01-12	BP Will Cut 4,000 Jobs As Crude Glut Fears Continue $BHI $BP $RDSA $SLB $HAL #IBDNews #wlst http://news.investors.com/business/011216-789364-bp-to-cut-jobs-as-crude-glut-fears-continue.htmÃ‚Â Ã¢â‚¬Â¦pic.twitter.com/G3va3h130r	bp will cut 4,000 jobs as crude glut fears continue $bhi $bp $rdsa $slb $hal #ibdnews #wlst	bp will cut 4,000 jobs as crude glut fears continue $bhi $bp $rdsa $slb $hal #ibdnews #wlst	1	negative	-0.7		2009-01-02	0	0	0	0	0.5	0.5	55.11	1	1	0	0	2	0		Regression Statistics										Regression Statistics
2015-01-05	Int'l oil stocks sink along with crude prices: http://ibdn.uz/GQnazÃ‚Â $TOT $BP $RDSA	int'l oil stocks sink along with crude prices: $tot $bp $rdsa	int'l oil stocks sink along with crude prices: $tot $bp $rdsa	1	negative	-0.7		2009-01-03	0	0	0	0	0.5	0.5	55.11	1.5	1.5	0	0	2	0		Multiple R	0.854889									Multiple R	0.709708
2012-09-10	$PXP deal with $BP and $RDSA = capitulation on #naturalgas. Bad news for $CHK et al. http://on.wsj.com/PXgOAOÃ‚Â via @WSJHeard	$pxp deal with $bp and $rdsa = capitulation on #naturalgas. bad news for $chk et al. via @wsjheard	$pxp deal with $bp and $rdsa = capitulation on #naturalgas. bad news for $chk et al. via @wsjheard	0.666667	negative	-0.7		2009-01-04	0	0	0	0	0.5	0.5	55.11	2	2	0	0	2	0		R Square	0.730836									R Square	0.503685
2010-06-07	Imagining the Worst in BPÃ¢â‚¬â„¢s Future - DealBook - NYTimes.com http://stk.ly/bcdRWY $BP $XOM $RDSA	imagining the worst in bps future - dealbook - nytimes.com $bp $xom $rdsa	imagining the worst in bps future - dealbook - nytimes.com $bp $xom $rdsa	0.5625	negative	-0.5		2009-01-05	0	0	0	0	0.5	0.5	54.75	2.5	2.5	0	0	2	0		Adjusted R Square	0.730566									Adjusted R Square	0.503436
2015-12-11	As miners surrender, #oil majors stand behind their #dividends. http://twitthat.com/8g1EdÃ‚Â $BP $COP $RDSa $STO #stockspic.twitter.com/Ve4vvzlD76	as miners surrender, #oil majors stand behind their #dividends. $bp $cop $rdsa $sto #stockspic.twitter.com/ve4vvzld76	as miners surrender, #oil majors stand behind their #dividends. $bp $cop $rdsa $sto #stockspic.twitter.com/ve4vvzld76	0.7	negative	-0.4		2009-01-06	0	0	0	0	0.5	0.5	55.43	3	3	0	0	2	0		Standard Error	4.18867									Standard Error	5.6864
2010-08-22	Sinopec Second-Quarter Profit Slides on Weak Refining http://bit.ly/aVQaKn $CEO $PTR $RDSA $SHI $XOM #Commodities #Oil #Energy #China	sinopec second-quarter profit slides on weak refining $ceo $ptr $rdsa $shi $xom #commodities #oil #energy #china	sinopec second-quarter profit slides on weak refining $ceo $ptr $rdsa $shi $xom #commodities #oil #energy #china	0.625	negative	-0.375		2009-01-07	0	0	0	0	0.5	0.5	54.56	3.5	3.5	0	0	2	0		Observations	1999									Observations	1999
2014-10-01	Despite crude's big slide, M&A activity heats up for U.S. shale plays http://ow.ly/Cb8mNÃ‚Â $DRC $ATHL $ECA $RDSA #fracking #shale	despite crude's big slide, m&a activity heats up for you.s. shale plays $drc $athl $eca $rdsa #fracking #shale	despite crude's big slide, m&a activity heats up for you.s. shale plays $drc $athl $eca $rdsa #fracking #shale	0.55	negative	-0.35		2009-01-08	0	0	0	0	0.5	0.5	55.91	4	4	0	0	2	0
2016-12-05	Mad Dog leads #oil pack back to Gulf of Mexico as price rise spurs #offshore #drilling_x000D_ @BP_plc $BP $RDSa _x000D_ http://reut.rs/2gr2DYEÃ‚Â pic.twitter.com/Ki2uGF6NgH	mad dog leads #oil pack back to gulf of mexico as price rise spurs #offshore #drilling_x000D_ @bp_plc $bp $rdsa _x000D_	mad dog leads #oil pack back to gulf of mexico as price rise spurs #offshore #drilling_x000D_ @bp_plc $bp $rdsa _x000D_	0.5	negative	-0.3125		2009-01-09	0	0	0	0	0.5	0.5	53.98	4.5	4.5	0	0	2	0		ANOVA										ANOVA
2011-12-22	Shell Admits Major Oil Spill Off Nigeria Is Likely The Worst In A Decade $RDSA by @abbyrogers http://read.bi/uBzl2B	shell admits major oil spill off nigeria is likely the worst in a decade $rdsa by @abbyrogers	shell admits major oil spill off nigeria is likely the worst in a decade $rdsa by @abbyrogers	0.833333	negative	-0.3125		2009-01-10	0	0	0	0	0.5	0.5	53.98	5	5	0	0	2	0			df	SS	MS	F	Significance F						df	SS	MS	F	Significance F
2015-11-12	What do LEGO, Obama, & London Science Museum have in common? None of them want to play with Shell anymore $RDSA http://gu.com/p/4e66j/stw	what do lego, obama, & london science museum have in common? none of them want to play with shell anymore $rdsa	what do lego, obama, & london science museum have in common? none of them want to play with shell anymore $rdsa	0.5	negative	-0.3		2009-01-11	0	0	0	0	0.5	0.5	53.98	5.5	5.5	0	0	2	0		Regression	2	95085.7	47542.8	2709.78	0					Regression	1	65532.1	65532.1	2026.65	4.11439e-306
2013-10-07	ShellÃ¢â‚¬â„¢s Voser regrets U.S. #shale bet, Arctic fail: report. http://on.mktw.net/15W5FYIÃ‚Â @ClaudiaAssisMW @EnergyTicker $RDSA	shells voser regrets you.s. #shale bet, arctic fail: report. @claudiaassismw @energyticker $rdsa	shells voser regrets you.s. #shale bet, arctic fail: report. @claudiaassismw @energyticker $rdsa	0.25	negative	-0.3		2009-01-12	0	0	0	0	0.5	0.5	52.81	6	6	0	0	2	0		Residual	1996	35019.7	17.5449							Residual	1997	64573.3	32.3351
2013-03-25	Statoil $STO, Shell $RDSA, and Exxon $XOM to benefit from European cold snap. http://on.mktw.net/16dwNnx	statoil $sto, shell $rdsa, and exxon $xom to benefit from european cold snap.	statoil $sto, shell $rdsa, and exxon $xom to benefit from european cold snap.	0.5	negative	-0.3		2009-01-13	0	0	0	0	0.5	0.5	52.76	6.5	6.5	0	0	2	0		Total	1998	130105								Total	1998	130105
2017-01-11	$BHI $CVX $FANG $RDSA $XOM:_x000D_ U.S. Crude Stockpiles Soar, Production Hits 8-Month High:_x000D_ http://www.StockNewsWires.com/2017/01/11/bhi-cvx-fang-rdsa-xom-u-s-crude-stockpiles-soar-production-hits-8-month-high/Ã‚Â Ã¢â‚¬Â¦	$bhi $cvx $fang $rdsa $xom:_x000D_ you.s. crude stockpiles soar, production hits 8-month high:_x000D_	$bhi $cvx $fang $rdsa $xom:_x000D_ you.s. crude stockpiles soar, production hits 8-month high:_x000D_	0.77	negative	-0.27		2009-01-14	0	0	0	0	0.5	0.5	49.97	7	7	0	0	2	0
2016-11-04	$CVX $RDSA $XOM $GS $BP:_x000D_ Oil Keeps Falling As Goldman Sees Low $40s If OPEC Deal Fails:_x000D_ http://www.StockNewsWires.com/2016/11/04/cvx-rdsa-xom-gs-bp-oil-keeps-falling-as-goldman-sees-low-40s-if-opec-deal-fails/Ã‚Â Ã¢â‚¬Â¦	$cvx $rdsa $xom $gs $bp:_x000D_ oil keeps falling as goldman sees low $40s if opec deal fails:_x000D_	$cvx $rdsa $xom $gs $bp:_x000D_ oil keeps falling as goldman sees low $40s if opec deal fails:_x000D_	0.3	negative	-0.25		2009-01-15	0	0	0	0	0.5	0.5	49.95	7.5	7.5	0	0	2	0			Coefficients	Standard Error	t Stat	P-value	Lower 95%	Upper 95%	Lower 95.0%	Upper 95.0%			Coefficients	Standard Error	t Stat	P-value	Lower 95%	Upper 95%	Lower 95.0%	Upper 95.0%
2015-01-14	$RDSA:_x000D_ Fallout From Oil's Collapse Extends Past Exploration RDSA STO SN_x000D_ http://www.stocknewswires.com/2015/01/rdsa-fallout-from-oils-collapse-extends-past-exploration-rdsa-sto-sn.htmlÃ‚Â Ã¢â‚¬Â¦	$rdsa:_x000D_ fallout from oil's collapse extends past exploration rdsa sto sn_x000D_	$rdsa:_x000D_ fallout from oil's collapse extends past exploration rdsa sto sn_x000D_	0.25	negative	-0.25		2009-01-16	0	0	0	0	0.5	0.5	50.67	8	8	0	0	2	0		Intercept	48.0701	0.250471	191.918	0	47.5789	48.5613	47.5789	48.5613		Intercept	56.0779	0.221892	252.726	0	55.6428	56.5131	55.6428	56.5131
2014-04-30	Our usual mid-week webinar takes place at 12.30pm today. Covering $TWTR, $RDSA, + upcoming earnings. Register here: https://www1.gotomeeting.com/register/639789209Ã‚Â Ã¢â‚¬Â¦	our usual mid-week webinar takes place at 12.30pm today. covering $twtr, $rdsa, + upcoming earnings. register here:	our usual mid-week webinar takes place at 12.30pm today. covering $twtr, $rdsa, + upcoming earnings. register here:	0.25	negative	-0.25		2009-01-17	0	0	0	0	0.5	0.5	50.67	8.5	8.5	0	0	2	0		X Variable 1	0.533283	0.0156847	34.0001	2.75174e-200	0.502523	0.564043	0.502523	0.564043		X Variable 1	0.892192	0.0198184	45.0184	4.11439e-306	0.853325	0.931059	0.853325	0.931059
2013-10-31	Fracking Cuts Costs, Adds Jobs, But Public Skeptical http://news.investors.com/business/103113-677500-fracking-cuts-energy-costs-creates-jobs.htmÃ‚Â Ã¢â‚¬Â¦ via @IBDinvestors $RDSA $BG $TLM	fracking cuts costs, adds jobs, but public skeptical via @ibdinvestors $rdsa $bg $tlm	fracking cuts costs, adds jobs, but public skeptical via @ibdinvestors $rdsa $bg $tlm	0.283333	negative	-0.25		2009-01-18	0	0	0	0	0.5	0.5	50.67	9	9	0	0	2	0		X Variable 2	-0.458165	0.0140702	-32.5628	6.47419e-187	-0.485759	-0.430571	-0.485759	-0.430571
2017-11-06	Updated chart on #ROYALDUTCHSHELL $RDSa #ENERGY. Earlier post discussed premature and false breakouts #TECHCHARTSSTUDYpic.twitter.com/j6hzRSvg4j	updated chart on #royaldutchshell $rdsa #energy. earlier post discussed premature and false breakouts #techchartsstudypic.twitter.com/j6hzrsvg4j	updated chart on #royaldutchshell $rdsa #energy. earlier post discussed premature and false breakouts #techchartsstudypic.twitter.com/j6hzrsvg4j	0.55	negative	-0.2		2009-01-19	0	0	0	0	0.5	0.5	50.67	9.5	9.5	0	0	2	0
2013-04-15	#Brazil Approves 64 Companies to Bid on 11th Round of Oil Blocks http://fxn.ws/10YxLQMÃ‚Â $PBR $RDSA $XOM $REPYY $BP $CVX $HES $EWZ $OIL	#brazil approves 64 companies to bid on 11th round of oil blocks $pbr $rdsa $xom $repyy $bp $cvx $hes $ewz $oil	#brazil approves 64 companies to bid on 11th round of oil blocks $pbr $rdsa $xom $repyy $bp $cvx $hes $ewz $oil	0.4	negative	-0.2		2009-01-20	0	0	0	0	0.5	0.5	47.44	10	10	0	0	2	0
2009-11-24	Lightning Round: Royal Dutch Shell, Bank of... http://bit.ly/7zXoh2 $BAC $CIEN $DECK $FLEX $JPM $KFN $PBCT $RDSA $RFMD $RVBD $TLAB	lightning round: royal dutch shell, bank of... $bac $cien $deck $flex $jpm $kfn $pbct $rdsa $rfmd $rvbd $tlab	lightning round: royal dutch shell, bank of... $bac $cien $deck $flex $jpm $kfn $pbct $rdsa $rfmd $rvbd $tlab	0.4	negative	-0.2		2009-01-21	0	0	0	0	0.5	0.5	48.26	10.5	10.5	0	0	2	0
2017-11-02	Oil refining after Hurricane Harvey boosts Shell's third-quarter profit, shares little changed http://reut.rs/2zpjlERÃ‚Â $RDSa pic.twitter.com/88Ouz9Fz1P	oil refining after hurricane harvey boosts shell's third-quarter profit, shares little changed $rdsa pic.twitter.com/88ouz9fz1p	oil refining after hurricane harvey boosts shell's third-quarter profit, shares little changed $rdsa pic.twitter.com/88ouz9fz1p	0.5	negative	-0.1875		2009-01-22	0	0	0	0	0.5	0.5	47.01	11	11	0	0	2	0
2011-11-29	RT @Shell Shell's tight gas and deepwater businesses and Haynesville operations & operating principles. $RDSA http://stks.co/1Iy5	rt @shell shell's tight gas and deepwater businesses and haynesville operations & operating principles. $rdsa	rt @shell shell's tight gas and deepwater businesses and haynesville operations & operating principles. $rdsa	0.285714	negative	-0.178571		2009-01-23	0	0	0	0	0.5	0.5	48.3	11.5	11.5	0	0	2	0
2013-02-12	#ROYAL DUTCH SHELLA : Gulf Coast Spot Gasoline Discounts Narrow in Active Trading http://www.4-traders.com/ROYAL-DUTCH-SHELLA-6273/news/ROYAL-DUTCH-SHELLA-Gulf-Coast-Spot-Gasoline-Discounts-Narrow-in-Active-Trading-16046386/Ã‚Â Ã¢â‚¬Â¦ $RDSA	#royal dutch shella : gulf coast spot gasoline discounts narrow in active trading $rdsa	#royal dutch shella : gulf coast spot gasoline discounts narrow in active trading $rdsa	0.5	negative	-0.166667		2009-01-24	0	0	0	0	0.5	0.5	48.3	12	12	0	0	2	0
2015-10-06	OPEC Sees $130 Bil Less Capex As Shell Shields Payout http://news.investors.com/business/100615-774290-global-oil-investments-to-fall-shell-keeps-dividend.htmÃ‚Â Ã¢â‚¬Â¦ #IBDNews via @IBDinvestors $RDSA $EOG $CLR $XOM $BP $CVX	opec sees $130 bil less capex as shell shields payout #ibdnews via @ibdinvestors $rdsa $eog $clr $xom $bp $cvx	opec sees $130 bil less capex as shell shields payout #ibdnews via @ibdinvestors $rdsa $eog $clr $xom $bp $cvx	0.0666667	negative	-0.166667		2009-01-25	0	0	0	0	0.5	0.5	48.3	12.5	12.5	0	0	2	0
2015-01-08	$RDSA:_x000D_ Turkey's TPAO, Shell to Begin Exploration Drilling in Black Sea_x000D_ http://www.stocknewswires.com/2015/01/rdsa-turkeys-tpao-shell-to-begin-exploration-drilling-in-black-sea.htmlÃ‚Â Ã¢â‚¬Â¦	$rdsa:_x000D_ turkey's tpao, shell to begin exploration drilling in black sea_x000D_	$rdsa:_x000D_ turkey's tpao, shell to begin exploration drilling in black sea_x000D_	0.433333	negative	-0.166667		2009-01-26	0	0	0	0	0.5	0.5	49.55	13	13	0	0	2	0
2016-02-04	#Argentina #Shell Q4 results. CapEx down 45% in 4 years (2013-16) but growing in #VacaMuerta $RDSA $MVN $MDLNFhttps://lnkd.in/ezDzTqR	#argentina #shell q4 results. capex down 45% in 4 years (2013-16) but growing in #vacamuerta $rdsa $mvn $mdlnf	#argentina #shell q4 results. capex down 45% in 4 years (2013-16) but growing in #vacamuerta $rdsa $mvn $mdlnf	0.288889	negative	-0.155556		2009-01-27	0	0	0	0	0.5	0.5	50.2	13.5	13.5	0	0	2	0
2014-11-27	#OPEC decision hits the #oil producers, shares in #Rosneft, $BP & $RDSA all down 1.5% RO pic.twitter.com/ASAG4rGPFG	#opec decision hits the #oil producers, shares in #rosneft, $bp & $rdsa all down 1.5% ro pic.twitter.com/asag4rgpfg	#opec decision hits the #oil producers, shares in #rosneft, $bp & $rdsa all down 1.5% ro pic.twitter.com/asag4rgpfg	0.288889	negative	-0.155556		2009-01-28	0	0	0	0	0.5	0.5	50.86	14	14	0	0	2	0
2013-01-14	Complete Tuesday Game Plan: http://www.chartsmarter.com/?p=7138Ã‚Â $SBGI $SAP $NEM $RDSA	complete tuesday game plan: $sbgi $sap $nem $rdsa	complete tuesday game plan: $sbgi $sap $nem $rdsa	0.4	negative	-0.15		2009-01-29	0	0	0	0	0.5	0.5	51.11	14.5	14.5	0	0	2	0
2012-10-02	Complete Wednesday Game Plan http://stks.co/nBfsÃ‚Â $TSS $KMB $TRV $SJM $RDSA $MR $DIS $AOL $CBE $RL $DUK $POL $LL $RL	complete wednesday game plan $tss $kmb $trv $sjm $rdsa $mr $dis $aol $cbe $rl $duk $pol $ll $rl	complete wednesday game plan $tss $kmb $trv $sjm $rdsa $mr $dis $aol $cbe $rl $duk $pol $ll $rl	0.4	negative	-0.15		2009-01-30	0	0	0	0	0.5	0.5	49.23	15	15	0	0	2	0
2012-09-11	RT Complete Tuesday Game Plan http://stks.co/jAiDÃ‚Â $PLD $MRK $TGT $DFS $NWS $SLW $PKI $RDSA $PCAR $MMM $DPS $SMBL	rt complete tuesday game plan $pld $mrk $tgt $dfs $nws $slw $pki $rdsa $pcar $mmm $dps $smbl	rt complete tuesday game plan $pld $mrk $tgt $dfs $nws $slw $pki $rdsa $pcar $mmm $dps $smbl	0.4	negative	-0.15		2009-01-31	0	0	0	0	0.5	0.5	49.23	15.5	15.5	0	0	2	0
2015-01-05	Notable Morning Movers: (Up) $VIPS +4.7% $RDWR +2.4% $DPZ +1.5% $FFIV +1.5% $STZ +1.1% (Down) $TOT -5.7% $RDSA -4.6% $CHRW -4.4% $NOC -1.9%	notable morning movers: (up) $vips +4.7% $rdwr +2.4% $dpz +1.5% $ffiv +1.5% $stz +1.1% (down) $tot -5.7% $rdsa -4.6% $chrw -4.4% $noc -1.9%	notable morning movers: (up) $vips +4.7% $rdwr +2.4% $dpz +1.5% $ffiv +1.5% $stz +1.1% (down) $tot -5.7% $rdsa -4.6% $chrw -4.4% $noc -1.9%	0.596296	negative	-0.135185		2009-02-01	0	0	0	0	0.5	0.5	49.23	16	16	0	0	2	0
2013-10-31	Fracking triggers natural gas production, hiring boom and cuts costs. But public skeptical. http://ibdn.uz/qnySvÃ‚Â $RDSA	fracking triggers natural gas production, hiring boom and cuts costs. but public skeptical. $rdsa	fracking triggers natural gas production, hiring boom and cuts costs. but public skeptical. $rdsa	0.322222	negative	-0.133333		2009-02-02	0	0	0	0	0.5	0.5	49.67	16.5	16.5	0	0	2	0
2015-09-29	Here's why #Shell and other oil majors are all pulling out of the #Arctic: http://cnb.cx/1VljoXhÃ‚Â $RDSA pic.twitter.com/UnsmQMbiyE	here's why #shell and other oil majors are all pulling out of the #arctic: $rdsa pic.twitter.com/unsmqmbiye	here's why #shell and other oil majors are all pulling out of the #arctic: $rdsa pic.twitter.com/unsmqmbiye	0.375	negative	-0.125		2009-02-03	0	0	0	0	0.5	0.5	51.09	17	17	0	0	2	0
2013-03-13	$RDSA shopping its Miss Lime acreage.. in other words, no interest in $SD	$rdsa shopping its miss lime acreage.. in other words, no interest in $sd	$rdsa shopping its miss lime acreage.. in other words, no interest in $sd	0.375	negative	-0.125		2009-02-04	0	0	0	0	0.5	0.5	50	17.5	17.5	0	0	2	0
2010-12-30	Shell Energy $RDSa, United Airlines $UAL, & other non-fin. co's applying for derivatives rules exemptions: http://ow.ly/3w6Je #finreg $$	shell energy $rdsa, united airlines $ual, & other non-fin. co's applying for derivatives rules exemptions: #finreg $$	shell energy $rdsa, united airlines $ual, & other non-fin. co's applying for derivatives rules exemptions: #finreg $$	0.375	negative	-0.125		2009-02-05	0	0	0	0	0.5	0.5	50.64	18	18	0	0	2	0
2018-01-03	Traded bond spreads (blue) versus 1 & 10-year default probabilities (orange & green) for Royal Dutch Shell PLC senior callable bonds due 2046, via KRIS $RDSA pic.twitter.com/898ACTgQAZ	traded bond spreads (blue) versus 1 & 10-year default probabilities (orange & green) for royal dutch shell plc senior callable bonds due 2046, via kris $rdsa pic.twitter.com/898actgqaz	traded bond spreads (blue) versus 1 & 10-year default probabilities (orange & green) for royal dutch shell plc senior callable bonds due 2046, via kris $rdsa pic.twitter.com/898actgqaz	0.258333	negative	-0.108333		2009-02-06	0	0	0	0	0.5	0.5	51.82	18.5	18.5	0	0	2	0
2017-12-11	Traded bond spreads (blue) versus 1 & 10-year default probabilities (orange & green) for Royal Dutch @Shell $RDSA senior callable USD bonds due 2019 via KRIS: pic.twitter.com/q4x5gDnu8f	traded bond spreads (blue) versus 1 & 10-year default probabilities (orange & green) for royal dutch @shell $rdsa senior callable usd bonds due 2019 via kris: pic.twitter.com/q4x5gdnu8f	traded bond spreads (blue) versus 1 & 10-year default probabilities (orange & green) for royal dutch @shell $rdsa senior callable usd bonds due 2019 via kris: pic.twitter.com/q4x5gdnu8f	0.258333	negative	-0.108333		2009-02-07	0	0	0	0	0.5	0.5	51.82	19	19	0	0	2	0
2017-09-14	Traded credit spreads (blue) vs 1 & 10 year (orange & green) default probabilities for Royal Dutch @Shell senior bonds due 2019 $RDSA: pic.twitter.com/zGWNKHRMS7	traded credit spreads (blue) vs 1 & 10 year (orange & green) default probabilities for royal dutch @shell senior bonds due 2019 $rdsa: pic.twitter.com/zgwnkhrms7	traded credit spreads (blue) vs 1 & 10 year (orange & green) default probabilities for royal dutch @shell senior bonds due 2019 $rdsa: pic.twitter.com/zgwnkhrms7	0.258333	negative	-0.108333		2009-02-08	0	0	0	0	0.5	0.5	51.82	19.5	19.5	0	0	2	0
2018-08-28	Shell is drilling a new exploration well near Stones in ultra-deepwater #GOM after bringing the FPSO back online in June following three months of shut-in: http://bit.ly/2LxMfECÃ‚Â ($) EXCLUSIVE @energyintel $RDSA #oil #shell	shell is drilling a new exploration well near stones in ultra-deepwater #gom after bringing the fpso back online in june following three months of shut-in: ($) exclusive @energyintel $rdsa #oil #shell	shell is drilling a new exploration well near stones in ultra-deepwater #gom after bringing the fpso back online in june following three months of shut-in: ($) exclusive @energyintel $rdsa #oil #shell	0.390909	negative	-0.102727		2009-02-09	0	0	0	0	0.5	0.5	51.46	20	20	0	0	2	0
2017-04-13	Toyota $TYO & $AMS $RDSA Royal Dutch Shell to be victim of shorts if not succeed in Hydro fuel cell cars. $60k for hatchback ? no chance.	toyota $tyo & $ams $rdsa royal dutch shell to be victim of shorts if not succeed in hydro fuel cell cars. $60k for hatchback ? no chance.	toyota $tyo & $ams $rdsa royal dutch shell to be victim of shorts if not succeed in hydro fuel cell cars. $60k for hatchback ? no chance.	0.05	negative	-0.075		2009-02-10	0	0	0	0	0.5	0.5	49.11	20.5	20.5	0	0	2	0
2017-01-02	#Iran has invited Shell, Total, Gazprom, Eni and other to invest in #oil and #gas $RDSA $TOT $OMV $MBIhttp://www.teletrader.com/iran-calls-gazprom-shell-and-others-to-invest-in-oil-and-gas/news/details/37197190Ã‚Â Ã¢â‚¬Â¦	#iran has invited shell, total, gazprom, eni and other to invest in #oil and #gas $rdsa $tot $omv $mbi	#iran has invited shell, total, gazprom, eni and other to invest in #oil and #gas $rdsa $tot $omv $mbi	0.5625	negative	-0.0625		2009-02-11	0	0	0	0	0.5	0.5	49.63	21	21	0	0	2	0
2016-12-07	#Trump threatened to rip up Iran's nuclear deal but $RDSA and other Western firms are still investing in the country http://ow.ly/aR3h306U4iG	#trump threatened to rip up iran's nuclear deal but $rdsa and other western firms are still investing in the country	#trump threatened to rip up iran's nuclear deal but $rdsa and other western firms are still investing in the country	0.1875	negative	-0.0625		2009-02-12	0	0	0	0	0.5	0.5	50.29	21.5	21.5	0	0	2	0
2018-07-10	In The Market: Ahead of @realDonaldTrump trip to #Europe, #oil is rising again. @BP_plc is producing a new base w/ look of a double bottom, mild enough for flat base, more than 6 weeks long. 47.67 early entry http://ow.ly/tM4p30kSRdwÃ‚Â $BP $RDSA #EU #trading #charts @IBDinvestors	in the market: ahead of @realdonaldtrump trip to #europe, #oil is rising again. @bp_plc is producing a new base w/ look of a double bottom, mild enough for flat base, more than 6 weeks long. 47.67 early entry $bp $rdsa #eu #trading #charts @ibdinvestors	in the market: ahead of @realdonaldtrump trip to #europe, #oil is rising again. @bp_plc is producing a new base w/ look of a double bottom, mild enough for flat base, more than 6 weeks long. 47.67 early entry $bp $rdsa #eu #trading #charts @ibdinvestors	0.477955	negative	-0.0605303		2009-02-13	0	0	0	0	0.5	0.5	51.03	22	22	0	0	2	0
2011-08-22	Black gold. Energy investors like the Libya news. All the major oil companies ($XOM, $CVX, $BP, $RDSA, $COP, $TOT) up noticeably pre-market.	black gold. energy investors like the libya news. all the major oil companies ($xom, $cvx, $bp, $rdsa, $cop, $tot) up noticeably pre-market.	black gold. energy investors like the libya news. all the major oil companies ($xom, $cvx, $bp, $rdsa, $cop, $tot) up noticeably pre-market.	0.466667	negative	-0.0520833		2009-02-14	0	0	0	0	0.5	0.5	51.03	22.5	22.5	0	0	2	0
2016-05-11	These Big Oil companies just abandoned $2.5 billion in drilling projects due to low #oil prices. http://mney.co/24LUD7YÃ‚Â $RDSA $COP	these big oil companies just abandoned $2.5 billion in drilling projects due to low #oil prices. $rdsa $cop	these big oil companies just abandoned $2.5 billion in drilling projects due to low #oil prices. $rdsa $cop	0.258333	negative	-0.0416667		2009-02-15	0	0	0	0	0.5	0.5	51.03	23	23	0	0	2	0
2017-01-06	Twin 14 year old boys, the other one went with $AAPL, up about 6%+ and rising. But the ol man has them beat with $XOM & $RDSA!	twin 14 year old boys, the other one went with $aapl, up about 6%+ and rising. but the ol man has them beat with $xom & $rdsa!	twin 14 year old boys, the other one went with $aapl, up about 6%+ and rising. but the ol man has them beat with $xom & $rdsa!	0.2875	negative	-0.028125		2009-02-16	0	0	0	0	0.5	0.5	51.03	23.5	23.5	0	0	2	0
2017-12-21	In The Market II: Gains are modest in #DJIA #Nasdaq, but sector rotation still intense. #Energy names up on lower taxes, strength of #crude #oil. Solid action by $CVX $EOG $FANG $RDSA. Diamondback Energy is new in IBD Leaderboard http://ow.ly/6d5m30hnplSÃ‚Â #stocks @IBDinvestors	in the market ii: gains are modest in #djia #nasdaq, but sector rotation still intense. #energy names up on lower taxes, strength of #crude #oil. solid action by $cvx $eog $fang $rdsa. diamondback energy is new in ibd leaderboard #stocks @ibdinvestors	in the market ii: gains are modest in #djia #nasdaq, but sector rotation still intense. #energy names up on lower taxes, strength of #crude #oil. solid action by $cvx $eog $fang $rdsa. diamondback energy is new in ibd leaderboard #stocks @ibdinvestors	0.592424	negative	-0.0272727		2009-02-17	0	0	0	0	0.5	0.5	48.28	24	24	0	0	2	0
2018-10-02	$RDSA Long today above the 200d. pic.twitter.com/qIx6uUWZ4f	$rdsa long today above the 200d. pic.twitter.com/qix6uuwz4f	$rdsa long today above the 200d. pic.twitter.com/qix6uuwz4f	0.25	negative	-0.025		2009-02-18	0	0	0	0	0.5	0.5	48.47	24.5	24.5	0	0	2	0
2018-02-22	$XOM $CVX $BP $RDSA $CLR:_x000D_ Oil Rises On Surprise U.S. Inventory Drop; Output Flat At 10.3 Million:_x000D_ http://www.StockNewsWires.com/xom-cvx-bp-rdsa-clr-oil-rises-on-surprise-u-s-inventory-drop-output-flat-at-10-3-million/Ã‚Â Ã¢â‚¬Â¦	$xom $cvx $bp $rdsa $clr:_x000D_ oil rises on surprise you.s. inventory drop; output flat at 10.3 million:_x000D_	$xom $cvx $bp $rdsa $clr:_x000D_ oil rises on surprise you.s. inventory drop; output flat at 10.3 million:_x000D_	0.125	negative	-0.025		2009-02-19	0	0	0	0	0.5	0.5	48.87	25	25	0	0	2	0
2016-12-13	Former $RDSA CEO John Hofmeister says Rex Tillerson's brand of diplomacy is marked by "mutual respect" for other parties. #CheddarLIVEpic.twitter.com/jgk7ddlvL8	former $rdsa ceo john hofmeister says rex tillerson's brand of diplomacy is marked by "mutual respect" for other parties. #cheddarlivepic.twitter.com/jgk7ddlvl8	former $rdsa ceo john hofmeister says rex tillerson's brand of diplomacy is marked by "mutual respect" for other parties. #cheddarlivepic.twitter.com/jgk7ddlvl8	0.325	negative	-0.00833333		2009-02-20	0	0	0	0	0.5	0.5	47.54	25.5	25.5	0	0	2	0
2018-11-16	11/15/18_x000D_ #FastMoneyEspresso_x000D_ FINAL CALLS:_x000D_ Josh Brown Ã¢â‚¬â€> buy $JPM_x000D_ Jim Lebenthal Ã¢â‚¬â€> buy $RDSa_x000D_ Kevin OÃ¢â‚¬â„¢Leary Ã¢â‚¬â€> buy $WMTpic.twitter.com/vLK2NEbPSU	11/15/18_x000D_ #fastmoneyespresso_x000D_ final calls:_x000D_ josh brown > buy $jpm_x000D_ jim lebenthal > buy $rdsa_x000D_ kevin oleary > buy $wmtpic.twitter.com/vlk2nebpsu	11/15/18_x000D_ #fastmoneyespresso_x000D_ final calls:_x000D_ josh brown > buy $jpm_x000D_ jim lebenthal > buy $rdsa_x000D_ kevin oleary > buy $wmtpic.twitter.com/vlk2nebpsu	1	positive	0		2009-02-21	0	0	0	0	0.5	0.5	47.54	26	26	0	0	2	0
2018-10-14	From an oil history book: "Shellocracy" _x000D_ $RDSA_x000D_ #Oil_History _x000D_ #oilpic.twitter.com/nBVdQwrfJR	from an oil history book: "shellocracy" _x000D_ $rdsa_x000D_ #oil_history _x000D_ #oilpic.twitter.com/nbvdqwrfjr	from an oil history book: "shellocracy" _x000D_ $rdsa_x000D_ #oil_history _x000D_ #oilpic.twitter.com/nbvdqwrfjr	0	positive	0		2009-02-22	0	0	0	0	0.5	0.5	47.54	26.5	26.5	0	0	2	0
2018-10-08	EXCLUSIVE: Shell taps Citi to market 100%-owned Coulomb field in deepwater #GOM as part of portfolio clean-up ahead of planned North American spending spree: http://bit.ly/2y6CARCÃ‚Â $RDSA #offshore #oil	exclusive: shell taps citi to market 100%-owned coulomb field in deepwater #gom as part of portfolio clean-up ahead of planned north american spending spree: $rdsa #offshore #oil	exclusive: shell taps citi to market 100%-owned coulomb field in deepwater #gom as part of portfolio clean-up ahead of planned north american spending spree: $rdsa #offshore #oil	0	positive	0		2009-02-23	0	0	0	0	0.5	0.5	45.69	27	27	0	0	2	0
2018-06-26	Now $GE plans to focus on #power, #aviation, and #renewableenergy. That appears to be following a similar trend as Europe's oil majors, such as $BP, $RDSA $RDSB, $EQNR, and even #SaudiAramco	now $ge plans to focus on #power, #aviation, and #renewableenergy. that appears to be following a similar trend as europe's oil majors, such as $bp, $rdsa $rdsb, $eqnr, and even #saudiaramco	now $ge plans to focus on #power, #aviation, and #renewableenergy. that appears to be following a similar trend as europe's oil majors, such as $bp, $rdsa $rdsb, $eqnr, and even #saudiaramco	0.333333	positive	0		2009-02-24	0	0	0	0	0.5	0.5	47.02	27.5	27.5	0	0	2	0
2018-06-22	Oil prices and stocks surged after OPEC agreed to increase production next month, though the vagueness of the deal underscored fissures in the oil group. http://ow.ly/hPrR30kCJ7EÃ‚Â $RDSA $MRO $CRC	oil prices and stocks surged after opec agreed to increase production next month, though the vagueness of the deal underscored fissures in the oil group. $rdsa $mro $crc	oil prices and stocks surged after opec agreed to increase production next month, though the vagueness of the deal underscored fissures in the oil group. $rdsa $mro $crc	0	positive	0		2009-02-25	0	0	0	0	0.5	0.5	45.74	28	28	0	0	2	0
2018-05-26	Royal Dutch Shell PLC announced Friday made a sixth oil discovery in its Norphlet play in the Gulf of Mexico #OOTT $RDSA #shell #oil UPDATE https://traderscommunity.com/index.php/stocks/earnings-reports/752-shell-earnings-rise-with-higher-lng-and-oil-pricesÃ‚Â Ã¢â‚¬Â¦pic.twitter.com/kibl15xl5e	royal dutch shell plc announced friday made a sixth oil discovery in its norphlet play in the gulf of mexico #oott $rdsa #shell #oil update	royal dutch shell plc announced friday made a sixth oil discovery in its norphlet play in the gulf of mexico #oott $rdsa #shell #oil update	0	positive	0		2009-02-26	0	0	0	0	0.5	0.5	44.79	28.5	28.5	0	0	2	0
2018-04-26	#Shell Divestures this quarter $768m (UBSe $825m)._x000D_ Net debt came in at $66.1bn vs UBS estimates of $62.6bn, _x000D_ gearing of 24.7% above UBSe 23.9%. #OOTT $RDSA_x000D_ https://traderscommunity.com/index.php/stocks/earnings-reports/752-shell-earnings-rise-with-higher-lng-and-oil-pricesÃ‚Â Ã¢â‚¬Â¦	#shell divestures this quarter $768m (ubse $825m)._x000D_ net debt came in at $66.1bn vs ubs estimates of $62.6bn, _x000D_ gearing of 24.7% above ubse 23.9%. #oott $rdsa_x000D_	#shell divestures this quarter $768m (ubse $825m)._x000D_ net debt came in at $66.1bn vs ubs estimates of $62.6bn, _x000D_ gearing of 24.7% above ubse 23.9%. #oott $rdsa_x000D_	0.05	positive	0		2009-02-27	0	0	0	0	0.5	0.5	43.97	29	29	0	0	2	0
2018-03-07	Proposed U.S. steel tariff could impact Gulf of Mexico offshore project approval - Shell executive at #CERAWeek $RDSa pic.twitter.com/Cti8uUHQpy	proposed you.s. steel tariff could impact gulf of mexico offshore project approval - shell executive at #ceraweek $rdsa pic.twitter.com/cti8uuhqpy	proposed you.s. steel tariff could impact gulf of mexico offshore project approval - shell executive at #ceraweek $rdsa pic.twitter.com/cti8uuhqpy	0	positive	0		2009-02-28	0	0	0	0	0.5	0.5	43.97	29.5	29.5	0	0	2	0
2018-03-07	Today Wednesday, March 7 #CERAWeek18_x000D_ 8:50am - 9:20am Ã¢â‚¬â€œ Hon. #RickPerry, Secretary of Energy, United States_x000D_ 9:20am - 9:45am - Ben van Beurden, Chief Executive Officer, Royal Dutch Shell plc $RDSA #OOTT #CL_F $USO https://traderscommunity.com/index.php/oil-energy/613-ceraweek-2018-outlook-for-energy-tradersÃ‚Â Ã¢â‚¬Â¦pic.twitter.com/H9QoH6WEjJ	today wednesday, march 7 #ceraweek18_x000D_ 8:50am - 9:20am hon. #rickperry, secretary of energy, united states_x000D_ 9:20am - 9:45am - ben van beurden, chief executive officer, royal dutch shell plc $rdsa #oott #cl_f $uso	today wednesday, march 7 #ceraweek18_x000D_ 8:50am - 9:20am hon. #rickperry, secretary of energy, united states_x000D_ 9:20am - 9:45am - ben van beurden, chief executive officer, royal dutch shell plc $rdsa #oott #cl_f $uso	0	positive	0		2009-03-01	0	0	0	0	0.5	0.5	43.97	30	30	0	0	2	0
2018-02-07	Drivers select fuel, pay from display in car without #CreditCards or #MobilePayment _x000D_ $BABA $RDSA $RDSB #Shell #Alibaba #SAIC #payments_x000D_ https://news.teletrader.com/alibabas-venture-designs-automatized-gas-stations/news/details/42079742Ã‚Â Ã¢â‚¬Â¦	drivers select fuel, pay from display in car without #creditcards or #mobilepayment _x000D_ $baba $rdsa $rdsb #shell #alibaba #saic #payments_x000D_	drivers select fuel, pay from display in car without #creditcards or #mobilepayment _x000D_ $baba $rdsa $rdsb #shell #alibaba #saic #payments_x000D_	0	positive	0		2009-03-02	1	0	0	1	0	1	40.19	30	31	1	1	3	1
2018-02-02	Says here that Guam's three #gasoline retailers all raise their prices at the same time to the same level because they all get their gasoline from the same place: #Singapore http://www.guampdn.com/story/news/2018/02/02/feds-decline-further-examine-guam-gas-prices/1089589001/Ã‚Â Ã¢â‚¬Â¦ via @GuamPDN $RDSA	says here that guam's three #gasoline retailers all raise their prices at the same time to the same level because they all get their gasoline from the same place: #singapore via @guampdn $rdsa	says here that guam's three #gasoline retailers all raise their prices at the same time to the same level because they all get their gasoline from the same place: #singapore via @guampdn $rdsa	0.125	positive	0		2009-03-03	1	0	0	1	0	1	38.79	30	32	2	1	3	1
2018-02-02	Shell: Summary Of Unaudited Results $RDSA #financialresults #operationalperformance #oilandgas_x000D_ http://www.hellenicshippingnews.com/shell-summary-of-unaudited-results/Ã‚Â Ã¢â‚¬Â¦	shell: summary of unaudited results $rdsa #financialresults #operationalperformance #oilandgas_x000D_	shell: summary of unaudited results $rdsa #financialresults #operationalperformance #oilandgas_x000D_	0	positive	0		2009-03-04	0	0	0	0	0.5	0.5	41.12	30.5	32.5	2	0	2	0
2018-02-01	#Shell big winner in #Mexico #offshore auction_x000D_ $RDSA $RDSB https://www.chron.com/business/energy/conferences/article/Shell-big-winner-in-Mexico-s-offshore-auction-12542859.php?utm_campaign=twitter-desktop&utm_source=CMS%20Sharing%20Button&utm_medium=socialÃ‚Â Ã¢â‚¬Â¦ via @houstonchron	#shell big winner in #mexico #offshore auction_x000D_ $rdsa $rdsb via @houstonchron	#shell big winner in #mexico #offshore auction_x000D_ $rdsa $rdsb via @houstonchron	0.1	positive	0		2009-03-05	0	0	0	0	0.5	0.5	40.08	31	33	2	0	2	0
2018-02-01	Shell profits highest since 2014_x000D_ $RDSA $RDSB_x000D_ https://www.chron.com/business/energy/article/Shell-s-profits-highest-since-2014-12542806.php?utm_campaign=twitter-desktop&utm_source=CMS%20Sharing%20Button&utm_medium=socialÃ‚Â Ã¢â‚¬Â¦ via @houstonchron	shell profits highest since 2014_x000D_ $rdsa $rdsb_x000D_ via @houstonchron	shell profits highest since 2014_x000D_ $rdsa $rdsb_x000D_ via @houstonchron	0	positive	0		2009-03-06	0	0	0	0	0.5	0.5	41.89	31.5	33.5	2	0	2	0
2018-02-01	$RDSA Shell quarterly profit jumps 140% after 'a year of transformation' https://www.cnbc.com/2018/02/01/shell-earnings-q4-2017.htmlÃ‚Â Ã¢â‚¬Â¦	$rdsa shell quarterly profit jumps 140% after 'a year of transformation'	$rdsa shell quarterly profit jumps 140% after 'a year of transformation'	0	positive	0		2009-03-07	0	0	0	0	0.5	0.5	41.89	32	34	2	0	2	0
2018-02-01	Earnings flood; eBay ditches PayPal; Facebook worries $BABA $BX $BSX $COP $DWDP $HSY $MA $RL $UPS $TWX $GOOG $AMZN $AAPL $GPRO $MAT $V $RDSA $P $GOOGL $EBAY $PYPL $FB http://cnnmon.ie/2FBA4DVÃ‚Â via @CNNMoney	earnings flood; ebay ditches paypal; facebook worries $baba $bx $bsx $cop $dwdp $hsy $ma $rl $ups $twx $goog $amzn $aapl $gpro $mat $v $rdsa $p $googl $ebay $pypl $fb via @cnnmoney	earnings flood; ebay ditches paypal; facebook worries $baba $bx $bsx $cop $dwdp $hsy $ma $rl $ups $twx $goog $amzn $aapl $gpro $mat $v $rdsa $p $googl $ebay $pypl $fb via @cnnmoney	0	positive	0		2009-03-08	0	0	0	0	0.5	0.5	41.89	32.5	34.5	2	0	2	0
2018-01-31	Shell makes big deepwater oil discovery in Gulf of Mexico (Chevron is a partner in the project) https://reut.rs/2DPO9kSÃ‚Â _x000D_ $CVX #GOM #offshore #oott #oil $RDSa	shell makes big deepwater oil discovery in gulf of mexico (chevron is a partner in the project) _x000D_ $cvx #gom #offshore #oott #oil $rdsa	shell makes big deepwater oil discovery in gulf of mexico (chevron is a partner in the project) _x000D_ $cvx #gom #offshore #oott #oil $rdsa	0.1	positive	0		2009-03-09	0	0	0	0	0.5	0.5	41.19	33	35	2	0	2	0
2018-01-31	Potential sale for $900 million to Kuwaiti partner was abandoned in October_x000D_ #Shell $FP $RDSA $RDSB #FTSE100 #Total #PTTEP #oil_x000D_ https://news.teletrader.com/shell-divests-interest-in-gas-field-in-thailand/news/details/41986131Ã‚Â Ã¢â‚¬Â¦	potential sale for $900 million to kuwaiti partner was abandoned in october_x000D_ #shell $fp $rdsa $rdsb #ftse100 #total #pttep #oil_x000D_	potential sale for $900 million to kuwaiti partner was abandoned in october_x000D_ #shell $fp $rdsa $rdsb #ftse100 #total #pttep #oil_x000D_	0.875	positive	0		2009-03-10	0	0	0	0	0.5	0.5	43.29	33.5	35.5	2	0	2	0
2018-01-29	#BigOil Earnings This Week_x000D_ Royal Dutch Shell $RDSA and ConocoPhillips $COP will lead off Thursday, ExxonMobil $XOM will report Friday with Chevron $CVX $DJIA $SPY #OOTThttps://traderscommunity.com/index.php/stocks/earnings-reports/532-with-crude-soaring-all-eyes-on-big-oil-earnings-with-exxon-chevron-and-conocoÃ‚Â Ã¢â‚¬Â¦	#bigoil earnings this week_x000D_ royal dutch shell $rdsa and conocophillips $cop will lead off thursday, exxonmobil $xom will report friday with chevron $cvx $djia $spy #oott	#bigoil earnings this week_x000D_ royal dutch shell $rdsa and conocophillips $cop will lead off thursday, exxonmobil $xom will report friday with chevron $cvx $djia $spy #oott	0	positive	0		2009-03-11	0	0	0	0	0.5	0.5	43.32	34	36	2	0	2	0
2018-01-29	.@petrobras will collaborate with #CEO's from #OGCI's existing members which include @BP_plc , @Saudi_Aramco, @Shell and @Total #oilandgas #climatechange $BP $RDSA $TTA $PTRhttp://resourceglobalnetwork.com/2018/01/29/petrobras-to-join-oil-and-gas-climate-initiative/Ã‚Â Ã¢â‚¬Â¦	.@petrobras will collaborate with #ceo's from #ogci's existing members which include @bp_plc , @saudi_aramco, @shell and @total #oilandgas #climatechange $bp $rdsa $tta $ptr	.@petrobras will collaborate with #ceo's from #ogci's existing members which include @bp_plc , @saudi_aramco, @shell and @total #oilandgas #climatechange $bp $rdsa $tta $ptr	0.75	positive	0		2009-03-12	0	0	0	0	0.5	0.5	45.18	34.5	36.5	2	0	2	0
2018-01-28	always fascinating and mirrors the crude price expectations but at some point $RDSA needs couples counseling ... still RDS over XOM ...	always fascinating and mirrors the crude price expectations but at some point $rdsa needs couples counseling ... still rds over xom ...	always fascinating and mirrors the crude price expectations but at some point $rdsa needs couples counseling ... still rds over xom ...	0.925	positive	0		2009-03-13	0	0	0	0	0.5	0.5	45.51	35	37	2	0	2	0
2018-01-03	$RDSA - Royal Dutch Shell #RDSA Rating Reiterated by Barclays https://goo.gl/fb/zga5RZ	$rdsa - royal dutch shell #rdsa rating reiterated by barclays	$rdsa - royal dutch shell #rdsa rating reiterated by barclays	0	positive	0		2009-03-14	0	0	0	0	0.5	0.5	45.51	35.5	37.5	2	0	2	0
2018-01-03	Royal Dutch Shell Plc: The stock is testing its highs. $RDSA http://www.4-traders.com//ROYAL-DUTCH-SHELL-PLC-6273/Ã‚Â Ã¢â‚¬Â¦pic.twitter.com/csbJKyhTmo	royal dutch shell plc: the stock is testing its highs. $rdsa	royal dutch shell plc: the stock is testing its highs. $rdsa	0	positive	0		2009-03-15	0	0	0	0	0.5	0.5	45.51	36	38	2	0	2	0
2018-01-03	$RDSA: Royal Dutch Shell plc (ADR) has lost a star, now a 3 star stock. (https://stockflare.com/stock/RDSAÃ‚Â )	$rdsa: royal dutch shell plc (adr) has lost a star, now a 3 star stock. (	$rdsa: royal dutch shell plc (adr) has lost a star, now a 3 star stock. (	0	positive	0		2009-03-16	0	0	0	0	0.5	0.5	45.63	36.5	38.5	2	0	2	0
2018-01-02	Wall Street kicks off 2018; BP's tax hit; Oil up on Iran worries $BP $RDSA $CS $UBS $BCS $GS http://cnnmon.ie/2CuLRWIÃ‚Â via @CNNMoney	wall street kicks off 2018; bp's tax hit; oil up on iran worries $bp $rdsa $cs $ubs $bcs $gs via @cnnmoney	wall street kicks off 2018; bp's tax hit; oil up on iran worries $bp $rdsa $cs $ubs $bcs $gs via @cnnmoney	0	positive	0		2009-03-17	0	0	0	0	0.5	0.5	46	37	39	2	0	2	0
2018-01-02	$AVTX $RDSA Oil's Dream to Expand in Plastics Dims as Coke Turns to Plants via http://www.hvper.com/?ref=ftw	$avtx $rdsa oil's dream to expand in plastics dims as coke turns to plants via	$avtx $rdsa oil's dream to expand in plastics dims as coke turns to plants via	0	positive	0		2009-03-18	0	0	0	0	0.5	0.5	45.74	37.5	39.5	2	0	2	0
2017-12-21	Thursday's breakouts include: $CVX $CXO $LNG $RES $MTZ $AFG $WETF $APO $ALGT $JBLU $BMO $BHP $RIO $TM $FCAU $MRO $RDSA	thursday's breakouts include: $cvx $cxo $lng $res $mtz $afg $wetf $apo $algt $jblu $bmo $bhp $rio $tm $fcau $mro $rdsa	thursday's breakouts include: $cvx $cxo $lng $res $mtz $afg $wetf $apo $algt $jblu $bmo $bhp $rio $tm $fcau $mro $rdsa	0	positive	0		2009-03-19	0	0	0	0	0.5	0.5	45.49	38	40	2	0	2	0
2017-11-21	Those Darn Oil Stocks! Stuck Between Survive and Thrive http://on.barrons.com/2zVEg2lÃ‚Â $RDSA $SWN $XLE via @crystalkimmm	those darn oil stocks! stuck between survive and thrive $rdsa $swn $xle via @crystalkimmm	those darn oil stocks! stuck between survive and thrive $rdsa $swn $xle via @crystalkimmm	0	positive	0		2009-03-20	0	0	0	0	0.5	0.5	44.49	38.5	40.5	2	0	2	0
2017-11-16	#Norway 's $1 trillion wealth fund plans to drop #oil and #gas stocks from index - interview @Reuters @gfouche _x000D_ #OPEC #OOTT $RDSa $BP $XOM $CVX _x000D_ https://reut.rs/2jwXnZZÃ‚Â pic.twitter.com/an64fxpwVo	#norway 's $1 trillion wealth fund plans to drop #oil and #gas stocks from index - interview @reuters @gfouche _x000D_ #opec #oott $rdsa $bp $xom $cvx _x000D_	#norway 's $1 trillion wealth fund plans to drop #oil and #gas stocks from index - interview @reuters @gfouche _x000D_ #opec #oott $rdsa $bp $xom $cvx _x000D_	0	positive	0		2009-03-21	0	0	0	0	0.5	0.5	44.49	39	41	2	0	2	0
2017-11-04	WEEKEND REVIEW: Merrill Lynch 4 oil and gas stocks for $60 oil ahead $CVX $XOM $OXY $RDSA http://ow.ly/8YOF30glACg	weekend review: merrill lynch 4 oil and gas stocks for $60 oil ahead $cvx $xom $oxy $rdsa	weekend review: merrill lynch 4 oil and gas stocks for $60 oil ahead $cvx $xom $oxy $rdsa	0	positive	0		2009-03-22	0	0	0	0	0.5	0.5	44.49	39.5	41.5	2	0	2	0
2017-10-27	Shell bets big on Brazil as oil majors snap up offshore blocks https://reut.rs/2ia6fR8Ã‚Â by @marta_nog, @alexalper #brazil #oil #presalt $RDSa	shell bets big on brazil as oil majors snap up offshore blocks by @marta_nog, @alexalper #brazil #oil #presalt $rdsa	shell bets big on brazil as oil majors snap up offshore blocks by @marta_nog, @alexalper #brazil #oil #presalt $rdsa	0.1	positive	0		2009-03-23	0	0	0	0	0.5	0.5	47.36	40	42	2	0	2	0
2017-10-12	$RDSA #buys European operator of electric vehicle charging stations | @SeekingAlpha | http://bit.ly/2kJZJowÃ‚Â #MnApic.twitter.com/45pQ0MsaPD	$rdsa #buys european operator of electric vehicle charging stations | @seekingalpha | #mnapic.twitter.com/45pq0msapd	$rdsa #buys european operator of electric vehicle charging stations | @seekingalpha | #mnapic.twitter.com/45pq0msapd	0	positive	0		2009-03-24	0	0	0	0	0.5	0.5	46.01	40.5	42.5	2	0	2	0
2017-09-13	And Shell is also looking to exit West Qurna 1 in #Iraq. In talks with Japex (one of my scoops from May) http://www.energyintel.com/pages/eig_article.aspx?DocId=960768&IsSearchResult=trueÃ‚Â Ã¢â‚¬Â¦ #OOTT $RDSA	and shell is also looking to exit west qurna 1 in #iraq. in talks with japex (one of my scoops from may) #oott $rdsa	and shell is also looking to exit west qurna 1 in #iraq. in talks with japex (one of my scoops from may) #oott $rdsa	0	positive	0		2009-03-25	0	0	0	0	0.5	0.5	47.34	41	43	2	0	2	0
2017-08-24	Term structure of traded credit spreads (blue) vs default probabilities for Royal Dutch @Shell PLC $RDSA via KRIS in US dollars pic.twitter.com/LQXdLvtTme	term structure of traded credit spreads (blue) vs default probabilities for royal dutch @shell plc $rdsa via kris in us dollars pic.twitter.com/lqxdlvttme	term structure of traded credit spreads (blue) vs default probabilities for royal dutch @shell plc $rdsa via kris in us dollars pic.twitter.com/lqxdlvttme	0.1	positive	0		2009-03-26	0	0	0	0	0.5	0.5	46.83	41.5	43.5	2	0	2	0
2017-07-25	$RDSA moves $12bn floating LNG into western Australia at the same time national govt assessing potential LNG export restrictions. GENIUS	$rdsa moves $12bn floating lng into western australia at the same time national govt assessing potential lng export restrictions. genius	$rdsa moves $12bn floating lng into western australia at the same time national govt assessing potential lng export restrictions. genius	0.375	positive	0		2009-03-27	0	0	0	0	0.5	0.5	46.02	42	44	2	0	2	0
2017-07-25	#oilandgas Exclusive I wrote: Cosmo Energy Eyes #Shell 45% Stake in #Iraq's #Majnoon oil Field http://www.energyintel.com/pages/eig_article.aspx?DocId=968541&NLID=31Ã‚Â Ã¢â‚¬Â¦ #OOTT $RDSA	#oilandgas exclusive i wrote: cosmo energy eyes #shell 45% stake in #iraq's #majnoon oil field #oott $rdsa	#oilandgas exclusive i wrote: cosmo energy eyes #shell 45% stake in #iraq's #majnoon oil field #oott $rdsa	0	positive	0		2009-03-28	0	0	0	0	0.5	0.5	46.02	42.5	44.5	2	0	2	0
2017-06-28	Oil profits. Blood loss. A 20-year crusade for justiceÃ¢â‚¬Â¦ ending soon? @Shell $RDSA pic.twitter.com/chBgkJYkIA	oil profits. blood loss. a 20-year crusade for justice ending soon? @shell $rdsa pic.twitter.com/chbgkjykia	oil profits. blood loss. a 20-year crusade for justice ending soon? @shell $rdsa pic.twitter.com/chbgkjykia	0	positive	0		2009-03-29	0	0	0	0	0.5	0.5	46.02	43	45	2	0	2	0
2017-06-28	One woman faces a corporate giant in a bid for justice. Coming soon. @Shell #Ogoni9 $RDSA pic.twitter.com/NDSuAyDMct	one woman faces a corporate giant in a bid for justice. coming soon. @shell #ogoni9 $rdsa pic.twitter.com/ndsuaydmct	one woman faces a corporate giant in a bid for justice. coming soon. @shell #ogoni9 $rdsa pic.twitter.com/ndsuaydmct	0.5	positive	0		2009-03-30	0	0	0	0	0.5	0.5	44.27	43.5	45.5	2	0	2	0
2017-03-16	$CLIR announces follow-on order from Aera Energy $XOM $RDSA http://ir.clearsign.com/2017-03-16-ClearSign-Receives-Follow-On-Project-from-Aera-EnergyÃ‚Â Ã¢â‚¬Â¦	$clir announces follow-on order from aera energy $xom $rdsa	$clir announces follow-on order from aera energy $xom $rdsa	0	positive	0		2009-03-31	0	0	0	0	0.5	0.5	44.3	44	46	2	0	2	0
2017-02-15	The Oil Price This Energy ETF Needs https://benzinga.com/z/9050321Ã‚Â $IXC $XLE $XOM $BP $CVX $TOT $RDSA	the oil price this energy etf needs $ixc $xle $xom $bp $cvx $tot $rdsa	the oil price this energy etf needs $ixc $xle $xom $bp $cvx $tot $rdsa	0	positive	0		2009-04-01	0	0	0	0	0.5	0.5	44.73	44.5	46.5	2	0	2	0
2017-02-14	Trading the $FTSE? $RDSA $RDSB, $BP, $AZN and $IMB go ex-dividend on Thursday_x000D_ Trade Now>> http://bit.ly/2kRV0k2Ã‚Â _x000D_ Losses can exceed depositspic.twitter.com/MVLQ8xBhdT	trading the $ftse? $rdsa $rdsb, $bp, $azn and $imb go ex-dividend on thursday_x000D_ trade now>> _x000D_ losses can exceed depositspic.twitter.com/mvlq8xbhdt	trading the $ftse? $rdsa $rdsb, $bp, $azn and $imb go ex-dividend on thursday_x000D_ trade now>> _x000D_ losses can exceed depositspic.twitter.com/mvlq8xbhdt	0	positive	0		2009-04-02	0	0	0	0	0.5	0.5	46.58	45	47	2	0	2	0
2017-02-07	#Shell,#Chevron,#Exxon & now #BP struggled in Q4-16, and will continue to struggle in 2017 at current #oil prices. $rdsa $xom $bp $cvx #oott	#shell,#chevron,#exxon & now #bp struggled in q4-16, and will continue to struggle in 2017 at current #oil prices. $rdsa $xom $bp $cvx #oott	#shell,#chevron,#exxon & now #bp struggled in q4-16, and will continue to struggle in 2017 at current #oil prices. $rdsa $xom $bp $cvx #oott	0.4	positive	0		2009-04-03	0	0	0	0	0.5	0.5	47	45.5	47.5	2	0	2	0
2017-01-30	Some big names reporting this week with 22% of the S&P 500 & 58 Stoxx 600 firms...highlights:_x000D_ $AAPL $FB $XOM $PFE $MRK $RDSA $AZN $ROG	some big names reporting this week with 22% of the s&p 500 & 58 stoxx 600 firms...highlights:_x000D_ $aapl $fb $xom $pfe $mrk $rdsa $azn $rog	some big names reporting this week with 22% of the s&p 500 & 58 stoxx 600 firms...highlights:_x000D_ $aapl $fb $xom $pfe $mrk $rdsa $azn $rog	0.1	positive	0		2009-04-04	0	0	0	0	0.5	0.5	47	46	48	2	0	2	0
2017-01-27	Royal Dutch Shell Plc's Ã‚Â buy rating reiterated at HSBC Holdings plc. GBX 2,600 PT. http://ift.tt/2jbvdCQÃ‚Â $RDSA #RDSA	royal dutch shell plc's buy rating reiterated at hsbc holdings plc. gbx 2,600 pt. $rdsa #rdsa	royal dutch shell plc's buy rating reiterated at hsbc holdings plc. gbx 2,600 pt. $rdsa #rdsa	0	positive	0		2009-04-05	0	0	0	0	0.5	0.5	47	46.5	48.5	2	0	2	0
2017-01-27	Royal Dutch Shell Plc's PT raised by Morgan Stanley to GBX 2,750. overweight rating. http://ift.tt/2jwE5RVÃ‚Â $RDSA #RDSA	royal dutch shell plc's pt raised by morgan stanley to gbx 2,750. overweight rating. $rdsa #rdsa	royal dutch shell plc's pt raised by morgan stanley to gbx 2,750. overweight rating. $rdsa #rdsa	0	positive	0		2009-04-06	0	0	0	0	0.5	0.5	45.23	47	49	2	0	2	0
2017-01-24	$RDSA #Royal Dutch Shell Plc Energy Consumption in the Netherlands http://twib.in/l/kazR59e84zXzÃ‚Â #marketspic.twitter.com/LU5I7xAFlN	$rdsa #royal dutch shell plc energy consumption in the netherlands #marketspic.twitter.com/lu5i7xafln	$rdsa #royal dutch shell plc energy consumption in the netherlands #marketspic.twitter.com/lu5i7xafln	0	positive	0		2009-04-07	0	0	0	0	0.5	0.5	43.79	47.5	49.5	2	0	2	0
2017-01-19	$HAL $BHI $RDSA $SLB:_x000D_ What To Expect From SchlumbergerÃ¢â‚¬â„¢s Quarterly Results:_x000D_ http://www.StockNewsWires.com/2017/01/19/hal-bhi-rdsa-slb-what-to-expect-from-schlumbergers-quarterly-results/Ã‚Â Ã¢â‚¬Â¦	$hal $bhi $rdsa $slb:_x000D_ what to expect from schlumbergers quarterly results:_x000D_	$hal $bhi $rdsa $slb:_x000D_ what to expect from schlumbergers quarterly results:_x000D_	0	positive	0		2009-04-08	0	0	0	0	0.5	0.5	43.31	48	50	2	0	2	0
2017-01-18	$TM and several competitors bet with $TOT and $RDSA on $10.7billion #Hydrogen market for the next 5 years._x000D_ https://www.bloomberg.com/news/articles/2017-01-17/toyota-shell-among-auto-and-oil-giants-forming-hydrogen-councilÃ‚Â Ã¢â‚¬Â¦	$tm and several competitors bet with $tot and $rdsa on $10.7billion #hydrogen market for the next 5 years._x000D_	$tm and several competitors bet with $tot and $rdsa on $10.7billion #hydrogen market for the next 5 years._x000D_	0	positive	0		2009-04-09	0	0	0	0	0.5	0.5	43.42	48.5	50.5	2	0	2	0
2017-01-18	$CVX $FANG $RDSA $XOM $CWEI:_x000D_ Oil Prices Fall On Predictions U.S. Will Increase Output:_x000D_ http://www.StockNewsWires.com/2017/01/18/cvx-fang-rdsa-xom-cwei-oil-prices-fall-on-predictions-u-s-will-increase-output/Ã‚Â Ã¢â‚¬Â¦	$cvx $fang $rdsa $xom $cwei:_x000D_ oil prices fall on predictions you.s. will increase output:_x000D_	$cvx $fang $rdsa $xom $cwei:_x000D_ oil prices fall on predictions you.s. will increase output:_x000D_	0	positive	0		2009-04-10	0	0	0	0	0.5	0.5	43.42	49	51	2	0	2	0
2017-01-17	Market Fallers: Royal Dutch Shell Plc, Rio Tinto plc, Unilever plc, Vodafone Group plc - http://bit.ly/2jFsC0EÃ‚Â - $RDSA, RIO, ULVR, VOD	market fallers: royal dutch shell plc, rio tinto plc, unilever plc, vodafone group plc - - $rdsa, rio, ulvr, vod	market fallers: royal dutch shell plc, rio tinto plc, unilever plc, vodafone group plc - - $rdsa, rio, ulvr, vod	0	positive	0		2009-04-11	0	0	0	0	0.5	0.5	43.42	49.5	51.5	2	0	2	0
2017-01-10	$CVX $FANG $RDSA $XOM $CLR:_x000D_ Oil Prices Fall As Russia Cuts Output, But Iraq Will Boost Exports:_x000D_ http://www.StockNewsWires.com/2017/01/10/cvx-fang-rdsa-xom-clr-oil-prices-fall-as-russia-cuts-output-but-iraq-will-boost-exports/Ã‚Â Ã¢â‚¬Â¦	$cvx $fang $rdsa $xom $clr:_x000D_ oil prices fall as russia cuts output, but iraq will boost exports:_x000D_	$cvx $fang $rdsa $xom $clr:_x000D_ oil prices fall as russia cuts output, but iraq will boost exports:_x000D_	0	positive	0		2009-04-12	0	0	0	0	0.5	0.5	43.42	50	52	2	0	2	0
2017-01-09	$HAL $BHI $DUC $CVX $RDSA:_x000D_ U.S. Oil Companies To Unleash Spending But Costs Will Rise Too:_x000D_ http://www.StockNewsWires.com/2017/01/09/hal-bhi-duc-cvx-rdsa-u-s-oil-companies-to-unleash-spending-but-costs-will-rise-too/Ã‚Â Ã¢â‚¬Â¦	$hal $bhi $duc $cvx $rdsa:_x000D_ you.s. oil companies to unleash spending but costs will rise too:_x000D_	$hal $bhi $duc $cvx $rdsa:_x000D_ you.s. oil companies to unleash spending but costs will rise too:_x000D_	0	positive	0		2009-04-13	0	0	0	0	0.5	0.5	43.55	50.5	52.5	2	0	2	0
2017-01-05	Royal Dutch Shell Plc 16.5% Potential Upside Indicated by Barclays Capital - http://bit.ly/2hUbj9RÃ‚Â - #RDSA - $RDSA	royal dutch shell plc 16.5% potential upside indicated by barclays capital - - #rdsa - $rdsa	royal dutch shell plc 16.5% potential upside indicated by barclays capital - - #rdsa - $rdsa	1	positive	0		2009-04-14	0	0	0	0	0.5	0.5	42.92	51	53	2	0	2	0
2017-01-03	$OGZPY $RDSA $TOT $SLB $LUKOY:_x000D_ Shell, Total Among Those Bidding For Oil Development In Iran:_x000D_ http://www.StockNewsWires.com/2017/01/03/ogzpy-rdsa-tot-slb-lukoy-shell-total-among-those-bidding-for-oil-development-in-iran/Ã‚Â Ã¢â‚¬Â¦	$ogzpy $rdsa $tot $slb $lukoy:_x000D_ shell, total among those bidding for oil development in iran:_x000D_	$ogzpy $rdsa $tot $slb $lukoy:_x000D_ shell, total among those bidding for oil development in iran:_x000D_	0.75	positive	0		2009-04-15	0	0	0	0	0.5	0.5	42.95	51.5	53.5	2	0	2	0
2016-12-29	$CVX $FANG $RDSA $XOM $CLR:_x000D_ U.S. Oil Inventories See Second Consecutive Surprise Gain:_x000D_ http://www.StockNewsWires.com/2016/12/29/cvx-fang-rdsa-xom-clr-u-s-oil-inventories-see-second-consecutive-surprise-gain/Ã‚Â Ã¢â‚¬Â¦	$cvx $fang $rdsa $xom $clr:_x000D_ you.s. oil inventories see second consecutive surprise gain:_x000D_	$cvx $fang $rdsa $xom $clr:_x000D_ you.s. oil inventories see second consecutive surprise gain:_x000D_	0	positive	0		2009-04-16	0	0	0	0	0.5	0.5	43.39	52	54	2	0	2	0
2016-12-14	.@Shell starts production at deep-water Malikai project in #Malaysia #oilandgas $RDSA @conocophillips @Petronas http://resourceglobalnetwork.com/2016/12/14/shell-starts-malaysia-deep-water-production/Ã‚Â Ã¢â‚¬Â¦pic.twitter.com/kAyfEda1ZG	.@shell starts production at deep-water malikai project in #malaysia #oilandgas $rdsa @conocophillips @petronas	.@shell starts production at deep-water malikai project in #malaysia #oilandgas $rdsa @conocophillips @petronas	0	positive	0		2009-04-17	1	0	0	1	0	1	42.96	52	55	3	1	3	1
2016-12-12	$CVX $RDSA $XOM $BP:_x000D_ Ã¢â‚¬ËœNOPECÃ¢â‚¬â„¢ Deal Could Send Oil To $60 By January, But Can It Be Enforced?:_x000D_ http://www.StockNewsWires.com/2016/12/12/cvx-rdsa-xom-bp-nopec-deal-could-send-oil-to-60-by-january-but-can-it-be-enforced/Ã‚Â Ã¢â‚¬Â¦	$cvx $rdsa $xom $bp:_x000D_ nopec deal could send oil to $60 by january, but can it be enforced?:_x000D_	$cvx $rdsa $xom $bp:_x000D_ nopec deal could send oil to $60 by january, but can it be enforced?:_x000D_	0	positive	0		2009-04-18	0	0	0	0	0.5	0.5	42.96	52.5	55.5	3	0	2	0
2016-12-08	$CVX $RDSA $XOM $BP:_x000D_ Chevron Cuts Spending To Keep Ã¢â‚¬ËœDividend Printing MachineÃ¢â‚¬â„¢ Going:_x000D_ http://www.StockNewsWires.com/2016/12/08/cvx-rdsa-xom-bp-chevron-cuts-spending-to-keep-dividend-printing-machine-going/Ã‚Â Ã¢â‚¬Â¦	$cvx $rdsa $xom $bp:_x000D_ chevron cuts spending to keep dividend printing machine going:_x000D_	$cvx $rdsa $xom $bp:_x000D_ chevron cuts spending to keep dividend printing machine going:_x000D_	0	positive	0		2009-04-19	0	0	0	0	0.5	0.5	42.96	53	56	3	0	2	0
2016-12-07	#Iran ministry says @Shell to sign 3 deals on Wednesday to develop #oil and #gas fields_x000D_ $RDSa $TOTF #OPEC #OOTT _x000D_ http://reut.rs/2gjtFUiÃ‚Â pic.twitter.com/VDQLzDszWj	#iran ministry says @shell to sign 3 deals on wednesday to develop #oil and #gas fields_x000D_ $rdsa $totf #opec #oott _x000D_	#iran ministry says @shell to sign 3 deals on wednesday to develop #oil and #gas fields_x000D_ $rdsa $totf #opec #oott _x000D_	0	positive	0		2009-04-20	0	0	0	0	0.5	0.5	41.65	53.5	56.5	3	0	2	0
2016-12-07	Royal Dutch Shell Plc's PT raised by Barclays PLC to GBX 2,650. overweight rating. http://ift.tt/2gBhIH5Ã‚Â $RDSA #RDSA	royal dutch shell plc's pt raised by barclays plc to gbx 2,650. overweight rating. $rdsa #rdsa	royal dutch shell plc's pt raised by barclays plc to gbx 2,650. overweight rating. $rdsa #rdsa	0	positive	0		2009-04-21	0	0	0	0	0.5	0.5	42.74	54	57	3	0	2	0
2016-12-01	Royal Dutch Shell Plc's Ã‚Â neutral rating reiterated at BNP Paribas. GBX 2,250 PT. http://ift.tt/2gKkJZ5Ã‚Â $RDSA #RDSA	royal dutch shell plc's neutral rating reiterated at bnp paribas. gbx 2,250 pt. $rdsa #rdsa	royal dutch shell plc's neutral rating reiterated at bnp paribas. gbx 2,250 pt. $rdsa #rdsa	0	positive	0		2009-04-22	0	0	0	0	0.5	0.5	42.13	54.5	57.5	3	0	2	0
2016-11-30	#oil equities up big-time w/ #Opec cut. US E&PS: $WLL +28%, $MRO +20%. Rig contractors: $NBR +25% $ESV +23%. Majors: $STO +6%, $RDSA +5%	#oil equities up big-time w/ #opec cut. us e&ps: $wll +28%, $mro +20%. rig contractors: $nbr +25% $esv +23%. majors: $sto +6%, $rdsa +5%	#oil equities up big-time w/ #opec cut. us e&ps: $wll +28%, $mro +20%. rig contractors: $nbr +25% $esv +23%. majors: $sto +6%, $rdsa +5%	0	positive	0		2009-04-23	0	0	0	0	0.5	0.5	44.14	55	58	3	0	2	0
2016-11-04	Royal Dutch Shell Plc $RDSA to Issue Dividend of GBX 0.47 on December 16th http://zpr.io/PtxnG	royal dutch shell plc $rdsa to issue dividend of gbx 0.47 on december 16th	royal dutch shell plc $rdsa to issue dividend of gbx 0.47 on december 16th	0	positive	0		2009-04-24	0	0	0	0	0.5	0.5	45.61	55.5	58.5	3	0	2	0
2016-11-04	$OXY $CVX $RDSA $XOM $PXD:_x000D_ BP, Shell Cautious On Investment As Oil Prices Falter Again:_x000D_ http://www.StockNewsWires.com/2016/11/04/oxy-cvx-rdsa-xom-pxd-bp-shell-cautious-on-investment-as-oil-prices-falter-again/Ã‚Â Ã¢â‚¬Â¦	$oxy $cvx $rdsa $xom $pxd:_x000D_ bp, shell cautious on investment as oil prices falter again:_x000D_	$oxy $cvx $rdsa $xom $pxd:_x000D_ bp, shell cautious on investment as oil prices falter again:_x000D_	0	positive	0		2009-04-25	0	0	0	0	0.5	0.5	45.61	56	59	3	0	2	0
2016-11-04	$CVX $RDSA $XOM $CLR $GS:_x000D_ Biggest-Ever U.S. Oil Stockpile Jump Sends Price Back To $45:_x000D_ http://www.StockNewsWires.com/2016/11/04/cvx-rdsa-xom-clr-gs-biggest-ever-u-s-oil-stockpile-jump-sends-price-back-to-45/Ã‚Â Ã¢â‚¬Â¦	$cvx $rdsa $xom $clr $gs:_x000D_ biggest-ever you.s. oil stockpile jump sends price back to $45:_x000D_	$cvx $rdsa $xom $clr $gs:_x000D_ biggest-ever you.s. oil stockpile jump sends price back to $45:_x000D_	0	positive	0		2009-04-26	0	0	0	0	0.5	0.5	45.61	56.5	59.5	3	0	2	0
2016-11-04	$E $RDSA $REPYY $BP $STO:_x000D_ Oil Giants Invest $1 Billion To Capture, Store Greenhouse Gases:_x000D_ http://www.StockNewsWires.com/2016/11/04/e-rdsa-repyy-bp-sto-oil-giants-invest-1-billion-to-capture-store-greenhouse-gases/Ã‚Â Ã¢â‚¬Â¦	$e $rdsa $repyy $bp $sto:_x000D_ oil giants invest $1 billion to capture, store greenhouse gases:_x000D_	$e $rdsa $repyy $bp $sto:_x000D_ oil giants invest $1 billion to capture, store greenhouse gases:_x000D_	0	positive	0		2009-04-27	0	0	0	0	0.5	0.5	45.01	57	60	3	0	2	0
2016-11-04	$BHI $APA $CVX $RDSA $XOM:_x000D_ Permian Lifts U.S. Oil Rig Count After Falling A Week Ago:_x000D_ http://www.StockNewsWires.com/2016/11/04/bhi-apa-cvx-rdsa-xom-permian-lifts-u-s-oil-rig-count-after-falling-a-week-ago/Ã‚Â Ã¢â‚¬Â¦	$bhi $apa $cvx $rdsa $xom:_x000D_ permian lifts you.s. oil rig count after falling a week ago:_x000D_	$bhi $apa $cvx $rdsa $xom:_x000D_ permian lifts you.s. oil rig count after falling a week ago:_x000D_	0	positive	0		2009-04-28	0	0	0	0	0.5	0.5	45.27	57.5	60.5	3	0	2	0
2016-11-04	Royal Dutch Shell Plc $RDSA Stock Rating Reaffirmed by Credit Suisse Group AG http://ift.tt/2fj9t5f	royal dutch shell plc $rdsa stock rating reaffirmed by credit suisse group ag	royal dutch shell plc $rdsa stock rating reaffirmed by credit suisse group ag	0	positive	0		2009-04-29	0	0	0	0	0.5	0.5	45.95	58	61	3	0	2	0
2016-11-04	Societe Generale Reiterates Buy Rating for Royal Dutch Shell Plc $RDSA http://zpr.io/Ptjnr	societe generale reiterates buy rating for royal dutch shell plc $rdsa	societe generale reiterates buy rating for royal dutch shell plc $rdsa	0	positive	0		2009-04-30	0	0	0	0	0.5	0.5	45.68	58.5	61.5	3	0	2	0
2016-11-03	$RDSA: Forecast sales for Royal Dutch Shell plc (ADR) are now forecast to rise this year. (https://stockflare.com/stocks/RDSAÃ‚Â )	$rdsa: forecast sales for royal dutch shell plc (adr) are now forecast to rise this year. (	$rdsa: forecast sales for royal dutch shell plc (adr) are now forecast to rise this year. (	0	positive	0		2009-05-01	0	0	0	0	0.5	0.5	46.98	59	62	3	0	2	0
2016-11-03	Royal Dutch Shell Plc upgraded by JPMorgan Chase & Co. to overweight. GBX 2,500 PT. http://ift.tt/2egwq4xÃ‚Â $RDSA #RDSA	royal dutch shell plc upgraded by jpmorgan chase & co. to overweight. gbx 2,500 pt. $rdsa #rdsa	royal dutch shell plc upgraded by jpmorgan chase & co. to overweight. gbx 2,500 pt. $rdsa #rdsa	0	positive	0		2009-05-02	0	0	0	0	0.5	0.5	46.98	59.5	62.5	3	0	2	0
2016-09-26	#Oil jumps over 3% as Iran and Saudi Arabia look closer to making a deal to cap output. http://ow.ly/Dygz304zY25Ã‚Â $XOM $BP $RDSA $CVX	#oil jumps over 3% as iran and saudi arabia look closer to making a deal to cap output. $xom $bp $rdsa $cvx	#oil jumps over 3% as iran and saudi arabia look closer to making a deal to cap output. $xom $bp $rdsa $cvx	0	positive	0		2009-05-03	0	0	0	0	0.5	0.5	46.98	60	63	3	0	2	0
2016-09-08	Big investors voted FOR #climate @ $BP & $RDSA in '15. In '16 @ $XOM voted AGAINST. http://bit.ly/sustfin98Ã‚Â #corpgovpic.twitter.com/wd7eB3uAgl	big investors voted for #climate @ $bp & $rdsa in '15. in '16 @ $xom voted against. #corpgovpic.twitter.com/wd7eb3uagl	big investors voted for #climate @ $bp & $rdsa in '15. in '16 @ $xom voted against. #corpgovpic.twitter.com/wd7eb3uagl	0.1	positive	0		2009-05-04	0	0	0	0	0.5	0.5	48.57	60.5	63.5	3	0	2	0
2016-09-01	Exxon Eyes Next Decade's Bull Market in Asian Gas http://bloom.bg/2bGfWGyÃ‚Â via @markets $XOM #LNG #oilandgas $IOC #PNG #commodities $RDSA	exxon eyes next decade's bull market in asian gas via @markets $xom #lng #oilandgas $ioc #png #commodities $rdsa	exxon eyes next decade's bull market in asian gas via @markets $xom #lng #oilandgas $ioc #png #commodities $rdsa	0	positive	0		2009-05-05	0	0	0	0	0.5	0.5	48.01	61	64	3	0	2	0
2016-08-21	Exxon, Chevron, BP and Shell need to cut their dividends, says @FTLex: http://on.ft.com/2bvboTGÃ‚Â $XOM $CVX $BP $RDSA pic.twitter.com/rxkNEChxa8	exxon, chevron, bp and shell need to cut their dividends, says @ftlex: $xom $cvx $bp $rdsa pic.twitter.com/rxknechxa8	exxon, chevron, bp and shell need to cut their dividends, says @ftlex: $xom $cvx $bp $rdsa pic.twitter.com/rxknechxa8	0	positive	0		2009-05-06	0	0	0	0	0.5	0.5	48.09	61.5	64.5	3	0	2	0
2016-07-28	"Big surprise:" #Shell Q2 profit of $1.05B misses by over 50%. http://twitthat.com/MbYY2Ã‚Â $RDSa #oil #refining #stockspic.twitter.com/VMJpz8lkv1	"big surprise:" #shell q2 profit of $1.05b misses by over 50%. $rdsa #oil #refining #stockspic.twitter.com/vmjpz8lkv1	"big surprise:" #shell q2 profit of $1.05b misses by over 50%. $rdsa #oil #refining #stockspic.twitter.com/vmjpz8lkv1	0.1	positive	0		2009-05-07	0	0	0	0	0.5	0.5	47.84	62	65	3	0	2	0
2016-07-25	2Q Earnings watch:_x000D_ Tue: $BP, $VLO_x000D_ Wed: $STO, $TSE_x000D_ Thu: $RDSA, $COP, $BHI, $MPC_x000D_ Fri: $XOM, $CVX, $ENB_x000D_ #oil #OOTT	2q earnings watch:_x000D_ tue: $bp, $vlo_x000D_ wed: $sto, $tse_x000D_ thu: $rdsa, $cop, $bhi, $mpc_x000D_ fri: $xom, $cvx, $enb_x000D_ #oil #oott	2q earnings watch:_x000D_ tue: $bp, $vlo_x000D_ wed: $sto, $tse_x000D_ thu: $rdsa, $cop, $bhi, $mpc_x000D_ fri: $xom, $cvx, $enb_x000D_ #oil #oott	0	positive	0		2009-05-08	0	0	0	0	0.5	0.5	49.83	62.5	65.5	3	0	2	0
2016-07-04	Shell $RDSA has asked Saudi Aramco for up to $2 billion as part of the breakup of Motiva, sources say @Reuters	shell $rdsa has asked saudi aramco for up to $2 billion as part of the breakup of motiva, sources say @reuters	shell $rdsa has asked saudi aramco for up to $2 billion as part of the breakup of motiva, sources say @reuters	0	positive	0		2009-05-09	0	0	0	0	0.5	0.5	49.83	63	66	3	0	2	0
2016-05-17	.@Shell shareholders advised to oppose CEOÃ¢â‚¬â„¢s pay http://trib.al/JDEcVuSÃ‚Â from @GlobeBusiness $RDSA pic.twitter.com/YMYZRce9nB	.@shell shareholders advised to oppose ceos pay from @globebusiness $rdsa pic.twitter.com/ymyzrce9nb	.@shell shareholders advised to oppose ceos pay from @globebusiness $rdsa pic.twitter.com/ymyzrce9nb	0	positive	0		2009-05-10	0	0	0	0	0.5	0.5	49.83	63.5	66.5	3	0	2	0
2016-02-04	Royal Dutch Shell meets expectations as investorÃ¢â‚¬â„¢s eye dividend policy | CMC Market News https://www.cmcmarkets.com/en-gb/news-and-analysis/royal-dutch-shell-meets-expectations-as-investors-eye-dividend#.VrMEyayccMM.twitterÃ‚Â Ã¢â‚¬Â¦ $RDSB $RDSA #oil	royal dutch shell meets expectations as investors eye dividend policy | cmc market news #.vrmeyayccmm.twitter $rdsb $rdsa #oil	royal dutch shell meets expectations as investors eye dividend policy | cmc market news #.vrmeyayccmm.twitter $rdsb $rdsa #oil	0	positive	0		2009-05-11	0	0	0	0	0.5	0.5	47.9	64	67	3	0	2	0
2016-01-28	Two big deals aside, oil's slide isn't greasing the wheels for M&A: http://www.bloomberg.com/gadfly/articles/2016-01-28/shell-bg-merger-shows-oil-s-good-news-is-in-short-supplyÃ‚Â Ã¢â‚¬Â¦ @taralach @bfly $RDSA pic.twitter.com/6B8wSFjPpp	two big deals aside, oil's slide isn't greasing the wheels for m&a: @taralach @bfly $rdsa pic.twitter.com/6b8wsfjppp	two big deals aside, oil's slide isn't greasing the wheels for m&a: @taralach @bfly $rdsa pic.twitter.com/6b8wsfjppp	0.1	positive	0		2009-05-12	0	0	0	0	0.5	0.5	49.63	64.5	67.5	3	0	2	0
2016-01-25	Market's message on Shell-BG: done deal | http://bloom.bg/1PNgbaCÃ‚Â | By @rakteem $RDSA pic.twitter.com/N1aHMfcinQ	market's message on shell-bg: done deal | | by @rakteem $rdsa pic.twitter.com/n1ahmfcinq	market's message on shell-bg: done deal | | by @rakteem $rdsa pic.twitter.com/n1ahmfcinq	0	positive	0		2009-05-13	0	0	0	0	0.5	0.5	49.07	65	68	3	0	2	0
2016-01-21	Oil Glut Keeps Booming, ts http://news.investors.com/business/012016-790754-us-oil-falls-below-27-on-fears-of-global-slowdown.htmÃ‚Â Ã¢â‚¬Â¦ #IBDNews via @IBDinvestors $RDSA $TOT $CVX $COP $BP $RDSA $TOT $CVX $COP $BP	oil glut keeps booming, ts #ibdnews via @ibdinvestors $rdsa $tot $cvx $cop $bp $rdsa $tot $cvx $cop $bp	oil glut keeps booming, ts #ibdnews via @ibdinvestors $rdsa $tot $cvx $cop $bp $rdsa $tot $cvx $cop $bp	0	positive	0		2009-05-14	0	0	0	0	0.5	0.5	49.19	65.5	68.5	3	0	2	0
2016-01-21	#Shell expects Q4 profit to drop 50% http://bit.ly/sentifi_RDSAÃ‚Â $RDSA @mephobia8 @AnjliRaval @CharlesEllinaspic.twitter.com/X6j2CmKxIM	#shell expects q4 profit to drop 50% $rdsa @mephobia8 @anjliraval @charlesellinaspic.twitter.com/x6j2cmkxim	#shell expects q4 profit to drop 50% $rdsa @mephobia8 @anjliraval @charlesellinaspic.twitter.com/x6j2cmkxim	0	positive	0		2009-05-15	0	0	0	0	0.5	0.5	48.43	66	69	3	0	2	0
2016-01-20	Royal Dutch Shell expects 4th-quarter profits of $1.6B to $1.9B, compared to $4.2B the year before http://ln.is/www.bbc.com/news/8WtfnÃ‚Â Ã¢â‚¬Â¦ $RDSA #energy	royal dutch shell expects 4th-quarter profits of $1.6b to $1.9b, compared to $4.2b the year before $rdsa #energy	royal dutch shell expects 4th-quarter profits of $1.6b to $1.9b, compared to $4.2b the year before $rdsa #energy	0	positive	0		2009-05-16	0	0	0	0	0.5	0.5	48.43	66.5	69.5	3	0	2	0
2016-01-20	Preliminary figures from @Shell are out there! http://buff.ly/1nlajinÃ‚Â (note: you can lose money) $RDSA #BUXBuzzpic.twitter.com/qzWA4VlIqh	preliminary figures from @shell are out there! (note: you can lose money) $rdsa #buxbuzzpic.twitter.com/qzwa4vliqh	preliminary figures from @shell are out there! (note: you can lose money) $rdsa #buxbuzzpic.twitter.com/qzwa4vliqh	0	positive	0		2009-05-17	0	0	0	0	0.5	0.5	48.43	67	70	3	0	2	0
2016-01-20	Shell shares tumble on falling profits $RDSA http://ukinvestormagazine.co.uk/shell-shares-tumble-falling-profits/Ã‚Â Ã¢â‚¬Â¦ via @ukinvestormag	shell shares tumble on falling profits $rdsa via @ukinvestormag	shell shares tumble on falling profits $rdsa via @ukinvestormag	0	positive	0		2009-05-18	0	0	0	0	0.5	0.5	50.34	67.5	70.5	3	0	2	0
2016-01-17	Iran Sanctions End: Apple, GE, Oil Giants Line Up http://news.investors.com/business/011616-789648-aapl-rdsa-tot-iran-sanctions.htmÃ‚Â Ã¢â‚¬Â¦ #IBDNews via IBDinvestors $AAPL $GE $BA $HPQ $SLB $RDSA $TOT	iran sanctions end: apple, ge, oil giants line up #ibdnews via ibdinvestors $aapl $ge $ba $hpq $slb $rdsa $tot	iran sanctions end: apple, ge, oil giants line up #ibdnews via ibdinvestors $aapl $ge $ba $hpq $slb $rdsa $tot	0	positive	0		2009-05-19	0	0	0	0	0.5	0.5	50.26	68	71	3	0	2	0
2016-01-12	Standard Life to oppose Shell's takeover of BG #proxyvoting $RDSA $BG http://bit.ly/1J09Vzr	standard life to oppose shell's takeover of bg #proxyvoting $rdsa $bg	standard life to oppose shell's takeover of bg #proxyvoting $rdsa $bg	0	positive	0		2009-05-20	0	0	0	0	0.5	0.5	51.37	68.5	71.5	3	0	2	0
2016-01-11	Will it be deal or no deal for @Shell & @BGgroup? http://buff.ly/1Om0cjRÃ‚Â (note: you can lose money) $RDSA #BUXBuzzpic.twitter.com/5FCWJQ4dI6	will it be deal or no deal for @shell & @bggroup? (note: you can lose money) $rdsa #buxbuzzpic.twitter.com/5fcwjq4di6	will it be deal or no deal for @shell & @bggroup? (note: you can lose money) $rdsa #buxbuzzpic.twitter.com/5fcwjq4di6	0	positive	0		2009-05-21	0	0	0	0	0.5	0.5	51.32	69	72	3	0	2	0
2016-01-11	Shell-BG deal hit by opposition as key investor votes no $BG $RDSA http://ukinvestormagazine.co.uk/shell-bg-deal-opposition/Ã‚Â Ã¢â‚¬Â¦ via @ukinvestormag	shell-bg deal hit by opposition as key investor votes no $bg $rdsa via @ukinvestormag	shell-bg deal hit by opposition as key investor votes no $bg $rdsa via @ukinvestormag	1	positive	0		2009-05-22	0	0	0	0	0.5	0.5	51.41	69.5	72.5	3	0	2	0
2016-01-07	$BP breaks support with double bottom look for bounce_x000D_ #oilprice $XOM $RDSA $CVXpic.twitter.com/hSPUp2VZ1A	$bp breaks support with double bottom look for bounce_x000D_ #oilprice $xom $rdsa $cvxpic.twitter.com/hspup2vz1a	$bp breaks support with double bottom look for bounce_x000D_ #oilprice $xom $rdsa $cvxpic.twitter.com/hspup2vz1a	0	positive	0		2009-05-23	0	0	0	0	0.5	0.5	51.41	70	73	3	0	2	0
2016-01-05	U.S. #Oil Boom In 2016: Exports Or Bankruptcies? http://news.investors.com/business/010516-787919-lower-oil-prices-continue-in-16-banks-to-clamp-down.htmÃ‚Â Ã¢â‚¬Â¦ #IBDNews via IBDinvestors $CVX $COP $NBL $HAL $BHI $RDSA $NS	you.s. #oil boom in 2016: exports or bankruptcies? #ibdnews via ibdinvestors $cvx $cop $nbl $hal $bhi $rdsa $ns	you.s. #oil boom in 2016: exports or bankruptcies? #ibdnews via ibdinvestors $cvx $cop $nbl $hal $bhi $rdsa $ns	0	positive	0		2009-05-24	0	0	0	0	0.5	0.5	51.41	70.5	73.5	3	0	2	0
2016-01-05	U.S. Oil Boom In 2016: Exports Or Bankruptcies? http://news.investors.com/business/010516-787919-lower-oil-prices-continue-in-16-banks-to-clamp-down.htmÃ‚Â Ã¢â‚¬Â¦ #IBDNews via @IBDinvestors $CVX $COP $NBL $HAL $BHI $RDSA $NS	you.s. oil boom in 2016: exports or bankruptcies? #ibdnews via @ibdinvestors $cvx $cop $nbl $hal $bhi $rdsa $ns	you.s. oil boom in 2016: exports or bankruptcies? #ibdnews via @ibdinvestors $cvx $cop $nbl $hal $bhi $rdsa $ns	0	positive	0		2009-05-25	0	0	0	0	0.5	0.5	51.41	71	74	3	0	2	0
2016-01-04	#Davidson Kempner European Partners LLP Form 8.3 - Royal Dutch Shell http://www.4-traders.com/ROYAL-DUTCH-SHELL-A-6273/news/Davidson-Kempner-European-Partners-LLP-Form-8-3-Royal-Dutch-Shell-21632453/Ã‚Â Ã¢â‚¬Â¦ $RDSA	#davidson kempner european partners llp form 8.3 - royal dutch shell $rdsa	#davidson kempner european partners llp form 8.3 - royal dutch shell $rdsa	0	positive	0		2009-05-26	0	0	0	0	0.5	0.5	52.75	71.5	74.5	3	0	2	0
2016-01-04	#Royal Dutch Shell A : Form 8.3 - Royal Dutch Shell Plc http://www.4-traders.com/ROYAL-DUTCH-SHELL-A-6273/news/Royal-Dutch-Shell-A-Form-8-3-Royal-Dutch-Shell-Plc-21632284/Ã‚Â Ã¢â‚¬Â¦ $RDSA	#royal dutch shell a : form 8.3 - royal dutch shell plc $rdsa	#royal dutch shell a : form 8.3 - royal dutch shell plc $rdsa	0	positive	0		2009-05-27	0	0	0	0	0.5	0.5	51.46	72	75	3	0	2	0
2016-01-03	@MichaelELewitt what about $BP and $RDSa?	@michaelelewitt what about $bp and $rdsa?	@michaelelewitt what about $bp and $rdsa?	0	positive	0		2009-05-28	0	0	0	0	0.5	0.5	52.67	72.5	75.5	3	0	2	0
2016-01-01	$RDSA - Royal Dutch Shell Plc's #RDSA Outperform Rating Reiterated at Credit Suisse http://goo.gl/fb/Pl1vhp	$rdsa - royal dutch shell plc's #rdsa outperform rating reiterated at credit suisse	$rdsa - royal dutch shell plc's #rdsa outperform rating reiterated at credit suisse	0	positive	0		2009-05-29	0	0	0	0	0.5	0.5	53.91	73	76	3	0	2	0
2015-11-17	Opening calls: $SAN.SM +1.3%, $EOAN.GY +0.8%, $ENI.IM -0.4%, $REP.SM -1.0%, $RDSA LN -1%, $SBRY.LN -1.5% and $GLEN.LN -2.3%	opening calls: $san.sm +1.3%, $eoan.gy +0.8%, $eni.i am -0.4%, $rep.sm -1.0%, $rdsa ln -1%, $sbry.ln -1.5% and $glen.ln -2.3%	opening calls: $san.sm +1.3%, $eoan.gy +0.8%, $eni.i am -0.4%, $rep.sm -1.0%, $rdsa ln -1%, $sbry.ln -1.5% and $glen.ln -2.3%	0	positive	0		2009-05-30	0	0	0	0	0.5	0.5	53.91	73.5	76.5	3	0	2	0
2015-12-23	#SHELL End-year bet: Shell on merger collapse $RDSA @Alphavalue http://ow.ly/WfupDÃ‚Â _x000D_ #stocks @Shellpic.twitter.com/cEei8sBey1	#shell end-year bet: shell on merger collapse $rdsa @alphavalue _x000D_ #stocks @shellpic.twitter.com/ceei8sbey1	#shell end-year bet: shell on merger collapse $rdsa @alphavalue _x000D_ #stocks @shellpic.twitter.com/ceei8sbey1	0	positive	0		2009-05-31	0	0	0	0	0.5	0.5	53.91	74	77	3	0	2	0
2015-12-14	Post-Paris, Solar Stocks Climb As Oil Continues Slump: http://ow.ly/VRGAIÃ‚Â $SCTY $FSLR $SUNE $BP $RDSA $TOT	post-paris, solar stocks climb as oil continues slump: $scty $fslr $sune $bp $rdsa $tot	post-paris, solar stocks climb as oil continues slump: $scty $fslr $sune $bp $rdsa $tot	0	positive	0		2009-06-01	0	0	0	0	0.5	0.5	55.47	74.5	77.5	3	0	2	0
2015-12-11	Oil #Investors Are $230 Billion Poorer a Week After #OPEC Decision http://bloom.bg/1jSXN74Ã‚Â by @rakteem via @business #oilandgas $XOM $RDSA	oil #investors are $230 billion poorer a week after #opec decision by @rakteem via @business #oilandgas $xom $rdsa	oil #investors are $230 billion poorer a week after #opec decision by @rakteem via @business #oilandgas $xom $rdsa	0	positive	0		2009-06-02	0	0	0	0	0.5	0.5	55.75	75	78	3	0	2	0
2015-12-10	Energy on sale! Here are Hirtle's stock picks: $XOM $CVX $COP $RDSA pic.twitter.com/VZy6ajq3oe	energy on sale! here are hirtle's stock picks: $xom $cvx $cop $rdsa pic.twitter.com/vzy6ajq3oe	energy on sale! here are hirtle's stock picks: $xom $cvx $cop $rdsa pic.twitter.com/vzy6ajq3oe	0	positive	0		2009-06-03	0	0	0	0	0.5	0.5	54.27	75.5	78.5	3	0	2	0
2015-11-30	9 Stocks In Focus Ahead Of ECB Meeting $BAYRY $BBVA $BVA $CDI $DDIAF $NTZ $IHG $UN $RYAAY $RDSA http://benzinga.com/z/6007327	9 stocks in focus ahead of ecb meeting $bayry $bbva $bva $cdi $ddiaf $ntz $ihg $un $ryaay $rdsa	9 stocks in focus ahead of ecb meeting $bayry $bbva $bva $cdi $ddiaf $ntz $ihg $un $ryaay $rdsa	0	positive	0		2009-06-04	0	0	0	0	0.5	0.5	54.77	76	79	3	0	2	0
2015-11-27	The #trendingshares on the http://www.IG.comÃ‚Â platform today. $RIO $BLT $UU $RDSA_x000D_ Losses can exceed deposits pic.twitter.com/x5m8igl4I1	the #trendingshares on the platform today. $rio $blt $uu $rdsa_x000D_ losses can exceed deposits pic.twitter.com/x5m8igl4i1	the #trendingshares on the platform today. $rio $blt $uu $rdsa_x000D_ losses can exceed deposits pic.twitter.com/x5m8igl4i1	0	positive	0		2009-06-05	0	0	0	0	0.5	0.5	54.41	76.5	79.5	3	0	2	0
2015-11-06	Keep a look out with MNIÃ¢â‚¬â„¢s US Risk-O-Meter. http://ibkr.com/TI7748TÃ‚Â _x000D_ @MNINews $HAL $RDSA pic.twitter.com/hlS7lWUzU3	keep a look out with mnis us risk-o-meter. _x000D_ @mninews $hal $rdsa pic.twitter.com/hls7lwuzu3	keep a look out with mnis us risk-o-meter. _x000D_ @mninews $hal $rdsa pic.twitter.com/hls7lwuzu3	0	positive	0		2009-06-06	0	0	0	0	0.5	0.5	54.41	77	80	3	0	2	0
2015-11-02	#Oil giant @Shell $RDSA $RDSB scraps Carmon Creek thermal oil sands project in #Alberta; expects to take $2bn charge http://resourceglobalnetwork.com/index.php/component/content/article/21-demo-content/oil-and-gas/1124-shell-abandons-carmon-creek-project?Itemid=180Ã‚Â Ã¢â‚¬Â¦	#oil giant @shell $rdsa $rdsb scraps carmon creek thermal oil sands project in #alberta; expects to take $2bn charge	#oil giant @shell $rdsa $rdsb scraps carmon creek thermal oil sands project in #alberta; expects to take $2bn charge	1	positive	0		2009-06-07	0	0	0	0	0.5	0.5	54.41	77.5	80.5	3	0	2	0
2015-10-27	Miners and energy stocks leading losses in #FTSE. $AAL -3.06%, $BHP -2.17%, $BG -1.86%, $RDSA -1.66% (well $BP +0.91% as 3Q beat estimates)	miners and energy stocks leading losses in #ftse. $aal -3.06%, $bhp -2.17%, $bg -1.86%, $rdsa -1.66% (well $bp +0.91% as 3q beat estimates)	miners and energy stocks leading losses in #ftse. $aal -3.06%, $bhp -2.17%, $bg -1.86%, $rdsa -1.66% (well $bp +0.91% as 3q beat estimates)	0	positive	0		2009-06-08	0	0	0	0	0.5	0.5	54.45	78	81	3	0	2	0
2015-10-24	Shell $RDSA pic.twitter.com/Lo40XsLVkP	shell $rdsa pic.twitter.com/lo40xslvkp	shell $rdsa pic.twitter.com/lo40xslvkp	0	positive	0		2009-06-09	0	0	0	0	0.5	0.5	54.72	78.5	81.5	3	0	2	0
2015-10-07	Energy E&Ps, Even $PBR, Snub #Brazil As Oil Rises http://blogs.barrons.com/emergingmarketsdaily/2015/10/07/energy-producers-even-petrobras-snub-brazil-as-oil-rises/Ã‚Â Ã¢â‚¬Â¦ $E $PBR $STO $RDSA $TOT @barronsonline #EmergingMarket #commodities	energy e&ps, even $pbr, snub #brazil as oil rises $e $pbr $sto $rdsa $tot @barronsonline #emergingmarket #commodities	energy e&ps, even $pbr, snub #brazil as oil rises $e $pbr $sto $rdsa $tot @barronsonline #emergingmarket #commodities	0	positive	0		2009-06-10	0	0	0	0	0.5	0.5	55.05	79	82	3	0	2	0
2015-07-30	$RDS to cut 6,500 jobs _x000D_ http://www.bbc.com/news/business-33714317Ã‚Â Ã¢â‚¬Â¦ $RDSA	$rds to cut 6,500 jobs _x000D_ $rdsa	$rds to cut 6,500 jobs _x000D_ $rdsa	0	positive	0		2009-06-11	0	0	0	0	0.5	0.5	55.42	79.5	82.5	3	0	2	0
2015-05-26	Oil majors have all peaked despite shale: $XOM in 2006, $BP 2005, $RDSA before 2004, $TOT before 2004, $COP 2006, $CVX in 2010.	oil majors have all peaked despite shale: $xom in 2006, $bp 2005, $rdsa before 2004, $tot before 2004, $cop 2006, $cvx in 2010.	oil majors have all peaked despite shale: $xom in 2006, $bp 2005, $rdsa before 2004, $tot before 2004, $cop 2006, $cvx in 2010.	0	positive	0		2009-06-12	0	0	0	0	0.5	0.5	54.41	80	83	3	0	2	0
2015-05-18	5 Big Oil Stocks to Buy for the Rest of 2015 -- Cowen _x000D_ http://247wallst.com/energy-business/2015/05/15/5-big-oil-stocks-to-buy-for-the-rest-of-2015/#ixzz3aULiBcagÃ‚Â Ã¢â‚¬Â¦ _x000D_ $XOM $CVX $OXY $RDSA $TOT	5 big oil stocks to buy for the rest of 2015 -- cowen _x000D_ #ixzz3aulibcag _x000D_ $xom $cvx $oxy $rdsa $tot	5 big oil stocks to buy for the rest of 2015 -- cowen _x000D_ #ixzz3aulibcag _x000D_ $xom $cvx $oxy $rdsa $tot	0.1	positive	0		2009-06-13	0	0	0	0	0.5	0.5	54.41	80.5	83.5	3	0	2	0
2015-05-12	Pre-Market: market sell-off & $VIX spikes, $BBRY May calls, $SODA July calls, $VZ buying $AOL, $GPS earnings, $RDSA http://www.cboe.com/tradtool/webcast.aspx?channelId=dd1a93e2d343438da9ac79c1073bf80e&channelListId=87ce30f5be214b01be55fc231a256371&mediaId=194ccc08ee17453196d048383bf32ae1Ã‚Â Ã¢â‚¬Â¦	pre-market: market sell-off & $vix spikes, $bbry may calls, $soda july calls, $vz buying $aol, $gps earnings, $rdsa	pre-market: market sell-off & $vix spikes, $bbry may calls, $soda july calls, $vz buying $aol, $gps earnings, $rdsa	0	positive	0		2009-06-14	0	0	0	0	0.5	0.5	54.41	81	84	3	0	2	0
2015-04-09	Post $RDSA - $BG deal, could offshore oil and gas explorers like $EXXI, $WTI, $SGY be picked off? http://www.thestreet.com/story/13106775/1/3-offshore-drillers-ready-to-be-plucked-from-the-storm.htmlÃ‚Â Ã¢â‚¬Â¦	post $rdsa - $bg deal, could offshore oil and gas explorers like $exxi, $wti, $sgy be picked off?	post $rdsa - $bg deal, could offshore oil and gas explorers like $exxi, $wti, $sgy be picked off?	0	positive	0		2009-06-15	0	0	0	0	0.5	0.5	51.97	81.5	84.5	3	0	2	0
2015-04-08	Shelling out $70 bln @richardbeales1 & @jgfarb discuss $RDSA- $BG tie-up,industry implications http://reut.rs/1Pkc4pmÃ‚Â pic.twitter.com/hcFiKzjqD2	shelling out $70 bln @richardbeales1 & @jgfarb discuss $rdsa- $bg tie-up,industry implications	shelling out $70 bln @richardbeales1 & @jgfarb discuss $rdsa- $bg tie-up,industry implications	0	positive	0		2009-06-16	0	0	0	0	0.5	0.5	51.61	82	85	3	0	2	0
2015-04-08	$RDSA; $BG; Shell-BG deal and the implications for U.S. exploration and production companies: http://pipeline.thedeal.com/tdd/ViewFirstWords.dl?src=&date=04_08_2015#85714Ã‚Â Ã¢â‚¬Â¦	$rdsa; $bg; shell-bg deal and the implications for you.s. exploration and production companies: #85714	$rdsa; $bg; shell-bg deal and the implications for you.s. exploration and production companies: #85714	0	positive	0		2009-06-17	0	0	0	0	0.5	0.5	51.4	82.5	85.5	3	0	2	0
2015-04-08	Shell's $70B BG Group deal triggers a strategic review of all its interests http://www.thedeal.com/content/energy/oil-giant-shell-strikes-70b-deal-to-buy-uks-bg-group.phpÃ‚Â Ã¢â‚¬Â¦ #oil #gas $RDSA pic.twitter.com/wLa4Og8qe1	shell's $70b bg group deal triggers a strategic review of all its interests #oil #gas $rdsa pic.twitter.com/wla4og8qe1	shell's $70b bg group deal triggers a strategic review of all its interests #oil #gas $rdsa pic.twitter.com/wla4og8qe1	0	positive	0		2009-06-18	0	0	0	0	0.5	0.5	50.81	83	86	3	0	2	0
2015-04-07	Shell to buy BG Group for Ã‚Â£47 billion ($69.6 billion) in cash and shares http://on.wsj.com/1GJEghvÃ‚Â $RDSA $BG	shell to buy bg group for 47 billion ($69.6 billion) in cash and shares $rdsa $bg	shell to buy bg group for 47 billion ($69.6 billion) in cash and shares $rdsa $bg	0	positive	0		2009-06-19	0	0	0	0	0.5	0.5	51.9	83.5	86.5	3	0	2	0
2015-04-07	Royal Dutch Shell in talks to acquire BG Group $RDSA $BRGYY http://on.wsj.com/1a2uhH7viaÃ‚Â @WSJ by @DanaMattioli @Shayndipic.twitter.com/WdqJPYhE2S	royal dutch shell in talks to acquire bg group $rdsa $brgyy @wsj by @danamattioli @shayndipic.twitter.com/wdqjpyhe2s	royal dutch shell in talks to acquire bg group $rdsa $brgyy @wsj by @danamattioli @shayndipic.twitter.com/wdqjpyhe2s	0	positive	0		2009-06-20	0	0	0	0	0.5	0.5	51.9	84	87	3	0	2	0
2015-01-15	$2 Trillion In Oil Projects At Risk On Plunging Prices: http://news.investors.com/business/011215-734206-oil-investments-threatened-by-falling-oil-double-goldman-says.htmÃ‚Â Ã¢â‚¬Â¦ $MTDR $CXO $LINE $LPI $CLR $COP $CVX $RDSA $BP	$2 trillion in oil projects at risk on plunging prices: $mtdr $cxo $line $lpi $clr $cop $cvx $rdsa $bp	$2 trillion in oil projects at risk on plunging prices: $mtdr $cxo $line $lpi $clr $cop $cvx $rdsa $bp	0	positive	0		2009-06-21	0	0	0	0	0.5	0.5	51.9	84.5	87.5	3	0	2	0
2015-01-15	Big Oil makes cuts as analysts slash price forecasts: http://cnb.cx/1wdq4V5Ã‚Â $BP $RDSA (via @mattclinch81)pic.twitter.com/orLmbWeUIe	big oil makes cuts as analysts slash price forecasts: $bp $rdsa (via @mattclinch81)pic.twitter.com/orlmbweuie	big oil makes cuts as analysts slash price forecasts: $bp $rdsa (via @mattclinch81)pic.twitter.com/orlmbweuie	0.1	positive	0		2009-06-22	0	0	0	0	0.5	0.5	49.38	85	88	3	0	2	0
2015-01-15	Royal Dutch Shell Plc's PT cut by Jefferies Group to GBX 2,450. buy rating. http://ift.tt/1C9TurwÃ‚Â $RDSA #RDSA	royal dutch shell plc's pt cut by jefferies group to gbx 2,450. buy rating. $rdsa #rdsa	royal dutch shell plc's pt cut by jefferies group to gbx 2,450. buy rating. $rdsa #rdsa	0	positive	0		2009-06-23	0	0	0	0	0.5	0.5	50.11	85.5	88.5	3	0	2	0
2015-01-14	#Royal Dutch Shell A : Qatar Petroleum and Shell not to pursue Al Karaana petr... http://www.4-traders.com/ROYAL-DUTCH-SHELL-A-6273/news/Royal-Dutch-Shell-A--Qatar-Petroleum-and-Shell-not-to-pursue-Al-Karaana-petrochemicals-project-19692494/Ã‚Â Ã¢â‚¬Â¦ $RDSA	#royal dutch shell a : qatar petroleum and shell not to pursue al karaana petr... $rdsa	#royal dutch shell a : qatar petroleum and shell not to pursue al karaana petr... $rdsa	0	positive	0		2009-06-24	0	0	0	0	0.5	0.5	49.6	86	89	3	0	2	0
2015-01-14	And the pain for Big #Oil continues -- Qatar Petroleum and Shell halt $6.4bn petrochemical project http://www.reuters.com/article/2015/01/14/qatar-petroleum-shell-petrochemicals-idUSL3N0UT3XG20150114Ã‚Â Ã¢â‚¬Â¦ $RDSA	and the pain for big #oil continues -- qatar petroleum and shell halt $6.4bn petrochemical project $rdsa	and the pain for big #oil continues -- qatar petroleum and shell halt $6.4bn petrochemical project $rdsa	0.1	positive	0		2009-06-25	0	0	0	0	0.5	0.5	49.86	86.5	89.5	3	0	2	0
2015-01-14	#Royal Dutch Shell Allowed to Export Oil from US http://www.4-traders.com/ROYAL-DUTCH-SHELL-A-6273/news/Royal-Dutch-Shell-Allowed-to-Export-Oil-from-US-19691490/Ã‚Â Ã¢â‚¬Â¦ $RDSA	#royal dutch shell allowed to export oil from us $rdsa	#royal dutch shell allowed to export oil from us $rdsa	0	positive	0		2009-06-26	0	0	0	0	0.5	0.5	49.64	87	90	3	0	2	0
2015-01-14	Oceaneering International $OII enters into an agreement with @Shell Offshore $RDSA to charter its Ocean Alliance http://resourceglobalnetwork.com/index.php/component/content/article/21-demo-content/oil-and-gas/544-oceaneering-international-charters-shell-vessel?Itemid=180Ã‚Â Ã¢â‚¬Â¦	oceaneering international $oii enters into an agreement with @shell offshore $rdsa to charter its ocean alliance	oceaneering international $oii enters into an agreement with @shell offshore $rdsa to charter its ocean alliance	0	positive	0		2009-06-27	0	0	0	0	0.5	0.5	49.64	87.5	90.5	3	0	2	0
2015-01-13	$2 Trillion In Oil Projects At Risk On Plunging Prices http://news.investors.com/business/011215-734206-oil-investments-threatened-by-falling-oil-double-goldman-says.htmÃ‚Â Ã¢â‚¬Â¦ #IBDNews via @IBDinvestors $CXO $CLR $COP $CVX $RDSA $BP	$2 trillion in oil projects at risk on plunging prices #ibdnews via @ibdinvestors $cxo $clr $cop $cvx $rdsa $bp	$2 trillion in oil projects at risk on plunging prices #ibdnews via @ibdinvestors $cxo $clr $cop $cvx $rdsa $bp	0	positive	0		2009-06-28	0	0	0	0	0.5	0.5	49.64	88	91	3	0	2	0
2015-01-07	#Shell $RDSA bites the bullet in #Nigeria - it pays Ã‚Â£55m to fishermen affected by big #oil spill http://www.ft.com/cms/s/0/06463b86-95c1-11e4-a390-00144feabdc0.htmlÃ‚Â Ã¢â‚¬Â¦ @chrisadamsmkts	#shell $rdsa bites the bullet in #nigeria - it pays 55m to fishermen affected by big #oil spill @chrisadamsmkts	#shell $rdsa bites the bullet in #nigeria - it pays 55m to fishermen affected by big #oil spill @chrisadamsmkts	0.1	positive	0		2009-06-29	0	0	0	0	0.5	0.5	50.79	88.5	91.5	3	0	2	0
2015-01-07	RD Shell $RDSA will pay Ã‚Â£55m to settle claims from the Bodo community in Nigeria	rd shell $rdsa will pay 55m to settle claims from the bodo community in nigeria	rd shell $rdsa will pay 55m to settle claims from the bodo community in nigeria	0	positive	0		2009-06-30	0	0	0	0	0.5	0.5	50.19	89	92	3	0	2	0
2015-01-05	Royal Dutch Shell Plc Given Consensus Recommendation of Ã¢â‚¬Å“BuyÃ¢â‚¬ï¿½ by Analysts $RDSA http://ift.tt/1DqcbIM	royal dutch shell plc given consensus recommendation of buy by analysts $rdsa	royal dutch shell plc given consensus recommendation of buy by analysts $rdsa	0	positive	0		2009-07-01	0	0	0	0	0.5	0.5	50.93	89.5	92.5	3	0	2	0
2015-01-05	UK investors watch Europe not interest rates Stocks looking pricey $RDSA $BP/ $RIO $RBS $BARC https://blog.otastech.com/x/D4CÃ‚Â pic.twitter.com/5TOzim8Qhp	uk investors watch europe not interest rates stocks looking pricey $rdsa $bp/ $rio $rbs $barc	uk investors watch europe not interest rates stocks looking pricey $rdsa $bp/ $rio $rbs $barc	0	positive	0		2009-07-02	0	0	0	0	0.5	0.5	48.86	90	93	3	0	2	0
2014-11-18	Options with increasing volume @ CBOE: $MCD $RDSA $IRBT $NBS $PLUG $TEVA $MOS $JASO $CTSH	options with increasing volume @ cboe: $mcd $rdsa $irbt $nbs $plug $teva $mos $jaso $ctsh	options with increasing volume @ cboe: $mcd $rdsa $irbt $nbs $plug $teva $mos $jaso $ctsh	0	positive	0		2009-07-03	0	0	0	0	0.5	0.5	48.86	90.5	93.5	3	0	2	0
2014-12-20	Five Oil Stocks to Buy Now: Cover story in December 20th issue of @barronsonline. $CVX $EOG $SLB $RDSA $OXY #oilhttp://online.barrons.com/articles/five-oil-stocks-to-buy-now-1419060811Ã‚Â Ã¢â‚¬Â¦	five oil stocks to buy now: cover story in december 20th issue of @barronsonline. $cvx $eog $slb $rdsa $oxy #oil	five oil stocks to buy now: cover story in december 20th issue of @barronsonline. $cvx $eog $slb $rdsa $oxy #oil	0	positive	0		2009-07-04	0	0	0	0	0.5	0.5	48.86	91	94	3	0	2	0
2014-12-15	$EQT $CVX $CNX $RDSA held back #fracking risks, now want Voluntary Standards? #CSSDshalefail http://bit.ly/DRN-CSSDExpertReviewsÃ‚Â Ã¢â‚¬Â¦pic.twitter.com/pTzDiNCOvl	$eqt $cvx $cnx $rdsa held back #fracking risks, now want voluntary standards? #cssdshalefail	$eqt $cvx $cnx $rdsa held back #fracking risks, now want voluntary standards? #cssdshalefail	0	positive	0		2009-07-05	0	0	0	0	0.5	0.5	48.86	91.5	94.5	3	0	2	0
2014-12-11	Shell looks to sell stake in China oil business Tongyi, could fetch up to $500m. Blackstone among bidders http://on.wsj.com/1wj5PbEÃ‚Â $RDSA $BX	shell looks to sell stake in china oil business tongyi, could fetch up to $500m. blackstone among bidders $rdsa $bx	shell looks to sell stake in china oil business tongyi, could fetch up to $500m. blackstone among bidders $rdsa $bx	0	positive	0		2009-07-06	0	0	0	0	0.5	0.5	47.96	92	95	3	0	2	0
2014-12-10	Deutsche Bank downgrades Shell, upgrades BP after oil-price plunge: http://sharecast.com/news/deutsche-bank-downgrades-shell/22303892.htmlÃ‚Â Ã¢â‚¬Â¦ $BP $RDSA $RDSB	deutsche bank downgrades shell, upgrades bp after oil-price plunge: $bp $rdsa $rdsb	deutsche bank downgrades shell, upgrades bp after oil-price plunge: $bp $rdsa $rdsb	0	positive	0		2009-07-07	0	0	0	0	0.5	0.5	46.66	92.5	95.5	3	0	2	0
2014-12-02	IG evening comments - $BP and $RDSA boosted by bid talk: https://www.ig.com/uk/market-update/2014/12/02/pre-nfp-caution-returns-to-us-markets-21213Ã‚Â Ã¢â‚¬Â¦	ig evening comments - $bp and $rdsa boosted by bid talk:	ig evening comments - $bp and $rdsa boosted by bid talk:	0	positive	0		2009-07-08	0	0	0	0	0.5	0.5	46.89	93	96	3	0	2	0
2014-12-02	SHARES OF BP UP 2.9 PCT, TRADERS CITE MARKET TALK OF POTENTIAL MERGER BID FROM SHELL $RDSa $BP #oil	shares of bp up 2.9 pct, traders cite market talk of potential merger bid from shell $rdsa $bp #oil	shares of bp up 2.9 pct, traders cite market talk of potential merger bid from shell $rdsa $bp #oil	1	positive	0		2009-07-09	0	0	0	0	0.5	0.5	47.24	93.5	96.5	3	0	2	0
2014-12-02	Stock Market Today: Futures Up; Energy Mixed, Gold ETFs Fall http://news.investors.com/investing-stock-market-today/120214-728651-stock-futures-point-to-positive-open-tuesday.htmÃ‚Â Ã¢â‚¬Â¦ $XOM $HAL $SLB $RDSA $IXIC $DJI $NUGT $GDXJ $CY $AVNR	stock market today: futures up; energy mixed, gold etfs fall $xom $hal $slb $rdsa $ixic $dji $nugt $gdxj $cy $avnr	stock market today: futures up; energy mixed, gold etfs fall $xom $hal $slb $rdsa $ixic $dji $nugt $gdxj $cy $avnr	0.25	positive	0		2009-07-10	0	0	0	0	0.5	0.5	46.82	94	97	3	0	2	0
2014-09-10	Putin Oil Deals With Exxon, Shell Imperiled by #Russia #Sanctions http://bloom.bg/1wg8DoVÃ‚Â @BloombergNews @Indira_L #Ukraine $XOM $RDSA	putin oil deals with exxon, shell imperiled by #russia #sanctions @bloombergnews @indira_l #ukraine $xom $rdsa	putin oil deals with exxon, shell imperiled by #russia #sanctions @bloombergnews @indira_l #ukraine $xom $rdsa	0	positive	0		2009-07-11	0	0	0	0	0.5	0.5	46.82	94.5	97.5	3	0	2	0
2014-07-31	Whats been driving the markets?_x000D_ $RDSA $BG $BP #FTSE_x000D_ http://www.ig.com/uk/market-update/2014/07/31/energy-stocks-fail-to-prop-up-ftse-18264Ã‚Â Ã¢â‚¬Â¦	whats been driving the markets?_x000D_ $rdsa $bg $bp #ftse_x000D_	whats been driving the markets?_x000D_ $rdsa $bg $bp #ftse_x000D_	0	positive	0		2009-07-12	0	0	0	0	0.5	0.5	46.82	95	98	3	0	2	0
2014-07-16	No pierdan de vista a $RDSA Royal Dutch Shell http://accionesdebolsa.com/no-pierdan-de-vista-a-royal-dutch-shell.htmlÃ‚Â Ã¢â‚¬Â¦	no pierdan de vista a $rdsa royal dutch shell	no pierdan de vista a $rdsa royal dutch shell	0	positive	0		2009-07-13	1	0	0	1	0	1	47.51	95	99	4	1	3	1
2014-06-25	Royal Dutch Shell Plc Given Ã¢â‚¬Å“NeutralÃ¢â‚¬ï¿½ Rating at Citigroup Inc. $RDSA http://ift.tt/1mfQkc5	royal dutch shell plc given neutral rating at citigroup inc. $rdsa	royal dutch shell plc given neutral rating at citigroup inc. $rdsa	0	positive	0		2009-07-14	0	0	0	0	0.5	0.5	47.75	95.5	99.5	4	0	2	0
2014-06-25	LONDON MARKETS: U.K. Stocks Fall As Part Of Global Equity Slump http://www.4-traders.com/LME-COPPER-CASH-16161/news/LONDON-MARKETS-UK-Stocks-Fall-As-Part-Of-Global-Equity-Slump-18641307/Ã‚Â Ã¢â‚¬Â¦ $BLT $BHP $BP. $BG. $RDSA $SHP $ABBV $SHPGY $F100	london markets: you.OK. stocks fall as part of global equity slump $blt $bhp $bp. $bg. $rdsa $shp $abbv $shpgy $f100	london markets: you.OK. stocks fall as part of global equity slump $blt $bhp $bp. $bg. $rdsa $shp $abbv $shpgy $f100	0	positive	0		2009-07-15	0	0	0	0	0.5	0.5	49.64	96	100	4	0	2	0
2014-06-24	#IBTI Stocks - Market update:Netherlands/Belgium http://ibkr.com/TI2675Ã‚Â $ATC1 $RDSA $RABOBK	#ibti stocks - market update:netherlands/belgium $atc1 $rdsa $rabobk	#ibti stocks - market update:netherlands/belgium $atc1 $rdsa $rabobk	0	positive	0		2009-07-16	0	0	0	0	0.5	0.5	50.24	96.5	100.5	4	0	2	0
2014-06-18	Royal Dutch Shell Plc Rating Reiterated by Credit Suisse $RDSA http://ift.tt/1l32MjC	royal dutch shell plc rating reiterated by credit suisse $rdsa	royal dutch shell plc rating reiterated by credit suisse $rdsa	0	positive	0		2009-07-17	0	0	0	0	0.5	0.5	50.1	97	101	4	0	2	0
2014-06-17	Asian Shares Mixed Ahead of Fed Policy Meeting http://www.4-traders.com/WOODSIDE-PETROLEUM-LIMITE-6491395/news/Asian-Shares-Mixed-Ahead-of-Fed-Policy-Meeting-18605031/Ã‚Â Ã¢â‚¬Â¦ $WPL $AQA $RDSA $D $N225 $AZJ	asian shares mixed ahead of fed policy meeting $wpl $aqa $rdsa $d $n225 $azj	asian shares mixed ahead of fed policy meeting $wpl $aqa $rdsa $d $n225 $azj	0.125	positive	0		2009-07-18	0	0	0	0	0.5	0.5	50.1	97.5	101.5	4	0	2	0
2014-06-17	$WPL & $RDSA share price performance last week vs. #ASX. DMpic.twitter.com/8VDdPQqtdY	$wpl & $rdsa share price performance last week vs. #asx. dmpic.twitter.com/8vddpqqtdy	$wpl & $rdsa share price performance last week vs. #asx. dmpic.twitter.com/8vddpqqtdy	0.0666667	positive	0		2009-07-19	0	0	0	0	0.5	0.5	50.1	98	102	4	0	2	0
2014-06-17	Oil & Gas : Royal Dutch Shell confirms the sale of a total of about 156.5 million shares in Woodside Petroleum Ltd $RDSA #rdsa #oilandgas	oil & gas : royal dutch shell confirms the sale of a total of about 156.5 million shares in woodside petroleum ltd $rdsa #rdsa #oilandgas	oil & gas : royal dutch shell confirms the sale of a total of about 156.5 million shares in woodside petroleum ltd $rdsa #rdsa #oilandgas	0.75	positive	0		2009-07-20	0	0	0	0	0.5	0.5	51.37	98.5	102.5	4	0	2	0
2014-04-23	DJIA, S&P 500 Slip as NASDAQ Falls Amid Corporate Earnings $rdsa $PLUG $SCYX $aapl $t $amgn $QTNT $ALDXhttp://www.equities.com/editors-desk/economy-markets/economic-data-news/djia-s-p-500-slip-as-nasdaq-falls-amid-corporate-earningsÃ‚Â Ã¢â‚¬Â¦	djia, s&p 500 slip as nasdaq falls amid corporate earnings $rdsa $plug $scyx $aapl $t $amgn $qtnt $aldx	djia, s&p 500 slip as nasdaq falls amid corporate earnings $rdsa $plug $scyx $aapl $t $amgn $qtnt $aldx	0	positive	0		2009-07-21	0	0	0	0	0.5	0.5	51.36	99	103	4	0	2	0
2014-03-05	To punish Putin, make oil (and gas) not war: $CVX $RDSA http://ow.ly/ui0dB	to punish putin, make oil (and gas) not war: $cvx $rdsa	to punish putin, make oil (and gas) not war: $cvx $rdsa	0	positive	0		2009-07-22	0	0	0	0	0.5	0.5	50.94	99.5	103.5	4	0	2	0
2014-02-21	#Shell continues push to unload assets, sells refinery and gas stations in Australia for $2.6 billion: http://fxn.ws/1fmT48zÃ‚Â $RDSA	#shell continues push to unload assets, sells refinery and gas stations in australia for $2.6 billion: $rdsa	#shell continues push to unload assets, sells refinery and gas stations in australia for $2.6 billion: $rdsa	0	positive	0		2009-07-23	0	0	0	0	0.5	0.5	51.99	100	104	4	0	2	0
2014-02-04	"ShellÃ¢â‚¬â„¢s fall from grace: Kemp" $RDSA http://www.reuters.com/article/2014/02/04/shell-strategy-idUSL5N0L92NL20140204?feedType=RSS&feedName=everything&virtualBrandChannel=11563Ã‚Â Ã¢â‚¬Â¦	"shells fall from grace: kemp" $rdsa	"shells fall from grace: kemp" $rdsa	0	positive	0		2009-07-24	0	0	0	0	0.5	0.5	52.24	100.5	104.5	4	0	2	0
2014-01-30	Chevron Corporation: An Undervalued Dividend Growth Star http://www.dividendgrowthinvestor.com/2013/07/chevron-corporation-cvx-undervalued.htmlÃ‚Â Ã¢â‚¬Â¦ $CVX $RDSB $XOM $BP $TOT $RDSA #dividends #investing	chevron corporation: an undervalued dividend growth star $cvx $rdsb $xom $bp $tot $rdsa #dividends #investing	chevron corporation: an undervalued dividend growth star $cvx $rdsb $xom $bp $tot $rdsa #dividends #investing	0	positive	0		2009-07-25	0	0	0	0	0.5	0.5	52.24	101	105	4	0	2	0
2014-01-30	Shell has reminded spooked market it's a big, dividend-paying lump of financial comfort food http://on.ft.com/MzqiXQÃ‚Â $RDSA	shell has reminded spooked market it's a big, dividend-paying lump of financial comfort food $rdsa	shell has reminded spooked market it's a big, dividend-paying lump of financial comfort food $rdsa	0.05	positive	0		2009-07-26	0	0	0	0	0.5	0.5	52.24	101.5	105.5	4	0	2	0
2014-01-30	Numbers out today and opening moves: $RDSA +0.2% $DGE -3% $NG Unc $JMAT -0.1% $UU +0.2% $BSY #BSKYB +2.7%; #FTSE -11 at 6532	numbers out today and opening moves: $rdsa +0.2% $dge -3% $ng unc $jmat -0.1% $uu +0.2% $bsy #bskyb +2.7%; #ftse -11 at 6532	numbers out today and opening moves: $rdsa +0.2% $dge -3% $ng unc $jmat -0.1% $uu +0.2% $bsy #bskyb +2.7%; #ftse -11 at 6532	0	positive	0		2009-07-27	0	0	0	0	0.5	0.5	52.89	102	106	4	0	2	0
2014-01-27	Shell's $15bn asset selldown continues: seeking buyers for $1bn stake in US pipeline http://bloom.bg/1ebUvpLÃ‚Â via @MattMonks123 #energy $RDSA	shell's $15bn asset selldown continues: seeking buyers for $1bn stake in us pipeline via @mattmonks123 #energy $rdsa	shell's $15bn asset selldown continues: seeking buyers for $1bn stake in us pipeline via @mattmonks123 #energy $rdsa	0	positive	0		2009-07-28	0	0	0	0	0.5	0.5	52.42	102.5	106.5	4	0	2	0
2014-01-20	Royal Dutch Shell is unloading Australian #NatGas assets for $1.14 billion. http://fxn.ws/LHuzrMÃ‚Â via @MatthewRocco $RDSA	royal dutch shell is unloading australian #natgas assets for $1.14 billion. via @matthewrocco $rdsa	royal dutch shell is unloading australian #natgas assets for $1.14 billion. via @matthewrocco $rdsa	0	positive	0		2009-07-29	0	0	0	0	0.5	0.5	52.46	103	107	4	0	2	0
2014-01-17	Royal Dutch Shell warns on its 4Q profits. http://fxn.ws/1dB9vgsÃ‚Â via @MatthewRocco $RDSA -1.3%	royal dutch shell warns on its 4q profits. via @matthewrocco $rdsa -1.3%	royal dutch shell warns on its 4q profits. via @matthewrocco $rdsa -1.3%	0	positive	0		2009-07-30	0	0	0	0	0.5	0.5	52.53	103.5	107.5	4	0	2	0
2014-01-11	Cheapest megacaps (20% discount to SPX TTM P/E): $WMT $C $INTC $AAPL $MSFT $JPM $XOM $IBM $HSBC $ABI $WFC $CSCO $VOW3 $FP $RDSA $BP $VOD	cheapest megacaps (20% discount to spx ttm p/e): $wmt $c $intc $aapl $msft $jpm $xom $ibm $hsbc $abi $wfc $csco $vow3 $fp $rdsa $bp $vod	cheapest megacaps (20% discount to spx ttm p/e): $wmt $c $intc $aapl $msft $jpm $xom $ibm $hsbc $abi $wfc $csco $vow3 $fp $rdsa $bp $vod	0	positive	0		2009-07-31	0	0	0	0	0.5	0.5	52.64	104	108	4	0	2	0
2014-01-02	$RDSA - Former Chief Executive Officer, Peter Voser: Remuneration Disclosure http://uk.advfn.com/news/PRNUS/2014/article/60526762?xref=newsalerttweet&adw=1126416Ã‚Â Ã¢â‚¬Â¦	$rdsa - former chief executive officer, peter voser: remuneration disclosure	$rdsa - former chief executive officer, peter voser: remuneration disclosure	0	positive	0		2009-08-01	0	0	0	0	0.5	0.5	52.64	104.5	108.5	4	0	2	0
2014-01-02	$RDSA - Former Chief Executive Officer, Peter Voser: Remuneration Disclosure http://uk.advfn.com/news/PRNUS/2014/article/60526757?xref=newsalerttweet&adw=1126416Ã‚Â Ã¢â‚¬Â¦	$rdsa - former chief executive officer, peter voser: remuneration disclosure	$rdsa - former chief executive officer, peter voser: remuneration disclosure	0	positive	0		2009-08-02	0	0	0	0	0.5	0.5	52.64	105	109	4	0	2	0
2014-01-02	$RDSA - Shell Boosts its Leadership in Global LNG With the Completion of Repsol S.A. LNG Deal http://uk.advfn.com/news/PRNUS/2014/article/60526542?xref=newsalerttweet&adw=1126416Ã‚Â Ã¢â‚¬Â¦	$rdsa - shell boosts its leadership in global lng with the completion of repsol s.a. lng deal	$rdsa - shell boosts its leadership in global lng with the completion of repsol s.a. lng deal	0	positive	0		2009-08-03	0	0	0	0	0.5	0.5	53.56	105.5	109.5	4	0	2	0
2014-01-02	$RDSA - Shell Boosts its Leadership in Global LNG With the Completion of Repsol S.A. LNG Deal http://uk.advfn.com/news/PRNUS/2014/article/60526538?xref=newsalerttweet&adw=1126416Ã‚Â Ã¢â‚¬Â¦	$rdsa - shell boosts its leadership in global lng with the completion of repsol s.a. lng deal	$rdsa - shell boosts its leadership in global lng with the completion of repsol s.a. lng deal	0	positive	0		2009-08-04	0	0	0	0	0.5	0.5	53.65	106	110	4	0	2	0
2014-01-02	$RDSA - Royal Dutch Shell Former CEO, Peter Voser: Remuneration Disclosure http://uk.advfn.com/news/UKREG/2014/article/60526518?xref=newsalerttweet&adw=1126416Ã‚Â Ã¢â‚¬Â¦	$rdsa - royal dutch shell former ceo, peter voser: remuneration disclosure	$rdsa - royal dutch shell former ceo, peter voser: remuneration disclosure	0	positive	0		2009-08-05	1	0	0	1	0	1	51.9	106	111	5	1	3	1
2014-01-02	$RDSA - Royal Dutch Shell Completion of Repsol S.A. LNG Deal http://uk.advfn.com/news/UKREG/2014/article/60526380?xref=newsalerttweet&adw=1126416Ã‚Â Ã¢â‚¬Â¦	$rdsa - royal dutch shell completion of repsol s.a. lng deal	$rdsa - royal dutch shell completion of repsol s.a. lng deal	0	positive	0		2009-08-06	0	0	0	0	0.5	0.5	51.91	106.5	111.5	5	0	2	0
2013-10-31	Morning #stock movers. #HappyHalloween!! $XOM $MA $SNE $RDSa $FBpic.twitter.com/mqndty1owz	morning #stock movers. #happyhalloween!! $xom $ma $sne $rdsa $fbpic.twitter.com/mqndty1owz	morning #stock movers. #happyhalloween!! $xom $ma $sne $rdsa $fbpic.twitter.com/mqndty1owz	0	positive	0		2009-08-07	0	0	0	0	0.5	0.5	51.89	107	112	5	0	2	0
2013-11-13	Why is Shell divesting? http://bloom.bg/1hFMaxXÃ‚Â $RDSA	why is shell divesting? $rdsa	why is shell divesting? $rdsa	0	positive	0		2009-08-08	0	0	0	0	0.5	0.5	51.89	107.5	112.5	5	0	2	0
2013-11-13	Shell will quicken asset sales to offset spending, CEO says | http://bloom.bg/1gJmGi0Ã‚Â $RDSA	shell will quicken asset sales to offset spending, ceo says | $rdsa	shell will quicken asset sales to offset spending, ceo says | $rdsa	0	positive	0		2009-08-09	0	0	0	0	0.5	0.5	51.89	108	113	5	0	2	0
2013-09-30	After $2B writedown, #Shell plans to sell off its stake in the Eagle Ford #Shale: http://fxn.ws/1aEuXhnÃ‚Â $RDSA via @MatthewRocco	after $2b writedown, #shell plans to sell off its stake in the eagle ford #shale: $rdsa via @matthewrocco	after $2b writedown, #shell plans to sell off its stake in the eagle ford #shale: $rdsa via @matthewrocco	0	positive	0		2009-08-10	0	0	0	0	0.5	0.5	51.54	108.5	113.5	5	0	2	0
2013-09-13	GoM has yet-to-be-discovered: "Wildcatter Hunch Unlocks $1.5 Trillion Oil Offshore U.S." http://bloom.bg/1d98MkUÃ‚Â $RDSA $CVX $XOM $BP $CIE	gom has yet-to-be-discovered: "wildcatter hunch unlocks $1.5 trillion oil offshore you.s." $rdsa $cvx $xom $bp $cie	gom has yet-to-be-discovered: "wildcatter hunch unlocks $1.5 trillion oil offshore you.s." $rdsa $cvx $xom $bp $cie	0	positive	0		2009-08-11	0	0	0	0	0.5	0.5	51.76	109	114	5	0	2	0
2013-08-01	The seeds of $XOM and $RDSA plunging profits were planted yrs ago. A '07 article I wrote. http://bit.ly/15yGltp	the seeds of $xom and $rdsa plunging profits were planted yrs ago. a '07 article i wrote.	the seeds of $xom and $rdsa plunging profits were planted yrs ago. a '07 article i wrote.	0	positive	0		2009-08-12	0	0	0	0	0.5	0.5	52.78	109.5	114.5	5	0	2	0
2013-08-01	Ã¢â‚¬ËœWe like break-upÃ¢â‚¬â„¢; avoid Big Oil: Paul Sankey http://cnb.cx/14lz9nNÃ‚Â $XOM $CVX $HES $OXY $RDSA	we like break-up; avoid big oil: paul sankey $xom $cvx $hes $oxy $rdsa	we like break-up; avoid big oil: paul sankey $xom $cvx $hes $oxy $rdsa	0.1	positive	0		2009-08-13	0	0	0	0	0.5	0.5	52.92	110	115	5	0	2	0
2013-05-14	4 Energy Stock Stories To Spark Investment Chatter http://wll.st/15LdpBHÃ‚Â $VALE $XOM $RDSA $BP $STO	4 energy stock stories to spark investment chatter $vale $xom $rdsa $bp $sto	4 energy stock stories to spark investment chatter $vale $xom $rdsa $bp $sto	0	positive	0		2009-08-14	0	0	0	0	0.5	0.5	52.69	110.5	115.5	5	0	2	0
2013-05-02	InterOil CEO's exit has put the company in play--> http://bloom.bg/18umAClÃ‚Â (by @taralach & @AngusWhitley1) $IOC $RDSA $XOM $CVX #mna #LNG	interoil ceo's exit has put the company in play--> (by @taralach & @anguswhitley1) $ioc $rdsa $xom $cvx #mna #lng	interoil ceo's exit has put the company in play--> (by @taralach & @anguswhitley1) $ioc $rdsa $xom $cvx #mna #lng	0	positive	0		2009-08-15	0	0	0	0	0.5	0.5	52.69	111	116	5	0	2	0
2013-05-02	Download Shell Q1 2013 results, Supplementary financial & operational disclosures $RDSA http://bit.ly/16rytMD	download shell q1 2013 results, supplementary financial & operational disclosures $rdsa	download shell q1 2013 results, supplementary financial & operational disclosures $rdsa	0	positive	0		2009-08-16	0	0	0	0	0.5	0.5	52.69	111.5	116.5	5	0	2	0
2013-04-30	4 Energy Stock Stories To Fuel Investment Chatter http://wll.st/14QYAN6Ã‚Â $RDSA $RIG $EEP. NYSE	4 energy stock stories to fuel investment chatter $rdsa $rig $eep. nyse	4 energy stock stories to fuel investment chatter $rdsa $rig $eep. nyse	0	positive	0		2009-08-17	1	0	0	1	0	1	51.61	111.5	117.5	6	1	3	1
2013-04-25	3 Energy Stock Stories for Thursday Perusal http://wll.st/17ldWaAÃ‚Â $RDSA $CVX $BHI	3 energy stock stories for thursday perusal $rdsa $cvx $bhi	3 energy stock stories for thursday perusal $rdsa $cvx $bhi	0	positive	0		2009-08-18	0	0	0	0	0.5	0.5	52.02	112	118	6	0	2	0
2013-04-12	$RDSA - Royal Dutch Shell Plc Stock Rating Upgraded by Investec #RDSA http://goo.gl/fb/YloRf	$rdsa - royal dutch shell plc stock rating upgraded by investec #rdsa	$rdsa - royal dutch shell plc stock rating upgraded by investec #rdsa	0	positive	0		2009-08-19	0	0	0	0	0.5	0.5	52.77	112.5	118.5	6	0	2	0
2013-04-11	Australia: Woodside Scraps $46 Billion LNG Onshore Plant http://bloom.bg/156YxfQÃ‚Â $WPL $RDSA $BP	australia: woodside scraps $46 billion lng onshore plant $wpl $rdsa $bp	australia: woodside scraps $46 billion lng onshore plant $wpl $rdsa $bp	0	positive	0		2009-08-20	0	0	0	0	0.5	0.5	53.33	113	119	6	0	2	0
2013-04-11	Petrobras Debt Crunch Buoys Exxon and Shell's Prospects in Brazil http://bloom.bg/YrkRgZÃ‚Â $PBR $XOM $RDSA $OIL #Brazil	petrobras debt crunch buoys exxon and shell's prospects in brazil $pbr $xom $rdsa $oil #brazil	petrobras debt crunch buoys exxon and shell's prospects in brazil $pbr $xom $rdsa $oil #brazil	0	positive	0		2009-08-21	0	0	0	0	0.5	0.5	55.03	113.5	119.5	6	0	2	0
2013-03-27	$RDSA - Royal Dutch Shell Plc's "Outperform" Rating Reaffirmed at Credit Suisse #RDSA http://goo.gl/fb/RNRrg	$rdsa - royal dutch shell plc's "outperform" rating reaffirmed at credit suisse #rdsa	$rdsa - royal dutch shell plc's "outperform" rating reaffirmed at credit suisse #rdsa	0	positive	0		2009-08-22	0	0	0	0	0.5	0.5	55.03	114	120	6	0	2	0
2013-03-26	Shell $rdsa gets nod to tap China's vast shale riches. http://on.mktw.net/10bu0pC	shell $rdsa gets nod to tap china's vast shale riches.	shell $rdsa gets nod to tap china's vast shale riches.	1	positive	0		2009-08-23	0	0	0	0	0.5	0.5	55.03	114.5	120.5	6	0	2	0
2013-03-26	$RDSA - Royal Dutch Shell Plc Given "Hold" Rating at Deutsche Bank #RDSA http://goo.gl/fb/XKw8H	$rdsa - royal dutch shell plc given "hold" rating at deutsche bank #rdsa	$rdsa - royal dutch shell plc given "hold" rating at deutsche bank #rdsa	0	positive	0		2009-08-24	0	0	0	0	0.5	0.5	54.93	115	121	6	0	2	0
2013-03-12	Giant Refinery Restart Should Ease Gasoline Prices http://news.investors.com/business/030513-646850-motiva-refinery-changes-gas-supply-picture.htmÃ‚Â Ã¢â‚¬Â¦ #IBDNews via @IBDinvestors $ALJ $DK $MPC $NTI $PSX $RDSA $VLO	giant refinery restart should ease gasoline prices #ibdnews via @ibdinvestors $alj $dk $mpc $nti $psx $rdsa $vlo	giant refinery restart should ease gasoline prices #ibdnews via @ibdinvestors $alj $dk $mpc $nti $psx $rdsa $vlo	1	positive	0		2009-08-25	0	0	0	0	0.5	0.5	55.43	115.5	121.5	6	0	2	0
2013-03-05	Shell to Build #LNG Fuel Plants in the U.S., Canada http://online.wsj.com/article/SB10001424127887324539404578340720866319476.html?mod=WSJ_Energy_2_4_LeftÃ‚Â Ã¢â‚¬Â¦ $RDSA	shell to build #lng fuel plants in the you.s., canada $rdsa	shell to build #lng fuel plants in the you.s., canada $rdsa	0	positive	0		2009-08-26	0	0	0	0	0.5	0.5	55.23	116	122	6	0	2	0
2013-02-25	$RDSA $BP. : Now the likes of the big boys ie RDSA , BP.,Xmob, Chev etc ( you get the gist ) now any of these they http://bit.ly/WmJXID	$rdsa $bp. : now the likes of the big boys ie rdsa , bp.,xmob, chev etc ( you get the gist ) now any of these they	$rdsa $bp. : now the likes of the big boys ie rdsa , bp.,xmob, chev etc ( you get the gist ) now any of these they	0.1	positive	0		2009-08-27	0	0	0	0	0.5	0.5	55.75	116.5	122.5	6	0	2	0
2013-02-19	#Oil majors, security guards and the #Fed: http://on.wsj.com/XZm50SÃ‚Â via @WSJ $RDSA $XOM $CVX #dividends	#oil majors, security guards and the #fed: via @wsj $rdsa $xom $cvx #dividends	#oil majors, security guards and the #fed: via @wsj $rdsa $xom $cvx #dividends	0	positive	0		2009-08-28	0	0	0	0	0.5	0.5	55.77	117	123	6	0	2	0
2013-02-13	#ROYAL DUTCH SHELLA : Shell : Singapore Pipeline Repair Won't Impact Refinery Operations http://www.4-traders.com/ROYAL-DUTCH-SHELLA-6273/news/ROYAL-DUTCH-SHELLA-Shell-Singapore-Pipeline-Repair-Won-t-Impact-Refinery-Operations-16049164/Ã‚Â Ã¢â‚¬Â¦ $RDSA	#royal dutch shella : shell : singapore pipeline repair won't impact refinery operations $rdsa	#royal dutch shella : shell : singapore pipeline repair won't impact refinery operations $rdsa	0	positive	0		2009-08-29	0	0	0	0	0.5	0.5	55.77	117.5	123.5	6	0	2	0
2013-02-11	#E&P after McClendon et al: http://on.wsj.com/XnemJOÃ‚Â via @WSJ $EPX $APC $CHK $XOM $RDSA $RRC $SD	#e&p after mcclendon et al: via @wsj $epx $apc $chk $xom $rdsa $rrc $sd	#e&p after mcclendon et al: via @wsj $epx $apc $chk $xom $rdsa $rrc $sd	0	positive	0		2009-08-30	0	0	0	0	0.5	0.5	55.77	118	124	6	0	2	0
2013-02-08	#ROYAL DUTCH SHELLA : UNDP join shipping industry in job creation initiative in Somalia http://www.4-traders.com/ROYAL-DUTCH-SHELLA-6273/news/ROYAL-DUTCH-SHELLA-UNDP-join-shipping-industry-in-job-creation-initiative-in-Somalia-16018930/Ã‚Â Ã¢â‚¬Â¦ $RDSA	#royal dutch shella : undp join shipping industry in job creation initiative in somalia $rdsa	#royal dutch shella : undp join shipping industry in job creation initiative in somalia $rdsa	0	positive	0		2009-08-31	0	0	0	0	0.5	0.5	55.47	118.5	124.5	6	0	2	0
2013-02-05	4 Energy Stock Stories for a Tuesday Drive http://wll.st/VCqEdNÃ‚Â $BP $RDSA $EPD $PBF #mkt #stocks	4 energy stock stories for a tuesday drive $bp $rdsa $epd $pbf #mkt #stocks	4 energy stock stories for a tuesday drive $bp $rdsa $epd $pbf #mkt #stocks	0	positive	0		2009-09-01	0	0	0	0	0.5	0.5	54.31	119	125	6	0	2	0
2013-02-04	4 Energy Stock Stories for Investor Study http://wll.st/Wqg7WXÃ‚Â $BP $PBR $RDSA $TRP #mkt #stocks #trading #investing	4 energy stock stories for investor study $bp $pbr $rdsa $trp #mkt #stocks #trading #investing	4 energy stock stories for investor study $bp $pbr $rdsa $trp #mkt #stocks #trading #investing	0	positive	0		2009-09-02	0	0	0	0	0.5	0.5	55.18	119.5	125.5	6	0	2	0
2013-02-03	Shell, Petronas, ConocoPhillips agree to develop Malikai Field offshore Malaysia http://www.foxbusiness.com/news/2013/02/03/shell-petronas-conocophillips-agree-to-develop-malikai-field-offshore-malaysia/Ã‚Â Ã¢â‚¬Â¦ $RDSA $COP $EWM #Malaysia	shell, petronas, conocophillips agree to develop malikai field offshore malaysia $rdsa $cop $ewm #malaysia	shell, petronas, conocophillips agree to develop malikai field offshore malaysia $rdsa $cop $ewm #malaysia	0	positive	0		2009-09-03	0	0	0	0	0.5	0.5	55.25	120	126	6	0	2	0
2013-01-31	4 Energy Stock Stories To Fuel Investor Interest http://wll.st/WiJ5rMÃ‚Â $PBR $CHK $RDSA $EPD #mkt #stocks	4 energy stock stories to fuel investor interest $pbr $chk $rdsa $epd #mkt #stocks	4 energy stock stories to fuel investor interest $pbr $chk $rdsa $epd #mkt #stocks	0	positive	0		2009-09-04	0	0	0	0	0.5	0.5	55.68	120.5	126.5	6	0	2	0
2013-01-31	#ROYAL DUTCH SHELLA : Shell Fourth Quarter Profit Up 13% As Refining Offsets Upstream Costs http://www.4-traders.com/ROYAL-DUTCH-SHELLA-6273/news/ROYAL-DUTCH-SHELLA-Shell-Fourth-Quarter-Profit-Up-13-As-Refining-Offsets-Upstream-Costs-15984458/Ã‚Â Ã¢â‚¬Â¦ $RDSA	#royal dutch shella : shell fourth quarter profit up 13% as refining offsets upstream costs $rdsa	#royal dutch shella : shell fourth quarter profit up 13% as refining offsets upstream costs $rdsa	0	positive	0		2009-09-05	0	0	0	0	0.5	0.5	55.68	121	127	6	0	2	0
2013-01-28	#Shell inks 50-year profit sharing deal with #Ukraine http://www.equities.com/news/headline-story?dt=2013-01-28&val=973700&cat=energy&g=0&sg=0&f=0#.UQbM6Py_Ld0.twitterÃ‚Â Ã¢â‚¬Â¦ $RDSA	#shell inks 50-year profit sharing deal with #ukraine #.uqbm6py_ld0.twitter $rdsa	#shell inks 50-year profit sharing deal with #ukraine #.uqbm6py_ld0.twitter $rdsa	0	positive	0		2009-09-06	0	0	0	0	0.5	0.5	55.68	121.5	127.5	6	0	2	0
2013-01-10	Shell may have moved an oil rig that ran aground off Alaska last month to avoid $6 million in taxes: http://cnb.cx/ZxaIeqÃ‚Â $RDSA	shell may have moved an oil rig that ran aground off alaska last month to avoid $6 million in taxes: $rdsa	shell may have moved an oil rig that ran aground off alaska last month to avoid $6 million in taxes: $rdsa	0.0666667	positive	0		2009-09-07	0	0	0	0	0.5	0.5	55.68	122	128	6	0	2	0
2013-01-09	REPORT: A Federal Review Could Halt Shell's Drilling In Alaska's Arctic Waters $RDSA by @rjwile http://read.bi/VPk6sV	report: a federal review could halt shell's drilling in alaska's arctic waters $rdsa by @rjwile	report: a federal review could halt shell's drilling in alaska's arctic waters $rdsa by @rjwile	0	positive	0		2009-09-08	0	0	0	0	0.5	0.5	56.94	122.5	128.5	6	0	2	0
2013-01-02	$rdsa Shells Arctic Nightmare Continues as Tow Lines Snap on Drill Rig, http://www.newsoom.com/	$rdsa shells arctic nightmare continues as tow lines snap on drill rig,	$rdsa shells arctic nightmare continues as tow lines snap on drill rig,	0	positive	0		2009-09-09	0	0	0	0	0.5	0.5	57.97	123	129	6	0	2	0
2012-11-01	Shell CCS earnings, excluding identified items were $6.6bln in Q3 2012, 6% lower compared to Q3 2011 $RDSA #shellresults	shell ccs earnings, excluding identified items were $6.6bln in q3 2012, 6% lower compared to q3 2011 $rdsa #shellresults	shell ccs earnings, excluding identified items were $6.6bln in q3 2012, 6% lower compared to q3 2011 $rdsa #shellresults	0	positive	0		2009-09-10	0	0	0	0	0.5	0.5	58.6	123.5	129.5	6	0	2	0
2012-11-01	Shell just released its 3rd Quarter 2012 results $RDSA #shellresults http://bit.ly/RwJyST	shell just released its 3rd quarter 2012 results $rdsa #shellresults	shell just released its 3rd quarter 2012 results $rdsa #shellresults	0	positive	0		2009-09-11	0	0	0	0	0.5	0.5	57.89	124	130	6	0	2	0
2012-04-12	Oil in the Gulf of Mexico. $RDSA says it's investigating an 'oil sheen' that's taking up 10 square miles. http://cnnmon.ie/I9ieSS	oil in the gulf of mexico. $rdsa says it's investigating an 'oil sheen' that's taking up 10 square miles.	oil in the gulf of mexico. $rdsa says it's investigating an 'oil sheen' that's taking up 10 square miles.	0	positive	0		2009-09-12	0	0	0	0	0.5	0.5	57.89	124.5	130.5	6	0	2	0
2012-11-29	Shell sees big output boost from Chesapeake acreage buy http://reut.rs/Yu99S4Ã‚Â #permian $CHK $RDSa #fracking #drilling #texas #oil #naturalgas	shell sees big output boost from chesapeake acreage buy #permian $chk $rdsa #fracking #drilling #texas #oil #naturalgas	shell sees big output boost from chesapeake acreage buy #permian $chk $rdsa #fracking #drilling #texas #oil #naturalgas	0.1	positive	0		2009-09-13	0	0	0	0	0.5	0.5	57.89	125	131	6	0	2	0
2012-11-15	@Shell is making a big bet on #natgas - spending $20 billion over 3 years! Here's why: http://www.cnbc.com/id/49841864Ã‚Â $RDSA $UNG #Qatar #LNG #IEA	@shell is making a big bet on #natgas - spending $20 billion over 3 years! here's why: $rdsa $ung #qatar #lng #iea	@shell is making a big bet on #natgas - spending $20 billion over 3 years! here's why: $rdsa $ung #qatar #lng #iea	0.1	positive	0		2009-09-14	0	0	0	0	0.5	0.5	58.1	125.5	131.5	6	0	2	0
2012-11-01	Watch Shell CFO Simon HenryÃ¢â‚¬â„¢s video on Shell Q3 2012 results announcement http://bit.ly/VF2LBHÃ‚Â $RDSA #shellresults	watch shell cfo simon henrys video on shell q3 2012 results announcement $rdsa #shellresults	watch shell cfo simon henrys video on shell q3 2012 results announcement $rdsa #shellresults	0	positive	0		2009-09-15	0	0	0	0	0.5	0.5	58.36	126	132	6	0	2	0
2012-08-26	$BP $WMB $XOM $CVX $MUR $RDSA $ENI $APA $DO $ESV said they were evacuating nonessential workers. Oil production cuts #Issac	$bp $wmb $xom $cvx $mur $rdsa $eni $apa $do $esv said they were evacuating nonessential workers. oil production cuts #issac	$bp $wmb $xom $cvx $mur $rdsa $eni $apa $do $esv said they were evacuating nonessential workers. oil production cuts #issac	0	positive	0		2009-09-16	0	0	0	0	0.5	0.5	58.76	126.5	132.5	6	0	2	0
2012-07-18	Shell is said to be in talks over Anadarko's Mozambique gas assets after walking away from Cove Energy http://bloom.bg/OXhUeiÃ‚Â #mna $RDSA $APC	shell is said to be in talks over anadarko's mozambique gas assets after walking away from cove energy #mna $rdsa $apc	shell is said to be in talks over anadarko's mozambique gas assets after walking away from cove energy #mna $rdsa $apc	0	positive	0		2009-09-17	0	0	0	0	0.5	0.5	58.7	127	133	6	0	2	0
2012-07-16	Shell drops out of race for African gas explorer Cove Energy, leaving Thailand's PTT the spoils in Mozambique http://bloom.bg/PZjVM5Ã‚Â $RDSA	shell drops out of race for african gas explorer cove energy, leaving thailand's ptt the spoils in mozambique $rdsa	shell drops out of race for african gas explorer cove energy, leaving thailand's ptt the spoils in mozambique $rdsa	0	positive	0		2009-09-18	0	0	0	0	0.5	0.5	58.7	127.5	133.5	6	0	2	0
2012-05-24	RT @FortuneMagazine: Why Shell is betting billions to drill for oil in Alaska http://bit.ly/KX9z9zÃ‚Â $RDSA	rt @fortunemagazine: why shell is betting billions to drill for oil in alaska $rdsa	rt @fortunemagazine: why shell is betting billions to drill for oil in alaska $rdsa	0	positive	0		2009-09-19	0	0	0	0	0.5	0.5	58.7	128	134	6	0	2	0
2012-04-27	Download the online Shell Investors' Handbooks http://stks.co/3XvSÃ‚Â $RDSA #shell	download the online shell investors' handbooks $rdsa #shell	download the online shell investors' handbooks $rdsa #shell	0	positive	0		2009-09-20	0	0	0	0	0.5	0.5	58.7	128.5	134.5	6	0	2	0
2012-04-27	Shell Investors' Handbook features maps on acreage positions, 2011 proj & discoveries,terminals &pipelines http://stks.co/3XvQÃ‚Â $RDSA #shell	shell investors' handbook features maps on acreage positions, 2011 proj & discoveries,terminals &pipelines $rdsa #shell	shell investors' handbook features maps on acreage positions, 2011 proj & discoveries,terminals &pipelines $rdsa #shell	0	positive	0		2009-09-21	0	0	0	0	0.5	0.5	58.71	129	135	6	0	2	0
2012-04-26	Barron's Take: Exxon Can Regain Its Energy http://on.barrons.com/I8piAEÃ‚Â $XOM $COP $CVX $RDSA	barron's take: exxon can regain its energy $xom $cop $cvx $rdsa	barron's take: exxon can regain its energy $xom $cop $cvx $rdsa	0	positive	0		2009-09-22	0	0	0	0	0.5	0.5	59.6	129.5	135.5	6	0	2	0
2012-04-12	Shell's stock is tanking on fears there's yet another Gulf of Mexico oil spill http://www.reuters.com/article/2012/04/12/oil-spill-gulf-idUSL2E8FBO4B20120412Ã‚Â Ã¢â‚¬Â¦ $RDSa #shell #oilspill #gulfofmexico	shell's stock is tanking on fears there's yet another gulf of mexico oil spill $rdsa #shell #oilspill #gulfofmexico	shell's stock is tanking on fears there's yet another gulf of mexico oil spill $rdsa #shell #oilspill #gulfofmexico	0	positive	0		2009-09-23	0	0	0	0	0.5	0.5	58.65	130	136	6	0	2	0
2012-04-03	Australia #LNG Boom Threatened by U.S. #Shale Exporters http://ow.ly/a391NÃ‚Â via @BloombergNews $RDSA $WPL $COP $STO	australia #lng boom threatened by you.s. #shale exporters via @bloombergnews $rdsa $wpl $cop $sto	australia #lng boom threatened by you.s. #shale exporters via @bloombergnews $rdsa $wpl $cop $sto	0	positive	0		2009-09-24	0	0	0	0	0.5	0.5	57.79	130.5	136.5	6	0	2	0
2012-02-26	Next shoe to drop in nat gas slump: ethane. Big deal for $DOW and $RDSA. My column: http://on.wsj.com/yDLtnxÃ‚Â #shale #naturalgas	next shoe to drop in nat gas slump: ethane. big deal for $dow and $rdsa. my column: #shale #naturalgas	next shoe to drop in nat gas slump: ethane. big deal for $dow and $rdsa. my column: #shale #naturalgas	0.05	positive	0		2009-09-25	0	0	0	0	0.5	0.5	57.55	131	137	6	0	2	0
2012-02-02	RT @Shell Shell Q4 2011 Analyst webcast will start in 5 minutes (8:30ET). Register at http://stks.co/2CzXÃ‚Â $RDSA	rt @shell shell q4 2011 analyst webcast will start in 5 minutes (8:30et). register at $rdsa	rt @shell shell q4 2011 analyst webcast will start in 5 minutes (8:30et). register at $rdsa	0	positive	0		2009-09-26	0	0	0	0	0.5	0.5	57.55	131.5	137.5	6	0	2	0
2012-01-25	GOP Strategy to Approve the Keystone XL Pipeline Project http://wll.st/zGsLJkÃ‚Â $VLO $RDSA $USO	gop strategy to approve the keystone xl pipeline project $vlo $rdsa $uso	gop strategy to approve the keystone xl pipeline project $vlo $rdsa $uso	0	positive	0		2009-09-27	0	0	0	0	0.5	0.5	57.55	132	138	6	0	2	0
2012-01-23	50/50 vision on the energy sector: http://on.wsj.com/yl2swfÃ‚Â @WSJHeard #oil $XOM $CVX $COP $RDSA $BP $TOT $PTR $CHK $SLB $HAL $BHI	50/50 vision on the energy sector: @wsjheard #oil $xom $cvx $cop $rdsa $bp $tot $ptr $chk $slb $hal $bhi	50/50 vision on the energy sector: @wsjheard #oil $xom $cvx $cop $rdsa $bp $tot $ptr $chk $slb $hal $bhi	0	positive	0		2009-09-28	0	0	0	0	0.5	0.5	58.22	132.5	138.5	6	0	2	0
2012-01-22	Big Oil's big year - can it be repeated? Sneak peek at PFC 50 ranking: http://on.wsj.com/A982sCÃ‚Â via @WSJHeard #oil $XOM $CVX $COP $RDSA $BP $TOT	big oil's big year - can it be repeated? sneak peek at pfc 50 ranking: via @wsjheard #oil $xom $cvx $cop $rdsa $bp $tot	big oil's big year - can it be repeated? sneak peek at pfc 50 ranking: via @wsjheard #oil $xom $cvx $cop $rdsa $bp $tot	0.1	positive	0		2009-09-29	1	0	0	1	0	1	57.79	132.5	139.5	7	1	3	1
2012-01-16	$RDSA : Royal Dutch Shell rated SELL at 2258.5p by anonymous http://bit.ly/ofx44W	$rdsa : royal dutch shell rated sell at 2258.5p by anonymous	$rdsa : royal dutch shell rated sell at 2258.5p by anonymous	0	positive	0		2009-09-30	0	0	0	0	0.5	0.5	57.19	133	140	7	0	2	0
2012-01-12	$RDSA : 1143 GMT [Dow Jones] Goldman Sachs cuts its EPS estimates for Royal Dutch Shell (RDSA.LN), citing a http://bit.ly/wRKqkl	$rdsa : 1143 gmt [dow jones] goldman sachs cuts its eps estimates for royal dutch shell (rdsa.ln), citing a	$rdsa : 1143 gmt [dow jones] goldman sachs cuts its eps estimates for royal dutch shell (rdsa.ln), citing a	0	positive	0		2009-10-01	0	0	0	0	0.5	0.5	55.74	133.5	140.5	7	0	2	0
2012-01-11	$RDSA : Statoil ASA (STO), Exxon Mobil Corp. (XOM) and Royal Dutch Shell PLC (RDSA) are among seven oil companies that http://bit.ly/xT2Mmm	$rdsa : statoil asa (sto), exxon mobil corp. (xom) and royal dutch shell plc (rdsa) are among seven oil companies that	$rdsa : statoil asa (sto), exxon mobil corp. (xom) and royal dutch shell plc (rdsa) are among seven oil companies that	0	positive	0		2009-10-02	0	0	0	0	0.5	0.5	55.56	134	141	7	0	2	0
2011-12-01	RT @djfxtrader: Link to our @katie_martin_FX's story: @Shell Pioneers Corporate Use Of Algo Trading In Forex: http://ow.ly/7L3ujÃ‚Â $RDSA	rt @djfxtrader: link to our @katie_martin_fx's story: @shell pioneers corporate use of algo trading in forex: $rdsa	rt @djfxtrader: link to our @katie_martin_fx's story: @shell pioneers corporate use of algo trading in forex: $rdsa	0	positive	0		2009-10-03	0	0	0	0	0.5	0.5	55.56	134.5	141.5	7	0	2	0
2011-10-26	RT @Shell Submit your questions relating to ShellÃ¢â‚¬â„¢s global activities and/or quarterly financial performance. $RDSA http://stks.co/nYN	rt @shell submit your questions relating to shells global activities and/or quarterly financial performance. $rdsa	rt @shell submit your questions relating to shells global activities and/or quarterly financial performance. $rdsa	0	positive	0		2009-10-04	0	0	0	0	0.5	0.5	55.56	135	142	7	0	2	0
2011-10-13	The rumor is $RDSA for $RRC at $95/share	the rumor is $rdsa for $rrc at $95/share	the rumor is $rdsa for $rrc at $95/share	0	positive	0		2009-10-05	0	0	0	0	0.5	0.5	55.9	135.5	142.5	7	0	2	0
2011-03-04	Why Would An Oil Industry Group Oppose Sanctions On Libya? $HAL, $XOM, $BP, $COP, $RDSA http://stk.ly/eu4ctC	why would an oil industry group oppose sanctions on libya? $hal, $xom, $bp, $cop, $rdsa	why would an oil industry group oppose sanctions on libya? $hal, $xom, $bp, $cop, $rdsa	0	positive	0		2009-10-06	0	0	0	0	0.5	0.5	57.08	136	143	7	0	2	0
2011-01-31	How Multinationals in Egypt Are Coping With Crisis http://bit.ly/fnSu6P $AIG $APA $BP $BRG $C $MET $MLG $PLJC $RDS'A $RDSA $STO	how multinationals in egypt are coping with crisis $aig $apa $bp $brg $c $met $mlg $pljc $rds'a $rdsa $sto	how multinationals in egypt are coping with crisis $aig $apa $bp $brg $c $met $mlg $pljc $rds'a $rdsa $sto	0	positive	0		2009-10-07	0	0	0	0	0.5	0.5	56.83	136.5	143.5	7	0	2	0
2011-01-03	Today in the Fortune 500: $GS likes Facebook; $BAC on wikidefense; $CVX, $RDSA gulf drilling on hold; dividends go Ã¢â€ â€˜ http://wp.me/p3QoU-Iy	today in the fortune 500: $gs likes facebook; $bac on wikidefense; $cvx, $rdsa gulf drilling on hold; dividends go	today in the fortune 500: $gs likes facebook; $bac on wikidefense; $cvx, $rdsa gulf drilling on hold; dividends go	0	positive	0		2009-10-08	0	0	0	0	0.5	0.5	57.09	137	144	7	0	2	0
2010-12-13	PetroBras: Value Play or Stock to Avoid? http://bit.ly/hx0qsi $AAPL $MSB $PBR $PRGO $RDSA $SAN $TOT $VZ #StockMarket #StockPicks #MadMail	petrobras: value play or stock to avoid? $aapl $msb $pbr $prgo $rdsa $san $tot $vz #stockmarket #stockpicks #madmail	petrobras: value play or stock to avoid? $aapl $msb $pbr $prgo $rdsa $san $tot $vz #stockmarket #stockpicks #madmail	0	positive	0		2009-10-09	0	0	0	0	0.5	0.5	57.35	137.5	144.5	7	0	2	0
2010-06-25	RT @twitoil Oil majors rethink their current partnerships with $BP. http://j.mp/94pu2o $XOM $RDSA $CVX $TOT	rt @twitoil oil majors rethink their current partnerships with $bp. $xom $rdsa $cvx $tot	rt @twitoil oil majors rethink their current partnerships with $bp. $xom $rdsa $cvx $tot	0.4	positive	0		2009-10-10	0	0	0	0	0.5	0.5	57.35	138	145	7	0	2	0
2010-05-26	Shell's Arctic Drilling Plans to Be Reviewed by U.S. in Wake of Gulf Spill http://bit.ly/cwbZle $RDSA	shell's arctic drilling plans to be reviewed by you.s. in wake of gulf spill $rdsa	shell's arctic drilling plans to be reviewed by you.s. in wake of gulf spill $rdsa	0	positive	0		2009-10-11	0	0	0	0	0.5	0.5	57.35	138.5	145.5	7	0	2	0
2010-05-25	Greenpeace: This Arctic Drill Ship Owned By Shell Is The Next Deepwater $BP $RDSA by @twitofgus http://bit.ly/cEPuI3	greenpeace: this arctic drill ship owned by shell is the next deepwater $bp $rdsa by @twitofgus	greenpeace: this arctic drill ship owned by shell is the next deepwater $bp $rdsa by @twitofgus	0	positive	0		2009-10-12	0	0	0	0	0.5	0.5	57.87	139	146	7	0	2	0
2010-04-28	10 Things You Need To Know Before The Opening Bell $RDSA $HMC by @WhiteGM http://bit.ly/ccUUwF	10 things you need to know before the opening bell $rdsa $hmc by @whitegm	10 things you need to know before the opening bell $rdsa $hmc by @whitegm	0	positive	0		2009-10-13	0	0	0	0	0.5	0.5	58.21	139.5	146.5	7	0	2	0
2010-03-22	[post] Oversupply Threatens European Oil Refiners Profit Margins and Ratings (Fitch) http://bit.ly/auoqvD $RDSA $FP	[post] oversupply threatens european oil refiners profit margins and ratings (fitch) $rdsa $fp	[post] oversupply threatens european oil refiners profit margins and ratings (fitch) $rdsa $fp	0	positive	0		2009-10-14	0	0	0	0	0.5	0.5	59.96	140	147	7	0	2	0
2010-03-11	$XOM for $XTO. $SLB for $SII. Then $PTR and $RDSA for Arrow. Now $BP for assets of $DVN. And no one's paying attention. I like $PXD.	$xom for $xto. $slb for $sii. then $ptr and $rdsa for arrow. now $bp for assets of $dvn. and no one's paying attention. i like $pxd.	$xom for $xto. $slb for $sii. then $ptr and $rdsa for arrow. now $bp for assets of $dvn. and no one's paying attention. i like $pxd.	0	positive	0		2009-10-15	0	0	0	0	0.5	0.5	60.48	140.5	147.5	7	0	2	0
2010-02-22	[guest post] Oil Majors Facing Increasing Competition from National Oil Companies (OxAn) http://bit.ly/aiA8JU $XOM $RDSA $BP	[guest post] oil majors facing increasing competition from national oil companies (oxan) $xom $rdsa $bp	[guest post] oil majors facing increasing competition from national oil companies (oxan) $xom $rdsa $bp	0	positive	0		2009-10-16	0	0	0	0	0.5	0.5	61.39	141	148	7	0	2	0
2010-01-20	Big oil companies, $RDSA and $BP taking a peak at $trgl. Guess they want access to the oil underneath Paris. http://bit.ly/6PICXH	big oil companies, $rdsa and $bp taking a peak at $trgl. guess they want access to the oil underneath paris.	big oil companies, $rdsa and $bp taking a peak at $trgl. guess they want access to the oil underneath paris.	0.1	positive	0		2009-10-17	0	0	0	0	0.5	0.5	61.39	141.5	148.5	7	0	2	0
2009-12-16	International Oil Companies Snap Up Iraq's Oil & Gas Licenses Despite Political Risks (OxAn) $RDSA http://bit.ly/8xHAxY_x000D_ RT @ResearchRecap	international oil companies snap up iraq's oil & gas licenses despite political risks (oxan) $rdsa _x000D_ rt @researchrecap	international oil companies snap up iraq's oil & gas licenses despite political risks (oxan) $rdsa _x000D_ rt @researchrecap	0.05	positive	0		2009-10-18	0	0	0	0	0.5	0.5	61.39	142	149	7	0	2	0
2009-12-15	Why ExxonMobil's $31 billion purchase of XTO is a "win-win" deal $XOM $XTO $USO $OIH $CHK $APC $EOG $DVN $BP $CVX $RDSA http://bit.ly/6wOk7i	why exxonmobil's $31 billion purchase of xto is a "win-win" deal $xom $xto $uso $oih $chk $apc $eog $dvn $bp $cvx $rdsa	why exxonmobil's $31 billion purchase of xto is a "win-win" deal $xom $xto $uso $oih $chk $apc $eog $dvn $bp $cvx $rdsa	0	positive	0		2009-10-19	0	0	0	0	0.5	0.5	62.37	142.5	149.5	7	0	2	0
2009-12-14	US groups miss out in Iraq oil race: http://bit.ly/4SIYIG $XOM $TOT $RDSA	us groups miss out in iraq oil race: $xom $tot $rdsa	us groups miss out in iraq oil race: $xom $tot $rdsa	0	positive	0		2009-10-20	0	0	0	0	0.5	0.5	62.34	143	150	7	0	2	0
2009-12-11	RT @harperpm: RT @rdsa: Shell's oil production reaches one million barrels offshore Brazil $RDSA http://bit.ly/4YPyhC	rt @harperpm: rt @rdsa: shell's oil production reaches one million barrels offshore brazil $rdsa	rt @harperpm: rt @rdsa: shell's oil production reaches one million barrels offshore brazil $rdsa	0	positive	0		2009-10-21	0	0	0	0	0.5	0.5	62.73	143.5	150.5	7	0	2	0
2009-11-01	Oil Settles at $77 on Demand Doubts, Bearish Data http://bit.ly/3mnGsj $CVX $ENI $GB@IB.1 $RDS'B $RDSA $XOM #Consumers #Earnings #Economy	oil settles at $77 on demand doubts, bearish data $cvx $eni $gb@ib.1 $rds'b $rdsa $xom #consumers #earnings #economy	oil settles at $77 on demand doubts, bearish data $cvx $eni $gb@ib.1 $rds'b $rdsa $xom #consumers #earnings #economy	0	positive	0		2009-10-22	0	0	0	0	0.5	0.5	63.06	144	151	7	0	2	0
2009-10-29	RT @CNBCtopStories Art Cashin: Markets Will Rally if Dollar 'Behaves' http://bit.ly/29FRHK $CL $MOT $PG $RDSA $XOM #U.S.Dollar #Economy	rt @cnbctopstories art cashin: markets will rally if dollar 'behaves' $cl $mot $pg $rdsa $xom #you.s.dollar #economy	rt @cnbctopstories art cashin: markets will rally if dollar 'behaves' $cl $mot $pg $rdsa $xom #you.s.dollar #economy	0	positive	0		2009-10-23	0	0	0	0	0.5	0.5	62.15	144.5	151.5	7	0	2	0
2009-09-29	RT @WSJ Africa Pushes Back on China Oil Search: http://bit.ly/WxU17 #MKT $CVX $RDSA $$	rt @wsj africa pushes back on china oil search: #mkt $cvx $rdsa $$	rt @wsj africa pushes back on china oil search: #mkt $cvx $rdsa $$	0	positive	0		2009-10-24	0	0	0	0	0.5	0.5	62.15	145	152	7	0	2	0
2009-08-17	Here Come "Citizen" Rallies Against Climate Change $BP $RDSA http://bit.ly/TmSPS	here come "citizen" rallies against climate change $bp $rdsa	here come "citizen" rallies against climate change $bp $rdsa	0	positive	0		2009-10-25	0	0	0	0	0.5	0.5	62.15	145.5	152.5	7	0	2	0
2009-04-17	$RDSA: But that's not stopping the SHELL OIL company for digging for fossil fuels. http://tinyurl.com/c99cnc	$rdsa: but that's not stopping the shell oil company for digging for fossil fuels.	$rdsa: but that's not stopping the shell oil company for digging for fossil fuels.	0	positive	0		2009-10-26	0	0	0	0	0.5	0.5	61.78	146	153	7	0	2	0
2009-03-02	At 42.00, Royal Dutch Shell's yield hits 8.00%. They just raised the dividend. $RDSA http://bit.ly/14xG75 $$	at 42.00, royal dutch shell's yield hits 8.00%. they just raised the dividend. $rdsa $$	at 42.00, royal dutch shell's yield hits 8.00%. they just raised the dividend. $rdsa $$	0	positive	0		2009-10-27	0	0	0	0	0.5	0.5	62.76	146.5	153.5	7	0	2	0
2017-01-04	Exxon, Shell Near Buy Points; Auto Sales Due: Investing Action Plan $XOM $F $RDSA $TOT $GM $FCAUhttp://buff.ly/2ixFoAh	exxon, shell near buy points; auto sales due: investing action plan $xom $f $rdsa $tot $gm $fcau	exxon, shell near buy points; auto sales due: investing action plan $xom $f $rdsa $tot $gm $fcau	0.291667	positive	0.025		2009-10-28	0	0	0	0	0.5	0.5	61.82	147	154	7	0	2	0
2012-04-12	Market taking down $RDSA 4% on oil sheen in GoM. After $BP, the correct risk management strategy is sell first, ask questions later	market taking down $rdsa 4% on oil sheen in gom. after $bp, the correct risk management strategy is sell first, ask questions later	market taking down $rdsa 4% on oil sheen in gom. after $bp, the correct risk management strategy is sell first, ask questions later	0.207407	positive	0.0314815		2009-10-29	2	0	0	2	0	1	61.36	147	155	8	1	3	2
2011-01-04	Shell Considering Deal To Form Massive New Oil Giant With BP $RDSA $BP by @WhiteGM http://read.bi/eoXzZq	shell considering deal to form massive new oil giant with bp $rdsa $bp by @whitegm	shell considering deal to form massive new oil giant with bp $rdsa $bp by @whitegm	0.818182	positive	0.0454545		2009-10-30	0	0	0	0	0.5	0.5	59.41	147.5	155.5	8	0	2	0
2018-01-02	Major European banks $BCS $CS & $UBS plus oil giant $RDSA say the new tax rules may cost them between $1B & $3B each in one off charges. http://bit.ly/dtatrade	major european banks $bcs $cs & $ubs plus oil giant $rdsa say the new tax rules may cost them between $1b & $3b each in one off charges.	major european banks $bcs $cs & $ubs plus oil giant $rdsa say the new tax rules may cost them between $1b & $3b each in one off charges.	0.488636	positive	0.0497159		2009-10-31	0	0	0	0	0.5	0.5	59.41	148	156	8	0	2	0
2018-01-17	#Shell $RDSA - #Trading #Alert Absolute and Relative #trend - Daily & #Intraday #charts #Trading #equities #stock #Technical #Analysis_x000D_ http://bit.ly/2FL1po7Ã‚Â pic.twitter.com/5llAQHQiB2	#shell $rdsa - #trading #alert absolute and relative #trend - daily & #intraday #charts #trading #equities #stock #technical #analysis_x000D_	#shell $rdsa - #trading #alert absolute and relative #trend - daily & #intraday #charts #trading #equities #stock #technical #analysis_x000D_	0.25	positive	0.05		2009-11-01	1	0	0	1	0	1	59.41	148	157	9	1	3	1
2017-12-21	These Oil, Mining Stocks Hit Buy Zones On Global Growth, Trump Tax Cuts: Investing Action Plan http://ow.ly/tizP30hnRwyÃ‚Â $CVX $RIO $XOM $BP $RDSA $MRO $COP $CXO $FANG	these oil, mining stocks hit buy zones on global growth, trump tax cuts: investing action plan $cvx $rio $xom $bp $rdsa $mro $cop $cxo $fang	these oil, mining stocks hit buy zones on global growth, trump tax cuts: investing action plan $cvx $rio $xom $bp $rdsa $mro $cop $cxo $fang	0.05	positive	0.05		2009-11-02	0	0	0	0	0.5	0.5	59.35	148.5	157.5	9	0	2	0
2016-10-31	Market Fallers: Royal Dutch Shell Plc, Sports Direct International Plc, Travis Perkins plc - http://bit.ly/2eM24uyÃ‚Â - $RDSA, SPD, TPK	market fallers: royal dutch shell plc, sports direct international plc, travis perkins plc - - $rdsa, spd, tpk	market fallers: royal dutch shell plc, sports direct international plc, travis perkins plc - - $rdsa, spd, tpk	0.2	positive	0.05		2009-11-03	0	0	0	0	0.5	0.5	60.08	149	158	9	0	2	0
2015-04-08	Shell and BG Group comparison. BG is smaller but offers some strategic advantages: http://on.wsj.com/1GKoCm0Ã‚Â $RDSA $BGpic.twitter.com/fCUpDtEqSl	shell and bg group comparison. bg is smaller but offers some strategic advantages: $rdsa $bgpic.twitter.com/fcupdteqsl	shell and bg group comparison. bg is smaller but offers some strategic advantages: $rdsa $bgpic.twitter.com/fcupdteqsl	0.25	positive	0.05		2009-11-04	0	0	0	0	0.5	0.5	59.37	149.5	158.5	9	0	2	0
2012-02-22	Shell Offers to Buy African #Energy Explorer Cove Energy for $1.6B http://ow.ly/9dyVCÃ‚Â $RDSA $COV #mna #oil #natgas #lng #mozambique $$	shell offers to buy african #energy explorer cove energy for $1.6b $rdsa $cov #mna #oil #natgas #lng #mozambique $$	shell offers to buy african #energy explorer cove energy for $1.6b $rdsa $cov #mna #oil #natgas #lng #mozambique $$	0	positive	0.05		2009-11-05	0	0	0	0	0.5	0.5	60.49	150	159	9	0	2	0
2011-11-15	Iraq natural gas joint venture gets final approval. http://stks.co/18NQÃ‚Â $RDSA #Shell	iraq natural gas joint venture gets final approval. $rdsa #shell	iraq natural gas joint venture gets final approval. $rdsa #shell	0.7	positive	0.05		2009-11-06	0	0	0	0	0.5	0.5	60.33	150.5	159.5	9	0	2	0
2018-01-28	Ã¢â‚¬Å“The journey of a thousand miles begins with one stepÃ¢â‚¬ï¿½ - Lao Tzu ... @Shell $RDSA has started with small steps and invested $400 mio. or 1.6% of its annual $ 25 billion capex spending budget on #renewableenergy ... @CarbonBubblehttps://twitter.com/edwardcmason/status/956243280617984004Ã‚Â Ã¢â‚¬Â¦ Tremendous @Forbes piece on how @Shell is gearing itself up for the low carbon future. T…	the journey of a thousand miles begins with one step - lao tzu ... @shell $rdsa has started with small steps and invested $400 mio. or 1.6% of its annual $ 25 billion capex spending budget on #renewableenergy ... @carbonbubble tremendous @forbes piece on how @shell is gearing itself up for the low carbon future. the role of investors in shell's strategic shift is noted. #engagement matters, it re…	the journey of a thousand miles begins with one step - lao tzu ... @shell $rdsa has started with small steps and invested $400 mio. or 1.6% of its annual $ 25 billion capex spending budget on #renewableenergy ... @carbonbubble tremendous @forbes piece on how @shell is gearing itself up for the low carbon future. the role of investors in shell's strategic shift is noted. #engagement matters, it re…	0.405	positive	0.0566667		2009-11-07	0	0	0	0	0.5	0.5	60.33	151	160	9	0	2	0
2014-02-27	$RDSA down this morning, chart looks strong, I am long Calls but will start in the red in this position to start the day	$rdsa down this morning, chart looks strong, i am long calls but will start in the red in this position to start the day	$rdsa down this morning, chart looks strong, i am long calls but will start in the red in this position to start the day	0.355556	positive	0.0569444		2009-11-08	0	0	0	0	0.5	0.5	60.33	151.5	160.5	9	0	2	0
2017-10-04	#SHELL PLANS "MAJOR MAINTENANCE" AT 404,000 BPD PERNIS #OIL #REFINERY IN #ROTTERDAM IN OCT AND NOV #OOTT $RDSA_x000D_ http://www.hellenicshippingnews.com/shell-plans-major-maintenance-at-europes-largest-oil-refinery/Ã‚Â Ã¢â‚¬Â¦	#shell plans "major maintenance" at 404,000 bpd pernis #oil #refinery in #rotterdam in oct and nov #oott $rdsa_x000D_	#shell plans "major maintenance" at 404,000 bpd pernis #oil #refinery in #rotterdam in oct and nov #oott $rdsa_x000D_	0.5	positive	0.0625		2009-11-09	0	0	0	0	0.5	0.5	62.07	152	161	9	0	2	0
2014-01-02	#Shell share price: Energy major reportedly eyeing Woodside stake sale $RDSA $REP $WPL #news http://goo.gl/2p9j2T	#shell share price: energy major reportedly eyeing woodside stake sale $rdsa $rep $wpl #news	#shell share price: energy major reportedly eyeing woodside stake sale $rdsa $rep $wpl #news	0.5	positive	0.0625		2009-11-10	0	0	0	0	0.5	0.5	62.19	152.5	161.5	9	0	2	0
2012-08-05	Barron's pumping energy this wkend.. citing high dividend yield and low P/E ratios $XOM $RDSA $CVX	barron's pumping energy this wkend.. citing high dividend yield and low p/e ratios $xom $rdsa $cvx	barron's pumping energy this wkend.. citing high dividend yield and low p/e ratios $xom $rdsa $cvx	0.42	positive	0.08		2009-11-11	0	0	0	0	0.5	0.5	62.2	153	162	9	0	2	0
2017-11-02	Another set of good but not great Big Oil results: Shell (via @hughes_chris): https://www.bloomberg.com/gadfly/articles/2017-11-02/shell-s-decent-numbers-mask-its-need-to-run-a-tight-shipÃ‚Â Ã¢â‚¬Â¦ via @gadfly $RDSA #OOTT	another set of good but not great big oil results: shell (via @hughes_chris): via @gadfly $rdsa #oott	another set of good but not great big oil results: shell (via @hughes_chris): via @gadfly $rdsa #oott	0.483333	positive	0.1		2009-11-12	0	0	0	0	0.5	0.5	61.24	153.5	162.5	9	0	2	0
2017-12-19	5 Oil Giants Near Buy Points As Prices Recover: Investing Action Plan http://ow.ly/1gP130hkuPLÃ‚Â $XOM $CVX $RDSA $BP $TOT $WGO $REVG	5 oil giants near buy points as prices recover: investing action plan $xom $cvx $rdsa $bp $tot $wgo $revg	5 oil giants near buy points as prices recover: investing action plan $xom $cvx $rdsa $bp $tot $wgo $revg	0.25	positive	0.1		2009-11-13	0	0	0	0	0.5	0.5	62.14	154	163	9	0	2	0
2017-11-02	JUST IN: Shell doesn't expect oil prices getting to $60-$70 a barrel in near term, its CFO says $RDSa pic.twitter.com/ACTErGQiV8	just in: shell doesn't expect oil prices getting to $60-$70 a barrel in near term, its cfo says $rdsa pic.twitter.com/actergqiv8	just in: shell doesn't expect oil prices getting to $60-$70 a barrel in near term, its cfo says $rdsa pic.twitter.com/actergqiv8	0.4	positive	0.1		2009-11-14	0	0	0	0	0.5	0.5	62.14	154.5	163.5	9	0	2	0
2017-06-01	Stocks Futures Up: These 4 Energy Plays In Or Near Buy Zones Include http://ow.ly/VALH30cf41DÃ‚Â 2 Surprises $XOM $FSLR $SPWR $BP $CVX $RDSA pic.twitter.com/ZCdTSrgXMG	stocks futures up: these 4 energy plays in or near buy zones include 2 surprises $xom $fslr $spwr $bp $cvx $rdsa pic.twitter.com/zcdtsrgxmg	stocks futures up: these 4 energy plays in or near buy zones include 2 surprises $xom $fslr $spwr $bp $cvx $rdsa pic.twitter.com/zcdtsrgxmg	0.4	positive	0.1		2009-11-15	0	0	0	0	0.5	0.5	62.14	155	164	9	0	2	0
2017-05-28	$BP $CVX $RDSA $XOM >>Why Big #Oil wants Trump to stay in Paris climate deal_x000D_ http://money.cnn.com/2017/04/18/investing/big-oil-paris-deal-trump/Ã‚Â Ã¢â‚¬Â¦ #OOTT	$bp $cvx $rdsa $xom >>why big #oil wants trump to stay in paris climate deal_x000D_ #oott	$bp $cvx $rdsa $xom >>why big #oil wants trump to stay in paris climate deal_x000D_ #oott	0.1	positive	0.1		2009-11-16	0	0	0	0	0.5	0.5	62.88	155.5	164.5	9	0	2	0
2016-11-29	EARLY MOVERS: $AAPL $MNK $INTC $BAC $RDSA $GS $THO $SCVL $TIVO $C $WEN $ALL $MBLY $PFE $UNH $TIF - CNBChttp://hotpagenews.com/r/164272	early movers: $aapl $mnk $intc $bac $rdsa $gs $tho $scvl $tivo $c $wen $all $mbly $pfe $unh $tif - cnbc	early movers: $aapl $mnk $intc $bac $rdsa $gs $tho $scvl $tivo $c $wen $all $mbly $pfe $unh $tif - cnbc	0.3	positive	0.1		2009-11-17	0	0	0	0	0.5	0.5	63.18	156	165	9	0	2	0
2016-11-25	$BHI $CVX $FANG $RDSA $XOM:_x000D_ Saudi Arabia Wants Big Output Cut, But WonÃ¢â‚¬â„¢t Attend Meeting With Ã¢â‚¬ËœFreezeÃ¢â‚¬â„¢ Russia:_x000D_ http://www.StockNewsWires.com/2016/11/25/bhi-cvx-fang-rdsa-xom-saudi-arabia-wants-big-output-cut-but-wont-attend-meeting-with-freeze-russia/Ã‚Â Ã¢â‚¬Â¦	$bhi $cvx $fang $rdsa $xom:_x000D_ saudi arabia wants big output cut, but will not attend meeting with freeze russia:_x000D_	$bhi $cvx $fang $rdsa $xom:_x000D_ saudi arabia wants big output cut, but will not attend meeting with freeze russia:_x000D_	0.1	positive	0.1		2009-11-18	0	0	0	0	0.5	0.5	62.86	156.5	165.5	9	0	2	0
2016-06-12	Shell ( $RDSA ) & Total ( $FP ) ready to go downstream to unlock #LNG demand: http://ow.ly/EuTx301bH7RÃ‚Â pic.twitter.com/sn6AuhK5pj	shell ( $rdsa ) & total ( $fp ) ready to go downstream to unlock #lng demand:	shell ( $rdsa ) & total ( $fp ) ready to go downstream to unlock #lng demand:	0.625	positive	0.1		2009-11-19	0	0	0	0	0.5	0.5	61.78	157	166	9	0	2	0
2013-08-01	Stock Futures Up On Jobs Data; Yelp, Nu Skin Take Early Lead http://ibdn.uz/nx5huÃ‚Â $NUS $YELP $RDSA $XOM	stock futures up on jobs data; yelp, nu skin take early lead $nus $yelp $rdsa $xom	stock futures up on jobs data; yelp, nu skin take early lead $nus $yelp $rdsa $xom	0.3	positive	0.1		2009-11-20	0	0	0	0	0.5	0.5	60.66	157.5	166.5	9	0	2	0
2015-04-07	Consensus is supply growth to a 50 bcf/day LNG market in 2020 is too fast. I take opposite view. $RDSA bet is clear. pic.twitter.com/adqv42fJbZ	consensus is supply growth to a 50 bcf/day lng market in 2020 is too fast. i take opposite view. $rdsa bet is clear. pic.twitter.com/adqv42fjbz	consensus is supply growth to a 50 bcf/day lng market in 2020 is too fast. i take opposite view. $rdsa bet is clear. pic.twitter.com/adqv42fjbz	0.327778	positive	0.1		2009-11-21	0	0	0	0	0.5	0.5	60.66	158	167	9	0	2	0
2017-12-21	Market VI: Earlier this week, #bank and #finance #stocks topped IBD's screened new high list. No longer. On Thu., #Oil and gas firms push #Energy to No. 1 among 33 sectors in terms of stocks hitting new highs. That's sector rotation http://ow.ly/yu1a30hnUetÃ‚Â $CVX $FANG $MTDR $RDSA	market vi: earlier this week, #bank and #finance #stocks topped ibd's screened new high list. no longer. on thu., #oil and gas firms push #energy to no. 1 among 33 sectors in terms of stocks hitting new highs. that's sector rotation $cvx $fang $mtdr $rdsa	market vi: earlier this week, #bank and #finance #stocks topped ibd's screened new high list. no longer. on thu., #oil and gas firms push #energy to no. 1 among 33 sectors in terms of stocks hitting new highs. that's sector rotation $cvx $fang $mtdr $rdsa	0.487273	positive	0.108182		2009-11-22	0	0	0	0	0.5	0.5	60.66	158.5	167.5	9	0	2	0
2013-05-01	You don't get long in the top job these days: Shell CEO Peter Voser to retire next year, only appointed boss in 2009 - Bloomberg $RDSA	you don't get long in the top job these days: shell ceo peter voser to retire next year, only appointed boss in 2009 - bloomberg $rdsa	you don't get long in the top job these days: shell ceo peter voser to retire next year, only appointed boss in 2009 - bloomberg $rdsa	0.475	positive	0.1125		2009-11-23	0	0	0	0	0.5	0.5	61.84	159	168	9	0	2	0
2018-05-24	#Shell makes deepwater Gulf discovery near new #Appomattox platform _x000D_ #OOTT $RDSA #oil https://www.chron.com/business/energy/article/Shell-makes-deepwater-Gulf-discovery-near-new-12940341.php?utm_campaign=twitter-desktop&utm_source=CMS%20Sharing%20Button&utm_medium=socialÃ‚Â Ã¢â‚¬Â¦ via @houstonchron	#shell makes deepwater gulf discovery near new #appomattox platform _x000D_ #oott $rdsa #oil via @houstonchron	#shell makes deepwater gulf discovery near new #appomattox platform _x000D_ #oott $rdsa #oil via @houstonchron	0.427273	positive	0.118182		2009-11-24	1	1	0	0	1	0	61.96	160	168	8	-1	1	1
2018-02-01	Shell Earnings Double With Higher #LNG and #Oil Prices $RDSA #OOTT $FTSE_x000D_ https://traderscommunity.com/index.php/stocks/earnings-reports/545-shell-earnings-double-with-higher-lng-and-oil-pricesÃ‚Â Ã¢â‚¬Â¦pic.twitter.com/AYH1cn1s4m	shell earnings double with higher #lng and #oil prices $rdsa #oott $ftse_x000D_	shell earnings double with higher #lng and #oil prices $rdsa #oott $ftse_x000D_	0.25	positive	0.125		2009-11-25	0	0	0	0	0.5	0.5	62.26	160.5	168.5	8	0	2	0
2017-11-02	Shell Earnings Almost Double With Higher #Oil Prices $RDS $RDSA #OOTT #brent _x000D_ https://traderscommunity.com/index.php/stocks/earnings-reports/354-shell-earnings-almost-double-with-higher-oil-pricesÃ‚Â Ã¢â‚¬Â¦pic.twitter.com/1oskH2krKP	shell earnings almost double with higher #oil prices $rds $rdsa #oott #brent _x000D_	shell earnings almost double with higher #oil prices $rds $rdsa #oott #brent _x000D_	0.25	positive	0.125		2009-11-26	0	0	0	0	0.5	0.5	62.26	161	169	8	0	2	0
2014-01-17	#FTSE100 set to open 10 points higher this morning - watch $RDSA after this mornings profits warning.	#ftse100 set to open 10 points higher this morning - watch $rdsa after this mornings profits warning.	#ftse100 set to open 10 points higher this morning - watch $rdsa after this mornings profits warning.	0.5	positive	0.125		2009-11-27	0	0	0	0	0.5	0.5	60.74	161.5	169.5	8	0	2	0
2014-01-17	US shale boom double blow for $RDSA: crushing EU & Asian refining margins, while luring its Americas business into unprofitable expansion	us shale boom double blow for $rdsa: crushing eu & asian refining margins, while luring its americas business into unprofitable expansion	us shale boom double blow for $rdsa: crushing eu & asian refining margins, while luring its americas business into unprofitable expansion	0.3	positive	0.133333		2009-11-28	0	0	0	0	0.5	0.5	60.74	162	170	8	0	2	0
2017-01-21	$DRYS New 10 Year Contract With Royal Dutch Shell $RDSA for 2 LNG Ships_x000D_ http://stocktwits.com/message/72317316Ã‚Â Ã¢â‚¬Â¦	$drys new 10 year contract with royal dutch shell $rdsa for 2 lng ships_x000D_	$drys new 10 year contract with royal dutch shell $rdsa for 2 lng ships_x000D_	0.454545	positive	0.136364		2009-11-29	0	0	0	0	0.5	0.5	60.74	162.5	170.5	8	0	2	0
2016-12-13	.@Shell $RDSA has invested Ã‚Â£5 million in a new form of cost-cutting #windenergy using kites. #kitepower #greenenergy http://resourceglobalnetwork.com/2016/12/13/shell-invests-5-million-in-new-form-of-wind-energy/Ã‚Â Ã¢â‚¬Â¦pic.twitter.com/nJZ71868XB	.@shell $rdsa has invested 5 million in a new form of cost-cutting #windenergy using kites. #kitepower #greenenergy	.@shell $rdsa has invested 5 million in a new form of cost-cutting #windenergy using kites. #kitepower #greenenergy	0.454545	positive	0.136364		2009-11-30	1	0	0	1	0	1	59.76	162.5	171.5	9	1	3	1
2016-11-03	Royal Dutch Shell Plc $RDSA Given New GBX 2,450 Price Target at Jefferies Group http://zpr.io/Ptf7u	royal dutch shell plc $rdsa given new gbx 2,450 price target at jefferies group	royal dutch shell plc $rdsa given new gbx 2,450 price target at jefferies group	0.454545	positive	0.136364		2009-12-01	0	0	0	0	0.5	0.5	61.03	163	172	9	0	2	0
2016-01-20	Equities routed as oil prices hit new 12 year lows | CMC Markets UK http://www.cmcmarkets.co.uk/en/blog/2016/01/20/equities-routed-oil-prices-hit-new-12-year-lows#.Vp9WWKF5JnQ.twitterÃ‚Â Ã¢â‚¬Â¦ #oil $RDSA $JDW	equities routed as oil prices hit new 12 year lows | cmc markets uk #.vp9wwkf5jnq.twitter #oil $rdsa $jdw	equities routed as oil prices hit new 12 year lows | cmc markets uk #.vp9wwkf5jnq.twitter #oil $rdsa $jdw	0.454545	positive	0.136364		2009-12-02	0	0	0	0	0.5	0.5	60.93	163.5	172.5	9	0	2	0
2014-06-26	$RDSA - Royal Dutch Shell plc Issuance of New Shares http://uk.advfn.com/news/PRNUS/2014/article/62707775?xref=newsalerttweet&adw=1126416Ã‚Â Ã¢â‚¬Â¦	$rdsa - royal dutch shell plc issuance of new shares	$rdsa - royal dutch shell plc issuance of new shares	0.454545	positive	0.136364		2009-12-03	0	0	0	0	0.5	0.5	60.8	164	173	9	0	2	0
2014-01-02	$RDSA - Royal Dutch Shell Completes Repsol LNG Portfolio Deal on New Terms http://uk.advfn.com/news/DJN/2014/article/60527098?xref=newsalerttweet&adw=1126416Ã‚Â Ã¢â‚¬Â¦	$rdsa - royal dutch shell completes repsol lng portfolio deal on new terms	$rdsa - royal dutch shell completes repsol lng portfolio deal on new terms	0.454545	positive	0.136364		2009-12-04	0	0	0	0	0.5	0.5	61.14	164.5	173.5	9	0	2	0
2013-01-31	"@Shell: Now LIVE: Shell 4Q12 & FY12 results webcast. Join the Analyst conference webcast now on http://stks.co/t1MEÃ‚Â $RDSA"	"@shell: now live: shell 4q12 & fy12 results webcast. join the analyst conference webcast now on $rdsa"	"@shell: now live: shell 4q12 & fy12 results webcast. join the analyst conference webcast now on $rdsa"	0.5	positive	0.136364		2009-12-05	0	0	0	0	0.5	0.5	61.14	165	174	9	0	2	0
2012-04-27	Investors' Handbook 2011 - check out Shell's new videos on our strategy, projects & operations http://stks.co/3Xv6Ã‚Â $RDSA #shell	investors' handbook 2011 - check out shell's new videos on our strategy, projects & operations $rdsa #shell	investors' handbook 2011 - check out shell's new videos on our strategy, projects & operations $rdsa #shell	0.454545	positive	0.136364		2009-12-06	0	0	0	0	0.5	0.5	61.14	165.5	174.5	9	0	2	0
2012-04-26	RT @Shell Webcast of Shell 1Q12 results Analyst Conference by CFO Simon Henry now live http://stks.co/3WXXÃ‚Â $RDSA	rt @shell webcast of shell 1q12 results analyst conference by cfo simon henry now live $rdsa	rt @shell webcast of shell 1q12 results analyst conference by cfo simon henry now live $rdsa	0.5	positive	0.136364		2009-12-07	0	0	0	0	0.5	0.5	60.83	166	175	9	0	2	0
2012-02-02	Royal Dutch Shell Reporting Q4 Earnings Live Now http://stks.co/2CgCÃ‚Â $RDSA	royal dutch shell reporting q4 earnings live now $rdsa	royal dutch shell reporting q4 earnings live now $rdsa	0.5	positive	0.136364		2009-12-08	0	0	0	0	0.5	0.5	59.32	166.5	175.5	9	0	2	0
2012-02-02	Shell sets out new growth agenda $RDSA #shell http://stks.co/2Cg4	shell sets out new growth agenda $rdsa #shell	shell sets out new growth agenda $rdsa #shell	0.454545	positive	0.136364		2009-12-09	0	0	0	0	0.5	0.5	59.59	167	176	9	0	2	0
2011-10-26	Catch Royal Dutch Shell Live Messaging Earnings on StockTwits Now: http://stks.co/owkÃ‚Â $RDSA	catch royal dutch shell live messaging earnings on stocktwits now: $rdsa	catch royal dutch shell live messaging earnings on stocktwits now: $rdsa	0.5	positive	0.136364		2009-12-10	0	0	0	0	0.5	0.5	59.44	167.5	176.5	9	0	2	0
2011-07-28	$RDSA (@Shell) is live tweeting the analyst audio webcast. You can follow along here: http://stk.ly/r4qpaf	$rdsa (@shell) is live tweeting the analyst audio webcast. you can follow along here:	$rdsa (@shell) is live tweeting the analyst audio webcast. you can follow along here:	0.5	positive	0.136364		2009-12-11	1	0	0	1	0	1	59.29	167.5	177.5	10	1	3	1
2018-04-04	What surprises me most about the Shell scenario is $RDSA's heady, forecasted increase in primary energy demand, despite current population trends *and* that electrification, especially via wind and solar, will deflate waste heat/reign in combustion. cc @davidshellblog @MLiebreichhttps://twitter.com/Peters_Glen/status/981431675874770944Ã‚Â Ã¢â‚¬Â¦ All you need to know about the Shell 2Ã‚Â°C scenar…	what surprises me most about the shell scenario is $rdsa's heady, forecasted increase in primary energy demand, despite current population trends *and* that electrification, especially via wind and solar, will deflate waste heat/reign in combustion. cc @davidshellblog @mliebreich all you need to know about the shell 2c scenario:_x000D_ * @drvox _x000D_ * @drsimevans _x000D_ * @fuelonthefire	what surprises me most about the shell scenario is $rdsa's heady, forecasted increase in primary energy demand, despite current population trends *and* that electrification, especially via wind and solar, will deflate waste heat/reign in combustion. cc @davidshellblog @mliebreich all you need to know about the shell 2c scenario:_x000D_ * @drvox _x000D_ * @drsimevans _x000D_ * @fuelonthefire	0.48	positive	0.14		2009-12-12	0	0	0	0	0.5	0.5	59.29	168	178	10	0	2	0
2017-09-26	A unit of Royal Dutch Shell $RDSA had the most heavily traded bond in the US from an #EU issuer today:pic.twitter.com/MsyoKZV6bx	a unit of royal dutch shell $rdsa had the most heavily traded bond in the us from an #eu issuer today:pic.twitter.com/msyokzv6bx	a unit of royal dutch shell $rdsa had the most heavily traded bond in the us from an #eu issuer today:pic.twitter.com/msyokzv6bx	0.5	positive	0.15		2009-12-13	0	0	0	0	0.5	0.5	59.29	168.5	178.5	10	0	2	0
2016-11-19	$GUNR Gloval Nat Resources, posts $231M inflow last week. Long setup. _x000D_ Top weights: $BHP $XOM $RIO $GLEN $MON $CVX $ADM $SYNN $RDSA $AALpic.twitter.com/0Ut0wGpNVq	$gunr gloval nat resources, posts $231m inflow last week. long setup. _x000D_ top weights: $bhp $xom $rio $glen $mon $cvx $adm $synn $rdsa $aalpic.twitter.com/0ut0wgpnvq	$gunr gloval nat resources, posts $231m inflow last week. long setup. _x000D_ top weights: $bhp $xom $rio $glen $mon $cvx $adm $synn $rdsa $aalpic.twitter.com/0ut0wgpnvq	0.322222	positive	0.15		2009-12-14	1	0	0	1	0	1	59.77	168.5	179.5	11	1	3	1
2010-12-15	Lightning Round OT: National Semi, TransGlobe Energy and More http://bit.ly/gkO5Fn $MBI $NSM $RDSA $TGA $TOT #StockPicks #StockMarket	lightning round ot: national semi, transglobe energy and more $mbi $nsm $rdsa $tga $tot #stockpicks #stockmarket	lightning round ot: national semi, transglobe energy and more $mbi $nsm $rdsa $tga $tot #stockpicks #stockmarket	0.45	positive	0.15		2009-12-15	1	0	0	1	0	1	59.07	168.5	180.5	12	1	3	1
2010-11-30	Lightning Round: Halliburton, McDonald's, Google and More http://bit.ly/evQvGT $GOOG $HAL $MCD $RDSA $SHOO $STO $T $TOT $VZ #StockPicks	lightning round: halliburton, mcdonald's, google and more $goog $hal $mcd $rdsa $shoo $sto $t $tot $vz #stockpicks	lightning round: halliburton, mcdonald's, google and more $goog $hal $mcd $rdsa $shoo $sto $t $tot $vz #stockpicks	0.45	positive	0.15		2009-12-16	1	0	0	1	0	1	59.57	168.5	181.5	13	1	3	1
2017-01-03	$FANG $RDSA $XOM $CLR $EOG:_x000D_ Oil Hits 18-Month High As OPEC-NOPEC Production Cuts Start:_x000D_ http://www.StockNewsWires.com/2017/01/03/fang-rdsa-xom-clr-eog-oil-hits-18-month-high-as-opec-nopec-production-cuts-start/Ã‚Â Ã¢â‚¬Â¦	$fang $rdsa $xom $clr $eog:_x000D_ oil hits 18-month high as opec-nopec production cuts start:_x000D_	$fang $rdsa $xom $clr $eog:_x000D_ oil hits 18-month high as opec-nopec production cuts start:_x000D_	0.54	positive	0.16		2009-12-17	0	0	0	0	0.5	0.5	58.15	169	182	13	0	2	0
2014-02-04	$BP starts to shine next to Shell - so says Fiona Maharg-Bravo. It, unlike $RDSA, has set more concrete targets to back up its promises	$bp starts to shine next to shell - so says fiona maharg-bravo. it, unlike $rdsa, has set more concrete targets to back up its promises	$bp starts to shine next to shell - so says fiona maharg-bravo. it, unlike $rdsa, has set more concrete targets to back up its promises	0.2	positive	0.1625		2009-12-18	0	0	0	0	0.5	0.5	58.07	169.5	182.5	13	0	2	0
2018-05-13	$IXC Global Energy ETF posts its largest inflow ever last week, +$282M, increasing the fund size of $IXC by 20% _x000D_ Top weights are $XOM $CVX $RDSA pic.twitter.com/2T4kLgv47e	$ixc global energy etf posts its largest inflow ever last week, +$282m, increasing the fund size of $ixc by 20% _x000D_ top weights are $xom $cvx $rdsa pic.twitter.com/2t4klgv47e	$ixc global energy etf posts its largest inflow ever last week, +$282m, increasing the fund size of $ixc by 20% _x000D_ top weights are $xom $cvx $rdsa pic.twitter.com/2t4klgv47e	0.188889	positive	0.166667		2009-12-19	0	0	0	0	0.5	0.5	58.07	170	183	13	0	2	0
2017-12-27	Apple gets hit a slew of lawsuits after saying it slows older iPhones to preserve battery life, and Barclays and Shell will take billions in charges in the wake of U.S. tax reform. http://ow.ly/cdYA30hrYkyÃ‚Â _x000D_ Watch, then read: http://ow.ly/Wb5M30gZSlOÃ‚Â _x000D_ $AAPL $BCS $RDSA $GE #taxbillpic.twitter.com/ohE1v2Wxnl	apple gets hit a slew of lawsuits after saying it slows older iphones to preserve battery life, and barclays and shell will take billions in charges in the wake of you.s. tax reform. _x000D_ watch, then read: _x000D_ $aapl $bcs $rdsa $ge #taxbillpic.twitter.com/ohe1v2wxnl	apple gets hit a slew of lawsuits after saying it slows older iphones to preserve battery life, and barclays and shell will take billions in charges in the wake of you.s. tax reform. _x000D_ watch, then read: _x000D_ $aapl $bcs $rdsa $ge #taxbillpic.twitter.com/ohe1v2wxnl	0.333333	positive	0.166667		2009-12-20	0	0	0	0	0.5	0.5	58.07	170.5	183.5	13	0	2	0
2015-12-10	"Vast majority"of #dividends at European #oil firms safe even at $40 oil: Barclays. http://twitthat.com/jVnJvÃ‚Â $BP $ENI $REPYY $RDSa #stocks	"vast majority"of #dividends at european #oil firms safe even at $40 oil: barclays. $bp $eni $repyy $rdsa #stocks	"vast majority"of #dividends at european #oil firms safe even at $40 oil: barclays. $bp $eni $repyy $rdsa #stocks	0.5	positive	0.166667		2009-12-21	0	0	0	0	0.5	0.5	59.24	171	184	13	0	2	0
2013-01-03	Yesterday's top #FTSE100 fallers - Sainsbury (J) $SBRY, Morrison $MRW, British American Tobacco $BAT and Royal Dutch Shell 'A' $RDSA	yesterday's top #ftse100 fallers - sainsbury (j) $sbry, morrison $mrw, british american tobacco $bat and royal dutch shell 'a' $rdsa	yesterday's top #ftse100 fallers - sainsbury (j) $sbry, morrison $mrw, british american tobacco $bat and royal dutch shell 'a' $rdsa	0.166667	positive	0.166667		2009-12-22	0	0	0	0	0.5	0.5	59.94	171.5	184.5	13	0	2	0
2018-09-06	While the auto companies are feeling it now, big oil names $COP $CVX $BP $RDSA $XOM have a bit more time to get their houses in order & dedicate more resources to sustainable energy. Once it hits though its gonna hit hard, as the autos are finding out now. _x000D_ #AdiosOil Hello $TSLA	while the auto companies are feeling it now, big oil names $cop $cvx $bp $rdsa $xom have a bit more time to get their houses in order & dedicate more resources to sustainable energy. once it hits though its gonna hit hard, as the autos are finding out now. _x000D_ #adiosoil hello $tsla	while the auto companies are feeling it now, big oil names $cop $cvx $bp $rdsa $xom have a bit more time to get their houses in order & dedicate more resources to sustainable energy. once it hits though its gonna hit hard, as the autos are finding out now. _x000D_ #adiosoil hello $tsla	0.410417	positive	0.177083		2009-12-23	0	0	0	0	0.5	0.5	60.45	172	185	13	0	2	0
2013-04-30	AppleÃ¢â‚¬â„¢s Debt Logistics, SuncorÃ¢â‚¬â„¢s Strong Quarter, and 3 Other Hot Stocks http://wll.st/ZTMoXzÃ‚Â $AAPL $RDSA $AET $SU $TTHI	apples debt logistics, suncors strong quarter, and 3 other hot stocks $aapl $rdsa $aet $su $tthi	apples debt logistics, suncors strong quarter, and 3 other hot stocks $aapl $rdsa $aet $su $tthi	0.652778	positive	0.186111		2009-12-24	0	0	0	0	0.5	0.5	60.83	172.5	185.5	13	0	2	0
2017-07-31	New #BLOG #POST on $RDSa #ROYAL #DUTCH #SHELL. A bullish ascending triangle can signal higher prices. https://blog.techcharts.net/index.php/2017/08/01/royal-dutch-shell/Ã‚Â Ã¢â‚¬Â¦pic.twitter.com/mVeHbNcNRz	new #blog #post on $rdsa #royal #dutch #shell. a bullish ascending triangle can signal higher prices.	new #blog #post on $rdsa #royal #dutch #shell. a bullish ascending triangle can signal higher prices.	0.477273	positive	0.193182		2009-12-25	0	0	0	0	0.5	0.5	60.83	173	186	13	0	2	0
2018-01-03	Royal Dutch Shell Plc: Unusual volume for Royal Dutch Shell stock. $RDSA http://www.4-traders.com//ROYAL-DUTCH-SHELL-PLC-6273/Ã‚Â Ã¢â‚¬Â¦pic.twitter.com/VROWAOhzsH	royal dutch shell plc: unusual volume for royal dutch shell stock. $rdsa	royal dutch shell plc: unusual volume for royal dutch shell stock. $rdsa	1	positive	0.2		2009-12-26	0	0	0	0	0.5	0.5	60.83	173.5	186.5	13	0	2	0
2018-01-02	$RDSA $UG How Irans Economic Strains Helped Stoke Protests via http://www.hvper.com/?ref=ftw	$rdsa $ug how irans economic strains helped stoke protests via	$rdsa $ug how irans economic strains helped stoke protests via	0.2	positive	0.2		2009-12-27	0	0	0	0	0.5	0.5	60.83	174	187	13	0	2	0
2017-07-13	These co's have a lot to lose ... Billions, in fact. @BenJStone tells just how much & when. Today 1pm #GetInvestedShow $RDSA $CVX $BP $XOMpic.twitter.com/yb8gnaaiuP	these co's have a lot to lose ... billions, in fact. @benjstone tells just how much & when. today 1pm #getinvestedshow $rdsa $cvx $bp $xompic.twitter.com/yb8gnaaiup	these co's have a lot to lose ... billions, in fact. @benjstone tells just how much & when. today 1pm #getinvestedshow $rdsa $cvx $bp $xompic.twitter.com/yb8gnaaiup	0.2	positive	0.2		2009-12-28	0	0	0	0	0.5	0.5	60.86	174.5	187.5	13	0	2	0
2016-06-08	.@SportsDirectUK @Shell @BGGroup in high market attention today!_x000D_ http://bit.ly/2174XVrÃ‚Â $SDP $RDSA $BG #BigDatapic.twitter.com/u6CMsbDTzk	.@sportsdirectuk @shell @bggroup in high market attention today!_x000D_ $sdp $rdsa $bg #bigdatapic.twitter.com/u6cmsbdtzk	.@sportsdirectuk @shell @bggroup in high market attention today!_x000D_ $sdp $rdsa $bg #bigdatapic.twitter.com/u6cmsbdtzk	0.54	positive	0.2		2009-12-29	0	0	0	0	0.5	0.5	60.79	175	188	13	0	2	0
2016-01-20	The #FTSE movers not doing much to raise optimism_x000D_ $BLT $AAL $GLEN $PRU $RDSA_x000D_ oh and $RRS on the way uppic.twitter.com/Prxou40NUQ	the #ftse movers not doing much to raise optimism_x000D_ $blt $aal $glen $pru $rdsa_x000D_ oh and $rrs on the way uppic.twitter.com/prxou40nuq	the #ftse movers not doing much to raise optimism_x000D_ $blt $aal $glen $pru $rdsa_x000D_ oh and $rrs on the way uppic.twitter.com/prxou40nuq	0.2	positive	0.2		2009-12-30	0	0	0	0	0.5	0.5	60.66	175.5	188.5	13	0	2	0
2015-01-01	American Eagle Energy Halts Drilling On Cheap Oil http://ln.is/news.investors.com/b/4YM5IÃ‚Â Ã¢â‚¬Â¦ #IBDNews via @IBDinvestors $AMZG $XOM $RDSA	american eagle energy halts drilling on cheap oil #ibdnews via @ibdinvestors $amzg $xom $rdsa	american eagle energy halts drilling on cheap oil #ibdnews via @ibdinvestors $amzg $xom $rdsa	0.35	positive	0.2		2009-12-31	0	0	0	0	0.5	0.5	60.11	176	189	13	0	2	0
2014-06-20	The Real Reason #Shell Halted Its Ukrainian #Shale Operations $RDSA http://goo.gl/eQIpMl	the real reason #shell halted its ukrainian #shale operations $rdsa	the real reason #shell halted its ukrainian #shale operations $rdsa	0.3	positive	0.2		2010-01-01	0	0	0	0	0.5	0.5	60.11	176.5	189.5	13	0	2	0
2013-05-16	4 Energy Stock Stories Ready at the WSCS Pump http://wll.st/17BqugJÃ‚Â $RDSA $TSO $BP $CHK $CNX	4 energy stock stories ready at the wscs pump $rdsa $tso $bp $chk $cnx	4 energy stock stories ready at the wscs pump $rdsa $tso $bp $chk $cnx	0.5	positive	0.2		2010-01-02	0	0	0	0	0.5	0.5	60.11	177	190	13	0	2	0
2012-04-12	10 Things You Need To Know Before The Opening Bell $GOOG $SPY $FAST $RDSA $AAPL by @mamtabadkar http://read.bi/IoEwp7	10 things you need to know before the opening bell $goog $spy $fast $rdsa $aapl by @mamtabadkar	10 things you need to know before the opening bell $goog $spy $fast $rdsa $aapl by @mamtabadkar	0.6	positive	0.2		2010-01-03	0	0	0	0	0.5	0.5	60.11	177.5	190.5	13	0	2	0
2013-12-04	Large oil companies pulling up stakes in Kansas | http://Cjonline.comÃ‚Â Mobile http://cjonline.com/news/state/2013-12-01/large-oil-companies-pulling-stakes-kansas#.Up-7BIUeiX4.twitterÃ‚Â Ã¢â‚¬Â¦ $sd $rdsa $chk	large oil companies pulling up stakes in kansas | mobile #.up-7biueix4.twitter $sd $rdsa $chk	large oil companies pulling up stakes in kansas | mobile #.up-7biueix4.twitter $sd $rdsa $chk	0.428571	positive	0.214286		2010-01-04	0	0	0	0	0.5	0.5	62.35	178	191	13	0	2	0
2016-11-11	#FTSE100 won't be immune if #Trump sets more #protectionist tone to global #trade, particularly w. #China. $RDSA, $BP, $GSK, $AZN, $ULVR (5)	#ftse100 won't be immune if #trump sets more #protectionist tone to global #trade, particularly w. #china. $rdsa, $bp, $gsk, $azn, $ulvr (5)	#ftse100 won't be immune if #trump sets more #protectionist tone to global #trade, particularly w. #china. $rdsa, $bp, $gsk, $azn, $ulvr (5)	0.277778	positive	0.222222		2010-01-05	0	0	0	0	0.5	0.5	62.42	178.5	191.5	13	0	2	0
2018-06-02	Inside IBD Weekly: Is this a new sign of an #oil industry renaissance? Colleague @IBD_GRich reports in this week's front-page feature on how #technology is helping explorers drill in deep seas more economically http://ow.ly/HD1I30kj3fuÃ‚Â $RDSA $CVX $BHGE $BHP $HES $TOT @IBDinvestors	inside ibd weekly: is this a new sign of an #oil industry renaissance? colleague @ibd_grich reports in this week's front-page feature on how #technology is helping explorers drill in deep seas more economically $rdsa $cvx $bhge $bhp $hes $tot @ibdinvestors	inside ibd weekly: is this a new sign of an #oil industry renaissance? colleague @ibd_grich reports in this week's front-page feature on how #technology is helping explorers drill in deep seas more economically $rdsa $cvx $bhge $bhp $hes $tot @ibdinvestors	0.563636	positive	0.234091		2010-01-06	0	0	0	0	0.5	0.5	61.91	179	192	13	0	2	0
2014-01-02	#Shell ends up paying less than original $4.4B price for RepsolÃ¢â‚¬â„¢s #LNG business. More from @MatthewRocco: http://fxn.ws/1kbtsQ0Ã‚Â $RDSA	#shell ends up paying less than original $4.4b price for repsols #lng business. more from @matthewrocco: $rdsa	#shell ends up paying less than original $4.4b price for repsols #lng business. more from @matthewrocco: $rdsa	0.438889	positive	0.236111		2010-01-07	0	0	0	0	0.5	0.5	61.61	179.5	192.5	13	0	2	0
2018-04-26	Shell Earnings Higher With #LNG and #Oil Prices_x000D_ $RDSA #OOTT https://traderscommunity.com/index.php/stocks/earnings-reports/752-shell-earnings-rise-with-higher-lng-and-oil-pricesÃ‚Â Ã¢â‚¬Â¦pic.twitter.com/YHfHt4I3ww	shell earnings higher with #lng and #oil prices_x000D_ $rdsa #oott	shell earnings higher with #lng and #oil prices_x000D_ $rdsa #oott	0.5	positive	0.25		2010-01-08	0	0	0	0	0.5	0.5	61.52	180	193	13	0	2	0
2017-10-20	$RDSA marketing a pretty big acreage package in the Delaware. Will be interesting to see who bites this off, $oxy $xom ?_x000D_ PV10: $2.4b pic.twitter.com/kysdYC8Uip	$rdsa marketing a pretty big acreage package in the delaware. will be interesting to see who bites this off, $oxy $xom ?_x000D_ pv10: $2.4b pic.twitter.com/kysdyc8uip	$rdsa marketing a pretty big acreage package in the delaware. will be interesting to see who bites this off, $oxy $xom ?_x000D_ pv10: $2.4b pic.twitter.com/kysdyc8uip	0.533333	positive	0.25		2010-01-09	0	0	0	0	0.5	0.5	61.52	180.5	193.5	13	0	2	0
2016-05-24	#ShellAGM (5) investors ask $RDSA for more transparency re public #climate policy positions http://bit.ly/1RjLPwzÃ‚Â pic.twitter.com/3xpL0RFGqn	#shellagm (5) investors ask $rdsa for more transparency re public #climate policy positions	#shellagm (5) investors ask $rdsa for more transparency re public #climate policy positions	0.283333	positive	0.25		2010-01-10	0	0	0	0	0.5	0.5	61.52	181	194	13	0	2	0
2016-03-07	$OIL 37,96$ +5,68% der Wind dreht. Royal Dutch $RDSA 1.674Ã‚Â£ + 7,4% #Oil #Dividende Trading #BUYhttps://twitter.com/cnnmoneyinvest/status/706946813681639429Ã‚Â Ã¢â‚¬Â¦ Big day for oil stocks. Top performers:_x000D_ Murphy Oil +13%_x000D_ Southwestern Energy +9%_x000D_ EQT Corp +9%Ã¢â‚¬Â¦	$oil 37,96$ +5,68% der wind dreht. royal dutch $rdsa 1.674 + 7,4% #oil #dividende trading #buy big day for oil stocks. top performers:_x000D_ murphy oil +13%_x000D_ southwestern energy +9%_x000D_ eqt corp +9%	$oil 37,96$ +5,68% der wind dreht. royal dutch $rdsa 1.674 + 7,4% #oil #dividende trading #buy big day for oil stocks. top performers:_x000D_ murphy oil +13%_x000D_ southwestern energy +9%_x000D_ eqt corp +9%	0.3	positive	0.25		2010-01-11	0	0	0	0	0.5	0.5	62.48	181.5	194.5	13	0	2	0
2015-05-12	.@royaldutchshell finally got OK to drill in the Arctic. What do you think about that? http://cnnmon.ie/1dZ2ERZÃ‚Â $RDSA pic.twitter.com/YsmU95WgEb	.@royaldutchshell finally got ok to drill in the arctic. what do you think about that? $rdsa pic.twitter.com/ysmu95wgeb	.@royaldutchshell finally got ok to drill in the arctic. what do you think about that? $rdsa pic.twitter.com/ysmu95wgeb	0.75	positive	0.25		2010-01-12	0	0	0	0	0.5	0.5	61.07	182	195	13	0	2	0
2014-12-15	#FTSE driven higher by Oil & Gas companies $TLW $BG $PFC $WEIR $RDSA _x000D_ No doubt helped by Oil off its lows #FTSEmoverspic.twitter.com/uDvoPpHMHb	#ftse driven higher by oil & gas companies $tlw $bg $pfc $weir $rdsa _x000D_ no doubt helped by oil off its lows #ftsemoverspic.twitter.com/udvopphmhb	#ftse driven higher by oil & gas companies $tlw $bg $pfc $weir $rdsa _x000D_ no doubt helped by oil off its lows #ftsemoverspic.twitter.com/udvopphmhb	0.5	positive	0.25		2010-01-13	0	0	0	0	0.5	0.5	61.11	182.5	195.5	13	0	2	0
2014-12-02	BP shares up more than 3% amid market chatter of potential takeover interest from Shell. Neither commenting http://www.upstreamonline.com/live/1385406/BP-shares-rise-amid-takeover-rumoursÃ‚Â Ã¢â‚¬Â¦ $RDSA $BP	bp shares up more than 3% amid market chatter of potential takeover interest from shell. neither commenting $rdsa $bp	bp shares up more than 3% amid market chatter of potential takeover interest from shell. neither commenting $rdsa $bp	0.75	positive	0.25		2010-01-14	0	0	0	0	0.5	0.5	60.96	183	196	13	0	2	0
2014-06-15	Gas Prices Could Go Higher If Iraq Unrest Heads South http://news.investors.com/business/061314-704658-unrest-in-iraq-leads-to-jump-in-prices-at-the-pump.htmÃ‚Â Ã¢â‚¬Â¦ #IBDNews via @IBDinvestors $VLO $XOM $RDSA $COP $BP	gas prices could go higher if iraq unrest heads south #ibdnews via @ibdinvestors $vlo $xom $rdsa $cop $bp	gas prices could go higher if iraq unrest heads south #ibdnews via @ibdinvestors $vlo $xom $rdsa $cop $bp	0.5	positive	0.25		2010-01-15	0	0	0	0	0.5	0.5	60.51	183.5	196.5	13	0	2	0
2014-01-02	$RDSA - U.S. Hot Stock Futures: Hot Stocks to Watch http://uk.advfn.com/news/DJN/2014/article/60532170?xref=newsalerttweet&adw=1126416Ã‚Â Ã¢â‚¬Â¦	$rdsa - you.s. hot stock futures: hot stocks to watch	$rdsa - you.s. hot stock futures: hot stocks to watch	0.85	positive	0.25		2010-01-16	0	0	0	0	0.5	0.5	60.51	184	197	13	0	2	0
2013-11-08	Shell to drill first wells in Ukraine after signing a $10 billion #shale #gas deal: http://bloom.bg/1hpyR4EÃ‚Â $RDSA	shell to drill first wells in ukraine after signing a $10 billion #shale #gas deal: $rdsa	shell to drill first wells in ukraine after signing a $10 billion #shale #gas deal: $rdsa	0.333333	positive	0.25		2010-01-17	0	0	0	0	0.5	0.5	60.51	184.5	197.5	13	0	2	0
2013-04-18	Shell Interested in Petrobras Gulf of Mexico Assets http://uk.reuters.com/article/2013/04/18/uk-shell-ceo-brazil-idUKBRE93H17020130418Ã‚Â Ã¢â‚¬Â¦ $PBR $RDSA $OIL	shell interested in petrobras gulf of mexico assets $pbr $rdsa $oil	shell interested in petrobras gulf of mexico assets $pbr $rdsa $oil	0.5	positive	0.25		2010-01-18	0	0	0	0	0.5	0.5	60.51	185	198	13	0	2	0
2013-02-08	Yesterday's top #FTSE100 fallers - Burberry $BRBY, RBS $RBS, International Consolidated Airlines $IAG and Royal Dutch Shell 'A' $RDSA	yesterday's top #ftse100 fallers - burberry $brby, rbs $rbs, international consolidated airlines $iag and royal dutch shell 'a' $rdsa	yesterday's top #ftse100 fallers - burberry $brby, rbs $rbs, international consolidated airlines $iag and royal dutch shell 'a' $rdsa	0.25	positive	0.25		2010-01-19	0	0	0	0	0.5	0.5	61.64	185.5	198.5	13	0	2	0
2010-11-08	In Play Today: Quidsi, E.ON, Ashland, Avid Radioharmaceuticals http://bit.ly/dhLAiM $AMZN $EOAN $BP $ASH $RDSA $WPL $LY $BIM $ANR $YHOO	in play today: quidsi, e.on, ashland, avid radioharmaceuticals $amzn $eoan $bp $ash $rdsa $wpl $ly $bim $anr $yhoo	in play today: quidsi, e.on, ashland, avid radioharmaceuticals $amzn $eoan $bp $ash $rdsa $wpl $ly $bim $anr $yhoo	1	positive	0.25		2010-01-20	1	0	0	1	0	1	60.38	185.5	199.5	14	1	3	1
2018-02-05	$AAPL has $285B of cash._x000D_ Only 13 companies in the S&P are worth more than that:_x000D_ $GOOG $MSFT $AMZN $FB $BRKB $BABA $JPM $XOM $JNJ $BAC $WFC $WMT $RDSA	$aapl has $285b of cash._x000D_ only 13 companies in the s&p are worth more than that:_x000D_ $goog $msft $amzn $fb $brkb $baba $jpm $xom $jnj $bac $wfc $wmt $rdsa	$aapl has $285b of cash._x000D_ only 13 companies in the s&p are worth more than that:_x000D_ $goog $msft $amzn $fb $brkb $baba $jpm $xom $jnj $bac $wfc $wmt $rdsa	0.533333	positive	0.266667		2010-01-21	0	0	0	0	0.5	0.5	59.14	186	200	14	0	2	0
2014-06-26	#Shell's pipeline sale is but a good carve-up start. Separating refining from exploration would bring far bigger rewards. $RDSA @GBMinnow	#shell's pipeline sale is but a good carve-up start. separating refining from exploration would bring far bigger rewards. $rdsa @gbminnow	#shell's pipeline sale is but a good carve-up start. separating refining from exploration would bring far bigger rewards. $rdsa @gbminnow	0.7	positive	0.266667		2010-01-22	0	0	0	0	0.5	0.5	57.59	186.5	200.5	14	0	2	0
2018-10-16	Woohoo @CNBC trying to get viewers excited about Oil_x000D_ Thanks so much guys for that in depth reporting!_x000D_ #CNBC _x000D_ $RDSA $BP $XOM _x000D_ #ClimateChange $TSLApic.twitter.com/f8RyKGvEi7	woohoo @cnbc trying to get viewers excited about oil_x000D_ thanks so much guys for that in depth reporting!_x000D_ #cnbc _x000D_ $rdsa $bp $xom _x000D_ #climatechange $tslapic.twitter.com/f8rykgvei7	woohoo @cnbc trying to get viewers excited about oil_x000D_ thanks so much guys for that in depth reporting!_x000D_ #cnbc _x000D_ $rdsa $bp $xom _x000D_ #climatechange $tslapic.twitter.com/f8rykgvei7	0.383333	positive	0.275		2010-01-23	0	0	0	0	0.5	0.5	57.59	187	201	14	0	2	0
2018-03-19	#Oman oil selling 20% stake of its #oil block 42 to #Shell. Deal happening Ã¢â‚¬Ëœright nowÃ¢â‚¬â„¢ & will be announced in coming days, CEO Isam bin Saud Al Zadjali told me today, on the sidelines of the MOG briefing in Muscat #OOTT #MnA $RDSA	#oman oil selling 20% stake of its #oil block 42 to #shell. deal happening right now & will be announced in coming days, ceo isam bin saud al zadjali told me today, on the sidelines of the mog briefing in muscat #oott #mna $rdsa	#oman oil selling 20% stake of its #oil block 42 to #shell. deal happening right now & will be announced in coming days, ceo isam bin saud al zadjali told me today, on the sidelines of the mog briefing in muscat #oott #mna $rdsa	0.535714	positive	0.285714		2010-01-24	0	0	0	0	0.5	0.5	57.59	187.5	201.5	14	0	2	0
2012-03-05	Phil LeBeau is right that there aren't a lot of nat gas filling stations...yet... That could change by $CVX or $XOM or $RDSA endorsing	phil lebeau is right that there aren't a lot of nat gas filling stations...yet... that could change by $cvx or $xom or $rdsa endorsing	phil lebeau is right that there aren't a lot of nat gas filling stations...yet... that could change by $cvx or $xom or $rdsa endorsing	0.535714	positive	0.285714		2010-01-25	0	0	0	0	0.5	0.5	58.34	188	202	14	0	2	0
2015-04-08	Energy M&A has been mostly talk so far, but Shell is taking a $70 billion leap off the fence: http://onforb.es/1HQlUtOÃ‚Â $RDSA $RDSB	energy m&a has been mostly talk so far, but shell is taking a $70 billion leap off the fence: $rdsa $rdsb	energy m&a has been mostly talk so far, but shell is taking a $70 billion leap off the fence: $rdsa $rdsb	0.75	positive	0.3		2010-01-26	0	0	0	0	0.5	0.5	58.18	188.5	202.5	14	0	2	0
2015-04-07	Shell is in talks to buy BG Group in a deal that could be worth over $50 billion. 5 things you should know: http://on.wsj.com/1HP1ameÃ‚Â $RDSA $BG	shell is in talks to buy bg group in a deal that could be worth over $50 billion. 5 things you should know: $rdsa $bg	shell is in talks to buy bg group in a deal that could be worth over $50 billion. 5 things you should know: $rdsa $bg	0.1	positive	0.3		2010-01-27	0	0	0	0	0.5	0.5	57.68	189	203	14	0	2	0
2014-09-24	Musings On Second Great Recovery Experiment And Promise Of Natural Gas: Muhlenkamp $RDSA $HAL $REXX $WPRT $CLNE http://goo.gl/h7JSBy	musings on second great recovery experiment and promise of natural gas: muhlenkamp $rdsa $hal $rexx $wprt $clne	musings on second great recovery experiment and promise of natural gas: muhlenkamp $rdsa $hal $rexx $wprt $clne	0.383333	positive	0.3		2010-01-28	0	0	0	0	0.5	0.5	56.42	189.5	203.5	14	0	2	0
2013-10-31	#Fed offers more tricks than treats...http://www.ig.com/uk/market-update/2013/10/31/fed-offers-more-tricks-than-treats-11790Ã‚Â Ã¢â‚¬Â¦ #Yellen $ANTO $RDSA #Taper	#fed offers more tricks than treats... #yellen $anto $rdsa #taper	#fed offers more tricks than treats... #yellen $anto $rdsa #taper	0.25	positive	0.3		2010-01-29	0	0	0	0	0.5	0.5	55.39	190	204	14	0	2	0
2012-04-18	#Shell is reportedly considering investing another $4 billion worth of onshore efficiency projects in Nigeria http://fxn.ws/J3OLihÃ‚Â $RDSA	#shell is reportedly considering investing another $4 billion worth of onshore efficiency projects in nigeria $rdsa	#shell is reportedly considering investing another $4 billion worth of onshore efficiency projects in nigeria $rdsa	0.1	positive	0.3		2010-01-30	0	0	0	0	0.5	0.5	55.39	190.5	204.5	14	0	2	0
2012-02-01	Is the Apple iPad Becoming Corporate America's Favorite Accessory? http://wll.st/xaQLqFÃ‚Â $AAPL $MSFT $RDSA $CS $NKE $HPQ $DELL #mkt #stocks	is the apple ipad becoming corporate america's favorite accessory? $aapl $msft $rdsa $cs $nke $hpq $dell #mkt #stocks	is the apple ipad becoming corporate america's favorite accessory? $aapl $msft $rdsa $cs $nke $hpq $dell #mkt #stocks	0.616667	positive	0.316667		2010-01-31	0	0	0	0	0.5	0.5	55.39	191	205	14	0	2	0
2014-08-11	Shell to Shale: we may sound alike but I don't like you very much. http://on.wsj.com/1sLdfTLÃ‚Â $RDSA	shell to shale: we may sound alike but i don't like you very much. $rdsa	shell to shale: we may sound alike but i don't like you very much. $rdsa	0.33	positive	0.33		2010-02-01	0	0	0	0	0.5	0.5	56.71	191.5	205.5	14	0	2	0
2016-01-22	The Super Mario effect still helping the #ftse $ANTO $RDSA $RDSB $BLT $BGpic.twitter.com/FQKcy2wMnX	the super mario effect still helping the #ftse $anto $rdsa $rdsb $blt $bgpic.twitter.com/fqkcy2wmnx	the super mario effect still helping the #ftse $anto $rdsa $rdsb $blt $bgpic.twitter.com/fqkcy2wmnx	0.666667	positive	0.333333		2010-02-02	0	0	0	0	0.5	0.5	57.26	192	206	14	0	2	0
2016-04-23	Here are your contenders: @UOPRSSA looking strong with $AMZN $SBUX AND $RDSA _x000D_ @AllenHallPR coming in hot with $GOOG $ULTA and $CRM	here are your contenders: @uoprssa looking strong with $amzn $sbux and $rdsa _x000D_ @allenhallpr coming in hot with $goog $ulta and $crm	here are your contenders: @uoprssa looking strong with $amzn $sbux and $rdsa _x000D_ @allenhallpr coming in hot with $goog $ulta and $crm	0.791667	positive	0.341667		2010-02-03	0	0	0	0	0.5	0.5	56.73	192.5	206.5	14	0	2	0
2017-01-13	$BHI $CVX $FANG $RDSA $XOM:_x000D_ U.S. Oil Rig Count Falls After 10 Straight Gains But More In Texas:_x000D_ http://www.StockNewsWires.com/2017/01/13/bhi-cvx-fang-rdsa-xom-u-s-oil-rig-count-falls-after-10-straight-gains-but-more-in-texas/Ã‚Â Ã¢â‚¬Â¦	$bhi $cvx $fang $rdsa $xom:_x000D_ you.s. oil rig count falls after 10 straight gains but more in texas:_x000D_	$bhi $cvx $fang $rdsa $xom:_x000D_ you.s. oil rig count falls after 10 straight gains but more in texas:_x000D_	0.45	positive	0.35		2010-02-04	0	0	0	0	0.5	0.5	54.42	193	207	14	0	2	0
2012-05-16	Energy Business Review: Total's Good News, Royal Dutch Shell Partnerships http://wll.st/Km1b31Ã‚Â $TOT $CNQ $CQP $BX $PTR $RDSA #mkt	energy business review: total's good news, royal dutch shell partnerships $tot $cnq $cqp $bx $ptr $rdsa #mkt	energy business review: total's good news, royal dutch shell partnerships $tot $cnq $cqp $bx $ptr $rdsa #mkt	0.675	positive	0.35		2010-02-05	0	0	0	0	0.5	0.5	54.38	193.5	207.5	14	0	2	0
2012-02-02	RT @Shell: Shell just released its 4th Quarter and Full Year 2011 results $RDSA #shell http://stks.co/2Cg2	rt @shell: shell just released its 4th quarter and full year 2011 results $rdsa #shell	rt @shell: shell just released its 4th quarter and full year 2011 results $rdsa #shell	0.55	positive	0.35		2010-02-06	0	0	0	0	0.5	0.5	54.38	194	208	14	0	2	0
2012-02-02	Shell just released its 4th Quarter and Full Year 2011 results $RDSA #shell http://stks.co/2Cg2	shell just released its 4th quarter and full year 2011 results $rdsa #shell	shell just released its 4th quarter and full year 2011 results $rdsa #shell	0.55	positive	0.35		2010-02-07	0	0	0	0	0.5	0.5	54.38	194.5	208.5	14	0	2	0
2009-08-05	Norwegian Good? http://cnbc.com/id/32301363 $BP $RDS'A $RDSA $STO #StockPicks #StockMarket	norwegian good? $bp $rds'a $rdsa $sto #stockpicks #stockmarket	norwegian good? $bp $rds'a $rdsa $sto #stockpicks #stockmarket	0.3	positive	0.35		2010-02-08	0	0	0	0	0.5	0.5	53.85	195	209	14	0	2	0
2009-03-03	The sellers are hammering the FTSE today. $BP and $RDSA swept into it. $BP actually had good Reserves Replacement: http://bit.ly/OhNlO	the sellers are hammering the ftse today. $bp and $rdsa swept into it. $bp actually had good reserves replacement:	the sellers are hammering the ftse today. $bp and $rdsa swept into it. $bp actually had good reserves replacement:	0.35	positive	0.35		2010-02-09	0	0	0	0	0.5	0.5	55.24	195.5	209.5	14	0	2	0
2011-03-31	Nice new iPhone, iPad and Android apps by @Shell http://irwr.net/eP3wC1 $RDSA $RDSB $RDS-B	nice new iphone, ipad and android apps by @shell $rdsa $rdsb $rds-b	nice new iphone, ipad and android apps by @shell $rdsa $rdsb $rds-b	0.727273	positive	0.368182		2010-02-10	0	0	0	0	0.5	0.5	53.77	196	210	14	0	2	0
2014-11-06	Oil & Gas : @Shell 14Q3 'Return on Assets' ROA significantly lower to 9.4% (11.7% in Q3 2013) $RDSA #rdsa #oilandgaspic.twitter.com/CqD5LlTc1Y	oil & gas : @shell 14q3 'return on assets' roa significantly lower to 9.4% (11.7% in q3 2013) $rdsa #rdsa #oilandgaspic.twitter.com/cqd5lltc1y	oil & gas : @shell 14q3 'return on assets' roa significantly lower to 9.4% (11.7% in q3 2013) $rdsa #rdsa #oilandgaspic.twitter.com/cqd5lltc1y	0.875	positive	0.375		2010-02-11	0	0	0	0	0.5	0.5	55.43	196.5	210.5	14	0	2	0
2014-06-25	Decommissioning: Striking The Right Balance $RDSA http://goo.gl/JOX5XO	decommissioning: striking the right balance $rdsa	decommissioning: striking the right balance $rdsa	0.767857	positive	0.392857		2010-02-12	0	0	0	0	0.5	0.5	54.55	197	211	14	0	2	0
2013-09-04	Most read on our site right now: Shell HQ redevelopment thrown into doubt http://on.ft.com/15yrNxMÃ‚Â $RDSA	most read on our site right now: shell hq redevelopment thrown into doubt $rdsa	most read on our site right now: shell hq redevelopment thrown into doubt $rdsa	0.517857	positive	0.392857		2010-02-13	0	0	0	0	0.5	0.5	54.55	197.5	211.5	14	0	2	0
2018-02-20	Shale or Deepwater oil projects? @Shell is tackling both, and quite comfortable doing so._x000D_ https://uk.reuters.com/article/uk-shell-oil/in-the-deepwater-versus-shale-oil-contest-shell-backs-both-idUKKCN1G41UJÃ‚Â Ã¢â‚¬Â¦_x000D_ by @ronbousso1, @dmitryZ_reuters #shale #deepwater #GOM #oott #opec #shell $RDSa	shale or deepwater oil projects? @shell is tackling both, and quite comfortable doing so._x000D_ _x000D_ by @ronbousso1, @dmitryz_reuters #shale #deepwater #gom #oott #opec #shell $rdsa	shale or deepwater oil projects? @shell is tackling both, and quite comfortable doing so._x000D_ _x000D_ by @ronbousso1, @dmitryz_reuters #shale #deepwater #gom #oott #opec #shell $rdsa	0.8	positive	0.4		2010-02-14	0	0	0	0	0.5	0.5	54.55	198	212	14	0	2	0
2017-06-28	In 24 hours, one woman will take on oil giant, #Shell. Can she win? $RDSA pic.twitter.com/kjtIL0nXVA	in 24 hours, one woman will take on oil giant, #shell. can she win? $rdsa pic.twitter.com/kjtil0nxva	in 24 hours, one woman will take on oil giant, #shell. can she win? $rdsa pic.twitter.com/kjtil0nxva	0.7	positive	0.4		2010-02-15	0	0	0	0	0.5	0.5	54.55	198.5	212.5	14	0	2	0
2016-11-07	$CVX $RDSA $XOM $TOT:_x000D_ Total, CNPC To Win $6 Billion Iran Gas Deal Years After Sanctions Pushed Them Out:_x000D_ http://www.StockNewsWires.com/2016/11/07/cvx-rdsa-xom-tot-total-cnpc-to-win-6-billion-iran-gas-deal-years-after-sanctions-pushed-them-out/Ã‚Â Ã¢â‚¬Â¦	$cvx $rdsa $xom $tot:_x000D_ total, cnpc to win $6 billion iran gas deal years after sanctions pushed them out:_x000D_	$cvx $rdsa $xom $tot:_x000D_ total, cnpc to win $6 billion iran gas deal years after sanctions pushed them out:_x000D_	0.575	positive	0.4		2010-02-16	0	0	0	0	0.5	0.5	55.75	199	213	14	0	2	0
2012-11-01	"@Shell: Shell 3Q12 results Media & Analyst webcast slides now available http://stks.co/lDiUÃ‚Â $RDSA"	"@shell: shell 3q12 results media & analyst webcast slides now available $rdsa"	"@shell: shell 3q12 results media & analyst webcast slides now available $rdsa"	0.4	positive	0.4		2010-02-17	0	0	0	0	0.5	0.5	55.24	199.5	213.5	14	0	2	0
2012-02-02	Q4 2011 Video Message by Shell CEO Peter Voser is now available $RDSA #shell http://stks.co/2CgA	q4 2011 video message by shell ceo peter voser is now available $rdsa #shell	q4 2011 video message by shell ceo peter voser is now available $rdsa #shell	0.4	positive	0.4		2010-02-18	0	0	0	0	0.5	0.5	55.86	200	214	14	0	2	0
2011-10-27	Analyst webcast Q3 2011 presentation slides now available $RDSA #shell http://stks.co/pG3	analyst webcast q3 2011 presentation slides now available $rdsa #shell	analyst webcast q3 2011 presentation slides now available $rdsa #shell	0.4	positive	0.4		2010-02-19	0	0	0	0	0.5	0.5	55.7	200.5	214.5	14	0	2	0
2015-10-29	$COP $RDSA:_x000D_ Conoco Cuts Capex Again, Shell Takes Huge Charge:_x000D_ http://StockNewsHour.com/cop-rdsa-conoco-cuts-capex-again-shell-takes-huge-charge/Ã‚Â Ã¢â‚¬Â¦	$cop $rdsa:_x000D_ conoco cuts capex again, shell takes huge charge:_x000D_	$cop $rdsa:_x000D_ conoco cuts capex again, shell takes huge charge:_x000D_	0.9	positive	0.4		2010-02-20	0	0	0	0	0.5	0.5	55.7	201	215	14	0	2	0
2009-11-30	RT @rdsa: CNOOC Finishes Huge Hydrocracking Device with Shell&# $RDSA http://bit.ly/4PQkCL	rt @rdsa: cnooc finishes huge hydrocracking device with shell&# $rdsa	rt @rdsa: cnooc finishes huge hydrocracking device with shell&# $rdsa	0.9	positive	0.4		2010-02-21	0	0	0	0	0.5	0.5	55.7	201.5	215.5	14	0	2	0
2014-06-17	@jimcramer Thanks for showing some love to my employer of 25 years! $RDSA	@jimcramer thanks for showing some love to my employer of 25 years! $rdsa	@jimcramer thanks for showing some love to my employer of 25 years! $rdsa	0.4	positive	0.4125		2010-02-22	1	0	0	1	0	1	55.57	201.5	216.5	15	1	3	1
2016-12-01	#shell Successfully Completes Project to Increase Production at its Western Canada Refinery. Read more: http://owler.us/abUkYKÃ‚Â $RDSA	#shell successfully completes project to increase production at its western canada refinery. read more: $rdsa	#shell successfully completes project to increase production at its western canada refinery. read more: $rdsa	0.483333	positive	0.416667		2010-02-23	0	0	0	0	0.5	0.5	54.54	202	217	15	0	2	0
2015-11-18	Fledgling US LNG Exports Face Threat of China Becoming Seller http://bloom.bg/1lvjYSqÃ‚Â @business #LNG $WPL $STO $ORG $XOM $RDSA $CVX #ausbiz	fledgling us lng exports face threat of china becoming seller @business #lng $wpl $sto $org $xom $rdsa $cvx #ausbiz	fledgling us lng exports face threat of china becoming seller @business #lng $wpl $sto $org $xom $rdsa $cvx #ausbiz	0.85	positive	0.45		2010-02-24	0	0	0	0	0.5	0.5	55.38	202.5	217.5	15	0	2	0
2015-01-14	$RDSA:_x000D_ Royal Dutch Shell Gets OK For U.S. Light Oil Exports RDSA XOM CVX_x000D_ http://www.stocknewswires.com/2015/01/rdsa-royal-dutch-shell-gets-ok-for-us-light-oil-exports-rdsa-xom-cvx.htmlÃ‚Â Ã¢â‚¬Â¦	$rdsa:_x000D_ royal dutch shell gets ok for you.s. light oil exports rdsa xom cvx_x000D_	$rdsa:_x000D_ royal dutch shell gets ok for you.s. light oil exports rdsa xom cvx_x000D_	0.6	positive	0.45		2010-02-25	0	0	0	0	0.5	0.5	54.81	203	218	15	0	2	0
2017-01-01	#Shell Oil Will Pay $22 Million to California City for Chemical in Drinking Water. Read more: http://owler.us/ab1w3lÃ‚Â $RDSA	#shell oil will pay $22 million to california city for chemical in drinking water. read more: $rdsa	#shell oil will pay $22 million to california city for chemical in drinking water. read more: $rdsa	0.5	positive	0.5		2010-02-26	0	0	0	0	0.5	0.5	54.74	203.5	218.5	15	0	2	0
2017-01-01	#Shell Workers At Peru's Camisea Gas Fields Call Off Strike. Read more: http://owler.us/ab1w3pÃ‚Â $RDSA	#shell workers at peru's camisea gas fields call off strike. read more: $rdsa	#shell workers at peru's camisea gas fields call off strike. read more: $rdsa	0.5	positive	0.5		2010-02-27	0	0	0	0	0.5	0.5	54.74	204	219	15	0	2	0
2017-01-01	GB Auto : #Shell renews engine oils partnership for Ghabbour Auto cars . Read more: http://owler.us/ab1w3qÃ‚Â $RDSA	gb auto : #shell renews engine oils partnership for ghabbour auto cars . read more: $rdsa	gb auto : #shell renews engine oils partnership for ghabbour auto cars . read more: $rdsa	0.5	positive	0.5		2010-02-28	0	0	0	0	0.5	0.5	54.74	204.5	219.5	15	0	2	0
2016-10-31	$GE to combine #oil #gas business w/ $BHI in latest blockbuster #megamerger $SLB $HAL $NOV $XOM $CVX $RDSA $BPhttps://lnkd.in/bumXzuT	$ge to combine #oil #gas business w/ $bhi in latest blockbuster #megamerger $slb $hal $nov $xom $cvx $rdsa $bp	$ge to combine #oil #gas business w/ $bhi in latest blockbuster #megamerger $slb $hal $nov $xom $cvx $rdsa $bp	0.9	positive	0.5		2010-03-01	0	0	0	0	0.5	0.5	55.38	205	220	15	0	2	0
2016-01-21	#SentifiAlerts Most Discussed #FTSE100 Stocks and the Reasons Why from http://bit.ly/sentifi_mymarketsÃ‚Â Ã¢â‚¬Â¦ $RDSA $BGG $BARC $BHPpic.twitter.com/TgZYXsYEJl	#sentifialerts most discussed #ftse100 stocks and the reasons why from $rdsa $bgg $barc $bhppic.twitter.com/tgzyxsyejl	#sentifialerts most discussed #ftse100 stocks and the reasons why from $rdsa $bgg $barc $bhppic.twitter.com/tgzyxsyejl	0.5	positive	0.5		2010-03-02	0	0	0	0	0.5	0.5	55.71	205.5	220.5	15	0	2	0
2016-01-14	Today's FTSE 100 risers: $BLT $TSCO $BP. $RDSA $RDSB $BG. $RIO $PSON $FRES $ANTO Read more athttps://voxmarkets.co.uk/markets?source=twitterÃ‚Â Ã¢â‚¬Â¦	today's ftse 100 risers: $blt $tsco $bp. $rdsa $rdsb $bg. $rio $pson $fres $anto read more at	today's ftse 100 risers: $blt $tsco $bp. $rdsa $rdsb $bg. $rio $pson $fres $anto read more at	0.5	positive	0.5		2010-03-03	0	0	0	0	0.5	0.5	56.34	206	221	15	0	2	0
2016-01-11	Friday's top #FTSE100 fallers - SportsDirect $SPD, Royal Dutch Shell B $RDSB, Royal Dutch Shell A $RDSA, A.American $AAL & BHP Billiton $BLT	friday's top #ftse100 fallers - sportsdirect $spd, royal dutch shell b $rdsb, royal dutch shell a $rdsa, a.american $aal & bhp billiton $blt	friday's top #ftse100 fallers - sportsdirect $spd, royal dutch shell b $rdsb, royal dutch shell a $rdsa, a.american $aal & bhp billiton $blt	0.5	positive	0.5		2010-03-04	0	0	0	0	0.5	0.5	56.06	206.5	221.5	15	0	2	0
2015-11-13	$RDSA #SHELL PLC - Make the company work at $60/bbl: the magic figure by @Alphavalue http://ow.ly/UAz0RÃ‚Â _x000D_ #mrxpic.twitter.com/jX0voNSPRR	$rdsa #shell plc - make the company work at $60/bbl: the magic figure by @alphavalue _x000D_ #mrxpic.twitter.com/jx0vonsprr	$rdsa #shell plc - make the company work at $60/bbl: the magic figure by @alphavalue _x000D_ #mrxpic.twitter.com/jx0vonsprr	1	positive	0.5		2010-03-05	0	0	0	0	0.5	0.5	57.06	207	222	15	0	2	0
2015-04-08	Could Shell bid for BG spark more M&A? | CMC Markets UK http://www.cmcmarkets.co.uk/en/blog/2015/04/08/could-shell-bid-bg-spark-more-ma#.VST76-I61yk.twitterÃ‚Â Ã¢â‚¬Â¦ $RDSA $BG. #oil #gas	could shell bid for bg spark more m&a? | cmc markets uk #.vst76-i61yk.twitter $rdsa $bg. #oil #gas	could shell bid for bg spark more m&a? | cmc markets uk #.vst76-i61yk.twitter $rdsa $bg. #oil #gas	0.5	positive	0.5		2010-03-06	0	0	0	0	0.5	0.5	57.06	207.5	222.5	15	0	2	0
2015-01-15	Today's TOP 10 Most Discussed $FTSE 100 Companies http://bit.ly/13iUTAjÃ‚Â $GLEN $BRBY $TSCO $RDSA $ANTO $RIO $PRU $MRWpic.twitter.com/ngiTkVXNQG	today's top 10 most discussed $ftse 100 companies $glen $brby $tsco $rdsa $anto $rio $pru $mrwpic.twitter.com/ngitkvxnqg	today's top 10 most discussed $ftse 100 companies $glen $brby $tsco $rdsa $anto $rio $pru $mrwpic.twitter.com/ngitkvxnqg	0.5	positive	0.5		2010-03-07	0	0	0	0	0.5	0.5	57.06	208	223	15	0	2	0
2015-01-10	Today's TOP 10 Most Discussed $FTSE 100 Companies http://bit.ly/13iUTAjÃ‚Â $TSCO $OML $STAN $MKS $PSN $RDSA $RB $BHPpic.twitter.com/tzviDbzdK4	today's top 10 most discussed $ftse 100 companies $tsco $oml $stan $mks $psn $rdsa $rb $bhppic.twitter.com/tzvidbzdk4	today's top 10 most discussed $ftse 100 companies $tsco $oml $stan $mks $psn $rdsa $rb $bhppic.twitter.com/tzvidbzdk4	0.5	positive	0.5		2010-03-08	0	0	0	0	0.5	0.5	57.15	208.5	223.5	15	0	2	0
2014-06-19	Yesterday's top #FTSE100 risers - Shire Plc $SHP, Assc Brit Foods $ABF, Royal Dutch Shell B $RDSB, BP $BP. and Royal Dutch Shell 'A' $RDSA	yesterday's top #ftse100 risers - shire plc $shp, assc brit foods $abf, royal dutch shell b $rdsb, bp $bp. and royal dutch shell 'a' $rdsa	yesterday's top #ftse100 risers - shire plc $shp, assc brit foods $abf, royal dutch shell b $rdsb, bp $bp. and royal dutch shell 'a' $rdsa	0.5	positive	0.5		2010-03-09	0	0	0	0	0.5	0.5	57.24	209	224	15	0	2	0
2014-06-17	Shell sells most of its Woodside Petroleum stake as it reshapes its portfolio. http://fxn.ws/1slHHWyÃ‚Â via @MatthewRocco $RDSA	shell sells most of its woodside petroleum stake as it reshapes its portfolio. via @matthewrocco $rdsa	shell sells most of its woodside petroleum stake as it reshapes its portfolio. via @matthewrocco $rdsa	0.5	positive	0.5		2010-03-10	0	0	0	0	0.5	0.5	57.59	209.5	224.5	15	0	2	0
2014-06-17	Royal Dutch #Shell is selling most of its stake in Australia's Woodside Petroleum for $5.7 billion: http://fxn.ws/1slHHWyÃ‚Â $RDSA	royal dutch #shell is selling most of its stake in australia's woodside petroleum for $5.7 billion: $rdsa	royal dutch #shell is selling most of its stake in australia's woodside petroleum for $5.7 billion: $rdsa	0.5	positive	0.5		2010-03-11	1	0	0	1	0	1	58.06	209.5	225.5	16	1	3	1
2014-02-21	Royal Dutch Shell unloads refinery & #gas stations in #Australia for $2.6B. More from @MatthewRocco: http://fxn.ws/1fmT48zÃ‚Â $RDSA	royal dutch shell unloads refinery & #gas stations in #australia for $2.6b. more from @matthewrocco: $rdsa	royal dutch shell unloads refinery & #gas stations in #australia for $2.6b. more from @matthewrocco: $rdsa	0.5	positive	0.5		2010-03-12	0	0	0	0	0.5	0.5	58.25	210	226	16	0	2	0
2013-01-31	For latest Shell earnings results, follow @Shell on StockTwits http://stks.co/p1KqÃ‚Â $RDSA	for latest shell earnings results, follow @shell on stocktwits $rdsa	for latest shell earnings results, follow @shell on stocktwits $rdsa	0.9	positive	0.5		2010-03-13	0	0	0	0	0.5	0.5	58.25	210.5	226.5	16	0	2	0
2013-01-30	Dutch court rejects most of Shell Nigerian spill case http://apne.ws/WAB65JÃ‚Â | via @AP $RDSA	dutch court rejects most of shell nigerian spill case | via @ap $rdsa	dutch court rejects most of shell nigerian spill case | via @ap $rdsa	0.5	positive	0.5		2010-03-14	0	0	0	0	0.5	0.5	58.25	211	227	16	0	2	0
2013-01-07	4 Top Energy Stock Stories Investors Must Know http://wll.st/SgLTFXÃ‚Â _x000D_ $TRP $XOM $CVX $RDSA $STO	4 top energy stock stories investors must know _x000D_ $trp $xom $cvx $rdsa $sto	4 top energy stock stories investors must know _x000D_ $trp $xom $cvx $rdsa $sto	0.5	positive	0.5		2010-03-15	0	0	0	0	0.5	0.5	57.93	211.5	227.5	16	0	2	0
2012-12-10	BARRON'S COVER STORY: Our 10 Favorite Stocks for 2013 #Apple? Yup. http://on.barrons.com/RIORCJÃ‚Â $AAPL $JPM $RDSA $NVS $BKS $WDC$BLK $VIAB $GD $MPC	barron's cover story: our 10 favorite stocks for 2013 #apple? yup. $aapl $jpm $rdsa $nvs $bks $wdc$blk $viab $gd $mpc	barron's cover story: our 10 favorite stocks for 2013 #apple? yup. $aapl $jpm $rdsa $nvs $bks $wdc$blk $viab $gd $mpc	1	positive	0.5		2010-03-16	0	0	0	0	0.5	0.5	59.01	212	228	16	0	2	0
2012-03-30	WhatÃ¢â‚¬â„¢s Better: Dividends vs. Buybacks http://bit.ly/H2nKHNÃ‚Â $BMY $DDS $DELL $DTV $LMT $RDSA $TMK $TNH $VOD #StreetSigns	whats better: dividends vs. buybacks $bmy $dds $dell $dtv $lmt $rdsa $tmk $tnh $vod #streetsigns	whats better: dividends vs. buybacks $bmy $dds $dell $dtv $lmt $rdsa $tmk $tnh $vod #streetsigns	0.5	positive	0.5		2010-03-17	0	0	0	0	0.5	0.5	59.9	212.5	228.5	16	0	2	0
2011-12-10	Barron's: Here Are The Top 10 Stocks For 2012 $BRKA $MET $SNY $STX $FCX $CMCSA $RDSA $PG by @bySamRohttp://read.bi/rxaApG	barron's: here are the top 10 stocks for 2012 $brka $met $sny $stx $fcx $cmcsa $rdsa $pg by @bysamro	barron's: here are the top 10 stocks for 2012 $brka $met $sny $stx $fcx $cmcsa $rdsa $pg by @bysamro	0.5	positive	0.5		2010-03-18	0	0	0	0	0.5	0.5	59.75	213	229	16	0	2	0
2011-02-08	Top oil sands stocks for investors. $SU $CNQ $COSWF $CVE $IMO $APA $XOM $RDSA $TOT $BHP http://on.barrons.com/fcaJTb	top oil sands stocks for investors. $su $cnq $coswf $cve $imo $apa $xom $rdsa $tot $bhp	top oil sands stocks for investors. $su $cnq $coswf $cve $imo $apa $xom $rdsa $tot $bhp	0.5	positive	0.5		2010-03-19	0	0	0	0	0.5	0.5	58.5	213.5	229.5	16	0	2	0
2011-07-27	Welcome $RDSA to StockTwitsIR! Follow @Shell at 08:30 EDT tomorrow for live Q2 '11 earnings highlights http://stk.ly/r4qpaf	welcome $rdsa to stocktwitsir! follow @shell at 08:30 edt tomorrow for live q2 '11 earnings highlights	welcome $rdsa to stocktwitsir! follow @shell at 08:30 edt tomorrow for live q2 '11 earnings highlights	0.7	positive	0.568182		2010-03-20	0	0	0	0	0.5	0.5	58.5	214	230	16	0	2	0
2015-10-06	Royal Dutch Shell CEO to call for effective system for pricing carbon $RDSA http://on.wsj.com/1L38fQKÃ‚Â via @WSJ	royal dutch shell ceo to call for effective system for pricing carbon $rdsa via @wsj	royal dutch shell ceo to call for effective system for pricing carbon $rdsa via @wsj	0.8	positive	0.6		2010-03-21	0	0	0	0	0.5	0.5	58.5	214.5	230.5	16	0	2	0
2014-01-02	$RDSA - Royal Dutch Shell Buyback of Own Shares http://uk.advfn.com/news/UKREG/2014/article/60534533?xref=newsalerttweet&adw=1126416Ã‚Â Ã¢â‚¬Â¦	$rdsa - royal dutch shell buyback of own shares	$rdsa - royal dutch shell buyback of own shares	1	positive	0.6		2010-03-22	1	0	0	1	0	1	58.26	214.5	231.5	17	1	3	1
2013-04-18	Driller Noble $NE says Shell $RDSA still up for Alaska #drilling after 2012 riddled with incidents. http://on.mktw.net/15jyZvD	driller noble $ne says shell $rdsa still up for alaska #drilling after 2012 riddled with incidents.	driller noble $ne says shell $rdsa still up for alaska #drilling after 2012 riddled with incidents.	0.9	positive	0.6		2010-03-23	0	0	0	0	0.5	0.5	58.69	215	232	17	0	2	0
2009-10-29	Shell may not have done as well as BP and Conoco this quarter, but it is nicely poised for the longer term http://tinyurl.com/ykwdlve $RDSA	shell may not have done as well as bp and conoco this quarter, but it is nicely poised for the longer term $rdsa	shell may not have done as well as bp and conoco this quarter, but it is nicely poised for the longer term $rdsa	1	positive	0.6		2010-03-24	0	0	0	0	0.5	0.5	57.69	215.5	232.5	17	0	2	0
2009-07-13	http://chart.ly/f4vea7 $RDSA - Bouncing off triangle support. Could catch a nice run even if it's "stuck" in a consolidation.	$rdsa - bouncing off triangle support. could catch a nice run even if it's "stuck" in a consolidation.	$rdsa - bouncing off triangle support. could catch a nice run even if it's "stuck" in a consolidation.	1	positive	0.6		2010-03-25	0	0	0	0	0.5	0.5	56.94	216	233	17	0	2	0
2014-10-07	Incredible opportunity in one sector: Value investor Rich Pzena http://cnb.cx/ZQd6EIÃ‚Â $RDSA $BP $XOM $HPQ $C $JPM $GS	incredible opportunity in one sector: value investor rich pzena $rdsa $bp $xom $hpq $c $jpm $gs	incredible opportunity in one sector: value investor rich pzena $rdsa $bp $xom $hpq $c $jpm $gs	0.825	positive	0.6375		2010-03-26	0	0	0	0	0.5	0.5	57.38	216.5	233.5	17	0	2	0
2013-02-19	http://www.investors.com/StockResearch/IBDCharts.aspx?symbol=RDSAÃ‚Â Ã¢â‚¬Â¦ http://online.wsj.com/article/SB10001424127887324039504578262303073398808.html#Ã‚Â Ã¢â‚¬Â¦ This stock coming close to value territory. Good read about the company as well $RDSA	# this stock coming close to value territory. good read about the company as well $rdsa	# this stock coming close to value territory. good read about the company as well $rdsa	0.6	positive	0.7		2010-03-27	0	0	0	0	0.5	0.5	57.38	217	234	17	0	2	0
2012-09-12	Best of StockTwits: Chesapeake sells more assets. Market shrugs http://stks.co/mAMvÃ‚Â via @lamonicabuzz $CHK $CVX $RDSA	best of stocktwits: chesapeake sells more assets. market shrugs via @lamonicabuzz $chk $cvx $rdsa	best of stocktwits: chesapeake sells more assets. market shrugs via @lamonicabuzz $chk $cvx $rdsa	0.4	positive	0.75		2010-03-28	0	0	0	0	0.5	0.5	57.38	217.5	234.5	17	0	2	0
2017-06-28	ItÃ¢â‚¬â„¢s David vs Goliath. Who will win? The battle begins in 24 hours. $RDSA #Shellpic.twitter.com/JjMvclbDIb	its david vs goliath. who will win? the battle begins in 24 hours. $rdsa #shellpic.twitter.com/jjmvclbdib	its david vs goliath. who will win? the battle begins in 24 hours. $rdsa #shellpic.twitter.com/jjmvclbdib	0.4	positive	0.8		2010-03-29	0	0	0	0	0.5	0.5	57.59	218	235	17	0	2	0
2018-01-02	$AAPL $RDSA Humorists Make the Best Futurists via http://www.hvper.com/?ref=ftw	$aapl $rdsa humorists make the best futurists via	$aapl $rdsa humorists make the best futurists via	0.3	positive	1		2010-03-30	0	0	0	0	0.5	0.5	57.54	218.5	235.5	17	0	2	0
2014-03-09	Best of the week: 7 Energy Policies To Make Russia Pay Over Crimea http://ibdn.uz/umEqHÃ‚Â $CVX $RDSA	best of the week: 7 energy policies to make russia pay over crimea $cvx $rdsa	best of the week: 7 energy policies to make russia pay over crimea $cvx $rdsa	0.3	positive	1		2010-03-31	0	0	0	0	0.5	0.5	57.86	219	236	17	0	2	0
2012-09-12	Best of StockTwits: @capcube @jason100 @napmanagement @dinamoehumm @justkyle http://bit.ly/Q2BYNYÃ‚Â $CHK $CVX $RDSA	best of stocktwits: @capcube @jason100 @napmanagement @dinamoehumm @justkyle $chk $cvx $rdsa	best of stocktwits: @capcube @jason100 @napmanagement @dinamoehumm @justkyle $chk $cvx $rdsa	0.3	positive	1		2010-04-01	0	0	0	0	0.5	0.5	58.96	219.5	236.5	17	0	2	0
2012-02-07	RT @MattHabecker Read my @Storify story: "Earning Call Best Practices: Royal Dutch Shell Q4 2011Earnings Call" http://stks.co/2HvOÃ‚Â $RDSA	rt @matthabecker read my @storify story: "earning call best practices: royal dutch shell q4 2011earnings call" $rdsa	rt @matthabecker read my @storify story: "earning call best practices: royal dutch shell q4 2011earnings call" $rdsa	0.3	positive	1		2010-04-02	0	0	0	0	0.5	0.5	58.96	220	237	17	0	2	0
2011-04-06	10 best stocks for 2011. Check out the smoking bear http://money.cnn.com/galleries/2011/fortune/1104/gallery.2010_best_stocks_update.fortune/index.htmlÃ‚Â Ã¢â‚¬Â¦ $$ $MOS $AGU $DOW $RIG $RDSA $LEN $EWBC $RCL $ENTR $AAPL	10 best stocks for 2011. check out the smoking bear $$ $mos $agu $dow $rig $rdsa $len $ewbc $rcl $entr $aapl	10 best stocks for 2011. check out the smoking bear $$ $mos $agu $dow $rig $rdsa $len $ewbc $rcl $entr $aapl	0.3	positive	1		2010-04-03	0	0	0	0	0.5	0.5	58.96	220.5	237.5	17	0	2	0
2010-12-08	Fortune's 10 Best Stocks for 2011 http://bit.ly/h2yMuF $AAPL $AGU $DOW $ENTR $EWBC $LEN $MOS $RCL $RDSA $RIG #ClosingBell	fortune's 10 best stocks for 2011 $aapl $agu $dow $entr $ewbc $len $mos $rcl $rdsa $rig #closingbell	fortune's 10 best stocks for 2011 $aapl $agu $dow $entr $ewbc $len $mos $rcl $rdsa $rig #closingbell	0.3	positive	1		2010-04-04	0	0	0	0	0.5	0.5	58.96	221	238	17	0	2	0
								2010-04-05	0	0	0	0	0.5	0.5	59.55	221.5	238.5	17	0	2	0
								2010-04-06	0	0	0	0	0.5	0.5	59.62	222	239	17	0	2	0
								2010-04-07	0	0	0	0	0.5	0.5	58.8	222.5	239.5	17	0	2	0
								2010-04-08	0	0	0	0	0.5	0.5	59.31	223	240	17	0	2	0
								2010-04-09	0	0	0	0	0.5	0.5	60.7	223.5	240.5	17	0	2	0
								2010-04-10	0	0	0	0	0.5	0.5	60.7	224	241	17	0	2	0
								2010-04-11	0	0	0	0	0.5	0.5	60.7	224.5	241.5	17	0	2	0
								2010-04-12	0	0	0	0	0.5	0.5	60.62	225	242	17	0	2	0
								2010-04-13	0	0	0	0	0.5	0.5	60.66	225.5	242.5	17	0	2	0
								2010-04-14	0	0	0	0	0.5	0.5	61.8	226	243	17	0	2	0
								2010-04-15	0	0	0	0	0.5	0.5	61.77	226.5	243.5	17	0	2	0
								2010-04-16	0	0	0	0	0.5	0.5	61.11	227	244	17	0	2	0
								2010-04-17	0	0	0	0	0.5	0.5	61.11	227.5	244.5	17	0	2	0
								2010-04-18	0	0	0	0	0.5	0.5	61.11	228	245	17	0	2	0
								2010-04-19	0	0	0	0	0.5	0.5	61	228.5	245.5	17	0	2	0
								2010-04-20	0	0	0	0	0.5	0.5	61.7	229	246	17	0	2	0
								2010-04-21	0	0	0	0	0.5	0.5	61.55	229.5	246.5	17	0	2	0
								2010-04-22	0	0	0	0	0.5	0.5	61.12	230	247	17	0	2	0
								2010-04-23	0	0	0	0	0.5	0.5	61.93	230.5	247.5	17	0	2	0
								2010-04-24	0	0	0	0	0.5	0.5	61.93	231	248	17	0	2	0
								2010-04-25	0	0	0	0	0.5	0.5	61.93	231.5	248.5	17	0	2	0
								2010-04-26	0	0	0	0	0.5	0.5	61.18	232	249	17	0	2	0
								2010-04-27	0	0	0	0	0.5	0.5	61.07	232.5	249.5	17	0	2	0
								2010-04-28	1	0	0	1	0	1	62.59	232.5	250.5	18	1	3	1
								2010-04-29	0	0	0	0	0.5	0.5	61.69	233	251	18	0	2	0
								2010-04-30	0	0	0	0	0.5	0.5	62.75	233.5	251.5	18	0	2	0
								2010-05-01	0	0	0	0	0.5	0.5	62.75	234	252	18	0	2	0
								2010-05-02	0	0	0	0	0.5	0.5	62.75	234.5	252.5	18	0	2	0
								2010-05-03	0	0	0	0	0.5	0.5	61.94	235	253	18	0	2	0
								2010-05-04	0	0	0	0	0.5	0.5	60.09	235.5	253.5	18	0	2	0
								2010-05-05	0	0	0	0	0.5	0.5	57.58	236	254	18	0	2	0
								2010-05-06	0	0	0	0	0.5	0.5	55.59	236.5	254.5	18	0	2	0
								2010-05-07	0	0	0	0	0.5	0.5	54.14	237	255	18	0	2	0
								2010-05-08	0	0	0	0	0.5	0.5	54.14	237.5	255.5	18	0	2	0
								2010-05-09	0	0	0	0	0.5	0.5	54.14	238	256	18	0	2	0
								2010-05-10	0	0	0	0	0.5	0.5	56.53	238.5	256.5	18	0	2	0
								2010-05-11	0	0	0	0	0.5	0.5	56.15	239	257	18	0	2	0
								2010-05-12	0	0	0	0	0.5	0.5	56.13	239.5	257.5	18	0	2	0
								2010-05-13	0	0	0	0	0.5	0.5	55.12	240	258	18	0	2	0
								2010-05-14	0	0	0	0	0.5	0.5	54.43	240.5	258.5	18	0	2	0
								2010-05-15	0	0	0	0	0.5	0.5	54.43	241	259	18	0	2	0
								2010-05-16	0	0	0	0	0.5	0.5	54.43	241.5	259.5	18	0	2	0
								2010-05-17	0	0	0	0	0.5	0.5	54.06	242	260	18	0	2	0
								2010-05-18	0	0	0	0	0.5	0.5	52.88	242.5	260.5	18	0	2	0
								2010-05-19	0	0	0	0	0.5	0.5	53.6	243	261	18	0	2	0
								2010-05-20	0	0	0	0	0.5	0.5	52.67	243.5	261.5	18	0	2	0
								2010-05-21	0	0	0	0	0.5	0.5	52.78	244	262	18	0	2	0
								2010-05-22	0	0	0	0	0.5	0.5	52.78	244.5	262.5	18	0	2	0
								2010-05-23	0	0	0	0	0.5	0.5	52.78	245	263	18	0	2	0
								2010-05-24	0	0	0	0	0.5	0.5	51.09	245.5	263.5	18	0	2	0
								2010-05-25	1	0	0	1	0	1	51.72	245.5	264.5	19	1	3	1
								2010-05-26	1	0	0	1	0	1	50.35	245.5	265.5	20	1	3	1
								2010-05-27	0	0	0	0	0.5	0.5	53.01	246	266	20	0	2	0
								2010-05-28	0	0	0	0	0.5	0.5	52.4	246.5	266.5	20	0	2	0
								2010-05-29	0	0	0	0	0.5	0.5	52.4	247	267	20	0	2	0
								2010-05-30	0	0	0	0	0.5	0.5	52.4	247.5	267.5	20	0	2	0
								2010-05-31	0	0	0	0	0.5	0.5	52.4	248	268	20	0	2	0
								2010-06-01	0	0	0	0	0.5	0.5	52.14	248.5	268.5	20	0	2	0
								2010-06-02	0	0	0	0	0.5	0.5	53.81	249	269	20	0	2	0
								2010-06-03	0	0	0	0	0.5	0.5	54.06	249.5	269.5	20	0	2	0
								2010-06-04	0	0	0	0	0.5	0.5	51.78	250	270	20	0	2	0
								2010-06-05	0	0	0	0	0.5	0.5	51.78	250.5	270.5	20	0	2	0
								2010-06-06	0	0	0	0	0.5	0.5	51.78	251	271	20	0	2	0
								2010-06-07	1	1	0	0	1	0	51.19	252	271	19	-1	1	1
								2010-06-08	0	0	0	0	0.5	0.5	51.87	252.5	271.5	19	0	2	0
								2010-06-09	0	0	0	0	0.5	0.5	50.74	253	272	19	0	2	0
								2010-06-10	0	0	0	0	0.5	0.5	52.35	253.5	272.5	19	0	2	0
								2010-06-11	0	0	0	0	0.5	0.5	52.4	254	273	19	0	2	0
								2010-06-12	0	0	0	0	0.5	0.5	52.4	254.5	273.5	19	0	2	0
								2010-06-13	0	0	0	0	0.5	0.5	52.4	255	274	19	0	2	0
								2010-06-14	0	0	0	0	0.5	0.5	52.38	255.5	274.5	19	0	2	0
								2010-06-15	0	0	0	0	0.5	0.5	54.05	256	275	19	0	2	0
								2010-06-16	0	0	0	0	0.5	0.5	54.5	256.5	275.5	19	0	2	0
								2010-06-17	0	0	0	0	0.5	0.5	54.76	257	276	19	0	2	0
								2010-06-18	0	0	0	0	0.5	0.5	54.65	257.5	276.5	19	0	2	0
								2010-06-19	0	0	0	0	0.5	0.5	54.65	258	277	19	0	2	0
								2010-06-20	0	0	0	0	0.5	0.5	54.65	258.5	277.5	19	0	2	0
								2010-06-21	0	0	0	0	0.5	0.5	54.44	259	278	19	0	2	0
								2010-06-22	0	0	0	0	0.5	0.5	54.17	259.5	278.5	19	0	2	0
								2010-06-23	0	0	0	0	0.5	0.5	54.09	260	279	19	0	2	0
								2010-06-24	0	0	0	0	0.5	0.5	52.83	260.5	279.5	19	0	2	0
								2010-06-25	1	0	0	1	0	1	52.91	260.5	280.5	20	1	3	1
								2010-06-26	0	0	0	0	0.5	0.5	52.91	261	281	20	0	2	0
								2010-06-27	0	0	0	0	0.5	0.5	52.91	261.5	281.5	20	0	2	0
								2010-06-28	0	0	0	0	0.5	0.5	52.86	262	282	20	0	2	0
								2010-06-29	0	0	0	0	0.5	0.5	51.19	262.5	282.5	20	0	2	0
								2010-06-30	0	0	0	0	0.5	0.5	50.22	263	283	20	0	2	0
								2010-07-01	0	0	0	0	0.5	0.5	49.53	263.5	283.5	20	0	2	0
								2010-07-02	0	0	0	0	0.5	0.5	50.01	264	284	20	0	2	0
								2010-07-03	0	0	0	0	0.5	0.5	50.01	264.5	284.5	20	0	2	0
								2010-07-04	0	0	0	0	0.5	0.5	50.01	265	285	20	0	2	0
								2010-07-05	0	0	0	0	0.5	0.5	50.01	265.5	285.5	20	0	2	0
								2010-07-06	0	0	0	0	0.5	0.5	50.52	266	286	20	0	2	0
								2010-07-07	0	0	0	0	0.5	0.5	51.73	266.5	286.5	20	0	2	0
								2010-07-08	0	0	0	0	0.5	0.5	53.32	267	287	20	0	2	0
								2010-07-09	0	0	0	0	0.5	0.5	53.51	267.5	287.5	20	0	2	0
								2010-07-10	0	0	0	0	0.5	0.5	53.51	268	288	20	0	2	0
								2010-07-11	0	0	0	0	0.5	0.5	53.51	268.5	288.5	20	0	2	0
								2010-07-12	0	0	0	0	0.5	0.5	53.51	269	289	20	0	2	0
								2010-07-13	0	0	0	0	0.5	0.5	54.9	269.5	289.5	20	0	2	0
								2010-07-14	0	0	0	0	0.5	0.5	55.35	270	290	20	0	2	0
								2010-07-15	0	0	0	0	0.5	0.5	55.84	270.5	290.5	20	0	2	0
								2010-07-16	0	0	0	0	0.5	0.5	54.71	271	291	20	0	2	0
								2010-07-17	0	0	0	0	0.5	0.5	54.71	271.5	291.5	20	0	2	0
								2010-07-18	0	0	0	0	0.5	0.5	54.71	272	292	20	0	2	0
								2010-07-19	0	0	0	0	0.5	0.5	54.91	272.5	292.5	20	0	2	0
								2010-07-20	0	0	0	0	0.5	0.5	54.81	273	293	20	0	2	0
								2010-07-21	0	0	0	0	0.5	0.5	53.87	273.5	293.5	20	0	2	0
								2010-07-22	0	0	0	0	0.5	0.5	55.87	274	294	20	0	2	0
								2010-07-23	0	0	0	0	0.5	0.5	56.46	274.5	294.5	20	0	2	0
								2010-07-24	0	0	0	0	0.5	0.5	56.46	275	295	20	0	2	0
								2010-07-25	0	0	0	0	0.5	0.5	56.46	275.5	295.5	20	0	2	0
								2010-07-26	0	0	0	0	0.5	0.5	56.64	276	296	20	0	2	0
								2010-07-27	0	0	0	0	0.5	0.5	56.81	276.5	296.5	20	0	2	0
								2010-07-28	0	0	0	0	0.5	0.5	55.91	277	297	20	0	2	0
								2010-07-29	0	0	0	0	0.5	0.5	55.98	277.5	297.5	20	0	2	0
								2010-07-30	0	0	0	0	0.5	0.5	55.42	278	298	20	0	2	0
								2010-07-31	0	0	0	0	0.5	0.5	55.42	278.5	298.5	20	0	2	0
								2010-08-01	0	0	0	0	0.5	0.5	55.42	279	299	20	0	2	0
								2010-08-02	0	0	0	0	0.5	0.5	57.85	279.5	299.5	20	0	2	0
								2010-08-03	0	0	0	0	0.5	0.5	58.56	280	300	20	0	2	0
								2010-08-04	0	0	0	0	0.5	0.5	57.95	280.5	300.5	20	0	2	0
								2010-08-05	0	0	0	0	0.5	0.5	57.7	281	301	20	0	2	0
								2010-08-06	0	0	0	0	0.5	0.5	57.83	281.5	301.5	20	0	2	0
								2010-08-07	0	0	0	0	0.5	0.5	57.83	282	302	20	0	2	0
								2010-08-08	0	0	0	0	0.5	0.5	57.83	282.5	302.5	20	0	2	0
								2010-08-09	0	0	0	0	0.5	0.5	58.17	283	303	20	0	2	0
								2010-08-10	0	0	0	0	0.5	0.5	58.07	283.5	303.5	20	0	2	0
								2010-08-11	0	0	0	0	0.5	0.5	55.94	284	304	20	0	2	0
								2010-08-12	0	0	0	0	0.5	0.5	55.4	284.5	304.5	20	0	2	0
								2010-08-13	0	0	0	0	0.5	0.5	55.47	285	305	20	0	2	0
								2010-08-14	0	0	0	0	0.5	0.5	55.47	285.5	305.5	20	0	2	0
								2010-08-15	0	0	0	0	0.5	0.5	55.47	286	306	20	0	2	0
								2010-08-16	0	0	0	0	0.5	0.5	55.46	286.5	306.5	20	0	2	0
								2010-08-17	0	0	0	0	0.5	0.5	56.09	287	307	20	0	2	0
								2010-08-18	0	0	0	0	0.5	0.5	56.03	287.5	307.5	20	0	2	0
								2010-08-19	0	0	0	0	0.5	0.5	54.46	288	308	20	0	2	0
								2010-08-20	0	0	0	0	0.5	0.5	53.81	288.5	308.5	20	0	2	0
								2010-08-21	0	0	0	0	0.5	0.5	53.81	289	309	20	0	2	0
								2010-08-22	1	1	0	0	1	0	53.81	290	309	19	-1	1	1
								2010-08-23	0	0	0	0	0.5	0.5	53.9	290.5	309.5	19	0	2	0
								2010-08-24	0	0	0	0	0.5	0.5	53.17	291	310	19	0	2	0
								2010-08-25	0	0	0	0	0.5	0.5	53.26	291.5	310.5	19	0	2	0
								2010-08-26	0	0	0	0	0.5	0.5	52.94	292	311	19	0	2	0
								2010-08-27	0	0	0	0	0.5	0.5	54.23	292.5	311.5	19	0	2	0
								2010-08-28	0	0	0	0	0.5	0.5	54.23	293	312	19	0	2	0
								2010-08-29	0	0	0	0	0.5	0.5	54.23	293.5	312.5	19	0	2	0
								2010-08-30	0	0	0	0	0.5	0.5	53.09	294	313	19	0	2	0
								2010-08-31	0	0	0	0	0.5	0.5	53.05	294.5	313.5	19	0	2	0
								2010-09-01	0	0	0	0	0.5	0.5	55.03	295	314	19	0	2	0
								2010-09-02	0	0	0	0	0.5	0.5	55.44	295.5	314.5	19	0	2	0
								2010-09-03	0	0	0	0	0.5	0.5	56.28	296	315	19	0	2	0
								2010-09-04	0	0	0	0	0.5	0.5	56.28	296.5	315.5	19	0	2	0
								2010-09-05	0	0	0	0	0.5	0.5	56.28	297	316	19	0	2	0
								2010-09-06	0	0	0	0	0.5	0.5	56.28	297.5	316.5	19	0	2	0
								2010-09-07	0	0	0	0	0.5	0.5	55.24	298	317	19	0	2	0
								2010-09-08	0	0	0	0	0.5	0.5	56.22	298.5	317.5	19	0	2	0
								2010-09-09	0	0	0	0	0.5	0.5	56.21	299	318	19	0	2	0
								2010-09-10	0	0	0	0	0.5	0.5	56.66	299.5	318.5	19	0	2	0
								2010-09-11	0	0	0	0	0.5	0.5	56.66	300	319	19	0	2	0
								2010-09-12	0	0	0	0	0.5	0.5	56.66	300.5	319.5	19	0	2	0
								2010-09-13	0	0	0	0	0.5	0.5	57.33	301	320	19	0	2	0
								2010-09-14	0	0	0	0	0.5	0.5	57.83	301.5	320.5	19	0	2	0
								2010-09-15	0	0	0	0	0.5	0.5	58.34	302	321	19	0	2	0
								2010-09-16	0	0	0	0	0.5	0.5	58.78	302.5	321.5	19	0	2	0
								2010-09-17	0	0	0	0	0.5	0.5	58.24	303	322	19	0	2	0
								2010-09-18	0	0	0	0	0.5	0.5	58.24	303.5	322.5	19	0	2	0
								2010-09-19	0	0	0	0	0.5	0.5	58.24	304	323	19	0	2	0
								2010-09-20	0	0	0	0	0.5	0.5	59.39	304.5	323.5	19	0	2	0
								2010-09-21	0	0	0	0	0.5	0.5	59.51	305	324	19	0	2	0
								2010-09-22	0	0	0	0	0.5	0.5	59.14	305.5	324.5	19	0	2	0
								2010-09-23	0	0	0	0	0.5	0.5	58.95	306	325	19	0	2	0
								2010-09-24	0	0	0	0	0.5	0.5	60.3	306.5	325.5	19	0	2	0
								2010-09-25	0	0	0	0	0.5	0.5	60.3	307	326	19	0	2	0
								2010-09-26	0	0	0	0	0.5	0.5	60.3	307.5	326.5	19	0	2	0
								2010-09-27	0	0	0	0	0.5	0.5	60.31	308	327	19	0	2	0
								2010-09-28	0	0	0	0	0.5	0.5	60.54	308.5	327.5	19	0	2	0
								2010-09-29	0	0	0	0	0.5	0.5	60.53	309	328	19	0	2	0
								2010-09-30	0	0	0	0	0.5	0.5	60.3	309.5	328.5	19	0	2	0
								2010-10-01	0	0	0	0	0.5	0.5	61.78	310	329	19	0	2	0
								2010-10-02	0	0	0	0	0.5	0.5	61.78	310.5	329.5	19	0	2	0
								2010-10-03	0	0	0	0	0.5	0.5	61.78	311	330	19	0	2	0
								2010-10-04	0	0	0	0	0.5	0.5	60.83	311.5	330.5	19	0	2	0
								2010-10-05	0	0	0	0	0.5	0.5	62.31	312	331	19	0	2	0
								2010-10-06	0	0	0	0	0.5	0.5	62.54	312.5	331.5	19	0	2	0
								2010-10-07	0	0	0	0	0.5	0.5	62.7	313	332	19	0	2	0
								2010-10-08	0	0	0	0	0.5	0.5	62.89	313.5	332.5	19	0	2	0
								2010-10-09	0	0	0	0	0.5	0.5	62.89	314	333	19	0	2	0
								2010-10-10	0	0	0	0	0.5	0.5	62.89	314.5	333.5	19	0	2	0
								2010-10-11	0	0	0	0	0.5	0.5	62.87	315	334	19	0	2	0
								2010-10-12	0	0	0	0	0.5	0.5	62.61	315.5	334.5	19	0	2	0
								2010-10-13	0	0	0	0	0.5	0.5	63.22	316	335	19	0	2	0
								2010-10-14	0	0	0	0	0.5	0.5	63.65	316.5	335.5	19	0	2	0
								2010-10-15	0	0	0	0	0.5	0.5	63.53	317	336	19	0	2	0
								2010-10-16	0	0	0	0	0.5	0.5	63.53	317.5	336.5	19	0	2	0
								2010-10-17	0	0	0	0	0.5	0.5	63.53	318	337	19	0	2	0
								2010-10-18	0	0	0	0	0.5	0.5	64.16	318.5	337.5	19	0	2	0
								2010-10-19	0	0	0	0	0.5	0.5	62.26	319	338	19	0	2	0
								2010-10-20	0	0	0	0	0.5	0.5	63	319.5	338.5	19	0	2	0
								2010-10-21	0	0	0	0	0.5	0.5	62.47	320	339	19	0	2	0
								2010-10-22	0	0	0	0	0.5	0.5	62.87	320.5	339.5	19	0	2	0
								2010-10-23	0	0	0	0	0.5	0.5	62.87	321	340	19	0	2	0
								2010-10-24	0	0	0	0	0.5	0.5	62.87	321.5	340.5	19	0	2	0
								2010-10-25	0	0	0	0	0.5	0.5	62.83	322	341	19	0	2	0
								2010-10-26	0	0	0	0	0.5	0.5	63.41	322.5	341.5	19	0	2	0
								2010-10-27	0	0	0	0	0.5	0.5	62.75	323	342	19	0	2	0
								2010-10-28	0	0	0	0	0.5	0.5	63.79	323.5	342.5	19	0	2	0
								2010-10-29	0	0	0	0	0.5	0.5	64.93	324	343	19	0	2	0
								2010-10-30	0	0	0	0	0.5	0.5	64.93	324.5	343.5	19	0	2	0
								2010-10-31	0	0	0	0	0.5	0.5	64.93	325	344	19	0	2	0
								2010-11-01	0	0	0	0	0.5	0.5	65.5	325.5	344.5	19	0	2	0
								2010-11-02	0	0	0	0	0.5	0.5	67.35	326	345	19	0	2	0
								2010-11-03	0	0	0	0	0.5	0.5	67.19	326.5	345.5	19	0	2	0
								2010-11-04	0	0	0	0	0.5	0.5	68.29	327	346	19	0	2	0
								2010-11-05	0	0	0	0	0.5	0.5	67.91	327.5	346.5	19	0	2	0
								2010-11-06	0	0	0	0	0.5	0.5	67.91	328	347	19	0	2	0
								2010-11-07	0	0	0	0	0.5	0.5	67.91	328.5	347.5	19	0	2	0
								2010-11-08	1	0	0	1	0	1	66.87	328.5	348.5	20	1	3	1
								2010-11-09	0	0	0	0	0.5	0.5	65.63	329	349	20	0	2	0
								2010-11-10	0	0	0	0	0.5	0.5	66.1	329.5	349.5	20	0	2	0
								2010-11-11	0	0	0	0	0.5	0.5	66.34	330	350	20	0	2	0
								2010-11-12	0	0	0	0	0.5	0.5	65.85	330.5	350.5	20	0	2	0
								2010-11-13	0	0	0	0	0.5	0.5	65.85	331	351	20	0	2	0
								2010-11-14	0	0	0	0	0.5	0.5	65.85	331.5	351.5	20	0	2	0
								2010-11-15	0	0	0	0	0.5	0.5	65.45	332	352	20	0	2	0
								2010-11-16	0	0	0	0	0.5	0.5	64.04	332.5	352.5	20	0	2	0
								2010-11-17	0	0	0	0	0.5	0.5	64.32	333	353	20	0	2	0
								2010-11-18	0	0	0	0	0.5	0.5	65.55	333.5	353.5	20	0	2	0
								2010-11-19	0	0	0	0	0.5	0.5	65.44	334	354	20	0	2	0
								2010-11-20	0	0	0	0	0.5	0.5	65.44	334.5	354.5	20	0	2	0
								2010-11-21	0	0	0	0	0.5	0.5	65.44	335	355	20	0	2	0
								2010-11-22	0	0	0	0	0.5	0.5	64.32	335.5	355.5	20	0	2	0
								2010-11-23	0	0	0	0	0.5	0.5	62.59	336	356	20	0	2	0
								2010-11-24	0	0	0	0	0.5	0.5	63.12	336.5	356.5	20	0	2	0
								2010-11-25	0	0	0	0	0.5	0.5	63.12	337	357	20	0	2	0
								2010-11-26	0	0	0	0	0.5	0.5	62.23	337.5	357.5	20	0	2	0
								2010-11-27	0	0	0	0	0.5	0.5	62.23	338	358	20	0	2	0
								2010-11-28	0	0	0	0	0.5	0.5	62.23	338.5	358.5	20	0	2	0
								2010-11-29	0	0	0	0	0.5	0.5	61.4	339	359	20	0	2	0
								2010-11-30	1	0	0	1	0	1	60.67	339	360	21	1	3	1
								2010-12-01	0	0	0	0	0.5	0.5	62.29	339.5	360.5	21	0	2	0
								2010-12-02	0	0	0	0	0.5	0.5	63.27	340	361	21	0	2	0
								2010-12-03	0	0	0	0	0.5	0.5	63.87	340.5	361.5	21	0	2	0
								2010-12-04	0	0	0	0	0.5	0.5	63.87	341	362	21	0	2	0
								2010-12-05	0	0	0	0	0.5	0.5	63.87	341.5	362.5	21	0	2	0
								2010-12-06	0	0	0	0	0.5	0.5	63.84	342	363	21	0	2	0
								2010-12-07	0	0	0	0	0.5	0.5	64.24	342.5	363.5	21	0	2	0
								2010-12-08	1	0	0	1	0	1	64.46	342.5	364.5	22	1	3	1
								2010-12-09	0	0	0	0	0.5	0.5	64.29	343	365	22	0	2	0
								2010-12-10	0	0	0	0	0.5	0.5	65	343.5	365.5	22	0	2	0
								2010-12-11	0	0	0	0	0.5	0.5	65	344	366	22	0	2	0
								2010-12-12	0	0	0	0	0.5	0.5	65	344.5	366.5	22	0	2	0
								2010-12-13	1	0	0	1	0	1	65.42	344.5	367.5	23	1	3	1
								2010-12-14	0	0	0	0	0.5	0.5	65.96	345	368	23	0	2	0
								2010-12-15	1	0	0	1	0	1	64.75	345	369	24	1	3	1
								2010-12-16	0	0	0	0	0.5	0.5	64.88	345.5	369.5	24	0	2	0
								2010-12-17	0	0	0	0	0.5	0.5	64.34	346	370	24	0	2	0
								2010-12-18	0	0	0	0	0.5	0.5	64.34	346.5	370.5	24	0	2	0
								2010-12-19	0	0	0	0	0.5	0.5	64.34	347	371	24	0	2	0
								2010-12-20	0	0	0	0	0.5	0.5	64.53	347.5	371.5	24	0	2	0
								2010-12-21	0	0	0	0	0.5	0.5	65.07	348	372	24	0	2	0
								2010-12-22	0	0	0	0	0.5	0.5	65.44	348.5	372.5	24	0	2	0
								2010-12-23	0	0	0	0	0.5	0.5	65.68	349	373	24	0	2	0
								2010-12-24	0	0	0	0	0.5	0.5	65.68	349.5	373.5	24	0	2	0
								2010-12-25	0	0	0	0	0.5	0.5	65.68	350	374	24	0	2	0
								2010-12-26	0	0	0	0	0.5	0.5	65.68	350.5	374.5	24	0	2	0
								2010-12-27	0	0	0	0	0.5	0.5	66.08	351	375	24	0	2	0
								2010-12-28	0	0	0	0	0.5	0.5	66.29	351.5	375.5	24	0	2	0
								2010-12-29	0	0	0	0	0.5	0.5	66.45	352	376	24	0	2	0
								2010-12-30	1	1	0	0	1	0	66.8	353	376	23	-1	1	1
								2010-12-31	0	0	0	0	0.5	0.5	66.78	353.5	376.5	23	0	2	0
								2011-01-01	0	0	0	0	0.5	0.5	66.78	354	377	23	0	2	0
								2011-01-02	0	0	0	0	0.5	0.5	66.78	354.5	377.5	23	0	2	0
								2011-01-03	1	0	0	1	0	1	67.08	354.5	378.5	24	1	3	1
								2011-01-04	1	0	0	1	0	1	67.46	354.5	379.5	25	1	3	1
								2011-01-05	0	0	0	0	0.5	0.5	66.85	355	380	25	0	2	0
								2011-01-06	0	0	0	0	0.5	0.5	65.74	355.5	380.5	25	0	2	0
								2011-01-07	0	0	0	0	0.5	0.5	65.75	356	381	25	0	2	0
								2011-01-08	0	0	0	0	0.5	0.5	65.75	356.5	381.5	25	0	2	0
								2011-01-09	0	0	0	0	0.5	0.5	65.75	357	382	25	0	2	0
								2011-01-10	0	0	0	0	0.5	0.5	66.6	357.5	382.5	25	0	2	0
								2011-01-11	0	0	0	0	0.5	0.5	66.87	358	383	25	0	2	0
								2011-01-12	0	0	0	0	0.5	0.5	67.56	358.5	383.5	25	0	2	0
								2011-01-13	0	0	0	0	0.5	0.5	67.52	359	384	25	0	2	0
								2011-01-14	0	0	0	0	0.5	0.5	68.12	359.5	384.5	25	0	2	0
								2011-01-15	0	0	0	0	0.5	0.5	68.12	360	385	25	0	2	0
								2011-01-16	0	0	0	0	0.5	0.5	68.12	360.5	385.5	25	0	2	0
								2011-01-17	0	0	0	0	0.5	0.5	68.12	361	386	25	0	2	0
								2011-01-18	0	0	0	0	0.5	0.5	68.47	361.5	386.5	25	0	2	0
								2011-01-19	0	0	0	0	0.5	0.5	68.28	362	387	25	0	2	0
								2011-01-20	0	0	0	0	0.5	0.5	67.85	362.5	387.5	25	0	2	0
								2011-01-21	0	0	0	0	0.5	0.5	68.85	363	388	25	0	2	0
								2011-01-22	0	0	0	0	0.5	0.5	68.85	363.5	388.5	25	0	2	0
								2011-01-23	0	0	0	0	0.5	0.5	68.85	364	389	25	0	2	0
								2011-01-24	0	0	0	0	0.5	0.5	69.53	364.5	389.5	25	0	2	0
								2011-01-25	0	0	0	0	0.5	0.5	69.08	365	390	25	0	2	0
								2011-01-26	0	0	0	0	0.5	0.5	69.69	365.5	390.5	25	0	2	0
								2011-01-27	0	0	0	0	0.5	0.5	70.72	366	391	25	0	2	0
								2011-01-28	0	0	0	0	0.5	0.5	70.28	366.5	391.5	25	0	2	0
								2011-01-29	0	0	0	0	0.5	0.5	70.28	367	392	25	0	2	0
								2011-01-30	0	0	0	0	0.5	0.5	70.28	367.5	392.5	25	0	2	0
								2011-01-31	1	0	0	1	0	1	70.99	367.5	393.5	26	1	3	1
								2011-02-01	0	0	0	0	0.5	0.5	73.35	368	394	26	0	2	0
								2011-02-02	0	0	0	0	0.5	0.5	73.43	368.5	394.5	26	0	2	0
								2011-02-03	0	0	0	0	0.5	0.5	71.25	369	395	26	0	2	0
								2011-02-04	0	0	0	0	0.5	0.5	69.68	369.5	395.5	26	0	2	0
								2011-02-05	0	0	0	0	0.5	0.5	69.68	370	396	26	0	2	0
								2011-02-06	0	0	0	0	0.5	0.5	69.68	370.5	396.5	26	0	2	0
								2011-02-07	0	0	0	0	0.5	0.5	70.15	371	397	26	0	2	0
								2011-02-08	1	0	0	1	0	1	70.12	371	398	27	1	3	1
								2011-02-09	0	0	0	0	0.5	0.5	69.3	371.5	398.5	27	0	2	0
								2011-02-10	0	0	0	0	0.5	0.5	69.14	372	399	27	0	2	0
								2011-02-11	0	0	0	0	0.5	0.5	68.4	372.5	399.5	27	0	2	0
								2011-02-12	0	0	0	0	0.5	0.5	68.4	373	400	27	0	2	0
								2011-02-13	0	0	0	0	0.5	0.5	68.4	373.5	400.5	27	0	2	0
								2011-02-14	0	0	0	0	0.5	0.5	68.3	374	401	27	0	2	0
								2011-02-15	0	0	0	0	0.5	0.5	68.76	374.5	401.5	27	0	2	0
								2011-02-16	0	0	0	0	0.5	0.5	69.75	375	402	27	0	2	0
								2011-02-17	0	0	0	0	0.5	0.5	70.53	375.5	402.5	27	0	2	0
								2011-02-18	0	0	0	0	0.5	0.5	71.01	376	403	27	0	2	0
								2011-02-19	0	0	0	0	0.5	0.5	71.01	376.5	403.5	27	0	2	0
								2011-02-20	0	0	0	0	0.5	0.5	71.01	377	404	27	0	2	0
								2011-02-21	0	0	0	0	0.5	0.5	71.01	377.5	404.5	27	0	2	0
								2011-02-22	0	0	0	0	0.5	0.5	70.4	378	405	27	0	2	0
								2011-02-23	0	0	0	0	0.5	0.5	70.92	378.5	405.5	27	0	2	0
								2011-02-24	0	0	0	0	0.5	0.5	70.5	379	406	27	0	2	0
								2011-02-25	0	0	0	0	0.5	0.5	71.6	379.5	406.5	27	0	2	0
								2011-02-26	0	0	0	0	0.5	0.5	71.6	380	407	27	0	2	0
								2011-02-27	0	0	0	0	0.5	0.5	71.6	380.5	407.5	27	0	2	0
								2011-02-28	0	0	0	0	0.5	0.5	72.25	381	408	27	0	2	0
								2011-03-01	0	0	0	0	0.5	0.5	70.96	381.5	408.5	27	0	2	0
								2011-03-02	0	0	0	0	0.5	0.5	71.35	382	409	27	0	2	0
								2011-03-03	0	0	0	0	0.5	0.5	72.28	382.5	409.5	27	0	2	0
								2011-03-04	1	0	0	1	0	1	72.21	382.5	410.5	28	1	3	1
								2011-03-05	0	0	0	0	0.5	0.5	72.21	383	411	28	0	2	0
								2011-03-06	0	0	0	0	0.5	0.5	72.21	383.5	411.5	28	0	2	0
								2011-03-07	0	0	0	0	0.5	0.5	71.72	384	412	28	0	2	0
								2011-03-08	0	0	0	0	0.5	0.5	70.96	384.5	412.5	28	0	2	0
								2011-03-09	0	0	0	0	0.5	0.5	70.39	385	413	28	0	2	0
								2011-03-10	0	0	0	0	0.5	0.5	68.78	385.5	413.5	28	0	2	0
								2011-03-11	0	0	0	0	0.5	0.5	68.86	386	414	28	0	2	0
								2011-03-12	0	0	0	0	0.5	0.5	68.86	386.5	414.5	28	0	2	0
								2011-03-13	0	0	0	0	0.5	0.5	68.86	387	415	28	0	2	0
								2011-03-14	0	0	0	0	0.5	0.5	69.11	387.5	415.5	28	0	2	0
								2011-03-15	0	0	0	0	0.5	0.5	68.13	388	416	28	0	2	0
								2011-03-16	0	0	0	0	0.5	0.5	66.53	388.5	416.5	28	0	2	0
								2011-03-17	0	0	0	0	0.5	0.5	68.92	389	417	28	0	2	0
								2011-03-18	0	0	0	0	0.5	0.5	69.87	389.5	417.5	28	0	2	0
								2011-03-19	0	0	0	0	0.5	0.5	69.87	390	418	28	0	2	0
								2011-03-20	0	0	0	0	0.5	0.5	69.87	390.5	418.5	28	0	2	0
								2011-03-21	0	0	0	0	0.5	0.5	70.87	391	419	28	0	2	0
								2011-03-22	0	0	0	0	0.5	0.5	71.7	391.5	419.5	28	0	2	0
								2011-03-23	0	0	0	0	0.5	0.5	71.67	392	420	28	0	2	0
								2011-03-24	0	0	0	0	0.5	0.5	72.24	392.5	420.5	28	0	2	0
								2011-03-25	0	0	0	0	0.5	0.5	72.7	393	421	28	0	2	0
								2011-03-26	0	0	0	0	0.5	0.5	72.7	393.5	421.5	28	0	2	0
								2011-03-27	0	0	0	0	0.5	0.5	72.7	394	422	28	0	2	0
								2011-03-28	0	0	0	0	0.5	0.5	71.55	394.5	422.5	28	0	2	0
								2011-03-29	0	0	0	0	0.5	0.5	72.3	395	423	28	0	2	0
								2011-03-30	0	0	0	0	0.5	0.5	72.8	395.5	423.5	28	0	2	0
								2011-03-31	1	0	0	1	0	1	72.86	395.5	424.5	29	1	3	1
								2011-04-01	0	0	0	0	0.5	0.5	73.32	396	425	29	0	2	0
								2011-04-02	0	0	0	0	0.5	0.5	73.32	396.5	425.5	29	0	2	0
								2011-04-03	0	0	0	0	0.5	0.5	73.32	397	426	29	0	2	0
								2011-04-04	0	0	0	0	0.5	0.5	73.75	397.5	426.5	29	0	2	0
								2011-04-05	0	0	0	0	0.5	0.5	73.74	398	427	29	0	2	0
								2011-04-06	1	0	0	1	0	1	74.18	398	428	30	1	3	1
								2011-04-07	0	0	0	0	0.5	0.5	74.1	398.5	428.5	30	0	2	0
								2011-04-08	0	0	0	0	0.5	0.5	75.02	399	429	30	0	2	0
								2011-04-09	0	0	0	0	0.5	0.5	75.02	399.5	429.5	30	0	2	0
								2011-04-10	0	0	0	0	0.5	0.5	75.02	400	430	30	0	2	0
								2011-04-11	0	0	0	0	0.5	0.5	74.48	400.5	430.5	30	0	2	0
								2011-04-12	0	0	0	0	0.5	0.5	72.53	401	431	30	0	2	0
								2011-04-13	0	0	0	0	0.5	0.5	72.94	401.5	431.5	30	0	2	0
								2011-04-14	0	0	0	0	0.5	0.5	73.36	402	432	30	0	2	0
								2011-04-15	0	0	0	0	0.5	0.5	72.86	402.5	432.5	30	0	2	0
								2011-04-16	0	0	0	0	0.5	0.5	72.86	403	433	30	0	2	0
								2011-04-17	0	0	0	0	0.5	0.5	72.86	403.5	433.5	30	0	2	0
								2011-04-18	0	0	0	0	0.5	0.5	71.22	404	434	30	0	2	0
								2011-04-19	0	0	0	0	0.5	0.5	71.59	404.5	434.5	30	0	2	0
								2011-04-20	0	0	0	0	0.5	0.5	74.15	405	435	30	0	2	0
								2011-04-21	0	0	0	0	0.5	0.5	74.69	405.5	435.5	30	0	2	0
								2011-04-22	0	0	0	0	0.5	0.5	74.69	406	436	30	0	2	0
								2011-04-23	0	0	0	0	0.5	0.5	74.69	406.5	436.5	30	0	2	0
								2011-04-24	0	0	0	0	0.5	0.5	74.69	407	437	30	0	2	0
								2011-04-25	0	0	0	0	0.5	0.5	75.05	407.5	437.5	30	0	2	0
								2011-04-26	0	0	0	0	0.5	0.5	75.57	408	438	30	0	2	0
								2011-04-27	0	0	0	0	0.5	0.5	76.85	408.5	438.5	30	0	2	0
								2011-04-28	0	0	0	0	0.5	0.5	77.61	409	439	30	0	2	0
								2011-04-29	0	0	0	0	0.5	0.5	77.48	409.5	439.5	30	0	2	0
								2011-04-30	0	0	0	0	0.5	0.5	77.48	410	440	30	0	2	0
								2011-05-01	0	0	0	0	0.5	0.5	77.48	410.5	440.5	30	0	2	0
								2011-05-02	0	0	0	0	0.5	0.5	77.4	411	441	30	0	2	0
								2011-05-03	0	0	0	0	0.5	0.5	76.14	411.5	441.5	30	0	2	0
								2011-05-04	0	0	0	0	0.5	0.5	75.45	412	442	30	0	2	0
								2011-05-05	0	0	0	0	0.5	0.5	72.84	412.5	442.5	30	0	2	0
								2011-05-06	0	0	0	0	0.5	0.5	71.83	413	443	30	0	2	0
								2011-05-07	0	0	0	0	0.5	0.5	71.83	413.5	443.5	30	0	2	0
								2011-05-08	0	0	0	0	0.5	0.5	71.83	414	444	30	0	2	0
								2011-05-09	0	0	0	0	0.5	0.5	72.44	414.5	444.5	30	0	2	0
								2011-05-10	0	0	0	0	0.5	0.5	73.61	415	445	30	0	2	0
								2011-05-11	0	0	0	0	0.5	0.5	71.65	415.5	445.5	30	0	2	0
								2011-05-12	0	0	0	0	0.5	0.5	71.09	416	446	30	0	2	0
								2011-05-13	0	0	0	0	0.5	0.5	69.63	416.5	446.5	30	0	2	0
								2011-05-14	0	0	0	0	0.5	0.5	69.63	417	447	30	0	2	0
								2011-05-15	0	0	0	0	0.5	0.5	69.63	417.5	447.5	30	0	2	0
								2011-05-16	0	0	0	0	0.5	0.5	69.03	418	448	30	0	2	0
								2011-05-17	0	0	0	0	0.5	0.5	69.43	418.5	448.5	30	0	2	0
								2011-05-18	0	0	0	0	0.5	0.5	70.04	419	449	30	0	2	0
								2011-05-19	0	0	0	0	0.5	0.5	70.63	419.5	449.5	30	0	2	0
								2011-05-20	0	0	0	0	0.5	0.5	69.64	420	450	30	0	2	0
								2011-05-21	0	0	0	0	0.5	0.5	69.64	420.5	450.5	30	0	2	0
								2011-05-22	0	0	0	0	0.5	0.5	69.64	421	451	30	0	2	0
								2011-05-23	0	0	0	0	0.5	0.5	68	421.5	451.5	30	0	2	0
								2011-05-24	0	0	0	0	0.5	0.5	68.68	422	452	30	0	2	0
								2011-05-25	0	0	0	0	0.5	0.5	69.01	422.5	452.5	30	0	2	0
								2011-05-26	0	0	0	0	0.5	0.5	70.28	423	453	30	0	2	0
								2011-05-27	0	0	0	0	0.5	0.5	70.03	423.5	453.5	30	0	2	0
								2011-05-28	0	0	0	0	0.5	0.5	70.03	424	454	30	0	2	0
								2011-05-29	0	0	0	0	0.5	0.5	70.03	424.5	454.5	30	0	2	0
								2011-05-30	0	0	0	0	0.5	0.5	70.03	425	455	30	0	2	0
								2011-05-31	0	0	0	0	0.5	0.5	71.43	425.5	455.5	30	0	2	0
								2011-06-01	0	0	0	0	0.5	0.5	69.92	426	456	30	0	2	0
								2011-06-02	0	0	0	0	0.5	0.5	69.96	426.5	456.5	30	0	2	0
								2011-06-03	0	0	0	0	0.5	0.5	69.86	427	457	30	0	2	0
								2011-06-04	0	0	0	0	0.5	0.5	69.86	427.5	457.5	30	0	2	0
								2011-06-05	0	0	0	0	0.5	0.5	69.86	428	458	30	0	2	0
								2011-06-06	0	0	0	0	0.5	0.5	69.34	428.5	458.5	30	0	2	0
								2011-06-07	0	0	0	0	0.5	0.5	69.4	429	459	30	0	2	0
								2011-06-08	0	0	0	0	0.5	0.5	69.29	429.5	459.5	30	0	2	0
								2011-06-09	0	0	0	0	0.5	0.5	70.34	430	460	30	0	2	0
								2011-06-10	0	0	0	0	0.5	0.5	68.8	430.5	460.5	30	0	2	0
								2011-06-11	0	0	0	0	0.5	0.5	68.8	431	461	30	0	2	0
								2011-06-12	0	0	0	0	0.5	0.5	68.8	431.5	461.5	30	0	2	0
								2011-06-13	0	0	0	0	0.5	0.5	69.09	432	462	30	0	2	0
								2011-06-14	0	0	0	0	0.5	0.5	70.13	432.5	462.5	30	0	2	0
								2011-06-15	0	0	0	0	0.5	0.5	68.3	433	463	30	0	2	0
								2011-06-16	0	0	0	0	0.5	0.5	67.79	433.5	463.5	30	0	2	0
								2011-06-17	0	0	0	0	0.5	0.5	68.45	434	464	30	0	2	0
								2011-06-18	0	0	0	0	0.5	0.5	68.45	434.5	464.5	30	0	2	0
								2011-06-19	0	0	0	0	0.5	0.5	68.45	435	465	30	0	2	0
								2011-06-20	0	0	0	0	0.5	0.5	68.7	435.5	465.5	30	0	2	0
								2011-06-21	0	0	0	0	0.5	0.5	70.31	436	466	30	0	2	0
								2011-06-22	0	0	0	0	0.5	0.5	69.3	436.5	466.5	30	0	2	0
								2011-06-23	0	0	0	0	0.5	0.5	68.58	437	467	30	0	2	0
								2011-06-24	0	0	0	0	0.5	0.5	67.36	437.5	467.5	30	0	2	0
								2011-06-25	0	0	0	0	0.5	0.5	67.36	438	468	30	0	2	0
								2011-06-26	0	0	0	0	0.5	0.5	67.36	438.5	468.5	30	0	2	0
								2011-06-27	0	0	0	0	0.5	0.5	68.11	439	469	30	0	2	0
								2011-06-28	0	0	0	0	0.5	0.5	69.05	439.5	469.5	30	0	2	0
								2011-06-29	0	0	0	0	0.5	0.5	69.97	440	470	30	0	2	0
								2011-06-30	0	0	0	0	0.5	0.5	71.13	440.5	470.5	30	0	2	0
								2011-07-01	0	0	0	0	0.5	0.5	71.52	441	471	30	0	2	0
								2011-07-02	0	0	0	0	0.5	0.5	71.52	441.5	471.5	30	0	2	0
								2011-07-03	0	0	0	0	0.5	0.5	71.52	442	472	30	0	2	0
								2011-07-04	0	0	0	0	0.5	0.5	71.52	442.5	472.5	30	0	2	0
								2011-07-05	0	0	0	0	0.5	0.5	71.76	443	473	30	0	2	0
								2011-07-06	0	0	0	0	0.5	0.5	72.14	443.5	473.5	30	0	2	0
								2011-07-07	0	0	0	0	0.5	0.5	73.16	444	474	30	0	2	0
								2011-07-08	0	0	0	0	0.5	0.5	73.03	444.5	474.5	30	0	2	0
								2011-07-09	0	0	0	0	0.5	0.5	73.03	445	475	30	0	2	0
								2011-07-10	0	0	0	0	0.5	0.5	73.03	445.5	475.5	30	0	2	0
								2011-07-11	0	0	0	0	0.5	0.5	71.04	446	476	30	0	2	0
								2011-07-12	0	0	0	0	0.5	0.5	70.47	446.5	476.5	30	0	2	0
								2011-07-13	0	0	0	0	0.5	0.5	71.14	447	477	30	0	2	0
								2011-07-14	0	0	0	0	0.5	0.5	71.31	447.5	477.5	30	0	2	0
								2011-07-15	0	0	0	0	0.5	0.5	71.9	448	478	30	0	2	0
								2011-07-16	0	0	0	0	0.5	0.5	71.9	448.5	478.5	30	0	2	0
								2011-07-17	0	0	0	0	0.5	0.5	71.9	449	479	30	0	2	0
								2011-07-18	0	0	0	0	0.5	0.5	71.42	449.5	479.5	30	0	2	0
								2011-07-19	0	0	0	0	0.5	0.5	72.13	450	480	30	0	2	0
								2011-07-20	0	0	0	0	0.5	0.5	72.21	450.5	480.5	30	0	2	0
								2011-07-21	0	0	0	0	0.5	0.5	74.31	451	481	30	0	2	0
								2011-07-22	0	0	0	0	0.5	0.5	74.13	451.5	481.5	30	0	2	0
								2011-07-23	0	0	0	0	0.5	0.5	74.13	452	482	30	0	2	0
								2011-07-24	0	0	0	0	0.5	0.5	74.13	452.5	482.5	30	0	2	0
								2011-07-25	0	0	0	0	0.5	0.5	74.64	453	483	30	0	2	0
								2011-07-26	0	0	0	0	0.5	0.5	75.14	453.5	483.5	30	0	2	0
								2011-07-27	1	0	0	1	0	1	73.48	453.5	484.5	31	1	3	1
								2011-07-28	1	0	0	1	0	1	73.55	453.5	485.5	32	1	3	1
								2011-07-29	0	0	0	0	0.5	0.5	73.56	454	486	32	0	2	0
								2011-07-30	0	0	0	0	0.5	0.5	73.56	454.5	486.5	32	0	2	0
								2011-07-31	0	0	0	0	0.5	0.5	73.56	455	487	32	0	2	0
								2011-08-01	0	0	0	0	0.5	0.5	72.55	455.5	487.5	32	0	2	0
								2011-08-02	0	0	0	0	0.5	0.5	71.51	456	488	32	0	2	0
								2011-08-03	0	0	0	0	0.5	0.5	69.48	456.5	488.5	32	0	2	0
								2011-08-04	0	0	0	0	0.5	0.5	64.58	457	489	32	0	2	0
								2011-08-05	0	0	0	0	0.5	0.5	64.4	457.5	489.5	32	0	2	0
								2011-08-06	0	0	0	0	0.5	0.5	64.4	458	490	32	0	2	0
								2011-08-07	0	0	0	0	0.5	0.5	64.4	458.5	490.5	32	0	2	0
								2011-08-08	0	0	0	0	0.5	0.5	60.01	459	491	32	0	2	0
								2011-08-09	0	0	0	0	0.5	0.5	63.93	459.5	491.5	32	0	2	0
								2011-08-10	0	0	0	0	0.5	0.5	61.35	460	492	32	0	2	0
								2011-08-11	0	0	0	0	0.5	0.5	64.12	460.5	492.5	32	0	2	0
								2011-08-12	0	0	0	0	0.5	0.5	65.64	461	493	32	0	2	0
								2011-08-13	0	0	0	0	0.5	0.5	65.64	461.5	493.5	32	0	2	0
								2011-08-14	0	0	0	0	0.5	0.5	65.64	462	494	32	0	2	0
								2011-08-15	0	0	0	0	0.5	0.5	66.66	462.5	494.5	32	0	2	0
								2011-08-16	0	0	0	0	0.5	0.5	65.65	463	495	32	0	2	0
								2011-08-17	0	0	0	0	0.5	0.5	65.97	463.5	495.5	32	0	2	0
								2011-08-18	0	0	0	0	0.5	0.5	63.59	464	496	32	0	2	0
								2011-08-19	0	0	0	0	0.5	0.5	61.72	464.5	496.5	32	0	2	0
								2011-08-20	0	0	0	0	0.5	0.5	61.72	465	497	32	0	2	0
								2011-08-21	0	0	0	0	0.5	0.5	61.72	465.5	497.5	32	0	2	0
								2011-08-22	1	1	0	0	1	0	63.08	466.5	497.5	31	-1	1	1
								2011-08-23	0	0	0	0	0.5	0.5	65.44	467	498	31	0	2	0
								2011-08-24	0	0	0	0	0.5	0.5	64.89	467.5	498.5	31	0	2	0
								2011-08-25	0	0	0	0	0.5	0.5	63.16	468	499	31	0	2	0
								2011-08-26	0	0	0	0	0.5	0.5	64.22	468.5	499.5	31	0	2	0
								2011-08-27	0	0	0	0	0.5	0.5	64.22	469	500	31	0	2	0
								2011-08-28	0	0	0	0	0.5	0.5	64.22	469.5	500.5	31	0	2	0
								2011-08-29	0	0	0	0	0.5	0.5	65.33	470	501	31	0	2	0
								2011-08-30	0	0	0	0	0.5	0.5	65.76	470.5	501.5	31	0	2	0
								2011-08-31	0	0	0	0	0.5	0.5	67.05	471	502	31	0	2	0
								2011-09-01	0	0	0	0	0.5	0.5	66.57	471.5	502.5	31	0	2	0
								2011-09-02	0	0	0	0	0.5	0.5	65.67	472	503	31	0	2	0
								2011-09-03	0	0	0	0	0.5	0.5	65.67	472.5	503.5	31	0	2	0
								2011-09-04	0	0	0	0	0.5	0.5	65.67	473	504	31	0	2	0
								2011-09-05	0	0	0	0	0.5	0.5	65.67	473.5	504.5	31	0	2	0
								2011-09-06	0	0	0	0	0.5	0.5	64.07	474	505	31	0	2	0
								2011-09-07	0	0	0	0	0.5	0.5	65.98	474.5	505.5	31	0	2	0
								2011-09-08	0	0	0	0	0.5	0.5	65.18	475	506	31	0	2	0
								2011-09-09	0	0	0	0	0.5	0.5	63.82	475.5	506.5	31	0	2	0
								2011-09-10	0	0	0	0	0.5	0.5	63.82	476	507	31	0	2	0
								2011-09-11	0	0	0	0	0.5	0.5	63.82	476.5	507.5	31	0	2	0
								2011-09-12	0	0	0	0	0.5	0.5	63.82	477	508	31	0	2	0
								2011-09-13	0	0	0	0	0.5	0.5	64.32	477.5	508.5	31	0	2	0
								2011-09-14	0	0	0	0	0.5	0.5	64.89	478	509	31	0	2	0
								2011-09-15	0	0	0	0	0.5	0.5	66.86	478.5	509.5	31	0	2	0
								2011-09-16	0	0	0	0	0.5	0.5	66.34	479	510	31	0	2	0
								2011-09-17	0	0	0	0	0.5	0.5	66.34	479.5	510.5	31	0	2	0
								2011-09-18	0	0	0	0	0.5	0.5	66.34	480	511	31	0	2	0
								2011-09-19	0	0	0	0	0.5	0.5	65.38	480.5	511.5	31	0	2	0
								2011-09-20	0	0	0	0	0.5	0.5	65.76	481	512	31	0	2	0
								2011-09-21	0	0	0	0	0.5	0.5	63.15	481.5	512.5	31	0	2	0
								2011-09-22	0	0	0	0	0.5	0.5	61.65	482	513	31	0	2	0
								2011-09-23	0	0	0	0	0.5	0.5	61.32	482.5	513.5	31	0	2	0
								2011-09-24	0	0	0	0	0.5	0.5	61.32	483	514	31	0	2	0
								2011-09-25	0	0	0	0	0.5	0.5	61.32	483.5	514.5	31	0	2	0
								2011-09-26	0	0	0	0	0.5	0.5	61.96	484	515	31	0	2	0
								2011-09-27	0	0	0	0	0.5	0.5	62.89	484.5	515.5	31	0	2	0
								2011-09-28	0	0	0	0	0.5	0.5	61.26	485	516	31	0	2	0
								2011-09-29	0	0	0	0	0.5	0.5	62.96	485.5	516.5	31	0	2	0
								2011-09-30	0	0	0	0	0.5	0.5	61.52	486	517	31	0	2	0
								2011-10-01	0	0	0	0	0.5	0.5	61.52	486.5	517.5	31	0	2	0
								2011-10-02	0	0	0	0	0.5	0.5	61.52	487	518	31	0	2	0
								2011-10-03	0	0	0	0	0.5	0.5	59.7	487.5	518.5	31	0	2	0
								2011-10-04	0	0	0	0	0.5	0.5	61.11	488	519	31	0	2	0
								2011-10-05	0	0	0	0	0.5	0.5	62.58	488.5	519.5	31	0	2	0
								2011-10-06	0	0	0	0	0.5	0.5	63.28	489	520	31	0	2	0
								2011-10-07	0	0	0	0	0.5	0.5	63.9	489.5	520.5	31	0	2	0
								2011-10-08	0	0	0	0	0.5	0.5	63.9	490	521	31	0	2	0
								2011-10-09	0	0	0	0	0.5	0.5	63.9	490.5	521.5	31	0	2	0
								2011-10-10	0	0	0	0	0.5	0.5	66.22	491	522	31	0	2	0
								2011-10-11	0	0	0	0	0.5	0.5	66.36	491.5	522.5	31	0	2	0
								2011-10-12	0	0	0	0	0.5	0.5	66.79	492	523	31	0	2	0
								2011-10-13	1	0	0	1	0	1	67.91	492	524	32	1	3	1
								2011-10-14	0	0	0	0	0.5	0.5	69.42	492.5	524.5	32	0	2	0
								2011-10-15	0	0	0	0	0.5	0.5	69.42	493	525	32	0	2	0
								2011-10-16	0	0	0	0	0.5	0.5	69.42	493.5	525.5	32	0	2	0
								2011-10-17	0	0	0	0	0.5	0.5	68.64	494	526	32	0	2	0
								2011-10-18	0	0	0	0	0.5	0.5	69.66	494.5	526.5	32	0	2	0
								2011-10-19	0	0	0	0	0.5	0.5	69.29	495	527	32	0	2	0
								2011-10-20	0	0	0	0	0.5	0.5	70.27	495.5	527.5	32	0	2	0
								2011-10-21	0	0	0	0	0.5	0.5	71.78	496	528	32	0	2	0
								2011-10-22	0	0	0	0	0.5	0.5	71.78	496.5	528.5	32	0	2	0
								2011-10-23	0	0	0	0	0.5	0.5	71.78	497	529	32	0	2	0
								2011-10-24	0	0	0	0	0.5	0.5	71.46	497.5	529.5	32	0	2	0
								2011-10-25	0	0	0	0	0.5	0.5	71.24	498	530	32	0	2	0
								2011-10-26	2	0	0	2	0	1	72.37	498	531	33	1	3	2
								2011-10-27	1	0	0	1	0	1	73.31	498	532	34	1	3	1
								2011-10-28	0	0	0	0	0.5	0.5	72.43	498.5	532.5	34	0	2	0
								2011-10-29	0	0	0	0	0.5	0.5	72.43	499	533	34	0	2	0
								2011-10-30	0	0	0	0	0.5	0.5	72.43	499.5	533.5	34	0	2	0
								2011-10-31	0	0	0	0	0.5	0.5	70.91	500	534	34	0	2	0
								2011-11-01	0	0	0	0	0.5	0.5	69.57	500.5	534.5	34	0	2	0
								2011-11-02	0	0	0	0	0.5	0.5	68.92	501	535	34	0	2	0
								2011-11-03	0	0	0	0	0.5	0.5	70.7	501.5	535.5	34	0	2	0
								2011-11-04	0	0	0	0	0.5	0.5	69.96	502	536	34	0	2	0
								2011-11-05	0	0	0	0	0.5	0.5	69.96	502.5	536.5	34	0	2	0
								2011-11-06	0	0	0	0	0.5	0.5	69.96	503	537	34	0	2	0
								2011-11-07	0	0	0	0	0.5	0.5	70.51	503.5	537.5	34	0	2	0
								2011-11-08	0	0	0	0	0.5	0.5	71.93	504	538	34	0	2	0
								2011-11-09	0	0	0	0	0.5	0.5	68.34	504.5	538.5	34	0	2	0
								2011-11-10	0	0	0	0	0.5	0.5	69.55	505	539	34	0	2	0
								2011-11-11	0	0	0	0	0.5	0.5	70.73	505.5	539.5	34	0	2	0
								2011-11-12	0	0	0	0	0.5	0.5	70.73	506	540	34	0	2	0
								2011-11-13	0	0	0	0	0.5	0.5	70.73	506.5	540.5	34	0	2	0
								2011-11-14	0	0	0	0	0.5	0.5	70.63	507	541	34	0	2	0
								2011-11-15	1	0	0	1	0	1	70.27	507	542	35	1	3	1
								2011-11-16	0	0	0	0	0.5	0.5	69.61	507.5	542.5	35	0	2	0
								2011-11-17	0	0	0	0	0.5	0.5	69.46	508	543	35	0	2	0
								2011-11-18	0	0	0	0	0.5	0.5	69.6	508.5	543.5	35	0	2	0
								2011-11-19	0	0	0	0	0.5	0.5	69.6	509	544	35	0	2	0
								2011-11-20	0	0	0	0	0.5	0.5	69.6	509.5	544.5	35	0	2	0
								2011-11-21	0	0	0	0	0.5	0.5	67.92	510	545	35	0	2	0
								2011-11-22	0	0	0	0	0.5	0.5	67.05	510.5	545.5	35	0	2	0
								2011-11-23	0	0	0	0	0.5	0.5	65.36	511	546	35	0	2	0
								2011-11-24	0	0	0	0	0.5	0.5	65.36	511.5	546.5	35	0	2	0
								2011-11-25	0	0	0	0	0.5	0.5	64.77	512	547	35	0	2	0
								2011-11-26	0	0	0	0	0.5	0.5	64.77	512.5	547.5	35	0	2	0
								2011-11-27	0	0	0	0	0.5	0.5	64.77	513	548	35	0	2	0
								2011-11-28	0	0	0	0	0.5	0.5	66.02	513.5	548.5	35	0	2	0
								2011-11-29	1	1	0	0	1	0	66.85	514.5	548.5	34	-1	1	1
								2011-11-30	0	0	0	0	0.5	0.5	70	515	549	34	0	2	0
								2011-12-01	1	0	0	1	0	1	69.33	515	550	35	1	3	1
								2011-12-02	0	0	0	0	0.5	0.5	69.6	515.5	550.5	35	0	2	0
								2011-12-03	0	0	0	0	0.5	0.5	69.6	516	551	35	0	2	0
								2011-12-04	0	0	0	0	0.5	0.5	69.6	516.5	551.5	35	0	2	0
								2011-12-05	0	0	0	0	0.5	0.5	70.39	517	552	35	0	2	0
								2011-12-06	0	0	0	0	0.5	0.5	71.06	517.5	552.5	35	0	2	0
								2011-12-07	0	0	0	0	0.5	0.5	71.72	518	553	35	0	2	0
								2011-12-08	0	0	0	0	0.5	0.5	70.14	518.5	553.5	35	0	2	0
								2011-12-09	0	0	0	0	0.5	0.5	71.91	519	554	35	0	2	0
								2011-12-10	1	0	0	1	0	1	71.91	519	555	36	1	3	1
								2011-12-11	0	0	0	0	0.5	0.5	71.91	519.5	555.5	36	0	2	0
								2011-12-12	0	0	0	0	0.5	0.5	70.63	520	556	36	0	2	0
								2011-12-13	0	0	0	0	0.5	0.5	71.21	520.5	556.5	36	0	2	0
								2011-12-14	0	0	0	0	0.5	0.5	69.59	521	557	36	0	2	0
								2011-12-15	0	0	0	0	0.5	0.5	70.13	521.5	557.5	36	0	2	0
								2011-12-16	0	0	0	0	0.5	0.5	70.79	522	558	36	0	2	0
								2011-12-17	0	0	0	0	0.5	0.5	70.79	522.5	558.5	36	0	2	0
								2011-12-18	0	0	0	0	0.5	0.5	70.79	523	559	36	0	2	0
								2011-12-19	0	0	0	0	0.5	0.5	69.73	523.5	559.5	36	0	2	0
								2011-12-20	0	0	0	0	0.5	0.5	71.52	524	560	36	0	2	0
								2011-12-21	0	0	0	0	0.5	0.5	71.79	524.5	560.5	36	0	2	0
								2011-12-22	1	1	0	0	1	0	72.97	525.5	560.5	35	-1	1	1
								2011-12-23	0	0	0	0	0.5	0.5	73.11	526	561	35	0	2	0
								2011-12-24	0	0	0	0	0.5	0.5	73.11	526.5	561.5	35	0	2	0
								2011-12-25	0	0	0	0	0.5	0.5	73.11	527	562	35	0	2	0
								2011-12-26	0	0	0	0	0.5	0.5	73.11	527.5	562.5	35	0	2	0
								2011-12-27	0	0	0	0	0.5	0.5	73.43	528	563	35	0	2	0
								2011-12-28	0	0	0	0	0.5	0.5	72.22	528.5	563.5	35	0	2	0
								2011-12-29	0	0	0	0	0.5	0.5	73.12	529	564	35	0	2	0
								2011-12-30	0	0	0	0	0.5	0.5	73.09	529.5	564.5	35	0	2	0
								2011-12-31	0	0	0	0	0.5	0.5	73.09	530	565	35	0	2	0
								2012-01-01	0	0	0	0	0.5	0.5	73.09	530.5	565.5	35	0	2	0
								2012-01-02	0	0	0	0	0.5	0.5	73.09	531	566	35	0	2	0
								2012-01-03	0	0	0	0	0.5	0.5	74.22	531.5	566.5	35	0	2	0
								2012-01-04	0	0	0	0	0.5	0.5	74.27	532	567	35	0	2	0
								2012-01-05	0	0	0	0	0.5	0.5	72.96	532.5	567.5	35	0	2	0
								2012-01-06	0	0	0	0	0.5	0.5	73.76	533	568	35	0	2	0
								2012-01-07	0	0	0	0	0.5	0.5	73.76	533.5	568.5	35	0	2	0
								2012-01-08	0	0	0	0	0.5	0.5	73.76	534	569	35	0	2	0
								2012-01-09	0	0	0	0	0.5	0.5	73.98	534.5	569.5	35	0	2	0
								2012-01-10	0	0	0	0	0.5	0.5	74.34	535	570	35	0	2	0
								2012-01-11	1	0	0	1	0	1	71.71	535	571	36	1	3	1
								2012-01-12	1	0	0	1	0	1	69.94	535	572	37	1	3	1
								2012-01-13	0	0	0	0	0.5	0.5	69.21	535.5	572.5	37	0	2	0
								2012-01-14	0	0	0	0	0.5	0.5	69.21	536	573	37	0	2	0
								2012-01-15	0	0	0	0	0.5	0.5	69.21	536.5	573.5	37	0	2	0
								2012-01-16	1	0	0	1	0	1	69.21	536.5	574.5	38	1	3	1
								2012-01-17	0	0	0	0	0.5	0.5	69.64	537	575	38	0	2	0
								2012-01-18	0	0	0	0	0.5	0.5	70.35	537.5	575.5	38	0	2	0
								2012-01-19	0	0	0	0	0.5	0.5	71.02	538	576	38	0	2	0
								2012-01-20	0	0	0	0	0.5	0.5	70.42	538.5	576.5	38	0	2	0
								2012-01-21	0	0	0	0	0.5	0.5	70.42	539	577	38	0	2	0
								2012-01-22	1	0	0	1	0	1	70.42	539	578	39	1	3	1
								2012-01-23	1	0	0	1	0	1	72.02	539	579	40	1	3	1
								2012-01-24	0	0	0	0	0.5	0.5	72.13	539.5	579.5	40	0	2	0
								2012-01-25	1	0	0	1	0	1	71.91	539.5	580.5	41	1	3	1
								2012-01-26	0	0	0	0	0.5	0.5	71.54	540	581	41	0	2	0
								2012-01-27	0	0	0	0	0.5	0.5	70.26	540.5	581.5	41	0	2	0
								2012-01-28	0	0	0	0	0.5	0.5	70.26	541	582	41	0	2	0
								2012-01-29	0	0	0	0	0.5	0.5	70.26	541.5	582.5	41	0	2	0
								2012-01-30	0	0	0	0	0.5	0.5	70.92	542	583	41	0	2	0
								2012-01-31	0	0	0	0	0.5	0.5	71.36	542.5	583.5	41	0	2	0
								2012-02-01	1	0	0	1	0	1	72.23	542.5	584.5	42	1	3	1
								2012-02-02	6	0	0	6	0	1	71.74	542.5	585.5	43	1	3	6
								2012-02-03	0	0	0	0	0.5	0.5	72.48	543	586	43	0	2	0
								2012-02-04	0	0	0	0	0.5	0.5	72.48	543.5	586.5	43	0	2	0
								2012-02-05	0	0	0	0	0.5	0.5	72.48	544	587	43	0	2	0
								2012-02-06	0	0	0	0	0.5	0.5	71.69	544.5	587.5	43	0	2	0
								2012-02-07	1	0	0	1	0	1	72.76	544.5	588.5	44	1	3	1
								2012-02-08	0	0	0	0	0.5	0.5	72.54	545	589	44	0	2	0
								2012-02-09	0	0	0	0	0.5	0.5	72.78	545.5	589.5	44	0	2	0
								2012-02-10	0	0	0	0	0.5	0.5	72.05	546	590	44	0	2	0
								2012-02-11	0	0	0	0	0.5	0.5	72.05	546.5	590.5	44	0	2	0
								2012-02-12	0	0	0	0	0.5	0.5	72.05	547	591	44	0	2	0
								2012-02-13	0	0	0	0	0.5	0.5	72.9	547.5	591.5	44	0	2	0
								2012-02-14	0	0	0	0	0.5	0.5	72.99	548	592	44	0	2	0
								2012-02-15	0	0	0	0	0.5	0.5	71.96	548.5	592.5	44	0	2	0
								2012-02-16	0	0	0	0	0.5	0.5	73.04	549	593	44	0	2	0
								2012-02-17	0	0	0	0	0.5	0.5	72.87	549.5	593.5	44	0	2	0
								2012-02-18	0	0	0	0	0.5	0.5	72.87	550	594	44	0	2	0
								2012-02-19	0	0	0	0	0.5	0.5	72.87	550.5	594.5	44	0	2	0
								2012-02-20	0	0	0	0	0.5	0.5	72.87	551	595	44	0	2	0
								2012-02-21	0	0	0	0	0.5	0.5	72.9	551.5	595.5	44	0	2	0
								2012-02-22	1	0	0	1	0	1	72.81	551.5	596.5	45	1	3	1
								2012-02-23	0	0	0	0	0.5	0.5	73.71	552	597	45	0	2	0
								2012-02-24	0	0	0	0	0.5	0.5	73.54	552.5	597.5	45	0	2	0
								2012-02-25	0	0	0	0	0.5	0.5	73.54	553	598	45	0	2	0
								2012-02-26	1	0	0	1	0	1	73.54	553	599	46	1	3	1
								2012-02-27	0	0	0	0	0.5	0.5	73.34	553.5	599.5	46	0	2	0
								2012-02-28	0	0	0	0	0.5	0.5	73.79	554	600	46	0	2	0
								2012-02-29	0	0	0	0	0.5	0.5	73.09	554.5	600.5	46	0	2	0
								2012-03-01	0	0	0	0	0.5	0.5	73.62	555	601	46	0	2	0
								2012-03-02	0	0	0	0	0.5	0.5	72.75	555.5	601.5	46	0	2	0
								2012-03-03	0	0	0	0	0.5	0.5	72.75	556	602	46	0	2	0
								2012-03-04	0	0	0	0	0.5	0.5	72.75	556.5	602.5	46	0	2	0
								2012-03-05	1	0	0	1	0	1	72.53	556.5	603.5	47	1	3	1
								2012-03-06	0	0	0	0	0.5	0.5	70.88	557	604	47	0	2	0
								2012-03-07	0	0	0	0	0.5	0.5	70.95	557.5	604.5	47	0	2	0
								2012-03-08	0	0	0	0	0.5	0.5	72.75	558	605	47	0	2	0
								2012-03-09	0	0	0	0	0.5	0.5	71.49	558.5	605.5	47	0	2	0
								2012-03-10	0	0	0	0	0.5	0.5	71.49	559	606	47	0	2	0
								2012-03-11	0	0	0	0	0.5	0.5	71.49	559.5	606.5	47	0	2	0
								2012-03-12	0	0	0	0	0.5	0.5	71.45	560	607	47	0	2	0
								2012-03-13	0	0	0	0	0.5	0.5	72.18	560.5	607.5	47	0	2	0
								2012-03-14	0	0	0	0	0.5	0.5	71.23	561	608	47	0	2	0
								2012-03-15	0	0	0	0	0.5	0.5	71.46	561.5	608.5	47	0	2	0
								2012-03-16	0	0	0	0	0.5	0.5	71.48	562	609	47	0	2	0
								2012-03-17	0	0	0	0	0.5	0.5	71.48	562.5	609.5	47	0	2	0
								2012-03-18	0	0	0	0	0.5	0.5	71.48	563	610	47	0	2	0
								2012-03-19	0	0	0	0	0.5	0.5	71.99	563.5	610.5	47	0	2	0
								2012-03-20	0	0	0	0	0.5	0.5	71.09	564	611	47	0	2	0
								2012-03-21	0	0	0	0	0.5	0.5	70.83	564.5	611.5	47	0	2	0
								2012-03-22	0	0	0	0	0.5	0.5	70.28	565	612	47	0	2	0
								2012-03-23	0	0	0	0	0.5	0.5	70.56	565.5	612.5	47	0	2	0
								2012-03-24	0	0	0	0	0.5	0.5	70.56	566	613	47	0	2	0
								2012-03-25	0	0	0	0	0.5	0.5	70.56	566.5	613.5	47	0	2	0
								2012-03-26	0	0	0	0	0.5	0.5	72.17	567	614	47	0	2	0
								2012-03-27	0	0	0	0	0.5	0.5	70.74	567.5	614.5	47	0	2	0
								2012-03-28	0	0	0	0	0.5	0.5	70.7	568	615	47	0	2	0
								2012-03-29	0	0	0	0	0.5	0.5	70.18	568.5	615.5	47	0	2	0
								2012-03-30	1	0	0	1	0	1	70.13	568.5	616.5	48	1	3	1
								2012-03-31	0	0	0	0	0.5	0.5	70.13	569	617	48	0	2	0
								2012-04-01	0	0	0	0	0.5	0.5	70.13	569.5	617.5	48	0	2	0
								2012-04-02	0	0	0	0	0.5	0.5	71.19	570	618	48	0	2	0
								2012-04-03	1	0	0	1	0	1	70.01	570	619	49	1	3	1
								2012-04-04	0	0	0	0	0.5	0.5	69.06	570.5	619.5	49	0	2	0
								2012-04-05	0	0	0	0	0.5	0.5	68.81	571	620	49	0	2	0
								2012-04-06	0	0	0	0	0.5	0.5	68.81	571.5	620.5	49	0	2	0
								2012-04-07	0	0	0	0	0.5	0.5	68.81	572	621	49	0	2	0
								2012-04-08	0	0	0	0	0.5	0.5	68.81	572.5	621.5	49	0	2	0
								2012-04-09	0	0	0	0	0.5	0.5	68.67	573	622	49	0	2	0
								2012-04-10	0	0	0	0	0.5	0.5	66.95	573.5	622.5	49	0	2	0
								2012-04-11	0	0	0	0	0.5	0.5	67.75	574	623	49	0	2	0
								2012-04-12	4	0	0	4	0	1	67.86	574	624	50	1	3	4
								2012-04-13	0	0	0	0	0.5	0.5	67.24	574.5	624.5	50	0	2	0
								2012-04-14	0	0	0	0	0.5	0.5	67.24	575	625	50	0	2	0
								2012-04-15	0	0	0	0	0.5	0.5	67.24	575.5	625.5	50	0	2	0
								2012-04-16	0	0	0	0	0.5	0.5	67.84	576	626	50	0	2	0
								2012-04-17	0	0	0	0	0.5	0.5	68.94	576.5	626.5	50	0	2	0
								2012-04-18	1	0	0	1	0	1	68.85	576.5	627.5	51	1	3	1
								2012-04-19	0	0	0	0	0.5	0.5	68.22	577	628	51	0	2	0
								2012-04-20	0	0	0	0	0.5	0.5	68.71	577.5	628.5	51	0	2	0
								2012-04-21	0	0	0	0	0.5	0.5	68.71	578	629	51	0	2	0
								2012-04-22	0	0	0	0	0.5	0.5	68.71	578.5	629.5	51	0	2	0
								2012-04-23	0	0	0	0	0.5	0.5	68.28	579	630	51	0	2	0
								2012-04-24	0	0	0	0	0.5	0.5	68.4	579.5	630.5	51	0	2	0
								2012-04-25	0	0	0	0	0.5	0.5	68.86	580	631	51	0	2	0
								2012-04-26	2	0	0	2	0	1	71.5	580	632	52	1	3	2
								2012-04-27	3	0	0	3	0	1	71.31	580	633	53	1	3	3
								2012-04-28	0	0	0	0	0.5	0.5	71.31	580.5	633.5	53	0	2	0
								2012-04-29	0	0	0	0	0.5	0.5	71.31	581	634	53	0	2	0
								2012-04-30	0	0	0	0	0.5	0.5	71.54	581.5	634.5	53	0	2	0
								2012-05-01	0	0	0	0	0.5	0.5	71.71	582	635	53	0	2	0
								2012-05-02	0	0	0	0	0.5	0.5	70.71	582.5	635.5	53	0	2	0
								2012-05-03	0	0	0	0	0.5	0.5	70.74	583	636	53	0	2	0
								2012-05-04	0	0	0	0	0.5	0.5	69.17	583.5	636.5	53	0	2	0
								2012-05-05	0	0	0	0	0.5	0.5	69.17	584	637	53	0	2	0
								2012-05-06	0	0	0	0	0.5	0.5	69.17	584.5	637.5	53	0	2	0
								2012-05-07	0	0	0	0	0.5	0.5	69.77	585	638	53	0	2	0
								2012-05-08	0	0	0	0	0.5	0.5	68.17	585.5	638.5	53	0	2	0
								2012-05-09	0	0	0	0	0.5	0.5	66.15	586	639	53	0	2	0
								2012-05-10	0	0	0	0	0.5	0.5	66.34	586.5	639.5	53	0	2	0
								2012-05-11	0	0	0	0	0.5	0.5	65.95	587	640	53	0	2	0
								2012-05-12	0	0	0	0	0.5	0.5	65.95	587.5	640.5	53	0	2	0
								2012-05-13	0	0	0	0	0.5	0.5	65.95	588	641	53	0	2	0
								2012-05-14	0	0	0	0	0.5	0.5	64.74	588.5	641.5	53	0	2	0
								2012-05-15	0	0	0	0	0.5	0.5	63.84	589	642	53	0	2	0
								2012-05-16	1	0	0	1	0	1	63.72	589	643	54	1	3	1
								2012-05-17	0	0	0	0	0.5	0.5	62.57	589.5	643.5	54	0	2	0
								2012-05-18	0	0	0	0	0.5	0.5	62.22	590	644	54	0	2	0
								2012-05-19	0	0	0	0	0.5	0.5	62.22	590.5	644.5	54	0	2	0
								2012-05-20	0	0	0	0	0.5	0.5	62.22	591	645	54	0	2	0
								2012-05-21	0	0	0	0	0.5	0.5	63.27	591.5	645.5	54	0	2	0
								2012-05-22	0	0	0	0	0.5	0.5	63.2	592	646	54	0	2	0
								2012-05-23	0	0	0	0	0.5	0.5	62.7	592.5	646.5	54	0	2	0
								2012-05-24	1	0	0	1	0	1	63.02	592.5	647.5	55	1	3	1
								2012-05-25	0	0	0	0	0.5	0.5	62.83	593	648	55	0	2	0
								2012-05-26	0	0	0	0	0.5	0.5	62.83	593.5	648.5	55	0	2	0
								2012-05-27	0	0	0	0	0.5	0.5	62.83	594	649	55	0	2	0
								2012-05-28	0	0	0	0	0.5	0.5	62.83	594.5	649.5	55	0	2	0
								2012-05-29	0	0	0	0	0.5	0.5	62.98	595	650	55	0	2	0
								2012-05-30	0	0	0	0	0.5	0.5	61.8	595.5	650.5	55	0	2	0
								2012-05-31	0	0	0	0	0.5	0.5	62.18	596	651	55	0	2	0
								2012-06-01	0	0	0	0	0.5	0.5	61.16	596.5	651.5	55	0	2	0
								2012-06-02	0	0	0	0	0.5	0.5	61.16	597	652	55	0	2	0
								2012-06-03	0	0	0	0	0.5	0.5	61.16	597.5	652.5	55	0	2	0
								2012-06-04	0	0	0	0	0.5	0.5	61.34	598	653	55	0	2	0
								2012-06-05	0	0	0	0	0.5	0.5	61.55	598.5	653.5	55	0	2	0
								2012-06-06	0	0	0	0	0.5	0.5	63.37	599	654	55	0	2	0
								2012-06-07	0	0	0	0	0.5	0.5	63.32	599.5	654.5	55	0	2	0
								2012-06-08	0	0	0	0	0.5	0.5	63.22	600	655	55	0	2	0
								2012-06-09	0	0	0	0	0.5	0.5	63.22	600.5	655.5	55	0	2	0
								2012-06-10	0	0	0	0	0.5	0.5	63.22	601	656	55	0	2	0
								2012-06-11	0	0	0	0	0.5	0.5	63.17	601.5	656.5	55	0	2	0
								2012-06-12	0	0	0	0	0.5	0.5	64.23	602	657	55	0	2	0
								2012-06-13	0	0	0	0	0.5	0.5	64.32	602.5	657.5	55	0	2	0
								2012-06-14	0	0	0	0	0.5	0.5	64.97	603	658	55	0	2	0
								2012-06-15	0	0	0	0	0.5	0.5	66.52	603.5	658.5	55	0	2	0
								2012-06-16	0	0	0	0	0.5	0.5	66.52	604	659	55	0	2	0
								2012-06-17	0	0	0	0	0.5	0.5	66.52	604.5	659.5	55	0	2	0
								2012-06-18	0	0	0	0	0.5	0.5	66.21	605	660	55	0	2	0
								2012-06-19	0	0	0	0	0.5	0.5	67.57	605.5	660.5	55	0	2	0
								2012-06-20	0	0	0	0	0.5	0.5	67.76	606	661	55	0	2	0
								2012-06-21	0	0	0	0	0.5	0.5	65.36	606.5	661.5	55	0	2	0
								2012-06-22	0	0	0	0	0.5	0.5	65.97	607	662	55	0	2	0
								2012-06-23	0	0	0	0	0.5	0.5	65.97	607.5	662.5	55	0	2	0
								2012-06-24	0	0	0	0	0.5	0.5	65.97	608	663	55	0	2	0
								2012-06-25	0	0	0	0	0.5	0.5	64.79	608.5	663.5	55	0	2	0
								2012-06-26	0	0	0	0	0.5	0.5	65.29	609	664	55	0	2	0
								2012-06-27	0	0	0	0	0.5	0.5	65.62	609.5	664.5	55	0	2	0
								2012-06-28	0	0	0	0	0.5	0.5	65.9	610	665	55	0	2	0
								2012-06-29	0	0	0	0	0.5	0.5	67.43	610.5	665.5	55	0	2	0
								2012-06-30	0	0	0	0	0.5	0.5	67.43	611	666	55	0	2	0
								2012-07-01	0	0	0	0	0.5	0.5	67.43	611.5	666.5	55	0	2	0
								2012-07-02	0	0	0	0	0.5	0.5	67.79	612	667	55	0	2	0
								2012-07-03	0	0	0	0	0.5	0.5	68.46	612.5	667.5	55	0	2	0
								2012-07-04	0	0	0	0	0.5	0.5	68.46	613	668	55	0	2	0
								2012-07-05	0	0	0	0	0.5	0.5	68.01	613.5	668.5	55	0	2	0
								2012-07-06	0	0	0	0	0.5	0.5	67.8	614	669	55	0	2	0
								2012-07-07	0	0	0	0	0.5	0.5	67.8	614.5	669.5	55	0	2	0
								2012-07-08	0	0	0	0	0.5	0.5	67.8	615	670	55	0	2	0
								2012-07-09	0	0	0	0	0.5	0.5	67.34	615.5	670.5	55	0	2	0
								2012-07-10	0	0	0	0	0.5	0.5	67.53	616	671	55	0	2	0
								2012-07-11	0	0	0	0	0.5	0.5	68.43	616.5	671.5	55	0	2	0
								2012-07-12	0	0	0	0	0.5	0.5	68.04	617	672	55	0	2	0
								2012-07-13	0	0	0	0	0.5	0.5	68.73	617.5	672.5	55	0	2	0
								2012-07-14	0	0	0	0	0.5	0.5	68.73	618	673	55	0	2	0
								2012-07-15	0	0	0	0	0.5	0.5	68.73	618.5	673.5	55	0	2	0
								2012-07-16	1	0	0	1	0	1	69.42	618.5	674.5	56	1	3	1
								2012-07-17	0	0	0	0	0.5	0.5	69.32	619	675	56	0	2	0
								2012-07-18	1	0	0	1	0	1	69.6	619	676	57	1	3	1
								2012-07-19	0	0	0	0	0.5	0.5	69.69	619.5	676.5	57	0	2	0
								2012-07-20	0	0	0	0	0.5	0.5	69.31	620	677	57	0	2	0
								2012-07-21	0	0	0	0	0.5	0.5	69.31	620.5	677.5	57	0	2	0
								2012-07-22	0	0	0	0	0.5	0.5	69.31	621	678	57	0	2	0
								2012-07-23	0	0	0	0	0.5	0.5	68.17	621.5	678.5	57	0	2	0
								2012-07-24	0	0	0	0	0.5	0.5	67.46	622	679	57	0	2	0
								2012-07-25	0	0	0	0	0.5	0.5	68.06	622.5	679.5	57	0	2	0
								2012-07-26	0	0	0	0	0.5	0.5	67.34	623	680	57	0	2	0
								2012-07-27	0	0	0	0	0.5	0.5	67.68	623.5	680.5	57	0	2	0
								2012-07-28	0	0	0	0	0.5	0.5	67.68	624	681	57	0	2	0
								2012-07-29	0	0	0	0	0.5	0.5	67.68	624.5	681.5	57	0	2	0
								2012-07-30	0	0	0	0	0.5	0.5	68.47	625	682	57	0	2	0
								2012-07-31	0	0	0	0	0.5	0.5	68.2	625.5	682.5	57	0	2	0
								2012-08-01	0	0	0	0	0.5	0.5	68.65	626	683	57	0	2	0
								2012-08-02	0	0	0	0	0.5	0.5	68.31	626.5	683.5	57	0	2	0
								2012-08-03	0	0	0	0	0.5	0.5	69.92	627	684	57	0	2	0
								2012-08-04	0	0	0	0	0.5	0.5	69.92	627.5	684.5	57	0	2	0
								2012-08-05	1	0	0	1	0	1	69.92	627.5	685.5	58	1	3	1
								2012-08-06	0	0	0	0	0.5	0.5	69.94	628	686	58	0	2	0
								2012-08-07	0	0	0	0	0.5	0.5	71.13	628.5	686.5	58	0	2	0
								2012-08-08	0	0	0	0	0.5	0.5	70.59	629	687	58	0	2	0
								2012-08-09	0	0	0	0	0.5	0.5	71	629.5	687.5	58	0	2	0
								2012-08-10	0	0	0	0	0.5	0.5	70.92	630	688	58	0	2	0
								2012-08-11	0	0	0	0	0.5	0.5	70.92	630.5	688.5	58	0	2	0
								2012-08-12	0	0	0	0	0.5	0.5	70.92	631	689	58	0	2	0
								2012-08-13	0	0	0	0	0.5	0.5	70.65	631.5	689.5	58	0	2	0
								2012-08-14	0	0	0	0	0.5	0.5	70.84	632	690	58	0	2	0
								2012-08-15	0	0	0	0	0.5	0.5	70.95	632.5	690.5	58	0	2	0
								2012-08-16	0	0	0	0	0.5	0.5	70.89	633	691	58	0	2	0
								2012-08-17	0	0	0	0	0.5	0.5	70.71	633.5	691.5	58	0	2	0
								2012-08-18	0	0	0	0	0.5	0.5	70.71	634	692	58	0	2	0
								2012-08-19	0	0	0	0	0.5	0.5	70.71	634.5	692.5	58	0	2	0
								2012-08-20	0	0	0	0	0.5	0.5	70.74	635	693	58	0	2	0
								2012-08-21	0	0	0	0	0.5	0.5	70.62	635.5	693.5	58	0	2	0
								2012-08-22	0	0	0	0	0.5	0.5	70.49	636	694	58	0	2	0
								2012-08-23	0	0	0	0	0.5	0.5	70.26	636.5	694.5	58	0	2	0
								2012-08-24	0	0	0	0	0.5	0.5	70.35	637	695	58	0	2	0
								2012-08-25	0	0	0	0	0.5	0.5	70.35	637.5	695.5	58	0	2	0
								2012-08-26	1	0	0	1	0	1	70.35	637.5	696.5	59	1	3	1
								2012-08-27	0	0	0	0	0.5	0.5	70.16	638	697	59	0	2	0
								2012-08-28	0	0	0	0	0.5	0.5	70.5	638.5	697.5	59	0	2	0
								2012-08-29	0	0	0	0	0.5	0.5	70.05	639	698	59	0	2	0
								2012-08-30	0	0	0	0	0.5	0.5	69.78	639.5	698.5	59	0	2	0
								2012-08-31	0	0	0	0	0.5	0.5	69.97	640	699	59	0	2	0
								2012-09-01	0	0	0	0	0.5	0.5	69.97	640.5	699.5	59	0	2	0
								2012-09-02	0	0	0	0	0.5	0.5	69.97	641	700	59	0	2	0
								2012-09-03	0	0	0	0	0.5	0.5	69.97	641.5	700.5	59	0	2	0
								2012-09-04	0	0	0	0	0.5	0.5	69.54	642	701	59	0	2	0
								2012-09-05	0	0	0	0	0.5	0.5	69.28	642.5	701.5	59	0	2	0
								2012-09-06	0	0	0	0	0.5	0.5	70.96	643	702	59	0	2	0
								2012-09-07	0	0	0	0	0.5	0.5	71.59	643.5	702.5	59	0	2	0
								2012-09-08	0	0	0	0	0.5	0.5	71.59	644	703	59	0	2	0
								2012-09-09	0	0	0	0	0.5	0.5	71.59	644.5	703.5	59	0	2	0
								2012-09-10	1	1	0	0	1	0	70.98	645.5	703.5	58	-1	1	1
								2012-09-11	1	1	0	0	1	0	71.73	646.5	703.5	57	-1	1	1
								2012-09-12	2	0	0	2	0	1	71.73	646.5	704.5	58	1	3	2
								2012-09-13	0	0	0	0	0.5	0.5	73.24	647	705	58	0	2	0
								2012-09-14	0	0	0	0	0.5	0.5	72.56	647.5	705.5	58	0	2	0
								2012-09-15	0	0	0	0	0.5	0.5	72.56	648	706	58	0	2	0
								2012-09-16	0	0	0	0	0.5	0.5	72.56	648.5	706.5	58	0	2	0
								2012-09-17	0	0	0	0	0.5	0.5	72.65	649	707	58	0	2	0
								2012-09-18	0	0	0	0	0.5	0.5	72.51	649.5	707.5	58	0	2	0
								2012-09-19	0	0	0	0	0.5	0.5	72.15	650	708	58	0	2	0
								2012-09-20	0	0	0	0	0.5	0.5	71.42	650.5	708.5	58	0	2	0
								2012-09-21	0	0	0	0	0.5	0.5	71.59	651	709	58	0	2	0
								2012-09-22	0	0	0	0	0.5	0.5	71.59	651.5	709.5	58	0	2	0
								2012-09-23	0	0	0	0	0.5	0.5	71.59	652	710	58	0	2	0
								2012-09-24	0	0	0	0	0.5	0.5	71.37	652.5	710.5	58	0	2	0
								2012-09-25	0	0	0	0	0.5	0.5	71.03	653	711	58	0	2	0
								2012-09-26	0	0	0	0	0.5	0.5	70.45	653.5	711.5	58	0	2	0
								2012-09-27	0	0	0	0	0.5	0.5	70.56	654	712	58	0	2	0
								2012-09-28	0	0	0	0	0.5	0.5	69.41	654.5	712.5	58	0	2	0
								2012-09-29	0	0	0	0	0.5	0.5	69.41	655	713	58	0	2	0
								2012-09-30	0	0	0	0	0.5	0.5	69.41	655.5	713.5	58	0	2	0
								2012-10-01	0	0	0	0	0.5	0.5	69.42	656	714	58	0	2	0
								2012-10-02	1	1	0	0	1	0	69.92	657	714	57	-1	1	1
								2012-10-03	0	0	0	0	0.5	0.5	69.51	657.5	714.5	57	0	2	0
								2012-10-04	0	0	0	0	0.5	0.5	69.8	658	715	57	0	2	0
								2012-10-05	0	0	0	0	0.5	0.5	69.87	658.5	715.5	57	0	2	0
								2012-10-06	0	0	0	0	0.5	0.5	69.87	659	716	57	0	2	0
								2012-10-07	0	0	0	0	0.5	0.5	69.87	659.5	716.5	57	0	2	0
								2012-10-08	0	0	0	0	0.5	0.5	69.89	660	717	57	0	2	0
								2012-10-09	0	0	0	0	0.5	0.5	69.28	660.5	717.5	57	0	2	0
								2012-10-10	0	0	0	0	0.5	0.5	68.84	661	718	57	0	2	0
								2012-10-11	0	0	0	0	0.5	0.5	69.03	661.5	718.5	57	0	2	0
								2012-10-12	0	0	0	0	0.5	0.5	68.97	662	719	57	0	2	0
								2012-10-13	0	0	0	0	0.5	0.5	68.97	662.5	719.5	57	0	2	0
								2012-10-14	0	0	0	0	0.5	0.5	68.97	663	720	57	0	2	0
								2012-10-15	0	0	0	0	0.5	0.5	69.15	663.5	720.5	57	0	2	0
								2012-10-16	0	0	0	0	0.5	0.5	69.63	664	721	57	0	2	0
								2012-10-17	0	0	0	0	0.5	0.5	70.44	664.5	721.5	57	0	2	0
								2012-10-18	0	0	0	0	0.5	0.5	69.24	665	722	57	0	2	0
								2012-10-19	0	0	0	0	0.5	0.5	68.74	665.5	722.5	57	0	2	0
								2012-10-20	0	0	0	0	0.5	0.5	68.74	666	723	57	0	2	0
								2012-10-21	0	0	0	0	0.5	0.5	68.74	666.5	723.5	57	0	2	0
								2012-10-22	0	0	0	0	0.5	0.5	69.07	667	724	57	0	2	0
								2012-10-23	0	0	0	0	0.5	0.5	67.6	667.5	724.5	57	0	2	0
								2012-10-24	0	0	0	0	0.5	0.5	67.81	668	725	57	0	2	0
								2012-10-25	0	0	0	0	0.5	0.5	67.73	668.5	725.5	57	0	2	0
								2012-10-26	0	0	0	0	0.5	0.5	67.81	669	726	57	0	2	0
								2012-10-27	0	0	0	0	0.5	0.5	67.81	669.5	726.5	57	0	2	0
								2012-10-28	0	0	0	0	0.5	0.5	67.81	670	727	57	0	2	0
								2012-10-29	0	0	0	0	0.5	0.5	67.81	670.5	727.5	57	0	2	0
								2012-10-30	0	0	0	0	0.5	0.5	67.81	671	728	57	0	2	0
								2012-10-31	0	0	0	0	0.5	0.5	68.48	671.5	728.5	57	0	2	0
								2012-11-01	4	0	0	4	0	1	69.99	671.5	729.5	58	1	3	4
								2012-11-02	0	0	0	0	0.5	0.5	69.46	672	730	58	0	2	0
								2012-11-03	0	0	0	0	0.5	0.5	69.46	672.5	730.5	58	0	2	0
								2012-11-04	0	0	0	0	0.5	0.5	69.46	673	731	58	0	2	0
								2012-11-05	0	0	0	0	0.5	0.5	69.34	673.5	731.5	58	0	2	0
								2012-11-06	0	0	0	0	0.5	0.5	69.53	674	732	58	0	2	0
								2012-11-07	0	0	0	0	0.5	0.5	68.99	674.5	732.5	58	0	2	0
								2012-11-08	0	0	0	0	0.5	0.5	68.02	675	733	58	0	2	0
								2012-11-09	0	0	0	0	0.5	0.5	68	675.5	733.5	58	0	2	0
								2012-11-10	0	0	0	0	0.5	0.5	68	676	734	58	0	2	0
								2012-11-11	0	0	0	0	0.5	0.5	68	676.5	734.5	58	0	2	0
								2012-11-12	0	0	0	0	0.5	0.5	68.1	677	735	58	0	2	0
								2012-11-13	0	0	0	0	0.5	0.5	67.9	677.5	735.5	58	0	2	0
								2012-11-14	0	0	0	0	0.5	0.5	66.19	678	736	58	0	2	0
								2012-11-15	1	0	0	1	0	1	65.55	678	737	59	1	3	1
								2012-11-16	0	0	0	0	0.5	0.5	65.03	678.5	737.5	59	0	2	0
								2012-11-17	0	0	0	0	0.5	0.5	65.03	679	738	59	0	2	0
								2012-11-18	0	0	0	0	0.5	0.5	65.03	679.5	738.5	59	0	2	0
								2012-11-19	0	0	0	0	0.5	0.5	66.24	680	739	59	0	2	0
								2012-11-20	0	0	0	0	0.5	0.5	66.04	680.5	739.5	59	0	2	0
								2012-11-21	0	0	0	0	0.5	0.5	66.19	681	740	59	0	2	0
								2012-11-22	0	0	0	0	0.5	0.5	66.19	681.5	740.5	59	0	2	0
								2012-11-23	0	0	0	0	0.5	0.5	66.99	682	741	59	0	2	0
								2012-11-24	0	0	0	0	0.5	0.5	66.99	682.5	741.5	59	0	2	0
								2012-11-25	0	0	0	0	0.5	0.5	66.99	683	742	59	0	2	0
								2012-11-26	0	0	0	0	0.5	0.5	66.77	683.5	742.5	59	0	2	0
								2012-11-27	0	0	0	0	0.5	0.5	66.32	684	743	59	0	2	0
								2012-11-28	0	0	0	0	0.5	0.5	66.85	684.5	743.5	59	0	2	0
								2012-11-29	1	0	0	1	0	1	66.89	684.5	744.5	60	1	3	1
								2012-11-30	0	0	0	0	0.5	0.5	66.97	685	745	60	0	2	0
								2012-12-01	0	0	0	0	0.5	0.5	66.97	685.5	745.5	60	0	2	0
								2012-12-02	0	0	0	0	0.5	0.5	66.97	686	746	60	0	2	0
								2012-12-03	0	0	0	0	0.5	0.5	66.69	686.5	746.5	60	0	2	0
								2012-12-04	0	0	0	0	0.5	0.5	66.97	687	747	60	0	2	0
								2012-12-05	0	0	0	0	0.5	0.5	66.97	687.5	747.5	60	0	2	0
								2012-12-06	0	0	0	0	0.5	0.5	67.16	688	748	60	0	2	0
								2012-12-07	0	0	0	0	0.5	0.5	67.04	688.5	748.5	60	0	2	0
								2012-12-08	0	0	0	0	0.5	0.5	67.04	689	749	60	0	2	0
								2012-12-09	0	0	0	0	0.5	0.5	67.04	689.5	749.5	60	0	2	0
								2012-12-10	1	0	0	1	0	1	67.56	689.5	750.5	61	1	3	1
								2012-12-11	0	0	0	0	0.5	0.5	67.81	690	751	61	0	2	0
								2012-12-12	0	0	0	0	0.5	0.5	68.6	690.5	751.5	61	0	2	0
								2012-12-13	0	0	0	0	0.5	0.5	68.37	691	752	61	0	2	0
								2012-12-14	0	0	0	0	0.5	0.5	68.61	691.5	752.5	61	0	2	0
								2012-12-15	0	0	0	0	0.5	0.5	68.61	692	753	61	0	2	0
								2012-12-16	0	0	0	0	0.5	0.5	68.61	692.5	753.5	61	0	2	0
								2012-12-17	0	0	0	0	0.5	0.5	68.89	693	754	61	0	2	0
								2012-12-18	0	0	0	0	0.5	0.5	69.76	693.5	754.5	61	0	2	0
								2012-12-19	0	0	0	0	0.5	0.5	69.4	694	755	61	0	2	0
								2012-12-20	0	0	0	0	0.5	0.5	69.74	694.5	755.5	61	0	2	0
								2012-12-21	0	0	0	0	0.5	0.5	69.29	695	756	61	0	2	0
								2012-12-22	0	0	0	0	0.5	0.5	69.29	695.5	756.5	61	0	2	0
								2012-12-23	0	0	0	0	0.5	0.5	69.29	696	757	61	0	2	0
								2012-12-24	0	0	0	0	0.5	0.5	68.74	696.5	757.5	61	0	2	0
								2012-12-25	0	0	0	0	0.5	0.5	68.74	697	758	61	0	2	0
								2012-12-26	0	0	0	0	0.5	0.5	68.98	697.5	758.5	61	0	2	0
								2012-12-27	0	0	0	0	0.5	0.5	69.53	698	759	61	0	2	0
								2012-12-28	0	0	0	0	0.5	0.5	68.5	698.5	759.5	61	0	2	0
								2012-12-29	0	0	0	0	0.5	0.5	68.5	699	760	61	0	2	0
								2012-12-30	0	0	0	0	0.5	0.5	68.5	699.5	760.5	61	0	2	0
								2012-12-31	0	0	0	0	0.5	0.5	68.95	700	761	61	0	2	0
								2013-01-01	0	0	0	0	0.5	0.5	68.95	700.5	761.5	61	0	2	0
								2013-01-02	1	0	0	1	0	1	69.23	700.5	762.5	62	1	3	1
								2013-01-03	1	0	0	1	0	1	69	700.5	763.5	63	1	3	1
								2013-01-04	0	0	0	0	0.5	0.5	69.38	701	764	63	0	2	0
								2013-01-05	0	0	0	0	0.5	0.5	69.38	701.5	764.5	63	0	2	0
								2013-01-06	0	0	0	0	0.5	0.5	69.38	702	765	63	0	2	0
								2013-01-07	1	0	0	1	0	1	68.99	702	766	64	1	3	1
								2013-01-08	0	0	0	0	0.5	0.5	68.84	702.5	766.5	64	0	2	0
								2013-01-09	1	0	0	1	0	1	68.47	702.5	767.5	65	1	3	1
								2013-01-10	1	0	0	1	0	1	69.18	702.5	768.5	66	1	3	1
								2013-01-11	0	0	0	0	0.5	0.5	69.61	703	769	66	0	2	0
								2013-01-12	0	0	0	0	0.5	0.5	69.61	703.5	769.5	66	0	2	0
								2013-01-13	0	0	0	0	0.5	0.5	69.61	704	770	66	0	2	0
								2013-01-14	1	1	0	0	1	0	69.66	705	770	65	-1	1	1
								2013-01-15	0	0	0	0	0.5	0.5	69.7	705.5	770.5	65	0	2	0
								2013-01-16	0	0	0	0	0.5	0.5	69.12	706	771	65	0	2	0
								2013-01-17	0	0	0	0	0.5	0.5	70.05	706.5	771.5	65	0	2	0
								2013-01-18	0	0	0	0	0.5	0.5	70.15	707	772	65	0	2	0
								2013-01-19	0	0	0	0	0.5	0.5	70.15	707.5	772.5	65	0	2	0
								2013-01-20	0	0	0	0	0.5	0.5	70.15	708	773	65	0	2	0
								2013-01-21	0	0	0	0	0.5	0.5	70.15	708.5	773.5	65	0	2	0
								2013-01-22	0	0	0	0	0.5	0.5	70.44	709	774	65	0	2	0
								2013-01-23	0	0	0	0	0.5	0.5	70.25	709.5	774.5	65	0	2	0
								2013-01-24	0	0	0	0	0.5	0.5	70.36	710	775	65	0	2	0
								2013-01-25	0	0	0	0	0.5	0.5	71.46	710.5	775.5	65	0	2	0
								2013-01-26	0	0	0	0	0.5	0.5	71.46	711	776	65	0	2	0
								2013-01-27	0	0	0	0	0.5	0.5	71.46	711.5	776.5	65	0	2	0
								2013-01-28	1	0	0	1	0	1	71.59	711.5	777.5	66	1	3	1
								2013-01-29	0	0	0	0	0.5	0.5	72.61	712	778	66	0	2	0
								2013-01-30	1	0	0	1	0	1	72.72	712	779	67	1	3	1
								2013-01-31	4	0	0	4	0	1	70.52	712	780	68	1	3	4
								2013-02-01	0	0	0	0	0.5	0.5	70.91	712.5	780.5	68	0	2	0
								2013-02-02	0	0	0	0	0.5	0.5	70.91	713	781	68	0	2	0
								2013-02-03	1	0	0	1	0	1	70.91	713	782	69	1	3	1
								2013-02-04	1	0	0	1	0	1	68.95	713	783	70	1	3	1
								2013-02-05	1	0	0	1	0	1	68.82	713	784	71	1	3	1
								2013-02-06	0	0	0	0	0.5	0.5	68.85	713.5	784.5	71	0	2	0
								2013-02-07	0	0	0	0	0.5	0.5	67.61	714	785	71	0	2	0
								2013-02-08	2	0	0	2	0	1	67.47	714	786	72	1	3	2
								2013-02-09	0	0	0	0	0.5	0.5	67.47	714.5	786.5	72	0	2	0
								2013-02-10	0	0	0	0	0.5	0.5	67.47	715	787	72	0	2	0
								2013-02-11	1	0	0	1	0	1	67.33	715	788	73	1	3	1
								2013-02-12	1	1	0	0	1	0	67.76	716	788	72	-1	1	1
								2013-02-13	1	0	0	1	0	1	66.96	716	789	73	1	3	1
								2013-02-14	0	0	0	0	0.5	0.5	66.21	716.5	789.5	73	0	2	0
								2013-02-15	0	0	0	0	0.5	0.5	65.62	717	790	73	0	2	0
								2013-02-16	0	0	0	0	0.5	0.5	65.62	717.5	790.5	73	0	2	0
								2013-02-17	0	0	0	0	0.5	0.5	65.62	718	791	73	0	2	0
								2013-02-18	0	0	0	0	0.5	0.5	65.62	718.5	791.5	73	0	2	0
								2013-02-19	2	0	0	2	0	1	66.58	718.5	792.5	74	1	3	2
								2013-02-20	0	0	0	0	0.5	0.5	65.57	719	793	74	0	2	0
								2013-02-21	0	0	0	0	0.5	0.5	65.18	719.5	793.5	74	0	2	0
								2013-02-22	0	0	0	0	0.5	0.5	66	720	794	74	0	2	0
								2013-02-23	0	0	0	0	0.5	0.5	66	720.5	794.5	74	0	2	0
								2013-02-24	0	0	0	0	0.5	0.5	66	721	795	74	0	2	0
								2013-02-25	1	0	0	1	0	1	64.53	721	796	75	1	3	1
								2013-02-26	0	0	0	0	0.5	0.5	64.89	721.5	796.5	75	0	2	0
								2013-02-27	0	0	0	0	0.5	0.5	65.54	722	797	75	0	2	0
								2013-02-28	0	0	0	0	0.5	0.5	65.65	722.5	797.5	75	0	2	0
								2013-03-01	0	0	0	0	0.5	0.5	65.78	723	798	75	0	2	0
								2013-03-02	0	0	0	0	0.5	0.5	65.78	723.5	798.5	75	0	2	0
								2013-03-03	0	0	0	0	0.5	0.5	65.78	724	799	75	0	2	0
								2013-03-04	0	0	0	0	0.5	0.5	65.82	724.5	799.5	75	0	2	0
								2013-03-05	1	0	0	1	0	1	66.63	724.5	800.5	76	1	3	1
								2013-03-06	0	0	0	0	0.5	0.5	66.53	725	801	76	0	2	0
								2013-03-07	0	0	0	0	0.5	0.5	66.9	725.5	801.5	76	0	2	0
								2013-03-08	0	0	0	0	0.5	0.5	66.17	726	802	76	0	2	0
								2013-03-09	0	0	0	0	0.5	0.5	66.17	726.5	802.5	76	0	2	0
								2013-03-10	0	0	0	0	0.5	0.5	66.17	727	803	76	0	2	0
								2013-03-11	0	0	0	0	0.5	0.5	66.15	727.5	803.5	76	0	2	0
								2013-03-12	1	0	0	1	0	1	65.98	727.5	804.5	77	1	3	1
								2013-03-13	1	1	0	0	1	0	65.93	728.5	804.5	76	-1	1	1
								2013-03-14	0	0	0	0	0.5	0.5	66.58	729	805	76	0	2	0
								2013-03-15	0	0	0	0	0.5	0.5	66.2	729.5	805.5	76	0	2	0
								2013-03-16	0	0	0	0	0.5	0.5	66.2	730	806	76	0	2	0
								2013-03-17	0	0	0	0	0.5	0.5	66.2	730.5	806.5	76	0	2	0
								2013-03-18	0	0	0	0	0.5	0.5	65.57	731	807	76	0	2	0
								2013-03-19	0	0	0	0	0.5	0.5	65.62	731.5	807.5	76	0	2	0
								2013-03-20	0	0	0	0	0.5	0.5	65.93	732	808	76	0	2	0
								2013-03-21	0	0	0	0	0.5	0.5	65.31	732.5	808.5	76	0	2	0
								2013-03-22	0	0	0	0	0.5	0.5	65.72	733	809	76	0	2	0
								2013-03-23	0	0	0	0	0.5	0.5	65.72	733.5	809.5	76	0	2	0
								2013-03-24	0	0	0	0	0.5	0.5	65.72	734	810	76	0	2	0
								2013-03-25	1	1	0	0	1	0	64.87	735	810	75	-1	1	1
								2013-03-26	2	0	0	2	0	1	65.64	735	811	76	1	3	2
								2013-03-27	1	0	0	1	0	1	65.13	735	812	77	1	3	1
								2013-03-28	0	0	0	0	0.5	0.5	65.16	735.5	812.5	77	0	2	0
								2013-03-29	0	0	0	0	0.5	0.5	65.16	736	813	77	0	2	0
								2013-03-30	0	0	0	0	0.5	0.5	65.16	736.5	813.5	77	0	2	0
								2013-03-31	0	0	0	0	0.5	0.5	65.16	737	814	77	0	2	0
								2013-04-01	0	0	0	0	0.5	0.5	65	737.5	814.5	77	0	2	0
								2013-04-02	0	0	0	0	0.5	0.5	64.99	738	815	77	0	2	0
								2013-04-03	0	0	0	0	0.5	0.5	64.71	738.5	815.5	77	0	2	0
								2013-04-04	0	0	0	0	0.5	0.5	64.14	739	816	77	0	2	0
								2013-04-05	0	0	0	0	0.5	0.5	64.15	739.5	816.5	77	0	2	0
								2013-04-06	0	0	0	0	0.5	0.5	64.15	740	817	77	0	2	0
								2013-04-07	0	0	0	0	0.5	0.5	64.15	740.5	817.5	77	0	2	0
								2013-04-08	0	0	0	0	0.5	0.5	63.81	741	818	77	0	2	0
								2013-04-09	0	0	0	0	0.5	0.5	64.26	741.5	818.5	77	0	2	0
								2013-04-10	0	0	0	0	0.5	0.5	64.72	742	819	77	0	2	0
								2013-04-11	2	0	0	2	0	1	65.38	742	820	78	1	3	2
								2013-04-12	1	0	0	1	0	1	65.26	742	821	79	1	3	1
								2013-04-13	0	0	0	0	0.5	0.5	65.26	742.5	821.5	79	0	2	0
								2013-04-14	0	0	0	0	0.5	0.5	65.26	743	822	79	0	2	0
								2013-04-15	1	1	0	0	1	0	64.35	744	822	78	-1	1	1
								2013-04-16	0	0	0	0	0.5	0.5	65.02	744.5	822.5	78	0	2	0
								2013-04-17	0	0	0	0	0.5	0.5	63.93	745	823	78	0	2	0
								2013-04-18	2	0	0	2	0	1	64.02	745	824	79	1	3	2
								2013-04-19	0	0	0	0	0.5	0.5	64.04	745.5	824.5	79	0	2	0
								2013-04-20	0	0	0	0	0.5	0.5	64.04	746	825	79	0	2	0
								2013-04-21	0	0	0	0	0.5	0.5	64.04	746.5	825.5	79	0	2	0
								2013-04-22	0	0	0	0	0.5	0.5	64.62	747	826	79	0	2	0
								2013-04-23	0	0	0	0	0.5	0.5	65.77	747.5	826.5	79	0	2	0
								2013-04-24	0	0	0	0	0.5	0.5	66.47	748	827	79	0	2	0
								2013-04-25	1	0	0	1	0	1	67.02	748	828	80	1	3	1
								2013-04-26	0	0	0	0	0.5	0.5	66.78	748.5	828.5	80	0	2	0
								2013-04-27	0	0	0	0	0.5	0.5	66.78	749	829	80	0	2	0
								2013-04-28	0	0	0	0	0.5	0.5	66.78	749.5	829.5	80	0	2	0
								2013-04-29	0	0	0	0	0.5	0.5	67.48	750	830	80	0	2	0
								2013-04-30	2	0	0	2	0	1	67.97	750	831	81	1	3	2
								2013-05-01	1	0	0	1	0	1	67.69	750	832	82	1	3	1
								2013-05-02	2	0	0	2	0	1	68.44	750	833	83	1	3	2
								2013-05-03	0	0	0	0	0.5	0.5	69.07	750.5	833.5	83	0	2	0
								2013-05-04	0	0	0	0	0.5	0.5	69.07	751	834	83	0	2	0
								2013-05-05	0	0	0	0	0.5	0.5	69.07	751.5	834.5	83	0	2	0
								2013-05-06	0	0	0	0	0.5	0.5	68.75	752	835	83	0	2	0
								2013-05-07	0	0	0	0	0.5	0.5	68.67	752.5	835.5	83	0	2	0
								2013-05-08	0	0	0	0	0.5	0.5	69.6	753	836	83	0	2	0
								2013-05-09	0	0	0	0	0.5	0.5	69.23	753.5	836.5	83	0	2	0
								2013-05-10	0	0	0	0	0.5	0.5	69.06	754	837	83	0	2	0
								2013-05-11	0	0	0	0	0.5	0.5	69.06	754.5	837.5	83	0	2	0
								2013-05-12	0	0	0	0	0.5	0.5	69.06	755	838	83	0	2	0
								2013-05-13	0	0	0	0	0.5	0.5	69.05	755.5	838.5	83	0	2	0
								2013-05-14	1	0	0	1	0	1	69.75	755.5	839.5	84	1	3	1
								2013-05-15	0	0	0	0	0.5	0.5	67.56	756	840	84	0	2	0
								2013-05-16	1	0	0	1	0	1	67.32	756	841	85	1	3	1
								2013-05-17	0	0	0	0	0.5	0.5	67.8	756.5	841.5	85	0	2	0
								2013-05-18	0	0	0	0	0.5	0.5	67.8	757	842	85	0	2	0
								2013-05-19	0	0	0	0	0.5	0.5	67.8	757.5	842.5	85	0	2	0
								2013-05-20	0	0	0	0	0.5	0.5	67.9	758	843	85	0	2	0
								2013-05-21	0	0	0	0	0.5	0.5	68.38	758.5	843.5	85	0	2	0
								2013-05-22	0	0	0	0	0.5	0.5	67.58	759	844	85	0	2	0
								2013-05-23	0	0	0	0	0.5	0.5	67.8	759.5	844.5	85	0	2	0
								2013-05-24	0	0	0	0	0.5	0.5	67.4	760	845	85	0	2	0
								2013-05-25	0	0	0	0	0.5	0.5	67.4	760.5	845.5	85	0	2	0
								2013-05-26	0	0	0	0	0.5	0.5	67.4	761	846	85	0	2	0
								2013-05-27	0	0	0	0	0.5	0.5	67.4	761.5	846.5	85	0	2	0
								2013-05-28	0	0	0	0	0.5	0.5	67.5	762	847	85	0	2	0
								2013-05-29	0	0	0	0	0.5	0.5	67.67	762.5	847.5	85	0	2	0
								2013-05-30	0	0	0	0	0.5	0.5	67.64	763	848	85	0	2	0
								2013-05-31	0	0	0	0	0.5	0.5	66.37	763.5	848.5	85	0	2	0
								2013-06-01	0	0	0	0	0.5	0.5	66.37	764	849	85	0	2	0
								2013-06-02	0	0	0	0	0.5	0.5	66.37	764.5	849.5	85	0	2	0
								2013-06-03	0	0	0	0	0.5	0.5	66.85	765	850	85	0	2	0
								2013-06-04	0	0	0	0	0.5	0.5	66.38	765.5	850.5	85	0	2	0
								2013-06-05	0	0	0	0	0.5	0.5	65.37	766	851	85	0	2	0
								2013-06-06	0	0	0	0	0.5	0.5	65.53	766.5	851.5	85	0	2	0
								2013-06-07	0	0	0	0	0.5	0.5	65.21	767	852	85	0	2	0
								2013-06-08	0	0	0	0	0.5	0.5	65.21	767.5	852.5	85	0	2	0
								2013-06-09	0	0	0	0	0.5	0.5	65.21	768	853	85	0	2	0
								2013-06-10	0	0	0	0	0.5	0.5	66.05	768.5	853.5	85	0	2	0
								2013-06-11	0	0	0	0	0.5	0.5	65.99	769	854	85	0	2	0
								2013-06-12	0	0	0	0	0.5	0.5	65.72	769.5	854.5	85	0	2	0
								2013-06-13	0	0	0	0	0.5	0.5	66.34	770	855	85	0	2	0
								2013-06-14	0	0	0	0	0.5	0.5	65.45	770.5	855.5	85	0	2	0
								2013-06-15	0	0	0	0	0.5	0.5	65.45	771	856	85	0	2	0
								2013-06-16	0	0	0	0	0.5	0.5	65.45	771.5	856.5	85	0	2	0
								2013-06-17	0	0	0	0	0.5	0.5	65.9	772	857	85	0	2	0
								2013-06-18	0	0	0	0	0.5	0.5	65.99	772.5	857.5	85	0	2	0
								2013-06-19	0	0	0	0	0.5	0.5	65.28	773	858	85	0	2	0
								2013-06-20	0	0	0	0	0.5	0.5	64.29	773.5	858.5	85	0	2	0
								2013-06-21	0	0	0	0	0.5	0.5	64.19	774	859	85	0	2	0
								2013-06-22	0	0	0	0	0.5	0.5	64.19	774.5	859.5	85	0	2	0
								2013-06-23	0	0	0	0	0.5	0.5	64.19	775	860	85	0	2	0
								2013-06-24	0	0	0	0	0.5	0.5	63.43	775.5	860.5	85	0	2	0
								2013-06-25	0	0	0	0	0.5	0.5	62.98	776	861	85	0	2	0
								2013-06-26	0	0	0	0	0.5	0.5	63.7	776.5	861.5	85	0	2	0
								2013-06-27	0	0	0	0	0.5	0.5	64.33	777	862	85	0	2	0
								2013-06-28	0	0	0	0	0.5	0.5	63.8	777.5	862.5	85	0	2	0
								2013-06-29	0	0	0	0	0.5	0.5	63.8	778	863	85	0	2	0
								2013-06-30	0	0	0	0	0.5	0.5	63.8	778.5	863.5	85	0	2	0
								2013-07-01	0	0	0	0	0.5	0.5	63.99	779	864	85	0	2	0
								2013-07-02	0	0	0	0	0.5	0.5	63.68	779.5	864.5	85	0	2	0
								2013-07-03	0	0	0	0	0.5	0.5	63.41	780	865	85	0	2	0
								2013-07-04	0	0	0	0	0.5	0.5	63.41	780.5	865.5	85	0	2	0
								2013-07-05	0	0	0	0	0.5	0.5	63.22	781	866	85	0	2	0
								2013-07-06	0	0	0	0	0.5	0.5	63.22	781.5	866.5	85	0	2	0
								2013-07-07	0	0	0	0	0.5	0.5	63.22	782	867	85	0	2	0
								2013-07-08	0	0	0	0	0.5	0.5	63.88	782.5	867.5	85	0	2	0
								2013-07-09	0	0	0	0	0.5	0.5	64.56	783	868	85	0	2	0
								2013-07-10	0	0	0	0	0.5	0.5	65.22	783.5	868.5	85	0	2	0
								2013-07-11	0	0	0	0	0.5	0.5	66.84	784	869	85	0	2	0
								2013-07-12	0	0	0	0	0.5	0.5	66.97	784.5	869.5	85	0	2	0
								2013-07-13	0	0	0	0	0.5	0.5	66.97	785	870	85	0	2	0
								2013-07-14	0	0	0	0	0.5	0.5	66.97	785.5	870.5	85	0	2	0
								2013-07-15	0	0	0	0	0.5	0.5	66.39	786	871	85	0	2	0
								2013-07-16	0	0	0	0	0.5	0.5	67.17	786.5	871.5	85	0	2	0
								2013-07-17	0	0	0	0	0.5	0.5	67.43	787	872	85	0	2	0
								2013-07-18	0	0	0	0	0.5	0.5	67.71	787.5	872.5	85	0	2	0
								2013-07-19	0	0	0	0	0.5	0.5	68.02	788	873	85	0	2	0
								2013-07-20	0	0	0	0	0.5	0.5	68.02	788.5	873.5	85	0	2	0
								2013-07-21	0	0	0	0	0.5	0.5	68.02	789	874	85	0	2	0
								2013-07-22	0	0	0	0	0.5	0.5	68.15	789.5	874.5	85	0	2	0
								2013-07-23	0	0	0	0	0.5	0.5	68.41	790	875	85	0	2	0
								2013-07-24	0	0	0	0	0.5	0.5	68.55	790.5	875.5	85	0	2	0
								2013-07-25	0	0	0	0	0.5	0.5	68.68	791	876	85	0	2	0
								2013-07-26	0	0	0	0	0.5	0.5	68.51	791.5	876.5	85	0	2	0
								2013-07-27	0	0	0	0	0.5	0.5	68.51	792	877	85	0	2	0
								2013-07-28	0	0	0	0	0.5	0.5	68.51	792.5	877.5	85	0	2	0
								2013-07-29	0	0	0	0	0.5	0.5	67.68	793	878	85	0	2	0
								2013-07-30	0	0	0	0	0.5	0.5	67.33	793.5	878.5	85	0	2	0
								2013-07-31	0	0	0	0	0.5	0.5	68.35	794	879	85	0	2	0
								2013-08-01	3	0	0	3	0	1	64.47	794	880	86	1	3	3
								2013-08-02	0	0	0	0	0.5	0.5	64.25	794.5	880.5	86	0	2	0
								2013-08-03	0	0	0	0	0.5	0.5	64.25	795	881	86	0	2	0
								2013-08-04	0	0	0	0	0.5	0.5	64.25	795.5	881.5	86	0	2	0
								2013-08-05	0	0	0	0	0.5	0.5	64.44	796	882	86	0	2	0
								2013-08-06	0	0	0	0	0.5	0.5	64.3	796.5	882.5	86	0	2	0
								2013-08-07	0	0	0	0	0.5	0.5	64.03	797	883	86	0	2	0
								2013-08-08	0	0	0	0	0.5	0.5	64.55	797.5	883.5	86	0	2	0
								2013-08-09	0	0	0	0	0.5	0.5	64.77	798	884	86	0	2	0
								2013-08-10	0	0	0	0	0.5	0.5	64.77	798.5	884.5	86	0	2	0
								2013-08-11	0	0	0	0	0.5	0.5	64.77	799	885	86	0	2	0
								2013-08-12	0	0	0	0	0.5	0.5	64.4	799.5	885.5	86	0	2	0
								2013-08-13	0	0	0	0	0.5	0.5	64.73	800	886	86	0	2	0
								2013-08-14	0	0	0	0	0.5	0.5	63.88	800.5	886.5	86	0	2	0
								2013-08-15	0	0	0	0	0.5	0.5	63.62	801	887	86	0	2	0
								2013-08-16	0	0	0	0	0.5	0.5	64	801.5	887.5	86	0	2	0
								2013-08-17	0	0	0	0	0.5	0.5	64	802	888	86	0	2	0
								2013-08-18	0	0	0	0	0.5	0.5	64	802.5	888.5	86	0	2	0
								2013-08-19	0	0	0	0	0.5	0.5	63.8	803	889	86	0	2	0
								2013-08-20	0	0	0	0	0.5	0.5	63.83	803.5	889.5	86	0	2	0
								2013-08-21	0	0	0	0	0.5	0.5	63.64	804	890	86	0	2	0
								2013-08-22	0	0	0	0	0.5	0.5	63.67	804.5	890.5	86	0	2	0
								2013-08-23	0	0	0	0	0.5	0.5	64.42	805	891	86	0	2	0
								2013-08-24	0	0	0	0	0.5	0.5	64.42	805.5	891.5	86	0	2	0
								2013-08-25	0	0	0	0	0.5	0.5	64.42	806	892	86	0	2	0
								2013-08-26	0	0	0	0	0.5	0.5	64.24	806.5	892.5	86	0	2	0
								2013-08-27	0	0	0	0	0.5	0.5	64.82	807	893	86	0	2	0
								2013-08-28	0	0	0	0	0.5	0.5	66.06	807.5	893.5	86	0	2	0
								2013-08-29	0	0	0	0	0.5	0.5	65.35	808	894	86	0	2	0
								2013-08-30	0	0	0	0	0.5	0.5	64.59	808.5	894.5	86	0	2	0
								2013-08-31	0	0	0	0	0.5	0.5	64.59	809	895	86	0	2	0
								2013-09-01	0	0	0	0	0.5	0.5	64.59	809.5	895.5	86	0	2	0
								2013-09-02	0	0	0	0	0.5	0.5	64.59	810	896	86	0	2	0
								2013-09-03	0	0	0	0	0.5	0.5	64.75	810.5	896.5	86	0	2	0
								2013-09-04	1	0	0	1	0	1	64.79	810.5	897.5	87	1	3	1
								2013-09-05	0	0	0	0	0.5	0.5	64.7	811	898	87	0	2	0
								2013-09-06	0	0	0	0	0.5	0.5	64.91	811.5	898.5	87	0	2	0
								2013-09-07	0	0	0	0	0.5	0.5	64.91	812	899	87	0	2	0
								2013-09-08	0	0	0	0	0.5	0.5	64.91	812.5	899.5	87	0	2	0
								2013-09-09	0	0	0	0	0.5	0.5	64.93	813	900	87	0	2	0
								2013-09-10	0	0	0	0	0.5	0.5	64.65	813.5	900.5	87	0	2	0
								2013-09-11	0	0	0	0	0.5	0.5	65.49	814	901	87	0	2	0
								2013-09-12	0	0	0	0	0.5	0.5	65.38	814.5	901.5	87	0	2	0
								2013-09-13	1	0	0	1	0	1	65.49	814.5	902.5	88	1	3	1
								2013-09-14	0	0	0	0	0.5	0.5	65.49	815	903	88	0	2	0
								2013-09-15	0	0	0	0	0.5	0.5	65.49	815.5	903.5	88	0	2	0
								2013-09-16	0	0	0	0	0.5	0.5	65.25	816	904	88	0	2	0
								2013-09-17	0	0	0	0	0.5	0.5	64.96	816.5	904.5	88	0	2	0
								2013-09-18	0	0	0	0	0.5	0.5	66.24	817	905	88	0	2	0
								2013-09-19	0	0	0	0	0.5	0.5	66.41	817.5	905.5	88	0	2	0
								2013-09-20	0	0	0	0	0.5	0.5	65.89	818	906	88	0	2	0
								2013-09-21	0	0	0	0	0.5	0.5	65.89	818.5	906.5	88	0	2	0
								2013-09-22	0	0	0	0	0.5	0.5	65.89	819	907	88	0	2	0
								2013-09-23	0	0	0	0	0.5	0.5	65.63	819.5	907.5	88	0	2	0
								2013-09-24	0	0	0	0	0.5	0.5	65.54	820	908	88	0	2	0
								2013-09-25	0	0	0	0	0.5	0.5	65.63	820.5	908.5	88	0	2	0
								2013-09-26	0	0	0	0	0.5	0.5	65.81	821	909	88	0	2	0
								2013-09-27	0	0	0	0	0.5	0.5	65.88	821.5	909.5	88	0	2	0
								2013-09-28	0	0	0	0	0.5	0.5	65.88	822	910	88	0	2	0
								2013-09-29	0	0	0	0	0.5	0.5	65.88	822.5	910.5	88	0	2	0
								2013-09-30	1	0	0	1	0	1	65.68	822.5	911.5	89	1	3	1
								2013-10-01	0	0	0	0	0.5	0.5	65.23	823	912	89	0	2	0
								2013-10-02	0	0	0	0	0.5	0.5	65.49	823.5	912.5	89	0	2	0
								2013-10-03	0	0	0	0	0.5	0.5	65.52	824	913	89	0	2	0
								2013-10-04	0	0	0	0	0.5	0.5	65.49	824.5	913.5	89	0	2	0
								2013-10-05	0	0	0	0	0.5	0.5	65.49	825	914	89	0	2	0
								2013-10-06	0	0	0	0	0.5	0.5	65.49	825.5	914.5	89	0	2	0
								2013-10-07	1	1	0	0	1	0	64.76	826.5	914.5	88	-1	1	1
								2013-10-08	0	0	0	0	0.5	0.5	63.93	827	915	88	0	2	0
								2013-10-09	0	0	0	0	0.5	0.5	63.44	827.5	915.5	88	0	2	0
								2013-10-10	0	0	0	0	0.5	0.5	64.2	828	916	88	0	2	0
								2013-10-11	0	0	0	0	0.5	0.5	64.56	828.5	916.5	88	0	2	0
								2013-10-12	0	0	0	0	0.5	0.5	64.56	829	917	88	0	2	0
								2013-10-13	0	0	0	0	0.5	0.5	64.56	829.5	917.5	88	0	2	0
								2013-10-14	0	0	0	0	0.5	0.5	64.94	830	918	88	0	2	0
								2013-10-15	0	0	0	0	0.5	0.5	65.27	830.5	918.5	88	0	2	0
								2013-10-16	0	0	0	0	0.5	0.5	65.71	831	919	88	0	2	0
								2013-10-17	0	0	0	0	0.5	0.5	66.36	831.5	919.5	88	0	2	0
								2013-10-18	0	0	0	0	0.5	0.5	66.94	832	920	88	0	2	0
								2013-10-19	0	0	0	0	0.5	0.5	66.94	832.5	920.5	88	0	2	0
								2013-10-20	0	0	0	0	0.5	0.5	66.94	833	921	88	0	2	0
								2013-10-21	0	0	0	0	0.5	0.5	67.46	833.5	921.5	88	0	2	0
								2013-10-22	0	0	0	0	0.5	0.5	67.87	834	922	88	0	2	0
								2013-10-23	0	0	0	0	0.5	0.5	67.65	834.5	922.5	88	0	2	0
								2013-10-24	0	0	0	0	0.5	0.5	68.18	835	923	88	0	2	0
								2013-10-25	0	0	0	0	0.5	0.5	68.83	835.5	923.5	88	0	2	0
								2013-10-26	0	0	0	0	0.5	0.5	68.83	836	924	88	0	2	0
								2013-10-27	0	0	0	0	0.5	0.5	68.83	836.5	924.5	88	0	2	0
								2013-10-28	0	0	0	0	0.5	0.5	68.79	837	925	88	0	2	0
								2013-10-29	0	0	0	0	0.5	0.5	69.49	837.5	925.5	88	0	2	0
								2013-10-30	0	0	0	0	0.5	0.5	69.75	838	926	88	0	2	0
								2013-10-31	4	2	0	2	0.5	0.5	66.68	838.5	926.5	87	-1	1	2
								2013-11-01	0	0	0	0	0.5	0.5	66.81	839	927	87	0	2	0
								2013-11-02	0	0	0	0	0.5	0.5	66.81	839.5	927.5	87	0	2	0
								2013-11-03	0	0	0	0	0.5	0.5	66.81	840	928	87	0	2	0
								2013-11-04	0	0	0	0	0.5	0.5	67.13	840.5	928.5	87	0	2	0
								2013-11-05	0	0	0	0	0.5	0.5	66.74	841	929	87	0	2	0
								2013-11-06	0	0	0	0	0.5	0.5	67.05	841.5	929.5	87	0	2	0
								2013-11-07	0	0	0	0	0.5	0.5	66.04	842	930	87	0	2	0
								2013-11-08	1	0	0	1	0	1	66.07	842	931	88	1	3	1
								2013-11-09	0	0	0	0	0.5	0.5	66.07	842.5	931.5	88	0	2	0
								2013-11-10	0	0	0	0	0.5	0.5	66.07	843	932	88	0	2	0
								2013-11-11	0	0	0	0	0.5	0.5	66.33	843.5	932.5	88	0	2	0
								2013-11-12	0	0	0	0	0.5	0.5	66.29	844	933	88	0	2	0
								2013-11-13	2	0	0	2	0	1	65.68	844	934	89	1	3	2
								2013-11-14	0	0	0	0	0.5	0.5	66.28	844.5	934.5	89	0	2	0
								2013-11-15	0	0	0	0	0.5	0.5	67.51	845	935	89	0	2	0
								2013-11-16	0	0	0	0	0.5	0.5	67.51	845.5	935.5	89	0	2	0
								2013-11-17	0	0	0	0	0.5	0.5	67.51	846	936	89	0	2	0
								2013-11-18	0	0	0	0	0.5	0.5	67.47	846.5	936.5	89	0	2	0
								2013-11-19	0	0	0	0	0.5	0.5	67.47	847	937	89	0	2	0
								2013-11-20	0	0	0	0	0.5	0.5	67.48	847.5	937.5	89	0	2	0
								2013-11-21	0	0	0	0	0.5	0.5	67.71	848	938	89	0	2	0
								2013-11-22	0	0	0	0	0.5	0.5	68.16	848.5	938.5	89	0	2	0
								2013-11-23	0	0	0	0	0.5	0.5	68.16	849	939	89	0	2	0
								2013-11-24	0	0	0	0	0.5	0.5	68.16	849.5	939.5	89	0	2	0
								2013-11-25	0	0	0	0	0.5	0.5	67.51	850	940	89	0	2	0
								2013-11-26	0	0	0	0	0.5	0.5	66.87	850.5	940.5	89	0	2	0
								2013-11-27	0	0	0	0	0.5	0.5	66.66	851	941	89	0	2	0
								2013-11-28	0	0	0	0	0.5	0.5	66.66	851.5	941.5	89	0	2	0
								2013-11-29	0	0	0	0	0.5	0.5	66.7	852	942	89	0	2	0
								2013-11-30	0	0	0	0	0.5	0.5	66.7	852.5	942.5	89	0	2	0
								2013-12-01	0	0	0	0	0.5	0.5	66.7	853	943	89	0	2	0
								2013-12-02	0	0	0	0	0.5	0.5	66.46	853.5	943.5	89	0	2	0
								2013-12-03	0	0	0	0	0.5	0.5	66.64	854	944	89	0	2	0
								2013-12-04	1	0	0	1	0	1	65.96	854	945	90	1	3	1
								2013-12-05	0	0	0	0	0.5	0.5	65.82	854.5	945.5	90	0	2	0
								2013-12-06	0	0	0	0	0.5	0.5	67.7	855	946	90	0	2	0
								2013-12-07	0	0	0	0	0.5	0.5	67.7	855.5	946.5	90	0	2	0
								2013-12-08	0	0	0	0	0.5	0.5	67.7	856	947	90	0	2	0
								2013-12-09	0	0	0	0	0.5	0.5	67.96	856.5	947.5	90	0	2	0
								2013-12-10	0	0	0	0	0.5	0.5	68.2	857	948	90	0	2	0
								2013-12-11	0	0	0	0	0.5	0.5	68.15	857.5	948.5	90	0	2	0
								2013-12-12	0	0	0	0	0.5	0.5	67.07	858	949	90	0	2	0
								2013-12-13	0	0	0	0	0.5	0.5	66.57	858.5	949.5	90	0	2	0
								2013-12-14	0	0	0	0	0.5	0.5	66.57	859	950	90	0	2	0
								2013-12-15	0	0	0	0	0.5	0.5	66.57	859.5	950.5	90	0	2	0
								2013-12-16	0	0	0	0	0.5	0.5	67.55	860	951	90	0	2	0
								2013-12-17	0	0	0	0	0.5	0.5	67.44	860.5	951.5	90	0	2	0
								2013-12-18	0	0	0	0	0.5	0.5	68.47	861	952	90	0	2	0
								2013-12-19	0	0	0	0	0.5	0.5	69.13	861.5	952.5	90	0	2	0
								2013-12-20	0	0	0	0	0.5	0.5	69.55	862	953	90	0	2	0
								2013-12-21	0	0	0	0	0.5	0.5	69.55	862.5	953.5	90	0	2	0
								2013-12-22	0	0	0	0	0.5	0.5	69.55	863	954	90	0	2	0
								2013-12-23	0	0	0	0	0.5	0.5	70.1	863.5	954.5	90	0	2	0
								2013-12-24	0	0	0	0	0.5	0.5	70.34	864	955	90	0	2	0
								2013-12-25	0	0	0	0	0.5	0.5	70.34	864.5	955.5	90	0	2	0
								2013-12-26	0	0	0	0	0.5	0.5	70.73	865	956	90	0	2	0
								2013-12-27	0	0	0	0	0.5	0.5	71.07	865.5	956.5	90	0	2	0
								2013-12-28	0	0	0	0	0.5	0.5	71.07	866	957	90	0	2	0
								2013-12-29	0	0	0	0	0.5	0.5	71.07	866.5	957.5	90	0	2	0
								2013-12-30	0	0	0	0	0.5	0.5	70.79	867	958	90	0	2	0
								2013-12-31	0	0	0	0	0.5	0.5	71.27	867.5	958.5	90	0	2	0
								2014-01-01	0	0	0	0	0.5	0.5	71.27	868	959	90	0	2	0
								2014-01-02	11	0	0	11	0	1	70.65	868	960	91	1	3	11
								2014-01-03	0	0	0	0	0.5	0.5	70.78	868.5	960.5	91	0	2	0
								2014-01-04	0	0	0	0	0.5	0.5	70.78	869	961	91	0	2	0
								2014-01-05	0	0	0	0	0.5	0.5	70.78	869.5	961.5	91	0	2	0
								2014-01-06	0	0	0	0	0.5	0.5	70.31	870	962	91	0	2	0
								2014-01-07	0	0	0	0	0.5	0.5	70.92	870.5	962.5	91	0	2	0
								2014-01-08	0	0	0	0	0.5	0.5	70.41	871	963	91	0	2	0
								2014-01-09	0	0	0	0	0.5	0.5	70.65	871.5	963.5	91	0	2	0
								2014-01-10	0	0	0	0	0.5	0.5	72	872	964	91	0	2	0
								2014-01-11	1	0	0	1	0	1	72	872	965	92	1	3	1
								2014-01-12	0	0	0	0	0.5	0.5	72	872.5	965.5	92	0	2	0
								2014-01-13	0	0	0	0	0.5	0.5	71.05	873	966	92	0	2	0
								2014-01-14	0	0	0	0	0.5	0.5	71.49	873.5	966.5	92	0	2	0
								2014-01-15	0	0	0	0	0.5	0.5	71.37	874	967	92	0	2	0
								2014-01-16	0	0	0	0	0.5	0.5	71.74	874.5	967.5	92	0	2	0
								2014-01-17	3	0	0	3	0	1	70.57	874.5	968.5	93	1	3	3
								2014-01-18	0	0	0	0	0.5	0.5	70.57	875	969	93	0	2	0
								2014-01-19	0	0	0	0	0.5	0.5	70.57	875.5	969.5	93	0	2	0
								2014-01-20	1	0	0	1	0	1	70.57	875.5	970.5	94	1	3	1
								2014-01-21	0	0	0	0	0.5	0.5	71.28	876	971	94	0	2	0
								2014-01-22	0	0	0	0	0.5	0.5	72.09	876.5	971.5	94	0	2	0
								2014-01-23	0	0	0	0	0.5	0.5	72.37	877	972	94	0	2	0
								2014-01-24	0	0	0	0	0.5	0.5	71.05	877.5	972.5	94	0	2	0
								2014-01-25	0	0	0	0	0.5	0.5	71.05	878	973	94	0	2	0
								2014-01-26	0	0	0	0	0.5	0.5	71.05	878.5	973.5	94	0	2	0
								2014-01-27	1	0	0	1	0	1	70.63	878.5	974.5	95	1	3	1
								2014-01-28	0	0	0	0	0.5	0.5	70.54	879	975	95	0	2	0
								2014-01-29	0	0	0	0	0.5	0.5	70.5	879.5	975.5	95	0	2	0
								2014-01-30	3	0	0	3	0	1	71.35	879.5	976.5	96	1	3	3
								2014-01-31	0	0	0	0	0.5	0.5	69.1	880	977	96	0	2	0
								2014-02-01	0	0	0	0	0.5	0.5	69.1	880.5	977.5	96	0	2	0
								2014-02-02	0	0	0	0	0.5	0.5	69.1	881	978	96	0	2	0
								2014-02-03	0	0	0	0	0.5	0.5	67.81	881.5	978.5	96	0	2	0
								2014-02-04	2	0	0	2	0	1	67.86	881.5	979.5	97	1	3	2
								2014-02-05	0	0	0	0	0.5	0.5	68.13	882	980	97	0	2	0
								2014-02-06	0	0	0	0	0.5	0.5	68.78	882.5	980.5	97	0	2	0
								2014-02-07	0	0	0	0	0.5	0.5	69.21	883	981	97	0	2	0
								2014-02-08	0	0	0	0	0.5	0.5	69.21	883.5	981.5	97	0	2	0
								2014-02-09	0	0	0	0	0.5	0.5	69.21	884	982	97	0	2	0
								2014-02-10	0	0	0	0	0.5	0.5	69.12	884.5	982.5	97	0	2	0
								2014-02-11	0	0	0	0	0.5	0.5	70.7	885	983	97	0	2	0
								2014-02-12	0	0	0	0	0.5	0.5	70.23	885.5	983.5	97	0	2	0
								2014-02-13	0	0	0	0	0.5	0.5	71.15	886	984	97	0	2	0
								2014-02-14	0	0	0	0	0.5	0.5	71.59	886.5	984.5	97	0	2	0
								2014-02-15	0	0	0	0	0.5	0.5	71.59	887	985	97	0	2	0
								2014-02-16	0	0	0	0	0.5	0.5	71.59	887.5	985.5	97	0	2	0
								2014-02-17	0	0	0	0	0.5	0.5	71.59	888	986	97	0	2	0
								2014-02-18	0	0	0	0	0.5	0.5	72.53	888.5	986.5	97	0	2	0
								2014-02-19	0	0	0	0	0.5	0.5	72.3	889	987	97	0	2	0
								2014-02-20	0	0	0	0	0.5	0.5	73.34	889.5	987.5	97	0	2	0
								2014-02-21	2	0	0	2	0	1	73.47	889.5	988.5	98	1	3	2
								2014-02-22	0	0	0	0	0.5	0.5	73.47	890	989	98	0	2	0
								2014-02-23	0	0	0	0	0.5	0.5	73.47	890.5	989.5	98	0	2	0
								2014-02-24	0	0	0	0	0.5	0.5	73.97	891	990	98	0	2	0
								2014-02-25	0	0	0	0	0.5	0.5	73.29	891.5	990.5	98	0	2	0
								2014-02-26	0	0	0	0	0.5	0.5	72.97	892	991	98	0	2	0
								2014-02-27	1	0	0	1	0	1	72.9	892	992	99	1	3	1
								2014-02-28	0	0	0	0	0.5	0.5	72.87	892.5	992.5	99	0	2	0
								2014-03-01	0	0	0	0	0.5	0.5	72.87	893	993	99	0	2	0
								2014-03-02	0	0	0	0	0.5	0.5	72.87	893.5	993.5	99	0	2	0
								2014-03-03	0	0	0	0	0.5	0.5	71.79	894	994	99	0	2	0
								2014-03-04	0	0	0	0	0.5	0.5	73.22	894.5	994.5	99	0	2	0
								2014-03-05	1	0	0	1	0	1	72.96	894.5	995.5	100	1	3	1
								2014-03-06	0	0	0	0	0.5	0.5	72.63	895	996	100	0	2	0
								2014-03-07	0	0	0	0	0.5	0.5	72.81	895.5	996.5	100	0	2	0
								2014-03-08	0	0	0	0	0.5	0.5	72.81	896	997	100	0	2	0
								2014-03-09	1	0	0	1	0	1	72.81	896	998	101	1	3	1
								2014-03-10	0	0	0	0	0.5	0.5	73.2	896.5	998.5	101	0	2	0
								2014-03-11	0	0	0	0	0.5	0.5	72.68	897	999	101	0	2	0
								2014-03-12	0	0	0	0	0.5	0.5	72.43	897.5	999.5	101	0	2	0
								2014-03-13	0	0	0	0	0.5	0.5	71.05	898	1000	101	0	2	0
								2014-03-14	0	0	0	0	0.5	0.5	71.37	898.5	1000.5	101	0	2	0
								2014-03-15	0	0	0	0	0.5	0.5	71.37	899	1001	101	0	2	0
								2014-03-16	0	0	0	0	0.5	0.5	71.37	899.5	1001.5	101	0	2	0
								2014-03-17	0	0	0	0	0.5	0.5	71.85	900	1002	101	0	2	0
								2014-03-18	0	0	0	0	0.5	0.5	72.22	900.5	1002.5	101	0	2	0
								2014-03-19	0	0	0	0	0.5	0.5	71.64	901	1003	101	0	2	0
								2014-03-20	0	0	0	0	0.5	0.5	71.2	901.5	1003.5	101	0	2	0
								2014-03-21	0	0	0	0	0.5	0.5	71.26	902	1004	101	0	2	0
								2014-03-22	0	0	0	0	0.5	0.5	71.26	902.5	1004.5	101	0	2	0
								2014-03-23	0	0	0	0	0.5	0.5	71.26	903	1005	101	0	2	0
								2014-03-24	0	0	0	0	0.5	0.5	71.38	903.5	1005.5	101	0	2	0
								2014-03-25	0	0	0	0	0.5	0.5	72.01	904	1006	101	0	2	0
								2014-03-26	0	0	0	0	0.5	0.5	72.24	904.5	1006.5	101	0	2	0
								2014-03-27	0	0	0	0	0.5	0.5	72.46	905	1007	101	0	2	0
								2014-03-28	0	0	0	0	0.5	0.5	73.29	905.5	1007.5	101	0	2	0
								2014-03-29	0	0	0	0	0.5	0.5	73.29	906	1008	101	0	2	0
								2014-03-30	0	0	0	0	0.5	0.5	73.29	906.5	1008.5	101	0	2	0
								2014-03-31	0	0	0	0	0.5	0.5	73.06	907	1009	101	0	2	0
								2014-04-01	0	0	0	0	0.5	0.5	73.23	907.5	1009.5	101	0	2	0
								2014-04-02	0	0	0	0	0.5	0.5	73.13	908	1010	101	0	2	0
								2014-04-03	0	0	0	0	0.5	0.5	73.18	908.5	1010.5	101	0	2	0
								2014-04-04	0	0	0	0	0.5	0.5	73.19	909	1011	101	0	2	0
								2014-04-05	0	0	0	0	0.5	0.5	73.19	909.5	1011.5	101	0	2	0
								2014-04-06	0	0	0	0	0.5	0.5	73.19	910	1012	101	0	2	0
								2014-04-07	0	0	0	0	0.5	0.5	73.1	910.5	1012.5	101	0	2	0
								2014-04-08	0	0	0	0	0.5	0.5	73.66	911	1013	101	0	2	0
								2014-04-09	0	0	0	0	0.5	0.5	74.47	911.5	1013.5	101	0	2	0
								2014-04-10	0	0	0	0	0.5	0.5	73.41	912	1014	101	0	2	0
								2014-04-11	0	0	0	0	0.5	0.5	73.33	912.5	1014.5	101	0	2	0
								2014-04-12	0	0	0	0	0.5	0.5	73.33	913	1015	101	0	2	0
								2014-04-13	0	0	0	0	0.5	0.5	73.33	913.5	1015.5	101	0	2	0
								2014-04-14	0	0	0	0	0.5	0.5	74.09	914	1016	101	0	2	0
								2014-04-15	0	0	0	0	0.5	0.5	74.84	914.5	1016.5	101	0	2	0
								2014-04-16	0	0	0	0	0.5	0.5	74.73	915	1017	101	0	2	0
								2014-04-17	0	0	0	0	0.5	0.5	75.7	915.5	1017.5	101	0	2	0
								2014-04-18	0	0	0	0	0.5	0.5	75.7	916	1018	101	0	2	0
								2014-04-19	0	0	0	0	0.5	0.5	75.7	916.5	1018.5	101	0	2	0
								2014-04-20	0	0	0	0	0.5	0.5	75.7	917	1019	101	0	2	0
								2014-04-21	0	0	0	0	0.5	0.5	75.58	917.5	1019.5	101	0	2	0
								2014-04-22	0	0	0	0	0.5	0.5	75.18	918	1020	101	0	2	0
								2014-04-23	1	0	0	1	0	1	75.47	918	1021	102	1	3	1
								2014-04-24	0	0	0	0	0.5	0.5	75.76	918.5	1021.5	102	0	2	0
								2014-04-25	0	0	0	0	0.5	0.5	75.46	919	1022	102	0	2	0
								2014-04-26	0	0	0	0	0.5	0.5	75.46	919.5	1022.5	102	0	2	0
								2014-04-27	0	0	0	0	0.5	0.5	75.46	920	1023	102	0	2	0
								2014-04-28	0	0	0	0	0.5	0.5	75.8	920.5	1023.5	102	0	2	0
								2014-04-29	0	0	0	0	0.5	0.5	76.51	921	1024	102	0	2	0
								2014-04-30	1	1	0	0	1	0	78.74	922	1024	101	-1	1	1
								2014-05-01	0	0	0	0	0.5	0.5	79.05	922.5	1024.5	101	0	2	0
								2014-05-02	0	0	0	0	0.5	0.5	79.43	923	1025	101	0	2	0
								2014-05-03	0	0	0	0	0.5	0.5	79.43	923.5	1025.5	101	0	2	0
								2014-05-04	0	0	0	0	0.5	0.5	79.43	924	1026	101	0	2	0
								2014-05-05	0	0	0	0	0.5	0.5	79.47	924.5	1026.5	101	0	2	0
								2014-05-06	0	0	0	0	0.5	0.5	79.47	925	1027	101	0	2	0
								2014-05-07	0	0	0	0	0.5	0.5	80.31	925.5	1027.5	101	0	2	0
								2014-05-08	0	0	0	0	0.5	0.5	80.5	926	1028	101	0	2	0
								2014-05-09	0	0	0	0	0.5	0.5	79.62	926.5	1028.5	101	0	2	0
								2014-05-10	0	0	0	0	0.5	0.5	79.62	927	1029	101	0	2	0
								2014-05-11	0	0	0	0	0.5	0.5	79.62	927.5	1029.5	101	0	2	0
								2014-05-12	0	0	0	0	0.5	0.5	79.91	928	1030	101	0	2	0
								2014-05-13	0	0	0	0	0.5	0.5	79.77	928.5	1030.5	101	0	2	0
								2014-05-14	0	0	0	0	0.5	0.5	78.67	929	1031	101	0	2	0
								2014-05-15	0	0	0	0	0.5	0.5	78.73	929.5	1031.5	101	0	2	0
								2014-05-16	0	0	0	0	0.5	0.5	78.94	930	1032	101	0	2	0
								2014-05-17	0	0	0	0	0.5	0.5	78.94	930.5	1032.5	101	0	2	0
								2014-05-18	0	0	0	0	0.5	0.5	78.94	931	1033	101	0	2	0
								2014-05-19	0	0	0	0	0.5	0.5	79.25	931.5	1033.5	101	0	2	0
								2014-05-20	0	0	0	0	0.5	0.5	78.78	932	1034	101	0	2	0
								2014-05-21	0	0	0	0	0.5	0.5	79.21	932.5	1034.5	101	0	2	0
								2014-05-22	0	0	0	0	0.5	0.5	79.56	933	1035	101	0	2	0
								2014-05-23	0	0	0	0	0.5	0.5	79.09	933.5	1035.5	101	0	2	0
								2014-05-24	0	0	0	0	0.5	0.5	79.09	934	1036	101	0	2	0
								2014-05-25	0	0	0	0	0.5	0.5	79.09	934.5	1036.5	101	0	2	0
								2014-05-26	0	0	0	0	0.5	0.5	79.09	935	1037	101	0	2	0
								2014-05-27	0	0	0	0	0.5	0.5	78.46	935.5	1037.5	101	0	2	0
								2014-05-28	0	0	0	0	0.5	0.5	78.15	936	1038	101	0	2	0
								2014-05-29	0	0	0	0	0.5	0.5	78.81	936.5	1038.5	101	0	2	0
								2014-05-30	0	0	0	0	0.5	0.5	78.6	937	1039	101	0	2	0
								2014-05-31	0	0	0	0	0.5	0.5	78.6	937.5	1039.5	101	0	2	0
								2014-06-01	0	0	0	0	0.5	0.5	78.6	938	1040	101	0	2	0
								2014-06-02	0	0	0	0	0.5	0.5	78.72	938.5	1040.5	101	0	2	0
								2014-06-03	0	0	0	0	0.5	0.5	79.36	939	1041	101	0	2	0
								2014-06-04	0	0	0	0	0.5	0.5	78.39	939.5	1041.5	101	0	2	0
								2014-06-05	0	0	0	0	0.5	0.5	78.97	940	1042	101	0	2	0
								2014-06-06	0	0	0	0	0.5	0.5	79.35	940.5	1042.5	101	0	2	0
								2014-06-07	0	0	0	0	0.5	0.5	79.35	941	1043	101	0	2	0
								2014-06-08	0	0	0	0	0.5	0.5	79.35	941.5	1043.5	101	0	2	0
								2014-06-09	0	0	0	0	0.5	0.5	79.23	942	1044	101	0	2	0
								2014-06-10	0	0	0	0	0.5	0.5	79.04	942.5	1044.5	101	0	2	0
								2014-06-11	0	0	0	0	0.5	0.5	78.84	943	1045	101	0	2	0
								2014-06-12	0	0	0	0	0.5	0.5	79.78	943.5	1045.5	101	0	2	0
								2014-06-13	0	0	0	0	0.5	0.5	80.5	944	1046	101	0	2	0
								2014-06-14	0	0	0	0	0.5	0.5	80.5	944.5	1046.5	101	0	2	0
								2014-06-15	1	0	0	1	0	1	80.5	944.5	1047.5	102	1	3	1
								2014-06-16	0	0	0	0	0.5	0.5	80.77	945	1048	102	0	2	0
								2014-06-17	6	0	0	6	0	1	80.45	945	1049	103	1	3	6
								2014-06-18	1	0	0	1	0	1	82.01	945	1050	104	1	3	1
								2014-06-19	1	0	0	1	0	1	81.98	945	1051	105	1	3	1
								2014-06-20	1	0	0	1	0	1	82.35	945	1052	106	1	3	1
								2014-06-21	0	0	0	0	0.5	0.5	82.35	945.5	1052.5	106	0	2	0
								2014-06-22	0	0	0	0	0.5	0.5	82.35	946	1053	106	0	2	0
[truncated: 1,654 more rows]

## Sheet: stock
Date	Open	High	Low	Close	Adj Close	Volume
2008-07-28	73.9	73.9	72.42	72.62	38.3775	2846100
2008-07-29	73.13	73.25	71.18	71.91	38.0023	2258400
2008-07-30	71.24	73.97	71.17	73.69	38.943	3216700
2008-07-31	71.43	72.3	70.7	70.79	37.4104	3043200
2008-08-01	70.33	70.6	69.94	70.12	37.0563	2125400
2008-08-04	71.23	71.28	68.75	69.14	36.5384	2179000
2008-08-05	68.97	69.66	68.52	69.54	36.7498	2536000
2008-08-06	69.05	69.9	68.88	69.9	37.37	2258200
2008-08-07	69.99	70.06	68.66	68.85	36.8086	2618500
2008-08-08	66.95	67.93	66.7	67.61	36.1457	2017800
2008-08-11	68.23	68.38	67.51	68.14	36.4291	1931600
2008-08-12	69.13	69.22	68.4	68.85	36.8086	1577300
2008-08-13	67.82	69.28	67.44	68.8	36.7819	2749200
2008-08-14	68.4	69.1	67.8	68.54	36.6429	1791700
2008-08-15	67.44	67.57	66.84	67.37	36.0174	1038800
2008-08-18	68.75	68.83	67.25	67.31	35.9853	1524900
2008-08-19	67.1	67.73	66.8	67.58	36.1297	1931200
2008-08-20	68.06	68.73	67.52	68.73	36.7445	2071400
2008-08-21	68.93	69.97	68.91	69.77	37.3005	1710400
2008-08-22	69.61	70.2	69.24	69.62	37.2203	1864200
2008-08-25	69.59	69.62	68.04	68.36	36.5467	1034000
2008-08-26	67.56	68.99	67.55	68.58	36.6643	1621300
2008-08-27	69.59	70.36	69.43	70.01	37.4288	1599800
2008-08-28	70.7	70.74	69.55	69.96	37.4021	1206500
2008-08-29	70.21	70.42	69.5	69.52	37.1668	974400
2008-09-02	66.31	66.74	66.11	66.15	35.3652	2279600
2008-09-03	66.11	66.4	65.33	66.24	35.4133	1875000
2008-09-04	65.42	65.62	63.13	63.61	34.0072	2400600
2008-09-05	62.7	63.11	61.31	62.57	33.4512	2570000
2008-09-08	62.82	62.94	61.47	62.05	33.1732	2123300
2008-09-09	61.58	61.97	60.04	60.28	32.2269	2583800
2008-09-10	61.23	61.99	60.57	61.51	32.8845	2678400
2008-09-11	60.85	61.64	60.12	61.51	32.8845	2262500
2008-09-12	62.02	63.28	61.73	63.08	33.7239	1618600
2008-09-15	60.34	61.26	59.72	60.14	32.1521	2959900
2008-09-16	57.47	59.59	56.98	59.33	31.719	5742600
2008-09-17	58.24	60.17	57.4	58.16	31.0935	4051700
2008-09-18	59.37	59.85	57.16	58.85	31.4624	5698400
2008-09-19	60.97	62.8	60.17	62.43	33.3764	3217900
2008-09-22	63.99	64.7	63.31	63.6	34.0019	2286900
2008-09-23	64.01	64.65	61.78	62.34	33.3283	3761700
2008-09-24	63.45	63.45	62.46	62.72	33.5314	2227100
2008-09-25	62.71	64.83	62.68	64.29	34.3708	2601600
2008-09-26	63.03	63.6	62.29	63.48	33.9377	1491900
2008-09-29	60.66	60.78	56.1	57.2	30.5803	2842600
2008-09-30	57.68	59.21	57.68	59.01	31.548	2952000
2008-10-01	58.07	59.26	56.7	59	31.5426	2729900
2008-10-02	57.77	57.87	55.02	55.25	29.5378	4523900
2008-10-03	55.33	58.48	55.3	55.59	29.7196	3019200
2008-10-06	54.27	54.41	49.9	53.61	28.661	5124900
2008-10-07	55.98	56.2	51.52	51.68	27.6292	3800900
2008-10-08	52.64	54.13	50.27	52.31	27.966	5867800
2008-10-09	52.16	52.52	47	47.44	25.3624	6606100
2008-10-10	44.63	48.14	42.08	44.7	23.8975	10062600
2008-10-13	48	52.31	47.05	52.31	27.966	3778100
2008-10-14	54.36	54.59	50.18	51.61	27.5918	5472300
2008-10-15	50.19	50.35	45.99	46.14	24.6674	5461600
2008-10-16	46.26	48.29	44.02	48.11	25.7206	6552400
2008-10-17	46.4	51.38	46.22	48.57	25.9665	5357200
2008-10-20	51.4	54.72	51.11	54.68	29.2331	3181500
2008-10-21	52.31	53.58	51.02	51.53	27.549	3426000
2008-10-22	48.61	48.79	46.18	46.99	25.1218	3037700
2008-10-23	47.45	50.85	46.65	50.19	26.8326	4821600
2008-10-24	44.28	47.56	44.18	46.78	25.0096	4215200
2008-10-27	44.32	47.03	44	44.7	23.8975	4324400
2008-10-28	48.79	51.71	46.37	51.69	27.6345	4316700
2008-10-29	52.84	57.41	52.51	55.82	29.8425	4701600
2008-10-30	54.62	54.78	51.44	54.1	28.923	4460600
2008-10-31	52.74	56.6	52.08	55.81	29.8372	3053000
2008-11-03	54.18	55.58	54.03	54.81	29.3026	1876500
2008-11-04	57.28	60.16	56.95	59.65	31.8901	2408300
2008-11-05	57.33	58.69	55.06	55.31	29.9718	2884600
2008-11-06	54.54	55.11	51.15	51.6	27.9614	3429900
2008-11-07	52.42	54.24	52.03	53.92	29.2186	2365700
2008-11-10	54.95	55.27	51.74	52.94	28.6876	2089100
2008-11-11	52.02	52.03	49.78	50.45	27.3383	2326300
2008-11-12	49.25	49.57	46.73	47.02	25.4796	2557300
2008-11-13	47.58	51.74	45.78	51.7	28.0156	4005700
2008-11-14	50.16	52.26	48.89	49.84	27.0077	2773600
2008-11-17	49.87	50.74	48.63	48.85	26.4712	2782200
2008-11-18	49.35	51.38	49.1	50.78	27.5171	2551700
2008-11-19	50.32	50.98	47.09	47.09	25.5175	3741500
2008-11-20	45.93	46.03	41.62	41.95	22.7322	5104200
2008-11-21	44.95	45.88	42.57	45.68	24.7535	4817500
2008-11-24	48.33	51.56	47.49	50.8	27.5279	4125800
2008-11-25	52.92	53.85	50.89	52.21	28.292	4893400
2008-11-26	49.9	52.55	49.57	52.55	28.4762	3788900
2008-11-28	53.04	53.64	52.55	53.45	28.9639	1640000
2008-12-01	50.71	50.86	47.9	48	26.0106	2830000
2008-12-02	50.38	51.2	49.5	51.06	27.6688	4857400
2008-12-03	48.09	50.06	47.73	50	27.0944	4136000
2008-12-04	47.93	49.7	46.39	47.09	25.5175	4478100
2008-12-05	46.6	47.97	45	47.9	25.9564	3483100
2008-12-08	49.04	51.12	48.65	50.46	27.3437	5056600
2008-12-09	50.4	52.21	50.02	50.88	27.5713	3859900
2008-12-10	52.35	52.75	51.33	52.57	28.4871	3555900
2008-12-11	53.09	54.61	52.57	53.1	28.7743	3115800
2008-12-12	51.53	52.88	51.24	52.55	28.4762	3311200
2008-12-15	53.7	53.82	52.05	52.9	28.6659	3442700
2008-12-16	53.78	55.53	53.47	55.53	30.0911	5328100
2008-12-17	54.73	56.4	54.53	55.93	30.3078	4150200
2008-12-18	55.39	55.4	52.76	53.42	28.9477	3894600
2008-12-19	52.65	53.95	52.42	52.82	28.6225	4458700
2008-12-22	53.18	53.19	51.57	52.31	28.3462	2053000
2008-12-23	52.9	53.09	51.11	51.4	27.853	2585100
2008-12-24	51.25	51.39	50.65	51.11	27.6959	515500
2008-12-26	51.44	52.02	51.24	51.92	28.1348	786200
2008-12-29	52.38	52.4	50.97	51.34	27.8205	2323700
2008-12-30	52	53	51.89	52.95	28.693	1778400
2008-12-31	51.97	53.55	51.97	52.94	28.6876	1836500
2009-01-02	53.79	55.43	53.71	55.11	29.8635	1707300
2009-01-05	53.42	55.54	53.38	54.75	29.6684	3803800
2009-01-06	55.45	56.07	54.39	55.43	30.0369	3079600
2009-01-07	54.88	55.3	53.82	54.56	29.5654	2555700
2009-01-08	55.11	55.97	54.4	55.91	30.297	2093000
2009-01-09	54.95	55.07	53.62	53.98	29.2511	1949700
2009-01-12	53.45	53.49	52.24	52.81	28.6171	1670800
2009-01-13	51.62	52.95	51.45	52.76	28.59	2393400
2009-01-14	50.77	50.88	49.21	49.97	27.0782	2674500
2009-01-15	49.52	50.18	48.09	49.95	27.0673	2844800
2009-01-16	51.08	51.24	49.37	50.67	27.4575	2739500
2009-01-20	48.27	49.63	47.38	47.44	25.7072	3137100
2009-01-21	46.56	48.36	45.82	48.26	26.1515	3042100
2009-01-22	46.71	47.5	46.09	47.01	25.4742	3260500
2009-01-23	45.47	48.72	45.43	48.3	26.1732	3650100
2009-01-26	48.42	50.25	48.26	49.55	26.8506	3560500
2009-01-27	49.46	50.57	48.92	50.2	27.2028	2316300
2009-01-28	51.03	51.4	50.38	50.86	27.5604	2238500
2009-01-29	50.67	51.69	49.96	51.11	27.6959	5012100
2009-01-30	50.52	50.71	49.07	49.23	26.6772	3436100
2009-02-02	48.69	50.05	48.55	49.67	26.9156	2795900
2009-02-03	49.48	51.36	49.37	51.09	27.6851	3198900
2009-02-04	49.95	51.12	49.64	50	27.5254	3982500
2009-02-05	49.06	50.98	48.73	50.64	27.8777	3609400
2009-02-06	50.54	52.3	50.42	51.82	28.5274	2323600
2009-02-09	52.29	52.66	51.21	51.46	28.3292	2040200
2009-02-10	51.04	51.8	48.81	49.11	27.0355	2688100
2009-02-11	49.92	50.39	49	49.63	27.3217	2969400
2009-02-12	49.07	50.31	48.34	50.29	27.6851	2634300
2009-02-13	51.03	51.65	50.83	51.03	28.0924	2888000
2009-02-17	48.72	48.91	48.05	48.28	26.5785	2541000
2009-02-18	48.2	48.92	47.35	48.47	26.6831	3352200
2009-02-19	49.53	49.63	48.14	48.87	26.9033	3817700
2009-02-20	46.82	47.95	46.82	47.54	26.1712	3033400
2009-02-23	47.59	47.68	45.59	45.69	25.1527	3659800
2009-02-24	45.97	47.28	45.29	47.02	25.8849	3063400
2009-02-25	46.45	46.66	45.03	45.74	25.1803	4472600
2009-02-26	45.32	45.99	44.59	44.79	24.6573	3130300
2009-02-27	43.27	44.95	43.15	43.97	24.2059	3473000
2009-03-02	42.42	42.7	40.02	40.19	22.1249	3685800
2009-03-03	40	40.08	38.26	38.79	21.3542	4279400
2009-03-04	40.58	41.68	40.31	41.12	22.6369	3313000
2009-03-05	40.36	40.83	39.54	40.08	22.0644	2925800
2009-03-06	42.17	42.83	40.89	41.89	23.0608	4026300
2009-03-09	40.67	42.18	40.5	41.19	22.6754	3378500
2009-03-10	41.81	44.12	41.79	43.29	23.8315	2716500
2009-03-11	43.87	44.33	42.91	43.32	23.848	2616000
2009-03-12	43.72	45.38	43.15	45.18	24.872	3046100
2009-03-13	45.69	45.92	44.92	45.51	25.0536	2923800
2009-03-16	45.75	46.68	45.12	45.63	25.1197	3127100
2009-03-17	44.43	46.01	44.18	46	25.3234	2215400
2009-03-18	43.93	45.9	43.14	45.74	25.1803	3129700
2009-03-19	46.78	46.79	45.32	45.49	25.0426	4171700
2009-03-20	45.8	45.89	44.44	44.49	24.4921	3658900
2009-03-23	46.05	47.36	45.68	47.36	26.0721	4551400
2009-03-24	46.39	46.94	45.88	46.01	25.3289	3306500
2009-03-25	46.86	47.69	46.36	47.34	26.0611	2648500
2009-03-26	47.31	47.38	46.39	46.83	25.7803	3252000
2009-03-27	46.04	46.31	45.5	46.02	25.3344	1463000
2009-03-30	44.63	44.71	43.61	44.27	24.371	1530900
2009-03-31	44.64	45	44.24	44.3	24.3875	5367600
2009-04-01	43.3	44.93	43.28	44.73	24.6242	2530600
2009-04-02	46.04	47.31	45.95	46.58	25.6427	2965900
2009-04-03	46.48	47.19	45.5	47	25.8739	2931000
2009-04-06	45.1	45.71	44.55	45.23	24.8995	2109400
2009-04-07	43.8	44	43.49	43.79	24.1068	1718300
2009-04-08	43.2	43.88	42.93	43.31	23.8425	2668800
2009-04-09	43.33	43.42	42.62	43.42	23.9031	3164200
2009-04-13	42.95	43.82	42.77	43.55	23.9746	2438000
2009-04-14	42.56	43.2	42.43	42.92	23.6278	2259400
2009-04-15	42.43	43.12	42.25	42.95	23.6443	2160400
2009-04-16	43.2	43.69	42.68	43.39	23.8866	2842700
2009-04-17	43	43.35	42.39	42.96	23.6498	2229500
2009-04-20	42.68	42.7	41.61	41.65	22.9287	3343500
2009-04-21	41.48	42.99	41.41	42.74	23.5287	2992600
2009-04-22	42.38	43.08	42.06	42.13	23.1929	2197300
2009-04-23	43.58	44.2	43.04	44.14	24.2994	2187600
2009-04-24	46.1	46.25	45.36	45.61	25.1087	3030800
2009-04-27	45.02	45.73	44.69	45.01	24.7784	2395400
2009-04-28	44.89	45.56	44.76	45.27	24.9215	2004600
2009-04-29	45.64	46.57	45.51	45.95	25.2959	3885300
2009-04-30	46.86	47.19	45.55	45.68	25.1472	4561100
2009-05-01	46.73	46.98	45.88	46.98	25.8629	2146600
2009-05-04	47.27	48.74	47.24	48.57	26.7382	2025600
2009-05-05	48.06	48.22	47.58	48.01	26.4299	1735400
2009-05-06	47.88	48.31	47.11	48.09	26.9454	2187400
2009-05-07	48.51	48.65	47.31	47.84	26.8053	2101500
2009-05-08	48.78	50.09	48.76	49.83	27.9203	2312600
2009-05-11	47.89	48.24	47.71	47.9	26.8389	2229500
2009-05-12	49.31	49.91	49	49.63	27.8083	2463300
2009-05-13	49.83	50.23	48.85	49.07	27.4945	2800000
2009-05-14	48.74	49.57	48.37	49.19	27.5617	1826700
2009-05-15	48.51	49.08	48.22	48.43	27.1359	2237400
2009-05-18	49.52	50.44	49.41	50.34	28.2061	1782900
2009-05-19	50.28	50.72	50.09	50.26	28.1613	1810300
2009-05-20	51.67	52.25	51.24	51.37	28.7832	2821800
2009-05-21	51.03	51.44	50.63	51.32	28.7552	2182800
2009-05-22	51.91	51.94	51.38	51.41	28.8056	1613900
2009-05-26	50.88	52.94	50.8	52.75	29.5565	2468000
2009-05-27	52.14	52.4	51.25	51.46	28.8337	2032700
2009-05-28	52.24	52.98	51.45	52.67	29.5116	2524000
2009-05-29	54.11	54.39	53.19	53.91	30.2064	2365100
2009-06-01	55.31	56.04	55.08	55.47	31.0805	2493900
2009-06-02	55.01	55.97	54.89	55.75	31.2374	2053200
2009-06-03	54.34	54.57	53.79	54.27	30.4081	1997500
2009-06-04	54.45	55.07	54.26	54.77	30.6883	1977200
2009-06-05	55.08	55.16	54	54.41	30.4866	1799300
2009-06-08	53.58	54.72	53.23	54.45	30.509	1195600
2009-06-09	54.72	54.99	54.09	54.72	30.6603	1484000
2009-06-10	56.01	56.12	54.49	55.05	30.8452	2324900
2009-06-11	54.65	56.06	54.63	55.42	31.0525	1889200
2009-06-12	54.13	54.41	53.88	54.41	30.4866	1287800
2009-06-15	52.64	52.72	51.37	51.97	29.1194	1821200
2009-06-16	52.21	52.42	51.47	51.61	28.9177	2825000
2009-06-17	51.09	51.66	50.57	51.4	28.8	1719500
2009-06-18	50.74	51.49	50.53	50.81	28.4694	1487100
2009-06-19	51.83	52.35	51.57	51.9	29.0802	1895000
2009-06-22	50.43	50.49	49.26	49.38	27.6682	1655500
2009-06-23	50.2	50.51	49.49	50.11	28.0772	1114300
2009-06-24	50.24	50.55	49.33	49.6	27.7915	1270200
2009-06-25	48.56	49.97	48.51	49.86	27.9372	1495100
2009-06-26	50.02	50.02	49.3	49.64	27.8139	1191300
2009-06-29	50.51	51.18	50.29	50.79	28.4582	1023300
2009-06-30	50.89	51.05	49.5	50.19	28.1221	1544500
2009-07-01	51.14	51.86	50.89	50.93	28.5367	1292100
2009-07-02	49.19	49.21	48.75	48.86	27.3768	1659600
2009-07-06	47.15	48.05	47.05	47.96	26.8726	1536700
2009-07-07	47.71	47.71	46.63	46.66	26.1442	1778600
2009-07-08	47.09	47.3	46.19	46.89	26.273	1645900
2009-07-09	47.4	47.78	47.03	47.24	26.4691	1396800
2009-07-10	46.71	46.92	46.37	46.82	26.2338	2214900
2009-07-13	47.2	47.53	46.71	47.51	26.6204	2795900
2009-07-14	48.07	48.24	47.33	47.75	26.7549	1554200
2009-07-15	48.87	49.8	48.79	49.64	27.8139	2053900
2009-07-16	50	50.45	49.76	50.24	28.1501	2397000
2009-07-17	50.3	50.57	49.97	50.1	28.0716	2419600
2009-07-20	51.24	51.44	50.83	51.37	28.7832	2552200
2009-07-21	51.76	51.79	50.86	51.36	28.7776	1743300
2009-07-22	50.84	51.4	50.73	50.94	28.5423	2060500
2009-07-23	51.09	52.43	51.07	51.99	29.1306	1685400
2009-07-24	52.24	52.34	51.57	52.24	29.2707	1993000
2009-07-27	52.66	52.93	52.28	52.89	29.6349	1444700
2009-07-28	52.54	52.83	51.75	52.42	29.3715	2148300
2009-07-29	52.82	52.99	51.83	52.46	29.394	2360500
2009-07-30	52.37	52.93	52.1	52.53	29.4332	1905800
2009-07-31	52.04	52.82	51.75	52.64	29.4948	2120100
2009-08-03	53.25	54.03	53.21	53.56	30.0103	1738800
2009-08-04	53.29	53.85	53.03	53.65	30.0607	1279500
2009-08-05	52.37	52.41	51.6	51.9	29.5427	2311900
2009-08-06	52.23	52.3	51.61	51.91	29.5484	1561000
2009-08-07	52.46	52.61	51.82	51.89	29.537	1430800
2009-08-10	51.52	51.83	51.13	51.54	29.3378	901700
2009-08-11	51.89	52.02	51.52	51.76	29.4631	1261300
2009-08-12	52.38	53.06	52.35	52.78	30.0437	1640200
2009-08-13	52.85	53	52.45	52.92	30.1233	1172100
2009-08-14	53.39	53.45	52.29	52.69	29.9924	1455000
2009-08-17	51.59	51.71	51.01	51.61	29.3777	1834700
2009-08-18	51.75	52.2	51.57	52.02	29.611	1327400
2009-08-19	51.45	53	51.41	52.77	30.038	1253800
2009-08-20	53.02	53.52	52.88	53.33	30.3567	1240900
2009-08-21	54.72	55.41	54.56	55.03	31.3244	1956800
2009-08-24	55.29	55.52	54.66	54.93	31.2675	1749200
2009-08-25	55.31	55.89	55.01	55.43	31.5521	2596100
2009-08-26	54.99	55.35	54.68	55.23	31.4383	1990100
2009-08-27	55.31	55.98	54.59	55.75	31.7342	1363800
2009-08-28	56.28	56.36	55.45	55.77	31.7456	1242800
2009-08-31	55.31	55.55	55.08	55.47	31.5749	1569500
2009-09-01	55.03	55.75	54.18	54.31	30.9146	1933700
2009-09-02	54.71	55.63	54.56	55.18	31.4098	1874100
2009-09-03	55.33	55.65	54.9	55.25	31.4496	1140800
2009-09-04	55.04	55.94	54.7	55.68	31.6944	1379800
2009-09-08	56.74	57.17	56.44	56.94	32.4116	1322000
2009-09-09	57.71	58.33	57.43	57.97	32.9979	2157600
2009-09-10	57.85	58.68	57.57	58.6	33.3565	1522200
2009-09-11	58.32	58.46	57.63	57.89	32.9524	1813800
2009-09-14	57.25	58.1	57.25	58.1	33.0719	1163300
2009-09-15	57.93	58.52	57.48	58.36	33.2199	2060600
2009-09-16	58.43	58.77	57.95	58.76	33.4476	1252300
2009-09-17	58.71	59.09	58.38	58.7	33.4135	2252100
2009-09-18	58.82	58.97	58.28	58.7	33.4135	1086500
2009-09-21	58.05	58.82	57.93	58.71	33.4192	743100
2009-09-22	59.62	59.75	59.28	59.6	33.9258	931600
2009-09-23	59.47	59.72	58.55	58.65	33.385	1560100
2009-09-24	58.77	58.91	57.39	57.79	32.8955	1502200
2009-09-25	57.51	58.08	57.13	57.55	32.7589	1223900
2009-09-28	57.17	58.51	57.15	58.22	33.1402	742400
2009-09-29	57.85	58.07	57.43	57.79	32.8955	904400
2009-09-30	57.88	57.91	56.67	57.19	32.5539	1346500
2009-10-01	57.21	57.21	55.71	55.74	31.7286	1545700
2009-10-02	55.51	56.16	55.4	55.56	31.6261	1594400
2009-10-05	55.27	56.07	55.22	55.9	31.8196	2271300
2009-10-06	56.65	57.64	56.61	57.08	32.4913	1653900
2009-10-07	56.73	56.99	56.43	56.83	32.349	1190400
2009-10-08	56.93	57.43	56.67	57.09	32.497	1284300
2009-10-09	57.06	57.35	56.84	57.35	32.645	1229500
2009-10-12	58	58.32	57.78	57.87	32.941	622900
2009-10-13	58.36	58.36	57.86	58.21	33.1345	1333700
2009-10-14	59.67	59.97	59.39	59.96	34.1307	930000
2009-10-15	59.93	60.51	59.81	60.48	34.4267	1430700
2009-10-16	61.06	61.5	60.6	61.39	34.9447	1715600
2009-10-19	62.03	62.84	61.84	62.37	35.5025	1281600
2009-10-20	62.37	62.67	61.97	62.34	35.4854	1626000
2009-10-21	62.67	63.75	62.65	62.73	35.7074	1992700
2009-10-22	62.31	63.11	61.84	63.06	35.8953	1673000
2009-10-23	63.01	63.04	61.94	62.15	35.3773	2647500
2009-10-26	62.97	63.63	61.63	61.78	35.1667	2368300
2009-10-27	63.28	63.58	62.49	62.76	35.7245	2676800
2009-10-28	62.91	63.18	61.66	61.82	35.1894	1679600
2009-10-29	60.71	61.73	60.67	61.36	34.9276	3022900
2009-10-30	60.88	60.88	58.3	59.41	33.8176	2197200
2009-11-02	59.06	59.95	58.76	59.35	33.7835	3719400
2009-11-03	58.93	60.13	58.78	60.08	34.199	2435500
2009-11-04	59.37	60.02	59.2	59.37	34.274	1986400
2009-11-05	59.91	60.82	59.74	60.49	34.9206	1071900
2009-11-06	59.5	60.45	59.42	60.33	34.8283	1034400
2009-11-09	61.54	62.18	61.49	62.07	35.8327	1653600
2009-11-10	62.06	62.75	61.75	62.19	35.902	1432900
2009-11-11	62.83	63.18	62.01	62.2	35.9078	1717900
2009-11-12	62.15	62.45	61.14	61.24	35.3536	1249700
2009-11-13	61.54	62.27	61	62.14	35.8731	1298300
2009-11-16	62.41	63.41	62.36	62.88	36.3003	1236200
2009-11-17	62.71	63.21	62.57	63.18	36.4735	822300
2009-11-18	63.29	63.3	62.5	62.86	36.2888	999800
2009-11-19	61.89	61.9	61.07	61.78	35.6653	1080000
2009-11-20	60.35	60.79	60.3	60.66	35.0187	1289200
2009-11-23	61.74	62.34	61.65	61.84	35.7	1516600
2009-11-24	61.95	62.16	61.28	61.96	35.7692	1110900
2009-11-25	61.95	62.54	61.66	62.26	35.9424	1574700
2009-11-27	59.48	61.07	59.36	60.74	35.0649	895700
2009-11-30	59.74	60.28	59.12	59.76	34.4992	1464900
2009-12-01	60.57	61.33	60.5	61.03	35.2324	1242900
2009-12-02	61.01	61.62	60.73	60.93	35.1746	1148100
2009-12-03	61.23	61.46	60.77	60.8	35.0996	1945400
2009-12-04	61.86	62.14	60.63	61.14	35.2958	1580500
2009-12-07	60.73	61.36	60.7	60.83	35.1169	925900
2009-12-08	59.94	59.97	59.21	59.32	34.2452	1552300
2009-12-09	59.49	59.91	58.92	59.59	34.401	1770200
2009-12-10	59.73	59.86	59.13	59.44	34.3144	1275500
2009-12-11	59.65	59.73	59.06	59.29	34.2279	731800
2009-12-14	60.07	60.18	59.6	59.77	34.505	1088000
2009-12-15	59.03	59.48	58.93	59.07	34.1009	1106000
2009-12-16	59.59	59.99	59.51	59.57	34.3895	1529500
2009-12-17	58.66	58.89	58.05	58.15	33.5697	1728300
2009-12-18	58.59	58.77	57.72	58.07	33.5236	1656500
2009-12-21	59.04	59.62	59.01	59.24	34.199	1488500
2009-12-22	60.42	60.46	59.7	59.94	34.6031	1283800
2009-12-23	60.51	60.71	60.31	60.45	34.8975	1138600
2009-12-24	60.48	60.83	60.38	60.83	35.1169	242800
2009-12-28	61.2	61.26	60.76	60.86	35.1342	470400
2009-12-29	61.47	61.51	60.56	60.79	35.0938	921800
2009-12-30	60.39	60.76	60.28	60.66	35.0187	680900
2009-12-31	60.75	60.75	60.11	60.11	34.7012	674400
2010-01-04	61.86	62.4	61.8	62.35	35.9944	1643100
2010-01-05	62.61	62.7	62.04	62.42	36.0348	1818500
2010-01-06	62.14	62.33	61.8	61.91	35.7404	3041000
2010-01-07	61.54	61.69	61.12	61.61	35.5672	1035100
2010-01-08	61.17	61.54	60.92	61.52	35.5152	1438100
2010-01-11	62.53	62.54	62.21	62.48	36.0694	1304700
2010-01-12	60.9	61.55	60.88	61.07	35.2554	2014900
2010-01-13	60.96	61.14	60.47	61.11	35.2785	1416000
2010-01-14	60.56	61.13	60.56	60.96	35.1919	1027700
2010-01-15	61.01	61.15	60.18	60.51	34.9322	1482600
2010-01-19	60.25	61.64	60.25	61.64	35.5845	1491000
2010-01-20	60.32	60.42	59.82	60.38	34.8571	1638100
2010-01-21	60.15	60.42	58.71	59.14	34.1413	1325700
2010-01-22	58.51	58.79	57.53	57.59	33.2465	1490300
2010-01-25	58.26	58.54	58.02	58.34	33.6794	1082600
2010-01-26	57.68	58.62	57.44	58.18	33.587	1421200
2010-01-27	57.64	57.77	57.08	57.68	33.2984	1051000
2010-01-28	57.16	57.19	56.01	56.42	32.571	1289400
2010-01-29	56.47	56.76	55.27	55.39	31.9764	1698400
2010-02-01	56.15	56.74	56.02	56.71	32.7384	1111600
2010-02-02	56.4	57.39	56.09	57.26	33.0559	1261000
2010-02-03	56.86	57.21	56.55	56.73	32.75	1125400
2010-02-04	55.21	55.21	54.34	54.42	31.4164	2144700
2010-02-05	54.16	54.42	53.23	54.38	31.3933	1792300
2010-02-08	54.33	55.01	53.84	53.85	31.0874	1436000
2010-02-09	54.56	55.77	54.44	55.24	31.8898	1825000
2010-02-10	54.19	54.33	53.61	53.77	31.5205	2059500
2010-02-11	54.59	55.54	54.13	55.43	32.4936	2763300
2010-02-12	54.36	54.61	54.12	54.55	31.9777	2270800
2010-02-16	54.6	55.9	54.58	55.75	32.6812	1229100
2010-02-17	55.75	55.86	55.09	55.24	32.3822	1180500
2010-02-18	55.44	55.94	55.29	55.86	32.7457	719600
2010-02-19	55.23	55.86	55.05	55.7	32.6519	907900
2010-02-22	55.8	55.85	55.3	55.57	32.5757	1266700
2010-02-23	55.23	55.35	54.46	54.54	31.9719	1312000
2010-02-24	54.84	55.61	54.64	55.38	32.4643	2413000
2010-02-25	53.84	54.81	53.61	54.81	32.1302	1902400
2010-02-26	53.98	54.8	53.8	54.74	32.0891	1591100
2010-03-01	54.91	55.51	54.65	55.38	32.4643	1306200
2010-03-02	55.45	55.96	55.31	55.71	32.6577	1230800
2010-03-03	56.14	56.88	56.06	56.34	33.0271	994900
2010-03-04	56.46	56.59	55.79	56.06	32.8629	991100
2010-03-05	56.3	57.19	56.26	57.06	33.4491	923200
2010-03-08	57.21	57.38	56.9	57.15	33.5019	1089900
2010-03-09	56.69	57.42	56.64	57.24	33.5546	1053200
2010-03-10	57.44	58.13	57.28	57.59	33.7598	1287900
2010-03-11	57.86	58.09	57.62	58.06	34.0353	1838200
2010-03-12	58.69	58.69	58.2	58.25	34.1467	962600
2010-03-15	58.04	58.13	57.44	57.93	33.9591	954700
2010-03-16	58.71	59.14	58.39	59.01	34.5922	1099000
2010-03-17	59.99	60.26	59.79	59.9	35.114	1420500
2010-03-18	59.99	60.08	59.35	59.75	35.026	1103900
2010-03-19	58.5	59.32	58.19	58.5	34.2933	1638800
2010-03-22	57.49	58.43	57.49	58.26	34.1526	1035100
2010-03-23	58.22	58.8	58.08	58.69	34.4046	963600
2010-03-24	57.72	57.91	57.42	57.69	33.8184	1259500
2010-03-25	57.57	57.72	56.94	56.94	33.3788	1558800
2010-03-26	57.23	57.47	57.04	57.38	33.6367	1373800
2010-03-29	57.14	57.7	57.13	57.59	33.7598	1072900
2010-03-30	57.75	57.86	57.3	57.54	33.7305	903600
2010-03-31	57.57	58.15	57.45	57.86	33.9181	1305900
2010-04-01	58.43	59.03	58.42	58.96	34.5629	1323500
2010-04-05	59.19	59.64	59.08	59.55	34.9088	1286800
2010-04-06	59.09	59.64	58.9	59.62	34.9498	1044800
2010-04-07	59.35	59.39	58.61	58.8	34.4691	1812700
2010-04-08	58.29	59.31	58.2	59.31	34.7681	1034400
2010-04-09	59.95	60.74	59.94	60.7	35.5829	1448800
2010-04-12	60.63	61	60.52	60.62	35.536	998600
2010-04-13	60.85	60.9	60.15	60.66	35.5595	1186500
2010-04-14	61.51	61.93	61.43	61.8	36.2278	1012300
2010-04-15	61.58	61.92	61.45	61.77	36.2102	1371700
2010-04-16	61.47	61.76	60.56	61.11	35.8233	1407600
2010-04-19	60.26	61.04	60.2	61	35.7588	1627900
2010-04-20	61.78	61.88	61.52	61.7	36.1691	1072300
2010-04-21	61.75	61.9	61.26	61.55	36.0812	1039700
2010-04-22	60.55	61.12	60.27	61.12	35.8291	1311400
2010-04-23	60.66	61.95	60.62	61.93	36.304	1744600
2010-04-26	61.28	61.84	61.15	61.18	35.8643	1600100
2010-04-27	61.37	62.11	61	61.07	35.7998	5247400
2010-04-28	62.67	62.79	61.76	62.59	36.6909	2721800
2010-04-29	61.61	62.23	61.47	61.69	36.1633	5559300
2010-04-30	62.89	63.11	62.37	62.75	36.7847	2971100
2010-05-03	61.9	62.47	61.56	61.94	36.3098	2575200
2010-05-04	60.21	60.37	59.36	60.09	35.2253	2711100
2010-05-05	57.53	58.13	57.18	57.58	34.2325	3223200
2010-05-06	56.51	57.02	53.1	55.59	33.0494	3807100
2010-05-07	54.47	55.15	52.88	54.14	32.1873	3904900
2010-05-10	56.76	57.08	56.1	56.53	33.6082	3245700
2010-05-11	55.75	56.88	55.59	56.15	33.3823	2437900
2010-05-12	55.92	56.43	55.7	56.13	33.3704	2081500
2010-05-13	55.47	55.93	55.12	55.12	32.77	1796000
2010-05-14	54.8	54.96	53.68	54.43	32.3598	2908100
2010-05-17	54.08	54.44	52.97	54.06	32.1398	2317300
2010-05-18	54.46	54.52	52.66	52.88	31.4382	2333000
2010-05-19	52.89	53.71	52.39	53.6	31.8663	3119600
2010-05-20	52.61	53.36	51.53	52.67	31.3134	3162600
2010-05-21	51.58	52.82	51.38	52.78	31.3788	2851300
2010-05-24	51.41	52.02	51.08	51.09	30.3741	2386600
2010-05-25	50.2	51.83	49.98	51.72	30.7486	2897400
2010-05-26	51.13	51.72	50.2	50.35	29.9341	2687800
2010-05-27	51.73	53.05	51.57	53.01	31.5155	2246400
2010-05-28	53.26	53.3	52.15	52.4	31.1529	2272500
2010-06-01	52.54	53.7	52.06	52.14	30.9983	2416100
2010-06-02	52.42	53.81	52.26	53.81	31.9912	2289200
2010-06-03	54.09	54.32	53.45	54.06	32.1398	2279700
2010-06-04	52.78	52.95	51.56	51.78	30.7843	2269800
2010-06-07	51.9	52.33	51.19	51.19	30.4335	2555300
2010-06-08	50.93	51.9	50.47	51.87	30.8378	2435100
2010-06-09	51.42	51.97	50.59	50.74	30.166	3119600
2010-06-10	51.44	52.41	51.44	52.35	31.1232	4578300
2010-06-11	51.68	52.67	51.6	52.4	31.1529	1851700
2010-06-14	52.74	53.21	52.38	52.38	31.141	1882300
2010-06-15	53.26	54.12	53.17	54.05	32.1338	2349800
2010-06-16	53.83	54.66	53.71	54.5	32.4014	2204900
2010-06-17	54.54	54.85	54.06	54.76	32.5559	1700500
2010-06-18	54.52	54.71	54.27	54.65	32.4905	3332800
2010-06-21	55.04	55.49	54.21	54.44	32.3657	2271900
2010-06-22	54.4	54.93	53.9	54.17	32.2052	2705200
2010-06-23	54	54.54	53.6	54.09	32.1576	1662800
2010-06-24	53.54	53.66	52.69	52.83	31.4085	3381900
2010-06-25	52.64	53.18	52.24	52.91	31.4561	2331700
2010-06-28	53.13	53.57	52.83	52.86	31.4264	3157400
2010-06-29	51.75	51.8	50.95	51.19	30.4335	2345800
2010-06-30	50.8	51.38	50.14	50.22	29.8568	2650400
2010-07-01	49.84	50.04	49.16	49.53	29.4466	2763600
2010-07-02	50.36	50.55	49.6	50.01	29.732	1429700
2010-07-06	50.73	51.17	50.06	50.52	30.0352	1729500
2010-07-07	50.43	51.73	50.38	51.73	30.7545	1875400
2010-07-08	52.75	53.34	52.44	53.32	31.6998	2074600
2010-07-09	53.12	53.6	52.99	53.51	31.8128	1356400
2010-07-12	53.1	53.69	53.06	53.51	31.8128	1194400
2010-07-13	54.4	55	54.21	54.9	32.6392	1698300
2010-07-14	55.26	55.83	55.12	55.35	32.9067	1599500
2010-07-15	55.57	55.95	54.98	55.84	33.198	2109600
2010-07-16	55.8	55.85	54.68	54.71	32.5262	1850900
2010-07-19	55.31	55.37	54.58	54.91	32.6451	1350900
2010-07-20	53.84	54.97	53.8	54.81	32.5857	1582300
2010-07-21	54.81	54.83	53.61	53.87	32.0268	1892600
2010-07-22	55.22	56.01	55.22	55.87	33.2159	1673300
2010-07-23	55.87	56.71	55.68	56.46	33.5666	1874500
2010-07-26	56.27	56.67	56.12	56.64	33.6736	1363600
2010-07-27	56.82	56.99	56.34	56.81	33.7747	1198500
2010-07-28	56.27	56.52	55.57	55.91	33.2396	1789400
2010-07-29	56.57	56.72	55.39	55.98	33.2813	1579500
2010-07-30	55.03	56.2	55.02	55.42	32.9483	2160000
2010-08-02	57.25	58.1	57.01	57.85	34.393	1913700
2010-08-03	58.09	58.6	57.8	58.56	34.8151	1954400
2010-08-04	57.73	58.19	57.5	57.95	34.9539	1856000
2010-08-05	57.67	57.76	57.17	57.7	34.8031	913000
2010-08-06	57.24	57.91	57.06	57.83	34.8815	2348000
2010-08-09	58.37	58.39	58.08	58.17	35.0865	884800
2010-08-10	57.45	58.25	56.91	58.07	35.0262	1187700
2010-08-11	56.18	56.18	55.6	55.94	33.7415	1697800
2010-08-12	55.01	55.73	54.95	55.4	33.4158	1151300
2010-08-13	55.16	55.81	55.14	55.47	33.458	756300
2010-08-16	54.98	55.65	54.85	55.46	33.452	778800
2010-08-17	56.33	56.43	55.87	56.09	33.8319	933200
2010-08-18	56.11	56.24	55.61	56.03	33.7958	776700
2010-08-19	55.37	55.54	54.21	54.46	32.8488	1861100
2010-08-20	53.55	53.84	53.24	53.81	32.4567	1605900
2010-08-23	53.89	54.31	53.71	53.9	32.511	1090500
2010-08-24	53	53.37	52.5	53.17	32.0707	2123400
2010-08-25	52.53	53.36	52.23	53.26	32.125	1677800
2010-08-26	53.17	53.66	52.8	52.94	31.932	1459300
2010-08-27	53.78	54.37	52.89	54.23	32.71	1814500
2010-08-30	53.34	53.74	53.09	53.09	32.0224	1309700
2010-08-31	52.94	53.52	52.71	53.05	31.9983	2414900
2010-09-01	54.54	55.22	54.41	55.03	33.1926	1623000
2010-09-02	54.96	55.44	54.91	55.44	33.4399	884600
2010-09-03	56.26	56.52	55.94	56.28	33.9466	863400
2010-09-07	55.41	55.56	54.97	55.24	33.3193	1475700
2010-09-08	55.8	56.5	55.75	56.22	33.9104	1399400
2010-09-09	56.37	56.58	55.93	56.21	33.9043	1534200
2010-09-10	56.6	56.88	56.47	56.66	34.1758	1217400
2010-09-13	57.61	57.64	57.12	57.33	34.5799	1478000
2010-09-14	57.42	58.19	57.2	57.83	34.8815	1538800
2010-09-15	57.86	58.4	57.63	58.34	35.1891	2230500
2010-09-16	58.79	58.91	58.52	58.78	35.4545	1793800
2010-09-17	59.01	59.25	58.12	58.24	35.1288	2042800
2010-09-20	58.89	59.62	58.7	59.39	35.8224	1507400
2010-09-21	59.58	59.99	58.75	59.51	35.8948	1624200
2010-09-22	59.41	59.78	59.04	59.14	35.6716	1410200
2010-09-23	58.67	59.59	58.53	58.95	35.557	1348700
2010-09-24	60.03	60.6	59.95	60.3	36.3713	2215300
2010-09-27	60.81	60.81	60.23	60.31	36.3773	2195700
2010-09-28	60.17	60.68	59.59	60.54	36.5161	1698200
2010-09-29	60.27	60.73	60.07	60.53	36.51	1901400
2010-09-30	61.28	61.58	60.18	60.3	36.3713	2754500
2010-10-01	61.62	61.88	61.26	61.78	37.264	2598600
2010-10-04	61	61.24	60.46	60.83	36.691	1635400
2010-10-05	61.54	62.32	61.34	62.31	37.5837	3881300
2010-10-06	62.47	62.85	62.42	62.54	37.7224	2453400
2010-10-07	63.17	63.17	62.36	62.7	37.8189	2558400
2010-10-08	62.56	62.97	62.39	62.89	37.9335	1500700
2010-10-11	62.77	63.02	62.65	62.87	37.9215	1164700
2010-10-12	61.9	62.76	61.6	62.61	37.7646	2030200
2010-10-13	63.25	63.5	63.15	63.22	38.1326	1707700
2010-10-14	63.61	63.95	63.29	63.65	38.3919	2078400
2010-10-15	64.06	64.1	63.25	63.53	38.3196	1924200
2010-10-18	63.6	64.26	63.37	64.16	38.6996	1726800
2010-10-19	62.43	62.99	61.77	62.26	37.5535	2308000
2010-10-20	62.4	63.35	62.36	63	37.9999	2191500
2010-10-21	63.08	63.5	62.18	62.47	37.6802	2023500
2010-10-22	62.84	63.06	62.64	62.87	37.9215	1565600
2010-10-25	63.34	63.48	62.77	62.83	37.8973	3783000
2010-10-26	62.95	63.49	62.83	63.41	38.2472	3572900
2010-10-27	62.79	62.96	62.3	62.75	37.8491	2452600
2010-10-28	63.28	63.9	63.23	63.79	38.4764	2889500
2010-10-29	64.41	65.07	64.34	64.93	39.164	2239800
2010-11-01	65.34	65.89	65.21	65.5	39.5078	2898400
2010-11-02	67.16	67.49	67.07	67.35	40.6237	3328500
2010-11-03	66.59	67.27	66.12	67.19	41.039	2526600
2010-11-04	68.07	68.55	67.84	68.29	41.7109	2032800
2010-11-05	67.83	68.32	67.39	67.91	41.4788	2146100
2010-11-08	66.69	67.12	66.49	66.87	40.8436	1578300
2010-11-09	66.6	66.88	65.4	65.63	40.0862	2211900
2010-11-10	65.7	66.2	64.96	66.1	40.3732	2221100
2010-11-11	65.82	66.45	65.59	66.34	40.5199	1588700
2010-11-12	66	66.38	65.37	65.85	40.2206	1479200
2010-11-15	66.11	66.16	65.45	65.45	39.9762	1020600
2010-11-16	64.74	64.76	63.56	64.04	39.115	2240800
2010-11-17	64.04	64.57	64.01	64.32	39.286	1892300
2010-11-18	65.46	65.67	65.28	65.55	40.0373	1262700
2010-11-19	64.75	65.44	64.15	65.44	39.9701	1192100
2010-11-22	63.91	64.42	63.43	64.32	39.286	2338400
2010-11-23	62.85	63.03	62.01	62.59	38.2294	2257500
2010-11-24	62.83	63.27	62.76	63.12	38.5531	1503300
2010-11-26	61.98	62.42	61.9	62.23	38.0095	1081800
2010-11-29	61	61.55	60.43	61.4	37.5025	2416200
2010-11-30	60.03	61.25	59.99	60.67	37.0567	4755300
2010-12-01	61.96	62.5	61.89	62.29	38.0461	2812700
2010-12-02	62.06	63.29	62.05	63.27	38.6447	1740400
2010-12-03	63.37	63.91	63.31	63.87	39.0112	1192300
2010-12-06	63.34	64.03	63.25	63.84	38.9929	1142900
2010-12-07	65	65.02	64.18	64.24	39.2372	2461000
2010-12-08	64.4	64.71	63.95	64.46	39.3716	1144000
2010-12-09	64.49	64.54	63.78	64.29	39.2677	895700
2010-12-10	64.44	65	64.32	65	39.7014	928600
2010-12-13	65.29	65.81	65.05	65.42	39.9579	1200100
2010-12-14	65.88	66.24	65.62	65.96	40.2877	1401000
2010-12-15	65.2	65.38	64.44	64.75	39.5487	1583600
2010-12-16	64.77	64.97	64.37	64.88	39.6281	1496700
2010-12-17	64.61	64.66	63.99	64.34	39.2983	1748800
2010-12-20	64.76	64.79	64.05	64.53	39.4143	1281100
2010-12-21	65.12	65.21	64.97	65.07	39.7441	1248300
2010-12-22	65.14	65.52	65.1	65.44	39.9701	1904000
2010-12-23	65.1	65.85	65.05	65.68	40.1167	1346700
2010-12-27	65.56	66.35	65.5	66.08	40.361	1168500
2010-12-28	66.52	66.54	65.97	66.29	40.4893	1080100
2010-12-29	66.15	66.83	66.14	66.45	40.587	1770500
2010-12-30	66.4	66.99	66.23	66.8	40.8008	1353600
2010-12-31	66.5	67.31	66.5	66.78	40.7886	1305000
2011-01-03	67.17	67.58	67.08	67.08	40.9718	1721000
2011-01-04	67.91	67.97	67.16	67.46	41.2039	2007500
2011-01-05	66.03	66.88	66.01	66.85	40.8313	2794700
2011-01-06	66.2	66.39	65.37	65.74	40.1534	3013900
2011-01-07	65.58	65.98	65.3	65.75	40.1595	2466700
2011-01-10	66.24	66.77	66.02	66.6	40.6786	1884000
2011-01-11	66.99	67.03	66.6	66.87	40.8436	2421300
2011-01-12	67.05	67.72	66.89	67.56	41.265	1960600
2011-01-13	67.4	67.88	67.26	67.52	41.2406	3320500
2011-01-14	66.88	68.15	66.76	68.12	41.607	2920800
2011-01-18	67.76	68.69	67.76	68.47	41.8208	2197400
2011-01-19	69.09	69.13	68.07	68.28	41.7048	1963600
2011-01-20	67.46	68	66.94	67.85	41.4421	1967700
2011-01-21	68.38	68.85	68.36	68.85	42.0529	1653600
2011-01-24	68.83	69.64	68.83	69.53	42.4683	2158500
2011-01-25	68.5	69.1	68.38	69.08	42.1934	1894700
2011-01-26	69.42	69.84	69.25	69.69	42.566	1807300
2011-01-27	70.58	70.9	70.3	70.72	43.1951	3301400
2011-01-28	70.38	70.6	69.59	70.28	42.9264	2396400
2011-01-31	70.52	71.25	70.5	70.99	43.36	2460500
2011-02-01	72.54	73.45	72.49	73.35	44.8015	7636500
2011-02-02	73.35	73.85	73.17	73.43	44.8503	1537100
2011-02-03	70.7	71.25	70.33	71.25	43.5188	2684800
2011-02-04	69.88	69.98	69.15	69.68	42.5599	3491500
2011-02-07	69.98	70.33	69.86	70.15	42.8469	2823300
2011-02-08	69.95	70.39	69.75	70.12	42.8286	1701500
2011-02-09	69.27	69.51	69.02	69.3	42.841	8203300
2011-02-10	68.98	69.27	68.78	69.14	42.7421	2155800
2011-02-11	67.81	68.56	67.81	68.4	42.2846	2136300
2011-02-14	67.53	68.42	67.48	68.3	42.2228	3101100
2011-02-15	68.68	69.1	68.5	68.76	42.5072	3498100
2011-02-16	68.55	69.82	68.5	69.75	43.1192	4695500
2011-02-17	69.87	70.68	69.86	70.53	43.6014	3331700
2011-02-18	70.82	71.18	70.79	71.01	43.8981	2579300
2011-02-22	70.04	71.24	69.93	70.4	43.521	2828000
2011-02-23	70.52	71.04	70.45	70.92	43.8425	2960600
2011-02-24	71.33	71.75	70.38	70.5	43.5828	3012900
2011-02-25	70.76	71.6	70.68	71.6	44.2628	1373900
2011-02-28	72.23	72.42	71.81	72.25	44.6647	1504400
2011-03-01	72.14	72.38	70.95	70.96	43.8672	1687500
2011-03-02	70.93	71.54	70.92	71.35	44.1083	2775200
2011-03-03	72.32	72.5	71.99	72.28	44.6832	1796100
2011-03-04	72.76	72.84	72.1	72.21	44.6399	1651800
2011-03-07	72.85	72.99	71.6	71.72	44.337	1504000
2011-03-08	70.57	71.21	70.16	70.96	43.8672	1290700
2011-03-09	70.39	70.51	70.1	70.39	43.5148	1530500
2011-03-10	69.33	69.33	68.64	68.78	42.5195	2469500
2011-03-11	68.2	69.07	68.2	68.86	42.569	2272600
2011-03-14	68.61	69.17	68.16	69.11	42.7235	1561200
2011-03-15	67.21	68.41	67.07	68.13	42.1177	2806600
2011-03-16	67.4	67.78	65.78	66.53	41.1286	4367600
2011-03-17	69.21	69.23	68.72	68.92	42.6061	3312800
2011-03-18	70.11	70.11	69.55	69.87	43.1934	3593200
2011-03-21	70.61	70.99	70.4	70.87	43.8116	3175100
2011-03-22	71.57	71.77	71.23	71.7	44.3247	2225800
2011-03-23	71.01	71.85	70.98	71.67	44.3061	1638000
2011-03-24	71.81	72.39	71.67	72.24	44.6585	2004300
2011-03-25	72.35	73	72.32	72.7	44.9429	2087100
2011-03-28	71.88	72.04	71.55	71.55	44.2319	1968400
2011-03-29	71.42	72.37	71.35	72.3	44.6956	1365300
2011-03-30	72.32	72.86	72.07	72.8	45.0047	2496200
2011-03-31	72.93	73.54	72.79	72.86	45.0418	1728600
2011-04-01	72.76	73.5	72.63	73.32	45.3261	1848800
2011-04-04	74.15	74.23	73.57	73.75	45.592	1705400
2011-04-05	73.32	74	73.32	73.74	45.5858	1920900
2011-04-06	74.07	74.39	73.94	74.18	45.8578	1301600
2011-04-07	73.77	74.13	73.61	74.1	45.8083	1869000
2011-04-08	75.04	75.24	74.67	75.02	46.3771	1873200
2011-04-11	75.01	75.17	74.16	74.48	46.0433	1370800
2011-04-12	73.65	73.66	72.28	72.53	44.8378	3570500
2011-04-13	73.43	73.59	72.83	72.94	45.0912	1934200
2011-04-14	72.51	73.53	72.39	73.36	45.3509	1851300
2011-04-15	72.9	73.22	72.38	72.86	45.0418	1373500
2011-04-18	71.4	71.61	70.32	71.22	44.0279	2064100
2011-04-19	71.28	71.71	71.18	71.59	44.2567	1263400
2011-04-20	73.89	74.35	73.84	74.15	45.8392	1601100
2011-04-21	75.05	75.06	74.44	74.69	46.1731	1282200
2011-04-25	75.01	75.12	74.66	75.05	46.3956	1597600
2011-04-26	75.38	75.64	75.12	75.57	46.7171	1500000
2011-04-27	76.71	76.99	76.05	76.85	47.5084	2471700
2011-04-28	77.09	77.65	77.02	77.61	47.9782	2135800
2011-04-29	77.26	77.65	77.13	77.48	47.8978	1713400
2011-05-02	77.83	77.97	77.29	77.4	47.8484	2013900
2011-05-03	76.8	76.93	75.76	76.14	47.0695	2929100
2011-05-04	76.13	76.17	74.81	75.45	46.6429	2813300
2011-05-05	73.9	74.11	72.36	72.84	45.0294	2658700
2011-05-06	72.62	73.28	71.46	71.83	44.405	3126500
2011-05-09	71.49	72.68	71.19	72.44	44.7821	2646900
2011-05-10	72.93	73.83	72.81	73.61	45.5054	2325900
2011-05-11	72.84	72.88	71.38	71.65	44.805	2644400
2011-05-12	70.79	71.35	70.11	71.09	44.4548	2612700
2011-05-13	70.45	70.6	68.87	69.63	43.5419	3344200
2011-05-16	68.97	69.87	68.8	69.03	43.1667	2486000
2011-05-17	68.7	69.57	68.54	69.43	43.4168	2603400
2011-05-18	69.37	70.22	69.24	70.04	43.7983	2013500
2011-05-19	70.49	70.65	69.85	70.63	44.1672	1964400
2011-05-20	69.95	70.15	69.07	69.64	43.5481	2691200
2011-05-23	67.61	68.15	67.41	68	42.5226	2747700
2011-05-24	68.69	69.17	68.44	68.68	42.9478	2455700
2011-05-25	68.3	69.28	68.3	69.01	43.1542	1828600
2011-05-26	69.66	70.62	69.28	70.28	43.9483	1961000
2011-05-27	69.95	70.48	69.87	70.03	43.792	1370700
2011-05-31	71.91	71.92	71.14	71.43	44.6675	3205700
2011-06-01	71.3	71.42	69.77	69.92	43.7232	2659200
2011-06-02	70.01	70.26	69.23	69.96	43.7482	2761700
2011-06-03	68.88	70.48	68.84	69.86	43.6857	2189500
2011-06-06	70.6	70.65	69.31	69.34	43.3605	1771200
2011-06-07	70.11	70.36	69.36	69.4	43.3981	2088700
2011-06-08	69.44	69.95	69.06	69.29	43.3293	1941600
2011-06-09	69.68	70.61	69.54	70.34	43.9859	1362800
2011-06-10	70.02	70.08	68.6	68.8	43.0229	2093000
2011-06-13	69.45	69.67	68.5	69.09	43.2042	2442700
2011-06-14	69.98	70.54	69.88	70.13	43.8545	2176700
2011-06-15	68.99	69.4	68.04	68.3	42.7102	2307100
2011-06-16	67.47	68.05	67.09	67.79	42.3913	2252800
2011-06-17	68.66	68.78	68.14	68.45	42.804	1556500
2011-06-20	68.36	68.82	68.35	68.7	42.9603	1411500
2011-06-21	69.42	70.53	69.32	70.31	43.9671	2968800
2011-06-22	69.86	70.25	69.28	69.3	43.3355	2086600
2011-06-23	67.53	68.64	66.9	68.58	42.8853	2393900
2011-06-24	67.93	68.06	67.2	67.36	42.1224	1788300
2011-06-27	67.44	68.46	67.3	68.11	42.5914	1292600
2011-06-28	68.56	69.31	68.41	69.05	43.1792	1619100
2011-06-29	69.36	70.14	69.09	69.97	43.7545	1659900
2011-06-30	70.15	71.27	69.97	71.13	44.4799	1596900
2011-07-01	70.99	71.61	70.65	71.52	44.7237	1734200
2011-07-05	72.3	72.47	71.71	71.76	44.8738	1970000
2011-07-06	71.58	72.16	71.33	72.14	45.1115	1609200
2011-07-07	73.02	73.33	72.53	73.16	45.7493	2698600
2011-07-08	72.65	73.04	72.23	73.03	45.668	2421700
2011-07-11	71.15	71.73	70.83	71.04	44.4236	3377700
2011-07-12	70.3	71.21	70.26	70.47	44.0672	2636200
2011-07-13	70.73	72.14	70.69	71.14	44.4861	3238500
2011-07-14	71.52	71.87	71.17	71.31	44.5924	6465000
2011-07-15	71.74	72.34	71.47	71.9	44.9614	4543500
2011-07-18	71.33	71.5	70.85	71.42	44.6612	4210900
2011-07-19	71.52	72.5	71.52	72.13	45.1052	3882400
2011-07-20	72.11	72.48	71.88	72.21	45.1552	4787700
2011-07-21	73.57	74.45	73.27	74.31	46.4684	3006200
2011-07-22	74.26	74.29	73.82	74.13	46.3559	1930700
2011-07-25	74.16	74.75	73.98	74.64	46.6748	2073700
2011-07-26	75.1	75.56	74.81	75.14	46.9875	3875700
2011-07-27	74.56	74.69	73.15	73.48	45.9494	2497400
2011-07-28	73.32	74.27	73.26	73.55	45.9932	2026600
2011-07-29	73.4	74.19	73.2	73.56	45.9994	2658800
2011-08-01	74.07	74.17	71.83	72.55	45.3679	3181300
2011-08-02	71.92	72.6	71.42	71.51	44.7175	3858400
2011-08-03	70.59	70.72	68.9	69.48	43.9645	3592900
2011-08-04	66.87	66.98	64.44	64.58	40.864	7379700
2011-08-05	64.82	65.47	61.94	64.4	40.7501	11267900
2011-08-08	61.97	63.1	59.85	60.01	37.9722	8590500
2011-08-09	62.47	64.04	60.25	63.93	40.4527	6052600
2011-08-10	62.73	63.4	61	61.35	38.8201	4725700
2011-08-11	61.39	64.79	61.07	64.12	40.5729	4964900
2011-08-12	64.96	65.78	64.38	65.64	41.5347	3365600
2011-08-15	66	66.72	65.82	66.66	42.1801	2715500
2011-08-16	65.3	66.63	65	65.65	41.541	3064800
2011-08-17	66.07	66.63	65.63	65.97	41.7435	2725300
2011-08-18	64.41	64.46	62.66	63.59	40.2375	3465300
2011-08-19	61.94	63.19	61.62	61.72	39.0543	3940500
2011-08-22	64.91	64.94	62.79	63.08	39.9148	3824000
2011-08-23	64.23	65.44	63.7	65.44	41.4081	4075900
2011-08-24	64.44	65.52	64.08	64.89	41.0601	2580600
2011-08-25	64.1	64.57	62.84	63.16	39.9654	3421900
2011-08-26	62.55	64.65	62	64.22	40.6362	3150100
2011-08-29	65.02	65.43	64.64	65.33	41.3385	1998100
2011-08-30	64.88	66.04	64.38	65.76	41.6106	2409900
2011-08-31	66.5	67.62	66.42	67.05	42.4269	4229400
2011-09-01	66.96	67.78	66.5	66.57	42.1232	3065800
2011-09-02	65.4	66.13	64.98	65.67	41.5537	2276100
2011-09-06	61.87	64.15	61.87	64.07	40.5412	5622700
2011-09-07	64.88	65.98	64.67	65.98	41.7498	3865200
2011-09-08	65.2	66.37	64.97	65.18	41.2436	2636500
2011-09-09	64.7	64.81	63.34	63.82	40.3831	3385200
2011-09-12	61.85	63.87	61.84	63.82	40.3831	4730800
2011-09-13	63.18	64.77	62.92	64.32	40.6994	4556100
2011-09-14	64.58	65.48	63.27	64.89	41.0601	2681600
2011-09-15	66.2	66.99	65.89	66.86	42.3067	3676700
2011-09-16	66.34	66.63	65.67	66.34	41.9776	2121600
2011-09-19	64.27	65.71	63.84	65.38	41.3702	3256000
2011-09-20	65.43	66.69	65.11	65.76	41.6106	2930200
2011-09-21	65.24	65.37	63.1	63.15	39.9591	3806900
2011-09-22	60.75	61.96	60.65	61.65	39.01	5609800
2011-09-23	60.19	61.72	60.05	61.32	38.8011	4516700
2011-09-26	61.21	62.06	60.04	61.96	39.2061	4259100
2011-09-27	63.12	64.03	62.67	62.89	39.7946	2814600
2011-09-28	63.09	63.24	61.21	61.26	38.7632	3197600
2011-09-29	62.88	63.32	61.93	62.96	39.8389	3813300
2011-09-30	61.95	62.69	61.51	61.52	38.9277	2714000
2011-10-03	60.46	61.26	59.64	59.7	37.7761	3708900
2011-10-04	58.74	61.21	57.97	61.11	38.6683	6700000
2011-10-05	61.8	62.64	61.21	62.58	39.5984	2684100
2011-10-06	61.5	63.35	61.42	63.28	40.0414	4576000
2011-10-07	64.59	65.1	63.68	63.9	40.4337	3604400
2011-10-10	66.26	66.85	65.7	66.22	41.9017	2929200
2011-10-11	65.55	66.56	65.48	66.36	41.9903	2759900
2011-10-12	66.96	67.59	66.72	66.79	42.2624	2808100
2011-10-13	66.92	68.05	66.53	67.91	42.9711	2969100
2011-10-14	68.94	69.52	68.87	69.42	43.9265	2620200
2011-10-17	69.37	69.39	68.32	68.64	43.433	2544000
2011-10-18	68.41	70.29	67.87	69.66	44.0784	2645100
2011-10-19	70.18	70.43	69.16	69.29	43.8443	2670300
2011-10-20	69.98	70.37	69.15	70.27	44.4644	3475700
2011-10-21	71.08	72.01	70.99	71.78	45.4199	2528400
2011-10-24	70.66	71.73	70.6	71.46	45.2174	1944800
2011-10-25	71.33	71.93	70.28	71.24	45.0782	3583900
2011-10-26	72.33	72.58	71.22	72.37	45.7932	2876500
2011-10-27	74.04	74.05	72.71	73.31	46.388	4765400
2011-10-28	72.15	72.81	72.08	72.43	45.8312	2788200
2011-10-31	72.1	72.31	70.81	70.91	44.8694	2665300
2011-11-01	68.15	70.18	67.89	69.57	44.0215	3573500
2011-11-02	68.62	69.65	68.52	68.92	44.1431	4968200
2011-11-03	69.86	70.86	69.27	70.7	45.2832	3194000
2011-11-04	69.5	70.1	69.01	69.96	44.8093	2022200
2011-11-07	69.9	70.53	69.44	70.51	45.1615	2930200
2011-11-08	71.39	72.03	70.73	71.93	46.071	2636600
2011-11-09	69.29	69.62	68.2	68.34	43.7717	3032400
2011-11-10	69.63	69.8	68.65	69.55	44.5467	2291100
2011-11-11	70.61	71.2	70.54	70.73	45.3025	1822900
2011-11-14	70.64	70.97	70.17	70.63	45.2384	2229800
2011-11-15	70.21	70.78	69.86	70.27	45.0078	1901700
2011-11-16	69.79	70.78	69.58	69.61	44.5851	1976600
2011-11-17	70.22	70.52	69.15	69.46	44.489	2911900
2011-11-18	69.86	70.01	69.3	69.6	44.5787	2310400
2011-11-21	68.09	68.27	67.14	67.92	43.5027	2491800
2011-11-22	67.17	67.64	66.55	67.05	42.9454	2350500
2011-11-23	65.95	66.08	65.34	65.36	41.863	2153900
2011-11-25	64.78	65.73	64.73	64.77	41.4851	1572600
2011-11-28	66.82	66.88	65.64	66.02	42.2857	1771800
2011-11-29	66.33	67.17	66.09	66.85	42.8173	2483500
2011-11-30	69.64	70.05	69.32	70	44.8349	1865400
2011-12-01	69.47	70.1	69.13	69.33	44.4058	1307900
2011-12-02	70.54	70.54	69.45	69.6	44.5787	1277100
2011-12-05	70.77	71.34	70.14	70.39	45.0847	2051600
2011-12-06	70.69	71.5	70.47	71.06	45.5138	1916000
2011-12-07	71.22	72	70.67	71.72	45.9365	2730300
2011-12-08	71.1	71.17	70.13	70.14	44.9246	2369000
2011-12-09	71.27	72.04	71.2	71.91	46.0583	2081500
2011-12-12	71.06	71.08	70.08	70.63	45.2384	2481900
2011-12-13	71.67	72.39	70.79	71.21	45.6099	2804000
2011-12-14	70.85	70.93	69.2	69.59	44.5723	4033500
2011-12-15	70.59	70.62	69.91	70.13	44.9182	2180600
2011-12-16	70.74	71.02	70.21	70.79	45.3409	2168500
2011-12-19	70.1	70.56	69.64	69.73	44.6619	2552200
2011-12-20	70.82	71.82	70.78	71.52	45.8084	2668500
2011-12-21	71.45	72	71.26	71.79	45.9814	3804900
2011-12-22	72.62	73.12	72.51	72.97	46.7372	3912800
2011-12-23	72.58	73.12	72.53	73.11	46.8268	1058600
2011-12-27	72.95	73.5	72.95	73.43	47.0318	794000
2011-12-28	72.95	73.13	72.07	72.22	46.2568	1113100
2011-12-29	72.88	73.32	72.63	73.12	46.8332	1789900
2011-12-30	73.27	73.33	72.88	73.09	46.814	1103700
2012-01-03	73.73	74.48	73.63	74.22	47.5378	2469100
2012-01-04	74.29	74.37	73.82	74.27	47.5698	2320800
2012-01-05	72.81	73.15	72.51	72.96	46.7308	2655200
2012-01-06	73.61	73.97	73.1	73.76	47.2432	5879900
2012-01-09	73.8	73.98	73.5	73.98	47.3841	1969800
2012-01-10	74.44	74.52	74.02	74.34	47.6146	2202600
2012-01-11	71.87	72.03	71.07	71.71	45.9301	3704200
2012-01-12	70.08	70.29	69.53	69.94	44.7965	4947900
2012-01-13	68.96	69.25	68.36	69.21	44.3289	3141700
2012-01-17	70.04	70.24	69.36	69.64	44.6043	2732900
2012-01-18	69.54	70.45	69.44	70.35	45.0591	2030100
2012-01-19	70.23	71.03	70.2	71.02	45.4882	2093100
2012-01-20	70.07	70.5	69.83	70.42	45.1039	2164500
2012-01-23	71.34	72.1	71.26	72.02	46.1287	2037300
2012-01-24	71.8	72.17	71.67	72.13	46.1992	1609300
2012-01-25	70.97	72	70.4	71.91	46.0583	2862900
2012-01-26	71.89	72.03	71.38	71.54	45.8213	3219300
2012-01-27	70.8	71.07	70.26	70.26	45.0014	3765400
2012-01-30	70.03	70.92	69.74	70.92	45.4241	4554300
2012-01-31	71.38	71.43	70.6	71.36	45.706	5280300
2012-02-01	71.24	72.42	71.2	72.23	46.2632	5184100
2012-02-02	71.68	72.21	71.58	71.74	45.9494	5438600
2012-02-03	71.03	72.65	71	72.48	46.4233	9731200
2012-02-06	71.49	71.89	71.31	71.69	45.9173	3379000
2012-02-07	72.02	72.9	71.74	72.76	46.6027	1902500
2012-02-08	72.62	72.93	72.35	72.54	46.4618	1870600
2012-02-09	72.97	73.25	72.7	72.78	46.6155	1615500
2012-02-10	71.86	72.31	71.68	72.05	46.1479	2625900
2012-02-13	72.99	73.04	72.61	72.9	46.6923	2370800
2012-02-14	73.19	73.26	72.49	72.99	46.75	2006400
2012-02-15	72.48	72.59	71.9	71.96	46.6269	2042300
2012-02-16	72.15	73.17	72.07	73.04	47.3267	1737000
2012-02-17	72.92	73.21	72.66	72.87	47.2165	1265800
2012-02-21	72.6	73.37	72.6	72.9	47.236	2102900
2012-02-22	72.53	73	72.44	72.81	47.1776	2754100
2012-02-23	73.29	73.84	72.91	73.71	47.7608	1820500
2012-02-24	73.92	74.08	73.45	73.54	47.6506	1818900
2012-02-27	72.93	73.68	72.87	73.34	47.521	1436500
2012-02-28	73.2	73.96	73.18	73.79	47.8126	2302600
2012-02-29	73.9	74.09	72.95	73.09	47.3591	2408600
2012-03-01	72.95	73.75	72.92	73.62	47.7025	2679600
2012-03-02	72.9	73	72.51	72.75	47.1388	1865500
2012-03-05	72.61	72.72	72.14	72.53	46.9962	1490900
2012-03-06	71.17	71.27	70.67	70.88	45.9271	2521600
2012-03-07	70.79	71.18	70.59	70.95	45.9724	1457500
2012-03-08	72.24	72.75	71.95	72.75	47.1388	2351900
2012-03-09	71.58	71.9	71.43	71.49	46.3223	2013700
2012-03-12	71.16	71.55	71.01	71.45	46.2964	1814700
2012-03-13	71.37	72.18	71.27	72.18	46.7694	2025500
2012-03-14	71.74	72.06	71.2	71.23	46.1539	2401000
2012-03-15	71.01	71.59	70.83	71.46	46.3029	1885500
2012-03-16	71.56	72.4	71.36	71.48	46.3159	2198700
2012-03-19	71.4	72.06	71.35	71.99	46.6463	1215100
2012-03-20	71.26	71.29	70.82	71.09	46.0631	1896900
2012-03-21	70.89	71.19	70.72	70.83	45.8947	1455500
2012-03-22	70.07	70.5	70	70.28	45.5383	1403500
2012-03-23	70.21	70.61	70.01	70.56	45.7197	1315300
2012-03-26	71.43	72.2	71.42	72.17	46.7629	2632400
2012-03-27	71.26	71.39	70.74	70.74	45.8364	1949100
2012-03-28	71.41	71.47	70.18	70.7	45.8104	2586300
2012-03-29	69.63	70.28	69.14	70.18	45.4735	2190300
2012-03-30	69.98	70.34	69.77	70.13	45.4411	1490400
2012-04-02	69.62	71.5	69.55	71.19	46.1279	2453100
2012-04-03	71.03	71.05	69.68	70.01	45.3634	1523300
2012-04-04	69.16	69.44	68.69	69.06	44.7478	2111400
2012-04-05	68.39	69.12	68.38	68.81	44.5858	3011100
2012-04-09	68.38	68.99	68.15	68.67	44.4951	1387100
2012-04-10	68.13	68.48	66.87	66.95	43.3806	4187200
2012-04-11	68.6	68.75	67.72	67.75	43.899	5966900
2012-04-12	66.98	68.18	66.6	67.86	43.9702	10556700
2012-04-13	68.24	68.39	67.06	67.24	43.5685	4045700
2012-04-16	67.83	68.16	67.38	67.84	43.9573	2620900
2012-04-17	68.69	69.3	68.52	68.94	44.67	2414300
2012-04-18	69.09	69.36	68.77	68.85	44.6117	1971900
2012-04-19	68.89	68.97	67.91	68.22	44.2035	2182500
2012-04-20	68.46	69.12	68.44	68.71	44.521	3326900
2012-04-23	67.6	68.42	67.18	68.28	44.2424	2111100
2012-04-24	68.34	68.84	68.21	68.4	44.3202	1607300
2012-04-25	69.16	69.34	67.83	68.86	44.6182	3023700
2012-04-26	70.64	71.73	70.38	71.5	46.3288	3430600
2012-04-27	71.26	71.5	70.94	71.31	46.2057	2873500
2012-04-30	70.55	71.54	70.54	71.54	46.3547	2007600
2012-05-01	71.59	72.07	71.26	71.71	46.4649	1507800
2012-05-02	70.37	70.8	69.94	70.71	45.8169	2048800
2012-05-03	70.83	70.93	70.44	70.74	45.8364	1365200
2012-05-04	70.01	70.15	68.93	69.17	44.8191	1598200
2012-05-07	68.86	69.84	68.76	69.77	45.2078	1671400
2012-05-08	68.61	68.78	67.02	68.17	44.1711	2549400
2012-05-09	65.72	66.65	65.66	66.15	43.4099	3637100
2012-05-10	66.13	66.97	66.11	66.34	43.5346	3684900
2012-05-11	66.06	66.8	65.9	65.95	43.2786	2445800
2012-05-14	64.83	65.2	64.56	64.74	42.4846	2080900
2012-05-15	64.21	64.56	63.76	63.84	41.894	2805600
2012-05-16	64.07	64.43	63.51	63.72	41.8152	2073500
2012-05-17	62.94	63.26	62.51	62.57	41.0606	3876500
2012-05-18	63.1	63.15	62.04	62.22	40.8309	2603700
2012-05-21	62.75	63.41	62.61	63.27	41.5199	2158400
2012-05-22	63.55	63.93	62.9	63.2	41.474	1319100
2012-05-23	62.49	62.78	61.63	62.7	41.1459	2121300
2012-05-24	63.41	63.58	62.62	63.02	41.3559	1463400
2012-05-25	62.69	63.24	62.67	62.83	41.2312	1389900
2012-05-29	63.34	63.57	62.64	62.98	41.3296	2274500
2012-05-30	61.8	61.95	61.42	61.8	40.5553	2475200
2012-05-31	62.21	62.56	61.16	62.18	40.8046	2844400
2012-06-01	61.08	61.44	60.62	61.16	40.1353	3193700
2012-06-04	61.55	61.7	61	61.34	40.2534	1568000
2012-06-05	61.81	61.9	61.15	61.55	40.3912	1717600
2012-06-06	62.02	63.42	62	63.37	41.5856	2369200
2012-06-07	64.47	64.47	63.25	63.32	41.5527	1755100
2012-06-08	62.28	63.24	62.25	63.22	41.4871	1509800
2012-06-11	63.72	63.86	63.12	63.17	41.4543	3024900
2012-06-12	63.83	64.25	63.23	64.23	42.1499	2618200
2012-06-13	64.48	65.17	64.02	64.32	42.209	3094200
2012-06-14	64.52	65.22	64.32	64.97	42.6355	2621000
2012-06-15	66.17	66.63	65.93	66.52	43.6527	3240000
2012-06-18	66.7	66.75	66	66.21	43.4493	2589400
2012-06-19	67.36	68.06	67.08	67.57	44.3417	3569100
2012-06-20	67.68	68.34	67.28	67.76	44.4664	3694500
2012-06-21	67.03	67.15	65.32	65.36	42.8915	3075300
2012-06-22	65.61	66	65.16	65.97	43.2918	3062500
2012-06-25	64.7	64.86	64.4	64.79	42.5174	5280500
2012-06-26	65.1	65.46	64.57	65.29	42.8455	3869000
2012-06-27	65.2	65.77	65.04	65.62	43.0621	1979500
2012-06-28	65.32	65.91	64.92	65.9	43.2458	2914400
2012-06-29	67.86	68.06	67.08	67.43	44.2499	2821800
2012-07-02	67.79	67.93	67.34	67.79	44.4861	1553100
2012-07-03	67.93	68.79	67.86	68.46	44.9258	1405500
2012-07-05	67.66	68.18	67.5	68.01	44.6305	1139700
2012-07-06	67.83	68	67.51	67.8	44.4927	1596500
2012-07-09	67	67.34	66.51	67.34	44.1908	2442500
2012-07-10	67.89	68	67.2	67.53	44.3155	1962300
2012-07-11	67.85	68.63	67.79	68.43	44.9061	1334600
2012-07-12	67.88	68.37	67.65	68.04	44.6502	1738600
2012-07-13	68.09	68.88	68.05	68.73	45.103	913400
2012-07-16	68.96	69.48	68.72	69.42	45.5558	1556200
2012-07-17	69.28	69.44	68.55	69.32	45.4901	1391200
2012-07-18	68.47	69.6	68.45	69.6	45.6739	1257400
2012-07-19	69.38	69.89	69.31	69.69	45.733	1267100
2012-07-20	69.09	69.48	69.07	69.31	45.4836	1464200
2012-07-23	67.54	68.33	67.26	68.17	44.7355	1582500
2012-07-24	67.78	67.87	66.75	67.46	44.2695	1743100
2012-07-25	67.84	68.24	67.45	68.06	44.6633	2575000
2012-07-26	66.7	67.81	66.7	67.34	44.1908	4921400
2012-07-27	67.27	67.83	67	67.68	44.4139	4928700
2012-07-30	67.54	68.63	67.54	68.47	44.9323	2275300
2012-07-31	68.63	68.84	68.11	68.2	44.7552	2610300
2012-08-01	68.38	68.97	68.09	68.65	45.0505	2856900
2012-08-02	68.65	69.05	67.9	68.31	44.8273	3736800
2012-08-03	69.84	70.29	69.76	69.92	45.8839	2860500
2012-08-06	70.11	70.42	69.94	69.94	45.897	1891500
2012-08-07	71.04	71.49	70.99	71.13	46.6779	1879600
2012-08-08	70.63	70.83	70.47	70.59	46.8905	2233000
2012-08-09	70.6	71.32	70.48	71	47.1628	3028200
2012-08-10	70.43	71.11	70.24	70.92	47.1097	2108500
2012-08-13	70.77	70.86	70.47	70.65	46.9304	1431800
2012-08-14	71.09	71.13	70.63	70.84	47.0566	1099700
2012-08-15	71.04	71.17	70.73	70.95	47.1296	1789400
2012-08-16	70.61	71.01	70.47	70.89	47.0898	1603000
2012-08-17	70.97	71.03	70.64	70.71	46.9702	1512100
2012-08-20	70.42	70.81	70.3	70.74	46.9901	1611400
2012-08-21	70.76	71.22	70.46	70.62	46.9104	1203100
2012-08-22	70.19	70.65	70.07	70.49	46.8241	1540700
2012-08-23	70.33	70.59	70.18	70.26	46.6713	1436300
2012-08-24	70.35	70.83	70.15	70.35	46.7311	1471000
2012-08-27	70.38	70.52	70.16	70.16	46.6049	824000
2012-08-28	70.39	70.67	70.25	70.5	46.8307	1664700
2012-08-29	70.41	70.46	70	70.05	46.5318	1139400
2012-08-30	70.12	70.17	69.57	69.78	46.3524	925700
2012-08-31	70.4	70.5	69.7	69.97	46.4786	1357700
2012-09-04	70.07	70.1	69.31	69.54	46.193	1627100
2012-09-05	69.53	69.59	69.19	69.28	46.0203	1450200
2012-09-06	69.72	71	69.7	70.96	47.1363	1591600
2012-09-07	71.14	71.71	71.11	71.59	47.5547	1756000
2012-09-10	71.22	71.51	70.95	70.98	47.1496	1249200
2012-09-11	71.34	71.92	71.33	71.73	47.6478	1116900
2012-09-12	71.87	71.96	71.43	71.73	47.6478	994800
2012-09-13	72.13	73.69	71.94	73.24	48.6508	2894000
2012-09-14	73.56	73.96	72.49	72.56	48.1991	6369100
2012-09-17	72.9	73.4	72.61	72.65	48.2589	1841900
2012-09-18	72.52	72.91	72.25	72.51	48.1659	1669900
2012-09-19	72.47	72.7	72.1	72.15	47.9268	2133900
2012-09-20	70.62	71.51	70.54	71.42	47.4418	3013600
2012-09-21	71.34	71.65	71.2	71.59	47.5547	2700700
2012-09-24	71.09	71.51	71	71.37	47.4086	1653300
2012-09-25	71.44	72.03	71.01	71.03	47.1828	1846800
2012-09-26	70.55	70.61	70.02	70.45	46.7975	2174400
2012-09-27	69.73	70.58	69.65	70.56	46.8706	2585100
2012-09-28	69.66	69.72	69	69.41	46.1067	2401200
2012-10-01	69.64	70.36	69.3	69.42	46.1133	2040900
2012-10-02	70.13	70.19	69.64	69.92	46.4454	1096800
2012-10-03	69.52	69.77	69.3	69.51	46.1731	1835800
2012-10-04	69.46	69.81	69.28	69.8	46.3657	1829000
2012-10-05	70.35	70.43	69.75	69.87	46.4122	1198000
2012-10-08	69.62	69.89	69.51	69.89	46.4255	965200
2012-10-09	69.31	69.53	68.81	69.28	46.0203	2405000
2012-10-10	68.7	69.25	68.65	68.84	45.728	4793200
2012-10-11	69.46	69.54	69.02	69.03	45.8542	1720200
2012-10-12	69.06	69.3	68.81	68.97	45.8144	1177300
2012-10-15	68.98	69.28	68.55	69.15	45.9339	1004400
2012-10-16	69.76	69.94	69.43	69.63	46.2528	2342000
2012-10-17	70.03	70.58	70	70.44	46.7909	1134900
2012-10-18	69.37	69.79	69.21	69.24	45.9937	2177000
2012-10-19	69.37	69.37	68.48	68.74	45.6616	1721900
2012-10-22	68.87	69.16	68.56	69.07	45.8808	1486400
2012-10-23	67.97	68.02	67.13	67.6	44.9043	2120400
2012-10-24	68.15	68.24	67.77	67.81	45.0438	1387200
2012-10-25	67.77	67.98	67.29	67.73	44.9907	1612300
2012-10-26	67.76	68.06	67.53	67.81	45.0438	1568300
2012-10-31	69.25	69.31	68.43	68.48	45.4889	2147000
2012-11-01	69.75	70.61	69.66	69.99	46.4919	2716100
2012-11-02	70.03	70.1	69.35	69.46	46.1399	1868100
2012-11-05	69.29	69.45	68.97	69.34	46.0602	1050100
2012-11-06	69.23	69.68	69.11	69.53	46.1864	1387400
2012-11-07	69.12	69.16	68.53	68.99	45.8277	2059800
2012-11-08	68.56	68.77	68.02	68.02	45.1833	1621900
2012-11-09	67.7	68.24	67.67	68	45.1701	1504000
2012-11-12	68	68.15	67.82	68.1	45.2365	1410200
2012-11-13	67.52	68.63	67.45	67.9	45.1036	2014700
2012-11-14	67.1	67.1	66.16	66.19	44.5318	1883100
2012-11-15	66.06	66.41	65.46	65.55	44.1012	2574100
2012-11-16	64.93	65.16	64.17	65.03	43.7513	2813400
2012-11-19	65.33	66.26	65.3	66.24	44.5654	1753600
2012-11-20	65.79	66.08	65.66	66.04	44.4308	1373900
2012-11-21	66.28	66.34	65.95	66.19	44.5318	1658500
2012-11-23	66.41	67	66.37	66.99	45.07	941400
2012-11-26	66.51	66.82	66.4	66.77	44.922	1197600
2012-11-27	66.61	66.64	66.22	66.32	44.6192	1562500
2012-11-28	66.09	66.92	65.87	66.85	44.9758	1398600
2012-11-29	66.7	67.07	66.56	66.89	45.0027	1051200
2012-11-30	67.21	67.42	66.82	66.97	45.0565	1582900
2012-12-03	66.98	67.09	66.63	66.69	44.8681	1023600
2012-12-04	67.16	67.17	66.82	66.97	45.0565	1127500
2012-12-05	66.84	67.23	66.68	66.97	45.0565	1401700
2012-12-06	67.5	67.52	66.99	67.16	45.1844	1100100
2012-12-07	67.13	67.35	66.83	67.04	45.1036	1407100
2012-12-10	67.41	67.66	67.38	67.56	45.4535	1323700
2012-12-11	67.94	68.16	67.75	67.81	45.6217	1242900
2012-12-12	68.66	69.04	68.47	68.6	46.1532	1356700
2012-12-13	69.05	69.07	68.31	68.37	45.9984	2176600
2012-12-14	68.59	68.81	68.48	68.61	46.1599	2402200
2012-12-17	68.69	69.1	68.69	68.89	46.3483	1235600
2012-12-18	69.54	69.79	69.35	69.76	46.9336	2016700
2012-12-19	69.82	69.93	69.39	69.4	46.6914	1569400
2012-12-20	69.68	69.87	69.46	69.74	46.9201	1339900
2012-12-21	68.7	69.32	68.7	69.29	46.6174	1314200
2012-12-24	69.15	69.25	68.74	68.74	46.2474	664600
2012-12-26	68.85	69.3	68.85	68.98	46.4088	815100
2012-12-27	69.92	69.93	69.02	69.53	46.7789	1782700
2012-12-28	68.79	69.13	68.5	68.5	46.0859	1332500
2012-12-31	68.37	69	68.3	68.95	46.3886	1775300
2013-01-02	69.47	69.61	68.64	69.23	46.577	2999900
2013-01-03	68.94	69.38	68.92	69	46.4223	1845700
2013-01-04	68.86	69.49	68.84	69.38	46.6779	1939500
2013-01-07	68.53	69.09	68.52	68.99	46.4156	2014300
2013-01-08	68.76	68.84	68.37	68.84	46.3146	2262600
2013-01-09	68.4	68.73	68.35	68.47	46.0657	1424300
2013-01-10	68.96	69.31	68.89	69.18	46.5434	1567300
2013-01-11	69.62	69.62	69.38	69.61	46.8327	1253200
2013-01-14	69.18	69.66	69.01	69.66	46.8663	1632300
2013-01-15	69.08	69.75	69.08	69.7	46.8932	1197400
2013-01-16	69.35	69.52	69.08	69.12	46.503	1904100
2013-01-17	69.8	70.31	69.56	70.05	47.1287	2156600
2013-01-18	70.23	70.35	69.89	70.15	47.196	1745400
2013-01-22	70.18	70.54	69.92	70.44	47.3911	1200000
2013-01-23	70.08	70.38	69.87	70.25	47.2633	1184600
2013-01-24	70.01	70.55	69.97	70.36	47.3373	1164100
2013-01-25	71.84	71.86	71.24	71.46	48.0773	2310600
2013-01-28	71.65	71.8	71.43	71.59	48.1648	1746800
2013-01-29	72.09	72.72	72.01	72.61	48.8511	1920800
2013-01-30	72.69	73	72.54	72.72	48.9251	1989600
2013-01-31	71.81	71.83	70.51	70.52	47.4449	5926300
2013-02-01	70.26	70.92	69.99	70.91	47.7073	2704800
2013-02-04	69.39	69.64	68.95	68.95	46.3886	4366200
2013-02-05	69.31	69.51	68.82	68.82	46.3012	1781000
2013-02-06	68.54	68.96	68.5	68.85	46.3214	4362600
2013-02-07	68.12	68.17	67.26	67.61	45.4871	5498100
2013-02-08	67.52	67.77	67.21	67.47	45.3929	6897600
2013-02-11	67.05	67.48	66.96	67.33	45.2987	3057800
2013-02-12	67.5	67.79	67.35	67.76	45.588	2295400
2013-02-13	66.81	67	66.62	66.96	45.6289	3498500
2013-02-14	65.83	66.36	65.81	66.21	45.1178	3492200
2013-02-15	65.74	65.91	65.41	65.62	44.7158	3203900
2013-02-19	66.38	66.76	66.31	66.58	45.37	2391700
2013-02-20	66.33	66.38	65.55	65.57	44.6817	5377500
2013-02-21	65.15	65.45	64.84	65.18	44.416	2433100
2013-02-22	65.64	66.03	65.29	66	44.9747	1625800
2013-02-25	65.94	66.27	64.53	64.53	43.973	2422300
2013-02-26	65.15	65.26	64.61	64.89	44.2183	1978300
2013-02-27	64.81	65.66	64.74	65.54	44.6613	3261300
2013-02-28	65.71	66.06	65.58	65.65	44.7362	1619100
2013-03-01	65.55	66.01	65.32	65.78	44.8248	2822700
2013-03-04	65.78	65.94	65.52	65.82	44.8521	1815100
2013-03-05	66.82	66.84	66.34	66.63	45.404	2020400
2013-03-06	66.74	66.8	66.2	66.53	45.3359	1740600
2013-03-07	66.62	67.1	66.56	66.9	45.588	1458200
2013-03-08	66.26	66.35	66.02	66.17	45.0906	2418000
2013-03-11	66.13	66.33	65.98	66.15	45.077	4296500
2013-03-12	66.23	66.26	65.98	65.98	44.9611	3447600
2013-03-13	65.96	66.02	65.71	65.93	44.927	2085600
2013-03-14	66.23	66.77	66.15	66.58	45.37	3368200
2013-03-15	65.94	66.23	65.8	66.2	45.111	3118800
2013-03-18	65.36	65.9	65.36	65.57	44.6817	1792900
2013-03-19	65.87	65.87	65.22	65.62	44.7158	2543800
2013-03-20	65.96	66.09	65.63	65.93	44.927	2444700
2013-03-21	65.04	65.63	65.04	65.31	44.5045	3873500
2013-03-22	65.59	66.15	65.4	65.72	44.7839	3872700
2013-03-25	65.41	65.61	64.75	64.87	44.2047	2767800
2013-03-26	65.12	65.73	65.04	65.64	44.7294	2268000
2013-03-27	64.65	65.24	64.64	65.13	44.3819	4853000
2013-03-28	64.84	65.33	64.51	65.16	44.4023	5249200
2013-04-01	65.2	65.28	64.93	65	44.2933	1812200
2013-04-02	65.22	65.3	64.99	64.99	44.2865	8245900
2013-04-03	64.95	65.07	64.61	64.71	44.0957	4705000
2013-04-04	64.29	64.5	64.04	64.14	43.7073	3979600
2013-04-05	63.51	64.25	63.35	64.15	43.7141	3430200
2013-04-08	63.85	63.89	63.4	63.81	43.4824	2755400
2013-04-09	63.86	64.45	63.75	64.26	43.789	3151900
2013-04-10	64.68	65	64.56	64.72	44.1025	2670200
2013-04-11	65.11	65.55	65.04	65.38	44.5522	2054300
2013-04-12	65.34	65.39	65.11	65.26	44.4705	3340000
2013-04-15	64.55	64.77	64.24	64.35	43.8504	3685400
2013-04-16	64.95	65.03	64.71	65.02	44.3069	3065700
2013-04-17	64.1	64.16	63.55	63.93	43.5642	3576600
2013-04-18	63.96	64.31	63.63	64.02	43.6255	3329600
2013-04-19	63.97	64.1	63.67	64.04	43.6391	3003100
2013-04-22	64.21	64.81	63.9	64.62	44.0344	2486000
2013-04-23	64.98	65.85	64.9	65.77	44.818	2442300
2013-04-24	66.42	66.77	66.37	66.47	45.295	1996800
2013-04-25	67	67.54	66.9	67.02	45.6698	2173800
2013-04-26	66.77	67.04	66.6	66.78	45.5063	1697500
2013-04-29	67.36	67.71	67.33	67.48	45.9833	2012500
2013-04-30	68.07	68.18	67.8	67.97	46.3172	2198400
2013-05-01	68.65	68.7	67.64	67.69	46.1264	2552900
2013-05-02	68.24	68.5	68.14	68.44	46.6374	2396700
2013-05-03	69.07	69.56	68.96	69.07	47.0667	2407400
2013-05-06	68.98	69.09	68.5	68.75	46.8487	2191800
2013-05-07	68.88	69.1	68.53	68.67	46.7942	1450300
2013-05-08	69.69	69.94	69.54	69.6	47.4279	2258900
2013-05-09	69.59	69.65	69	69.23	47.1758	1252000
2013-05-10	68.92	69.08	68.58	69.06	47.0599	1468500
2013-05-13	68.8	69.09	68.75	69.05	47.0531	2543800
2013-05-14	69.1	69.76	69.1	69.75	47.5301	3551900
2013-05-15	68.02	68.27	67.5	67.56	46.6396	3055100
2013-05-16	67.57	67.92	67.32	67.32	46.4739	3533900
2013-05-17	67.78	67.99	67.64	67.8	46.8053	1309000
2013-05-20	67.55	68.02	67.55	67.9	46.8743	1252800
2013-05-21	68.02	68.71	67.98	68.38	47.2057	1258500
2013-05-22	68.28	68.67	67.56	67.58	46.6534	2682900
2013-05-23	67.53	67.84	67.11	67.8	46.8053	1710500
2013-05-24	67.12	67.42	66.94	67.4	46.5291	1171300
2013-05-28	68.21	68.27	67.46	67.5	46.5982	1277100
2013-05-29	67.51	67.79	67.3	67.67	46.7155	1203600
2013-05-30	67.53	67.77	67.38	67.64	46.6948	1744900
2013-05-31	67.29	67.33	66.25	66.37	45.8181	2011600
2013-06-03	66.38	66.92	66.1	66.85	46.1494	2381400
2013-06-04	66.8	66.86	66.03	66.38	45.825	2547100
2013-06-05	66.05	66.13	65.37	65.37	45.1277	2780200
2013-06-06	65.44	65.78	65.34	65.53	45.2382	1857300
2013-06-07	65.38	65.61	64.99	65.21	45.0173	2935600
2013-06-10	65.53	66.24	65.4	66.05	45.5972	1547300
2013-06-11	65.8	66.39	65.73	65.99	45.5557	2175600
2013-06-12	66.55	66.55	65.7	65.72	45.3693	1893700
2013-06-13	65.81	66.47	65.76	66.34	45.7974	1867300
2013-06-14	65.57	65.79	65.4	65.45	45.1829	2090900
2013-06-17	66.38	66.62	65.72	65.9	45.4936	2555500
2013-06-18	65.91	66.21	65.85	65.99	45.5557	1624200
2013-06-19	66.05	66.13	65.23	65.28	45.0656	2074300
2013-06-20	64.54	64.65	64.16	64.29	44.3822	3381400
2013-06-21	64.12	64.35	63.55	64.19	44.3131	4048900
2013-06-24	63.02	63.94	62.76	63.43	43.7885	4295300
2013-06-25	63.49	63.58	62.95	62.98	43.4778	4662800
2013-06-26	63.62	63.77	63.22	63.7	43.9749	2457000
2013-06-27	64.04	64.4	64.02	64.33	44.4098	2086500
2013-06-28	64.04	64.18	63.63	63.8	44.0439	2100200
2013-07-01	64.15	64.35	63.9	63.99	44.1751	2136200
2013-07-02	63.72	64	63.45	63.68	43.961	1761600
2013-07-03	63.23	63.5	62.95	63.41	43.7747	1034300
2013-07-05	63.09	63.23	62.65	63.22	43.6435	2104100
2013-07-08	63.65	63.99	63.55	63.88	44.0991	1530000
2013-07-09	64.19	64.66	63.93	64.56	44.5686	1948200
2013-07-10	64.7	65.46	64.63	65.22	45.0242	2684000
2013-07-11	66.67	66.9	66.15	66.84	46.1425	2767200
2013-07-12	67	67.13	66.61	66.97	46.2323	2067700
2013-07-15	66.78	66.97	66.32	66.39	45.8319	2575600
2013-07-16	67.04	67.21	66.83	67.17	46.3703	2374400
2013-07-17	67.81	67.82	67.22	67.43	46.5498	1783500
2013-07-18	67.83	68.16	67.54	67.71	46.7431	1794900
2013-07-19	67.79	68.11	67.62	68.02	46.9571	1340400
2013-07-22	68.57	68.82	68.09	68.15	47.0469	2071100
2013-07-23	68.31	68.47	68.05	68.41	47.2264	1653100
2013-07-24	68.75	68.79	68.33	68.55	47.323	1988600
2013-07-25	68.3	68.7	68.28	68.68	47.4128	1422800
2013-07-26	68.38	68.61	67.98	68.51	47.2954	1767500
2013-07-29	68.03	68.06	67.61	67.68	46.7224	1518600
2013-07-30	67.73	67.77	67.21	67.33	46.4808	1472900
2013-07-31	67.9	68.41	67.7	68.35	47.1849	2479300
2013-08-01	64.82	65.14	64.28	64.47	44.5064	6977300
2013-08-02	64.13	64.51	64.01	64.25	44.3545	4363300
2013-08-05	64.35	64.49	64.03	64.44	44.4857	2268400
2013-08-06	64.35	64.46	64	64.3	44.3891	1401200
2013-08-07	64.37	64.5	64	64.03	44.2027	1709100
2013-08-08	64.44	64.62	64.22	64.55	44.5616	1751800
2013-08-09	64.85	65.03	64.63	64.77	44.7135	1530500
2013-08-12	64.02	64.45	64.01	64.4	44.4581	1896000
2013-08-13	64.57	64.99	64.44	64.73	44.6859	2840800
2013-08-14	64.41	64.61	63.84	63.88	44.7209	1715900
2013-08-15	63.43	63.69	63.08	63.62	44.5389	3155700
2013-08-16	64.09	64.11	63.91	64	44.8049	2928500
2013-08-19	64.23	64.27	63.75	63.8	44.6649	2407400
2013-08-20	64	64.13	63.74	63.83	44.6859	1607000
2013-08-21	63.72	63.98	63.58	63.64	44.5529	2230800
2013-08-22	63.63	63.87	63.59	63.67	44.5739	2014900
2013-08-23	64.04	64.5	63.98	64.42	45.0989	1654300
2013-08-26	64.58	64.64	64.19	64.24	44.9729	1330100
2013-08-27	64.46	65.25	64.45	64.82	45.379	2353100
2013-08-28	66.08	66.38	65.9	66.06	46.2471	1783400
2013-08-29	65.5	65.64	65.32	65.35	45.75	1550500
2013-08-30	64.67	64.81	64.37	64.59	45.218	1982900
2013-09-03	64.74	64.82	64.38	64.75	45.33	1787500
2013-09-04	64.5	65.09	64.42	64.79	45.358	1708000
2013-09-05	64.43	64.84	64.4	64.7	45.295	1501900
2013-09-06	65.05	65.08	64.59	64.91	45.442	1557000
2013-09-09	64.41	65.06	64.37	64.93	45.456	1784400
2013-09-10	64.75	64.9	64.65	64.65	45.26	2193100
2013-09-11	64.84	65.49	64.84	65.49	45.848	2891800
2013-09-12	65.59	65.84	65.31	65.38	45.771	939000
2013-09-13	65.4	65.65	65.37	65.49	45.848	1064000
2013-09-16	66.2	66.21	65.18	65.25	45.68	1802100
2013-09-17	65.3	65.41	64.9	64.96	45.477	4002200
2013-09-18	65.43	66.32	65.04	66.24	46.3731	2569200
2013-09-19	66.5	66.5	66.17	66.41	46.4921	1959900
2013-09-20	66.32	66.56	65.79	65.89	46.1281	2135000
2013-09-23	65.9	65.96	65.59	65.63	45.946	2396300
2013-09-24	65.66	65.78	65.48	65.54	45.883	2448600
2013-09-25	65.31	65.73	65.31	65.63	45.946	2927200
2013-09-26	65.6	65.97	65.6	65.81	46.0721	1388000
2013-09-27	65.75	65.92	65.52	65.88	46.1211	1851900
2013-09-30	65.75	66.05	65.64	65.68	45.981	1932900
2013-10-01	65.38	65.61	65.21	65.23	45.666	1692000
2013-10-02	65.28	65.52	64.9	65.49	45.848	2096700
2013-10-03	65.39	65.6	65.34	65.52	45.869	1977000
2013-10-04	65.42	65.66	65.3	65.49	45.848	1935000
2013-10-07	64.49	65.18	64.48	64.76	45.337	2257700
2013-10-08	64.66	64.79	63.93	63.93	44.7559	2843600
2013-10-09	63.64	63.8	63.27	63.44	44.4129	2366800
2013-10-10	63.93	64.25	63.83	64.2	44.9449	2803200
2013-10-11	64.39	64.66	64.3	64.56	45.197	2194800
2013-10-14	64.71	64.95	64.61	64.94	45.463	1115700
2013-10-15	64.96	65.38	64.95	65.27	45.694	1423900
2013-10-16	65.83	66.02	65.51	65.71	46.002	1506700
2013-10-17	65.7	66.37	65.65	66.36	46.4571	1218300
2013-10-18	66.63	66.98	66.56	66.94	46.8632	2484400
2013-10-21	66.97	67.58	66.86	67.46	47.2272	3159800
2013-10-22	67.67	68.22	67.66	67.87	47.5142	3614500
2013-10-23	67.82	67.94	67.54	67.65	47.3602	2775900
2013-10-24	68.51	68.52	68.16	68.18	47.7312	3637100
2013-10-25	69.12	69.12	68.61	68.83	48.1863	2829400
2013-10-28	68.77	69.02	68.65	68.79	48.1583	1402600
2013-10-29	69.71	69.76	69.38	69.49	48.6483	3875200
2013-10-30	70.16	70.19	69.66	69.75	48.8304	3515900
2013-10-31	66.86	66.99	66.37	66.68	46.6811	7627000
2013-11-01	66.68	66.87	66.5	66.81	46.7721	2808000
2013-11-04	67.08	67.16	66.86	67.13	46.9962	1666400
2013-11-05	66.77	67.01	66.51	66.74	46.7231	2240400
2013-11-06	67.42	67.5	66.89	67.05	46.9402	1794600
2013-11-07	66.63	66.78	66.04	66.04	46.2331	2628900
2013-11-08	65.64	66.08	65.59	66.07	46.2541	2105900
2013-11-11	66.29	66.46	66.19	66.33	46.4361	1250700
2013-11-12	66.14	66.4	66.08	66.29	46.4081	1932100
2013-11-13	65.13	65.74	65.04	65.68	46.6139	2353100
2013-11-14	65.95	66.46	65.88	66.28	47.0397	2604100
2013-11-15	67.3	67.54	67.18	67.51	47.9127	2745400
2013-11-18	68.47	68.47	67.44	67.47	47.8843	1904700
2013-11-19	67.56	67.67	67.41	67.47	47.8843	2181900
2013-11-20	68.09	68.19	67.4	67.48	47.8914	1574800
2013-11-21	67.93	67.99	67.64	67.71	48.0546	1424000
2013-11-22	68.04	68.27	67.96	68.16	48.374	1250200
2013-11-25	67.83	67.88	67.5	67.51	47.9127	1417600
2013-11-26	67.38	67.42	66.71	66.87	47.4585	1485600
2013-11-27	67.01	67.15	66.55	66.66	47.3094	1140300
2013-11-29	66.91	67.2	66.7	66.7	47.3378	712700
2013-12-02	66.33	66.81	66.23	66.46	47.1675	1042400
2013-12-03	66.09	66.64	65.96	66.64	47.2952	3443600
2013-12-04	65.69	66.04	65.64	65.96	46.8126	1749700
2013-12-05	65.67	65.86	65.58	65.82	46.7133	1764100
2013-12-06	67.37	67.77	67.24	67.7	48.0475	3181600
2013-12-09	67.87	68.02	67.79	67.96	48.2321	1965200
2013-12-10	68.16	68.53	68.08	68.2	48.4024	1685500
2013-12-11	68.36	68.37	67.88	68.15	48.3669	2341300
2013-12-12	68.16	68.18	66.93	67.07	47.6004	4645400
2013-12-13	66.88	67.08	66.49	66.57	47.2456	2866000
2013-12-16	67.23	67.62	67.2	67.55	47.9411	3483800
2013-12-17	67.46	67.55	67.29	67.44	47.863	1398500
2013-12-18	67.93	68.63	67.74	68.47	48.594	2124100
2013-12-19	68.59	69.13	68.52	69.13	49.0624	1785500
2013-12-20	69.38	69.75	69.38	69.55	49.3605	2583400
2013-12-23	70.32	70.39	70.05	70.1	49.7508	2168000
2013-12-24	70.26	70.39	69.94	70.34	49.9212	821900
2013-12-26	70.35	70.79	70.33	70.73	50.198	926500
2013-12-27	71.46	71.48	71	71.07	50.4393	2292900
2013-12-30	71.14	71.2	70.72	70.79	50.2405	1498300
2013-12-31	71.07	71.29	71	71.27	50.5812	1136800
2014-01-02	71.2	71.2	70.57	70.65	50.1412	2099200
2014-01-03	71.11	71.16	70.73	70.78	50.2334	2130900
2014-01-06	70.54	70.59	70.28	70.31	49.8999	1702000
2014-01-07	70.86	70.98	70.61	70.92	50.3328	1767400
2014-01-08	70.65	70.77	70.28	70.41	49.9709	3132200
2014-01-09	70.75	70.81	70.41	70.65	50.1412	2103600
2014-01-10	72	72.05	71.59	72	51.0993	4662900
2014-01-13	71.51	71.78	71.05	71.05	50.4251	3310400
2014-01-14	71.21	71.59	70.94	71.49	50.7373	3708500
2014-01-15	71.17	71.48	71.1	71.37	50.6522	2482100
2014-01-16	72.05	72.06	71.56	71.74	50.9148	3117000
2014-01-17	70.89	71.51	70.52	70.57	50.0844	6880600
2014-01-21	71.29	71.38	70.77	71.28	50.5883	3834100
2014-01-22	72.07	72.39	71.9	72.09	51.1632	4838100
2014-01-23	72.91	72.91	72.03	72.37	51.3619	7370000
2014-01-24	72.31	72.31	71.05	71.05	50.4251	5435200
2014-01-27	71.15	71.18	70.52	70.63	50.127	4680800
2014-01-28	70.45	70.69	70.41	70.54	50.0631	4141700
2014-01-29	69.95	70.85	69.84	70.5	50.0347	3051200
2014-01-30	71.45	71.64	70.79	71.35	50.638	3772000
2014-01-31	69.4	69.53	69.06	69.1	49.0411	5829800
2014-02-03	68.69	68.93	67.8	67.81	48.1256	3284800
2014-02-04	67.86	68.2	67.75	67.86	48.1611	3445600
2014-02-05	67.98	68.26	67.93	68.13	48.3527	2128200
2014-02-06	68.6	68.93	68.55	68.78	48.814	1765500
2014-02-07	68.76	69.23	68.67	69.21	49.1192	1194500
2014-02-10	69.14	69.25	68.95	69.12	49.0553	2270500
2014-02-11	69.73	70.8	69.71	70.7	50.1767	2230600
2014-02-12	69.96	70.5	69.95	70.23	50.4858	2112400
2014-02-13	70.71	71.15	70.53	71.15	51.1471	1754500
2014-02-14	70.98	71.59	70.88	71.59	51.4634	1736800
2014-02-18	72.03	72.69	71.98	72.53	52.1392	2419000
2014-02-19	72.41	72.99	72.3	72.3	51.9738	2629100
2014-02-20	72.96	73.4	72.7	73.34	52.7214	2312600
2014-02-21	73.46	73.76	73.37	73.47	52.8149	2219200
2014-02-24	73.25	74.17	73.23	73.97	53.1743	1867300
2014-02-25	73.51	73.67	72.93	73.29	52.6855	1690200
2014-02-26	73	73.32	72.67	72.97	52.4555	1954500
2014-02-27	72.39	73.12	72.35	72.9	52.4051	1843400
2014-02-28	73.04	73.35	72.76	72.87	52.3836	1843500
2014-03-03	72.05	72.39	71.69	71.79	51.6072	2346000
2014-03-04	72.96	73.31	72.91	73.22	52.6352	2456300
2014-03-05	72.83	73.17	72.72	72.96	52.4483	1143400
2014-03-06	72.39	72.9	72.34	72.63	52.211	1717100
2014-03-07	72.96	72.98	72.51	72.81	52.3404	1433700
2014-03-10	72.78	73.3	72.61	73.2	52.6208	3403400
2014-03-11	72.9	73.26	72.64	72.68	52.247	2091500
2014-03-12	72.17	72.63	72.04	72.43	52.0673	926200
2014-03-13	72.58	72.71	71.03	71.05	51.0753	2416200
2014-03-14	71.04	71.64	71.04	71.37	51.3053	3416600
2014-03-17	71.97	72.2	71.58	71.85	51.6503	1870500
2014-03-18	71.95	72.59	71.94	72.22	51.9163	1777700
2014-03-19	72.13	72.32	71.11	71.64	51.4994	2298900
2014-03-20	70.67	71.33	70.63	71.2	51.1831	1400600
2014-03-21	70.96	71.78	70.96	71.26	51.2262	1922100
2014-03-24	71.61	71.7	70.96	71.38	51.3125	1024400
2014-03-25	71.9	72.3	71.46	72.01	51.7654	1683500
2014-03-26	72.65	72.69	72.14	72.24	51.9307	1629300
2014-03-27	72.53	72.86	72.21	72.46	52.0888	1377100
2014-03-28	73.13	73.33	72.88	73.29	52.6855	1820500
2014-03-31	73.38	73.61	72.96	73.06	52.5202	1615000
2014-04-01	73.44	73.58	73.14	73.23	52.6424	1292200
2014-04-02	73.18	73.35	72.94	73.13	52.5705	1300100
2014-04-03	73.14	73.29	72.99	73.18	52.6064	1311200
2014-04-04	73.43	73.72	73.05	73.19	52.6136	1777000
2014-04-07	73.46	73.72	73.1	73.1	52.5489	1740400
2014-04-08	73.92	73.98	73.59	73.66	52.9515	3519600
2014-04-09	73.94	74.52	73.69	74.47	53.5338	2673500
2014-04-10	74.33	74.35	73.41	73.41	52.7718	2364200
2014-04-11	73.27	73.82	73.16	73.33	52.7142	3371100
2014-04-14	73.63	74.23	73.43	74.09	53.2606	1906100
2014-04-15	74.65	74.86	74.25	74.84	53.7997	2389300
2014-04-16	74.76	74.92	74.62	74.73	53.7207	1797200
2014-04-17	75.1	75.83	75.06	75.7	54.418	2242900
2014-04-21	75.49	75.84	75.47	75.58	54.3317	1014700
2014-04-22	75.46	75.76	75.17	75.18	54.0441	1747500
2014-04-23	75.36	75.64	75.26	75.47	54.2526	1773100
2014-04-24	75.5	75.79	75.22	75.76	54.4611	1663100
2014-04-25	75.41	75.76	75.28	75.46	54.2454	1397200
2014-04-28	75.75	76	75.6	75.8	54.4899	2417700
2014-04-29	76.24	76.78	76.22	76.51	55.0002	2931900
2014-04-30	79.37	79.56	78.65	78.74	56.6033	6017800
2014-05-01	79.4	79.46	78.58	79.05	56.8262	5688400
2014-05-02	79	79.69	78.86	79.43	57.0993	3971900
2014-05-05	79.2	79.64	79.12	79.47	57.1281	2115700
2014-05-06	79.34	79.68	79.32	79.47	57.1281	2341200
2014-05-07	80.07	80.5	79.75	80.31	57.7319	3923800
2014-05-08	80.67	80.83	80.42	80.5	57.8685	3185300
2014-05-09	79.92	79.97	79.53	79.62	57.2359	2571300
2014-05-12	80.22	80.3	79.57	79.91	57.4444	2029500
2014-05-13	80.03	80.06	79.63	79.77	57.3437	1275200
2014-05-14	78.33	79.11	78.3	78.67	57.2273	1787700
2014-05-15	79.04	79.07	78.62	78.73	57.271	1732800
2014-05-16	78.94	79.07	78.77	78.94	57.4237	1448200
2014-05-19	79.33	79.49	79	79.25	57.6493	2263600
2014-05-20	78.77	79.06	78.53	78.78	57.3074	1245000
2014-05-21	79.33	79.38	79.1	79.21	57.6202	2128300
2014-05-22	79.58	79.87	79.56	79.56	57.8748	3788100
2014-05-23	79.3	79.37	79.05	79.09	57.5329	2716900
2014-05-27	79.07	79.09	78.46	78.46	57.0746	1899700
2014-05-28	78.48	78.48	78.15	78.15	56.8491	2964700
2014-05-29	79.11	79.16	78.68	78.81	57.3292	3609200
2014-05-30	78.63	78.76	78.39	78.6	57.1764	3113100
2014-06-02	78.98	79.06	78.71	78.72	57.2637	1649600
2014-06-03	79.17	79.4	78.97	79.36	57.7293	2020300
2014-06-04	78.78	78.8	78.28	78.39	57.0237	1002800
2014-06-05	78.74	79.08	78.58	78.97	57.4456	1113800
2014-06-06	79.19	79.4	79.07	79.35	57.722	1317500
2014-06-09	79.51	79.51	79.17	79.23	57.6347	803200
2014-06-10	79.04	79.32	78.99	79.04	57.4965	822400
2014-06-11	78.95	79.13	78.75	78.84	57.351	779400
2014-06-12	79.68	80.11	79.66	79.78	58.0348	2118400
2014-06-13	80.68	80.69	80.26	80.5	58.5586	1767500
2014-06-16	80.89	81.04	80.6	80.77	58.7549	1959200
2014-06-17	80.34	80.5	80.17	80.45	58.5222	1072700
2014-06-18	81.62	82.08	81.43	82.01	59.657	2042700
2014-06-19	82.51	82.57	81.88	81.98	59.6352	1577100
2014-06-20	82.43	82.67	82.29	82.35	59.9043	2068600
2014-06-23	82.82	82.86	82.59	82.75	60.1953	1080100
2014-06-24	82.57	82.72	81.72	81.73	59.4533	2927100
2014-06-25	81.7	81.84	81.25	81.64	59.3878	2796900
2014-06-26	81.67	82.21	81	82.1	59.7225	1110500
2014-06-27	82.55	82.55	82.02	82.23	59.817	937200
2014-06-30	82.3	82.8	82.04	82.37	59.9189	1980000
2014-07-01	82.9	83.13	82.66	82.79	60.2244	1064500
2014-07-02	83.16	83.42	82.96	83.12	60.4644	1376000
2014-07-03	82.89	82.98	82.3	82.43	59.9625	1081000
2014-07-07	82.33	82.43	81.91	82.12	59.737	1113500
2014-07-08	81.92	82.16	81.69	82.02	59.6643	1435300
2014-07-09	81.85	82.4	81.7	82.28	59.8534	1598500
2014-07-10	81.47	81.54	80.79	81.1	58.995	1442500
2014-07-11	81.6	82.01	81.44	81.87	59.5551	1483300
2014-07-14	82.18	82.39	81.89	82.24	59.8243	1679100
2014-07-15	82.53	82.69	81.87	82	59.6497	1472400
2014-07-16	82.69	83.11	82.54	83.05	60.4135	1604200
2014-07-17	82.88	83.22	82.37	82.46	59.9843	1681700
2014-07-18	82.06	82.42	81.92	82.23	59.817	937700
2014-07-21	81.43	82.28	81.32	82.09	59.7152	790200
2014-07-22	82.61	82.7	82.36	82.36	59.9116	894400
2014-07-23	82.59	82.73	82.32	82.49	60.0061	856600
2014-07-24	82.45	82.77	82.27	82.56	60.0571	1036200
2014-07-25	82.16	82.23	81.72	81.99	59.6424	671000
2014-07-28	81.64	81.89	81.3	81.82	59.5188	781200
2014-07-29	82.01	82.12	81.6	81.66	59.4024	1140200
2014-07-30	81.18	81.3	80.13	80.47	58.5367	2337500
2014-07-31	82.92	82.98	81.83	81.83	59.526	3201200
2014-08-01	81.28	81.58	80.88	81.27	59.1187	3381700
2014-08-04	81.52	82.03	80.88	82.02	59.6643	1512100
2014-08-05	82.23	82.26	81.37	81.53	59.3078	1873000
2014-08-06	80.82	81.75	80.82	81.42	59.2278	1616300
2014-08-07	81.27	81.39	80.32	80.47	58.5367	1881800
2014-08-08	80.04	80.48	79.74	80.38	58.4713	1895400
2014-08-11	80.25	80.79	80.16	80.53	58.5804	1719000
2014-08-12	79.49	80.04	79.44	79.94	58.1512	1387700
2014-08-13	79.17	79.31	78.72	79.01	58.1585	1603900
2014-08-14	79.44	79.76	79.17	79.33	58.3941	1053700
2014-08-15	79.81	80.04	79.27	79.8	58.7401	1126200
2014-08-18	80.41	80.57	80.07	80.57	59.3068	1089500
2014-08-19	80.6	80.92	80.47	80.87	59.5277	1022200
2014-08-20	80.14	80.19	79.83	80.1	58.9609	1275400
2014-08-21	79.8	80	79.71	79.79	58.7327	2047100
2014-08-22	79.44	79.62	79.05	79.26	58.3426	1393300
2014-08-25	79.11	79.68	79.11	79.47	58.4971	1265700
2014-08-26	79.8	80.55	79.79	80.27	59.086	1706100
2014-08-27	80.13	80.74	80.03	80.74	59.432	1535100
2014-08-28	80.77	81.28	80.74	81.19	59.7632	1991600
2014-08-29	80.8	81.11	80.56	80.97	59.6013	1533700
2014-09-02	80.9	80.96	80.13	80.24	59.0639	1574600
2014-09-03	80.51	80.85	80.48	80.72	59.4173	1195300
2014-09-04	80.78	80.87	79.67	79.81	58.7474	1859600
2014-09-05	79.7	80.28	79.68	80.17	59.0124	1264400
2014-09-08	78.94	79.08	78.27	78.31	57.6433	1877900
2014-09-09	77.69	77.92	77.4	77.64	57.1501	2320100
2014-09-10	78.31	78.51	77.87	78.5	57.7832	1862600
2014-09-11	78.06	78.22	77.77	78.17	57.5402	1403800
2014-09-12	77.52	77.72	77.25	77.46	57.0176	1492400
2014-09-15	77.24	77.86	77.1	77.69	57.1869	935400
2014-09-16	77.7	78.87	77.69	78.4	57.7095	1261200
2014-09-17	78.52	78.57	77.93	77.99	57.4077	1018900
2014-09-18	78.63	78.8	78.45	78.59	57.8494	940800
2014-09-19	79.01	79.11	78.21	78.75	57.9672	1011000
2014-09-22	78.44	78.63	78.2	78.56	57.8273	1094100
2014-09-23	77.88	78.26	77.64	77.66	57.1648	1232900
2014-09-24	77.83	77.89	77.18	77.76	57.2384	1150000
2014-09-25	76.71	76.78	76.08	76.34	56.1932	1600900
2014-09-26	76.05	76.81	75.77	76.6	56.3846	1883400
2014-09-29	76.69	76.94	76.4	76.65	56.4214	1354500
2014-09-30	76.45	76.66	75.9	76.13	56.0386	1566200
2014-10-01	75.49	75.77	74.93	75.17	55.332	2036100
2014-10-02	75.08	75.15	73.4	74.29	54.6842	2158400
2014-10-03	73.64	73.83	73.13	73.55	54.1395	1589700
2014-10-06	73.3	73.91	73.21	73.73	54.272	1407800
2014-10-07	73.45	73.73	73.15	73.15	53.8451	1392900
2014-10-08	73.44	74.59	73.05	74.59	54.905	2052200
2014-10-09	72.74	73.07	71.91	72.09	53.0648	3077700
2014-10-10	70.7	71.02	70.2	70.33	51.7693	5967500
2014-10-13	70.9	71.14	69.63	69.64	51.2614	3064900
2014-10-14	69.71	69.75	68.48	68.5	50.4222	4487400
2014-10-15	68.51	68.56	66.88	68.41	50.356	5224500
2014-10-16	65.84	67.29	65.68	67.21	49.4727	8687500
2014-10-17	68.28	69.36	68.13	68.72	50.5842	6260600
2014-10-20	67.6	68.37	67.42	68.32	50.2897	5281200
2014-10-21	69.1	70.27	69.06	70.2	51.6736	4973400
2014-10-22	69.9	70.41	69.54	69.54	51.1878	4006000
2014-10-23	70.43	71.08	70.11	70.83	52.1373	3660300
2014-10-24	70.72	70.9	70.4	70.9	52.1888	1665600
2014-10-27	70.35	70.89	70.03	70.45	51.8576	1983100
2014-10-28	71.02	71.5	70.68	71.5	52.6305	1483400
2014-10-29	71.8	72.2	70.83	71.36	52.5275	1765800
2014-10-30	71.08	71.65	70.78	71.38	52.5422	1710200
2014-10-31	71.38	71.84	70.82	71.79	52.844	2204900
2014-11-03	70.88	71.03	69.98	70.03	51.5485	3053200
2014-11-04	68.88	69.08	68.37	68.79	50.6357	3499100
2014-11-05	68.44	69.39	68.19	69.23	50.9596	3373600
2014-11-06	69.29	69.56	68.84	69.46	51.1289	2030100
2014-11-07	70.61	71.04	70.3	71	52.2625	2570100
2014-11-10	71.37	71.48	70.64	70.71	52.049	2056600
2014-11-11	69.99	71.13	69.75	71.12	52.3508	3387900
2014-11-12	69.08	69.93	68.83	68.89	51.3885	2150300
2014-11-13	68.28	68.65	68.21	68.41	51.0305	2225800
2014-11-14	68.52	69.44	68.44	69.38	51.754	1782300
2014-11-17	68.75	69.42	68.65	69.25	51.6571	2193100
2014-11-18	70.26	70.31	69.6	70.03	52.2389	2862100
2014-11-19	70.04	70.11	69.43	69.93	52.1643	1187700
2014-11-20	70.12	71.14	70.09	71	52.9625	2201700
2014-11-21	71.59	72	71.26	71.8	53.5592	2165900
2014-11-24	71.08	71.37	70.77	71.06	53.0072	1860600
2014-11-25	70.97	71.25	70.42	70.63	52.6865	2074900
2014-11-26	71.27	71.7	70.88	71.37	53.2385	3712300
2014-11-28	67.23	67.39	66.29	66.41	49.5386	4406000
2014-12-01	66.75	67.56	66.43	67.49	50.3442	3366300
2014-12-02	67.93	69.35	67.78	69.35	51.7316	3217800
2014-12-03	68.2	68.98	67.98	68.54	51.1274	3652600
2014-12-04	67.8	67.89	67.17	67.38	50.2621	2205100
2014-12-05	67.28	67.45	66.9	67.13	50.0756	2967900
2014-12-08	66.28	66.41	65.33	65.6	48.9343	7248100
2014-12-09	65.08	66.41	65.06	65.56	48.9045	2928800
2014-12-10	64.82	64.82	63.78	63.95	47.7035	3578500
2014-12-11	63.63	64.67	63.6	63.81	47.5991	3026500
2014-12-12	62.93	63.41	62.25	62.32	46.4876	3913800
2014-12-15	62.52	62.91	60.84	60.93	45.4508	4945200
2014-12-16	61.76	64.49	61.37	63.3	47.2187	4081300
2014-12-17	64.27	66.64	64.04	65.67	48.9866	4273300
2014-12-18	66.19	66.58	65.62	66.54	49.6355	5346600
2014-12-19	67.31	68.7	67.01	68.69	51.2393	4189100
2014-12-22	68.53	68.65	67.33	68.16	50.844	3885400
2014-12-23	67.64	68.81	67.53	68.73	51.2692	4029600
2014-12-24	68.77	68.77	67.92	68.42	51.0379	1092900
2014-12-26	68.77	69.5	68.67	68.92	51.4109	1605800
2014-12-29	68.44	68.87	68.19	68.31	50.9559	4058800
2014-12-30	67.24	67.67	67	67.36	50.2472	3824900
2014-12-31	67.33	67.39	66.85	66.95	49.9414	2816900
2015-01-02	67.02	67.16	66.27	66.98	49.9637	4487000
2015-01-05	64.89	65.03	63.44	63.8	47.5916	7235300
2015-01-06	63.6	64.68	63	63.02	47.0098	7664400
2015-01-07	63.47	64.4	63.23	63.75	47.5543	4969400
2015-01-08	64.27	65.34	63.98	65.04	48.5166	4673900
2015-01-09	64.6	64.74	63.65	64.22	47.9049	3656000
2015-01-12	63.24	63.38	62.3	62.93	46.9426	4648800
2015-01-13	63.2	63.55	62.36	62.98	46.98	2628600
2015-01-14	61.59	62.53	61.05	62.29	46.4652	6697900
2015-01-15	62.29	63.41	62.29	62.51	46.6293	8532400
2015-01-16	63.05	64.53	63.03	64.39	48.0317	4195100
2015-01-20	64.86	64.92	64.02	64.59	48.1809	3289700
2015-01-21	65.39	65.88	65.18	65.62	48.9493	3503000
2015-01-22	65.56	66.28	65.2	65.86	49.1283	3521000
2015-01-23	64.8	65.95	64.72	65.19	48.6285	8096700
2015-01-26	65.79	66.87	65.46	66.45	49.5684	3415200
2015-01-27	66	66.96	65.94	66.69	49.7474	3894300
2015-01-28	65.84	65.89	64.03	64.11	47.8229	3602800
2015-01-29	62.8	62.86	61.81	62.31	46.4802	5425900
2015-01-30	61.17	61.77	60.67	61.45	45.8386	6676000
2015-02-02	62.57	63.02	62.06	62.94	46.9501	5789600
2015-02-03	65.07	67.05	65.05	67	49.9787	10517700
2015-02-04	65.11	66.09	64.91	65.42	48.8001	8858300
2015-02-05	66.13	67.02	66.03	66.81	49.8369	5306900
2015-02-06	66.19	66.7	65.94	66.24	49.4118	4837400
2015-02-09	66.22	67.16	66.22	66.72	49.7698	4728400
2015-02-10	66.05	66.19	65.25	66.08	49.2924	3968500
2015-02-11	64.26	64.78	63.97	64.66	48.9292	2555300
2015-02-12	65.04	65.89	64.89	65.35	49.4513	3490900
2015-02-13	65.81	66.45	65.81	66.32	50.1853	2950900
2015-02-17	65.87	66.63	65.38	66.4	50.2459	2615800
2015-02-18	66.34	66.81	66.18	66.54	50.3518	2377700
2015-02-19	65.37	65.61	65.07	65.08	49.247	2586500
2015-02-20	65.06	65.86	65.01	65.8	49.7918	2027000
2015-02-23	65.32	65.62	64.89	65.17	49.3151	2506700
2015-02-24	66.01	66.02	65.32	65.89	49.8599	2569600
2015-02-25	65.4	65.98	65.16	65.96	49.9129	2253700
2015-02-26	65.09	65.19	64.64	64.82	49.0502	2700400
2015-02-27	65.22	65.82	65.17	65.37	49.4665	2488000
2015-03-02	64.88	64.94	63.9	64.3	48.6568	4226600
2015-03-03	63.16	63.54	63.03	63.3	47.9	7895500
2015-03-04	62.84	63.06	62.22	62.92	47.6125	3701300
2015-03-05	62.54	62.61	62.21	62.34	47.1736	2632000
2015-03-06	61.48	61.66	61.01	61.04	46.1899	3335300
2015-03-09	61.34	61.7	61.1	61.15	46.2731	2992400
2015-03-10	59.91	60.09	58.66	58.73	44.4419	6917000
2015-03-11	58.55	58.65	57.95	58.1	43.9651	4596900
2015-03-12	59.81	59.82	58.54	58.66	44.3889	4534100
2015-03-13	57.5	57.5	56.82	57.26	43.3295	4975700
2015-03-16	57.61	57.86	57.13	57.77	43.7154	3166100
2015-03-17	58.45	58.77	58.17	58.43	44.2148	3732800
2015-03-18	59.05	60.91	58.63	60.74	45.9629	5183100
2015-03-19	60.13	60.4	59.53	60.2	45.5542	3617300
2015-03-20	61.42	61.91	61.2	61.53	46.5607	3321600
2015-03-23	62.79	62.88	62.27	62.56	47.3401	3564700
2015-03-24	62.59	62.59	61.67	61.67	46.6666	2686600
2015-03-25	62.68	62.9	62.32	62.43	47.2417	2866300
2015-03-26	62.29	62.47	61.18	61.36	46.432	2946500
2015-03-27	60.79	60.85	60.33	60.48	45.7661	2851600
2015-03-30	61.13	61.42	60.82	60.93	46.1066	1789000
2015-03-31	59.65	60.1	59.48	59.65	45.138	3103900
2015-04-01	60.45	60.72	60	60.19	45.5467	4333000
2015-04-02	60.37	60.49	59.97	60.33	45.6526	3050800
2015-04-06	61.27	61.94	60.78	61.5	46.538	2015500
2015-04-07	62.05	62.52	61.89	61.95	46.8785	2441000
2015-04-08	60.67	60.68	59.04	59.83	45.2742	10457100
2015-04-09	58.73	59.7	58.71	59.4	44.9489	8934100
2015-04-10	59.3	59.86	59.29	59.73	45.1986	4529400
2015-04-13	60.02	60.21	59.77	59.8	45.2515	2769200
2015-04-14	60.82	60.88	60.45	60.45	45.7434	8524700
2015-04-15	61.68	62.28	61.26	62.17	47.0449	4952000
2015-04-16	63.06	63.74	62.61	63.26	47.8698	3961900
2015-04-17	62.36	62.74	62.22	62.74	47.4763	2678800
2015-04-20	62.94	63.36	62.7	62.85	47.5595	2438900
2015-04-21	62.71	62.95	62.26	62.42	47.2341	3371500
2015-04-22	62.48	62.53	62.01	62.36	47.1887	3053300
2015-04-23	62.8	63.25	62.67	62.96	47.6428	2497300
2015-04-24	63.01	63.05	62.56	62.76	47.4914	2033800
2015-04-27	63.25	63.49	63.09	63.09	47.7411	2110400
2015-04-28	63.25	63.59	62.98	63.38	47.9606	2416900
2015-04-29	63.13	63.97	63.02	63.5	48.0514	3014700
2015-04-30	63.62	63.85	63.24	63.43	47.9984	3188600
2015-05-01	63.32	63.6	62.42	63.54	48.0817	3661800
2015-05-04	64.04	64.31	63.71	63.76	48.2481	3271500
2015-05-05	64.2	64.46	63.48	63.57	48.1044	2531500
2015-05-06	63.92	64.12	63.26	63.48	48.0363	2085100
2015-05-07	62.55	62.74	61.66	62.12	47.0071	5123900
2015-05-08	64.2	64.26	63.25	64.24	48.6114	5928000
2015-05-11	64.18	64.36	63.82	64.25	48.6189	4417200
2015-05-12	63.6	64.04	63.51	63.64	48.1573	3019900
2015-05-13	63.31	63.62	63.06	63.3	48.6182	2557600
2015-05-14	64.03	64.17	63.41	63.56	48.8178	2417300
2015-05-15	62.97	63.46	62.6	63.23	48.5644	1932100
2015-05-18	62.3	62.51	62.05	62.15	47.7349	2013400
2015-05-19	61.84	61.86	61.15	61.25	47.0436	2670800
2015-05-20	61.58	61.68	61.21	61.41	47.1665	2109300
2015-05-21	62.14	62.54	61.98	62.3	47.8501	2267200
2015-05-22	61.55	61.59	61.14	61.2	47.0052	1862800
2015-05-26	60.1	60.28	59.36	59.68	45.8378	3170300
2015-05-27	59.71	60.36	59.61	60.12	46.1757	1822800
2015-05-28	59.97	60.17	59.51	60.12	46.1757	2268200
2015-05-29	59.99	60.27	59.54	59.72	45.8685	1925900
2015-06-01	59.18	59.24	58.33	58.91	45.2464	3132000
2015-06-02	59.43	59.92	59.31	59.62	45.7917	2127800
2015-06-03	59.72	59.99	59.42	59.54	45.7303	3504900
2015-06-04	58.83	59.18	58.46	58.55	44.9699	4516200
2015-06-05	57.76	58.75	57.69	58.34	44.8086	4344200
2015-06-08	58.38	58.71	58.11	58.32	44.7932	2760200
2015-06-09	58.02	58.32	57.53	57.93	44.4937	4660500
2015-06-10	59.08	59.39	58.89	59.13	45.4153	3394400
2015-06-11	59.16	59.29	58.79	59.09	45.3846	1424400
2015-06-12	58.25	58.36	57.73	58.02	44.5628	2294000
2015-06-15	57.44	58.24	57.41	58	44.5474	2066800
2015-06-16	57.61	58.33	57.58	58.29	44.7702	2842500
2015-06-17	58.27	58.55	57.82	58.31	44.7855	4859500
2015-06-18	58.62	59.17	58.37	58.65	45.0467	2702700
2015-06-19	58.89	59.12	58.55	58.55	44.9699	1462600
2015-06-22	59.42	59.54	59.1	59.11	45.4	2033800
2015-06-23	58.62	59.12	58.62	59	45.3155	3364700
2015-06-24	59.58	59.98	59.53	59.53	45.7226	3556300
2015-06-25	59.98	59.98	59.19	59.23	45.4922	1825900
2015-06-26	58.94	59.21	58.7	59.21	45.4768	2054200
2015-06-29	57.49	58.05	57.49	57.74	44.3477	4401100
2015-06-30	57.24	57.33	56.5	57.01	43.7871	5295800
2015-07-01	57	57.02	56.16	56.29	43.2341	3858800
2015-07-02	57	57.31	56.92	56.93	43.7256	3501400
2015-07-06	56	56.33	55.76	55.99	43.0036	3938900
2015-07-07	55	55.89	54.31	55.83	42.8808	5760300
2015-07-08	55.83	56.01	55.03	55.13	42.3431	5455500
2015-07-09	55.98	56.08	55.24	55.42	42.5659	3567700
2015-07-10	56.99	57.03	56.34	56.84	43.6565	3451300
2015-07-13	56.57	56.9	56.34	56.79	43.6181	3282700
2015-07-14	56.92	57.72	56.82	57.64	44.2709	5782300
2015-07-15	57.35	57.35	56.82	56.97	43.7563	4124900
2015-07-16	57.2	57.54	57.1	57.1	43.8562	3189300
2015-07-17	57.22	57.23	56.69	57.02	43.7947	3343600
2015-07-20	56.75	56.92	56.44	56.68	43.5336	3270100
2015-07-21	56.92	57.4	56.85	57.03	43.8024	3325700
2015-07-22	56.14	56.26	55.8	56.16	43.1342	5829100
2015-07-23	55.67	55.94	55.29	55.82	42.8731	6975400
2015-07-24	54.93	55.22	54.34	54.38	41.7671	4345200
2015-07-27	54.46	54.46	53.76	53.89	41.3907	4571800
2015-07-28	54.37	55.07	54.05	54.84	42.1204	4306200
2015-07-29	54.45	55.58	54.43	55.4	42.5505	3004800
2015-07-30	57.75	57.98	57.14	57.37	44.0636	5935900
2015-07-31	58.48	58.49	57.24	57.48	44.148	7711700
2015-08-03	57.52	57.6	56.98	57.2	43.933	6626100
2015-08-04	57.38	57.62	56.9	57.1	43.8562	2788800
2015-08-05	58.16	58.42	57.71	57.71	44.3247	3431800
2015-08-06	57.89	58.62	57.57	58.59	45.0006	3501900
2015-08-07	58.68	58.91	58.1	58.16	44.6703	4137800
2015-08-10	57.8	58.89	57.68	58.89	45.231	3362100
2015-08-11	58.85	59.16	58.39	59.09	45.3846	2894200
2015-08-12	57.87	58.6	57.55	58.58	45.7202	3485800
2015-08-13	57.88	57.89	56.76	56.93	44.4325	2888500
2015-08-14	56.48	56.85	56.33	56.45	44.0578	2185800
2015-08-17	56.24	56.42	55.89	56.1	43.7846	2741200
2015-08-18	55.56	55.85	55.49	55.74	43.5037	1853100
2015-08-19	55.15	55.18	54.2	54.57	42.5905	3418800
2015-08-20	54.57	55.17	54.19	54.19	42.2939	5155900
2015-08-21	53.92	54	52.44	52.44	40.9281	7829600
2015-08-24	49.83	51.21	48.88	49.73	38.813	6373400
2015-08-25	51.72	51.72	49.63	49.64	38.7428	4912000
2015-08-26	50.75	50.75	48.77	49.49	38.6257	8784200
2015-08-27	50.51	52.06	50.45	51.94	40.5379	7164800
2015-08-28	51.66	52.89	51.66	52.6	41.053	5060100
2015-08-31	51.85	52.92	51.33	52.92	41.3027	4701500
2015-09-01	51.08	51.5	50.23	50.54	39.4452	5516400
2015-09-02	51.2	51.28	50	50.98	39.7886	6690200
2015-09-03	50.86	51.67	50.69	50.8	39.6481	4546200
2015-09-04	49.47	49.78	49.2	49.51	38.6413	3460000
2015-09-08	50.53	50.81	50.17	50.81	39.6559	3176900
2015-09-09	51.4	51.68	50.09	50.14	39.133	3927900
2015-09-10	50.27	50.86	49.7	50.57	39.4686	3747200
2015-09-11	50.11	50.27	49.75	50.27	39.2345	2995900
2015-09-14	49.8	50.15	49.36	49.92	38.9613	2815500
2015-09-15	50.02	50.59	50	50.29	39.2501	2678700
2015-09-16	50.91	51.86	50.9	51.7	40.3506	3722200
2015-09-17	51.29	52.26	51.17	51.52	40.2101	3640300
2015-09-18	50.13	50.31	49.21	49.52	38.6491	5122700
2015-09-21	49.29	49.55	49.16	49.42	38.5711	3164700
2015-09-22	47.88	48.23	47.5	47.78	37.2911	5910000
2015-09-23	48.6	48.64	47.28	47.34	36.9477	4885900
2015-09-24	47.29	47.35	46.63	46.98	36.6667	7612900
2015-09-25	47.53	47.61	47.05	47.3	36.9165	3520400
2015-09-28	46.63	46.65	45.81	45.87	35.8004	3847400
2015-09-29	46.93	47.07	46.48	46.55	36.3311	6476200
2015-09-30	47.03	47.48	46.85	47.39	36.9867	4461400
2015-10-01	49.12	49.36	47.88	48.18	37.6033	3628300
2015-10-02	48.86	49.83	48.59	49.83	38.8911	5276000
2015-10-05	51.02	51.82	50.86	51.65	40.3115	3961700
2015-10-06	52.44	53.61	52.36	53.47	41.732	6179500
2015-10-07	55.12	55.49	54.51	54.97	42.9027	6127800
2015-10-08	54.91	55.88	54.84	55.88	43.613	3460900
2015-10-09	55.68	55.97	54.99	55.27	43.1369	4042100
2015-10-12	55.49	55.52	54.76	55.07	42.9808	3026100
2015-10-13	53.47	54.62	53.44	54.13	42.2471	2792300
2015-10-14	54.86	55.38	54.73	55.3	43.1603	3092400
2015-10-15	55.01	56.05	54.86	55.93	43.652	3522700
2015-10-16	56.19	56.41	55.63	56.35	43.9798	2517200
2015-10-19	55.58	55.63	54.59	54.82	42.7856	2429300
2015-10-20	54.34	55	54.1	54.88	42.8325	2796700
2015-10-21	55.43	55.68	54.89	55.08	42.9886	3012200
2015-10-22	54.92	55.47	54.86	55.39	43.2305	3830100
2015-10-23	54.74	54.81	53.89	54.4	42.4579	4512000
2015-10-26	54.33	54.35	53.33	53.38	41.6618	2947500
2015-10-27	52.23	52.76	52.04	52.47	40.9515	3914000
2015-10-28	52.83	53.91	52.57	53.02	41.3808	3343500
2015-10-29	52.12	52.84	52	52.56	41.0218	3749300
2015-10-30	52.3	52.91	52.02	52.46	40.9437	2931400
2015-11-02	52.44	53.8	52.34	53.68	41.8959	5619200
2015-11-03	53.68	55.22	53.61	54.77	42.7466	6607700
2015-11-04	54.87	55	54	54.42	42.4734	4320200
2015-11-05	52.8	53.2	52.51	52.72	41.1466	4896000
2015-11-06	51.85	52.27	51.61	52.13	40.6862	3854500
2015-11-09	52.24	52.59	50.75	51.92	40.5223	4988700
2015-11-10	50.35	50.81	50.27	50.54	40.1725	3122700
2015-11-11	50.61	50.72	49.51	49.63	39.4492	3929500
2015-11-12	48.98	49.46	48.46	48.64	38.6623	3970200
2015-11-13	48.24	48.5	47.79	48.34	38.4238	3212600
2015-11-16	48.43	49.6	48.27	49.59	39.4174	4530000
2015-11-17	49.75	49.92	49.22	49.27	39.163	4949300
2015-11-18	50.27	50.67	49.88	50.56	40.1884	4037200
2015-11-19	51.01	51.41	50.83	51.05	40.5779	3375200
2015-11-20	50.88	50.91	49.61	49.68	39.4889	3934200
2015-11-23	49.64	49.87	49	49.23	39.1313	3891700
2015-11-24	49.47	50.3	49.42	50.11	39.8307	3119800
2015-11-25	50.1	50.35	49.65	49.93	39.6877	2218200
2015-11-27	50.18	50.28	49.95	50.07	39.7989	2062600
2015-11-30	50.36	50.41	49.69	49.76	39.5525	3031700
2015-12-01	49.96	50.27	49.8	50.1	39.8228	2445700
2015-12-02	50.18	50.73	49.42	49.6	39.4254	4214500
2015-12-03	50.25	50.29	49.02	49.16	39.0756	5107500
2015-12-04	48.88	48.9	47.83	48.43	38.4954	5370100
2015-12-07	46.75	46.8	45.99	46.3	36.8023	5936800
2015-12-08	46.3	46.43	45.09	45.79	36.3969	4902100
2015-12-09	46.7	47.78	46.41	46.84	37.2315	5294200
2015-12-10	46.38	47.13	46.12	46.19	36.7149	4439300
2015-12-11	45.24	45.28	44.52	44.54	35.4033	5575100
2015-12-14	44	44.34	43.26	43.95	34.9344	7088000
2015-12-15	44.57	44.98	44.44	44.68	35.5146	5303700
2015-12-16	44.48	44.98	44.18	44.65	35.4908	5152100
2015-12-17	44.21	44.25	43.46	43.51	34.5846	4719400
2015-12-18	44.15	44.15	43.52	43.71	34.7436	4375700
2015-12-21	43.86	44.28	43.32	43.51	34.5846	4408500
2015-12-22	44.08	44.62	43.88	44.43	35.3159	4857400
2015-12-23	46.41	47.05	46.19	47.02	37.3746	6395300
2015-12-24	46.8	47.03	46.25	46.26	36.7705	2493600
2015-12-28	45.94	46.03	45.44	45.83	36.4287	3967300
2015-12-29	46.41	46.76	46.2	46.49	36.9533	3923200
2015-12-30	46.34	46.46	45.93	45.99	36.5559	3294300
2015-12-31	45.6	46.14	45.54	45.79	36.3969	2264700
2016-01-04	45.41	45.92	44.79	45.83	36.4287	6460100
2016-01-05	45.5	45.62	44.88	45.61	36.2538	5508900
2016-01-06	43.93	44.44	43.83	44.02	34.99	5030100
2016-01-07	42.1	43.23	42.03	42.12	33.4798	9801400
2016-01-08	41.45	41.54	40.27	40.38	32.0967	12770700
2016-01-11	40.48	40.52	39.72	40.04	31.8264	9036200
2016-01-12	40.39	40.49	39.14	39.93	31.739	5362800
2016-01-13	40.43	40.64	38.8	38.94	30.9521	7707500
2016-01-14	39.94	41.63	39.54	41.35	32.8677	9449400
2016-01-15	39.23	39.76	38.79	39.15	31.119	11244100
2016-01-19	39.57	39.68	38.13	38.49	30.5944	9379000
2016-01-20	36.95	37.19	35.8	36.87	29.3067	11416800
2016-01-21	36.75	38.43	36.53	38.19	30.3559	9881600
2016-01-22	40.33	40.57	39.72	40.43	32.1364	8404600
2016-01-25	39.64	40.41	39.38	39.51	31.4052	5363700
2016-01-26	40.69	41.56	40.13	41.25	32.7882	6455300
2016-01-27	40.78	42.51	40.63	41.8	33.2254	8115000
2016-01-28	43.88	43.9	42.78	43.33	34.4415	6751500
2016-01-29	42.83	43.93	42.75	43.93	34.9185	6248100
2016-02-01	43.02	43.63	42.59	43.38	34.4813	5168700
2016-02-02	41.43	41.65	41.05	41.52	33.0028	8184500
2016-02-03	42.49	43.15	41.26	43	34.1792	7000900
2016-02-04	44.79	45.33	44.33	44.55	35.4113	8904800
2016-02-05	44.91	45.25	44.28	44.68	35.5146	10761000
2016-02-08	44.08	44.65	43.54	44.5	35.3715	5695200
2016-02-09	43.02	43.28	42.25	42.64	33.8931	8733700
2016-02-10	42.28	43.17	42.02	42.3	33.6228	4367100
2016-02-11	41.97	42.74	41.61	42.48	33.7659	6931500
2016-02-12	43.38	44.4	43.16	44.08	35.0377	5042000
2016-02-16	45.2	45.49	44.42	45.4	36.0869	6449600
2016-02-17	44.71	46.38	44.71	46.11	37.4262	5945700
2016-02-18	46.44	46.5	45.61	45.76	37.1421	5659900
2016-02-19	44.96	45.27	44.47	45.27	36.7444	5586400
2016-02-22	45.72	46.33	45.65	46.21	37.5073	4207900
2016-02-23	45.32	45.62	44.21	44.33	35.9814	4266100
2016-02-24	42.98	44.27	42.85	44.25	35.9165	6563600
2016-02-25	45.1	45.28	44.21	45.06	36.5739	5511300
2016-02-26	45.78	45.91	45.42	45.53	36.9554	4582000
2016-02-29	45.83	46.06	45.42	45.48	36.9148	3278500
2016-03-01	46.02	46.5	45.58	46.44	37.694	4717100
2016-03-02	46.05	47.11	45.82	47.1	38.2297	4861200
2016-03-03	46.76	47.7	46.66	47.6	38.6356	4421300
2016-03-04	47.28	48.35	47.26	47.99	38.9521	4371700
2016-03-07	46.76	48.66	46.71	48.27	39.1794	7754300
2016-03-08	47.86	47.89	46.76	47.12	38.246	7511500
2016-03-09	47.48	48.49	47.17	48.22	39.1388	9315600
2016-03-10	47.5	47.77	47.02	47.33	38.4164	6616100
2016-03-11	47.33	48.53	47.33	48.29	39.1956	8743000
2016-03-14	47.68	48.26	47.37	48.09	39.0333	4161700
2016-03-15	47.24	47.83	47.04	47.8	38.7979	3412700
2016-03-16	47.84	49.04	47.84	48.96	39.7394	4502200
2016-03-17	49.67	50.32	49.31	50.09	40.6566	3930000
2016-03-18	49.99	50.16	49.28	49.46	40.1453	5048500
2016-03-21	49	49.3	48.52	49.05	39.8125	2847900
2016-03-22	48.09	48.74	48.02	48.46	39.3336	3429800
[truncated: 841 more rows]
