# Supplementary material for: Measuring information flux between social media and stock prices with Transfer Entropy
Source: PLoS One. 2021 Sep 23;16(9):e0257686. doi: 10.1371/journal.pone.0257686 (PMC8459996; doi:10.1371/journal.pone.0257686)
Supplement: S1 Data — (ZIP) [file pone.0257686.s001.zip › DATA BASES/2.-FB/face.csv]

	0	1	2	3	4	5	6
0	fecha	tweet	TextBlob	clean	subjectivity	sentiment	polarity
1	20-ago-09	Google's Worst Ads Ever $GOOG by @nichcarlson http://bit.ly/2Pzn6D	google's worst ads ever $goog by @nichcarlson	google's worst ads ever $goog by @nichcarlson	1.0	negative	-1.0
2	19-ago-10	Flash Video On Android Is Terrible $ADBE $GOOG $AAPL by @fromedome http://read.bi/94YuzB	flash video on android is terrible $adbe $goog $aapl by @fromedome	flash video on android is terrible $adbe $goog $aapl by @fromedome	1.0	negative	-1.0
3	19-ago-10	Flash Video On Android Is Terrible $ADBE $GOOG $AAPL http://read.bi/94YuzB	flash video on android is terrible $adbe $goog $aapl	flash video on android is terrible $adbe $goog $aapl	1.0	negative	-1.0
4	30-ene-10	Steve Jobs Blasts Google, Says 'Don't Be Evil' Motto Is 'Bullshit' $AAPL $GOOG by @jwyarow http://bit.ly/9KYFJW	steve jobs blasts google, says 'don't be evil' motto is 'bullshit' $aapl $goog by @jwyarow	steve jobs blasts google, says 'don't be evil' motto is 'bullshit' $aapl $goog by @jwyarow	1.0	negative	-1.0
5	01-dic-11	Is Your Phone One Of The 140 Million Running This Nasty Tracking Software? $AAPL $RIMM $GOOG by @_dtl http://read.bi/uBgsob	is your phone one of the 140 million running this nasty tracking software? $aapl $rimm $goog by @_dtl	is your phone one of the 140 million running this nasty tracking software? $aapl $rimm $goog by @_dtl	1.0	negative	-1.0
6	02-nov-11	Internet Explodes With Ridicule Over The Horrible Gmail App For iPhone $GOOG $AAPL http://read.bi/rT8Sjm	internet explodes with ridicule over the horrible gmail app for iphone $goog $aapl	internet explodes with ridicule over the horrible gmail app for iphone $goog $aapl	1.0	negative	-1.0
7	22-jun-11	The worst decision Google ever made http://stk.ly/mIpj5T $GOOG $ORCL $SUNW	the worst decision google ever made $goog $orcl $sunw	the worst decision google ever made $goog $orcl $sunw	1.0	negative	-1.0
8	21-ene-11	CHART OF THE DAY: Apple's Insane Pile Of Cash In Context $AAPL $MSFT $GOOG $INTC http://read.bi/hYLRi4	chart of the day: apple's insane pile of cash in context $aapl $msft $goog $intc	chart of the day: apple's insane pile of cash in context $aapl $msft $goog $intc	1.0	negative	-1.0
9	19-dic-12	This Is A Devastating Report For Amazon's Kindle Business $AMZN $AAPL $GOOG by @jyarowhttp://read.bi/Ud4JwK	this is a devastating report for amazon's kindle business $amzn $aapl $goog by @jyarow	this is a devastating report for amazon's kindle business $amzn $aapl $goog by @jyarow	1.0	negative	-1.0
10	06-ago-12	Let's Not Forget The Worst Part About Apple Eliminating Google From The iPhone $GOOG $AAPL by @stevekovachhttp://read.bi/RR4dis	let's not forget the worst part about apple eliminating google from the iphone $goog $aapl by @stevekovach	let's not forget the worst part about apple eliminating google from the iphone $goog $aapl by @stevekovach	1.0	negative	-1.0
11	22-may-12	THE GOOGLE INVESTOR: YouTube Has An Insane Amount Of Activity $GOOG by @hleonard76http://read.bi/LoxRrM	the google investor: youtube has an insane amount of activity $goog by @hleonard76	the google investor: youtube has an insane amount of activity $goog by @hleonard76	1.0	negative	-1.0
12	04-may-12	Why Everyone Thinks Google Has Lost Its Way And Become Evil $GOOG by @mattlynleyhttp://read.bi/JwQ8Si	why everyone thinks google has lost its way and become evil $goog by @mattlynley	why everyone thinks google has lost its way and become evil $goog by @mattlynley	1.0	negative	-1.0
13	14-abr-12	Google's Stock Split Is Evil $GOOG by @felixsalmonhttp://read.bi/JcvcjN	google's stock split is evil $goog by @felixsalmon	google's stock split is evil $goog by @felixsalmon	1.0	negative	-1.0
14	13-ene-12	Google May Have Made The Worst Mistake In Its History This Week $GOOG $MSFT by @MattRosoffhttp://read.bi/xwO0dh	google may have made the worst mistake in its history this week $goog $msft by @mattrosoff	google may have made the worst mistake in its history this week $goog $msft by @mattrosoff	1.0	negative	-1.0
15	28-dic-13	Editorial: 2013 was a terrible year for both Apple's competitors and its media critics $AAPL $GOOG $MSFT #Samsung http://appleinsider.com/articles/13/12/28/editorial-2013-was-a-terrible-year-for-both-apples-competitors-and-its-media-criticsÂ â€¦	editorial: 2013 was a terrible year for both apple's competitors and its media critics $aapl $goog $msft #samsung	editorial: 2013 was a terrible year for both apple's competitors and its media critics $aapl $goog $msft #samsung	1.0	negative	-1.0
16	16-dic-13	Worst part of $GOOG buying Boston Dynamics? CNBC playing Styx's "Mr. Roboto". #pleasestop	worst part of $goog buying boston dynamics? cnbc playing styx's "mr. roboto". #pleasestop	worst part of $goog buying boston dynamics? cnbc playing styx's "mr. roboto". #pleasestop	1.0	negative	-1.0
17	04-nov-13	Googleâ€™s Eric Schmidt calls NSA surveillance outrageous: http://cnb.cx/1a2WPfJÂ â€¢ $GOOG	googles eric schmidt calls nsa surveillance outrageous: $goog	googles eric schmidt calls nsa surveillance outrageous: $goog	1.0	negative	-1.0
18	08-oct-13	TIME warned before $GOOG IPO: â€œBuyer beware.â€� Newsweek: â€œPrice is insane. Anyone buying as long-term investment at $109 will lose money.â€�	time warned before $goog ipo: buyer beware. newsweek: price is insane. anyone buying as long-term investment at $109 will lose money.	time warned before $goog ipo: buyer beware. newsweek: price is insane. anyone buying as long-term investment at $109 will lose money.	1.0	negative	-1.0
19	13-ago-13	Larry Ellison: I think what Larry Page did was evil http://bloom.bg/1eHpKWhÂ $ORCL $GOOG	larry ellison: i think what larry page did was evil $orcl $goog	larry ellison: i think what larry page did was evil $orcl $goog	1.0	negative	-1.0
20	22-abr-13	The Worst Part About Working At Google Is That You're Over-Qualified And The Work Is Boring $GOOG by @nichcarlson http://read.bi/123DMO6	the worst part about working at google is that you're over-qualified and the work is boring $goog by @nichcarlson	the worst part about working at google is that you're over-qualified and the work is boring $goog by @nichcarlson	1.0	negative	-1.0
21	25-feb-13	HP's $170 Android Tablet Is Devastating News For Microsoft $MSFT $HPQ $GOOG by @jyarow http://read.bi/XWgeFZ	hp's $170 android tablet is devastating news for microsoft $msft $hpq $goog by @jyarow	hp's $170 android tablet is devastating news for microsoft $msft $hpq $goog by @jyarow	1.0	negative	-1.0
22	19-ago-14	Beyond "don't be evil": How Google defined its mission 10 years ago, and how it changed http://on.wsj.com/1tkuj1pÂ $GOOG pic.twitter.com/RWJgAr5HRv	beyond "don't be evil": how google defined its mission 10 years ago, and how it changed $goog pic.twitter.com/rwjgar5hrv	beyond "don't be evil": how google defined its mission 10 years ago, and how it changed $goog pic.twitter.com/rwjgar5hrv	1.0	negative	-1.0
23	30-ene-14	Google may have missed terribly on EPS, but paid clicks were up 31%: http://stks.co/h0ELfÂ $GOOG	google may have missed terribly on eps, but paid clicks were up 31%: $goog	google may have missed terribly on eps, but paid clicks were up 31%: $goog	1.0	negative	-1.0
24	26-ene-14	When you have to set up an "ethics board" you know you don't have any. Maybe time for @google to stop saying "don't be evil" $goog	when you have to set up an "ethics board" you know you don't have any. maybe time for @google to stop saying "don't be evil" $goog	when you have to set up an "ethics board" you know you don't have any. maybe time for @google to stop saying "don't be evil" $goog	1.0	negative	-1.0
25	17-jul-15	This is insane. In just ONE week, these Google call options could be up about 74,000% -> http://stks.co/g2mx1Â $GOOG $GOOGL	this is insane. in just one week, these google call options could be up about 74,000% -> $goog $googl	this is insane. in just one week, these google call options could be up about 74,000% -> $goog $googl	1.0	negative	-1.0
26	06-feb-15	These are the worst things about working at Google $GOOG http://read.bi/1C2hdbQ	these are the worst things about working at google $goog	these are the worst things about working at google $goog	1.0	negative	-1.0
27	18-dic-16	Why Silicon Valley is The Worst: guy spends 8 mos studying for $GOOG interview. Not all can afford that privilege https://medium.freecodecamp.com/why-i-studied-full-time-for-8-months-for-a-google-interview-cc662ce9bb13#.k36hx39paÂ â€¦	why silicon valley is the worst: guy spends 8 mos studying for $goog interview. not all can afford that privilege #.k36hx39pa	why silicon valley is the worst: guy spends 8 mos studying for $goog interview. not all can afford that privilege #.k36hx39pa	1.0	negative	-1.0
28	08-feb-16	Dividends & Income Digest: Can Dividends Be A Terrifying Proposition? http://seekingalpha.com/article/3873126-dividends-and-income-digest-can-dividends-terrifying-proposition?source=feed_fÂ â€¦ $AMZN $NFLX $P $MSFT $FB $GE $AAPL $GOOG	dividends & income digest: can dividends be a terrifying proposition? $amzn $nflx $p $msft $fb $ge $aapl $goog	dividends & income digest: can dividends be a terrifying proposition? $amzn $nflx $p $msft $fb $ge $aapl $goog	1.0	negative	-1.0
29	18-may-18	Google has been waiting for years to put Don't Be Evil out of its misery $GOOG $GOOGLhttps://read.bi/2IzIOwt	google has been waiting for years to put don't be evil out of its misery $goog $googl	google has been waiting for years to put don't be evil out of its misery $goog $googl	1.0	negative	-1.0
30	19-ago-10	Flash Video On Android Is Terrible $ADBE $GOOG $AAPL by @fromedome http://read.bi/94YuzB	flash video on android is terrible $adbe $goog $aapl by @fromedome	flash video on android is terrible $adbe $goog $aapl by @fromedome	1.0	negative	-1.0
31	19-ago-10	Flash Video On Android Is Terrible $ADBE $GOOG $AAPL http://read.bi/94YuzB	flash video on android is terrible $adbe $goog $aapl	flash video on android is terrible $adbe $goog $aapl	1.0	negative	-1.0
32	30-ene-10	Steve Jobs Blasts Google, Says 'Don't Be Evil' Motto Is 'Bullshit' $AAPL $GOOG by @jwyarow http://bit.ly/9KYFJW	steve jobs blasts google, says 'don't be evil' motto is 'bullshit' $aapl $goog by @jwyarow	steve jobs blasts google, says 'don't be evil' motto is 'bullshit' $aapl $goog by @jwyarow	1.0	negative	-1.0
33	01-dic-11	Is Your Phone One Of The 140 Million Running This Nasty Tracking Software? $AAPL $RIMM $GOOG by @_dtl http://read.bi/uBgsob	is your phone one of the 140 million running this nasty tracking software? $aapl $rimm $goog by @_dtl	is your phone one of the 140 million running this nasty tracking software? $aapl $rimm $goog by @_dtl	1.0	negative	-1.0
34	02-nov-11	Internet Explodes With Ridicule Over The Horrible Gmail App For iPhone $GOOG $AAPL http://read.bi/rT8Sjm	internet explodes with ridicule over the horrible gmail app for iphone $goog $aapl	internet explodes with ridicule over the horrible gmail app for iphone $goog $aapl	1.0	negative	-1.0
35	22-jun-11	The worst decision Google ever made http://stk.ly/mIpj5T $GOOG $ORCL $SUNW	the worst decision google ever made $goog $orcl $sunw	the worst decision google ever made $goog $orcl $sunw	1.0	negative	-1.0
36	19-dic-12	This Is A Devastating Report For Amazon's Kindle Business $AMZN $AAPL $GOOG by @jyarowhttp://read.bi/Ud4JwK	this is a devastating report for amazon's kindle business $amzn $aapl $goog by @jyarow	this is a devastating report for amazon's kindle business $amzn $aapl $goog by @jyarow	1.0	negative	-1.0
37	06-ago-12	Let's Not Forget The Worst Part About Apple Eliminating Google From The iPhone $GOOG $AAPL by @stevekovach http://read.bi/RR4dis	let's not forget the worst part about apple eliminating google from the iphone $goog $aapl by @stevekovach	let's not forget the worst part about apple eliminating google from the iphone $goog $aapl by @stevekovach	1.0	negative	-1.0
38	22-may-12	THE GOOGLE INVESTOR: YouTube Has An Insane Amount Of Activity $GOOG by @hleonard76http://read.bi/LoxRrM	the google investor: youtube has an insane amount of activity $goog by @hleonard76	the google investor: youtube has an insane amount of activity $goog by @hleonard76	1.0	negative	-1.0
39	04-may-12	Why Everyone Thinks Google Has Lost Its Way And Become Evil $GOOG by @mattlynleyhttp://read.bi/JwQ8Si	why everyone thinks google has lost its way and become evil $goog by @mattlynley	why everyone thinks google has lost its way and become evil $goog by @mattlynley	1.0	negative	-1.0
40	14-abr-12	Google's Stock Split Is Evil $GOOG by @felixsalmonhttp://read.bi/JcvcjN	google's stock split is evil $goog by @felixsalmon	google's stock split is evil $goog by @felixsalmon	1.0	negative	-1.0
41	13-ene-12	Google May Have Made The Worst Mistake In Its History This Week $GOOG $MSFT by @MattRosoffhttp://read.bi/xwO0dh	google may have made the worst mistake in its history this week $goog $msft by @mattrosoff	google may have made the worst mistake in its history this week $goog $msft by @mattrosoff	1.0	negative	-1.0
42	28-dic-13	Editorial: 2013 was a terrible year for both Apple's competitors and its media critics $AAPL $GOOG $MSFT #Samsung http://appleinsider.com/articles/13/12/28/editorial-2013-was-a-terrible-year-for-both-apples-competitors-and-its-media-criticsÂ â€¦	editorial: 2013 was a terrible year for both apple's competitors and its media critics $aapl $goog $msft #samsung	editorial: 2013 was a terrible year for both apple's competitors and its media critics $aapl $goog $msft #samsung	1.0	negative	-1.0
43	16-dic-13	Worst part of $GOOG buying Boston Dynamics? CNBC playing Styx's "Mr. Roboto". #pleasestop	worst part of $goog buying boston dynamics? cnbc playing styx's "mr. roboto". #pleasestop	worst part of $goog buying boston dynamics? cnbc playing styx's "mr. roboto". #pleasestop	1.0	negative	-1.0
44	03-nov-13	Google Employees Confess The Worst Things About Working At Google $GOOG by @Jim_Edwards http://read.bi/HDaRub	google employees confess the worst things about working at google $goog by @jim_edwards	google employees confess the worst things about working at google $goog by @jim_edwards	1.0	negative	-1.0
45	08-oct-13	TIME warned before $GOOG IPO: â€œBuyer beware.â€� Newsweek: â€œPrice is insane. Anyone buying as long-term investment at $109 will lose money.â€�	time warned before $goog ipo: buyer beware. newsweek: price is insane. anyone buying as long-term investment at $109 will lose money.	time warned before $goog ipo: buyer beware. newsweek: price is insane. anyone buying as long-term investment at $109 will lose money.	1.0	negative	-1.0
46	13-ago-13	Larry Ellison: I think what Larry Page did was evil http://bloom.bg/1eHpKWhÂ $ORCL $GOOG	larry ellison: i think what larry page did was evil $orcl $goog	larry ellison: i think what larry page did was evil $orcl $goog	1.0	negative	-1.0
47	22-abr-13	The Worst Part About Working At Google Is That You're Over-Qualified And The Work Is Boring $GOOG by @nichcarlson http://read.bi/123DMO6	the worst part about working at google is that you're over-qualified and the work is boring $goog by @nichcarlson	the worst part about working at google is that you're over-qualified and the work is boring $goog by @nichcarlson	1.0	negative	-1.0
48	25-feb-13	HP's $170 Android Tablet Is Devastating News For Microsoft $MSFT $HPQ $GOOG by @jyarow http://read.bi/XWgeFZ	hp's $170 android tablet is devastating news for microsoft $msft $hpq $goog by @jyarow	hp's $170 android tablet is devastating news for microsoft $msft $hpq $goog by @jyarow	1.0	negative	-1.0
49	19-ago-14	Beyond "don't be evil": How Google defined its mission 10 years ago, and how it changed http://on.wsj.com/1tkuj1pÂ $GOOG pic.twitter.com/RWJgAr5HRv	beyond "don't be evil": how google defined its mission 10 years ago, and how it changed $goog pic.twitter.com/rwjgar5hrv	beyond "don't be evil": how google defined its mission 10 years ago, and how it changed $goog pic.twitter.com/rwjgar5hrv	1.0	negative	-1.0
50	30-ene-14	Google may have missed terribly on EPS, but paid clicks were up 31%: http://stks.co/h0ELfÂ $GOOG	google may have missed terribly on eps, but paid clicks were up 31%: $goog	google may have missed terribly on eps, but paid clicks were up 31%: $goog	1.0	negative	-1.0
51	26-ene-14	When you have to set up an "ethics board" you know you don't have any. Maybe time for @google to stop saying "don't be evil" $goog	when you have to set up an "ethics board" you know you don't have any. maybe time for @google to stop saying "don't be evil" $goog	when you have to set up an "ethics board" you know you don't have any. maybe time for @google to stop saying "don't be evil" $goog	1.0	negative	-1.0
52	06-feb-15	These are the worst things about working at Google $GOOG http://read.bi/1C2hdbQ	these are the worst things about working at google $goog	these are the worst things about working at google $goog	1.0	negative	-1.0
53	18-dic-16	Why Silicon Valley is The Worst: guy spends 8 mos studying for $GOOG interview. Not all can afford that privilege https://medium.freecodecamp.com/why-i-studied-full-time-for-8-months-for-a-google-interview-cc662ce9bb13#.k36hx39paÂ â€¦	why silicon valley is the worst: guy spends 8 mos studying for $goog interview. not all can afford that privilege #.k36hx39pa	why silicon valley is the worst: guy spends 8 mos studying for $goog interview. not all can afford that privilege #.k36hx39pa	1.0	negative	-1.0
54	18-may-18	Google has been waiting for years to put Don't Be Evil out of its misery $GOOG $GOOGLhttps://read.bi/2IzIOwt	google has been waiting for years to put don't be evil out of its misery $goog $googl	google has been waiting for years to put don't be evil out of its misery $goog $googl	1.0	negative	-1.0
55	20-ago-09	Google's Worst Ads Ever $GOOG by @nichcarlson http://bit.ly/2Pzn6D	google's worst ads ever $goog by @nichcarlson	google's worst ads ever $goog by @nichcarlson	1.0	negative	-1.0
56	28-dic-12	Worst CEO of 2012: $BBY's Brian Dunn http://yhoo.it/12KVXc7Â $FB's Zuckerberg and $GRPN's Mason get honorable mentions @yahoofinance @aarontask	worst ceo of 2012: $bby's brian dunn $fb's zuckerberg and $grpn's mason get honorable mentions @yahoofinance @aarontask	worst ceo of 2012: $bby's brian dunn $fb's zuckerberg and $grpn's mason get honorable mentions @yahoofinance @aarontask	1.0	negative	-1.0
57	16-nov-12	Who was the worst CEO of 2012? Cast your vote here: http://mot.ly/TP4chFÂ $FB $ZNGA $BBY	who was the worst ceo of 2012? cast your vote here: $fb $znga $bby	who was the worst ceo of 2012? cast your vote here: $fb $znga $bby	1.0	negative	-1.0
58	24-sep-12	Facebook is facing its worst selloff since July. $FB quote: http://bit.ly/Qu11MNÂ pic.twitter.com/jMHy58S5	facebook is facing its worst selloff since july. $fb quote:	facebook is facing its worst selloff since july. $fb quote:	1.0	negative	-1.0
59	04-sep-12	Facebook's Horrible IPO Has Erased $50 Billion And It's This Guy's Fault, Says Sorkin $FB by @nichcarlsonhttp://read.bi/OUsMwb	facebook's horrible ipo has erased $50 billion and it's this guy's fault, says sorkin $fb by @nichcarlson	facebook's horrible ipo has erased $50 billion and it's this guy's fault, says sorkin $fb by @nichcarlson	1.0	negative	-1.0
60	17-ago-12	Facebook: The worst IPO ever? http://yhoo.it/PiWhsYÂ $FB @mattnesto @jeffmacke	facebook: the worst ipo ever? $fb @mattnesto @jeffmacke	facebook: the worst ipo ever? $fb @mattnesto @jeffmacke	1.0	negative	-1.0
61	25-may-12	CHART OF THE DAY: Facebook Has The Worst IPO Of The Decade $FB by @jyarowhttp://read.bi/JirYMw	chart of the day: facebook has the worst ipo of the decade $fb by @jyarow	chart of the day: facebook has the worst ipo of the decade $fb by @jyarow	1.0	negative	-1.0
62	09-may-12	MARK ZUCKERBERG'S HOODIE: So, Wall Street, Do You Get It Now?--He Doesn't Give A Crap About You! $FB http://read.bi/K2KGbS	mark zuckerberg's hoodie: so, wall street, do you get it now?--he doesn't give a crap about you! $fb	mark zuckerberg's hoodie: so, wall street, do you get it now?--he doesn't give a crap about you! $fb	0.8	negative	-1.0
63	25-abr-12	Facebook Would Be TOTALLY INSANE To Buy Bing $FB $MSFT $GOOG by @MattRosoffhttp://read.bi/JGjBgk	facebook would be totally insane to buy bing $fb $msft $goog by @mattrosoff	facebook would be totally insane to buy bing $fb $msft $goog by @mattrosoff	1.0	negative	-1.0
64	26-mar-12	Facebook Friends? Boring. Try Getting Some Facebook ENEMIES $FB by @MattRosoffhttp://read.bi/He2Acr	facebook friends? boring. try getting some facebook enemies $fb by @mattrosoff	facebook friends? boring. try getting some facebook enemies $fb by @mattrosoff	1.0	negative	-1.0
65	12-sep-18	These are the hottest sectors in the world https://goo.gl/exFPzhÂ see why everyone loves to hate on them! $FB $TWTR	these are the hottest sectors in the world see why everyone loves to hate on them! $fb $twtr	these are the hottest sectors in the world see why everyone loves to hate on them! $fb $twtr	0.9	negative	-1.0
66	20-ago-18	The $FB chart is grim pic.twitter.com/RKuK1LqyH1	the $fb chart is grim pic.twitter.com/rkuk1lqyh1	the $fb chart is grim pic.twitter.com/rkuk1lqyh1	1.0	negative	-1.0
67	26-jul-18	WATCH: Facebook shares plunge after grim outlook https://reut.rs/2NNrjekÂ $FB pic.twitter.com/hjmpSZCSEV	watch: facebook shares plunge after grim outlook $fb pic.twitter.com/hjmpszcsev	watch: facebook shares plunge after grim outlook $fb pic.twitter.com/hjmpszcsev	1.0	negative	-1.0
68	26-jul-18	UPDATE: Facebook shares set for worst day ever $FB pic.twitter.com/j46eErj4pY	update: facebook shares set for worst day ever $fb pic.twitter.com/j46eerj4py	update: facebook shares set for worst day ever $fb pic.twitter.com/j46eerj4py	1.0	negative	-1.0
69	21-mar-18	POLL: Facebook shares rebounded today. Is the worst over for $FB?	poll: facebook shares rebounded today. is the worst over for $fb?	poll: facebook shares rebounded today. is the worst over for $fb?	1.0	negative	-1.0
70	09-ago-17	reaffirming what I said yesterday, $FB is ruthless AF https://www.wsj.com/amp/articles/the-new-copycats-how-facebook-squashes-competition-from-startups-1502293444Â â€¦	reaffirming what i said yesterday, $fb is ruthless af	reaffirming what i said yesterday, $fb is ruthless af	1.0	negative	-1.0
71	19-jul-16	That time I built a @facebook chatbot but it was awful at chatting http://cnnmon.ie/29VqnDUÂ $FB via @lisahopekingpic.twitter.com/dES9KkmQWV	that time i built a @facebook chatbot but it was awful at chatting $fb via @lisahopekingpic.twitter.com/des9kkmqwv	that time i built a @facebook chatbot but it was awful at chatting $fb via @lisahopekingpic.twitter.com/des9kkmqwv	1.0	negative	-1.0
72	19-jun-16	That time I built a @facebook chatbot but it was awful at chatting http://cnnmon.ie/1ttBkTmÂ $FB via @lisahopekingpic.twitter.com/7Bgu3JmPC7	that time i built a @facebook chatbot but it was awful at chatting $fb via @lisahopekingpic.twitter.com/7bgu3jmpc7	that time i built a @facebook chatbot but it was awful at chatting $fb via @lisahopekingpic.twitter.com/7bgu3jmpc7	1.0	negative	-1.0
73	16-jun-16	The worst is when they rally them on no volume into the close and the damn FANG Bubble doesn't participate $GOOGL -1.4% $FB -0.3%	the worst is when they rally them on no volume into the close and the damn fang bubble doesn't participate $googl -1.4% $fb -0.3%	the worst is when they rally them on no volume into the close and the damn fang bubble doesn't participate $googl -1.4% $fb -0.3%	1.0	negative	-1.0
74	15-jun-16	That time I built a @facebook chatbot but it was awful at chatting http://cnnmon.ie/1rq74HAÂ $FB via @lisahopekingpic.twitter.com/mEpc8yoJx7	that time i built a @facebook chatbot but it was awful at chatting $fb via @lisahopekingpic.twitter.com/mepc8yojx7	that time i built a @facebook chatbot but it was awful at chatting $fb via @lisahopekingpic.twitter.com/mepc8yojx7	1.0	negative	-1.0
75	31-dic-15	$FB $BABA: Cramer: Worst mistake you can make in a sell-off: http://StockNewsHour.com/fb-baba-cramer-worst-mistake-you-can-make-in-a-sell-off/Â â€¦	$fb $baba: cramer: worst mistake you can make in a sell-off:	$fb $baba: cramer: worst mistake you can make in a sell-off:	1.0	negative	-1.0
76	21-ago-15	Tech experiences worst week in 4 years. $QCOM $FB $EApic.twitter.com/3GbKOBjwTl	tech experiences worst week in 4 years. $qcom $fb $eapic.twitter.com/3gbkobjwtl	tech experiences worst week in 4 years. $qcom $fb $eapic.twitter.com/3gbkobjwtl	1.0	negative	-1.0
77	20-ago-15	$49 BILLION lost in $AAPL $GOOGL $AMZN $NFLX $FB - worst day since 2013. http://www.bloomberg.com/news/articles/2015-08-20/bad-day-for-fab-five-as-netflix-leads-2015-stars-to-biggest-lossÂ â€¦pic.twitter.com/8jktpvEVNa	$49 billion lost in $aapl $googl $amzn $nflx $fb - worst day since 2013.	$49 billion lost in $aapl $googl $amzn $nflx $fb - worst day since 2013.	1.0	negative	-1.0
78	05-nov-14	Pay an insane price for a startup, get an insane risk on your balance sheet. $FB's ticking time bomb: http://mot.ly/1x8fPWk	pay an insane price for a startup, get an insane risk on your balance sheet. $fb's ticking time bomb:	pay an insane price for a startup, get an insane risk on your balance sheet. $fb's ticking time bomb:	1.0	negative	-1.0
79	05-mar-14	Boring Can Be Bullish â€“ March 5th #SassyMusings $AMZN $TWTR $LNKD $FB $FSLR $GLD $ESRX $AMGN $SINA $TSL $ICE $XLF $A http://stks.co/r04I8	boring can be bullish march 5th #sassymusings $amzn $twtr $lnkd $fb $fslr $gld $esrx $amgn $sina $tsl $ice $xlf $a	boring can be bullish march 5th #sassymusings $amzn $twtr $lnkd $fb $fslr $gld $esrx $amgn $sina $tsl $ice $xlf $a	1.0	negative	-1.0
80	01-ene-14	"@SeekingAlpha: The 4 Worst Stocks For 2014 http://seekingalpha.com/article/1923561-the-4-worst-stocks-for-2014?source=feed_fÂ â€¦ $HLF $FB $TSLA $TWTR"	"@seekingalpha: the 4 worst stocks for 2014 $hlf $fb $tsla $twtr"	"@seekingalpha: the 4 worst stocks for 2014 $hlf $fb $tsla $twtr"	1.0	negative	-1.0
81	27-ago-13	.@slangwise Gut checks: A nasty tower of uncertainty. Plus, Ackman, Facebook and a screaming buy. $djia $spx $jcp $fb http://on.mktw.net/145j5k3	.@slangwise gut checks: a nasty tower of uncertainty. plus, ackman, facebook and a screaming buy. $djia $spx $jcp $fb	.@slangwise gut checks: a nasty tower of uncertainty. plus, ackman, facebook and a screaming buy. $djia $spx $jcp $fb	1.0	negative	-1.0
82	20-ago-13	'The Worst Thing About Working At Facebook' $FB by @nichcarlsonhttp://read.bi/180mMst	'the worst thing about working at facebook' $fb by @nichcarlson	'the worst thing about working at facebook' $fb by @nichcarlson	1.0	negative	-1.0
83	20-ago-13	Two Or Three Times A Year, Facebook Engineers Go Through An Insanely Stressful Two Week Stretch $FB by @nichcarlson http://read.bi/180mMst	two or three times a year, facebook engineers go through an insanely stressful two week stretch $fb by @nichcarlson	two or three times a year, facebook engineers go through an insanely stressful two week stretch $fb by @nichcarlson	1.0	negative	-1.0
84	21-may-13	Teens Are Ditching Facebook For Twitter To Avoid Boring Adults And Drama $FB http://read.bi/10MWWbu	teens are ditching facebook for twitter to avoid boring adults and drama $fb	teens are ditching facebook for twitter to avoid boring adults and drama $fb	1.0	negative	-1.0
85	01-may-16	Apple, Samsung, Facebook, Amazon & the case of the 'very bad' Q2 http://dlvr.it/LC5QNJÂ $AAPL $FB $AMZNpic.twitter.com/jPUvr2YisN	apple, samsung, facebook, amazon & the case of the 'very bad' q2 $aapl $fb $amznpic.twitter.com/jpuvr2yisn	apple, samsung, facebook, amazon & the case of the 'very bad' q2 $aapl $fb $amznpic.twitter.com/jpuvr2yisn	0.8666666666666667	negative	-0.9099999999999998
86	07-may-13	Google Employees Are Hated By Their San Francisco Neighbors $GOOG by @meganrosedickey http://read.bi/18rm8Yo	google employees are hated by their san francisco neighbors $goog by @meganrosedickey	google employees are hated by their san francisco neighbors $goog by @meganrosedickey	0.7	negative	-0.9
87	07-may-13	Google Employees Are Hated By Their San Francisco Neighbors $GOOG by @meganrosedickey http://read.bi/18rm8Yo	google employees are hated by their san francisco neighbors $goog by @meganrosedickey	google employees are hated by their san francisco neighbors $goog by @meganrosedickey	0.7	negative	-0.9
88	04-dic-12	Outraged Students Sue Facebook Over Privacy $FB http://read.bi/QEeQtm	outraged students sue facebook over privacy $fb	outraged students sue facebook over privacy $fb	1.0	negative	-0.9
89	05-nov-12	Outraged Business Owners Say Facebook Has Crippled It Service On Purpose, And Is Now Charging To Fix It $FB http://read.bi/Snb2JK	outraged business owners say facebook has crippled it service on purpose, and is now charging to fix it $fb	outraged business owners say facebook has crippled it service on purpose, and is now charging to fix it $fb	1.0	negative	-0.9
90	31-mar-18	If you are outraged by $FB and unconcerned about $AMZN you donâ€™t understand the problem. â€œUsing the post officeâ€� is not on the list of Amazonâ€™s sins. The silliness of the pretense kills rational conversation about Amazon in the crib.pic.twitter.com/U0cdCrG3tY	if you are outraged by $fb and unconcerned about $amzn you dont understand the problem. using the post office is not on the list of amazons sins. the silliness of the pretense kills rational conversation about amazon in the crib.pic.twitter.com/u0cdcrg3ty	if you are outraged by $fb and unconcerned about $amzn you dont understand the problem. using the post office is not on the list of amazons sins. the silliness of the pretense kills rational conversation about amazon in the crib.pic.twitter.com/u0cdcrg3ty	1.0	negative	-0.9
91	20-nov-12	Brutal Chart For Microsoft: All The Kids Want iPads, Almost None Want The Surface $AAPL $MSFT $GOOG $AMZN by @jyarowhttp://read.bi/10nRV7E	brutal chart for microsoft: all the kids want ipads, almost none want the surface $aapl $msft $goog $amzn by @jyarow	brutal chart for microsoft: all the kids want ipads, almost none want the surface $aapl $msft $goog $amzn by @jyarow	1.0	negative	-0.875
92	20-nov-12	Brutal Chart For Microsoft: All The Kids Want iPads, Almost None Want The Surface $AAPL $MSFT $GOOG $AMZN by @jyarow http://read.bi/10nRV7E	brutal chart for microsoft: all the kids want ipads, almost none want the surface $aapl $msft $goog $amzn by @jyarow	brutal chart for microsoft: all the kids want ipads, almost none want the surface $aapl $msft $goog $amzn by @jyarow	1.0	negative	-0.875
93	07-nov-17	Brutal Reaction To Snap Inc Earnings $SNAP After Hours 12.21 - $2.91 - 19.18% #socialmedia $FB $QQQhttps://traderscommunity.com/index.php/stocks/earnings-reports/373-no-snapback-for-snap-tanks-17-after-earnings-revenue-missÂ â€¦	brutal reaction to snap inc earnings $snap after hours 12.21 - $2.91 - 19.18% #socialmedia $fb $qqq	brutal reaction to snap inc earnings $snap after hours 12.21 - $2.91 - 19.18% #socialmedia $fb $qqq	1.0	negative	-0.875
94	06-feb-13	This Data On How Amazon Is Failing On Facebook Is Absolutely Brutal $FB $AMZN by @Jim_Edwardshttp://read.bi/VExhfM	this data on how amazon is failing on facebook is absolutely brutal $fb $amzn by @jim_edwards	this data on how amazon is failing on facebook is absolutely brutal $fb $amzn by @jim_edwards	1.0	negative	-0.875
95	17-jun-15	#E3 2015 VR gear: Is it sick or sickening? http://ow.ly/OpUy4Â #ProjectMorpheus #HoloLens #OculusRift $FB $MSFTpic.twitter.com/wBznQZumOw	#e3 2015 vr gear: is it sick or sickening? #projectmorpheus #hololens #oculusrift $fb $msftpic.twitter.com/wbznqzumow	#e3 2015 vr gear: is it sick or sickening? #projectmorpheus #hololens #oculusrift $fb $msftpic.twitter.com/wbznqzumow	0.9285714285714286	negative	-0.8071428571428572
96	04-ago-09	Another Really Annoying Thing About Google Docs $GOOG by @hblodget http://bit.ly/4YkQV	another really annoying thing about google docs $goog by @hblodget	another really annoying thing about google docs $goog by @hblodget	0.9	negative	-0.8
97	22-nov-11	This Worthless App Cost U.S. Taxpayers $200,000 $AAPL $GOOG by @mattlynley http://read.bi/vJcgsB	this worthless app cost you.s. taxpayers $200,000 $aapl $goog by @mattlynley	this worthless app cost you.s. taxpayers $200,000 $aapl $goog by @mattlynley	0.9	negative	-0.8
98	04-ago-11	How Do I Hate Google? Let Me Count The Ways... $GOOG by @BrianSHall http://read.bi/r9C6X9	how do i hate google? let me count the ways... $goog by @brianshall	how do i hate google? let me count the ways... $goog by @brianshall	0.9	negative	-0.8
99	06-nov-12	Why I Hate E-Books $AMZN $BKS $AAPL $GOOG by @_dtlhttp://read.bi/PUCAKU	why i hate e-books $amzn $bks $aapl $goog by @_dtl	why i hate e-books $amzn $bks $aapl $goog by @_dtl	0.9	negative	-0.8
100	18-oct-12	$GOOG nasty and disappointing execution all around..	$goog nasty and disappointing execution all around..	$goog nasty and disappointing execution all around..	0.85	negative	-0.8
101	29-nov-13	Yandex Nears Breakout Point From Cup Base http://ibdn.uz/rjfkPÂ $YNDX $GOOG	yandex nears breakout point from cup base $yndx $goog	yandex nears breakout point from cup base $yndx $goog	1.0	negative	-0.8
102	07-mar-13	This Video Illustrates How Annoying It Will Be To Talk To Someone Wearing Google Glass $GOOG by @officialKLShttp://read.bi/YD2HWV	this video illustrates how annoying it will be to talk to someone wearing google glass $goog by @officialkls	this video illustrates how annoying it will be to talk to someone wearing google glass $goog by @officialkls	0.9	negative	-0.8
103	22-ene-13	$GOOG up after hours on news they continue to profit from littering the Internet with annoying ads. $MSFT $AAPL	$goog up after hours on news they continue to profit from littering the internet with annoying ads. $msft $aapl	$goog up after hours on news they continue to profit from littering the internet with annoying ads. $msft $aapl	0.9	negative	-0.8
104	12-ago-15	Googleâ€™s â€˜Alphabetâ€™ is Fucking Retarded @the_real_fly $GOOG, $GOOGL http://ibankcoin.com/flyblog/2015/08/13/googles-alphabet-is-fucking-retarded/Â â€¦	googles alphabet is fucking retarded @the_real_fly $goog, $googl	googles alphabet is fucking retarded @the_real_fly $goog, $googl	0.8	negative	-0.8
105	21-may-15	$GOOGL $GOOG constructive move today? if this is the 2015 Google I've come to hate it gets smacked to $550 tomorrow pic.twitter.com/y6JluV0tUc	$googl $goog constructive move today? if this is the 2015 google i've come to hate it gets smacked to $550 tomorrow pic.twitter.com/y6jluv0tuc	$googl $goog constructive move today? if this is the 2015 google i've come to hate it gets smacked to $550 tomorrow pic.twitter.com/y6jluv0tuc	0.9	negative	-0.8
106	24-oct-16	Alright, call me crazy, but if $TWTR had an awful earnings report, wouldn't they want to sneak it in between $AMZN and $GOOG?	alright, call me crazy, but if $twtr had an awful earnings report, wouldn't they want to sneak it in between $amzn and $goog?	alright, call me crazy, but if $twtr had an awful earnings report, wouldn't they want to sneak it in between $amzn and $goog?	0.95	negative	-0.8
107	22-jul-16	Google leverages its user base to improve Google Maps $GOOG $GOOGL http://read.bi/2adWXAkÂ pic.twitter.com/qdzRhz99il	google leverages its user base to improve google maps $goog $googl	google leverages its user base to improve google maps $goog $googl	1.0	negative	-0.8
108	22-nov-11	This Worthless App Cost U.S. Taxpayers $200,000 $AAPL $GOOG by @mattlynley http://read.bi/vJcgsB	this worthless app cost you.s. taxpayers $200,000 $aapl $goog by @mattlynley	this worthless app cost you.s. taxpayers $200,000 $aapl $goog by @mattlynley	0.9	negative	-0.8
109	04-ago-11	How Do I Hate Google? Let Me Count The Ways... $GOOG by @BrianSHall http://read.bi/r9C6X9	how do i hate google? let me count the ways... $goog by @brianshall	how do i hate google? let me count the ways... $goog by @brianshall	0.9	negative	-0.8
110	18-oct-12	$GOOG nasty and disappointing execution all around..	$goog nasty and disappointing execution all around..	$goog nasty and disappointing execution all around..	0.85	negative	-0.8
111	29-nov-13	Yandex Nears Breakout Point From Cup Base http://ibdn.uz/rjfkPÂ $YNDX $GOOG	yandex nears breakout point from cup base $yndx $goog	yandex nears breakout point from cup base $yndx $goog	1.0	negative	-0.8
112	07-mar-13	This Video Illustrates How Annoying It Will Be To Talk To Someone Wearing Google Glass $GOOG by @officialKLShttp://read.bi/YD2HWV	this video illustrates how annoying it will be to talk to someone wearing google glass $goog by @officialkls	this video illustrates how annoying it will be to talk to someone wearing google glass $goog by @officialkls	0.9	negative	-0.8
113	12-ago-15	Googleâ€™s â€˜Alphabetâ€™ is Fucking Retarded @the_real_fly $GOOG, $GOOGL http://ibankcoin.com/flyblog/2015/08/13/googles-alphabet-is-fucking-retarded/Â â€¦	googles alphabet is fucking retarded @the_real_fly $goog, $googl	googles alphabet is fucking retarded @the_real_fly $goog, $googl	0.8	negative	-0.8
114	24-jun-15	Wednesday links: ag hate, Slack and Shaq on Wall Street and getting stuff done. http://stks.co/p2Mf8Â $IBM $AAPL $GOOG $FB $IPO $SCHW $PGAL	wednesday links: ag hate, slack and shaq on wall street and getting stuff done. $ibm $aapl $goog $fb $ipo $schw $pgal	wednesday links: ag hate, slack and shaq on wall street and getting stuff done. $ibm $aapl $goog $fb $ipo $schw $pgal	0.9	negative	-0.8
115	21-may-15	$GOOGL $GOOG constructive move today? if this is the 2015 Google I've come to hate it gets smacked to $550 tomorrow pic.twitter.com/y6JluV0tUc	$googl $goog constructive move today? if this is the 2015 google i've come to hate it gets smacked to $550 tomorrow pic.twitter.com/y6jluv0tuc	$googl $goog constructive move today? if this is the 2015 google i've come to hate it gets smacked to $550 tomorrow pic.twitter.com/y6jluv0tuc	0.9	negative	-0.8
116	03-feb-15	Tuesday links: evolutionary instincts, a hedge fund letdown and worthless resumes. http://stks.co/r1OytÂ $GOOG $VMW $AMZN $AAPL $BRKB $STT	tuesday links: evolutionary instincts, a hedge fund letdown and worthless resumes. $goog $vmw $amzn $aapl $brkb $stt	tuesday links: evolutionary instincts, a hedge fund letdown and worthless resumes. $goog $vmw $amzn $aapl $brkb $stt	0.9	negative	-0.8
117	24-oct-16	Alright, call me crazy, but if $TWTR had an awful earnings report, wouldn't they want to sneak it in between $AMZN and $GOOG?	alright, call me crazy, but if $twtr had an awful earnings report, wouldn't they want to sneak it in between $amzn and $goog?	alright, call me crazy, but if $twtr had an awful earnings report, wouldn't they want to sneak it in between $amzn and $goog?	0.95	negative	-0.8
118	22-jul-16	Google leverages its user base to improve Google Maps $GOOG $GOOGL http://read.bi/2adWXAkÂ pic.twitter.com/qdzRhz99il	google leverages its user base to improve google maps $goog $googl	google leverages its user base to improve google maps $goog $googl	1.0	negative	-0.8
119	04-ago-09	Another Really Annoying Thing About Google Docs $GOOG by @hblodget http://bit.ly/4YkQV	another really annoying thing about google docs $goog by @hblodget	another really annoying thing about google docs $goog by @hblodget	0.9	negative	-0.8
120	27-feb-12	How To Turn Off All Those Annoying Facebook Email Notifications $FB by @stevekovachhttp://read.bi/yqUyYk	how to turn off all those annoying facebook email notifications $fb by @stevekovach	how to turn off all those annoying facebook email notifications $fb by @stevekovach	0.9	negative	-0.8
121	19-jul-18	Facebookâ€™s WhatsApp to limit forwarding messages after Indian authorities sought curbs on spread of rumors that have led to violent incidents https://reut.rs/2zVKjoIÂ by @C_Rishika @KrishnaKurup23 $FB pic.twitter.com/H57oMFiOeR	facebooks whatsapp to limit forwarding messages after indian authorities sought curbs on spread of rumors that have led to violent incidents by @c_rishika @krishnakurup23 $fb pic.twitter.com/h57omfioer	facebooks whatsapp to limit forwarding messages after indian authorities sought curbs on spread of rumors that have led to violent incidents by @c_rishika @krishnakurup23 $fb pic.twitter.com/h57omfioer	1.0	negative	-0.8
122	11-abr-18	Facebook CEO Mark Zuckerberg says his company would step up efforts to block hate messages in Myanmar https://reut.rs/2GPE6hkÂ @andysullivan $FB pic.twitter.com/fKRCh9HSEx	facebook ceo mark zuckerberg says his company would step up efforts to block hate messages in myanmar @andysullivan $fb pic.twitter.com/fkrch9hsex	facebook ceo mark zuckerberg says his company would step up efforts to block hate messages in myanmar @andysullivan $fb pic.twitter.com/fkrch9hsex	0.9	negative	-0.8
123	10-abr-18	Zuckerberg vows to step up efforts to block hate messages in Myanmar as he faced questions by the U.S. Congress about electoral interference and hate speech https://reut.rs/2GOReTQÂ @andysullivan $FB pic.twitter.com/eeolVK6afk	zuckerberg vows to step up efforts to block hate messages in myanmar as he faced questions by the you.s. congress about electoral interference and hate speech @andysullivan $fb pic.twitter.com/eeolvk6afk	zuckerberg vows to step up efforts to block hate messages in myanmar as he faced questions by the you.s. congress about electoral interference and hate speech @andysullivan $fb pic.twitter.com/eeolvk6afk	0.9	negative	-0.8
124	27-mar-18	$FB â€œThey go out and find the morons for me.â€� @ZekeFaux https://www.bloomberg.com/news/features/2018-03-27/ad-scammers-need-suckers-and-facebook-helps-find-themÂ â€¦ pic.twitter.com/A3Hw4ee8Yi	$fb they go out and find the morons for me. @zekefaux pic.twitter.com/a3hw4ee8yi	$fb they go out and find the morons for me. @zekefaux pic.twitter.com/a3hw4ee8yi	1.0	negative	-0.8
125	16-ago-17	Now we need Facebook and twitter to step up and remove hate speech from their sites. It's time. $fb $twtr	now we need facebook and twitter to step up and remove hate speech from their sites. it's time. $fb $twtr	now we need facebook and twitter to step up and remove hate speech from their sites. it's time. $fb $twtr	0.9	negative	-0.8
126	23-may-17	https://market-ticker.org/post=232079Â Cut the Crap -- Islamic Terrorism #history #truth $fb $twtr	cut the crap -- islamic terrorism #history #truth $fb $twtr	cut the crap -- islamic terrorism #history #truth $fb $twtr	0.8	negative	-0.8
127	19-mar-17	If you're still using $FB and then complain about their censorship, you're an idiot.	if you're still using $fb and then complain about their censorship, you're an idiot.	if you're still using $fb and then complain about their censorship, you're an idiot.	0.8	negative	-0.8
128	20-feb-17	Google YouTube Is Ending Those Annoying 30-Second Unskippable Ads You Hate http://ow.ly/myYI309bWpAÂ $GOOGL $FB pic.twitter.com/aC4wabZWcC	google youtube is ending those annoying 30-second unskippable ads you hate $googl $fb pic.twitter.com/ac4wabzwcc	google youtube is ending those annoying 30-second unskippable ads you hate $googl $fb pic.twitter.com/ac4wabzwcc	0.9	negative	-0.8
129	11-dic-15	Facebook's Zuckerberg trumps hate: 'Will fight to protect your rights,' he tells Muslims http://stks.co/s3JDLÂ $FB	facebook's zuckerberg trumps hate: 'will fight to protect your rights,' he tells muslims $fb	facebook's zuckerberg trumps hate: 'will fight to protect your rights,' he tells muslims $fb	0.9	negative	-0.8
130	22-sep-15	$FB in the face of a frenzied buy fest yesterday I was the idiot trading for downside pic.twitter.com/N1jmAwXMqL	$fb in the face of a frenzied buy fest yesterday i was the idiot trading for downside pic.twitter.com/n1jmawxmql	$fb in the face of a frenzied buy fest yesterday i was the idiot trading for downside pic.twitter.com/n1jmawxmql	0.8	negative	-0.8
131	30-jul-15	Want to sell $FB here? Go ahead. @JimCramer says you have the freedom to be an IDIOT #Yikes #HeDaresYouTohttps://amp.twimg.com/v/cf6be31a-e0cd-4b1d-b552-6efe1747abd3Â â€¦	want to sell $fb here? go ahead. @jimcramer says you have the freedom to be an idiot #yikes #hedaresyouto	want to sell $fb here? go ahead. @jimcramer says you have the freedom to be an idiot #yikes #hedaresyouto	0.8	negative	-0.8
132	21-mar-15	#BITCHS: $FB $AMZN $BABA $TSLA $MNST $UVXY $SPY $GILD $WYNN Earnings this week: $LULU Channeling: $GOOGL $BA $PCLN Crap: $CMG $AAPL	#bitchs: $fb $amzn $baba $tsla $mnst $uvxy $spy $gild $wynn earnings this week: $lulu channeling: $googl $ba $pcln crap: $cmg $aapl	#bitchs: $fb $amzn $baba $tsla $mnst $uvxy $spy $gild $wynn earnings this week: $lulu channeling: $googl $ba $pcln crap: $cmg $aapl	0.8	negative	-0.8
133	20-mar-15	Weekend Watch List: Facebook breaks out from 1st-stage base & remains in buy range http://ibdn.uz/KBNEsÂ $FB $AAPL $EBAY $GOOGL	weekend watch list: facebook breaks out from 1st-stage base & remains in buy range $fb $aapl $ebay $googl	weekend watch list: facebook breaks out from 1st-stage base & remains in buy range $fb $aapl $ebay $googl	1.0	negative	-0.8
134	28-ene-15	Those Facebook ads might be annoying, but $FB profits are way up because of them http://money.cnn.com/2015/01/28/technology/social/facebook-earnings/index.htmlÂ â€¦pic.twitter.com/U56WfvII5Y	those facebook ads might be annoying, but $fb profits are way up because of them	those facebook ads might be annoying, but $fb profits are way up because of them	0.9	negative	-0.8
135	04-ene-15	See how tech companies like Apple, Twitter and Facebook rank in terms of diversity: http://on.wsj.com/1xmNdt2Â $AAPL $FB pic.twitter.com/QsLPxEudSI	see how tech companies like apple, twitter and facebook rank in terms of diversity: $aapl $fb pic.twitter.com/qslpxeudsi	see how tech companies like apple, twitter and facebook rank in terms of diversity: $aapl $fb pic.twitter.com/qslpxeudsi	0.9	negative	-0.8
136	30-dic-14	See how tech companies like Apple, Twitter and Facebook rank in terms of diversity: http://on.wsj.com/1EFvZfBÂ $AAPL $FB pic.twitter.com/h1j2SapYYw	see how tech companies like apple, twitter and facebook rank in terms of diversity: $aapl $fb pic.twitter.com/h1j2sapyyw	see how tech companies like apple, twitter and facebook rank in terms of diversity: $aapl $fb pic.twitter.com/h1j2sapyyw	0.9	negative	-0.8
137	02-oct-14	RT @MattMEgan5: Zuckerberg may be annoying his neighbors but $FB investors aren't complaining http://cnnmon.ie/1rHcf23Â pic.twitter.com/JTfJdJiZQi	rt @mattmegan5: zuckerberg may be annoying his neighbors but $fb investors aren't complaining	rt @mattmegan5: zuckerberg may be annoying his neighbors but $fb investors aren't complaining	0.9	negative	-0.8
138	13-ago-14	$FB over $74 moving out of its base	$fb over $74 moving out of its base	$fb over $74 moving out of its base	1.0	negative	-0.8
139	12-ago-14	Is Zillow overstating its the size of its user base? http://skrisiloff.tumblr.com/post/94556326005/is-zillow-overstating-its-the-size-of-its-userÂ â€¦ via @Skrisiloff $Z $FB $TWTRpic.twitter.com/gh4D7wsvH2	is zillow overstating its the size of its user base? via @skrisiloff $z $fb $twtrpic.twitter.com/gh4d7wsvh2	is zillow overstating its the size of its user base? via @skrisiloff $z $fb $twtrpic.twitter.com/gh4d7wsvh2	1.0	negative	-0.8
140	07-ago-14	Investor's Corner: Facebook broke out in 2013 from a 6-month double-bottom base - how to spot this pattern http://ow.ly/A5u2CÂ $FB $ALXN	investor's corner: facebook broke out in 2013 from a 6-month double-bottom base - how to spot this pattern $fb $alxn	investor's corner: facebook broke out in 2013 from a 6-month double-bottom base - how to spot this pattern $fb $alxn	1.0	negative	-0.8
141	05-dic-13	http://market-ticker.org/post=226522Â Goodbye Facebook... $fb #publishers #worthless	goodbye facebook... $fb #publishers #worthless	goodbye facebook... $fb #publishers #worthless	0.9	negative	-0.8
142	23-abr-13	Facebook Exec: 10 Things I 'Hate' About Working Here $FB by @nichcarlsonhttp://read.bi/12FcDCd	facebook exec: 10 things i 'hate' about working here $fb by @nichcarlson	facebook exec: 10 things i 'hate' about working here $fb by @nichcarlson	0.9	negative	-0.8
143	05-mar-13	Why I Hate Facebook $FB by @meganrosedickeyhttp://read.bi/YaiQ30	why i hate facebook $fb by @meganrosedickey	why i hate facebook $fb by @meganrosedickey	0.9	negative	-0.8
144	08-nov-10	15 Google Interview Questions That Will Make You Feel Stupid $GOOG by @nichcarlson http://read.bi/an1CZu	15 google interview questions that will make you feel stupid $goog by @nichcarlson	15 google interview questions that will make you feel stupid $goog by @nichcarlson	1.0	negative	-0.7999999999999999
145	22-nov-11	Answers To 15 Google Interview Questions That Will Make You Feel Stupid $GOOG by @nichcarlson http://read.bi/w4baBo	answers to 15 google interview questions that will make you feel stupid $goog by @nichcarlson	answers to 15 google interview questions that will make you feel stupid $goog by @nichcarlson	1.0	negative	-0.7999999999999999
146	08-nov-10	15 Google Interview Questions That Will Make You Feel Stupid $GOOG by @nichcarlson http://read.bi/an1CZu	15 google interview questions that will make you feel stupid $goog by @nichcarlson	15 google interview questions that will make you feel stupid $goog by @nichcarlson	1.0	negative	-0.7999999999999999
147	22-nov-11	Answers To 15 Google Interview Questions That Will Make You Feel Stupid $GOOG by @nichcarlson http://read.bi/w4baBo	answers to 15 google interview questions that will make you feel stupid $goog by @nichcarlson	answers to 15 google interview questions that will make you feel stupid $goog by @nichcarlson	1.0	negative	-0.7999999999999999
148	15-jul-13	Google's Eric Schmidt is all fired up about Motorola's launch of the Moto X smartphone: http://cnb.cx/145d6jEÂ (via @JBoorstin) $GOOG	google's eric schmidt is all fired up about motorola's launch of the moto x smartphone: (via @jboorstin) $goog	google's eric schmidt is all fired up about motorola's launch of the moto x smartphone: (via @jboorstin) $goog	1.0	negative	-0.75
149	29-jun-14	Google's secretive updates leave sites scrambling: http://cnb.cx/1qEMQHHÂ (via @levynews) $GOOG	google's secretive updates leave sites scrambling: (via @levynews) $goog	google's secretive updates leave sites scrambling: (via @levynews) $goog	1.0	negative	-0.75
150	23-abr-15	Call me crazy for going with $GOOG puts but I'm playing with my $QCOM and $FB earnings profits. 100%+ each! http://sleemstockpicks.com	call me crazy for going with $goog puts but i'm playing with my $qcom and $fb earnings profits. 100%+ each!	call me crazy for going with $goog puts but i'm playing with my $qcom and $fb earnings profits. 100%+ each!	0.9	negative	-0.75
151	03-abr-18	A tragic day at YouTube: Photos show the chaotic scene as police responded to the shooting $GOOG $GOOGL https://read.bi/2JhAUsrÂ pic.twitter.com/LXCRvJFzS0	a tragic day at youtube: photos show the chaotic scene as police responded to the shooting $goog $googl	a tragic day at youtube: photos show the chaotic scene as police responded to the shooting $goog $googl	0.75	negative	-0.75
152	15-jul-13	Google's Eric Schmidt is all fired up about Motorola's launch of the Moto X smartphone: http://cnb.cx/145d6jEÂ (via @JBoorstin) $GOOG	google's eric schmidt is all fired up about motorola's launch of the moto x smartphone: (via @jboorstin) $goog	google's eric schmidt is all fired up about motorola's launch of the moto x smartphone: (via @jboorstin) $goog	1.0	negative	-0.75
153	07-ago-14	Spammers have rigged Googleâ€™s search algorithm: http://cnb.cx/1okSZHlÂ (via @levynews) $GOOG	spammers have rigged googles search algorithm: (via @levynews) $goog	spammers have rigged googles search algorithm: (via @levynews) $goog	1.0	negative	-0.75
154	29-jun-14	Google's secretive updates leave sites scrambling: http://cnb.cx/1qEMQHHÂ (via @levynews) $GOOG	google's secretive updates leave sites scrambling: (via @levynews) $goog	google's secretive updates leave sites scrambling: (via @levynews) $goog	1.0	negative	-0.75
155	12-feb-14	Why Google is tech's darlingâ€”not Apple: http://cnb.cx/1okcIWCÂ (via @marketcycles) $GOOG $AAPL	why google is tech's darlingnot apple: (via @marketcycles) $goog $aapl	why google is tech's darlingnot apple: (via @marketcycles) $goog $aapl	1.0	negative	-0.75
156	05-feb-14	Google's YouTube has launched a crackdown on people manipulating the view counts on clips: http://cnb.cx/1c3IwGvÂ (via @ArjunKharpal) $GOOG	google's youtube has launched a crackdown on people manipulating the view counts on clips: (via @arjunkharpal) $goog	google's youtube has launched a crackdown on people manipulating the view counts on clips: (via @arjunkharpal) $goog	1.0	negative	-0.75
157	23-abr-15	Call me crazy for going with $GOOG puts but I'm playing with my $QCOM and $FB earnings profits. 100%+ each! http://sleemstockpicks.com	call me crazy for going with $goog puts but i'm playing with my $qcom and $fb earnings profits. 100%+ each!	call me crazy for going with $goog puts but i'm playing with my $qcom and $fb earnings profits. 100%+ each!	0.9	negative	-0.75
158	03-abr-18	A tragic day at YouTube: Photos show the chaotic scene as police responded to the shooting $GOOG $GOOGL https://read.bi/2JhAUsrÂ pic.twitter.com/LXCRvJFzS0	a tragic day at youtube: photos show the chaotic scene as police responded to the shooting $goog $googl	a tragic day at youtube: photos show the chaotic scene as police responded to the shooting $goog $googl	0.75	negative	-0.75
159	13-nov-12	Dallas Mavs owner @mcuban has an issue with Facebook. SEE: http://cnb.cx/RAYIaeÂ (via @JBoorstin) $FB	dallas mavs owner @mcuban has an issue with facebook. see: (via @jboorstin) $fb	dallas mavs owner @mcuban has an issue with facebook. see: (via @jboorstin) $fb	1.0	negative	-0.75
160	07-nov-12	See President Obama's record-breaking posts to Twitter & $FB immediately after being re-elected: http://cnb.cx/RWCLjTÂ (via @EliFromBrooklyn)	see president obama's record-breaking posts to twitter & $fb immediately after being re-elected: (via @elifrombrooklyn)	see president obama's record-breaking posts to twitter & $fb immediately after being re-elected: (via @elifrombrooklyn)	1.0	negative	-0.75
161	29-may-12	Here's Why Facebook Will Fail Miserably Building A Smartphone $FB by @stevecheneyhttp://read.bi/N6WNan	here's why facebook will fail miserably building a smartphone $fb by @stevecheney	here's why facebook will fail miserably building a smartphone $fb by @stevecheney	0.6499999999999999	negative	-0.75
162	20-nov-18	Trump disappointed to learn @SenSchumer daughter works at #facebook $fb and why they are so democratic oriented	trump disappointed to learn @senschumer daughter works at #facebook $fb and why they are so democratic oriented	trump disappointed to learn @senschumer daughter works at #facebook $fb and why they are so democratic oriented	0.75	negative	-0.75
163	23-mar-18	In these crazy markets, @jimcramer monthly member call is a MUST! What you need to know: https://goo.gl/zoZGsEÂ $AAPL $AMZN $FB $GOOGL $GS $JPM $JWN $PEP $ATVI $AVGO $NVDApic.twitter.com/wUS5M74zwr	in these crazy markets, @jimcramer monthly member call is a must! what you need to know: $aapl $amzn $fb $googl $gs $jpm $jwn $pep $atvi $avgo $nvdapic.twitter.com/wus5m74zwr	in these crazy markets, @jimcramer monthly member call is a must! what you need to know: $aapl $amzn $fb $googl $gs $jpm $jwn $pep $atvi $avgo $nvdapic.twitter.com/wus5m74zwr	0.9	negative	-0.75
164	23-mar-18	- @elonmusk on #facebook: (h/t @JohnSpall247) $FB pic.twitter.com/R2NcjYEE8o	- @elonmusk on #facebook: (h/t @johnspall247) $fb pic.twitter.com/r2ncjyee8o	- @elonmusk on #facebook: (h/t @johnspall247) $fb pic.twitter.com/r2ncjyee8o	1.0	negative	-0.75
165	04-dic-17	Talked about a ton tonight with @MichelleMakori @i24NEWS_EN - $CVS $AET deal impact from $AMZN, $BTC regulation in EU, UK, #bitcoin billionaires Winklevoss twins, and $FB Messenger Kids. Watch here: http://www.i24news.tv/en/tv/replay/clearcut/x6b2f2jÂ â€¦ (s 2:16)pic.twitter.com/G1hqwy5wMM	talked about a ton tonight with @michellemakori @i24news_en - $cvs $aet deal impact from $amzn, $btc regulation in eu, uk, #bitcoin billionaires winklevoss twins, and $fb messenger kids. watch here: (s 2:16)pic.twitter.com/g1hqwy5wmm	talked about a ton tonight with @michellemakori @i24news_en - $cvs $aet deal impact from $amzn, $btc regulation in eu, uk, #bitcoin billionaires winklevoss twins, and $fb messenger kids. watch here: (s 2:16)pic.twitter.com/g1hqwy5wmm	1.0	negative	-0.75
166	01-jun-17	Zuckerberg on #ParisAccord: (h/t @inafried) $FB pic.twitter.com/rkXhraayOZ	zuckerberg on #parisaccord: (h/t @inafried) $fb pic.twitter.com/rkxhraayoz	zuckerberg on #parisaccord: (h/t @inafried) $fb pic.twitter.com/rkxhraayoz	1.0	negative	-0.75
167	10-nov-16	.@Facebook, @Amazon, @Netflix and @Google still rule tech: http://cnnmon.ie/2ffYV6mÂ (via @CNNMoney) $FB $GOOGL $AMZN $NFLXpic.twitter.com/RxadGdkcRU	.@facebook, @amazon, @netflix and @google still rule tech: (via @cnnmoney) $fb $googl $amzn $nflxpic.twitter.com/rxadgdkcru	.@facebook, @amazon, @netflix and @google still rule tech: (via @cnnmoney) $fb $googl $amzn $nflxpic.twitter.com/rxadgdkcru	1.0	negative	-0.75
168	05-nov-16	.@Facebook, @Amazon, @Netflix and @Google still rule tech: http://cnnmon.ie/2f1HwyuÂ (via @CNNMoney) $FB $GOOGL $AMZN $NFLXpic.twitter.com/vbfMo5E2NN	.@facebook, @amazon, @netflix and @google still rule tech: (via @cnnmoney) $fb $googl $amzn $nflxpic.twitter.com/vbfmo5e2nn	.@facebook, @amazon, @netflix and @google still rule tech: (via @cnnmoney) $fb $googl $amzn $nflxpic.twitter.com/vbfmo5e2nn	1.0	negative	-0.75
169	03-nov-16	.@Facebook, @Amazon, @Netflix and @Google still rule tech: http://cnnmon.ie/2eYLV52Â (via @CNNMoney) $FB $GOOGL $AMZN $NFLXpic.twitter.com/bXZrk6ST42	.@facebook, @amazon, @netflix and @google still rule tech: (via @cnnmoney) $fb $googl $amzn $nflxpic.twitter.com/bxzrk6st42	.@facebook, @amazon, @netflix and @google still rule tech: (via @cnnmoney) $fb $googl $amzn $nflxpic.twitter.com/bxzrk6st42	1.0	negative	-0.75
170	01-feb-16	This is still CRAZY to me! http://www.timothysykes.com/2015/09/my-larry-king-interview-amazing-25-minute-video/Â â€¦ I cherish it $FB $TWTR	this is still crazy to me! i cherish it $fb $twtr	this is still crazy to me! i cherish it $fb $twtr	0.9	negative	-0.75
171	23-abr-15	Call me crazy for going with $GOOG puts but I'm playing with my $QCOM and $FB earnings profits. 100%+ each! http://sleemstockpicks.com	call me crazy for going with $goog puts but i'm playing with my $qcom and $fb earnings profits. 100%+ each!	call me crazy for going with $goog puts but i'm playing with my $qcom and $fb earnings profits. 100%+ each!	0.9	negative	-0.75
172	23-abr-14	Facebook reports earnings after the bell. What to watch: http://cnb.cx/1rgrZrLÂ (via @Recode) $FB	facebook reports earnings after the bell. what to watch: (via @recode) $fb	facebook reports earnings after the bell. what to watch: (via @recode) $fb	1.0	negative	-0.75
173	20-feb-14	.@kevinolearytv told @CNBCClosingBell that heâ€™s thinking of shorting $FB. READ & WATCH here: http://cnb.cx/1d7kFGtÂ (via @drewsandholm)	.@kevinolearytv told @cnbcclosingbell that hes thinking of shorting $fb. read & watch here: (via @drewsandholm)	.@kevinolearytv told @cnbcclosingbell that hes thinking of shorting $fb. read & watch here: (via @drewsandholm)	1.0	negative	-0.75
174	20-feb-14	Why Facebook valued WhatsApp at $16 billion: http://cnb.cx/1mwce11Â (via @jmorganteen) $FB	why facebook valued whatsapp at $16 billion: (via @jmorganteen) $fb	why facebook valued whatsapp at $16 billion: (via @jmorganteen) $fb	1.0	negative	-0.75
175	20-feb-14	What Facebook is not saying about WhatsApp: http://cnb.cx/1h1OnRhÂ (via @CadieThompson) $FB	what facebook is not saying about whatsapp: (via @cadiethompson) $fb	what facebook is not saying about whatsapp: (via @cadiethompson) $fb	1.0	negative	-0.75
176	02-dic-13	This Facebook page is using an old-but-sneaky strategy to gain fans and likes: http://cnb.cx/1arRueRÂ (via @EliLanger) $FB	this facebook page is using an old-but-sneaky strategy to gain fans and likes: (via @elilanger) $fb	this facebook page is using an old-but-sneaky strategy to gain fans and likes: (via @elilanger) $fb	1.0	negative	-0.75
177	21-oct-13	Facebook has a case of the Mondays: http://cnb.cx/1b7dyxeÂ (via @mcwellons) $FB	facebook has a case of the mondays: (via @mcwellons) $fb	facebook has a case of the mondays: (via @mcwellons) $fb	1.0	negative	-0.75
178	27-ago-13	Facebook joins the $100 billion club: http://cnb.cx/17htyv3Â (via @CNBCAlex) $FB	facebook joins the $100 billion club: (via @cnbcalex) $fb	facebook joins the $100 billion club: (via @cnbcalex) $fb	1.0	negative	-0.75
179	21-jun-13	Fund manager gets 11 years for #Facebook, #Groupon shares scam: http://yhoo.it/11SHTupÂ (via @Reuters) $FB $GRPN	fund manager gets 11 years for #facebook, #groupon shares scam: (via @reuters) $fb $grpn	fund manager gets 11 years for #facebook, #groupon shares scam: (via @reuters) $fb $grpn	1.0	negative	-0.75
180	11-jun-13	Zuckerberg tells shareholders he has been 'disappointed' with the stock's performance: http://on.mktw.net/11dFoTdÂ $FB	zuckerberg tells shareholders he has been 'disappointed' with the stock's performance: $fb	zuckerberg tells shareholders he has been 'disappointed' with the stock's performance: $fb	0.75	negative	-0.75
181	06-mar-13	What should we expect to see from Facebook on Thursday? @jasonwstein weighs in: http://cnb.cx/XRcCYSÂ (via @CadieThompson) $FB	what should we expect to see from facebook on thursday? @jasonwstein weighs in: (via @cadiethompson) $fb	what should we expect to see from facebook on thursday? @jasonwstein weighs in: (via @cadiethompson) $fb	1.0	negative	-0.75
182	05-ene-12	ironically today's blog post has beaucoup mistakes. In my defense, my daughter has been home sick and is a clinging vine #tryingtofix $fb	ironically today's blog post has beaucoup mistakes. in my defense, my daughter has been home sick and is a clinging vine #tryingtofix $fb	ironically today's blog post has beaucoup mistakes. in my defense, my daughter has been home sick and is a clinging vine #tryingtofix $fb	0.8571428571428571	negative	-0.7142857142857143
183	13-may-18	Penny stock promoters are ridiculous! Watch this insane video https://goo.gl/sJwB4CÂ watch me expose them $FB $TWTR	penny stock promoters are ridiculous! watch this insane video watch me expose them $fb $twtr	penny stock promoters are ridiculous! watch this insane video watch me expose them $fb $twtr	1.0	negative	-0.7083333333333333
184	16-ago-18	It is crazy that $FB market cap is $500 billion and $TWTR is $25 billion. It is insane how wrong the market is on these two companies.	it is crazy that $fb market cap is $500 billion and $twtr is $25 billion. it is insane how wrong the market is on these two companies.	it is crazy that $fb market cap is $500 billion and $twtr is $25 billion. it is insane how wrong the market is on these two companies.	0.9333333333333332	negative	-0.7000000000000001
185	04-jul-13	These Two Graphs Show Painful Drops for Google and Baidu in China Search Engine Market http://techin.asia/12IpP9NÂ - $BIDU $GOOG $QIHU	these two graphs show painful drops for google and baidu in china search engine market - $bidu $goog $qihu	these two graphs show painful drops for google and baidu in china search engine market - $bidu $goog $qihu	0.9	negative	-0.7
186	05-feb-16	It can get ugly when MoMo stocks run out of fuel. $LNKD $DATA $GOOG $QQQ $FB $PANW $TSLA $AMZN $CRM $CMGpic.twitter.com/wVDp4Kx6ZU	it can get ugly when momo stocks run out of fuel. $lnkd $data $goog $qqq $fb $panw $tsla $amzn $crm $cmgpic.twitter.com/wvdp4kx6zu	it can get ugly when momo stocks run out of fuel. $lnkd $data $goog $qqq $fb $panw $tsla $amzn $crm $cmgpic.twitter.com/wvdp4kx6zu	1.0	negative	-0.7
187	04-abr-11	As Android Splits, Developers Get Frustrated $GOOG by @MattRosoff http://read.bi/hCUPfn	as android splits, developers get frustrated $goog by @mattrosoff	as android splits, developers get frustrated $goog by @mattrosoff	0.2	negative	-0.7
188	04-jul-13	These Two Graphs Show Painful Drops for Google and Baidu in China Search Engine Market http://techin.asia/12IpP9NÂ - $BIDU $GOOG $QIHU	these two graphs show painful drops for google and baidu in china search engine market - $bidu $goog $qihu	these two graphs show painful drops for google and baidu in china search engine market - $bidu $goog $qihu	0.9	negative	-0.7
189	16-feb-15	Shocked that $AAPL & $GOOG investors don't insist that the iOS app store and Google play store support ads. $5B+ missed opportunity.	shocked that $aapl & $goog investors don't insist that the ios app store and google play store support ads. $5b+ missed opportunity.	shocked that $aapl & $goog investors don't insist that the ios app store and google play store support ads. $5b+ missed opportunity.	0.8	negative	-0.7
190	05-feb-16	It can get ugly when MoMo stocks run out of fuel. $LNKD $DATA $GOOG $QQQ $FB $PANW $TSLA $AMZN $CRM $CMGpic.twitter.com/wVDp4Kx6ZU	it can get ugly when momo stocks run out of fuel. $lnkd $data $goog $qqq $fb $panw $tsla $amzn $crm $cmgpic.twitter.com/wvdp4kx6zu	it can get ugly when momo stocks run out of fuel. $lnkd $data $goog $qqq $fb $panw $tsla $amzn $crm $cmgpic.twitter.com/wvdp4kx6zu	1.0	negative	-0.7
191	17-ago-12	Zuckerberg Admits Facebook's Plummeting Stock Is 'Painful' To Watch During A Company-Wide Meeting $FB by @sfiegermanhttp://read.bi/NIsmbd	zuckerberg admits facebook's plummeting stock is 'painful' to watch during a company-wide meeting $fb by @sfiegerman	zuckerberg admits facebook's plummeting stock is 'painful' to watch during a company-wide meeting $fb by @sfiegerman	0.9	negative	-0.7
192	24-dic-18	December... S&P 500: -15% Dow: -15% Nasdaq 100: -15% Russell 2000: -17% Crude Oil: -16% $FB: -12% $AAPL: -18% $AMZN: -21% $NFLX: -19% $GOOGL: -11% $C: -24% $GS: -18% $MS: -17% $BAC: -20% $JPM: -17% *** Gold: +4% 20+ Yr Treasuries: +6% Yen/Dollar: +3% Volatility Index $VIX: +100%	december... s&p 500: -15% dow: -15% nasdaq 100: -15% russell 2000: -17% crude oil: -16% $fb: -12% $aapl: -18% $amzn: -21% $nflx: -19% $googl: -11% $c: -24% $gs: -18% $ms: -17% $bac: -20% $jpm: -17% *** gold: +4% 20+ yr treasuries: +6% yen/dollar: +3% volatility index $vix: +100%	december... s&p 500: -15% dow: -15% nasdaq 100: -15% russell 2000: -17% crude oil: -16% $fb: -12% $aapl: -18% $amzn: -21% $nflx: -19% $googl: -11% $c: -24% $gs: -18% $ms: -17% $bac: -20% $jpm: -17% *** gold: +4% 20+ yr treasuries: +6% yen/dollar: +3% volatility index $vix: +100%	1.0	negative	-0.7
193	21-dic-18	December... S&P 500: -12% Dow: -12% Nasdaq 100: -13% Russell 2000: -16% Crude Oil: -11% $FB: -11% $AAPL: -16% $AMZN: -19% $NFLX: -14% $GOOGL: -11% $C: -22% $GS: -16% $MS: -15% $BAC: -17% $JPM: -15% *** Gold: +3% 20+ Yr Treasuries: +5% Yen/Dollar: +2% Volatility Index: +67%	december... s&p 500: -12% dow: -12% nasdaq 100: -13% russell 2000: -16% crude oil: -11% $fb: -11% $aapl: -16% $amzn: -19% $nflx: -14% $googl: -11% $c: -22% $gs: -16% $ms: -15% $bac: -17% $jpm: -15% *** gold: +3% 20+ yr treasuries: +5% yen/dollar: +2% volatility index: +67%	december... s&p 500: -12% dow: -12% nasdaq 100: -13% russell 2000: -16% crude oil: -11% $fb: -11% $aapl: -16% $amzn: -19% $nflx: -14% $googl: -11% $c: -22% $gs: -16% $ms: -15% $bac: -17% $jpm: -15% *** gold: +3% 20+ yr treasuries: +5% yen/dollar: +2% volatility index: +67%	1.0	negative	-0.7
194	25-jul-18	This is getting UGLY. $FB https://on.mktw.net/2AbyLOgÂ pic.twitter.com/bGzxu9pLO2	this is getting ugly. $fb	this is getting ugly. $fb	1.0	negative	-0.7
195	29-mar-18	Billionaire investor Jim Mellon says Facebook will be decimated by its disastrous data leak: http://www.businessinsider.com/facebook-will-be-decimated-by-data-scandal-says-jim-mellon-2018-3Â â€¦ $FB $QQQpic.twitter.com/CAndQ368Ng	billionaire investor jim mellon says facebook will be decimated by its disastrous data leak: $fb $qqqpic.twitter.com/candq368ng	billionaire investor jim mellon says facebook will be decimated by its disastrous data leak: $fb $qqqpic.twitter.com/candq368ng	0.8	negative	-0.7
196	27-mar-18	UGLY day for FAANG stocks $FB -4.9% $AAPL -2.6% $AMZN -3.8% $NFLX -6.1% $GOOGL -4.5%http://yhoo.it/2J0Wxx0	ugly day for faang stocks $fb -4.9% $aapl -2.6% $amzn -3.8% $nflx -6.1% $googl -4.5%	ugly day for faang stocks $fb -4.9% $aapl -2.6% $amzn -3.8% $nflx -6.1% $googl -4.5%	1.0	negative	-0.7
197	19-ago-16	Watch: Mark Zuckerberg shares a painful moment in @facebook's history: http://cnnmon.ie/2bj5WS2Â $FB pic.twitter.com/3ZuBwxD3Q4	watch: mark zuckerberg shares a painful moment in @facebook's history: $fb pic.twitter.com/3zubwxd3q4	watch: mark zuckerberg shares a painful moment in @facebook's history: $fb pic.twitter.com/3zubwxd3q4	0.9	negative	-0.7
198	17-ago-16	Watch: Mark Zuckerberg shares a painful moment in @facebook's history: http://cnnmon.ie/2bdaHN4Â $FB pic.twitter.com/1pW4dITzno	watch: mark zuckerberg shares a painful moment in @facebook's history: $fb pic.twitter.com/1pw4ditzno	watch: mark zuckerberg shares a painful moment in @facebook's history: $fb pic.twitter.com/1pw4ditzno	0.9	negative	-0.7
199	24-jun-16	Im immersed in real-time drama on $TWTR & 95% of the are operating like degenerates 2xtapping photos of brunch, pets & ugly babies on $FB	i am immersed in real-time drama on $twtr & 95% of the are operating like degenerates 2xtapping photos of brunch, pets & ugly babies on $fb	i am immersed in real-time drama on $twtr & 95% of the are operating like degenerates 2xtapping photos of brunch, pets & ugly babies on $fb	1.0	negative	-0.7
200	24-feb-16	You can now react to your friend's Facebook post with laughter, sorrow, anger emojis. $FB http://on.mktw.net/1VEdsVsÂ pic.twitter.com/U0ti7XxtUd	you can now react to your friend's facebook post with laughter, sorrow, anger emojis. $fb	you can now react to your friend's facebook post with laughter, sorrow, anger emojis. $fb	0.2	negative	-0.7
201	02-may-15	The investor romance with social-media stocks takes an ugly turn: http://on.barrons.com/1c6eA3zÂ $TWTR $YELP $LNKD $FB $GOOGL	the investor romance with social-media stocks takes an ugly turn: $twtr $yelp $lnkd $fb $googl	the investor romance with social-media stocks takes an ugly turn: $twtr $yelp $lnkd $fb $googl	1.0	negative	-0.7
202	31-dic-14	YR %, /-, $TSLA 47.85%, $FB 42.77%, $TWTR -43.64%, $AAPL 37.72%, $GLD -2.19%, $SLV -19.51%, Wti Crude $OIL -41.11%, @NG.1 NatGas -33.12%	yr %, /-, $tsla 47.85%, $fb 42.77%, $twtr -43.64%, $aapl 37.72%, $gld -2.19%, $slv -19.51%, wti crude $oil -41.11%, @ng.1 natgas -33.12%	yr %, /-, $tsla 47.85%, $fb 42.77%, $twtr -43.64%, $aapl 37.72%, $gld -2.19%, $slv -19.51%, wti crude $oil -41.11%, @ng.1 natgas -33.12%	1.0	negative	-0.7
203	20-dic-09	The Anatomy Of A Bad Search Result $GOOG by @cdixon http://bit.ly/5ViN02	the anatomy of a bad search result $goog by @cdixon	the anatomy of a bad search result $goog by @cdixon	0.6666666666666666	negative	-0.6999999999999998
204	11-jun-09	4 Reasons Why The iPhone App Store Is Bad News For Google $AAPL $GOOG by @fromedome http://digg.com/u15S21	4 reasons why the iphone app store is bad news for google $aapl $goog by @fromedome	4 reasons why the iphone app store is bad news for google $aapl $goog by @fromedome	0.6666666666666666	negative	-0.6999999999999998
205	19-oct-10	TweetDeck Founder To Steve Jobs: Developing For Fragmented Android Isn't Bad $AAPL $GOOG by @jyarow http://read.bi/beo86z	tweetdeck founder to steve jobs: developing for fragmented android isn't bad $aapl $goog by @jyarow	tweetdeck founder to steve jobs: developing for fragmented android isn't bad $aapl $goog by @jyarow	0.6666666666666666	negative	-0.6999999999999998
206	22-abr-10	Facebook May Not Be Skynet, But It Is Getting Smarter and That's Bad For Google $GOOG http://bit.ly/93oeX3	facebook may not be skynet, but it is getting smarter and that's bad for google $goog	facebook may not be skynet, but it is getting smarter and that's bad for google $goog	0.6666666666666666	negative	-0.6999999999999998
207	01-jul-11	Bad News For Google: Apple Leads A Group To Pay $4.5 Billion For Nortel Patents $AAPL $GOOG $RIMM $MSFT by @jyarow http://read.bi/ijcQs4	bad news for google: apple leads a group to pay $4.5 billion for nortel patents $aapl $goog $rimm $msft by @jyarow	bad news for google: apple leads a group to pay $4.5 billion for nortel patents $aapl $goog $rimm $msft by @jyarow	0.6666666666666666	negative	-0.6999999999999998
208	14-abr-11	The Reviews Of The BlackBerry PlayBook Are Unbelievably Bad $AAPL $GOOG $RIMM $MSFT by @jyarow http://read.bi/iaiWaf	the reviews of the blackberry playbook are unbelievably bad $aapl $goog $rimm $msft by @jyarow	the reviews of the blackberry playbook are unbelievably bad $aapl $goog $rimm $msft by @jyarow	0.6666666666666666	negative	-0.6999999999999998
209	11-ene-11	CHART OF THE DAY: Why The Verizon iPhone Is Bad News For Google $AAPL $VZ $GOOG by @fromedome http://read.bi/dIUXFE	chart of the day: why the verizon iphone is bad news for google $aapl $vz $goog by @fromedome	chart of the day: why the verizon iphone is bad news for google $aapl $vz $goog by @fromedome	0.6666666666666666	negative	-0.6999999999999998
210	18-oct-12	CNBC BOMBSHELL: Google Has Been Calling Analysts To Warn Them The Quarter Was Going To Be Bad $GOOG by @jyarowhttp://read.bi/RK9exu	cnbc bombshell: google has been calling analysts to warn them the quarter was going to be bad $goog by @jyarow	cnbc bombshell: google has been calling analysts to warn them the quarter was going to be bad $goog by @jyarow	0.6666666666666666	negative	-0.6999999999999998
211	09-oct-12	Google Exec Accuses Apple Of Negotiating Over Patents In Bad Faith $GOOG $AAPL http://read.bi/QQzIN2	google exec accuses apple of negotiating over patents in bad faith $goog $aapl	google exec accuses apple of negotiating over patents in bad faith $goog $aapl	0.6666666666666666	negative	-0.6999999999999998
212	06-ago-12	Samsung Will Pay You To Upgrade Your Phone, But It's A Bad Deal $GOOG by @_dtl http://read.bi/Ms1b87	samsung will pay you to upgrade your phone, but it's a bad deal $goog by @_dtl	samsung will pay you to upgrade your phone, but it's a bad deal $goog by @_dtl	0.6666666666666666	negative	-0.6999999999999998
213	16-dic-14	Bad day to be a momentum stock http://on.wsj.com/1yWCH8LÂ via @WSJMoneyBeat $AAPL $GOOG $TSLA	bad day to be a momentum stock via @wsjmoneybeat $aapl $goog $tsla	bad day to be a momentum stock via @wsjmoneybeat $aapl $goog $tsla	0.6666666666666666	negative	-0.6999999999999998
214	31-ene-14	All stocks are bad unless they go up in price: $fb $goog $spy $yhoo $twtr $qqqpic.twitter.com/jIVsTYcWxm	all stocks are bad unless they go up in price: $fb $goog $spy $yhoo $twtr $qqqpic.twitter.com/jivstycwxm	all stocks are bad unless they go up in price: $fb $goog $spy $yhoo $twtr $qqqpic.twitter.com/jivstycwxm	0.6666666666666666	negative	-0.6999999999999998
215	19-oct-10	TweetDeck Founder To Steve Jobs: Developing For Fragmented Android Isn't Bad $AAPL $GOOG by @jyarow http://read.bi/beo86z	tweetdeck founder to steve jobs: developing for fragmented android isn't bad $aapl $goog by @jyarow	tweetdeck founder to steve jobs: developing for fragmented android isn't bad $aapl $goog by @jyarow	0.6666666666666666	negative	-0.6999999999999998
216	22-abr-10	Facebook May Not Be Skynet, But It Is Getting Smarter and That's Bad For Google $GOOG http://bit.ly/93oeX3	facebook may not be skynet, but it is getting smarter and that's bad for google $goog	facebook may not be skynet, but it is getting smarter and that's bad for google $goog	0.6666666666666666	negative	-0.6999999999999998
217	01-jul-11	Bad News For Google: Apple Leads A Group To Pay $4.5 Billion For Nortel Patents $AAPL $GOOG $RIMM $MSFT by @jyarow http://read.bi/ijcQs4	bad news for google: apple leads a group to pay $4.5 billion for nortel patents $aapl $goog $rimm $msft by @jyarow	bad news for google: apple leads a group to pay $4.5 billion for nortel patents $aapl $goog $rimm $msft by @jyarow	0.6666666666666666	negative	-0.6999999999999998
218	14-abr-11	The Reviews Of The BlackBerry PlayBook Are Unbelievably Bad $AAPL $GOOG $RIMM $MSFT by @jyarow http://read.bi/iaiWaf	the reviews of the blackberry playbook are unbelievably bad $aapl $goog $rimm $msft by @jyarow	the reviews of the blackberry playbook are unbelievably bad $aapl $goog $rimm $msft by @jyarow	0.6666666666666666	negative	-0.6999999999999998
219	16-ene-11	CHARTS OF THE WEEK: Why The Verizon iPhone Is Bad News For Google $AAPL $GOOG $VZ by @jyarow http://read.bi/ifw8Zl	charts of the week: why the verizon iphone is bad news for google $aapl $goog $vz by @jyarow	charts of the week: why the verizon iphone is bad news for google $aapl $goog $vz by @jyarow	0.6666666666666666	negative	-0.6999999999999998
220	18-oct-12	CNBC BOMBSHELL: Google Has Been Calling Analysts To Warn Them The Quarter Was Going To Be Bad $GOOG by @jyarowhttp://read.bi/RK9exu	cnbc bombshell: google has been calling analysts to warn them the quarter was going to be bad $goog by @jyarow	cnbc bombshell: google has been calling analysts to warn them the quarter was going to be bad $goog by @jyarow	0.6666666666666666	negative	-0.6999999999999998
221	09-oct-12	Google Exec Accuses Apple Of Negotiating Over Patents In Bad Faith $GOOG $AAPL http://read.bi/QQzIN2	google exec accuses apple of negotiating over patents in bad faith $goog $aapl	google exec accuses apple of negotiating over patents in bad faith $goog $aapl	0.6666666666666666	negative	-0.6999999999999998
222	06-ago-12	Samsung Will Pay You To Upgrade Your Phone, But It's A Bad Deal $GOOG by @_dtl http://read.bi/Ms1b87	samsung will pay you to upgrade your phone, but it's a bad deal $goog by @_dtl	samsung will pay you to upgrade your phone, but it's a bad deal $goog by @_dtl	0.6666666666666666	negative	-0.6999999999999998
223	16-dic-14	Bad day to be a momentum stock http://on.wsj.com/1yWCH8LÂ via @WSJMoneyBeat $AAPL $GOOG $TSLA	bad day to be a momentum stock via @wsjmoneybeat $aapl $goog $tsla	bad day to be a momentum stock via @wsjmoneybeat $aapl $goog $tsla	0.6666666666666666	negative	-0.6999999999999998
224	01-ene-15	Don't stay at bad hotels $goog $msft http://uk.businessinsider.com/google-and-microsoft-want-hotels-to-stop-blocking-wi-fi-2014-12Â â€¦	don't stay at bad hotels $goog $msft	don't stay at bad hotels $goog $msft	0.6666666666666666	negative	-0.6999999999999998
225	20-dic-09	The Anatomy Of A Bad Search Result $GOOG by @cdixon http://bit.ly/5ViN02	the anatomy of a bad search result $goog by @cdixon	the anatomy of a bad search result $goog by @cdixon	0.6666666666666666	negative	-0.6999999999999998
226	11-jun-09	4 Reasons Why The iPhone App Store Is Bad News For Google $AAPL $GOOG by @fromedome http://digg.com/u15S21	4 reasons why the iphone app store is bad news for google $aapl $goog by @fromedome	4 reasons why the iphone app store is bad news for google $aapl $goog by @fromedome	0.6666666666666666	negative	-0.6999999999999998
227	27-jun-12	JP MORGAN: Facebook's Mobile Business Isn't As Bad As You Think $FB by @jyarow http://read.bi/LB4ase	jp morgan: facebook's mobile business isn't as bad as you think $fb by @jyarow	jp morgan: facebook's mobile business isn't as bad as you think $fb by @jyarow	0.6666666666666666	negative	-0.6999999999999998
228	10-jun-12	There are 221m U.S. Web users. Facebook has corralled 71% of them. Now growth is slowing - and that's bad news. http://online.wsj.com/article/SB10001424052702303296604577454970244896342.html?mod=WSJ_hps_MIDDLENexttoWhatsNewsThirdÂ â€¦ $FB	there are 221m you.s. web users. facebook has corralled 71% of them. now growth is slowing - and that's bad news. $fb	there are 221m you.s. web users. facebook has corralled 71% of them. now growth is slowing - and that's bad news. $fb	0.6666666666666666	negative	-0.6999999999999998
229	23-may-12	CRAMER: I Think Facebook's May Numbers Were Really Bad $FB by @jyarowhttp://read.bi/KeoJIi	cramer: i think facebook's may numbers were really bad $fb by @jyarow	cramer: i think facebook's may numbers were really bad $fb by @jyarow	0.6666666666666666	negative	-0.6999999999999998
230	18-dic-18	CNBC NOW: $FB AND $TWTR ARE BAD COMPANIES BECAUSE, get this, MUH RUSSIA	cnbc now: $fb and $twtr are bad companies because, get this, muh russia	cnbc now: $fb and $twtr are bad companies because, get this, muh russia	0.6666666666666666	negative	-0.6999999999999998
231	26-abr-18	Now @SquawkStreet @jimcramer: When you get a quarter like $FB just had it's like nothing even happened. If Cambridge Analytica were really bad they'd forecast it & they didn't. pic.twitter.com/B30cpQu0QE	now @squawkstreet @jimcramer: when you get a quarter like $fb just had it's like nothing even happened. if cambridge analytica were really bad they'd forecast it & they didn't. pic.twitter.com/b30cpqu0qe	now @squawkstreet @jimcramer: when you get a quarter like $fb just had it's like nothing even happened. if cambridge analytica were really bad they'd forecast it & they didn't. pic.twitter.com/b30cpqu0qe	0.6666666666666666	negative	-0.6999999999999998
232	20-mar-18	Facebook is having a bad day http://tcrn.ch/2psJ6wSÂ $FB	facebook is having a bad day $fb	facebook is having a bad day $fb	0.6666666666666666	negative	-0.6999999999999998
233	10-ago-17	$SNAP ARPU is a bad miss. Here is history vs $FB pic.twitter.com/BVR44acQlZ	$snap arpu is a bad miss. here is history vs $fb pic.twitter.com/bvr44acqlz	$snap arpu is a bad miss. here is history vs $fb pic.twitter.com/bvr44acqlz	0.6666666666666666	negative	-0.6999999999999998
234	05-may-17	Post-election Headline: "Trump Is Bad For Tech." Returns since... $FB: +21% $AMZN: +19% $AAPL: +35% $NFLX: +26% $GOOGL: +17% $SPY: +13%pic.twitter.com/cSq3S8NXks	post-election headline: "trump is bad for tech." returns since... $fb: +21% $amzn: +19% $aapl: +35% $nflx: +26% $googl: +17% $spy: +13%pic.twitter.com/csq3s8nxks	post-election headline: "trump is bad for tech." returns since... $fb: +21% $amzn: +19% $aapl: +35% $nflx: +26% $googl: +17% $spy: +13%pic.twitter.com/csq3s8nxks	0.6666666666666666	negative	-0.6999999999999998
235	23-oct-14	Iâ€™ve never seen a stock want 100 as badly as $FB does.	i have never seen a stock want 100 as badly as $fb does.	i have never seen a stock want 100 as badly as $fb does.	0.6666666666666666	negative	-0.6999999999999998
236	17-jul-14	Facebook is bad and makes you feel bad and it should feel bad: Science http://huff.to/1yy3PwzÂ via @HuffPostTech $FB	facebook is bad and makes you feel bad and it should feel bad: science via @huffposttech $fb	facebook is bad and makes you feel bad and it should feel bad: science via @huffposttech $fb	0.6666666666666666	negative	-0.6999999999999998
237	31-ene-14	All stocks are bad unless they go up in price: $fb $goog $spy $yhoo $twtr $qqqpic.twitter.com/jIVsTYcWxm	all stocks are bad unless they go up in price: $fb $goog $spy $yhoo $twtr $qqqpic.twitter.com/jivstycwxm	all stocks are bad unless they go up in price: $fb $goog $spy $yhoo $twtr $qqqpic.twitter.com/jivstycwxm	0.6666666666666666	negative	-0.6999999999999998
238	31-oct-13	Analysts Are Pounding The Table Telling Investors To Buy Facebook Amid Fallout From Two Pieces Of Bad News $FB http://read.bi/1bGj7mL	analysts are pounding the table telling investors to buy facebook amid fallout from two pieces of bad news $fb	analysts are pounding the table telling investors to buy facebook amid fallout from two pieces of bad news $fb	0.6666666666666666	negative	-0.6999999999999998
239	21-ago-13	Kevin Marder: A market with bad breadth via @mardermarket http://ow.ly/o97doÂ $COMPX $SPX $LNKD $FB $TSLA $NFLX	kevin marder: a market with bad breadth via @mardermarket $compx $spx $lnkd $fb $tsla $nflx	kevin marder: a market with bad breadth via @mardermarket $compx $spx $lnkd $fb $tsla $nflx	0.6666666666666666	negative	-0.6999999999999998
240	23-may-13	Facebook Admits Its Android Software Is Bad, Says It Will Fix It $FB by @jyarowhttp://read.bi/10ToEn0	facebook admits its android software is bad, says it will fix it $fb by @jyarow	facebook admits its android software is bad, says it will fix it $fb by @jyarow	0.6666666666666666	negative	-0.6999999999999998
241	31-oct-15	https://market-ticker.org/post=230850Â Be Afraid. Be VERY Afraid #mentalhealth $goog #bigdata	be afraid. be very afraid #mentalhealth $goog #bigdata	be afraid. be very afraid #mentalhealth $goog #bigdata	0.95	negative	-0.69
242	31-oct-15	https://market-ticker.org/post=230850Â Be Afraid. Be VERY Afraid #mentalhealth $goog #bigdata	be afraid. be very afraid #mentalhealth $goog #bigdata	be afraid. be very afraid #mentalhealth $goog #bigdata	0.95	negative	-0.69
243	27-ene-14	Google buys UK artificial intelligence startup DeepMind: http://cnb.cx/19WIR2rÂ (via @Recode) $GOOG	google buys uk artificial intelligence startup deepmind: (via @recode) $goog	google buys uk artificial intelligence startup deepmind: (via @recode) $goog	1.0	negative	-0.675
244	27-ene-14	Google buys UK artificial intelligence startup DeepMind: http://cnb.cx/19WIR2rÂ (via @Recode) $GOOG	google buys uk artificial intelligence startup deepmind: (via @recode) $goog	google buys uk artificial intelligence startup deepmind: (via @recode) $goog	1.0	negative	-0.675
245	18-may-12	Remember LNKD - everyone hated that at $45 IPO price, hated it at $80 & today is $104. Hate Facebook but be careful hating the stock $FB	remember lnkd - everyone hated that at $45 ipo price, hated it at $80 & today is $104. hate facebook but be careful hating the stock $fb	remember lnkd - everyone hated that at $45 ipo price, hated it at $80 & today is $104. hate facebook but be careful hating the stock $fb	0.825	negative	-0.675
246	21-feb-14	Five crazy facts about Facebook's $16,000,000,000 deal for WhatsApp: http://youtu.be/EBnulmFHDZ0Â (h/t @NowThisNews) $FB	five crazy facts about facebook's $16,000,000,000 deal for whatsapp: (h/t @nowthisnews) $fb	five crazy facts about facebook's $16,000,000,000 deal for whatsapp: (h/t @nowthisnews) $fb	0.95	negative	-0.675
247	26-feb-14	#WhatsApp's user base is insanely engaged. Average user sends >1,000 messages per month! http://www.statista.com/chart/1938/monthly-whatsapp-usage-per-user/Â â€¦ $FB pic.twitter.com/KEqUmtQFTQ	#whatsapp's user base is insanely engaged. average user sends >1,000 messages per month! $fb pic.twitter.com/kequmtqftq	#whatsapp's user base is insanely engaged. average user sends >1,000 messages per month! $fb pic.twitter.com/kequmtqftq	0.7999999999999999	negative	-0.6625
248	25-abr-18	I wouldn't/didn't short $FB but I hate this company. It peddles crap, has a horrible share structure & embodies everything the Internet was designed to disrupt.	i wouldn't/didn't short $fb but i hate this company. it peddles crap, has a horrible share structure & embodies everything the internet was designed to disrupt.	i wouldn't/didn't short $fb but i hate this company. it peddles crap, has a horrible share structure & embodies everything the internet was designed to disrupt.	0.75	negative	-0.65
249	03-jun-12	The Unintelligent Investment? Gauging Facebook's IPO Through The Lens Of Graham And Dodd http://seekingalpha.com/a/dkknÂ $FB	the unintelligent investment? gauging facebook's ipo through the lens of graham and dodd $fb	the unintelligent investment? gauging facebook's ipo through the lens of graham and dodd $fb	0.95	negative	-0.6499999999999999
250	29-oct-14	@jimcramer $FB a screaming buy - so spending on tech to monetize Whats App and Instagram is bad? Crazy investors need to have vision. BUY	@jimcramer $fb a screaming buy - so spending on tech to monetize whats app and instagram is bad? crazy investors need to have vision. buy	@jimcramer $fb a screaming buy - so spending on tech to monetize whats app and instagram is bad? crazy investors need to have vision. buy	0.7833333333333333	negative	-0.6499999999999999
251	07-may-13	Google Glass Sounds Utterly Useless And VERY Dangerous To Use In A Car $GOOG by @meganrosedickeyhttp://read.bi/18RS3P5	google glass sounds utterly useless and very dangerous to use in a car $goog by @meganrosedickey	google glass sounds utterly useless and very dangerous to use in a car $goog by @meganrosedickey	0.6	negative	-0.64
252	07-may-13	Google Glass Sounds Utterly Useless And VERY Dangerous To Use In A Car $GOOG by @meganrosedickeyhttp://read.bi/18RS3P5	google glass sounds utterly useless and very dangerous to use in a car $goog by @meganrosedickey	google glass sounds utterly useless and very dangerous to use in a car $goog by @meganrosedickey	0.6	negative	-0.64
253	30-nov-10	Google's Sad Orkut Announcement: We Just Added Badges! $GOOG by @ncsaint http://read.bi/gJigUw	google's sad orkut announcement: we just added badges! $goog by @ncsaint	google's sad orkut announcement: we just added badges! $goog by @ncsaint	1.0	negative	-0.625
254	30-nov-10	Google's Sad Orkut Announcement: We Just Added Badges! $GOOG by @ncsaint http://read.bi/gJigUw	google's sad orkut announcement: we just added badges! $goog by @ncsaint	google's sad orkut announcement: we just added badges! $goog by @ncsaint	1.0	negative	-0.625
255	03-ago-12	When monetary policy has run its course, you get mad. When you get mad, you buy stocks. When you buy stocks, you buy $FB. Don't buy $FB	when monetary policy has run its course, you get mad. when you get mad, you buy stocks. when you buy stocks, you buy $fb. don't buy $fb	when monetary policy has run its course, you get mad. when you get mad, you buy stocks. when you buy stocks, you buy $fb. don't buy $fb	1.0	negative	-0.625
256	31-may-18	$FB $190. Are we still mad at them or?	$fb $190. are we still mad at them or?	$fb $190. are we still mad at them or?	1.0	negative	-0.625
257	26-abr-18	Are we still mad at $FB or no?	are we still mad at $fb or no?	are we still mad at $fb or no?	1.0	negative	-0.625
258	29-mar-18	I guess we aren't mad at $FB anymore	i guess we aren't mad at $fb anymore	i guess we aren't mad at $fb anymore	1.0	negative	-0.625
259	26-jul-17	Zuckerberg is never more boring than in his quarterly earnings release quote. http://on.mktw.net/2uCJyutÂ $FB pic.twitter.com/GIMTgoxrUk	zuckerberg is never more boring than in his quarterly earnings release quote. $fb pic.twitter.com/gimtgoxruk	zuckerberg is never more boring than in his quarterly earnings release quote. $fb pic.twitter.com/gimtgoxruk	0.75	negative	-0.625
260	17-jul-17	Be VERY wary of these dangerous niches https://goo.gl/KKVQRUÂ lots of scams out there these days $FB $TWTR	be very wary of these dangerous niches lots of scams out there these days $fb $twtr	be very wary of these dangerous niches lots of scams out there these days $fb $twtr	0.905	negative	-0.625
261	19-jun-16	I expose some fake newsletters here http://tim.ly/1UakFPpÂ so you don't have to fall into them $FB $TWTR peeps!	i expose some fake newsletters here so you don't have to fall into them $fb $twtr peeps!	i expose some fake newsletters here so you don't have to fall into them $fb $twtr peeps!	1.0	negative	-0.625
262	28-may-09	The Internet Video Business Stinks And Mark Cuban Blames Google (CLIP) $GOOG by @nichcarlson http://bit.ly/qgMfW	the internet video business stinks and mark cuban blames google (clip) $goog by @nichcarlson	the internet video business stinks and mark cuban blames google (clip) $goog by @nichcarlson	0.5	negative	-0.6
263	27-dic-10	CHART OF THE DAY: Check Out The Crazy Growth Of Zynga's CityVille On Facebook $AAPL $GOOG http://read.bi/eEMPX8	chart of the day: check out the crazy growth of zynga's cityville on facebook $aapl $goog	chart of the day: check out the crazy growth of zynga's cityville on facebook $aapl $goog	0.9	negative	-0.6
264	10-sep-10	Google Can't Hire Anyone, So It's Going Crazy Acquiring Companies $GOOG by @jwyarow http://read.bi/9ZU3bS	google can't hire anyone, so it's going crazy acquiring companies $goog by @jwyarow	google can't hire anyone, so it's going crazy acquiring companies $goog by @jwyarow	0.9	negative	-0.6
265	24-ago-10	RIM Buys App Store Company (And Mobile Whiz Ronjon Nag) In Desperate Race With Google And Apple $RIMM $AAPL $GOOG http://read.bi/a8iXlK	rim buys app store company (and mobile whiz ronjon nag) in desperate race with google and apple $rimm $aapl $goog	rim buys app store company (and mobile whiz ronjon nag) in desperate race with google and apple $rimm $aapl $goog	1.0	negative	-0.6
266	18-ago-10	Google Desperately Trying To Woo Networks To Support Google TV $GOOG by @joepompeo http://read.bi/cZaNv2	google desperately trying to woo networks to support google tv $goog by @joepompeo	google desperately trying to woo networks to support google tv $goog by @joepompeo	1.0	negative	-0.6
267	20-may-10	All The Crazy Stuff Google Just Announced $GOOG by @jwyarow http://bit.ly/90nT4K	all the crazy stuff google just announced $goog by @jwyarow	all the crazy stuff google just announced $goog by @jwyarow	0.9	negative	-0.6
268	01-feb-10	Google Is Wrecking DoubleClick, Says Unhappy Client $GOOG by @nichcarlson http://bit.ly/d2DUQo	google is wrecking doubleclick, says unhappy client $goog by @nichcarlson	google is wrecking doubleclick, says unhappy client $goog by @nichcarlson	0.9	negative	-0.6
269	10-jul-11	Google+ is Growing Like Crazy. http://stk.ly/p9CzgC via @paulballen $GOOG $FBOOK	google+ is growing like crazy. via @paulballen $goog $fbook	google+ is growing like crazy. via @paulballen $goog $fbook	0.9	negative	-0.6
270	18-oct-12	Crazy day for $GOOG, check out how #options saved me: http://bit.ly/UatyKd	crazy day for $goog, check out how #options saved me:	crazy day for $goog, check out how #options saved me:	0.9	negative	-0.6
271	13-feb-12	How To Use Google's Crazy 10-Way Video Chat Feature $GOOG by @hamburgerhttp://read.bi/Aavwly	how to use google's crazy 10-way video chat feature $goog by @hamburger	how to use google's crazy 10-way video chat feature $goog by @hamburger	0.9	negative	-0.6
272	08-feb-12	The Crazy Phones Killing The iPhone In Japan $AAPL $GOOG $MSFT by @jyarowhttp://read.bi/yooQ1r	the crazy phones killing the iphone in japan $aapl $goog $msft by @jyarow	the crazy phones killing the iphone in japan $aapl $goog $msft by @jyarow	0.9	negative	-0.6
273	23-dic-13	Check Out Google's Crazy Offices In Zurich $GOOG by @jyarowhttp://read.bi/1laOIAJ	check out google's crazy offices in zurich $goog by @jyarow	check out google's crazy offices in zurich $goog by @jyarow	0.9	negative	-0.6
274	14-sep-13	Saturday links: dangerous ideas and embracing randomness http://stks.co/eieVÂ via @abnormalreturns $AAPL $FB $GOOG $DRI	saturday links: dangerous ideas and embracing randomness via @abnormalreturns $aapl $fb $goog $dri	saturday links: dangerous ideas and embracing randomness via @abnormalreturns $aapl $fb $goog $dri	0.9	negative	-0.6
275	26-feb-13	CHART OF THE DAY: This Is Another Depressing Chart About Android For Apple $AAPL $GOOG by @jyarow http://read.bi/VLHVEy	chart of the day: this is another depressing chart about android for apple $aapl $goog by @jyarow	chart of the day: this is another depressing chart about android for apple $aapl $goog by @jyarow	0.9	negative	-0.6
276	19-feb-13	Check Out Google's Crazy Offices In Zurich $GOOG by @jyarow http://read.bi/XtyvwK	check out google's crazy offices in zurich $goog by @jyarow	check out google's crazy offices in zurich $goog by @jyarow	0.9	negative	-0.6
277	20-nov-14	Firefox is dumping Google for Yahoo. Maybe Chrome was making things awkward... http://cnnmon.ie/1ytokKqÂ $GOOG $YHOO #tech via @CNNMoney	firefox is dumping google for yahoo. maybe chrome was making things awkward... $goog $yhoo #tech via @cnnmoney	firefox is dumping google for yahoo. maybe chrome was making things awkward... $goog $yhoo #tech via @cnnmoney	1.0	negative	-0.6
278	30-ene-14	Mark Zuckerberg said Facebook's artificial intelligence unit is working on search engine to rival Google. http://read.bi/MzNkOhÂ $FB $GOOG	mark zuckerberg said facebook's artificial intelligence unit is working on search engine to rival google. $fb $goog	mark zuckerberg said facebook's artificial intelligence unit is working on search engine to rival google. $fb $goog	1.0	negative	-0.6
279	27-ene-14	Lots of $GOOG news this morning: Google to buy artificial intelligence company DeepMind http://yhoo.it/1iCFRLr	lots of $goog news this morning: google to buy artificial intelligence company deepmind	lots of $goog news this morning: google to buy artificial intelligence company deepmind	1.0	negative	-0.6
280	15-oct-16	Everything You Wanted to Know About Chatbots But Were Afraid to Ask $FB $GOOG $GOOGL $AAPL http://read.bi/2e17UVmÂ pic.twitter.com/WiGogvn3hw	everything you wanted to know about chatbots but were afraid to ask $fb $goog $googl $aapl	everything you wanted to know about chatbots but were afraid to ask $fb $goog $googl $aapl	0.9	negative	-0.6
281	08-oct-16	Everything You Wanted to Know About Chatbots But Were Afraid to Ask $FB $GOOG $GOOGL $AAPL http://read.bi/2d3NuxpÂ pic.twitter.com/hB1Qse7DCd	everything you wanted to know about chatbots but were afraid to ask $fb $goog $googl $aapl	everything you wanted to know about chatbots but were afraid to ask $fb $goog $googl $aapl	0.9	negative	-0.6
282	26-sep-16	Everything You Wanted to Know About Chatbots But Were Afraid to Ask $FB $GOOG $GOOGL $AAPL http://read.bi/2cRFixeÂ pic.twitter.com/Yil6Y6bzhx	everything you wanted to know about chatbots but were afraid to ask $fb $goog $googl $aapl	everything you wanted to know about chatbots but were afraid to ask $fb $goog $googl $aapl	0.9	negative	-0.6
283	22-sep-16	Everything You Wanted to Know About Chatbots But Were Afraid to Ask $FB $GOOG $GOOGL $AAPL http://read.bi/2cqcG0BÂ pic.twitter.com/IhTQnt0i2B	everything you wanted to know about chatbots but were afraid to ask $fb $goog $googl $aapl	everything you wanted to know about chatbots but were afraid to ask $fb $goog $googl $aapl	0.9	negative	-0.6
284	21-nov-17	Fucking $GOOG. Using our Android phones like #StingRays cc:@doctorow @EFF @domainawareness https://qz.com/1131515/google-collects-android-users-locations-even-when-location-services-are-disabled/Â â€¦	fucking $goog. using our android phones like #stingrays cc:@doctorow @eff @domainawareness	fucking $goog. using our android phones like #stingrays cc:@doctorow @eff @domainawareness	0.8	negative	-0.6
285	14-dic-18	From crazy moonshot idea to â€œyes, weâ€™re now charging customers for driverless ridesâ€� in under a decade. $GOOG $GOOGLhttps://www.fool.com/investing/2018/12/12/waymos-commercial-autonomous-driving-service-is-fi.aspxÂ â€¦	from crazy moonshot idea to yes, were now charging customers for driverless rides in under a decade. $goog $googl	from crazy moonshot idea to yes, were now charging customers for driverless rides in under a decade. $goog $googl	0.9	negative	-0.6
286	20-may-18	'60 Minutes' reports on allegations that Google has a destructive monopoly $GOOG, $GOOGL https://yhoo.it/2LezyPYÂ pic.twitter.com/CqFL1B6wAs	'60 minutes' reports on allegations that google has a destructive monopoly $goog, $googl	'60 minutes' reports on allegations that google has a destructive monopoly $goog, $googl	0.6	negative	-0.6
287	20-ene-18	Mustafa Suleyman: The liberal activist who cofounded Google's Â£400 million artificial intelligence lab $GOOG http://read.bi/2mQyRRGÂ pic.twitter.com/jQd499TCIK	mustafa suleyman: the liberal activist who cofounded google's 400 million artificial intelligence lab $goog	mustafa suleyman: the liberal activist who cofounded google's 400 million artificial intelligence lab $goog	1.0	negative	-0.6
288	01-ene-18	Artificial Intelligence's "Holy Grail" Victory @themotleyfool #stocks $IBM, $GOOGL, $GOOG https://www.fool.com/investing/2017/12/31/artificial-intelligences-holy-grail-victory.aspx?source=isafpbcs0000001Â â€¦	artificial intelligence's "holy grail" victory @themotleyfool #stocks $ibm, $googl, $goog	artificial intelligence's "holy grail" victory @themotleyfool #stocks $ibm, $googl, $goog	1.0	negative	-0.6
289	31-dic-17	Artificial Intelligence's "Holy Grail" Victory @themotleyfool #stocks $IBM, $GOOGL, $GOOG https://www.fool.com/investing/2017/12/31/artificial-intelligences-holy-grail-victory.aspx?source=isafpbcs0000001Â â€¦	artificial intelligence's "holy grail" victory @themotleyfool #stocks $ibm, $googl, $goog	artificial intelligence's "holy grail" victory @themotleyfool #stocks $ibm, $googl, $goog	1.0	negative	-0.6
290	27-dic-10	CHART OF THE DAY: Check Out The Crazy Growth Of Zynga's CityVille On Facebook $AAPL $GOOG http://read.bi/eEMPX8	chart of the day: check out the crazy growth of zynga's cityville on facebook $aapl $goog	chart of the day: check out the crazy growth of zynga's cityville on facebook $aapl $goog	0.9	negative	-0.6
291	10-sep-10	Google Can't Hire Anyone, So It's Going Crazy Acquiring Companies $GOOG by @jwyarow http://read.bi/9ZU3bS	google can't hire anyone, so it's going crazy acquiring companies $goog by @jwyarow	google can't hire anyone, so it's going crazy acquiring companies $goog by @jwyarow	0.9	negative	-0.6
292	24-ago-10	RIM Buys App Store Company (And Mobile Whiz Ronjon Nag) In Desperate Race With Google And Apple $RIMM $AAPL $GOOG http://read.bi/a8iXlK	rim buys app store company (and mobile whiz ronjon nag) in desperate race with google and apple $rimm $aapl $goog	rim buys app store company (and mobile whiz ronjon nag) in desperate race with google and apple $rimm $aapl $goog	1.0	negative	-0.6
293	18-ago-10	Google Desperately Trying To Woo Networks To Support Google TV $GOOG by @joepompeo http://read.bi/cZaNv2	google desperately trying to woo networks to support google tv $goog by @joepompeo	google desperately trying to woo networks to support google tv $goog by @joepompeo	1.0	negative	-0.6
294	20-may-10	All The Crazy Stuff Google Just Announced $GOOG by @jwyarow http://bit.ly/90nT4K	all the crazy stuff google just announced $goog by @jwyarow	all the crazy stuff google just announced $goog by @jwyarow	0.9	negative	-0.6
295	01-feb-10	Google Is Wrecking DoubleClick, Says Unhappy Client $GOOG by @nichcarlson http://bit.ly/d2DUQo	google is wrecking doubleclick, says unhappy client $goog by @nichcarlson	google is wrecking doubleclick, says unhappy client $goog by @nichcarlson	0.9	negative	-0.6
296	10-jul-11	Google+ is Growing Like Crazy. http://stk.ly/p9CzgC via @paulballen $GOOG $FBOOK	google+ is growing like crazy. via @paulballen $goog $fbook	google+ is growing like crazy. via @paulballen $goog $fbook	0.9	negative	-0.6
297	15-abr-11	As Android grows, analysts are cutting targets on $GOOG http://bit.ly/g5Qa7l	as android grows, analysts are cutting targets on $goog	as android grows, analysts are cutting targets on $goog	0.9	negative	-0.6
298	18-oct-12	Crazy day for $GOOG, check out how #options saved me: http://bit.ly/UatyKd	crazy day for $goog, check out how #options saved me:	crazy day for $goog, check out how #options saved me:	0.9	negative	-0.6
299	13-feb-12	How To Use Google's Crazy 10-Way Video Chat Feature $GOOG by @hamburgerhttp://read.bi/Aavwly	how to use google's crazy 10-way video chat feature $goog by @hamburger	how to use google's crazy 10-way video chat feature $goog by @hamburger	0.9	negative	-0.6
300	08-feb-12	The Crazy Phones Killing The iPhone In Japan $AAPL $GOOG $MSFT by @jyarowhttp://read.bi/yooQ1r	the crazy phones killing the iphone in japan $aapl $goog $msft by @jyarow	the crazy phones killing the iphone in japan $aapl $goog $msft by @jyarow	0.9	negative	-0.6
301	23-dic-13	Check Out Google's Crazy Offices In Zurich $GOOG by @jyarowhttp://read.bi/1laOIAJ	check out google's crazy offices in zurich $goog by @jyarow	check out google's crazy offices in zurich $goog by @jyarow	0.9	negative	-0.6
302	14-sep-13	Saturday links: dangerous ideas and embracing randomness http://stks.co/eieVÂ via @abnormalreturns $AAPL $FB $GOOG $DRI	saturday links: dangerous ideas and embracing randomness via @abnormalreturns $aapl $fb $goog $dri	saturday links: dangerous ideas and embracing randomness via @abnormalreturns $aapl $fb $goog $dri	0.9	negative	-0.6
303	26-feb-13	CHART OF THE DAY: This Is Another Depressing Chart About Android For Apple $AAPL $GOOG by @jyarow http://read.bi/VLHVEy	chart of the day: this is another depressing chart about android for apple $aapl $goog by @jyarow	chart of the day: this is another depressing chart about android for apple $aapl $goog by @jyarow	0.9	negative	-0.6
304	02-dic-14	Googleâ€™s Artificial Intelligence Wunderkind http://www.technologyreview.com/news/532876/googles-intelligence-designer/Â â€¦ >@TechReview #AI $GOOG #DeepMind	googles artificial intelligence wunderkind >@techreview #ai $goog #deepmind	googles artificial intelligence wunderkind >@techreview #ai $goog #deepmind	1.0	negative	-0.6
305	20-nov-14	Firefox is dumping Google for Yahoo. Maybe Chrome was making things awkward... http://cnnmon.ie/1ytokKqÂ $GOOG $YHOO #tech via @CNNMoney	firefox is dumping google for yahoo. maybe chrome was making things awkward... $goog $yhoo #tech via @cnnmoney	firefox is dumping google for yahoo. maybe chrome was making things awkward... $goog $yhoo #tech via @cnnmoney	1.0	negative	-0.6
306	05-feb-14	$TWTR audience growth disappointing- looks like zero chance of joining $FB and $GOOG in the 1bn+ user club pic.twitter.com/jVtLACnuWW	$twtr audience growth disappointing- looks like zero chance of joining $fb and $goog in the 1bn+ user club pic.twitter.com/jvtlacnuww	$twtr audience growth disappointing- looks like zero chance of joining $fb and $goog in the 1bn+ user club pic.twitter.com/jvtlacnuww	0.7	negative	-0.6
307	27-ene-14	Lots of $GOOG news this morning: Google to buy artificial intelligence company DeepMind http://yhoo.it/1iCFRLr	lots of $goog news this morning: google to buy artificial intelligence company deepmind	lots of $goog news this morning: google to buy artificial intelligence company deepmind	1.0	negative	-0.6
308	15-oct-16	Everything You Wanted to Know About Chatbots But Were Afraid to Ask $FB $GOOG $GOOGL $AAPL http://read.bi/2e17UVmÂ pic.twitter.com/WiGogvn3hw	everything you wanted to know about chatbots but were afraid to ask $fb $goog $googl $aapl	everything you wanted to know about chatbots but were afraid to ask $fb $goog $googl $aapl	0.9	negative	-0.6
309	06-oct-16	Everything You Wanted to Know About Chatbots But Were Afraid to Ask $FB $GOOG $GOOGL $AAPL http://read.bi/2dGLpF3Â pic.twitter.com/7fm6ZE2QWm	everything you wanted to know about chatbots but were afraid to ask $fb $goog $googl $aapl	everything you wanted to know about chatbots but were afraid to ask $fb $goog $googl $aapl	0.9	negative	-0.6
310	26-sep-16	Everything You Wanted to Know About Chatbots But Were Afraid to Ask $FB $GOOG $GOOGL $AAPL http://read.bi/2cRFixeÂ pic.twitter.com/Yil6Y6bzhx	everything you wanted to know about chatbots but were afraid to ask $fb $goog $googl $aapl	everything you wanted to know about chatbots but were afraid to ask $fb $goog $googl $aapl	0.9	negative	-0.6
311	19-sep-16	Everything You Wanted to Know About Chatbots But Were Afraid to Ask $FB $GOOG $GOOGL $AAPL http://read.bi/2chTZZTÂ pic.twitter.com/SXUHHA4f9D	everything you wanted to know about chatbots but were afraid to ask $fb $goog $googl $aapl	everything you wanted to know about chatbots but were afraid to ask $fb $goog $googl $aapl	0.9	negative	-0.6
312	20-ago-18	Google Glass Is Backâ€“Now With Artificial Intelligence http://ow.ly/I8eW30ltHOFÂ $GOOG #AI #GoogleGlasspic.twitter.com/Jd75XcE937	google glass is backnow with artificial intelligence $goog #ai #googleglasspic.twitter.com/jd75xce937	google glass is backnow with artificial intelligence $goog #ai #googleglasspic.twitter.com/jd75xce937	1.0	negative	-0.6
313	02-ago-18	Exclusive: @Google plans to launch #censored search engine in China, leaked documents reveal by @rj_gallagher in @theintercept Disappointing that $GOOG would go along with #censorship https://interc.pt/2LPVUumÂ pic.twitter.com/LQf7MdQKu1	exclusive: @google plans to launch #censored search engine in china, leaked documents reveal by @rj_gallagher in @theintercept disappointing that $goog would go along with #censorship	exclusive: @google plans to launch #censored search engine in china, leaked documents reveal by @rj_gallagher in @theintercept disappointing that $goog would go along with #censorship	0.7	negative	-0.6
314	20-may-18	'60 Minutes' reports on allegations that Google has a destructive monopoly $GOOG, $GOOGL https://yhoo.it/2LezyPYÂ pic.twitter.com/CqFL1B6wAs	'60 minutes' reports on allegations that google has a destructive monopoly $goog, $googl	'60 minutes' reports on allegations that google has a destructive monopoly $goog, $googl	0.6	negative	-0.6
315	20-ene-18	Mustafa Suleyman: The liberal activist who cofounded Google's Â£400 million artificial intelligence lab $GOOG http://read.bi/2mQyRRGÂ pic.twitter.com/jQd499TCIK	mustafa suleyman: the liberal activist who cofounded google's 400 million artificial intelligence lab $goog	mustafa suleyman: the liberal activist who cofounded google's 400 million artificial intelligence lab $goog	1.0	negative	-0.6
316	01-ene-18	Artificial Intelligence's "Holy Grail" Victory @themotleyfool #stocks $IBM, $GOOGL, $GOOG https://www.fool.com/investing/2017/12/31/artificial-intelligences-holy-grail-victory.aspx?source=isafpbcs0000001Â â€¦	artificial intelligence's "holy grail" victory @themotleyfool #stocks $ibm, $googl, $goog	artificial intelligence's "holy grail" victory @themotleyfool #stocks $ibm, $googl, $goog	1.0	negative	-0.6
317	31-dic-17	Artificial Intelligence's "Holy Grail" Victory @themotleyfool #stocks $IBM, $GOOGL, $GOOG https://www.fool.com/investing/2017/12/31/artificial-intelligences-holy-grail-victory.aspx?source=isafpbcs0000001Â â€¦	artificial intelligence's "holy grail" victory @themotleyfool #stocks $ibm, $googl, $goog	artificial intelligence's "holy grail" victory @themotleyfool #stocks $ibm, $googl, $goog	1.0	negative	-0.6
318	28-may-09	The Internet Video Business Stinks And Mark Cuban Blames Google (CLIP) $GOOG by @nichcarlson http://bit.ly/qgMfW	the internet video business stinks and mark cuban blames google (clip) $goog by @nichcarlson	the internet video business stinks and mark cuban blames google (clip) $goog by @nichcarlson	0.5	negative	-0.6
319	13-dic-12	Who is afraid of a lock-up expiration? not Facebook investors http://bit.ly/Td00ZwÂ $FB	who is afraid of a lock-up expiration? not facebook investors $fb	who is afraid of a lock-up expiration? not facebook investors $fb	0.9	negative	-0.6
320	22-nov-12	Here's Why I'm Not (Yet) Unhappy About Losing A Ton Of Money On Facebook Stock $FB by @Jim_Edwardshttp://read.bi/SgFW83	here's why i'm not (yet) unhappy about losing a ton of money on facebook stock $fb by @jim_edwards	here's why i'm not (yet) unhappy about losing a ton of money on facebook stock $fb by @jim_edwards	0.9	negative	-0.6
321	19-nov-12	Monday links: investment diets, $FB under accumulation and why coupons drive us crazy. http://stks.co/mEyHÂ $AAPL $CSCO $AMZN $INTC $WFC	monday links: investment diets, $fb under accumulation and why coupons drive us crazy. $aapl $csco $amzn $intc $wfc	monday links: investment diets, $fb under accumulation and why coupons drive us crazy. $aapl $csco $amzn $intc $wfc	0.9	negative	-0.6
322	07-nov-12	And you thought I was crazy. Rocco thinks Twitter and $FB should merge http://www.go-tst.com/f5WioÂ @rocco_thestreet @TheStreet	and you thought i was crazy. rocco thinks twitter and $fb should merge @rocco_thestreet @thestreet	and you thought i was crazy. rocco thinks twitter and $fb should merge @rocco_thestreet @thestreet	0.9	negative	-0.6
323	11-sep-12	Zuckerberg: Facebook stock dive is 'disappointing' http://cnnmon.ie/OowZeMÂ $FB	zuckerberg: facebook stock dive is 'disappointing' $fb	zuckerberg: facebook stock dive is 'disappointing' $fb	0.7	negative	-0.6
324	07-ago-12	Desperate For Revenue, Facebook Turns To The Gambling Business... $FB by @hblodget http://read.bi/O2rr61	desperate for revenue, facebook turns to the gambling business... $fb by @hblodget	desperate for revenue, facebook turns to the gambling business... $fb by @hblodget	1.0	negative	-0.6
325	10-jul-12	We Heard A Crazy Rumor That Facebook Is Holding A Three-Day 'Lockdown' This Month $FB by @owenthomas http://read.bi/PNGKDF	we heard a crazy rumor that facebook is holding a three-day 'lockdown' this month $fb by @owenthomas	we heard a crazy rumor that facebook is holding a three-day 'lockdown' this month $fb by @owenthomas	0.9	negative	-0.6
326	30-may-12	Morgan Stanley CEO calls the steep decline in Facebook's stock "disappointing" http://on.mktw.net/KsK6HDÂ $FB	morgan stanley ceo calls the steep decline in facebook's stock "disappointing" $fb	morgan stanley ceo calls the steep decline in facebook's stock "disappointing" $fb	0.7	negative	-0.6
327	18-may-12	Cutting through the hype, pro @sspencer_smb presents an actionable plan for trading facebook IPO http://stks.co/3tGeÂ $FB	cutting through the hype, pro @sspencer_smb presents an actionable plan for trading facebook ipo $fb	cutting through the hype, pro @sspencer_smb presents an actionable plan for trading facebook ipo $fb	0.9	negative	-0.6
328	17-may-12	28 Crazy Facts You Didn't Know About Facebook $FB by @mattlynley http://read.bi/KjeXBB	28 crazy facts you didn't know about facebook $fb by @mattlynley	28 crazy facts you didn't know about facebook $fb by @mattlynley	0.9	negative	-0.6
329	20-ago-18	Exclusive: Trump says it is 'dangerous' for Twitter, Facebook to ban accounts https://reut.rs/2MDzU6kÂ $TWTR $FB pic.twitter.com/fqUkj3AAX1	exclusive: trump says it is 'dangerous' for twitter, facebook to ban accounts $twtr $fb pic.twitter.com/fqukj3aax1	exclusive: trump says it is 'dangerous' for twitter, facebook to ban accounts $twtr $fb pic.twitter.com/fqukj3aax1	0.9	negative	-0.6
330	22-ene-18	Facebook is planning to spend â‚¬10 million expanding its artificial intelligence centre in Paris $FB http://read.bi/2DwCw2jÂ pic.twitter.com/9NYpOJUjrl	facebook is planning to spend 10 million expanding its artificial intelligence centre in paris $fb	facebook is planning to spend 10 million expanding its artificial intelligence centre in paris $fb	1.0	negative	-0.6
331	10-jun-17	Don't be afraid to get started in the #StockMarket- losses will happen to everyone, it's how you learn. #TraderWisdom $FB $TWTRpic.twitter.com/8dEJc7AvlS	don't be afraid to get started in the #stockmarket- losses will happen to everyone, it's how you learn. #traderwisdom $fb $twtrpic.twitter.com/8dejc7avls	don't be afraid to get started in the #stockmarket- losses will happen to everyone, it's how you learn. #traderwisdom $fb $twtrpic.twitter.com/8dejc7avls	0.9	negative	-0.6
332	01-mar-17	Oculus is cutting its Rift & Touch controllers price by $200 to $598, vs Vive at $799 & PlayStation VR+Move $499 $FB http://www.ft.com/cms/s/0/0fb0fa8e-fe20-11e6-96f8-3700c5664d30.html?ft_site=falcon&desktop=true#axzz4a6CZ4KC5Â â€¦	oculus is cutting its rift & touch controllers price by $200 to $598, vs vive at $799 & playstation vr+move $499 $fb #axzz4a6cz4kc5	oculus is cutting its rift & touch controllers price by $200 to $598, vs vive at $799 & playstation vr+move $499 $fb #axzz4a6cz4kc5	0.9	negative	-0.6
333	25-ene-17	$AAPL. $GOOGL. $FB, $MSFThttps://twitter.com/business/status/824469860256284672Â â€¦ Apple is set to join Google, Facebook and Microsoft in an artificial intelligence research group http://bloom.bg/2kv516qÂ pic.twitter.com/OXYI74TAvt	$aapl. $googl. $fb, $msft apple is set to join google, facebook and microsoft in an artificial intelligence research group pic.twitter.com/oxyi74tavt	$aapl. $googl. $fb, $msft apple is set to join google, facebook and microsoft in an artificial intelligence research group pic.twitter.com/oxyi74tavt	1.0	negative	-0.6
334	07-dic-16	Powered by artificial intelligence, @facebook Messenger bots are replacing customer service for brands http://cnnmon.ie/2hjRicVÂ $FB pic.twitter.com/skjqH724sr	powered by artificial intelligence, @facebook messenger bots are replacing customer service for brands $fb pic.twitter.com/skjqh724sr	powered by artificial intelligence, @facebook messenger bots are replacing customer service for brands $fb pic.twitter.com/skjqh724sr	1.0	negative	-0.6
335	10-oct-16	If you're #deplorable boycott Facebook advertisers now and forever $FB http://dailycaller.com/2016/10/10/leaked-emails-show-facebook-exec-shared-research-with-clinton-campaign/Â â€¦	if you're #deplorable boycott facebook advertisers now and forever $fb	if you're #deplorable boycott facebook advertisers now and forever $fb	0.9	negative	-0.6
336	06-oct-16	Everything You Wanted to Know About Chatbots But Were Afraid to Ask $FB $GOOG $GOOGL $AAPL http://read.bi/2dGLpF3Â pic.twitter.com/7fm6ZE2QWm	everything you wanted to know about chatbots but were afraid to ask $fb $goog $googl $aapl	everything you wanted to know about chatbots but were afraid to ask $fb $goog $googl $aapl	0.9	negative	-0.6
337	26-sep-16	Everything You Wanted to Know About Chatbots But Were Afraid to Ask $FB $GOOG $GOOGL $AAPL http://read.bi/2cRFixeÂ pic.twitter.com/Z27Bt0paxa	everything you wanted to know about chatbots but were afraid to ask $fb $goog $googl $aapl	everything you wanted to know about chatbots but were afraid to ask $fb $goog $googl $aapl	0.9	negative	-0.6
338	22-sep-16	Everything You Wanted to Know About Chatbots But Were Afraid to Ask $FB $GOOG $GOOGL $AAPL http://read.bi/2cqcG0BÂ pic.twitter.com/IhTQnt0i2B	everything you wanted to know about chatbots but were afraid to ask $fb $goog $googl $aapl	everything you wanted to know about chatbots but were afraid to ask $fb $goog $googl $aapl	0.9	negative	-0.6
339	19-sep-16	Everything You Wanted to Know About Chatbots But Were Afraid to Ask $FB $GOOG $GOOGL $AAPL http://read.bi/2chTZZTÂ pic.twitter.com/SXUHHA4f9D	everything you wanted to know about chatbots but were afraid to ask $fb $goog $googl $aapl	everything you wanted to know about chatbots but were afraid to ask $fb $goog $googl $aapl	0.9	negative	-0.6
340	17-abr-16	Google, $FB, $AMZN, Apple In Rush To Grab Artificial Intelligence Startups https://www.cbinsights.com/blog/top-acquirers-ai-startups-ma-timeline/Â â€¦ @cbinsights @terencer @medtechpreneur	google, $fb, $amzn, apple in rush to grab artificial intelligence startups @cbinsights @terencer @medtechpreneur	google, $fb, $amzn, apple in rush to grab artificial intelligence startups @cbinsights @terencer @medtechpreneur	1.0	negative	-0.6
341	11-abr-16	Race For AI: $GOOG, $FB, $AMZN, $APPL (& $CRM) Grab Artificial Intelligence Startups https://www.cbinsights.com/blog/top-acquirers-ai-startups-ma-timelineÂ â€¦pic.twitter.com/Oktt7zlGdv	race for ai: $goog, $fb, $amzn, $appl (& $crm) grab artificial intelligence startups	race for ai: $goog, $fb, $amzn, $appl (& $crm) grab artificial intelligence startups	1.0	negative	-0.6
342	01-feb-16	How crazy is it that I have 101,000+ $TWTR followers, 165,000+ $FB fans & 565,000+ https://www.instagram.com/timothysykes/Â followers?	how crazy is it that i have 101,000+ $twtr followers, 165,000+ $fb fans & 565,000+ followers?	how crazy is it that i have 101,000+ $twtr followers, 165,000+ $fb fans & 565,000+ followers?	0.9	negative	-0.6
343	20-ene-16	$FANG - $FB $AAPL $NFLX $GOOGL dangerously close to losing 200DMA. $1.5 Trillion of mkt cap and x5 in derivatives.pic.twitter.com/nYt4dTzK4q	$fang - $fb $aapl $nflx $googl dangerously close to losing 200dma. $1.5 trillion of mkt cap and x5 in derivatives.pic.twitter.com/nyt4dtzk4q	$fang - $fb $aapl $nflx $googl dangerously close to losing 200dma. $1.5 trillion of mkt cap and x5 in derivatives.pic.twitter.com/nyt4dtzk4q	0.9	negative	-0.6
344	19-jun-15	Exposing Some Dangerous Lies http://www.timothysykes.com/2014/10/exposing-biggest-penny-stock-pump-right-now/Â â€¦ read it now $FB $TWTR	exposing some dangerous lies read it now $fb $twtr	exposing some dangerous lies read it now $fb $twtr	0.9	negative	-0.6
345	04-may-15	It was a crazy week in #earnings for $FB and $TWTR. Should #tech #investors be concerned? http://bit.ly/1GKIMsLÂ @stocksnboxing #podcast	it was a crazy week in #earnings for $fb and $twtr. should #tech #investors be concerned? @stocksnboxing #podcast	it was a crazy week in #earnings for $fb and $twtr. should #tech #investors be concerned? @stocksnboxing #podcast	0.9	negative	-0.6
346	04-may-15	Stock Index Funds Are A Dangerous Scam: Wintergreen http://www.valuewalk.com/2015/05/stock-index-funds-bad/Â â€¦ $SPY $SPX $FB $AAPL $INTCpic.twitter.com/MQkcpYHidT	stock index funds are a dangerous scam: wintergreen $spy $spx $fb $aapl $intcpic.twitter.com/mqkcpyhidt	stock index funds are a dangerous scam: wintergreen $spy $spx $fb $aapl $intcpic.twitter.com/mqkcpyhidt	0.9	negative	-0.6
347	04-mar-15	Yes, Google+ is a disappointment. But it still helped Google fight Facebook: http://on.wsj.com/1w3iV07Â $GOOG $FB	yes, google+ is a disappointment. but it still helped google fight facebook: $goog $fb	yes, google+ is a disappointment. but it still helped google fight facebook: $goog $fb	0.4	negative	-0.6
348	07-ago-14	There is no part of the internetâ€”and no appâ€”that requires login via Facebook that I am unhappy to ignore. $FB	there is no part of the internetand no appthat requires login via facebook that i am unhappy to ignore. $fb	there is no part of the internetand no appthat requires login via facebook that i am unhappy to ignore. $fb	0.9	negative	-0.6
349	16-jun-14	The flight to crazy could be reaching warp speeds http://stks.co/g0izcÂ via @howardlindzon $VIX $SPY $FB	the flight to crazy could be reaching warp speeds via @howardlindzon $vix $spy $fb	the flight to crazy could be reaching warp speeds via @howardlindzon $vix $spy $fb	0.9	negative	-0.6
350	19-feb-14	"They're desperate. It's reminding me of the dotcom era" - Rob Enderle, President Enderle Group on $FB WhatsApp deal	"they're desperate. it's reminding me of the dotcom era" - rob enderle, president enderle group on $fb whatsapp deal	"they're desperate. it's reminding me of the dotcom era" - rob enderle, president enderle group on $fb whatsapp deal	1.0	negative	-0.6
351	31-may-13	Elon Musk Says He Quit Mark Zuckerberg's PAC Because It Was Too Cynical $FB $TSLA by @stevekovachhttp://read.bi/1433STi	elon musk says he quit mark zuckerberg's pac because it was too cynical $fb $tsla by @stevekovach	elon musk says he quit mark zuckerberg's pac because it was too cynical $fb $tsla by @stevekovach	1.0	negative	-0.6
352	02-may-13	$FB and $YELP shares surged Thursday, but $LNKD slumped after the bell on disappointing results http://on.wsj.com/YhPdRIÂ #worldstream #wsj	$fb and $yelp shares surged thursday, but $lnkd slumped after the bell on disappointing results #worldstream #wsj	$fb and $yelp shares surged thursday, but $lnkd slumped after the bell on disappointing results #worldstream #wsj	0.7	negative	-0.6
353	05-mar-13	Here's Why Everyone's Going Crazy About Facebook's News Feedâ€”And Why It Will Never Stop $FB by @owenthomas http://read.bi/YLJI9r	here's why everyone's going crazy about facebook's news feedand why it will never stop $fb by @owenthomas	here's why everyone's going crazy about facebook's news feedand why it will never stop $fb by @owenthomas	0.9	negative	-0.6
354	13-sep-18	Dear Universe, Can Ihub just stay down forever?!?!?!? PLEASE!!! $RBIZ $LIBE $FB $TWTR $AAPL $FNHI $ARGQ $BYOC $UHLN $FUSZ $DRUS $TRTC $HEMP $MJNA $OWCP $BLPG $NWGFF $ACBFF	dear universe, can ihub just stay down forever?!?!?!? please!!! $rbiz $libe $fb $twtr $aapl $fnhi $argq $byoc $uhln $fusz $drus $trtc $hemp $mjna $owcp $blpg $nwgff $acbff	dear universe, can ihub just stay down forever?!?!?!? please!!! $rbiz $libe $fb $twtr $aapl $fnhi $argq $byoc $uhln $fusz $drus $trtc $hemp $mjna $owcp $blpg $nwgff $acbff	0.2888888888888889	negative	-0.5933973524305556
355	06-ene-16	Google's Project Brillo lines up partners to help make #IOT less terrible http://www.androidcentral.com/googles-project-brillo-just-gained-whole-lot-partners-help-make-iot-less-terribleÂ â€¦ $GOOG $MRVL #smarthome	google's project brillo lines up partners to help make #iot less terrible $goog $mrvl #smarthome	google's project brillo lines up partners to help make #iot less terrible $goog $mrvl #smarthome	0.5333333333333333	negative	-0.5833333333333334
356	06-ene-16	Google's Project Brillo lines up partners to help make #IOT less terrible http://www.androidcentral.com/googles-project-brillo-just-gained-whole-lot-partners-help-make-iot-less-terribleÂ â€¦ $GOOG $MRVL #smarthome	google's project brillo lines up partners to help make #iot less terrible $goog $mrvl #smarthome	google's project brillo lines up partners to help make #iot less terrible $goog $mrvl #smarthome	0.5333333333333333	negative	-0.5833333333333334
357	30-jun-11	Google Shuts Down Google+ Invites Because Of "Insane Demand" $GOOG by @jyarow http://read.bi/mBWQSe	google shuts down google+ invites because of "insane demand" $goog by @jyarow	google shuts down google+ invites because of "insane demand" $goog by @jyarow	0.6444444444444445	negative	-0.5777777777777778
358	17-sep-18	#China #Trump trade dragging on shares with #technology seeing its worst day since end of July #amazon $amzn #Apple $aapl taking the rest of Faangs down $fb $nflx $goog $googl $esrx $ci $dji $spx $ndxhttps://twitter.com/FoxBusiness/status/1041782883415982081Â â€¦ AT THE CLOSE: U.S. stocks were lower Monday on tariff fears as @POTUS plans to make a trade announcement regarding China. https://fxn.w…	#china #trump trade dragging on shares with #technology seeing its worst day since end of july #amazon $amzn #apple $aapl taking the rest of faangs down $fb $nflx $goog $googl $esrx $ci $dji $spx $ndx at the close: you.s. stocks were lower monday on tariff fears as @potus plans to make a trade announcement regarding china. pic.twitter.com/almfebdcnl	#china #trump trade dragging on shares with #technology seeing its worst day since end of july #amazon $amzn #apple $aapl taking the rest of faangs down $fb $nflx $goog $googl $esrx $ci $dji $spx $ndx at the close: you.s. stocks were lower monday on tariff fears as @potus plans to make a trade announcement regarding china. pic.twitter.com/almfebdcnl	0.6444444444444445	negative	-0.5777777777777778
359	30-jun-11	Google Shuts Down Google+ Invites Because Of "Insane Demand" $GOOG by @jyarow http://read.bi/mBWQSe	google shuts down google+ invites because of "insane demand" $goog by @jyarow	google shuts down google+ invites because of "insane demand" $goog by @jyarow	0.6444444444444445	negative	-0.5777777777777778
360	16-jul-15	BREAKING: Google cost-per-click is collapsing, down 11% yoy. Worst quarter since Dec. 2013. $GOOG	breaking: google cost-per-click is collapsing, down 11% yoy. worst quarter since dec. 2013. $goog	breaking: google cost-per-click is collapsing, down 11% yoy. worst quarter since dec. 2013. $goog	0.6444444444444445	negative	-0.5777777777777778
361	05-nov-15	If $FB employees thought share-based comp was worthless they'd quit. That analysts let FB remove this from non-GAAP income is appalling.	if $fb employees thought share-based comp was worthless they'd quit. that analysts let fb remove this from non-gaap income is appalling.	if $fb employees thought share-based comp was worthless they'd quit. that analysts let fb remove this from non-gaap income is appalling.	0.9	negative	-0.575
362	22-may-15	.@jbooton @sacca $TWTR sub $40 is dumber than $FB sub $20. They're not doing anything wrong. The Street just breathtakingly unintelligent.	.@jbooton @sacca $twtr sub $40 is dumber than $fb sub $20. they're not doing anything wrong. the street just breathtakingly unintelligent.	.@jbooton @sacca $twtr sub $40 is dumber than $fb sub $20. they're not doing anything wrong. the street just breathtakingly unintelligent.	0.925	negative	-0.575
363	02-dic-14	Big day for Crude Oil showing a comeback from a devastating blow. BOUNCE OF THE CENTURY $TWTR $AAPL $GOOG $FB $BABA $MJNA $GPRO $CANF $YHOO	big day for crude oil showing a comeback from a devastating blow. bounce of the century $twtr $aapl $goog $fb $baba $mjna $gpro $canf $yhoo	big day for crude oil showing a comeback from a devastating blow. bounce of the century $twtr $aapl $goog $fb $baba $mjna $gpro $canf $yhoo	0.7000000000000001	negative	-0.5666666666666667
364	02-dic-14	Big day for Crude Oil showing a comeback from a devastating blow. BOUNCE OF THE CENTURY $TWTR $AAPL $GOOG $FB $BABA $MJNA $GPRO $CANF $YHOO	big day for crude oil showing a comeback from a devastating blow. bounce of the century $twtr $aapl $goog $fb $baba $mjna $gpro $canf $yhoo	big day for crude oil showing a comeback from a devastating blow. bounce of the century $twtr $aapl $goog $fb $baba $mjna $gpro $canf $yhoo	0.7000000000000001	negative	-0.5666666666666667
365	24-feb-15	@rabois @monkbent @hunterwalk Keith - Unfortunately, that VC would be wrong and lost a lot of money! $AAPL, $GOOG, $MSFT	@rabois @monkbent @hunterwalk keith - unfortunately, that vc would be wrong and lost a lot of money! $aapl, $goog, $msft	@rabois @monkbent @hunterwalk keith - unfortunately, that vc would be wrong and lost a lot of money! $aapl, $goog, $msft	0.95	negative	-0.5625
366	08-oct-18	$FB and $TWTR are LYING! They claim to have suffered "Data Breaches" when in fact they were HANDING OVER our data to the corrupt Democrats to target voters to unfairly manipulate the electorate. CRIMINALS! #databreach https://www.nytimes.com/2018/09/28/technology/facebook-hack-data-breach.htmlÂ â€¦https://techcrunch.com/2018/09/21/twitter-bug-sent-user-direct-messages-to-developers-for-over-a-yea…	$fb and $twtr are lying! they claim to have suffered "data breaches" when in fact they were handing over our data to the corrupt democrats to target voters to unfairly manipulate the electorate. criminals! #databreach	$fb and $twtr are lying! they claim to have suffered "data breaches" when in fact they were handing over our data to the corrupt democrats to target voters to unfairly manipulate the electorate. criminals! #databreach	1.0	negative	-0.5625
367	18-oct-12	Larry Page Sounds Remarkably Sick And Tired On Google's Earnings Call $GOOG by @nichcarlson http://read.bi/QxS15Y	larry page sounds remarkably sick and tired on google's earnings call $goog by @nichcarlson	larry page sounds remarkably sick and tired on google's earnings call $goog by @nichcarlson	0.7785714285714285	negative	-0.5571428571428572
368	18-oct-12	Larry Page Sounds Remarkably Sick And Tired On Google's Earnings Call $GOOG by @nichcarlson http://read.bi/QxS15Y	larry page sounds remarkably sick and tired on google's earnings call $goog by @nichcarlson	larry page sounds remarkably sick and tired on google's earnings call $goog by @nichcarlson	0.7785714285714285	negative	-0.5571428571428572
369	18-may-12	Holy crap - Facebook crashed the NASDAQ system for a few minutes!! $FB #FacebookIPO	holy crap - facebook crashed the nasdaq system for a few minutes!! $fb #facebookipo	holy crap - facebook crashed the nasdaq system for a few minutes!! $fb #facebookipo	0.45	negative	-0.55625
370	14-may-14	Watch out for this dangerous fake Google email http://aol.it/1jsir6tÂ $GOOG	watch out for this dangerous fake google email $goog	watch out for this dangerous fake google email $goog	0.95	negative	-0.55
371	14-may-14	Watch out for this dangerous fake Google email http://aol.it/1jsir6tÂ $GOOG	watch out for this dangerous fake google email $goog	watch out for this dangerous fake google email $goog	0.95	negative	-0.55
372	01-nov-12	REVEALED: Facebook Bankers Spent An Insane Amount Of Money Trying To Save Their Clients From Slaughter $FB http://read.bi/Szbc4h	revealed: facebook bankers spent an insane amount of money trying to save their clients from slaughter $fb	revealed: facebook bankers spent an insane amount of money trying to save their clients from slaughter $fb	0.55	negative	-0.55
373	31-oct-18	$FB expects 2018 capex to be $14-14.5bn and 2019 capex to be $18-20bn. That's 2-year capex of between $32 and $34.5bn... Between 2011 and 2017, they cumulatively spent $18.8bn on capex. Insane.	$fb expects 2018 capex to be $14-14.5bn and 2019 capex to be $18-20bn. that's 2-year capex of between $32 and $34.5bn... between 2011 and 2017, they cumulatively spent $18.8bn on capex. insane.	$fb expects 2018 capex to be $14-14.5bn and 2019 capex to be $18-20bn. that's 2-year capex of between $32 and $34.5bn... between 2011 and 2017, they cumulatively spent $18.8bn on capex. insane.	0.55	negative	-0.55
374	14-nov-16	Google Will Block Ads On Fake News Sites, Cutting Off Revenue http://ow.ly/LFBQ306aMePÂ $GOOGL $FB $TWTRpic.twitter.com/gO2Fd8sh0y	google will block ads on fake news sites, cutting off revenue $googl $fb $twtrpic.twitter.com/go2fd8sh0y	google will block ads on fake news sites, cutting off revenue $googl $fb $twtrpic.twitter.com/go2fd8sh0y	0.95	negative	-0.55
375	05-nov-16	Prosecutors in Germany are investigating Mark Zuckerberg after a hate speech complaint http://cnnmon.ie/2f2maRqÂ via @ivanakottasova $FB pic.twitter.com/zCPxZ7ow85	prosecutors in germany are investigating mark zuckerberg after a hate speech complaint via @ivanakottasova $fb pic.twitter.com/zcpxz7ow85	prosecutors in germany are investigating mark zuckerberg after a hate speech complaint via @ivanakottasova $fb pic.twitter.com/zcpxz7ow85	0.55	negative	-0.55
376	10-abr-14	Stocks slammed. NASDAQ has its worst day since 2011 as tech stocks sell-off. $FB, $GOOG, $AMZN, $TSLA get crushed.	stocks slammed. nasdaq has its worst day since 2011 as tech stocks sell-off. $fb, $goog, $amzn, $tsla get crushed.	stocks slammed. nasdaq has its worst day since 2011 as tech stocks sell-off. $fb, $goog, $amzn, $tsla get crushed.	0.55	negative	-0.55
377	13-mar-14	#Zuckerberg to #Obama; "I'm confused and frustrated" $fb http://on.mktw.net/1fut3QG	#zuckerberg to #obama; "i'm confused and frustrated" $fb	#zuckerberg to #obama; "i'm confused and frustrated" $fb	0.44999999999999996	negative	-0.55
378	25-may-12	Particularly disgusting are all the sob stories. Ohh, this poor plumber invested his life savings in $FB stock and got killed. Buhu!	particularly disgusting are all the sob stories. ohh, this poor plumber invested his life savings in $fb stock and got killed. buhu!	particularly disgusting are all the sob stories. ohh, this poor plumber invested his life savings in $fb stock and got killed. buhu!	0.5333333333333333	negative	-0.5499999999999999
379	18-may-12	Watching Nasdaq handle the $FB IPO is like a bad startup launch. Broken site. Delayed 5 minutes. Delayed indefinitely. Who knows?	watching nasdaq handle the $fb ipo is like a bad startup launch. broken site. delayed 5 minutes. delayed indefinitely. who knows?	watching nasdaq handle the $fb ipo is like a bad startup launch. broken site. delayed 5 minutes. delayed indefinitely. who knows?	0.5333333333333333	negative	-0.5499999999999999
380	21-mar-18	Pathetic! Mark Zuckerberg has no defense. In his apology, he is blaming third party apps, and saying $FB will shut down this malevolent practice of privacy violations. But it doesn't change that HE DID IT ON PURPOSE to help Hillary! #DeleteFacebook #QAnonhttps://www.wired.com/story/mark-zuckerberg-statement-cambridge-analytica/?mbid=social_twitter_onsiteshareÂ â€¦	pathetic! mark zuckerberg has no defense. in his apology, he is blaming third party apps, and saying $fb will shut down this malevolent practice of privacy violations. but it doesn't change that he did it on purpose to help hillary! #deletefacebook #qanon	pathetic! mark zuckerberg has no defense. in his apology, he is blaming third party apps, and saying $fb will shut down this malevolent practice of privacy violations. but it doesn't change that he did it on purpose to help hillary! #deletefacebook #qanon	0.5722222222222222	negative	-0.5388888888888889
381	21-abr-13	If Tim Cook were a terrible CEO, he'd be blogging & making desperate public comments to reverse the $AAPL stock slide. $GOOG #RIM &MSFT #Sun	if tim cook were a terrible ceo, he'd be blogging & making desperate public comments to reverse the $aapl stock slide. $goog #rim &msft #sun	if tim cook were a terrible ceo, he'd be blogging & making desperate public comments to reverse the $aapl stock slide. $goog #rim &msft #sun	0.688888888888889	negative	-0.5333333333333333
382	21-abr-13	If Tim Cook were a terrible CEO, he'd be blogging & making desperate public comments to reverse the $AAPL stock slide. $GOOG #RIM &MSFT #Sun	if tim cook were a terrible ceo, he'd be blogging & making desperate public comments to reverse the $aapl stock slide. $goog #rim &msft #sun	if tim cook were a terrible ceo, he'd be blogging & making desperate public comments to reverse the $aapl stock slide. $goog #rim &msft #sun	0.688888888888889	negative	-0.5333333333333333
383	27-jul-15	http://www.realmoney.comÂ --$FB, $AMZN, $NFLX, $GOOG is bad https://twitter.com/Bill_Kos/status/625653344262959105Â â€¦ .@jimcramer: FANG is bad because we can't find any other stocks. @SquawkStreet	--$fb, $amzn, $nflx, $goog is bad .@jimcramer: fang is bad because we can't find any other stocks. @squawkstreet	--$fb, $amzn, $nflx, $goog is bad .@jimcramer: fang is bad because we can't find any other stocks. @squawkstreet	0.5694444444444444	negative	-0.5083333333333332
384	21-may-12	Q: What do $FB and Skrillex have in common? A: Sick drop.	q: what do $fb and skrillex have in common? a: sick drop.	q: what do $fb and skrillex have in common? a: sick drop.	0.6785714285714286	negative	-0.5071428571428571
385	22-dic-09	Sorry Yelp, "Google Is Determined Not To Have Deals Negotiated Through The Press" $GOOG by @nichcarlson http://bit.ly/8UAiTn	sorry yelp, "google is determined not to have deals negotiated through the press" $goog by @nichcarlson	sorry yelp, "google is determined not to have deals negotiated through the press" $goog by @nichcarlson	1.0	negative	-0.5
386	06-ene-09	TimothySykes ($AAPL $GOOG) - 5 Reasons Why Apple Inc. (AAPL), Google Inc. (GOOG) & Sirius XM Radio Inc. (SIRI) Are So Irrelevant aka Reme..	timothysykes ($aapl $goog) - 5 reasons why apple inc. (aapl), google inc. (goog) & sirius xm radio inc. (siri) are so irrelevant aka reme..	timothysykes ($aapl $goog) - 5 reasons why apple inc. (aapl), google inc. (goog) & sirius xm radio inc. (siri) are so irrelevant aka reme..	1.0	negative	-0.5
387	28-dic-10	Use These 8 Apps To Ditch Your Expensive Texting Plan $AAPL $GOOG $RIMM by @stevekovach http://read.bi/fo8Lmd	use these 8 apps to ditch your expensive texting plan $aapl $goog $rimm by @stevekovach	use these 8 apps to ditch your expensive texting plan $aapl $goog $rimm by @stevekovach	0.7	negative	-0.5
388	07-dic-10	Where Chrome OS Will Fail: Hardware Support $GOOG by @MattRosoff http://read.bi/ebDngE	where chrome os will fail: hardware support $goog by @mattrosoff	where chrome os will fail: hardware support $goog by @mattrosoff	0.29999999999999993	negative	-0.5
389	07-dic-10	Andy Rubin on #gingerbread #honeycomb & what $GOOG did wrong with Android: http://wp.me/pzwtX-bWG #dmobile	andy rubin on #gingerbread #honeycomb & what $goog did wrong with android: #dmobile	andy rubin on #gingerbread #honeycomb & what $goog did wrong with android: #dmobile	0.9	negative	-0.5
390	01-nov-10	Travel Sites Step Up Anti-Google-ITA Merger Campaign With Scary Video $GOOG by @ncsaint http://read.bi/cxK5e5	travel sites step up anti-google-ita merger campaign with scary video $goog by @ncsaint	travel sites step up anti-google-ita merger campaign with scary video $goog by @ncsaint	1.0	negative	-0.5
391	05-oct-10	Google Blows A Lot Of Money On Weird Investments â€“ Here's Why $GOOG by @jwyarow http://read.bi/9OOYKJ	google blows a lot of money on weird investments here's why $goog by @jwyarow	google blows a lot of money on weird investments here's why $goog by @jwyarow	1.0	negative	-0.5
392	20-ago-10	Apple Ace John Gruber Calls Eric Schmidt "Creepy," And A "Weird Dude" $GOOG by @jwyarow http://read.bi/940Soi	apple ace john gruber calls eric schmidt "creepy," and a "weird dude" $goog by @jwyarow	apple ace john gruber calls eric schmidt "creepy," and a "weird dude" $goog by @jwyarow	1.0	negative	-0.5
393	03-ago-10	Sorry, But The BlackBerry Torch Won't Save RIM $RIMM $AAPL $GOOG $MSFT by @fromedome http://read.bi/bHRHYU	sorry, but the blackberry torch won't save rim $rimm $aapl $goog $msft by @fromedome	sorry, but the blackberry torch won't save rim $rimm $aapl $goog $msft by @fromedome	1.0	negative	-0.5
394	14-may-10	Google Is Pulling The Plug On Its Failed Nexus One Store $GOOG by @ncsaint http://bit.ly/bkm04x	google is pulling the plug on its failed nexus one store $goog by @ncsaint	google is pulling the plug on its failed nexus one store $goog by @ncsaint	0.3	negative	-0.5
395	14-abr-10	Life Inside The Googleplex Is Kinda Creepy $GOOG http://bit.ly/9ur5V7	life inside the googleplex is kinda creepy $goog	life inside the googleplex is kinda creepy $goog	1.0	negative	-0.5
396	02-abr-10	10 Startling Predictions From A Venture Capitalist: Apple Screwed, Eric Schmidt Out... $AAPL $GOOG http://bit.ly/8ZaO0p	10 startling predictions from a venture capitalist: apple screwed, eric schmidt out... $aapl $goog	10 startling predictions from a venture capitalist: apple screwed, eric schmidt out... $aapl $goog	0.5	negative	-0.5
397	28-mar-10	The Google-Apple Battle Is 'Weird' To Googlers And Applers $GOOG $AAPL by @jwyarow http://bit.ly/ay3E87	the google-apple battle is 'weird' to googlers and applers $goog $aapl by @jwyarow	the google-apple battle is 'weird' to googlers and applers $goog $aapl by @jwyarow	1.0	negative	-0.5
398	09-mar-10	NEWSFLASH: Google Is In The Middle Of An Insane Acquisition Spree $GOOG by @jwyarow http://bit.ly/9PHNZj	newsflash: google is in the middle of an insane acquisition spree $goog by @jwyarow	newsflash: google is in the middle of an insane acquisition spree $goog by @jwyarow	0.5	negative	-0.5
399	16-sep-11	Is Larry Page As Bored With Google+ As The Rest Of Us? $GOOG by @_dtlhttp://read.bi/qIsoIU	is larry page as bored with google+ as the rest of us? $goog by @_dtl	is larry page as bored with google+ as the rest of us? $goog by @_dtl	1.0	negative	-0.5
400	29-ago-11	10 Apps That Will Help You Ditch Your Expensive Texting Plan Forever $AAPL $GOOG $RIMM by @stevekovachhttp://read.bi/ooalH7	10 apps that will help you ditch your expensive texting plan forever $aapl $goog $rimm by @stevekovach	10 apps that will help you ditch your expensive texting plan forever $aapl $goog $rimm by @stevekovach	0.7	negative	-0.5
401	26-ago-11	Google Knew About Illegal Ads For YEARS Before Trying To Stop Them $GOOG by @MattRosoff http://read.bi/rk9Wvj	google knew about illegal ads for years before trying to stop them $goog by @mattrosoff	google knew about illegal ads for years before trying to stop them $goog by @mattrosoff	0.5	negative	-0.5
402	25-jul-11	Here's Why Google+ Is Banning (Some) Fake Names $GOOG by @MattRosoff http://read.bi/roYha9	here's why google+ is banning (some) fake names $goog by @mattrosoff	here's why google+ is banning (some) fake names $goog by @mattrosoff	1.0	negative	-0.5
403	06-jul-11	â€˜Angry Birdsâ€™ May Take On â€˜StarCraftâ€™ in Korea http://bloom.bg/n4jrsm $AAPL $GOOG	angry birds may take on starcraft in korea $aapl $goog	angry birds may take on starcraft in korea $aapl $goog	1.0	negative	-0.5
404	01-jul-11	Google is under investigation for posting illegal ads for pharmaceutical drugs, including Oxycontin. http://bit.ly/lHrW1S $GOOG	google is under investigation for posting illegal ads for pharmaceutical drugs, including oxycontin. $goog	google is under investigation for posting illegal ads for pharmaceutical drugs, including oxycontin. $goog	0.5	negative	-0.5
405	26-jun-11	â€˜Angry Birdsâ€™ Staying Power Under Test http://bloom.bg/mqScEs $AAPL $DIS $GOOG	angry birds staying power under test $aapl $dis $goog	angry birds staying power under test $aapl $dis $goog	1.0	negative	-0.5
406	16-jun-11	100 million Android fans can't be wrong - how @Google conquered the smartphone world: http://j.mp/mAptfG $GOOG	100 million android fans can't be wrong - how @google conquered the smartphone world: $goog	100 million android fans can't be wrong - how @google conquered the smartphone world: $goog	0.9	negative	-0.5
407	01-jun-11	"I screwed up" Google's Eric Schmidt admits to failed partnership with Facebook http://reut.rs/iIdfCvÂ $GOOG	"i screwed up" google's eric schmidt admits to failed partnership with facebook $goog	"i screwed up" google's eric schmidt admits to failed partnership with facebook $goog	0.3	negative	-0.5
408	02-dic-12	Why I Was Wrong About Hating E-Books $AMZN $BOOKS $AAPL $GOOG by @_dtlhttp://read.bi/VdL2k5	why i was wrong about hating e-books $amzn $books $aapl $goog by @_dtl	why i was wrong about hating e-books $amzn $books $aapl $goog by @_dtl	0.9	negative	-0.5
409	26-nov-12	Fake press release about Google buying obscure hotspot company ICOA took reporters-& some investors-for a ride http://cnnmon.ie/Th1nVBÂ $GOOG	fake press release about google buying obscure hotspot company icoa took reporters-& some investors-for a ride $goog	fake press release about google buying obscure hotspot company icoa took reporters-& some investors-for a ride $goog	1.0	negative	-0.5
410	26-nov-12	Fake Google Press Release Blamed On 'Identity Theft' $GOOG by @owenthomashttp://read.bi/110z1nu	fake google press release blamed on 'identity theft' $goog by @owenthomas	fake google press release blamed on 'identity theft' $goog by @owenthomas	1.0	negative	-0.5
411	16-oct-12	Did Marissa Mayer Just Make A Horrible Mistake? Several Ex-Googlers Think So $GOOG $YHOO by @nichcarlson http://read.bi/Qng9YR	did marissa mayer just make a horrible mistake? several ex-googlers think so $goog $yhoo by @nichcarlson	did marissa mayer just make a horrible mistake? several ex-googlers think so $goog $yhoo by @nichcarlson	0.5	negative	-0.5
412	01-oct-12	It's Just Sad Google's Motorola Can't Keep Android Phones Updated $GOOG by @stevekovachhttp://read.bi/PoFtxl	it's just sad google's motorola can't keep android phones updated $goog by @stevekovach	it's just sad google's motorola can't keep android phones updated $goog by @stevekovach	1.0	negative	-0.5
413	14-sep-12	Amit Singhal: Here's What Happens When Someone Fails At Google $GOOG by @Julie188 http://read.bi/SLDo5F	amit singhal: here's what happens when someone fails at google $goog by @julie188	amit singhal: here's what happens when someone fails at google $goog by @julie188	0.3	negative	-0.5
414	10-may-12	Microsoft Is Pulling A Silly, Apple-Like Move With Windows 8 Tablets $MSFT $GOOG $AAPL by @stevekovachhttp://read.bi/KSPPlQ	microsoft is pulling a silly, apple-like move with windows 8 tablets $msft $goog $aapl by @stevekovach	microsoft is pulling a silly, apple-like move with windows 8 tablets $msft $goog $aapl by @stevekovach	0.875	negative	-0.5
415	19-abr-12	WATCH OUT: There's A Fake Instagram App For Android That Can Read Your Text Messages $GOOG $FB by @stevekovach http://read.bi/JftqUo	watch out: there's a fake instagram app for android that can read your text messages $goog $fb by @stevekovach	watch out: there's a fake instagram app for android that can read your text messages $goog $fb by @stevekovach	1.0	negative	-0.5
416	13-abr-12	EXPLAINER: Everything You Need To Know About Google's Weird Stock Split $GOOG $CMCSA $CMCSK by @MattRosoffhttp://read.bi/HGji7A	explainer: everything you need to know about google's weird stock split $goog $cmcsa $cmcsk by @mattrosoff	explainer: everything you need to know about google's weird stock split $goog $cmcsa $cmcsk by @mattrosoff	1.0	negative	-0.5
417	13-abr-12	WARNING: There's A Fake Version Of Angry Birds For Android That Takes Control Of Your Phone $GOOG by @stevekovach http://read.bi/IJCFvJ	warning: there's a fake version of angry birds for android that takes control of your phone $goog by @stevekovach	warning: there's a fake version of angry birds for android that takes control of your phone $goog by @stevekovach	1.0	negative	-0.5
418	01-feb-12	Facebookâ€™s IPO shares may be five times as expensive as Google | http://bloom.bg/A6oaOJÂ $FB $GOOG	facebooks ipo shares may be five times as expensive as google | $fb $goog	facebooks ipo shares may be five times as expensive as google | $fb $goog	0.7	negative	-0.5
419	28-dic-13	PE ratios are deceptive. In 2004, both $AAPL and $GOOG were â€œexpensiveâ€� stocks. Then they went up 1200% and 600%. http://www.valuewalk.com/2013/12/pe-ratio-vs-cash-flow/Â â€¦	pe ratios are deceptive. in 2004, both $aapl and $goog were expensive stocks. then they went up 1200% and 600%.	pe ratios are deceptive. in 2004, both $aapl and $goog were expensive stocks. then they went up 1200% and 600%.	0.7	negative	-0.5
420	22-ago-13	Nasdaq halts ALL trading in stocks and options, cites failed server http://blogs.barrons.com/stockstowatchtoday/2013/08/22/nasdaq-trading-halt-quiets-markets/Â â€¦ via @barronsonline $NDAQ $MSFT $AAPL $GOOG	nasdaq halts all trading in stocks and options, cites failed server via @barronsonline $ndaq $msft $aapl $goog	nasdaq halts all trading in stocks and options, cites failed server via @barronsonline $ndaq $msft $aapl $goog	0.3	negative	-0.5
421	16-ago-13	Think tracking hedgies is useless? You're wrong, says @insidermonkey. Also $GOOG tops $AAPL as tech fave: http://on.mktw.net/17vujjZ	think tracking hedgies is useless? you're wrong, says @insidermonkey. also $goog tops $aapl as tech fave:	think tracking hedgies is useless? you're wrong, says @insidermonkey. also $goog tops $aapl as tech fave:	0.55	negative	-0.5
422	15-ago-13	Google-Microsoft war heating up again, this time on YouTube app for Windows Phone. $GOOG $MSFT Angry Microsoft blog - http://blogs.technet.com/b/microsoft_on_the_issues/archive/2013/08/15/the-limits-of-google-s-openness.aspxÂ â€¦	google-microsoft war heating up again, this time on youtube app for windows phone. $goog $msft angry microsoft blog -	google-microsoft war heating up again, this time on youtube app for windows phone. $goog $msft angry microsoft blog -	1.0	negative	-0.5
423	24-jul-13	Google and Netflix Working Together to Accelerate The Over-the-Top Television Transition http://www.btigresearch.com/2013/07/24/google-and-netflix-working-together-to-accelerate-the-over-the-top-television-transition/Â â€¦ $NFLX $GOOG	google and netflix working together to accelerate the over-the-top television transition $nflx $goog	google and netflix working together to accelerate the over-the-top television transition $nflx $goog	1.0	negative	-0.5
424	15-may-13	We have had a difficult relationship with Oracle - Larry Page. #understatement $GOOG $ORCL	we have had a difficult relationship with oracle - larry page. #understatement $goog $orcl	we have had a difficult relationship with oracle - larry page. #understatement $goog $orcl	1.0	negative	-0.5
425	26-abr-13	Google Chairman Eric Schmidt: Google Glass Can Be Weird And Inappropriate $GOOG by @officialKLS http://read.bi/14VsPCV	google chairman eric schmidt: google glass can be weird and inappropriate $goog by @officialkls	google chairman eric schmidt: google glass can be weird and inappropriate $goog by @officialkls	1.0	negative	-0.5
426	17-abr-13	Something Is Wrong With Gmail $GOOG by @officialKLS http://read.bi/YUwAFh	something is wrong with gmail $goog by @officialkls	something is wrong with gmail $goog by @officialkls	0.9	negative	-0.5
427	28-mar-13	You Don't Know 'Weird' Until You've Seen These 11 YouTube Videos $GOOG http://read.bi/10WTCKGÂ by @_dtl	you don't know 'weird' until you've seen these 11 youtube videos $goog by @_dtl	you don't know 'weird' until you've seen these 11 youtube videos $goog by @_dtl	1.0	negative	-0.5
428	24-ene-13	Did $AAPL, $GOOG, $INTC, Pixar ($DIS), $INTU really illegal surpress salaries in Silicon Valley? - http://ow.ly/h4PWf	did $aapl, $goog, $intc, pixar ($dis), $intu really illegal surpress salaries in silicon valley? -	did $aapl, $goog, $intc, pixar ($dis), $intu really illegal surpress salaries in silicon valley? -	0.5	negative	-0.5
429	04-ene-13	There Is A Weird Google Bug That 'Praises The iPad' $GOOG by @officialKLShttp://read.bi/RwYaEF	there is a weird google bug that 'praises the ipad' $goog by @officialkls	there is a weird google bug that 'praises the ipad' $goog by @officialkls	1.0	negative	-0.5
430	12-dic-14	In their fight against @Google, a mere $1M buys Hollywood the ear of state AGs. But guys: you still can't beat $GOOG https://www.techdirt.com/articles/20141212/12142629419/leaked-emails-reveal-mpaa-plans-to-pay-elected-officials-to-attack-google.shtmlÂ â€¦	in their fight against @google, a mere $1m buys hollywood the ear of state ags. but guys: you still can't beat $goog	in their fight against @google, a mere $1m buys hollywood the ear of state ags. but guys: you still can't beat $goog	0.5	negative	-0.5
431	09-dic-14	Google's Nexus 6 abandoned fingerprint sensor after failed attempt to catch up to Apple's Touch ID http://dlvr.it/7mwZW7Â $GOOG $AAPL	google's nexus 6 abandoned fingerprint sensor after failed attempt to catch up to apple's touch i would $goog $aapl	google's nexus 6 abandoned fingerprint sensor after failed attempt to catch up to apple's touch i would $goog $aapl	0.3	negative	-0.5
432	10-ago-14	http://market-ticker.org/post=229285Â So If This Is Illegal (And It Is), How About The Hospitals? $aapl $goog #health #scam	so if this is illegal (and it is), how about the hospitals? $aapl $goog #health #scam	so if this is illegal (and it is), how about the hospitals? $aapl $goog #health #scam	0.5	negative	-0.5
433	14-may-14	Why some people sympathize with the fake conspiracy theory that Google is stealing from publishers $GOOG http://read.bi/1qEicyV	why some people sympathize with the fake conspiracy theory that google is stealing from publishers $goog	why some people sympathize with the fake conspiracy theory that google is stealing from publishers $goog	1.0	negative	-0.5
434	26-abr-14	Apple's iPhone 5c ate up Android while Google's Moto X flopped: why everyone was wrong $AAPL $GOOG http://appleinsider.com/articles/14/04/26/apples-iphone-5c-ate-up-android-while-googles-moto-x-flopped-why-everyone-was-wrongÂ â€¦	apple's iphone 5c ate up android while google's moto x flopped: why everyone was wrong $aapl $goog	apple's iphone 5c ate up android while google's moto x flopped: why everyone was wrong $aapl $goog	0.9	negative	-0.5
435	17-abr-14	As Google weathers difficult transition to mobile, executives hype progress http://trib.al/JNeMc9LÂ $GOOG	as google weathers difficult transition to mobile, executives hype progress $goog	as google weathers difficult transition to mobile, executives hype progress $goog	1.0	negative	-0.5
436	26-mar-14	This is the worst commercial for Google Glass Iâ€™ve even seen. $GOOG "Youâ€™re killing the City!" #Glasshole http://sfist.com/2014/03/25/video_extended_cut_of_molotovs_inci.phpÂ â€¦	this is the worst commercial for google glass i have even seen. $goog "youre killing the city!" #glasshole	this is the worst commercial for google glass i have even seen. $goog "youre killing the city!" #glasshole	0.5	negative	-0.5
437	21-ene-14	RT @SAI: Why Everyone Who Hates The Google Buses Is Totally Wrong $GOOG by @karynelevyhttp://read.bi/1bgEHxf	rt @sai: why everyone who hates the google buses is totally wrong $goog by @karynelevy	rt @sai: why everyone who hates the google buses is totally wrong $goog by @karynelevy	0.9	negative	-0.5
438	22-dic-15	Boston Dynamics Just Posted A Video Of Its Creepy Robot Dogs Pulling Santa's Sleigh http://bit.ly/1Tg4RqTÂ $GOOG pic.twitter.com/KvlElt3DRN	boston dynamics just posted a video of its creepy robot dogs pulling santa's sleigh $goog pic.twitter.com/kvlelt3drn	boston dynamics just posted a video of its creepy robot dogs pulling santa's sleigh $goog pic.twitter.com/kvlelt3drn	1.0	negative	-0.5
439	17-sep-15	How the mere knowledge that Apple is working on car designs has affected car makers. $AAPL $GOOG http://nyti.ms/1ijdUdJÂ by @JackEwingNYT	how the mere knowledge that apple is working on car designs has affected car makers. $aapl $goog by @jackewingnyt	how the mere knowledge that apple is working on car designs has affected car makers. $aapl $goog by @jackewingnyt	0.5	negative	-0.5
440	10-ago-15	OH in the office re: $GOOG: "Whatever is going on, it sounds expensive. We all should have become lawyers."	oh in the office re: $goog: "whatever is going on, it sounds expensive. we all should have become lawyers."	oh in the office re: $goog: "whatever is going on, it sounds expensive. we all should have become lawyers."	0.7	negative	-0.5
441	07-jul-15	Google pulled a fake app from its app store after it charged users to check their battery $GOOG http://read.bi/1Ck1kEf	google pulled a fake app from its app store after it charged users to check their battery $goog	google pulled a fake app from its app store after it charged users to check their battery $goog	1.0	negative	-0.5
442	05-may-15	A blind Google engineer explains how he writes code $GOOG http://www.businessinsider.com/how-blind-google-engineer-writes-code-2015-5Â â€¦pic.twitter.com/x84hZhH1LZ	a blind google engineer explains how he writes code $goog	a blind google engineer explains how he writes code $goog	0.6666666666666666	negative	-0.5
443	24-nov-16	Wall Street is Wrong About Amazon $AMZN & Google $GOOG $GOOGL (video) http://www.domainmondo.com/2016/11/scott-galloway-wall-street-is-wrong.htmlÂ â€¦ #Google #Amazon #WallStreet #investor	wall street is wrong about amazon $amzn & google $goog $googl (video) #google #amazon #wallstreet #investor	wall street is wrong about amazon $amzn & google $goog $googl (video) #google #amazon #wallstreet #investor	0.9	negative	-0.5
444	15-oct-16	Here's $AAPL workaround when your #iPhone 7 home button fails http://engt.co/2ejF6swÂ | #Tech #Innovation #technology $GOOG #googlepic.twitter.com/Rx0z1yaHL8	here's $aapl workaround when your #iphone 7 home button fails | #tech #innovation #technology $goog #googlepic.twitter.com/rx0z1yahl8	here's $aapl workaround when your #iphone 7 home button fails | #tech #innovation #technology $goog #googlepic.twitter.com/rx0z1yahl8	0.3	negative	-0.5
445	29-ago-16	Here's why the EU's war against Google and Facebook could fail $GOOG $GOOGL $FB http://read.bi/2by7hBeÂ pic.twitter.com/r8jJzQFA9b	here's why the eu's war against google and facebook could fail $goog $googl $fb	here's why the eu's war against google and facebook could fail $goog $googl $fb	0.29999999999999993	negative	-0.5
446	18-may-16	Obama interview setback unlikely to deter Facebook from targeting YouTube $FB $GOOG $GOOGL http://read.bi/1TnIBN8Â pic.twitter.com/I17nc6EyUl	obama interview setback unlikely to deter facebook from targeting youtube $fb $goog $googl	obama interview setback unlikely to deter facebook from targeting youtube $fb $goog $googl	0.5	negative	-0.5
447	04-abr-16	Larry & Sergey Earn 'F' For Alphabet abc...xyz #FAIL http://www.domainmondo.com/2015/08/google-alphabet-signal-to-sell-or-short.htmlÂ â€¦ https://twitter.com/WIRED/status/716040690011140096?lang=enÂ â€¦ $GOOG $GOOGL #investors #investing Googleâ€™s Alphabet transition has been tougher than A-B-C http://wrd.cm/1PLCvkq	larry & sergey earn 'f' for alphabet abc...xyz #fail $goog $googl #investors #investing googles alphabet transition has been tougher than a-b-c	larry & sergey earn 'f' for alphabet abc...xyz #fail $goog $googl #investors #investing googles alphabet transition has been tougher than a-b-c	0.29999999999999993	negative	-0.5
448	08-feb-16	When mo-mo names get their momentum going the wrong way. http://data.cnbc.com/quotes/FB,AMZN,NFLX,GOOG,IBB,TSLAÂ â€¦ $FB $AMZN $NFLX $GOOG pic.twitter.com/rBcCai0Vlf	when mo-mo names get their momentum going the wrong way. $fb $amzn $nflx $goog pic.twitter.com/rbccai0vlf	when mo-mo names get their momentum going the wrong way. $fb $amzn $nflx $goog pic.twitter.com/rbccai0vlf	0.9	negative	-0.5
449	21-sep-17	The Wall Street Journal: #Google, partners to refund advertisers over fake traffic on Doubleclick http://ow.ly/pzqm50ebaW5Â $GOOGL $GOOG	the wall street journal: #google, partners to refund advertisers over fake traffic on doubleclick $googl $goog	the wall street journal: #google, partners to refund advertisers over fake traffic on doubleclick $googl $goog	1.0	negative	-0.5
450	07-feb-17	Google and Facebook combat fake news in France $FB $GOOG http://read.bi/2jYwI7SÂ pic.twitter.com/tUcDt8ZpqY	google and facebook combat fake news in france $fb $goog	google and facebook combat fake news in france $fb $goog	1.0	negative	-0.5
451	24-sep-18	Gift of Vision #StemCell #PhotodynamicTherapy #epigenetics can stop #MacularDegeneration #AI #ML #BigData #IoT #robotics #3dp #HPC #nanobiotech #genomics #scientists pl invent #Apps #treatments fr #blind $GOOG $MSFT $AAPL $MRK $PFE $JNJ $ABT $AZN $BMY $GSK $LLY #CELG #Milliaspic.twitter.com/B6YVEesYUQ	gift of vision #stemcell #photodynamictherapy #epigenetics can stop #maculardegeneration #ai #ml #bigdata #iot #robotics #3dp #hpc #nanobiotech #genomics #scientists pl invent #apps #treatments fr #blind $goog $msft $aapl $mrk $pfe $jnj $abt $azn $bmy $gsk $lly #celg #milliaspic.twitter.com/b6yveesyuq	gift of vision #stemcell #photodynamictherapy #epigenetics can stop #maculardegeneration #ai #ml #bigdata #iot #robotics #3dp #hpc #nanobiotech #genomics #scientists pl invent #apps #treatments fr #blind $goog $msft $aapl $mrk $pfe $jnj $abt $azn $bmy $gsk $lly #celg #milliaspic.twitter.com/b6yveesyuq	0.6666666666666666	negative	-0.5
452	28-dic-10	Use These 8 Apps To Ditch Your Expensive Texting Plan $AAPL $GOOG $RIMM by @stevekovach http://read.bi/fo8Lmd	use these 8 apps to ditch your expensive texting plan $aapl $goog $rimm by @stevekovach	use these 8 apps to ditch your expensive texting plan $aapl $goog $rimm by @stevekovach	0.7	negative	-0.5
453	07-dic-10	Where Chrome OS Will Fail: Hardware Support $GOOG by @MattRosoff http://read.bi/ebDngE	where chrome os will fail: hardware support $goog by @mattrosoff	where chrome os will fail: hardware support $goog by @mattrosoff	0.29999999999999993	negative	-0.5
454	07-dic-10	Andy Rubin on #gingerbread #honeycomb & what $GOOG did wrong with Android: http://wp.me/pzwtX-bWG #dmobile	andy rubin on #gingerbread #honeycomb & what $goog did wrong with android: #dmobile	andy rubin on #gingerbread #honeycomb & what $goog did wrong with android: #dmobile	0.9	negative	-0.5
455	01-nov-10	Travel Sites Step Up Anti-Google-ITA Merger Campaign With Scary Video $GOOG by @ncsaint http://read.bi/cxK5e5	travel sites step up anti-google-ita merger campaign with scary video $goog by @ncsaint	travel sites step up anti-google-ita merger campaign with scary video $goog by @ncsaint	1.0	negative	-0.5
456	05-oct-10	Google Blows A Lot Of Money On Weird Investments â€“ Here's Why $GOOG by @jwyarow http://read.bi/9OOYKJ	google blows a lot of money on weird investments here's why $goog by @jwyarow	google blows a lot of money on weird investments here's why $goog by @jwyarow	1.0	negative	-0.5
457	20-ago-10	Apple Ace John Gruber Calls Eric Schmidt "Creepy," And A "Weird Dude" $GOOG by @jwyarow http://read.bi/940Soi	apple ace john gruber calls eric schmidt "creepy," and a "weird dude" $goog by @jwyarow	apple ace john gruber calls eric schmidt "creepy," and a "weird dude" $goog by @jwyarow	1.0	negative	-0.5
458	03-ago-10	Sorry, But The BlackBerry Torch Won't Save RIM $RIMM $AAPL $GOOG $MSFT by @fromedome http://read.bi/bHRHYU	sorry, but the blackberry torch won't save rim $rimm $aapl $goog $msft by @fromedome	sorry, but the blackberry torch won't save rim $rimm $aapl $goog $msft by @fromedome	1.0	negative	-0.5
459	14-may-10	Google Is Pulling The Plug On Its Failed Nexus One Store $GOOG by @ncsaint http://bit.ly/bkm04x	google is pulling the plug on its failed nexus one store $goog by @ncsaint	google is pulling the plug on its failed nexus one store $goog by @ncsaint	0.3	negative	-0.5
460	14-abr-10	Life Inside The Googleplex Is Kinda Creepy $GOOG http://bit.ly/9ur5V7	life inside the googleplex is kinda creepy $goog	life inside the googleplex is kinda creepy $goog	1.0	negative	-0.5
461	02-abr-10	10 Startling Predictions From A Venture Capitalist: Apple Screwed, Eric Schmidt Out... $AAPL $GOOG http://bit.ly/8ZaO0p	10 startling predictions from a venture capitalist: apple screwed, eric schmidt out... $aapl $goog	10 startling predictions from a venture capitalist: apple screwed, eric schmidt out... $aapl $goog	0.5	negative	-0.5
462	28-mar-10	The Google-Apple Battle Is 'Weird' To Googlers And Applers $GOOG $AAPL by @jwyarow http://bit.ly/ay3E87	the google-apple battle is 'weird' to googlers and applers $goog $aapl by @jwyarow	the google-apple battle is 'weird' to googlers and applers $goog $aapl by @jwyarow	1.0	negative	-0.5
463	09-mar-10	NEWSFLASH: Google Is In The Middle Of An Insane Acquisition Spree $GOOG by @jwyarow http://bit.ly/9PHNZj	newsflash: google is in the middle of an insane acquisition spree $goog by @jwyarow	newsflash: google is in the middle of an insane acquisition spree $goog by @jwyarow	0.5	negative	-0.5
464	16-sep-11	Is Larry Page As Bored With Google+ As The Rest Of Us? $GOOG by @_dtlhttp://read.bi/qIsoIU	is larry page as bored with google+ as the rest of us? $goog by @_dtl	is larry page as bored with google+ as the rest of us? $goog by @_dtl	1.0	negative	-0.5
465	29-ago-11	10 Apps That Will Help You Ditch Your Expensive Texting Plan Forever $AAPL $GOOG $RIMM by @stevekovachhttp://read.bi/ooalH7	10 apps that will help you ditch your expensive texting plan forever $aapl $goog $rimm by @stevekovach	10 apps that will help you ditch your expensive texting plan forever $aapl $goog $rimm by @stevekovach	0.7	negative	-0.5
466	26-ago-11	Google Knew About Illegal Ads For YEARS Before Trying To Stop Them $GOOG by @MattRosoff http://read.bi/rk9Wvj	google knew about illegal ads for years before trying to stop them $goog by @mattrosoff	google knew about illegal ads for years before trying to stop them $goog by @mattrosoff	0.5	negative	-0.5
467	25-jul-11	Here's Why Google+ Is Banning (Some) Fake Names $GOOG by @MattRosoff http://read.bi/roYha9	here's why google+ is banning (some) fake names $goog by @mattrosoff	here's why google+ is banning (some) fake names $goog by @mattrosoff	1.0	negative	-0.5
468	06-jul-11	â€˜Angry Birdsâ€™ May Take On â€˜StarCraftâ€™ in Korea http://bloom.bg/n4jrsm $AAPL $GOOG	angry birds may take on starcraft in korea $aapl $goog	angry birds may take on starcraft in korea $aapl $goog	1.0	negative	-0.5
469	01-jul-11	Google is under investigation for posting illegal ads for pharmaceutical drugs, including Oxycontin. http://bit.ly/lHrW1S $GOOG	google is under investigation for posting illegal ads for pharmaceutical drugs, including oxycontin. $goog	google is under investigation for posting illegal ads for pharmaceutical drugs, including oxycontin. $goog	0.5	negative	-0.5
470	26-jun-11	â€˜Angry Birdsâ€™ Staying Power Under Test http://bloom.bg/mqScEs $AAPL $DIS $GOOG	angry birds staying power under test $aapl $dis $goog	angry birds staying power under test $aapl $dis $goog	1.0	negative	-0.5
471	16-jun-11	100 million Android fans can't be wrong - how @Google conquered the smartphone world: http://j.mp/mAptfG $GOOG	100 million android fans can't be wrong - how @google conquered the smartphone world: $goog	100 million android fans can't be wrong - how @google conquered the smartphone world: $goog	0.9	negative	-0.5
472	01-jun-11	"I screwed up" Google's Eric Schmidt admits to failed partnership with Facebook http://reut.rs/iIdfCvÂ $GOOG	"i screwed up" google's eric schmidt admits to failed partnership with facebook $goog	"i screwed up" google's eric schmidt admits to failed partnership with facebook $goog	0.3	negative	-0.5
473	02-dic-12	Why I Was Wrong About Hating E-Books $AMZN $BOOKS $AAPL $GOOG by @_dtlhttp://read.bi/VdL2k5	why i was wrong about hating e-books $amzn $books $aapl $goog by @_dtl	why i was wrong about hating e-books $amzn $books $aapl $goog by @_dtl	0.9	negative	-0.5
474	26-nov-12	Fake press release about Google buying obscure hotspot company ICOA took reporters-& some investors-for a ride http://cnnmon.ie/Th1nVBÂ $GOOG	fake press release about google buying obscure hotspot company icoa took reporters-& some investors-for a ride $goog	fake press release about google buying obscure hotspot company icoa took reporters-& some investors-for a ride $goog	1.0	negative	-0.5
475	26-nov-12	Fake Google Press Release Blamed On 'Identity Theft' $GOOG by @owenthomashttp://read.bi/110z1nu	fake google press release blamed on 'identity theft' $goog by @owenthomas	fake google press release blamed on 'identity theft' $goog by @owenthomas	1.0	negative	-0.5
476	16-oct-12	Did Marissa Mayer Just Make A Horrible Mistake? Several Ex-Googlers Think So $GOOG $YHOO by @nichcarlson http://read.bi/Qng9YR	did marissa mayer just make a horrible mistake? several ex-googlers think so $goog $yhoo by @nichcarlson	did marissa mayer just make a horrible mistake? several ex-googlers think so $goog $yhoo by @nichcarlson	0.5	negative	-0.5
477	01-oct-12	It's Just Sad Google's Motorola Can't Keep Android Phones Updated $GOOG by @stevekovachhttp://read.bi/PoFtxl	it's just sad google's motorola can't keep android phones updated $goog by @stevekovach	it's just sad google's motorola can't keep android phones updated $goog by @stevekovach	1.0	negative	-0.5
478	14-sep-12	Amit Singhal: Here's What Happens When Someone Fails At Google $GOOG by @Julie188 http://read.bi/SLDo5F	amit singhal: here's what happens when someone fails at google $goog by @julie188	amit singhal: here's what happens when someone fails at google $goog by @julie188	0.3	negative	-0.5
479	27-ago-12	This Man Made $28,000 A Month Writing Fake Book Reviews Online $AMZN $GOOG by @nichcarlsonhttp://read.bi/OiuMgZ	this man made $28,000 a month writing fake book reviews online $amzn $goog by @nichcarlson	this man made $28,000 a month writing fake book reviews online $amzn $goog by @nichcarlson	1.0	negative	-0.5
480	10-may-12	Microsoft Is Pulling A Silly, Apple-Like Move With Windows 8 Tablets $MSFT $GOOG $AAPL by @stevekovachhttp://read.bi/KSPPlQ	microsoft is pulling a silly, apple-like move with windows 8 tablets $msft $goog $aapl by @stevekovach	microsoft is pulling a silly, apple-like move with windows 8 tablets $msft $goog $aapl by @stevekovach	0.875	negative	-0.5
481	19-abr-12	WATCH OUT: There's A Fake Instagram App For Android That Can Read Your Text Messages $GOOG $FB by @stevekovach http://read.bi/JftqUo	watch out: there's a fake instagram app for android that can read your text messages $goog $fb by @stevekovach	watch out: there's a fake instagram app for android that can read your text messages $goog $fb by @stevekovach	1.0	negative	-0.5
482	13-abr-12	EXPLAINER: Everything You Need To Know About Google's Weird Stock Split $GOOG $CMCSA $CMCSK by @MattRosoffhttp://read.bi/HGji7A	explainer: everything you need to know about google's weird stock split $goog $cmcsa $cmcsk by @mattrosoff	explainer: everything you need to know about google's weird stock split $goog $cmcsa $cmcsk by @mattrosoff	1.0	negative	-0.5
483	13-abr-12	WARNING: There's A Fake Version Of Angry Birds For Android That Takes Control Of Your Phone $GOOG by @stevekovach http://read.bi/IJCFvJ	warning: there's a fake version of angry birds for android that takes control of your phone $goog by @stevekovach	warning: there's a fake version of angry birds for android that takes control of your phone $goog by @stevekovach	1.0	negative	-0.5
484	01-feb-12	Facebookâ€™s IPO shares may be five times as expensive as Google | http://bloom.bg/A6oaOJÂ $FB $GOOG	facebooks ipo shares may be five times as expensive as google | $fb $goog	facebooks ipo shares may be five times as expensive as google | $fb $goog	0.7	negative	-0.5
485	28-dic-13	PE ratios are deceptive. In 2004, both $AAPL and $GOOG were â€œexpensiveâ€� stocks. Then they went up 1200% and 600%. http://www.valuewalk.com/2013/12/pe-ratio-vs-cash-flow/Â â€¦	pe ratios are deceptive. in 2004, both $aapl and $goog were expensive stocks. then they went up 1200% and 600%.	pe ratios are deceptive. in 2004, both $aapl and $goog were expensive stocks. then they went up 1200% and 600%.	0.7	negative	-0.5
486	22-ago-13	Nasdaq halts ALL trading in stocks and options, cites failed server http://blogs.barrons.com/stockstowatchtoday/2013/08/22/nasdaq-trading-halt-quiets-markets/Â â€¦ via @barronsonline $NDAQ $MSFT $AAPL $GOOG	nasdaq halts all trading in stocks and options, cites failed server via @barronsonline $ndaq $msft $aapl $goog	nasdaq halts all trading in stocks and options, cites failed server via @barronsonline $ndaq $msft $aapl $goog	0.3	negative	-0.5
487	16-ago-13	Think tracking hedgies is useless? You're wrong, says @insidermonkey. Also $GOOG tops $AAPL as tech fave: http://on.mktw.net/17vujjZ	think tracking hedgies is useless? you're wrong, says @insidermonkey. also $goog tops $aapl as tech fave:	think tracking hedgies is useless? you're wrong, says @insidermonkey. also $goog tops $aapl as tech fave:	0.55	negative	-0.5
488	15-ago-13	Google-Microsoft war heating up again, this time on YouTube app for Windows Phone. $GOOG $MSFT Angry Microsoft blog - http://blogs.technet.com/b/microsoft_on_the_issues/archive/2013/08/15/the-limits-of-google-s-openness.aspxÂ â€¦	google-microsoft war heating up again, this time on youtube app for windows phone. $goog $msft angry microsoft blog -	google-microsoft war heating up again, this time on youtube app for windows phone. $goog $msft angry microsoft blog -	1.0	negative	-0.5
489	24-jul-13	Google and Netflix Working Together to Accelerate The Over-the-Top Television Transition http://www.btigresearch.com/2013/07/24/google-and-netflix-working-together-to-accelerate-the-over-the-top-television-transition/Â â€¦ $NFLX $GOOG	google and netflix working together to accelerate the over-the-top television transition $nflx $goog	google and netflix working together to accelerate the over-the-top television transition $nflx $goog	1.0	negative	-0.5
490	15-may-13	We have had a difficult relationship with Oracle - Larry Page. #understatement $GOOG $ORCL	we have had a difficult relationship with oracle - larry page. #understatement $goog $orcl	we have had a difficult relationship with oracle - larry page. #understatement $goog $orcl	1.0	negative	-0.5
491	17-abr-13	Something Is Wrong With Gmail $GOOG by @officialKLS http://read.bi/YUwAFh	something is wrong with gmail $goog by @officialkls	something is wrong with gmail $goog by @officialkls	0.9	negative	-0.5
492	28-mar-13	You Don't Know 'Weird' Until You've Seen These 11 YouTube Videos $GOOG http://read.bi/10WTCKGÂ by @_dtl	you don't know 'weird' until you've seen these 11 youtube videos $goog by @_dtl	you don't know 'weird' until you've seen these 11 youtube videos $goog by @_dtl	1.0	negative	-0.5
493	20-feb-13	And Now Here's A Totally Gratuitous Picture Of Sergey Brin Wearing Google Glass $GOOG by @owenthomashttp://read.bi/W4g9Wp	and now here's a totally gratuitous picture of sergey brin wearing google glass $goog by @owenthomas	and now here's a totally gratuitous picture of sergey brin wearing google glass $goog by @owenthomas	0.8333333333333334	negative	-0.5
494	24-ene-13	Did $AAPL, $GOOG, $INTC, Pixar ($DIS), $INTU really illegal surpress salaries in Silicon Valley? - http://ow.ly/h4PWf	did $aapl, $goog, $intc, pixar ($dis), $intu really illegal surpress salaries in silicon valley? -	did $aapl, $goog, $intc, pixar ($dis), $intu really illegal surpress salaries in silicon valley? -	0.5	negative	-0.5
495	04-ene-13	There Is A Weird Google Bug That 'Praises The iPad' $GOOG by @officialKLShttp://read.bi/RwYaEF	there is a weird google bug that 'praises the ipad' $goog by @officialkls	there is a weird google bug that 'praises the ipad' $goog by @officialkls	1.0	negative	-0.5
496	12-dic-14	In their fight against @Google, a mere $1M buys Hollywood the ear of state AGs. But guys: you still can't beat $GOOG https://www.techdirt.com/articles/20141212/12142629419/leaked-emails-reveal-mpaa-plans-to-pay-elected-officials-to-attack-google.shtmlÂ â€¦	in their fight against @google, a mere $1m buys hollywood the ear of state ags. but guys: you still can't beat $goog	in their fight against @google, a mere $1m buys hollywood the ear of state ags. but guys: you still can't beat $goog	0.5	negative	-0.5
497	09-dic-14	Google's Nexus 6 abandoned fingerprint sensor after failed attempt to catch up to Apple's Touch ID http://dlvr.it/7mwZW7Â $GOOG $AAPL	google's nexus 6 abandoned fingerprint sensor after failed attempt to catch up to apple's touch i would $goog $aapl	google's nexus 6 abandoned fingerprint sensor after failed attempt to catch up to apple's touch i would $goog $aapl	0.3	negative	-0.5
498	14-may-14	Why some people sympathize with the fake conspiracy theory that Google is stealing from publishers $GOOG http://read.bi/1qEicyV	why some people sympathize with the fake conspiracy theory that google is stealing from publishers $goog	why some people sympathize with the fake conspiracy theory that google is stealing from publishers $goog	1.0	negative	-0.5
499	26-abr-14	Apple's iPhone 5c ate up Android while Google's Moto X flopped: why everyone was wrong $AAPL $GOOG http://appleinsider.com/articles/14/04/26/apples-iphone-5c-ate-up-android-while-googles-moto-x-flopped-why-everyone-was-wrongÂ â€¦	apple's iphone 5c ate up android while google's moto x flopped: why everyone was wrong $aapl $goog	apple's iphone 5c ate up android while google's moto x flopped: why everyone was wrong $aapl $goog	0.9	negative	-0.5
500	17-abr-14	As Google weathers difficult transition to mobile, executives hype progress http://trib.al/JNeMc9LÂ $GOOG	as google weathers difficult transition to mobile, executives hype progress $goog	as google weathers difficult transition to mobile, executives hype progress $goog	1.0	negative	-0.5
501	26-mar-14	This is the worst commercial for Google Glass Iâ€™ve even seen. $GOOG "Youâ€™re killing the City!" #Glasshole http://sfist.com/2014/03/25/video_extended_cut_of_molotovs_inci.phpÂ â€¦	this is the worst commercial for google glass i have even seen. $goog "youre killing the city!" #glasshole	this is the worst commercial for google glass i have even seen. $goog "youre killing the city!" #glasshole	0.5	negative	-0.5
502	21-ene-14	RT @SAI: Why Everyone Who Hates The Google Buses Is Totally Wrong $GOOG by @karynelevyhttp://read.bi/1bgEHxf	rt @sai: why everyone who hates the google buses is totally wrong $goog by @karynelevy	rt @sai: why everyone who hates the google buses is totally wrong $goog by @karynelevy	0.9	negative	-0.5
503	22-dic-15	Boston Dynamics Just Posted A Video Of Its Creepy Robot Dogs Pulling Santa's Sleigh http://bit.ly/1Tg4RqTÂ $GOOG pic.twitter.com/KvlElt3DRN	boston dynamics just posted a video of its creepy robot dogs pulling santa's sleigh $goog pic.twitter.com/kvlelt3drn	boston dynamics just posted a video of its creepy robot dogs pulling santa's sleigh $goog pic.twitter.com/kvlelt3drn	1.0	negative	-0.5
504	17-sep-15	How the mere knowledge that Apple is working on car designs has affected car makers. $AAPL $GOOG http://nyti.ms/1ijdUdJÂ by @JackEwingNYT	how the mere knowledge that apple is working on car designs has affected car makers. $aapl $goog by @jackewingnyt	how the mere knowledge that apple is working on car designs has affected car makers. $aapl $goog by @jackewingnyt	0.5	negative	-0.5
505	13-ago-15	Thursday links: rising yields, activist overcrowding and tightening labor markets. http://stks.co/e2Ol4Â $C $TSLA $GOOG $EEM $USO $SHY	thursday links: rising yields, activist overcrowding and tightening labor markets. $c $tsla $goog $eem $uso $shy	thursday links: rising yields, activist overcrowding and tightening labor markets. $c $tsla $goog $eem $uso $shy	0.5	negative	-0.5
506	07-jul-15	Google pulled a fake app from its app store after it charged users to check their battery $GOOG http://read.bi/1Ck1kEf	google pulled a fake app from its app store after it charged users to check their battery $goog	google pulled a fake app from its app store after it charged users to check their battery $goog	1.0	negative	-0.5
507	05-may-15	A blind Google engineer explains how he writes code $GOOG http://www.businessinsider.com/how-blind-google-engineer-writes-code-2015-5Â â€¦pic.twitter.com/x84hZhH1LZ	a blind google engineer explains how he writes code $goog	a blind google engineer explains how he writes code $goog	0.6666666666666666	negative	-0.5
508	29-mar-15	PSW BLOG: A Novice Take On Understanding Options â€“ Not as scary as I thought $AAPL $GOOG $TSLAÂ $BABA http://wp.me/p3P56Y-k4	psw blog: a novice take on understanding options not as scary as i thought $aapl $goog $tsla$baba	psw blog: a novice take on understanding options not as scary as i thought $aapl $goog $tsla$baba	1.0	negative	-0.5
509	19-ene-15	The botched handling of phase one of Glass 'looks unlikely to limit' Google's ambitions http://on.ft.com/1IYuckyÂ $GOOG pic.twitter.com/XRb1WXFgRr	the botched handling of phase one of glass 'looks unlikely to limit' google's ambitions $goog pic.twitter.com/xrb1wxfgrr	the botched handling of phase one of glass 'looks unlikely to limit' google's ambitions $goog pic.twitter.com/xrb1wxfgrr	0.5	negative	-0.5
510	02-ene-15	#Google must know if #FCC fails to act on forbearance petition with 15 mos., it's "deemed granted." http://fcc.us/14g3ipuÂ $GOOG	#google must know if #fcc fails to act on forbearance petition with 15 mos., it's "deemed granted." $goog	#google must know if #fcc fails to act on forbearance petition with 15 mos., it's "deemed granted." $goog	0.3	negative	-0.5
511	24-nov-16	Wall Street is Wrong About Amazon $AMZN & Google $GOOG $GOOGL (video) http://www.domainmondo.com/2016/11/scott-galloway-wall-street-is-wrong.htmlÂ â€¦ #Google #Amazon #WallStreet #investor	wall street is wrong about amazon $amzn & google $goog $googl (video) #google #amazon #wallstreet #investor	wall street is wrong about amazon $amzn & google $goog $googl (video) #google #amazon #wallstreet #investor	0.9	negative	-0.5
512	15-oct-16	Here's $AAPL workaround when your #iPhone 7 home button fails http://engt.co/2ejF6swÂ | #Tech #Innovation #technology $GOOG #googlepic.twitter.com/Rx0z1yaHL8	here's $aapl workaround when your #iphone 7 home button fails | #tech #innovation #technology $goog #googlepic.twitter.com/rx0z1yahl8	here's $aapl workaround when your #iphone 7 home button fails | #tech #innovation #technology $goog #googlepic.twitter.com/rx0z1yahl8	0.3	negative	-0.5
513	29-ago-16	Here's why the EU's war against Google and Facebook could fail $GOOG $GOOGL $FB http://read.bi/2by7hBeÂ pic.twitter.com/r8jJzQFA9b	here's why the eu's war against google and facebook could fail $goog $googl $fb	here's why the eu's war against google and facebook could fail $goog $googl $fb	0.29999999999999993	negative	-0.5
514	18-may-16	Obama interview setback unlikely to deter Facebook from targeting YouTube $FB $GOOG $GOOGL http://read.bi/1TnIBN8Â pic.twitter.com/I17nc6EyUl	obama interview setback unlikely to deter facebook from targeting youtube $fb $goog $googl	obama interview setback unlikely to deter facebook from targeting youtube $fb $goog $googl	0.5	negative	-0.5
515	04-abr-16	Larry & Sergey Earn 'F' For Alphabet abc...xyz #FAIL http://www.domainmondo.com/2015/08/google-alphabet-signal-to-sell-or-short.htmlÂ â€¦ https://twitter.com/WIRED/status/716040690011140096?lang=enÂ â€¦ $GOOG $GOOGL #investors #investing Googleâ€™s Alphabet transition has been tougher than A-B-C http://wrd.cm/1PLCvkq	larry & sergey earn 'f' for alphabet abc...xyz #fail $goog $googl #investors #investing googles alphabet transition has been tougher than a-b-c	larry & sergey earn 'f' for alphabet abc...xyz #fail $goog $googl #investors #investing googles alphabet transition has been tougher than a-b-c	0.29999999999999993	negative	-0.5
516	08-feb-16	When mo-mo names get their momentum going the wrong way. http://data.cnbc.com/quotes/FB,AMZN,NFLX,GOOG,IBB,TSLAÂ â€¦ $FB $AMZN $NFLX $GOOG pic.twitter.com/rBcCai0Vlf	when mo-mo names get their momentum going the wrong way. $fb $amzn $nflx $goog pic.twitter.com/rbccai0vlf	when mo-mo names get their momentum going the wrong way. $fb $amzn $nflx $goog pic.twitter.com/rbccai0vlf	0.9	negative	-0.5
517	21-sep-17	The Wall Street Journal: #Google, partners to refund advertisers over fake traffic on Doubleclick http://ow.ly/pzqm50ebaW5Â $GOOGL $GOOG	the wall street journal: #google, partners to refund advertisers over fake traffic on doubleclick $googl $goog	the wall street journal: #google, partners to refund advertisers over fake traffic on doubleclick $googl $goog	1.0	negative	-0.5
518	07-feb-17	Google and Facebook combat fake news in France $FB $GOOG http://read.bi/2jYwI7SÂ pic.twitter.com/tUcDt8ZpqY	google and facebook combat fake news in france $fb $goog	google and facebook combat fake news in france $fb $goog	1.0	negative	-0.5
519	26-sep-18	â€œWhy Silicon Valley Giants Fail in Chinaâ€� $AMZN $GOOG $EBAYpic.twitter.com/SkNH28EXk3	why silicon valley giants fail in china $amzn $goog $ebaypic.twitter.com/sknh28exk3	why silicon valley giants fail in china $amzn $goog $ebaypic.twitter.com/sknh28exk3	0.29999999999999993	negative	-0.5
520	22-dic-09	Sorry Yelp, "Google Is Determined Not To Have Deals Negotiated Through The Press" $GOOG by @nichcarlson http://bit.ly/8UAiTn	sorry yelp, "google is determined not to have deals negotiated through the press" $goog by @nichcarlson	sorry yelp, "google is determined not to have deals negotiated through the press" $goog by @nichcarlson	1.0	negative	-0.5
521	06-ene-09	TimothySykes ($AAPL $GOOG) - 5 Reasons Why Apple Inc. (AAPL), Google Inc. (GOOG) & Sirius XM Radio Inc. (SIRI) Are So Irrelevant aka Reme..	timothysykes ($aapl $goog) - 5 reasons why apple inc. (aapl), google inc. (goog) & sirius xm radio inc. (siri) are so irrelevant aka reme..	timothysykes ($aapl $goog) - 5 reasons why apple inc. (aapl), google inc. (goog) & sirius xm radio inc. (siri) are so irrelevant aka reme..	1.0	negative	-0.5
522	13-sep-12	Facebook Is Making The Wrong Ads Easier To Buy $FB by @owenthomas http://read.bi/Pegw9N	facebook is making the wrong ads easier to buy $fb by @owenthomas	facebook is making the wrong ads easier to buy $fb by @owenthomas	0.9	negative	-0.5
523	08-ago-12	Oops! Facebook Admits One Of Its Algorithms Was Wrong; Restates A Revenue Breakdown $FB by @Jim_Edwardshttp://read.bi/PFIXu5	oops! facebook admits one of its algorithms was wrong; restates a revenue breakdown $fb by @jim_edwards	oops! facebook admits one of its algorithms was wrong; restates a revenue breakdown $fb by @jim_edwards	0.9	negative	-0.5
524	02-ago-12	As investors continue to flee consumer social-media stocks, LinkedIn is still an expensive port in a storm: http://on.mktw.net/N69friÂ $FB	as investors continue to flee consumer social-media stocks, linkedin is still an expensive port in a storm: $fb	as investors continue to flee consumer social-media stocks, linkedin is still an expensive port in a storm: $fb	0.7	negative	-0.5
525	13-jul-12	"It either came out at the wrong price or it was handled the wrong way when it came out." -Buffett on #FacebookIPO http://bloom.bg/OCRUVmÂ $FB	"it either came out at the wrong price or it was handled the wrong way when it came out." -buffett on #facebookipo $fb	"it either came out at the wrong price or it was handled the wrong way when it came out." -buffett on #facebookipo $fb	0.9	negative	-0.5
526	13-jul-12	Facebook Unconcerned That Advertisers Pay For Thousands Of Fake 'Likes' $FB by @Jim_Edwardshttp://read.bi/NfL38B	facebook unconcerned that advertisers pay for thousands of fake 'likes' $fb by @jim_edwards	facebook unconcerned that advertisers pay for thousands of fake 'likes' $fb by @jim_edwards	1.0	negative	-0.5
527	26-jun-12	"It would be terrible for Facebook if Sheryl Sandberg left." @davidkirkpatrick, author of "The Facebook Effect" http://bloom.bg/M187bdÂ $FB	"it would be terrible for facebook if sheryl sandberg left." @davidkirkpatrick, author of "the facebook effect" $fb	"it would be terrible for facebook if sheryl sandberg left." @davidkirkpatrick, author of "the facebook effect" $fb	0.5	negative	-0.5
528	08-jun-12	Survey Says One in Three People are Bored With Facebook http://www.geekosystem.com/survey-says-one-in-three-people-bored-facebook/Â â€¦ $FB $$	survey says one in three people are bored with facebook $fb $$	survey says one in three people are bored with facebook $fb $$	1.0	negative	-0.5
529	29-may-12	Check Out The Creepy Technology Facebook Is Paying ~ $100 Million To Have $AAPL $FB by @_dtlhttp://read.bi/N7GqKS	check out the creepy technology facebook is paying ~ $100 million to have $aapl $fb by @_dtl	check out the creepy technology facebook is paying ~ $100 million to have $aapl $fb by @_dtl	1.0	negative	-0.5
530	23-may-12	What Is Wrong With Facebook's IPO? $FB by @jyarowhttp://read.bi/KduGVT	what is wrong with facebook's ipo? $fb by @jyarow	what is wrong with facebook's ipo? $fb by @jyarow	0.9	negative	-0.5
531	22-may-12	Facebook's IPO, stock collapse = everything that's wrong with Wall Street http://huff.to/K8au9yÂ via @HuffPostBiz $FB	facebook's ipo, stock collapse = everything that's wrong with wall street via @huffpostbiz $fb	facebook's ipo, stock collapse = everything that's wrong with wall street via @huffpostbiz $fb	0.9	negative	-0.5
532	20-may-12	Facebook has a P/E ratio of 71.4 (based on a $35 share price.) 5 scary $FB numbers: http://mot.ly/KfZsN4	facebook has a p/e ratio of 71.4 (based on a $35 share price.) 5 scary $fb numbers:	facebook has a p/e ratio of 71.4 (based on a $35 share price.) 5 scary $fb numbers:	1.0	negative	-0.5
533	18-may-12	15% of Facebook's revenue is affected by Zynga. 5 scary $FB numbers: http://mot.ly/KfZsN4Â $ZNGA	15% of facebook's revenue is affected by zynga. 5 scary $fb numbers: $znga	15% of facebook's revenue is affected by zynga. 5 scary $fb numbers: $znga	1.0	negative	-0.5
534	18-may-12	There are 23 pages in the Facebook IPO prospectus describing its business/industry risks. 5 scary $FB numbers: http://mot.ly/KfZsN4	there are 23 pages in the facebook ipo prospectus describing its business/industry risks. 5 scary $fb numbers:	there are 23 pages in the facebook ipo prospectus describing its business/industry risks. 5 scary $fb numbers:	1.0	negative	-0.5
535	18-may-12	Today, the Winklevosses are angrily muttering at one another in their made-up twin language, refusing to rise from their bunk beds. $FB	today, the winklevosses are angrily muttering at one another in their made-up twin language, refusing to rise from their bunk beds. $fb	today, the winklevosses are angrily muttering at one another in their made-up twin language, refusing to rise from their bunk beds. $fb	1.0	negative	-0.5
536	19-abr-12	WATCH OUT: There's A Fake Instagram App For Android That Can Read Your Text Messages $GOOG $FB by @stevekovach http://read.bi/JftqUo	watch out: there's a fake instagram app for android that can read your text messages $goog $fb by @stevekovach	watch out: there's a fake instagram app for android that can read your text messages $goog $fb by @stevekovach	1.0	negative	-0.5
537	09-abr-12	The Facebook-Instagram Deal Could Be Sad News For Amazon $AMZN $FB by @Julie188http://read.bi/IiyXoN	the facebook-instagram deal could be sad news for amazon $amzn $fb by @julie188	the facebook-instagram deal could be sad news for amazon $amzn $fb by @julie188	1.0	negative	-0.5
538	09-mar-12	Facebook's Timeline Is An Annoying Waste Of Time $FB by @Julie188 http://read.bi/zzUSXe	facebook's timeline is an annoying waste of time $fb by @julie188	facebook's timeline is an annoying waste of time $fb by @julie188	0.45	negative	-0.5
539	23-feb-12	Think $FB is expensive but feel you can make money on price pop on offering date? Odds are with you but I won't be. http://bit.ly/A9EhqO	think $fb is expensive but feel you can make money on price pop on offering date? odds are with you but i won't be.	think $fb is expensive but feel you can make money on price pop on offering date? odds are with you but i won't be.	0.7	negative	-0.5
540	01-feb-12	Facebookâ€™s IPO shares may be five times as expensive as Google | http://bloom.bg/A6oaOJÂ $FB $GOOG	facebooks ipo shares may be five times as expensive as google | $fb $goog	facebooks ipo shares may be five times as expensive as google | $fb $goog	0.7	negative	-0.5
541	21-oct-18	This is what newbies fail to understand about penny stocks https://goo.gl/53Hg7mÂ learn from their naivety $FB $TWTR	this is what newbies fail to understand about penny stocks learn from their naivety $fb $twtr	this is what newbies fail to understand about penny stocks learn from their naivety $fb $twtr	0.29999999999999993	negative	-0.5
542	30-ago-18	@facebook @fbsecurity $FB Sell. Sell. Sell. Another absurd issue. No accountability. https://m.youtube.com/watch?v=-qUlr5vtM0sÂ â€¦	@facebook @fbsecurity $fb sell. sell. sell. another absurd issue. no accountability.	@facebook @fbsecurity $fb sell. sell. sell. another absurd issue. no accountability.	1.0	negative	-0.5
543	27-ago-18	#Facebook deletes alternative health pages as the war on fake news esca http://ow.ly/jXXL30lzbnlÂ $FB #Alternative #Health	#facebook deletes alternative health pages as the war on fake news esca $fb #alternative #health	#facebook deletes alternative health pages as the war on fake news esca $fb #alternative #health	1.0	negative	-0.5
544	23-ago-18	$BB Facebook & Snapâ€™s Attempt to Invalidate BlackBerry Lawsuit Fails https://utbblogs.com/facebook-snap-blackberry/Â â€¦ $FB $SNAP	$bb facebook & snaps attempt to invalidate blackberry lawsuit fails $fb $snap	$bb facebook & snaps attempt to invalidate blackberry lawsuit fails $fb $snap	0.3	negative	-0.5
545	26-jul-18	The impact of Facebook's disastrous revenue report continues, as $FB loses $120B in market value, the biggest drop in stock market history. pic.twitter.com/0PKpiHdWRi	the impact of facebook's disastrous revenue report continues, as $fb loses $120b in market value, the biggest drop in stock market history. pic.twitter.com/0pkpihdwri	the impact of facebook's disastrous revenue report continues, as $fb loses $120b in market value, the biggest drop in stock market history. pic.twitter.com/0pkpihdwri	0.45	negative	-0.5
546	26-jul-18	Facebook just suffered its worst day ever. At the close, $FB lost 19% to $176.26. The total market value loss was $119.4 billion. https://cnb.cx/2NJsr2v	facebook just suffered its worst day ever. at the close, $fb lost 19% to $176.26. the total market value loss was $119.4 billion.	facebook just suffered its worst day ever. at the close, $fb lost 19% to $176.26. the total market value loss was $119.4 billion.	0.875	negative	-0.5
547	18-may-18	Six years ago today: the Facebook IPO. (@washingtonpost later called it one of the "Worst Ideas of 2012.") $FB https://www.washingtonpost.com/lifestyle/style/the-worst-ideas-of-2012/2012/10/01/f84060f6-0bcb-11e2-bd1a-b868e65d57eb_gallery.html?utm_term=.2b498e8d9516Â â€¦pic.twitter.com/TgUmOAjIJ3	six years ago today: the facebook ipo. (@washingtonpost later called it one of the "worst ideas of 2012.") $fb	six years ago today: the facebook ipo. (@washingtonpost later called it one of the "worst ideas of 2012.") $fb	0.5	negative	-0.5
548	21-mar-18	BREAKING: Mark Zuckerberg says he's 'really sorry' about the company's data scandal - CNBC $FB pic.twitter.com/uXC0MhSLhk	breaking: mark zuckerberg says he's 'really sorry' about the company's data scandal - cnbc $fb pic.twitter.com/uxc0mhslhk	breaking: mark zuckerberg says he's 'really sorry' about the company's data scandal - cnbc $fb pic.twitter.com/uxc0mhslhk	1.0	negative	-0.5
549	20-mar-18	$FB testing 4-year rising support. Support is support until broken. Mark & bulls want this line to hold! $QQQ $NDXpic.twitter.com/sX3Xq3ZgPX	$fb testing 4-year rising support. support is support until broken. mark & bulls want this line to hold! $qqq $ndxpic.twitter.com/sx3xq3zgpx	$fb testing 4-year rising support. support is support until broken. mark & bulls want this line to hold! $qqq $ndxpic.twitter.com/sx3xq3zgpx	0.4	negative	-0.5
550	22-ene-18	The rapid spread of a fake trailer for a non-existent 'Friends' movie shows that Facebook still has a fake news problem $FB http://read.bi/2n0wJa4Â pic.twitter.com/Fr9WDOQZ2K	the rapid spread of a fake trailer for a non-existent 'friends' movie shows that facebook still has a fake news problem $fb	the rapid spread of a fake trailer for a non-existent 'friends' movie shows that facebook still has a fake news problem $fb	1.0	negative	-0.5
551	31-dic-17	When you can't even trust $FB Messenger to be virus-free...who the fuck wd ever dream of letting their kids use Messenger Kids?! https://messengerkids.com	when you can't even trust $fb messenger to be virus-free...who the fuck wd ever dream of letting their kids use messenger kids?!	when you can't even trust $fb messenger to be virus-free...who the fuck wd ever dream of letting their kids use messenger kids?!	0.6	negative	-0.5
552	15-nov-17	Fact checkers cast doubt on Facebook's fake news fight $FB http://read.bi/2AJts49Â pic.twitter.com/dj6ozuU64F	fact checkers cast doubt on facebook's fake news fight $fb	fact checkers cast doubt on facebook's fake news fight $fb	1.0	negative	-0.5
553	15-oct-17	Facebook is still bristling with fake news @rickjnewman $FB https://yhoo.it/2yiNzscÂ pic.twitter.com/8m1Hpb3f3n	facebook is still bristling with fake news @rickjnewman $fb	facebook is still bristling with fake news @rickjnewman $fb	1.0	negative	-0.5
554	02-oct-17	Facebook and Google still have a "fake news" problem, Las Vegas shooting reveals $FB $GOOGL https://www.forbes.com/sites/kathleenchaykowski/2017/10/02/facebook-and-google-still-have-a-fake-news-problem-las-vegas-shooting-reveals/#6e2644f17138Â â€¦pic.twitter.com/qQwMU9bYuA	facebook and google still have a "fake news" problem, las vegas shooting reveals $fb $googl #6e2644f17138pic.twitter.com/qqwmu9byua	facebook and google still have a "fake news" problem, las vegas shooting reveals $fb $googl #6e2644f17138pic.twitter.com/qqwmu9byua	1.0	negative	-0.5
555	06-sep-17	That's probably because Facebook $FB has illegally hired a number of ILLEGALS. Take Zuckerberg to court a tnd then #LockHImUp.https://twitter.com/3lectric5heep/status/905467393643880449Â â€¦ Zuckerberg Says Facebook Will â€˜Fight in Courts and with Congressâ€™ to Protect Dreamers http://ow.ly/F2Xm100MKUgÂ @3lectric5heep	that's probably because facebook $fb has illegally hired a number of illegals. take zuckerberg to court a tnd then #lockhimup. zuckerberg says facebook will fight in courts and with congress to protect dreamers @3lectric5heep	that's probably because facebook $fb has illegally hired a number of illegals. take zuckerberg to court a tnd then #lockhimup. zuckerberg says facebook will fight in courts and with congress to protect dreamers @3lectric5heep	0.5	negative	-0.5
556	21-may-17	@doctorow Another reason to limit kids access $FB Ability to Target "Insecure" Teens Could Prompt Backlash | WIRED https://www.wired.com/2017/05/welcome-next-phase-facebook-backlash/Â â€¦	@doctorow another reason to limit kids access $fb ability to target "insecure" teens could prompt backlash | wired	@doctorow another reason to limit kids access $fb ability to target "insecure" teens could prompt backlash | wired	0.875	negative	-0.5
557	07-abr-17	Facebook is trying to teach its users how to spot fake news $FB http://read.bi/2oIi0UfÂ pic.twitter.com/5DtiN1bADD	facebook is trying to teach its users how to spot fake news $fb	facebook is trying to teach its users how to spot fake news $fb	1.0	negative	-0.5
558	18-mar-17	Facebook is Now Exclusively Reserved For Leftists; Fake News 'Fact Checkers' Have Been Activated - $FB $TWTRhttp://ibankcoin.com/flyblog/2017/03/18/facebook-now-exclusively-reserved-leftists-fake-news-fact-checkers-activated/Â â€¦	facebook is now exclusively reserved for leftists; fake news 'fact checkers' have been activated - $fb $twtr	facebook is now exclusively reserved for leftists; fake news 'fact checkers' have been activated - $fb $twtr	1.0	negative	-0.5
559	02-mar-17	If $SNAP is a $30B+ company now, scary to think what Instagram would be if a standalone app or spun out by $FB.	if $snap is a $30b+ company now, scary to think what instagram would be if a standalone app or spun out by $fb.	if $snap is a $30b+ company now, scary to think what instagram would be if a standalone app or spun out by $fb.	1.0	negative	-0.5
560	28-feb-17	Managing your risk/reward makes trading not so scary https://goo.gl/1TLxlPÂ so watch this ASAP $FB $TWTR	managing your risk/reward makes trading not so scary so watch this asap $fb $twtr	managing your risk/reward makes trading not so scary so watch this asap $fb $twtr	1.0	negative	-0.5
561	31-ene-17	Folks boycotting Starbux may also need to stop brushing teeth, watching TV or getting fake news, given $PG, $NFLX & $FB comments about Trump	folks boycotting starbux may also need to stop brushing teeth, watching tv or getting fake news, given $pg, $nflx & $fb comments about trump	folks boycotting starbux may also need to stop brushing teeth, watching tv or getting fake news, given $pg, $nflx & $fb comments about trump	1.0	negative	-0.5
562	14-ene-17	Sometimes you've gotta fail before you can succeed. #TraderWisdom #WinningStrategies $FB $TWTRpic.twitter.com/elE7gxq3Rl	sometimes you've gotta fail before you can succeed. #traderwisdom #winningstrategies $fb $twtrpic.twitter.com/ele7gxq3rl	sometimes you've gotta fail before you can succeed. #traderwisdom #winningstrategies $fb $twtrpic.twitter.com/ele7gxq3rl	0.29999999999999993	negative	-0.5
563	02-ene-17	Facebook's $FB war on 'fake news' has skeptics asking: Who decides? | http://fxn.ws/2gSQZu3	facebook's $fb war on 'fake news' has skeptics asking: who decides? |	facebook's $fb war on 'fake news' has skeptics asking: who decides? |	1.0	negative	-0.5
564	16-dic-16	Blocking fake news while putting out inaccurate metrics... $FB pic.twitter.com/uK3rpoQyLp	blocking fake news while putting out inaccurate metrics... $fb pic.twitter.com/uk3rpoqylp	blocking fake news while putting out inaccurate metrics... $fb pic.twitter.com/uk3rpoqylp	1.0	negative	-0.5
565	19-nov-16	Mark Zuckerberg outlines plan to tackle fake news and misinformation $FB http://www.forbes.com/sites/kathleenchaykowski/2016/11/19/mark-zuckerberg-outlines-plan-to-tackle-fake-news/#3bfde63d5025Â â€¦pic.twitter.com/llWgGCyRJT	mark zuckerberg outlines plan to tackle fake news and misinformation $fb #3bfde63d5025pic.twitter.com/llwggcyrjt	mark zuckerberg outlines plan to tackle fake news and misinformation $fb #3bfde63d5025pic.twitter.com/llwggcyrjt	1.0	negative	-0.5
566	16-nov-16	Twitter and Facebook banned the NY Times as fake news? No? Then BOYCOTT ALL THEIR ADVERTISERS. $fb $twtr	twitter and facebook banned the ny times as fake news? no? then boycott all their advertisers. $fb $twtr	twitter and facebook banned the ny times as fake news? no? then boycott all their advertisers. $fb $twtr	1.0	negative	-0.5
567	16-nov-16	If Facebook has been wrong on video views and now article views, why should we trust their user numbers? $FB	if facebook has been wrong on video views and now article views, why should we trust their user numbers? $fb	if facebook has been wrong on video views and now article views, why should we trust their user numbers? $fb	0.9	negative	-0.5
568	11-nov-16	#Facebook glitch puts erroneous death notices on living user profiles including $FB founder Mark Zuckerberg @KNX1070 @CBSLA #technology	#facebook glitch puts erroneous death notices on living user profiles including $fb founder mark zuckerberg @knx1070 @cbsla #technology	#facebook glitch puts erroneous death notices on living user profiles including $fb founder mark zuckerberg @knx1070 @cbsla #technology	0.6	negative	-0.5
569	10-nov-16	Zuckerberg says fake news, echo chambers on Facebook did not sway the U.S. election $FB http://www.forbes.com/sites/kathleenchaykowski/2016/11/10/mark-zuckerberg-says-election-doesnt-change-the-fundamental-arc-of-technology-or-progress/#ac082414c036Â â€¦ $FB pic.twitter.com/E6MHvN3eQH	zuckerberg says fake news, echo chambers on facebook did not sway the you.s. election $fb #ac082414c036 $fb pic.twitter.com/e6mhvn3eqh	zuckerberg says fake news, echo chambers on facebook did not sway the you.s. election $fb #ac082414c036 $fb pic.twitter.com/e6mhvn3eqh	1.0	negative	-0.5
570	20-oct-16	Think you're risky? Measure your risk tolerance before you trade http://bit.ly/2bupP5EÂ don't risk your money blindly $FB $TWTR	think you're risky? measure your risk tolerance before you trade don't risk your money blindly $fb $twtr	think you're risky? measure your risk tolerance before you trade don't risk your money blindly $fb $twtr	0.6666666666666666	negative	-0.5
571	05-oct-16	Facebook: Sorry about the guns and babies on marketplace. $FB http://fxn.ws/2dsM5Rq	facebook: sorry about the guns and babies on marketplace. $fb	facebook: sorry about the guns and babies on marketplace. $fb	1.0	negative	-0.5
572	29-ago-16	Here's why the EU's war against Google and Facebook could fail $GOOG $GOOGL $FB http://read.bi/2by7hBeÂ pic.twitter.com/r8jJzQFA9b	here's why the eu's war against google and facebook could fail $goog $googl $fb	here's why the eu's war against google and facebook could fail $goog $googl $fb	0.29999999999999993	negative	-0.5
573	29-jul-16	Life without $FB? That's unlikely to Cramer http://cnb.cx/2axijZAÂ pic.twitter.com/QfqXUTm4bq	life without $fb? that's unlikely to cramer	life without $fb? that's unlikely to cramer	0.5	negative	-0.5
574	29-jul-16	Life without $FB? @jimcramer says it's unlikely http://cnb.cx/2a5hMzJÂ pic.twitter.com/LaqcskNC2Y	life without $fb? @jimcramer says it's unlikely	life without $fb? @jimcramer says it's unlikely	0.5	negative	-0.5
575	20-jul-16	Netflix Drops 12%: How Expensive Is The Stock Compared To The Rest Of FANG? $AAPL $FB $GOOGL $NFLXhttp://benzinga.com/z/8237151	netflix drops 12%: how expensive is the stock compared to the rest of fang? $aapl $fb $googl $nflx	netflix drops 12%: how expensive is the stock compared to the rest of fang? $aapl $fb $googl $nflx	0.7	negative	-0.5
576	24-jun-16	$TWTR On my Twitter feed,lots of discussions on #Brexit & its impact. On my $FB feed,I see 3 selfies,a random cat video & a prank video.	$twtr on my twitter feed,lots of discussions on #brexit & its impact. on my $fb feed,i see 3 selfies,a random cat video & a prank video.	$twtr on my twitter feed,lots of discussions on #brexit & its impact. on my $fb feed,i see 3 selfies,a random cat video & a prank video.	0.5	negative	-0.5
577	31-oct-15	It's halloween. And we have a frightening chart for you. THIS: http://eepurl.com/bEswOvÂ $SPY $FB pic.twitter.com/mP4C7JfUV1	it's halloween. and we have a frightening chart for you. this: $spy $fb pic.twitter.com/mp4c7jfuv1	it's halloween. and we have a frightening chart for you. this: $spy $fb pic.twitter.com/mp4c7jfuv1	1.0	negative	-0.5
578	11-may-15	Publishers warily embed with Facebook http://on.wsj.com/1IxRsH2Â $FB pic.twitter.com/prAG4GrsT4	publishers warily embed with facebook $fb pic.twitter.com/prag4grst4	publishers warily embed with facebook $fb pic.twitter.com/prag4grst4	0.7	negative	-0.5
579	23-abr-15	#Facebook Stock Status Update: 'It's Complicated' http://ibdn.uz/M1TxKÂ $FB $TWTR $LNKD by @IBD_AWilliamspic.twitter.com/t0F1Qf6nZm	#facebook stock status update: 'it's complicated' $fb $twtr $lnkd by @ibd_awilliamspic.twitter.com/t0f1qf6nzm	#facebook stock status update: 'it's complicated' $fb $twtr $lnkd by @ibd_awilliamspic.twitter.com/t0f1qf6nzm	1.0	negative	-0.5
580	09-mar-15	Nothing wrong with the mkt today, if you don't count $TSLA $BABA $FB $NFLX...	nothing wrong with the mkt today, if you don't count $tsla $baba $fb $nflx...	nothing wrong with the mkt today, if you don't count $tsla $baba $fb $nflx...	0.9	negative	-0.5
581	05-mar-15	What Wall Street is getting wrong about $twtr and $fb by @mvpeers. https://www.theinformation.com/Why-Investors-Prefer-Twitter-To-Facebook?token=50e70b96ff8abb4fe214ad079c3e1dddÂ â€¦	what wall street is getting wrong about $twtr and $fb by @mvpeers.	what wall street is getting wrong about $twtr and $fb by @mvpeers.	0.9	negative	-0.5
582	18-ene-15	From a Telecom: "Silicon Valley Has an Unfair Advantage, Deutsche Telekom CEO Says" http://on.wsj.com/15pcZSHÂ via @WSJD #Tech #Facebook $FB	from a telecom: "silicon valley has an unfair advantage, deutsche telekom ceo says" via @wsjd #tech #facebook $fb	from a telecom: "silicon valley has an unfair advantage, deutsche telekom ceo says" via @wsjd #tech #facebook $fb	1.0	negative	-0.5
583	25-nov-14	It's about time $FB busted a move off this zone.... $TWTR is looking sad though....if it breaks GTFO!!pic.twitter.com/ebkFp7IiOy	it's about time $fb busted a move off this zone.... $twtr is looking sad though....if it breaks gtfo!!pic.twitter.com/ebkfp7iioy	it's about time $fb busted a move off this zone.... $twtr is looking sad though....if it breaks gtfo!!pic.twitter.com/ebkfp7iioy	1.0	negative	-0.5
584	20-oct-14	Facebook warning to US drugs officers to stop setting up fake accounts as part of investigations http://pulse.me/s/2Tj50XÂ $FB	facebook warning to us drugs officers to stop setting up fake accounts as part of investigations $fb	facebook warning to us drugs officers to stop setting up fake accounts as part of investigations $fb	1.0	negative	-0.5
585	05-oct-14	Facebook Intensifies Fight against Fake â€˜Likesâ€™ http://bit.ly/1n4j9zsÂ $FB #SocialMediaLaw	facebook intensifies fight against fake likes $fb #socialmedialaw	facebook intensifies fight against fake likes $fb #socialmedialaw	1.0	negative	-0.5
586	03-sep-14	$fb- when u play for momentum u watch momentum levels. When $76.70 failed to hold u make a choice on what timeframe u trade	$fb- when you play for momentum you watch momentum levels. when $76.70 failed to hold you make a choice on what timeframe you trade	$fb- when you play for momentum you watch momentum levels. when $76.70 failed to hold you make a choice on what timeframe you trade	0.3	negative	-0.5
587	30-jul-14	Do patients jeopardize clinical trials with online chatter? $PFE exec says 'it's scary' http://blogs.wsj.com/pharmalot/2014/07/30/clinical-trials-may-be-compromised-by-online-patient-chatter/Â â€¦ #pharma $FB $TWTR	do patients jeopardize clinical trials with online chatter? $pfe exec says 'it's scary' #pharma $fb $twtr	do patients jeopardize clinical trials with online chatter? $pfe exec says 'it's scary' #pharma $fb $twtr	1.0	negative	-0.5
588	23-jul-14	Mark Zuckerberg is out to prove Janet Yellen wrong: http://on.mktw.net/1pbVLebÂ $FB	mark zuckerberg is out to prove janet yellen wrong: $fb	mark zuckerberg is out to prove janet yellen wrong: $fb	0.9	negative	-0.5
589	18-jul-14	MT @JeffMacke $FB up 3%, hanging around under $70 again. Barring another weird $20b purchase or experiment on users, it will breakout.	mt @jeffmacke $fb up 3%, hanging around under $70 again. barring another weird $20b purchase or experiment on users, it will breakout.	mt @jeffmacke $fb up 3%, hanging around under $70 again. barring another weird $20b purchase or experiment on users, it will breakout.	1.0	negative	-0.5
590	07-jul-14	FT reader: I'll sue Facebook if it makes me sad http://on.ft.com/1m7T1S2Â $FB	ft reader: i'll sue facebook if it makes me sad $fb	ft reader: i'll sue facebook if it makes me sad $fb	1.0	negative	-0.5
591	01-jul-14	History of $FB apologia by @MikeIsaac RT @Kati_Ver Ouch. â€œ@nytimes: Facebook says it's sorry. We've heard that before http://nyti.ms/1okAvoX	history of $fb apologia by @mikeisaac rt @kati_ver ouch. @nytimes: facebook says it's sorry. we've heard that before	history of $fb apologia by @mikeisaac rt @kati_ver ouch. @nytimes: facebook says it's sorry. we've heard that before	1.0	negative	-0.5
592	30-jun-14	How Facebook manipulates the news feed every day http://on.ft.com/1rRlsEaÂ informative/slightly scary post by @hannahkuchler $FB	how facebook manipulates the news feed every day informative/slightly scary post by @hannahkuchler $fb	how facebook manipulates the news feed every day informative/slightly scary post by @hannahkuchler $fb	1.0	negative	-0.5
593	06-may-14	#AlibabaIPO. Like $FB and others before, lot of millionaires being created. Alibaba notes it may be "difficult to retain and motivate...	#alibabaipo. like $fb and others before, lot of millionaires being created. alibaba notes it may be "difficult to retain and motivate...	#alibabaipo. like $fb and others before, lot of millionaires being created. alibaba notes it may be "difficult to retain and motivate...	1.0	negative	-0.5
594	26-mar-14	I Helped Oculus Get Sold for $2 Billion and All I Got was This Lousy T-Shirt $FB #Kickstarterpic.twitter.com/fCji1TwiUx	i helped oculus get sold for $2 billion and all i got was this lousy t-shirt $fb #kickstarterpic.twitter.com/fcji1twiux	i helped oculus get sold for $2 billion and all i got was this lousy t-shirt $fb #kickstarterpic.twitter.com/fcji1twiux	0.5	negative	-0.5
595	21-feb-14	How to value Facebookâ€™s $19B deal: Too expensive for investors, justifiable for traders, says @AswathDamodaran http://on.wsj.com/1jVA9VOÂ $FB	how to value facebooks $19b deal: too expensive for investors, justifiable for traders, says @aswathdamodaran $fb	how to value facebooks $19b deal: too expensive for investors, justifiable for traders, says @aswathdamodaran $fb	0.7	negative	-0.5
596	20-feb-14	Pass the bong, Eric! RT @ericjackson: Why WhatsApp Was Wrong To Sell $FB http://onforb.es/1gMRpJA	pass the bong, eric! rt @ericjackson: why whatsapp was wrong to sell $fb	pass the bong, eric! rt @ericjackson: why whatsapp was wrong to sell $fb	0.9	negative	-0.5
597	19-feb-14	I'm sorry. Until someone demonstrates otherwise, I'm just gonna have to conclude Mark Zuckerberg is dumber than a bag of hammers. $FB	i'm sorry. until someone demonstrates otherwise, i'm just gonna have to conclude mark zuckerberg is dumber than a bag of hammers. $fb	i'm sorry. until someone demonstrates otherwise, i'm just gonna have to conclude mark zuckerberg is dumber than a bag of hammers. $fb	1.0	negative	-0.5
598	04-feb-14	$FB celebrates 10th birthday, gets all nostalgic: http://trib.al/MuUunuZ	$fb celebrates 10th birthday, gets all nostalgic:	$fb celebrates 10th birthday, gets all nostalgic:	1.0	negative	-0.5
599	02-dic-13	Who told you at 28 on $FB 38 doable then 50.. Oops sorry.,	who told you at 28 on $fb 38 doable then 50.. oops sorry.,	who told you at 28 on $fb 38 doable then 50.. oops sorry.,	1.0	negative	-0.5
600	30-oct-13	$FB earnings show that desktop ads -- and Google -- may soon become irrelevant http://wp.me/p1re2-3z86	$fb earnings show that desktop ads -- and google -- may soon become irrelevant	$fb earnings show that desktop ads -- and google -- may soon become irrelevant	1.0	negative	-0.5
601	30-jul-13	Facebook stock is at $37.95, just shy of its $38 IPO price. Closing bell is in 12 minutes. $FB http://read.bi/18Lj20T	facebook stock is at $37.95, just shy of its $38 ipo price. closing bell is in 12 minutes. $fb	facebook stock is at $37.95, just shy of its $38 ipo price. closing bell is in 12 minutes. $fb	0.5	negative	-0.5
602	01-may-13	Keep in mind these $FB user metrics are factoring in parody accounts and football players' fake girlfriends.	keep in mind these $fb user metrics are factoring in parody accounts and football players' fake girlfriends.	keep in mind these $fb user metrics are factoring in parody accounts and football players' fake girlfriends.	1.0	negative	-0.5
603	29-abr-13	Socialbakers: Why Guardian story on $FB quoting our stats was wrong. "The bottom line here is that there is no story" http://www.socialbakers.com/blog/1652-clarification-to-guardian-s-wrong-article-againÂ â€¦	socialbakers: why guardian story on $fb quoting our stats was wrong. "the bottom line here is that there is no story"	socialbakers: why guardian story on $fb quoting our stats was wrong. "the bottom line here is that there is no story"	0.9	negative	-0.5
604	12-abr-13	Teens Are Bored With Facebook $FB by @officialKLS http://read.bi/14h5Xxp	teens are bored with facebook $fb by @officialkls	teens are bored with facebook $fb by @officialkls	1.0	negative	-0.5
605	07-abr-13	What Facebook Got Wrong About How People Use Their Smartphones $FB by @stevekovachhttp://read.bi/16G37j1	what facebook got wrong about how people use their smartphones $fb by @stevekovach	what facebook got wrong about how people use their smartphones $fb by @stevekovach	0.9	negative	-0.5
606	28-mar-13	It's Actually Disturbing How Often We Check Our Smartphones $FB by @meganrosedickey http://read.bi/YG7sQF	it's actually disturbing how often we check our smartphones $fb by @meganrosedickey	it's actually disturbing how often we check our smartphones $fb by @meganrosedickey	0.8	negative	-0.5
607	09-nov-16	5 common trading mistakes http://bit.ly/2aICQJmÂ bad news for you as a student and me as a teacher too $FB $TWTR	5 common trading mistakes bad news for you as a student and me as a teacher too $fb $twtr	5 common trading mistakes bad news for you as a student and me as a teacher too $fb $twtr	0.5833333333333333	negative	-0.4999999999999999
608	22-may-12	It is a dirty fact, but everyone on Wall Street knows the stock market could not function without Dumb Money. $FB $NDAQ	it is a dirty fact, but everyone on wall street knows the stock market could not function without dumb money. $fb $ndaq	it is a dirty fact, but everyone on wall street knows the stock market could not function without dumb money. $fb $ndaq	0.65	negative	-0.4875
609	07-sep-18	Shares of $FB are tracking for their worst quarter in six years. Hereâ€™s how to play the social stock decline. https://www.cnbc.com/2018/09/07/facebook-twitter-and-snap-got-crushed-this-week-but-one-could-bounce.htmlÂ â€¦ Program sponsor: @Schwab4Traderspic.twitter.com/bxb6boy8PD	shares of $fb are tracking for their worst quarter in six years. heres how to play the social stock decline. program sponsor: @schwab4traderspic.twitter.com/bxb6boy8pd	shares of $fb are tracking for their worst quarter in six years. heres how to play the social stock decline. program sponsor: @schwab4traderspic.twitter.com/bxb6boy8pd	0.5333333333333333	negative	-0.48333333333333334
610	30-mar-12	Larry Page Is Forcing Google To Be Much Less Stupid About Acquisitions $GOOG by @nichcarlsonhttp://read.bi/H3CXhD	larry page is forcing google to be much less stupid about acquisitions $goog by @nichcarlson	larry page is forcing google to be much less stupid about acquisitions $goog by @nichcarlson	0.5333333333333333	negative	-0.4833333333333333
611	30-mar-12	Larry Page Is Forcing Google To Be Much Less Stupid About Acquisitions $GOOG by @nichcarlsonhttp://read.bi/H3CXhD	larry page is forcing google to be much less stupid about acquisitions $goog by @nichcarlson	larry page is forcing google to be much less stupid about acquisitions $goog by @nichcarlson	0.5333333333333333	negative	-0.4833333333333333
612	23-abr-14	Facebookâ€™s #mobile user base has crossed the 1 billion threshold and it made $5.85 on average from every US user http://qz.com/202349Â $FB	facebooks #mobile user base has crossed the 1 billion threshold and it made $5.85 on average from every us user $fb	facebooks #mobile user base has crossed the 1 billion threshold and it made $5.85 on average from every us user $fb	0.7	negative	-0.47500000000000003
613	25-sep-12	There's A Nasty Bug That Can Reset Your Galaxy S III If You're Not Careful $GOOG by @stevekovachhttp://read.bi/QRYidS	there's a nasty bug that can reset your galaxy s iii if you're not careful $goog by @stevekovach	there's a nasty bug that can reset your galaxy s iii if you're not careful $goog by @stevekovach	1.0	negative	-0.475
614	25-sep-12	There's A Nasty Bug That Can Reset Your Galaxy S III If You're Not Careful $GOOG by @stevekovachhttp://read.bi/QRYidS	there's a nasty bug that can reset your galaxy s iii if you're not careful $goog by @stevekovach	there's a nasty bug that can reset your galaxy s iii if you're not careful $goog by @stevekovach	1.0	negative	-0.475
615	18-ago-15	Tuesday links: poor decisions, negative sentiment & bad mouthing hedge funds. http://stks.co/f2zRXÂ $SPY $EFA $CMCSK $AAPL $FB $GOOG $AMZN	tuesday links: poor decisions, negative sentiment & bad mouthing hedge funds. $spy $efa $cmcsk $aapl $fb $goog $amzn	tuesday links: poor decisions, negative sentiment & bad mouthing hedge funds. $spy $efa $cmcsk $aapl $fb $goog $amzn	0.5555555555555555	negative	-0.4666666666666666
616	26-abr-13	Trying to predict when #stocks will go up or down? #Google may have the answer: http://yhoo.it/18223rlÂ (via @CNNMoney) $GOOG #search	trying to predict when #stocks will go up or down? #google may have the answer: (via @cnnmoney) $goog #search	trying to predict when #stocks will go up or down? #google may have the answer: (via @cnnmoney) $goog #search	0.6444444444444445	negative	-0.4527777777777778
617	26-abr-13	Trying to predict when #stocks will go up or down? #Google may have the answer: http://yhoo.it/18223rlÂ (via @CNNMoney) $GOOG #search	trying to predict when #stocks will go up or down? #google may have the answer: (via @cnnmoney) $goog #search	trying to predict when #stocks will go up or down? #google may have the answer: (via @cnnmoney) $goog #search	0.6444444444444445	negative	-0.4527777777777778
618	24-oct-18	Rememeber when uncle benjamin told you that was a start of a bear market candle? $FB down 50% from all time highs, OUCH. #facebookwinter #nasdaqwinterhttps://twitter.com/SmartContracter/status/1023464195759591425Â â€¦ Sorry to be the bearer of bad news, but what happened to $FB and $TWTR shares has alarm bells written all over it. Its not a "buy the dip" candle, thats a "start of a bearâ€¦	rememeber when uncle benjamin told you that was a start of a bear market candle? $fb down 50% from all time highs, ouch. #facebookwinter #nasdaqwinter sorry to be the bearer of bad news, but what happened to $fb and $twtr shares has alarm bells written all over it. its not a "buy the dip" candle, that is a "start of a bear	rememeber when uncle benjamin told you that was a start of a bear market candle? $fb down 50% from all time highs, ouch. #facebookwinter #nasdaqwinter sorry to be the bearer of bad news, but what happened to $fb and $twtr shares has alarm bells written all over it. its not a "buy the dip" candle, that is a "start of a bear	0.6518518518518519	negative	-0.4518518518518518
619	28-may-12	Here's a list of the worst performers in tech and telecom this year. Surprised to see Google? http://mot.ly/JJc4kvÂ $GOOG	here's a list of the worst performers in tech and telecom this year. surprised to see google? $goog	here's a list of the worst performers in tech and telecom this year. surprised to see google? $goog	0.95	negative	-0.45
620	26-abr-13	Google Just Fixed The Worst Part About Microsoft Office $GOOG $MSFT by @meganrosedickeyhttp://read.bi/11HLddN	google just fixed the worst part about microsoft office $goog $msft by @meganrosedickey	google just fixed the worst part about microsoft office $goog $msft by @meganrosedickey	0.6	negative	-0.45
621	02-ene-14	Again, Christmas Proved Google's Guilty Secret: Androids Are Basically Used As Dumbphones $AAPL $GOOG by @Jim_Edwards http://read.bi/1ddWFRp	again, christmas proved google's guilty secret: androids are basically used as dumbphones $aapl $goog by @jim_edwards	again, christmas proved google's guilty secret: androids are basically used as dumbphones $aapl $goog by @jim_edwards	0.85	negative	-0.45
622	28-may-12	Here's a list of the worst performers in tech and telecom this year. Surprised to see Google? http://mot.ly/JJc4kvÂ $GOOG	here's a list of the worst performers in tech and telecom this year. surprised to see google? $goog	here's a list of the worst performers in tech and telecom this year. surprised to see google? $goog	0.95	negative	-0.45
623	26-abr-13	Google Just Fixed The Worst Part About Microsoft Office $GOOG $MSFT by @meganrosedickeyhttp://read.bi/11HLddN	google just fixed the worst part about microsoft office $goog $msft by @meganrosedickey	google just fixed the worst part about microsoft office $goog $msft by @meganrosedickey	0.6	negative	-0.45
624	02-ene-14	Again, Christmas Proved Google's Guilty Secret: Androids Are Basically Used As Dumbphones $AAPL $GOOG by @Jim_Edwards http://read.bi/1ddWFRp	again, christmas proved google's guilty secret: androids are basically used as dumbphones $aapl $goog by @jim_edwards	again, christmas proved google's guilty secret: androids are basically used as dumbphones $aapl $goog by @jim_edwards	0.85	negative	-0.45
625	26-nov-12	Privacy and the scary, secret side of Facebook http://bloom.bg/Ter0G5Â $FB	privacy and the scary, secret side of facebook $fb	privacy and the scary, secret side of facebook $fb	0.85	negative	-0.45
626	31-jul-12	$FB@$21.77 $ZNGA@$2.95 "We simply attempt to be fearful when others are greedy & to be greedy only when others are fearful."-Buffett #buying	$fb@$21.77 $znga@$2.95 "we simply attempt to be fearful when others are greedy & to be greedy only when others are fearful."-buffett #buying	$fb@$21.77 $znga@$2.95 "we simply attempt to be fearful when others are greedy & to be greedy only when others are fearful."-buffett #buying	0.8392857142857143	negative	-0.45
627	26-jun-18	Netflix just had its worst day in nearly two years. Tech stocks were clobbered on Monday. You have to be watching FANG stocks at these levels. $FB $AMZN $NFLX $GOOGLhttps://stocktwits.com/racernic/message/128137726Â â€¦	netflix just had its worst day in nearly two years. tech stocks were clobbered on monday. you have to be watching fang stocks at these levels. $fb $amzn $nflx $googl	netflix just had its worst day in nearly two years. tech stocks were clobbered on monday. you have to be watching fang stocks at these levels. $fb $amzn $nflx $googl	0.7	negative	-0.45
628	11-abr-18	Facebook's Mark Zuckerberg vows to work harder to block hate speech in Myanmar https://reut.rs/2uZTyBQÂ @andysullivan $FB pic.twitter.com/6hNUJBzHkY	facebook's mark zuckerberg vows to work harder to block hate speech in myanmar @andysullivan $fb pic.twitter.com/6hnujbzhky	facebook's mark zuckerberg vows to work harder to block hate speech in myanmar @andysullivan $fb pic.twitter.com/6hnujbzhky	0.45	negative	-0.45
629	05-abr-12	The Cold Hard Stats From Google CEO Larry Page's Manifesto $GOOG by @MattRosoff http://read.bi/HcgudP	the cold hard stats from google ceo larry page's manifesto $goog by @mattrosoff	the cold hard stats from google ceo larry page's manifesto $goog by @mattrosoff	0.7708333333333333	negative	-0.4458333333333333
630	05-abr-12	The Cold Hard Stats From Google CEO Larry Page's Manifesto $GOOG by @MattRosoff http://read.bi/HcgudP	the cold hard stats from google ceo larry page's manifesto $goog by @mattrosoff	the cold hard stats from google ceo larry page's manifesto $goog by @mattrosoff	0.7708333333333333	negative	-0.4458333333333333
631	14-nov-18	$FB the worst. #Facebookhttps://twitter.com/SimonOstrovsky/status/1062850906520276992Â â€¦ Facebook hasn't just been selling our data, it's been using the money to buy political influence by the truckload. A cutting piece, researched for half a year, by @sheeraf https://www.nytimes.com/2018/11/14/technology/facebook-data-russia-election-racism.html?fbclid=IwAR0cwpXXklcPUIK_hgP2n-hdRVnapcOqy9lvefv…	$fb the worst. #facebook facebook hasn't just been selling our data, it's been using the money to buy political influence by the truckload. a cutting piece, researched for half a year, by @sheeraf	$fb the worst. #facebook facebook hasn't just been selling our data, it's been using the money to buy political influence by the truckload. a cutting piece, researched for half a year, by @sheeraf	0.5416666666666666	negative	-0.4416666666666667
632	12-jun-13	$FB launches #hashtag feature. Click hashtag, see a feed of what other people and pages are saying about it: http://yhoo.it/1a5cbAyÂ (via BI)	$fb launches #hashtag feature. click hashtag, see a feed of what other people and pages are saying about it: (via bi)	$fb launches #hashtag feature. click hashtag, see a feed of what other people and pages are saying about it: (via bi)	0.6875	negative	-0.4375
633	20-mar-18	Da-fuq is wrong with $TWTR ?! Down 9%?! $FB sucking donkey balls too this week(deservingly so!)	da-fuq is wrong with $twtr ?! down 9%?! $fb sucking donkey balls too this week(deservingly so!)	da-fuq is wrong with $twtr ?! down 9%?! $fb sucking donkey balls too this week(deservingly so!)	0.5944444444444444	negative	-0.4340277777777778
634	18-dic-12	Why Everyone Who's Angry About Advertising On Instagram Is A Total Idiot $FB by @Jim_Edwards http://read.bi/RCzYC5	why everyone who's angry about advertising on instagram is a total idiot $fb by @jim_edwards	why everyone who's angry about advertising on instagram is a total idiot $fb by @jim_edwards	0.85	negative	-0.43333333333333335
635	10-ago-12	"I feel horrible about the $ZNGA secondary and the $FB IPO so I got you an allocation on $MANU. Soccer, man. Sport of the future"	"i feel horrible about the $znga secondary and the $fb ipo so i got you an allocation on $manu. soccer, man. sport of the future"	"i feel horrible about the $znga secondary and the $fb ipo so i got you an allocation on $manu. soccer, man. sport of the future"	0.47500000000000003	negative	-0.43333333333333335
636	25-abr-13	Google notes a dramatic rise in government attempts to censor content on the Web http://on.mktw.net/14dTElcÂ $GOOG	google notes a dramatic rise in government attempts to censor content on the web $goog	google notes a dramatic rise in government attempts to censor content on the web $goog	0.6	negative	-0.4333333333333333
637	25-abr-13	Google notes a dramatic rise in government attempts to censor content on the Web http://on.mktw.net/14dTElcÂ $GOOG	google notes a dramatic rise in government attempts to censor content on the web $goog	google notes a dramatic rise in government attempts to censor content on the web $goog	0.6	negative	-0.4333333333333333
638	13-ago-12	We Just Heard An Absolutely Insane Rumor About A New Business For Google ... $GOOG by @mattlynleyhttp://read.bi/OVr7EZ	we just heard an absolutely insane rumor about a new business for google ... $goog by @mattlynley	we just heard an absolutely insane rumor about a new business for google ... $goog by @mattlynley	0.7272727272727273	negative	-0.4318181818181818
639	30-ago-17	New motto: Don't be <blatantly> evil. $GOOG pic.twitter.com/fHPBJgFCPg	new motto: don't be <blatantly> evil. $goog pic.twitter.com/fhpbjgfcpg	new motto: don't be <blatantly> evil. $goog pic.twitter.com/fhpbjgfcpg	0.7272727272727273	negative	-0.4318181818181818
640	30-ago-17	New motto: Don't be <blatantly> evil. $GOOG pic.twitter.com/fHPBJgFCPg	new motto: don't be <blatantly> evil. $goog pic.twitter.com/fhpbjgfcpg	new motto: don't be <blatantly> evil. $goog pic.twitter.com/fhpbjgfcpg	0.7272727272727273	negative	-0.4318181818181818
641	29-nov-18	very disappointed that @google, #larrypage, #sergeybrin & @sundarpichai would build a censored search engine for communists. How could you sleep at night knowing that $goog would be forced to hand over journalists, religious leaders & artists for torture & imprisonment?	very disappointed that @google, #larrypage, #sergeybrin & @sundarpichai would build a censored search engine for communists. how could you sleep at night knowing that $goog would be forced to hand over journalists, religious leaders & artists for torture & imprisonment?	very disappointed that @google, #larrypage, #sergeybrin & @sundarpichai would build a censored search engine for communists. how could you sleep at night knowing that $goog would be forced to hand over journalists, religious leaders & artists for torture & imprisonment?	0.47500000000000003	negative	-0.42500000000000004
642	29-nov-18	very disappointed that @google, #larrypage, #sergeybrin & @sundarpichai would build a censored search engine for communists. How could you sleep at night knowing that $goog would be forced to hand over journalists, religious leaders & artists for torture & imprisonment?	very disappointed that @google, #larrypage, #sergeybrin & @sundarpichai would build a censored search engine for communists. how could you sleep at night knowing that $goog would be forced to hand over journalists, religious leaders & artists for torture & imprisonment?	very disappointed that @google, #larrypage, #sergeybrin & @sundarpichai would build a censored search engine for communists. how could you sleep at night knowing that $goog would be forced to hand over journalists, religious leaders & artists for torture & imprisonment?	0.47500000000000003	negative	-0.42500000000000004
643	17-oct-17	$FB, long base. IBD writeup. pic.twitter.com/VHnEBbqzE7	$fb, long base. ibd writeup. pic.twitter.com/vhnebbqze7	$fb, long base. ibd writeup. pic.twitter.com/vhnebbqze7	0.7	negative	-0.42500000000000004
644	05-sep-17	#Investors #China #debt at extreme #tech #bubble insane be very careful $GOOG $AAPL $NFLX $AMZN $FB $TSLA $MSFT $QQQ $CSCO $INTC $ORCL $QCOMpic.twitter.com/pTwinEdnJJ	#investors #china #debt at extreme #tech #bubble insane be very careful $goog $aapl $nflx $amzn $fb $tsla $msft $qqq $csco $intc $orcl $qcompic.twitter.com/ptwinednjj	#investors #china #debt at extreme #tech #bubble insane be very careful $goog $aapl $nflx $amzn $fb $tsla $msft $qqq $csco $intc $orcl $qcompic.twitter.com/ptwinednjj	1.0	negative	-0.4183333333333333
645	05-sep-17	#Investors #China #debt at extreme #tech #bubble insane be very careful $GOOG $AAPL $NFLX $AMZN $FB $TSLA $MSFT $QQQ $CSCO $INTC $ORCL $QCOMpic.twitter.com/pTwinEdnJJ	#investors #china #debt at extreme #tech #bubble insane be very careful $goog $aapl $nflx $amzn $fb $tsla $msft $qqq $csco $intc $orcl $qcompic.twitter.com/ptwinednjj	#investors #china #debt at extreme #tech #bubble insane be very careful $goog $aapl $nflx $amzn $fb $tsla $msft $qqq $csco $intc $orcl $qcompic.twitter.com/ptwinednjj	1.0	negative	-0.4183333333333333
646	21-may-12	i don't get it. a month ago, $FB couldn't do anything wrong. Today, it is a turd. Seriously Wall Street/WSJ buy yourself a coffee & a clue	i don't get it. a month ago, $fb couldn't do anything wrong. today, it is a turd. seriously wall street/wsj buy yourself a coffee & a clue	i don't get it. a month ago, $fb couldn't do anything wrong. today, it is a turd. seriously wall street/wsj buy yourself a coffee & a clue	0.7833333333333333	negative	-0.41666666666666663
647	16-abr-14	@Mortgageman66 $FB is still weak & struggling at 100-day SMA. It needs time to build a base. Don't expect $SPY oversold bounce lasts long.	@mortgageman66 $fb is still weak & struggling at 100-day sma. it needs time to build a base. don't expect $spy oversold bounce lasts long.	@mortgageman66 $fb is still weak & struggling at 100-day sma. it needs time to build a base. don't expect $spy oversold bounce lasts long.	0.6749999999999999	negative	-0.4083333333333334
648	09-may-17	Why do 90%+ of traders fail? See why so you can avoid failure https://goo.gl/MKI682Â learn from their mistakes $FB $TWTR	why do 90%+ of traders fail? see why so you can avoid failure learn from their mistakes $fb $twtr	why do 90%+ of traders fail? see why so you can avoid failure learn from their mistakes $fb $twtr	0.29999999999999993	negative	-0.4083333333333333
649	03-may-14	Saturday links: false summits, a baby boomlet and the death of the URL. http://stks.co/c0ViyÂ $JNJ $AMZN $GOOG	saturday links: false summits, a baby boomlet and the death of the url. $jnj $amzn $goog	saturday links: false summits, a baby boomlet and the death of the url. $jnj $amzn $goog	0.6	negative	-0.4000000000000001
650	03-may-14	Saturday links: false summits, a baby boomlet and the death of the URL. http://stks.co/c0ViyÂ $JNJ $AMZN $GOOG	saturday links: false summits, a baby boomlet and the death of the url. $jnj $amzn $goog	saturday links: false summits, a baby boomlet and the death of the url. $jnj $amzn $goog	0.6	negative	-0.4000000000000001
651	13-abr-16	$fb reversed saying news false	$fb reversed saying news false	$fb reversed saying news false	0.6	negative	-0.4000000000000001
652	03-dic-15	Here you go COMPLACENT SHEEPS WHO WORSHIP FALSE IDOLS.: $fb How Mark Zuckerbergâ€™s Altruism Helps Himself http://nyti.ms/1YKPMB4	here you go complacent sheeps who worship false idols.: $fb how mark zuckerbergs altruism helps himself	here you go complacent sheeps who worship false idols.: $fb how mark zuckerbergs altruism helps himself	0.6	negative	-0.4000000000000001
653	30-dic-09	Is Google Working On A Choose-Your-Own-Adventure Game For YouTube? $GOOG by @nichcarlson http://bit.ly/6wJC77	is google working on a choose-your-own-adventure game for youtube? $goog by @nichcarlson	is google working on a choose-your-own-adventure game for youtube? $goog by @nichcarlson	0.4	negative	-0.4
654	01-nov-09	Confused About Google Wave? Now There's A Book To Explain It $GOOG by @jwyarow http://bit.ly/aWCX	confused about google wave? now there's a book to explain it $goog by @jwyarow	confused about google wave? now there's a book to explain it $goog by @jwyarow	0.7	negative	-0.4
655	04-mar-09	$GOOG's Eric Schmidt thinks Twitter is a "poor man's email system" ??? What's he been smoking? http://cli.gs/8qyEaL	$goog's eric schmidt thinks twitter is a "poor man's email system" ??? what's he been smoking?	$goog's eric schmidt thinks twitter is a "poor man's email system" ??? what's he been smoking?	0.6	negative	-0.4
656	12-nov-10	CHART OF THE DAY: Here Are The Email Providers Facebook's Secret Email Product Could Kill $YHOO $GOOG $AOL $MSFT http://read.bi/9CwjAD	chart of the day: here are the email providers facebook's secret email product could kill $yhoo $goog $aol $msft	chart of the day: here are the email providers facebook's secret email product could kill $yhoo $goog $aol $msft	0.7	negative	-0.4
657	01-mar-10	The Secret Fronts In Microsoft's War On Google $MSFT $GOOG by @jwyarow http://bit.ly/a6X92H	the secret fronts in microsoft's war on google $msft $goog by @jwyarow	the secret fronts in microsoft's war on google $msft $goog by @jwyarow	0.7	negative	-0.4
658	25-feb-10	Google Search Upgrade Is Months Behind Schedule $GOOG http://bit.ly/9mA9Ge	google search upgrade is months behind schedule $goog	google search upgrade is months behind schedule $goog	0.7	negative	-0.4
659	19-dic-11	Apple And Google Are Secretly Working On Futuristic Wearable Computers $GOOG $AAPL by @hamburger http://read.bi/t4LfCy	apple and google are secretly working on futuristic wearable computers $goog $aapl by @hamburger	apple and google are secretly working on futuristic wearable computers $goog $aapl by @hamburger	0.7	negative	-0.4
660	05-dic-11	Appleâ€™s claim of Android rip-off awaits ruling | http://bloom.bg/t3YvZFÂ $AAPL $GOOG	apples claim of android rip-off awaits ruling | $aapl $goog	apples claim of android rip-off awaits ruling | $aapl $goog	0.5	negative	-0.4
661	14-nov-11	Kindle Fireâ€™s Secret Weapon: Amazon Prime http://stks.co/16fNÂ via @techinsidr $AMZN $AAPL $MSFT $GOOG	kindle fires secret weapon: amazon prime via @techinsidr $amzn $aapl $msft $goog	kindle fires secret weapon: amazon prime via @techinsidr $amzn $aapl $msft $goog	0.7	negative	-0.4
662	02-ago-11	THE GOOGLE INVESTOR: Why Google Is Beating Apple In The Smartphone Game $GOOG by @hleonard76 http://read.bi/pkTuTp	the google investor: why google is beating apple in the smartphone game $goog by @hleonard76	the google investor: why google is beating apple in the smartphone game $goog by @hleonard76	0.4	negative	-0.4
663	24-abr-11	LEAKED: Lenovo Has A Secret Honeycomb Tablet Coming Out This Summer $GOOG by @stevekovach http://read.bi/gJhkft	leaked: lenovo has a secret honeycomb tablet coming out this summer $goog by @stevekovach	leaked: lenovo has a secret honeycomb tablet coming out this summer $goog by @stevekovach	0.7	negative	-0.4
664	25-ene-11	Google "Not Happy" With Number Of Android App Purchases $GOOG by @MattRosoff http://read.bi/ft5RfY	google "not happy" with number of android app purchases $goog by @mattrosoff	google "not happy" with number of android app purchases $goog by @mattrosoff	1.0	negative	-0.4
665	20-dic-12	These Are Companies Behind Apple's Attempt To Kill Google $AAPL $GOOG $YELP by @jyarowhttp://read.bi/XPgS8B	these are companies behind apple's attempt to kill google $aapl $goog $yelp by @jyarow	these are companies behind apple's attempt to kill google $aapl $goog $yelp by @jyarow	0.7	negative	-0.4
666	08-dic-12	How To Get Rid Of Annoying Ads On Your Android Phone With One Simple Trick $GOOG by @officialKLShttp://read.bi/VuPnzD	how to get rid of annoying ads on your android phone with one simple trick $goog by @officialkls	how to get rid of annoying ads on your android phone with one simple trick $goog by @officialkls	0.6285714285714286	negative	-0.4
667	18-nov-12	Marissa Mayer And Sheryl Sandberg Are In Secret Talks To Make A Facebook/Yahoo Search Engine $FB $YHOO $MSFT $GOOG http://read.bi/UzV7aF	marissa mayer and sheryl sandberg are in secret talks to make a facebook/yahoo search engine $fb $yhoo $msft $goog	marissa mayer and sheryl sandberg are in secret talks to make a facebook/yahoo search engine $fb $yhoo $msft $goog	0.7	negative	-0.4
668	12-oct-12	Has your broker heard of $FAST? Boring industrial company trounces tech stocks. $AAPL $GOOG $AMZN. Check this chart:http://on.mktw.net/SVjpuz	has your broker heard of $fast? boring industrial company trounces tech stocks. $aapl $goog $amzn. check this chart:	has your broker heard of $fast? boring industrial company trounces tech stocks. $aapl $goog $amzn. check this chart:	0.8	negative	-0.4
669	30-ago-12	Sergey Brin Is Secretly Buying Up Property And Charging Below Market Rent $GOOG by @nichcarlsonhttp://read.bi/NYGeBX	sergey brin is secretly buying up property and charging below market rent $goog by @nichcarlson	sergey brin is secretly buying up property and charging below market rent $goog by @nichcarlson	0.7	negative	-0.4
670	12-jun-12	Apple's Maps App Is Worse Than Google Maps $AAPL $GOOG by @jyarowhttp://read.bi/LPV2gb	apple's maps app is worse than google maps $aapl $goog by @jyarow	apple's maps app is worse than google maps $aapl $goog by @jyarow	0.6	negative	-0.4
671	24-may-12	Motorola is now the Apple of Google's eye. Behind Google's strategy: http://on.wsj.com/LcF1TSÂ $AAPL $GOOG	motorola is now the apple of google's eye. behind google's strategy: $aapl $goog	motorola is now the apple of google's eye. behind google's strategy: $aapl $goog	0.7	negative	-0.4
672	01-may-12	The Lead Engineer Behind Google's Fringe Projects Reveals What It's Like At Google[x] $GOOG by @mattlynley http://read.bi/IqOLsT	the lead engineer behind google's fringe projects reveals what it's like at google[x] $goog by @mattlynley	the lead engineer behind google's fringe projects reveals what it's like at google[x] $goog by @mattlynley	0.7	negative	-0.4
673	12-feb-12	Google Is Building Secret Hardware Testing Labs All Over Its Campus $GOOG by @MattRosoffhttp://read.bi/wDeHQB	google is building secret hardware testing labs all over its campus $goog by @mattrosoff	google is building secret hardware testing labs all over its campus $goog by @mattrosoff	0.7	negative	-0.4
674	09-ene-12	I agree that this is the game. RT @stocktwits The Twitter-Google Chess Match http://stks.co/1pkIÂ via @arikuchinsky $TWIT $GOOG	i agree that this is the game. rt @stocktwits the twitter-google chess match via @arikuchinsky $twit $goog	i agree that this is the game. rt @stocktwits the twitter-google chess match via @arikuchinsky $twit $goog	0.4	negative	-0.4
675	26-dic-13	Google Obliterates Buzzy Startup Rap Genius For Trying To Game The System $GOOG by @jyarowhttp://read.bi/1c7qAwX	google obliterates buzzy startup rap genius for trying to game the system $goog by @jyarow	google obliterates buzzy startup rap genius for trying to game the system $goog by @jyarow	0.4	negative	-0.4
676	12-nov-13	What's behind the rise in YouTube, Netflix traffic? http://bloom.bg/1dZ5JMJÂ $NFLX $GOOG	what's behind the rise in youtube, netflix traffic? $nflx $goog	what's behind the rise in youtube, netflix traffic? $nflx $goog	0.7	negative	-0.4
677	18-sep-13	READ! "@businessinsider: SEX AND POLITICS AT GOOGLE: It's A Game Of Thrones In Mountain View $GOOG by @nichcarlson http://read.bi/1gzY1b9Â "	read! "@businessinsider: sex and politics at google: it's a game of thrones in mountain view $goog by @nichcarlson "	read! "@businessinsider: sex and politics at google: it's a game of thrones in mountain view $goog by @nichcarlson "	0.4	negative	-0.4
678	26-jul-13	3. $GOOG looking worse by the day - 1st time I'd buy $AAPL instead of $GOOG maybe all yr	3. $goog looking worse by the day - 1st time i'd buy $aapl instead of $goog maybe all yr	3. $goog looking worse by the day - 1st time i'd buy $aapl instead of $goog maybe all yr	0.6	negative	-0.4
679	06-jul-13	Elevate Your Game -- "The Anatomy of a Trader" series http://stks.co/jbpgÂ by @andrewnyquist $SPY $IWM $GLD $AAPL $GOOG $VIX $SPX $STUDY	elevate your game -- "the anatomy of a trader" series by @andrewnyquist $spy $iwm $gld $aapl $goog $vix $spx $study	elevate your game -- "the anatomy of a trader" series by @andrewnyquist $spy $iwm $gld $aapl $goog $vix $spx $study	0.4	negative	-0.4
680	05-jul-13	Google's Decision To Pay $12.5 Billion For Motorola Looks Even Worse This Morning $GOOG by @jyarow http://read.bi/19YQ3XG	google's decision to pay $12.5 billion for motorola looks even worse this morning $goog by @jyarow	google's decision to pay $12.5 billion for motorola looks even worse this morning $goog by @jyarow	0.6	negative	-0.4
681	09-may-13	The NSA Published An Instruction Manual On How To Obtain Secret Documents Using Google $GOOG by @officialKLS http://read.bi/18vUlpL	the nsa published an instruction manual on how to obtain secret documents using google $goog by @officialkls	the nsa published an instruction manual on how to obtain secret documents using google $goog by @officialkls	0.7	negative	-0.4
682	28-ene-13	Apple Users Allege in Lawsuit That Google Secretly Tracks Their Web Browsing $GOOG $AAPL http://read.bi/WIsDOX	apple users allege in lawsuit that google secretly tracks their web browsing $goog $aapl	apple users allege in lawsuit that google secretly tracks their web browsing $goog $aapl	0.7	negative	-0.4
683	11-dic-14	Explaining the law behind the Google News shutdown in Spain: http://on.wsj.com/1GpY8mHÂ $GOOG	explaining the law behind the google news shutdown in spain: $goog	explaining the law behind the google news shutdown in spain: $goog	0.7	negative	-0.4
684	25-nov-14	The Five Step Process Behind The QVAL ETF http://www.valuewalk.com/2014/11/qval-etf/Â â€¦ $GOOG $GOOGL $KO @alphaarchitect	the five step process behind the qval etf $goog $googl $ko @alphaarchitect	the five step process behind the qval etf $goog $googl $ko @alphaarchitect	0.7	negative	-0.4
685	15-ene-14	Well that's embarrassing. Penny stock Nestor Inc. surged 1900% when investors confused it with $NEST (just purchased by $GOOG for $3.2B).	well that's embarrassing. penny stock nestor inc. surged 1900% when investors confused it with $nest (just purchased by $goog for $3.2b).	well that's embarrassing. penny stock nestor inc. surged 1900% when investors confused it with $nest (just purchased by $goog for $3.2b).	0.7	negative	-0.4
686	10-dic-15	"Money poured into just the FANG stocks ( $FB $AMZN $NFLX $GOOG) is unhealthy like having garlic but no Listerine" #FOMCwebinar @MBlockRhino	"money poured into just the fang stocks ( $fb $amzn $nflx $goog) is unhealthy like having garlic but no listerine" #fomcwebinar @mblockrhino	"money poured into just the fang stocks ( $fb $amzn $nflx $goog) is unhealthy like having garlic but no listerine" #fomcwebinar @mblockrhino	0.7	negative	-0.4
687	24-sep-15	Thursday links: the stock market IS a game, the buyback blitz and recession probabilities. http://stks.co/p2tagÂ $SPX $SPY $CAT $AMZN $GOOG	thursday links: the stock market is a game, the buyback blitz and recession probabilities. $spx $spy $cat $amzn $goog	thursday links: the stock market is a game, the buyback blitz and recession probabilities. $spx $spy $cat $amzn $goog	0.4	negative	-0.4
688	18-jun-15	Exclusive: Google's War Against Apps (and the meaning behind its secret acquisition of app-streaming startup) https://www.theinformation.com/Google-s-War-Against-AppsÂ â€¦ $GOOG	exclusive: google's war against apps (and the meaning behind its secret acquisition of app-streaming startup) $goog	exclusive: google's war against apps (and the meaning behind its secret acquisition of app-streaming startup) $goog	0.7	negative	-0.4
689	29-abr-15	Chrome browser update a "game changer" for mobile websites and $GOOG http://www.domainmondo.com/2015/04/google-chrome-physical-web-project.htmlÂ â€¦ #chrome #apps	chrome browser update a "game changer" for mobile websites and $goog #chrome #apps	chrome browser update a "game changer" for mobile websites and $goog #chrome #apps	0.4	negative	-0.4
690	27-abr-15	Chrome browser update a "game changer" for mobile websites and $GOOG http://www.domainmondo.com/2015/04/google-chrome-physical-web-project.htmlÂ â€¦ #domains #mobile #websites	chrome browser update a "game changer" for mobile websites and $goog #domains #mobile #websites	chrome browser update a "game changer" for mobile websites and $goog #domains #mobile #websites	0.4	negative	-0.4
691	03-mar-15	"You can Google it" "He tweets" "Armed with... YouTube" "Deadly game of thrones" #NetanyahuSpeech â€¢ $TWTR $GOOG #GoTpic.twitter.com/liLW1YoLjo	"you can google it" "he tweets" "armed with... youtube" "deadly game of thrones" #netanyahuspeech $twtr $goog #gotpic.twitter.com/lilw1yoljo	"you can google it" "he tweets" "armed with... youtube" "deadly game of thrones" #netanyahuspeech $twtr $goog #gotpic.twitter.com/lilw1yoljo	0.4	negative	-0.4
692	16-may-16	Android device performance lags behind Apple $GOOG $GOOGL $AAPL http://read.bi/1TTfRZDÂ pic.twitter.com/8MSicFjtaK	android device performance lags behind apple $goog $googl $aapl	android device performance lags behind apple $goog $googl $aapl	0.7	negative	-0.4
693	21-abr-16	$IBM, $INTC, $V , $GOOG $MSFT all miss with $GS revenue the worse in Lloyd's career AND Cramer's foaming at the mouth bullish. @jimcramer	$ibm, $intc, $v , $goog $msft all miss with $gs revenue the worse in lloyd's career and cramer's foaming at the mouth bullish. @jimcramer	$ibm, $intc, $v , $goog $msft all miss with $gs revenue the worse in lloyd's career and cramer's foaming at the mouth bullish. @jimcramer	0.6	negative	-0.4
694	02-mar-16	The Secret's Out: Apple Just Went for Facebook and Google's Jugular http://bit.ly/1Y2XO7CÂ $AAPL $FB $GOOG pic.twitter.com/pGE3YHlbZD	the secret's out: apple just went for facebook and google's jugular $aapl $fb $goog pic.twitter.com/pge3yhlbzd	the secret's out: apple just went for facebook and google's jugular $aapl $fb $goog pic.twitter.com/pge3yhlbzd	0.7	negative	-0.4
695	05-feb-16	here's why momentum stocks are broken and how to profit from it http://allstarcharts.com/momentum-stocks-broken-get/Â â€¦ $MTUM $SPY $GOOG $AMZN $FB $NFLX $NKE $V	here's why momentum stocks are broken and how to profit from it $mtum $spy $goog $amzn $fb $nflx $nke $v	here's why momentum stocks are broken and how to profit from it $mtum $spy $goog $amzn $fb $nflx $nke $v	0.4	negative	-0.4
696	21-mar-17	VIDEO http://bit.ly/2nP8smWÂ Intermed Support Lvls Broken $SPY $QQQ $IWM $SMH $IBB $AMZN $FB $GOOG pic.twitter.com/ISpNokGimr	video intermed support lvls broken $spy $qqq $iwm $smh $ibb $amzn $fb $goog pic.twitter.com/ispnokgimr	video intermed support lvls broken $spy $qqq $iwm $smh $ibb $amzn $fb $goog pic.twitter.com/ispnokgimr	0.4	negative	-0.4
697	17-mar-17	Corporate brands, UK govt. pull ads from $GOOG YouTube over extremist hate group videos http://appleinsider.com/articles/17/03/17/corporate-brands-uk-government-pull-ads-from-googles-youtube-over-extremist-hate-group-videosÂ â€¦pic.twitter.com/dZDYrmiQPz	corporate brands, uk govt. pull ads from $goog youtube over extremist hate group videos	corporate brands, uk govt. pull ads from $goog youtube over extremist hate group videos	0.45	negative	-0.4
698	08-feb-17	YouTube ups its live-streaming game $GOOG http://read.bi/2k2QFdLÂ pic.twitter.com/hBy4ZStdAf	youtube ups its live-streaming game $goog	youtube ups its live-streaming game $goog	0.4	negative	-0.4
699	25-oct-18	For every AP mile driven by Waymo, Tesla has driven 148 miles. Tell me, who's behind on data again? $TSLA $TSLAQ $GOOG $GOOGLpic.twitter.com/dgTVb5T23e	for every ap mile driven by waymo, tesla has driven 148 miles. tell me, who's behind on data again? $tsla $tslaq $goog $googlpic.twitter.com/dgtvb5t23e	for every ap mile driven by waymo, tesla has driven 148 miles. tell me, who's behind on data again? $tsla $tslaq $goog $googlpic.twitter.com/dgtvb5t23e	0.7	negative	-0.4
700	25-oct-18	Appleâ€™s customer base punches way above its weight when it comes to its value to e-commerce sites and advertisers. $AAPL $GOOG $GOOGLhttps://www.fool.com/investing/2018/10/24/why-google-is-willing-to-pay-apple-12-billion-per.aspxÂ â€¦	apples customer base punches way above its weight when it comes to its value to e-commerce sites and advertisers. $aapl $goog $googl	apples customer base punches way above its weight when it comes to its value to e-commerce sites and advertisers. $aapl $goog $googl	0.55	negative	-0.4
701	29-may-18	YouTube has deleted 30 music videos that police say are fuelling London's knife crime epidemic worse $GOOG https://read.bi/2J1rC2U	youtube has deleted 30 music videos that police say are fuelling london's knife crime epidemic worse $goog	youtube has deleted 30 music videos that police say are fuelling london's knife crime epidemic worse $goog	0.6	negative	-0.4
702	01-feb-18	Google Cloud is now a $1 billion per quarter business â€” but it's still way behind Amazon $GOOGL $GOOG $AMZN $MSFT http://read.bi/2ExRORzÂ pic.twitter.com/HA2olTQ9MY	google cloud is now a $1 billion per quarter business but it's still way behind amazon $googl $goog $amzn $msft	google cloud is now a $1 billion per quarter business but it's still way behind amazon $googl $goog $amzn $msft	0.7	negative	-0.4
703	11-ene-18	Google secretly acquired a Cambridge startup that can turn screens into speakers $GOOG http://read.bi/2DiPptjÂ pic.twitter.com/oJuwKdLg0w	google secretly acquired a cambridge startup that can turn screens into speakers $goog	google secretly acquired a cambridge startup that can turn screens into speakers $goog	0.7	negative	-0.4
704	01-ene-18	It's never been clearer, we're in the "Backlash era". Folks are tired of being bullied. "We're in a crisis of truth"- @Lefsetz http://lefsetz.com/wordpress/2017/12/31/the-disinformation-society/Â â€¦ â€¦ â€¢ #metoo #fakenews #brexit #BoycottNFL #resist #MAGA #draintheswamp #bigtech #uber $goog $FB $AMZN	it's never been clearer, we're in the "backlash era". folks are tired of being bullied. "we're in a crisis of truth"- @lefsetz #metoo #fakenews #brexit #boycottnfl #resist #maga #draintheswamp #bigtech #uber $goog $fb $amzn	it's never been clearer, we're in the "backlash era". folks are tired of being bullied. "we're in a crisis of truth"- @lefsetz #metoo #fakenews #brexit #boycottnfl #resist #maga #draintheswamp #bigtech #uber $goog $fb $amzn	0.7	negative	-0.4
705	12-nov-10	CHART OF THE DAY: Here Are The Email Providers Facebook's Secret Email Product Could Kill $YHOO $GOOG $AOL $MSFT http://read.bi/9CwjAD	chart of the day: here are the email providers facebook's secret email product could kill $yhoo $goog $aol $msft	chart of the day: here are the email providers facebook's secret email product could kill $yhoo $goog $aol $msft	0.7	negative	-0.4
706	01-mar-10	The Secret Fronts In Microsoft's War On Google $MSFT $GOOG by @jwyarow http://bit.ly/a6X92H	the secret fronts in microsoft's war on google $msft $goog by @jwyarow	the secret fronts in microsoft's war on google $msft $goog by @jwyarow	0.7	negative	-0.4
707	25-feb-10	Google Search Upgrade Is Months Behind Schedule $GOOG http://bit.ly/9mA9Ge	google search upgrade is months behind schedule $goog	google search upgrade is months behind schedule $goog	0.7	negative	-0.4
708	19-dic-11	Apple And Google Are Secretly Working On Futuristic Wearable Computers $GOOG $AAPL by @hamburger http://read.bi/t4LfCy	apple and google are secretly working on futuristic wearable computers $goog $aapl by @hamburger	apple and google are secretly working on futuristic wearable computers $goog $aapl by @hamburger	0.7	negative	-0.4
709	05-dic-11	Appleâ€™s claim of Android rip-off awaits ruling | http://bloom.bg/t3YvZFÂ $AAPL $GOOG	apples claim of android rip-off awaits ruling | $aapl $goog	apples claim of android rip-off awaits ruling | $aapl $goog	0.5	negative	-0.4
710	14-nov-11	Kindle Fireâ€™s Secret Weapon: Amazon Prime http://stks.co/16fNÂ via @techinsidr $AMZN $AAPL $MSFT $GOOG	kindle fires secret weapon: amazon prime via @techinsidr $amzn $aapl $msft $goog	kindle fires secret weapon: amazon prime via @techinsidr $amzn $aapl $msft $goog	0.7	negative	-0.4
711	02-ago-11	THE GOOGLE INVESTOR: Why Google Is Beating Apple In The Smartphone Game $GOOG by @hleonard76 http://read.bi/pkTuTp	the google investor: why google is beating apple in the smartphone game $goog by @hleonard76	the google investor: why google is beating apple in the smartphone game $goog by @hleonard76	0.4	negative	-0.4
712	25-ene-11	Google "Not Happy" With Number Of Android App Purchases $GOOG by @MattRosoff http://read.bi/ft5RfY	google "not happy" with number of android app purchases $goog by @mattrosoff	google "not happy" with number of android app purchases $goog by @mattrosoff	1.0	negative	-0.4
713	20-dic-12	These Are Companies Behind Apple's Attempt To Kill Google $AAPL $GOOG $YELP by @jyarowhttp://read.bi/XPgS8B	these are companies behind apple's attempt to kill google $aapl $goog $yelp by @jyarow	these are companies behind apple's attempt to kill google $aapl $goog $yelp by @jyarow	0.7	negative	-0.4
714	08-dic-12	How To Get Rid Of Annoying Ads On Your Android Phone With One Simple Trick $GOOG by @officialKLShttp://read.bi/VuPnzD	how to get rid of annoying ads on your android phone with one simple trick $goog by @officialkls	how to get rid of annoying ads on your android phone with one simple trick $goog by @officialkls	0.6285714285714286	negative	-0.4
715	18-nov-12	Marissa Mayer And Sheryl Sandberg Are In Secret Talks To Make A Facebook/Yahoo Search Engine $FB $YHOO $MSFT $GOOG http://read.bi/UzV7aF	marissa mayer and sheryl sandberg are in secret talks to make a facebook/yahoo search engine $fb $yhoo $msft $goog	marissa mayer and sheryl sandberg are in secret talks to make a facebook/yahoo search engine $fb $yhoo $msft $goog	0.7	negative	-0.4
716	12-oct-12	Has your broker heard of $FAST? Boring industrial company trounces tech stocks. $AAPL $GOOG $AMZN. Check this chart:http://on.mktw.net/SVjpuz	has your broker heard of $fast? boring industrial company trounces tech stocks. $aapl $goog $amzn. check this chart:	has your broker heard of $fast? boring industrial company trounces tech stocks. $aapl $goog $amzn. check this chart:	0.8	negative	-0.4
717	30-ago-12	Sergey Brin Is Secretly Buying Up Property And Charging Below Market Rent $GOOG by @nichcarlsonhttp://read.bi/NYGeBX	sergey brin is secretly buying up property and charging below market rent $goog by @nichcarlson	sergey brin is secretly buying up property and charging below market rent $goog by @nichcarlson	0.7	negative	-0.4
718	12-jun-12	Apple's Maps App Is Worse Than Google Maps $AAPL $GOOG by @jyarowhttp://read.bi/LPV2gb	apple's maps app is worse than google maps $aapl $goog by @jyarow	apple's maps app is worse than google maps $aapl $goog by @jyarow	0.6	negative	-0.4
719	24-may-12	Motorola is now the Apple of Google's eye. Behind Google's strategy: http://on.wsj.com/LcF1TSÂ $AAPL $GOOG	motorola is now the apple of google's eye. behind google's strategy: $aapl $goog	motorola is now the apple of google's eye. behind google's strategy: $aapl $goog	0.7	negative	-0.4
720	01-may-12	The Lead Engineer Behind Google's Fringe Projects Reveals What It's Like At Google[x] $GOOG by @mattlynley http://read.bi/IqOLsT	the lead engineer behind google's fringe projects reveals what it's like at google[x] $goog by @mattlynley	the lead engineer behind google's fringe projects reveals what it's like at google[x] $goog by @mattlynley	0.7	negative	-0.4
721	12-feb-12	Google Is Building Secret Hardware Testing Labs All Over Its Campus $GOOG by @MattRosoffhttp://read.bi/wDeHQB	google is building secret hardware testing labs all over its campus $goog by @mattrosoff	google is building secret hardware testing labs all over its campus $goog by @mattrosoff	0.7	negative	-0.4
722	09-ene-12	I agree that this is the game. RT @stocktwits The Twitter-Google Chess Match http://stks.co/1pkIÂ via @arikuchinsky $TWIT $GOOG	i agree that this is the game. rt @stocktwits the twitter-google chess match via @arikuchinsky $twit $goog	i agree that this is the game. rt @stocktwits the twitter-google chess match via @arikuchinsky $twit $goog	0.4	negative	-0.4
723	26-dic-13	Google Obliterates Buzzy Startup Rap Genius For Trying To Game The System $GOOG by @jyarowhttp://read.bi/1c7qAwX	google obliterates buzzy startup rap genius for trying to game the system $goog by @jyarow	google obliterates buzzy startup rap genius for trying to game the system $goog by @jyarow	0.4	negative	-0.4
724	12-nov-13	What's behind the rise in YouTube, Netflix traffic? http://bloom.bg/1dZ5JMJÂ $NFLX $GOOG	what's behind the rise in youtube, netflix traffic? $nflx $goog	what's behind the rise in youtube, netflix traffic? $nflx $goog	0.7	negative	-0.4
725	18-oct-13	What's behind Google's earnings report? http://bloom.bg/1gRbjTsÂ $GOOG	what's behind google's earnings report? $goog	what's behind google's earnings report? $goog	0.7	negative	-0.4
726	18-sep-13	READ! "@businessinsider: SEX AND POLITICS AT GOOGLE: It's A Game Of Thrones In Mountain View $GOOG by @nichcarlson http://read.bi/1gzY1b9Â "	read! "@businessinsider: sex and politics at google: it's a game of thrones in mountain view $goog by @nichcarlson "	read! "@businessinsider: sex and politics at google: it's a game of thrones in mountain view $goog by @nichcarlson "	0.4	negative	-0.4
727	26-jul-13	3. $GOOG looking worse by the day - 1st time I'd buy $AAPL instead of $GOOG maybe all yr	3. $goog looking worse by the day - 1st time i'd buy $aapl instead of $goog maybe all yr	3. $goog looking worse by the day - 1st time i'd buy $aapl instead of $goog maybe all yr	0.6	negative	-0.4
728	06-jul-13	Elevate Your Game -- "The Anatomy of a Trader" series http://stks.co/jbpgÂ by @andrewnyquist $SPY $IWM $GLD $AAPL $GOOG $VIX $SPX $STUDY	elevate your game -- "the anatomy of a trader" series by @andrewnyquist $spy $iwm $gld $aapl $goog $vix $spx $study	elevate your game -- "the anatomy of a trader" series by @andrewnyquist $spy $iwm $gld $aapl $goog $vix $spx $study	0.4	negative	-0.4
729	05-jul-13	Google's Decision To Pay $12.5 Billion For Motorola Looks Even Worse This Morning $GOOG by @jyarow http://read.bi/19YQ3XG	google's decision to pay $12.5 billion for motorola looks even worse this morning $goog by @jyarow	google's decision to pay $12.5 billion for motorola looks even worse this morning $goog by @jyarow	0.6	negative	-0.4
730	09-may-13	The NSA Published An Instruction Manual On How To Obtain Secret Documents Using Google $GOOG by @officialKLS http://read.bi/18vUlpL	the nsa published an instruction manual on how to obtain secret documents using google $goog by @officialkls	the nsa published an instruction manual on how to obtain secret documents using google $goog by @officialkls	0.7	negative	-0.4
731	28-ene-13	Apple Users Allege in Lawsuit That Google Secretly Tracks Their Web Browsing $GOOG $AAPL http://read.bi/WIsDOX	apple users allege in lawsuit that google secretly tracks their web browsing $goog $aapl	apple users allege in lawsuit that google secretly tracks their web browsing $goog $aapl	0.7	negative	-0.4
732	11-dic-14	Explaining the law behind the Google News shutdown in Spain: http://on.wsj.com/1GpY8mHÂ $GOOG	explaining the law behind the google news shutdown in spain: $goog	explaining the law behind the google news shutdown in spain: $goog	0.7	negative	-0.4
733	29-nov-14	Apple And UnionPay: A Marriage Not Made In Heaven, Part II http://seekingalpha.com/article/2716545-apple-and-unionpay-a-marriage-not-made-in-heaven-part-ii?source=feed_fÂ â€¦ $GOOG #GOOGLE $GOOGL $LNVGY $AAPL $CHWTF	apple and unionpay: a marriage not made in heaven, part ii $goog #google $googl $lnvgy $aapl $chwhat the fuck	apple and unionpay: a marriage not made in heaven, part ii $goog #google $googl $lnvgy $aapl $chwhat the fuck	0.6	negative	-0.4
734	21-nov-14	If anyone can explain to me why $GOOG needs to be broken up, I'm all ears.	if anyone can explain to me why $goog needs to be broken up, i'm all ears.	if anyone can explain to me why $goog needs to be broken up, i'm all ears.	0.4	negative	-0.4
735	15-ene-14	Well that's embarrassing. Penny stock Nestor Inc. surged 1900% when investors confused it with $NEST (just purchased by $GOOG for $3.2B).	well that's embarrassing. penny stock nestor inc. surged 1900% when investors confused it with $nest (just purchased by $goog for $3.2b).	well that's embarrassing. penny stock nestor inc. surged 1900% when investors confused it with $nest (just purchased by $goog for $3.2b).	0.7	negative	-0.4
736	10-dic-15	"Money poured into just the FANG stocks ( $FB $AMZN $NFLX $GOOG) is unhealthy like having garlic but no Listerine" #FOMCwebinar @MBlockRhino	"money poured into just the fang stocks ( $fb $amzn $nflx $goog) is unhealthy like having garlic but no listerine" #fomcwebinar @mblockrhino	"money poured into just the fang stocks ( $fb $amzn $nflx $goog) is unhealthy like having garlic but no listerine" #fomcwebinar @mblockrhino	0.7	negative	-0.4
737	24-sep-15	Thursday links: the stock market IS a game, the buyback blitz and recession probabilities. http://stks.co/p2tagÂ $SPX $SPY $CAT $AMZN $GOOG	thursday links: the stock market is a game, the buyback blitz and recession probabilities. $spx $spy $cat $amzn $goog	thursday links: the stock market is a game, the buyback blitz and recession probabilities. $spx $spy $cat $amzn $goog	0.4	negative	-0.4
738	15-ago-15	Relearning the Alphabet: the Pattern behind Google's Reorganization. http://www.slideshare.net/MartinHoffmann/relearning-the-alphabet-the-pattern-behind-googles-reorganizationÂ â€¦ $GOOGL $GOOG #InvestorEducation #Investing	relearning the alphabet: the pattern behind google's reorganization. $googl $goog #investoreducation #investing	relearning the alphabet: the pattern behind google's reorganization. $googl $goog #investoreducation #investing	0.7	negative	-0.4
739	18-may-15	AT&T's CEO: Google Fiber 'changed the game' for broadband buildout, but Title II rules could stall efforts | $T $GOOG http://bit.ly/1FnUYmo	at&t's ceo: google fiber 'changed the game' for broadband buildout, but title ii rules could stall efforts | $t $goog	at&t's ceo: google fiber 'changed the game' for broadband buildout, but title ii rules could stall efforts | $t $goog	0.4	negative	-0.4
740	27-abr-15	Chrome browser update a "game changer" for mobile websites and $GOOG http://www.domainmondo.com/2015/04/google-chrome-physical-web-project.htmlÂ â€¦ #domains #mobile #websites	chrome browser update a "game changer" for mobile websites and $goog #domains #mobile #websites	chrome browser update a "game changer" for mobile websites and $goog #domains #mobile #websites	0.4	negative	-0.4
741	16-may-16	Android device performance lags behind Apple $GOOG $GOOGL $AAPL http://read.bi/1TTfRZDÂ pic.twitter.com/8MSicFjtaK	android device performance lags behind apple $goog $googl $aapl	android device performance lags behind apple $goog $googl $aapl	0.7	negative	-0.4
742	21-abr-16	$IBM, $INTC, $V , $GOOG $MSFT all miss with $GS revenue the worse in Lloyd's career AND Cramer's foaming at the mouth bullish. @jimcramer	$ibm, $intc, $v , $goog $msft all miss with $gs revenue the worse in lloyd's career and cramer's foaming at the mouth bullish. @jimcramer	$ibm, $intc, $v , $goog $msft all miss with $gs revenue the worse in lloyd's career and cramer's foaming at the mouth bullish. @jimcramer	0.6	negative	-0.4
743	02-mar-16	The Secret's Out: Apple Just Went for Facebook and Google's Jugular http://bit.ly/1Y2XO7CÂ $AAPL $FB $GOOG pic.twitter.com/pGE3YHlbZD	the secret's out: apple just went for facebook and google's jugular $aapl $fb $goog pic.twitter.com/pge3yhlbzd	the secret's out: apple just went for facebook and google's jugular $aapl $fb $goog pic.twitter.com/pge3yhlbzd	0.7	negative	-0.4
744	05-feb-16	here's why momentum stocks are broken and how to profit from it http://allstarcharts.com/momentum-stocks-broken-get/Â â€¦ $MTUM $SPY $GOOG $AMZN $FB $NFLX $NKE $V	here's why momentum stocks are broken and how to profit from it $mtum $spy $goog $amzn $fb $nflx $nke $v	here's why momentum stocks are broken and how to profit from it $mtum $spy $goog $amzn $fb $nflx $nke $v	0.4	negative	-0.4
745	21-mar-17	VIDEO http://bit.ly/2nP8smWÂ Intermed Support Lvls Broken $SPY $QQQ $IWM $SMH $IBB $AMZN $FB $GOOG pic.twitter.com/ISpNokGimr	video intermed support lvls broken $spy $qqq $iwm $smh $ibb $amzn $fb $goog pic.twitter.com/ispnokgimr	video intermed support lvls broken $spy $qqq $iwm $smh $ibb $amzn $fb $goog pic.twitter.com/ispnokgimr	0.4	negative	-0.4
746	17-mar-17	Corporate brands, UK govt. pull ads from $GOOG YouTube over extremist hate group videos http://appleinsider.com/articles/17/03/17/corporate-brands-uk-government-pull-ads-from-googles-youtube-over-extremist-hate-group-videosÂ â€¦pic.twitter.com/dZDYrmiQPz	corporate brands, uk govt. pull ads from $goog youtube over extremist hate group videos	corporate brands, uk govt. pull ads from $goog youtube over extremist hate group videos	0.45	negative	-0.4
747	08-feb-17	YouTube ups its live-streaming game $GOOG http://read.bi/2k2QFdLÂ pic.twitter.com/hBy4ZStdAf	youtube ups its live-streaming game $goog	youtube ups its live-streaming game $goog	0.4	negative	-0.4
748	25-oct-18	For every AP mile driven by Waymo, Tesla has driven 148 miles. Tell me, who's behind on data again? $TSLA $TSLAQ $GOOG $GOOGLpic.twitter.com/dgTVb5T23e	for every ap mile driven by waymo, tesla has driven 148 miles. tell me, who's behind on data again? $tsla $tslaq $goog $googlpic.twitter.com/dgtvb5t23e	for every ap mile driven by waymo, tesla has driven 148 miles. tell me, who's behind on data again? $tsla $tslaq $goog $googlpic.twitter.com/dgtvb5t23e	0.7	negative	-0.4
749	25-oct-18	Appleâ€™s customer base punches way above its weight when it comes to its value to e-commerce sites and advertisers. $AAPL $GOOG $GOOGLhttps://www.fool.com/investing/2018/10/24/why-google-is-willing-to-pay-apple-12-billion-per.aspxÂ â€¦	apples customer base punches way above its weight when it comes to its value to e-commerce sites and advertisers. $aapl $goog $googl	apples customer base punches way above its weight when it comes to its value to e-commerce sites and advertisers. $aapl $goog $googl	0.55	negative	-0.4
750	01-feb-18	Google Cloud is now a $1 billion per quarter business â€” but it's still way behind Amazon $GOOGL $GOOG $AMZN $MSFT http://read.bi/2ExRORzÂ pic.twitter.com/HA2olTQ9MY	google cloud is now a $1 billion per quarter business but it's still way behind amazon $googl $goog $amzn $msft	google cloud is now a $1 billion per quarter business but it's still way behind amazon $googl $goog $amzn $msft	0.7	negative	-0.4
751	11-ene-18	Google secretly acquired a Cambridge startup that can turn screens into speakers $GOOG http://read.bi/2DiPptjÂ pic.twitter.com/oJuwKdLg0w	google secretly acquired a cambridge startup that can turn screens into speakers $goog	google secretly acquired a cambridge startup that can turn screens into speakers $goog	0.7	negative	-0.4
752	01-ene-18	It's never been clearer, we're in the "Backlash era". Folks are tired of being bullied. "We're in a crisis of truth"- @Lefsetz http://lefsetz.com/wordpress/2017/12/31/the-disinformation-society/Â â€¦ â€¦ â€¢ #metoo #fakenews #brexit #BoycottNFL #resist #MAGA #draintheswamp #bigtech #uber $goog $FB $AMZN	it's never been clearer, we're in the "backlash era". folks are tired of being bullied. "we're in a crisis of truth"- @lefsetz #metoo #fakenews #brexit #boycottnfl #resist #maga #draintheswamp #bigtech #uber $goog $fb $amzn	it's never been clearer, we're in the "backlash era". folks are tired of being bullied. "we're in a crisis of truth"- @lefsetz #metoo #fakenews #brexit #boycottnfl #resist #maga #draintheswamp #bigtech #uber $goog $fb $amzn	0.7	negative	-0.4
753	30-dic-09	Is Google Working On A Choose-Your-Own-Adventure Game For YouTube? $GOOG by @nichcarlson http://bit.ly/6wJC77	is google working on a choose-your-own-adventure game for youtube? $goog by @nichcarlson	is google working on a choose-your-own-adventure game for youtube? $goog by @nichcarlson	0.4	negative	-0.4
754	01-nov-09	Confused About Google Wave? Now There's A Book To Explain It $GOOG by @jwyarow http://bit.ly/aWCX	confused about google wave? now there's a book to explain it $goog by @jwyarow	confused about google wave? now there's a book to explain it $goog by @jwyarow	0.7	negative	-0.4
755	04-mar-09	$GOOG's Eric Schmidt thinks Twitter is a "poor man's email system" ??? What's he been smoking? http://cli.gs/8qyEaL	$goog's eric schmidt thinks twitter is a "poor man's email system" ??? what's he been smoking?	$goog's eric schmidt thinks twitter is a "poor man's email system" ??? what's he been smoking?	0.6	negative	-0.4
756	18-nov-12	Marissa Mayer And Sheryl Sandberg Are In Secret Talks To Make A Facebook/Yahoo Search Engine $FB $YHOO $MSFT $GOOGhttp://read.bi/UzV7aF	marissa mayer and sheryl sandberg are in secret talks to make a facebook/yahoo search engine $fb $yhoo $msft $goog	marissa mayer and sheryl sandberg are in secret talks to make a facebook/yahoo search engine $fb $yhoo $msft $goog	0.7	negative	-0.4
757	04-sep-12	Meet the man behind Facebook's IPO debacle: http://cnb.cx/Q0xH1UÂ - by @andrewrsorkin $FB	meet the man behind facebook's ipo debacle: - by @andrewrsorkin $fb	meet the man behind facebook's ipo debacle: - by @andrewrsorkin $fb	0.7	negative	-0.4
758	21-ago-12	Annoyed By Instagram? This App Will Remove Filters From Photos $FB by @_dtl http://read.bi/OWhMkI	annoyed by instagram? this app will remove filters from photos $fb by @_dtl	annoyed by instagram? this app will remove filters from photos $fb by @_dtl	0.8	negative	-0.4
759	13-ago-12	Mark Zuckerberg And Steve Jobs Have One Weird Trait In Common $AAPL $FB by @mattlynley http://read.bi/RO9LP7	mark zuckerberg and steve jobs have one weird trait in common $aapl $fb by @mattlynley	mark zuckerberg and steve jobs have one weird trait in common $aapl $fb by @mattlynley	0.75	negative	-0.4
760	26-jul-12	The $FB numbers are fishy. Zynga $ZNGA is a disaster. What about the 2 Wall Street banks behind these companies? http://on.mktw.net/NLrL97	the $fb numbers are fishy. zynga $znga is a disaster. what about the 2 wall street banks behind these companies?	the $fb numbers are fishy. zynga $znga is a disaster. what about the 2 wall street banks behind these companies?	0.7	negative	-0.4
761	13-jul-12	Whoa RT @SAI: Roger McNamee: Morgan Stanley's Handling Of The Facebook IPO 'Borders On Criminal' $FB by @sfiegermanhttp://read.bi/NfHJdC	whoa rt @sai: roger mcnamee: morgan stanley's handling of the facebook ipo 'borders on criminal' $fb by @sfiegerman	whoa rt @sai: roger mcnamee: morgan stanley's handling of the facebook ipo 'borders on criminal' $fb by @sfiegerman	0.55	negative	-0.4
762	26-jun-12	RT @alliemcbell: Yet another reason for users to be annoyed with Facebook... http://cnnmon.ie/Qa41vKÂ #emails $FB	rt @alliemcbell: yet another reason for users to be annoyed with facebook... #emails $fb	rt @alliemcbell: yet another reason for users to be annoyed with facebook... #emails $fb	0.8	negative	-0.4
763	23-may-12	Zuck was poorly served by his 'adults' http://bit.ly/KedzmMÂ $FB	zuck was poorly served by his 'adults' $fb	zuck was poorly served by his 'adults' $fb	0.6	negative	-0.4
764	18-may-12	Roger McNamee: The Secret Genius of Facebook http://cnbc.com/id/47479272Â $EBAY $FB #StockMarket #StockPicks	roger mcnamee: the secret genius of facebook $ebay $fb #stockmarket #stockpicks	roger mcnamee: the secret genius of facebook $ebay $fb #stockmarket #stockpicks	0.7	negative	-0.4
765	13-may-12	Sunday links: playing your game, Warren Buffett on $JPM vs. $WFC and the rise of "meta money." http://stks.co/3ni7Â $VIX $FB $DISH $AAPL	sunday links: playing your game, warren buffett on $jpm vs. $wfc and the rise of "meta money." $vix $fb $dish $aapl	sunday links: playing your game, warren buffett on $jpm vs. $wfc and the rise of "meta money." $vix $fb $dish $aapl	0.4	negative	-0.4
766	01-feb-12	"Zynga accounted for approximately 12% of our revenue" $FB	"zynga accounted for approximately 12% of our revenue" $fb	"zynga accounted for approximately 12% of our revenue" $fb	0.6	negative	-0.4
767	24-oct-18	Just since 2013 : $FB up 5.9x (approximately) $AMZN up 6.1x $NFLX up 25x $GOOGL (not shown) up 3.1x So this correction is the aberration?pic.twitter.com/pUPZn6u1gK	just since 2013 : $fb up 5.9x (approximately) $amzn up 6.1x $nflx up 25x $googl (not shown) up 3.1x so this correction is the aberration?pic.twitter.com/pupzn6u1gk	just since 2013 : $fb up 5.9x (approximately) $amzn up 6.1x $nflx up 25x $googl (not shown) up 3.1x so this correction is the aberration?pic.twitter.com/pupzn6u1gk	0.6	negative	-0.4
768	29-sep-18	$FB skating on thin ice. pic.twitter.com/gK6YCHp2La	$fb skating on thin ice. pic.twitter.com/gk6ychp2la	$fb skating on thin ice. pic.twitter.com/gk6ychp2la	0.8500000000000001	negative	-0.4
769	28-jun-18	Think itâ€™s too late to buy into the FANG stocks? Based on their cash flow per share trends, youâ€™re wrong on 3 out of 4 counts. $FB $AMZN $NFLX $GOOG $GOOGLhttps://www.fool.com/investing/2018/06/27/fang-stocks-overvalued-actually-a-majority-may-be.aspxÂ â€¦	think its too late to buy into the fang stocks? based on their cash flow per share trends, youre wrong on 3 out of 4 counts. $fb $amzn $nflx $goog $googl	think its too late to buy into the fang stocks? based on their cash flow per share trends, youre wrong on 3 out of 4 counts. $fb $amzn $nflx $goog $googl	0.75	negative	-0.4
770	01-may-18	I'm sharing my secret formula for finding penny stocks pre-spike https://goo.gl/KBzYfwÂ these rules will help you find them $FB $TWTR	i'm sharing my secret formula for finding penny stocks pre-spike these rules will help you find them $fb $twtr	i'm sharing my secret formula for finding penny stocks pre-spike these rules will help you find them $fb $twtr	0.7	negative	-0.4
771	01-may-18	Shares of Match Group (OkCupid, Tinder, http://Match.comÂ ) tank 20% on news Facebook is getting into the dating game. $FB $MTCHpic.twitter.com/ZwIBHsmUAW	shares of match group (okcupid, tinder, tank 20% on news facebook is getting into the dating game. $fb $mtchpic.twitter.com/zwibhsmuaw	shares of match group (okcupid, tinder, tank 20% on news facebook is getting into the dating game. $fb $mtchpic.twitter.com/zwibhsmuaw	0.4	negative	-0.4
772	21-mar-18	Leaving $FB because of tensions between $FB legal/policy team and security team is dejavu for Alex Stamos. He also reportedly resigned as Yahoo's CISO in 2015 after discovering Marissa Mayer authorized a secret search tool for user data. https://www.reuters.com/article/us-yahoo-nsa-exclusive/exclusive-yahoo-secretly-scanned-customer-emails-for-u-s-intelligence-sources-idUSKCN1241YTÂ â€¦pic.twitte…	leaving $fb because of tensions between $fb legal/policy team and security team is dejavu for alex stamos. he also reportedly resigned as yahoo's ciso in 2015 after discovering marissa mayer authorized a secret search tool for user data.	leaving $fb because of tensions between $fb legal/policy team and security team is dejavu for alex stamos. he also reportedly resigned as yahoo's ciso in 2015 after discovering marissa mayer authorized a secret search tool for user data.	0.7	negative	-0.4
773	31-dic-17	Facebook Inc $FB Position Decreased by Zacks Investment Management http://ift.tt/2kRSHMi	facebook inc $fb position decreased by zacks investment management	facebook inc $fb position decreased by zacks investment management	0.7	negative	-0.4
774	14-dic-17	IBD Big Cap 20 12-14-17 With Rank 1. $FB $SCHW $RHT $FLT $CTAS $ADBE $MAR $DLTR $DHI $ROST $AMTD $CAT $NOW $MNST $BFB $ABBV $TXN $TSN $AAPL 20. $SHW	ibd big cap 20 12-14-17 with rank 1. $fb $schw $rht $flt $ctas $adbe $mar $dltr $dhi $rost $amtd $cat $now $mnst $bfb $abbv $txn $tsn $aapl 20. $shw	ibd big cap 20 12-14-17 with rank 1. $fb $schw $rht $flt $ctas $adbe $mar $dltr $dhi $rost $amtd $cat $now $mnst $bfb $abbv $txn $tsn $aapl 20. $shw	0.5	negative	-0.4
775	22-sep-17	ZUCKERBERG ANTICIPATES SELLING 35 MLN TO 75 MLN SHARES OF FACEBOOK STOCK OVER APPROXIMATELY 18 MONTHS FROM SEPT 22 $FB pic.twitter.com/bIgwVbQAQ4	zuckerberg anticipates selling 35 mln to 75 mln shares of facebook stock over approximately 18 months from sept 22 $fb pic.twitter.com/bigwvbqaq4	zuckerberg anticipates selling 35 mln to 75 mln shares of facebook stock over approximately 18 months from sept 22 $fb pic.twitter.com/bigwvbqaq4	0.6	negative	-0.4
776	27-jun-17	Facebook's poor ad viewability may harm its video push $FB http://read.bi/2sNvSO3Â pic.twitter.com/6upx0PPJ1O	facebook's poor ad viewability may harm its video push $fb	facebook's poor ad viewability may harm its video push $fb	0.6	negative	-0.4
777	10-may-17	In Facebookâ€™s rapid, AI-powered growth plan, the secret weapon is NVIDIA. https://www.fool.com/investing/2017/05/08/how-facebooks-ai-ambitions-will-boost-nvidia.aspxÂ â€¦ $NVDA $FB	in facebooks rapid, ai-powered growth plan, the secret weapon is nvidia. $nvda $fb	in facebooks rapid, ai-powered growth plan, the secret weapon is nvidia. $nvda $fb	0.7	negative	-0.4
778	23-abr-17	Op-ed in @nytimes asks if $GOOG $FB $AMZN should be broken up. Retail layoffs since 10/16 > # of ppl working in coalhttp://nyti.ms/2pTp3K5	op-ed in @nytimes asks if $goog $fb $amzn should be broken up. retail layoffs since 10/16 > # of ppl working in coal	op-ed in @nytimes asks if $goog $fb $amzn should be broken up. retail layoffs since 10/16 > # of ppl working in coal	0.4	negative	-0.4
779	21-mar-17	VIDEO http://bit.ly/2nP8smWÂ Intermed Support Lvls Broken $SPY $QQQ $IWM $SMH $IBB $AMZN $FB $GOOGpic.twitter.com/ISpNokGimr	video intermed support lvls broken $spy $qqq $iwm $smh $ibb $amzn $fb $googpic.twitter.com/ispnokgimr	video intermed support lvls broken $spy $qqq $iwm $smh $ibb $amzn $fb $googpic.twitter.com/ispnokgimr	0.4	negative	-0.4
780	15-mar-17	why not focus on $FB. We are up about 100 points now for club members, http://www.actionalertsplus.comÂ . don't focus on $TWTR so muchhttps://twitter.com/netstarman2/status/842054262226096129Â â€¦ @jack @biz @jimcramer $twtr Called worst stock in tech today on CNBC. They do not have anyone to copy Chris Sacca bumped all his shares	why not focus on $fb. we are up about 100 points now for club members, don't focus on $twtr so much @jack @biz @jimcramer $twtr called worst stock in tech today on cnbc. they do not have anyone to copy chris sacca bumped all his shares	why not focus on $fb. we are up about 100 points now for club members, don't focus on $twtr so much @jack @biz @jimcramer $twtr called worst stock in tech today on cnbc. they do not have anyone to copy chris sacca bumped all his shares	0.6	negative	-0.4
781	14-feb-17	Facebook announces TV app, and Nintendo reveals DLC for upcoming Zelda game. Watch: https://twitter.com/i/live/788577714252886017Â â€¦ #CheddarLIVE #GoLive $FB	facebook announces tv app, and nintendo reveals dlc for upcoming zelda game. watch: #cheddarlive #golive $fb	facebook announces tv app, and nintendo reveals dlc for upcoming zelda game. watch: #cheddarlive #golive $fb	0.4	negative	-0.4
782	26-ene-17	My secret formula for finding penny stocks pre-spike https://goo.gl/HziuY4Â you're gonna be stoked to learn this $FB $TWTR	my secret formula for finding penny stocks pre-spike you're gonna be stoked to learn this $fb $twtr	my secret formula for finding penny stocks pre-spike you're gonna be stoked to learn this $fb $twtr	0.7	negative	-0.4
783	02-nov-16	Facebook has added the equivalent of Twitter's entire user base in a year. http://money.cnn.com/2016/11/02/technology/facebook-q3-earnings/index.htmlÂ â€¦ $FB pic.twitter.com/kEDdpvIp1C	facebook has added the equivalent of twitter's entire user base in a year. $fb pic.twitter.com/keddpvip1c	facebook has added the equivalent of twitter's entire user base in a year. $fb pic.twitter.com/keddpvip1c	0.8125	negative	-0.4
784	25-ago-16	See @pmarca's story about Yuri Milner's "secret spreadsheet" for his $FB investment http://fortune.com/2015/06/18/marc-andreessen-talks-about-that-time-facebook-almost-lost-80-of-its-value/Â â€¦pic.twitter.com/eoPk0cJUJu	see @pmarca's story about yuri milner's "secret spreadsheet" for his $fb investment	see @pmarca's story about yuri milner's "secret spreadsheet" for his $fb investment	0.7	negative	-0.4
785	14-jul-16	LINE is the 8th billion-dollar tech IPO in a decade $LN $BABA $JD $TWTR $FB $ZNGA $YNDX $GAME $IPO #IPOhttp://dlvr.it/Lp87kZ	line is the 8th billion-dollar tech ipo in a decade $ln $baba $jd $twtr $fb $znga $yndx $game $ipo #ipo	line is the 8th billion-dollar tech ipo in a decade $ln $baba $jd $twtr $fb $znga $yndx $game $ipo #ipo	0.4	negative	-0.4
786	06-may-16	The hate mail over my last $FB gun story has slowed. Now people are flagging photos from the article for removal: pic.twitter.com/EFc2qabz4Y	the hate mail over my last $fb gun story has slowed. now people are flagging photos from the article for removal: pic.twitter.com/efc2qabz4y	the hate mail over my last $fb gun story has slowed. now people are flagging photos from the article for removal: pic.twitter.com/efc2qabz4y	0.48333333333333334	negative	-0.4
787	21-abr-16	VIDEO - How/Why @etrade is a Rip-Off: https://claytrader.com/videos/etrade-rip-off/Â â€¦ $AAPL $SPY $TRTC $SUNE $GOOG $NFLX $FB $V $SBUX $SFOR $MNKD $TWTR $AMZN $TSLA	video - how/why @etrade is a rip-off: $aapl $spy $trtc $sune $goog $nflx $fb $v $sbux $sfor $mnkd $twtr $amzn $tsla	video - how/why @etrade is a rip-off: $aapl $spy $trtc $sune $goog $nflx $fb $v $sbux $sfor $mnkd $twtr $amzn $tsla	0.5	negative	-0.4
788	06-mar-16	You must have a game plan. If you aim at nothing, you will hit it every time. - Dave Ramsey ...so what's your game plan? $FB $TWTR	you must have a game plan. if you aim at nothing, you will hit it every time. - dave ramsey ...so what's your game plan? $fb $twtr	you must have a game plan. if you aim at nothing, you will hit it every time. - dave ramsey ...so what's your game plan? $fb $twtr	0.4	negative	-0.4
789	06-feb-16	Momentum Stocks Are Broken. Get Over It and Profit From Their Collapse http://allstarcharts.com/momentum-stocks-broken-get/Â â€¦ $FB $AMZN $MTUMpic.twitter.com/AXtQVvOS5G	momentum stocks are broken. get over it and profit from their collapse $fb $amzn $mtumpic.twitter.com/axtqvvos5g	momentum stocks are broken. get over it and profit from their collapse $fb $amzn $mtumpic.twitter.com/axtqvvos5g	0.4	negative	-0.4
790	05-feb-16	here's why momentum stocks are broken and how to profit from it http://allstarcharts.com/momentum-stocks-broken-get/Â â€¦ $MTUM $SPY $GOOG $AMZN $FB $NFLX $NKE $V	here's why momentum stocks are broken and how to profit from it $mtum $spy $goog $amzn $fb $nflx $nke $v	here's why momentum stocks are broken and how to profit from it $mtum $spy $goog $amzn $fb $nflx $nke $v	0.4	negative	-0.4
791	29-dic-15	FANG rocked 2015 $FB +38% $AMZN +120% $NFLX +135% $GOOGL +49% while FUCK wiped out accounts $FEYE -34% $USO -45% $CAT -24% $KORS -45%	fang rocked 2015 $fb +38% $amzn +120% $nflx +135% $googl +49% while fuck wiped out accounts $feye -34% $uso -45% $cat -24% $kors -45%	fang rocked 2015 $fb +38% $amzn +120% $nflx +135% $googl +49% while fuck wiped out accounts $feye -34% $uso -45% $cat -24% $kors -45%	0.6	negative	-0.4
792	29-dic-15	YouTube is a commodity. It's a parking place for videos. It's poorly organized and content quality varies. Competitors are coming. $fb $twtr	youtube is a commodity. it's a parking place for videos. it's poorly organized and content quality varies. competitors are coming. $fb $twtr	youtube is a commodity. it's a parking place for videos. it's poorly organized and content quality varies. competitors are coming. $fb $twtr	0.6	negative	-0.4
793	25-oct-15	Facebook stumbles in its attempt to bring the Internet to India's poor. $FB http://nyti.ms/1R6uOIk	facebook stumbles in its attempt to bring the internet to india's poor. $fb	facebook stumbles in its attempt to bring the internet to india's poor. $fb	0.6	negative	-0.4
794	07-sep-15	Facebook is stepping up its ad game $FB #adtech http://ow.ly/3yb5A6	facebook is stepping up its ad game $fb #adtech	facebook is stepping up its ad game $fb #adtech	0.4	negative	-0.4
795	18-ago-15	My blog. Market recap & game plan for 8/19. http://seekingalpha.com/instablog/10409981-biotechmoney18/4293476-market-recap-and-trade-game-plan-for-8-19Â â€¦ $IWM $IBB $FB $SPY $OMER $ZLTQ & others. Cheers.	my blog. market recap & game plan for 8/19. $iwm $ibb $fb $spy $omer $zltq & others. cheers.	my blog. market recap & game plan for 8/19. $iwm $ibb $fb $spy $omer $zltq & others. cheers.	0.4	negative	-0.4
796	30-jul-15	If you make financial decisions based on lines and colors...you're an idiot. #invest #money $LNKD $EXPE $LOCK $FB pic.twitter.com/gcGioXUU5I	if you make financial decisions based on lines and colors...you're an idiot. #invest #money $lnkd $expe $lock $fb pic.twitter.com/gcgioxuu5i	if you make financial decisions based on lines and colors...you're an idiot. #invest #money $lnkd $expe $lock $fb pic.twitter.com/gcgioxuu5i	0.4	negative	-0.4
797	28-ene-15	Might as well face it, weâ€™re addicted to Facebook http://blog.likefolio.com/post/109397303162/might-as-well-face-it-were-addicted-to-facebookÂ â€¦ via @LikeFolio $FB pic.twitter.com/9xBVTd42cx	might as well face it, were addicted to facebook via @likefolio $fb pic.twitter.com/9xbvtd42cx	might as well face it, were addicted to facebook via @likefolio $fb pic.twitter.com/9xbvtd42cx	0.6	negative	-0.4
798	19-nov-14	Facebook is now broken. I've sold and am penning a Swiftian break-up pop song $FB pic.twitter.com/5IVsKIosw6	facebook is now broken. i've sold and am penning a swiftian break-up pop song $fb pic.twitter.com/5ivskiosw6	facebook is now broken. i've sold and am penning a swiftian break-up pop song $fb pic.twitter.com/5ivskiosw6	0.4	negative	-0.4
799	04-mar-14	WhatsApp foundersâ€™ secret weapon: in the land of the iPhone, they're both still using five-year-old Nokias http://on.ft.com/1doY0JfÂ $FB	whatsapp founders secret weapon: in the land of the iphone, they're both still using five-year-old nokias $fb	whatsapp founders secret weapon: in the land of the iphone, they're both still using five-year-old nokias $fb	0.7	negative	-0.4
800	20-feb-14	Violence in #Ukraine, the numbers behind the purchase of WhatsApp. @gerardtbaker's tour of the day's news: http://on.wsj.com/1bpjRRZÂ $FB	violence in #ukraine, the numbers behind the purchase of whatsapp. @gerardtbaker's tour of the day's news: $fb	violence in #ukraine, the numbers behind the purchase of whatsapp. @gerardtbaker's tour of the day's news: $fb	0.7	negative	-0.4
801	17-sep-13	Unless what you quit is Harvard RT @MensHealthMag "Winners never quit and quitters never win."â€”Vince Lombardi @BrianSozzi $MSFT $FB	unless what you quit is harvard rt @menshealthmag "winners never quit and quitters never win."vince lombardi @briansozzi $msft $fb	unless what you quit is harvard rt @menshealthmag "winners never quit and quitters never win."vince lombardi @briansozzi $msft $fb	0.4	negative	-0.4
802	08-sep-13	On the push at $FB to monetize Instagram, and the woman behind it. http://online.wsj.com/article_email/SB10001424127887324577304579059230069305894-lMyQjAxMTAzMDAwODEwNDgyWj.htmlÂ â€¦	on the push at $fb to monetize instagram, and the woman behind it.	on the push at $fb to monetize instagram, and the woman behind it.	0.7	negative	-0.4
803	23-may-13	Are teens getting tired of Facebook? http://bloom.bg/184Ln3XÂ $FB	are teens getting tired of facebook? $fb	are teens getting tired of facebook? $fb	0.7	negative	-0.4
804	12-abr-13	Facebook warned of teen base erosion. But analyst disputes report. @MarketWatch $fb http://on.mktw.net/16Sk9KP	facebook warned of teen base erosion. but analyst disputes report. @marketwatch $fb	facebook warned of teen base erosion. but analyst disputes report. @marketwatch $fb	0.5	negative	-0.4
805	14-ene-13	Mark Zuckerberg's Right-Hand Man Is Working On A Secret Project To Change How You Get Your TV, News, And Music $FB http://read.bi/W3LhQ3	mark zuckerberg's right-hand man is working on a secret project to change how you get your tv, news, and music $fb	mark zuckerberg's right-hand man is working on a secret project to change how you get your tv, news, and music $fb	0.7	negative	-0.4
806	26-oct-10	Apple Still Needs Big Help With Music Streaming, So Buying Spotify Wouldn't Be Stupid $AAPL $GOOG by @fromedome http://read.bi/bR0o6J	apple still needs big help with music streaming, so buying spotify wouldn't be stupid $aapl $goog by @fromedome	apple still needs big help with music streaming, so buying spotify wouldn't be stupid $aapl $goog by @fromedome	0.55	negative	-0.39999999999999997
807	26-oct-10	Apple Still Needs Big Help With Music Streaming, So Buying Spotify Wouldn't Be Stupid $AAPL $GOOG by @fromedome http://read.bi/bR0o6J	apple still needs big help with music streaming, so buying spotify wouldn't be stupid $aapl $goog by @fromedome	apple still needs big help with music streaming, so buying spotify wouldn't be stupid $aapl $goog by @fromedome	0.55	negative	-0.39999999999999997
808	19-may-10	Google Makes VP8 Open Source â€“ Now It Needs To Get A Little Evil $GOOG by @randallb http://bit.ly/aN2Mkl	google makes vp8 open source now it needs to get a little evil $goog by @randallb	google makes vp8 open source now it needs to get a little evil $goog by @randallb	0.6666666666666666	negative	-0.3958333333333333
809	19-may-10	Google Makes VP8 Open Source â€“ Now It Needs To Get A Little Evil $GOOG by @randallb http://bit.ly/aN2Mkl	google makes vp8 open source now it needs to get a little evil $goog by @randallb	google makes vp8 open source now it needs to get a little evil $goog by @randallb	0.6666666666666666	negative	-0.3958333333333333
810	04-jun-12	Another brutal day for bubble stocks: $GRPN dipped into ~$8 (down 8% today alone), $FB now in ~$26 (down another 4% today).	another brutal day for bubble stocks: $grpn dipped into ~$8 (down 8% today alone), $fb now in ~$26 (down another 4% today).	another brutal day for bubble stocks: $grpn dipped into ~$8 (down 8% today alone), $fb now in ~$26 (down another 4% today).	0.525925925925926	negative	-0.3953703703703704
811	28-oct-14	Mobile, non-existent a few years ago, now makes 66% of all Facebook revenues!!! $FB #fbearnings	mobile, non-existent a few years ago, now makes 66% of all facebook revenues!!! $fb #fbearnings	mobile, non-existent a few years ago, now makes 66% of all facebook revenues!!! $fb #fbearnings	0.1	negative	-0.390625
812	01-ago-16	#Uber capitulates in #China sells to #Didi -- are u paying attention $fb ?$ebay $goog $mfst knows it's a tough mkthttp://video.cnbc.com/gallery/?video=3000539511Â â€¦	#uber capitulates in #china sells to #didi -- are you paying attention $fb ?$ebay $goog $mfst knows it's a tough mkt	#uber capitulates in #china sells to #didi -- are you paying attention $fb ?$ebay $goog $mfst knows it's a tough mkt	0.8333333333333334	negative	-0.3888888888888889
813	09-ene-16	Apple's competition is going to have a tough year in 2016 http://ainsdr.co/1OYvf4tÂ $AAPL $MSFT $GOOG @Samsung @jyarowpic.twitter.com/FrdzjXGTQY	apple's competition is going to have a tough year in 2016 $aapl $msft $goog @samsung @jyarowpic.twitter.com/frdzjxgtqy	apple's competition is going to have a tough year in 2016 $aapl $msft $goog @samsung @jyarowpic.twitter.com/frdzjxgtqy	0.8333333333333334	negative	-0.3888888888888889
814	01-ago-16	#Uber capitulates in #China sells to #Didi -- are u paying attention $fb ?$ebay $goog $mfst knows it's a tough mkthttp://video.cnbc.com/gallery/?video=3000539511Â â€¦	#uber capitulates in #china sells to #didi -- are you paying attention $fb ?$ebay $goog $mfst knows it's a tough mkt	#uber capitulates in #china sells to #didi -- are you paying attention $fb ?$ebay $goog $mfst knows it's a tough mkt	0.8333333333333334	negative	-0.3888888888888889
815	09-ene-16	Apple's competition is going to have a tough year in 2016 http://ainsdr.co/1OYvf4tÂ $AAPL $MSFT $GOOG @Samsung @jyarowpic.twitter.com/FrdzjXGTQY	apple's competition is going to have a tough year in 2016 $aapl $msft $goog @samsung @jyarowpic.twitter.com/frdzjxgtqy	apple's competition is going to have a tough year in 2016 $aapl $msft $goog @samsung @jyarowpic.twitter.com/frdzjxgtqy	0.8333333333333334	negative	-0.3888888888888889
816	27-jul-18	They're taking 'em out and shooting them one by one, $NFLX, $FB, $TWTR, but the market is holding tough.	they're taking 'em out and shooting them one by one, $nflx, $fb, $twtr, but the market is holding tough.	they're taking 'em out and shooting them one by one, $nflx, $fb, $twtr, but the market is holding tough.	0.8333333333333334	negative	-0.3888888888888889
817	11-abr-18	Tough room. $FB pic.twitter.com/EQeifW42Xs	tough room. $fb pic.twitter.com/eqeifw42xs	tough room. $fb pic.twitter.com/eqeifw42xs	0.8333333333333334	negative	-0.3888888888888889
818	01-ago-16	#Uber capitulates in #China sells to #Didi -- are u paying attention $fb ?$ebay $goog $mfst knows it's a tough mkthttp://video.cnbc.com/gallery/?video=3000539511Â â€¦	#uber capitulates in #china sells to #didi -- are you paying attention $fb ?$ebay $goog $mfst knows it's a tough mkt	#uber capitulates in #china sells to #didi -- are you paying attention $fb ?$ebay $goog $mfst knows it's a tough mkt	0.8333333333333334	negative	-0.3888888888888889
819	18-may-12	.@kteare With $AAPL trading at 13X earnings and $GOOG at 15X, just very hard to justify 50x-70x for $FB. Seems nuts	.@kteare with $aapl trading at 13x earnings and $goog at 15x, just very hard to justify 50x-70x for $fb. seems nuts	.@kteare with $aapl trading at 13x earnings and $goog at 15x, just very hard to justify 50x-70x for $fb. seems nuts	0.7041666666666666	negative	-0.3791666666666667
820	19-jul-13	Disappointing quarterly results from #Google and #Microsoft are pulling down U.S. stock futures. http://cnnmon.ie/122K7gjÂ $GOOG $MSFT	disappointing quarterly results from #google and #microsoft are pulling down you.s. stock futures. $goog $msft	disappointing quarterly results from #google and #microsoft are pulling down you.s. stock futures. $goog $msft	0.49444444444444446	negative	-0.37777777777777777
821	19-jul-13	Disappointing quarterly results from #Google and #Microsoft are pulling down U.S. stock futures. http://cnnmon.ie/122K7gjÂ $GOOG $MSFT	disappointing quarterly results from #google and #microsoft are pulling down you.s. stock futures. $goog $msft	disappointing quarterly results from #google and #microsoft are pulling down you.s. stock futures. $goog $msft	0.49444444444444446	negative	-0.37777777777777777
822	19-sep-16	.@facebook is cracking down on @realDonaldTrump supporters with "deplorable" names http://cnnmon.ie/2dbJrxmÂ $FB pic.twitter.com/8E78HTGcVc	.@facebook is cracking down on @realdonaldtrump supporters with "deplorable" names $fb pic.twitter.com/8e78htgcvc	.@facebook is cracking down on @realdonaldtrump supporters with "deplorable" names $fb pic.twitter.com/8e78htgcvc	0.5944444444444444	negative	-0.37777777777777777
823	19-ene-11	12 patent suits against #Android started in 2010 - all listed in http://bit.ly/hX06ZL #Google is patently too weak to protect Android. $GOOG	12 patent suits against #android started in 2010 - all listed in #google is patently too weak to protect android. $goog	12 patent suits against #android started in 2010 - all listed in #google is patently too weak to protect android. $goog	0.625	negative	-0.375
824	13-nov-12	15 Google Interview Questions That Made Geniuses Feel Dumb $GOOG by @nichcarlsonhttp://read.bi/RRyLVh	15 google interview questions that made geniuses feel dumb $goog by @nichcarlson	15 google interview questions that made geniuses feel dumb $goog by @nichcarlson	0.5	negative	-0.375
825	17-abr-14	What if Google is actually WEAK in search? @Jim_Edwards $GOOG http://read.bi/1l7VH30	what if google is actually weak in search? @jim_edwards $goog	what if google is actually weak in search? @jim_edwards $goog	0.625	negative	-0.375
826	28-mar-16	Alphabet's Google Weak On #Cloud Numbers $AMZN $IBM $MSFT $RAX $GOOG $GOOGL http://bit.ly/1Rwtr50Â via @SeekingAlpha	alphabet's google weak on #cloud numbers $amzn $ibm $msft $rax $goog $googl via @seekingalpha	alphabet's google weak on #cloud numbers $amzn $ibm $msft $rax $goog $googl via @seekingalpha	0.625	negative	-0.375
827	19-ene-11	12 patent suits against #Android started in 2010 - all listed in http://bit.ly/hX06ZL #Google is patently too weak to protect Android. $GOOG	12 patent suits against #android started in 2010 - all listed in #google is patently too weak to protect android. $goog	12 patent suits against #android started in 2010 - all listed in #google is patently too weak to protect android. $goog	0.625	negative	-0.375
828	17-abr-14	What if Google is actually WEAK in search? @Jim_Edwards $GOOG http://read.bi/1l7VH30	what if google is actually weak in search? @jim_edwards $goog	what if google is actually weak in search? @jim_edwards $goog	0.625	negative	-0.375
829	18-may-15	9th Cir in Garcia v. $GOOG case today: "a weak copyright claim cannot justify censorship in the guise of authorship." pic.twitter.com/Ss1VRr3Mw6	9th cir in garcia v. $goog case today: "a weak copyright claim cannot justify censorship in the guise of authorship." pic.twitter.com/ss1vrr3mw6	9th cir in garcia v. $goog case today: "a weak copyright claim cannot justify censorship in the guise of authorship." pic.twitter.com/ss1vrr3mw6	0.625	negative	-0.375
830	28-mar-16	Alphabet's Google Weak On #Cloud Numbers $AMZN $IBM $MSFT $RAX $GOOG $GOOGL http://bit.ly/1Rwtr50Â via @SeekingAlpha	alphabet's google weak on #cloud numbers $amzn $ibm $msft $rax $goog $googl via @seekingalpha	alphabet's google weak on #cloud numbers $amzn $ibm $msft $rax $goog $googl via @seekingalpha	0.625	negative	-0.375
831	15-may-18	$SPX total return YTD contributions: $AMZN (up 36.9% YTD) contib. 25.5%, $AAPL (12.1%) 18.2%, $MSFT (15.1%) 15.5%, $NFLX (71.1%) 8.9%,$INTC (20.4%) 6.6%; MTD: $AAPL (up 14.3%) contib. 17.0%, $FB (8.5%) 4.9%, $MSFT (4.8%) 4.8%, $GOOG: (8.6%) 3.7%, $GOOG (8.1%) 3.5% pic.twitter.com/bjh2uoVao6	$spx total return ytd contributions: $amzn (up 36.9% ytd) contib. 25.5%, $aapl (12.1%) 18.2%, $msft (15.1%) 15.5%, $nflx (71.1%) 8.9%,$intc (20.4%) 6.6%; mtd: $aapl (up 14.3%) contib. 17.0%, $fb (8.5%) 4.9%, $msft (4.8%) 4.8%, $goog: (8.6%) 3.7%, $goog (8.1%) 3.5% pic.twitter.com/bjh2uovao6	$spx total return ytd contributions: $amzn (up 36.9% ytd) contib. 25.5%, $aapl (12.1%) 18.2%, $msft (15.1%) 15.5%, $nflx (71.1%) 8.9%,$intc (20.4%) 6.6%; mtd: $aapl (up 14.3%) contib. 17.0%, $fb (8.5%) 4.9%, $msft (4.8%) 4.8%, $goog: (8.6%) 3.7%, $goog (8.1%) 3.5% pic.twitter.com/bjh2uovao6	0.875	negative	-0.375
832	27-jun-12	Facebook's Lead Bank Tells Clients They Were Dumb To Buy At The IPO Price $FB by @jyarowhttp://read.bi/LBjuow	facebook's lead bank tells clients they were dumb to buy at the ipo price $fb by @jyarow	facebook's lead bank tells clients they were dumb to buy at the ipo price $fb by @jyarow	0.5	negative	-0.375
833	21-may-12	Is Apple $AAPL getting some of that Facebook money back from disappointed tech investors $FB?	is apple $aapl getting some of that facebook money back from disappointed tech investors $fb?	is apple $aapl getting some of that facebook money back from disappointed tech investors $fb?	0.375	negative	-0.375
834	28-sep-18	This was one of the noisiest weeks in recent memory to find any signal in. As it relates to tech -- I realize there are other things going on -- I have this sense that $FB's data breach will be devastating for the company.	this was one of the noisiest weeks in recent memory to find any signal in. as it relates to tech -- i realize there are other things going on -- i have this sense that $fb's data breach will be devastating for the company.	this was one of the noisiest weeks in recent memory to find any signal in. as it relates to tech -- i realize there are other things going on -- i have this sense that $fb's data breach will be devastating for the company.	0.5416666666666666	negative	-0.375
835	15-may-18	$SPX total return YTD contributions: $AMZN (up 36.9% YTD) contib. 25.5%, $AAPL (12.1%) 18.2%, $MSFT (15.1%) 15.5%, $NFLX (71.1%) 8.9%,$INTC (20.4%) 6.6%; MTD: $AAPL (up 14.3%) contib. 17.0%, $FB (8.5%) 4.9%, $MSFT (4.8%) 4.8%, $GOOG: (8.6%) 3.7%, $GOOG (8.1%) 3.5%pic.twitter.com/bjh2uoVao6	$spx total return ytd contributions: $amzn (up 36.9% ytd) contib. 25.5%, $aapl (12.1%) 18.2%, $msft (15.1%) 15.5%, $nflx (71.1%) 8.9%,$intc (20.4%) 6.6%; mtd: $aapl (up 14.3%) contib. 17.0%, $fb (8.5%) 4.9%, $msft (4.8%) 4.8%, $goog: (8.6%) 3.7%, $goog (8.1%) 3.5%pic.twitter.com/bjh2uovao6	$spx total return ytd contributions: $amzn (up 36.9% ytd) contib. 25.5%, $aapl (12.1%) 18.2%, $msft (15.1%) 15.5%, $nflx (71.1%) 8.9%,$intc (20.4%) 6.6%; mtd: $aapl (up 14.3%) contib. 17.0%, $fb (8.5%) 4.9%, $msft (4.8%) 4.8%, $goog: (8.6%) 3.7%, $goog (8.1%) 3.5%pic.twitter.com/bjh2uovao6	0.875	negative	-0.375
836	30-dic-16	$FB Breaking the neckline of the mutant head and shoulders (4 shoulders). If close is weak, mid-90s target for me pic.twitter.com/hlENfhco7V	$fb breaking the neckline of the mutant head and shoulders (4 shoulders). if close is weak, mid-90s target for me pic.twitter.com/hlenfhco7v	$fb breaking the neckline of the mutant head and shoulders (4 shoulders). if close is weak, mid-90s target for me pic.twitter.com/hlenfhco7v	0.625	negative	-0.375
837	24-jul-14	Facebook has held talks with Uber about potentially embedding the service into the $FB Messenger app: http://cnb.cx/1tGIvlXÂ (via @Recode)	facebook has held talks with uber about potentially embedding the service into the $fb messenger app: (via @recode)	facebook has held talks with uber about potentially embedding the service into the $fb messenger app: (via @recode)	1.0	negative	-0.375
838	23-abr-14	Apple and Facebook are both weak ahead of quarterly results: http://on.mktw.net/1lFeovhÂ $AAPL $FB pic.twitter.com/Tj7VMdQ6Zj	apple and facebook are both weak ahead of quarterly results: $aapl $fb pic.twitter.com/tj7vmdq6zj	apple and facebook are both weak ahead of quarterly results: $aapl $fb pic.twitter.com/tj7vmdq6zj	0.625	negative	-0.375
839	04-mar-14	Facebook may be the next tech company to experiment with drones: http://on.wsj.com/1jOTRzOÂ (Titan Aerospace) $FB pic.twitter.com/nM1fRAbCaq	facebook may be the next tech company to experiment with drones: (titan aerospace) $fb pic.twitter.com/nm1frabcaq	facebook may be the next tech company to experiment with drones: (titan aerospace) $fb pic.twitter.com/nm1frabcaq	0.5	negative	-0.375
840	12-dic-13	#Facebook to join S&P 500 on Dec. 20th: http://finance.yahoo.com/news/facebook-join-p-500-225639511.html?l=1Â â€¦ (via @reuters) $FB #socialmedia	#facebook to join s&p 500 on dec. 20th: (via @reuters) $fb #socialmedia	#facebook to join s&p 500 on dec. 20th: (via @reuters) $fb #socialmedia	0.5	negative	-0.375
841	07-oct-13	Internet momo trash stocks looked weak today: $P -4.5% $YELP -4% $LNKD -3% $Z -2.5% $SINA -2.5% $FB -1% $BIDU -1%	internet momo trash stocks looked weak today: $p -4.5% $yelp -4% $lnkd -3% $z -2.5% $sina -2.5% $fb -1% $bidu -1%	internet momo trash stocks looked weak today: $p -4.5% $yelp -4% $lnkd -3% $z -2.5% $sina -2.5% $fb -1% $bidu -1%	0.625	negative	-0.375
842	11-ago-13	Onto the next crazy adventure, please vote for me at http://misspennystock.com/voteÂ help me out @cw_antm #antm #antm20 #antm2pt0 $FB peeps please!	onto the next crazy adventure, please vote for me at help me out @cw_antm #antm #antm20 #antm2pt0 $fb peeps please!	onto the next crazy adventure, please vote for me at help me out @cw_antm #antm #antm20 #antm2pt0 $fb peeps please!	0.45	negative	-0.375
843	09-ene-13	Here's what Facebook may unveil next week: http://cnb.cx/WAsE5nÂ (via @cadiet) $FB	here's what facebook may unveil next week: (via @cadiet) $fb	here's what facebook may unveil next week: (via @cadiet) $fb	0.5	negative	-0.375
844	31-oct-17	FB was complicit in the takedown of US democracy. They should pay a heavy penalty. $FB https://twitter.com/sarahkendzior/status/925460171161292801Â â€¦ Franken to Facebook: "People are buying ads in RUBLES! You can't put 'rubles plus political ads' together and figure out it's bad?!"	fb was complicit in the takedown of us democracy. they should pay a heavy penalty. $fb franken to facebook: "people are buying ads in rubles! you can't put 'rubles plus political ads' together and figure out it's bad?!"	fb was complicit in the takedown of us democracy. they should pay a heavy penalty. $fb franken to facebook: "people are buying ads in rubles! you can't put 'rubles plus political ads' together and figure out it's bad?!"	0.4222222222222222	negative	-0.37499999999999994
845	03-may-11	Hate To Be Rude, But Google Android Is No Longer "Open" -- The SAIcast Discuss $GOOG by @willwei http://read.bi/jBUMPB	hate to be rude, but google android is no longer "open" -- the saicast discuss $goog by @willwei	hate to be rude, but google android is no longer "open" -- the saicast discuss $goog by @willwei	0.6666666666666666	negative	-0.3666666666666667
846	31-ene-12	CHART OF THE DAY: Hate To Be Rude, But Facebook Is Not The Next Google. It's Not Even Close $GOOG by @nichcarlson http://read.bi/Aya3UB	chart of the day: hate to be rude, but facebook is not the next google. it's not even close $goog by @nichcarlson	chart of the day: hate to be rude, but facebook is not the next google. it's not even close $goog by @nichcarlson	0.5	negative	-0.3666666666666667
847	31-ene-12	CHART OF THE DAY: Hate To Be Rude, But Facebook Is Not The Next Google. It's Not Even Close $GOOG by @nichcarlson http://read.bi/Aya3UB	chart of the day: hate to be rude, but facebook is not the next google. it's not even close $goog by @nichcarlson	chart of the day: hate to be rude, but facebook is not the next google. it's not even close $goog by @nichcarlson	0.5	negative	-0.3666666666666667
848	15-ago-18	Facebook says it was 'too slow' to address hate speech in Myanmar and is acting to remedy the problem https://reut.rs/2BdjzkdÂ by @poppymcp $FB pic.twitter.com/idoN9y58BP	facebook says it was 'too slow' to address hate speech in myanmar and is acting to remedy the problem by @poppymcp $fb pic.twitter.com/idon9y58bp	facebook says it was 'too slow' to address hate speech in myanmar and is acting to remedy the problem by @poppymcp $fb pic.twitter.com/idon9y58bp	0.43333333333333335	negative	-0.3666666666666667
849	14-abr-16	.@JimCramer revealed the secret on how to trade $FB. Don't fall into a sucker's game http://cnb.cx/1qKwGzhÂ pic.twitter.com/xXh0QCCvul	.@jimcramer revealed the secret on how to trade $fb. don't fall into a sucker's game pic.twitter.com/xxh0qccvul	.@jimcramer revealed the secret on how to trade $fb. don't fall into a sucker's game pic.twitter.com/xxh0qccvul	0.6333333333333333	negative	-0.3666666666666667
850	04-ago-15	$AAPL is crazy active today - like $FB IPO	$aapl is crazy active today - like $fb ipo	$aapl is crazy active today - like $fb ipo	0.75	negative	-0.36666666666666664
851	29-jul-18	Sorry to be the bearer of bad news, but what happened to $FB and $TWTR shares has alarm bells written all over it. Its not a "buy the dip" candle, thats a "start of a bear market candle" 2018/2019 is gonna be a wild ride kiddos, strap yourselves in. #BEARISH #FACEBOOKWINTERpic.twitter.com/jizMVS3pJ6	sorry to be the bearer of bad news, but what happened to $fb and $twtr shares has alarm bells written all over it. its not a "buy the dip" candle, that is a "start of a bear market candle" 2018/2019 is gonna be a wild ride kiddos, strap yourselves in. #bearish #facebookwinterpic.twitter.com/jizmvs3pj6	sorry to be the bearer of bad news, but what happened to $fb and $twtr shares has alarm bells written all over it. its not a "buy the dip" candle, that is a "start of a bear market candle" 2018/2019 is gonna be a wild ride kiddos, strap yourselves in. #bearish #facebookwinterpic.twitter.com/jizmvs3pj6	0.6888888888888888	negative	-0.36666666666666653
852	20-oct-14	TRADER MASHUP https://www.youtube.com/watch?v=sZmv0Mysz1cÂ â€¦ get inspired $FB $TWTR $LNKD #belowdeck viewers if you $STUDY hard this can be you!	trader mashup get inspired $fb $twtr $lnkd #belowdeck viewers if you $study hard this can be you!	trader mashup get inspired $fb $twtr $lnkd #belowdeck viewers if you $study hard this can be you!	0.5416666666666666	negative	-0.36458333333333337
853	08-jun-12	Everything You're Thinking About Facebook's App Center Is WRONG! $FB by @owenthomashttp://read.bi/JRZolp	everything you're thinking about facebook's app center is wrong! $fb by @owenthomas	everything you're thinking about facebook's app center is wrong! $fb by @owenthomas	0.5	negative	-0.3625
854	04-ene-17	Don't let failure keep you from trading. Improve with every loss you have. Overcome failure! #TraderWisdom #WinningStrategies $FB $TWTRpic.twitter.com/RBojjW6oKj	don't let failure keep you from trading. improve with every loss you have. overcome failure! #traderwisdom #winningstrategies $fb $twtrpic.twitter.com/rbojjw6okj	don't let failure keep you from trading. improve with every loss you have. overcome failure! #traderwisdom #winningstrategies $fb $twtrpic.twitter.com/rbojjw6okj	0.3	negative	-0.35625000000000007
855	24-mar-14	The #NASDAQ Composite is having its worst day in nearly 2 months, down 1.9%. â€¢ $ALXN: -8% â€¢ $NFLX: -7% â€¢ $TSLA: -7% â€¢ $FB: -5% â€¢ $TRIP: -5%	the #nasdaq composite is having its worst day in nearly 2 months, down 1.9%. $alxn: -8% $nflx: -7% $tsla: -7% $fb: -5% $trip: -5%	the #nasdaq composite is having its worst day in nearly 2 months, down 1.9%. $alxn: -8% $nflx: -7% $tsla: -7% $fb: -5% $trip: -5%	0.562962962962963	negative	-0.35185185185185186
856	29-oct-14	#StupidStock Move of the Day. I hate using Facebook. But not $FB. Still young company. Not $AMZN. It should invest. Sell-off = overreaction.	#stupidstock move of the day. i hate using facebook. but not $fb. still young company. not $amzn. it should invest. sell-off = overreaction.	#stupidstock move of the day. i hate using facebook. but not $fb. still young company. not $amzn. it should invest. sell-off = overreaction.	0.65	negative	-0.35000000000000003
857	18-ago-14	Arista Networks tried to break of an IPO base in early July, now it's setting up again http://ow.ly/AsROUÂ $ANET $FB	arista networks tried to break of an ipo base in early july, now it's setting up again $anet $fb	arista networks tried to break of an ipo base in early july, now it's setting up again $anet $fb	0.65	negative	-0.35000000000000003
858	06-oct-10	Sony's Google TV Remote Looks Crazy $GOOG $SNE by @jwyarow http://read.bi/bqTdXr	sony's google tv remote looks crazy $goog $sne by @jwyarow	sony's google tv remote looks crazy $goog $sne by @jwyarow	0.55	negative	-0.35
859	08-feb-12	The Fight Between Google And Microsoft Is Getting Ugly And Public $GOOG $MSFT by @MattRosoffhttp://read.bi/AvA6Bp	the fight between google and microsoft is getting ugly and public $goog $msft by @mattrosoff	the fight between google and microsoft is getting ugly and public $goog $msft by @mattrosoff	0.5333333333333333	negative	-0.35
860	12-nov-13	Despite a disastrous launch last year, Apple's Maps app gaining ground on Google: http://on.mktw.net/1a1jb2bÂ $AAPL $GOOG	despite a disastrous launch last year, apple's maps app gaining ground on google: $aapl $goog	despite a disastrous launch last year, apple's maps app gaining ground on google: $aapl $goog	0.43333333333333335	negative	-0.35
861	20-oct-13	War between $GOOG & $AMZN will get ugly RT @arstechnica: Googleâ€™s iron grip on "open" Android http://ars.to/18pKST2	war between $goog & $amzn will get ugly rt @arstechnica: googles iron grip on "open" android	war between $goog & $amzn will get ugly rt @arstechnica: googles iron grip on "open" android	0.75	negative	-0.35
862	03-sep-13	$GOOG develops wearable computer while $MSFT buys aging flip fone. Not a good sign. $TST	$goog develops wearable computer while $msft buys aging flip fone. not a good sign. $tst	$goog develops wearable computer while $msft buys aging flip fone. not a good sign. $tst	0.6000000000000001	negative	-0.35
863	06-oct-10	Sony's Google TV Remote Looks Crazy $GOOG $SNE by @jwyarow http://read.bi/bqTdXr	sony's google tv remote looks crazy $goog $sne by @jwyarow	sony's google tv remote looks crazy $goog $sne by @jwyarow	0.55	negative	-0.35
864	08-feb-12	The Fight Between Google And Microsoft Is Getting Ugly And Public $GOOG $MSFT by @MattRosoffhttp://read.bi/AvA6Bp	the fight between google and microsoft is getting ugly and public $goog $msft by @mattrosoff	the fight between google and microsoft is getting ugly and public $goog $msft by @mattrosoff	0.5333333333333333	negative	-0.35
865	20-oct-13	War between $GOOG & $AMZN will get ugly RT @arstechnica: Googleâ€™s iron grip on "open" Android http://ars.to/18pKST2	war between $goog & $amzn will get ugly rt @arstechnica: googles iron grip on "open" android	war between $goog & $amzn will get ugly rt @arstechnica: googles iron grip on "open" android	0.75	negative	-0.35
866	03-sep-13	$GOOG develops wearable computer while $MSFT buys aging flip fone. Not a good sign. $TST	$goog develops wearable computer while $msft buys aging flip fone. not a good sign. $tst	$goog develops wearable computer while $msft buys aging flip fone. not a good sign. $tst	0.6000000000000001	negative	-0.35
867	01-jun-12	My 12 YO daughter thinks $FB is for old people. And stupid, too. http://bit.ly/KE3bahÂ #Facebook	my 12 yo daughter thinks $fb is for old people. and stupid, too. #facebook	my 12 yo daughter thinks $fb is for old people. and stupid, too. #facebook	0.6	negative	-0.35
868	31-may-12	Decline in $FB is reassessment of private markets flawed valuations recognized wildly optimistic & clinically insane http://bit.ly/KZFuo3Â $$	decline in $fb is reassessment of private markets flawed valuations recognized wildly optimistic & clinically insane $$	decline in $fb is reassessment of private markets flawed valuations recognized wildly optimistic & clinically insane $$	0.56875	negative	-0.35
869	29-sep-18	50 MILLION #Facebook accounts may have been hacked in the company's largest ever breach! Not a good time for it for $fb Covered on @foxnews #saturdaymorning #technologypic.twitter.com/J9ww7sbE5L	50 million #facebook accounts may have been hacked in the company's largest ever breach! not a good time for it for $fb covered on @foxnews #saturdaymorning #technologypic.twitter.com/j9ww7sbe5l	50 million #facebook accounts may have been hacked in the company's largest ever breach! not a good time for it for $fb covered on @foxnews #saturdaymorning #technologypic.twitter.com/j9ww7sbe5l	0.6000000000000001	negative	-0.35
870	19-mar-18	Has anyone ever tried to actually contact $FB help support? It is atrocious. But that's what I'd expect from a company run by robots.	has anyone ever tried to actually contact $fb help support? it is atrocious. but that's what i'd expect from a company run by robots.	has anyone ever tried to actually contact $fb help support? it is atrocious. but that's what i'd expect from a company run by robots.	0.55	negative	-0.35
871	18-may-15	How #Facebook overcame its disastrous #IPO launch 3 years ago, and surged to its current $226 billion value http://for.tn/1PRBkAKÂ $FB	how #facebook overcame its disastrous #ipo launch 3 years ago, and surged to its current $226 billion value $fb	how #facebook overcame its disastrous #ipo launch 3 years ago, and surged to its current $226 billion value $fb	0.6000000000000001	negative	-0.35
872	11-feb-14	Prevalence of fake Likes make advertising your page on $FB "a waste of money" to all advertisers: http://www.washingtonsblog.com/2014/02/facebook-likes-fake.htmlÂ â€¦	prevalence of fake likes make advertising your page on $fb "a waste of money" to all advertisers:	prevalence of fake likes make advertising your page on $fb "a waste of money" to all advertisers:	0.5	negative	-0.35
873	04-mar-13	1 of the worst run IPOs in history, including letting Zuck wear a hoodie on the roadshow- $FB hit w fresh IPO lawsuit http://www.orlandosentinel.com/features/consumer/sns-rt-us-facebook-ipo-lawsuitbre9231ax-20130304,0,1325371.storyÂ â€¦	1 of the worst run ipos in history, including letting zuck wear a hoodie on the roadshow- $fb hit w fresh ipo lawsuit	1 of the worst run ipos in history, including letting zuck wear a hoodie on the roadshow- $fb hit w fresh ipo lawsuit	0.75	negative	-0.35
874	12-feb-13	$FB - Drops >3% on up day, lagging its industry & forming bearish H&S pattern. Not good. @Traderslog @DanZanger http://twitpic.com/c37uk9	$fb - drops >3% on up day, lagging its industry & forming bearish h&s pattern. not good. @traderslog @danzanger	$fb - drops >3% on up day, lagging its industry & forming bearish h&s pattern. not good. @traderslog @danzanger	0.6000000000000001	negative	-0.35
875	28-nov-11	$GOOG valuation at IPO was $23B w/ $6B run-rate. $FBOOK looking at $100B IPO valuation at the same $6B run rate. Bad math.	$goog valuation at ipo was $23b w/ $6b run-rate. $fbook looking at $100b ipo valuation at the same $6b run rate. bad math.	$goog valuation at ipo was $23b w/ $6b run-rate. $fbook looking at $100b ipo valuation at the same $6b run rate. bad math.	0.3958333333333333	negative	-0.3499999999999999
876	14-jul-11	GOOG Analysis: The Massive Mystery In Google's Finances And Why This Is Bad For Publishers - SVW: http://bit.ly/nlpj99 $GOOG	goog analysis: the massive mystery in google's finances and why this is bad for publishers - svw: $goog	goog analysis: the massive mystery in google's finances and why this is bad for publishers - svw: $goog	0.8333333333333333	negative	-0.3499999999999999
877	18-oct-12	Graphic: A bad day for Google's stock http://bit.ly/VfvmTFÂ $GOOG	graphic: a bad day for google's stock $goog	graphic: a bad day for google's stock $goog	0.5333333333333333	negative	-0.3499999999999999
878	27-nov-16	Sunday links: big, bad data, manias and panics and gender-free resumes. http://abnormalreturns.com/2016/11/27/sunday-links-vertical-interests/Â â€¦ $IYT $AAPL $GOOG $GOOGL $MSFT $BX $KKR $SHMpic.twitter.com/PQxbMdK8M5	sunday links: big, bad data, manias and panics and gender-free resumes. $iyt $aapl $goog $googl $msft $bx $kkr $shmpic.twitter.com/pqxbmdk8m5	sunday links: big, bad data, manias and panics and gender-free resumes. $iyt $aapl $goog $googl $msft $bx $kkr $shmpic.twitter.com/pqxbmdk8m5	0.3833333333333333	negative	-0.3499999999999999
879	28-nov-11	$GOOG valuation at IPO was $23B w/ $6B run-rate. $FBOOK looking at $100B IPO valuation at the same $6B run rate. Bad math.	$goog valuation at ipo was $23b w/ $6b run-rate. $fbook looking at $100b ipo valuation at the same $6b run rate. bad math.	$goog valuation at ipo was $23b w/ $6b run-rate. $fbook looking at $100b ipo valuation at the same $6b run rate. bad math.	0.3958333333333333	negative	-0.3499999999999999
880	14-jul-11	GOOG Analysis: The Massive Mystery In Google's Finances And Why This Is Bad For Publishers - SVW: http://bit.ly/nlpj99 $GOOG	goog analysis: the massive mystery in google's finances and why this is bad for publishers - svw: $goog	goog analysis: the massive mystery in google's finances and why this is bad for publishers - svw: $goog	0.8333333333333333	negative	-0.3499999999999999
881	18-oct-12	Graphic: A bad day for Google's stock http://bit.ly/VfvmTFÂ $GOOG	graphic: a bad day for google's stock $goog	graphic: a bad day for google's stock $goog	0.5333333333333333	negative	-0.3499999999999999
882	27-nov-16	Sunday links: big, bad data, manias and panics and gender-free resumes. http://abnormalreturns.com/2016/11/27/sunday-links-vertical-interests/Â â€¦ $IYT $AAPL $GOOG $GOOGL $MSFT $BX $KKR $SHMpic.twitter.com/PQxbMdK8M5	sunday links: big, bad data, manias and panics and gender-free resumes. $iyt $aapl $goog $googl $msft $bx $kkr $shmpic.twitter.com/pqxbmdk8m5	sunday links: big, bad data, manias and panics and gender-free resumes. $iyt $aapl $goog $googl $msft $bx $kkr $shmpic.twitter.com/pqxbmdk8m5	0.3833333333333333	negative	-0.3499999999999999
883	15-may-12	ATTENTION FACEBOOK INVESTORS: This GM Ad Cancellation Is Big, Bad News $FB by @hblodget http://read.bi/KqRLHj	attention facebook investors: this gm ad cancellation is big, bad news $fb by @hblodget	attention facebook investors: this gm ad cancellation is big, bad news $fb by @hblodget	0.3833333333333333	negative	-0.3499999999999999
884	19-dic-18	Facebookâ€™s $FB forward price-to-sales ratio is approaching its lowest levels EVER. Thatâ€™s how bad itâ€™s become for Facebook. https://stocktwits.com/DrKillinger/message/148405646Â â€¦	facebooks $fb forward price-to-sales ratio is approaching its lowest levels ever. that is how bad its become for facebook.	facebooks $fb forward price-to-sales ratio is approaching its lowest levels ever. that is how bad its become for facebook.	0.3333333333333333	negative	-0.3499999999999999
885	04-ene-18	Mark Zuckerberg's personal challenge for 2018 is to fix all the bad things happening on Facebook $FB https://yhoo.it/2qo4uqKÂ pic.twitter.com/LoZ8zbkR7j	mark zuckerberg's personal challenge for 2018 is to fix all the bad things happening on facebook $fb	mark zuckerberg's personal challenge for 2018 is to fix all the bad things happening on facebook $fb	0.4833333333333333	negative	-0.3499999999999999
886	23-feb-14	Facebook $FB spending billions trying to monopolize low barriers to entry businesses; photo sharing and chat rooms, story with a bad ending	facebook $fb spending billions trying to monopolize low barriers to entry businesses; photo sharing and chat rooms, story with a bad ending	facebook $fb spending billions trying to monopolize low barriers to entry businesses; photo sharing and chat rooms, story with a bad ending	0.4833333333333333	negative	-0.3499999999999999
887	14-abr-13	Sunday links: gold is not a religion, financial advisor tech and why news is bad for you. http://stks.co/gRUoÂ $GLD $AAPL $FB $GS $USO	sunday links: gold is not a religion, financial advisor tech and why news is bad for you. $gld $aapl $fb $gs $uso	sunday links: gold is not a religion, financial advisor tech and why news is bad for you. $gld $aapl $fb $gs $uso	0.3333333333333333	negative	-0.3499999999999999
888	31-ago-16	Mark Zuckerberg said giving up coding to manage @facebook made him "a little sad." http://cnnmon.ie/2cc3Ul3Â $FB pic.twitter.com/mlRFIZvqnP	mark zuckerberg said giving up coding to manage @facebook made him "a little sad." $fb pic.twitter.com/mlrfizvqnp	mark zuckerberg said giving up coding to manage @facebook made him "a little sad." $fb pic.twitter.com/mlrfizvqnp	0.75	negative	-0.34375
889	12-may-16	Instagram and 5 other corporate logo changes that people hated http://yhoo.it/1qgpTMNÂ $FB pic.twitter.com/VyNSXRPIQ1	instagram and 5 other corporate logo changes that people hated $fb pic.twitter.com/vynsxrpiq1	instagram and 5 other corporate logo changes that people hated $fb pic.twitter.com/vynsxrpiq1	0.35833333333333334	negative	-0.3416666666666666
890	27-dic-17	Content moderation has always been difficult, grueling work. The difference is that now $fb, Google and other tech giants are commiting major resources to hiring 10K-plus reviewers to find and vet content including violent videos.	content moderation has always been difficult, grueling work. the difference is that now $fb, google and other tech giants are commiting major resources to hiring 10k-plus reviewers to find and vet content including violent videos.	content moderation has always been difficult, grueling work. the difference is that now $fb, google and other tech giants are commiting major resources to hiring 10k-plus reviewers to find and vet content including violent videos.	0.71875	negative	-0.340625
891	08-jun-16	Here's proof that the world may be getting sick of social media apps http://yhoo.it/1XahkBwÂ $FB $TWTR @melodyhahmpic.twitter.com/PxGT3MHwFG	here's proof that the world may be getting sick of social media apps $fb $twtr @melodyhahmpic.twitter.com/pxgt3mhwfg	here's proof that the world may be getting sick of social media apps $fb $twtr @melodyhahmpic.twitter.com/pxgt3mhwfg	0.4619047619047619	negative	-0.3404761904761905
892	19-feb-15	Just insane bullish flow in the Social Media darlings $FB and $TWTR all day long w/ 1-3 week outlook	just insane bullish flow in the social media darlings $fb and $twtr all day long w/ 1-3 week outlook	just insane bullish flow in the social media darlings $fb and $twtr all day long w/ 1-3 week outlook	0.48888888888888893	negative	-0.33888888888888885
893	27-jul-12	It's going to be an ugly Friday for Starbucks and Facebook. $SBUX down 10% premkt. $FB down 12%. #earnings	it's going to be an ugly friday for starbucks and facebook. $sbux down 10% premkt. $fb down 12%. #earnings	it's going to be an ugly friday for starbucks and facebook. $sbux down 10% premkt. $fb down 12%. #earnings	0.525925925925926	negative	-0.337037037037037
894	07-oct-09	Finally, A Location-Based Mobile Ad Idea That Isn't Idiotic $GOOG by @fromedome http://bit.ly/W1Gst	finally, a location-based mobile ad idea that isn't idiotic $goog by @fromedome	finally, a location-based mobile ad idea that isn't idiotic $goog by @fromedome	0.9166666666666667	negative	-0.3333333333333333
895	02-sep-09	Bring it on. Please. RT @alleyinsider: Google Is "Seriously Looking At Acquisitions Again," Says CEO $GOOG http://bit.ly/lBlT8	bring it on. please. rt @alleyinsider: google is "seriously looking at acquisitions again," says ceo $goog	bring it on. please. rt @alleyinsider: google is "seriously looking at acquisitions again," says ceo $goog	0.6666666666666666	negative	-0.3333333333333333
896	08-jul-09	Dilettante Google Needs To Get Serious About Chrome OS Or It Will Flop $GOOG by @hblodget http://bit.ly/2pUYn	dilettante google needs to get serious about chrome os or it will flop $goog by @hblodget	dilettante google needs to get serious about chrome os or it will flop $goog by @hblodget	0.6666666666666666	negative	-0.3333333333333333
897	02-ago-10	Android's Serious Piracy Problem Costs Developers $GOOG $AAPL by @jwyarow http://read.bi/axlVpI	android's serious piracy problem costs developers $goog $aapl by @jwyarow	android's serious piracy problem costs developers $goog $aapl by @jwyarow	0.6666666666666666	negative	-0.3333333333333333
898	29-nov-11	You Aren't The Only One Annoyed By This Infuriating Tweak In Google Search $GOOG by @mattlynley http://read.bi/vww5Qj	you aren't the only one annoyed by this infuriating tweak in google search $goog by @mattlynley	you aren't the only one annoyed by this infuriating tweak in google search $goog by @mattlynley	0.8666666666666667	negative	-0.3333333333333333
899	27-dic-12	Microsoft: Google Isn't 'Truly Serious' About Enterprise Office Apps $GOOG $MSFT by @Julie188http://read.bi/V7Fwkt	microsoft: google isn't 'truly serious' about enterprise office apps $goog $msft by @julie188	microsoft: google isn't 'truly serious' about enterprise office apps $goog $msft by @julie188	0.6666666666666666	negative	-0.3333333333333333
900	15-nov-12	Because Of This Chart, A Serious Person Posited That Samsung Might Buy Google $SSNLF $GOOG by @nichcarlson http://read.bi/TMNWxP	because of this chart, a serious person posited that samsung might buy google $ssnlf $goog by @nichcarlson	because of this chart, a serious person posited that samsung might buy google $ssnlf $goog by @nichcarlson	0.6666666666666666	negative	-0.3333333333333333
901	12-jun-12	Apple Seriously Embarrassed Google's Android Yesterday $AAPL $GOOG by @stevekovachhttp://read.bi/MGNvDk	apple seriously embarrassed google's android yesterday $aapl $goog by @stevekovach	apple seriously embarrassed google's android yesterday $aapl $goog by @stevekovach	0.6666666666666666	negative	-0.3333333333333333
902	06-abr-12	Google: Here's Why We Pre-Announced Our Ridiculous Sci-Fi Glasses $GOOG by @jyarow http://read.bi/HBXD9M	google: here's why we pre-announced our ridiculous sci-fi glasses $goog by @jyarow	google: here's why we pre-announced our ridiculous sci-fi glasses $goog by @jyarow	1.0	negative	-0.3333333333333333
903	22-mar-12	Get Serious: Of COURSE Google's Going To Take On The iPhone $GOOG by @MattRosoffhttp://read.bi/GSbNFr	get serious: of course google's going to take on the iphone $goog by @mattrosoff	get serious: of course google's going to take on the iphone $goog by @mattrosoff	0.6666666666666666	negative	-0.3333333333333333
904	22-feb-13	Google Is Making Moves To Seriously Disrupt Groupon $GRPN $GOOG by @owenthomashttp://read.bi/YIq3t3	google is making moves to seriously disrupt groupon $grpn $goog by @owenthomas	google is making moves to seriously disrupt groupon $grpn $goog by @owenthomas	0.6666666666666666	negative	-0.3333333333333333
905	11-ene-13	This is asinine. #DOJ focusing on deals this size is ridiculous. Please protect us from $GOOG instead. http://mobile.reuters.com/article/idUSL4N0AG62G20130111?irpc=932Â â€¦	this is asinine. #doj focusing on deals this size is ridiculous. please protect us from $goog instead.	this is asinine. #doj focusing on deals this size is ridiculous. please protect us from $goog instead.	1.0	negative	-0.3333333333333333
906	26-sep-15	France seriously believes it is in charge of the internet $GOOG http://read.bi/1MnRaDF	france seriously believes it is in charge of the internet $goog	france seriously believes it is in charge of the internet $goog	0.6666666666666666	negative	-0.3333333333333333
907	09-abr-15	Social Media Analytics: Crowd & Expert Sentiment On The Google-Twitter Acquisition, Crude Oil $GOOG $GOOGL $TWTRhttp://benzinga.com/z/5392270	social media analytics: crowd & expert sentiment on the google-twitter acquisition, crude oil $goog $googl $twtr	social media analytics: crowd & expert sentiment on the google-twitter acquisition, crude oil $goog $googl $twtr	0.5333333333333333	negative	-0.3333333333333333
908	02-ago-10	Android's Serious Piracy Problem Costs Developers $GOOG $AAPL by @jwyarow http://read.bi/axlVpI	android's serious piracy problem costs developers $goog $aapl by @jwyarow	android's serious piracy problem costs developers $goog $aapl by @jwyarow	0.6666666666666666	negative	-0.3333333333333333
909	29-nov-11	You Aren't The Only One Annoyed By This Infuriating Tweak In Google Search $GOOG by @mattlynley http://read.bi/vww5Qj	you aren't the only one annoyed by this infuriating tweak in google search $goog by @mattlynley	you aren't the only one annoyed by this infuriating tweak in google search $goog by @mattlynley	0.8666666666666667	negative	-0.3333333333333333
910	27-dic-12	Microsoft: Google Isn't 'Truly Serious' About Enterprise Office Apps $GOOG $MSFT by @Julie188http://read.bi/V7Fwkt	microsoft: google isn't 'truly serious' about enterprise office apps $goog $msft by @julie188	microsoft: google isn't 'truly serious' about enterprise office apps $goog $msft by @julie188	0.6666666666666666	negative	-0.3333333333333333
911	15-nov-12	Because Of This Chart, A Serious Person Posited That Samsung Might Buy Google $SSNLF $GOOG by @nichcarlsonhttp://read.bi/TMNWxP	because of this chart, a serious person posited that samsung might buy google $ssnlf $goog by @nichcarlson	because of this chart, a serious person posited that samsung might buy google $ssnlf $goog by @nichcarlson	0.6666666666666666	negative	-0.3333333333333333
912	12-jun-12	Apple Seriously Embarrassed Google's Android Yesterday $AAPL $GOOG by @stevekovachhttp://read.bi/MGNvDk	apple seriously embarrassed google's android yesterday $aapl $goog by @stevekovach	apple seriously embarrassed google's android yesterday $aapl $goog by @stevekovach	0.6666666666666666	negative	-0.3333333333333333
913	06-abr-12	Google: Here's Why We Pre-Announced Our Ridiculous Sci-Fi Glasses $GOOG by @jyarow http://read.bi/HBXD9M	google: here's why we pre-announced our ridiculous sci-fi glasses $goog by @jyarow	google: here's why we pre-announced our ridiculous sci-fi glasses $goog by @jyarow	1.0	negative	-0.3333333333333333
914	22-mar-12	Get Serious: Of COURSE Google's Going To Take On The iPhone $GOOG by @MattRosoffhttp://read.bi/GSbNFr	get serious: of course google's going to take on the iphone $goog by @mattrosoff	get serious: of course google's going to take on the iphone $goog by @mattrosoff	0.6666666666666666	negative	-0.3333333333333333
915	22-feb-13	Google Is Making Moves To Seriously Disrupt Groupon $GRPN $GOOG by @owenthomashttp://read.bi/YIq3t3	google is making moves to seriously disrupt groupon $grpn $goog by @owenthomas	google is making moves to seriously disrupt groupon $grpn $goog by @owenthomas	0.6666666666666666	negative	-0.3333333333333333
916	11-ene-13	This is asinine. #DOJ focusing on deals this size is ridiculous. Please protect us from $GOOG instead. http://mobile.reuters.com/article/idUSL4N0AG62G20130111?irpc=932Â â€¦	this is asinine. #doj focusing on deals this size is ridiculous. please protect us from $goog instead.	this is asinine. #doj focusing on deals this size is ridiculous. please protect us from $goog instead.	1.0	negative	-0.3333333333333333
917	26-sep-15	France seriously believes it is in charge of the internet $GOOG http://read.bi/1MnRaDF	france seriously believes it is in charge of the internet $goog	france seriously believes it is in charge of the internet $goog	0.6666666666666666	negative	-0.3333333333333333
918	09-abr-15	Social Media Analytics: Crowd & Expert Sentiment On The Google-Twitter Acquisition, Crude Oil $GOOG $GOOGL $TWTRhttp://benzinga.com/z/5392270	social media analytics: crowd & expert sentiment on the google-twitter acquisition, crude oil $goog $googl $twtr	social media analytics: crowd & expert sentiment on the google-twitter acquisition, crude oil $goog $googl $twtr	0.5333333333333333	negative	-0.3333333333333333
919	07-oct-09	Finally, A Location-Based Mobile Ad Idea That Isn't Idiotic $GOOG by @fromedome http://bit.ly/W1Gst	finally, a location-based mobile ad idea that isn't idiotic $goog by @fromedome	finally, a location-based mobile ad idea that isn't idiotic $goog by @fromedome	0.9166666666666667	negative	-0.3333333333333333
920	02-sep-09	Bring it on. Please. RT @alleyinsider: Google Is "Seriously Looking At Acquisitions Again," Says CEO $GOOG http://bit.ly/lBlT8	bring it on. please. rt @alleyinsider: google is "seriously looking at acquisitions again," says ceo $goog	bring it on. please. rt @alleyinsider: google is "seriously looking at acquisitions again," says ceo $goog	0.6666666666666666	negative	-0.3333333333333333
921	16-dic-12	Check Out Facebook's Ridiculously Ritzy Cafeteria $FB by @officialKLShttp://read.bi/V1swiW	check out facebook's ridiculously ritzy cafeteria $fb by @officialkls	check out facebook's ridiculously ritzy cafeteria $fb by @officialkls	1.0	negative	-0.3333333333333333
922	18-may-12	Can Twitter predict the stock market? If $FB closes at $54 today, a lot of people will take that question seriously http://cnet.co/Jp4Wms	can twitter predict the stock market? if $fb closes at $54 today, a lot of people will take that question seriously	can twitter predict the stock market? if $fb closes at $54 today, a lot of people will take that question seriously	0.6666666666666666	negative	-0.3333333333333333
923	16-may-12	Not often I can call #StupidStock move of the day at 10:09. But $RIMM up 3% on ridiculous chatter that $FB would buy it? Are you kidding me?	not often i can call #stupidstock move of the day at 10:09. but $rimm up 3% on ridiculous chatter that $fb would buy it? are you kidding me?	not often i can call #stupidstock move of the day at 10:09. but $rimm up 3% on ridiculous chatter that $fb would buy it? are you kidding me?	1.0	negative	-0.3333333333333333
924	16-abr-12	Sergey Brin: Facebook And Apple Pose Serious Threats To Internet Freedom $GOOG $FB $AAPL by @_dtlhttp://read.bi/HYTcGC	sergey brin: facebook and apple pose serious threats to internet freedom $goog $fb $aapl by @_dtl	sergey brin: facebook and apple pose serious threats to internet freedom $goog $fb $aapl by @_dtl	0.6666666666666666	negative	-0.3333333333333333
925	09-abr-18	#FaceBook $FB is done as a company. The company is a total fraud. No wonder #Zuckerberg is dumping all of his soon to be worthless stock. What a sham. #ConservativeCensorship #Zuckerbergpic.twitter.com/1WiciLBZ7K	#facebook $fb is done as a company. the company is a total fraud. no wonder #zuckerberg is dumping all of his soon to be worthless stock. what a sham. #conservativecensorship #zuckerbergpic.twitter.com/1wicilbz7k	#facebook $fb is done as a company. the company is a total fraud. no wonder #zuckerberg is dumping all of his soon to be worthless stock. what a sham. #conservativecensorship #zuckerbergpic.twitter.com/1wicilbz7k	0.65	negative	-0.3333333333333333
926	04-ene-18	Trillion computations/sec - Is impossible possible? #Quantumcomputing to provide exponential impetus to #AI #ML #genomics #Entertainment #pharma #material #science #auto #aero #robotics #biosimilars #nanotech #logistics #retail $GOOG $FB $MSFT $AAPL $AMZN $IBM $BABA $BA $F $NFLX pic.twitter.com/gL5SFy0NT6	trillion computations/sec - is impossible possible? #quantumcomputing to provide exponential impetus to #ai #ml #genomics #entertainment #pharma #material #science #auto #aero #robotics #biosimilars #nanotech #logistics #retail $goog $fb $msft $aapl $amzn $ibm $baba $ba $f $nflx pic.twitter.com/gl5sfy0nt6	trillion computations/sec - is impossible possible? #quantumcomputing to provide exponential impetus to #ai #ml #genomics #entertainment #pharma #material #science #auto #aero #robotics #biosimilars #nanotech #logistics #retail $goog $fb $msft $aapl $amzn $ibm $baba $ba $f $nflx pic.twitter.com/gl5sfy0nt6	1.0	negative	-0.3333333333333333
927	15-sep-17	One would think this may have been a heads up to Facebook. Seriously. $FB has issues. https://twitter.com/MarkWarner/status/908431496737935361Â â€¦ And they paid in RUBLES. Seriously. https://twitter.com/CBSNews/status/908102082544140288Â â€¦	one would think this may have been a heads up to facebook. seriously. $fb has issues. and they paid in rubles. seriously.	one would think this may have been a heads up to facebook. seriously. $fb has issues. and they paid in rubles. seriously.	0.6666666666666666	negative	-0.3333333333333333
928	25-ago-17	The Big Brains Behind Artificial Intelligence http://www.barrons.com/articles/artificial-intelligence-gets-a-lot-smarter-1503114417Â â€¦ via @barronsonline $VERI $MSFT $FB #AI #machinelearning	the big brains behind artificial intelligence via @barronsonline $veri $msft $fb #ai #machinelearning	the big brains behind artificial intelligence via @barronsonline $veri $msft $fb #ai #machinelearning	0.6	negative	-0.3333333333333333
929	05-may-17	#AI Fueling Serious Competitive Advantage for #SocialMedia & #SportsMedia Publishers $BKD.V $BKDCD $FB $SNAP $IAC http://www.investorideas.com/CO/BKD/news/2017/05041SportsSocialMedia.aspÂ â€¦pic.twitter.com/XLenTYjyYz	#ai fueling serious competitive advantage for #socialmedia & #sportsmedia publishers $bkd.v $bkdcd $fb $snap $iac	#ai fueling serious competitive advantage for #socialmedia & #sportsmedia publishers $bkd.v $bkdcd $fb $snap $iac	0.6666666666666666	negative	-0.3333333333333333
930	28-jun-16	.@facebook is making a subtle change to one of its Like buttons http://cnnmon.ie/295KZc2Â Via @lisahopeking $FB pic.twitter.com/pYiXTQkYsh	.@facebook is making a subtle change to one of its like buttons via @lisahopeking $fb pic.twitter.com/pyixtqkysh	.@facebook is making a subtle change to one of its like buttons via @lisahopeking $fb pic.twitter.com/pyixtqkysh	0.5	negative	-0.3333333333333333
931	06-abr-16	Facebook has a weird, hidden list of people it thinks you should poke $FB http://read.bi/1RENVvYÂ pic.twitter.com/tn8Vq2vTjl	facebook has a weird, hidden list of people it thinks you should poke $fb	facebook has a weird, hidden list of people it thinks you should poke $fb	0.6666666666666666	negative	-0.3333333333333333
932	08-ago-14	Facebook gets serious about cybersecurity with PrivateCore purchase http://for.tn/1srrlYEÂ $FB	facebook gets serious about cybersecurity with privatecore purchase $fb	facebook gets serious about cybersecurity with privatecore purchase $fb	0.6666666666666666	negative	-0.3333333333333333
933	20-feb-14	I'm struck by how few analysts are at least openly skeptical of $FB buying WhatsApp for $16B-$19B	i'm struck by how few analysts are at least openly skeptical of $fb buying whatsapp for $16b-$19b	i'm struck by how few analysts are at least openly skeptical of $fb buying whatsapp for $16b-$19b	0.3333333333333333	negative	-0.3333333333333333
934	08-feb-12	Here's How To Turn Off Google's Annoying New Search Results In 20 Seconds $GOOG by @hamburgerhttp://read.bi/zDqTqX	here's how to turn off google's annoying new search results in 20 seconds $goog by @hamburger	here's how to turn off google's annoying new search results in 20 seconds $goog by @hamburger	0.6772727272727272	negative	-0.33181818181818185
935	08-feb-12	Here's How To Turn Off Google's Annoying New Search Results In 20 Seconds $GOOG by @hamburgerhttp://read.bi/zDqTqX	here's how to turn off google's annoying new search results in 20 seconds $goog by @hamburger	here's how to turn off google's annoying new search results in 20 seconds $goog by @hamburger	0.6772727272727272	negative	-0.33181818181818185
936	07-nov-16	$FB is in need of a new base and continues to be an avoid for me pic.twitter.com/WRRy8rseHJ	$fb is in need of a new base and continues to be an avoid for me pic.twitter.com/wrry8rsehj	$fb is in need of a new base and continues to be an avoid for me pic.twitter.com/wrry8rsehj	0.7272727272727273	negative	-0.33181818181818185
937	30-ene-14	Who else is doubling both a new service's user base and their pricing on annual basis in this economy? $FB	who else is doubling both a new service's user base and their pricing on annual basis in this economy? $fb	who else is doubling both a new service's user base and their pricing on annual basis in this economy? $fb	0.7272727272727273	negative	-0.33181818181818185
938	29-dic-12	How Facebook Is Hunting Down And Deleting Fake Accounts $FB by @Jim_Edwards http://read.bi/Tx3giR	how facebook is hunting down and deleting fake accounts $fb by @jim_edwards	how facebook is hunting down and deleting fake accounts $fb by @jim_edwards	0.6444444444444445	negative	-0.3277777777777778
939	03-ago-18	Few #Financial #Magazine covers that went horribly wrong !! @SJosephBurns @jposhaughnessy $AAPL $FB pic.twitter.com/UqybAR0Ghq	few #financial #magazine covers that went horribly wrong !! @sjosephburns @jposhaughnessy $aapl $fb pic.twitter.com/uqybar0ghq	few #financial #magazine covers that went horribly wrong !! @sjosephburns @jposhaughnessy $aapl $fb pic.twitter.com/uqybar0ghq	0.3333333333333333	negative	-0.32708333333333334
940	04-abr-18	The YouTube HQ shooting is a sad, dark twist in a long-running saga about 'demonetisation' on the video site $GOOG https://read.bi/2Ej0Tf9Â pic.twitter.com/vaXOWmeScH	the youtube hq shooting is a sad, dark twist in a long-running saga about 'demonetisation' on the video site $goog	the youtube hq shooting is a sad, dark twist in a long-running saga about 'demonetisation' on the video site $goog	0.7	negative	-0.325
941	04-abr-18	The YouTube HQ shooting is a sad, dark twist in a long-running saga about 'demonetisation' on the video site $GOOG https://read.bi/2Ej0Tf9Â pic.twitter.com/vaXOWmeScH	the youtube hq shooting is a sad, dark twist in a long-running saga about 'demonetisation' on the video site $goog	the youtube hq shooting is a sad, dark twist in a long-running saga about 'demonetisation' on the video site $goog	0.7	negative	-0.325
942	16-may-12	It's Not Just GM That Thinks Facebook Ads Don't Work--Others Say Facebook Is "Getting Worse, Not Better" $FB http://read.bi/JLfbVo	it's not just gm that thinks facebook ads don't work--others say facebook is "getting worse, not better" $fb	it's not just gm that thinks facebook ads don't work--others say facebook is "getting worse, not better" $fb	0.55	negative	-0.325
943	28-mar-18	I stopped myself out of my $FB trading long rental (in premarket trading) based on the disappointing follow through from the privacy setting changes as well as the continued schmeissing of $AMZN (-$51 in premarket trading). @TSTRealMoneyPro Broke even.	i stopped myself out of my $fb trading long rental (in premarket trading) based on the disappointing follow through from the privacy setting changes as well as the continued schmeissing of $amzn (-$51 in premarket trading). @tstrealmoneypro broke even.	i stopped myself out of my $fb trading long rental (in premarket trading) based on the disappointing follow through from the privacy setting changes as well as the continued schmeissing of $amzn (-$51 in premarket trading). @tstrealmoneypro broke even.	0.55	negative	-0.325
944	22-oct-15	The near term bearish case got blasted into a mist tonight. $FB up $5 just bc "buy everything!" $AMZN $MSFT https://m.youtube.com/watch?v=hHXK2t50S-8Â â€¦	the near term bearish case got blasted into a mist tonight. $fb up $5 just bc "buy everything!" $amzn $msft	the near term bearish case got blasted into a mist tonight. $fb up $5 just bc "buy everything!" $amzn $msft	0.65	negative	-0.325
945	25-may-15	$SOUL New game 'SirVival' to launch in $AAPL App Store! As well as on $GOOG $AMZN $FB $MSFT $SNE platforms!! #Android #Playstation #Xbox,""	$soul new game 'sirvival' to launch in $aapl app store! as well as on $goog $amzn $fb $msft $sne platforms!! #android #playstation #xbox,""	$soul new game 'sirvival' to launch in $aapl app store! as well as on $goog $amzn $fb $msft $sne platforms!! #android #playstation #xbox,""	0.42727272727272725	negative	-0.3224431818181818
946	25-may-15	$SOUL New game 'SirVival' to launch in $AAPL App Store! As well as on $GOOG $AMZN $FB $MSFT $SNE platforms!! #Android #Playstation #Xbox,""	$soul new game 'sirvival' to launch in $aapl app store! as well as on $goog $amzn $fb $msft $sne platforms!! #android #playstation #xbox,""	$soul new game 'sirvival' to launch in $aapl app store! as well as on $goog $amzn $fb $msft $sne platforms!! #android #playstation #xbox,""	0.42727272727272725	negative	-0.3224431818181818
947	21-feb-13	Google Wants Warby Parker To Help Make Its Computerized Glasses Less Insanely Dorky $GOOG by @meganrosedickey http://read.bi/1575avH	google wants warby parker to help make its computerized glasses less insanely dorky $goog by @meganrosedickey	google wants warby parker to help make its computerized glasses less insanely dorky $goog by @meganrosedickey	0.3888888888888889	negative	-0.32222222222222224
948	21-feb-13	Google Wants Warby Parker To Help Make Its Computerized Glasses Less Insanely Dorky $GOOG by @meganrosedickey http://read.bi/1575avH	google wants warby parker to help make its computerized glasses less insanely dorky $goog by @meganrosedickey	google wants warby parker to help make its computerized glasses less insanely dorky $goog by @meganrosedickey	0.3888888888888889	negative	-0.32222222222222224
949	04-feb-16	Turnaround! Hated names bouncing $FCX $AA $CAT $R, and new economy favorites down $FB $GOOG. Rotation and weaker dollar!	turnaround! hated names bouncing $fcx $aa $cat $are, and new economy favorites down $fb $goog. rotation and weaker dollar!	turnaround! hated names bouncing $fcx $aa $cat $are, and new economy favorites down $fb $goog. rotation and weaker dollar!	0.48114478114478115	negative	-0.31936026936026934
950	04-feb-16	Turnaround! Hated names bouncing $FCX $AA $CAT $R, and new economy favorites down $FB $GOOG. Rotation and weaker dollar!	turnaround! hated names bouncing $fcx $aa $cat $are, and new economy favorites down $fb $goog. rotation and weaker dollar!	turnaround! hated names bouncing $fcx $aa $cat $are, and new economy favorites down $fb $goog. rotation and weaker dollar!	0.48114478114478115	negative	-0.31936026936026934
951	30-dic-10	Hey, The Nook Isn't A Failure $BKS $AMZN $GOOG by @MattRosoff http://read.bi/dGVetR	hey, the nook isn't a failure $bks $amzn $goog by @mattrosoff	hey, the nook isn't a failure $bks $amzn $goog by @mattrosoff	0.3	negative	-0.3166666666666667
952	29-ene-15	No, Google Glass wasn't a failure: http://on.mktw.net/1zFz4tSÂ $GOOG	no, google glass wasn't a failure: $goog	no, google glass wasn't a failure: $goog	0.3	negative	-0.3166666666666667
953	30-dic-10	Hey, The Nook Isn't A Failure $BKS $AMZN $GOOG by @MattRosoff http://read.bi/dGVetR	hey, the nook isn't a failure $bks $amzn $goog by @mattrosoff	hey, the nook isn't a failure $bks $amzn $goog by @mattrosoff	0.3	negative	-0.3166666666666667
954	07-abr-18	Rigged!! The slimy fake entrepreneur who never wrote a line of code in his life already has his handlers paying off the House Committee before they question him. Farce. No point. Just #DeleteFacebook and arrest him for rampant insider trading. #FacebookLive #FacebookDataLeaks $FB https://twitter.com/Omerta_911/status/982733715486007298Â â€¦ Please bring this weasel to justice #qanon #GreatAwakene…	rigged!! the slimy fake entrepreneur who never wrote a line of code in his life already has his handlers paying off the house committee before they question him. farce. no point. just #deletefacebook and arrest him for rampant insider trading. #facebooklive #facebookdataleaks $fb please bring this weasel to justice #qanon #greatawakenening #zuckerberg pic.twitter.com/ot4nqhcfro	rigged!! the slimy fake entrepreneur who never wrote a line of code in his life already has his handlers paying off the house committee before they question him. farce. no point. just #deletefacebook and arrest him for rampant insider trading. #facebooklive #facebookdataleaks $fb please bring this weasel to justice #qanon #greatawakenening #zuckerberg pic.twitter.com/ot4nqhcfro	0.5	negative	-0.3166666666666667
955	19-may-17	Weekly Recap: $14,250 Realized (Some like transparency some hate it~bc they lose imo) mainly options $BABA $AMZN $NVDA $FB $SPY $TSLA $AAPLpic.twitter.com/PilpklM18A	weekly recap: $14,250 realized (some like transparency some hate it~bc they lose imo) mainly options $baba $amzn $nvda $fb $spy $tsla $aaplpic.twitter.com/pilpklm18a	weekly recap: $14,250 realized (some like transparency some hate it~bc they lose imo) mainly options $baba $amzn $nvda $fb $spy $tsla $aaplpic.twitter.com/pilpklm18a	0.6166666666666667	negative	-0.3166666666666667
956	03-dic-14	-- #Facebook Fined $77K by Argentine Court for Failure to Delete http://kwai.ch/1Be7UtOÂ MT/RT @kwaichi $FB #Newsroompic.twitter.com/vd3YoJ4rVq	-- #facebook fined $77k by argentine court for failure to delete mt/rt @kwaichi $fb #newsroompic.twitter.com/vd3yoj4rvq	-- #facebook fined $77k by argentine court for failure to delete mt/rt @kwaichi $fb #newsroompic.twitter.com/vd3yoj4rvq	0.3	negative	-0.3166666666666667
957	25-jul-13	Zuckerberg: America's Failure To Produce Engineers Is 'Systemic' $FB by @Jim_Edwardshttp://read.bi/1dXAzTW	zuckerberg: america's failure to produce engineers is 'systemic' $fb by @jim_edwards	zuckerberg: america's failure to produce engineers is 'systemic' $fb by @jim_edwards	0.3	negative	-0.3166666666666667
958	02-ene-09	What do Google Android netbooks mean for Microsoft and Apple? http://bit.ly/OOEx $GOOG $AAPL $MSFT	what do google android netbooks mean for microsoft and apple? $goog $aapl $msft	what do google android netbooks mean for microsoft and apple? $goog $aapl $msft	0.6875	negative	-0.3125
959	22-may-12	Now That Google Owns Motorola, What Does That Mean For Android Phones? $GOOG by @stevekovach http://read.bi/LoJTkI	now that google owns motorola, what does that mean for android phones? $goog by @stevekovach	now that google owns motorola, what does that mean for android phones? $goog by @stevekovach	0.6875	negative	-0.3125
960	01-sep-17	You mean if I donâ€™t put a +1 button on a web page, its Google search results will suffer? "Yup" -- $GOOG http://gizmodo.com/yes-google-uses-its-power-to-quash-ideas-it-doesn-t-li-1798646437?rev=1504134979112Â â€¦	you mean if i dont put a +1 button on a web page, its google search results will suffer? "yup" -- $goog	you mean if i dont put a +1 button on a web page, its google search results will suffer? "yup" -- $goog	0.6875	negative	-0.3125
961	14-dic-18	If @sanglucci wasn't at the gym this morning he'd prob nailed the $140 puts at .30 this AM selling here at $7.50 on $JNJ -- and by the gym I mean selling premiums on $AAPL $NFLX and $GOOG	if @sanglucci wasn't at the gym this morning he'd prob nailed the $140 puts at .30 this am selling here at $7.50 on $jnj -- and by the gym i mean selling premiums on $aapl $nflx and $goog	if @sanglucci wasn't at the gym this morning he'd prob nailed the $140 puts at .30 this am selling here at $7.50 on $jnj -- and by the gym i mean selling premiums on $aapl $nflx and $goog	0.6875	negative	-0.3125
962	22-may-12	Now That Google Owns Motorola, What Does That Mean For Android Phones? $GOOG by @stevekovach http://read.bi/LoJTkI	now that google owns motorola, what does that mean for android phones? $goog by @stevekovach	now that google owns motorola, what does that mean for android phones? $goog by @stevekovach	0.6875	negative	-0.3125
963	09-mar-15	Tax Holiday For Repatriated Foreign Earnings Unlikely http://www.valuewalk.com/2015/03/tax-holiday-foreign-earnings/Â â€¦ $AAPL $GOOG $MSFT $GE $ORCLpic.twitter.com/6w9bUDa60t	tax holiday for repatriated foreign earnings unlikely $aapl $goog $msft $ge $orclpic.twitter.com/6w9buda60t	tax holiday for repatriated foreign earnings unlikely $aapl $goog $msft $ge $orclpic.twitter.com/6w9buda60t	0.3125	negative	-0.3125
964	01-sep-17	You mean if I donâ€™t put a +1 button on a web page, its Google search results will suffer? "Yup" -- $GOOG http://gizmodo.com/yes-google-uses-its-power-to-quash-ideas-it-doesn-t-li-1798646437?rev=1504134979112Â â€¦	you mean if i dont put a +1 button on a web page, its google search results will suffer? "yup" -- $goog	you mean if i dont put a +1 button on a web page, its google search results will suffer? "yup" -- $goog	0.6875	negative	-0.3125
965	14-dic-18	If @sanglucci wasn't at the gym this morning he'd prob nailed the $140 puts at .30 this AM selling here at $7.50 on $JNJ -- and by the gym I mean selling premiums on $AAPL $NFLX and $GOOG	if @sanglucci wasn't at the gym this morning he'd prob nailed the $140 puts at .30 this am selling here at $7.50 on $jnj -- and by the gym i mean selling premiums on $aapl $nflx and $goog	if @sanglucci wasn't at the gym this morning he'd prob nailed the $140 puts at .30 this am selling here at $7.50 on $jnj -- and by the gym i mean selling premiums on $aapl $nflx and $goog	0.6875	negative	-0.3125
966	02-ene-09	What do Google Android netbooks mean for Microsoft and Apple? http://bit.ly/OOEx $GOOG $AAPL $MSFT	what do google android netbooks mean for microsoft and apple? $goog $aapl $msft	what do google android netbooks mean for microsoft and apple? $goog $aapl $msft	0.6875	negative	-0.3125
967	18-may-12	Now that Facebook has floated on the stock exchange does this mean my farm has gone up in value? $FB pic.twitter.com/UaUlSIAs	now that facebook has floated on the stock exchange does this mean my farm has gone up in value? $fb pic.twitter.com/uaulsias	now that facebook has floated on the stock exchange does this mean my farm has gone up in value? $fb pic.twitter.com/uaulsias	0.6875	negative	-0.3125
968	03-ago-18	What does "buy the rumor, sell the news" mean? Watch https://goo.gl/nV5tm3Â to find out $FB $TWTR	what does "buy the rumor, sell the news" mean? watch to find out $fb $twtr	what does "buy the rumor, sell the news" mean? watch to find out $fb $twtr	0.6875	negative	-0.3125
969	10-feb-18	Do you understand catalysts and what they mean in terms of a stock's movement? Here's your guide: https://goo.gl/s12t26Â #TraderTips $FB $TWTR	do you understand catalysts and what they mean in terms of a stock's movement? here's your guide: #tradertips $fb $twtr	do you understand catalysts and what they mean in terms of a stock's movement? here's your guide: #tradertips $fb $twtr	0.6875	negative	-0.3125
970	08-ene-18	What does it mean to buy the rumor, sell the news? https://goo.gl/qr9ekUÂ if you don't know- this is for you $FB $TWTR	what does it mean to buy the rumor, sell the news? if you don't know- this is for you $fb $twtr	what does it mean to buy the rumor, sell the news? if you don't know- this is for you $fb $twtr	0.6875	negative	-0.3125
971	28-dic-17	Thursday links: mean reversion, appraisal arbitrage and giving yourself a break. https://abnormalreturns.com/2017/12/28/thursday-links-getting-pulled-in/Â â€¦ $XLK $MUB $FB $FEDpic.twitter.com/Bb0kRXzSkC	thursday links: mean reversion, appraisal arbitrage and giving yourself a break. $xlk $mub $fb $fedpic.twitter.com/bb0krxzskc	thursday links: mean reversion, appraisal arbitrage and giving yourself a break. $xlk $mub $fb $fedpic.twitter.com/bb0krxzskc	0.6875	negative	-0.3125
972	02-dic-16	What does everyone mean when they talk about "sector rotations"? Take a look at this: http://stocktwits.com/MktOutperform/message/68248601?utm_medium=community-twitter&utm_source=twitter.com&utm_campaign=outboundteamÂ â€¦ $JPM $FB $NFLX $GS	what does everyone mean when they talk about "sector rotations"? take a look at this: $jpm $fb $nflx $gs	what does everyone mean when they talk about "sector rotations"? take a look at this: $jpm $fb $nflx $gs	0.6875	negative	-0.3125
973	14-ene-15	All upcoming traders on $FB $TWTR $LNKD ignore naysayers, start trading small, focus on your education/planning trades & grow your account!	all upcoming traders on $fb $twtr $lnkd ignore naysayers, start trading small, focus on your education/planning trades & grow your account!	all upcoming traders on $fb $twtr $lnkd ignore naysayers, start trading small, focus on your education/planning trades & grow your account!	0.4	negative	-0.3125
974	20-nov-14	Yup our founder is insane https://www.youtube.com/watch?v=JxZolVVG8XUÂ â€¦ but let's all laugh at his insanity $FB $TWTR $LNKD #belowdeck peeps!	yup our founder is insane but let's all laugh at his insanity $fb $twtr $lnkd #belowdeck peeps!	yup our founder is insane but let's all laugh at his insanity $fb $twtr $lnkd #belowdeck peeps!	0.55	negative	-0.3125
975	26-sep-13	What does $50 per share mean for Facebook? http://cnb.cx/16CsiAyÂ $FB	what does $50 per share mean for facebook? $fb	what does $50 per share mean for facebook? $fb	0.6875	negative	-0.3125
976	22-abr-15	Facebook's mobile active user base is almost equal to the size of India's population. http://stks.co/e25meÂ $FB pic.twitter.com/XtmkKQXSfO	facebook's mobile active user base is almost equal to the size of india's population. $fb pic.twitter.com/xtmkkqxsfo	facebook's mobile active user base is almost equal to the size of india's population. $fb pic.twitter.com/xtmkkqxsfo	0.6166666666666667	negative	-0.3111111111111111
977	12-nov-17	If Bitcoin actually crashes - - it's already down almost 25%, but I mean CRASHES, like to worthless - - people will finally wake the fuck up about similar crap like $AMZN and $FB	if bitcoin actually crashes - - it's already down almost 25%, but i mean crashes, like to worthless - - people will finally wake the fuck up about similar crap like $amzn and $fb	if bitcoin actually crashes - - it's already down almost 25%, but i mean crashes, like to worthless - - people will finally wake the fuck up about similar crap like $amzn and $fb	0.5970486111111111	negative	-0.3085069444444445
978	30-dic-15	Why is Day Trading Failure So Common? | Find Out Here: http://bit.ly/1ROffscÂ $SPY $QQQ $DIA $GOOG $TWTR $GPRO $Xpic.twitter.com/8291olqb0a	why is day trading failure so common? | find out here: $spy $qqq $dia $goog $twtr $gpro $xpic.twitter.com/8291olqb0a	why is day trading failure so common? | find out here: $spy $qqq $dia $goog $twtr $gpro $xpic.twitter.com/8291olqb0a	0.4	negative	-0.30833333333333335
979	05-nov-16	Why is Day Trading Failure So Common? | Find Out Here: http://bit.ly/2dSzNhQÂ $SPY $QQQ $DIA $GOOG $TWTR $GPRO $Xpic.twitter.com/NWvwHvhS5g	why is day trading failure so common? | find out here: $spy $qqq $dia $goog $twtr $gpro $xpic.twitter.com/nwvwhvhs5g	why is day trading failure so common? | find out here: $spy $qqq $dia $goog $twtr $gpro $xpic.twitter.com/nwvwhvhs5g	0.4	negative	-0.30833333333333335
980	20-mar-16	Why is Day Trading Failure So Common? | Find Out Here: http://bit.ly/1MeLf7RÂ $SPY $QQQ $DIA $GOOG $TWTR $GPRO $Xpic.twitter.com/MB25pNJvnG	why is day trading failure so common? | find out here: $spy $qqq $dia $goog $twtr $gpro $xpic.twitter.com/mb25pnjvng	why is day trading failure so common? | find out here: $spy $qqq $dia $goog $twtr $gpro $xpic.twitter.com/mb25pnjvng	0.4	negative	-0.30833333333333335
981	06-ene-16	Why is Day Trading Failure So Common? | Find Out Here: http://bit.ly/1Pa4J8MÂ $SPY $QQQ $DIA $GOOG $TWTR $GPRO $Xpic.twitter.com/L2f95tJzlx	why is day trading failure so common? | find out here: $spy $qqq $dia $goog $twtr $gpro $xpic.twitter.com/l2f95tjzlx	why is day trading failure so common? | find out here: $spy $qqq $dia $goog $twtr $gpro $xpic.twitter.com/l2f95tjzlx	0.4	negative	-0.30833333333333335
982	03-ene-16	Why is Day Trading Failure So Common? | Find Out Here: http://bit.ly/1NLPoxaÂ $SPY $QQQ $DIA $GOOG $TWTR $GPRO $Xpic.twitter.com/2s5XxE5QN4	why is day trading failure so common? | find out here: $spy $qqq $dia $goog $twtr $gpro $xpic.twitter.com/2s5xxe5qn4	why is day trading failure so common? | find out here: $spy $qqq $dia $goog $twtr $gpro $xpic.twitter.com/2s5xxe5qn4	0.4	negative	-0.30833333333333335
983	04-abr-17	Why is Day Trading Failure So Common? | Find Out Here: http://bit.ly/2lPzDjnÂ $SPY $QQQ $DIA $GOOG $TWTR $GPRO $Xpic.twitter.com/63J0IqGytF	why is day trading failure so common? | find out here: $spy $qqq $dia $goog $twtr $gpro $xpic.twitter.com/63j0iqgytf	why is day trading failure so common? | find out here: $spy $qqq $dia $goog $twtr $gpro $xpic.twitter.com/63j0iqgytf	0.4	negative	-0.30833333333333335
984	26-mar-17	Why is Day Trading Failure So Common? | Find Out Here: http://bit.ly/2kTvmukÂ $SPY $QQQ $DIA $GOOG $TWTR $GPRO $Xpic.twitter.com/BsmKdClvkp	why is day trading failure so common? | find out here: $spy $qqq $dia $goog $twtr $gpro $xpic.twitter.com/bsmkdclvkp	why is day trading failure so common? | find out here: $spy $qqq $dia $goog $twtr $gpro $xpic.twitter.com/bsmkdclvkp	0.4	negative	-0.30833333333333335
985	30-dic-15	Why is Day Trading Failure So Common? | Find Out Here: http://bit.ly/1ROffscÂ $SPY $QQQ $DIA $GOOG $TWTR $GPRO $Xpic.twitter.com/8291olqb0a	why is day trading failure so common? | find out here: $spy $qqq $dia $goog $twtr $gpro $xpic.twitter.com/8291olqb0a	why is day trading failure so common? | find out here: $spy $qqq $dia $goog $twtr $gpro $xpic.twitter.com/8291olqb0a	0.4	negative	-0.30833333333333335
986	05-nov-16	Why is Day Trading Failure So Common? | Find Out Here: http://bit.ly/2dSzNhQÂ $SPY $QQQ $DIA $GOOG $TWTR $GPRO $Xpic.twitter.com/NWvwHvhS5g	why is day trading failure so common? | find out here: $spy $qqq $dia $goog $twtr $gpro $xpic.twitter.com/nwvwhvhs5g	why is day trading failure so common? | find out here: $spy $qqq $dia $goog $twtr $gpro $xpic.twitter.com/nwvwhvhs5g	0.4	negative	-0.30833333333333335
987	20-mar-16	Why is Day Trading Failure So Common? | Find Out Here: http://bit.ly/1MeLf7RÂ $SPY $QQQ $DIA $GOOG $TWTR $GPRO $Xpic.twitter.com/MB25pNJvnG	why is day trading failure so common? | find out here: $spy $qqq $dia $goog $twtr $gpro $xpic.twitter.com/mb25pnjvng	why is day trading failure so common? | find out here: $spy $qqq $dia $goog $twtr $gpro $xpic.twitter.com/mb25pnjvng	0.4	negative	-0.30833333333333335
988	06-ene-16	Why is Day Trading Failure So Common? | Find Out Here: http://bit.ly/1Pa4J8MÂ $SPY $QQQ $DIA $GOOG $TWTR $GPRO $Xpic.twitter.com/L2f95tJzlx	why is day trading failure so common? | find out here: $spy $qqq $dia $goog $twtr $gpro $xpic.twitter.com/l2f95tjzlx	why is day trading failure so common? | find out here: $spy $qqq $dia $goog $twtr $gpro $xpic.twitter.com/l2f95tjzlx	0.4	negative	-0.30833333333333335
989	03-ene-16	Why is Day Trading Failure So Common? | Find Out Here: http://bit.ly/1NLPoxaÂ $SPY $QQQ $DIA $GOOG $TWTR $GPRO $Xpic.twitter.com/2s5XxE5QN4	why is day trading failure so common? | find out here: $spy $qqq $dia $goog $twtr $gpro $xpic.twitter.com/2s5xxe5qn4	why is day trading failure so common? | find out here: $spy $qqq $dia $goog $twtr $gpro $xpic.twitter.com/2s5xxe5qn4	0.4	negative	-0.30833333333333335
990	04-abr-17	Why is Day Trading Failure So Common? | Find Out Here: http://bit.ly/2lPzDjnÂ $SPY $QQQ $DIA $GOOG $TWTR $GPRO $Xpic.twitter.com/63J0IqGytF	why is day trading failure so common? | find out here: $spy $qqq $dia $goog $twtr $gpro $xpic.twitter.com/63j0iqgytf	why is day trading failure so common? | find out here: $spy $qqq $dia $goog $twtr $gpro $xpic.twitter.com/63j0iqgytf	0.4	negative	-0.30833333333333335
991	26-mar-17	Why is Day Trading Failure So Common? | Find Out Here: http://bit.ly/2kTvmukÂ $SPY $QQQ $DIA $GOOG $TWTR $GPRO $Xpic.twitter.com/BsmKdClvkp	why is day trading failure so common? | find out here: $spy $qqq $dia $goog $twtr $gpro $xpic.twitter.com/bsmkdclvkp	why is day trading failure so common? | find out here: $spy $qqq $dia $goog $twtr $gpro $xpic.twitter.com/bsmkdclvkp	0.4	negative	-0.30833333333333335
992	30-nov-17	Cramer has a new word for selfie-obsessed millenials: (via @IBStewards) @CNBC $FB $ULTA @MadMoneyOnCNBC https://twitter.com/IBStewards/status/936239051413233664/photo/1pic.twitter.com/1fpomM599a	cramer has a new word for selfie-obsessed millenials: (via @ibstewards) @cnbc $fb $ulta @madmoneyoncnbc	cramer has a new word for selfie-obsessed millenials: (via @ibstewards) @cnbc $fb $ulta @madmoneyoncnbc	0.7272727272727273	negative	-0.3068181818181818
993	05-nov-14	NEW VIDEO: [VIDEO] Mid-Week Update with Kay Kim | $SPY $DIA $QQQ $IWM $AAPL $TSLA $FB $SPX $RUT $COMPQ $DJIA http://stks.co/a1DKX	new video: [video] mid-week update with kay kim | $spy $dia $qqq $iwm $aapl $tsla $fb $spx $rut $compq $djia	new video: [video] mid-week update with kay kim | $spy $dia $qqq $iwm $aapl $tsla $fb $spx $rut $compq $djia	0.7272727272727273	negative	-0.3068181818181818
994	12-dic-13	Instagram's new messaging feature may rattle Snapchat: http://cnb.cx/1kDbcdpÂ (via @CadieThompson) $FB	instagram's new messaging feature may rattle snapchat: (via @cadiethompson) $fb	instagram's new messaging feature may rattle snapchat: (via @cadiethompson) $fb	0.7272727272727273	negative	-0.3068181818181818
995	26-may-13	Ashton Kutcher (@aplusk) thinks Facebook is the new religion and Twitter is too crowded: http://cnb.cx/14IcOg8Â (via @JBoorstin) $FB	ashton kutcher (@aplusk) thinks facebook is the new religion and twitter is too crowded: (via @jboorstin) $fb	ashton kutcher (@aplusk) thinks facebook is the new religion and twitter is too crowded: (via @jboorstin) $fb	0.7272727272727273	negative	-0.3068181818181818
996	21-may-13	Check my new article -> RT @CNBC: Why Facebook Didn't Buy Tumblr: http://cnb.cx/10SipNeÂ (via @jasonwstein) $FB $YHOO	check my new article -> rt @cnbc: why facebook didn't buy tumblr: (via @jasonwstein) $fb $yhoo	check my new article -> rt @cnbc: why facebook didn't buy tumblr: (via @jasonwstein) $fb $yhoo	0.7272727272727273	negative	-0.3068181818181818
997	04-abr-13	Kinda disappointed in the $FB announcement. I was hoping it would be a new auto loan program.	kinda disappointed in the $fb announcement. i was hoping it would be a new auto loan program.	kinda disappointed in the $fb announcement. i was hoping it would be a new auto loan program.	0.6022727272727273	negative	-0.3068181818181818
998	25-ene-13	Twitter released Vine, a new video-sharing app. Will Facebook clone it? STORY: http://cnb.cx/10Webt8Â (via @EliFromBrooklyn) $FB	twitter released vine, a new video-sharing app. will facebook clone it? story: (via @elifrombrooklyn) $fb	twitter released vine, a new video-sharing app. will facebook clone it? story: (via @elifrombrooklyn) $fb	0.7272727272727273	negative	-0.3068181818181818
999	30-mar-14	Sunday (late night) links: mean reversion, "rigged" markets and the rise of Roku. http://stks.co/r09pvÂ $SPY $TLT $KING $AAPL $GOOG	sunday (late night) links: mean reversion, "rigged" markets and the rise of roku. $spy $tlt $king $aapl $goog	sunday (late night) links: mean reversion, "rigged" markets and the rise of roku. $spy $tlt $king $aapl $goog	0.64375	negative	-0.30625
1000	30-mar-14	Sunday (late night) links: mean reversion, "rigged" markets and the rise of Roku. http://stks.co/r09pvÂ $SPY $TLT $KING $AAPL $GOOG	sunday (late night) links: mean reversion, "rigged" markets and the rise of roku. $spy $tlt $king $aapl $goog	sunday (late night) links: mean reversion, "rigged" markets and the rise of roku. $spy $tlt $king $aapl $goog	0.64375	negative	-0.30625
1001	30-jun-11	Apple Has Worst First Half Since â€™08 http://bloom.bg/lAacjX $AAPL $GOOG $MSFT	apple has worst first half since 08 $aapl $goog $msft	apple has worst first half since 08 $aapl $goog $msft	0.5	negative	-0.3055555555555555
1002	30-jun-11	Apple Has Worst First Half Since â€™08 http://bloom.bg/lAacjX $AAPL $GOOG $MSFT	apple has worst first half since 08 $aapl $goog $msft	apple has worst first half since 08 $aapl $goog $msft	0.5	negative	-0.3055555555555555
1003	02-ago-12	Oh, one last thing, i found a kid who admitted to clicking on a $FB ad! He said he didn't mean to do it, and won't let it happen again !!!	oh, one last thing, i found a kid who admitted to clicking on a $fb ad! he said he didn't mean to do it, and won't let it happen again !!!	oh, one last thing, i found a kid who admitted to clicking on a $fb ad! he said he didn't mean to do it, and won't let it happen again !!!	0.3770833333333333	negative	-0.30517578125
1004	18-may-12	ARBITRARY NUMBERS!!!!! ARBITRARY NUMBERS!!!!!ARBITRARY NUMBERS!!!!!ARBITRARY NUMBERS!!!!! $fb	arbitrary numbers!!!!! arbitrary numbers!!!!!arbitrary numbers!!!!!arbitrary numbers!!!!! $fb	arbitrary numbers!!!!! arbitrary numbers!!!!!arbitrary numbers!!!!!arbitrary numbers!!!!! $fb	0.6	negative	-0.30517578125
1005	21-sep-09	Bing's Slow Growth Continues $MSFT $GOOG $YHOO by @fromedome http://bit.ly/4rRf33	bing's slow growth continues $msft $goog $yhoo by @fromedome	bing's slow growth continues $msft $goog $yhoo by @fromedome	0.39999999999999997	negative	-0.30000000000000004
1006	02-may-12	$FB knows who you pretend to be (an organ donor!). $GOOG knows the filthy pervert you really are. FB's arpu will always lag	$fb knows who you pretend to be (an organ donor!). $goog knows the filthy pervert you really are. fb's arpu will always lag	$fb knows who you pretend to be (an organ donor!). $goog knows the filthy pervert you really are. fb's arpu will always lag	0.6	negative	-0.30000000000000004
1007	04-abr-12	Larry Page's 'Paranoia' Over Facebook Has Forced Him To Abandon His Ideals $GOOG http://read.bi/HeyrHA	larry page's 'paranoia' over facebook has forced him to abandon his ideals $goog	larry page's 'paranoia' over facebook has forced him to abandon his ideals $goog	0.2	negative	-0.30000000000000004
1008	13-nov-14	Thursday links: slow investing, $XLE v. $XLK and what the *&#% is $TWTR saying? http://stks.co/r11jEÂ $BRKB $PG $AAPL $CHDN $GMOM $GOOG $FB	thursday links: slow investing, $xle v. $xlk and what the *&#% is $twtr saying? $brkb $pg $aapl $chdn $gmom $goog $fb	thursday links: slow investing, $xle v. $xlk and what the *&#% is $twtr saying? $brkb $pg $aapl $chdn $gmom $goog $fb	0.39999999999999997	negative	-0.30000000000000004
1009	07-nov-16	FANG Stocks Killed It. Again. https://steadyoptions.com/articles/fang-stocks-killed-it-again-r248/Â â€¦ We traded $FB $AMZN $NFLX $GOOG like every cycle. Consistency is the name of the game.	fang stocks killed it. again. we traded $fb $amzn $nflx $goog like every cycle. consistency is the name of the game.	fang stocks killed it. again. we traded $fb $amzn $nflx $goog like every cycle. consistency is the name of the game.	0.2	negative	-0.30000000000000004
1010	02-may-12	$FB knows who you pretend to be (an organ donor!). $GOOG knows the filthy pervert you really are. FB's arpu will always lag	$fb knows who you pretend to be (an organ donor!). $goog knows the filthy pervert you really are. fb's arpu will always lag	$fb knows who you pretend to be (an organ donor!). $goog knows the filthy pervert you really are. fb's arpu will always lag	0.6	negative	-0.30000000000000004
1011	04-abr-12	Larry Page's 'Paranoia' Over Facebook Has Forced Him To Abandon His Ideals $GOOG http://read.bi/HeyrHA	larry page's 'paranoia' over facebook has forced him to abandon his ideals $goog	larry page's 'paranoia' over facebook has forced him to abandon his ideals $goog	0.2	negative	-0.30000000000000004
1012	07-nov-16	FANG Stocks Killed It. Again. https://steadyoptions.com/articles/fang-stocks-killed-it-again-r248/Â â€¦ We traded $FB $AMZN $NFLX $GOOG like every cycle. Consistency is the name of the game.	fang stocks killed it. again. we traded $fb $amzn $nflx $goog like every cycle. consistency is the name of the game.	fang stocks killed it. again. we traded $fb $amzn $nflx $goog like every cycle. consistency is the name of the game.	0.2	negative	-0.30000000000000004
1013	21-sep-09	Bing's Slow Growth Continues $MSFT $GOOG $YHOO by @fromedome http://bit.ly/4rRf33	bing's slow growth continues $msft $goog $yhoo by @fromedome	bing's slow growth continues $msft $goog $yhoo by @fromedome	0.39999999999999997	negative	-0.30000000000000004
1014	08-jun-12	NOT SO FAST: Facebook's Ads Might Still Be Worthless $FB by @jyarow http://read.bi/JRSTiy	not so fast: facebook's ads might still be worthless $fb by @jyarow	not so fast: facebook's ads might still be worthless $fb by @jyarow	0.75	negative	-0.30000000000000004
1015	27-mar-18	On @Breakingviews TV: The risk for Facebook is not that users quit the platform altogether, but that they slowly disengage, says @jennifersaba https://reut.rs/2pKBC8xÂ $FB pic.twitter.com/s67wPDN6nl	on @breakingviews tv: the risk for facebook is not that users quit the platform altogether, but that they slowly disengage, says @jennifersaba $fb pic.twitter.com/s67wpdn6nl	on @breakingviews tv: the risk for facebook is not that users quit the platform altogether, but that they slowly disengage, says @jennifersaba $fb pic.twitter.com/s67wpdn6nl	0.39999999999999997	negative	-0.30000000000000004
1016	06-nov-17	The Web as we knew it is dying â€“ a slow decay of its necessity caused by dominance of the #Trinet â€“ $FB $GOOG #AMZN https://tnw.to/2ykZ0AA	the web as we knew it is dying a slow decay of its necessity caused by dominance of the #trinet $fb $goog #amzn	the web as we knew it is dying a slow decay of its necessity caused by dominance of the #trinet $fb $goog #amzn	0.39999999999999997	negative	-0.30000000000000004
1017	09-ago-17	$ZYNE 30% from our call! Slow day in the #StockMarket where? #WeAreNotRetail $STS $HTZ $DRYS $NTRA $CBLI $EVRI $DIS $VRX $TEVA $FB $AMZNpic.twitter.com/FwWBMGu1wT	$zyne 30% from our call! slow day in the #stockmarket where? #wearenotretail $sts $htz $drys $ntra $cbli $evri $dis $vrx $teva $fb $amznpic.twitter.com/fwwbmgu1wt	$zyne 30% from our call! slow day in the #stockmarket where? #wearenotretail $sts $htz $drys $ntra $cbli $evri $dis $vrx $teva $fb $amznpic.twitter.com/fwwbmgu1wt	0.39999999999999997	negative	-0.30000000000000004
1018	01-feb-17	Facebook admits core product's revenue growth will slow and expenses will increase. So how will it balance that? http://on.mktw.net/2k0bO6tÂ $FB pic.twitter.com/I1YQfcayqC	facebook admits core product's revenue growth will slow and expenses will increase. so how will it balance that? $fb pic.twitter.com/i1yqfcayqc	facebook admits core product's revenue growth will slow and expenses will increase. so how will it balance that? $fb pic.twitter.com/i1yqfcayqc	0.39999999999999997	negative	-0.30000000000000004
1019	22-oct-09	Twitter Wanted At Least $100 Million To Do The Google Deal $GOOG by @nichcarlson http://bit.ly/1iwSNY	twitter wanted at least $100 million to do the google deal $goog by @nichcarlson	twitter wanted at least $100 million to do the google deal $goog by @nichcarlson	0.4	negative	-0.3
1020	08-oct-09	Ex-Lawyer Loses Unemployment Benefits Over $1.30 A Day In Google AdSense Revenue $GOOG by @egs2138 http://bit.ly/zyKZg	ex-lawyer loses unemployment benefits over $1.30 a day in google adsense revenue $goog by @egs2138	ex-lawyer loses unemployment benefits over $1.30 a day in google adsense revenue $goog by @egs2138	0.1	negative	-0.3
1021	05-ago-09	Google Loses Search Marketing Exec To Clickable $GOOG by @nichcarlson http://bit.ly/WlRmn	google loses search marketing exec to clickable $goog by @nichcarlson	google loses search marketing exec to clickable $goog by @nichcarlson	0.1	negative	-0.3
1022	20-ago-10	RIM Must Switch To Android Now, Before It's Too Late $RIMM $GOOG $AAPL by @fromedome http://read.bi/cx0CNd	rim must switch to android now, before it's too late $rimm $goog $aapl by @fromedome	rim must switch to android now, before it's too late $rimm $goog $aapl by @fromedome	0.6	negative	-0.3
1023	24-feb-10	STUNNINGLY STUPID: Google Execs Sentenced To Italian Jail For Inadvertently Allowing Offensive Video Upload $GOOG ... http://bit.ly/aAadIY	stunningly stupid: google execs sentenced to italian jail for inadvertently allowing offensive video upload $goog ...	stunningly stupid: google execs sentenced to italian jail for inadvertently allowing offensive video upload $goog ...	0.3333333333333333	negative	-0.3
1024	14-nov-11	Google is target of ShopCity antitrust complaint | http://bloom.bg/tWMJyOÂ $GOOG	google is target of shopcity antitrust complaint | $goog	google is target of shopcity antitrust complaint | $goog	0.2	negative	-0.3
1025	15-ago-11	Before you go crazy about price that $GOOG is paying for #Motorola, remember that $MMI has $3 billion of cash. Deal is really only $9.5b.	before you go crazy about price that $goog is paying for #motorola, remember that $mmi has $3 billion of cash. deal is really only $9.5b.	before you go crazy about price that $goog is paying for #motorola, remember that $mmi has $3 billion of cash. deal is really only $9.5b.	0.95	negative	-0.3
1026	10-may-11	SURPRISE! Google Put Aside $500 Million To Settle Antitrust Complaint $GOOG by @MattRosoff http://read.bi/jLxCgQ	surprise! google put aside $500 million to settle antitrust complaint $goog by @mattrosoff	surprise! google put aside $500 million to settle antitrust complaint $goog by @mattrosoff	0.2	negative	-0.3
1027	13-feb-11	Motorola Xoom Tablet Pre-Orders Available For A Shocking $1,200 $MMI $GOOG $AAPL by @MattRosoff http://read.bi/hQyuDw	motorola xoom tablet pre-orders available for a shocking $1,200 $mmi $goog $aapl by @mattrosoff	motorola xoom tablet pre-orders available for a shocking $1,200 $mmi $goog $aapl by @mattrosoff	0.7	negative	-0.3
1028	13-ene-11	THE GOOGLE INVESTOR: Watch Market Share Reverse As The Verizon iPhone Sucks The Wind... $GOOG $VZ $AAPL by @hleonard76 http://read.bi/hDVRqJ	the google investor: watch market share reverse as the verizon iphone sucks the wind... $goog $vz $aapl by @hleonard76	the google investor: watch market share reverse as the verizon iphone sucks the wind... $goog $vz $aapl by @hleonard76	0.3	negative	-0.3
1029	02-dic-12	Sunday (late) links: an unbalanced economy, tech sector weakness and the law of unbundling. http://stks.co/mFgPÂ $XLK $AAPL $GOOG $LMCA $VIX	sunday (late) links: an unbalanced economy, tech sector weakness and the law of unbundling. $xlk $aapl $goog $lmca $vix	sunday (late) links: an unbalanced economy, tech sector weakness and the law of unbundling. $xlk $aapl $goog $lmca $vix	0.6	negative	-0.3
1030	13-ago-12	Google is cutting 4,000 of Motorola's 20,000 employees and closing or consolidating a third of its facilities: http://on.mktw.net/QuTOrsÂ $GOOG	google is cutting 4,000 of motorola's 20,000 employees and closing or consolidating a third of its facilities: $goog	google is cutting 4,000 of motorola's 20,000 employees and closing or consolidating a third of its facilities: $goog	0.45	negative	-0.3
1031	15-jun-12	Here Are All The Reasons It Sucks To Work At Google $GOOG by @mattlynley http://read.bi/LZVOrd	here are all the reasons it sucks to work at google $goog by @mattlynley	here are all the reasons it sucks to work at google $goog by @mattlynley	0.3	negative	-0.3
1032	22-feb-12	Ex-Google Designer Calls Some Of Its Recent Changes 'Bats**t Crazy' $GOOG by @mattlynley http://read.bi/yOkHUn	ex-google designer calls some of its recent changes 'bats**t crazy' $goog by @mattlynley	ex-google designer calls some of its recent changes 'bats**t crazy' $goog by @mattlynley	0.575	negative	-0.3
1033	29-dic-13	The UP Cycle on the Secondary Delineator: Day 5. Algos have been selling into the highs. See http://stks.co/c02ebÂ $twtr $fb $aapl $goog	the up cycle on the secondary delineator: day 5. algos have been selling into the highs. see $twtr $fb $aapl $goog	the up cycle on the secondary delineator: day 5. algos have been selling into the highs. see $twtr $fb $aapl $goog	0.3	negative	-0.3
1034	17-oct-13	$GOOG reports after close today. Key issue after disappointing 2Q : cost-per-click, mobile positioning http://on.mktw.net/GZImXYÂ @benpimentel	$goog reports after close today. key issue after disappointing 2q : cost-per-click, mobile positioning @benpimentel	$goog reports after close today. key issue after disappointing 2q : cost-per-click, mobile positioning @benpimentel	0.85	negative	-0.3
1035	13-ago-13	This could be "at least a $10 billion opportunity" for Google, says analyst http://on.mktw.net/19ojJklÂ $GOOG	this could be "at least a $10 billion opportunity" for google, says analyst $goog	this could be "at least a $10 billion opportunity" for google, says analyst $goog	0.4	negative	-0.3
1036	18-abr-13	Google reported 1Q profit that topped analysts' estimates, sending the shares up in late trading. http://bit.ly/102AnuAÂ $GOOG	google reported 1q profit that topped analysts' estimates, sending the shares up in late trading. $goog	google reported 1q profit that topped analysts' estimates, sending the shares up in late trading. $goog	0.6	negative	-0.3
1037	26-nov-14	#Google on the cutting edge of corporate #patent strategy and use of #BigData http://ow.ly/EWbgqÂ $GOOG	#google on the cutting edge of corporate #patent strategy and use of #bigdata $goog	#google on the cutting edge of corporate #patent strategy and use of #bigdata $goog	0.45	negative	-0.3
1038	07-mar-14	What do Facebook, Twitter, Google, and Apple employees have in common? http://qz.com/183958Â $GOOG $TWTR $FB $AAPL RT @MaxNisen	what do facebook, twitter, google, and apple employees have in common? $goog $twtr $fb $aapl rt @maxnisen	what do facebook, twitter, google, and apple employees have in common? $goog $twtr $fb $aapl rt @maxnisen	0.5	negative	-0.3
1039	10-ago-15	The Artificial Intelligence Market Will Only Continue To Grow http://seekingalpha.com/article/3424106-the-artificial-intelligence-market-will-only-continue-to-grow?source=feed_fÂ â€¦ $GOOG #GOOGLE $IBM $MSFT $SAP $TWTR $YHOO $GOOGL	the artificial intelligence market will only continue to grow $goog #google $ibm $msft $sap $twtr $yhoo $googl	the artificial intelligence market will only continue to grow $goog #google $ibm $msft $sap $twtr $yhoo $googl	1.0	negative	-0.3
1040	05-feb-15	$GPRO hearing vague chatter they hired an adviser to explore a sale ($75/sh with $BABA $GOOG and $AAPL rumored) Earnings tonight -CAREFUL	$gpro hearing vague chatter they hired an adviser to explore a sale ($75/sh with $baba $goog and $aapl rumored) earnings tonight -careful	$gpro hearing vague chatter they hired an adviser to explore a sale ($75/sh with $baba $goog and $aapl rumored) earnings tonight -careful	0.75	negative	-0.3
1041	20-abr-16	IT'S OFFICIAL: EUROPE FILES ANTITRUST COMPLAINT AGAINST GOOGLE $GOOG http://read.bi/1Vj0fEUÂ pic.twitter.com/VM8RzOzRxA	it's official: europe files antitrust complaint against google $goog	it's official: europe files antitrust complaint against google $goog	0.2	negative	-0.3
1042	23-mar-16	$AAPL & $GOOG have ~$230B common equity combined..... $BAC has $256B (100% covered by cash and Treasuries held)	$aapl & $goog have ~$230b common equity combined..... $bac has $256b (100% covered by cash and treasuries held)	$aapl & $goog have ~$230b common equity combined..... $bac has $256b (100% covered by cash and treasuries held)	0.5	negative	-0.3
1043	26-abr-17	Has anybody $GOOG $GOOGL Tom Sosnoff name lately? https://www.google.com/search?q=tom+sosnoff&ie=utf-8&oe=utf-8Â â€¦ @tastytrade	has anybody $goog $googl tom sosnoff name lately? @tastytrade	has anybody $goog $googl tom sosnoff name lately? @tastytrade	0.6	negative	-0.3
1044	04-feb-17	FT Editorial on Snap corp governance: "At least $GOOG made money before turning shareholders into serfs."	ft editorial on snap corp governance: "at least $goog made money before turning shareholders into serfs."	ft editorial on snap corp governance: "at least $goog made money before turning shareholders into serfs."	0.4	negative	-0.3
1045	03-abr-18	$BAC removed $FB from it's "US 1" list but still ZERO downgrades across the FAANG complex. 96% of analysts with "buy" or "hold" ratings on these five stocks. $AMZN $AAPL $NFLX $GOOG https://twitter.com/todd_harrison/status/975820392492355586Â â€¦ Analyst rankings via Bloomberg: $FB 43 Buys 3 Holds 2 Sells $AAPL 28 Buys 16 Holds 0 Sells â€¦	$bac removed $fb from it's "us 1" list but still zero downgrades across the faang complex. 96% of analysts with "buy" or "hold" ratings on these five stocks. $amzn $aapl $nflx $goog analyst rankings via bloomberg: $fb 43 buys 3 holds 2 sells $aapl 28 buys 16 holds 0 sells	$bac removed $fb from it's "us 1" list but still zero downgrades across the faang complex. 96% of analysts with "buy" or "hold" ratings on these five stocks. $amzn $aapl $nflx $goog analyst rankings via bloomberg: $fb 43 buys 3 holds 2 sells $aapl 28 buys 16 holds 0 sells	0.4	negative	-0.3
1046	20-ago-10	RIM Must Switch To Android Now, Before It's Too Late $RIMM $GOOG $AAPL by @fromedome http://read.bi/cx0CNd	rim must switch to android now, before it's too late $rimm $goog $aapl by @fromedome	rim must switch to android now, before it's too late $rimm $goog $aapl by @fromedome	0.6	negative	-0.3
1047	24-feb-10	STUNNINGLY STUPID: Google Execs Sentenced To Italian Jail For Inadvertently Allowing Offensive Video Upload $GOOG ... http://bit.ly/aAadIY	stunningly stupid: google execs sentenced to italian jail for inadvertently allowing offensive video upload $goog ...	stunningly stupid: google execs sentenced to italian jail for inadvertently allowing offensive video upload $goog ...	0.3333333333333333	negative	-0.3
1048	14-nov-11	Google is target of ShopCity antitrust complaint | http://bloom.bg/tWMJyOÂ $GOOG	google is target of shopcity antitrust complaint | $goog	google is target of shopcity antitrust complaint | $goog	0.2	negative	-0.3
1049	15-ago-11	Before you go crazy about price that $GOOG is paying for #Motorola, remember that $MMI has $3 billion of cash. Deal is really only $9.5b.	before you go crazy about price that $goog is paying for #motorola, remember that $mmi has $3 billion of cash. deal is really only $9.5b.	before you go crazy about price that $goog is paying for #motorola, remember that $mmi has $3 billion of cash. deal is really only $9.5b.	0.95	negative	-0.3
1050	05-may-11	SAP Says Amazon Crash Hampers Its Late Push Into the Cloud http://bloom.bg/jSkR8U $AAPL $CRM $GOOG $HPQ $IT $SFSF	sap says amazon crash hampers its late push into the cloud $aapl $crm $goog $hpq $it $sfsf	sap says amazon crash hampers its late push into the cloud $aapl $crm $goog $hpq $it $sfsf	0.6	negative	-0.3
1051	17-mar-11	Apple IPhone Software Loses Speed Test to Googleâ€™s Android http://bloom.bg/eiAQDx $AAPL $GOOG $MSI $T $VZ	apple iphone software loses speed test to googles android $aapl $goog $msi $t $vz	apple iphone software loses speed test to googles android $aapl $goog $msi $t $vz	0.1	negative	-0.3
1052	02-dic-12	Sunday (late) links: an unbalanced economy, tech sector weakness and the law of unbundling. http://stks.co/mFgPÂ $XLK $AAPL $GOOG $LMCA $VIX	sunday (late) links: an unbalanced economy, tech sector weakness and the law of unbundling. $xlk $aapl $goog $lmca $vix	sunday (late) links: an unbalanced economy, tech sector weakness and the law of unbundling. $xlk $aapl $goog $lmca $vix	0.6	negative	-0.3
1053	15-jun-12	Here Are All The Reasons It Sucks To Work At Google $GOOG by @mattlynley http://read.bi/LZVOrd	here are all the reasons it sucks to work at google $goog by @mattlynley	here are all the reasons it sucks to work at google $goog by @mattlynley	0.3	negative	-0.3
1054	29-dic-13	The UP Cycle on the Secondary Delineator: Day 5. Algos have been selling into the highs. See http://stks.co/c02ebÂ $twtr $fb $aapl $goog	the up cycle on the secondary delineator: day 5. algos have been selling into the highs. see $twtr $fb $aapl $goog	the up cycle on the secondary delineator: day 5. algos have been selling into the highs. see $twtr $fb $aapl $goog	0.3	negative	-0.3
1055	17-oct-13	$GOOG reports after close today. Key issue after disappointing 2Q : cost-per-click, mobile positioning http://on.mktw.net/GZImXYÂ @benpimentel	$goog reports after close today. key issue after disappointing 2q : cost-per-click, mobile positioning @benpimentel	$goog reports after close today. key issue after disappointing 2q : cost-per-click, mobile positioning @benpimentel	0.85	negative	-0.3
1056	13-ago-13	This could be "at least a $10 billion opportunity" for Google, says analyst http://on.mktw.net/19ojJklÂ $GOOG	this could be "at least a $10 billion opportunity" for google, says analyst $goog	this could be "at least a $10 billion opportunity" for google, says analyst $goog	0.4	negative	-0.3
1057	18-abr-13	Google reported 1Q profit that topped analysts' estimates, sending the shares up in late trading. http://bit.ly/102AnuAÂ $GOOG	google reported 1q profit that topped analysts' estimates, sending the shares up in late trading. $goog	google reported 1q profit that topped analysts' estimates, sending the shares up in late trading. $goog	0.6	negative	-0.3
[truncated: 24,279 more rows]
