# Supplementary material for: Measuring information flux between social media and stock prices with Transfer Entropy
Source: PLoS One. 2021 Sep 23;16(9):e0257686. doi: 10.1371/journal.pone.0257686 (PMC8459996; doi:10.1371/journal.pone.0257686)
Supplement: S1 Data — (ZIP) [file pone.0257686.s001.zip › DATA BASES/2.-FB/FACE3.xlsx]

## Sheet: FACE3
fecha	tweet	TextBlob	clean	subjectivity	sentiment	polarity		fecha	pol	eventos	negative	positive	in	ip		BI	VA	AG		-	+	stock	var	neg	pos	index						SUMMARY OUTPUT
2012-12-28	Worst CEO of 2012: $BBY's Brian Dunn http://yhoo.it/12KVXc7Ã‚Â $FB's Zuckerberg and $GRPN's Mason get honorable mentions @yahoofinance @aarontask	worst ceo of 2012: $bby's brian dunn $fb's zuckerberg and $grpn's mason get honorable mentions @yahoofinance @aarontask	worst ceo of 2012: $bby's brian dunn $fb's zuckerberg and $grpn's mason get honorable mentions @yahoofinance @aarontask	1	negative	-1		2012-05-18	18.2483	190	38	152	38	152	0	1.36688	0	0.2		0.2	0.8	38.23	0	0.2	0.8	0	0	2	89
2012-11-16	Who was the worst CEO of 2012? Cast your vote here: http://mot.ly/TP4chFÃ‚Â $FB $ZNGA $BBY	who was the worst ceo of 2012? cast your vote here: $fb $znga $bby	who was the worst ceo of 2012? cast your vote here: $fb $znga $bby	1	negative	-1		2012-05-19	0.854167	10	3	7	41	159		0.693147	-0.1	0.0834849		0.3	0.7	38.23	0	0.3	0.7	0	0	2	4			Regression Statistics
2012-09-24	Facebook is facing its worst selloff since July. $FB quote: http://bit.ly/Qu11MNÃ‚Â pic.twitter.com/jMHy58S5	facebook is facing its worst selloff since july. $fb quote:	facebook is facing its worst selloff since july. $fb quote:	1	negative	-1		2012-05-20	0.15	10	2	8	43	167		1.09861	0.1	0.2		0.2	0.8	38.23	0	0.2	0.8	0	0	2	7			Multiple R	0.961478
2012-09-04	Facebook's Horrible IPO Has Erased $50 Billion And It's This Guy's Fault, Says Sorkin $FB by @nichcarlsonhttp://read.bi/OUsMwb	facebook's horrible ipo has erased $50 billion and it's this guy's fault, says sorkin $fb by @nichcarlson	facebook's horrible ipo has erased $50 billion and it's this guy's fault, says sorkin $fb by @nichcarlson	1	negative	-1		2012-05-21	3.56939	58	15	43	58	210		1.0116	-0.0586207	0.124247		0.258621	0.741379	34.03	-4.2	0.258621	0.741379	0	0	2	25			R Square	0.924441
2012-08-17	Facebook: The worst IPO ever? http://yhoo.it/PiWhsYÃ‚Â $FB @mattnesto @jeffmacke	facebook: the worst ipo ever? $fb @mattnesto @jeffmacke	facebook: the worst ipo ever? $fb @mattnesto @jeffmacke	1	negative	-1		2012-05-22	0.947123	45	9	36	67	246		1.30833	0.0586207	0.2		0.2	0.8	31	-3.03	0.2	0.8	0	0	2	26			Adjusted R Square	0.924382
2012-05-25	CHART OF THE DAY: Facebook Has The Worst IPO Of The Decade $FB by @jyarowhttp://read.bi/JirYMw	chart of the day: facebook has the worst ipo of the decade $fb by @jyarow	chart of the day: facebook has the worst ipo of the decade $fb by @jyarow	1	negative	-1		2012-05-23	-0.507702	30	7	23	74	269		1.09861	-0.0333333	0.154095		0.233333	0.766667	32	1	0.233333	0.766667	0	0	2	17			Standard Error	14.5221
2012-05-09	MARK ZUCKERBERG'S HOODIE: So, Wall Street, Do You Get It Now?--He Doesn't Give A Crap About You! $FB http://read.bi/K2KGbS	mark zuckerberg's hoodie: so, wall street, do you get it now?--he doesn't give a crap about you! $fb	mark zuckerberg's hoodie: so, wall street, do you get it now?--he doesn't give a crap about you! $fb	0.8	negative	-1		2012-05-24	1.03664	13	3	10	77	279		1.0116	0.0025641	0.15735		0.230769	0.769231	33.03	1.03	0.230769	0.769231	0	0	2	7			Observations	2556
2012-04-25	Facebook Would Be TOTALLY INSANE To Buy Bing $FB $MSFT $GOOG by @MattRosoffhttp://read.bi/JGjBgk	facebook would be totally insane to buy bing $fb $msft $goog by @mattrosoff	facebook would be totally insane to buy bing $fb $msft $goog by @mattrosoff	1	negative	-1		2012-05-25	0.572078	20	4	16	81	295		1.22378	0.0307692	0.2		0.2	0.8	31.91	-1.12	0.2	0.8	0	0	2	11
2012-03-26	Facebook Friends? Boring. Try Getting Some Facebook ENEMIES $FB by @MattRosoffhttp://read.bi/He2Acr	facebook friends? boring. try getting some facebook enemies $fb by @mattrosoff	facebook friends? boring. try getting some facebook enemies $fb by @mattrosoff	1	negative	-1		2012-05-26	0.469048	5	1	4	82	299		0.916291	0	0.2		0.2	0.8	31.91	0	0.2	0.8	1	1	3	3			ANOVA
2018-09-12	These are the hottest sectors in the world https://goo.gl/exFPzhÃ‚Â see why everyone loves to hate on them! $FB $TWTR	these are the hottest sectors in the world see why everyone loves to hate on them! $fb $twtr	these are the hottest sectors in the world see why everyone loves to hate on them! $fb $twtr	0.9	negative	-1		2012-05-27	0.2	2	0	2	82	301		1.09861	0.2	1		0	1	31.91	0	0	1	1	0	2	1				df	SS	MS	F	Significance F
2018-08-20	The $FB chart is grim pic.twitter.com/RKuK1LqyH1	the $fb chart is grim pic.twitter.com/rkuk1lqyh1	the $fb chart is grim pic.twitter.com/rkuk1lqyh1	1	negative	-1		2012-05-28	0	2	0	2	82	303		1.09861	0	1		0	1	31.91	0	0	1	1	0	2	2			Regression	2	6.58721e+06	3.29361e+06	15617.5	0
2018-07-26	WATCH: Facebook shares plunge after grim outlook https://reut.rs/2NNrjekÃ‚Â $FB pic.twitter.com/hjmpSZCSEV	watch: facebook shares plunge after grim outlook $fb pic.twitter.com/hjmpszcsev	watch: facebook shares plunge after grim outlook $fb pic.twitter.com/hjmpszcsev	1	negative	-1		2012-05-29	-0.291751	32	8	24	90	327		1.02165	-0.25	0.133975		0.25	0.75	28.84	-3.07	0.25	0.75	1	0	2	22			Residual	2553	538406	210.892
2018-07-26	UPDATE: Facebook shares set for worst day ever $FB pic.twitter.com/j46eErj4pY	update: facebook shares set for worst day ever $fb pic.twitter.com/j46eerj4py	update: facebook shares set for worst day ever $fb pic.twitter.com/j46eerj4py	1	negative	-1		2012-05-30	2.66786	25	2	23	92	350		2.07944	0.17	0.457414		0.08	0.92	28.19	-0.649999	0.08	0.92	1	0	2	16			Total	2555	7.12562e+06
2018-03-21	POLL: Facebook shares rebounded today. Is the worst over for $FB?	poll: facebook shares rebounded today. is the worst over for $fb?	poll: facebook shares rebounded today. is the worst over for $fb?	1	negative	-1		2012-05-31	0.681103	14	3	11	95	361		1.09861	-0.134286	0.179348		0.214286	0.785714	29.6	1.41	0.214286	0.785714	1	0	2	8
2017-08-09	reaffirming what I said yesterday, $FB is ruthless AF_x000D_ https://www.wsj.com/amp/articles/the-new-copycats-how-facebook-squashes-competition-from-startups-1502293444Ã‚Â Ã¢â‚¬Â¦	reaffirming what i said yesterday, $fb is ruthless af_x000D_	reaffirming what i said yesterday, $fb is ruthless af_x000D_	1	negative	-1		2012-06-01	0.537302	12	2	10	97	371		1.29928	0.047619	0.254644		0.166667	0.833333	27.72	-1.88	0.166667	0.833333	1	0	2	8				Coefficients	Standard Error	t Stat	P-value	Lower 95%	Upper 95%	Lower 95.0%	Upper 95.0%
2016-07-19	That time I built a @facebook chatbot but it was awful at chatting http://cnnmon.ie/29VqnDUÃ‚Â $FB via @lisahopekingpic.twitter.com/dES9KkmQWV	that time i built a @facebook chatbot but it was awful at chatting $fb via @lisahopekingpic.twitter.com/des9kkmqwv	that time i built a @facebook chatbot but it was awful at chatting $fb via @lisahopekingpic.twitter.com/des9kkmqwv	1	negative	-1		2012-06-02	0.35	1	0	1	97	372		0.693147	0.166667	1		0	1	27.72	0	0	1	2	1	3	1			Intercept	21.3205	0.610316	34.9336	7.09275e-219	20.1237	22.5173	20.1237	22.5173
2016-06-19	That time I built a @facebook chatbot but it was awful at chatting http://cnnmon.ie/1ttBkTmÃ‚Â $FB via @lisahopekingpic.twitter.com/7Bgu3JmPC7	that time i built a @facebook chatbot but it was awful at chatting $fb via @lisahopekingpic.twitter.com/7bgu3jmpc7	that time i built a @facebook chatbot but it was awful at chatting $fb via @lisahopekingpic.twitter.com/7bgu3jmpc7	1	negative	-1		2012-06-03	0.307143	6	1	5	98	377		1.09861	-0.166667	0.254644		0.166667	0.833333	27.72	0	0.166667	0.833333	3	1	3	3			X Variable 1	-0.994425	0.0512836	-19.3907	2.99312e-78	-1.09499	-0.893864	-1.09499	-0.893864
2016-06-16	The worst is when they rally them on no volume into the close and the damn FANG Bubble doesn't participate _x000D_ $GOOGL -1.4%_x000D_ $FB -0.3%	the worst is when they rally them on no volume into the close and the damn fang bubble doesn't participate _x000D_ $googl -1.4%_x000D_ $fb -0.3%	the worst is when they rally them on no volume into the close and the damn fang bubble doesn't participate _x000D_ $googl -1.4%_x000D_ $fb -0.3%	1	negative	-1		2012-06-04	1.99145	14	2	12	100	389		1.46634	0.0238095	0.300146		0.142857	0.857143	26.9	-0.819999	0.142857	0.857143	3	0	2	6			X Variable 2	0.261345	0.0086924	30.066	2.79168e-170	0.2443	0.27839	0.2443	0.27839
2016-06-15	That time I built a @facebook chatbot but it was awful at chatting http://cnnmon.ie/1rq74HAÃ‚Â $FB via @lisahopekingpic.twitter.com/mEpc8yoJx7	that time i built a @facebook chatbot but it was awful at chatting $fb via @lisahopekingpic.twitter.com/mepc8yojx7	that time i built a @facebook chatbot but it was awful at chatting $fb via @lisahopekingpic.twitter.com/mepc8yojx7	1	negative	-1		2012-06-05	-0.29665	13	7	6	107	395		-0.133531	-0.395604	0.00296297		0.538462	0.461538	25.87	-1.03	0.538462	0.461538	3	0	2	8
2015-12-31	$FB $BABA:_x000D_ Cramer: Worst mistake you can make in a sell-off:_x000D_ http://StockNewsHour.com/fb-baba-cramer-worst-mistake-you-can-make-in-a-sell-off/Ã‚Â Ã¢â‚¬Â¦	$fb $baba:_x000D_ cramer: worst mistake you can make in a sell-off:_x000D_	$fb $baba:_x000D_ cramer: worst mistake you can make in a sell-off:_x000D_	1	negative	-1		2012-06-06	0.0102453	10	2	8	109	403		1.09861	0.338462	0.2		0.2	0.8	26.81	0.939998	0.2	0.8	3	0	2	7
2015-08-21	Tech experiences worst week in 4 years. $QCOM $FB $EApic.twitter.com/3GbKOBjwTl	tech experiences worst week in 4 years. $qcom $fb $eapic.twitter.com/3gbkobjwtl	tech experiences worst week in 4 years. $qcom $fb $eapic.twitter.com/3gbkobjwtl	1	negative	-1		2012-06-07	0.441667	6	2	4	111	407		0.510826	-0.133333	0.057191		0.333333	0.666667	26.31	-0.5	0.333333	0.666667	3	0	2	3
2015-08-20	$49 BILLION lost in $AAPL $GOOGL $AMZN $NFLX $FB - worst day since 2013. http://www.bloomberg.com/news/articles/2015-08-20/bad-day-for-fab-five-as-netflix-leads-2015-stars-to-biggest-lossÃ‚Â Ã¢â‚¬Â¦pic.twitter.com/8jktpvEVNa	$49 billion lost in $aapl $googl $amzn $nflx $fb - worst day since 2013.	$49 billion lost in $aapl $googl $amzn $nflx $fb - worst day since 2013.	1	negative	-1		2012-06-08	0.618813	16	7	9	118	416		0.223144	-0.104167	0.00784326		0.4375	0.5625	27.1	0.790001	0.4375	0.5625	3	0	2	7
2014-11-05	Pay an insane price for a startup, get an insane risk on your balance sheet. $FB's ticking time bomb: http://mot.ly/1x8fPWk	pay an insane price for a startup, get an insane risk on your balance sheet. $fb's ticking time bomb:	pay an insane price for a startup, get an insane risk on your balance sheet. $fb's ticking time bomb:	1	negative	-1		2012-06-09	0	0	0	0	118	416		0	-0.5625	0		0	0	27.1	0	0	0	3	0	2	0
2014-03-05	Boring Can Be Bullish Ã¢â‚¬â€œ March 5th #SassyMusings $AMZN $TWTR $LNKD $FB $FSLR $GLD $ESRX $AMGN $SINA $TSL $ICE $XLF $A http://stks.co/r04I8	boring can be bullish march 5th #sassymusings $amzn $twtr $lnkd $fb $fslr $gld $esrx $amgn $sina $tsl $ice $xlf $a	boring can be bullish march 5th #sassymusings $amzn $twtr $lnkd $fb $fslr $gld $esrx $amgn $sina $tsl $ice $xlf $a	1	negative	-1		2012-06-10	-0.7	1	1	0	119	416		-0.693147	0	1		1	0	27.1	0	1	0	2	-1	1	1
2014-01-01	"@SeekingAlpha: The 4 Worst Stocks For 2014 http://seekingalpha.com/article/1923561-the-4-worst-stocks-for-2014?source=feed_fÃ‚Â Ã¢â‚¬Â¦ $HLF $FB $TSLA $TWTR"	"@seekingalpha: the 4 worst stocks for 2014 $hlf $fb $tsla $twtr"	"@seekingalpha: the 4 worst stocks for 2014 $hlf $fb $tsla $twtr"	1	negative	-1		2012-06-11	0.211111	5	1	4	120	420		0.916291	0.8	0.2		0.2	0.8	27.01	-0.09	0.2	0.8	2	0	2	3
2013-08-27	.@slangwise Gut checks: A nasty tower of uncertainty. Plus, Ackman, Facebook and a screaming buy. $djia $spx $jcp $fb http://on.mktw.net/145j5k3	.@slangwise gut checks: a nasty tower of uncertainty. plus, ackman, facebook and a screaming buy. $djia $spx $jcp $fb	.@slangwise gut checks: a nasty tower of uncertainty. plus, ackman, facebook and a screaming buy. $djia $spx $jcp $fb	1	negative	-1		2012-06-12	1.48782	10	0	10	120	430		2.3979	0.2	1		0	1	27.4	0.39	0	1	2	0	2	5
2013-08-20	'The Worst Thing About Working At Facebook' $FB by @nichcarlsonhttp://read.bi/180mMst	'the worst thing about working at facebook' $fb by @nichcarlson	'the worst thing about working at facebook' $fb by @nichcarlson	1	negative	-1		2012-06-13	0.136364	4	0	4	120	434		1.60944	0	1		0	1	27.27	-0.13	0	1	2	0	2	3
2013-08-20	Two Or Three Times A Year, Facebook Engineers Go Through An Insanely Stressful Two Week Stretch $FB by @nichcarlson http://read.bi/180mMst	two or three times a year, facebook engineers go through an insanely stressful two week stretch $fb by @nichcarlson	two or three times a year, facebook engineers go through an insanely stressful two week stretch $fb by @nichcarlson	1	negative	-1		2012-06-14	0	1	0	1	120	435		0.693147	0	1		0	1	28.29	1.02	0	1	2	0	2	1
2013-05-21	Teens Are Ditching Facebook For Twitter To Avoid Boring Adults And Drama $FB http://read.bi/10MWWbu	teens are ditching facebook for twitter to avoid boring adults and drama $fb	teens are ditching facebook for twitter to avoid boring adults and drama $fb	1	negative	-1		2012-06-15	1.75	10	0	10	120	445		2.3979	0	1		0	1	30.01	1.72	0	1	2	0	2	7
2016-05-01	Apple, Samsung, Facebook, Amazon & the case of the 'very bad' Q2 http://dlvr.it/LC5QNJÃ‚Â $AAPL $FB $AMZNpic.twitter.com/jPUvr2YisN	apple, samsung, facebook, amazon & the case of the 'very bad' q2 $aapl $fb $amznpic.twitter.com/jpuvr2yisn	apple, samsung, facebook, amazon & the case of the 'very bad' q2 $aapl $fb $amznpic.twitter.com/jpuvr2yisn	0.866667	negative	-0.91		2012-06-16	0	3	0	3	120	448		1.38629	0	1		0	1	30.01	0	0	1	2	0	2	3
2012-12-04	Outraged Students Sue Facebook Over Privacy $FB http://read.bi/QEeQtm	outraged students sue facebook over privacy $fb	outraged students sue facebook over privacy $fb	1	negative	-0.9		2012-06-17	0	0	0	0	120	448		0	-1	0		0	0	30.01	0	0	0	2	0	2	0
2012-11-05	Outraged Business Owners Say Facebook Has Crippled It Service On Purpose, And Is Now Charging To Fix It $FB http://read.bi/Snb2JK	outraged business owners say facebook has crippled it service on purpose, and is now charging to fix it $fb	outraged business owners say facebook has crippled it service on purpose, and is now charging to fix it $fb	1	negative	-0.9		2012-06-18	0.2	3	0	3	120	451		1.38629	1	1		0	1	31.41	1.4	0	1	2	0	2	2
2018-03-31	If you are outraged by $FB and unconcerned about $AMZN you donÃ¢â‚¬â„¢t understand the problem. _x000D_ Ã¢â‚¬Å“Using the post officeÃ¢â‚¬ï¿½ is not on the list of AmazonÃ¢â‚¬â„¢s sins. The silliness of the pretense kills rational conversation about Amazon in the crib.pic.twitter.com/U0cdCrG3tY	if you are outraged by $fb and unconcerned about $amzn you dont understand the problem. _x000D_ using the post office is not on the list of amazons sins. the silliness of the pretense kills rational conversation about amazon in the crib.pic.twitter.com/u0cdcrg3ty	if you are outraged by $fb and unconcerned about $amzn you dont understand the problem. _x000D_ using the post office is not on the list of amazons sins. the silliness of the pretense kills rational conversation about amazon in the crib.pic.twitter.com/u0cdcrg3ty	1	negative	-0.9		2012-06-19	0.35	3	0	3	120	454		1.38629	0	1		0	1	31.91	0.5	0	1	2	0	2	2
2017-11-07	Brutal Reaction To Snap Inc Earnings $SNAP After Hours 12.21 - $2.91 - 19.18%_x000D_ #socialmedia $FB $QQQhttps://traderscommunity.com/index.php/stocks/earnings-reports/373-no-snapback-for-snap-tanks-17-after-earnings-revenue-missÃ‚Â Ã¢â‚¬Â¦	brutal reaction to snap inc earnings $snap after hours 12.21 - $2.91 - 19.18%_x000D_ #socialmedia $fb $qqq	brutal reaction to snap inc earnings $snap after hours 12.21 - $2.91 - 19.18%_x000D_ #socialmedia $fb $qqq	1	negative	-0.875		2012-06-20	0.91	3	0	3	120	457		1.38629	0	1		0	1	31.6	-0.31	0	1	2	0	2	2
2013-02-06	This Data On How Amazon Is Failing On Facebook Is Absolutely Brutal $FB $AMZN by @Jim_Edwardshttp://read.bi/VExhfM	this data on how amazon is failing on facebook is absolutely brutal $fb $amzn by @jim_edwards	this data on how amazon is failing on facebook is absolutely brutal $fb $amzn by @jim_edwards	1	negative	-0.875		2012-06-21	0.318182	6	1	5	121	462		1.09861	-0.166667	0.254644		0.166667	0.833333	31.84	0.24	0.166667	0.833333	2	0	2	4
2015-06-17	#E3 2015 VR gear: Is it sick or sickening? http://ow.ly/OpUy4Ã‚Â #ProjectMorpheus #HoloLens #OculusRift $FB $MSFTpic.twitter.com/wBznQZumOw	#e3 2015 vr gear: is it sick or sickening? #projectmorpheus #hololens #oculusrift $fb $msftpic.twitter.com/wbznqzumow	#e3 2015 vr gear: is it sick or sickening? #projectmorpheus #hololens #oculusrift $fb $msftpic.twitter.com/wbznqzumow	0.928571	negative	-0.807143		2012-06-22	0.233333	6	0	6	121	468		1.94591	0.166667	1		0	1	33.05	1.21	0	1	2	0	2	5
2012-02-27	How To Turn Off All Those Annoying Facebook Email Notifications $FB by @stevekovachhttp://read.bi/yqUyYk	how to turn off all those annoying facebook email notifications $fb by @stevekovach	how to turn off all those annoying facebook email notifications $fb by @stevekovach	0.9	negative	-0.8		2012-06-23	0	1	0	1	121	469		0.693147	0	1		0	1	33.05	0	0	1	2	0	2	1
2018-07-19	FacebookÃ¢â‚¬â„¢s WhatsApp to limit forwarding messages after Indian authorities sought curbs on spread of rumors that have led to violent incidents https://reut.rs/2zVKjoIÃ‚Â by @C_Rishika @KrishnaKurup23 $FB pic.twitter.com/H57oMFiOeR	facebooks whatsapp to limit forwarding messages after indian authorities sought curbs on spread of rumors that have led to violent incidents by @c_rishika @krishnakurup23 $fb pic.twitter.com/h57omfioer	facebooks whatsapp to limit forwarding messages after indian authorities sought curbs on spread of rumors that have led to violent incidents by @c_rishika @krishnakurup23 $fb pic.twitter.com/h57omfioer	1	negative	-0.8		2012-06-24	0	0	0	0	121	469		0	-1	0		0	0	33.05	0	0	0	2	0	2	0
2018-04-11	Facebook CEO Mark Zuckerberg says his company would step up efforts to block hate messages in Myanmar https://reut.rs/2GPE6hkÃ‚Â @andysullivan $FB pic.twitter.com/fKRCh9HSEx	facebook ceo mark zuckerberg says his company would step up efforts to block hate messages in myanmar @andysullivan $fb pic.twitter.com/fkrch9hsex	facebook ceo mark zuckerberg says his company would step up efforts to block hate messages in myanmar @andysullivan $fb pic.twitter.com/fkrch9hsex	0.9	negative	-0.8		2012-06-25	0.9	6	0	6	121	475		1.94591	1	1		0	1	32.06	-0.989998	0	1	2	0	2	4
2018-04-10	Zuckerberg vows to step up efforts to block hate messages in Myanmar as he faced questions by the U.S. Congress about electoral interference and hate speech https://reut.rs/2GOReTQÃ‚Â @andysullivan $FB pic.twitter.com/eeolVK6afk	zuckerberg vows to step up efforts to block hate messages in myanmar as he faced questions by the you.s. congress about electoral interference and hate speech @andysullivan $fb pic.twitter.com/eeolvk6afk	zuckerberg vows to step up efforts to block hate messages in myanmar as he faced questions by the you.s. congress about electoral interference and hate speech @andysullivan $fb pic.twitter.com/eeolvk6afk	0.9	negative	-0.8		2012-06-26	-0.3	6	2	4	123	479		0.510826	-0.333333	0.057191		0.333333	0.666667	33.1	1.04	0.333333	0.666667	2	0	2	3
2018-03-27	$FB_x000D_ Ã¢â‚¬Å“They go out and find the morons for me.Ã¢â‚¬ï¿½_x000D_ @ZekeFaux _x000D_ https://www.bloomberg.com/news/features/2018-03-27/ad-scammers-need-suckers-and-facebook-helps-find-themÃ‚Â Ã¢â‚¬Â¦ pic.twitter.com/A3Hw4ee8Yi	$fb_x000D_ they go out and find the morons for me._x000D_ @zekefaux _x000D_ pic.twitter.com/a3hw4ee8yi	$fb_x000D_ they go out and find the morons for me._x000D_ @zekefaux _x000D_ pic.twitter.com/a3hw4ee8yi	1	negative	-0.8		2012-06-27	-0.579167	10	4	6	127	485		0.336472	-0.0666667	0.0202041		0.4	0.6	32.23	-0.869998	0.4	0.6	1	-1	1	4
2017-08-16	Now we need Facebook and twitter to step up and remove hate speech from their sites. It's time. $fb $twtr	now we need facebook and twitter to step up and remove hate speech from their sites. it's time. $fb $twtr	now we need facebook and twitter to step up and remove hate speech from their sites. it's time. $fb $twtr	0.9	negative	-0.8		2012-06-28	0.14537	7	1	6	128	491		1.25276	0.257143	0.300146		0.142857	0.857143	31.36	-0.869999	0.142857	0.857143	1	0	2	4
2017-05-23	https://market-ticker.org/post=232079Ã‚Â Cut the Crap -- Islamic Terrorism #history #truth $fb $twtr	cut the crap -- islamic terrorism #history #truth $fb $twtr	cut the crap -- islamic terrorism #history #truth $fb $twtr	0.8	negative	-0.8		2012-06-29	0.15625	2	0	2	128	493		1.09861	0.142857	1		0	1	31.1	-0.260001	0	1	1	0	2	1
2017-03-19	If you're still using $FB and then complain about their censorship, you're an idiot.	if you're still using $fb and then complain about their censorship, you're an idiot.	if you're still using $fb and then complain about their censorship, you're an idiot.	0.8	negative	-0.8		2012-06-30	0	1	0	1	128	494		0.693147	0	1		0	1	31.1	0	0	1	1	0	2	1
2017-02-20	Google YouTube Is Ending Those Annoying 30-Second Unskippable Ads You Hate http://ow.ly/myYI309bWpAÃ‚Â $GOOGL $FB pic.twitter.com/aC4wabZWcC	google youtube is ending those annoying 30-second unskippable ads you hate $googl $fb pic.twitter.com/ac4wabzwcc	google youtube is ending those annoying 30-second unskippable ads you hate $googl $fb pic.twitter.com/ac4wabzwcc	0.9	negative	-0.8		2012-07-01	0	0	0	0	128	494		0	-1	0		0	0	31.1	0	0	0	1	0	2	0
2015-12-11	Facebook's Zuckerberg trumps hate: 'Will fight to protect your rights,' he tells Muslims http://stks.co/s3JDLÃ‚Â $FB	facebook's zuckerberg trumps hate: 'will fight to protect your rights,' he tells muslims $fb	facebook's zuckerberg trumps hate: 'will fight to protect your rights,' he tells muslims $fb	0.9	negative	-0.8		2012-07-02	1.11136	7	1	6	129	500		1.25276	0.857143	0.300146		0.142857	0.857143	30.77	-0.33	0.142857	0.857143	2	1	3	5
2015-09-22	$FB in the face of a frenzied buy fest yesterday I was the idiot trading for downside pic.twitter.com/N1jmAwXMqL	$fb in the face of a frenzied buy fest yesterday i was the idiot trading for downside pic.twitter.com/n1jmawxmql	$fb in the face of a frenzied buy fest yesterday i was the idiot trading for downside pic.twitter.com/n1jmawxmql	0.8	negative	-0.8		2012-07-03	0	0	0	0	129	500		0	-0.857143	0		0	0	31.2	0.430001	0	0	2	0	2	0
2015-07-30	Want to sell $FB here? Go ahead. @JimCramer says you have the freedom to be an IDIOT #Yikes #HeDaresYouTohttps://amp.twimg.com/v/cf6be31a-e0cd-4b1d-b552-6efe1747abd3Ã‚Â Ã¢â‚¬Â¦	want to sell $fb here? go ahead. @jimcramer says you have the freedom to be an idiot #yikes #hedaresyouto	want to sell $fb here? go ahead. @jimcramer says you have the freedom to be an idiot #yikes #hedaresyouto	0.8	negative	-0.8		2012-07-04	0	0	0	0	129	500		0	0	0		0	0	31.2	0	0	0	2	0	2	0
2015-03-21	#BITCHS: $FB $AMZN $BABA $TSLA $MNST $UVXY $SPY $GILD $WYNN _x000D_ Earnings this week: $LULU _x000D_ Channeling: $GOOGL $BA $PCLN _x000D_ Crap: $CMG $AAPL	#bitchs: $fb $amzn $baba $tsla $mnst $uvxy $spy $gild $wynn _x000D_ earnings this week: $lulu _x000D_ channeling: $googl $ba $pcln _x000D_ crap: $cmg $aapl	#bitchs: $fb $amzn $baba $tsla $mnst $uvxy $spy $gild $wynn _x000D_ earnings this week: $lulu _x000D_ channeling: $googl $ba $pcln _x000D_ crap: $cmg $aapl	0.8	negative	-0.8		2012-07-05	0.0166667	1	0	1	129	501		0.693147	1	1		0	1	31.47	0.269998	0	1	2	0	2	1
2015-03-20	Weekend Watch List: Facebook breaks out from 1st-stage base & remains in buy range http://ibdn.uz/KBNEsÃ‚Â $FB $AAPL $EBAY $GOOGL	weekend watch list: facebook breaks out from 1st-stage base & remains in buy range $fb $aapl $ebay $googl	weekend watch list: facebook breaks out from 1st-stage base & remains in buy range $fb $aapl $ebay $googl	1	negative	-0.8		2012-07-06	0.136364	3	0	3	129	504		1.38629	0	1		0	1	31.73	0.260001	0	1	2	0	2	2
2015-01-28	Those Facebook ads might be annoying, but $FB profits are way up because of them http://money.cnn.com/2015/01/28/technology/social/facebook-earnings/index.htmlÃ‚Â Ã¢â‚¬Â¦pic.twitter.com/U56WfvII5Y	those facebook ads might be annoying, but $fb profits are way up because of them	those facebook ads might be annoying, but $fb profits are way up because of them	0.9	negative	-0.8		2012-07-07	0.6	1	0	1	129	505		0.693147	0	1		0	1	31.73	0	0	1	3	1	3	1
2015-01-04	See how tech companies like Apple, Twitter and Facebook rank in terms of diversity: http://on.wsj.com/1xmNdt2Ã‚Â $AAPL $FB pic.twitter.com/QsLPxEudSI	see how tech companies like apple, twitter and facebook rank in terms of diversity: $aapl $fb pic.twitter.com/qslpxeudsi	see how tech companies like apple, twitter and facebook rank in terms of diversity: $aapl $fb pic.twitter.com/qslpxeudsi	0.9	negative	-0.8		2012-07-08	0	0	0	0	129	505		0	-1	0		0	0	31.73	0	0	0	3	0	2	0
2014-12-30	See how tech companies like Apple, Twitter and Facebook rank in terms of diversity: http://on.wsj.com/1EFvZfBÃ‚Â $AAPL $FB pic.twitter.com/h1j2SapYYw	see how tech companies like apple, twitter and facebook rank in terms of diversity: $aapl $fb pic.twitter.com/h1j2sapyyw	see how tech companies like apple, twitter and facebook rank in terms of diversity: $aapl $fb pic.twitter.com/h1j2sapyyw	0.9	negative	-0.8		2012-07-09	0	0	0	0	129	505		0	0	0		0	0	32.17	0.439998	0	0	3	0	2	0
2014-10-02	RT @MattMEgan5: Zuckerberg may be annoying his neighbors but $FB investors aren't complaining http://cnnmon.ie/1rHcf23Ã‚Â pic.twitter.com/JTfJdJiZQi	rt @mattmegan5: zuckerberg may be annoying his neighbors but $fb investors aren't complaining	rt @mattmegan5: zuckerberg may be annoying his neighbors but $fb investors aren't complaining	0.9	negative	-0.8		2012-07-10	-0.433333	5	2	3	131	508		0.287682	0.6	0.0202041		0.4	0.6	31.47	-0.699999	0.4	0.6	2	-1	1	2
2014-08-13	$FB over $74 moving out of its base	$fb over $74 moving out of its base	$fb over $74 moving out of its base	1	negative	-0.8		2012-07-11	0.211111	1	0	1	131	509		0.693147	0.4	1		0	1	30.97	-0.5	0	1	3	1	3	1
2014-08-12	Is Zillow overstating its the size of its user base? http://skrisiloff.tumblr.com/post/94556326005/is-zillow-overstating-its-the-size-of-its-userÃ‚Â Ã¢â‚¬Â¦ via @Skrisiloff $Z $FB $TWTRpic.twitter.com/gh4D7wsvH2	is zillow overstating its the size of its user base? via @skrisiloff $z $fb $twtrpic.twitter.com/gh4d7wsvh2	is zillow overstating its the size of its user base? via @skrisiloff $z $fb $twtrpic.twitter.com/gh4d7wsvh2	1	negative	-0.8		2012-07-12	-0.2	2	1	1	132	510		0	-0.5	0		0.5	0.5	30.81	-0.16	0.5	0.5	2	-1	1	1
2014-08-07	Investor's Corner: Facebook broke out in 2013 from a 6-month double-bottom base - how to spot this pattern http://ow.ly/A5u2CÃ‚Â $FB $ALXN	investor's corner: facebook broke out in 2013 from a 6-month double-bottom base - how to spot this pattern $fb $alxn	investor's corner: facebook broke out in 2013 from a 6-month double-bottom base - how to spot this pattern $fb $alxn	1	negative	-0.8		2012-07-13	-1.35	4	3	1	135	511		-0.693147	-0.25	0.133975		0.75	0.25	30.72	-0.09	0.75	0.25	1	-1	1	3
2013-12-05	http://market-ticker.org/post=226522Ã‚Â Goodbye Facebook... $fb #publishers #worthless	goodbye facebook... $fb #publishers #worthless	goodbye facebook... $fb #publishers #worthless	0.9	negative	-0.8		2012-07-14	0	0	0	0	135	511		0	-0.25	0		0	0	30.72	0	0	0	1	0	2	0
2013-04-23	Facebook Exec: 10 Things I 'Hate' About Working Here $FB by @nichcarlsonhttp://read.bi/12FcDCd	facebook exec: 10 things i 'hate' about working here $fb by @nichcarlson	facebook exec: 10 things i 'hate' about working here $fb by @nichcarlson	0.9	negative	-0.8		2012-07-15	0	2	0	2	135	513		1.09861	1	1		0	1	30.72	0	0	1	1	0	2	2
2013-03-05	Why I Hate Facebook $FB by @meganrosedickeyhttp://read.bi/YaiQ30	why i hate facebook $fb by @meganrosedickey	why i hate facebook $fb by @meganrosedickey	0.9	negative	-0.8		2012-07-16	0	0	0	0	135	513		0	-1	0		0	0	28.25	-2.47	0	0	1	0	2	0
2012-11-13	Dallas Mavs owner @mcuban has an issue with Facebook. SEE: http://cnb.cx/RAYIaeÃ‚Â (via @JBoorstin) $FB	dallas mavs owner @mcuban has an issue with facebook. see: (via @jboorstin) $fb	dallas mavs owner @mcuban has an issue with facebook. see: (via @jboorstin) $fb	1	negative	-0.75		2012-07-17	0	0	0	0	135	513		0	0	0		0	0	28.09	-0.16	0	0	1	0	2	0
2012-11-07	See President Obama's record-breaking posts to Twitter & $FB immediately after being re-elected: http://cnb.cx/RWCLjTÃ‚Â (via @EliFromBrooklyn)	see president obama's record-breaking posts to twitter & $fb immediately after being re-elected: (via @elifrombrooklyn)	see president obama's record-breaking posts to twitter & $fb immediately after being re-elected: (via @elifrombrooklyn)	1	negative	-0.75		2012-07-18	0	0	0	0	135	513		0	0	0		0	0	29.11	1.02	0	0	1	0	2	0
2012-05-29	Here's Why Facebook Will Fail Miserably Building A Smartphone $FB by @stevecheneyhttp://read.bi/N6WNan	here's why facebook will fail miserably building a smartphone $fb by @stevecheney	here's why facebook will fail miserably building a smartphone $fb by @stevecheney	0.65	negative	-0.75		2012-07-19	0	0	0	0	135	513		0	0	0		0	0	29	-0.110001	0	0	1	0	2	0
2018-11-20	Trump disappointed to learn @SenSchumer daughter works at #facebook $fb and why they are so democratic oriented	trump disappointed to learn @senschumer daughter works at #facebook $fb and why they are so democratic oriented	trump disappointed to learn @senschumer daughter works at #facebook $fb and why they are so democratic oriented	0.75	negative	-0.75		2012-07-20	0.627778	2	0	2	135	515		1.09861	1	1		0	1	28.76	-0.24	0	1	2	1	3	2
2018-03-23	In these crazy markets, @jimcramer monthly member call is a MUST! What you need to know: https://goo.gl/zoZGsEÃ‚Â _x000D_ $AAPL_x000D_ $AMZN_x000D_ $FB_x000D_ $GOOGL_x000D_ $GS_x000D_ $JPM_x000D_ $JWN_x000D_ $PEP_x000D_ $ATVI_x000D_ $AVGO_x000D_ $NVDApic.twitter.com/wUS5M74zwr	in these crazy markets, @jimcramer monthly member call is a must! what you need to know: _x000D_ $aapl_x000D_ $amzn_x000D_ $fb_x000D_ $googl_x000D_ $gs_x000D_ $jpm_x000D_ $jwn_x000D_ $pep_x000D_ $atvi_x000D_ $avgo_x000D_ $nvdapic.twitter.com/wus5m74zwr	in these crazy markets, @jimcramer monthly member call is a must! what you need to know: _x000D_ $aapl_x000D_ $amzn_x000D_ $fb_x000D_ $googl_x000D_ $gs_x000D_ $jpm_x000D_ $jwn_x000D_ $pep_x000D_ $atvi_x000D_ $avgo_x000D_ $nvdapic.twitter.com/wus5m74zwr	0.9	negative	-0.75		2012-07-21	0.0833333	1	0	1	135	516		0.693147	0	1		0	1	28.76	0	0	1	2	0	2	1
2018-03-23	- @elonmusk on #facebook: _x000D_ (h/t @JohnSpall247) $FB pic.twitter.com/R2NcjYEE8o	- @elonmusk on #facebook: _x000D_ (h/t @johnspall247) $fb pic.twitter.com/r2ncjyee8o	- @elonmusk on #facebook: _x000D_ (h/t @johnspall247) $fb pic.twitter.com/r2ncjyee8o	1	negative	-0.75		2012-07-22	0	0	0	0	135	516		0	-1	0		0	0	28.76	0	0	0	2	0	2	0
2017-12-04	Talked about a ton tonight with @MichelleMakori @i24NEWS_EN - $CVS $AET deal impact from $AMZN, $BTC regulation in EU, UK, #bitcoin billionaires Winklevoss twins, and $FB Messenger Kids. Watch here: http://www.i24news.tv/en/tv/replay/clearcut/x6b2f2jÃ‚Â Ã¢â‚¬Â¦ (s 2:16)pic.twitter.com/G1hqwy5wMM	talked about a ton tonight with @michellemakori @i24news_en - $cvs $aet deal impact from $amzn, $btc regulation in eu, uk, #bitcoin billionaires winklevoss twins, and $fb messenger kids. watch here: (s 2:16)pic.twitter.com/g1hqwy5wmm	talked about a ton tonight with @michellemakori @i24news_en - $cvs $aet deal impact from $amzn, $btc regulation in eu, uk, #bitcoin billionaires winklevoss twins, and $fb messenger kids. watch here: (s 2:16)pic.twitter.com/g1hqwy5wmm	1	negative	-0.75		2012-07-23	0.025	2	1	1	136	517		0	0.5	0		0.5	0.5	28.75	-0.01	0.5	0.5	2	0	2	2
2017-06-01	Zuckerberg on #ParisAccord:_x000D_ (h/t @inafried) $FB pic.twitter.com/rkXhraayOZ	zuckerberg on #parisaccord:_x000D_ (h/t @inafried) $fb pic.twitter.com/rkxhraayoz	zuckerberg on #parisaccord:_x000D_ (h/t @inafried) $fb pic.twitter.com/rkxhraayoz	1	negative	-0.75		2012-07-24	0	0	0	0	136	517		0	-0.5	0		0	0	28.45	-0.299999	0	0	2	0	2	0
2016-11-10	.@Facebook, @Amazon, @Netflix and @Google still rule tech: http://cnnmon.ie/2ffYV6mÃ‚Â (via @CNNMoney) $FB $GOOGL $AMZN $NFLXpic.twitter.com/RxadGdkcRU	.@facebook, @amazon, @netflix and @google still rule tech: (via @cnnmoney) $fb $googl $amzn $nflxpic.twitter.com/rxadgdkcru	.@facebook, @amazon, @netflix and @google still rule tech: (via @cnnmoney) $fb $googl $amzn $nflxpic.twitter.com/rxadgdkcru	1	negative	-0.75		2012-07-25	-0.144444	7	2	5	138	522		0.693147	0.714286	0.0964921		0.285714	0.714286	29.34	0.889999	0.285714	0.714286	2	0	2	4
2016-11-05	.@Facebook, @Amazon, @Netflix and @Google still rule tech: http://cnnmon.ie/2f1HwyuÃ‚Â (via @CNNMoney) $FB $GOOGL $AMZN $NFLXpic.twitter.com/vbfMo5E2NN	.@facebook, @amazon, @netflix and @google still rule tech: (via @cnnmoney) $fb $googl $amzn $nflxpic.twitter.com/vbfmo5e2nn	.@facebook, @amazon, @netflix and @google still rule tech: (via @cnnmoney) $fb $googl $amzn $nflxpic.twitter.com/vbfmo5e2nn	1	negative	-0.75		2012-07-26	2.43666	32	6	26	144	548		1.34993	0.0982143	0.219375		0.1875	0.8125	26.85	-2.49	0.1875	0.8125	2	0	2	16
2016-11-03	.@Facebook, @Amazon, @Netflix and @Google still rule tech: http://cnnmon.ie/2eYLV52Ã‚Â (via @CNNMoney) $FB $GOOGL $AMZN $NFLXpic.twitter.com/bXZrk6ST42	.@facebook, @amazon, @netflix and @google still rule tech: (via @cnnmoney) $fb $googl $amzn $nflxpic.twitter.com/bxzrk6st42	.@facebook, @amazon, @netflix and @google still rule tech: (via @cnnmoney) $fb $googl $amzn $nflxpic.twitter.com/bxzrk6st42	1	negative	-0.75		2012-07-27	-0.0150673	19	9	10	153	558		0.0953102	-0.286184	0.001386		0.473684	0.526316	23.71	-3.14	0.473684	0.526316	2	0	2	8
2016-02-01	This is still CRAZY to me! http://www.timothysykes.com/2015/09/my-larry-king-interview-amazing-25-minute-video/Ã‚Â Ã¢â‚¬Â¦ I cherish it $FB $TWTR	this is still crazy to me! i cherish it $fb $twtr	this is still crazy to me! i cherish it $fb $twtr	0.9	negative	-0.75		2012-07-28	0	1	0	1	153	559		0.693147	0.473684	1		0	1	23.71	0	0	1	2	0	2	1
2015-04-23	Call me crazy for going with $GOOG puts but I'm playing with my $QCOM and $FB earnings profits. 100%+ each! http://sleemstockpicks.com	call me crazy for going with $goog puts but i'm playing with my $qcom and $fb earnings profits. 100%+ each!	call me crazy for going with $goog puts but i'm playing with my $qcom and $fb earnings profits. 100%+ each!	0.9	negative	-0.75		2012-07-29	0	0	0	0	153	559		0	-1	0		0	0	23.71	0	0	0	2	0	2	0
2014-04-23	Facebook reports earnings after the bell. What to watch: http://cnb.cx/1rgrZrLÃ‚Â (via @Recode) $FB	facebook reports earnings after the bell. what to watch: (via @recode) $fb	facebook reports earnings after the bell. what to watch: (via @recode) $fb	1	negative	-0.75		2012-07-30	1.7947	7	0	7	153	566		2.07944	1	1		0	1	23.15	-0.559999	0	1	3	1	3	4
2014-02-20	.@kevinolearytv told @CNBCClosingBell that heÃ¢â‚¬â„¢s thinking of shorting $FB. READ & WATCH here: http://cnb.cx/1d7kFGtÃ‚Â (via @drewsandholm)	.@kevinolearytv told @cnbcclosingbell that hes thinking of shorting $fb. read & watch here: (via @drewsandholm)	.@kevinolearytv told @cnbcclosingbell that hes thinking of shorting $fb. read & watch here: (via @drewsandholm)	1	negative	-0.75		2012-07-31	0.658506	24	5	19	158	585		1.20397	-0.208333	0.187767		0.208333	0.791667	21.71	-1.44	0.208333	0.791667	3	0	2	14
2014-02-20	Why Facebook valued WhatsApp at $16 billion: http://cnb.cx/1mwce11Ã‚Â (via @jmorganteen) $FB	why facebook valued whatsapp at $16 billion: (via @jmorganteen) $fb	why facebook valued whatsapp at $16 billion: (via @jmorganteen) $fb	1	negative	-0.75		2012-08-01	1.22929	13	1	12	159	597		1.8718	0.13141	0.467061		0.0769231	0.923077	20.88	-0.83	0.0769231	0.923077	3	0	2	8
2014-02-20	What Facebook is not saying about WhatsApp: http://cnb.cx/1h1OnRhÃ‚Â (via @CadieThompson) $FB	what facebook is not saying about whatsapp: (via @cadiethompson) $fb	what facebook is not saying about whatsapp: (via @cadiethompson) $fb	1	negative	-0.75		2012-08-02	1.87188	22	6	16	165	613		0.887303	-0.195804	0.109276		0.272727	0.727273	20.04	-0.839998	0.272727	0.727273	4	1	3	9
2013-12-02	This Facebook page is using an old-but-sneaky strategy to gain fans and likes: http://cnb.cx/1arRueRÃ‚Â (via @EliLanger) $FB	this facebook page is using an old-but-sneaky strategy to gain fans and likes: (via @elilanger) $fb	this facebook page is using an old-but-sneaky strategy to gain fans and likes: (via @elilanger) $fb	1	negative	-0.75		2012-08-03	0.226248	10	1	9	166	622		1.60944	0.172727	0.4		0.1	0.9	21.09	1.05	0.1	0.9	4	0	2	6
2013-10-21	Facebook has a case of the Mondays: http://cnb.cx/1b7dyxeÃ‚Â (via @mcwellons) $FB	facebook has a case of the mondays: (via @mcwellons) $fb	facebook has a case of the mondays: (via @mcwellons) $fb	1	negative	-0.75		2012-08-04	0	0	0	0	166	622		0	-0.9	0		0	0	21.09	0	0	0	4	0	2	0
2013-08-27	Facebook joins the $100 billion club: http://cnb.cx/17htyv3Ã‚Â (via @CNBCAlex) $FB	facebook joins the $100 billion club: (via @cnbcalex) $fb	facebook joins the $100 billion club: (via @cnbcalex) $fb	1	negative	-0.75		2012-08-05	0	0	0	0	166	622		0	0	0		0	0	21.09	0	0	0	4	0	2	0
2013-06-21	Fund manager gets 11 years for #Facebook, #Groupon shares scam: http://yhoo.it/11SHTupÃ‚Â (via @Reuters) $FB $GRPN	fund manager gets 11 years for #facebook, #groupon shares scam: (via @reuters) $fb $grpn	fund manager gets 11 years for #facebook, #groupon shares scam: (via @reuters) $fb $grpn	1	negative	-0.75		2012-08-06	0.136364	3	0	3	166	625		1.38629	1	1		0	1	21.92	0.83	0	1	4	0	2	2
2013-06-11	Zuckerberg tells shareholders he has been 'disappointed' with the stock's performance: http://on.mktw.net/11dFoTdÃ‚Â $FB	zuckerberg tells shareholders he has been 'disappointed' with the stock's performance: $fb	zuckerberg tells shareholders he has been 'disappointed' with the stock's performance: $fb	0.75	negative	-0.75		2012-08-07	-0.1	4	1	3	167	628		0.693147	-0.25	0.133975		0.25	0.75	20.72	-1.2	0.25	0.75	4	0	2	2
2013-03-06	What should we expect to see from Facebook on Thursday? @jasonwstein weighs in: http://cnb.cx/XRcCYSÃ‚Â (via @CadieThompson) $FB	what should we expect to see from facebook on thursday? @jasonwstein weighs in: (via @cadiethompson) $fb	what should we expect to see from facebook on thursday? @jasonwstein weighs in: (via @cadiethompson) $fb	1	negative	-0.75		2012-08-08	-0.5	3	1	2	168	630		0.405465	-0.0833333	0.057191		0.333333	0.666667	20.72	0	0.333333	0.666667	4	0	2	2
2012-01-05	ironically today's blog post has beaucoup mistakes. In my defense, my daughter has been home sick and is a clinging vine #tryingtofix $fb	ironically today's blog post has beaucoup mistakes. in my defense, my daughter has been home sick and is a clinging vine #tryingtofix $fb	ironically today's blog post has beaucoup mistakes. in my defense, my daughter has been home sick and is a clinging vine #tryingtofix $fb	0.857143	negative	-0.714286		2012-08-09	0.3	1	0	1	168	631		0.693147	0.333333	1		0	1	21.01	0.290001	0	1	5	1	3	1
2018-05-13	Penny stock promoters are ridiculous! Watch this insane video https://goo.gl/sJwB4CÃ‚Â watch me expose them $FB $TWTR	penny stock promoters are ridiculous! watch this insane video watch me expose them $fb $twtr	penny stock promoters are ridiculous! watch this insane video watch me expose them $fb $twtr	1	negative	-0.708333		2012-08-10	0.598667	8	3	5	171	636		0.405465	-0.375	0.0317542		0.375	0.625	21.81	0.799999	0.375	0.625	5	0	2	4
2018-08-16	It is crazy that $FB market cap is $500 billion and $TWTR is $25 billion. _x000D_ It is insane how wrong the market is on these two companies.	it is crazy that $fb market cap is $500 billion and $twtr is $25 billion. _x000D_ it is insane how wrong the market is on these two companies.	it is crazy that $fb market cap is $500 billion and $twtr is $25 billion. _x000D_ it is insane how wrong the market is on these two companies.	0.933333	negative	-0.7		2012-08-11	0	1	0	1	171	637		0.693147	0.375	1		0	1	21.81	0	0	1	5	0	2	1
2012-08-17	Zuckerberg Admits Facebook's Plummeting Stock Is 'Painful' To Watch During A Company-Wide Meeting $FB by @sfiegermanhttp://read.bi/NIsmbd	zuckerberg admits facebook's plummeting stock is 'painful' to watch during a company-wide meeting $fb by @sfiegerman	zuckerberg admits facebook's plummeting stock is 'painful' to watch during a company-wide meeting $fb by @sfiegerman	0.9	negative	-0.7		2012-08-12	0	0	0	0	171	637		0	-1	0		0	0	21.81	0	0	0	5	0	2	0
2018-12-24	December..._x000D_ S&P 500: -15%_x000D_ Dow: -15%_x000D_ Nasdaq 100: -15%_x000D_ Russell 2000: -17%_x000D_ Crude Oil: -16%_x000D_ $FB: -12%_x000D_ $AAPL: -18%_x000D_ $AMZN: -21%_x000D_ $NFLX: -19%_x000D_ $GOOGL: -11%_x000D_ $C: -24%_x000D_ $GS: -18%_x000D_ $MS: -17%_x000D_ $BAC: -20%_x000D_ $JPM: -17%_x000D_ ***_x000D_ Gold: +4%_x000D_ 20+ Yr Treasuries: +6%_x000D_ Yen/Dollar: +3%_x000D_ Volatili…	december..._x000D_ s&p 500: -15%_x000D_ dow: -15%_x000D_ nasdaq 100: -15%_x000D_ russell 2000: -17%_x000D_ crude oil: -16%_x000D_ $fb: -12%_x000D_ $aapl: -18%_x000D_ $amzn: -21%_x000D_ $nflx: -19%_x000D_ $googl: -11%_x000D_ $c: -24%_x000D_ $gs: -18%_x000D_ $ms: -17%_x000D_ $bac: -20%_x000D_ $jpm: -17%_x000D_ ***_x000D_ gold: +4%_x000D_ 20+ yr treasuries: +6%_x000D_ yen/dollar: +3%_x000D_ volatili…	december..._x000D_ s&p 500: -15%_x000D_ dow: -15%_x000D_ nasdaq 100: -15%_x000D_ russell 2000: -17%_x000D_ crude oil: -16%_x000D_ $fb: -12%_x000D_ $aapl: -18%_x000D_ $amzn: -21%_x000D_ $nflx: -19%_x000D_ $googl: -11%_x000D_ $c: -24%_x000D_ $gs: -18%_x000D_ $ms: -17%_x000D_ $bac: -20%_x000D_ $jpm: -17%_x000D_ ***_x000D_ gold: +4%_x000D_ 20+ yr treasuries: +6%_x000D_ yen/dollar: +3%_x000D_ volatili…	1	negative	-0.7		2012-08-13	0.150649	6	1	5	172	642		1.09861	0.833333	0.254644		0.166667	0.833333	21.6	-0.209999	0.166667	0.833333	6	1	3	3
2018-12-21	December..._x000D_ S&P 500: -12%_x000D_ Dow: -12%_x000D_ Nasdaq 100: -13%_x000D_ Russell 2000: -16%_x000D_ Crude Oil: -11%_x000D_ $FB: -11%_x000D_ $AAPL: -16%_x000D_ $AMZN: -19%_x000D_ $NFLX: -14%_x000D_ $GOOGL: -11%_x000D_ $C: -22%_x000D_ $GS: -16%_x000D_ $MS: -15%_x000D_ $BAC: -17%_x000D_ $JPM: -15%_x000D_ ***_x000D_ Gold: +3%_x000D_ 20+ Yr Treasuries: +5%_x000D_ Yen/Dollar: +2%_x000D_ Volatili…	december..._x000D_ s&p 500: -12%_x000D_ dow: -12%_x000D_ nasdaq 100: -13%_x000D_ russell 2000: -16%_x000D_ crude oil: -11%_x000D_ $fb: -11%_x000D_ $aapl: -16%_x000D_ $amzn: -19%_x000D_ $nflx: -14%_x000D_ $googl: -11%_x000D_ $c: -22%_x000D_ $gs: -16%_x000D_ $ms: -15%_x000D_ $bac: -17%_x000D_ $jpm: -15%_x000D_ ***_x000D_ gold: +3%_x000D_ 20+ yr treasuries: +5%_x000D_ yen/dollar: +2%_x000D_ volatili…	december..._x000D_ s&p 500: -12%_x000D_ dow: -12%_x000D_ nasdaq 100: -13%_x000D_ russell 2000: -16%_x000D_ crude oil: -11%_x000D_ $fb: -11%_x000D_ $aapl: -16%_x000D_ $amzn: -19%_x000D_ $nflx: -14%_x000D_ $googl: -11%_x000D_ $c: -22%_x000D_ $gs: -16%_x000D_ $ms: -15%_x000D_ $bac: -17%_x000D_ $jpm: -15%_x000D_ ***_x000D_ gold: +3%_x000D_ 20+ yr treasuries: +5%_x000D_ yen/dollar: +2%_x000D_ volatili…	1	negative	-0.7		2012-08-14	0.616667	6	2	4	174	646		0.510826	-0.166667	0.057191		0.333333	0.666667	20.38	-1.22	0.333333	0.666667	6	0	2	4
2018-07-25	This is getting UGLY. $FB https://on.mktw.net/2AbyLOgÃ‚Â pic.twitter.com/bGzxu9pLO2	this is getting ugly. $fb	this is getting ugly. $fb	1	negative	-0.7		2012-08-15	0.372222	5	1	4	175	650		0.916291	0.133333	0.2		0.2	0.8	21.2	0.820002	0.2	0.8	6	0	2	4
2018-03-29	Billionaire investor Jim Mellon says Facebook will be decimated by its disastrous data leak: http://www.businessinsider.com/facebook-will-be-decimated-by-data-scandal-says-jim-mellon-2018-3Ã‚Â Ã¢â‚¬Â¦ $FB $QQQpic.twitter.com/CAndQ368Ng	billionaire investor jim mellon says facebook will be decimated by its disastrous data leak: $fb $qqqpic.twitter.com/candq368ng	billionaire investor jim mellon says facebook will be decimated by its disastrous data leak: $fb $qqqpic.twitter.com/candq368ng	0.8	negative	-0.7		2012-08-16	1.44156	22	3	19	178	669		1.60944	0.0636364	0.313651		0.136364	0.863636	19.87	-1.33	0.136364	0.863636	6	0	2	13
2018-03-27	UGLY day for FAANG stocks_x000D_ $FB -4.9%_x000D_ $AAPL -2.6%_x000D_ $AMZN -3.8%_x000D_ $NFLX -6.1%_x000D_ $GOOGL -4.5%http://yhoo.it/2J0Wxx0	ugly day for faang stocks_x000D_ $fb -4.9%_x000D_ $aapl -2.6%_x000D_ $amzn -3.8%_x000D_ $nflx -6.1%_x000D_ $googl -4.5%	ugly day for faang stocks_x000D_ $fb -4.9%_x000D_ $aapl -2.6%_x000D_ $amzn -3.8%_x000D_ $nflx -6.1%_x000D_ $googl -4.5%	1	negative	-0.7		2012-08-17	-0.952066	18	5	13	183	682		0.847298	-0.141414	0.104194		0.277778	0.722222	19.05	-0.820002	0.277778	0.722222	6	0	2	9
2016-08-19	Watch: Mark Zuckerberg shares a painful moment in @facebook's history: http://cnnmon.ie/2bj5WS2Ã‚Â $FB pic.twitter.com/3ZuBwxD3Q4	watch: mark zuckerberg shares a painful moment in @facebook's history: $fb pic.twitter.com/3zubwxd3q4	watch: mark zuckerberg shares a painful moment in @facebook's history: $fb pic.twitter.com/3zubwxd3q4	0.9	negative	-0.7		2012-08-18	1	3	0	3	183	685		1.38629	0.277778	1		0	1	19.05	0	0	1	6	0	2	2
2016-08-17	Watch: Mark Zuckerberg shares a painful moment in @facebook's history: http://cnnmon.ie/2bdaHN4Ã‚Â $FB pic.twitter.com/1pW4dITzno	watch: mark zuckerberg shares a painful moment in @facebook's history: $fb pic.twitter.com/1pw4ditzno	watch: mark zuckerberg shares a painful moment in @facebook's history: $fb pic.twitter.com/1pw4ditzno	0.9	negative	-0.7		2012-08-19	0	1	0	1	183	686		0.693147	0	1		0	1	19.05	0	0	1	6	0	2	1
2016-06-24	Im immersed in real-time drama on $TWTR & 95% of the are operating like degenerates 2xtapping photos of brunch, pets & ugly babies on $FB	i am immersed in real-time drama on $twtr & 95% of the are operating like degenerates 2xtapping photos of brunch, pets & ugly babies on $fb	i am immersed in real-time drama on $twtr & 95% of the are operating like degenerates 2xtapping photos of brunch, pets & ugly babies on $fb	1	negative	-0.7		2012-08-20	1.40777	15	1	14	184	700		2.0149	-0.0666667	0.501112		0.0666667	0.933333	20.01	0.960001	0.0666667	0.933333	6	0	2	8
2016-02-24	You can now react to your friend's Facebook post with laughter, sorrow, anger emojis. $FB http://on.mktw.net/1VEdsVsÃ‚Â pic.twitter.com/U0ti7XxtUd	you can now react to your friend's facebook post with laughter, sorrow, anger emojis. $fb	you can now react to your friend's facebook post with laughter, sorrow, anger emojis. $fb	0.2	negative	-0.7		2012-08-21	0.928535	9	2	7	186	707		0.980829	-0.155556	0.168521		0.222222	0.777778	19.16	-0.85	0.222222	0.777778	6	0	2	4
2015-05-02	The investor romance with social-media stocks takes an ugly turn: http://on.barrons.com/1c6eA3zÃ‚Â $TWTR $YELP $LNKD $FB $GOOGL	the investor romance with social-media stocks takes an ugly turn: $twtr $yelp $lnkd $fb $googl	the investor romance with social-media stocks takes an ugly turn: $twtr $yelp $lnkd $fb $googl	1	negative	-0.7		2012-08-22	0.375	9	1	8	187	715		1.50408	0.111111	0.371461		0.111111	0.888889	19.44	0.280001	0.111111	0.888889	6	0	2	6
2014-12-31	YR %, /-, $TSLA 47.85%, $FB 42.77%, $TWTR -43.64%, $AAPL 37.72%, $GLD -2.19%, $SLV -19.51%, Wti Crude $OIL -41.11%, @NG.1 NatGas -33.12%	yr %, /-, $tsla 47.85%, $fb 42.77%, $twtr -43.64%, $aapl 37.72%, $gld -2.19%, $slv -19.51%, wti crude $oil -41.11%, @ng.1 natgas -33.12%	yr %, /-, $tsla 47.85%, $fb 42.77%, $twtr -43.64%, $aapl 37.72%, $gld -2.19%, $slv -19.51%, wti crude $oil -41.11%, @ng.1 natgas -33.12%	1	negative	-0.7		2012-08-23	0.918344	8	1	7	188	722		1.38629	-0.0138889	0.338562		0.125	0.875	19.44	0	0.125	0.875	6	0	2	4
2012-06-27	JP MORGAN: Facebook's Mobile Business Isn't As Bad As You Think $FB by @jyarow http://read.bi/LB4ase	jp morgan: facebook's mobile business isn't as bad as you think $fb by @jyarow	jp morgan: facebook's mobile business isn't as bad as you think $fb by @jyarow	0.666667	negative	-0.7		2012-08-24	0.621212	7	1	6	189	728		1.25276	-0.0178571	0.300146		0.142857	0.857143	19.41	-0.030001	0.142857	0.857143	6	0	2	3
2012-06-10	There are 221m U.S. Web users. Facebook has corralled 71% of them. Now growth is slowing - and that's bad news. http://online.wsj.com/article/SB10001424052702303296604577454970244896342.html?mod=WSJ_hps_MIDDLENexttoWhatsNewsThirdÃ‚Â Ã¢â‚¬Â¦ $FB	there are 221m you.s. web users. facebook has corralled 71% of them. now growth is slowing - and that's bad news. $fb	there are 221m you.s. web users. facebook has corralled 71% of them. now growth is slowing - and that's bad news. $fb	0.666667	negative	-0.7		2012-08-25	0	0	0	0	189	728		0	-0.857143	0		0	0	19.41	0	0	0	6	0	2	0
2012-05-23	CRAMER: I Think Facebook's May Numbers Were Really Bad $FB by @jyarowhttp://read.bi/KeoJIi	cramer: i think facebook's may numbers were really bad $fb by @jyarow	cramer: i think facebook's may numbers were really bad $fb by @jyarow	0.666667	negative	-0.7		2012-08-26	0	3	0	3	189	731		1.38629	1	1		0	1	19.41	0	0	1	6	0	2	3
2018-12-18	CNBC NOW: $FB AND $TWTR ARE BAD COMPANIES BECAUSE, get this, MUH RUSSIA	cnbc now: $fb and $twtr are bad companies because, get this, muh russia	cnbc now: $fb and $twtr are bad companies because, get this, muh russia	0.666667	negative	-0.7		2012-08-27	0	1	0	1	189	732		0.693147	0	1		0	1	19.15	-0.26	0	1	6	0	2	1
2018-04-26	Now @SquawkStreet @jimcramer: When you get a quarter like $FB just had it's like nothing even happened. If Cambridge Analytica were really bad they'd forecast it & they didn't. pic.twitter.com/B30cpQu0QE	now @squawkstreet @jimcramer: when you get a quarter like $fb just had it's like nothing even happened. if cambridge analytica were really bad they'd forecast it & they didn't. pic.twitter.com/b30cpqu0qe	now @squawkstreet @jimcramer: when you get a quarter like $fb just had it's like nothing even happened. if cambridge analytica were really bad they'd forecast it & they didn't. pic.twitter.com/b30cpqu0qe	0.666667	negative	-0.7		2012-08-28	0	1	0	1	189	733		0.693147	0	1		0	1	19.34	0.19	0	1	6	0	2	1
2018-03-20	Facebook is having a bad day http://tcrn.ch/2psJ6wSÃ‚Â $FB	facebook is having a bad day $fb	facebook is having a bad day $fb	0.666667	negative	-0.7		2012-08-29	0	5	0	5	189	738		1.79176	0	1		0	1	19.1	-0.24	0	1	6	0	2	5
2017-08-10	$SNAP ARPU is a bad miss. Here is history vs $FB pic.twitter.com/BVR44acQlZ	$snap arpu is a bad miss. here is history vs $fb pic.twitter.com/bvr44acqlz	$snap arpu is a bad miss. here is history vs $fb pic.twitter.com/bvr44acqlz	0.666667	negative	-0.7		2012-08-30	0.72	6	1	5	190	743		1.09861	-0.166667	0.254644		0.166667	0.833333	19.09	-0.01	0.166667	0.833333	6	0	2	3
2017-05-05	Post-election Headline: "Trump Is Bad For Tech." Returns since..._x000D_ $FB: +21%_x000D_ $AMZN: +19%_x000D_ $AAPL: +35%_x000D_ $NFLX: +26%_x000D_ $GOOGL: +17%_x000D_ $SPY: +13%pic.twitter.com/cSq3S8NXks	post-election headline: "trump is bad for tech." returns since..._x000D_ $fb: +21%_x000D_ $amzn: +19%_x000D_ $aapl: +35%_x000D_ $nflx: +26%_x000D_ $googl: +17%_x000D_ $spy: +13%pic.twitter.com/csq3s8nxks	post-election headline: "trump is bad for tech." returns since..._x000D_ $fb: +21%_x000D_ $amzn: +19%_x000D_ $aapl: +35%_x000D_ $nflx: +26%_x000D_ $googl: +17%_x000D_ $spy: +13%pic.twitter.com/csq3s8nxks	0.666667	negative	-0.7		2012-08-31	0.242045	6	0	6	190	749		1.94591	0.166667	1		0	1	18.06	-1.03	0	1	6	0	2	6
2014-10-23	IÃ¢â‚¬â„¢ve never seen a stock want 100 as badly as $FB does.	i have never seen a stock want 100 as badly as $fb does.	i have never seen a stock want 100 as badly as $fb does.	0.666667	negative	-0.7		2012-09-01	0.8	1	0	1	190	750		0.693147	0	1		0	1	18.06	0	0	1	7	1	3	1
2014-07-17	Facebook is bad and makes you feel bad and it should feel bad: Science http://huff.to/1yy3PwzÃ‚Â via @HuffPostTech $FB	facebook is bad and makes you feel bad and it should feel bad: science via @huffposttech $fb	facebook is bad and makes you feel bad and it should feel bad: science via @huffposttech $fb	0.666667	negative	-0.7		2012-09-02	0	0	0	0	190	750		0	-1	0		0	0	18.06	0	0	0	7	0	2	0
2014-01-31	All stocks are bad unless they go up in price: $fb $goog $spy $yhoo $twtr $qqqpic.twitter.com/jIVsTYcWxm	all stocks are bad unless they go up in price: $fb $goog $spy $yhoo $twtr $qqqpic.twitter.com/jivstycwxm	all stocks are bad unless they go up in price: $fb $goog $spy $yhoo $twtr $qqqpic.twitter.com/jivstycwxm	0.666667	negative	-0.7		2012-09-03	0	0	0	0	190	750		0	0	0		0	0	18.06	0	0	0	7	0	2	0
2013-10-31	Analysts Are Pounding The Table Telling Investors To Buy Facebook Amid Fallout From Two Pieces Of Bad News $FB http://read.bi/1bGj7mL	analysts are pounding the table telling investors to buy facebook amid fallout from two pieces of bad news $fb	analysts are pounding the table telling investors to buy facebook amid fallout from two pieces of bad news $fb	0.666667	negative	-0.7		2012-09-04	-0.744589	18	3	15	193	765		1.38629	0.833333	0.254644		0.166667	0.833333	17.73	-0.329999	0.166667	0.833333	7	0	2	13
2013-08-21	Kevin Marder: A market with bad breadth via @mardermarket http://ow.ly/o97doÃ‚Â $COMPX $SPX $LNKD $FB $TSLA $NFLX	kevin marder: a market with bad breadth via @mardermarket $compx $spx $lnkd $fb $tsla $nflx	kevin marder: a market with bad breadth via @mardermarket $compx $spx $lnkd $fb $tsla $nflx	0.666667	negative	-0.7		2012-09-05	0	0	0	0	193	765		0	-0.833333	0		0	0	18.58	0.85	0	0	7	0	2	0
2013-05-23	Facebook Admits Its Android Software Is Bad, Says It Will Fix It $FB by @jyarowhttp://read.bi/10ToEn0	facebook admits its android software is bad, says it will fix it $fb by @jyarow	facebook admits its android software is bad, says it will fix it $fb by @jyarow	0.666667	negative	-0.7		2012-09-06	0	1	0	1	193	766		0.693147	1	1		0	1	18.96	0.379999	0	1	7	0	2	1
2012-05-18	Remember LNKD - everyone hated that at $45 IPO price, hated it at $80 & today is $104. Hate Facebook but be careful hating the stock $FB	remember lnkd - everyone hated that at $45 ipo price, hated it at $80 & today is $104. hate facebook but be careful hating the stock $fb	remember lnkd - everyone hated that at $45 ipo price, hated it at $80 & today is $104. hate facebook but be careful hating the stock $fb	0.825	negative	-0.675		2012-09-07	0	1	0	1	193	767		0.693147	0	1		0	1	18.98	0.020001	0	1	7	0	2	1
2014-02-21	Five crazy facts about Facebook's $16,000,000,000 deal for WhatsApp: http://youtu.be/EBnulmFHDZ0Ã‚Â (h/t @NowThisNews) $FB	five crazy facts about facebook's $16,000,000,000 deal for whatsapp: (h/t @nowthisnews) $fb	five crazy facts about facebook's $16,000,000,000 deal for whatsapp: (h/t @nowthisnews) $fb	0.95	negative	-0.675		2012-09-08	0	0	0	0	193	767		0	-1	0		0	0	18.98	0	0	0	7	0	2	0
2014-02-26	#WhatsApp's user base is insanely engaged. Average user sends >1,000 messages per month! http://www.statista.com/chart/1938/monthly-whatsapp-usage-per-user/Ã‚Â Ã¢â‚¬Â¦ $FB pic.twitter.com/KEqUmtQFTQ	#whatsapp's user base is insanely engaged. average user sends >1,000 messages per month! $fb pic.twitter.com/kequmtqftq	#whatsapp's user base is insanely engaged. average user sends >1,000 messages per month! $fb pic.twitter.com/kequmtqftq	0.8	negative	-0.6625		2012-09-09	0	0	0	0	193	767		0	0	0		0	0	18.98	0	0	0	7	0	2	0
2018-04-25	I wouldn't/didn't short $FB but I hate this company. It peddles crap, has a horrible share structure & embodies everything the Internet was designed to disrupt.	i wouldn't/didn't short $fb but i hate this company. it peddles crap, has a horrible share structure & embodies everything the internet was designed to disrupt.	i wouldn't/didn't short $fb but i hate this company. it peddles crap, has a horrible share structure & embodies everything the internet was designed to disrupt.	0.75	negative	-0.65		2012-09-10	1.05	6	0	6	193	773		1.94591	1	1		0	1	18.81	-0.170001	0	1	8	1	3	4
2012-06-03	The Unintelligent Investment? Gauging Facebook's IPO Through The Lens Of Graham And Dodd http://seekingalpha.com/a/dkknÃ‚Â $FB	the unintelligent investment? gauging facebook's ipo through the lens of graham and dodd $fb	the unintelligent investment? gauging facebook's ipo through the lens of graham and dodd $fb	0.95	negative	-0.65		2012-09-11	0.20101	21	5	16	198	789		1.04145	-0.238095	0.148165		0.238095	0.761905	19.43	0.620001	0.238095	0.761905	8	0	2	13
2014-10-29	@jimcramer $FB a screaming buy - so spending on tech to monetize Whats App and Instagram is bad? Crazy investors need to have vision. BUY	@jimcramer $fb a screaming buy - so spending on tech to monetize whats app and instagram is bad? crazy investors need to have vision. buy	@jimcramer $fb a screaming buy - so spending on tech to monetize whats app and instagram is bad? crazy investors need to have vision. buy	0.783333	negative	-0.65		2012-09-12	0.959722	9	1	8	199	797		1.50408	0.126984	0.371461		0.111111	0.888889	20.93	1.5	0.111111	0.888889	8	0	2	4
2012-08-03	When monetary policy has run its course, you get mad. When you get mad, you buy stocks. When you buy stocks, you buy $FB. Don't buy $FB	when monetary policy has run its course, you get mad. when you get mad, you buy stocks. when you buy stocks, you buy $fb. don't buy $fb	when monetary policy has run its course, you get mad. when you get mad, you buy stocks. when you buy stocks, you buy $fb. don't buy $fb	1	negative	-0.625		2012-09-13	-0.5	3	1	2	200	799		0.405465	-0.222222	0.057191		0.333333	0.666667	20.71	-0.220001	0.333333	0.666667	8	0	2	2
2018-05-31	$FB $190._x000D_ Are we still mad at them or?	$fb $190._x000D_ are we still mad at them or?	$fb $190._x000D_ are we still mad at them or?	1	negative	-0.625		2012-09-14	0.204545	6	0	6	200	805		1.94591	0.333333	1		0	1	22	1.29	0	1	8	0	2	5
2018-04-26	Are we still mad at $FB or no?	are we still mad at $fb or no?	are we still mad at $fb or no?	1	negative	-0.625		2012-09-15	0.625	2	0	2	200	807		1.09861	0	1		0	1	22	0	0	1	8	0	2	1
2018-03-29	I guess we aren't mad at $FB anymore	i guess we aren't mad at $fb anymore	i guess we aren't mad at $fb anymore	1	negative	-0.625		2012-09-16	0	4	0	4	200	811		1.60944	0	1		0	1	22	0	0	1	8	0	2	4
2017-07-26	Zuckerberg is never more boring than in his quarterly earnings release quote._x000D_ http://on.mktw.net/2uCJyutÃ‚Â _x000D_ $FB pic.twitter.com/GIMTgoxrUk	zuckerberg is never more boring than in his quarterly earnings release quote._x000D_ _x000D_ $fb pic.twitter.com/gimtgoxruk	zuckerberg is never more boring than in his quarterly earnings release quote._x000D_ _x000D_ $fb pic.twitter.com/gimtgoxruk	0.75	negative	-0.625		2012-09-17	1.49563	3	0	3	200	814		1.38629	0	1		0	1	21.52	-0.48	0	1	9	1	3	3
2017-07-17	Be VERY wary of these dangerous niches https://goo.gl/KKVQRUÃ‚Â lots of scams out there these days $FB $TWTR	be very wary of these dangerous niches lots of scams out there these days $fb $twtr	be very wary of these dangerous niches lots of scams out there these days $fb $twtr	0.905	negative	-0.625		2012-09-18	0	1	0	1	200	815		0.693147	0	1		0	1	21.87	0.350001	0	1	9	0	2	1
2016-06-19	I expose some fake newsletters here http://tim.ly/1UakFPpÃ‚Â so you don't have to fall into them $FB $TWTR peeps!	i expose some fake newsletters here so you don't have to fall into them $fb $twtr peeps!	i expose some fake newsletters here so you don't have to fall into them $fb $twtr peeps!	1	negative	-0.625		2012-09-19	0.266667	2	0	2	200	817		1.09861	0	1		0	1	23.29	1.42	0	1	9	0	2	1
2012-12-13	Who is afraid of a lock-up expiration? not Facebook investors http://bit.ly/Td00ZwÃ‚Â $FB	who is afraid of a lock-up expiration? not facebook investors $fb	who is afraid of a lock-up expiration? not facebook investors $fb	0.9	negative	-0.6		2012-09-20	0.254545	5	0	5	200	822		1.79176	0	1		0	1	22.59	-0.700001	0	1	9	0	2	4
2012-11-22	Here's Why I'm Not (Yet) Unhappy About Losing A Ton Of Money On Facebook Stock $FB by @Jim_Edwardshttp://read.bi/SgFW83	here's why i'm not (yet) unhappy about losing a ton of money on facebook stock $fb by @jim_edwards	here's why i'm not (yet) unhappy about losing a ton of money on facebook stock $fb by @jim_edwards	0.9	negative	-0.6		2012-09-21	0.5	2	0	2	200	824		1.09861	0	1		0	1	22.86	0.270001	0	1	9	0	2	1
2012-11-19	Monday links: investment diets, $FB under accumulation and why coupons drive us crazy. http://stks.co/mEyHÃ‚Â $AAPL $CSCO $AMZN $INTC $WFC	monday links: investment diets, $fb under accumulation and why coupons drive us crazy. $aapl $csco $amzn $intc $wfc	monday links: investment diets, $fb under accumulation and why coupons drive us crazy. $aapl $csco $amzn $intc $wfc	0.9	negative	-0.6		2012-09-22	0.3	1	0	1	200	825		0.693147	0	1		0	1	22.86	0	0	1	10	1	3	1
2012-11-07	And you thought I was crazy. Rocco thinks Twitter and $FB should merge http://www.go-tst.com/f5WioÃ‚Â @rocco_thestreet @TheStreet	and you thought i was crazy. rocco thinks twitter and $fb should merge @rocco_thestreet @thestreet	and you thought i was crazy. rocco thinks twitter and $fb should merge @rocco_thestreet @thestreet	0.9	negative	-0.6		2012-09-23	-0.1	1	1	0	201	825		-0.693147	-1	1		1	0	22.86	0	1	0	9	-1	1	1
2012-09-11	Zuckerberg: Facebook stock dive is 'disappointing' http://cnnmon.ie/OowZeMÃ‚Â $FB	zuckerberg: facebook stock dive is 'disappointing' $fb	zuckerberg: facebook stock dive is 'disappointing' $fb	0.7	negative	-0.6		2012-09-24	-0.7	7	2	5	203	830		0.693147	0.714286	0.0964921		0.285714	0.714286	20.79	-2.07	0.285714	0.714286	9	0	2	4
2012-08-07	Desperate For Revenue, Facebook Turns To The Gambling Business... $FB by @hblodget http://read.bi/O2rr61	desperate for revenue, facebook turns to the gambling business... $fb by @hblodget	desperate for revenue, facebook turns to the gambling business... $fb by @hblodget	1	negative	-0.6		2012-09-25	0	0	0	0	203	830		0	-0.714286	0		0	0	20.28	-0.51	0	0	9	0	2	0
2012-07-10	We Heard A Crazy Rumor That Facebook Is Holding A Three-Day 'Lockdown' This Month $FB by @owenthomas http://read.bi/PNGKDF	we heard a crazy rumor that facebook is holding a three-day 'lockdown' this month $fb by @owenthomas	we heard a crazy rumor that facebook is holding a three-day 'lockdown' this month $fb by @owenthomas	0.9	negative	-0.6		2012-09-26	0	0	0	0	203	830		0	0	0		0	0	20.62	0.34	0	0	9	0	2	0
2012-05-30	Morgan Stanley CEO calls the steep decline in Facebook's stock "disappointing" http://on.mktw.net/KsK6HDÃ‚Â $FB	morgan stanley ceo calls the steep decline in facebook's stock "disappointing" $fb	morgan stanley ceo calls the steep decline in facebook's stock "disappointing" $fb	0.7	negative	-0.6		2012-09-27	0	0	0	0	203	830		0	0	0		0	0	20.32	-0.300001	0	0	9	0	2	0
2012-05-18	Cutting through the hype, pro @sspencer_smb presents an actionable plan for trading facebook IPO http://stks.co/3tGeÃ‚Â $FB	cutting through the hype, pro @sspencer_smb presents an actionable plan for trading facebook ipo $fb	cutting through the hype, pro @sspencer_smb presents an actionable plan for trading facebook ipo $fb	0.9	negative	-0.6		2012-09-28	0	0	0	0	203	830		0	0	0		0	0	21.66	1.34	0	0	9	0	2	0
2012-05-17	28 Crazy Facts You Didn't Know About Facebook $FB by @mattlynley http://read.bi/KjeXBB	28 crazy facts you didn't know about facebook $fb by @mattlynley	28 crazy facts you didn't know about facebook $fb by @mattlynley	0.9	negative	-0.6		2012-09-29	0	0	0	0	203	830		0	0	0		0	0	21.66	0	0	0	9	0	2	0
2018-08-20	Exclusive: Trump says it is 'dangerous' for Twitter, Facebook to ban accounts https://reut.rs/2MDzU6kÃ‚Â $TWTR $FB pic.twitter.com/fqUkj3AAX1	exclusive: trump says it is 'dangerous' for twitter, facebook to ban accounts $twtr $fb pic.twitter.com/fqukj3aax1	exclusive: trump says it is 'dangerous' for twitter, facebook to ban accounts $twtr $fb pic.twitter.com/fqukj3aax1	0.9	negative	-0.6		2012-09-30	0	0	0	0	203	830		0	0	0		0	0	21.66	0	0	0	9	0	2	0
2018-01-22	Facebook is planning to spend Ã¢â€šÂ¬10 million expanding its artificial intelligence centre in Paris $FB http://read.bi/2DwCw2jÃ‚Â pic.twitter.com/9NYpOJUjrl	facebook is planning to spend 10 million expanding its artificial intelligence centre in paris $fb	facebook is planning to spend 10 million expanding its artificial intelligence centre in paris $fb	1	negative	-0.6		2012-10-01	0	1	0	1	203	831		0.693147	1	1		0	1	21.99	0.33	0	1	9	0	2	1
2017-06-10	Don't be afraid to get started in the #StockMarket- losses will happen to everyone, it's how you learn. #TraderWisdom $FB $TWTRpic.twitter.com/8dEJc7AvlS	don't be afraid to get started in the #stockmarket- losses will happen to everyone, it's how you learn. #traderwisdom $fb $twtrpic.twitter.com/8dejc7avls	don't be afraid to get started in the #stockmarket- losses will happen to everyone, it's how you learn. #traderwisdom $fb $twtrpic.twitter.com/8dejc7avls	0.9	negative	-0.6		2012-10-02	0	0	0	0	203	831		0	-1	0		0	0	22.27	0.28	0	0	9	0	2	0
2017-03-01	Oculus is cutting its Rift & Touch controllers price by $200 to $598, vs Vive at $799 & PlayStation VR+Move $499 $FB http://www.ft.com/cms/s/0/0fb0fa8e-fe20-11e6-96f8-3700c5664d30.html?ft_site=falcon&desktop=true#axzz4a6CZ4KC5Ã‚Â Ã¢â‚¬Â¦	oculus is cutting its rift & touch controllers price by $200 to $598, vs vive at $799 & playstation vr+move $499 $fb #axzz4a6cz4kc5	oculus is cutting its rift & touch controllers price by $200 to $598, vs vive at $799 & playstation vr+move $499 $fb #axzz4a6cz4kc5	0.9	negative	-0.6		2012-10-03	1.6108	8	0	8	203	839		2.19722	1	1		0	1	21.83	-0.44	0	1	10	1	3	5
2017-01-25	$AAPL. $GOOGL. $FB, $MSFThttps://twitter.com/business/status/824469860256284672Ã‚Â Ã¢â‚¬Â¦ Apple is set to join Google, Facebook and Microsoft in an artificial intelligence research group http://bloom.bg/2kv516qÃ‚Â pic.twitter.com/OXYI74TAvt	$aapl. $googl. $fb, $msft apple is set to join google, facebook and microsoft in an artificial intelligence research group pic.twitter.com/oxyi74tavt	$aapl. $googl. $fb, $msft apple is set to join google, facebook and microsoft in an artificial intelligence research group pic.twitter.com/oxyi74tavt	1	negative	-0.6		2012-10-04	0.770833	11	1	10	204	849		1.70475	-0.0909091	0.42504		0.0909091	0.909091	21.95	0.120001	0.0909091	0.909091	10	0	2	7
2016-12-07	Powered by artificial intelligence, @facebook Messenger bots are replacing customer service for brands http://cnnmon.ie/2hjRicVÃ‚Â $FB pic.twitter.com/skjqH724sr	powered by artificial intelligence, @facebook messenger bots are replacing customer service for brands $fb pic.twitter.com/skjqh724sr	powered by artificial intelligence, @facebook messenger bots are replacing customer service for brands $fb pic.twitter.com/skjqh724sr	1	negative	-0.6		2012-10-05	0	0	0	0	204	849		0	-0.909091	0		0	0	20.91	-1.04	0	0	10	0	2	0
2016-10-10	If you're #deplorable boycott Facebook advertisers now and forever $FB http://dailycaller.com/2016/10/10/leaked-emails-show-facebook-exec-shared-research-with-clinton-campaign/Ã‚Â Ã¢â‚¬Â¦	if you're #deplorable boycott facebook advertisers now and forever $fb	if you're #deplorable boycott facebook advertisers now and forever $fb	0.9	negative	-0.6		2012-10-06	0	0	0	0	204	849		0	0	0		0	0	20.91	0	0	0	10	0	2	0
2016-10-06	Everything You Wanted to Know About Chatbots But Were Afraid to Ask $FB $GOOG $GOOGL $AAPL http://read.bi/2dGLpF3Ã‚Â pic.twitter.com/7fm6ZE2QWm	everything you wanted to know about chatbots but were afraid to ask $fb $goog $googl $aapl	everything you wanted to know about chatbots but were afraid to ask $fb $goog $googl $aapl	0.9	negative	-0.6		2012-10-07	0	0	0	0	204	849		0	0	0		0	0	20.91	0	0	0	10	0	2	0
2016-09-26	Everything You Wanted to Know About Chatbots But Were Afraid to Ask $FB $GOOG $GOOGL $AAPL http://read.bi/2cRFixeÃ‚Â pic.twitter.com/Z27Bt0paxa	everything you wanted to know about chatbots but were afraid to ask $fb $goog $googl $aapl	everything you wanted to know about chatbots but were afraid to ask $fb $goog $googl $aapl	0.9	negative	-0.6		2012-10-08	0	0	0	0	204	849		0	0	0		0	0	20.4	-0.51	0	0	10	0	2	0
2016-09-22	Everything You Wanted to Know About Chatbots But Were Afraid to Ask $FB $GOOG $GOOGL $AAPL http://read.bi/2cqcG0BÃ‚Â pic.twitter.com/IhTQnt0i2B	everything you wanted to know about chatbots but were afraid to ask $fb $goog $googl $aapl	everything you wanted to know about chatbots but were afraid to ask $fb $goog $googl $aapl	0.9	negative	-0.6		2012-10-09	0	0	0	0	204	849		0	0	0		0	0	20.23	-0.17	0	0	10	0	2	0
2016-09-19	Everything You Wanted to Know About Chatbots But Were Afraid to Ask $FB $GOOG $GOOGL $AAPL http://read.bi/2chTZZTÃ‚Â pic.twitter.com/SXUHHA4f9D	everything you wanted to know about chatbots but were afraid to ask $fb $goog $googl $aapl	everything you wanted to know about chatbots but were afraid to ask $fb $goog $googl $aapl	0.9	negative	-0.6		2012-10-10	0.9	3	0	3	204	852		1.38629	1	1		0	1	19.64	-0.590001	0	1	10	0	2	2
2016-04-17	Google, $FB, $AMZN, Apple In Rush To Grab Artificial Intelligence Startups https://www.cbinsights.com/blog/top-acquirers-ai-startups-ma-timeline/Ã‚Â Ã¢â‚¬Â¦ @cbinsights @terencer @medtechpreneur	google, $fb, $amzn, apple in rush to grab artificial intelligence startups @cbinsights @terencer @medtechpreneur	google, $fb, $amzn, apple in rush to grab artificial intelligence startups @cbinsights @terencer @medtechpreneur	1	negative	-0.6		2012-10-11	1.08148	3	0	3	204	855		1.38629	0	1		0	1	19.75	0.110001	0	1	11	1	3	3
2016-04-11	Race For AI: $GOOG, $FB, $AMZN, $APPL (& $CRM) Grab Artificial Intelligence Startups https://www.cbinsights.com/blog/top-acquirers-ai-startups-ma-timelineÃ‚Â Ã¢â‚¬Â¦pic.twitter.com/Oktt7zlGdv	race for ai: $goog, $fb, $amzn, $appl (& $crm) grab artificial intelligence startups	race for ai: $goog, $fb, $amzn, $appl (& $crm) grab artificial intelligence startups	1	negative	-0.6		2012-10-12	1.0131	6	0	6	204	861		1.94591	0	1		0	1	19.52	-0.23	0	1	11	0	2	3
2016-02-01	How crazy is it that I have 101,000+ $TWTR followers, 165,000+ $FB fans & 565,000+ https://www.instagram.com/timothysykes/Ã‚Â followers?	how crazy is it that i have 101,000+ $twtr followers, 165,000+ $fb fans & 565,000+ followers?	how crazy is it that i have 101,000+ $twtr followers, 165,000+ $fb fans & 565,000+ followers?	0.9	negative	-0.6		2012-10-13	0	0	0	0	204	861		0	-1	0		0	0	19.52	0	0	0	11	0	2	0
2016-01-20	$FANG - $FB $AAPL $NFLX $GOOGL dangerously close to losing 200DMA. $1.5 Trillion of mkt cap and x5 in derivatives.pic.twitter.com/nYt4dTzK4q	$fang - $fb $aapl $nflx $googl dangerously close to losing 200dma. $1.5 trillion of mkt cap and x5 in derivatives.pic.twitter.com/nyt4dtzk4q	$fang - $fb $aapl $nflx $googl dangerously close to losing 200dma. $1.5 trillion of mkt cap and x5 in derivatives.pic.twitter.com/nyt4dtzk4q	0.9	negative	-0.6		2012-10-14	0	0	0	0	204	861		0	0	0		0	0	19.52	0	0	0	11	0	2	0
2015-06-19	Exposing Some Dangerous Lies http://www.timothysykes.com/2014/10/exposing-biggest-penny-stock-pump-right-now/Ã‚Â Ã¢â‚¬Â¦ read it now $FB $TWTR	exposing some dangerous lies read it now $fb $twtr	exposing some dangerous lies read it now $fb $twtr	0.9	negative	-0.6		2012-10-15	0.116667	2	0	2	204	863		1.09861	1	1		0	1	19.52	0	0	1	11	0	2	1
2015-05-04	It was a crazy week in #earnings for $FB and $TWTR. Should #tech #investors be concerned? http://bit.ly/1GKIMsLÃ‚Â @stocksnboxing #podcast	it was a crazy week in #earnings for $fb and $twtr. should #tech #investors be concerned? @stocksnboxing #podcast	it was a crazy week in #earnings for $fb and $twtr. should #tech #investors be concerned? @stocksnboxing #podcast	0.9	negative	-0.6		2012-10-16	1.45	4	0	4	204	867		1.60944	0	1		0	1	19.48	-0.04	0	1	12	1	3	4
2015-05-04	Stock Index Funds Are A Dangerous Scam: Wintergreen http://www.valuewalk.com/2015/05/stock-index-funds-bad/Ã‚Â Ã¢â‚¬Â¦ $SPY $SPX $FB $AAPL $INTCpic.twitter.com/MQkcpYHidT	stock index funds are a dangerous scam: wintergreen $spy $spx $fb $aapl $intcpic.twitter.com/mqkcpyhidt	stock index funds are a dangerous scam: wintergreen $spy $spx $fb $aapl $intcpic.twitter.com/mqkcpyhidt	0.9	negative	-0.6		2012-10-17	0	1	0	1	204	868		0.693147	0	1		0	1	19.88	0.399999	0	1	12	0	2	1
2015-03-04	Yes, Google+ is a disappointment. But it still helped Google fight Facebook: http://on.wsj.com/1w3iV07Ã‚Â $GOOG $FB	yes, google+ is a disappointment. but it still helped google fight facebook: $goog $fb	yes, google+ is a disappointment. but it still helped google fight facebook: $goog $fb	0.4	negative	-0.6		2012-10-18	0.0148148	3	0	3	204	871		1.38629	0	1		0	1	18.98	-0.899999	0	1	12	0	2	3
2014-08-07	There is no part of the internetÃ¢â‚¬â€and no appÃ¢â‚¬â€that requires login via Facebook that I am unhappy to ignore. $FB	there is no part of the internetand no appthat requires login via facebook that i am unhappy to ignore. $fb	there is no part of the internetand no appthat requires login via facebook that i am unhappy to ignore. $fb	0.9	negative	-0.6		2012-10-19	0.5625	4	0	4	204	875		1.60944	0	1		0	1	19	0.02	0	1	12	0	2	3
2014-06-16	The flight to crazy could be reaching warp speeds http://stks.co/g0izcÃ‚Â via @howardlindzon $VIX $SPY $FB	the flight to crazy could be reaching warp speeds via @howardlindzon $vix $spy $fb	the flight to crazy could be reaching warp speeds via @howardlindzon $vix $spy $fb	0.9	negative	-0.6		2012-10-20	-0.120833	1	1	0	205	875		-0.693147	-1	1		1	0	19	0	1	0	11	-1	1	1
2014-02-19	"They're desperate. It's reminding me of the dotcom era" - Rob Enderle, President Enderle Group on $FB WhatsApp deal	"they're desperate. it's reminding me of the dotcom era" - rob enderle, president enderle group on $fb whatsapp deal	"they're desperate. it's reminding me of the dotcom era" - rob enderle, president enderle group on $fb whatsapp deal	1	negative	-0.6		2012-10-21	0.0148148	2	0	2	205	877		1.09861	1	1		0	1	19	0	0	1	11	0	2	2
2013-05-31	Elon Musk Says He Quit Mark Zuckerberg's PAC Because It Was Too Cynical $FB $TSLA by @stevekovachhttp://read.bi/1433STi	elon musk says he quit mark zuckerberg's pac because it was too cynical $fb $tsla by @stevekovach	elon musk says he quit mark zuckerberg's pac because it was too cynical $fb $tsla by @stevekovach	1	negative	-0.6		2012-10-22	0.386364	9	0	9	205	886		2.30259	0	1		0	1	19.32	0.32	0	1	11	0	2	7
2013-05-02	$FB and $YELP shares surged Thursday, but $LNKD slumped after the bell on disappointing results http://on.wsj.com/YhPdRIÃ‚Â #worldstream #wsj	$fb and $yelp shares surged thursday, but $lnkd slumped after the bell on disappointing results #worldstream #wsj	$fb and $yelp shares surged thursday, but $lnkd slumped after the bell on disappointing results #worldstream #wsj	0.7	negative	-0.6		2012-10-23	1.56957	27	3	24	208	910		1.83258	-0.111111	0.371461		0.111111	0.888889	19.5	0.18	0.111111	0.888889	11	0	2	18
2013-03-05	Here's Why Everyone's Going Crazy About Facebook's News FeedÃ¢â‚¬â€And Why It Will Never Stop $FB by @owenthomas http://read.bi/YLJI9r	here's why everyone's going crazy about facebook's news feedand why it will never stop $fb by @owenthomas	here's why everyone's going crazy about facebook's news feedand why it will never stop $fb by @owenthomas	0.9	negative	-0.6		2012-10-24	2.01458	15	0	15	208	925		2.77259	0.111111	1		0	1	23.23	3.73	0	1	11	0	2	8
2018-09-13	Dear Universe,_x000D_ Can Ihub just stay down forever?!?!?!? PLEASE!!! _x000D_ $RBIZ $LIBE $FB $TWTR $AAPL $FNHI $ARGQ $BYOC $UHLN $FUSZ $DRUS $TRTC $HEMP $MJNA $OWCP $BLPG $NWGFF $ACBFF	dear universe,_x000D_ can ihub just stay down forever?!?!?!? please!!! _x000D_ $rbiz $libe $fb $twtr $aapl $fnhi $argq $byoc $uhln $fusz $drus $trtc $hemp $mjna $owcp $blpg $nwgff $acbff	dear universe,_x000D_ can ihub just stay down forever?!?!?!? please!!! _x000D_ $rbiz $libe $fb $twtr $aapl $fnhi $argq $byoc $uhln $fusz $drus $trtc $hemp $mjna $owcp $blpg $nwgff $acbff	0.288889	negative	-0.593397		2012-10-25	0	1	0	1	208	926		0.693147	0	1		0	1	22.56	-0.670001	0	1	11	0	2	1
2015-11-05	If $FB employees thought share-based comp was worthless they'd quit. That analysts let FB remove this from non-GAAP income is appalling.	if $fb employees thought share-based comp was worthless they'd quit. that analysts let fb remove this from non-gaap income is appalling.	if $fb employees thought share-based comp was worthless they'd quit. that analysts let fb remove this from non-gaap income is appalling.	0.9	negative	-0.575		2012-10-26	-0.455556	5	2	3	210	929		0.287682	-0.4	0.0202041		0.4	0.6	21.94	-0.619998	0.4	0.6	11	0	2	3
2015-05-22	.@jbooton @sacca _x000D_ $TWTR sub $40 is dumber than $FB sub $20. They're not doing anything wrong. The Street just breathtakingly unintelligent.	.@jbooton @sacca _x000D_ $twtr sub $40 is dumber than $fb sub $20. they're not doing anything wrong. the street just breathtakingly unintelligent.	.@jbooton @sacca _x000D_ $twtr sub $40 is dumber than $fb sub $20. they're not doing anything wrong. the street just breathtakingly unintelligent.	0.925	negative	-0.575		2012-10-27	0	0	0	0	210	929		0	-0.6	0		0	0	21.94	0	0	0	11	0	2	0
2014-12-02	Big day for Crude Oil showing a comeback from a devastating blow. BOUNCE OF THE CENTURY_x000D_ $TWTR $AAPL $GOOG $FB $BABA $MJNA $GPRO $CANF $YHOO	big day for crude oil showing a comeback from a devastating blow. bounce of the century_x000D_ $twtr $aapl $goog $fb $baba $mjna $gpro $canf $yhoo	big day for crude oil showing a comeback from a devastating blow. bounce of the century_x000D_ $twtr $aapl $goog $fb $baba $mjna $gpro $canf $yhoo	0.7	negative	-0.566667		2012-10-28	0	1	0	1	210	930		0.693147	1	1		0	1	21.94	0	0	1	11	0	2	1
2018-10-08	$FB and $TWTR are LYING! They claim to have suffered "Data Breaches" when in fact they were HANDING OVER our data to the corrupt Democrats to target voters to unfairly manipulate the electorate. CRIMINALS! #databreach https://www.nytimes.com/2018/09/28/technology/facebook-hack-data-breach.htmlÃ‚Â Ã¢â‚¬Â¦https://techcrunch.com/2018/09/21/twitter-bug-sent-user-direct-messages-to-developers-for-over…	$fb and $twtr are lying! they claim to have suffered "data breaches" when in fact they were handing over our data to the corrupt democrats to target voters to unfairly manipulate the electorate. criminals! #databreach	$fb and $twtr are lying! they claim to have suffered "data breaches" when in fact they were handing over our data to the corrupt democrats to target voters to unfairly manipulate the electorate. criminals! #databreach	1	negative	-0.5625		2012-10-29	0.8	5	1	4	211	934		0.916291	-0.2	0.2		0.2	0.8	21.94	0	0.2	0.8	11	0	2	2
2012-05-18	Holy crap - Facebook crashed the NASDAQ system for a few minutes!! $FB #FacebookIPO	holy crap - facebook crashed the nasdaq system for a few minutes!! $fb #facebookipo	holy crap - facebook crashed the nasdaq system for a few minutes!! $fb #facebookipo	0.45	negative	-0.55625		2012-10-30	0	0	0	0	211	934		0	-0.8	0		0	0	21.94	0	0	0	11	0	2	0
2012-11-01	REVEALED: Facebook Bankers Spent An Insane Amount Of Money Trying To Save Their Clients From Slaughter $FB http://read.bi/Szbc4h	revealed: facebook bankers spent an insane amount of money trying to save their clients from slaughter $fb	revealed: facebook bankers spent an insane amount of money trying to save their clients from slaughter $fb	0.55	negative	-0.55		2012-10-31	0.325253	6	2	4	213	938		0.510826	0.666667	0.057191		0.333333	0.666667	21.11	-0.83	0.333333	0.666667	12	1	3	3
2018-10-31	$FB expects 2018 capex to be $14-14.5bn and 2019 capex to be $18-20bn. That's 2-year capex of between $32 and $34.5bn... Between 2011 and 2017, they cumulatively spent $18.8bn on capex. Insane.	$fb expects 2018 capex to be $14-14.5bn and 2019 capex to be $18-20bn. that's 2-year capex of between $32 and $34.5bn... between 2011 and 2017, they cumulatively spent $18.8bn on capex. insane.	$fb expects 2018 capex to be $14-14.5bn and 2019 capex to be $18-20bn. that's 2-year capex of between $32 and $34.5bn... between 2011 and 2017, they cumulatively spent $18.8bn on capex. insane.	0.55	negative	-0.55		2012-11-01	-0.05	3	1	2	214	940		0.405465	0	0.057191		0.333333	0.666667	21.21	0.099998	0.333333	0.666667	11	-1	1	1
2016-11-14	Google Will Block Ads On Fake News Sites, Cutting Off Revenue http://ow.ly/LFBQ306aMePÃ‚Â $GOOGL $FB $TWTRpic.twitter.com/gO2Fd8sh0y	google will block ads on fake news sites, cutting off revenue $googl $fb $twtrpic.twitter.com/go2fd8sh0y	google will block ads on fake news sites, cutting off revenue $googl $fb $twtrpic.twitter.com/go2fd8sh0y	0.95	negative	-0.55		2012-11-02	0.104167	1	0	1	214	941		0.693147	0.333333	1		0	1	21.18	-0.029999	0	1	12	1	3	1
2016-11-05	Prosecutors in Germany are investigating Mark Zuckerberg after a hate speech complaint http://cnnmon.ie/2f2maRqÃ‚Â via @ivanakottasova $FB pic.twitter.com/zCPxZ7ow85	prosecutors in germany are investigating mark zuckerberg after a hate speech complaint via @ivanakottasova $fb pic.twitter.com/zcpxz7ow85	prosecutors in germany are investigating mark zuckerberg after a hate speech complaint via @ivanakottasova $fb pic.twitter.com/zcpxz7ow85	0.55	negative	-0.55		2012-11-03	0	0	0	0	214	941		0	-1	0		0	0	21.18	0	0	0	12	0	2	0
2014-04-10	Stocks slammed. NASDAQ has its worst day since 2011 as tech stocks sell-off. $FB, $GOOG, $AMZN, $TSLA get crushed.	stocks slammed. nasdaq has its worst day since 2011 as tech stocks sell-off. $fb, $goog, $amzn, $tsla get crushed.	stocks slammed. nasdaq has its worst day since 2011 as tech stocks sell-off. $fb, $goog, $amzn, $tsla get crushed.	0.55	negative	-0.55		2012-11-04	0	0	0	0	214	941		0	0	0		0	0	21.18	0	0	0	12	0	2	0
2014-03-13	#Zuckerberg to #Obama; "I'm confused and frustrated" $fb _x000D_ http://on.mktw.net/1fut3QG	#zuckerberg to #obama; "i'm confused and frustrated" $fb _x000D_	#zuckerberg to #obama; "i'm confused and frustrated" $fb _x000D_	0.45	negative	-0.55		2012-11-05	-0.9	3	1	2	215	943		0.405465	0.666667	0.057191		0.333333	0.666667	21.25	0.07	0.333333	0.666667	12	0	2	2
2012-05-25	Particularly disgusting are all the sob stories. Ohh, this poor plumber invested his life savings in $FB stock and got killed. Buhu!	particularly disgusting are all the sob stories. ohh, this poor plumber invested his life savings in $fb stock and got killed. buhu!	particularly disgusting are all the sob stories. ohh, this poor plumber invested his life savings in $fb stock and got killed. buhu!	0.533333	negative	-0.55		2012-11-06	0	3	0	3	215	946		1.38629	0.333333	1		0	1	21.17	-0.08	0	1	12	0	2	3
2012-05-18	Watching Nasdaq handle the $FB IPO is like a bad startup launch. Broken site. Delayed 5 minutes. Delayed indefinitely. Who knows?	watching nasdaq handle the $fb ipo is like a bad startup launch. broken site. delayed 5 minutes. delayed indefinitely. who knows?	watching nasdaq handle the $fb ipo is like a bad startup launch. broken site. delayed 5 minutes. delayed indefinitely. who knows?	0.533333	negative	-0.55		2012-11-07	0.141667	6	2	4	217	950		0.510826	-0.333333	0.057191		0.333333	0.666667	20.47	-0.700001	0.333333	0.666667	13	1	3	3
2018-03-21	Pathetic! Mark Zuckerberg has no defense. In his apology, he is blaming third party apps, and saying $FB will shut down this malevolent practice of privacy violations. But it doesn't change that HE DID IT ON PURPOSE to help Hillary! #DeleteFacebook #QAnonhttps://www.wired.com/story/mark-zuckerberg-statement-cambridge-analytica/?mbid=social_twitter_onsiteshareÃ‚Â Ã¢â‚¬Â¦	pathetic! mark zuckerberg has no defense. in his apology, he is blaming third party apps, and saying $fb will shut down this malevolent practice of privacy violations. but it doesn't change that he did it on purpose to help hillary! #deletefacebook #qanon	pathetic! mark zuckerberg has no defense. in his apology, he is blaming third party apps, and saying $fb will shut down this malevolent practice of privacy violations. but it doesn't change that he did it on purpose to help hillary! #deletefacebook #qanon	0.572222	negative	-0.538889		2012-11-08	0.7	2	0	2	217	952		1.09861	0.333333	1		0	1	19.99	-0.479999	0	1	14	1	3	2
2012-05-21	Q: What do $FB and Skrillex have in common?_x000D_ A: Sick drop.	q: what do $fb and skrillex have in common?_x000D_ a: sick drop.	q: what do $fb and skrillex have in common?_x000D_ a: sick drop.	0.678571	negative	-0.507143		2012-11-09	0.05	1	0	1	217	953		0.693147	0	1		0	1	19.21	-0.780001	0	1	14	0	2	1
2012-09-13	Facebook Is Making The Wrong Ads Easier To Buy $FB by @owenthomas http://read.bi/Pegw9N	facebook is making the wrong ads easier to buy $fb by @owenthomas	facebook is making the wrong ads easier to buy $fb by @owenthomas	0.9	negative	-0.5		2012-11-10	0	0	0	0	217	953		0	-1	0		0	0	19.21	0	0	0	14	0	2	0
2012-08-08	Oops! Facebook Admits One Of Its Algorithms Was Wrong; Restates A Revenue Breakdown $FB by @Jim_Edwardshttp://read.bi/PFIXu5	oops! facebook admits one of its algorithms was wrong; restates a revenue breakdown $fb by @jim_edwards	oops! facebook admits one of its algorithms was wrong; restates a revenue breakdown $fb by @jim_edwards	0.9	negative	-0.5		2012-11-11	-0.05	2	1	1	218	954		0	0.5	0		0.5	0.5	19.21	0	0.5	0.5	14	0	2	2
2012-08-02	As investors continue to flee consumer social-media stocks, LinkedIn is still an expensive port in a storm: http://on.mktw.net/N69friÃ‚Â $FB	as investors continue to flee consumer social-media stocks, linkedin is still an expensive port in a storm: $fb	as investors continue to flee consumer social-media stocks, linkedin is still an expensive port in a storm: $fb	0.7	negative	-0.5		2012-11-12	0.5875	2	0	2	218	956		1.09861	0.5	1		0	1	20.07	0.860001	0	1	15	1	3	2
2012-07-13	"It either came out at the wrong price or it was handled the wrong way when it came out." -Buffett on #FacebookIPO http://bloom.bg/OCRUVmÃ‚Â $FB	"it either came out at the wrong price or it was handled the wrong way when it came out." -buffett on #facebookipo $fb	"it either came out at the wrong price or it was handled the wrong way when it came out." -buffett on #facebookipo $fb	0.9	negative	-0.5		2012-11-13	-0.788636	7	2	5	220	961		0.693147	-0.285714	0.0964921		0.285714	0.714286	19.86	-0.209999	0.285714	0.714286	15	0	2	4
2012-07-13	Facebook Unconcerned That Advertisers Pay For Thousands Of Fake 'Likes' $FB by @Jim_Edwardshttp://read.bi/NfL38B	facebook unconcerned that advertisers pay for thousands of fake 'likes' $fb by @jim_edwards	facebook unconcerned that advertisers pay for thousands of fake 'likes' $fb by @jim_edwards	1	negative	-0.5		2012-11-14	1.75	14	1	13	221	974		1.94591	0.214286	0.484921		0.0714286	0.928571	22.36	2.5	0.0714286	0.928571	15	0	2	8
2012-06-26	"It would be terrible for Facebook if Sheryl Sandberg left." @davidkirkpatrick, author of "The Facebook Effect" http://bloom.bg/M187bdÃ‚Â $FB	"it would be terrible for facebook if sheryl sandberg left." @davidkirkpatrick, author of "the facebook effect" $fb	"it would be terrible for facebook if sheryl sandberg left." @davidkirkpatrick, author of "the facebook effect" $fb	0.5	negative	-0.5		2012-11-15	-0.15	4	1	3	222	977		0.693147	-0.178571	0.133975		0.25	0.75	22.17	-0.190001	0.25	0.75	15	0	2	3
2012-06-08	Survey Says One in Three People are Bored With Facebook http://www.geekosystem.com/survey-says-one-in-three-people-bored-facebook/Ã‚Â Ã¢â‚¬Â¦ $FB $$	survey says one in three people are bored with facebook $fb $$	survey says one in three people are bored with facebook $fb $$	1	negative	-0.5		2012-11-16	-0.776768	5	1	4	223	981		0.916291	0.05	0.2		0.2	0.8	23.56	1.39	0.2	0.8	15	0	2	3
2012-05-29	Check Out The Creepy Technology Facebook Is Paying ~ $100 Million To Have $AAPL $FB by @_dtlhttp://read.bi/N7GqKS	check out the creepy technology facebook is paying ~ $100 million to have $aapl $fb by @_dtl	check out the creepy technology facebook is paying ~ $100 million to have $aapl $fb by @_dtl	1	negative	-0.5		2012-11-17	0	1	0	1	223	982		0.693147	0.2	1		0	1	23.56	0	0	1	15	0	2	1
2012-05-23	What Is Wrong With Facebook's IPO? $FB by @jyarowhttp://read.bi/KduGVT	what is wrong with facebook's ipo? $fb by @jyarow	what is wrong with facebook's ipo? $fb by @jyarow	0.9	negative	-0.5		2012-11-18	-0.366667	2	1	1	224	983		0	-0.5	0		0.5	0.5	23.56	0	0.5	0.5	14	-1	1	1
2012-05-22	Facebook's IPO, stock collapse = everything that's wrong with Wall Street http://huff.to/K8au9yÃ‚Â via @HuffPostBiz $FB	facebook's ipo, stock collapse = everything that's wrong with wall street via @huffpostbiz $fb	facebook's ipo, stock collapse = everything that's wrong with wall street via @huffpostbiz $fb	0.9	negative	-0.5		2012-11-19	-0.6	2	1	1	225	984		0	0	0		0.5	0.5	22.92	-0.639999	0.5	0.5	13	-1	1	1
2012-05-20	Facebook has a P/E ratio of 71.4 (based on a $35 share price.) 5 scary $FB numbers: http://mot.ly/KfZsN4	facebook has a p/e ratio of 71.4 (based on a $35 share price.) 5 scary $fb numbers:	facebook has a p/e ratio of 71.4 (based on a $35 share price.) 5 scary $fb numbers:	1	negative	-0.5		2012-11-20	0	1	0	1	225	985		0.693147	0.5	1		0	1	23.1	0.18	0	1	13	0	2	1
2012-05-18	15% of Facebook's revenue is affected by Zynga. 5 scary $FB numbers: http://mot.ly/KfZsN4Ã‚Â $ZNGA	15% of facebook's revenue is affected by zynga. 5 scary $fb numbers: $znga	15% of facebook's revenue is affected by zynga. 5 scary $fb numbers: $znga	1	negative	-0.5		2012-11-21	0	1	0	1	225	986		0.693147	0	1		0	1	24.32	1.22	0	1	13	0	2	1
2012-05-18	There are 23 pages in the Facebook IPO prospectus describing its business/industry risks. 5 scary $FB numbers: http://mot.ly/KfZsN4	there are 23 pages in the facebook ipo prospectus describing its business/industry risks. 5 scary $fb numbers:	there are 23 pages in the facebook ipo prospectus describing its business/industry risks. 5 scary $fb numbers:	1	negative	-0.5		2012-11-22	-0.463636	2	1	1	226	987		0	-0.5	0		0.5	0.5	24.32	0	0.5	0.5	12	-1	1	1
2012-05-18	Today, the Winklevosses are angrily muttering at one another in their made-up twin language, refusing to rise from their bunk beds. $FB	today, the winklevosses are angrily muttering at one another in their made-up twin language, refusing to rise from their bunk beds. $fb	today, the winklevosses are angrily muttering at one another in their made-up twin language, refusing to rise from their bunk beds. $fb	1	negative	-0.5		2012-11-23	0.136364	3	0	3	226	990		1.38629	0.5	1		0	1	24	-0.32	0	1	12	0	2	2
2012-04-19	WATCH OUT: There's A Fake Instagram App For Android That Can Read Your Text Messages $GOOG $FB by @stevekovach http://read.bi/JftqUo	watch out: there's a fake instagram app for android that can read your text messages $goog $fb by @stevekovach	watch out: there's a fake instagram app for android that can read your text messages $goog $fb by @stevekovach	1	negative	-0.5		2012-11-24	0	0	0	0	226	990		0	-1	0		0	0	24	0	0	0	12	0	2	0
2012-04-09	The Facebook-Instagram Deal Could Be Sad News For Amazon $AMZN $FB by @Julie188http://read.bi/IiyXoN	the facebook-instagram deal could be sad news for amazon $amzn $fb by @julie188	the facebook-instagram deal could be sad news for amazon $amzn $fb by @julie188	1	negative	-0.5		2012-11-25	0	2	0	2	226	992		1.09861	1	1		0	1	24	0	0	1	12	0	2	2
2012-03-09	Facebook's Timeline Is An Annoying Waste Of Time $FB by @Julie188 http://read.bi/zzUSXe	facebook's timeline is an annoying waste of time $fb by @julie188	facebook's timeline is an annoying waste of time $fb by @julie188	0.45	negative	-0.5		2012-11-26	0.258333	8	1	7	227	999		1.38629	-0.125	0.338562		0.125	0.875	25.94	1.94	0.125	0.875	12	0	2	4
2012-02-23	Think $FB is expensive but feel you can make money on price pop on offering date? Odds are with you but I won't be. http://bit.ly/A9EhqO	think $fb is expensive but feel you can make money on price pop on offering date? odds are with you but i won't be.	think $fb is expensive but feel you can make money on price pop on offering date? odds are with you but i won't be.	0.7	negative	-0.5		2012-11-27	0.85	5	0	5	227	1004		1.79176	0.125	1		0	1	26.15	0.209999	0	1	12	0	2	3
2012-02-01	FacebookÃ¢â‚¬â„¢s IPO shares may be five times as expensive as Google | http://bloom.bg/A6oaOJÃ‚Â $FB $GOOG	facebooks ipo shares may be five times as expensive as google | $fb $goog	facebooks ipo shares may be five times as expensive as google | $fb $goog	0.7	negative	-0.5		2012-11-28	0	0	0	0	227	1004		0	-1	0		0	0	26.36	0.210001	0	0	12	0	2	0
2018-10-21	This is what newbies fail to understand about penny stocks https://goo.gl/53Hg7mÃ‚Â learn from their naivety $FB $TWTR	this is what newbies fail to understand about penny stocks learn from their naivety $fb $twtr	this is what newbies fail to understand about penny stocks learn from their naivety $fb $twtr	0.3	negative	-0.5		2012-11-29	0	3	0	3	227	1007		1.38629	1	1		0	1	27.32	0.959999	0	1	12	0	2	3
2018-08-30	@facebook @fbsecurity $FB Sell. Sell. Sell. Another absurd issue. No accountability._x000D_ https://m.youtube.com/watch?v=-qUlr5vtM0sÃ‚Â Ã¢â‚¬Â¦	@facebook @fbsecurity $fb sell. sell. sell. another absurd issue. no accountability._x000D_	@facebook @fbsecurity $fb sell. sell. sell. another absurd issue. no accountability._x000D_	1	negative	-0.5		2012-11-30	0.556566	4	1	3	228	1010		0.693147	-0.25	0.133975		0.25	0.75	28	0.68	0.25	0.75	13	1	3	2
2018-08-27	#Facebook deletes alternative health pages as the war on fake news esca http://ow.ly/jXXL30lzbnlÃ‚Â $FB #Alternative #Health	#facebook deletes alternative health pages as the war on fake news esca $fb #alternative #health	#facebook deletes alternative health pages as the war on fake news esca $fb #alternative #health	1	negative	-0.5		2012-12-01	-0.3	1	1	0	229	1010		-0.693147	-0.75	1		1	0	28	0	1	0	12	-1	1	1
2018-08-23	$BB Facebook & SnapÃ¢â‚¬â„¢s Attempt to Invalidate BlackBerry Lawsuit Fails https://utbblogs.com/facebook-snap-blackberry/Ã‚Â Ã¢â‚¬Â¦ $FB $SNAP	$bb facebook & snaps attempt to invalidate blackberry lawsuit fails $fb $snap	$bb facebook & snaps attempt to invalidate blackberry lawsuit fails $fb $snap	0.3	negative	-0.5		2012-12-02	0.943182	4	0	4	229	1014		1.60944	1	1		0	1	28	0	0	1	13	1	3	3
2018-07-26	The impact of Facebook's disastrous revenue report continues, as $FB loses $120B in market value, the biggest drop in stock market history. pic.twitter.com/0PKpiHdWRi	the impact of facebook's disastrous revenue report continues, as $fb loses $120b in market value, the biggest drop in stock market history. pic.twitter.com/0pkpihdwri	the impact of facebook's disastrous revenue report continues, as $fb loses $120b in market value, the biggest drop in stock market history. pic.twitter.com/0pkpihdwri	0.45	negative	-0.5		2012-12-03	0.387825	4	1	3	230	1017		0.693147	-0.25	0.133975		0.25	0.75	27.04	-0.959999	0.25	0.75	13	0	2	3
2018-07-26	Facebook just suffered its worst day ever. At the close, $FB lost 19% to $176.26. The total market value loss was $119.4 billion. https://cnb.cx/2NJsr2v	facebook just suffered its worst day ever. at the close, $fb lost 19% to $176.26. the total market value loss was $119.4 billion.	facebook just suffered its worst day ever. at the close, $fb lost 19% to $176.26. the total market value loss was $119.4 billion.	0.875	negative	-0.5		2012-12-04	-0.222222	12	3	9	233	1026		0.916291	0	0.133975		0.25	0.75	27.46	0.419998	0.25	0.75	13	0	2	9
2018-05-18	Six years ago today: the Facebook IPO._x000D_ (@washingtonpost later called it one of the "Worst Ideas of 2012.")_x000D_ $FB _x000D_ https://www.washingtonpost.com/lifestyle/style/the-worst-ideas-of-2012/2012/10/01/f84060f6-0bcb-11e2-bd1a-b868e65d57eb_gallery.html?utm_term=.2b498e8d9516Ã‚Â Ã¢â‚¬Â¦pic.twitter.com/TgUmOAjIJ3	six years ago today: the facebook ipo._x000D_ (@washingtonpost later called it one of the "worst ideas of 2012.")_x000D_ $fb _x000D_	six years ago today: the facebook ipo._x000D_ (@washingtonpost later called it one of the "worst ideas of 2012.")_x000D_ $fb _x000D_	0.5	negative	-0.5		2012-12-05	0.382	6	2	4	235	1030		0.510826	-0.0833333	0.057191		0.333333	0.666667	27.71	0.25	0.333333	0.666667	13	0	2	3
2018-03-21	BREAKING: Mark Zuckerberg says he's 'really sorry' about the company's data scandal - CNBC $FB pic.twitter.com/uXC0MhSLhk	breaking: mark zuckerberg says he's 'really sorry' about the company's data scandal - cnbc $fb pic.twitter.com/uxc0mhslhk	breaking: mark zuckerberg says he's 'really sorry' about the company's data scandal - cnbc $fb pic.twitter.com/uxc0mhslhk	1	negative	-0.5		2012-12-06	0.025	1	0	1	235	1031		0.693147	0.333333	1		0	1	26.97	-0.74	0	1	13	0	2	1
2018-03-20	$FB testing 4-year rising support. Support is support until broken. Mark & bulls want this line to hold! $QQQ $NDXpic.twitter.com/sX3Xq3ZgPX	$fb testing 4-year rising support. support is support until broken. mark & bulls want this line to hold! $qqq $ndxpic.twitter.com/sx3xq3zgpx	$fb testing 4-year rising support. support is support until broken. mark & bulls want this line to hold! $qqq $ndxpic.twitter.com/sx3xq3zgpx	0.4	negative	-0.5		2012-12-07	0.166667	3	1	2	236	1033		0.405465	-0.333333	0.057191		0.333333	0.666667	27.49	0.520001	0.333333	0.666667	13	0	2	2
2018-01-22	The rapid spread of a fake trailer for a non-existent 'Friends' movie shows that Facebook still has a fake news problem $FB http://read.bi/2n0wJa4Ã‚Â pic.twitter.com/Fr9WDOQZ2K	the rapid spread of a fake trailer for a non-existent 'friends' movie shows that facebook still has a fake news problem $fb	the rapid spread of a fake trailer for a non-existent 'friends' movie shows that facebook still has a fake news problem $fb	1	negative	-0.5		2012-12-08	-0.1	1	1	0	237	1033		-0.693147	-0.666667	1		1	0	27.49	0	1	0	12	-1	1	1
2017-12-31	When you can't even trust $FB Messenger to be virus-free...who the fuck wd ever dream of letting their kids use Messenger Kids?! _x000D_ https://messengerkids.com	when you can't even trust $fb messenger to be virus-free...who the fuck wd ever dream of letting their kids use messenger kids?! _x000D_	when you can't even trust $fb messenger to be virus-free...who the fuck wd ever dream of letting their kids use messenger kids?! _x000D_	0.6	negative	-0.5		2012-12-09	-0.25	3	1	2	238	1035		0.405465	0.666667	0.057191		0.333333	0.666667	27.49	0	0.333333	0.666667	12	0	2	2
2017-11-15	Fact checkers cast doubt on Facebook's fake news fight $FB http://read.bi/2AJts49Ã‚Â pic.twitter.com/dj6ozuU64F	fact checkers cast doubt on facebook's fake news fight $fb	fact checkers cast doubt on facebook's fake news fight $fb	1	negative	-0.5		2012-12-10	0.319444	4	2	2	240	1037		0	-0.166667	0		0.5	0.5	27.84	0.35	0.5	0.5	11	-1	1	2
2017-10-15	Facebook is still bristling with fake news @rickjnewman $FB https://yhoo.it/2yiNzscÃ‚Â pic.twitter.com/8m1Hpb3f3n	facebook is still bristling with fake news @rickjnewman $fb	facebook is still bristling with fake news @rickjnewman $fb	1	negative	-0.5		2012-12-11	0.85	2	0	2	240	1039		1.09861	0.5	1		0	1	27.98	0.14	0	1	12	1	3	2
2017-10-02	Facebook and Google still have a "fake news" problem, Las Vegas shooting reveals $FB $GOOGL https://www.forbes.com/sites/kathleenchaykowski/2017/10/02/facebook-and-google-still-have-a-fake-news-problem-las-vegas-shooting-reveals/#6e2644f17138Ã‚Â Ã¢â‚¬Â¦pic.twitter.com/qQwMU9bYuA	facebook and google still have a "fake news" problem, las vegas shooting reveals $fb $googl #6e2644f17138pic.twitter.com/qqwmu9byua	facebook and google still have a "fake news" problem, las vegas shooting reveals $fb $googl #6e2644f17138pic.twitter.com/qqwmu9byua	1	negative	-0.5		2012-12-12	0.433333	6	1	5	241	1044		1.09861	-0.166667	0.254644		0.166667	0.833333	27.58	-0.4	0.166667	0.833333	12	0	2	5
2017-09-06	That's probably because Facebook $FB has illegally hired a number of ILLEGALS. Take Zuckerberg to court a tnd then #LockHImUp.https://twitter.com/3lectric5heep/status/905467393643880449Ã‚Â Ã¢â‚¬Â¦ Zuckerberg Says Facebook Will Ã¢â‚¬ËœFight in Courts and with CongressÃ¢â‚¬â„¢ to Protect Dreamers http://ow.ly/F2Xm100MKUgÃ‚Â @3lectric5heep	that's probably because facebook $fb has illegally hired a number of illegals. take zuckerberg to court a tnd then #lockhimup. zuckerberg says facebook will fight in courts and with congress to protect dreamers @3lectric5heep	that's probably because facebook $fb has illegally hired a number of illegals. take zuckerberg to court a tnd then #lockhimup. zuckerberg says facebook will fight in courts and with congress to protect dreamers @3lectric5heep	0.5	negative	-0.5		2012-12-13	-0.6	1	1	0	242	1044		-0.693147	-0.833333	1		1	0	28.24	0.66	1	0	11	-1	1	1
2017-05-21	@doctorow Another reason to limit kids access $FB Ability to Target "Insecure" Teens Could Prompt Backlash | WIRED https://www.wired.com/2017/05/welcome-next-phase-facebook-backlash/Ã‚Â Ã¢â‚¬Â¦	@doctorow another reason to limit kids access $fb ability to target "insecure" teens could prompt backlash | wired	@doctorow another reason to limit kids access $fb ability to target "insecure" teens could prompt backlash | wired	0.875	negative	-0.5		2012-12-14	0	0	0	0	242	1044		0	0	0		0	0	26.81	-1.43	0	0	11	0	2	0
2017-04-07	Facebook is trying to teach its users how to spot fake news $FB http://read.bi/2oIi0UfÃ‚Â pic.twitter.com/5DtiN1bADD	facebook is trying to teach its users how to spot fake news $fb	facebook is trying to teach its users how to spot fake news $fb	1	negative	-0.5		2012-12-15	0	0	0	0	242	1044		0	0	0		0	0	26.81	0	0	0	11	0	2	0
2017-03-18	Facebook is Now Exclusively Reserved For Leftists; Fake News 'Fact Checkers' Have Been Activated - $FB $TWTRhttp://ibankcoin.com/flyblog/2017/03/18/facebook-now-exclusively-reserved-leftists-fake-news-fact-checkers-activated/Ã‚Â Ã¢â‚¬Â¦	facebook is now exclusively reserved for leftists; fake news 'fact checkers' have been activated - $fb $twtr	facebook is now exclusively reserved for leftists; fake news 'fact checkers' have been activated - $fb $twtr	1	negative	-0.5		2012-12-16	-0.333333	2	1	1	243	1045		0	0.5	0		0.5	0.5	26.81	0	0.5	0.5	10	-1	1	1
2017-03-02	If $SNAP is a $30B+ company now, scary to think what Instagram would be if a standalone app or spun out by $FB.	if $snap is a $30b+ company now, scary to think what instagram would be if a standalone app or spun out by $fb.	if $snap is a $30b+ company now, scary to think what instagram would be if a standalone app or spun out by $fb.	1	negative	-0.5		2012-12-17	0.569697	6	0	6	243	1051		1.94591	0.5	1		0	1	26.75	-0.059999	0	1	10	0	2	4
2017-02-28	Managing your risk/reward makes trading not so scary https://goo.gl/1TLxlPÃ‚Â so watch this ASAP $FB $TWTR	managing your risk/reward makes trading not so scary so watch this asap $fb $twtr	managing your risk/reward makes trading not so scary so watch this asap $fb $twtr	1	negative	-0.5		2012-12-18	-0.665	12	2	10	245	1061		1.29928	-0.166667	0.254644		0.166667	0.833333	27.71	0.959999	0.166667	0.833333	10	0	2	10
2017-01-31	Folks boycotting Starbux may also need to stop brushing teeth, watching TV or getting fake news, given $PG, $NFLX & $FB comments about Trump	folks boycotting starbux may also need to stop brushing teeth, watching tv or getting fake news, given $pg, $nflx & $fb comments about trump	folks boycotting starbux may also need to stop brushing teeth, watching tv or getting fake news, given $pg, $nflx & $fb comments about trump	1	negative	-0.5		2012-12-19	0.2	2	0	2	245	1063		1.09861	0.166667	1		0	1	27.41	-0.299999	0	1	10	0	2	1
2017-01-14	Sometimes you've gotta fail before you can succeed. #TraderWisdom #WinningStrategies $FB $TWTRpic.twitter.com/elE7gxq3Rl	sometimes you've gotta fail before you can succeed. #traderwisdom #winningstrategies $fb $twtrpic.twitter.com/ele7gxq3rl	sometimes you've gotta fail before you can succeed. #traderwisdom #winningstrategies $fb $twtrpic.twitter.com/ele7gxq3rl	0.3	negative	-0.5		2012-12-20	0.136364	6	0	6	245	1069		1.94591	0	1		0	1	27.36	-0.049999	0	1	10	0	2	5
2017-01-02	Facebook's $FB war on 'fake news' has skeptics asking: Who decides? | http://fxn.ws/2gSQZu3	facebook's $fb war on 'fake news' has skeptics asking: who decides? |	facebook's $fb war on 'fake news' has skeptics asking: who decides? |	1	negative	-0.5		2012-12-21	0.375	2	0	2	245	1071		1.09861	0	1		0	1	26.26	-1.1	0	1	10	0	2	1
2016-12-16	Blocking fake news while putting out inaccurate metrics... $FB pic.twitter.com/uK3rpoQyLp	blocking fake news while putting out inaccurate metrics... $fb pic.twitter.com/uk3rpoqylp	blocking fake news while putting out inaccurate metrics... $fb pic.twitter.com/uk3rpoqylp	1	negative	-0.5		2012-12-22	0	1	0	1	245	1072		0.693147	0	1		0	1	26.26	0	0	1	10	0	2	1
2016-11-19	Mark Zuckerberg outlines plan to tackle fake news and misinformation $FB http://www.forbes.com/sites/kathleenchaykowski/2016/11/19/mark-zuckerberg-outlines-plan-to-tackle-fake-news/#3bfde63d5025Ã‚Â Ã¢â‚¬Â¦pic.twitter.com/llWgGCyRJT	mark zuckerberg outlines plan to tackle fake news and misinformation $fb #3bfde63d5025pic.twitter.com/llwggcyrjt	mark zuckerberg outlines plan to tackle fake news and misinformation $fb #3bfde63d5025pic.twitter.com/llwggcyrjt	1	negative	-0.5		2012-12-23	0	0	0	0	245	1072		0	-1	0		0	0	26.26	0	0	0	10	0	2	0
2016-11-16	Twitter and Facebook banned the NY Times as fake news? No? Then BOYCOTT ALL THEIR ADVERTISERS. $fb $twtr	twitter and facebook banned the ny times as fake news? no? then boycott all their advertisers. $fb $twtr	twitter and facebook banned the ny times as fake news? no? then boycott all their advertisers. $fb $twtr	1	negative	-0.5		2012-12-24	0.5	4	0	4	245	1076		1.60944	1	1		0	1	26.93	0.67	0	1	10	0	2	3
2016-11-16	If Facebook has been wrong on video views and now article views, why should we trust their user numbers? $FB	if facebook has been wrong on video views and now article views, why should we trust their user numbers? $fb	if facebook has been wrong on video views and now article views, why should we trust their user numbers? $fb	0.9	negative	-0.5		2012-12-25	0	0	0	0	245	1076		0	-1	0		0	0	26.93	0	0	0	10	0	2	0
2016-11-11	#Facebook glitch puts erroneous death notices on living user profiles including $FB founder Mark Zuckerberg @KNX1070 @CBSLA #technology	#facebook glitch puts erroneous death notices on living user profiles including $fb founder mark zuckerberg @knx1070 @cbsla #technology	#facebook glitch puts erroneous death notices on living user profiles including $fb founder mark zuckerberg @knx1070 @cbsla #technology	0.6	negative	-0.5		2012-12-26	0.6	3	0	3	245	1079		1.38629	1	1		0	1	26.51	-0.42	0	1	11	1	3	2
2016-11-10	Zuckerberg says fake news, echo chambers on Facebook did not sway the U.S. election $FB http://www.forbes.com/sites/kathleenchaykowski/2016/11/10/mark-zuckerberg-says-election-doesnt-change-the-fundamental-arc-of-technology-or-progress/#ac082414c036Ã‚Â Ã¢â‚¬Â¦ $FB pic.twitter.com/E6MHvN3eQH	zuckerberg says fake news, echo chambers on facebook did not sway the you.s. election $fb #ac082414c036 $fb pic.twitter.com/e6mhvn3eqh	zuckerberg says fake news, echo chambers on facebook did not sway the you.s. election $fb #ac082414c036 $fb pic.twitter.com/e6mhvn3eqh	1	negative	-0.5		2012-12-27	0.618182	2	0	2	245	1081		1.09861	0	1		0	1	26.05	-0.460001	0	1	11	0	2	1
2016-10-20	Think you're risky? Measure your risk tolerance before you trade http://bit.ly/2bupP5EÃ‚Â don't risk your money blindly $FB $TWTR	think you're risky? measure your risk tolerance before you trade don't risk your money blindly $fb $twtr	think you're risky? measure your risk tolerance before you trade don't risk your money blindly $fb $twtr	0.666667	negative	-0.5		2012-12-28	-1.33611	6	4	2	249	1083		-0.510826	-0.666667	0.057191		0.666667	0.333333	25.91	-0.139999	0.666667	0.333333	10	-1	1	4
2016-10-05	Facebook: Sorry about the guns and babies on marketplace. $FB http://fxn.ws/2dsM5Rq	facebook: sorry about the guns and babies on marketplace. $fb	facebook: sorry about the guns and babies on marketplace. $fb	1	negative	-0.5		2012-12-29	-0.327778	3	1	2	250	1085		0.405465	0.333333	0.057191		0.333333	0.666667	25.91	0	0.333333	0.666667	10	0	2	2
2016-08-29	Here's why the EU's war against Google and Facebook could fail $GOOG $GOOGL $FB http://read.bi/2by7hBeÃ‚Â pic.twitter.com/r8jJzQFA9b	here's why the eu's war against google and facebook could fail $goog $googl $fb	here's why the eu's war against google and facebook could fail $goog $googl $fb	0.3	negative	-0.5		2012-12-30	1.13636	3	0	3	250	1088		1.38629	0.333333	1		0	1	25.91	0	0	1	11	1	3	3
2016-07-29	Life without $FB? That's unlikely to Cramer http://cnb.cx/2axijZAÃ‚Â pic.twitter.com/QfqXUTm4bq	life without $fb? that's unlikely to cramer	life without $fb? that's unlikely to cramer	0.5	negative	-0.5		2012-12-31	1.04167	10	0	10	250	1098		2.3979	0	1		0	1	26.62	0.710001	0	1	11	0	2	7
2016-07-29	Life without $FB? @jimcramer says it's unlikely http://cnb.cx/2a5hMzJÃ‚Â pic.twitter.com/LaqcskNC2Y	life without $fb? @jimcramer says it's unlikely	life without $fb? @jimcramer says it's unlikely	0.5	negative	-0.5		2013-01-01	1.57917	10	1	9	251	1107		1.60944	-0.1	0.4		0.1	0.9	26.62	0	0.1	0.9	11	0	2	6
2016-07-20	Netflix Drops 12%: How Expensive Is The Stock Compared To The Rest Of FANG? $AAPL $FB $GOOGL $NFLXhttp://benzinga.com/z/8237151	netflix drops 12%: how expensive is the stock compared to the rest of fang? $aapl $fb $googl $nflx	netflix drops 12%: how expensive is the stock compared to the rest of fang? $aapl $fb $googl $nflx	0.7	negative	-0.5		2013-01-02	0.5	5	0	5	251	1112		1.79176	0.1	1		0	1	28	1.38	0	1	11	0	2	4
2016-06-24	$TWTR On my Twitter feed,lots of discussions on #Brexit & its impact. On my $FB feed,I see 3 selfies,a random cat video & a prank video.	$twtr on my twitter feed,lots of discussions on #brexit & its impact. on my $fb feed,i see 3 selfies,a random cat video & a prank video.	$twtr on my twitter feed,lots of discussions on #brexit & its impact. on my $fb feed,i see 3 selfies,a random cat video & a prank video.	0.5	negative	-0.5		2013-01-03	0.713889	6	2	4	253	1116		0.510826	-0.333333	0.057191		0.333333	0.666667	27.77	-0.23	0.333333	0.666667	12	1	3	3
2015-10-31	It's halloween. And we have a frightening chart for you. THIS: http://eepurl.com/bEswOvÃ‚Â _x000D_ $SPY $FB pic.twitter.com/mP4C7JfUV1	it's halloween. and we have a frightening chart for you. this: _x000D_ $spy $fb pic.twitter.com/mp4c7jfuv1	it's halloween. and we have a frightening chart for you. this: _x000D_ $spy $fb pic.twitter.com/mp4c7jfuv1	1	negative	-0.5		2013-01-04	0.25	4	0	4	253	1120		1.60944	0.333333	1		0	1	28.76	0.99	0	1	12	0	2	3
2015-05-11	Publishers warily embed with Facebook http://on.wsj.com/1IxRsH2Ã‚Â $FB pic.twitter.com/prAG4GrsT4	publishers warily embed with facebook $fb pic.twitter.com/prag4grst4	publishers warily embed with facebook $fb pic.twitter.com/prag4grst4	0.7	negative	-0.5		2013-01-05	0.0111111	2	0	2	253	1122		1.09861	0	1		0	1	28.76	0	0	1	12	0	2	2
2015-04-23	#Facebook Stock Status Update: 'It's Complicated' http://ibdn.uz/M1TxKÃ‚Â $FB $TWTR $LNKD by @IBD_AWilliamspic.twitter.com/t0F1Qf6nZm	#facebook stock status update: 'it's complicated' $fb $twtr $lnkd by @ibd_awilliamspic.twitter.com/t0f1qf6nzm	#facebook stock status update: 'it's complicated' $fb $twtr $lnkd by @ibd_awilliamspic.twitter.com/t0f1qf6nzm	1	negative	-0.5		2013-01-06	0	2	0	2	253	1124		1.09861	0	1		0	1	28.76	0	0	1	12	0	2	2
2015-03-09	Nothing wrong with the mkt today, if you don't count $TSLA $BABA $FB $NFLX...	nothing wrong with the mkt today, if you don't count $tsla $baba $fb $nflx...	nothing wrong with the mkt today, if you don't count $tsla $baba $fb $nflx...	0.9	negative	-0.5		2013-01-07	0	1	0	1	253	1125		0.693147	0	1		0	1	29.42	0.66	0	1	12	0	2	1
2015-03-05	What Wall Street is getting wrong about $twtr and $fb by @mvpeers. https://www.theinformation.com/Why-Investors-Prefer-Twitter-To-Facebook?token=50e70b96ff8abb4fe214ad079c3e1dddÃ‚Â Ã¢â‚¬Â¦	what wall street is getting wrong about $twtr and $fb by @mvpeers.	what wall street is getting wrong about $twtr and $fb by @mvpeers.	0.9	negative	-0.5		2013-01-08	0.436364	5	1	4	254	1129		0.916291	-0.2	0.2		0.2	0.8	29.06	-0.360001	0.2	0.8	12	0	2	2
2015-01-18	From a Telecom: "Silicon Valley Has an Unfair Advantage, Deutsche Telekom CEO Says" http://on.wsj.com/15pcZSHÃ‚Â via @WSJD #Tech #Facebook $FB	from a telecom: "silicon valley has an unfair advantage, deutsche telekom ceo says" via @wsjd #tech #facebook $fb	from a telecom: "silicon valley has an unfair advantage, deutsche telekom ceo says" via @wsjd #tech #facebook $fb	1	negative	-0.5		2013-01-09	1.40795	11	1	10	255	1139		1.70475	0.109091	0.42504		0.0909091	0.909091	30.59	1.53	0.0909091	0.909091	12	0	2	6
2014-11-25	It's about time $FB busted a move off this zone.... $TWTR is looking sad though....if it breaks GTFO!!pic.twitter.com/ebkFp7IiOy	it's about time $fb busted a move off this zone.... $twtr is looking sad though....if it breaks gtfo!!pic.twitter.com/ebkfp7iioy	it's about time $fb busted a move off this zone.... $twtr is looking sad though....if it breaks gtfo!!pic.twitter.com/ebkfp7iioy	1	negative	-0.5		2013-01-10	-0.1	3	1	2	256	1141		0.405465	-0.242424	0.057191		0.333333	0.666667	31.3	0.709999	0.333333	0.666667	12	0	2	2
2014-10-20	Facebook warning to US drugs officers to stop setting up fake accounts as part of investigations http://pulse.me/s/2Tj50XÃ‚Â $FB	facebook warning to us drugs officers to stop setting up fake accounts as part of investigations $fb	facebook warning to us drugs officers to stop setting up fake accounts as part of investigations $fb	1	negative	-0.5		2013-01-11	0.648864	9	1	8	257	1149		1.50408	0.222222	0.371461		0.111111	0.888889	31.72	0.42	0.111111	0.888889	12	0	2	4
2014-10-05	Facebook Intensifies Fight against Fake Ã¢â‚¬ËœLikesÃ¢â‚¬â„¢ http://bit.ly/1n4j9zsÃ‚Â $FB #SocialMediaLaw	facebook intensifies fight against fake likes $fb #socialmedialaw	facebook intensifies fight against fake likes $fb #socialmedialaw	1	negative	-0.5		2013-01-12	0.136364	2	0	2	257	1151		1.09861	0.111111	1		0	1	31.72	0	0	1	12	0	2	1
2014-09-03	$fb- when u play for momentum u watch momentum levels. When $76.70 failed to hold u make a choice on what timeframe u trade	$fb- when you play for momentum you watch momentum levels. when $76.70 failed to hold you make a choice on what timeframe you trade	$fb- when you play for momentum you watch momentum levels. when $76.70 failed to hold you make a choice on what timeframe you trade	0.3	negative	-0.5		2013-01-13	0.5	1	0	1	257	1152		0.693147	0	1		0	1	31.72	0	0	1	13	1	3	1
2014-07-30	Do patients jeopardize clinical trials with online chatter? $PFE exec says 'it's scary' http://blogs.wsj.com/pharmalot/2014/07/30/clinical-trials-may-be-compromised-by-online-patient-chatter/Ã‚Â Ã¢â‚¬Â¦ #pharma $FB $TWTR	do patients jeopardize clinical trials with online chatter? $pfe exec says 'it's scary' #pharma $fb $twtr	do patients jeopardize clinical trials with online chatter? $pfe exec says 'it's scary' #pharma $fb $twtr	1	negative	-0.5		2013-01-14	-0.1	7	2	5	259	1157		0.693147	-0.285714	0.0964921		0.285714	0.714286	30.95	-0.769998	0.285714	0.714286	13	0	2	4
2014-07-23	Mark Zuckerberg is out to prove Janet Yellen wrong: http://on.mktw.net/1pbVLebÃ‚Â $FB	mark zuckerberg is out to prove janet yellen wrong: $fb	mark zuckerberg is out to prove janet yellen wrong: $fb	0.9	negative	-0.5		2013-01-15	1.94334	31	4	27	263	1184		1.72277	0.156682	0.329529		0.129032	0.870968	30.1	-0.850001	0.129032	0.870968	13	0	2	21
2014-07-18	MT @JeffMacke $FB up 3%, hanging around under $70 again. Barring another weird $20b purchase or experiment on users, it will breakout.	mt @jeffmacke $fb up 3%, hanging around under $70 again. barring another weird $20b purchase or experiment on users, it will breakout.	mt @jeffmacke $fb up 3%, hanging around under $70 again. barring another weird $20b purchase or experiment on users, it will breakout.	1	negative	-0.5		2013-01-16	1.52083	9	1	8	264	1192		1.50408	0.0179211	0.371461		0.111111	0.888889	29.85	-0.25	0.111111	0.888889	13	0	2	4
2014-07-07	FT reader: I'll sue Facebook if it makes me sad http://on.ft.com/1m7T1S2Ã‚Â $FB	ft reader: i'll sue facebook if it makes me sad $fb	ft reader: i'll sue facebook if it makes me sad $fb	1	negative	-0.5		2013-01-17	0.136364	2	0	2	264	1194		1.09861	0.111111	1		0	1	30.14	0.289999	0	1	13	0	2	1
2014-07-01	History of $FB apologia by @MikeIsaac RT @Kati_Ver Ouch. Ã¢â‚¬Å“@nytimes: Facebook says it's sorry. We've heard that before http://nyti.ms/1okAvoX	history of $fb apologia by @mikeisaac rt @kati_ver ouch. @nytimes: facebook says it's sorry. we've heard that before	history of $fb apologia by @mikeisaac rt @kati_ver ouch. @nytimes: facebook says it's sorry. we've heard that before	1	negative	-0.5		2013-01-18	-0.108333	2	1	1	265	1195		0	-0.5	0		0.5	0.5	29.66	-0.479999	0.5	0.5	12	-1	1	1
2014-06-30	How Facebook manipulates the news feed every day http://on.ft.com/1rRlsEaÃ‚Â informative/slightly scary post by @hannahkuchler $FB	how facebook manipulates the news feed every day informative/slightly scary post by @hannahkuchler $fb	how facebook manipulates the news feed every day informative/slightly scary post by @hannahkuchler $fb	1	negative	-0.5		2013-01-19	0	0	0	0	265	1195		0	-0.5	0		0	0	29.66	0	0	0	12	0	2	0
2014-05-06	#AlibabaIPO. Like $FB and others before, lot of millionaires being created. Alibaba notes it may be "difficult to retain and motivate...	#alibabaipo. like $fb and others before, lot of millionaires being created. alibaba notes it may be "difficult to retain and motivate...	#alibabaipo. like $fb and others before, lot of millionaires being created. alibaba notes it may be "difficult to retain and motivate...	1	negative	-0.5		2013-01-20	0.65	3	0	3	265	1198		1.38629	1	1		0	1	29.66	0	0	1	13	1	3	3
2014-03-26	I Helped Oculus Get Sold for $2 Billion and All I Got was This Lousy T-Shirt $FB #Kickstarterpic.twitter.com/fCji1TwiUx	i helped oculus get sold for $2 billion and all i got was this lousy t-shirt $fb #kickstarterpic.twitter.com/fcji1twiux	i helped oculus get sold for $2 billion and all i got was this lousy t-shirt $fb #kickstarterpic.twitter.com/fcji1twiux	0.5	negative	-0.5		2013-01-21	0	1	0	1	265	1199		0.693147	0	1		0	1	29.66	0	0	1	13	0	2	1
2014-02-21	How to value FacebookÃ¢â‚¬â„¢s $19B deal: Too expensive for investors, justifiable for traders, says @AswathDamodaran http://on.wsj.com/1jVA9VOÃ‚Â $FB	how to value facebooks $19b deal: too expensive for investors, justifiable for traders, says @aswathdamodaran $fb	how to value facebooks $19b deal: too expensive for investors, justifiable for traders, says @aswathdamodaran $fb	0.7	negative	-0.5		2013-01-22	-0.25	3	1	2	266	1201		0.405465	-0.333333	0.057191		0.333333	0.666667	30.73	1.07	0.333333	0.666667	13	0	2	2
2014-02-20	Pass the bong, Eric! RT @ericjackson: Why WhatsApp Was Wrong To Sell $FB http://onforb.es/1gMRpJA	pass the bong, eric! rt @ericjackson: why whatsapp was wrong to sell $fb	pass the bong, eric! rt @ericjackson: why whatsapp was wrong to sell $fb	0.9	negative	-0.5		2013-01-23	0.75	2	1	1	267	1202		0	-0.166667	0		0.5	0.5	30.82	0.09	0.5	0.5	12	-1	1	1
2014-02-19	I'm sorry. Until someone demonstrates otherwise, I'm just gonna have to conclude Mark Zuckerberg is dumber than a bag of hammers. $FB	i'm sorry. until someone demonstrates otherwise, i'm just gonna have to conclude mark zuckerberg is dumber than a bag of hammers. $fb	i'm sorry. until someone demonstrates otherwise, i'm just gonna have to conclude mark zuckerberg is dumber than a bag of hammers. $fb	1	negative	-0.5		2013-01-24	-0.0714286	2	1	1	268	1203		0	0	0		0.5	0.5	31.08	0.26	0.5	0.5	12	0	2	2
2014-02-04	$FB celebrates 10th birthday, gets all nostalgic: http://trib.al/MuUunuZ	$fb celebrates 10th birthday, gets all nostalgic:	$fb celebrates 10th birthday, gets all nostalgic:	1	negative	-0.5		2013-01-25	0.121307	3	1	2	269	1205		0.405465	0.166667	0.057191		0.333333	0.666667	31.54	0.460001	0.333333	0.666667	13	1	3	2
2013-12-02	Who told you at 28 on $FB 38 doable then 50.. Oops sorry.,	who told you at 28 on $fb 38 doable then 50.. oops sorry.,	who told you at 28 on $fb 38 doable then 50.. oops sorry.,	1	negative	-0.5		2013-01-26	0	1	0	1	269	1206		0.693147	0.333333	1		0	1	31.54	0	0	1	13	0	2	1
2013-10-30	$FB earnings show that desktop ads -- and Google -- may soon become irrelevant http://wp.me/p1re2-3z86	$fb earnings show that desktop ads -- and google -- may soon become irrelevant	$fb earnings show that desktop ads -- and google -- may soon become irrelevant	1	negative	-0.5		2013-01-27	0.0681818	2	0	2	269	1208		1.09861	0	1		0	1	31.54	0	0	1	13	0	2	2
2013-07-30	Facebook stock is at $37.95, just shy of its $38 IPO price. Closing bell is in 12 minutes. $FB http://read.bi/18Lj20T	facebook stock is at $37.95, just shy of its $38 ipo price. closing bell is in 12 minutes. $fb	facebook stock is at $37.95, just shy of its $38 ipo price. closing bell is in 12 minutes. $fb	0.5	negative	-0.5		2013-01-28	0.396364	4	0	4	269	1212		1.60944	0	1		0	1	32.47	0.93	0	1	13	0	2	2
2013-05-01	Keep in mind these $FB user metrics are factoring in parody accounts and football players' fake girlfriends.	keep in mind these $fb user metrics are factoring in parody accounts and football players' fake girlfriends.	keep in mind these $fb user metrics are factoring in parody accounts and football players' fake girlfriends.	1	negative	-0.5		2013-01-29	0.4	5	0	5	269	1217		1.79176	0	1		0	1	30.79	-1.68	0	1	13	0	2	4
2013-04-29	Socialbakers: Why Guardian story on $FB quoting our stats was wrong. "The bottom line here is that there is no story" http://www.socialbakers.com/blog/1652-clarification-to-guardian-s-wrong-article-againÃ‚Â Ã¢â‚¬Â¦	socialbakers: why guardian story on $fb quoting our stats was wrong. "the bottom line here is that there is no story"	socialbakers: why guardian story on $fb quoting our stats was wrong. "the bottom line here is that there is no story"	0.9	negative	-0.5		2013-01-30	2.16742	25	5	20	274	1237		1.25276	-0.2	0.2		0.2	0.8	31.24	0.449999	0.2	0.8	13	0	2	12
2013-04-12	Teens Are Bored With Facebook $FB by @officialKLS http://read.bi/14h5Xxp	teens are bored with facebook $fb by @officialkls	teens are bored with facebook $fb by @officialkls	1	negative	-0.5		2013-01-31	1.76667	5	0	5	274	1242		1.79176	0.2	1		0	1	30.98	-0.26	0	1	14	1	3	4
2013-04-07	What Facebook Got Wrong About How People Use Their Smartphones $FB by @stevekovachhttp://read.bi/16G37j1	what facebook got wrong about how people use their smartphones $fb by @stevekovach	what facebook got wrong about how people use their smartphones $fb by @stevekovach	0.9	negative	-0.5		2013-02-01	0	2	0	2	274	1244		1.09861	0	1		0	1	29.73	-1.25	0	1	14	0	2	2
2013-03-28	It's Actually Disturbing How Often We Check Our Smartphones $FB by @meganrosedickey http://read.bi/YG7sQF	it's actually disturbing how often we check our smartphones $fb by @meganrosedickey	it's actually disturbing how often we check our smartphones $fb by @meganrosedickey	0.8	negative	-0.5		2013-02-02	0	1	0	1	274	1245		0.693147	0	1		0	1	29.73	0	0	1	14	0	2	1
2016-11-09	5 common trading mistakes http://bit.ly/2aICQJmÃ‚Â bad news for you as a student and me as a teacher too $FB $TWTR	5 common trading mistakes bad news for you as a student and me as a teacher too $fb $twtr	5 common trading mistakes bad news for you as a student and me as a teacher too $fb $twtr	0.583333	negative	-0.5		2013-02-03	0.3	2	0	2	274	1247		1.09861	0	1		0	1	29.73	0	0	1	14	0	2	1
2012-05-22	It is a dirty fact, but everyone on Wall Street knows the stock market could not function without Dumb Money. $FB $NDAQ	it is a dirty fact, but everyone on wall street knows the stock market could not function without dumb money. $fb $ndaq	it is a dirty fact, but everyone on wall street knows the stock market could not function without dumb money. $fb $ndaq	0.65	negative	-0.4875		2013-02-04	0.84375	7	1	6	275	1253		1.25276	-0.142857	0.300146		0.142857	0.857143	28.11	-1.62	0.142857	0.857143	14	0	2	5
2018-09-07	Shares of $FB are tracking for their worst quarter in six years. HereÃ¢â‚¬â„¢s how to play the social stock decline. https://www.cnbc.com/2018/09/07/facebook-twitter-and-snap-got-crushed-this-week-but-one-could-bounce.htmlÃ‚Â Ã¢â‚¬Â¦ Program sponsor: @Schwab4Traderspic.twitter.com/bxb6boy8PD	shares of $fb are tracking for their worst quarter in six years. heres how to play the social stock decline. program sponsor: @schwab4traderspic.twitter.com/bxb6boy8pd	shares of $fb are tracking for their worst quarter in six years. heres how to play the social stock decline. program sponsor: @schwab4traderspic.twitter.com/bxb6boy8pd	0.533333	negative	-0.483333		2013-02-05	0.562121	6	0	6	275	1259		1.94591	0.142857	1		0	1	28.64	0.529998	0	1	14	0	2	4
2014-04-23	FacebookÃ¢â‚¬â„¢s #mobile user base has crossed the 1 billion threshold and it made $5.85 on average from every US user http://qz.com/202349Ã‚Â $FB	facebooks #mobile user base has crossed the 1 billion threshold and it made $5.85 on average from every us user $fb	facebooks #mobile user base has crossed the 1 billion threshold and it made $5.85 on average from every us user $fb	0.7	negative	-0.475		2013-02-06	-1.01461	5	3	2	278	1261		-0.287682	-0.6	0.0202041		0.6	0.4	29.05	0.41	0.6	0.4	13	-1	1	2
2015-08-18	Tuesday links: poor decisions, negative sentiment & bad mouthing hedge funds. http://stks.co/f2zRXÃ‚Â $SPY $EFA $CMCSK $AAPL $FB $GOOG $AMZN	tuesday links: poor decisions, negative sentiment & bad mouthing hedge funds. $spy $efa $cmcsk $aapl $fb $goog $amzn	tuesday links: poor decisions, negative sentiment & bad mouthing hedge funds. $spy $efa $cmcsk $aapl $fb $goog $amzn	0.555556	negative	-0.466667		2013-02-07	0.175	3	1	2	279	1263		0.405465	0.266667	0.057191		0.333333	0.666667	28.65	-0.399999	0.333333	0.666667	12	-1	1	1
2018-10-24	Rememeber when uncle benjamin told you that was a start of a bear market candle?_x000D_ $FB down 50% from all time highs, OUCH._x000D_ #facebookwinter #nasdaqwinterhttps://twitter.com/SmartContracter/status/1023464195759591425Ã‚Â Ã¢â‚¬Â¦ Sorry to be the bearer of bad news, but what happened to $FB and $TWTR shares has alarm bells written all over it._x000D_ Its not a "buy the dip" candle, thats a…	rememeber when uncle benjamin told you that was a start of a bear market candle?_x000D_ $fb down 50% from all time highs, ouch._x000D_ #facebookwinter #nasdaqwinter sorry to be the bearer of bad news, but what happened to $fb and $twtr shares has alarm bells written all over it._x000D_ its not a "buy the dip" candle, that is a "start of a bear	rememeber when uncle benjamin told you that was a start of a bear market candle?_x000D_ $fb down 50% from all time highs, ouch._x000D_ #facebookwinter #nasdaqwinter sorry to be the bearer of bad news, but what happened to $fb and $twtr shares has alarm bells written all over it._x000D_ its not a "buy the dip" candle, that is a "start of a bear	0.651852	negative	-0.451852		2013-02-08	-0.25	3	1	2	280	1265		0.405465	0	0.057191		0.333333	0.666667	28.55	-0.100001	0.333333	0.666667	12	0	2	2
2012-11-26	Privacy and the scary, secret side of Facebook http://bloom.bg/Ter0G5Ã‚Â $FB	privacy and the scary, secret side of facebook $fb	privacy and the scary, secret side of facebook $fb	0.85	negative	-0.45		2013-02-09	0	0	0	0	280	1265		0	-0.666667	0		0	0	28.55	0	0	0	12	0	2	0
2012-07-31	$FB@$21.77 $ZNGA@$2.95 "We simply attempt to be fearful when others are greedy & to be greedy only when others are fearful."-Buffett #buying	$fb@$21.77 $znga@$2.95 "we simply attempt to be fearful when others are greedy & to be greedy only when others are fearful."-buffett #buying	$fb@$21.77 $znga@$2.95 "we simply attempt to be fearful when others are greedy & to be greedy only when others are fearful."-buffett #buying	0.839286	negative	-0.45		2013-02-10	-0.0428571	2	1	1	281	1266		0	0.5	0		0.5	0.5	28.55	0	0.5	0.5	12	0	2	2
2018-06-26	Netflix just had its worst day in nearly two years. Tech stocks were clobbered on Monday. You have to be watching FANG stocks at these levels. $FB $AMZN $NFLX $GOOGLhttps://stocktwits.com/racernic/message/128137726Ã‚Â Ã¢â‚¬Â¦	netflix just had its worst day in nearly two years. tech stocks were clobbered on monday. you have to be watching fang stocks at these levels. $fb $amzn $nflx $googl	netflix just had its worst day in nearly two years. tech stocks were clobbered on monday. you have to be watching fang stocks at these levels. $fb $amzn $nflx $googl	0.7	negative	-0.45		2013-02-11	0.297222	2	0	2	281	1268		1.09861	0.5	1		0	1	28.26	-0.289999	0	1	12	0	2	1
2018-04-11	Facebook's Mark Zuckerberg vows to work harder to block hate speech in Myanmar https://reut.rs/2uZTyBQÃ‚Â @andysullivan $FB pic.twitter.com/6hNUJBzHkY	facebook's mark zuckerberg vows to work harder to block hate speech in myanmar @andysullivan $fb pic.twitter.com/6hnujbzhky	facebook's mark zuckerberg vows to work harder to block hate speech in myanmar @andysullivan $fb pic.twitter.com/6hnujbzhky	0.45	negative	-0.45		2013-02-12	1.82365	20	4	16	285	1284		1.22378	-0.2	0.2		0.2	0.8	27.37	-0.889999	0.2	0.8	12	0	2	8
2018-11-14	$FB the worst. #Facebookhttps://twitter.com/SimonOstrovsky/status/1062850906520276992Ã‚Â Ã¢â‚¬Â¦ Facebook hasn't just been selling our data, it's been using the money to buy political influence by the truckload. A cutting piece, researched for half a year, by @sheeraf https://www.nytimes.com/2018/11/14/technology/facebook-data-russia-election-racism.html?fbclid=IwAR0cwpXXklcPUIK_hgP2n-hdRVnapcOqy…	$fb the worst. #facebook facebook hasn't just been selling our data, it's been using the money to buy political influence by the truckload. a cutting piece, researched for half a year, by @sheeraf	$fb the worst. #facebook facebook hasn't just been selling our data, it's been using the money to buy political influence by the truckload. a cutting piece, researched for half a year, by @sheeraf	0.541667	negative	-0.441667		2013-02-13	0.25	2	0	2	285	1286		1.09861	0.2	1		0	1	27.91	0.539999	0	1	12	0	2	1
2013-06-12	$FB launches #hashtag feature. Click hashtag, see a feed of what other people and pages are saying about it: http://yhoo.it/1a5cbAyÃ‚Â (via BI)	$fb launches #hashtag feature. click hashtag, see a feed of what other people and pages are saying about it: (via bi)	$fb launches #hashtag feature. click hashtag, see a feed of what other people and pages are saying about it: (via bi)	0.6875	negative	-0.4375		2013-02-14	0.2	2	0	2	285	1288		1.09861	0	1		0	1	28.5	0.59	0	1	12	0	2	1
2018-03-20	Da-fuq is wrong with $TWTR ?! Down 9%?! _x000D_ $FB sucking donkey balls too this week(deservingly so!)	da-fuq is wrong with $twtr ?! down 9%?! _x000D_ $fb sucking donkey balls too this week(deservingly so!)	da-fuq is wrong with $twtr ?! down 9%?! _x000D_ $fb sucking donkey balls too this week(deservingly so!)	0.594444	negative	-0.434028		2013-02-15	0.5	2	0	2	285	1290		1.09861	0	1		0	1	28.32	-0.18	0	1	12	0	2	1
2012-12-18	Why Everyone Who's Angry About Advertising On Instagram Is A Total Idiot $FB by @Jim_Edwards http://read.bi/RCzYC5	why everyone who's angry about advertising on instagram is a total idiot $fb by @jim_edwards	why everyone who's angry about advertising on instagram is a total idiot $fb by @jim_edwards	0.85	negative	-0.433333		2013-02-16	0.55	2	0	2	285	1292		1.09861	0	1		0	1	28.32	0	0	1	12	0	2	1
2012-08-10	"I feel horrible about the $ZNGA secondary and the $FB IPO so I got you an allocation on $MANU. Soccer, man. Sport of the future"	"i feel horrible about the $znga secondary and the $fb ipo so i got you an allocation on $manu. soccer, man. sport of the future"	"i feel horrible about the $znga secondary and the $fb ipo so i got you an allocation on $manu. soccer, man. sport of the future"	0.475	negative	-0.433333		2013-02-17	0.2	4	0	4	285	1296		1.60944	0	1		0	1	28.32	0	0	1	12	0	2	3
2017-10-17	$FB, long base. IBD writeup. pic.twitter.com/VHnEBbqzE7	$fb, long base. ibd writeup. pic.twitter.com/vhnebbqze7	$fb, long base. ibd writeup. pic.twitter.com/vhnebbqze7	0.7	negative	-0.425		2013-02-18	0	1	0	1	285	1297		0.693147	0	1		0	1	28.32	0	0	1	12	0	2	1
2012-05-21	i don't get it. a month ago, $FB couldn't do anything wrong. Today, it is a turd. Seriously Wall Street/WSJ buy yourself a coffee & a clue	i don't get it. a month ago, $fb couldn't do anything wrong. today, it is a turd. seriously wall street/wsj buy yourself a coffee & a clue	i don't get it. a month ago, $fb couldn't do anything wrong. today, it is a turd. seriously wall street/wsj buy yourself a coffee & a clue	0.783333	negative	-0.416667		2013-02-19	0	0	0	0	285	1297		0	-1	0		0	0	28.93	0.61	0	0	12	0	2	0
2014-04-16	@Mortgageman66 $FB is still weak & struggling at 100-day SMA. It needs time to build a base. Don't expect $SPY oversold bounce lasts long.	@mortgageman66 $fb is still weak & struggling at 100-day sma. it needs time to build a base. don't expect $spy oversold bounce lasts long.	@mortgageman66 $fb is still weak & struggling at 100-day sma. it needs time to build a base. don't expect $spy oversold bounce lasts long.	0.675	negative	-0.408333		2013-02-20	0.993939	6	0	6	285	1303		1.94591	1	1		0	1	28.46	-0.470001	0	1	13	1	3	4
2017-05-09	Why do 90%+ of traders fail? See why so you can avoid failure https://goo.gl/MKI682Ã‚Â learn from their mistakes $FB $TWTR	why do 90%+ of traders fail? see why so you can avoid failure learn from their mistakes $fb $twtr	why do 90%+ of traders fail? see why so you can avoid failure learn from their mistakes $fb $twtr	0.3	negative	-0.408333		2013-02-21	0.25	1	0	1	285	1304		0.693147	0	1		0	1	27.28	-1.18	0	1	14	1	3	1
2016-04-13	$fb reversed saying news false	$fb reversed saying news false	$fb reversed saying news false	0.6	negative	-0.4		2013-02-22	0.25	3	0	3	285	1307		1.38629	0	1		0	1	27.13	-0.150002	0	1	14	0	2	2
2015-12-03	Here you go COMPLACENT SHEEPS WHO WORSHIP FALSE IDOLS.: $fb How Mark ZuckerbergÃ¢â‚¬â„¢s Altruism Helps Himself http://nyti.ms/1YKPMB4	here you go complacent sheeps who worship false idols.: $fb how mark zuckerbergs altruism helps himself	here you go complacent sheeps who worship false idols.: $fb how mark zuckerbergs altruism helps himself	0.6	negative	-0.4		2013-02-23	0	1	0	1	285	1308		0.693147	0	1		0	1	27.13	0	0	1	14	0	2	1
2012-11-18	Marissa Mayer And Sheryl Sandberg Are In Secret Talks To Make A Facebook/Yahoo Search Engine $FB $YHOO $MSFT $GOOGhttp://read.bi/UzV7aF	marissa mayer and sheryl sandberg are in secret talks to make a facebook/yahoo search engine $fb $yhoo $msft $goog	marissa mayer and sheryl sandberg are in secret talks to make a facebook/yahoo search engine $fb $yhoo $msft $goog	0.7	negative	-0.4		2013-02-24	0	0	0	0	285	1308		0	-1	0		0	0	27.13	0	0	0	14	0	2	0
2012-09-04	Meet the man behind Facebook's IPO debacle: http://cnb.cx/Q0xH1UÃ‚Â - by @andrewrsorkin $FB	meet the man behind facebook's ipo debacle: - by @andrewrsorkin $fb	meet the man behind facebook's ipo debacle: - by @andrewrsorkin $fb	0.7	negative	-0.4		2013-02-25	0.4	1	0	1	285	1309		0.693147	1	1		0	1	27.27	0.140001	0	1	15	1	3	1
2012-08-21	Annoyed By Instagram? This App Will Remove Filters From Photos $FB by @_dtl http://read.bi/OWhMkI	annoyed by instagram? this app will remove filters from photos $fb by @_dtl	annoyed by instagram? this app will remove filters from photos $fb by @_dtl	0.8	negative	-0.4		2013-02-26	0.266667	3	1	2	286	1311		0.405465	-0.333333	0.057191		0.333333	0.666667	27.39	0.119999	0.333333	0.666667	14	-1	1	1
2012-08-13	Mark Zuckerberg And Steve Jobs Have One Weird Trait In Common $AAPL $FB by @mattlynley http://read.bi/RO9LP7	mark zuckerberg and steve jobs have one weird trait in common $aapl $fb by @mattlynley	mark zuckerberg and steve jobs have one weird trait in common $aapl $fb by @mattlynley	0.75	negative	-0.4		2013-02-27	0	0	0	0	286	1311		0	-0.666667	0		0	0	26.87	-0.519998	0	0	14	0	2	0
2012-07-26	The $FB numbers are fishy. Zynga $ZNGA is a disaster. What about the 2 Wall Street banks behind these companies? http://on.mktw.net/NLrL97	the $fb numbers are fishy. zynga $znga is a disaster. what about the 2 wall street banks behind these companies?	the $fb numbers are fishy. zynga $znga is a disaster. what about the 2 wall street banks behind these companies?	0.7	negative	-0.4		2013-02-28	-0.1	5	1	4	287	1315		0.916291	0.8	0.2		0.2	0.8	27.25	0.379999	0.2	0.8	14	0	2	4
2012-07-13	Whoa RT @SAI: Roger McNamee: Morgan Stanley's Handling Of The Facebook IPO 'Borders On Criminal' $FB by @sfiegermanhttp://read.bi/NfHJdC	whoa rt @sai: roger mcnamee: morgan stanley's handling of the facebook ipo 'borders on criminal' $fb by @sfiegerman	whoa rt @sai: roger mcnamee: morgan stanley's handling of the facebook ipo 'borders on criminal' $fb by @sfiegerman	0.55	negative	-0.4		2013-03-01	1.075	4	0	4	287	1319		1.60944	0.2	1		0	1	27.78	0.530001	0	1	15	1	3	3
2012-06-26	RT @alliemcbell: Yet another reason for users to be annoyed with Facebook... http://cnnmon.ie/Qa41vKÃ‚Â #emails $FB	rt @alliemcbell: yet another reason for users to be annoyed with facebook... #emails $fb	rt @alliemcbell: yet another reason for users to be annoyed with facebook... #emails $fb	0.8	negative	-0.4		2013-03-02	0	0	0	0	287	1319		0	-1	0		0	0	27.78	0	0	0	15	0	2	0
2012-05-23	Zuck was poorly served by his 'adults' http://bit.ly/KedzmMÃ‚Â $FB	zuck was poorly served by his 'adults' $fb	zuck was poorly served by his 'adults' $fb	0.6	negative	-0.4		2013-03-03	0	0	0	0	287	1319		0	0	0		0	0	27.78	0	0	0	15	0	2	0
2012-05-18	Roger McNamee: The Secret Genius of Facebook http://cnbc.com/id/47479272Ã‚Â $EBAY $FB #StockMarket #StockPicks	roger mcnamee: the secret genius of facebook $ebay $fb #stockmarket #stockpicks	roger mcnamee: the secret genius of facebook $ebay $fb #stockmarket #stockpicks	0.7	negative	-0.4		2013-03-04	1.1	4	1	3	288	1322		0.693147	0.75	0.133975		0.25	0.75	27.72	-0.060002	0.25	0.75	16	1	3	3
2012-05-13	Sunday links: playing your game, Warren Buffett on $JPM vs. $WFC and the rise of "meta money." http://stks.co/3ni7Ã‚Â $VIX $FB $DISH $AAPL	sunday links: playing your game, warren buffett on $jpm vs. $wfc and the rise of "meta money." $vix $fb $dish $aapl	sunday links: playing your game, warren buffett on $jpm vs. $wfc and the rise of "meta money." $vix $fb $dish $aapl	0.4	negative	-0.4		2013-03-05	-1.4	2	2	0	290	1322		-1.09861	-0.75	1		1	0	27.52	-0.199999	1	0	15	-1	1	2
2012-02-01	"Zynga accounted for approximately 12% of our revenue" $FB	"zynga accounted for approximately 12% of our revenue" $fb	"zynga accounted for approximately 12% of our revenue" $fb	0.6	negative	-0.4		2013-03-06	-0.0136364	5	1	4	291	1326		0.916291	0.8	0.2		0.2	0.8	27.45	-0.069999	0.2	0.8	15	0	2	2
2018-10-24	Just since 2013 :_x000D_ $FB up 5.9x (approximately)_x000D_ $AMZN up 6.1x_x000D_ $NFLX up 25x_x000D_ $GOOGL (not shown) up 3.1x_x000D_ So this correction is the aberration?pic.twitter.com/pUPZn6u1gK	just since 2013 :_x000D_ $fb up 5.9x (approximately)_x000D_ $amzn up 6.1x_x000D_ $nflx up 25x_x000D_ $googl (not shown) up 3.1x_x000D_ so this correction is the aberration?pic.twitter.com/pupzn6u1gk	just since 2013 :_x000D_ $fb up 5.9x (approximately)_x000D_ $amzn up 6.1x_x000D_ $nflx up 25x_x000D_ $googl (not shown) up 3.1x_x000D_ so this correction is the aberration?pic.twitter.com/pupzn6u1gk	0.6	negative	-0.4		2013-03-07	1.65909	12	1	11	292	1337		1.79176	0.116667	0.447229		0.0833333	0.916667	28.58	1.13	0.0833333	0.916667	16	1	3	7
2018-09-29	$FB skating on thin ice. pic.twitter.com/gK6YCHp2La	$fb skating on thin ice. pic.twitter.com/gk6ychp2la	$fb skating on thin ice. pic.twitter.com/gk6ychp2la	0.85	negative	-0.4		2013-03-08	0	0	0	0	292	1337		0	-0.916667	0		0	0	27.96	-0.620001	0	0	16	0	2	0
2018-06-28	Think itÃ¢â‚¬â„¢s too late to buy into the FANG stocks? Based on their cash flow per share trends, youÃ¢â‚¬â„¢re wrong on 3 out of 4 counts. $FB $AMZN $NFLX $GOOG $GOOGLhttps://www.fool.com/investing/2018/06/27/fang-stocks-overvalued-actually-a-majority-may-be.aspxÃ‚Â Ã¢â‚¬Â¦	think its too late to buy into the fang stocks? based on their cash flow per share trends, youre wrong on 3 out of 4 counts. $fb $amzn $nflx $goog $googl	think its too late to buy into the fang stocks? based on their cash flow per share trends, youre wrong on 3 out of 4 counts. $fb $amzn $nflx $goog $googl	0.75	negative	-0.4		2013-03-09	0.25	2	0	2	292	1339		1.09861	1	1		0	1	27.96	0	0	1	16	0	2	1
2018-05-01	I'm sharing my secret formula for finding penny stocks pre-spike https://goo.gl/KBzYfwÃ‚Â these rules will help you find them $FB $TWTR	i'm sharing my secret formula for finding penny stocks pre-spike these rules will help you find them $fb $twtr	i'm sharing my secret formula for finding penny stocks pre-spike these rules will help you find them $fb $twtr	0.7	negative	-0.4		2013-03-10	0	1	0	1	292	1340		0.693147	0	1		0	1	27.96	0	0	1	16	0	2	1
2018-05-01	Shares of Match Group (OkCupid, Tinder, http://Match.comÃ‚Â ) tank 20% on news Facebook is getting into the dating game. $FB $MTCHpic.twitter.com/ZwIBHsmUAW	shares of match group (okcupid, tinder, tank 20% on news facebook is getting into the dating game. $fb $mtchpic.twitter.com/zwibhsmuaw	shares of match group (okcupid, tinder, tank 20% on news facebook is getting into the dating game. $fb $mtchpic.twitter.com/zwibhsmuaw	0.4	negative	-0.4		2013-03-11	0.04375	3	1	2	293	1342		0.405465	-0.333333	0.057191		0.333333	0.666667	28.14	0.18	0.333333	0.666667	15	-1	1	1
2018-03-21	Leaving $FB because of tensions between $FB legal/policy team and security team is dejavu for Alex Stamos. He also reportedly resigned as Yahoo's CISO in 2015 after discovering Marissa Mayer authorized a secret search tool for user data. https://www.reuters.com/article/us-yahoo-nsa-exclusive/exclusive-yahoo-secretly-scanned-customer-emails-for-u-s-intelligence-sources-idUSKCN1241YTÃ‚Â Ã¢â‚¬Â¦pic.…	leaving $fb because of tensions between $fb legal/policy team and security team is dejavu for alex stamos. he also reportedly resigned as yahoo's ciso in 2015 after discovering marissa mayer authorized a secret search tool for user data.	leaving $fb because of tensions between $fb legal/policy team and security team is dejavu for alex stamos. he also reportedly resigned as yahoo's ciso in 2015 after discovering marissa mayer authorized a secret search tool for user data.	0.7	negative	-0.4		2013-03-12	0.772727	4	0	4	293	1346		1.60944	0.333333	1		0	1	27.83	-0.309999	0	1	16	1	3	3
2017-12-31	Facebook Inc $FB Position Decreased by Zacks Investment Management http://ift.tt/2kRSHMi	facebook inc $fb position decreased by zacks investment management	facebook inc $fb position decreased by zacks investment management	0.7	negative	-0.4		2013-03-13	0.4	3	0	3	293	1349		1.38629	0	1		0	1	27.08	-0.75	0	1	16	0	2	2
2017-12-14	IBD Big Cap 20 12-14-17 With Rank 1. $FB $SCHW $RHT $FLT $CTAS $ADBE $MAR $DLTR $DHI $ROST $AMTD $CAT $NOW $MNST $BFB $ABBV $TXN $TSN $AAPL 20. $SHW	ibd big cap 20 12-14-17 with rank 1. $fb $schw $rht $flt $ctas $adbe $mar $dltr $dhi $rost $amtd $cat $now $mnst $bfb $abbv $txn $tsn $aapl 20. $shw	ibd big cap 20 12-14-17 with rank 1. $fb $schw $rht $flt $ctas $adbe $mar $dltr $dhi $rost $amtd $cat $now $mnst $bfb $abbv $txn $tsn $aapl 20. $shw	0.5	negative	-0.4		2013-03-14	0.216667	2	0	2	293	1351		1.09861	0	1		0	1	27.04	-0.039999	0	1	16	0	2	1
2017-09-22	ZUCKERBERG ANTICIPATES SELLING 35 MLN TO 75 MLN SHARES OF FACEBOOK STOCK OVER APPROXIMATELY 18 MONTHS FROM SEPT 22 $FB pic.twitter.com/bIgwVbQAQ4	zuckerberg anticipates selling 35 mln to 75 mln shares of facebook stock over approximately 18 months from sept 22 $fb pic.twitter.com/bigwvbqaq4	zuckerberg anticipates selling 35 mln to 75 mln shares of facebook stock over approximately 18 months from sept 22 $fb pic.twitter.com/bigwvbqaq4	0.6	negative	-0.4		2013-03-15	0.0681818	2	0	2	293	1353		1.09861	0	1		0	1	26.65	-0.390001	0	1	16	0	2	2
2017-06-27	Facebook's poor ad viewability may harm its video push $FB http://read.bi/2sNvSO3Ã‚Â pic.twitter.com/6upx0PPJ1O	facebook's poor ad viewability may harm its video push $fb	facebook's poor ad viewability may harm its video push $fb	0.6	negative	-0.4		2013-03-16	0	0	0	0	293	1353		0	-1	0		0	0	26.65	0	0	0	16	0	2	0
2017-05-10	In FacebookÃ¢â‚¬â„¢s rapid, AI-powered growth plan, the secret weapon is NVIDIA. https://www.fool.com/investing/2017/05/08/how-facebooks-ai-ambitions-will-boost-nvidia.aspxÃ‚Â Ã¢â‚¬Â¦ $NVDA $FB	in facebooks rapid, ai-powered growth plan, the secret weapon is nvidia. $nvda $fb	in facebooks rapid, ai-powered growth plan, the secret weapon is nvidia. $nvda $fb	0.7	negative	-0.4		2013-03-17	0	0	0	0	293	1353		0	0	0		0	0	26.65	0	0	0	16	0	2	0
2017-04-23	Op-ed in @nytimes asks if $GOOG $FB $AMZN should be broken up. Retail layoffs since 10/16 > # of ppl working in coalhttp://nyti.ms/2pTp3K5	op-ed in @nytimes asks if $goog $fb $amzn should be broken up. retail layoffs since 10/16 > # of ppl working in coal	op-ed in @nytimes asks if $goog $fb $amzn should be broken up. retail layoffs since 10/16 > # of ppl working in coal	0.4	negative	-0.4		2013-03-18	0	1	0	1	293	1354		0.693147	1	1		0	1	26.49	-0.16	0	1	16	0	2	1
2017-03-21	VIDEO http://bit.ly/2nP8smWÃ‚Â Intermed Support Lvls Broken $SPY $QQQ $IWM $SMH $IBB $AMZN $FB $GOOGpic.twitter.com/ISpNokGimr	video intermed support lvls broken $spy $qqq $iwm $smh $ibb $amzn $fb $googpic.twitter.com/ispnokgimr	video intermed support lvls broken $spy $qqq $iwm $smh $ibb $amzn $fb $googpic.twitter.com/ispnokgimr	0.4	negative	-0.4		2013-03-19	-0.25	6	3	3	296	1357		0	-0.5	0		0.5	0.5	26.55	0.059999	0.5	0.5	16	0	2	4
2017-03-15	why not focus on $FB. We are up about 100 points now for club members, http://www.actionalertsplus.comÃ‚Â . don't focus on $TWTR so muchhttps://twitter.com/netstarman2/status/842054262226096129Ã‚Â Ã¢â‚¬Â¦ @jack @biz @jimcramer $twtr Called worst stock in tech today on CNBC. They do not have anyone to copy Chris Sacca bumped all his shares	why not focus on $fb. we are up about 100 points now for club members, don't focus on $twtr so much @jack @biz @jimcramer $twtr called worst stock in tech today on cnbc. they do not have anyone to copy chris sacca bumped all his shares	why not focus on $fb. we are up about 100 points now for club members, don't focus on $twtr so much @jack @biz @jimcramer $twtr called worst stock in tech today on cnbc. they do not have anyone to copy chris sacca bumped all his shares	0.6	negative	-0.4		2013-03-20	0	1	0	1	296	1358		0.693147	0.5	1		0	1	25.86	-0.689998	0	1	16	0	2	1
2017-02-14	Facebook announces TV app, and Nintendo reveals DLC for upcoming Zelda game. Watch: https://twitter.com/i/live/788577714252886017Ã‚Â Ã¢â‚¬Â¦ #CheddarLIVE #GoLive $FB	facebook announces tv app, and nintendo reveals dlc for upcoming zelda game. watch: #cheddarlive #golive $fb	facebook announces tv app, and nintendo reveals dlc for upcoming zelda game. watch: #cheddarlive #golive $fb	0.4	negative	-0.4		2013-03-21	0.212121	3	0	3	296	1361		1.38629	0	1		0	1	25.74	-0.120001	0	1	16	0	2	2
2017-01-26	My secret formula for finding penny stocks pre-spike https://goo.gl/HziuY4Ã‚Â you're gonna be stoked to learn this $FB $TWTR	my secret formula for finding penny stocks pre-spike you're gonna be stoked to learn this $fb $twtr	my secret formula for finding penny stocks pre-spike you're gonna be stoked to learn this $fb $twtr	0.7	negative	-0.4		2013-03-22	0.5	1	0	1	296	1362		0.693147	0	1		0	1	25.73	-0.01	0	1	17	1	3	1
2016-11-02	Facebook has added the equivalent of Twitter's entire user base in a year. http://money.cnn.com/2016/11/02/technology/facebook-q3-earnings/index.htmlÃ‚Â Ã¢â‚¬Â¦ $FB pic.twitter.com/kEDdpvIp1C	facebook has added the equivalent of twitter's entire user base in a year. $fb pic.twitter.com/keddpvip1c	facebook has added the equivalent of twitter's entire user base in a year. $fb pic.twitter.com/keddpvip1c	0.8125	negative	-0.4		2013-03-23	1.1	2	0	2	296	1364		1.09861	0	1		0	1	25.73	0	0	1	18	1	3	2
2016-08-25	See @pmarca's story about Yuri Milner's "secret spreadsheet" for his $FB investment http://fortune.com/2015/06/18/marc-andreessen-talks-about-that-time-facebook-almost-lost-80-of-its-value/Ã‚Â Ã¢â‚¬Â¦pic.twitter.com/eoPk0cJUJu	see @pmarca's story about yuri milner's "secret spreadsheet" for his $fb investment	see @pmarca's story about yuri milner's "secret spreadsheet" for his $fb investment	0.7	negative	-0.4		2013-03-24	0.225	2	0	2	296	1366		1.09861	0	1		0	1	25.73	0	0	1	18	0	2	1
2016-07-14	LINE is the 8th billion-dollar tech IPO in a decade $LN $BABA $JD $TWTR $FB $ZNGA $YNDX $GAME $IPO #IPOhttp://dlvr.it/Lp87kZ	line is the 8th billion-dollar tech ipo in a decade $ln $baba $jd $twtr $fb $znga $yndx $game $ipo #ipo	line is the 8th billion-dollar tech ipo in a decade $ln $baba $jd $twtr $fb $znga $yndx $game $ipo #ipo	0.4	negative	-0.4		2013-03-25	-0.4	3	3	0	299	1366		-1.38629	-1	1		1	0	25.13	-0.600001	1	0	17	-1	1	2
2016-05-06	The hate mail over my last $FB gun story has slowed. Now people are flagging photos from the article for removal: pic.twitter.com/EFc2qabz4Y	the hate mail over my last $fb gun story has slowed. now people are flagging photos from the article for removal: pic.twitter.com/efc2qabz4y	the hate mail over my last $fb gun story has slowed. now people are flagging photos from the article for removal: pic.twitter.com/efc2qabz4y	0.483333	negative	-0.4		2013-03-26	0	0	0	0	299	1366		0	0	0		0	0	25.21	0.08	0	0	17	0	2	0
2016-04-21	VIDEO - How/Why @etrade is a Rip-Off: https://claytrader.com/videos/etrade-rip-off/Ã‚Â Ã¢â‚¬Â¦ $AAPL $SPY $TRTC $SUNE $GOOG $NFLX $FB $V $SBUX $SFOR $MNKD $TWTR $AMZN $TSLA	video - how/why @etrade is a rip-off: $aapl $spy $trtc $sune $goog $nflx $fb $v $sbux $sfor $mnkd $twtr $amzn $tsla	video - how/why @etrade is a rip-off: $aapl $spy $trtc $sune $goog $nflx $fb $v $sbux $sfor $mnkd $twtr $amzn $tsla	0.5	negative	-0.4		2013-03-27	0.427083	2	0	2	299	1368		1.09861	1	1		0	1	26.09	0.880001	0	1	17	0	2	1
2016-03-06	You must have a game plan. If you aim at nothing, you will hit it every time. - Dave Ramsey ...so what's your game plan? $FB $TWTR	you must have a game plan. if you aim at nothing, you will hit it every time. - dave ramsey ...so what's your game plan? $fb $twtr	you must have a game plan. if you aim at nothing, you will hit it every time. - dave ramsey ...so what's your game plan? $fb $twtr	0.4	negative	-0.4		2013-03-28	0.236364	3	1	2	300	1370		0.405465	-0.333333	0.057191		0.333333	0.666667	25.58	-0.51	0.333333	0.666667	18	1	3	2
2016-02-06	Momentum Stocks Are Broken. Get Over It and Profit From Their Collapse http://allstarcharts.com/momentum-stocks-broken-get/Ã‚Â Ã¢â‚¬Â¦ $FB $AMZN $MTUMpic.twitter.com/AXtQVvOS5G	momentum stocks are broken. get over it and profit from their collapse $fb $amzn $mtumpic.twitter.com/axtqvvos5g	momentum stocks are broken. get over it and profit from their collapse $fb $amzn $mtumpic.twitter.com/axtqvvos5g	0.4	negative	-0.4		2013-03-29	0	0	0	0	300	1370		0	-0.666667	0		0	0	25.58	0	0	0	18	0	2	0
2016-02-05	here's why momentum stocks are broken and how to profit from it http://allstarcharts.com/momentum-stocks-broken-get/Ã‚Â Ã¢â‚¬Â¦ $MTUM $SPY $GOOG $AMZN $FB $NFLX $NKE $V	here's why momentum stocks are broken and how to profit from it $mtum $spy $goog $amzn $fb $nflx $nke $v	here's why momentum stocks are broken and how to profit from it $mtum $spy $goog $amzn $fb $nflx $nke $v	0.4	negative	-0.4		2013-03-30	0	0	0	0	300	1370		0	0	0		0	0	25.58	0	0	0	18	0	2	0
2015-12-29	FANG rocked 2015 $FB +38% $AMZN +120% $NFLX +135% $GOOGL +49% while FUCK wiped out accounts $FEYE -34% $USO -45% $CAT -24% $KORS -45%	fang rocked 2015 $fb +38% $amzn +120% $nflx +135% $googl +49% while fuck wiped out accounts $feye -34% $uso -45% $cat -24% $kors -45%	fang rocked 2015 $fb +38% $amzn +120% $nflx +135% $googl +49% while fuck wiped out accounts $feye -34% $uso -45% $cat -24% $kors -45%	0.6	negative	-0.4		2013-03-31	0.136364	2	0	2	300	1372		1.09861	1	1		0	1	25.58	0	0	1	18	0	2	1
2015-12-29	YouTube is a commodity. It's a parking place for videos. It's poorly organized and content quality varies. Competitors are coming. $fb $twtr	youtube is a commodity. it's a parking place for videos. it's poorly organized and content quality varies. competitors are coming. $fb $twtr	youtube is a commodity. it's a parking place for videos. it's poorly organized and content quality varies. competitors are coming. $fb $twtr	0.6	negative	-0.4		2013-04-01	0.136364	3	1	2	301	1374		0.405465	-0.333333	0.057191		0.333333	0.666667	25.53	-0.049999	0.333333	0.666667	19	1	3	2
2015-10-25	Facebook stumbles in its attempt to bring the Internet to India's poor. $FB http://nyti.ms/1R6uOIk	facebook stumbles in its attempt to bring the internet to india's poor. $fb	facebook stumbles in its attempt to bring the internet to india's poor. $fb	0.6	negative	-0.4		2013-04-02	0.788176	5	0	5	301	1379		1.79176	0.333333	1		0	1	25.42	-0.110001	0	1	20	1	3	3
2015-09-07	Facebook is stepping up its ad game $FB #adtech http://ow.ly/3yb5A6	facebook is stepping up its ad game $fb #adtech	facebook is stepping up its ad game $fb #adtech	0.4	negative	-0.4		2013-04-03	0.22	2	0	2	301	1381		1.09861	0	1		0	1	26.25	0.83	0	1	20	0	2	1
2015-08-18	My blog. Market recap & game plan for 8/19. http://seekingalpha.com/instablog/10409981-biotechmoney18/4293476-market-recap-and-trade-game-plan-for-8-19Ã‚Â Ã¢â‚¬Â¦ $IWM $IBB $FB $SPY $OMER $ZLTQ & others. Cheers.	my blog. market recap & game plan for 8/19. $iwm $ibb $fb $spy $omer $zltq & others. cheers.	my blog. market recap & game plan for 8/19. $iwm $ibb $fb $spy $omer $zltq & others. cheers.	0.4	negative	-0.4		2013-04-04	1.57118	17	3	14	304	1395		1.32176	-0.176471	0.23756		0.176471	0.823529	27.07	0.82	0.176471	0.823529	20	0	2	10
2015-07-30	If you make financial decisions based on lines and colors...you're an idiot. #invest #money $LNKD $EXPE $LOCK $FB pic.twitter.com/gcGioXUU5I	if you make financial decisions based on lines and colors...you're an idiot. #invest #money $lnkd $expe $lock $fb pic.twitter.com/gcgioxuu5i	if you make financial decisions based on lines and colors...you're an idiot. #invest #money $lnkd $expe $lock $fb pic.twitter.com/gcgioxuu5i	0.4	negative	-0.4		2013-04-05	0.25	3	0	3	304	1398		1.38629	0.176471	1		0	1	27.39	0.319999	0	1	20	0	2	2
2015-01-28	Might as well face it, weÃ¢â‚¬â„¢re addicted to Facebook http://blog.likefolio.com/post/109397303162/might-as-well-face-it-were-addicted-to-facebookÃ‚Â Ã¢â‚¬Â¦ via @LikeFolio $FB pic.twitter.com/9xBVTd42cx	might as well face it, were addicted to facebook via @likefolio $fb pic.twitter.com/9xbvtd42cx	might as well face it, were addicted to facebook via @likefolio $fb pic.twitter.com/9xbvtd42cx	0.6	negative	-0.4		2013-04-06	0	0	0	0	304	1398		0	-1	0		0	0	27.39	0	0	0	20	0	2	0
2014-11-19	Facebook is now broken. I've sold and am penning a Swiftian break-up pop song $FB pic.twitter.com/5IVsKIosw6	facebook is now broken. i've sold and am penning a swiftian break-up pop song $fb pic.twitter.com/5ivskiosw6	facebook is now broken. i've sold and am penning a swiftian break-up pop song $fb pic.twitter.com/5ivskiosw6	0.4	negative	-0.4		2013-04-07	-0.531818	3	2	1	306	1399		-0.405465	0.333333	0.057191		0.666667	0.333333	27.39	0	0.666667	0.333333	20	0	2	2
2014-03-04	WhatsApp foundersÃ¢â‚¬â„¢ secret weapon: in the land of the iPhone, they're both still using five-year-old Nokias http://on.ft.com/1doY0JfÃ‚Â $FB	whatsapp founders secret weapon: in the land of the iphone, they're both still using five-year-old nokias $fb	whatsapp founders secret weapon: in the land of the iphone, they're both still using five-year-old nokias $fb	0.7	negative	-0.4		2013-04-08	0	0	0	0	306	1399		0	-0.333333	0		0	0	26.85	-0.539999	0	0	20	0	2	0
2014-02-20	Violence in #Ukraine, the numbers behind the purchase of WhatsApp. @gerardtbaker's tour of the day's news: http://on.wsj.com/1bpjRRZÃ‚Â $FB	violence in #ukraine, the numbers behind the purchase of whatsapp. @gerardtbaker's tour of the day's news: $fb	violence in #ukraine, the numbers behind the purchase of whatsapp. @gerardtbaker's tour of the day's news: $fb	0.7	negative	-0.4		2013-04-09	0.633333	3	0	3	306	1402		1.38629	1	1		0	1	26.59	-0.26	0	1	21	1	3	2
2013-09-17	Unless what you quit is Harvard RT @MensHealthMag "Winners never quit and quitters never win."Ã¢â‚¬â€Vince Lombardi @BrianSozzi $MSFT $FB	unless what you quit is harvard rt @menshealthmag "winners never quit and quitters never win."vince lombardi @briansozzi $msft $fb	unless what you quit is harvard rt @menshealthmag "winners never quit and quitters never win."vince lombardi @briansozzi $msft $fb	0.4	negative	-0.4		2013-04-10	0.751515	5	0	5	306	1407		1.79176	0	1		0	1	27.57	0.98	0	1	21	0	2	3
2013-09-08	On the push at $FB to monetize Instagram, and the woman behind it. http://online.wsj.com/article_email/SB10001424127887324577304579059230069305894-lMyQjAxMTAzMDAwODEwNDgyWj.htmlÃ‚Â Ã¢â‚¬Â¦	on the push at $fb to monetize instagram, and the woman behind it.	on the push at $fb to monetize instagram, and the woman behind it.	0.7	negative	-0.4		2013-04-11	0.25	2	0	2	306	1409		1.09861	0	1		0	1	28.02	0.45	0	1	21	0	2	1
2013-05-23	Are teens getting tired of Facebook? http://bloom.bg/184Ln3XÃ‚Â $FB	are teens getting tired of facebook? $fb	are teens getting tired of facebook? $fb	0.7	negative	-0.4		2013-04-12	-0.371212	4	2	2	308	1411		0	-0.5	0		0.5	0.5	27.4	-0.62	0.5	0.5	20	-1	1	2
2013-04-12	Facebook warned of teen base erosion. But analyst disputes report. @MarketWatch $fb http://on.mktw.net/16Sk9KP	facebook warned of teen base erosion. but analyst disputes report. @marketwatch $fb	facebook warned of teen base erosion. but analyst disputes report. @marketwatch $fb	0.5	negative	-0.4		2013-04-13	0.0924242	2	0	2	308	1413		1.09861	0.5	1		0	1	27.4	0	0	1	20	0	2	2
2013-01-14	Mark Zuckerberg's Right-Hand Man Is Working On A Secret Project To Change How You Get Your TV, News, And Music $FB http://read.bi/W3LhQ3	mark zuckerberg's right-hand man is working on a secret project to change how you get your tv, news, and music $fb	mark zuckerberg's right-hand man is working on a secret project to change how you get your tv, news, and music $fb	0.7	negative	-0.4		2013-04-14	-0.35	1	1	0	309	1413		-0.693147	-1	1		1	0	27.4	0	1	0	19	-1	1	1
2012-06-04	Another brutal day for bubble stocks: $GRPN dipped into ~$8 (down 8% today alone), $FB now in ~$26 (down another 4% today).	another brutal day for bubble stocks: $grpn dipped into ~$8 (down 8% today alone), $fb now in ~$26 (down another 4% today).	another brutal day for bubble stocks: $grpn dipped into ~$8 (down 8% today alone), $fb now in ~$26 (down another 4% today).	0.525926	negative	-0.39537		2013-04-15	0	0	0	0	309	1413		0	0	0		0	0	26.52	-0.88	0	0	19	0	2	0
2014-10-28	Mobile, non-existent a few years ago, now makes 66% of all Facebook revenues!!! $FB #fbearnings	mobile, non-existent a few years ago, now makes 66% of all facebook revenues!!! $fb #fbearnings	mobile, non-existent a few years ago, now makes 66% of all facebook revenues!!! $fb #fbearnings	0.1	negative	-0.390625		2013-04-16	0	0	0	0	309	1413		0	0	0		0	0	26.92	0.4	0	0	19	0	2	0
2018-07-27	They're taking 'em out and shooting them one by one, $NFLX, $FB, $TWTR, but the market is holding tough.	they're taking 'em out and shooting them one by one, $nflx, $fb, $twtr, but the market is holding tough.	they're taking 'em out and shooting them one by one, $nflx, $fb, $twtr, but the market is holding tough.	0.833333	negative	-0.388889		2013-04-17	0	1	0	1	309	1414		0.693147	1	1		0	1	26.63	-0.290001	0	1	19	0	2	1
2018-04-11	Tough room._x000D_ $FB pic.twitter.com/EQeifW42Xs	tough room._x000D_ $fb pic.twitter.com/eqeifw42xs	tough room._x000D_ $fb pic.twitter.com/eqeifw42xs	0.833333	negative	-0.388889		2013-04-18	0.125	5	0	5	309	1419		1.79176	0	1		0	1	25.69	-0.939998	0	1	19	0	2	4
2016-08-01	#Uber capitulates in #China sells to #Didi -- are u paying attention $fb ?$ebay $goog $mfst knows it's a tough mkthttp://video.cnbc.com/gallery/?video=3000539511Ã‚Â Ã¢â‚¬Â¦	#uber capitulates in #china sells to #didi -- are you paying attention $fb ?$ebay $goog $mfst knows it's a tough mkt	#uber capitulates in #china sells to #didi -- are you paying attention $fb ?$ebay $goog $mfst knows it's a tough mkt	0.833333	negative	-0.388889		2013-04-19	0.386364	2	0	2	309	1421		1.09861	0	1		0	1	25.73	0.039999	0	1	20	1	3	2
2012-05-18	.@kteare With $AAPL trading at 13X earnings and $GOOG at 15X, just very hard to justify 50x-70x for $FB. Seems nuts	.@kteare with $aapl trading at 13x earnings and $goog at 15x, just very hard to justify 50x-70x for $fb. seems nuts	.@kteare with $aapl trading at 13x earnings and $goog at 15x, just very hard to justify 50x-70x for $fb. seems nuts	0.704167	negative	-0.379167		2013-04-20	0.5	1	0	1	309	1422		0.693147	0	1		0	1	25.73	0	0	1	21	1	3	1
2016-09-19	.@facebook is cracking down on @realDonaldTrump supporters with "deplorable" names http://cnnmon.ie/2dbJrxmÃ‚Â $FB pic.twitter.com/8E78HTGcVc	.@facebook is cracking down on @realdonaldtrump supporters with "deplorable" names $fb pic.twitter.com/8e78htgcvc	.@facebook is cracking down on @realdonaldtrump supporters with "deplorable" names $fb pic.twitter.com/8e78htgcvc	0.594444	negative	-0.377778		2013-04-21	0	1	0	1	309	1423		0.693147	0	1		0	1	25.73	0	0	1	21	0	2	1
2012-06-27	Facebook's Lead Bank Tells Clients They Were Dumb To Buy At The IPO Price $FB by @jyarowhttp://read.bi/LBjuow	facebook's lead bank tells clients they were dumb to buy at the ipo price $fb by @jyarow	facebook's lead bank tells clients they were dumb to buy at the ipo price $fb by @jyarow	0.5	negative	-0.375		2013-04-22	0	0	0	0	309	1423		0	-1	0		0	0	25.97	0.239999	0	0	21	0	2	0
2012-05-21	Is Apple $AAPL getting some of that Facebook money back from disappointed tech investors $FB?	is apple $aapl getting some of that facebook money back from disappointed tech investors $fb?	is apple $aapl getting some of that facebook money back from disappointed tech investors $fb?	0.375	negative	-0.375		2013-04-23	-0.5	2	1	1	310	1424		0	0.5	0		0.5	0.5	25.98	0.010001	0.5	0.5	20	-1	1	1
2018-09-28	This was one of the noisiest weeks in recent memory to find any signal in. As it relates to tech -- I realize there are other things going on -- I have this sense that $FB's data breach will be devastating for the company.	this was one of the noisiest weeks in recent memory to find any signal in. as it relates to tech -- i realize there are other things going on -- i have this sense that $fb's data breach will be devastating for the company.	this was one of the noisiest weeks in recent memory to find any signal in. as it relates to tech -- i realize there are other things going on -- i have this sense that $fb's data breach will be devastating for the company.	0.541667	negative	-0.375		2013-04-24	-0.1	3	1	2	311	1426		0.405465	0.166667	0.057191		0.333333	0.666667	26.11	0.130001	0.333333	0.666667	20	0	2	2
2018-05-15	$SPX total return YTD contributions: $AMZN (up 36.9% YTD) contib. 25.5%, $AAPL (12.1%) 18.2%, $MSFT (15.1%) 15.5%, $NFLX (71.1%) 8.9%,$INTC (20.4%) 6.6%; MTD: $AAPL (up 14.3%) contib. 17.0%, $FB (8.5%) 4.9%, $MSFT (4.8%) 4.8%, $GOOG: (8.6%) 3.7%, $GOOG (8.1%) 3.5%pic.twitter.com/bjh2uoVao6	$spx total return ytd contributions: $amzn (up 36.9% ytd) contib. 25.5%, $aapl (12.1%) 18.2%, $msft (15.1%) 15.5%, $nflx (71.1%) 8.9%,$intc (20.4%) 6.6%; mtd: $aapl (up 14.3%) contib. 17.0%, $fb (8.5%) 4.9%, $msft (4.8%) 4.8%, $goog: (8.6%) 3.7%, $goog (8.1%) 3.5%pic.twitter.com/bjh2uovao6	$spx total return ytd contributions: $amzn (up 36.9% ytd) contib. 25.5%, $aapl (12.1%) 18.2%, $msft (15.1%) 15.5%, $nflx (71.1%) 8.9%,$intc (20.4%) 6.6%; mtd: $aapl (up 14.3%) contib. 17.0%, $fb (8.5%) 4.9%, $msft (4.8%) 4.8%, $goog: (8.6%) 3.7%, $goog (8.1%) 3.5%pic.twitter.com/bjh2uovao6	0.875	negative	-0.375		2013-04-25	0	0	0	0	311	1426		0	-0.666667	0		0	0	26.14	0.029998	0	0	20	0	2	0
2016-12-30	$FB Breaking the neckline of the mutant head and shoulders (4 shoulders). If close is weak, mid-90s target for me pic.twitter.com/hlENfhco7V	$fb breaking the neckline of the mutant head and shoulders (4 shoulders). if close is weak, mid-90s target for me pic.twitter.com/hlenfhco7v	$fb breaking the neckline of the mutant head and shoulders (4 shoulders). if close is weak, mid-90s target for me pic.twitter.com/hlenfhco7v	0.625	negative	-0.375		2013-04-26	1.09167	6	0	6	311	1432		1.94591	1	1		0	1	26.85	0.710001	0	1	20	0	2	3
2014-07-24	Facebook has held talks with Uber about potentially embedding the service into the $FB Messenger app: http://cnb.cx/1tGIvlXÃ‚Â (via @Recode)	facebook has held talks with uber about potentially embedding the service into the $fb messenger app: (via @recode)	facebook has held talks with uber about potentially embedding the service into the $fb messenger app: (via @recode)	1	negative	-0.375		2013-04-27	0	0	0	0	311	1432		0	-1	0		0	0	26.85	0	0	0	20	0	2	0
2014-04-23	Apple and Facebook are both weak ahead of quarterly results: http://on.mktw.net/1lFeovhÃ‚Â $AAPL $FB pic.twitter.com/Tj7VMdQ6Zj	apple and facebook are both weak ahead of quarterly results: $aapl $fb pic.twitter.com/tj7vmdq6zj	apple and facebook are both weak ahead of quarterly results: $aapl $fb pic.twitter.com/tj7vmdq6zj	0.625	negative	-0.375		2013-04-28	0	1	0	1	311	1433		0.693147	1	1		0	1	26.85	0	0	1	20	0	2	1
2014-03-04	Facebook may be the next tech company to experiment with drones: http://on.wsj.com/1jOTRzOÃ‚Â (Titan Aerospace) $FB pic.twitter.com/nM1fRAbCaq	facebook may be the next tech company to experiment with drones: (titan aerospace) $fb pic.twitter.com/nm1frabcaq	facebook may be the next tech company to experiment with drones: (titan aerospace) $fb pic.twitter.com/nm1frabcaq	0.5	negative	-0.375		2013-04-29	-0.5125	2	2	0	313	1433		-1.09861	-1	1		1	0	26.98	0.13	1	0	19	-1	1	1
2013-12-12	#Facebook to join S&P 500 on Dec. 20th: http://finance.yahoo.com/news/facebook-join-p-500-225639511.html?l=1Ã‚Â Ã¢â‚¬Â¦ (via @reuters) $FB #socialmedia	#facebook to join s&p 500 on dec. 20th: (via @reuters) $fb #socialmedia	#facebook to join s&p 500 on dec. 20th: (via @reuters) $fb #socialmedia	0.5	negative	-0.375		2013-04-30	-0.0357143	4	1	3	314	1436		0.693147	0.75	0.133975		0.25	0.75	27.77	0.79	0.25	0.75	19	0	2	4
2013-10-07	Internet momo trash stocks looked weak today: $P -4.5% $YELP -4% $LNKD -3% $Z -2.5% $SINA -2.5% $FB -1% $BIDU -1%	internet momo trash stocks looked weak today: $p -4.5% $yelp -4% $lnkd -3% $z -2.5% $sina -2.5% $fb -1% $bidu -1%	internet momo trash stocks looked weak today: $p -4.5% $yelp -4% $lnkd -3% $z -2.5% $sina -2.5% $fb -1% $bidu -1%	0.625	negative	-0.375		2013-05-01	-0.731944	15	7	8	321	1444		0.117783	-0.216667	0.0022247		0.466667	0.533333	27.43	-0.34	0.466667	0.533333	19	0	2	9
2013-08-11	Onto the next crazy adventure, please vote for me at http://misspennystock.com/voteÃ‚Â help me out @cw_antm #antm #antm20 #antm2pt0 $FB peeps please!	onto the next crazy adventure, please vote for me at help me out @cw_antm #antm #antm20 #antm2pt0 $fb peeps please!	onto the next crazy adventure, please vote for me at help me out @cw_antm #antm #antm20 #antm2pt0 $fb peeps please!	0.45	negative	-0.375		2013-05-02	-0.0555556	4	2	2	323	1446		0	-0.0333333	0		0.5	0.5	28.97	1.54	0.5	0.5	18	-1	1	2
2013-01-09	Here's what Facebook may unveil next week: http://cnb.cx/WAsE5nÃ‚Â (via @cadiet) $FB	here's what facebook may unveil next week: (via @cadiet) $fb	here's what facebook may unveil next week: (via @cadiet) $fb	0.5	negative	-0.375		2013-05-03	1	3	0	3	323	1449		1.38629	0.5	1		0	1	28.31	-0.66	0	1	19	1	3	2
2017-10-31	FB was complicit in the takedown of US democracy. They should pay a heavy penalty. $FB https://twitter.com/sarahkendzior/status/925460171161292801Ã‚Â Ã¢â‚¬Â¦ Franken to Facebook: "People are buying ads in RUBLES! You can't put 'rubles plus political ads' together and figure out it's bad?!"	fb was complicit in the takedown of us democracy. they should pay a heavy penalty. $fb franken to facebook: "people are buying ads in rubles! you can't put 'rubles plus political ads' together and figure out it's bad?!"	fb was complicit in the takedown of us democracy. they should pay a heavy penalty. $fb franken to facebook: "people are buying ads in rubles! you can't put 'rubles plus political ads' together and figure out it's bad?!"	0.422222	negative	-0.375		2013-05-04	0	0	0	0	323	1449		0	-1	0		0	0	28.31	0	0	0	19	0	2	0
2018-08-15	Facebook says it was 'too slow' to address hate speech in Myanmar and is acting to remedy the problem https://reut.rs/2BdjzkdÃ‚Â by @poppymcp $FB pic.twitter.com/idoN9y58BP	facebook says it was 'too slow' to address hate speech in myanmar and is acting to remedy the problem by @poppymcp $fb pic.twitter.com/idon9y58bp	facebook says it was 'too slow' to address hate speech in myanmar and is acting to remedy the problem by @poppymcp $fb pic.twitter.com/idon9y58bp	0.433333	negative	-0.366667		2013-05-05	0	0	0	0	323	1449		0	0	0		0	0	28.31	0	0	0	19	0	2	0
2016-04-14	.@JimCramer revealed the secret on how to trade $FB. Don't fall into a sucker's game http://cnb.cx/1qKwGzhÃ‚Â pic.twitter.com/xXh0QCCvul	.@jimcramer revealed the secret on how to trade $fb. don't fall into a sucker's game pic.twitter.com/xxh0qccvul	.@jimcramer revealed the secret on how to trade $fb. don't fall into a sucker's game pic.twitter.com/xxh0qccvul	0.633333	negative	-0.366667		2013-05-06	0	2	0	2	323	1451		1.09861	1	1		0	1	27.57	-0.739999	0	1	19	0	2	2
2015-08-04	$AAPL is crazy active today - like $FB IPO	$aapl is crazy active today - like $fb ipo	$aapl is crazy active today - like $fb ipo	0.75	negative	-0.366667		2013-05-07	-0.0383333	2	1	1	324	1452		0	-0.5	0		0.5	0.5	26.89	-0.680001	0.5	0.5	19	0	2	2
2018-07-29	Sorry to be the bearer of bad news, but what happened to $FB and $TWTR shares has alarm bells written all over it._x000D_ Its not a "buy the dip" candle, thats a "start of a bear market candle"_x000D_ 2018/2019 is gonna be a wild ride kiddos, strap yourselves in._x000D_ #BEARISH #FACEBOOKWINTERpic.twitter.com/jizMVS3pJ6	sorry to be the bearer of bad news, but what happened to $fb and $twtr shares has alarm bells written all over it._x000D_ its not a "buy the dip" candle, that is a "start of a bear market candle"_x000D_ 2018/2019 is gonna be a wild ride kiddos, strap yourselves in._x000D_ #bearish #facebookwinterpic.twitter.com/jizmvs3pj6	sorry to be the bearer of bad news, but what happened to $fb and $twtr shares has alarm bells written all over it._x000D_ its not a "buy the dip" candle, that is a "start of a bear market candle"_x000D_ 2018/2019 is gonna be a wild ride kiddos, strap yourselves in._x000D_ #bearish #facebookwinterpic.twitter.com/jizmvs3pj6	0.688889	negative	-0.366667		2013-05-08	0.0545455	4	1	3	325	1455		0.693147	0.25	0.133975		0.25	0.75	27.12	0.230002	0.25	0.75	20	1	3	2
2014-10-20	TRADER MASHUP https://www.youtube.com/watch?v=sZmv0Mysz1cÃ‚Â Ã¢â‚¬Â¦ get inspired $FB $TWTR $LNKD #belowdeck viewers if you $STUDY hard this can be you!	trader mashup get inspired $fb $twtr $lnkd #belowdeck viewers if you $study hard this can be you!	trader mashup get inspired $fb $twtr $lnkd #belowdeck viewers if you $study hard this can be you!	0.541667	negative	-0.364583		2013-05-09	0	0	0	0	325	1455		0	-0.75	0		0	0	27.04	-0.08	0	0	20	0	2	0
2012-06-08	Everything You're Thinking About Facebook's App Center Is WRONG! $FB by @owenthomashttp://read.bi/JRZolp	everything you're thinking about facebook's app center is wrong! $fb by @owenthomas	everything you're thinking about facebook's app center is wrong! $fb by @owenthomas	0.5	negative	-0.3625		2013-05-10	0.2	2	0	2	325	1457		1.09861	1	1		0	1	26.68	-0.360001	0	1	20	0	2	1
2017-01-04	Don't let failure keep you from trading. Improve with every loss you have. Overcome failure! #TraderWisdom #WinningStrategies $FB $TWTRpic.twitter.com/RBojjW6oKj	don't let failure keep you from trading. improve with every loss you have. overcome failure! #traderwisdom #winningstrategies $fb $twtrpic.twitter.com/rbojjw6okj	don't let failure keep you from trading. improve with every loss you have. overcome failure! #traderwisdom #winningstrategies $fb $twtrpic.twitter.com/rbojjw6okj	0.3	negative	-0.35625		2013-05-11	0	0	0	0	325	1457		0	-1	0		0	0	26.68	0	0	0	20	0	2	0
2014-03-24	The #NASDAQ Composite is having its worst day in nearly 2 months, down 1.9%._x000D_ Ã¢â‚¬Â¢ $ALXN: -8%_x000D_ Ã¢â‚¬Â¢ $NFLX: -7%_x000D_ Ã¢â‚¬Â¢ $TSLA: -7%_x000D_ Ã¢â‚¬Â¢ $FB: -5%_x000D_ Ã¢â‚¬Â¢ $TRIP: -5%	the #nasdaq composite is having its worst day in nearly 2 months, down 1.9%._x000D_ $alxn: -8%_x000D_ $nflx: -7%_x000D_ $tsla: -7%_x000D_ $fb: -5%_x000D_ $trip: -5%	the #nasdaq composite is having its worst day in nearly 2 months, down 1.9%._x000D_ $alxn: -8%_x000D_ $nflx: -7%_x000D_ $tsla: -7%_x000D_ $fb: -5%_x000D_ $trip: -5%	0.562963	negative	-0.351852		2013-05-12	0.2	1	0	1	325	1458		0.693147	1	1		0	1	26.68	0	0	1	21	1	3	1
2014-10-29	#StupidStock Move of the Day. I hate using Facebook. But not $FB. Still young company. Not $AMZN. It should invest. Sell-off = overreaction.	#stupidstock move of the day. i hate using facebook. but not $fb. still young company. not $amzn. it should invest. sell-off = overreaction.	#stupidstock move of the day. i hate using facebook. but not $fb. still young company. not $amzn. it should invest. sell-off = overreaction.	0.65	negative	-0.35		2013-05-13	0	0	0	0	325	1458		0	-1	0		0	0	26.82	0.14	0	0	21	0	2	0
2014-08-18	Arista Networks tried to break of an IPO base in early July, now it's setting up again http://ow.ly/AsROUÃ‚Â $ANET $FB	arista networks tried to break of an ipo base in early july, now it's setting up again $anet $fb	arista networks tried to break of an ipo base in early july, now it's setting up again $anet $fb	0.65	negative	-0.35		2013-05-14	0	1	0	1	325	1459		0.693147	1	1		0	1	27.07	0.25	0	1	21	0	2	1
2012-06-01	My 12 YO daughter thinks $FB is for old people. And stupid, too. http://bit.ly/KE3bahÃ‚Â #Facebook	my 12 yo daughter thinks $fb is for old people. and stupid, too. #facebook	my 12 yo daughter thinks $fb is for old people. and stupid, too. #facebook	0.6	negative	-0.35		2013-05-15	0.5	1	0	1	325	1460		0.693147	0	1		0	1	26.6	-0.47	0	1	22	1	3	1
2012-05-31	Decline in $FB is reassessment of private markets flawed valuations recognized wildly optimistic & clinically insane http://bit.ly/KZFuo3Ã‚Â $$	decline in $fb is reassessment of private markets flawed valuations recognized wildly optimistic & clinically insane $$	decline in $fb is reassessment of private markets flawed valuations recognized wildly optimistic & clinically insane $$	0.56875	negative	-0.35		2013-05-16	0.0166667	1	0	1	325	1461		0.693147	0	1		0	1	26.13	-0.470001	0	1	22	0	2	1
2018-09-29	50 MILLION #Facebook accounts may have been hacked in the company's largest ever breach! Not a good time for it for $fb Covered on @foxnews #saturdaymorning #technologypic.twitter.com/J9ww7sbE5L	50 million #facebook accounts may have been hacked in the company's largest ever breach! not a good time for it for $fb covered on @foxnews #saturdaymorning #technologypic.twitter.com/j9ww7sbe5l	50 million #facebook accounts may have been hacked in the company's largest ever breach! not a good time for it for $fb covered on @foxnews #saturdaymorning #technologypic.twitter.com/j9ww7sbe5l	0.6	negative	-0.35		2013-05-17	-0.05	9	1	8	326	1469		1.50408	-0.111111	0.371461		0.111111	0.888889	26.25	0.120001	0.111111	0.888889	22	0	2	8
2018-03-19	Has anyone ever tried to actually contact $FB help support? It is atrocious. But that's what I'd expect from a company run by robots.	has anyone ever tried to actually contact $fb help support? it is atrocious. but that's what i'd expect from a company run by robots.	has anyone ever tried to actually contact $fb help support? it is atrocious. but that's what i'd expect from a company run by robots.	0.55	negative	-0.35		2013-05-18	1.35833	7	3	4	329	1473		0.223144	-0.31746	0.0102567		0.428571	0.571429	26.25	0	0.428571	0.571429	22	0	2	3
2015-05-18	How #Facebook overcame its disastrous #IPO launch 3 years ago, and surged to its current $226 billion value http://for.tn/1PRBkAKÃ‚Â $FB	how #facebook overcame its disastrous #ipo launch 3 years ago, and surged to its current $226 billion value $fb	how #facebook overcame its disastrous #ipo launch 3 years ago, and surged to its current $226 billion value $fb	0.6	negative	-0.35		2013-05-19	0.6	1	0	1	329	1474		0.693147	0.428571	1		0	1	26.25	0	0	1	23	1	3	1
2014-02-11	Prevalence of fake Likes make advertising your page on $FB "a waste of money" to all advertisers: http://www.washingtonsblog.com/2014/02/facebook-likes-fake.htmlÃ‚Â Ã¢â‚¬Â¦	prevalence of fake likes make advertising your page on $fb "a waste of money" to all advertisers:	prevalence of fake likes make advertising your page on $fb "a waste of money" to all advertisers:	0.5	negative	-0.35		2013-05-20	-0.155556	1	1	0	330	1474		-0.693147	-1	1		1	0	25.76	-0.49	1	0	22	-1	1	1
2013-03-04	1 of the worst run IPOs in history, including letting Zuck wear a hoodie on the roadshow- $FB hit w fresh IPO lawsuit http://www.orlandosentinel.com/features/consumer/sns-rt-us-facebook-ipo-lawsuitbre9231ax-20130304,0,1325371.storyÃ‚Â Ã¢â‚¬Â¦	1 of the worst run ipos in history, including letting zuck wear a hoodie on the roadshow- $fb hit w fresh ipo lawsuit	1 of the worst run ipos in history, including letting zuck wear a hoodie on the roadshow- $fb hit w fresh ipo lawsuit	0.75	negative	-0.35		2013-05-21	-0.32904	4	2	2	332	1476		0	0.5	0		0.5	0.5	25.66	-0.1	0.5	0.5	21	-1	1	2
2013-02-12	$FB - Drops >3% on up day, lagging its industry & forming bearish H&S pattern. Not good. @Traderslog @DanZanger http://twitpic.com/c37uk9	$fb - drops >3% on up day, lagging its industry & forming bearish h&s pattern. not good. @traderslog @danzanger	$fb - drops >3% on up day, lagging its industry & forming bearish h&s pattern. not good. @traderslog @danzanger	0.6	negative	-0.35		2013-05-22	0	0	0	0	332	1476		0	-0.5	0		0	0	25.16	-0.5	0	0	21	0	2	0
2012-05-15	ATTENTION FACEBOOK INVESTORS: This GM Ad Cancellation Is Big, Bad News $FB by @hblodget http://read.bi/KqRLHj	attention facebook investors: this gm ad cancellation is big, bad news $fb by @hblodget	attention facebook investors: this gm ad cancellation is big, bad news $fb by @hblodget	0.383333	negative	-0.35		2013-05-23	-1.30714	4	3	1	335	1477		-0.693147	0.25	0.133975		0.75	0.25	25.06	-0.100001	0.75	0.25	20	-1	1	3
2018-12-19	FacebookÃ¢â‚¬â„¢s $FB forward price-to-sales ratio is approaching its lowest levels EVER. ThatÃ¢â‚¬â„¢s how bad itÃ¢â‚¬â„¢s become for Facebook._x000D_ https://stocktwits.com/DrKillinger/message/148405646Ã‚Â Ã¢â‚¬Â¦	facebooks $fb forward price-to-sales ratio is approaching its lowest levels ever. that is how bad its become for facebook._x000D_	facebooks $fb forward price-to-sales ratio is approaching its lowest levels ever. that is how bad its become for facebook._x000D_	0.333333	negative	-0.35		2013-05-24	0.136364	2	0	2	335	1479		1.09861	0.75	1		0	1	24.31	-0.75	0	1	20	0	2	1
2018-01-04	Mark Zuckerberg's personal challenge for 2018 is to fix all the bad things happening on Facebook $FB https://yhoo.it/2qo4uqKÃ‚Â pic.twitter.com/LoZ8zbkR7j	mark zuckerberg's personal challenge for 2018 is to fix all the bad things happening on facebook $fb	mark zuckerberg's personal challenge for 2018 is to fix all the bad things happening on facebook $fb	0.483333	negative	-0.35		2013-05-25	0.275	1	0	1	335	1480		0.693147	0	1		0	1	24.31	0	0	1	21	1	3	1
2014-02-23	Facebook $FB spending billions trying to monopolize low barriers to entry businesses; photo sharing and chat rooms, story with a bad ending	facebook $fb spending billions trying to monopolize low barriers to entry businesses; photo sharing and chat rooms, story with a bad ending	facebook $fb spending billions trying to monopolize low barriers to entry businesses; photo sharing and chat rooms, story with a bad ending	0.483333	negative	-0.35		2013-05-26	-0.306818	1	1	0	336	1480		-0.693147	-1	1		1	0	24.31	0	1	0	20	-1	1	1
2013-04-14	Sunday links: gold is not a religion, financial advisor tech and why news is bad for you. http://stks.co/gRUoÃ‚Â $GLD $AAPL $FB $GS $USO	sunday links: gold is not a religion, financial advisor tech and why news is bad for you. $gld $aapl $fb $gs $uso	sunday links: gold is not a religion, financial advisor tech and why news is bad for you. $gld $aapl $fb $gs $uso	0.333333	negative	-0.35		2013-05-27	-0.2	1	1	0	337	1480		-0.693147	0	1		1	0	24.31	0	1	0	19	-1	1	1
2016-08-31	Mark Zuckerberg said giving up coding to manage @facebook made him "a little sad." http://cnnmon.ie/2cc3Ul3Ã‚Â $FB pic.twitter.com/mlRFIZvqnP	mark zuckerberg said giving up coding to manage @facebook made him "a little sad." $fb pic.twitter.com/mlrfizvqnp	mark zuckerberg said giving up coding to manage @facebook made him "a little sad." $fb pic.twitter.com/mlrfizvqnp	0.75	negative	-0.34375		2013-05-28	-0.0818182	3	1	2	338	1482		0.405465	0.666667	0.057191		0.333333	0.666667	24.1	-0.209999	0.333333	0.666667	19	0	2	3
2016-05-12	Instagram and 5 other corporate logo changes that people hated http://yhoo.it/1qgpTMNÃ‚Â $FB pic.twitter.com/VyNSXRPIQ1	instagram and 5 other corporate logo changes that people hated $fb pic.twitter.com/vynsxrpiq1	instagram and 5 other corporate logo changes that people hated $fb pic.twitter.com/vynsxrpiq1	0.358333	negative	-0.341667		2013-05-29	0	3	0	3	338	1485		1.38629	0.333333	1		0	1	23.32	-0.78	0	1	19	0	2	3
2017-12-27	Content moderation has always been difficult, grueling work. The difference is that now $fb, Google and other tech giants are commiting major resources to hiring 10K-plus reviewers to find and vet content including violent videos.	content moderation has always been difficult, grueling work. the difference is that now $fb, google and other tech giants are commiting major resources to hiring 10k-plus reviewers to find and vet content including violent videos.	content moderation has always been difficult, grueling work. the difference is that now $fb, google and other tech giants are commiting major resources to hiring 10k-plus reviewers to find and vet content including violent videos.	0.71875	negative	-0.340625		2013-05-30	-0.25	4	2	2	340	1487		0	-0.5	0		0.5	0.5	24.55	1.23	0.5	0.5	18	-1	1	2
2016-06-08	Here's proof that the world may be getting sick of social media apps http://yhoo.it/1XahkBwÃ‚Â $FB $TWTR @melodyhahmpic.twitter.com/PxGT3MHwFG	here's proof that the world may be getting sick of social media apps $fb $twtr @melodyhahmpic.twitter.com/pxgt3mhwfg	here's proof that the world may be getting sick of social media apps $fb $twtr @melodyhahmpic.twitter.com/pxgt3mhwfg	0.461905	negative	-0.340476		2013-05-31	-0.840377	5	4	1	344	1488		-0.916291	-0.3	0.2		0.8	0.2	24.35	-0.199999	0.8	0.2	17	-1	1	4
2015-02-19	Just insane bullish flow in the Social Media darlings $FB and $TWTR all day long w/ 1-3 week outlook	just insane bullish flow in the social media darlings $fb and $twtr all day long w/ 1-3 week outlook	just insane bullish flow in the social media darlings $fb and $twtr all day long w/ 1-3 week outlook	0.488889	negative	-0.338889		2013-06-01	0	0	0	0	344	1488		0	-0.2	0		0	0	24.35	0	0	0	17	0	2	0
2012-07-27	It's going to be an ugly Friday for Starbucks and Facebook. $SBUX down 10% premkt. $FB down 12%. #earnings	it's going to be an ugly friday for starbucks and facebook. $sbux down 10% premkt. $fb down 12%. #earnings	it's going to be an ugly friday for starbucks and facebook. $sbux down 10% premkt. $fb down 12%. #earnings	0.525926	negative	-0.337037		2013-06-02	0.25	2	1	1	345	1489		0	0.5	0		0.5	0.5	24.35	0	0.5	0.5	16	-1	1	1
2012-12-16	Check Out Facebook's Ridiculously Ritzy Cafeteria $FB by @officialKLShttp://read.bi/V1swiW	check out facebook's ridiculously ritzy cafeteria $fb by @officialkls	check out facebook's ridiculously ritzy cafeteria $fb by @officialkls	1	negative	-0.333333		2013-06-03	0	0	0	0	345	1489		0	-0.5	0		0	0	23.85	-0.5	0	0	16	0	2	0
2012-05-18	Can Twitter predict the stock market? If $FB closes at $54 today, a lot of people will take that question seriously http://cnet.co/Jp4Wms	can twitter predict the stock market? if $fb closes at $54 today, a lot of people will take that question seriously	can twitter predict the stock market? if $fb closes at $54 today, a lot of people will take that question seriously	0.666667	negative	-0.333333		2013-06-04	0.811111	5	1	4	346	1493		0.916291	0.8	0.2		0.2	0.8	23.52	-0.33	0.2	0.8	17	1	3	3
2012-05-16	Not often I can call #StupidStock move of the day at 10:09. But $RIMM up 3% on ridiculous chatter that $FB would buy it? Are you kidding me?	not often i can call #stupidstock move of the day at 10:09. but $rimm up 3% on ridiculous chatter that $fb would buy it? are you kidding me?	not often i can call #stupidstock move of the day at 10:09. but $rimm up 3% on ridiculous chatter that $fb would buy it? are you kidding me?	1	negative	-0.333333		2013-06-05	0	0	0	0	346	1493		0	-0.8	0		0	0	22.9	-0.62	0	0	17	0	2	0
2012-04-16	Sergey Brin: Facebook And Apple Pose Serious Threats To Internet Freedom $GOOG $FB $AAPL by @_dtlhttp://read.bi/HYTcGC	sergey brin: facebook and apple pose serious threats to internet freedom $goog $fb $aapl by @_dtl	sergey brin: facebook and apple pose serious threats to internet freedom $goog $fb $aapl by @_dtl	0.666667	negative	-0.333333		2013-06-06	0	0	0	0	346	1493		0	0	0		0	0	22.97	0.069999	0	0	17	0	2	0
2018-04-09	#FaceBook $FB is done as a company. The company is a total fraud. No wonder #Zuckerberg is dumping all of his soon to be worthless stock. What a sham. #ConservativeCensorship #Zuckerbergpic.twitter.com/1WiciLBZ7K	#facebook $fb is done as a company. the company is a total fraud. no wonder #zuckerberg is dumping all of his soon to be worthless stock. what a sham. #conservativecensorship #zuckerbergpic.twitter.com/1wicilbz7k	#facebook $fb is done as a company. the company is a total fraud. no wonder #zuckerberg is dumping all of his soon to be worthless stock. what a sham. #conservativecensorship #zuckerbergpic.twitter.com/1wicilbz7k	0.65	negative	-0.333333		2013-06-07	0	0	0	0	346	1493		0	0	0		0	0	23.29	0.320002	0	0	17	0	2	0
2018-01-04	Trillion computations/sec - Is impossible possible?_x000D_ #Quantumcomputing to provide exponential impetus to #AI #ML #genomics #Entertainment #pharma #material #science #auto #aero #robotics #biosimilars #nanotech #logistics #retail_x000D_ $GOOG $FB $MSFT $AAPL $AMZN $IBM $BABA $BA $F $NFLX pic.twitter.com/gL5SFy0NT6	trillion computations/sec - is impossible possible?_x000D_ #quantumcomputing to provide exponential impetus to #ai #ml #genomics #entertainment #pharma #material #science #auto #aero #robotics #biosimilars #nanotech #logistics #retail_x000D_ $goog $fb $msft $aapl $amzn $ibm $baba $ba $f $nflx pic.twitter.com/gl5sfy0nt6	trillion computations/sec - is impossible possible?_x000D_ #quantumcomputing to provide exponential impetus to #ai #ml #genomics #entertainment #pharma #material #science #auto #aero #robotics #biosimilars #nanotech #logistics #retail_x000D_ $goog $fb $msft $aapl $amzn $ibm $baba $ba $f $nflx pic.twitter.com/gl5sfy0nt6	1	negative	-0.333333		2013-06-08	0	0	0	0	346	1493		0	0	0		0	0	23.29	0	0	0	17	0	2	0
2017-09-15	One would think this may have been a heads up to Facebook. Seriously. $FB has issues. https://twitter.com/MarkWarner/status/908431496737935361Ã‚Â Ã¢â‚¬Â¦ And they paid in RUBLES. Seriously. https://twitter.com/CBSNews/status/908102082544140288Ã‚Â Ã¢â‚¬Â¦	one would think this may have been a heads up to facebook. seriously. $fb has issues. and they paid in rubles. seriously.	one would think this may have been a heads up to facebook. seriously. $fb has issues. and they paid in rubles. seriously.	0.666667	negative	-0.333333		2013-06-09	0	1	0	1	346	1494		0.693147	1	1		0	1	23.29	0	0	1	17	0	2	1
2017-08-25	The Big Brains Behind Artificial Intelligence http://www.barrons.com/articles/artificial-intelligence-gets-a-lot-smarter-1503114417Ã‚Â Ã¢â‚¬Â¦ via @barronsonline $VERI $MSFT $FB #AI #machinelearning	the big brains behind artificial intelligence via @barronsonline $veri $msft $fb #ai #machinelearning	the big brains behind artificial intelligence via @barronsonline $veri $msft $fb #ai #machinelearning	0.6	negative	-0.333333		2013-06-10	0.6	5	0	5	346	1499		1.79176	0	1		0	1	24.33	1.04	0	1	17	0	2	3
2017-05-05	#AI Fueling Serious Competitive Advantage for #SocialMedia & #SportsMedia Publishers $BKD.V $BKDCD $FB $SNAP $IAC_x000D_ http://www.investorideas.com/CO/BKD/news/2017/05041SportsSocialMedia.aspÃ‚Â Ã¢â‚¬Â¦pic.twitter.com/XLenTYjyYz	#ai fueling serious competitive advantage for #socialmedia & #sportsmedia publishers $bkd.v $bkdcd $fb $snap $iac_x000D_	#ai fueling serious competitive advantage for #socialmedia & #sportsmedia publishers $bkd.v $bkdcd $fb $snap $iac_x000D_	0.666667	negative	-0.333333		2013-06-11	0.318723	8	1	7	347	1506		1.38629	-0.125	0.338562		0.125	0.875	24.03	-0.299999	0.125	0.875	18	1	3	5
2016-06-28	.@facebook is making a subtle change to one of its Like buttons http://cnnmon.ie/295KZc2Ã‚Â Via @lisahopeking $FB pic.twitter.com/pYiXTQkYsh	.@facebook is making a subtle change to one of its like buttons via @lisahopeking $fb pic.twitter.com/pyixtqkysh	.@facebook is making a subtle change to one of its like buttons via @lisahopeking $fb pic.twitter.com/pyixtqkysh	0.5	negative	-0.333333		2013-06-12	-0.675	5	3	2	350	1508		-0.287682	-0.475	0.0202041		0.6	0.4	23.77	-0.260001	0.6	0.4	18	0	2	3
2016-04-06	Facebook has a weird, hidden list of people it thinks you should poke $FB http://read.bi/1RENVvYÃ‚Â pic.twitter.com/tn8Vq2vTjl	facebook has a weird, hidden list of people it thinks you should poke $fb	facebook has a weird, hidden list of people it thinks you should poke $fb	0.666667	negative	-0.333333		2013-06-13	0	0	0	0	350	1508		0	-0.4	0		0	0	23.73	-0.04	0	0	18	0	2	0
2014-08-08	Facebook gets serious about cybersecurity with PrivateCore purchase http://for.tn/1srrlYEÃ‚Â $FB	facebook gets serious about cybersecurity with privatecore purchase $fb	facebook gets serious about cybersecurity with privatecore purchase $fb	0.666667	negative	-0.333333		2013-06-14	0	2	0	2	350	1510		1.09861	1	1		0	1	23.63	-0.100001	0	1	18	0	2	2
2014-02-20	I'm struck by how few analysts are at least openly skeptical of $FB buying WhatsApp for $16B-$19B	i'm struck by how few analysts are at least openly skeptical of $fb buying whatsapp for $16b-$19b	i'm struck by how few analysts are at least openly skeptical of $fb buying whatsapp for $16b-$19b	0.333333	negative	-0.333333		2013-06-15	0	0	0	0	350	1510		0	-1	0		0	0	23.63	0	0	0	18	0	2	0
2016-11-07	$FB is in need of a new base and continues to be an avoid for me pic.twitter.com/WRRy8rseHJ	$fb is in need of a new base and continues to be an avoid for me pic.twitter.com/wrry8rsehj	$fb is in need of a new base and continues to be an avoid for me pic.twitter.com/wrry8rsehj	0.727273	negative	-0.331818		2013-06-16	0	0	0	0	350	1510		0	0	0		0	0	23.63	0	0	0	18	0	2	0
2014-01-30	Who else is doubling both a new service's user base and their pricing on annual basis in this economy? _x000D_ $FB	who else is doubling both a new service's user base and their pricing on annual basis in this economy? _x000D_ $fb	who else is doubling both a new service's user base and their pricing on annual basis in this economy? _x000D_ $fb	0.727273	negative	-0.331818		2013-06-17	0.2	1	0	1	350	1511		0.693147	1	1		0	1	24.02	0.390001	0	1	19	1	3	1
2012-12-29	How Facebook Is Hunting Down And Deleting Fake Accounts $FB by @Jim_Edwards http://read.bi/Tx3giR	how facebook is hunting down and deleting fake accounts $fb by @jim_edwards	how facebook is hunting down and deleting fake accounts $fb by @jim_edwards	0.644444	negative	-0.327778		2013-06-18	-0.0330808	4	2	2	352	1513		0	-0.5	0		0.5	0.5	24.21	0.189999	0.5	0.5	19	0	2	3
2018-08-03	Few #Financial #Magazine covers that went horribly wrong !! @SJosephBurns @jposhaughnessy $AAPL $FB pic.twitter.com/UqybAR0Ghq	few #financial #magazine covers that went horribly wrong !! @sjosephburns @jposhaughnessy $aapl $fb pic.twitter.com/uqybar0ghq	few #financial #magazine covers that went horribly wrong !! @sjosephburns @jposhaughnessy $aapl $fb pic.twitter.com/uqybar0ghq	0.333333	negative	-0.327083		2013-06-19	0.0625	2	0	2	352	1515		1.09861	0.5	1		0	1	24.31	0.1	0	1	19	0	2	2
2012-05-16	It's Not Just GM That Thinks Facebook Ads Don't Work--Others Say Facebook Is "Getting Worse, Not Better" $FB http://read.bi/JLfbVo	it's not just gm that thinks facebook ads don't work--others say facebook is "getting worse, not better" $fb	it's not just gm that thinks facebook ads don't work--others say facebook is "getting worse, not better" $fb	0.55	negative	-0.325		2013-06-20	1.06944	10	1	9	353	1524		1.60944	-0.1	0.4		0.1	0.9	23.9	-0.409999	0.1	0.9	20	1	3	5
2018-03-28	I stopped myself out of my $FB trading long rental (in premarket trading) based on the disappointing follow through from the privacy setting changes as well as the continued schmeissing of $AMZN (-$51 in premarket trading). @TSTRealMoneyPro Broke even.	i stopped myself out of my $fb trading long rental (in premarket trading) based on the disappointing follow through from the privacy setting changes as well as the continued schmeissing of $amzn (-$51 in premarket trading). @tstrealmoneypro broke even.	i stopped myself out of my $fb trading long rental (in premarket trading) based on the disappointing follow through from the privacy setting changes as well as the continued schmeissing of $amzn (-$51 in premarket trading). @tstrealmoneypro broke even.	0.55	negative	-0.325		2013-06-21	-0.535714	3	1	2	354	1526		0.405465	-0.233333	0.057191		0.333333	0.666667	24.53	0.630001	0.333333	0.666667	19	-1	1	1
2015-10-22	The near term bearish case got blasted into a mist tonight. $FB up $5 just bc "buy everything!" $AMZN $MSFT https://m.youtube.com/watch?v=hHXK2t50S-8Ã‚Â Ã¢â‚¬Â¦	the near term bearish case got blasted into a mist tonight. $fb up $5 just bc "buy everything!" $amzn $msft	the near term bearish case got blasted into a mist tonight. $fb up $5 just bc "buy everything!" $amzn $msft	0.65	negative	-0.325		2013-06-22	0.0681818	2	0	2	354	1528		1.09861	0.333333	1		0	1	24.53	0	0	1	19	0	2	2
2015-05-25	$SOUL New game 'SirVival' to launch in $AAPL App Store! As well as on $GOOG $AMZN $FB $MSFT $SNE platforms!! #Android #Playstation #Xbox,""	$soul new game 'sirvival' to launch in $aapl app store! as well as on $goog $amzn $fb $msft $sne platforms!! #android #playstation #xbox,""	$soul new game 'sirvival' to launch in $aapl app store! as well as on $goog $amzn $fb $msft $sne platforms!! #android #playstation #xbox,""	0.427273	negative	-0.322443		2013-06-23	0	0	0	0	354	1528		0	-1	0		0	0	24.53	0	0	0	19	0	2	0
2018-04-07	Rigged!! The slimy fake entrepreneur who never wrote a line of code in his life already has his handlers paying off the House Committee before they question him. Farce. No point. Just #DeleteFacebook and arrest him for rampant insider trading. #FacebookLive #FacebookDataLeaks $FB https://twitter.com/Omerta_911/status/982733715486007298Ã‚Â Ã¢â‚¬Â¦ Please bring this weasel to justice_x000D_ #qanon_…	rigged!! the slimy fake entrepreneur who never wrote a line of code in his life already has his handlers paying off the house committee before they question him. farce. no point. just #deletefacebook and arrest him for rampant insider trading. #facebooklive #facebookdataleaks $fb please bring this weasel to justice_x000D_ #qanon_x000D_ #greatawakenening _x000D_ #zuckerberg pic.twitter.com/ot4nqhc…	rigged!! the slimy fake entrepreneur who never wrote a line of code in his life already has his handlers paying off the house committee before they question him. farce. no point. just #deletefacebook and arrest him for rampant insider trading. #facebooklive #facebookdataleaks $fb please bring this weasel to justice_x000D_ #qanon_x000D_ #greatawakenening _x000D_ #zuckerberg pic.twitter.com/ot4nqhc…	0.5	negative	-0.316667		2013-06-24	0.0833333	3	0	3	354	1531		1.38629	1	1		0	1	23.94	-0.59	0	1	19	0	2	3
2017-05-19	Weekly Recap: $14,250 Realized (Some like transparency some hate it~bc they lose imo) mainly options $BABA $AMZN $NVDA $FB $SPY $TSLA $AAPLpic.twitter.com/PilpklM18A	weekly recap: $14,250 realized (some like transparency some hate it~bc they lose imo) mainly options $baba $amzn $nvda $fb $spy $tsla $aaplpic.twitter.com/pilpklm18a	weekly recap: $14,250 realized (some like transparency some hate it~bc they lose imo) mainly options $baba $amzn $nvda $fb $spy $tsla $aaplpic.twitter.com/pilpklm18a	0.616667	negative	-0.316667		2013-06-25	0	0	0	0	354	1531		0	-1	0		0	0	24.25	0.309999	0	0	19	0	2	0
2014-12-03	-- #Facebook Fined $77K by Argentine Court for Failure to Delete http://kwai.ch/1Be7UtOÃ‚Â MT/RT @kwaichi $FB #Newsroompic.twitter.com/vd3YoJ4rVq	-- #facebook fined $77k by argentine court for failure to delete mt/rt @kwaichi $fb #newsroompic.twitter.com/vd3yoj4rvq	-- #facebook fined $77k by argentine court for failure to delete mt/rt @kwaichi $fb #newsroompic.twitter.com/vd3yoj4rvq	0.3	negative	-0.316667		2013-06-26	0.1	3	0	3	354	1534		1.38629	1	1		0	1	24.16	-0.09	0	1	19	0	2	2
2013-07-25	Zuckerberg: America's Failure To Produce Engineers Is 'Systemic' $FB by @Jim_Edwardshttp://read.bi/1dXAzTW	zuckerberg: america's failure to produce engineers is 'systemic' $fb by @jim_edwards	zuckerberg: america's failure to produce engineers is 'systemic' $fb by @jim_edwards	0.3	negative	-0.316667		2013-06-27	0.1	1	0	1	354	1535		0.693147	0	1		0	1	24.66	0.5	0	1	20	1	3	1
2012-05-18	Now that Facebook has floated on the stock exchange does this mean my farm has gone up in value? $FB pic.twitter.com/UaUlSIAs	now that facebook has floated on the stock exchange does this mean my farm has gone up in value? $fb pic.twitter.com/uaulsias	now that facebook has floated on the stock exchange does this mean my farm has gone up in value? $fb pic.twitter.com/uaulsias	0.6875	negative	-0.3125		2013-06-28	-0.1	3	1	2	355	1537		0.405465	-0.333333	0.057191		0.333333	0.666667	24.88	0.219999	0.333333	0.666667	20	0	2	2
2018-08-03	What does "buy the rumor, sell the news" mean? Watch https://goo.gl/nV5tm3Ã‚Â to find out $FB $TWTR	what does "buy the rumor, sell the news" mean? watch to find out $fb $twtr	what does "buy the rumor, sell the news" mean? watch to find out $fb $twtr	0.6875	negative	-0.3125		2013-06-29	0	0	0	0	355	1537		0	-0.666667	0		0	0	24.88	0	0	0	20	0	2	0
2018-02-10	Do you understand catalysts and what they mean in terms of a stock's movement? Here's your guide: https://goo.gl/s12t26Ã‚Â #TraderTips $FB $TWTR	do you understand catalysts and what they mean in terms of a stock's movement? here's your guide: #tradertips $fb $twtr	do you understand catalysts and what they mean in terms of a stock's movement? here's your guide: #tradertips $fb $twtr	0.6875	negative	-0.3125		2013-06-30	0	0	0	0	355	1537		0	0	0		0	0	24.88	0	0	0	20	0	2	0
2018-01-08	What does it mean to buy the rumor, sell the news? https://goo.gl/qr9ekUÃ‚Â if you don't know- this is for you $FB $TWTR	what does it mean to buy the rumor, sell the news? if you don't know- this is for you $fb $twtr	what does it mean to buy the rumor, sell the news? if you don't know- this is for you $fb $twtr	0.6875	negative	-0.3125		2013-07-01	0.0833333	1	0	1	355	1538		0.693147	1	1		0	1	24.81	-0.07	0	1	20	0	2	1
2017-12-28	Thursday links: mean reversion, appraisal arbitrage and giving yourself a break. https://abnormalreturns.com/2017/12/28/thursday-links-getting-pulled-in/Ã‚Â Ã¢â‚¬Â¦ $XLK $MUB $FB $FEDpic.twitter.com/Bb0kRXzSkC	thursday links: mean reversion, appraisal arbitrage and giving yourself a break. $xlk $mub $fb $fedpic.twitter.com/bb0krxzskc	thursday links: mean reversion, appraisal arbitrage and giving yourself a break. $xlk $mub $fb $fedpic.twitter.com/bb0krxzskc	0.6875	negative	-0.3125		2013-07-02	0	0	0	0	355	1538		0	-1	0		0	0	24.41	-0.399999	0	0	20	0	2	0
2016-12-02	What does everyone mean when they talk about "sector rotations"? Take a look at this: http://stocktwits.com/MktOutperform/message/68248601?utm_medium=community-twitter&utm_source=twitter.com&utm_campaign=outboundteamÃ‚Â Ã¢â‚¬Â¦_x000D_ $JPM $FB $NFLX $GS	what does everyone mean when they talk about "sector rotations"? take a look at this: _x000D_ $jpm $fb $nflx $gs	what does everyone mean when they talk about "sector rotations"? take a look at this: _x000D_ $jpm $fb $nflx $gs	0.6875	negative	-0.3125		2013-07-03	0.382143	2	0	2	355	1540		1.09861	1	1		0	1	24.52	0.11	0	1	20	0	2	1
2015-01-14	All upcoming traders on $FB $TWTR $LNKD ignore naysayers, start trading small, focus on your education/planning trades & grow your account!	all upcoming traders on $fb $twtr $lnkd ignore naysayers, start trading small, focus on your education/planning trades & grow your account!	all upcoming traders on $fb $twtr $lnkd ignore naysayers, start trading small, focus on your education/planning trades & grow your account!	0.4	negative	-0.3125		2013-07-04	0	0	0	0	355	1540		0	-1	0		0	0	24.52	0	0	0	20	0	2	0
2014-11-20	Yup our founder is insane https://www.youtube.com/watch?v=JxZolVVG8XUÃ‚Â Ã¢â‚¬Â¦ but let's all laugh at his insanity $FB $TWTR $LNKD #belowdeck peeps!	yup our founder is insane but let's all laugh at his insanity $fb $twtr $lnkd #belowdeck peeps!	yup our founder is insane but let's all laugh at his insanity $fb $twtr $lnkd #belowdeck peeps!	0.55	negative	-0.3125		2013-07-05	0	1	0	1	355	1541		0.693147	1	1		0	1	24.37	-0.149999	0	1	20	0	2	1
2013-09-26	What does $50 per share mean for Facebook? http://cnb.cx/16CsiAyÃ‚Â $FB	what does $50 per share mean for facebook? $fb	what does $50 per share mean for facebook? $fb	0.6875	negative	-0.3125		2013-07-06	0	0	0	0	355	1541		0	-1	0		0	0	24.37	0	0	0	20	0	2	0
2015-04-22	Facebook's mobile active user base is almost equal to the size of India's population. http://stks.co/e25meÃ‚Â $FB pic.twitter.com/XtmkKQXSfO	facebook's mobile active user base is almost equal to the size of india's population. $fb pic.twitter.com/xtmkkqxsfo	facebook's mobile active user base is almost equal to the size of india's population. $fb pic.twitter.com/xtmkkqxsfo	0.616667	negative	-0.311111		2013-07-07	0.166667	1	0	1	355	1542		0.693147	1	1		0	1	24.37	0	0	1	21	1	3	1
2017-11-12	If Bitcoin actually crashes - - it's already down almost 25%, but I mean CRASHES, like to worthless - - people will finally wake the fuck up about similar crap like $AMZN and $FB	if bitcoin actually crashes - - it's already down almost 25%, but i mean crashes, like to worthless - - people will finally wake the fuck up about similar crap like $amzn and $fb	if bitcoin actually crashes - - it's already down almost 25%, but i mean crashes, like to worthless - - people will finally wake the fuck up about similar crap like $amzn and $fb	0.597049	negative	-0.308507		2013-07-08	0	0	0	0	355	1542		0	-1	0		0	0	24.71	0.339998	0	0	21	0	2	0
2017-11-30	Cramer has a new word for selfie-obsessed millenials: _x000D_ (via @IBStewards) @CNBC _x000D_ $FB $ULTA _x000D_ @MadMoneyOnCNBC _x000D_ https://twitter.com/IBStewards/status/936239051413233664/photo/1pic.twitter.com/1fpomM599a	cramer has a new word for selfie-obsessed millenials: _x000D_ (via @ibstewards) @cnbc _x000D_ $fb $ulta _x000D_ @madmoneyoncnbc _x000D_	cramer has a new word for selfie-obsessed millenials: _x000D_ (via @ibstewards) @cnbc _x000D_ $fb $ulta _x000D_ @madmoneyoncnbc _x000D_	0.727273	negative	-0.306818		2013-07-09	0	0	0	0	355	1542		0	0	0		0	0	25.48	0.770001	0	0	21	0	2	0
2014-11-05	NEW VIDEO: [VIDEO] Mid-Week Update with Kay Kim | $SPY $DIA $QQQ $IWM $AAPL $TSLA $FB $SPX $RUT $COMPQ $DJIA http://stks.co/a1DKX	new video: [video] mid-week update with kay kim | $spy $dia $qqq $iwm $aapl $tsla $fb $spx $rut $compq $djia	new video: [video] mid-week update with kay kim | $spy $dia $qqq $iwm $aapl $tsla $fb $spx $rut $compq $djia	0.727273	negative	-0.306818		2013-07-10	0.284848	1	0	1	355	1543		0.693147	1	1		0	1	25.8	0.319999	0	1	22	1	3	1
2013-12-12	Instagram's new messaging feature may rattle Snapchat: http://cnb.cx/1kDbcdpÃ‚Â (via @CadieThompson) $FB	instagram's new messaging feature may rattle snapchat: (via @cadiethompson) $fb	instagram's new messaging feature may rattle snapchat: (via @cadiethompson) $fb	0.727273	negative	-0.306818		2013-07-11	0	0	0	0	355	1543		0	-1	0		0	0	25.81	0.01	0	0	22	0	2	0
2013-05-26	Ashton Kutcher (@aplusk) thinks Facebook is the new religion and Twitter is too crowded: http://cnb.cx/14IcOg8Ã‚Â (via @JBoorstin) $FB	ashton kutcher (@aplusk) thinks facebook is the new religion and twitter is too crowded: (via @jboorstin) $fb	ashton kutcher (@aplusk) thinks facebook is the new religion and twitter is too crowded: (via @jboorstin) $fb	0.727273	negative	-0.306818		2013-07-12	0	0	0	0	355	1543		0	0	0		0	0	25.91	0.100001	0	0	22	0	2	0
2013-05-21	Check my new article -> RT @CNBC: Why Facebook Didn't Buy Tumblr: http://cnb.cx/10SipNeÃ‚Â (via @jasonwstein) $FB $YHOO	check my new article -> rt @cnbc: why facebook didn't buy tumblr: (via @jasonwstein) $fb $yhoo	check my new article -> rt @cnbc: why facebook didn't buy tumblr: (via @jasonwstein) $fb $yhoo	0.727273	negative	-0.306818		2013-07-13	0	0	0	0	355	1543		0	0	0		0	0	25.91	0	0	0	22	0	2	0
2013-04-04	Kinda disappointed in the $FB announcement. I was hoping it would be a new auto loan program.	kinda disappointed in the $fb announcement. i was hoping it would be a new auto loan program.	kinda disappointed in the $fb announcement. i was hoping it would be a new auto loan program.	0.602273	negative	-0.306818		2013-07-14	0	0	0	0	355	1543		0	0	0		0	0	25.91	0	0	0	22	0	2	0
2013-01-25	Twitter released Vine, a new video-sharing app. Will Facebook clone it? STORY: http://cnb.cx/10Webt8Ã‚Â (via @EliFromBrooklyn) $FB	twitter released vine, a new video-sharing app. will facebook clone it? story: (via @elifrombrooklyn) $fb	twitter released vine, a new video-sharing app. will facebook clone it? story: (via @elifrombrooklyn) $fb	0.727273	negative	-0.306818		2013-07-15	0	0	0	0	355	1543		0	0	0		0	0	26.28	0.370001	0	0	22	0	2	0
2012-08-02	Oh, one last thing, i found a kid who admitted to clicking on a $FB ad! He said he didn't mean to do it, and won't let it happen again !!!	oh, one last thing, i found a kid who admitted to clicking on a $fb ad! he said he didn't mean to do it, and won't let it happen again !!!	oh, one last thing, i found a kid who admitted to clicking on a $fb ad! he said he didn't mean to do it, and won't let it happen again !!!	0.377083	negative	-0.305176		2013-07-16	0.39	1	0	1	355	1544		0.693147	1	1		0	1	26.32	0.039999	0	1	23	1	3	1
2012-05-18	ARBITRARY NUMBERS!!!!! ARBITRARY NUMBERS!!!!!ARBITRARY NUMBERS!!!!!ARBITRARY NUMBERS!!!!! $fb	arbitrary numbers!!!!! arbitrary numbers!!!!!arbitrary numbers!!!!!arbitrary numbers!!!!! $fb	arbitrary numbers!!!!! arbitrary numbers!!!!!arbitrary numbers!!!!!arbitrary numbers!!!!! $fb	0.6	negative	-0.305176		2013-07-17	0.05	2	0	2	355	1546		1.09861	0	1		0	1	26.65	0.33	0	1	23	0	2	2
2012-06-08	NOT SO FAST: Facebook's Ads Might Still Be Worthless $FB by @jyarow http://read.bi/JRSTiy	not so fast: facebook's ads might still be worthless $fb by @jyarow	not so fast: facebook's ads might still be worthless $fb by @jyarow	0.75	negative	-0.3		2013-07-18	0	0	0	0	355	1546		0	-1	0		0	0	26.18	-0.47	0	0	23	0	2	0
2018-03-27	On @Breakingviews TV: The risk for Facebook is not that users quit the platform altogether, but that they slowly disengage, says @jennifersaba https://reut.rs/2pKBC8xÃ‚Â $FB pic.twitter.com/s67wPDN6nl	on @breakingviews tv: the risk for facebook is not that users quit the platform altogether, but that they slowly disengage, says @jennifersaba $fb pic.twitter.com/s67wpdn6nl	on @breakingviews tv: the risk for facebook is not that users quit the platform altogether, but that they slowly disengage, says @jennifersaba $fb pic.twitter.com/s67wpdn6nl	0.4	negative	-0.3		2013-07-19	0	0	0	0	355	1546		0	0	0		0	0	25.88	-0.300001	0	0	23	0	2	0
2017-11-06	The Web as we knew it is dying Ã¢â‚¬â€œ a slow decay of its necessity caused by dominance of the #Trinet Ã¢â‚¬â€œ $FB $GOOG #AMZN https://tnw.to/2ykZ0AA	the web as we knew it is dying a slow decay of its necessity caused by dominance of the #trinet $fb $goog #amzn	the web as we knew it is dying a slow decay of its necessity caused by dominance of the #trinet $fb $goog #amzn	0.4	negative	-0.3		2013-07-20	0	0	0	0	355	1546		0	0	0		0	0	25.88	0	0	0	23	0	2	0
2017-08-09	$ZYNE 30% from our call! Slow day in the #StockMarket where? #WeAreNotRetail $STS $HTZ $DRYS $NTRA $CBLI $EVRI $DIS $VRX $TEVA $FB $AMZNpic.twitter.com/FwWBMGu1wT	$zyne 30% from our call! slow day in the #stockmarket where? #wearenotretail $sts $htz $drys $ntra $cbli $evri $dis $vrx $teva $fb $amznpic.twitter.com/fwwbmgu1wt	$zyne 30% from our call! slow day in the #stockmarket where? #wearenotretail $sts $htz $drys $ntra $cbli $evri $dis $vrx $teva $fb $amznpic.twitter.com/fwwbmgu1wt	0.4	negative	-0.3		2013-07-21	0.05	1	0	1	355	1547		0.693147	1	1		0	1	25.88	0	0	1	23	0	2	1
2017-02-01	Facebook admits core product's revenue growth will slow and expenses will increase. So how will it balance that?_x000D_ http://on.mktw.net/2k0bO6tÃ‚Â _x000D_ $FB pic.twitter.com/I1YQfcayqC	facebook admits core product's revenue growth will slow and expenses will increase. so how will it balance that?_x000D_ _x000D_ $fb pic.twitter.com/i1yqfcayqc	facebook admits core product's revenue growth will slow and expenses will increase. so how will it balance that?_x000D_ _x000D_ $fb pic.twitter.com/i1yqfcayqc	0.4	negative	-0.3		2013-07-22	0.5	1	0	1	355	1548		0.693147	0	1		0	1	26.05	0.17	0	1	24	1	3	1
2012-12-05	Investors appear to be liking Facebook again. Its stock is at highest level since a sell-off began in late July. http://on.wsj.com/XrpqHpÃ‚Â $FB	investors appear to be liking facebook again. its stock is at highest level since a sell-off began in late july. $fb	investors appear to be liking facebook again. its stock is at highest level since a sell-off began in late july. $fb	0.6	negative	-0.3		2013-07-23	0.45	2	0	2	355	1550		1.09861	0	1		0	1	26.13	0.08	0	1	24	0	2	1
2012-12-01	Why Facebook still defies common sense http://bit.ly/VaEGCrÃ‚Â $FB	why facebook still defies common sense $fb	why facebook still defies common sense $fb	0.5	negative	-0.3		2013-07-24	2.17929	24	5	19	360	1569		1.20397	-0.208333	0.187767		0.208333	0.791667	26.51	0.380001	0.208333	0.791667	25	1	3	11
2012-11-13	They don't like it - short sellers turn cold on Facebook as lockup looms: http://on.wsj.com/ZCPxcNÃ‚Â $FB	they don't like it - short sellers turn cold on facebook as lockup looms: $fb	they don't like it - short sellers turn cold on facebook as lockup looms: $fb	0.65	negative	-0.3		2013-07-25	0.306753	25	5	20	365	1589		1.25276	0.00833333	0.2		0.2	0.8	34.36	7.85	0.2	0.8	25	0	2	14
2012-10-26	Reading Complaint against $CITI, reason Mark Mahaney was fired: it was a JUNIOR analyst who leaked info to TechCrunch $FB	reading complaint against $citi, reason mark mahaney was fired: it was a junior analyst who leaked info to techcrunch $fb	reading complaint against $citi, reason mark mahaney was fired: it was a junior analyst who leaked info to techcrunch $fb	0.2	negative	-0.3		2013-07-26	0.386364	5	2	3	367	1592		0.287682	-0.2	0.0202041		0.4	0.6	34.01	-0.350003	0.4	0.6	26	1	3	3
2012-06-27	HereÃ¢â‚¬â„¢s a Depressing Thought for Holders of Facebook: ItÃ¢â‚¬â„¢s Just a Younger Yahoo! http://stks.co/m0d4Ã‚Â via @ycharts $FB $YHOO	heres a depressing thought for holders of facebook: its just a younger yahoo! via @ycharts $fb $yhoo	heres a depressing thought for holders of facebook: its just a younger yahoo! via @ycharts $fb $yhoo	0.45	negative	-0.3		2013-07-27	-0.2	1	1	0	368	1592		-0.693147	-0.6	1		1	0	34.01	0	1	0	25	-1	1	1
2012-05-29	Market no longer common ownership of means of production: its where early-stage investors exit to muppets & HFT http://reut.rs/KAOeE2Ã‚Â $FB $$	market no longer common ownership of means of production: its where early-stage investors exit to muppets & hft $fb $$	market no longer common ownership of means of production: its where early-stage investors exit to muppets & hft $fb $$	0.5	negative	-0.3		2013-07-28	0	0	0	0	368	1592		0	0	0		0	0	34.01	0	0	0	25	0	2	0
2012-05-29	What do Mark Zuckerberg and $FB have in common? By the end of the day, they'll both be 28.	what do mark zuckerberg and $fb have in common? by the end of the day, they'll both be 28.	what do mark zuckerberg and $fb have in common? by the end of the day, they'll both be 28.	0.5	negative	-0.3		2013-07-29	0.806566	4	1	3	369	1595		0.693147	0.75	0.133975		0.25	0.75	35.43	1.42	0.25	0.75	26	1	3	2
2012-05-23	Mark Zuckerberg sells 30.2 million shares of $FB common stock at $37.58 http://j.mp/JFREbd	mark zuckerberg sells 30.2 million shares of $fb common stock at $37.58	mark zuckerberg sells 30.2 million shares of $fb common stock at $37.58	0.5	negative	-0.3		2013-07-30	1.67553	17	4	13	373	1608		1.02962	0.0147059	0.151635		0.235294	0.764706	37.63	2.2	0.235294	0.764706	27	1	3	9
2012-05-18	They are printing $FB stocks on postage stamps so that it will at least have some value after it crashes.	they are printing $fb stocks on postage stamps so that it will at least have some value after it crashes.	they are printing $fb stocks on postage stamps so that it will at least have some value after it crashes.	0.4	negative	-0.3		2013-07-31	0.363258	14	1	13	374	1621		1.94591	0.163866	0.484921		0.0714286	0.928571	36.8	-0.830002	0.0714286	0.928571	27	0	2	12
2012-05-03	Facebook to offer 2 classes of common stock. $FB #FacebookIPO	facebook to offer 2 classes of common stock. $fb #facebookipo	facebook to offer 2 classes of common stock. $fb #facebookipo	0.5	negative	-0.3		2013-08-01	0	0	0	0	374	1621		0	-0.928571	0		0	0	37.49	0.690003	0	0	27	0	2	0
2012-05-03	How To Control Facebook's Confusing, 'Labyrinthian' Privacy Settings $FB by @_dtl http://read.bi/II0zI9	how to control facebook's confusing, 'labyrinthian' privacy settings $fb by @_dtl	how to control facebook's confusing, 'labyrinthian' privacy settings $fb by @_dtl	0.4	negative	-0.3		2013-08-02	0.9375	3	0	3	374	1624		1.38629	1	1		0	1	38.05	0.559997	0	1	27	0	2	2
2018-11-19	At least Zuck got out in August. $FB_x000D_ https://stocktwits.com/JamesHoffa/message/145681699Ã‚Â Ã¢â‚¬Â¦pic.twitter.com/0zStkYbc94	at least zuck got out in august. $fb_x000D_	at least zuck got out in august. $fb_x000D_	0.4	negative	-0.3		2013-08-03	0	0	0	0	374	1624		0	-1	0		0	0	38.05	0	0	0	27	0	2	0
2018-07-29	10 reasons it is dangerous to hold individual stocks through earnings: _x000D_ 1. $FB_x000D_ 2. $TWTR_x000D_ 3. $FB_x000D_ 4. $TWTR_x000D_ 5. $FB_x000D_ 6. $TWTR_x000D_ 7. $FB_x000D_ 8. $TWTR_x000D_ 9. $FB_x000D_ 10. $TWTR	10 reasons it is dangerous to hold individual stocks through earnings: _x000D_ 1. $fb_x000D_ 2. $twtr_x000D_ 3. $fb_x000D_ 4. $twtr_x000D_ 5. $fb_x000D_ 6. $twtr_x000D_ 7. $fb_x000D_ 8. $twtr_x000D_ 9. $fb_x000D_ 10. $twtr	10 reasons it is dangerous to hold individual stocks through earnings: _x000D_ 1. $fb_x000D_ 2. $twtr_x000D_ 3. $fb_x000D_ 4. $twtr_x000D_ 5. $fb_x000D_ 6. $twtr_x000D_ 7. $fb_x000D_ 8. $twtr_x000D_ 9. $fb_x000D_ 10. $twtr	0.65	negative	-0.3		2013-08-04	0	0	0	0	374	1624		0	0	0		0	0	38.05	0	0	0	27	0	2	0
2018-07-25	10 reasons it is dangerous to hold individual stocks through earnings: _x000D_ 1. $FB_x000D_ 2. $FB_x000D_ 3. $FB_x000D_ 4. $FB_x000D_ 5. $FB_x000D_ 6. $FB_x000D_ 7. $FB_x000D_ 8. $FB_x000D_ 9. $FB_x000D_ 10. $FB	10 reasons it is dangerous to hold individual stocks through earnings: _x000D_ 1. $fb_x000D_ 2. $fb_x000D_ 3. $fb_x000D_ 4. $fb_x000D_ 5. $fb_x000D_ 6. $fb_x000D_ 7. $fb_x000D_ 8. $fb_x000D_ 9. $fb_x000D_ 10. $fb	10 reasons it is dangerous to hold individual stocks through earnings: _x000D_ 1. $fb_x000D_ 2. $fb_x000D_ 3. $fb_x000D_ 4. $fb_x000D_ 5. $fb_x000D_ 6. $fb_x000D_ 7. $fb_x000D_ 8. $fb_x000D_ 9. $fb_x000D_ 10. $fb	0.65	negative	-0.3		2013-08-05	0.855051	7	1	6	375	1630		1.25276	0.857143	0.300146		0.142857	0.857143	39.19	1.14	0.142857	0.857143	28	1	3	4
2018-07-25	Achieving your goals is not as complex as it may seem https://goo.gl/9qWVTqÃ‚Â these 4 lessons will help simplify the process $FB $TWTR	achieving your goals is not as complex as it may seem these 4 lessons will help simplify the process $fb $twtr	achieving your goals is not as complex as it may seem these 4 lessons will help simplify the process $fb $twtr	0.4	negative	-0.3		2013-08-06	0.693182	6	1	5	376	1635		1.09861	-0.0238095	0.254644		0.166667	0.833333	38.55	-0.64	0.166667	0.833333	28	0	2	5
2018-03-29	UPDATE: Facebook shares extend gains, now up 3.8 percent after cutting ties to several data brokers $FB https://reut.rs/2GfoaV8Ã‚Â pic.twitter.com/IntPwHOXWL	update: facebook shares extend gains, now up 3.8 percent after cutting ties to several data brokers $fb	update: facebook shares extend gains, now up 3.8 percent after cutting ties to several data brokers $fb	0.45	negative	-0.3		2013-08-07	-0.0568182	2	1	1	377	1636		0	-0.333333	0		0.5	0.5	38.87	0.32	0.5	0.5	28	0	2	2
2018-03-26	Ice cold._x000D_ $FB https://twitter.com/THR/status/978279108147843074Ã‚Â Ã¢â‚¬Â¦ #SiliconValley turned Facebook logo into Russian during premiere opener http://thr.cm/eErfz3Ã‚Â @SiliconHBO pic.twitter.com/s0Lur5ERhc	ice cold._x000D_ $fb #siliconvalley turned facebook logo into russian during premiere opener @siliconhbo pic.twitter.com/s0lur5erhc	ice cold._x000D_ $fb #siliconvalley turned facebook logo into russian during premiere opener @siliconhbo pic.twitter.com/s0lur5erhc	0.5	negative	-0.3		2013-08-08	0.1	1	0	1	377	1637		0.693147	0.5	1		0	1	38.54	-0.329998	0	1	29	1	3	1
2018-01-30	I ask @sarafischer which problem is worse: $TWTR bots or $FB fake news? Her reply: Root of both is economic incentives to create fake amplification. E.g. On $TWTR the follower count gives you klout, 'brand equity,'; On $FB $GOOGL engagement means $$ from ad revenue.pic.twitter.com/Q0MKLp8VXE	i ask @sarafischer which problem is worse: $twtr bots or $fb fake news? her reply: root of both is economic incentives to create fake amplification. e.g. on $twtr the follower count gives you klout, 'brand equity,'; on $fb $googl engagement means $$ from ad revenue.pic.twitter.com/q0mklp8vxe	i ask @sarafischer which problem is worse: $twtr bots or $fb fake news? her reply: root of both is economic incentives to create fake amplification. e.g. on $twtr the follower count gives you klout, 'brand equity,'; on $fb $googl engagement means $$ from ad revenue.pic.twitter.com/q0mklp8vxe	0.7	negative	-0.3		2013-08-09	0.35	3	0	3	377	1640		1.38629	0	1		0	1	38.5	-0.040001	0	1	30	1	3	2
2018-01-19	America Funds USA Capital Group Of Companies reveals yuge holdings of @FannieMae @FreddieMac Preferred and Common Shares amongst others._x000D_ #Fanniegate $FNMA $FMCC $NFLX $MSFT $FB $SPY $GE $X $AAPL $AIG $GS $SB $C $JPM $BAC $RBShttps://www.americanfunds.com/individual/investments/quarterlyholdings/agthxÃ‚Â Ã¢â‚¬Â¦	america funds usa capital group of companies reveals yuge holdings of @fanniemae @freddiemac preferred and common shares amongst others._x000D_ #fanniegate $fnma $fmcc $nflx $msft $fb $spy $ge $x $aapl $aig $gs $sb $c $jpm $bac $rbs	america funds usa capital group of companies reveals yuge holdings of @fanniemae @freddiemac preferred and common shares amongst others._x000D_ #fanniegate $fnma $fmcc $nflx $msft $fb $spy $ge $x $aapl $aig $gs $sb $c $jpm $bac $rbs	0.5	negative	-0.3		2013-08-10	0	2	0	2	377	1642		1.09861	0	1		0	1	38.5	0	0	1	30	0	2	2
2017-11-29	$FB ugly price action on volume, Testing 50 MA and trend support, pic.twitter.com/vqTTEFpqby	$fb ugly price action on volume, testing 50 ma and trend support, pic.twitter.com/vqttefpqby	$fb ugly price action on volume, testing 50 ma and trend support, pic.twitter.com/vqttefpqby	0.55	negative	-0.3		2013-08-11	0.125	3	1	2	378	1644		0.405465	-0.333333	0.057191		0.333333	0.666667	38.5	0	0.333333	0.666667	29	-1	1	1
2017-10-19	Warner expounds on his scathing criticism of $TWTR two weeks ago: They only did an analysis of accounts already identified by $FB	warner expounds on his scathing criticism of $twtr two weeks ago: they only did an analysis of accounts already identified by $fb	warner expounds on his scathing criticism of $twtr two weeks ago: they only did an analysis of accounts already identified by $fb	1	negative	-0.3		2013-08-12	0.241667	4	0	4	378	1648		1.60944	0.333333	1		0	1	38.22	-0.279999	0	1	29	0	2	2
2017-02-11	Tech Stocks Register Sell Signal: Caution Through Late April - https://www.seeitmarket.com/technology-stocks-are-poised-for-a-reversal-heres-why-16555/Ã‚Â Ã¢â‚¬Â¦ blog by @LarryFooter $QQQ $AAPL $FB $NFLX	tech stocks register sell signal: caution through late april - blog by @larryfooter $qqq $aapl $fb $nflx	tech stocks register sell signal: caution through late april - blog by @larryfooter $qqq $aapl $fb $nflx	0.6	negative	-0.3		2013-08-13	0	1	0	1	378	1649		0.693147	0	1		0	1	37.02	-1.2	0	1	29	0	2	1
2016-12-20	Facebook was hit with an antitrust complaint in Europe over WhatsApp $FB http://read.bi/2hPRR2jÃ‚Â pic.twitter.com/cRzFeyH3Rn	facebook was hit with an antitrust complaint in europe over whatsapp $fb	facebook was hit with an antitrust complaint in europe over whatsapp $fb	0.2	negative	-0.3		2013-08-14	0.522222	4	1	3	379	1652		0.693147	-0.25	0.133975		0.25	0.75	36.65	-0.369998	0.25	0.75	29	0	2	2
2016-09-13	Just some #stockmarkethumor for you to start your week off. The market is crazy, but STT has your back! $FB $TWTRpic.twitter.com/GRM3Li66IS	just some #stockmarkethumor for you to start your week off. the market is crazy, but stt has your back! $fb $twtrpic.twitter.com/grm3li66is	just some #stockmarkethumor for you to start your week off. the market is crazy, but stt has your back! $fb $twtrpic.twitter.com/grm3li66is	0.45	negative	-0.3		2013-08-15	0.9	3	0	3	379	1655		1.38629	0.25	1		0	1	36.56	-0.090001	0	1	30	1	3	2
2016-07-11	Remember when peeps were concerned that $FB couldnt execute a mobile strategy? And the shares were $17 in late 2012?	remember when peeps were concerned that $fb couldnt execute a mobile strategy? and the shares were $17 in late 2012?	remember when peeps were concerned that $fb couldnt execute a mobile strategy? and the shares were $17 in late 2012?	0.6	negative	-0.3		2013-08-16	1.15	4	0	4	379	1659		1.60944	0	1		0	1	37.08	0.520001	0	1	30	0	2	2
2016-04-22	$GOOGL $AMZN $FB $NFLX Each remains in rising channels. Would be a negative for each if shor-term support gives waypic.twitter.com/CQJFM2Pt70	$googl $amzn $fb $nflx each remains in rising channels. would be a negative for each if shor-term support gives waypic.twitter.com/cqjfm2pt70	$googl $amzn $fb $nflx each remains in rising channels. would be a negative for each if shor-term support gives waypic.twitter.com/cqjfm2pt70	0.4	negative	-0.3		2013-08-17	0	0	0	0	379	1659		0	-1	0		0	0	37.08	0	0	0	30	0	2	0
2015-08-12	How in the F was $FB not a buy for at least a trade with that pattern and gap R/R thru the roof	how in the f was $fb not a buy for at least a trade with that pattern and gap are/are thru the roof	how in the f was $fb not a buy for at least a trade with that pattern and gap are/are thru the roof	0.4	negative	-0.3		2013-08-18	0	0	0	0	379	1659		0	0	0		0	0	37.08	0	0	0	30	0	2	0
2015-04-22	One thing confusing everyone: look at Facebook's declining GAAP revenue -> http://stks.co/b25XNÃ‚Â $FB pic.twitter.com/YS4Ukzgkxu	one thing confusing everyone: look at facebook's declining gaap revenue -> $fb pic.twitter.com/ys4ukzgkxu	one thing confusing everyone: look at facebook's declining gaap revenue -> $fb pic.twitter.com/ys4ukzgkxu	0.4	negative	-0.3		2013-08-19	0.075	2	0	2	379	1661		1.09861	1	1		0	1	37.81	0.729999	0	1	30	0	2	2
2015-01-29	The way of the market: _x000D_ $AAPL crushes: $AMZN: Ã¢â€ â€˜ _x000D_ $GOOG falters: $AMZN: Ã¢â€ â€˜ _x000D_ $FB beats: $AMZN: Ã¢â€ â€˜ _x000D_ $AMZN loses: $AMZN: Ã¢â€ â€˜	the way of the market: _x000D_ $aapl crushes: $amzn: _x000D_ $goog falters: $amzn: _x000D_ $fb beats: $amzn: _x000D_ $amzn loses: $amzn:	the way of the market: _x000D_ $aapl crushes: $amzn: _x000D_ $goog falters: $amzn: _x000D_ $fb beats: $amzn: _x000D_ $amzn loses: $amzn:	0.1	negative	-0.3		2013-08-20	-1.6	4	2	2	381	1663		0	-0.5	0		0.5	0.5	38.41	0.599999	0.5	0.5	29	-1	1	2
2014-11-25	Lee Rigby's murdereres also attended @UAF events a far left fascist hate group supported by Cameron, Clegg & Miliband. But lets blame $FB!	lee rigby's murdereres also attended @uaf events a far left fascist hate group supported by cameron, clegg & miliband. but lets blame $fb!	lee rigby's murdereres also attended @uaf events a far left fascist hate group supported by cameron, clegg & miliband. but lets blame $fb!	0.633333	negative	-0.3		2013-08-21	1.09167	7	2	5	383	1668		0.693147	0.214286	0.0964921		0.285714	0.714286	38.32	-0.09	0.285714	0.714286	30	1	3	4
2014-10-20	$aapl pay will show up fashionably late and then act like $fb connect meets paypal meets visa/mc	$aapl pay will show up fashionably late and then act like $fb connect meets paypal meets visa/mc	$aapl pay will show up fashionably late and then act like $fb connect meets paypal meets visa/mc	0.6	negative	-0.3		2013-08-22	0.1	2	0	2	383	1670		1.09861	0.285714	1		0	1	38.55	0.229999	0	1	30	0	2	1
2014-07-25	One-fifth of the world's population now logs into Facebook at least once a month. http://on.wsj.com/1Ac7KRDÃ‚Â $FB pic.twitter.com/QW3QUrzKEF	one-fifth of the world's population now logs into facebook at least once a month. $fb pic.twitter.com/qw3qurzkef	one-fifth of the world's population now logs into facebook at least once a month. $fb pic.twitter.com/qw3qurzkef	0.4	negative	-0.3		2013-08-23	1	4	0	4	383	1674		1.60944	0	1		0	1	40.55	2	0	1	30	0	2	2
2014-07-23	$FB enterprise value in the $170 billions, next year's sales maybe $16-17bn...I don't know how you crazy kids do it.	$fb enterprise value in the $170 billions, next year's sales maybe $16-17bn...i don't know how you crazy kids do it.	$fb enterprise value in the $170 billions, next year's sales maybe $16-17bn...i don't know how you crazy kids do it.	0.45	negative	-0.3		2013-08-24	0	0	0	0	383	1674		0	-1	0		0	0	40.55	0	0	0	30	0	2	0
2014-06-24	Of the tech stocks I follow, these 5 have at least doubled in 12 months: $FB (177%), $Z, $YELP, $MU, $NFLX, $PANW (100%)	of the tech stocks i follow, these 5 have at least doubled in 12 months: $fb (177%), $z, $yelp, $mu, $nflx, $panw (100%)	of the tech stocks i follow, these 5 have at least doubled in 12 months: $fb (177%), $z, $yelp, $mu, $nflx, $panw (100%)	0.4	negative	-0.3		2013-08-25	0	0	0	0	383	1674		0	0	0		0	0	40.55	0	0	0	30	0	2	0
2014-04-23	About 1.23 billion Facebook users logged on at least once a month at end of 2013. 62% logged on every day. http://on.wsj.com/1gR8RdiÃ‚Â $FB	about 1.23 billion facebook users logged on at least once a month at end of 2013. 62% logged on every day. $fb	about 1.23 billion facebook users logged on at least once a month at end of 2013. 62% logged on every day. $fb	0.4	negative	-0.3		2013-08-26	2.84965	10	0	10	383	1684		2.3979	1	1		0	1	41.34	0.790001	0	1	31	1	3	9
2014-03-25	Facebook Inc. said late Tuesday it agreed to buy virtual reality tech company Oculus VR Inc. for $2 billion. http://on.mktw.net/1doiyUoÃ‚Â $FB	facebook inc. said late tuesday it agreed to buy virtual reality tech company oculus vr inc. for $2 billion. $fb	facebook inc. said late tuesday it agreed to buy virtual reality tech company oculus vr inc. for $2 billion. $fb	0.6	negative	-0.3		2013-08-27	-1.22778	6	4	2	387	1686		-0.510826	-0.666667	0.057191		0.666667	0.333333	39.64	-1.7	0.666667	0.333333	30	-1	1	2
2014-03-07	What do Facebook, Twitter, Google, and Apple employees have in common? http://qz.com/183958Ã‚Â $GOOG $TWTR $FB $AAPL RT @MaxNisen	what do facebook, twitter, google, and apple employees have in common? $goog $twtr $fb $aapl rt @maxnisen	what do facebook, twitter, google, and apple employees have in common? $goog $twtr $fb $aapl rt @maxnisen	0.5	negative	-0.3		2013-08-28	0.925	2	0	2	387	1688		1.09861	0.666667	1		0	1	40.55	0.91	0	1	31	1	3	2
2013-12-29	The UP Cycle on the Secondary Delineator: Day 5. Algos have been selling into the highs. See http://stks.co/c02ebÃ‚Â $twtr $fb $aapl $goog	the up cycle on the secondary delineator: day 5. algos have been selling into the highs. see $twtr $fb $aapl $goog	the up cycle on the secondary delineator: day 5. algos have been selling into the highs. see $twtr $fb $aapl $goog	0.3	negative	-0.3		2013-08-29	0.15	5	1	4	388	1692		0.916291	-0.2	0.2		0.2	0.8	41.28	0.73	0.2	0.8	31	0	2	2
2013-12-19	$FB selling 70M shares in secondary offering - majority coming from #Zuckerberg to cover taxes on options	$fb selling 70m shares in secondary offering - majority coming from #zuckerberg to cover taxes on options	$fb selling 70m shares in secondary offering - majority coming from #zuckerberg to cover taxes on options	0.3	negative	-0.3		2013-08-30	1.14286	3	0	3	388	1695		1.38629	0.2	1		0	1	41.29	0.010002	0	1	32	1	3	2
2013-11-13	Snapchat received and rejected an all-cash offer from Facebook of at least $3 billion, @WSJ reports: http://cnb.cx/17uK3ZxÃ‚Â Ã¢â‚¬Â¢ $FB	snapchat received and rejected an all-cash offer from facebook of at least $3 billion, @wsj reports: $fb	snapchat received and rejected an all-cash offer from facebook of at least $3 billion, @wsj reports: $fb	0.4	negative	-0.3		2013-08-31	0	0	0	0	388	1695		0	-1	0		0	0	41.29	0	0	0	32	0	2	0
2013-11-13	Snapchat received and rejected an all-cash offer from Facebook of at least $3 billion - DJ Ã¢â‚¬Â¢ $FB	snapchat received and rejected an all-cash offer from facebook of at least $3 billion - dj $fb	snapchat received and rejected an all-cash offer from facebook of at least $3 billion - dj $fb	0.4	negative	-0.3		2013-09-01	0.0681818	1	0	1	388	1696		0.693147	1	1		0	1	41.29	0	0	1	32	0	2	1
2013-01-30	Dow falls, Facebook beats estimates; shares waffle in late trading. It's 45 Seconds Over Wall St http://on.wsj.com/VopzpWÃ‚Â #worldstream $FB	dow falls, facebook beats estimates; shares waffle in late trading. it's 45 seconds over wall st #worldstream $fb	dow falls, facebook beats estimates; shares waffle in late trading. it's 45 seconds over wall st #worldstream $fb	0.6	negative	-0.3		2013-09-02	0.625	2	0	2	388	1698		1.09861	0	1		0	1	41.29	0	0	1	32	0	2	1
2013-12-03	For anyone wondering, organic $FB content linking to e-comm drives HUGE sales. Some of the stuff we're doing @247ls is INSANE	for anyone wondering, organic $fb content linking to e-comm drives huge sales. some of the stuff we're doing @247ls is insane	for anyone wondering, organic $fb content linking to e-comm drives huge sales. some of the stuff we're doing @247ls is insane	0.95	negative	-0.3		2013-09-03	0	3	0	3	388	1701		1.38629	0	1		0	1	41.87	0.579998	0	1	32	0	2	3
2017-04-19	That increase in the Chinese upgradable iPhone base is staggering.. I mean +56%. $GOOG doesn't have access. $FB is limited. It's bonkers. pic.twitter.com/R7ADaGlybh	that increase in the chinese upgradable iphone base is staggering.. i mean +56%. $goog doesn't have access. $fb is limited. it's bonkers. pic.twitter.com/r7adaglybh	that increase in the chinese upgradable iphone base is staggering.. i mean +56%. $goog doesn't have access. $fb is limited. it's bonkers. pic.twitter.com/r7adaglybh	0.457589	negative	-0.295982		2013-09-04	0.99053	4	0	4	388	1705		1.60944	0	1		0	1	41.78	-0.09	0	1	33	1	3	3
2018-07-27	I work hard in my Diary on @realmoney - delivering non consensus views._x000D_ Frankly I am not selling a service and trying to contribute productively to the investment narrative_x000D_ Here r the lessons we should learn from $FB, $INTC, $TWTR and the markets this week https://realmoneypro.thestreet.com/dougs-daily-diary?cm_ven_int=homepage-daily-diary&published[value][date]=2018-07-27#this-week…	i work hard in my diary on @realmoney - delivering non consensus views._x000D_ frankly i am not selling a service and trying to contribute productively to the investment narrative_x000D_ here are the lessons we should learn from $fb, $intc, $twtr and the markets this week #this-weeks-less-20180727	i work hard in my diary on @realmoney - delivering non consensus views._x000D_ frankly i am not selling a service and trying to contribute productively to the investment narrative_x000D_ here are the lessons we should learn from $fb, $intc, $twtr and the markets this week #this-weeks-less-20180727	0.541667	negative	-0.291667		2013-09-05	0.5	2	0	2	388	1707		1.09861	0	1		0	1	42.66	0.880001	0	1	33	0	2	1
2018-01-11	$13k in just 30 minutes? yup, I did it! https://goo.gl/Gp944HÃ‚Â study hard and you can too $FB $TWTR	$13k in just 30 minutes? yup, i did it! study hard and you can too $fb $twtr	$13k in just 30 minutes? yup, i did it! study hard and you can too $fb $twtr	0.541667	negative	-0.291667		2013-09-06	0.148182	1	0	1	388	1708		0.693147	0	1		0	1	43.95	1.29	0	1	34	1	3	1
2017-11-29	For bitcoin traders: This is what a Ã¢â‚¬Å“hard forkÃ¢â‚¬ï¿½ looks like in the tech sector. $QQQ $FB $AAPL $AMZN $NFLX $GOOGL	for bitcoin traders: this is what a hard fork looks like in the tech sector. $qqq $fb $aapl $amzn $nflx $googl	for bitcoin traders: this is what a hard fork looks like in the tech sector. $qqq $fb $aapl $amzn $nflx $googl	0.541667	negative	-0.291667		2013-09-07	0	0	0	0	388	1708		0	-1	0		0	0	43.95	0	0	0	34	0	2	0
2017-01-10	Triangle Continuation Pattern._x000D_ Study hard to learn from @timothysykes _x000D_ http://bit.ly/1JsboyKÃ‚Â _x000D_ #trader #stocks #millionaire $TWTR $FB pic.twitter.com/YHaoUpDtvM	triangle continuation pattern._x000D_ study hard to learn from @timothysykes _x000D_ _x000D_ #trader #stocks #millionaire $twtr $fb pic.twitter.com/yhaoupdtvm	triangle continuation pattern._x000D_ study hard to learn from @timothysykes _x000D_ _x000D_ #trader #stocks #millionaire $twtr $fb pic.twitter.com/yhaoupdtvm	0.541667	negative	-0.291667		2013-09-08	-0.525	3	2	1	390	1709		-0.405465	0.333333	0.057191		0.666667	0.333333	43.95	0	0.666667	0.333333	33	-1	1	2
2017-01-04	really hard to believe this isn't trending on $FB or $TWTR, guessing it is being filtered out. _x000D_ http://www.fox32chicago.com/news/crime/227116738-storyÃ‚Â Ã¢â‚¬Â¦	really hard to believe this isn't trending on $fb or $twtr, guessing it is being filtered out. _x000D_	really hard to believe this isn't trending on $fb or $twtr, guessing it is being filtered out. _x000D_	0.541667	negative	-0.291667		2013-09-09	1.07857	6	0	6	390	1715		1.94591	0.666667	1		0	1	44.04	0.09	0	1	33	0	2	4
2016-05-07	How to trade like @timothysykes without doing all the hard work? Let #stockstotrade get you there http://ow.ly/4noaMoÃ‚Â $FB $TWTR	how to trade like @timothysykes without doing all the hard work? let #stockstotrade get you there $fb $twtr	how to trade like @timothysykes without doing all the hard work? let #stockstotrade get you there $fb $twtr	0.541667	negative	-0.291667		2013-09-10	0.05	2	0	2	390	1717		1.09861	0	1		0	1	43.6	-0.440003	0	1	33	0	2	2
2016-02-02	Here's a lesson on how hard it's getting to make money investing in IPOs: http://stks.co/f3sF0Ã‚Â _x000D_ $FB $FEYE $GRPN $SQ $TWTR	here's a lesson on how hard it's getting to make money investing in ipos: _x000D_ $fb $feye $grpn $sq $twtr	here's a lesson on how hard it's getting to make money investing in ipos: _x000D_ $fb $feye $grpn $sq $twtr	0.541667	negative	-0.291667		2013-09-11	1.02876	9	1	8	391	1725		1.50408	-0.111111	0.371461		0.111111	0.888889	45.04	1.44	0.111111	0.888889	34	1	3	5
2016-01-30	Here are the specifics steps you need to find the hottest stocks http://tim.ly/sykesstepsÃ‚Â use the weekend to study hard $FB $TWTR $LNKD peeps	here are the specifics steps you need to find the hottest stocks use the weekend to study hard $fb $twtr $lnkd peeps	here are the specifics steps you need to find the hottest stocks use the weekend to study hard $fb $twtr $lnkd peeps	0.541667	negative	-0.291667		2013-09-12	1.0472	8	1	7	392	1732		1.38629	-0.0138889	0.338562		0.125	0.875	44.75	-0.290001	0.125	0.875	34	0	2	4
2015-07-28	$FB I know it's hard but this monster setting up again pic.twitter.com/8IoTjGR1jP	$fb i know it's hard but this monster setting up again pic.twitter.com/8iotjgr1jp	$fb i know it's hard but this monster setting up again pic.twitter.com/8iotjgr1jp	0.541667	negative	-0.291667		2013-09-13	1.60909	9	0	9	392	1741		2.30259	0.125	1		0	1	44.31	-0.439999	0	1	35	1	3	5
2013-10-08	Facebook, Yahoo and Netflix hit hard in selloff http://on.mktw.net/19fhMUOÃ‚Â $FB	facebook, yahoo and netflix hit hard in selloff $fb	facebook, yahoo and netflix hit hard in selloff $fb	0.541667	negative	-0.291667		2013-09-14	0	0	0	0	392	1741		0	-1	0		0	0	44.31	0	0	0	35	0	2	0
2013-03-11	It's Hard To Believe How Drastic The Changes To Facebook Have Been Over The Years $FB by @meganrosedickeyhttp://read.bi/WiSKhD	it's hard to believe how drastic the changes to facebook have been over the years $fb by @meganrosedickey	it's hard to believe how drastic the changes to facebook have been over the years $fb by @meganrosedickey	0.541667	negative	-0.291667		2013-09-15	0	0	0	0	392	1741		0	0	0		0	0	44.31	0	0	0	35	0	2	0
2018-12-22	Sick Burn $FB $CRMhttps://twitter.com/CNBC/status/1076639695042428928Ã‚Â Ã¢â‚¬Â¦ "Facebook is the new cigarettes," says Salesforce CEO. https://cnb.cx/2EuzLh8	sick burn $fb $crm "facebook is the new cigarettes," says salesforce ceo.	sick burn $fb $crm "facebook is the new cigarettes," says salesforce ceo.	0.655844	negative	-0.288961		2013-09-16	0.725	2	1	1	393	1742		0	0.5	0		0.5	0.5	42.51	-1.8	0.5	0.5	35	0	2	1
2018-03-26	Facebook's new privacy scandal has come at the worst possible time for the company $FB https://read.bi/2pIfImdÃ‚Â pic.twitter.com/eBAwx45FXF	facebook's new privacy scandal has come at the worst possible time for the company $fb	facebook's new privacy scandal has come at the worst possible time for the company $fb	0.818182	negative	-0.287879		2013-09-17	0.286364	3	1	2	394	1744		0.405465	0.166667	0.057191		0.333333	0.666667	45.07	2.56	0.333333	0.666667	36	1	3	2
2012-05-19	I knew something was wrong when everyone I know was offered secondary stock from $32-36 $FB. Going to be a long six months for them	i knew something was wrong when everyone i know was offered secondary stock from $32-36 $fb. going to be a long six months for them	i knew something was wrong when everyone i know was offered secondary stock from $32-36 $fb. going to be a long six months for them	0.533333	negative	-0.283333		2013-09-18	1.94911	11	1	10	395	1754		1.70475	0.242424	0.42504		0.0909091	0.909091	45.23	0.16	0.0909091	0.909091	37	1	3	6
2018-10-29	It is a FANG inferno on Wall Street. Facebook, Amazon, Netflix and Alphabet all in a correction or worse and shedding nearly half $1 trillion in market cap just this month $FB $AMZN $NFLX $GOOGLpic.twitter.com/W8VCSpYV5J	it is a fang inferno on wall street. facebook, amazon, netflix and alphabet all in a correction or worse and shedding nearly half $1 trillion in market cap just this month $fb $amzn $nflx $googlpic.twitter.com/w8vcspyv5j	it is a fang inferno on wall street. facebook, amazon, netflix and alphabet all in a correction or worse and shedding nearly half $1 trillion in market cap just this month $fb $amzn $nflx $googlpic.twitter.com/w8vcspyv5j	0.383333	negative	-0.283333		2013-09-19	0.0437374	2	1	1	396	1755		0	-0.409091	0		0.5	0.5	45.98	0.75	0.5	0.5	37	0	2	2
2017-03-04	Don't waste your time at a 9-5 job just to get by. Work hard & eventually you can be a full-time trader! #MarketHumor #StockMarket $FB $TWTRpic.twitter.com/NFAlnZXrc8	don't waste your time at a 9-5 job just to get by. work hard & eventually you can be a full-time trader! #markethumor #stockmarket $fb $twtrpic.twitter.com/nfalnzxrc8	don't waste your time at a 9-5 job just to get by. work hard & eventually you can be a full-time trader! #markethumor #stockmarket $fb $twtrpic.twitter.com/nfalnzxrc8	0.270833	negative	-0.282292		2013-09-20	-0.15	2	1	1	397	1756		0	0	0		0.5	0.5	47.49	1.51	0.5	0.5	36	-1	1	1
2016-01-21	Facebook's new sports feature is bad news for Twitter http://yhoo.it/1Vc37zCÃ‚Â @readDanwrite $FB $TWTRpic.twitter.com/TDRtYcixJk	facebook's new sports feature is bad news for twitter @readdanwrite $fb $twtrpic.twitter.com/tdrtycixjk	facebook's new sports feature is bad news for twitter @readdanwrite $fb $twtrpic.twitter.com/tdrtycixjk	0.560606	negative	-0.281818		2013-09-21	0.4	1	0	1	397	1757		0.693147	0.5	1		0	1	47.49	0	0	1	37	1	3	1
2015-05-13	Is FacebookÃ¢â‚¬â„¢s new partnership bad for journalism? $FB http://fxn.ws/1e2a8DDÃ‚Â pic.twitter.com/H7GoyhvLRA	is facebooks new partnership bad for journalism? $fb	is facebooks new partnership bad for journalism? $fb	0.560606	negative	-0.281818		2013-09-22	0.55	2	0	2	397	1759		1.09861	0	1		0	1	47.49	0	0	1	37	0	2	1
2018-05-13	End poverty hunger_x000D_ #AI #ML #Iot #Robotics #cloud #HPC #3dp #genomics will ensure dramatic #productivity gain by 2030_x000D_ #CEO #CTO #fortune500 #startups let us pledge to end extreme #poverty from #world #SDGs #endHunger _x000D_ $MSFT $AMZN $FB $GOOG $AAPL $GE $MRK $PFE $JNJ $IBM $CSCOpic.twitter.com/gVReZyp5HN	end poverty hunger_x000D_ #ai #ml #iot #robotics #cloud #hpc #3dp #genomics will ensure dramatic #productivity gain by 2030_x000D_ #ceo #cto #fortune500 #startups let us pledge to end extreme #poverty from #world #sdgs #endhunger _x000D_ $msft $amzn $fb $goog $aapl $ge $mrk $pfe $jnj $ibm $cscopic.twitter.com/gvrezyp5hn	end poverty hunger_x000D_ #ai #ml #iot #robotics #cloud #hpc #3dp #genomics will ensure dramatic #productivity gain by 2030_x000D_ #ceo #cto #fortune500 #startups let us pledge to end extreme #poverty from #world #sdgs #endhunger _x000D_ $msft $amzn $fb $goog $aapl $ge $mrk $pfe $jnj $ibm $cscopic.twitter.com/gvrezyp5hn	0.8	negative	-0.279167		2013-09-23	0.369444	3	1	2	398	1761		0.405465	-0.333333	0.057191		0.333333	0.666667	47.19	-0.300003	0.333333	0.666667	37	0	2	2
2015-07-30	the trifecta. $twtr $fb $lnkd all beat their expected earnings but their stocks went down. Behavior is changing.https://twitter.com/jessefelder/status/626867963384233985Ã‚Â Ã¢â‚¬Â¦ $LNKD now down $50 from after hours highs. I almost feel bad for the bots that bought up there.	the trifecta. $twtr $fb $lnkd all beat their expected earnings but their stocks went down. behavior is changing. $lnkd now down $50 from after hours highs. i almost feel bad for the bots that bought up there.	the trifecta. $twtr $fb $lnkd all beat their expected earnings but their stocks went down. behavior is changing. $lnkd now down $50 from after hours highs. i almost feel bad for the bots that bought up there.	0.411111	negative	-0.277778		2013-09-24	1.69485	14	3	11	401	1772		1.09861	0.119048	0.179348		0.214286	0.785714	48.45	1.26	0.214286	0.785714	38	1	3	7
2018-03-29	Here are 8 common penny stock trading mistakes you should avoid https://goo.gl/f8rYnMÃ‚Â so study up and learn from the past $FB $TWTR	here are 8 common penny stock trading mistakes you should avoid so study up and learn from the past $fb $twtr	here are 8 common penny stock trading mistakes you should avoid so study up and learn from the past $fb $twtr	0.375	negative	-0.275		2013-09-25	0.9	3	0	3	401	1775		1.38629	0.214286	1		0	1	49.46	1.01	0	1	39	1	3	2
2018-03-08	$FB - Facebook (FB) has started to experience deceleration among its user base metrics, Ross Sandler of Barclays tells clients in an overnight note - this is the first time the analyst has come out with a call like this. He is the #1 in the name. Via notablecalls	$fb - facebook (fb) has started to experience deceleration among its user base metrics, ross sandler of barclays tells clients in an overnight note - this is the first time the analyst has come out with a call like this. he is the #1 in the name. via notablecalls	$fb - facebook (fb) has started to experience deceleration among its user base metrics, ross sandler of barclays tells clients in an overnight note - this is the first time the analyst has come out with a call like this. he is the #1 in the name. via notablecalls	0.666667	negative	-0.275		2013-09-26	0.712554	14	2	12	403	1787		1.46634	-0.142857	0.300146		0.142857	0.857143	50.39	0.93	0.142857	0.857143	39	0	2	7
2013-01-11	Facebook wants you to pay $100 to send a message to Mark Zuckerberg's inbox: http://cnb.cx/13mm5dPÃ‚Â (via @cadiet) $FB	facebook wants you to pay $100 to send a message to mark zuckerberg's inbox: (via @cadiet) $fb	facebook wants you to pay $100 to send a message to mark zuckerberg's inbox: (via @cadiet) $fb	0.55	negative	-0.275		2013-09-27	0	0	0	0	403	1787		0	-0.857143	0		0	0	51.24	0.850003	0	0	39	0	2	0
2018-12-07	from pure technical standpoint, #FAANG in huge trouble. $fb dead stock. double digits almost assured. $aapl dead stock. WORST monthly chart in 3 yrs. $amzn WORST monthly chart in 4 yrs. $nflx WORST monthly chart in 2 yrs. $googl relatively strong but not playable. conclusion: BAD	from pure technical standpoint, #faang in huge trouble. $fb dead stock. double digits almost assured. $aapl dead stock. worst monthly chart in 3 yrs. $amzn worst monthly chart in 4 yrs. $nflx worst monthly chart in 2 yrs. $googl relatively strong but not playable. conclusion: bad	from pure technical standpoint, #faang in huge trouble. $fb dead stock. double digits almost assured. $aapl dead stock. worst monthly chart in 3 yrs. $amzn worst monthly chart in 4 yrs. $nflx worst monthly chart in 2 yrs. $googl relatively strong but not playable. conclusion: bad	0.575	negative	-0.271032		2013-09-28	0	1	0	1	403	1788		0.693147	1	1		0	1	51.24	0	0	1	39	0	2	1
2018-04-18	$FUSZ #CRM Game Changer has ARRIVED! Shorty in Big Trouble!! $AMZN @BABA $AAPL $ADT $BIDU $ATVI $CRM $BTC $BTCS $CANN $CRUS $FEYE $GERN $INTC $JPM $LRDR $LDSR $MGTI $RIOT $NFLX $BKNG $NVDA $TWTR $EBAY $MSFT $TSLA $GOOGL $GOOG $IBM $ORCL $FB $CSCO $ROKU $C $MO #digitaladvertisingpic.twitter.com/cuVsTily1J	$fusz #crm game changer has arrived! shorty in big trouble!! $amzn @baba $aapl $adt $bidu $atvi $crm $btc $btcs $cann $crus $feye $gern $intc $jpm $lrdr $ldsr $mgti $riot $nflx $bkng $nvda $twtr $ebay $msft $tsla $googl $goog $ibm $orcl $fb $csco $roku $c $mo #digitaladvertisingpic.twitter.com/cuvstily1j	$fusz #crm game changer has arrived! shorty in big trouble!! $amzn @baba $aapl $adt $bidu $atvi $crm $btc $btcs $cann $crus $feye $gern $intc $jpm $lrdr $ldsr $mgti $riot $nflx $bkng $nvda $twtr $ebay $msft $tsla $googl $goog $ibm $orcl $fb $csco $roku $c $mo #digitaladvertisingpic.twitter.com/cuvstily1j	0.233333	negative	-0.270833		2013-09-29	0.6	2	0	2	403	1790		1.09861	0	1		0	1	51.24	0	0	1	39	0	2	1
2013-12-24	Tried shorting $twtr today as $fb went red. Didn't work. Very frustrating. I'm over it, but hard to believe people did this all year.	tried shorting $twtr today as $fb went red. didn't work. very frustrating. i'm over it, but hard to believe people did this all year.	tried shorting $twtr today as $fb went red. didn't work. very frustrating. i'm over it, but hard to believe people did this all year.	0.513889	negative	-0.270556		2013-09-30	1.225	4	0	4	403	1794		1.60944	0	1		0	1	50.23	-1.01	0	1	39	0	2	2
2012-05-18	So $FB at $6 would be a 20x P/E, which seems reasonable for a fast-growing company with no proper business model and terrible governance	so $fb at $6 would be a 20x p/e, which seems reasonable for a fast-growing company with no proper business model and terrible governance	so $fb at $6 would be a 20x p/e, which seems reasonable for a fast-growing company with no proper business model and terrible governance	0.566667	negative	-0.266667		2013-10-01	0	0	0	0	403	1794		0	-1	0		0	0	50.42	0.189998	0	0	39	0	2	0
2018-06-04	So much crap made up in biz media. More "fake news."_x000D_ Guest just says he likes $FB because "his sense" is that it is underowned by institutions._x000D_ $FB 72% institutional holdings_x000D_ $GOOGL 80% institutional_x000D_ $AAPL 63% institutionalal_x000D_ $NFLX 83% institutional	so much crap made up in biz media. more "fake news."_x000D_ guest just says he likes $fb because "his sense" is that it is underowned by institutions._x000D_ $fb 72% institutional holdings_x000D_ $googl 80% institutional_x000D_ $aapl 63% institutionalal_x000D_ $nflx 83% institutional	so much crap made up in biz media. more "fake news."_x000D_ guest just says he likes $fb because "his sense" is that it is underowned by institutions._x000D_ $fb 72% institutional holdings_x000D_ $googl 80% institutional_x000D_ $aapl 63% institutionalal_x000D_ $nflx 83% institutional	0.766667	negative	-0.266667		2013-10-02	0.4	2	0	2	403	1796		1.09861	1	1		0	1	50.28	-0.139999	0	1	39	0	2	1
2016-03-13	https://market-ticker.org/post=231232Ã‚Â FaceBook Is Actively Promoting Criminal Acts $fb #boycott	facebook is actively promoting criminal acts $fb #boycott	facebook is actively promoting criminal acts $fb #boycott	0.575	negative	-0.266667		2013-10-03	0.972024	11	2	9	405	1805		1.20397	-0.181818	0.228611		0.181818	0.818182	49.18	-1.1	0.181818	0.818182	39	0	2	5
2013-10-03	The secret behind Facebook's big jump in mobile ad revenue may be apps http://bloom.bg/18Qmd8gÃ‚Â #Bwest $FB	the secret behind facebook's big jump in mobile ad revenue may be apps #bwest $fb	the secret behind facebook's big jump in mobile ad revenue may be apps #bwest $fb	0.5	negative	-0.266667		2013-10-04	0	1	0	1	405	1806		0.693147	0.181818	1		0	1	51.04	1.86	0	1	39	0	2	1
2014-02-07	.@davidgregory: they are buying oils, health care, and tech, including $FB, $TWTR, $GOOG and $AAPL! #TweetThePress. Very heavy buying	.@davidgregory: they are buying oils, health care, and tech, including $fb, $twtr, $goog and $aapl! #tweetthepress. very heavy buying	.@davidgregory: they are buying oils, health care, and tech, including $fb, $twtr, $goog and $aapl! #tweetthepress. very heavy buying	0.65	negative	-0.26		2013-10-05	-0.225	1	1	0	406	1806		-0.693147	-1	1		1	0	51.04	0	1	0	38	-1	1	1
2018-07-25	Wow, live shot of $FB https://twitter.com/barstoolsports/status/1022244222923988992Ã‚Â Ã¢â‚¬Â¦ This is the worst attempt at anything in the history of attempts (via @Scottlfc87) pic.twitter.com/tnBQO6inbG	wow, live shot of $fb this is the worst attempt at anything in the history of attempts (via @scottlfc87) pic.twitter.com/tnbqo6inbg	wow, live shot of $fb this is the worst attempt at anything in the history of attempts (via @scottlfc87) pic.twitter.com/tnbqo6inbg	0.833333	negative	-0.254545		2013-10-06	0	1	0	1	406	1807		0.693147	1	1		0	1	51.04	0	0	1	38	0	2	1
2014-04-07	Worst performing S&P 500 stocks last week: $ETFC (down 9.56%) $AKAM (down 6.68%) $NFLX (down 6.01%) $ADBE (down 5.49%) $FB (down 5.43%)	worst performing s&p 500 stocks last week: $etfc (down 9.56%) $akam (down 6.68%) $nflx (down 6.01%) $adbe (down 5.49%) $fb (down 5.43%)	worst performing s&p 500 stocks last week: $etfc (down 9.56%) $akam (down 6.68%) $nflx (down 6.01%) $adbe (down 5.49%) $fb (down 5.43%)	0.35873	negative	-0.253968		2013-10-07	-0.375	3	1	2	407	1809		0.405465	-0.333333	0.057191		0.333333	0.666667	50.52	-0.520001	0.333333	0.666667	38	0	2	2
2014-08-25	Facebook wants to crack down on annoying Ã¢â‚¬ËœclickbaitÃ¢â‚¬â„¢ in your news feed http://for.tn/1vGlGjlÃ‚Â $FB	facebook wants to crack down on annoying clickbait in your news feed $fb	facebook wants to crack down on annoying clickbait in your news feed $fb	0.42963	negative	-0.251852		2013-10-08	-0.465278	6	3	3	410	1812		0	-0.166667	0		0.5	0.5	47.14	-3.38	0.5	0.5	37	-1	1	3
2017-03-29	This is very true. And the engagement for $SNAP is insane. It will not be killed by $FB.. But can we wait until $17-$19? https://twitter.com/Jacobh101/status/847167617118953472Ã‚Â Ã¢â‚¬Â¦ it took @facebook 5 years to get to 150 M active users, @Snapchat did it in a year and half...Buy $SNAP!!!	this is very true. and the engagement for $snap is insane. it will not be killed by $fb.. but can we wait until $17-$19? it took @facebook 5 years to get to 150 m active users, @snapchat did it in a year and half...buy $snap!!!	this is very true. and the engagement for $snap is insane. it will not be killed by $fb.. but can we wait until $17-$19? it took @facebook 5 years to get to 150 m active users, @snapchat did it in a year and half...buy $snap!!!	0.61125	negative	-0.251354		2013-10-09	0.0599747	4	1	3	411	1815		0.693147	0.25	0.133975		0.25	0.75	46.77	-0.369999	0.25	0.75	37	0	2	3
2012-12-18	Mark ZuckerbergÃ¢â‚¬â„¢s Wedding Photographer Is Not Pleased With Mark Zuckerberg $FB by @pkafka http://read.bi/VOeCNy	mark zuckerbergs wedding photographer is not pleased with mark zuckerberg $fb by @pkafka	mark zuckerbergs wedding photographer is not pleased with mark zuckerberg $fb by @pkafka	1	negative	-0.25		2013-10-10	0.30303	4	1	3	412	1818		0.693147	0	0.133975		0.25	0.75	49.05	2.28	0.25	0.75	37	0	2	2
2012-12-09	No more Instagram To Twitter Photos $FB $DIS $CMSCA $GOOG by @nichcarlson http://flip.it/QC0Dt	no more instagram to twitter photos $fb $dis $cmsca $goog by @nichcarlson	no more instagram to twitter photos $fb $dis $cmsca $goog by @nichcarlson	0.5	negative	-0.25		2013-10-11	0.5	3	0	3	412	1821		1.38629	0.25	1		0	1	49.11	0.060002	0	1	37	0	2	2
2012-09-11	Zuck has now officially talked $FB past $20 a share.	zuck has now officially talked $fb past $20 a share.	zuck has now officially talked $fb past $20 a share.	0.25	negative	-0.25		2013-10-12	0	0	0	0	412	1821		0	-1	0		0	0	49.11	0	0	0	37	0	2	0
2012-07-27	The Idea That Facebook Could Be The Next Google Is Now Officially Laughable $GOOG $FB by @nichcarlsonhttp://read.bi/MbjEph	the idea that facebook could be the next google is now officially laughable $goog $fb by @nichcarlson	the idea that facebook could be the next google is now officially laughable $goog $fb by @nichcarlson	0.5	negative	-0.25		2013-10-13	0	0	0	0	412	1821		0	0	0		0	0	49.11	0	0	0	37	0	2	0
2012-05-31	.@guildrysantana At $28 $FB still trading at 35X aggressive 2013 EPS estimate. That's expensive. Not absurd, but expensive.	.@guildrysantana at $28 $fb still trading at 35x aggressive 2013 eps estimate. that's expensive. not absurd, but expensive.	.@guildrysantana at $28 $fb still trading at 35x aggressive 2013 eps estimate. that's expensive. not absurd, but expensive.	0.8	negative	-0.25		2013-10-14	1	7	0	7	412	1828		2.07944	1	1		0	1	49.51	0.399997	0	1	37	0	2	4
2012-05-24	RT @YahooFinance: Facebook IPO fiasco: HereÃ¢â‚¬â„¢s how small investors got rolled over http://yhoo.it/LiBr7bÃ‚Â $FB @aarontask @hblodget	rt @yahoofinance: facebook ipo fiasco: heres how small investors got rolled over $fb @aarontask @hblodget	rt @yahoofinance: facebook ipo fiasco: heres how small investors got rolled over $fb @aarontask @hblodget	0.4	negative	-0.25		2013-10-15	0.867424	4	0	4	412	1832		1.60944	0	1		0	1	49.5	-0.009998	0	1	37	0	2	2
2012-05-23	'We believe that the offering was conducted unfairly and it harmed public stockholders.' http://cnnmon.ie/L8aneeÃ‚Â $FB $MS	'we believe that the offering was conducted unfairly and it harmed public stockholders.' $fb $ms	'we believe that the offering was conducted unfairly and it harmed public stockholders.' $fb $ms	0.533333	negative	-0.25		2013-10-16	1.2	6	0	6	412	1838		1.94591	0	1		0	1	51.14	1.64	0	1	38	1	3	4
2012-05-18	the beautiful+talented @carolmassar_x000D_ w/ me on Internet pops + flops of the past. How does $FB stack up? See here... http://www.bloomberg.com/video/93000903/	the beautiful+talented @carolmassar_x000D_ w/ me on internet pops + flops of the past. how does $fb stack up? see here...	the beautiful+talented @carolmassar_x000D_ w/ me on internet pops + flops of the past. how does $fb stack up? see here...	0.25	negative	-0.25		2013-10-17	0.245455	2	0	2	412	1840		1.09861	0	1		0	1	52.21	1.07	0	1	38	0	2	1
2012-05-13	China, $YHOO, Greece, Rangers, $JPM, $FB and God only know what... If you aren't fired up for this week you're in the wrong line of work.	china, $yhoo, greece, rangers, $jpm, $fb and god only know what... if you aren't fired up for this week you're in the wrong line of work.	china, $yhoo, greece, rangers, $jpm, $fb and god only know what... if you aren't fired up for this week you're in the wrong line of work.	0.95	negative	-0.25		2013-10-18	0.75	3	0	3	412	1843		1.38629	0	1		0	1	54.22	2.01	0	1	38	0	2	2
2018-10-31	WATCH: Facebook posts disappointing quarterly user growth and sales figures, but profits far exceed forecasts https://reut.rs/2DdC1cJÃ‚Â via @ReutersTV $FB pic.twitter.com/VTvSZS0nkk	watch: facebook posts disappointing quarterly user growth and sales figures, but profits far exceed forecasts via @reuterstv $fb pic.twitter.com/vtvszs0nkk	watch: facebook posts disappointing quarterly user growth and sales figures, but profits far exceed forecasts via @reuterstv $fb pic.twitter.com/vtvszs0nkk	0.85	negative	-0.25		2013-10-19	0.25	1	0	1	412	1844		0.693147	0	1		0	1	54.22	0	0	1	39	1	3	1
2018-07-25	Facebook fails to add North American users in the second quarter, after data leak and fake news scandals. $FB https://cnb.cx/2Ac3U4m	facebook fails to add north american users in the second quarter, after data leak and fake news scandals. $fb	facebook fails to add north american users in the second quarter, after data leak and fake news scandals. $fb	0.325	negative	-0.25		2013-10-20	0.0424242	1	0	1	412	1845		0.693147	0	1		0	1	54.22	0	0	1	39	0	2	1
2018-04-11	"Sorry Is Not Enough" - @EU_Justice WP29 To @Facebook $FB http://www.domainmondo.com/2018/04/european-union-wp29-to-facebook-fb.htmlÃ‚Â Ã¢â‚¬Â¦ #WP29 #ICANN #ICANN62 #WHOIS #NetGov #Facebook #Zuckerberg #data #privacy #EUGDPR #GDPR	"sorry is not enough" - @eu_justice wp29 to @facebook $fb #wp29 #icann #icann62 #whois #netgov #facebook #zuckerberg #data #privacy #eugdpr #gdpr	"sorry is not enough" - @eu_justice wp29 to @facebook $fb #wp29 #icann #icann62 #whois #netgov #facebook #zuckerberg #data #privacy #eugdpr #gdpr	0.75	negative	-0.25		2013-10-21	-0.131818	9	2	7	414	1852		0.980829	-0.222222	0.168521		0.222222	0.777778	53.85	-0.370003	0.222222	0.777778	39	0	2	6
2018-04-06	Zuck's gonna get his head handed to him by Congress. Not just for the sins of the past, but also for the lack of substantive fixes, IMO. $FB	zuck's gonna get his head handed to him by congress. not just for the sins of the past, but also for the lack of substantive fixes, imo. $fb	zuck's gonna get his head handed to him by congress. not just for the sins of the past, but also for the lack of substantive fixes, imo. $fb	0.25	negative	-0.25		2013-10-22	0.45	3	0	3	414	1855		1.38629	0.222222	1		0	1	52.68	-1.17	0	1	40	1	3	2
2018-03-28	Everything is going wrong simultaneously for the tech juggernauts that have kept the market afloat for years: http://www.businessinsider.com/tech-stocks-everything-going-wrong-simultaneously-for-market-leading-mega-cap-companies-2018-3Ã‚Â Ã¢â‚¬Â¦ by @JoeCiolli $FB $TSLA	everything is going wrong simultaneously for the tech juggernauts that have kept the market afloat for years: by @joeciolli $fb $tsla	everything is going wrong simultaneously for the tech juggernauts that have kept the market afloat for years: by @joeciolli $fb $tsla	0.5	negative	-0.25		2013-10-23	0.6	2	0	2	414	1857		1.09861	0	1		0	1	51.9	-0.779998	0	1	40	0	2	1
2018-03-23	Am I the only fool who thinks $FB is a screaming buy?_x000D_ 13x FCF Ex-cash 2019E_x000D_ If at 159$ you still think itÃ¢â‚¬â„¢s expensive, sell the Put 160$ Jan19 and get 17$ just for waiting._x000D_ Forget the noise and focus on earnings, earnings, earnings.	am i the only fool who thinks $fb is a screaming buy?_x000D_ 13x fcf ex-cash 2019e_x000D_ if at 159$ you still think its expensive, sell the put 160$ jan19 and get 17$ just for waiting._x000D_ forget the noise and focus on earnings, earnings, earnings.	am i the only fool who thinks $fb is a screaming buy?_x000D_ 13x fcf ex-cash 2019e_x000D_ if at 159$ you still think its expensive, sell the put 160$ jan19 and get 17$ just for waiting._x000D_ forget the noise and focus on earnings, earnings, earnings.	0.85	negative	-0.25		2013-10-24	0.05	2	0	2	414	1859		1.09861	0	1		0	1	52.45	0.549999	0	1	40	0	2	2
2018-03-23	Tech just saw its worst week since 2011 and shed more than $500B in market cap. $FB $ORCL $MU $AAPL $NVDA were some of the biggest laggardspic.twitter.com/soyzgqRac3	tech just saw its worst week since 2011 and shed more than $500b in market cap. $fb $orcl $mu $aapl $nvda were some of the biggest laggardspic.twitter.com/soyzgqrac3	tech just saw its worst week since 2011 and shed more than $500b in market cap. $fb $orcl $mu $aapl $nvda were some of the biggest laggardspic.twitter.com/soyzgqrac3	0.75	negative	-0.25		2013-10-25	0.409848	5	0	5	414	1864		1.79176	0	1		0	1	51.95	-0.5	0	1	40	0	2	3
2018-03-20	Some Facebook employees are angry that Mark Zuckerberg has ghosted in the middle of this scandal $FB http://read.bi/2poECrRÃ‚Â pic.twitter.com/nLZ8OwBfZQ	some facebook employees are angry that mark zuckerberg has ghosted in the middle of this scandal $fb	some facebook employees are angry that mark zuckerberg has ghosted in the middle of this scandal $fb	0.5	negative	-0.25		2013-10-26	-0.125	1	1	0	415	1864		-0.693147	-1	1		1	0	51.95	0	1	0	39	-1	1	1
2018-01-16	You don't need a lot to start https://goo.gl/5sqNg3Ã‚Â you can start small and grow your account $FB $TWTR	you don't need a lot to start you can start small and grow your account $fb $twtr	you don't need a lot to start you can start small and grow your account $fb $twtr	0.4	negative	-0.25		2013-10-27	0.65	5	1	4	416	1868		0.916291	0.8	0.2		0.2	0.8	51.95	0	0.2	0.8	39	0	2	2
2017-12-31	As per the usual, February was another month of trading in the SharePlanner Splash Zone $FB $TSLA $GOOGL $GS $NFLXhttp://bit.ly/2oTTfEa	as per the usual, february was another month of trading in the shareplanner splash zone $fb $tsla $googl $gs $nflx	as per the usual, february was another month of trading in the shareplanner splash zone $fb $tsla $googl $gs $nflx	0.25	negative	-0.25		2013-10-28	0.866667	5	1	4	417	1872		0.916291	0	0.2		0.2	0.8	50.23	-1.72	0.2	0.8	40	1	3	3
2017-12-05	$FB piercing candle on volume. Still needs to get past 50 MA pic.twitter.com/8qF6HZwqzM	$fb piercing candle on volume. still needs to get past 50 ma pic.twitter.com/8qf6hzwqzm	$fb piercing candle on volume. still needs to get past 50 ma pic.twitter.com/8qf6hzwqzm	0.25	negative	-0.25		2013-10-29	0.627435	8	0	8	417	1880		2.19722	0.2	1		0	1	49.4	-0.829998	0	1	40	0	2	6
2017-11-24	Discriminatory ads slip past Facebook's filters $FB http://read.bi/2iMDbAbÃ‚Â pic.twitter.com/oYat9T9Uqn	discriminatory ads slip past facebook's filters $fb	discriminatory ads slip past facebook's filters $fb	0.25	negative	-0.25		2013-10-30	2.14848	27	5	22	422	1902		1.34373	-0.185185	0.223105		0.185185	0.814815	49.01	-0.390004	0.185185	0.814815	40	0	2	16
2017-07-27	Returns over the past 2 years..._x000D_ Facebook: +84%_x000D_ Twitter: -50%_x000D_ $FB $TWTRpic.twitter.com/wqybZA3uZk	returns over the past 2 years..._x000D_ facebook: +84%_x000D_ twitter: -50%_x000D_ $fb $twtrpic.twitter.com/wqybza3uzk	returns over the past 2 years..._x000D_ facebook: +84%_x000D_ twitter: -50%_x000D_ $fb $twtrpic.twitter.com/wqybza3uzk	0.25	negative	-0.25		2013-10-31	-0.262269	14	6	8	428	1910		0.251314	-0.243386	0.0102567		0.428571	0.571429	50.21	1.2	0.428571	0.571429	40	0	2	6
2017-07-21	Here's my warning about using the wrong brokers https://goo.gl/yaFMFaÃ‚Â please don't ignore this key post $FB $TWTR	here's my warning about using the wrong brokers please don't ignore this key post $fb $twtr	here's my warning about using the wrong brokers please don't ignore this key post $fb $twtr	0.95	negative	-0.25		2013-11-01	1.6697	10	2	8	430	1918		1.09861	0.228571	0.2		0.2	0.8	49.75	-0.459999	0.2	0.8	41	1	3	6
2017-07-03	Fake news is everywhere, especially with penny stocks so watch out https://goo.gl/EANAvRÃ‚Â and study this ASAP $FB $TWTR	fake news is everywhere, especially with penny stocks so watch out and study this asap $fb $twtr	fake news is everywhere, especially with penny stocks so watch out and study this asap $fb $twtr	1	negative	-0.25		2013-11-02	0	1	0	1	430	1919		0.693147	0.2	1		0	1	49.75	0	0	1	41	0	2	1
2017-03-15	Returns over the past 3 years..._x000D_ Facebook: +103%_x000D_ Twitter: -72%_x000D_ $FB $TWTRpic.twitter.com/y9lrU1aY1g	returns over the past 3 years..._x000D_ facebook: +103%_x000D_ twitter: -72%_x000D_ $fb $twtrpic.twitter.com/y9lru1ay1g	returns over the past 3 years..._x000D_ facebook: +103%_x000D_ twitter: -72%_x000D_ $fb $twtrpic.twitter.com/y9lru1ay1g	0.25	negative	-0.25		2013-11-03	0	0	0	0	430	1919		0	-1	0		0	0	49.75	0	0	0	41	0	2	0
2017-02-16	This part of Zuckerberg's manifesto grabs me. $FB is stepping in where traditional structures of gov't, non-profits, companies have failed. pic.twitter.com/Dzf7vnGoRv	this part of zuckerberg's manifesto grabs me. $fb is stepping in where traditional structures of gov't, non-profits, companies have failed. pic.twitter.com/dzf7vngorv	this part of zuckerberg's manifesto grabs me. $fb is stepping in where traditional structures of gov't, non-profits, companies have failed. pic.twitter.com/dzf7vngorv	0.525	negative	-0.25		2013-11-04	0.5	5	0	5	430	1924		1.79176	1	1		0	1	48.22	-1.53	0	1	41	0	2	4
2017-02-02	Returns over the past 3 years..._x000D_ Facebook: +113%_x000D_ Twitter: -73%_x000D_ $FB $TWTRpic.twitter.com/B2UtdOEOlm	returns over the past 3 years..._x000D_ facebook: +113%_x000D_ twitter: -73%_x000D_ $fb $twtrpic.twitter.com/b2utdoeolm	returns over the past 3 years..._x000D_ facebook: +113%_x000D_ twitter: -73%_x000D_ $fb $twtrpic.twitter.com/b2utdoeolm	0.25	negative	-0.25		2013-11-05	0.649975	9	1	8	431	1932		1.50408	-0.111111	0.371461		0.111111	0.888889	50.11	1.89	0.111111	0.888889	41	0	2	5
2016-12-26	"Had my daughter sell her $FB shares this past week to add $SQ and $VRX for 2017. She said but I don't know them. I said then look them up."pic.twitter.com/QcefPvlibA	"had my daughter sell her $fb shares this past week to add $sq and $vrx for 2017. she said but i don't know them. i said then look them up."pic.twitter.com/qcefpvliba	"had my daughter sell her $fb shares this past week to add $sq and $vrx for 2017. she said but i don't know them. i said then look them up."pic.twitter.com/qcefpvliba	0.25	negative	-0.25		2013-11-06	0.430682	5	1	4	432	1936		0.916291	-0.0888889	0.2		0.2	0.8	49.12	-0.990002	0.2	0.8	41	0	2	2
2016-11-20	Facebook's Fake News Problem May Actually Hurt Earnings via @forbes http://www.forbes.com/sites/roberthof/2016/11/20/facebooks-fake-news-problem-may-actually-hurt-earnings/#f9b55fd6e90dÃ‚Â Ã¢â‚¬Â¦ #fakenews $FB	facebook's fake news problem may actually hurt earnings via @forbes #f9b55fd6e90d #fakenews $fb	facebook's fake news problem may actually hurt earnings via @forbes #f9b55fd6e90d #fakenews $fb	0.55	negative	-0.25		2013-11-07	0.347024	11	3	8	435	1944		0.81093	-0.0727273	0.109276		0.272727	0.727273	47.56	-1.56	0.272727	0.727273	41	0	2	6
2016-11-12	Here I review a $250,000 profit day https://www.youtube.com/watch?v=XvKL-pYeQf4Ã‚Â Ã¢â‚¬Â¦ always learn from the past $FB $TWTR	here i review a $250,000 profit day always learn from the past $fb $twtr	here i review a $250,000 profit day always learn from the past $fb $twtr	0.25	negative	-0.25		2013-11-08	-0.3125	5	2	3	437	1947		0.287682	-0.127273	0.0202041		0.4	0.6	47.53	-0.030002	0.4	0.6	41	0	2	3
2016-10-29	Trading with @timothysykes Month 5 week 4 - https://www.youtube.com/watch?v=P6qL_N7ekwcÃ‚Â Ã¢â‚¬Â¦ - few daft errors but still on track! #Stocks $FB #Pennystocks	trading with @timothysykes month 5 week 4 - - few daft errors but still on track! #stocks $fb #pennystocks	trading with @timothysykes month 5 week 4 - - few daft errors but still on track! #stocks $fb #pennystocks	0.1	negative	-0.25		2013-11-09	0.0861111	4	1	3	438	1950		0.693147	0.15	0.133975		0.25	0.75	47.53	0	0.25	0.75	41	0	2	3
2016-10-25	Returns over the past 2 years..._x000D_ Facebook: +65%_x000D_ Twitter: -65%_x000D_ $FB $TWTRpic.twitter.com/99xGaqLPll	returns over the past 2 years..._x000D_ facebook: +65%_x000D_ twitter: -65%_x000D_ $fb $twtrpic.twitter.com/99xgaqlpll	returns over the past 2 years..._x000D_ facebook: +65%_x000D_ twitter: -65%_x000D_ $fb $twtrpic.twitter.com/99xgaqlpll	0.25	negative	-0.25		2013-11-10	0	1	0	1	438	1951		0.693147	0.25	1		0	1	47.53	0	0	1	41	0	2	1
2016-10-11	Returns over the past 2 years..._x000D_ Facebook: +70%_x000D_ Twitter: -67%_x000D_ $FB $TWTRpic.twitter.com/PNjuxsE2Vt	returns over the past 2 years..._x000D_ facebook: +70%_x000D_ twitter: -67%_x000D_ $fb $twtrpic.twitter.com/pnjuxse2vt	returns over the past 2 years..._x000D_ facebook: +70%_x000D_ twitter: -67%_x000D_ $fb $twtrpic.twitter.com/pnjuxse2vt	0.25	negative	-0.25		2013-11-11	1.21326	5	0	5	438	1956		1.79176	0	1		0	1	46.2	-1.33	0	1	42	1	3	3
2016-08-01	$FB Me: Go fuck yourselves! _x000D_ Aaaand, back to $TWTR	$fb me: go fuck yourselves! _x000D_ aaaand, back to $twtr	$fb me: go fuck yourselves! _x000D_ aaaand, back to $twtr	0.3	negative	-0.25		2013-11-12	0.369697	8	0	8	438	1964		2.19722	0	1		0	1	46.61	0.41	0	1	42	0	2	6
2016-07-27	Unanimity is unsettling: Only one Wall Street analyst has a sell rating on Facebook http://on.wsj.com/2auY8LjÃ‚Â $FB pic.twitter.com/XnzzgLafR2	unanimity is unsettling: only one wall street analyst has a sell rating on facebook $fb pic.twitter.com/xnzzglafr2	unanimity is unsettling: only one wall street analyst has a sell rating on facebook $fb pic.twitter.com/xnzzglafr2	0.85	negative	-0.25		2013-11-13	1.38565	12	3	9	441	1973		0.916291	-0.25	0.133975		0.25	0.75	48.71	2.1	0.25	0.75	42	0	2	5
2016-06-06	'Dadada' a perhaps sentimental, re-used password that got $FB's Mark Zuckerberg hacked. http://on.mktw.net/1X6IeKEÃ‚Â pic.twitter.com/BXrdIlK0P3	'dadada' a perhaps sentimental, re-used password that got $fb's mark zuckerberg hacked.	'dadada' a perhaps sentimental, re-used password that got $fb's mark zuckerberg hacked.	1	negative	-0.25		2013-11-14	-0.202778	5	2	3	443	1976		0.287682	-0.15	0.0202041		0.4	0.6	48.99	0.280003	0.4	0.6	42	0	2	4
2016-05-13	I think we can put both $AMZN and $FB on failed breakout watch...but especially $FB as momentum couldn't even reach overbought conditions	i think we can put both $amzn and $fb on failed breakout watch...but especially $fb as momentum couldn't even reach overbought conditions	i think we can put both $amzn and $fb on failed breakout watch...but especially $fb as momentum couldn't even reach overbought conditions	0.65	negative	-0.25		2013-11-15	0.337121	5	1	4	444	1980		0.916291	0.2	0.2		0.2	0.8	49.01	0.019996	0.2	0.8	42	0	2	3
2016-05-12	Returns over the past year..._x000D_ Facebook: +55%_x000D_ Twitter: -62%_x000D_ $FB $TWTRpic.twitter.com/3hkTuue5DO	returns over the past year..._x000D_ facebook: +55%_x000D_ twitter: -62%_x000D_ $fb $twtrpic.twitter.com/3hktuue5do	returns over the past year..._x000D_ facebook: +55%_x000D_ twitter: -62%_x000D_ $fb $twtrpic.twitter.com/3hktuue5do	0.25	negative	-0.25		2013-11-16	0.275	1	0	1	444	1981		0.693147	0.2	1		0	1	49.01	0	0	1	43	1	3	1
2016-04-28	FacebookÃ¢â‚¬â„¢s share price over the last 5 days looks like the Loch Ness Monster_x000D_ (equally as creepy too) _x000D_ $FB pic.twitter.com/NvxiVfnn6L	facebooks share price over the last 5 days looks like the loch ness monster_x000D_ (equally as creepy too) _x000D_ $fb pic.twitter.com/nvxivfnn6l	facebooks share price over the last 5 days looks like the loch ness monster_x000D_ (equally as creepy too) _x000D_ $fb pic.twitter.com/nvxivfnn6l	0.533333	negative	-0.25		2013-11-17	0	0	0	0	444	1981		0	-1	0		0	0	49.01	0	0	0	43	0	2	0
2016-03-29	12 years ago, some guy named Zuckerberg spoke with @CNBC about his small, growing company $FB https://amp.twimg.com/v/3e92687d-e3e2-4086-983c-ff4eb6117359Ã‚Â Ã¢â‚¬Â¦	12 years ago, some guy named zuckerberg spoke with @cnbc about his small, growing company $fb	12 years ago, some guy named zuckerberg spoke with @cnbc about his small, growing company $fb	0.4	negative	-0.25		2013-11-18	-0.179167	6	2	4	446	1985		0.510826	0.666667	0.057191		0.333333	0.666667	45.83	-3.18	0.333333	0.666667	43	0	2	5
2016-03-02	Facebook just passed 3 million advertisers. Here's why it's focused on small businesses: http://read.bi/1LUZg51Ã‚Â #smallbiz $FB #startup	facebook just passed 3 million advertisers. here's why it's focused on small businesses: #smallbiz $fb #startup	facebook just passed 3 million advertisers. here's why it's focused on small businesses: #smallbiz $fb #startup	0.4	negative	-0.25		2013-11-19	0.283333	2	0	2	446	1987		1.09861	0.333333	1		0	1	46.36	0.529999	0	1	43	0	2	1
2016-02-02	How to trade with a small account http://www.timothysykes.com/2016/01/how-to-trade-penny-stocks-with-a-small-account/Ã‚Â Ã¢â‚¬Â¦ study $FB $TWTR	how to trade with a small account study $fb $twtr	how to trade with a small account study $fb $twtr	0.4	negative	-0.25		2013-11-20	1.75	4	0	4	446	1991		1.60944	0	1		0	1	46.43	0.069999	0	1	44	1	3	4
2016-01-11	This bastard still refuses to pay back his US victims http://www.timothysykes.com/2015/02/jordan-belfort-still-scumbag/Ã‚Â Ã¢â‚¬Â¦ sad $FB $TWTR	this bastard still refuses to pay back his us victims sad $fb $twtr	this bastard still refuses to pay back his us victims sad $fb $twtr	0.5	negative	-0.25		2013-11-21	0.375	3	1	2	447	1993		0.405465	-0.333333	0.057191		0.333333	0.666667	46.7	0.270001	0.333333	0.666667	43	-1	1	1
2015-12-30	CNBC guest says she has a Instagram profile "for her puppy" , so "buy $FB stock" #UNBELIEVABLE	cnbc guest says she has a instagram profile "for her puppy" , so "buy $fb stock" #unbelievable	cnbc guest says she has a instagram profile "for her puppy" , so "buy $fb stock" #unbelievable	1	negative	-0.25		2013-11-22	0.973864	4	0	4	447	1997		1.60944	0.333333	1		0	1	46.23	-0.470001	0	1	44	1	3	3
2015-10-01	Ill tell you, I call them my "Big 6" $AAPL $BABA $FB $GPRO $TSLA $TWTR	ill tell you, i call them my "big 6" $aapl $baba $fb $gpro $tsla $twtr	ill tell you, i call them my "big 6" $aapl $baba $fb $gpro $tsla $twtr	0.55	negative	-0.25		2013-11-23	0	0	0	0	447	1997		0	-1	0		0	0	46.23	0	0	0	44	0	2	0
2015-04-22	The three unread messages in our $FB graphics always drive me crazy. WHAT DO THEY SAY??? pic.twitter.com/qTbrvI9sVx	the three unread messages in our $fb graphics always drive me crazy. what do they say??? pic.twitter.com/qtbrvi9svx	the three unread messages in our $fb graphics always drive me crazy. what do they say??? pic.twitter.com/qtbrvi9svx	0.65	negative	-0.25		2013-11-24	0	0	0	0	447	1997		0	0	0		0	0	46.23	0	0	0	44	0	2	0
2015-02-03	We remind you 90%+ of traders fail so practically everyone on $TWTR $FB $LNKD who claims profitability but doesn't prove it is likely LYING	we remind you 90%+ of traders fail so practically everyone on $twtr $fb $lnkd who claims profitability but doesn't prove it is likely lying	we remind you 90%+ of traders fail so practically everyone on $twtr $fb $lnkd who claims profitability but doesn't prove it is likely lying	0.65	negative	-0.25		2013-11-25	0	2	0	2	447	1999		1.09861	1	1		0	1	44.82	-1.41	0	1	44	0	2	2
2014-12-01	How Facebook's changes to its newsfeed affect small businesses: http://on.wsj.com/1tvD2gvÃ‚Â $FB	how facebook's changes to its newsfeed affect small businesses: $fb	how facebook's changes to its newsfeed affect small businesses: $fb	0.4	negative	-0.25		2013-11-26	0	0	0	0	447	1999		0	-1	0		0	0	45.89	1.07	0	0	44	0	2	0
2014-11-22	@mitsmr: Brands are anxious to track people's Ã¢â‚¬Å“chatter dataÃ¢â‚¬ï¿½ on $TWTR & $FB http://mitsmr.com/12UlC6MÃ‚Â pic.twitter.com/PTQ1j7g6H6 @ajt @socialrank	@mitsmr: brands are anxious to track people's chatter data on $twtr & $fb pic.twitter.com/ptq1j7g6h6 @ajt @socialrank	@mitsmr: brands are anxious to track people's chatter data on $twtr & $fb pic.twitter.com/ptq1j7g6h6 @ajt @socialrank	1	negative	-0.25		2013-11-27	0	0	0	0	447	1999		0	0	0		0	0	46.49	0.600003	0	0	44	0	2	0
2014-10-23	Ok. So Mark Zuckerberg's Mandarin accent is terrible, but hey he can get his point across and also he runs $FB. Cut him some slack?	ok. so mark zuckerberg's mandarin accent is terrible, but hey he can get his point across and also he runs $fb. cut him some slack?	ok. so mark zuckerberg's mandarin accent is terrible, but hey he can get his point across and also he runs $fb. cut him some slack?	0.75	negative	-0.25		2013-11-28	0	1	0	1	447	2000		0.693147	1	1		0	1	46.49	0	0	1	44	0	2	1
2014-09-01	340: Try to keep your trading mistakes small $SPY $EURUSD $FB $TSLA $NFLXpic.twitter.com/ol2ym9C76G	340: try to keep your trading mistakes small $spy $eurusd $fb $tsla $nflxpic.twitter.com/ol2ym9c76g	340: try to keep your trading mistakes small $spy $eurusd $fb $tsla $nflxpic.twitter.com/ol2ym9c76g	0.4	negative	-0.25		2013-11-29	0.25	1	0	1	447	2001		0.693147	0	1		0	1	47.01	0.519996	0	1	45	1	3	1
2014-07-23	One of the MOST SHOCKING things from Facebook's earnings is the amount of cash they have Ã¢â€ â€™ http://stks.co/a0nUBÃ‚Â $FB	one of the most shocking things from facebook's earnings is the amount of cash they have $fb	one of the most shocking things from facebook's earnings is the amount of cash they have $fb	0.75	negative	-0.25		2013-11-30	0	1	0	1	447	2002		0.693147	0	1		0	1	47.01	0	0	1	45	0	2	1
2014-07-03	Sick of seeing certain types of posts on Facebook? Here's how to tweak your news feed: http://on.wsj.com/1m9MYf6Ã‚Â $FB	sick of seeing certain types of posts on facebook? here's how to tweak your news feed: $fb	sick of seeing certain types of posts on facebook? here's how to tweak your news feed: $fb	0.714286	negative	-0.25		2013-12-01	0	1	0	1	447	2003		0.693147	0	1		0	1	47.01	0	0	1	45	0	2	1
2014-05-20	RT @paulvigna: Memo to Facebook: letÃ¢â‚¬â„¢s get small http://on.wsj.com/1j5saQdÃ‚Â @WSJMoneyBeat interview w/@Stibel $FB	rt @paulvigna: memo to facebook: lets get small @wsjmoneybeat interview w/@stibel $fb	rt @paulvigna: memo to facebook: lets get small @wsjmoneybeat interview w/@stibel $fb	0.4	negative	-0.25		2013-12-02	-0.98447	6	2	4	449	2007		0.510826	-0.333333	0.057191		0.333333	0.666667	47.06	0.050003	0.333333	0.666667	44	-1	1	2
2014-05-06	Facebook Plans Campaign to 'Friend' Small Business http://zite.to/1qa3lMDÃ‚Â #smallbiz #smb $FB RT @abc @DanNieves	facebook plans campaign to 'friend' small business #smallbiz #smb $fb rt @abc @dannieves	facebook plans campaign to 'friend' small business #smallbiz #smb $fb rt @abc @dannieves	0.4	negative	-0.25		2013-12-03	-0.163636	4	1	3	450	2010		0.693147	0.0833333	0.133975		0.25	0.75	46.73	-0.330001	0.25	0.75	44	0	2	2
2014-02-20	Facebook shares 0% yield, no meaningful voting power. Looks like $FB issuing zero-coupon perpetuals. Just printing money, in effect.	facebook shares 0% yield, no meaningful voting power. looks like $fb issuing zero-coupon perpetuals. just printing money, in effect.	facebook shares 0% yield, no meaningful voting power. looks like $fb issuing zero-coupon perpetuals. just printing money, in effect.	0.5	negative	-0.25		2013-12-04	1.15	4	0	4	450	2014		1.60944	0.25	1		0	1	48.62	1.89	0	1	45	1	3	3
2014-02-11	The # of Fake Accounts On $FB Would Equal The 8th Largest Country By Population In The World http://ow.ly/twNEL	the # of fake accounts on $fb would equal the 8th largest country by population in the world	the # of fake accounts on $fb would equal the 8th largest country by population in the world	0.625	negative	-0.25		2013-12-05	0.527381	6	1	5	451	2019		1.09861	-0.166667	0.254644		0.166667	0.833333	48.34	-0.279999	0.166667	0.833333	46	1	3	3
2014-01-24	Princeton study: FB could lose 80% users by 2017. $FB responds showing Princeton demise using same "flawed method" _x000D_ http://bloom.bg/1hSX945	princeton study: fb could lose 80% users by 2017. $fb responds showing princeton demise using same "flawed method" _x000D_	princeton study: fb could lose 80% users by 2017. $fb responds showing princeton demise using same "flawed method" _x000D_	0.3125	negative	-0.25		2013-12-06	0.0833333	4	0	4	451	2023		1.60944	0.166667	1		0	1	47.94	-0.400001	0	1	46	0	2	4
2013-11-01	Teen on @SquawkStreet says @snapchat, @instagram, "everything" is cooler than $FB. "I'll check if I'm bored and have nothing else to do."	teen on @squawkstreet says @snapchat, @instagram, "everything" is cooler than $fb. "i'll check if i'm bored and have nothing else to do."	teen on @squawkstreet says @snapchat, @instagram, "everything" is cooler than $fb. "i'll check if i'm bored and have nothing else to do."	0.5	negative	-0.25		2013-12-07	0	0	0	0	451	2023		0	-1	0		0	0	47.94	0	0	0	46	0	2	0
2013-10-21	Following issues this morning, Facebook says the site is back to 100%: http://cnb.cx/1b7dyxeÃ‚Â (via @JBoorstin) $FB	following issues this morning, facebook says the site is back to 100%: (via @jboorstin) $fb	following issues this morning, facebook says the site is back to 100%: (via @jboorstin) $fb	0.366667	negative	-0.25		2013-12-08	0	0	0	0	451	2023		0	0	0		0	0	47.94	0	0	0	46	0	2	0
2013-07-25	Facebook $FB shares soar, boosted by small business ads http://abcn.ws/15iyFLT	facebook $fb shares soar, boosted by small business ads	facebook $fb shares soar, boosted by small business ads	0.4	negative	-0.25		2013-12-09	0.183333	6	0	6	451	2029		1.94591	1	1		0	1	48.84	0.900001	0	1	46	0	2	5
2013-07-25	"Sorry, Mark. Guess you guys should have gotten the benefit of the doubt." Analysts react to $FB's big beat: http://on.mktw.net/166J5iz	"sorry, mark. guess you guys should have gotten the benefit of the doubt." analysts react to $fb's big beat:	"sorry, mark. guess you guys should have gotten the benefit of the doubt." analysts react to $fb's big beat:	0.55	negative	-0.25		2013-12-10	0	0	0	0	451	2029		0	-1	0		0	0	50.25	1.41	0	0	46	0	2	0
2013-07-24	We Were Wrong, Facebook Mobile Ad Spend Crushes Our Short Thesis Ã¢â‚¬â€œ Upgrading to Neutral http://www.btigresearch.com/2013/07/24/we-were-wrong-facebook-mobile-ad-spend-crushes-our-short-thesis-upgrading-to-neutral/Ã‚Â Ã¢â‚¬Â¦ $FB	we were wrong, facebook mobile ad spend crushes our short thesis upgrading to neutral $fb	we were wrong, facebook mobile ad spend crushes our short thesis upgrading to neutral $fb	0.6	negative	-0.25		2013-12-11	1.28333	6	0	6	451	2035		1.94591	1	1		0	1	49.38	-0.869999	0	1	46	0	2	3
2013-05-31	You Have To Believe This Chart Makes Mark Zuckerberg Slightly Anxious $FB by @nichcarlson http://read.bi/12UrdUi	you have to believe this chart makes mark zuckerberg slightly anxious $fb by @nichcarlson	you have to believe this chart makes mark zuckerberg slightly anxious $fb by @nichcarlson	1	negative	-0.25		2013-12-12	-0.518013	10	4	6	455	2041		0.336472	-0.4	0.0202041		0.4	0.6	51.83	2.45	0.4	0.6	46	0	2	5
2013-04-04	Sheryl Sandberg To Jon Stewart: 'Blunt Truth Is Men Still Run The World And I'm Not Sure That's Going That Well' $FB http://read.bi/16yTF0L	sheryl sandberg to jon stewart: 'blunt truth is men still run the world and i'm not sure that's going that well' $fb	sheryl sandberg to jon stewart: 'blunt truth is men still run the world and i'm not sure that's going that well' $fb	0.888889	negative	-0.25		2013-12-13	0.58803	6	1	5	456	2046		1.09861	0.233333	0.254644		0.166667	0.833333	53.32	1.49	0.166667	0.833333	46	0	2	3
2013-03-25	SEC approves Nasdaq's $FB IPO accommodation plan; offers $62M compensation to FB IPO investors: http://cnb.cx/10cutJtÃ‚Â (via @kaylatausche)	sec approves nasdaq's $fb ipo accommodation plan; offers $62m compensation to fb ipo investors: (via @kaylatausche)	sec approves nasdaq's $fb ipo accommodation plan; offers $62m compensation to fb ipo investors: (via @kaylatausche)	0.533333	negative	-0.25		2013-12-14	0.136364	1	0	1	456	2047		0.693147	0.166667	1		0	1	53.32	0	0	1	47	1	3	1
2013-02-08	100% sworn by @_mwc33: @jimcramer twitter needs to go public--90% of info is useful, 10% crap. $FB is 10% useful 90% crap	100% sworn by @_mwc33: @jimcramer twitter needs to go public--90% of info is useful, 10% crap. $fb is 10% useful 90% crap	100% sworn by @_mwc33: @jimcramer twitter needs to go public--90% of info is useful, 10% crap. $fb is 10% useful 90% crap	0.4	negative	-0.25		2013-12-15	0	0	0	0	456	2047		0	-1	0		0	0	53.32	0	0	0	47	0	2	0
2013-01-23	Some Awful And Hilarious Stuff You Can Find Out About People Using Facebook Search $FB by @officialKLShttp://read.bi/Wn8KvT	some awful and hilarious stuff you can find out about people using facebook search $fb by @officialkls	some awful and hilarious stuff you can find out about people using facebook search $fb by @officialkls	1	negative	-0.25		2013-12-16	0.44881	4	0	4	456	2051		1.60944	1	1		0	1	53.81	0.490001	0	1	47	0	2	2
2013-01-22	Graph Search's Dirty Secret: It's Really An Eight-Year-Old Feature Facebook Killed Off Years Ago $FB by @owenthomashttp://read.bi/VRaIqS	graph search's dirty secret: it's really an eight-year-old feature facebook killed off years ago $fb by @owenthomas	graph search's dirty secret: it's really an eight-year-old feature facebook killed off years ago $fb by @owenthomas	0.425	negative	-0.25		2013-12-17	1.30545	13	0	13	456	2064		2.63906	0	1		0	1	54.86	1.05	0	1	47	0	2	7
2012-05-21	$FB, or why buying freshly IPO'd stocks is stupid.	$fb, or why buying freshly ipo'd stocks is stupid.	$fb, or why buying freshly ipo'd stocks is stupid.	0.75	negative	-0.25		2013-12-18	0.655325	6	1	5	457	2069		1.09861	-0.166667	0.254644		0.166667	0.833333	55.57	0.709999	0.166667	0.833333	47	0	2	3
2018-09-28	You think Tesla is bad. Facebook is a real problem $tsla $fb	you think tesla is bad. facebook is a real problem $tsla $fb	you think tesla is bad. facebook is a real problem $tsla $fb	0.483333	negative	-0.25		2013-12-19	0.372222	13	2	11	459	2080		1.38629	0.0128205	0.278398		0.153846	0.846154	55.05	-0.520001	0.153846	0.846154	47	0	2	10
2015-12-27	$FB has the look of a classic flat base: shallow, vol dry-up, support at the 10-wk/50-day. Pivots at 110.65/107.75. pic.twitter.com/0cQKtMZDMw	$fb has the look of a classic flat base: shallow, vol dry-up, support at the 10-wk/50-day. pivots at 110.65/107.75. pic.twitter.com/0cqktmzdmw	$fb has the look of a classic flat base: shallow, vol dry-up, support at the 10-wk/50-day. pivots at 110.65/107.75. pic.twitter.com/0cqktmzdmw	0.447917	negative	-0.247917		2013-12-20	0.5	3	0	3	459	2083		1.38629	0.153846	1		0	1	55.12	0.07	0	1	47	0	2	2
2018-11-15	18 months since I got out of both Facebook and $FB. ItÃ¢â‚¬â„¢s never too late. ThatÃ¢â‚¬â„¢s one sick shop. https://twitter.com/NBCNews/status/1063126760844333056Ã‚Â Ã¢â‚¬Â¦ The conservative lobbying firm that Facebook hired in the midst of an October 2017 public relations crisis about Russian disinformation included what one former employee tells @NBCNews was an Ã¢â‚¬Å“in-house fake news shopÃ¢…	18 months since i got out of both facebook and $fb. its never too late. that is one sick shop. the conservative lobbying firm that facebook hired in the midst of an october 2017 public relations crisis about russian disinformation included what one former employee tells @nbcnews was an in-house fake news shop as part of its operations.	18 months since i got out of both facebook and $fb. its never too late. that is one sick shop. the conservative lobbying firm that facebook hired in the midst of an october 2017 public relations crisis about russian disinformation included what one former employee tells @nbcnews was an in-house fake news shop as part of its operations.	0.417687	negative	-0.244898		2013-12-21	0	0	0	0	459	2083		0	-1	0		0	0	55.12	0	0	0	47	0	2	0
2018-04-06	#MarkZuckerberg is a criminal scam artist, CIA plant. He did NOT invent $FB. He didn't write a single line of code. Paul Ceglia invented it, and he's now being hunted to protect the #cabal's surveillance tool! #DeleteFacebookhttp://www.dailymail.co.uk/news/article-3747202/Paul-Ceglia-supposed-Facebook-founder-disappeared-2015-says-s-running-CIA-want-kill-knowledge-involved-social-media-site.htmlÃ…	#markzuckerberg is a criminal scam artist, cia plant. he did not invent $fb. he didn't write a single line of code. paul ceglia invented it, and he's now being hunted to protect the #cabal's surveillance tool! #deletefacebook	#markzuckerberg is a criminal scam artist, cia plant. he did not invent $fb. he didn't write a single line of code. paul ceglia invented it, and he's now being hunted to protect the #cabal's surveillance tool! #deletefacebook	0.382143	negative	-0.244643		2013-12-22	0	0	0	0	459	2083		0	0	0		0	0	55.12	0	0	0	47	0	2	0
2012-05-22	OMG my $FB stock is down 13%! Come on Zucks, POKE SOMEONE!	omg my $fb stock is down 13%! come on zucks, poke someone!	omg my $fb stock is down 13%! come on zucks, poke someone!	0.288889	negative	-0.243056		2013-12-23	0.433333	3	0	3	459	2086		1.38629	1	1		0	1	57.77	2.65	0	1	47	0	2	2
2016-04-14	Ã¢â‚¬Å“Renting & flipping $FB has proven to be a suckerÃ¢â‚¬â„¢s game vs just flat out owning it.Ã¢â‚¬ï¿½ ThatÃ¢â‚¬â„¢s @jimcramer now on @cnbc pic.twitter.com/5p0SXQodYk	renting & flipping $fb has proven to be a suckers game vs just flat out owning it. that is @jimcramer now on @cnbc pic.twitter.com/5p0sxqodyk	renting & flipping $fb has proven to be a suckers game vs just flat out owning it. that is @jimcramer now on @cnbc pic.twitter.com/5p0sxqodyk	0.441667	negative	-0.241667		2013-12-24	-0.0177778	5	2	3	461	2089		0.287682	-0.4	0.0202041		0.4	0.6	57.96	0.189999	0.4	0.6	46	-1	1	2
2017-12-19	Now $fb using its facial recognition tech to tell you if someone uses a pic of you as a profile pic & (in v limited case) if you appear in a photo. https://twitter.com/fbnewsroom/status/943141409468579840Ã‚Â Ã¢â‚¬Â¦ Hard Questions: Should I Be Afraid of Face Recognition Technology? https://wp.me/p4eLrC-2sO	now $fb using its facial recognition tech to tell you if someone uses a pic of you as a profile pic & (in v limited case) if you appear in a photo. hard questions: should i be afraid of face recognition technology?	now $fb using its facial recognition tech to tell you if someone uses a pic of you as a profile pic & (in v limited case) if you appear in a photo. hard questions: should i be afraid of face recognition technology?	0.396131	negative	-0.240774		2013-12-25	0	0	0	0	461	2089		0	-0.6	0		0	0	57.96	0	0	0	46	0	2	0
2016-04-09	As 'intimate' sharing and generic content sharing on $FB then $FB becomes well curated $TWTR but at mega scale. Very bad for $TWTR...	as 'intimate' sharing and generic content sharing on $fb then $fb becomes well curated $twtr but at mega scale. very bad for $twtr...	as 'intimate' sharing and generic content sharing on $fb then $fb becomes well curated $twtr but at mega scale. very bad for $twtr...	0.488889	negative	-0.236667		2013-12-26	-0.2	3	1	2	462	2091		0.405465	0.666667	0.057191		0.333333	0.666667	57.73	-0.229999	0.333333	0.666667	46	0	2	2
2014-02-06	Go home Social, you're drunk. Quarterly ad revenue by company:_x000D_ $GOOG: $14.07B_x000D_ $FB: $2.34B_x000D_ $TWTR: $220MM_x000D_ http://stks.co/h0FzF	go home social, you're drunk. quarterly ad revenue by company:_x000D_ $goog: $14.07b_x000D_ $fb: $2.34b_x000D_ $twtr: $220mm_x000D_	go home social, you're drunk. quarterly ad revenue by company:_x000D_ $goog: $14.07b_x000D_ $fb: $2.34b_x000D_ $twtr: $220mm_x000D_	0.533333	negative	-0.233333		2013-12-27	0.711905	5	0	5	462	2096		1.79176	0.333333	1		0	1	55.44	-2.29	0	1	46	0	2	3
2013-05-18	Sorry, Facebook. LinkedIn is the social IPO star, quadrupling since its debut http://on.mktw.net/1124ovcÃ‚Â $FB $LNKD	sorry, facebook. linkedin is the social ipo star, quadrupling since its debut $fb $lnkd	sorry, facebook. linkedin is the social ipo star, quadrupling since its debut $fb $lnkd	0.533333	negative	-0.233333		2013-12-28	0	2	0	2	462	2098		1.09861	0	1		0	1	55.44	0	0	1	46	0	2	2
2016-12-31	$FB Weakest since late April, 2013 (now continually under its 200 day average) I wouldn't be anxious to call bottom(s) #livetradepro_x000D_ $SPY	$fb weakest since late april, 2013 (now continually under its 200 day average) i wouldn't be anxious to call bottom(s) #livetradepro_x000D_ $spy	$fb weakest since late april, 2013 (now continually under its 200 day average) i wouldn't be anxious to call bottom(s) #livetradepro_x000D_ $spy	0.666667	negative	-0.233333		2013-12-29	0.2	3	1	2	463	2100		0.405465	-0.333333	0.057191		0.333333	0.666667	55.44	0	0.333333	0.666667	45	-1	1	1
2014-06-30	$FB "mood manipulation" underscores why I have migrated to $TWTR and $LNKD. Enough Stupid Dog Tricks. I'm pretending to be adult.	$fb "mood manipulation" underscores why i have migrated to $twtr and $lnkd. enough stupid dog tricks. i'm pretending to be adult.	$fb "mood manipulation" underscores why i have migrated to $twtr and $lnkd. enough stupid dog tricks. i'm pretending to be adult.	0.6	negative	-0.233333		2013-12-30	2.03009	10	2	8	465	2108		1.09861	0.133333	0.2		0.2	0.8	53.71	-1.73	0.2	0.8	46	1	3	6
2012-08-16	No surprise $FB is sliding. Here's a look at the good, the bad & the ugly of lockup expirations: http://bit.ly/TGwD1s	no surprise $fb is sliding. here's a look at the good, the bad & the ugly of lockup expirations:	no surprise $fb is sliding. here's a look at the good, the bad & the ugly of lockup expirations:	0.755556	negative	-0.233333		2013-12-31	3.17348	17	2	15	467	2123		1.67398	0.0823529	0.355621		0.117647	0.882353	54.65	0.940003	0.117647	0.882353	47	1	3	8
2018-08-31	Bad Economy | Lets Short Stocks Then | How To Short Stocks The Safest Way ---> #marketing #crypto #trader #finances #investor #stocks #stockmarket #blockchain $FB $TWTR_x000D_ Read More:https://investorshangout.com/post/view?id=5195866#ixzz5PlefmswmÃ‚Â Ã¢â‚¬Â¦	bad economy | lets short stocks then | how to short stocks the safest way ---> #marketing #crypto #trader #finances #investor #stocks #stockmarket #blockchain $fb $twtr_x000D_ read more:#ixzz5plefmswm	bad economy | lets short stocks then | how to short stocks the safest way ---> #marketing #crypto #trader #finances #investor #stocks #stockmarket #blockchain $fb $twtr_x000D_ read more:#ixzz5plefmswm	0.422222	negative	-0.233333		2014-01-01	-0.688889	8	1	7	468	2130		1.38629	-0.00735294	0.338562		0.125	0.875	54.65	0	0.125	0.875	47	0	2	6
2018-03-22	Our privacy belongs to us. No one else. The only way bad corporate conduct is changed is through our civil justice system. #ForThePeople $FB_x000D_ http://www.mynews13.com/content/news/cfnews13/news/article.html/content/news/articles/cfn/2018/3/21/morgan_and_morgan_fi.htmlÃ‚Â Ã¢â‚¬Â¦	our privacy belongs to us. no one else. the only way bad corporate conduct is changed is through our civil justice system. #forthepeople $fb_x000D_	our privacy belongs to us. no one else. the only way bad corporate conduct is changed is through our civil justice system. #forthepeople $fb_x000D_	0.555556	negative	-0.233333		2014-01-02	1.11898	12	1	11	469	2141		1.79176	0.0416667	0.447229		0.0833333	0.916667	54.71	0.059997	0.0833333	0.916667	47	0	2	7
2013-12-31	Two reasons $FB could be a bad bet: 1) teenagers secretly rule the world 2) somehow the Internet stops being relevant. My money's on $FB.	two reasons $fb could be a bad bet: 1) teenagers secretly rule the world 2) somehow the internet stops being relevant. my money's on $fb.	two reasons $fb could be a bad bet: 1) teenagers secretly rule the world 2) somehow the internet stops being relevant. my money's on $fb.	0.755556	negative	-0.233333		2014-01-03	0.220833	5	2	3	471	2144		0.287682	-0.316667	0.0202041		0.4	0.6	54.56	-0.149998	0.4	0.6	47	0	2	3
2017-03-20	I've been dying to expose this for a VERY long time https://goo.gl/4GjOECÃ‚Â the truth behind the glamour and flash $FB $TWTR	i've been dying to expose this for a very long time the truth behind the glamour and flash $fb $twtr	i've been dying to expose this for a very long time the truth behind the glamour and flash $fb $twtr	0.61	negative	-0.2325		2014-01-04	0.3125	4	0	4	471	2148		1.60944	0.4	1		0	1	54.56	0	0	1	47	0	2	3
2016-08-11	$FB : very tight range contraction_x000D_ @farrisbabapic.twitter.com/CqIR8Sv1U9	$fb : very tight range contraction_x000D_ @farrisbabapic.twitter.com/cqir8sv1u9	$fb : very tight range contraction_x000D_ @farrisbabapic.twitter.com/cqir8sv1u9	0.371429	negative	-0.232143		2014-01-05	1.39286	5	0	5	471	2153		1.79176	0	1		0	1	54.56	0	0	1	48	1	3	5
2014-02-12	900,000 views for that viral video about FacebookÃ¢â‚¬â„¢s fake likes, not a single mention in the mainstream press yet http://www.ritholtz.com/blog/2014/02/facebook-fraud-click-farms-fake-likes/Ã‚Â Ã¢â‚¬Â¦ $FB	900,000 views for that viral video about facebooks fake likes, not a single mention in the mainstream press yet $fb	900,000 views for that viral video about facebooks fake likes, not a single mention in the mainstream press yet $fb	0.607143	negative	-0.232143		2014-01-06	1.23333	6	0	6	471	2159		1.94591	0	1		0	1	57.2	2.64	0	1	49	1	3	4
2017-11-29	Now @SquawkStreet @jimcramer's new phrase: Instarado. A desperate Instagram person trying to make their mark._x000D_ $FB pic.twitter.com/1jpsIeKxWo	now @squawkstreet @jimcramer's new phrase: instarado. a desperate instagram person trying to make their mark._x000D_ $fb pic.twitter.com/1jpsiekxwo	now @squawkstreet @jimcramer's new phrase: instarado. a desperate instagram person trying to make their mark._x000D_ $fb pic.twitter.com/1jpsiekxwo	0.727273	negative	-0.231818		2014-01-07	0.444444	4	1	3	472	2162		0.693147	-0.25	0.133975		0.25	0.75	57.92	0.719997	0.25	0.75	49	0	2	2
2012-06-27	So far no $1000 price targets for $FB.. A little disappointing...	so far no $1000 price targets for $fb.. a little disappointing...	so far no $1000 price targets for $fb.. a little disappointing...	0.733333	negative	-0.229167		2014-01-08	0.45625	5	1	4	473	2166		0.916291	0.05	0.2		0.2	0.8	58.23	0.310002	0.2	0.8	49	0	2	2
2016-11-10	All four FANG stocks are down at least 4%. $FB $AMZN $NFLX $GOOGL	all four fang stocks are down at least 4%. $fb $amzn $nflx $googl	all four fang stocks are down at least 4%. $fb $amzn $nflx $googl	0.344444	negative	-0.227778		2014-01-09	0.401515	3	0	3	473	2169		1.38629	0.2	1		0	1	57.22	-1.01	0	1	49	0	2	2
2016-09-02	Facebook and Google are cracking down on slow mobile websites $FB $GOOG $GOOGL http://read.bi/2bI46eLÃ‚Â pic.twitter.com/k1o4C9PWlC	facebook and google are cracking down on slow mobile websites $fb $goog $googl	facebook and google are cracking down on slow mobile websites $fb $goog $googl	0.344444	negative	-0.227778		2014-01-10	0.980556	3	0	3	473	2172		1.38629	0	1		0	1	57.94	0.719998	0	1	50	1	3	3
2012-12-10	Twitter confirms Instagram disabled its integration for Twitter: http://cnb.cx/W00YZMÃ‚Â Meaning, no more pics of filtered food for you. $FB	twitter confirms instagram disabled its integration for twitter: meaning, no more pics of filtered food for you. $fb	twitter confirms instagram disabled its integration for twitter: meaning, no more pics of filtered food for you. $fb	0.4	negative	-0.225		2014-01-11	0.3	1	0	1	473	2173		0.693147	0	1		0	1	57.94	0	0	1	51	1	3	1
2014-02-20	#throwbackthursday to our 2012 coverage of $FB's IPO, priced at $38 (today worth $68): http://on.mktw.net/1oWI9GzÃ‚Â (Getty)pic.twitter.com/hPTU8DuF0r	#throwbackthursday to our 2012 coverage of $fb's ipo, priced at $38 (today worth $68): (getty)pic.twitter.com/hptu8duf0r	#throwbackthursday to our 2012 coverage of $fb's ipo, priced at $38 (today worth $68): (getty)pic.twitter.com/hptu8duf0r	0.55	negative	-0.225		2014-01-12	0	0	0	0	473	2173		0	-1	0		0	0	57.94	0	0	0	51	0	2	0
2013-10-05	Holy crap, $FB closed above $50 last week. pic.twitter.com/y9CUD5W6R5	holy crap, $fb closed above $50 last week. pic.twitter.com/y9cud5w6r5	holy crap, $fb closed above $50 last week. pic.twitter.com/y9cud5w6r5	0.266667	negative	-0.225		2014-01-13	0	2	0	2	473	2175		1.09861	1	1		0	1	55.91	-2.03	0	1	51	0	2	2
2018-07-26	Trillium letter demanding Zuck step down as board chair of $FB (while staying on as CEO). Hard to argue with this: https://www.businessinsider.com/facebook-shareholders-new-proposal-fire-mark-zuckerberg-2018-7Ã‚Â Ã¢â‚¬Â¦pic.twitter.com/dLMBGjqmc0	trillium letter demanding zuck step down as board chair of $fb (while staying on as ceo). hard to argue with this:	trillium letter demanding zuck step down as board chair of $fb (while staying on as ceo). hard to argue with this:	0.415278	negative	-0.223611		2014-01-14	0.5	1	0	1	473	2176		0.693147	0	1		0	1	57.74	1.83	0	1	52	1	3	1
2017-10-19	Here's how to cut down the time you spend on all your hard work https://goo.gl/ZX7McDÃ‚Â so pay attention $FB $TWTR	here's how to cut down the time you spend on all your hard work so pay attention $fb $twtr	here's how to cut down the time you spend on all your hard work so pay attention $fb $twtr	0.415278	negative	-0.223611		2014-01-15	0.0333333	2	0	2	473	2178		1.09861	0	1		0	1	57.6	-0.140004	0	1	52	0	2	2
2012-06-06	MarketWatch blogger Cody Willard says he's one of the few people right now buying $FB. Here's why: http://on.mktw.net/Ls5eh8Ã‚Â [video]	marketwatch blogger cody willard says he's one of the few people right now buying $fb. here's why: [video]	marketwatch blogger cody willard says he's one of the few people right now buying $fb. here's why: [video]	0.545238	negative	-0.221429		2014-01-16	1.75	6	0	6	473	2184		1.94591	0	1		0	1	57.19	-0.409999	0	1	53	1	3	4
2018-10-03	Sold start to October after small down day in $NVDA yesterday. $AAPL paid today . Looking for $FB to pay tomorrow . Holding 20 of the 167.5s overnight from .22 . Small risk lotto pic.twitter.com/yixiKaxPI5	sold start to october after small down day in $nvda yesterday. $aapl paid today . looking for $fb to pay tomorrow . holding 20 of the 167.5s overnight from .22 . small risk lotto pic.twitter.com/yixikaxpi5	sold start to october after small down day in $nvda yesterday. $aapl paid today . looking for $fb to pay tomorrow . holding 20 of the 167.5s overnight from .22 . small risk lotto pic.twitter.com/yixikaxpi5	0.362963	negative	-0.218519		2014-01-17	-0.175	1	1	0	474	2184		-0.693147	-1	1		1	0	56.3	-0.89	1	0	52	-1	1	1
2018-03-19	It's been a bad day for the stock market, but it's been a terrible day for $FB. shares down more than 7 percent after a weekend full of negative news about Cambridge Analytica and Facebook's data policies pic.twitter.com/YLLQfp80zF	it's been a bad day for the stock market, but it's been a terrible day for $fb. shares down more than 7 percent after a weekend full of negative news about cambridge analytica and facebook's data policies pic.twitter.com/yllqfp80zf	it's been a bad day for the stock market, but it's been a terrible day for $fb. shares down more than 7 percent after a weekend full of negative news about cambridge analytica and facebook's data policies pic.twitter.com/yllqfp80zf	0.567593	negative	-0.217593		2014-01-18	1	3	0	3	474	2187		1.38629	1	1		0	1	56.3	0	0	1	53	1	3	2
2018-12-26	$FB Backing up the sleigh. $160 tgt. Citron presents the only information that counts on $FB looking past the rhetoric. Would you rather have your kids addicted to Nicotine or Instagram? Wall St answer will amaze you https://citronresearch.com/citron-research-backing-up-the-sleigh-on-facebook/Ã‚Â Ã¢â‚¬Â¦	$fb backing up the sleigh. $160 tgt. citron presents the only information that counts on $fb looking past the rhetoric. would you rather have your kids addicted to nicotine or instagram? wall st answer will amaze you	$fb backing up the sleigh. $160 tgt. citron presents the only information that counts on $fb looking past the rhetoric. would you rather have your kids addicted to nicotine or instagram? wall st answer will amaze you	0.616667	negative	-0.216667		2014-01-19	0.486364	3	0	3	474	2190		1.38629	0	1		0	1	56.3	0	0	1	54	1	3	2
2018-06-05	Behind the Messy, Expensive Split Between $FB & #WhatsAppÃ¢â‚¬â„¢s Founders https://buff.ly/2JhKM4PÃ‚Â _x000D_ Mr. Acton forfeited about $900m in stock. Mr. Koum is expected to leave behind >2m unvested shares worth ~$400m. All remaining shares would have vested had they stayed until this Nov.	behind the messy, expensive split between $fb & #whatsapps founders _x000D_ mr. acton forfeited about $900m in stock. mr. koum is expected to leave behind >2m unvested shares worth ~$400m. all remaining shares would have vested had they stayed until this nov.	behind the messy, expensive split between $fb & #whatsapps founders _x000D_ mr. acton forfeited about $900m in stock. mr. koum is expected to leave behind >2m unvested shares worth ~$400m. all remaining shares would have vested had they stayed until this nov.	0.5	negative	-0.216667		2014-01-20	0	0	0	0	474	2190		0	-1	0		0	0	56.3	0	0	0	54	0	2	0
2018-05-16	Facebook, you are so transparent. Half a billion "fake" accounts deleted? Is that what you are telling investors? Or did users just realize you are a crooked surveillance tool for the #DeepState and decided to #DeleteFacebook? _x000D_ $FB is going DOWN! https://www.cnet.com/news/facebook-deleted-583-million-fake-accounts-in-the-first-three-months-of-2018/Ã‚Â Ã¢â‚¬Â¦	facebook, you are so transparent. half a billion "fake" accounts deleted? is that what you are telling investors? or did users just realize you are a crooked surveillance tool for the #deepstate and decided to #deletefacebook? _x000D_ $fb is going down!	facebook, you are so transparent. half a billion "fake" accounts deleted? is that what you are telling investors? or did users just realize you are a crooked surveillance tool for the #deepstate and decided to #deletefacebook? _x000D_ $fb is going down!	0.388889	negative	-0.215278		2014-01-21	0	0	0	0	474	2190		0	0	0		0	0	58.51	2.21	0	0	54	0	2	0
2014-05-06	Ugly day for social media: not just Twitter $TWTR down 17%, but Yelp $YELP down 12.6%, LinkedIn $LNKD down 6.1%, Facebook $FB down 3.9%.	ugly day for social media: not just twitter $twtr down 17%, but yelp $yelp down 12.6%, linkedin $lnkd down 6.1%, facebook $fb down 3.9%.	ugly day for social media: not just twitter $twtr down 17%, but yelp $yelp down 12.6%, linkedin $lnkd down 6.1%, facebook $fb down 3.9%.	0.37037	negative	-0.214815		2014-01-22	0	0	0	0	474	2190		0	0	0		0	0	57.51	-1	0	0	54	0	2	0
2018-12-06	$AMZN and $FB and $GOOGL, oversold, or just plain bottomed?	$amzn and $fb and $googl, oversold, or just plain bottomed?	$amzn and $fb and $googl, oversold, or just plain bottomed?	0.357143	negative	-0.214286		2014-01-23	0.833333	2	1	1	475	2191		0	0.5	0		0.5	0.5	56.63	-0.879997	0.5	0.5	53	-1	1	1
2012-05-19	If This Really Happened During The Facebook IPO, Buyers Should Be Mad As Hell... $FB http://read.bi/Knm0sW	if this really happened during the facebook ipo, buyers should be mad as hell... $fb	if this really happened during the facebook ipo, buyers should be mad as hell... $fb	0.6	negative	-0.2125		2014-01-24	0.358333	4	2	2	477	2193		0	0	0		0.5	0.5	54.45	-2.18	0.5	0.5	52	-1	1	2
2018-02-09	In hindsight, we can now see that $FB was trading at 3x 2017 earnings in late 2012. $GE, on the other hand, was trading at 20x 2017 earnings...	in hindsight, we can now see that $fb was trading at 3x 2017 earnings in late 2012. $ge, on the other hand, was trading at 20x 2017 earnings...	in hindsight, we can now see that $fb was trading at 3x 2017 earnings in late 2012. $ge, on the other hand, was trading at 20x 2017 earnings...	0.4875	negative	-0.2125		2014-01-25	0.75	1	0	1	477	2194		0.693147	0.5	1		0	1	54.45	0	0	1	53	1	3	1
2013-11-06	$FB has two letters and is traded on the Nasdaq while $TWTR has four and is on the NYSE. The whole world has gone f-ing mad.	$fb has two letters and is traded on the nasdaq while $twtr has four and is on the nyse. the whole world has gone f-ing mad.	$fb has two letters and is traded on the nasdaq while $twtr has four and is on the nyse. the whole world has gone f-ing mad.	0.7	negative	-0.2125		2014-01-26	0.375	2	0	2	477	2196		1.09861	0	1		0	1	54.45	0	0	1	53	0	2	1
2018-11-19	All 5 FAANG stocks, $FB $AAPL $AMZN $NFLX and $GOOGL ended up down -3.82% or more today._x000D_ Here's every day in history where all 5 stocks did that poorly (or worse):_x000D_ Ã¢â€“Â£ November 19, 2018 (today)_x000D_ Ã¢â€“Â£ October 10, 2018 (3rd worst day of 2018)_x000D_ Ã¢â€“Â£ August 21, 2015 (Aug 2015 flash crash)	all 5 faang stocks, $fb $aapl $amzn $nflx and $googl ended up down -3.82% or more today._x000D_ here's every day in history where all 5 stocks did that poorly (or worse):_x000D_ november 19, 2018 (today)_x000D_ october 10, 2018 (3rd worst day of 2018)_x000D_ august 21, 2015 (aug 2015 flash crash)	all 5 faang stocks, $fb $aapl $amzn $nflx and $googl ended up down -3.82% or more today._x000D_ here's every day in history where all 5 stocks did that poorly (or worse):_x000D_ november 19, 2018 (today)_x000D_ october 10, 2018 (3rd worst day of 2018)_x000D_ august 21, 2015 (aug 2015 flash crash)	0.477778	negative	-0.211111		2014-01-27	0.5	4	0	4	477	2200		1.60944	0	1		0	1	53.55	-0.900002	0	1	53	0	2	3
2017-02-01	$AAPL blows away #s yet mkt shrugged it off. $VIX tags 10. Breadth poor. Metals firm. Fins peaked. $FB flat. Shot in the dark..Correction!	$aapl blows away #s yet mkt shrugged it off. $vix tags 10. breadth poor. metals firm. fins peaked. $fb flat. shot in the dark..correction!	$aapl blows away #s yet mkt shrugged it off. $vix tags 10. breadth poor. metals firm. fins peaked. $fb flat. shot in the dark..correction!	0.375	negative	-0.210417		2014-01-28	0.7	5	0	5	477	2205		1.79176	0	1		0	1	55.14	1.59	0	1	53	0	2	4
2017-11-27	BUT if bears fail to accomplish that, gonna see crazy runs from rest of FANG cohort $fb $nflx after $amzn $googl already run big. also keep an eye on $aapl $baba $bidu $tsla $nvda. may all run if mkt going crazy this week.https://twitter.com/option_snipper/status/935219214419484672Ã‚Â Ã¢â‚¬Â¦ for bears to beat nasdaq $comp, they will need to crash the whole mkt and make sure nasdaq conclude today…	but if bears fail to accomplish that, gonna see crazy runs from rest of fang cohort $fb $nflx after $amzn $googl already run big. also keep an eye on $aapl $baba $bidu $tsla $nvda. may all run if mkt going crazy this week. for bears to beat nasdaq $comp, they will need to crash the whole mkt and make sure nasdaq conclude today below 6878.11 which is the opening price of last friday - that would p…	but if bears fail to accomplish that, gonna see crazy runs from rest of fang cohort $fb $nflx after $amzn $googl already run big. also keep an eye on $aapl $baba $bidu $tsla $nvda. may all run if mkt going crazy this week. for bears to beat nasdaq $comp, they will need to crash the whole mkt and make sure nasdaq conclude today below 6878.11 which is the opening price of last friday - that would p…	0.475556	negative	-0.21		2014-01-29	1.93298	22	2	20	479	2225		1.94591	-0.0909091	0.42504		0.0909091	0.909091	53.53	-1.61	0.0909091	0.909091	53	0	2	13
2012-06-04	After Facebook's troubled IPO, other companies that planned to go public soon appear to have put plans on hold http://cnnmon.ie/KrHwnrÃ‚Â $FB	after facebook's troubled ipo, other companies that planned to go public soon appear to have put plans on hold $fb	after facebook's troubled ipo, other companies that planned to go public soon appear to have put plans on hold $fb	0.480556	negative	-0.208333		2014-01-30	3.73455	20	2	18	481	2243		1.84583	-0.00909091	0.4		0.1	0.9	61.08	7.55	0.1	0.9	54	1	3	11
2018-11-19	Wall Street Black Friday Sale happening now_x000D_ Shares of $AAPL $FB $NVDA $GOOGL $NFLX: _x000D_ 5 to 10% off!	wall street black friday sale happening now_x000D_ shares of $aapl $fb $nvda $googl $nflx: _x000D_ 5 to 10% off!	wall street black friday sale happening now_x000D_ shares of $aapl $fb $nvda $googl $nflx: _x000D_ 5 to 10% off!	0.433333	negative	-0.208333		2014-01-31	-0.7	1	1	0	482	2243		-0.693147	-0.9	1		1	0	62.57	1.49	1	0	53	-1	1	1
2016-05-20	1/ $FB going to report GAAP EPS. Seem unimportant? Wrong! They will widen moat on hiring by shining a light on impact of stock based comp.	1/ $fb going to report gaap eps. seem unimportant? wrong! they will widen moat on hiring by shining a light on impact of stock based comp.	1/ $fb going to report gaap eps. seem unimportant? wrong! they will widen moat on hiring by shining a light on impact of stock based comp.	0.85	negative	-0.208333		2014-02-01	0.7	1	0	1	482	2244		0.693147	1	1		0	1	62.57	0	0	1	54	1	3	1
2012-07-31	Another day, another brutal drop for $FB and $ZNGA stock holders. Down another ~5% and ~3.7% respectively. NASDAQ as a whole is up .2%.	another day, another brutal drop for $fb and $znga stock holders. down another ~5% and ~3.7% respectively. nasdaq as a whole is up .2%.	another day, another brutal drop for $fb and $znga stock holders. down another ~5% and ~3.7% respectively. nasdaq as a whole is up .2%.	0.447222	negative	-0.207639		2014-02-02	0.2	2	0	2	482	2246		1.09861	0	1		0	1	62.57	0	0	1	54	0	2	1
2014-03-26	Schadenfreude is bad karma, but $FB losing $10b in market cap on this nonsense feels about right. pic.twitter.com/AtZqbthDny	schadenfreude is bad karma, but $fb losing $10b in market cap on this nonsense feels about right. pic.twitter.com/atzqbthdny	schadenfreude is bad karma, but $fb losing $10b in market cap on this nonsense feels about right. pic.twitter.com/atzqbthdny	0.60119	negative	-0.207143		2014-02-03	0.35303	4	0	4	482	2250		1.60944	0	1		0	1	61.48	-1.09	0	1	54	0	2	2
2013-05-23	Larry Page Was Right, Facebook Is 'Doing A Really Bad Job On Their Products' $FB $GOOG by @jyarowhttp://read.bi/10VCIt3	larry page was right, facebook is 'doing a really bad job on their products' $fb $goog by @jyarow	larry page was right, facebook is 'doing a really bad job on their products' $fb $goog by @jyarow	0.60119	negative	-0.207143		2014-02-04	2.96364	12	1	11	483	2261		1.79176	-0.0833333	0.447229		0.0833333	0.916667	62.75	1.27	0.0833333	0.916667	54	0	2	6
2014-12-04	$FB forms a 1st stg flat base (81.16 std pivot). Last 2 b/o's didn't work. 3rd time's a charm? Via @MarketSmithpic.twitter.com/d5P11nEQ16	$fb forms a 1st stg flat base (81.16 std pivot). last 2 b/o's didn't work. 3rd time's a charm? via @marketsmithpic.twitter.com/d5p11neq16	$fb forms a 1st stg flat base (81.16 std pivot). last 2 b/o's didn't work. 3rd time's a charm? via @marketsmithpic.twitter.com/d5p11neq16	0.297917	negative	-0.20625		2014-02-05	0.123232	2	1	1	484	2262		0	-0.416667	0		0.5	0.5	62.19	-0.560001	0.5	0.5	53	-1	1	1
2018-04-16	$SPY $QQQ $VLO $PSX updates. Slow grind up4 indices reflects indecisive mkt. DonÃ¢â‚¬â„¢t force trades w/ sloppy price action. Energy sector strength continues 2broaden out_x000D_ T: $GS $UNH $LRCX $CSX 4Fed speakers_x000D_ W: $MS $ASML $URI $AA_x000D_ F: $HON $SLB MoOpex_x000D_ 4/25: $FB_x000D_ 4/26: $MSFT $GOOGL $VLOpic.twitter.com/lImKFhgiKi	$spy $qqq $vlo $psx updates. slow grind up4 indices reflects indecisive mkt. dont force trades w/ sloppy price action. energy sector strength continues 2broaden out_x000D_ t: $gs $unh $lrcx $csx 4fed speakers_x000D_ w: $ms $asml $uri $aa_x000D_ f: $hon $slb moopex_x000D_ 4/25: $fb_x000D_ 4/26: $msft $googl $vlopic.twitter.com/limkfhgiki	$spy $qqq $vlo $psx updates. slow grind up4 indices reflects indecisive mkt. dont force trades w/ sloppy price action. energy sector strength continues 2broaden out_x000D_ t: $gs $unh $lrcx $csx 4fed speakers_x000D_ w: $ms $asml $uri $aa_x000D_ f: $hon $slb moopex_x000D_ 4/25: $fb_x000D_ 4/26: $msft $googl $vlopic.twitter.com/limkfhgiki	0.416667	negative	-0.205556		2014-02-06	0.924531	10	2	8	486	2270		1.09861	0.3	0.2		0.2	0.8	62.16	-0.029999	0.2	0.8	53	0	2	6
2013-05-31	Facebook COO: Half Our Users Hate Facebook Home, So We're Trying To Fix It $FB by @meganrosedickey http://read.bi/1432KPq	facebook cool: half our users hate facebook home, so we're trying to fix it $fb by @meganrosedickey	facebook cool: half our users hate facebook home, so we're trying to fix it $fb by @meganrosedickey	0.572222	negative	-0.205556		2014-02-07	0.829773	8	1	7	487	2277		1.38629	0.075	0.338562		0.125	0.875	64.32	2.16	0.125	0.875	53	0	2	4
2013-02-06	Facebook-owned Instagram has launched a new feature that may finally help it make money: http://cnb.cx/YTEmPWÃ‚Â (via @CadieThompson) $FB	facebook-owned instagram has launched a new feature that may finally help it make money: (via @cadiethompson) $fb	facebook-owned instagram has launched a new feature that may finally help it make money: (via @cadiethompson) $fb	0.818182	negative	-0.204545		2014-02-08	0	0	0	0	487	2277		0	-0.875	0		0	0	64.32	0	0	0	53	0	2	0
2018-06-11	In the past 5 years..._x000D_ Facebook has had an avg price to sales ratio of 16 and its stock is up 700%._x000D_ Ford has had an avg price to sales ratio of 0.4 and its stock is down 1%. _x000D_ $FB $F	in the past 5 years..._x000D_ facebook has had an avg price to sales ratio of 16 and its stock is up 700%._x000D_ ford has had an avg price to sales ratio of 0.4 and its stock is down 1%. _x000D_ $fb $f	in the past 5 years..._x000D_ facebook has had an avg price to sales ratio of 16 and its stock is up 700%._x000D_ ford has had an avg price to sales ratio of 0.4 and its stock is down 1%. _x000D_ $fb $f	0.269444	negative	-0.202778		2014-02-09	0	0	0	0	487	2277		0	0	0		0	0	64.32	0	0	0	53	0	2	0
2012-07-27	In A Matter Of Weeks, Facebook Has Created The World's Second Largest Mobile Advertising Business Out Of Thin Air $FB http://read.bi/Mb3Bb0	in a matter of weeks, facebook has created the world's second largest mobile advertising business out of thin air $fb	in a matter of weeks, facebook has created the world's second largest mobile advertising business out of thin air $fb	0.425	negative	-0.2		2014-02-10	0.233333	3	1	2	488	2279		0.405465	0.666667	0.057191		0.333333	0.666667	63.55	-0.770001	0.333333	0.666667	52	-1	1	1
2012-07-12	The Facebook tweak that killed a billion-dollar industry http://cnnmon.ie/OcIsHoÃ‚Â #tech $FB	the facebook tweak that killed a billion-dollar industry #tech $fb	the facebook tweak that killed a billion-dollar industry #tech $fb	0	negative	-0.2		2014-02-11	-0.566667	5	2	3	490	2282		0.287682	-0.0666667	0.0202041		0.4	0.6	64.85	1.3	0.4	0.6	52	0	2	3
2012-07-10	An M&A Insider Explains Facebook's Game Plan For Massive Acquisitions $FB by @nichcarlsonhttp://read.bi/Nek6yh	an m&a insider explains facebook's game plan for massive acquisitions $fb by @nichcarlson	an m&a insider explains facebook's game plan for massive acquisitions $fb by @nichcarlson	0.7	negative	-0.2		2014-02-12	0.15119	6	1	5	491	2287		1.09861	0.233333	0.254644		0.166667	0.833333	64.45	-0.400001	0.166667	0.833333	52	0	2	4
2012-06-05	Lots of negative mojo on $FB. Be careful shorting a market leader. #myonlyshortrule	lots of negative mojo on $fb. be careful shorting a market leader. #myonlyshortrule	lots of negative mojo on $fb. be careful shorting a market leader. #myonlyshortrule	0.7	negative	-0.2		2014-02-13	0.284091	3	0	3	491	2290		1.38629	0.166667	1		0	1	67.33	2.88	0	1	52	0	2	2
2012-06-05	A few days ago I read that $FB was so far the worst IPO since 1995 (in X days after release). I wonder how far back we have to go now?	a few days ago i read that $fb was so far the worst ipo since 1995 (in x days after release). i wonder how far back we have to go now?	a few days ago i read that $fb was so far the worst ipo since 1995 (in x days after release). i wonder how far back we have to go now?	0.62	negative	-0.2		2014-02-14	0.1875	1	0	1	491	2291		0.693147	0	1		0	1	67.09	-0.240006	0	1	53	1	3	1
2012-05-23	Facebook, Morgan Stanley Sued By Firm That Won $7 Billion From Enron $FB $MS by @nichcarlsonhttp://read.bi/KdbWWA	facebook, morgan stanley sued by firm that won $7 billion from enron $fb $ms by @nichcarlson	facebook, morgan stanley sued by firm that won $7 billion from enron $fb $ms by @nichcarlson	0.4	negative	-0.2		2014-02-15	-0.0625	1	1	0	492	2291		-0.693147	-1	1		1	0	67.09	0	1	0	53	0	2	1
2012-05-22	Facebook bankers secretly cut FacebookÃ¢â‚¬â„¢s revenue estimates in Middle of IPO roadshow http://yhoo.it/JCSB3VÃ‚Â $FB @aarontask @hblodget	facebook bankers secretly cut facebooks revenue estimates in middle of ipo roadshow $fb @aarontask @hblodget	facebook bankers secretly cut facebooks revenue estimates in middle of ipo roadshow $fb @aarontask @hblodget	0.35	negative	-0.2		2014-02-16	-0.155556	1	1	0	493	2291		-0.693147	0	1		1	0	67.09	0	1	0	52	-1	1	1
2012-05-20	Nasdaq CEO: $FB IPO process had "poor" design; order cancelations interfered with IPO process; tests didn't detect potential problems. -WSJ	nasdaq ceo: $fb ipo process had "poor" design; order cancelations interfered with ipo process; tests didn't detect potential problems. -wsj	nasdaq ceo: $fb ipo process had "poor" design; order cancelations interfered with ipo process; tests didn't detect potential problems. -wsj	0.8	negative	-0.2		2014-02-17	0	0	0	0	493	2291		0	0	0		0	0	67.09	0	0	0	52	0	2	0
2012-05-18	Just a few minutes away from Facebook opening trade. Are any of you trying to purchase some shares? $FB #FacebookIPO #NN	just a few minutes away from facebook opening trade. are any of you trying to purchase some shares? $fb #facebookipo #nn	just a few minutes away from facebook opening trade. are any of you trying to purchase some shares? $fb #facebookipo #nn	0.1	negative	-0.2		2014-02-18	0.406667	2	0	2	493	2293		1.09861	1	1		0	1	67.3	0.210007	0	1	52	0	2	1
2012-05-17	Facebook's "old-style governance is in stark contrast with the temper of the Shareholder Spring", says @lucymarcus http://reut.rs/KkofimÃ‚Â $FB	facebook's "old-style governance is in stark contrast with the temper of the shareholder spring", says @lucymarcus $fb	facebook's "old-style governance is in stark contrast with the temper of the shareholder spring", says @lucymarcus $fb	0.6	negative	-0.2		2014-02-19	3.05666	50	6	44	499	2337		1.86075	-0.12	0.350077		0.12	0.88	68.06	0.759995	0.12	0.88	52	0	2	32
2018-11-11	i closed my $FB in 2011._x000D_ ya'll are waaaaay late	i closed my $fb in 2011._x000D_ yeah'll are waaaaay late	i closed my $fb in 2011._x000D_ yeah'll are waaaaay late	0.35	negative	-0.2		2014-02-20	-3.72435	32	14	18	513	2355		0.236389	-0.3175	0.00784326		0.4375	0.5625	69.63	1.57	0.4375	0.5625	51	-1	1	14
2018-08-23	FLOW NOTHING BUT BULLISH TECH HEAVY THIS AM_x000D_ $TWTR $IQ $FB $AAPLE $AMD $ROKU	flow nothing but bullish tech heavy this am_x000D_ $twtr $iq $fb $aaple $amd $roku	flow nothing but bullish tech heavy this am_x000D_ $twtr $iq $fb $aaple $amd $roku	0.5	negative	-0.2		2014-02-21	-0.075	9	2	7	515	2362		0.980829	0.215278	0.168521		0.222222	0.777778	68.59	-1.04	0.222222	0.777778	51	0	2	4
2018-07-26	There are thousands of investors who spent the last few months wishing they had a chance to buy $FB cheaper... and today now think itÃ¢â‚¬â„¢s too expensive. Realtime lessons in market psychology.	there are thousands of investors who spent the last few months wishing they had a chance to buy $fb cheaper... and today now think its too expensive. realtime lessons in market psychology.	there are thousands of investors who spent the last few months wishing they had a chance to buy $fb cheaper... and today now think its too expensive. realtime lessons in market psychology.	0.241667	negative	-0.2		2014-02-22	0.3	1	0	1	515	2363		0.693147	0.222222	1		0	1	68.59	0	0	1	52	1	3	1
2018-06-06	$FUSZ And weÃ¢â‚¬â„¢re still sitting under $1....crazy and wonÃ¢â‚¬â„¢t last much longer. #CRM #marketing #sales $AMZN $NFLX $AAPL $CRM $GS $WBA $TXN $TRXC $V $MDT $ACN $GILD $RNVA $CELZ $LLY $COST $SBUX $BLK $EBAY $MSFT $CSCO $HPQ $EMC $INTC $ORCL $NVDA $FB $SAP $IBM $GM $OHI $CVS $NKEhttps://twitter.com/realsheepwolf/status/1004344503518494721Ã‚Â Ã¢â‚¬Â¦ $FUSZ $FUSZ - $ORCL and $CRM Valuations …	$fusz and were still sitting under $1....crazy and will not last much longer. #crm #marketing #sales $amzn $nflx $aapl $crm $gs $wba $txn $trxc $v $mdt $acn $gild $rnva $celz $lly $cost $sbux $blk $ebay $msft $csco $hpq $emc $intc $orcl $nvda $fb $sap $ibm $gm $ohi $cvs $nke $fusz $fusz - $orcl and $crm valuations combined would put @nfusz at a share price of $14.87 - $35.85 using conservative nu…	$fusz and were still sitting under $1....crazy and will not last much longer. #crm #marketing #sales $amzn $nflx $aapl $crm $gs $wba $txn $trxc $v $mdt $acn $gild $rnva $celz $lly $cost $sbux $blk $ebay $msft $csco $hpq $emc $intc $orcl $nvda $fb $sap $ibm $gm $ohi $cvs $nke $fusz $fusz - $orcl and $crm valuations combined would put @nfusz at a share price of $14.87 - $35.85 using conservative nu…	0.566667	negative	-0.2		2014-02-23	0.55	2	1	1	516	2364		0	-0.5	0		0.5	0.5	68.59	0	0.5	0.5	51	-1	1	1
2018-05-17	JUST IN: Facebook to partner with The Atlantic Council, says it is 'investing heavily to prevent service from being abused during elections' $FB pic.twitter.com/zRD0EjsQWv	just in: facebook to partner with the atlantic council, says it is 'investing heavily to prevent service from being abused during elections' $fb pic.twitter.com/zrd0ejsqwv	just in: facebook to partner with the atlantic council, says it is 'investing heavily to prevent service from being abused during elections' $fb pic.twitter.com/zrd0ejsqwv	0.5	negative	-0.2		2014-02-24	1.02318	19	1	18	517	2382		2.25129	0.447368	0.553406		0.0526316	0.947368	70.78	2.19	0.0526316	0.947368	51	0	2	14
2018-04-26	At $176.46, Facebook goes green for the year._x000D_ It hasn't been green YTD since March 19._x000D_ $FB_x000D_ @CNBC	at $176.46, facebook goes green for the year._x000D_ it hasn't been green ytd since march 19._x000D_ $fb_x000D_ @cnbc	at $176.46, facebook goes green for the year._x000D_ it hasn't been green ytd since march 19._x000D_ $fb_x000D_ @cnbc	0.3	negative	-0.2		2014-02-25	0.411364	7	1	6	518	2388		1.25276	-0.0902256	0.300146		0.142857	0.857143	69.85	-0.930001	0.142857	0.857143	51	0	2	4
2018-03-23	Dead tokens assignment in our http://Ecex.ExchangeÃ‚Â Trading Platform. #bitcoin #cryptocurrency #blockchain #crypto #ico #trading #ethereum #eth #btc #cryptocurrencies $AMZN $ETSY $BABA $WMT $TGT $KR $JPM $FB $WFC $GOO $TWTR $agn $aapl $f $QQQ $ibm $LABU $TSLApic.twitter.com/hxPHHWWjGI	dead tokens assignment in our trading platform. #bitcoin #cryptocurrency #blockchain #crypto #ico #trading #ethereum #eth #btc #cryptocurrencies $amzn $etsy $baba $wmt $tgt $kr $jpm $fb $wfc $goo $twtr $agn $aapl $f $qqq $ibm $labu $tslapic.twitter.com/hxphhwwjgi	dead tokens assignment in our trading platform. #bitcoin #cryptocurrency #blockchain #crypto #ico #trading #ethereum #eth #btc #cryptocurrencies $amzn $etsy $baba $wmt $tgt $kr $jpm $fb $wfc $goo $twtr $agn $aapl $f $qqq $ibm $labu $tslapic.twitter.com/hxphhwwjgi	0.4	negative	-0.2		2014-02-26	-0.129167	6	1	5	519	2393		1.09861	-0.0238095	0.254644		0.166667	0.833333	69.26	-0.589996	0.166667	0.833333	51	0	2	4
2018-02-27	At this point in time $ltc $litecoin may be the strongest #crypto, $fb rumors show potential and Charlie Lee is a step ahead of the game.	at this point in time $ltc $litecoin may be the strongest #crypto, $fb rumors show potential and charlie lee is a step ahead of the game.	at this point in time $ltc $litecoin may be the strongest #crypto, $fb rumors show potential and charlie lee is a step ahead of the game.	0.7	negative	-0.2		2014-02-27	1.1	4	0	4	519	2397		1.60944	0.166667	1		0	1	68.94	-0.32	0	1	51	0	2	2
2017-12-28	$WUHN WILL SEE LOTS OF FIREWORKSNEXT FEW WEEKS . $MMEX $INTV_x000D_ $SDVI $SING $DGRI $MFST #CBD $CCTL $BTC $EAPH $RXMD $OCRX $CNAB $HEMP $LBTG $AHIX $TAGG $EFFI $GAWK $TSLA $NSAV $ICOA $GFOX $ITVI $ADBN $TWTR $ATYG $EFIR $PTAH $FB $NFLX $AAPL $OTTV $TXHD $TWLO $PXYN $UNVC $VSTR	$wuhn will see lots of fireworksnext few weeks . $mmex $intv_x000D_ $sdvi $sing $dgri $mfst #cbd $cctl $btc $eaph $rxmd $ocrx $cnab $hemp $lbtg $ahix $tagg $effi $gawk $tsla $nsav $icoa $gfox $itvi $adbn $twtr $atyg $efir $ptah $fb $nflx $aapl $ottv $txhd $twlo $pxyn $unvc $vstr	$wuhn will see lots of fireworksnext few weeks . $mmex $intv_x000D_ $sdvi $sing $dgri $mfst #cbd $cctl $btc $eaph $rxmd $ocrx $cnab $hemp $lbtg $ahix $tagg $effi $gawk $tsla $nsav $icoa $gfox $itvi $adbn $twtr $atyg $efir $ptah $fb $nflx $aapl $ottv $txhd $twlo $pxyn $unvc $vstr	0.1	negative	-0.2		2014-02-28	0.0488095	5	2	3	521	2400		0.287682	-0.4	0.0202041		0.4	0.6	68.46	-0.480003	0.4	0.6	50	-1	1	2
2017-12-28	PnL goals for 2018. Mike discusses a lunch he had with some firm traders https://www.youtube.com/watch?v=j3yQoKikjtU$IWMÃ‚Â Ã¢â‚¬Â¦ $SPY $FB $AMZN $AAPL $QQQ #stockmarket #daytrading #bitcoin	pnl goals for 2018. mike discusses a lunch he had with some firm traders $spy $fb $amzn $aapl $qqq #stockmarket #daytrading #bitcoin	pnl goals for 2018. mike discusses a lunch he had with some firm traders $spy $fb $amzn $aapl $qqq #stockmarket #daytrading #bitcoin	0.4	negative	-0.2		2014-03-01	0.455556	2	0	2	521	2402		1.09861	0.4	1		0	1	68.46	0	0	1	50	0	2	1
2017-10-30	#MSM preoccupied with $FB issues in the US/EU. Prediction: India loses it if they find fake/foreign propaganda to Indians on FB and WA.	#msm preoccupied with $fb issues in the us/eu. prediction: india loses it if they find fake/foreign propaganda to indians on fb and wa.	#msm preoccupied with $fb issues in the us/eu. prediction: india loses it if they find fake/foreign propaganda to indians on fb and wa.	0.1	negative	-0.2		2014-03-02	1.52381	4	0	4	521	2406		1.60944	0	1		0	1	68.46	0	0	1	51	1	3	4
2017-09-20	The various revenue streams broken out by tech company #business #marketing $FB $MSFTpic.twitter.com/PUhd42FW1l	the various revenue streams broken out by tech company #business #marketing $fb $msftpic.twitter.com/puhd42fw1l	the various revenue streams broken out by tech company #business #marketing $fb $msftpic.twitter.com/puhd42fw1l	0.45	negative	-0.2		2014-03-03	0.35	5	0	5	521	2411		1.79176	0	1		0	1	67.41	-1.04999	0	1	51	0	2	4
2017-08-29	Snap Inc. Isn't the Next Twitter -- It's Much Worse @themotleyfool #stocks $FB, $TWTR, $SNAPhttps://www.fool.com/investing/2017/08/21/snap-inc-isnt-the-next-twitter-its-much-worse.aspxÃ‚Â Ã¢â‚¬Â¦	snap inc. isn't the next twitter -- it's much worse @themotleyfool #stocks $fb, $twtr, $snap	snap inc. isn't the next twitter -- it's much worse @themotleyfool #stocks $fb, $twtr, $snap	0.3	negative	-0.2		2014-03-04	-0.775	5	2	3	523	2414		0.287682	-0.4	0.0202041		0.4	0.6	68.8	1.39	0.4	0.6	51	0	2	3
2017-05-11	I think people underestimate the "pulling rabbit out of the hat" moment $FB had after it was in trouble and all of the events that led to it	i think people underestimate the "pulling rabbit out of the hat" moment $fb had after it was in trouble and all of the events that led to it	i think people underestimate the "pulling rabbit out of the hat" moment $fb had after it was in trouble and all of the events that led to it	0.2	negative	-0.2		2014-03-05	-0.275833	14	1	13	524	2427		1.94591	0.328571	0.484921		0.0714286	0.928571	71.57	2.77	0.0714286	0.928571	51	0	2	11
2017-03-15	The market is closed now so it's study time, see these 5 common trading mistakes https://goo.gl/ED3cEyÃ‚Â and learn from them $FB $TWTR	the market is closed now so it's study time, see these 5 common trading mistakes and learn from them $fb $twtr	the market is closed now so it's study time, see these 5 common trading mistakes and learn from them $fb $twtr	0.3	negative	-0.2		2014-03-06	1.18661	4	1	3	525	2430		0.693147	-0.178571	0.133975		0.25	0.75	70.84	-0.730004	0.25	0.75	52	1	3	3
2017-03-09	$AMZN cable streaming, $AAL Q1 revenue, $RAD merger_x000D_ trouble $FB Messenger Stories, $AAPL iPhone delay @marleykayden _x000D_ http://bit.ly/2nkjYFHÃ‚Â pic.twitter.com/EF4z9NKbKu	$amzn cable streaming, $aal q1 revenue, $rad merger_x000D_ trouble $fb messenger stories, $aapl iphone delay @marleykayden _x000D_	$amzn cable streaming, $aal q1 revenue, $rad merger_x000D_ trouble $fb messenger stories, $aapl iphone delay @marleykayden _x000D_	0.2	negative	-0.2		2014-03-07	-0.3	1	1	0	526	2430		-0.693147	-0.75	1		1	0	69.8	-1.03999	1	0	51	-1	1	1
2017-02-16	The market is closed so it's study time, learn about these 7 common mistakes https://goo.gl/EbZphbÃ‚Â be meticulous $FB $TWTR	the market is closed so it's study time, learn about these 7 common mistakes be meticulous $fb $twtr	the market is closed so it's study time, learn about these 7 common mistakes be meticulous $fb $twtr	0.3	negative	-0.2		2014-03-08	0	0	0	0	526	2430		0	0	0		0	0	69.8	0	0	0	51	0	2	0
2016-12-30	Hey traders! Tax season is creeping up, so we have a few tax tips for you: http://bit.ly/2fMUJclÃ‚Â #TraderTips $FB $TWTR	hey traders! tax season is creeping up, so we have a few tax tips for you: #tradertips $fb $twtr	hey traders! tax season is creeping up, so we have a few tax tips for you: #tradertips $fb $twtr	0.1	negative	-0.2		2014-03-09	0.0895833	3	0	3	526	2433		1.38629	1	1		0	1	69.8	0	0	1	51	0	2	3
2016-11-17	If $FB & $TWTR are to ban "fake news", will they ban all mentions of The Daily Show, whose former host openly called it "a fake news show"?https://twitter.com/janewells/status/799404456949358592Ã‚Â Ã¢â‚¬Â¦ Jon Stewart on Trump, the GOP, & why it's hypocrisy to call all Trump voters racists. http://www.cbsnews.com/news/jon-stewart-the-daily-show-former-host-election-2016-donald-trump-republicansÃ‚…	if $fb & $twtr are to ban "fake news", will they ban all mentions of the daily show, whose former host openly called it "a fake news show"? jon stewart on trump, the gop, & why it's hypocrisy to call all trump voters racists.	if $fb & $twtr are to ban "fake news", will they ban all mentions of the daily show, whose former host openly called it "a fake news show"? jon stewart on trump, the gop, & why it's hypocrisy to call all trump voters racists.	0.5	negative	-0.2		2014-03-10	1.30935	8	0	8	526	2441		2.19722	0	1		0	1	72.03	2.23	0	1	52	1	3	5
2016-10-05	Facebook's 'Secret Conversations' mode deletes messages for extra security http://cnnmon.ie/2dtIiDxÃ‚Â $FB (via @cnntech)pic.twitter.com/h1VVy7CXIU	facebook's 'secret conversations' mode deletes messages for extra security $fb (via @cnntech)pic.twitter.com/h1vvy7cxiu	facebook's 'secret conversations' mode deletes messages for extra security $fb (via @cnntech)pic.twitter.com/h1vvy7cxiu	0.4	negative	-0.2		2014-03-11	0.675	4	0	4	526	2445		1.60944	0	1		0	1	70.1	-1.93	0	1	53	1	3	3
2016-09-22	$FB looks heavy to me	$fb looks heavy to me	$fb looks heavy to me	0.5	negative	-0.2		2014-03-12	0.5	1	0	1	526	2446		0.693147	0	1		0	1	70.88	0.779999	0	1	54	1	3	1
2016-06-24	What time do $AMZN and $FB go green?	what time do $amzn and $fb go green?	what time do $amzn and $fb go green?	0.3	negative	-0.2		2014-03-13	-0.262857	4	1	3	527	2449		0.693147	-0.25	0.133975		0.25	0.75	68.83	-2.05	0.25	0.75	55	1	3	2
2016-03-16	$FB Buyers weren't too concerned about the Fed today, started their heavy lifting this morning .. pic.twitter.com/D3FUNN8OAh	$fb buyers weren't too concerned about the fed today, started their heavy lifting this morning .. pic.twitter.com/d3funn8oah	$fb buyers weren't too concerned about the fed today, started their heavy lifting this morning .. pic.twitter.com/d3funn8oah	0.5	negative	-0.2		2014-03-14	-0.2	4	2	2	529	2451		0	-0.25	0		0.5	0.5	67.72	-1.11	0.5	0.5	54	-1	1	2
2016-02-03	From http://www.tickermonkey.comÃ‚Â chat today. Focus On A Few Names : $SPY $QQQ $UWTI $IWM #ES_F $DIA $FB $GOOGL $PE $FANGpic.twitter.com/iJqt3MsKTy	from chat today. focus on a few names : $spy $qqq $uwti $iwm #es_f $dia $fb $googl $pe $fangpic.twitter.com/ijqt3mskty	from chat today. focus on a few names : $spy $qqq $uwti $iwm #es_f $dia $fb $googl $pe $fangpic.twitter.com/ijqt3mskty	0.1	negative	-0.2		2014-03-15	0	1	0	1	529	2452		0.693147	0.5	1		0	1	67.72	0	0	1	54	0	2	1
2015-12-05	FIVE stocks in S&P 500 have generated > 100% of 2015 return. Narrow Markets = Danger... $FB $AMZN $AAPL $MSFT GOOGLpic.twitter.com/StOvGvFWEi	five stocks in s&p 500 have generated > 100% of 2015 return. narrow markets = danger... $fb $amzn $aapl $msft googlpic.twitter.com/stovgvfwei	five stocks in s&p 500 have generated > 100% of 2015 return. narrow markets = danger... $fb $amzn $aapl $msft googlpic.twitter.com/stovgvfwei	0.4	negative	-0.2		2014-03-16	0.136364	1	0	1	529	2453		0.693147	0	1		0	1	67.72	0	0	1	55	1	3	1
2015-11-05	$FB nearing point $GOOGL reached few years ago. Non-financial metrics stop mattering. No investor edge. Just dominant toll-taking platform.	$fb nearing point $googl reached few years ago. non-financial metrics stop mattering. no investor edge. just dominant toll-taking platform.	$fb nearing point $googl reached few years ago. non-financial metrics stop mattering. no investor edge. just dominant toll-taking platform.	0.1	negative	-0.2		2014-03-17	0.125	3	0	3	529	2456		1.38629	0	1		0	1	68.74	1.02	0	1	55	0	2	2
2015-11-04	Here's what Wall Street expects from Facebook. They report earnings in a few minutes: http://stks.co/h3OjZÃ‚Â $FB pic.twitter.com/udoEm2FZHz	here's what wall street expects from facebook. they report earnings in a few minutes: $fb pic.twitter.com/udoem2fzhz	here's what wall street expects from facebook. they report earnings in a few minutes: $fb pic.twitter.com/udoem2fzhz	0.1	negative	-0.2		2014-03-18	2.4	3	0	3	529	2459		1.38629	0	1		0	1	69.19	0.450004	0	1	56	1	3	3
2015-07-06	Never quite understood $FB ads (from a platform who do targeted ads that you can measure so you don't waste money)... pic.twitter.com/MCuL88u5tq	never quite understood $fb ads (from a platform who do targeted ads that you can measure so you don't waste money)... pic.twitter.com/mcul88u5tq	never quite understood $fb ads (from a platform who do targeted ads that you can measure so you don't waste money)... pic.twitter.com/mcul88u5tq	0	negative	-0.2		2014-03-19	0.244444	3	1	2	530	2461		0.405465	-0.333333	0.057191		0.333333	0.666667	68.24	-0.950004	0.333333	0.666667	55	-1	1	1
2015-03-05	Mark Cuban @mcuban: Current Tech Bubble Even Worse Than Dot-Com Bubble $AOL $FB $TWTR http://benzinga.com/z/5302457Ã‚Â pic.twitter.com/otB13QPR1W	mark cuban @mcuban: current tech bubble even worse than dot-com bubble $aol $fb $twtr	mark cuban @mcuban: current tech bubble even worse than dot-com bubble $aol $fb $twtr	0.5	negative	-0.2		2014-03-20	0.133333	5	1	4	531	2465		0.916291	0.133333	0.2		0.2	0.8	66.97	-1.27	0.2	0.8	55	0	2	3
2015-01-15	Big Game of F***ckery $SPX $SPY $AAPL $FB $GOOGL $TWTR $Z $LNKD $GS options pinning - sassy musings http://wp.me/p4gJug-ZV	big game of f***ckery $spx $spy $aapl $fb $googl $twtr $z $lnkd $gs options pinning - sassy musings	big game of f***ckery $spx $spy $aapl $fb $googl $twtr $z $lnkd $gs options pinning - sassy musings	0.25	negative	-0.2		2014-03-21	0.85	4	0	4	531	2469		1.60944	0.2	1		0	1	67.24	0.269997	0	1	55	0	2	2
2014-12-19	$C raises valuation of $FB Instagram to $35B from $19B - a few billion hereÃ¢â‚¬Â¦ a few billion there. Whats the differenceÃ¢â‚¬Â¦	$c raises valuation of $fb instagram to $35b from $19b - a few billion here a few billion there. whats the difference	$c raises valuation of $fb instagram to $35b from $19b - a few billion here a few billion there. whats the difference	0.1	negative	-0.2		2014-03-22	0.15	2	1	1	532	2470		0	-0.5	0		0.5	0.5	67.24	0	0.5	0.5	54	-1	1	1
2014-11-13	The Science Behind Why Facebook Is So Addictive http://yhoo.it/1xCEwdvÃ‚Â $FB	the science behind why facebook is so addictive $fb	the science behind why facebook is so addictive $fb	0.8	negative	-0.2		2014-03-23	0	1	0	1	532	2471		0.693147	0.5	1		0	1	67.24	0	0	1	54	0	2	1
2014-11-13	#Facebook Proposing Another Round of Changes to Its Privacy Controls http://nyti.ms/1zmk7JhÃ‚Â $FB RT @nytimes	#facebook proposing another round of changes to its privacy controls $fb rt @nytimes	#facebook proposing another round of changes to its privacy controls $fb rt @nytimes	0.4	negative	-0.2		2014-03-24	0.170172	8	2	6	534	2477		0.847298	-0.25	0.133975		0.25	0.75	64.1	-3.14	0.25	0.75	54	0	2	6
2014-10-30	Researchers found that 32% of heavy @Facebook users consider leaving their spouse. $FB http://www.ozy.com/acumen/is-social-media-killing-your-marriage/32192.articleÃ‚Â Ã¢â‚¬Â¦pic.twitter.com/b5edKRkF60	researchers found that 32% of heavy @facebook users consider leaving their spouse. $fb	researchers found that 32% of heavy @facebook users consider leaving their spouse. $fb	0.5	negative	-0.2		2014-03-25	0.816667	17	4	13	538	2490		1.02962	0.0147059	0.151635		0.235294	0.764706	64.89	0.790001	0.235294	0.764706	54	0	2	9
2014-09-25	"Scrappy startup ello sells to $FB for undisclosed amount" <--headline that rages you in a few weeks	"scrappy startup ello sells to $fb for undisclosed amount" <--headline that rages you in a few weeks	"scrappy startup ello sells to $fb for undisclosed amount" <--headline that rages you in a few weeks	0.1	negative	-0.2		2014-03-26	0.772872	15	2	13	540	2503		1.54045	0.101961	0.320131		0.133333	0.866667	60.39	-4.5	0.133333	0.866667	54	0	2	9
2014-07-02	How Facebook's data science team operated w. few boundaries - @ReedAlbergotti $FB http://on.wsj.com/1iYMrgZÃ‚Â tip @Techmeme	how facebook's data science team operated w. few boundaries - @reedalbergotti $fb tip @techmeme	how facebook's data science team operated w. few boundaries - @reedalbergotti $fb tip @techmeme	0.1	negative	-0.2		2014-03-27	2.57967	16	0	16	540	2519		2.83321	0.133333	1		0	1	60.97	0.580002	0	1	55	1	3	11
2014-06-03	Facebook acquires mobile data plan firm Pryte http://yhoo.it/1nKKFCdÃ‚Â $FB	facebook acquires mobile data plan firm pryte $fb	facebook acquires mobile data plan firm pryte $fb	0.4	negative	-0.2		2014-03-28	0.0280303	4	1	3	541	2522		0.693147	-0.25	0.133975		0.25	0.75	60.01	-0.960003	0.25	0.75	55	0	2	2
2014-05-21	Today, $FB got into the ACR game. Last month, @shawnpatrickx wrote about what this means for (their?) ads in @Recode:http://recode.net/2014/04/28/twelve-years-later-minority-report-advertising-is-here/Ã‚Â Ã¢â‚¬Â¦	today, $fb got into the acr game. last month, @shawnpatrickx wrote about what this means for (their?) ads in @recode:	today, $fb got into the acr game. last month, @shawnpatrickx wrote about what this means for (their?) ads in @recode:	0.233333	negative	-0.2		2014-03-29	-0.127778	1	1	0	542	2522		-0.693147	-0.75	1		1	0	60.01	0	1	0	54	-1	1	1
2014-04-07	$FB $GOOG $NFLX falling leaders now green trying to bounce	$fb $goog $nflx falling leaders now green trying to bounce	$fb $goog $nflx falling leaders now green trying to bounce	0.3	negative	-0.2		2014-03-30	-0.0968182	5	2	3	544	2525		0.287682	0.6	0.0202041		0.4	0.6	60.01	0	0.4	0.6	53	-1	1	2
2014-03-30	Is Facebook too big to care? Shareholders pan $2B Oculus deal, @Eat24 complains about poor treatment, $FB shrugs. http://nyti.ms/1hPs0w5	is facebook too big to care? shareholders pan $2b oculus deal, @eat24 complains about poor treatment, $fb shrugs.	is facebook too big to care? shareholders pan $2b oculus deal, @eat24 complains about poor treatment, $fb shrugs.	0.35	negative	-0.2		2014-03-31	0.3	3	0	3	544	2528		1.38629	0.4	1		0	1	60.24	0.230004	0	1	54	1	3	2
2014-03-25	Facebook to buy virtual reality firm Oculus for $2 billion. Details to come. http://yhoo.it/1l1WgYLÃ‚Â $FB	facebook to buy virtual reality firm oculus for $2 billion. details to come. $fb	facebook to buy virtual reality firm oculus for $2 billion. details to come. $fb	0.4	negative	-0.2		2014-04-01	0	3	0	3	544	2531		1.38629	0	1		0	1	62.62	2.38	0	1	54	0	2	3
2014-03-25	$FB price action today is indicative of a stock that has entered a downtrend. furious bounces that fail & lead to lower prices...	$fb price action today is indicative of a stock that has entered a downtrend. furious bounces that fail & lead to lower prices...	$fb price action today is indicative of a stock that has entered a downtrend. furious bounces that fail & lead to lower prices...	0.2	negative	-0.2		2014-04-02	-0.0457071	4	1	3	545	2534		0.693147	-0.25	0.133975		0.25	0.75	62.72	0.100002	0.25	0.75	54	0	2	3
2014-02-20	Check again, $FB just went green RT @WSJ: Facebook's $19 billion deal for WhatsApp is costing the company billions in market value	check again, $fb just went green rt @wsj: facebook's $19 billion deal for whatsapp is costing the company billions in market value	check again, $fb just went green rt @wsj: facebook's $19 billion deal for whatsapp is costing the company billions in market value	0.3	negative	-0.2		2014-04-03	1.68433	8	1	7	546	2541		1.38629	0.125	0.338562		0.125	0.875	59.49	-3.23	0.125	0.875	55	1	3	5
2014-02-10	"Advertising your page on Facebook is a waste of money." - @veritasium, obliterating $FB's 'Promote Page' feature: http://youtu.be/oVfHeWTKjag	"advertising your page on facebook is a waste of money." - @veritasium, obliterating $fb's 'promote page' feature:	"advertising your page on facebook is a waste of money." - @veritasium, obliterating $fb's 'promote page' feature:	0	negative	-0.2		2014-04-04	1.02667	7	1	6	547	2547		1.25276	-0.0178571	0.300146		0.142857	0.857143	56.75	-2.74	0.142857	0.857143	55	0	2	4
2014-02-05	Must-See: Facebook employee #12 on missing IPO millions: http://bloom.bg/1kRWod0Ã‚Â $FB	must-see: facebook employee #12 on missing ipo millions: $fb	must-see: facebook employee #12 on missing ipo millions: $fb	0.05	negative	-0.2		2014-04-05	0	0	0	0	547	2547		0	-0.857143	0		0	0	56.75	0	0	0	55	0	2	0
2014-01-08	What bearish investors are missing about Facebook $FB http://ow.ly/soxzD	what bearish investors are missing about facebook $fb	what bearish investors are missing about facebook $fb	0.05	negative	-0.2		2014-04-06	0	1	0	1	547	2548		0.693147	1	1		0	1	56.75	0	0	1	55	0	2	1
2013-12-26	"with 16-18 year olds in the UK, Facebook is not just on the slide, it is basically dead and buried." http://stks.co/d028QÃ‚Â $FB	"with 16-18 year olds in the uk, facebook is not just on the slide, it is basically dead and buried." $fb	"with 16-18 year olds in the uk, facebook is not just on the slide, it is basically dead and buried." $fb	0.4	negative	-0.2		2014-04-07	0.42482	10	4	6	551	2554		0.336472	-0.4	0.0202041		0.4	0.6	56.95	0.200001	0.4	0.6	55	0	2	5
2013-11-18	.@willixms At 28, $FB's Dustin Moskovitz beats Zuck by a few months. 29 are under 40. here they are:_x000D_ http://www.forbes.com/pictures/eimh45gjid/the-youngest-billionaires-of-2013/Ã‚Â Ã¢â‚¬Â¦ #AskForbes	.@willixms at 28, $fb's dustin moskovitz beats zuck by a few months. 29 are under 40. here they are:_x000D_ #askforbes	.@willixms at 28, $fb's dustin moskovitz beats zuck by a few months. 29 are under 40. here they are:_x000D_ #askforbes	0.1	negative	-0.2		2014-04-08	0.427315	5	0	5	551	2559		1.79176	0.4	1		0	1	58.19	1.24	0	1	55	0	2	4
2013-10-27	Video from yesterday - "A Few Warning Signs" http://stks.co/coQ3Ã‚Â $NFLX $NQ $LNKD $YY $TSLA $VIPS $SFUN $FB $QIHU $IGTE $BLOX $CMG $ALGN	video from yesterday - "a few warning signs" $nflx $nq $lnkd $yy $tsla $vips $sfun $fb $qihu $igte $blox $cmg $algn	video from yesterday - "a few warning signs" $nflx $nq $lnkd $yy $tsla $vips $sfun $fb $qihu $igte $blox $cmg $algn	0.1	negative	-0.2		2014-04-09	0.933333	5	0	5	551	2564		1.79176	0	1		0	1	62.41	4.22	0	1	55	0	2	3
2013-07-27	If you're now part of the it's-time-to-friend-Facebook camp, here are a few ETFs you may want to look into http://on.mktw.net/12R2H6hÃ‚Â $FB	if you're now part of the it's-time-to-friend-facebook camp, here are a few etfs you may want to look into $fb	if you're now part of the it's-time-to-friend-facebook camp, here are a few etfs you may want to look into $fb	0.1	negative	-0.2		2014-04-10	-0.248611	14	4	10	555	2574		0.788457	-0.285714	0.0964921		0.285714	0.714286	59.16	-3.25	0.285714	0.714286	55	0	2	8
2013-07-25	As one investor who bought $FB at its IPO put it: "Patience is always rewarded.Ã¢â‚¬ï¿½ My story from a few months ago http://blogs.marketwatch.com/thetell/2013/05/17/facebook-ipo-put-investors-through-7-stages-of-grief/Ã‚Â Ã¢â‚¬Â¦	as one investor who bought $fb at its ipo put it: "patience is always rewarded. my story from a few months ago	as one investor who bought $fb at its ipo put it: "patience is always rewarded. my story from a few months ago	0.1	negative	-0.2		2014-04-11	0	3	0	3	555	2577		1.38629	0.285714	1		0	1	58.53	-0.630001	0	1	55	0	2	3
2013-05-30	My explanation of the "missing" Nasdaq data from the day of the $FB IPO: http://dlauer.com/post/51749557352/the-missing-nasdaq-dataÃ‚Â Ã¢â‚¬Â¦ @nanexllc @marascio @agthreesixty	my explanation of the "missing" nasdaq data from the day of the $fb ipo: @nanexllc @marascio @agthreesixty	my explanation of the "missing" nasdaq data from the day of the $fb ipo: @nanexllc @marascio @agthreesixty	0.05	negative	-0.2		2014-04-12	0	0	0	0	555	2577		0	-1	0		0	0	58.53	0	0	0	55	0	2	0
2013-05-27	Prosecutor May Probe Facebook Over Girl Who Killed Herself After Online Bullying $FB http://read.bi/113yUpy	prosecutor may probe facebook over girl who killed herself after online bullying $fb	prosecutor may probe facebook over girl who killed herself after online bullying $fb	0	negative	-0.2		2014-04-13	0.5	1	0	1	555	2578		0.693147	1	1		0	1	58.53	0	0	1	56	1	3	1
2013-02-12	.@Nextdoor #VC round includes $15M from @GreylockVC partner & $LNKD / $FB investor @davidsze (his largest VC round yet) http://bit.ly/Xw6Mwu	.@nextdoor #vc round includes $15m from @greylockvc partner & $lnkd / $fb investor @davidsze (his largest vc round yet)	.@nextdoor #vc round includes $15m from @greylockvc partner & $lnkd / $fb investor @davidsze (his largest vc round yet)	0.4	negative	-0.2		2014-04-14	0.77	5	0	5	555	2583		1.79176	0	1		0	1	58.89	0.36	0	1	56	0	2	4
2013-01-08	Facebook Marketing Firm Spruce Media Lays Off 20 People $FB by @Jim_Edwards http://read.bi/Xi4fnY	facebook marketing firm spruce media lays off 20 people $fb by @jim_edwards	facebook marketing firm spruce media lays off 20 people $fb by @jim_edwards	0.4	negative	-0.2		2014-04-15	0.661111	3	0	3	555	2586		1.38629	0	1		0	1	59.09	0.200001	0	1	57	1	3	3
2018-06-27	It is inexplicable that after all the privacy violations & sale of personal data, people are *still* using #Facebook. Facebook has become an arm of Big Government and a repressive state_x000D_ $FB #Zuckerberg	it is inexplicable that after all the privacy violations & sale of personal data, people are *still* using #facebook. facebook has become an arm of big government and a repressive state_x000D_ $fb #zuckerberg	it is inexplicable that after all the privacy violations & sale of personal data, people are *still* using #facebook. facebook has become an arm of big government and a repressive state_x000D_ $fb #zuckerberg	0.433333	negative	-0.2		2014-04-16	-0.36572	5	2	3	557	2589		0.287682	-0.4	0.0202041		0.4	0.6	59.72	0.630001	0.4	0.6	57	0	2	3
2018-06-14	Big goals help supercharge your motivation https://goo.gl/RV3Gn3Ã‚Â don't be afraid to dream BIG! $FB $TWTR	big goals help supercharge your motivation don't be afraid to dream big! $fb $twtr	big goals help supercharge your motivation don't be afraid to dream big! $fb $twtr	0.366667	negative	-0.2		2014-04-17	1.43485	8	2	6	559	2595		0.847298	0.15	0.133975		0.25	0.75	58.94	-0.780002	0.25	0.75	58	1	3	5
2017-08-25	Massive scandal brewing for $GOOGL and $FB. We covered at length in a client note a month ago. 60% of traffic is bots not real ppl=ad fraud https://twitter.com/zerohedge/status/901126499167817728Ã‚Â Ã¢â‚¬Â¦ Google To Refund "Fake Traffic" Advertising Revenue http://www.zerohedge.com/news/2017-08-25/google-refund-fake-traffic-advertising-revenueÃ‚Â Ã¢â‚¬Â¦	massive scandal brewing for $googl and $fb. we covered at length in a client note a month ago. 60% of traffic is bots not real ppl=ad fraud google to refund "fake traffic" advertising revenue	massive scandal brewing for $googl and $fb. we covered at length in a client note a month ago. 60% of traffic is bots not real ppl=ad fraud google to refund "fake traffic" advertising revenue	0.766667	negative	-0.2		2014-04-18	0	1	0	1	559	2596		0.693147	0.25	1		0	1	58.94	0	0	1	58	0	2	1
2017-02-03	Facebook vulnerable to expected changes in key visa program $FB http://fxn.ws/2kZskWc	facebook vulnerable to expected changes in key visa program $fb	facebook vulnerable to expected changes in key visa program $fb	0.633333	negative	-0.2		2014-04-19	0	0	0	0	559	2596		0	-1	0		0	0	58.94	0	0	0	58	0	2	0
2014-02-20	Next move for $FB will hopefully b to buy a company related to BTC. Then we will have reached peak stupid, and can finally crash.	next move for $fb will hopefully b to buy a company related to btc. then we will have reached peak stupid, and can finally crash.	next move for $fb will hopefully b to buy a company related to btc. then we will have reached peak stupid, and can finally crash.	0.6	negative	-0.2		2014-04-20	0.366667	2	0	2	559	2598		1.09861	1	1		0	1	58.94	0	0	1	59	1	3	2
2013-01-16	4) @fusionio, who clients include $FB, announced plans to one day replace all data center hard drives with flash: http://dthin.gs/VnZE4m	4) @fusionio, who clients include $fb, announced plans to one day replace all data center hard drives with flash:	4) @fusionio, who clients include $fb, announced plans to one day replace all data center hard drives with flash:	0.320833	negative	-0.195833		2014-04-21	0.284848	9	0	9	559	2607		2.30259	0	1		0	1	61.24	2.3	0	1	59	0	2	8
2017-11-06	This is a chart of stock returns over the last year for:_x000D_ $AAPL $FB $GOOGL $AMZN _x000D_ Apple is dead!!! pic.twitter.com/USGvflD4Wd	this is a chart of stock returns over the last year for:_x000D_ $aapl $fb $googl $amzn _x000D_ apple is dead!!! pic.twitter.com/usgvfld4wd	this is a chart of stock returns over the last year for:_x000D_ $aapl $fb $googl $amzn _x000D_ apple is dead!!! pic.twitter.com/usgvfld4wd	0.233333	negative	-0.195312		2014-04-22	0.518182	5	0	5	559	2612		1.79176	0	1		0	1	63.03	1.79	0	1	59	0	2	3
2018-12-21	This market is toothless. Tough day for FAANG._x000D_ $FB down 4.4%._x000D_ $AMZN down 4.7%._x000D_ $AAPL down 2.7%._x000D_ $NFLX down 5.9%._x000D_ $GOOGL down 2.8%.	this market is toothless. tough day for faang._x000D_ $fb down 4.4%._x000D_ $amzn down 4.7%._x000D_ $aapl down 2.7%._x000D_ $nflx down 5.9%._x000D_ $googl down 2.8%.	this market is toothless. tough day for faang._x000D_ $fb down 4.4%._x000D_ $amzn down 4.7%._x000D_ $aapl down 2.7%._x000D_ $nflx down 5.9%._x000D_ $googl down 2.8%.	0.37963	negative	-0.194444		2014-04-23	0.773272	37	11	26	570	2638		0.81093	-0.297297	0.085863		0.297297	0.702703	61.36	-1.67	0.297297	0.702703	59	0	2	17
2012-05-18	FACEBOOK IS FALLING ... DOWN TO $38! $FB by @jyarowhttp://read.bi/JS7WdS	facebook is falling ... down to $38! $fb by @jyarow	facebook is falling ... down to $38! $fb by @jyarow	0.288889	negative	-0.194444		2014-04-24	2.21207	16	3	13	573	2651		1.25276	0.109797	0.219375		0.1875	0.8125	60.87	-0.490002	0.1875	0.8125	59	0	2	9
2015-07-17	The Dow is down but the Nasdaq is hitting all time highs! $fb $nflx $googl $amzn also at records	the dow is down but the nasdaq is hitting all time highs! $fb $nflx $googl $amzn also at records	the dow is down but the nasdaq is hitting all time highs! $fb $nflx $googl $amzn also at records	0.288889	negative	-0.194444		2014-04-25	1.98826	7	0	7	573	2658		2.07944	0.1875	1		0	1	57.71	-3.16	0	1	60	1	3	4
2018-10-30	It's just a matter of time before $FB gets back below $100. _x000D_ Investors gonna have a tough time coming months. pic.twitter.com/bZYtKBeGAF	it's just a matter of time before $fb gets back below $100. _x000D_ investors gonna have a tough time coming months. pic.twitter.com/bzytkbegaf	it's just a matter of time before $fb gets back below $100. _x000D_ investors gonna have a tough time coming months. pic.twitter.com/bzytkbegaf	0.416667	negative	-0.194444		2014-04-26	0	0	0	0	573	2658		0	-1	0		0	0	57.71	0	0	0	60	0	2	0
2013-07-29	Ã¢â‚¬Å“Time to buy social media stocks," says @SimonBakerSays: http://yhoo.it/17OMJwXÃ‚Â (New #Breakout video w/@JeffMacke) $FB $LNKD #socialmedia	time to buy social media stocks," says @simonbakersays: (new #breakout video w/@jeffmacke) $fb $lnkd #socialmedia	time to buy social media stocks," says @simonbakersays: (new #breakout video w/@jeffmacke) $fb $lnkd #socialmedia	0.507071	negative	-0.193434		2014-04-27	0	1	0	1	573	2659		0.693147	1	1		0	1	57.71	0	0	1	60	0	2	1
2018-08-21	#Microsoft $mfst discovering 6 fake websites that links back to cyberhacking group with links to Russian intelligence. $fb #Facebook earlier shutting down 32 fake accounts. Covered on @foxnews @shepnewsteampic.twitter.com/Kpv44a6KK5	#microsoft $mfst discovering 6 fake websites that links back to cyberhacking group with links to russian intelligence. $fb #facebook earlier shutting down 32 fake accounts. covered on @foxnews @shepnewsteampic.twitter.com/kpv44a6kk5	#microsoft $mfst discovering 6 fake websites that links back to cyberhacking group with links to russian intelligence. $fb #facebook earlier shutting down 32 fake accounts. covered on @foxnews @shepnewsteampic.twitter.com/kpv44a6kk5	0.464815	negative	-0.192593		2014-04-28	0.0814815	6	0	6	573	2665		1.94591	0	1		0	1	56.14	-1.57	0	1	60	0	2	6
2016-04-27	How crazy is it that $FB can literally A/B test different business models in both social (FB/Instagram) and messaging (Messenger/WhatsApp)?	how crazy is it that $fb can literally a/b test different business models in both social (fb/instagram) and messaging (messenger/whatsapp)?	how crazy is it that $fb can literally a/b test different business models in both social (fb/instagram) and messaging (messenger/whatsapp)?	0.522222	negative	-0.188889		2014-04-29	1.23549	11	2	9	575	2674		1.20397	-0.181818	0.228611		0.181818	0.818182	58.15	2.01	0.181818	0.818182	61	1	3	6
2018-12-21	Bears dominate this week's #SectorSelector: https://www.marketscholars.com/category/sector-selector/Ã‚Â Ã¢â‚¬Â¦ When the 52 week high/low ratio gets this extreme, we're usually close to a short-term bottom in the stock market $OGE $CNP $VVC $STOR $SPY $SPX $AAPL $GOOGL $FB #FAANG #shutdown $JPM $XOM $BAC $WFC $NVDA $CVX $Cpic.twitter.com/4G4vIcFBff	bears dominate this week's #sectorselector: when the 52 week high/low ratio gets this extreme, we're usually close to a short-term bottom in the stock market $oge $cnp $vvc $stor $spy $spx $aapl $googl $fb #faang #shutdown $jpm $xom $bac $wfc $nvda $cvx $cpic.twitter.com/4g4vicfbff	bears dominate this week's #sectorselector: when the 52 week high/low ratio gets this extreme, we're usually close to a short-term bottom in the stock market $oge $cnp $vvc $stor $spy $spx $aapl $googl $fb #faang #shutdown $jpm $xom $bac $wfc $nvda $cvx $cpic.twitter.com/4g4vicfbff	0.625	negative	-0.1875		2014-04-30	0.815248	10	0	10	575	2684		2.3979	0.181818	1		0	1	59.78	1.63	0	1	61	0	2	7
2018-03-01	Nobody should be cheering the censorship of anyone .... in the divided hatred that has become America we have lost any sense of decency towards each other ... the censorship of one view will not stop there .... everyone is at risk ... it is not ok $FB $GOOGL $TWTR	nobody should be cheering the censorship of anyone .... in the divided hatred that has become america we have lost any sense of decency towards each other ... the censorship of one view will not stop there .... everyone is at risk ... it is not ok $fb $googl $twtr	nobody should be cheering the censorship of anyone .... in the divided hatred that has become america we have lost any sense of decency towards each other ... the censorship of one view will not stop there .... everyone is at risk ... it is not ok $fb $googl $twtr	0.4375	negative	-0.1875		2014-05-01	0.653571	5	0	5	575	2689		1.79176	0	1		0	1	61.15	1.37	0	1	61	0	2	3
2017-06-21	Getting a little pushy, aren't we?_x000D_ $FB pic.twitter.com/De02YaFnO8	getting a little pushy, aren't we?_x000D_ $fb pic.twitter.com/de02yafno8	getting a little pushy, aren't we?_x000D_ $fb pic.twitter.com/de02yafno8	0.5	negative	-0.1875		2014-05-02	1.28068	7	1	6	576	2695		1.25276	-0.142857	0.300146		0.142857	0.857143	60.46	-0.690003	0.142857	0.857143	62	1	3	4
2017-02-15	"Stocks After Dark" Livestream is on! https://www.youtube.com/channel/UCAHy0PvPLBHyfw1EPAaBimAÃ‚Â Ã¢â‚¬Â¦ $AAPL $FB $ATVI $AMZN $FB $TWTR $QQQ $IWM $EVOK #TradeSocially	"stocks after dark" livestream is on! $aapl $fb $atvi $amzn $fb $twtr $qqq $iwm $evok #tradesocially	"stocks after dark" livestream is on! $aapl $fb $atvi $amzn $fb $twtr $qqq $iwm $evok #tradesocially	0.4	negative	-0.1875		2014-05-03	0.75	1	0	1	576	2696		0.693147	0.142857	1		0	1	60.46	0	0	1	63	1	3	1
2016-09-23	If you think jack $TWTR zuck $FB are little sjw blm censoring despots... Wait till sharia supremacists control internet. #MAGAhttps://twitter.com/NetworksManager/status/776872933495074820Ã‚Â Ã¢â‚¬Â¦ We Are The People_x000D_ Barack u CANNOT have our internet. @POTUS_x000D_ _x000D_ #TrumpPence16 #MAGA #ICANN #DC #BautzenÃ¢â‚¬Â¦	if you think jack $twtr zuck $fb are little sjw blm censoring despots... wait till sharia supremacists control internet. #maga we are the people_x000D_ barack you cannot have our internet. @potus_x000D_ _x000D_ #trumppence16 #maga #icann #dc #bautzen	if you think jack $twtr zuck $fb are little sjw blm censoring despots... wait till sharia supremacists control internet. #maga we are the people_x000D_ barack you cannot have our internet. @potus_x000D_ _x000D_ #trumppence16 #maga #icann #dc #bautzen	0.5	negative	-0.1875		2014-05-04	1.13636	4	0	4	576	2700		1.60944	0	1		0	1	60.46	0	0	1	63	0	2	2
2015-08-18	This is what happens when you get a little sun in Ireland @jimcramer @MelissaLeeCNBC $FB $aapl $plug @petenajarianpic.twitter.com/6iycWBVbZI	this is what happens when you get a little sun in ireland @jimcramer @melissaleecnbc $fb $aapl $plug @petenajarianpic.twitter.com/6iycwbvbzi	this is what happens when you get a little sun in ireland @jimcramer @melissaleecnbc $fb $aapl $plug @petenajarianpic.twitter.com/6iycwbvbzi	0.5	negative	-0.1875		2014-05-05	1.78333	6	0	6	576	2706		1.94591	0	1		0	1	61.22	0.760002	0	1	63	0	2	3
2014-10-18	Facebook trolling the dark web to protect its users! Sounds like Zuck to me. http://buff.ly/1DjSQtbÃ‚Â $FB	facebook trolling the dark web to protect its users! sounds like zuck to me. $fb	facebook trolling the dark web to protect its users! sounds like zuck to me. $fb	0.4	negative	-0.1875		2014-05-06	-0.487037	9	4	5	580	2711		0.182322	-0.444444	0.00619201		0.444444	0.555556	58.53	-2.69	0.444444	0.555556	62	-1	1	4
2014-07-03	Facbook's Data Science team conducted experiments on unwitting users with little oversight. http://on.wsj.com/1iYWy5rÃ‚Â $FB	facbook's data science team conducted experiments on unwitting users with little oversight. $fb	facbook's data science team conducted experiments on unwitting users with little oversight. $fb	0.5	negative	-0.1875		2014-05-07	0.825	4	0	4	580	2715		1.60944	0.444444	1		0	1	57.39	-1.14	0	1	63	1	3	4
2014-04-10	Fear in the Stock Market? Well...nope. A little perspective: http://shar.es/T0WDLÃ‚Â @minyanville $TSLA $NFLX $FB pic.twitter.com/uiaZ6IFehc	fear in the stock market? well...nope. a little perspective: @minyanville $tsla $nflx $fb pic.twitter.com/uiaz6ifehc	fear in the stock market? well...nope. a little perspective: @minyanville $tsla $nflx $fb pic.twitter.com/uiaz6ifehc	0.5	negative	-0.1875		2014-05-08	1.725	4	0	4	580	2719		1.60944	0	1		0	1	56.76	-0.630001	0	1	64	1	3	3
2013-11-08	A Small Investor Who Got Twitter at $26, Did You? http://trib.al/X9fO45KÃ‚Â Tweet Your $TWTR $FB other IPO experiences to @Rocco_TheStreet	a small investor who got twitter at $26, did you? tweet your $twtr $fb other ipo experiences to @rocco_thestreet	a small investor who got twitter at $26, did you? tweet your $twtr $fb other ipo experiences to @rocco_thestreet	0.3875	negative	-0.1875		2014-05-09	0.991667	4	0	4	580	2723		1.60944	0	1		0	1	57.24	0.480004	0	1	64	0	2	2
2018-11-14	Even though the fundamentals are bad, we may have a grand finale bull run/head fake with this IHS chart pattern. Markets can remain irrational for a long time. _x000D_ #Stocks #Money #Investing #Finance #Tech_x000D_ $ES $SPY $QQQ #Nasdaq $FB $AAPL $AMZN $NFLX $GOOG $GOOGL $TSLApic.twitter.com/I8aKQgOEqX	even though the fundamentals are bad, we may have a grand finale bull run/head fake with this ihs chart pattern. markets can remain irrational for a long time. _x000D_ #stocks #money #investing #finance #tech_x000D_ $es $spy $qqq #nasdaq $fb $aapl $amzn $nflx $goog $googl $tslapic.twitter.com/i8akqgoeqx	even though the fundamentals are bad, we may have a grand finale bull run/head fake with this ihs chart pattern. markets can remain irrational for a long time. _x000D_ #stocks #money #investing #finance #tech_x000D_ $es $spy $qqq #nasdaq $fb $aapl $amzn $nflx $goog $googl $tslapic.twitter.com/i8akqgoeqx	0.766667	negative	-0.1875		2014-05-10	0.5	1	0	1	580	2724		0.693147	0	1		0	1	57.24	0	0	1	65	1	3	1
2018-11-19	$FB. We know the bringing down of messenger was no accident, and it happening today during your worst performance in 21 months is no coincidence. You scrubbing your private Deep State communications to cover your tracks? Tick tock, FB is going all the way DOWN. https://twitter.com/charliebilello/status/1064597990621569026Ã‚Â Ã¢â‚¬Â¦ Facebook at its lowest level in 21 months, down 25% year-to-date…	$fb. we know the bringing down of messenger was no accident, and it happening today during your worst performance in 21 months is no coincidence. you scrubbing your private deep state communications to cover your tracks? tick tock, fb is going all the way down. facebook at its lowest level in 21 months, down 25% year-to-date and 40% from its all-time high in july. $fb pic.twitter.com/avatp1gxmp	$fb. we know the bringing down of messenger was no accident, and it happening today during your worst performance in 21 months is no coincidence. you scrubbing your private deep state communications to cover your tracks? tick tock, fb is going all the way down. facebook at its lowest level in 21 months, down 25% year-to-date and 40% from its all-time high in july. $fb pic.twitter.com/avatp1gxmp	0.454524	negative	-0.186667		2014-05-11	1.37045	4	0	4	580	2728		1.60944	0	1		0	1	57.24	0	0	1	66	1	3	4
2013-05-31	Look here's some truth: I know more people who are tired of Twitter--namely the endless slagging--than are sick of $FB	look here's some truth: i know more people who are tired of twitter--namely the endless slagging--than are sick of $fb	look here's some truth: i know more people who are tired of twitter--namely the endless slagging--than are sick of $fb	0.701786	negative	-0.184821		2014-05-12	0.52	1	0	1	580	2729		0.693147	0	1		0	1	59.83	2.59	0	1	67	1	3	1
2018-10-31	Starting to see a pattern of the FAANG stocks and insider selling lately this past week... Coincidence....maybe or their advisors are telling them take profits while you can. $FB $AMZN $NFLX $GOOGL	starting to see a pattern of the faang stocks and insider selling lately this past week... coincidence....maybe or their advisors are telling them take profits while you can. $fb $amzn $nflx $googl	starting to see a pattern of the faang stocks and insider selling lately this past week... coincidence....maybe or their advisors are telling them take profits while you can. $fb $amzn $nflx $googl	0.316667	negative	-0.183333		2014-05-13	0.266667	2	0	2	580	2731		1.09861	0	1		0	1	59.83	0	0	1	67	0	2	1
2018-09-10	$CGC is the $FB of #cannabis (which you'll see as their strategy unfolds) but it, too, is extended, +112% in a month. I know it seems unlikely but if she pulls back to $35-40 in a sloppy tape, me thinks we back up the truck and leave it be for the next decade. @CB1Cappic.twitter.com/COCZomFqLj	$cgc is the $fb of #cannabis (which you'll see as their strategy unfolds) but it, too, is extended, +112% in a month. i know it seems unlikely but if she pulls back to $35-40 in a sloppy tape, me thinks we back up the truck and leave it be for the next decade. @cb1cappic.twitter.com/coczomfqlj	$cgc is the $fb of #cannabis (which you'll see as their strategy unfolds) but it, too, is extended, +112% in a month. i know it seems unlikely but if she pulls back to $35-40 in a sloppy tape, me thinks we back up the truck and leave it be for the next decade. @cb1cappic.twitter.com/coczomfqlj	0.25	negative	-0.183333		2014-05-14	-0.116667	3	1	2	581	2733		0.405465	-0.333333	0.057191		0.333333	0.666667	59.23	-0.600002	0.333333	0.666667	67	0	2	2
2018-08-23	The more negativity, the better .... _x000D_ Want them all to HATE the stock.... _x000D_ $FB .... _x000D_ That's how stocks bottom, on excess negativity, not on excess positivity https://twitter.com/AndyBradley93/status/1032626258973274112Ã‚Â Ã¢â‚¬Â¦ Tons of negative headlines AND all the talking-heads HATE Zuck. Choppy waters	the more negativity, the better .... _x000D_ want them all to hate the stock.... _x000D_ $fb .... _x000D_ that's how stocks bottom, on excess negativity, not on excess positivity tons of negative headlines and all the talking-heads hate zuck. choppy waters	the more negativity, the better .... _x000D_ want them all to hate the stock.... _x000D_ $fb .... _x000D_ that's how stocks bottom, on excess negativity, not on excess positivity tons of negative headlines and all the talking-heads hate zuck. choppy waters	0.566667	negative	-0.183333		2014-05-15	0.5	2	0	2	581	2735		1.09861	0.333333	1		0	1	57.92	-1.31	0	1	67	0	2	1
2018-04-16	This is that social mood thing IÃ¢â‚¬â„¢ve been talking bout and why I think peak FAANG is behind us. _x000D_ $FB $AAPL $AMZN $NFLX $GOOGLhttps://www.wsj.com/articles/give-jeff-bezos-the-mark-zuckerberg-treatment-1523817427Ã‚Â Ã¢â‚¬Â¦	this is that social mood thing i have been talking bout and why i think peak faang is behind us. _x000D_ $fb $aapl $amzn $nflx $googl	this is that social mood thing i have been talking bout and why i think peak faang is behind us. _x000D_ $fb $aapl $amzn $nflx $googl	0.383333	negative	-0.183333		2014-05-16	0.468182	2	0	2	581	2737		1.09861	0	1		0	1	58.02	0.100002	0	1	68	1	3	2
2018-01-16	MarketsÃ¢â‚¬â„¢ forever run-up seem to be exhausted as of now. _x000D_ Tops in stocks usually occur when the advance in price stalls as volume or activity increases. Watch the leadersÃ¢â‚¬â„¢s price action as they tell you the health of the market._x000D_ #IslandTop $SPY $AAPL $FB pic.twitter.com/E6hMLmDot4	markets forever run-up seem to be exhausted as of now. _x000D_ tops in stocks usually occur when the advance in price stalls as volume or activity increases. watch the leaderss price action as they tell you the health of the market._x000D_ #islandtop $spy $aapl $fb pic.twitter.com/e6hmlmdot4	markets forever run-up seem to be exhausted as of now. _x000D_ tops in stocks usually occur when the advance in price stalls as volume or activity increases. watch the leaderss price action as they tell you the health of the market._x000D_ #islandtop $spy $aapl $fb pic.twitter.com/e6hmlmdot4	0.35	negative	-0.183333		2014-05-17	0.566667	6	0	6	581	2743		1.94591	0	1		0	1	58.02	0	0	1	68	0	2	5
2015-02-14	#YouTube is the 2nd-largest social networking site, behind Facebook http://pewrsr.ch/1yq8qhUÃ‚Â $FB $GOOGL /@pewinternetpic.twitter.com/rpp1Yba5BO	#youtube is the 2nd-largest social networking site, behind facebook $fb $googl /@pewinternetpic.twitter.com/rpp1yba5bo	#youtube is the 2nd-largest social networking site, behind facebook $fb $googl /@pewinternetpic.twitter.com/rpp1yba5bo	0.383333	negative	-0.183333		2014-05-18	-0.131818	4	1	3	582	2746		0.693147	-0.25	0.133975		0.25	0.75	58.02	0	0.25	0.75	68	0	2	3
2012-07-25	FACEBOOK FALLOUT: Late Stage Investors Are Using The Facebook IPO To Depress The Valuations Of Startups $FB http://read.bi/LOqTgN	facebook fallout: late stage investors are using the facebook ipo to depress the valuations of startups $fb	facebook fallout: late stage investors are using the facebook ipo to depress the valuations of startups $fb	0.316667	negative	-0.183333		2014-05-19	0.486667	2	0	2	582	2748		1.09861	0.25	1		0	1	59.21	1.19	0	1	69	1	3	2
2018-07-30	Check out these 10 key stock market lessons from my 1st millionaire student https://goo.gl/pGsyn6Ã‚Â study HARD and get like him! $FB $TWTR	check out these 10 key stock market lessons from my 1st millionaire student study hard and get like him! $fb $twtr	check out these 10 key stock market lessons from my 1st millionaire student study hard and get like him! $fb $twtr	0.770833	negative	-0.182292		2014-05-20	-0.15	3	1	2	583	2750		0.405465	-0.333333	0.057191		0.333333	0.666667	58.56	-0.649998	0.333333	0.666667	68	-1	1	1
2012-06-08	You're All Wrong: Facebook's Ads DO Work, Says comScore In A New Report $FB by @jyarow http://read.bi/JRCvhX	you're all wrong: facebook's ads do work, says comscore in a new report $fb by @jyarow	you're all wrong: facebook's ads do work, says comscore in a new report $fb by @jyarow	0.677273	negative	-0.181818		2014-05-21	1.31818	7	1	6	584	2756		1.25276	0.190476	0.300146		0.142857	0.857143	60.49	1.93	0.142857	0.857143	68	0	2	3
2018-12-19	Can Facebook just issue a statement that says "we did everything wrong imaginable and sold you out repeatedly"? That way there would be new no revelations $FB	can facebook just issue a statement that says "we did everything wrong imaginable and sold you out repeatedly"? that way there would be new no revelations $fb	can facebook just issue a statement that says "we did everything wrong imaginable and sold you out repeatedly"? that way there would be new no revelations $fb	0.677273	negative	-0.181818		2014-05-22	-0.214979	8	3	5	587	2761		0.405465	-0.232143	0.0317542		0.375	0.625	60.52	0.029998	0.375	0.625	68	0	2	6
2016-11-16	During this election, if $GOOGL $FB banned fake newsites Washington Post, CNN, Huffington Post, New York Times, MSNBC, should be included.	during this election, if $googl $fb banned fake newsites washington post, cnn, huffington post, new york times, msnbc, should be included.	during this election, if $googl $fb banned fake newsites washington post, cnn, huffington post, new york times, msnbc, should be included.	0.727273	negative	-0.181818		2014-05-23	0	1	0	1	587	2762		0.693147	0.375	1		0	1	61.35	0.829998	0	1	68	0	2	1
2015-07-06	Needless to say $FB is going to have new ATH again this week	needless to say $fb is going to have new ath again this week	needless to say $fb is going to have new ath again this week	0.727273	negative	-0.181818		2014-05-24	0	0	0	0	587	2762		0	-1	0		0	0	61.35	0	0	0	68	0	2	0
2015-04-23	[new] Longform links: a billion dollar business, using P/Es wrong and the marriage calculus. http://stks.co/p1uMuÃ‚Â $AAPL $GOOG $TSLA $FB	[new] longform links: a billion dollar business, using p/es wrong and the marriage calculus. $aapl $goog $tsla $fb	[new] longform links: a billion dollar business, using p/es wrong and the marriage calculus. $aapl $goog $tsla $fb	0.677273	negative	-0.181818		2014-05-25	0	0	0	0	587	2762		0	0	0		0	0	61.35	0	0	0	68	0	2	0
2014-06-23	Ã¢â‚¬Å“@breakingcall #SocialMedia Fails to Live Up to Marketing Hype @WSJ http://online.wsj.com/articles/companies-alter-social-media-strategies-1403499658Ã‚Â Ã¢â‚¬Â¦Ã¢â‚¬ï¿½. $FB = friends, $TWTR = news, @HVST = finance	@breakingcall #socialmedia fails to live up to marketing hype @wsj $fb = friends, $twtr = news, @hvst = finance	@breakingcall #socialmedia fails to live up to marketing hype @wsj $fb = friends, $twtr = news, @hvst = finance	0.4	negative	-0.181818		2014-05-26	0	0	0	0	587	2762		0	0	0		0	0	61.35	0	0	0	68	0	2	0
2013-05-08	Target's New E-Commerce Effort In Facebook Is Incredibly Complicated $FB $TGT by @Jim_Edwards http://read.bi/10q3iik	target's new e-commerce effort in facebook is incredibly complicated $fb $tgt by @jim_edwards	target's new e-commerce effort in facebook is incredibly complicated $fb $tgt by @jim_edwards	0.727273	negative	-0.181818		2014-05-27	0.116667	4	2	2	589	2764		0	0.5	0		0.5	0.5	63.48	2.13	0.5	0.5	69	1	3	2
2017-09-25	$QQQ $TSLA $FB $UCTT update. $SPY tight range._x000D_ Watchlist: $RGNX $WUBA $BABA $BZUN $YY $RDFN_x000D_ $AMZN $GOOGL Lg topping patterns,sto oversoldpic.twitter.com/W0ekMXO5Ck	$qqq $tsla $fb $uctt update. $spy tight range._x000D_ watchlist: $rgnx $wuba $baba $bzun $yy $rdfn_x000D_ $amzn $googl lg topping patterns,sto oversoldpic.twitter.com/w0ekmxo5ck	$qqq $tsla $fb $uctt update. $spy tight range._x000D_ watchlist: $rgnx $wuba $baba $bzun $yy $rdfn_x000D_ $amzn $googl lg topping patterns,sto oversoldpic.twitter.com/w0ekmxo5ck	0.285714	negative	-0.178571		2014-05-28	0.336364	8	0	8	589	2772		2.19722	0.5	1		0	1	63.51	0.029998	0	1	69	0	2	6
2017-02-21	$FB Weekly tight as a tiger pic.twitter.com/Wg56g2rH26	$fb weekly tight as a tiger pic.twitter.com/wg56g2rh26	$fb weekly tight as a tiger pic.twitter.com/wg56g2rh26	0.285714	negative	-0.178571		2014-05-29	1.525	6	0	6	589	2778		1.94591	0	1		0	1	63.83	0.320004	0	1	69	0	2	3
2018-09-24	When all your positions are green on a market down day. $BIB $FB $UGLpic.twitter.com/XDLnEnfehT	when all your positions are green on a market down day. $bib $fb $uglpic.twitter.com/xdlnenfeht	when all your positions are green on a market down day. $bib $fb $uglpic.twitter.com/xdlnenfeht	0.294444	negative	-0.177778		2014-05-30	1.43333	3	0	3	589	2781		1.38629	0	1		0	1	63.3	-0.530003	0	1	70	1	3	2
2018-05-29	The fact that $AMZN $NFLX, $FB and $TSLA are all green - three of the biggest Ponzi stocks in the world - on a day when the Dow is down over 400 pts is emblematic of the fraudulent nature of the stock market	the fact that $amzn $nflx, $fb and $tsla are all green - three of the biggest ponzi stocks in the world - on a day when the dow is down over 400 pts is emblematic of the fraudulent nature of the stock market	the fact that $amzn $nflx, $fb and $tsla are all green - three of the biggest ponzi stocks in the world - on a day when the dow is down over 400 pts is emblematic of the fraudulent nature of the stock market	0.294444	negative	-0.177778		2014-05-31	0	0	0	0	589	2781		0	-1	0		0	0	63.3	0	0	0	70	0	2	0
2012-06-28	Zappos' Social Media Guru Just Revealed Facebook's Hidden Ad Secret $FB by @Jim_Edwardshttp://read.bi/LGwj31	zappos' social media guru just revealed facebook's hidden ad secret $fb by @jim_edwards	zappos' social media guru just revealed facebook's hidden ad secret $fb by @jim_edwards	0.366667	negative	-0.177778		2014-06-01	0	1	0	1	589	2782		0.693147	1	1		0	1	63.3	0	0	1	70	0	2	1
2018-11-27	Between giving Potus the pretext for martial law with the #CaravanInvasion, and now this about him bringing down $FB, you would be forgiven for thinking Soros is serving the alliance in some capacity. Unless he's just dumb.	between giving potus the pretext for martial law with the #caravaninvasion, and now this about him bringing down $fb, you would be forgiven for thinking soros is serving the alliance in some capacity. unless he's just dumb.	between giving potus the pretext for martial law with the #caravaninvasion, and now this about him bringing down $fb, you would be forgiven for thinking soros is serving the alliance in some capacity. unless he's just dumb.	0.262963	negative	-0.176852		2014-06-02	0	0	0	0	589	2782		0	-1	0		0	0	63.08	-0.219997	0	0	70	0	2	0
2018-07-24	Facebook posted a transcript of the call with reporters here. Read it for yourself - and check out how execs declined three times to answer whether there are currently attempts to influence the 2018 midterms (along w my Q on false/fake content and the damage it does). $FB https://twitter.com/jolingkent/status/1021894940966641664Ã‚Â Ã¢â‚¬Â¦ Facebook did a call w us journalists about election secur…	facebook posted a transcript of the call with reporters here. read it for yourself - and check out how execs declined three times to answer whether there are currently attempts to influence the 2018 midterms (along w my q on false/fake content and the damage it does). $fb facebook did a call w us journalists about election security + false news: _x000D_ -they refused to answer qs on if/how much r…	facebook posted a transcript of the call with reporters here. read it for yourself - and check out how execs declined three times to answer whether there are currently attempts to influence the 2018 midterms (along w my q on false/fake content and the damage it does). $fb facebook did a call w us journalists about election security + false news: _x000D_ -they refused to answer qs on if/how much r…	0.55	negative	-0.175		2014-06-03	0.436364	6	2	4	591	2786		0.510826	0.666667	0.057191		0.333333	0.666667	62.87	-0.210003	0.333333	0.666667	70	0	2	3
2017-08-03	This should pump you up to study harder https://goo.gl/DECgNqÃ‚Â success is all about boring old habits $FB $TWTR	this should pump you up to study harder success is all about boring old habits $fb $twtr	this should pump you up to study harder success is all about boring old habits $fb $twtr	0.3	negative	-0.175		2014-06-04	-0.0777778	4	1	3	592	2789		0.693147	0.0833333	0.133975		0.25	0.75	63.34	0.470001	0.25	0.75	70	0	2	4
2012-08-16	I'm sure the horrible, flaming crashes of $FB, $GRPN, $ZNGA is not lost of the Twitter folks. "Fuck, we need real profits, I suppose?".	i'm sure the horrible, flaming crashes of $fb, $grpn, $znga is not lost of the twitter folks. "fuck, we need real profits, i suppose?".	i'm sure the horrible, flaming crashes of $fb, $grpn, $znga is not lost of the twitter folks. "fuck, we need real profits, i suppose?".	0.697222	negative	-0.175		2014-06-05	0.647673	5	1	4	593	2793		0.916291	0.05	0.2		0.2	0.8	63.19	-0.150001	0.2	0.8	71	1	3	3
2012-05-30	How distrustful are people of Wall St after the $FB IPO mess? @howardlindzon @jamessaft @reformedbroker discuss http://youtu.be/rg5pYHe9AdA	how distrustful are people of wall st after the $fb ipo mess? @howardlindzon @jamessaft @reformedbroker discuss	how distrustful are people of wall st after the $fb ipo mess? @howardlindzon @jamessaft @reformedbroker discuss	0.175	negative	-0.175		2014-06-06	0.708333	4	1	3	594	2796		0.693147	-0.05	0.133975		0.25	0.75	62.5	-0.689999	0.25	0.75	72	1	3	2
2012-05-24	If the $FB IPO mess has renewed NYSE's IPO recruiting efforts, who might be in play? Nasdaq's 25 pending IPOs: http://on.wsj.com/MtmnGjÃ‚Â @wsj	if the $fb ipo mess has renewed nyse's ipo recruiting efforts, who might be in play? nasdaq's 25 pending ipos: @wsj	if the $fb ipo mess has renewed nyse's ipo recruiting efforts, who might be in play? nasdaq's 25 pending ipos: @wsj	0.175	negative	-0.175		2014-06-07	0	2	0	2	594	2798		1.09861	0.25	1		0	1	62.5	0	0	1	72	0	2	2
2018-07-30	continuing to see heavy dark pool buying on $TWTR selling on $FB Accumulators.	continuing to see heavy dark pool buying on $twtr selling on $fb accumulators.	continuing to see heavy dark pool buying on $twtr selling on $fb accumulators.	0.45	negative	-0.175		2014-06-08	0.275	2	0	2	594	2800		1.09861	0	1		0	1	62.5	0	0	1	72	0	2	1
2017-04-19	"What they're starting with is kinda crude & cartoon-y".. but long-term, AR is huge. "This means they'll be in the game"- @waltmossberg, $FB	"what they're starting with is kinda crude & cartoon-y".. but long-term, ar is huge. "this means they'll be in the game"- @waltmossberg, $fb	"what they're starting with is kinda crude & cartoon-y".. but long-term, ar is huge. "this means they'll be in the game"- @waltmossberg, $fb	0.6	negative	-0.175		2014-06-09	0.923341	7	2	5	596	2805		0.693147	-0.285714	0.0964921		0.285714	0.714286	62.88	0.380001	0.285714	0.714286	72	0	2	3
2016-01-21	Thursday links: $AAPL vs. $GOOGL, $TWTR as takeover bait and the mess that is $IBM. http://stks.co/x6MrÃ‚Â $BRKB $BRKA $AMZN $FB $MSFT $GE	thursday links: $aapl vs. $googl, $twtr as takeover bait and the mess that is $ibm. $brkb $brka $amzn $fb $msft $ge	thursday links: $aapl vs. $googl, $twtr as takeover bait and the mess that is $ibm. $brkb $brka $amzn $fb $msft $ge	0.175	negative	-0.175		2014-06-10	1.705	8	0	8	596	2813		2.19722	0.285714	1		0	1	65.77	2.89	0	1	73	1	3	5
2014-01-17	Meet Facebook's first head of artificial intelligence http://bloom.bg/1kCBEJBÃ‚Â , via @SamGrobart $FB	meet facebook's first head of artificial intelligence via @samgrobart $fb	meet facebook's first head of artificial intelligence via @samgrobart $fb	0.666667	negative	-0.175		2014-06-11	0.272727	3	0	3	596	2816		1.38629	0	1		0	1	65.78	0.010002	0	1	74	1	3	2
2013-06-12	Mark Zuckerberg grilled at Facebook's first annual meeting; investors unhappy about stock performance. http://on.wsj.com/13BO09iÃ‚Â $FB	mark zuckerberg grilled at facebook's first annual meeting; investors unhappy about stock performance. $fb	mark zuckerberg grilled at facebook's first annual meeting; investors unhappy about stock performance. $fb	0.616667	negative	-0.175		2014-06-12	1.3	7	0	7	596	2823		2.07944	0	1		0	1	64.29	-1.49	0	1	74	0	2	5
2018-05-08	Then, a mere 24 days before the application of the #GDPR, $FB's head of privacy announces plans to build Ã¢â‚¬Å“Clear HistoryÃ¢â‚¬ï¿½, with which users can opt-out of Facebook collecting data about their visits to other websites and apps. _x000D_ But the GDPR demands not an opt-out, but an opt-in.	then, a mere 24 days before the application of the #gdpr, $fb's head of privacy announces plans to build clear history, with which users can opt-out of facebook collecting data about their visits to other websites and apps. _x000D_ but the gdpr demands not an opt-out, but an opt-in.	then, a mere 24 days before the application of the #gdpr, $fb's head of privacy announces plans to build clear history, with which users can opt-out of facebook collecting data about their visits to other websites and apps. _x000D_ but the gdpr demands not an opt-out, but an opt-in.	0.419444	negative	-0.175		2014-06-13	0.619318	3	0	3	596	2826		1.38629	0	1		0	1	64.5	0.209999	0	1	75	1	3	3
2014-02-20	Facebook buying WhatsApp Ã¢â‚¬â€ it's not a bad price, it's a bad strategy by @ampressman http://yhoo.it/1h0l29LÃ‚Â $FB $TWTR $BBRY $GOOG	facebook buying whatsapp it's not a bad price, it's a bad strategy by @ampressman $fb $twtr $bbry $goog	facebook buying whatsapp it's not a bad price, it's a bad strategy by @ampressman $fb $twtr $bbry $goog	0.666667	negative	-0.175		2014-06-14	1.63333	4	0	4	596	2830		1.60944	0	1		0	1	64.5	0	0	1	76	1	3	3
2017-11-02	Facebook faces harsh criticism over its failure to prevent election meddling but earnings tell a different story http://reut.rs/2A65wINÃ‚Â $FB pic.twitter.com/f1Bm2x5Lro	facebook faces harsh criticism over its failure to prevent election meddling but earnings tell a different story $fb pic.twitter.com/f1bm2x5lro	facebook faces harsh criticism over its failure to prevent election meddling but earnings tell a different story $fb pic.twitter.com/f1bm2x5lro	0.533333	negative	-0.172222		2014-06-15	0	0	0	0	596	2830		0	-1	0		0	0	64.5	0	0	0	76	0	2	0
2016-05-24	A little stock market humor. Don't let the stock market get you down, #stockstotrade is there for you. $FB $TWTRpic.twitter.com/0WajiAa2vr	a little stock market humor. don't let the stock market get you down, #stockstotrade is there for you. $fb $twtrpic.twitter.com/0wajiaa2vr	a little stock market humor. don't let the stock market get you down, #stockstotrade is there for you. $fb $twtrpic.twitter.com/0wajiaa2vr	0.394444	negative	-0.171528		2014-06-16	-0.75	3	2	1	598	2831		-0.405465	0.333333	0.057191		0.666667	0.333333	64.19	-0.309998	0.666667	0.333333	75	-1	1	2
2014-07-21	That little ole Facebook stock people thought was overpriced and not worth the buy. You would've doubled your money in a year. $FB	that little ole facebook stock people thought was overpriced and not worth the buy. you would've doubled your money in a year. $fb	that little ole facebook stock people thought was overpriced and not worth the buy. you would've doubled your money in a year. $fb	0.3	negative	-0.16875		2014-06-17	0	3	0	3	598	2834		1.38629	0.666667	1		0	1	64.4	0.21	0	1	75	0	2	3
2018-11-14	There is even an Exodus of companies leaving Facebook and even Instagram. It won't be long. Advertisers will study this trend and find it shouldn't place ads on its platform. Facebook The Least Trusted Tech Company In The World. $FB #DeleteFacebookhttps://twitter.com/motherboard/status/1062747332020760576Ã‚Â Ã¢â‚¬Â¦ Juul has shut down its Facebook and Instagram accounts http://bit.ly/2DjERvX	there is even an exodus of companies leaving facebook and even instagram. it won't be long. advertisers will study this trend and find it shouldn't place ads on its platform. facebook the least trusted tech company in the world. $fb #deletefacebook juul has shut down its facebook and instagram accounts	there is even an exodus of companies leaving facebook and even instagram. it won't be long. advertisers will study this trend and find it shouldn't place ads on its platform. facebook the least trusted tech company in the world. $fb #deletefacebook juul has shut down its facebook and instagram accounts	0.362963	negative	-0.168519		2014-06-18	1.83524	11	1	10	599	2844		1.70475	-0.0909091	0.42504		0.0909091	0.909091	65.6	1.2	0.0909091	0.909091	75	0	2	6
2012-10-04	There was a hidden clue in the Facebook ad. Did you notice it? [REVEALED] http://cnb.cx/OFxzFeÃ‚Â $FB	there was a hidden clue in the facebook ad. did you notice it? [revealed] $fb	there was a hidden clue in the facebook ad. did you notice it? [revealed] $fb	0.333333	negative	-0.166667		2014-06-19	-0.205261	5	2	3	601	2847		0.287682	-0.309091	0.0202041		0.4	0.6	64.34	-1.26	0.4	0.6	75	0	2	4
2012-09-11	One Last Stunning Chart To Show What Instagram's Insane Growth Looks Like $FB by @nichcarlsonhttp://read.bi/SAQ0fG	one last stunning chart to show what instagram's insane growth looks like $fb by @nichcarlson	one last stunning chart to show what instagram's insane growth looks like $fb by @nichcarlson	0.688889	negative	-0.166667		2014-06-20	0.977778	3	0	3	601	2850		1.38629	0.4	1		0	1	64.5	0.160004	0	1	76	1	3	2
2012-08-02	RT @danprimack: Later-stage VCs who sold Instagram to $FB still in the black on (pending) deal. $FB needs to fall to $8.69 for break-even.	rt @danprimack: later-stage vcs who sold instagram to $fb still in the black on (pending) deal. $fb needs to fall to $8.69 for break-even.	rt @danprimack: later-stage vcs who sold instagram to $fb still in the black on (pending) deal. $fb needs to fall to $8.69 for break-even.	0.433333	negative	-0.166667		2014-06-21	0	0	0	0	601	2850		0	-1	0		0	0	64.5	0	0	0	76	0	2	0
2012-08-02	Facebook has lost nearly half its market value since its IPO. @EmilyChangTV has the details: http://bloom.bg/OrOOV4Ã‚Â $FB $ZNGA	facebook has lost nearly half its market value since its ipo. @emilychangtv has the details: $fb $znga	facebook has lost nearly half its market value since its ipo. @emilychangtv has the details: $fb $znga	0.166667	negative	-0.166667		2014-06-22	0	1	0	1	601	2851		0.693147	1	1		0	1	64.5	0	0	1	76	0	2	1
2012-06-05	Facebook takes another hit: Users spend less time on site, ads don't lead to sales_x000D_ http://yhoo.it/Ku4ytJÃ‚Â $FB @aarontask @hblodget	facebook takes another hit: users spend less time on site, ads don't lead to sales_x000D_ $fb @aarontask @hblodget	facebook takes another hit: users spend less time on site, ads don't lead to sales_x000D_ $fb @aarontask @hblodget	0.0666667	negative	-0.166667		2014-06-23	0.418182	3	1	2	602	2853		0.405465	-0.333333	0.057191		0.333333	0.666667	65.37	0.870003	0.333333	0.666667	75	-1	1	1
2012-05-29	Facebook has lost $25B in market cap value in 7 trading sessions. 385 S&P companies (77% of index) have market cap value less than $25B. $FB	facebook has lost $25b in market cap value in 7 trading sessions. 385 s&p companies (77% of index) have market cap value less than $25b. $fb	facebook has lost $25b in market cap value in 7 trading sessions. 385 s&p companies (77% of index) have market cap value less than $25b. $fb	0.0666667	negative	-0.166667		2014-06-24	0.32096	8	3	5	605	2858		0.405465	-0.0416667	0.0317542		0.375	0.625	65.72	0.349998	0.375	0.625	75	0	2	4
2012-05-21	http://on.wsj.com/KWZQ5IÃ‚Â Facebook IPO: Another Black Eye for Wall Street $FB	facebook ipo: another black eye for wall street $fb	facebook ipo: another black eye for wall street $fb	0.433333	negative	-0.166667		2014-06-25	0.611111	4	1	3	606	2861		0.693147	0.125	0.133975		0.25	0.75	67.44	1.72	0.25	0.75	75	0	2	2
2012-05-21	"Apple I'm sorry that I left you for Facebook. Please pick up your iPhone or answer my texts. I want you back. $FB $AAPL"	"apple i'm sorry that i left you for facebook. please pick up your iphone or answer my texts. i want you back. $fb $aapl"	"apple i'm sorry that i left you for facebook. please pick up your iphone or answer my texts. i want you back. $fb $aapl"	0.333333	negative	-0.166667		2014-06-26	0	1	0	1	606	2862		0.693147	0.25	1		0	1	67.13	-0.310005	0	1	75	0	2	1
2018-05-22	Mark Zuckerberg just testified before the European Parliament Ã¢â‚¬â€ but politicians are grousing that a flawed format let him dodge every big question $FB https://read.bi/2kf89RC	mark zuckerberg just testified before the european parliament but politicians are grousing that a flawed format let him dodge every big question $fb	mark zuckerberg just testified before the european parliament but politicians are grousing that a flawed format let him dodge every big question $fb	0.2	negative	-0.166667		2014-06-27	0	0	0	0	606	2862		0	-1	0		0	0	67.6	0.470001	0	0	75	0	2	0
2018-04-11	European Union WP29 To Facebook $FB: "Sorry Is Not Enough" https://goo.gl/fb/k9voH1	european union wp29 to facebook $fb: "sorry is not enough"	european union wp29 to facebook $fb: "sorry is not enough"	0.5	negative	-0.166667		2014-06-28	0	0	0	0	606	2862		0	0	0		0	0	67.6	0	0	0	75	0	2	0
2017-12-04	Instagram added 10 million small business accounts in just five months, bringing its total to 25 million. Small Business Community Lead Morgan Cornelius explains how these companies utilize the platform. #CheddarLIVE $FB pic.twitter.com/6eO1kq8U4X	instagram added 10 million small business accounts in just five months, bringing its total to 25 million. small business community lead morgan cornelius explains how these companies utilize the platform. #cheddarlive $fb pic.twitter.com/6eo1kq8u4x	instagram added 10 million small business accounts in just five months, bringing its total to 25 million. small business community lead morgan cornelius explains how these companies utilize the platform. #cheddarlive $fb pic.twitter.com/6eo1kq8u4x	0.516667	negative	-0.166667		2014-06-29	0.25	2	0	2	606	2864		1.09861	1	1		0	1	67.6	0	0	1	75	0	2	1
2017-10-31	$FB is up 57% annualized over the last 5 years. That's just ridiculous considering it's been over $100b market cap since Q3 2013.	$fb is up 57% annualized over the last 5 years. that's just ridiculous considering it's been over $100b market cap since q3 2013.	$fb is up 57% annualized over the last 5 years. that's just ridiculous considering it's been over $100b market cap since q3 2013.	0.533333	negative	-0.166667		2014-06-30	0.533333	12	2	10	608	2874		1.29928	-0.166667	0.254644		0.166667	0.833333	67.29	-0.309997	0.166667	0.833333	75	0	2	7
2017-10-14	This week @profgalloway discusses the hidden DNA of $AMZN $AAPL $FB and $GOOGL. _x000D_ (Interview starts @ 20-min. mark)https://www.stitcher.com/podcast/motley-fool-money/e/51812262?autoplay=trueÃ‚Â Ã¢â‚¬Â¦	this week @profgalloway discusses the hidden dna of $amzn $aapl $fb and $googl. _x000D_ (interview starts @ 20-min. mark)	this week @profgalloway discusses the hidden dna of $amzn $aapl $fb and $googl. _x000D_ (interview starts @ 20-min. mark)	0.333333	negative	-0.166667		2014-07-01	-0.3	5	1	4	609	2878		0.916291	-0.0333333	0.2		0.2	0.8	68.06	0.769997	0.2	0.8	75	0	2	3
2017-08-10	$FB IPO was cut in half from $38 to 19 and bottomed. $SNAP IPO was $17, so $8.5?	$fb ipo was cut in half from $38 to 19 and bottomed. $snap ipo was $17, so $8.5?	$fb ipo was cut in half from $38 to 19 and bottomed. $snap ipo was $17, so $8.5?	0.166667	negative	-0.166667		2014-07-02	0.3	3	1	2	610	2880		0.405465	-0.133333	0.057191		0.333333	0.666667	66.45	-1.61	0.333333	0.666667	74	-1	1	1
2017-07-27	Facebook joins the half trillion dollar club...briefly. $FB https://www.bespokepremium.com/think-big-blog/facebook-joins-the-half-a-trillion-club/Ã‚Â Ã¢â‚¬Â¦pic.twitter.com/IPMuzbtDVL	facebook joins the half trillion dollar club...briefly. $fb	facebook joins the half trillion dollar club...briefly. $fb	0.166667	negative	-0.166667		2014-07-03	-0.445833	6	4	2	614	2882		-0.510826	-0.333333	0.057191		0.666667	0.333333	66.29	-0.159996	0.666667	0.333333	74	0	2	3
2017-06-30	Less than 5 years after hitting 1 billion, @Facebook now has 2 billion users._x000D_ #SocialMediaDay #dataviz #wcfdavos $FB (Source: TechCrunch) pic.twitter.com/deRP1bHo0r	less than 5 years after hitting 1 billion, @facebook now has 2 billion users._x000D_ #socialmediaday #dataviz #wcfdavos $fb (source: techcrunch) pic.twitter.com/derp1bho0r	less than 5 years after hitting 1 billion, @facebook now has 2 billion users._x000D_ #socialmediaday #dataviz #wcfdavos $fb (source: techcrunch) pic.twitter.com/derp1bho0r	0.0666667	negative	-0.166667		2014-07-04	-0.125	1	1	0	615	2882		-0.693147	-0.333333	1		1	0	66.29	0	1	0	73	-1	1	1
2017-05-29	Half of the S&P's gain this year because of these 5 stocks #ChartAttack via @bespokeinvest $AAPL $FB $AMZN $MSFT $GOOGLpic.twitter.com/Xy2vvz47Lu	half of the s&p's gain this year because of these 5 stocks #chartattack via @bespokeinvest $aapl $fb $amzn $msft $googlpic.twitter.com/xy2vvz47lu	half of the s&p's gain this year because of these 5 stocks #chartattack via @bespokeinvest $aapl $fb $amzn $msft $googlpic.twitter.com/xy2vvz47lu	0.166667	negative	-0.166667		2014-07-05	0	1	0	1	615	2883		0.693147	1	1		0	1	66.29	0	0	1	73	0	2	1
2016-12-31	Allow me to expose Wall Street's biggest secret http://bit.ly/2cupi45Ã‚Â I like cutting through the BS :) $FB $TWTR	allow me to expose wall street's biggest secret i like cutting through the bs :) $fb $twtr	allow me to expose wall street's biggest secret i like cutting through the bs :) $fb $twtr	0.866667	negative	-0.166667		2014-07-06	0	2	0	2	615	2885		1.09861	0	1		0	1	66.29	0	0	1	73	0	2	2
2016-10-23	Bill Gates, Mark Zuckerberg, and Warren Buffet signed a promise agreeing to give away half their wealth over their lifetime. $GOOGL $FB	bill gates, mark zuckerberg, and warren buffet signed a promise agreeing to give away half their wealth over their lifetime. $googl $fb	bill gates, mark zuckerberg, and warren buffet signed a promise agreeing to give away half their wealth over their lifetime. $googl $fb	0.166667	negative	-0.166667		2014-07-07	0.85	4	1	3	616	2888		0.693147	-0.25	0.133975		0.25	0.75	65.29	-1	0.25	0.75	74	1	3	2
2016-10-23	FTR $TWTR is now literally the ONLY place I bother searching for recent news. $FB has fake news & $GOOG has news from a year ago. #Diamond	ftr $twtr is now literally the only place i bother searching for recent news. $fb has fake news & $goog has news from a year ago. #diamond	ftr $twtr is now literally the only place i bother searching for recent news. $fb has fake news & $goog has news from a year ago. #diamond	0.75	negative	-0.166667		2014-07-08	1	2	0	2	616	2890		1.09861	0.25	1		0	1	62.76	-2.53	0	1	74	0	2	1
[truncated: 10,701 more rows]

## Sheet: Sheet3
pol	preci	BI	VA	AG
[truncated: 2,558 more rows]

[truncated: 1 more sheets: Sheet1]
