# Supplementary material for: Measuring information flux between social media and stock prices with Transfer Entropy
Source: PLoS One. 2021 Sep 23;16(9):e0257686. doi: 10.1371/journal.pone.0257686 (PMC8459996; doi:10.1371/journal.pone.0257686)
Supplement: S1 Data — (ZIP) [file pone.0257686.s001.zip › DATA BASES/2.-FB/FACE4.xlsx]

## Sheet: FACE3
fecha	eventos	negative	neutral	positive	-	+	stock	neg	pos	index
2012-05-18	190	28	89	73	0.314607	0.820225	38.23	8.09255	16.4511	0	0	2	89
2012-05-19	10	3	4	3	0.75	0.75	38.23	8.84255	17.2011	0	0	2	4
2012-05-20	10	2	7	1	0.285714	0.142857	38.23	9.12826	17.344	0	0	2	7
2012-05-21	58	11	25	22	0.44	0.88	34.03	9.56826	18.224	0	0	2	25
2012-05-22	45	9	26	10	0.346154	0.384615	31	9.91442	18.6086	0	0	2	26
2012-05-23	30	6	17	7	0.352941	0.411765	32	10.2674	19.0203	0	0	2	17
2012-05-24	13	2	7	4	0.285714	0.571429	33.03	10.5531	19.5918	0	0	2	7
2012-05-25	20	4	11	5	0.363636	0.454545	31.91	10.9167	20.0463	0	0	2	11
2012-05-26	5	1	1	3	1	3	31.91	11.9167	23.0463	1	1	3	3
2012-05-27	2	0	1	1	0	1	31.91	11.9167	24.0463	1	0	2	1
2012-05-28	2	0	2	0	0	0	31.91	11.9167	24.0463	1	0	2	2
2012-05-29	32	5	22	5	0.227273	0.227273	28.84	12.144	24.2736	1	0	2	22
2012-05-30	25	2	16	7	0.125	0.4375	28.19	12.269	24.7111	1	0	2	16
2012-05-31	14	2	8	4	0.25	0.5	29.6	12.519	25.2111	1	0	2	8
2012-06-01	12	2	8	2	0.25	0.25	27.72	12.769	25.4611	1	0	2	8
2012-06-02	1	0	0	1	0	0	27.72	12.769	25.4611	2	1	3	1
2012-06-03	6	1	2	3	0.5	1.5	27.72	13.269	26.9611	3	1	3	3
2012-06-04	14	2	6	6	0.333333	1	26.9	13.6023	27.9611	3	0	2	6
2012-06-05	13	3	8	2	0.375	0.25	25.87	13.9773	28.2111	3	0	2	8
2012-06-06	10	2	7	1	0.285714	0.142857	26.81	14.263	28.3539	3	0	2	7
2012-06-07	6	2	3	1	0.666667	0.333333	26.31	14.9297	28.6873	3	0	2	3
2012-06-08	16	6	7	3	0.857143	0.428571	27.1	15.7868	29.1159	3	0	2	7
2012-06-09	0	0	0	0	0	0	27.1	15.7868	29.1159	3	0	2	0
2012-06-10	1	1	0	0	0	0	27.1	15.7868	29.1159	2	-1	1	1
2012-06-11	5	1	3	1	0.333333	0.333333	27.01	16.1202	29.4492	2	0	2	3
2012-06-12	10	0	5	5	0	1	27.4	16.1202	30.4492	2	0	2	5
2012-06-13	4	0	3	1	0	0.333333	27.27	16.1202	30.7825	2	0	2	3
2012-06-14	1	0	1	0	0	0	28.29	16.1202	30.7825	2	0	2	1
2012-06-15	10	0	7	3	0	0.428571	30.01	16.1202	31.2111	2	0	2	7
2012-06-16	3	0	3	0	0	0	30.01	16.1202	31.2111	2	0	2	3
2012-06-17	0	0	0	0	0	0	30.01	16.1202	31.2111	2	0	2	0
2012-06-18	3	0	2	1	0	0.5	31.41	16.1202	31.7111	2	0	2	2
2012-06-19	3	0	2	1	0	0.5	31.91	16.1202	32.2111	2	0	2	2
2012-06-20	3	0	2	1	0	0.5	31.6	16.1202	32.7111	2	0	2	2
2012-06-21	6	0	4	2	0	0.5	31.84	16.1202	33.2111	2	0	2	4
2012-06-22	6	0	5	1	0	0.2	33.05	16.1202	33.4111	2	0	2	5
2012-06-23	1	0	1	0	0	0	33.05	16.1202	33.4111	2	0	2	1
2012-06-24	0	0	0	0	0	0	33.05	16.1202	33.4111	2	0	2	0
2012-06-25	6	0	4	2	0	0.5	32.06	16.1202	33.9111	2	0	2	4
2012-06-26	6	2	3	1	0.666667	0.333333	33.1	16.7868	34.2444	2	0	2	3
2012-06-27	10	4	3	3	1.33333	1	32.23	18.1202	35.2444	1	-1	1	4
2012-06-28	7	1	4	2	0.25	0.5	31.36	18.3702	35.7444	1	0	2	4
2012-06-29	2	0	1	1	0	1	31.1	18.3702	36.7444	1	0	2	1
2012-06-30	1	0	1	0	0	0	31.1	18.3702	36.7444	1	0	2	1
2012-07-01	0	0	0	0	0	0	31.1	18.3702	36.7444	1	0	2	0
2012-07-02	7	1	1	5	1	5	30.77	19.3702	41.7444	2	1	3	5
2012-07-03	0	0	0	0	0	0	31.2	19.3702	41.7444	2	0	2	0
2012-07-04	0	0	0	0	0	0	31.2	19.3702	41.7444	2	0	2	0
2012-07-05	1	0	1	0	0	0	31.47	19.3702	41.7444	2	0	2	1
2012-07-06	3	0	2	1	0	0.5	31.73	19.3702	42.2444	2	0	2	2
2012-07-07	1	0	0	1	0	0	31.73	19.3702	42.2444	3	1	3	1
2012-07-08	0	0	0	0	0	0	31.73	19.3702	42.2444	3	0	2	0
2012-07-09	0	0	0	0	0	0	32.17	19.3702	42.2444	3	0	2	0
2012-07-10	5	2	1	2	2	2	31.47	21.3702	44.2444	2	-1	1	2
2012-07-11	1	0	0	1	0	0	30.97	21.3702	44.2444	3	1	3	1
2012-07-12	2	1	1	0	1	0	30.81	22.3702	44.2444	2	-1	1	1
2012-07-13	4	3	1	0	3	0	30.72	25.3702	44.2444	1	-1	1	3
2012-07-14	0	0	0	0	0	0	30.72	25.3702	44.2444	1	0	2	0
2012-07-15	2	0	2	0	0	0	30.72	25.3702	44.2444	1	0	2	2
2012-07-16	0	0	0	0	0	0	28.25	25.3702	44.2444	1	0	2	0
2012-07-17	0	0	0	0	0	0	28.09	25.3702	44.2444	1	0	2	0
2012-07-18	0	0	0	0	0	0	29.11	25.3702	44.2444	1	0	2	0
2012-07-19	0	0	0	0	0	0	29	25.3702	44.2444	1	0	2	0
2012-07-20	2	0	0	2	0	0	28.76	25.3702	44.2444	2	1	3	2
2012-07-21	1	0	1	0	0	0	28.76	25.3702	44.2444	2	0	2	1
2012-07-22	0	0	0	0	0	0	28.76	25.3702	44.2444	2	0	2	0
2012-07-23	2	0	2	0	0	0	28.75	25.3702	44.2444	2	0	2	2
2012-07-24	0	0	0	0	0	0	28.45	25.3702	44.2444	2	0	2	0
2012-07-25	7	2	4	1	0.5	0.25	29.34	25.8702	44.4944	2	0	2	4
2012-07-26	32	3	16	13	0.1875	0.8125	26.85	26.0577	45.3069	2	0	2	16
2012-07-27	19	7	8	4	0.875	0.5	23.71	26.9327	45.8069	2	0	2	8
2012-07-28	1	0	1	0	0	0	23.71	26.9327	45.8069	2	0	2	1
2012-07-29	0	0	0	0	0	0	23.71	26.9327	45.8069	2	0	2	0
2012-07-30	7	0	3	4	0	1.33333	23.15	26.9327	47.1403	3	1	3	4
2012-07-31	24	4	14	6	0.285714	0.428571	21.71	27.2184	47.5688	3	0	2	14
2012-08-01	13	1	8	4	0.125	0.5	20.88	27.3434	48.0688	3	0	2	8
2012-08-02	22	5	8	9	0.625	1.125	20.04	27.9684	49.1938	4	1	3	9
2012-08-03	10	1	6	3	0.166667	0.5	21.09	28.1351	49.6938	4	0	2	6
2012-08-04	0	0	0	0	0	0	21.09	28.1351	49.6938	4	0	2	0
2012-08-05	0	0	0	0	0	0	21.09	28.1351	49.6938	4	0	2	0
2012-08-06	3	0	2	1	0	0.5	21.92	28.1351	50.1938	4	0	2	2
2012-08-07	4	1	2	1	0.5	0.5	20.72	28.6351	50.6938	4	0	2	2
2012-08-08	3	1	2	0	0.5	0	20.72	29.1351	50.6938	4	0	2	2
2012-08-09	1	0	0	1	0	0	21.01	29.1351	50.6938	5	1	3	1
2012-08-10	8	2	4	2	0.5	0.5	21.81	29.6351	51.1938	5	0	2	4
2012-08-11	1	0	1	0	0	0	21.81	29.6351	51.1938	5	0	2	1
2012-08-12	0	0	0	0	0	0	21.81	29.6351	51.1938	5	0	2	0
2012-08-13	6	1	2	3	0.5	1.5	21.6	30.1351	52.6938	6	1	3	3
2012-08-14	6	1	4	1	0.25	0.25	20.38	30.3851	52.9438	6	0	2	4
2012-08-15	5	0	4	1	0	0.25	21.2	30.3851	53.1938	6	0	2	4
2012-08-16	22	3	13	6	0.230769	0.461538	19.87	30.6158	53.6554	6	0	2	13
2012-08-17	18	4	9	5	0.444444	0.555556	19.05	31.0603	54.2109	6	0	2	9
2012-08-18	3	0	2	1	0	0.5	19.05	31.0603	54.7109	6	0	2	2
2012-08-19	1	0	1	0	0	0	19.05	31.0603	54.7109	6	0	2	1
2012-08-20	15	0	8	7	0	0.875	20.01	31.0603	55.5859	6	0	2	8
2012-08-21	9	2	4	3	0.5	0.75	19.16	31.5603	56.3359	6	0	2	4
2012-08-22	9	1	6	2	0.166667	0.333333	19.44	31.7269	56.6693	6	0	2	6
2012-08-23	8	0	4	4	0	1	19.44	31.7269	57.6693	6	0	2	4
2012-08-24	7	1	3	3	0.333333	1	19.41	32.0603	58.6693	6	0	2	3
2012-08-25	0	0	0	0	0	0	19.41	32.0603	58.6693	6	0	2	0
2012-08-26	3	0	3	0	0	0	19.41	32.0603	58.6693	6	0	2	3
2012-08-27	1	0	1	0	0	0	19.15	32.0603	58.6693	6	0	2	1
2012-08-28	1	0	1	0	0	0	19.34	32.0603	58.6693	6	0	2	1
2012-08-29	5	0	5	0	0	0	19.1	32.0603	58.6693	6	0	2	5
2012-08-30	6	0	3	3	0	1	19.09	32.0603	59.6693	6	0	2	3
2012-08-31	6	0	6	0	0	0	18.06	32.0603	59.6693	6	0	2	6
2012-09-01	1	0	0	1	0	0	18.06	32.0603	59.6693	7	1	3	1
2012-09-02	0	0	0	0	0	0	18.06	32.0603	59.6693	7	0	2	0
2012-09-03	0	0	0	0	0	0	18.06	32.0603	59.6693	7	0	2	0
2012-09-04	18	3	13	2	0.230769	0.153846	17.73	32.291	59.8231	7	0	2	13
2012-09-05	0	0	0	0	0	0	18.58	32.291	59.8231	7	0	2	0
2012-09-06	1	0	1	0	0	0	18.96	32.291	59.8231	7	0	2	1
2012-09-07	1	0	1	0	0	0	18.98	32.291	59.8231	7	0	2	1
2012-09-08	0	0	0	0	0	0	18.98	32.291	59.8231	7	0	2	0
2012-09-09	0	0	0	0	0	0	18.98	32.291	59.8231	7	0	2	0
2012-09-10	6	0	2	4	0	2	18.81	32.291	61.8231	8	1	3	4
2012-09-11	21	3	13	5	0.230769	0.384615	19.43	32.5218	62.2077	8	0	2	13
2012-09-12	9	1	4	4	0.25	1	20.93	32.7718	63.2077	8	0	2	4
2012-09-13	3	1	2	0	0.5	0	20.71	33.2718	63.2077	8	0	2	2
2012-09-14	6	0	5	1	0	0.2	22	33.2718	63.4077	8	0	2	5
2012-09-15	2	0	1	1	0	1	22	33.2718	64.4077	8	0	2	1
2012-09-16	4	0	4	0	0	0	22	33.2718	64.4077	8	0	2	4
2012-09-17	3	0	0	3	0	0	21.52	33.2718	64.4077	9	1	3	3
2012-09-18	1	0	1	0	0	0	21.87	33.2718	64.4077	9	0	2	1
2012-09-19	2	0	1	1	0	1	23.29	33.2718	65.4077	9	0	2	1
2012-09-20	5	0	4	1	0	0.25	22.59	33.2718	65.6577	9	0	2	4
2012-09-21	2	0	1	1	0	1	22.86	33.2718	66.6577	9	0	2	1
2012-09-22	1	0	0	1	0	0	22.86	33.2718	66.6577	10	1	3	1
2012-09-23	1	1	0	0	0	0	22.86	33.2718	66.6577	9	-1	1	1
2012-09-24	7	2	4	1	0.5	0.25	20.79	33.7718	66.9077	9	0	2	4
2012-09-25	0	0	0	0	0	0	20.28	33.7718	66.9077	9	0	2	0
2012-09-26	0	0	0	0	0	0	20.62	33.7718	66.9077	9	0	2	0
2012-09-27	0	0	0	0	0	0	20.32	33.7718	66.9077	9	0	2	0
2012-09-28	0	0	0	0	0	0	21.66	33.7718	66.9077	9	0	2	0
2012-09-29	0	0	0	0	0	0	21.66	33.7718	66.9077	9	0	2	0
2012-09-30	0	0	0	0	0	0	21.66	33.7718	66.9077	9	0	2	0
2012-10-01	1	0	1	0	0	0	21.99	33.7718	66.9077	9	0	2	1
2012-10-02	0	0	0	0	0	0	22.27	33.7718	66.9077	9	0	2	0
2012-10-03	8	0	3	5	0	1.66667	21.83	33.7718	68.5744	10	1	3	5
2012-10-04	11	1	7	3	0.142857	0.428571	21.95	33.9147	69.003	10	0	2	7
2012-10-05	0	0	0	0	0	0	20.91	33.9147	69.003	10	0	2	0
2012-10-06	0	0	0	0	0	0	20.91	33.9147	69.003	10	0	2	0
2012-10-07	0	0	0	0	0	0	20.91	33.9147	69.003	10	0	2	0
2012-10-08	0	0	0	0	0	0	20.4	33.9147	69.003	10	0	2	0
2012-10-09	0	0	0	0	0	0	20.23	33.9147	69.003	10	0	2	0
2012-10-10	3	0	2	1	0	0.5	19.64	33.9147	69.503	10	0	2	2
2012-10-11	3	0	0	3	0	0	19.75	33.9147	69.503	11	1	3	3
2012-10-12	6	0	3	3	0	1	19.52	33.9147	70.503	11	0	2	3
2012-10-13	0	0	0	0	0	0	19.52	33.9147	70.503	11	0	2	0
2012-10-14	0	0	0	0	0	0	19.52	33.9147	70.503	11	0	2	0
2012-10-15	2	0	1	1	0	1	19.52	33.9147	71.503	11	0	2	1
2012-10-16	4	0	0	4	0	0	19.48	33.9147	71.503	12	1	3	4
2012-10-17	1	0	1	0	0	0	19.88	33.9147	71.503	12	0	2	1
2012-10-18	3	0	3	0	0	0	18.98	33.9147	71.503	12	0	2	3
2012-10-19	4	0	3	1	0	0.333333	19	33.9147	71.8363	12	0	2	3
2012-10-20	1	1	0	0	0	0	19	33.9147	71.8363	11	-1	1	1
2012-10-21	2	0	2	0	0	0	19	33.9147	71.8363	11	0	2	2
2012-10-22	9	0	7	2	0	0.285714	19.32	33.9147	72.122	11	0	2	7
2012-10-23	27	2	18	7	0.111111	0.388889	19.5	34.0258	72.5109	11	0	2	18
2012-10-24	15	0	8	7	0	0.875	23.23	34.0258	73.3859	11	0	2	8
2012-10-25	1	0	1	0	0	0	22.56	34.0258	73.3859	11	0	2	1
2012-10-26	5	2	3	0	0.666667	0	21.94	34.6924	73.3859	11	0	2	3
2012-10-27	0	0	0	0	0	0	21.94	34.6924	73.3859	11	0	2	0
2012-10-28	1	0	1	0	0	0	21.94	34.6924	73.3859	11	0	2	1
2012-10-29	5	1	2	2	0.5	1	21.94	35.1924	74.3859	11	0	2	2
2012-10-30	0	0	0	0	0	0	21.94	35.1924	74.3859	11	0	2	0
2012-10-31	6	1	2	3	0.5	1.5	21.11	35.6924	75.8859	12	1	3	3
2012-11-01	3	1	1	1	1	1	21.21	36.6924	76.8859	11	-1	1	1
2012-11-02	1	0	0	1	0	0	21.18	36.6924	76.8859	12	1	3	1
2012-11-03	0	0	0	0	0	0	21.18	36.6924	76.8859	12	0	2	0
2012-11-04	0	0	0	0	0	0	21.18	36.6924	76.8859	12	0	2	0
2012-11-05	3	1	2	0	0.5	0	21.25	37.1924	76.8859	12	0	2	2
2012-11-06	3	0	3	0	0	0	21.17	37.1924	76.8859	12	0	2	3
2012-11-07	6	2	1	3	2	3	20.47	39.1924	79.8859	13	1	3	3
2012-11-08	2	0	0	2	0	0	19.99	39.1924	79.8859	14	1	3	2
2012-11-09	1	0	1	0	0	0	19.21	39.1924	79.8859	14	0	2	1
2012-11-10	0	0	0	0	0	0	19.21	39.1924	79.8859	14	0	2	0
2012-11-11	2	0	2	0	0	0	19.21	39.1924	79.8859	14	0	2	2
2012-11-12	2	0	0	2	0	0	20.07	39.1924	79.8859	15	1	3	2
2012-11-13	7	2	4	1	0.5	0.25	19.86	39.6924	80.1359	15	0	2	4
2012-11-14	14	0	8	6	0	0.75	22.36	39.6924	80.8859	15	0	2	8
2012-11-15	4	1	3	0	0.333333	0	22.17	40.0258	80.8859	15	0	2	3
2012-11-16	5	1	3	1	0.333333	0.333333	23.56	40.3591	81.2192	15	0	2	3
2012-11-17	1	0	1	0	0	0	23.56	40.3591	81.2192	15	0	2	1
2012-11-18	2	1	1	0	1	0	23.56	41.3591	81.2192	14	-1	1	1
2012-11-19	2	1	1	0	1	0	22.92	42.3591	81.2192	13	-1	1	1
2012-11-20	1	0	1	0	0	0	23.1	42.3591	81.2192	13	0	2	1
2012-11-21	1	0	1	0	0	0	24.32	42.3591	81.2192	13	0	2	1
2012-11-22	2	1	0	1	0	0	24.32	42.3591	81.2192	12	-1	1	1
2012-11-23	3	0	2	1	0	0.5	24	42.3591	81.7192	12	0	2	2
2012-11-24	0	0	0	0	0	0	24	42.3591	81.7192	12	0	2	0
2012-11-25	2	0	2	0	0	0	24	42.3591	81.7192	12	0	2	2
2012-11-26	8	1	4	3	0.25	0.75	25.94	42.6091	82.4692	12	0	2	4
2012-11-27	5	0	3	2	0	0.666667	26.15	42.6091	83.1359	12	0	2	3
2012-11-28	0	0	0	0	0	0	26.36	42.6091	83.1359	12	0	2	0
2012-11-29	3	0	3	0	0	0	27.32	42.6091	83.1359	12	0	2	3
2012-11-30	4	1	1	2	1	2	28	43.6091	85.1359	13	1	3	2
2012-12-01	1	1	0	0	0	0	28	43.6091	85.1359	12	-1	1	1
2012-12-02	4	0	1	3	0	3	28	43.6091	88.1359	13	1	3	3
2012-12-03	4	0	3	1	0	0.333333	27.04	43.6091	88.4692	13	0	2	3
2012-12-04	12	1	9	2	0.111111	0.222222	27.46	43.7202	88.6914	13	0	2	9
2012-12-05	6	1	3	2	0.333333	0.666667	27.71	44.0536	89.3581	13	0	2	3
2012-12-06	1	0	1	0	0	0	26.97	44.0536	89.3581	13	0	2	1
2012-12-07	3	0	2	1	0	0.5	27.49	44.0536	89.8581	13	0	2	2
2012-12-08	1	1	0	0	0	0	27.49	44.0536	89.8581	12	-1	1	1
2012-12-09	3	1	2	0	0.5	0	27.49	44.5536	89.8581	12	0	2	2
2012-12-10	4	2	0	2	0	0	27.84	44.5536	89.8581	11	-1	1	2
2012-12-11	2	0	0	2	0	0	27.98	44.5536	89.8581	12	1	3	2
2012-12-12	6	0	5	1	0	0.2	27.58	44.5536	90.0581	12	0	2	5
2012-12-13	1	1	0	0	0	0	28.24	44.5536	90.0581	11	-1	1	1
2012-12-14	0	0	0	0	0	0	26.81	44.5536	90.0581	11	0	2	0
2012-12-15	0	0	0	0	0	0	26.81	44.5536	90.0581	11	0	2	0
2012-12-16	2	1	1	0	1	0	26.81	45.5536	90.0581	10	-1	1	1
2012-12-17	6	0	4	2	0	0.5	26.75	45.5536	90.5581	10	0	2	4
2012-12-18	12	2	10	0	0.2	0	27.71	45.7536	90.5581	10	0	2	10
2012-12-19	2	0	1	1	0	1	27.41	45.7536	91.5581	10	0	2	1
2012-12-20	6	0	5	1	0	0.2	27.36	45.7536	91.7581	10	0	2	5
2012-12-21	2	0	1	1	0	1	26.26	45.7536	92.7581	10	0	2	1
2012-12-22	1	0	1	0	0	0	26.26	45.7536	92.7581	10	0	2	1
2012-12-23	0	0	0	0	0	0	26.26	45.7536	92.7581	10	0	2	0
2012-12-24	4	0	3	1	0	0.333333	26.93	45.7536	93.0914	10	0	2	3
2012-12-25	0	0	0	0	0	0	26.93	45.7536	93.0914	10	0	2	0
2012-12-26	3	0	1	2	0	2	26.51	45.7536	95.0914	11	1	3	2
2012-12-27	2	0	1	1	0	1	26.05	45.7536	96.0914	11	0	2	1
2012-12-28	6	4	1	1	4	1	25.91	49.7536	97.0914	10	-1	1	4
2012-12-29	3	1	2	0	0.5	0	25.91	50.2536	97.0914	10	0	2	2
2012-12-30	3	0	0	3	0	0	25.91	50.2536	97.0914	11	1	3	3
2012-12-31	10	0	7	3	0	0.428571	26.62	50.2536	97.52	11	0	2	7
2013-01-01	10	1	6	3	0.166667	0.5	26.62	50.4202	98.02	11	0	2	6
2013-01-02	5	0	4	1	0	0.25	28	50.4202	98.27	11	0	2	4
2013-01-03	6	1	2	3	0.5	1.5	27.77	50.9202	99.77	12	1	3	3
2013-01-04	4	0	3	1	0	0.333333	28.76	50.9202	100.103	12	0	2	3
2013-01-05	2	0	2	0	0	0	28.76	50.9202	100.103	12	0	2	2
2013-01-06	2	0	2	0	0	0	28.76	50.9202	100.103	12	0	2	2
2013-01-07	1	0	1	0	0	0	29.42	50.9202	100.103	12	0	2	1
2013-01-08	5	1	2	2	0.5	1	29.06	51.4202	101.103	12	0	2	2
2013-01-09	11	1	6	4	0.166667	0.666667	30.59	51.5869	101.77	12	0	2	6
2013-01-10	3	1	2	0	0.5	0	31.3	52.0869	101.77	12	0	2	2
2013-01-11	9	1	4	4	0.25	1	31.72	52.3369	102.77	12	0	2	4
2013-01-12	2	0	1	1	0	1	31.72	52.3369	103.77	12	0	2	1
2013-01-13	1	0	0	1	0	0	31.72	52.3369	103.77	13	1	3	1
2013-01-14	7	2	4	1	0.5	0.25	30.95	52.8369	104.02	13	0	2	4
2013-01-15	31	1	21	9	0.047619	0.428571	30.1	52.8845	104.449	13	0	2	21
2013-01-16	9	1	4	4	0.25	1	29.85	53.1345	105.449	13	0	2	4
2013-01-17	2	0	1	1	0	1	30.14	53.1345	106.449	13	0	2	1
2013-01-18	2	1	1	0	1	0	29.66	54.1345	106.449	12	-1	1	1
2013-01-19	0	0	0	0	0	0	29.66	54.1345	106.449	12	0	2	0
2013-01-20	3	0	0	3	0	0	29.66	54.1345	106.449	13	1	3	3
2013-01-21	1	0	1	0	0	0	29.66	54.1345	106.449	13	0	2	1
2013-01-22	3	1	2	0	0.5	0	30.73	54.6345	106.449	13	0	2	2
2013-01-23	2	1	0	1	0	0	30.82	54.6345	106.449	12	-1	1	1
2013-01-24	2	0	2	0	0	0	31.08	54.6345	106.449	12	0	2	2
2013-01-25	3	1	0	2	0	0	31.54	54.6345	106.449	13	1	3	2
2013-01-26	1	0	1	0	0	0	31.54	54.6345	106.449	13	0	2	1
2013-01-27	2	0	2	0	0	0	31.54	54.6345	106.449	13	0	2	2
2013-01-28	4	0	2	2	0	1	32.47	54.6345	107.449	13	0	2	2
2013-01-29	5	0	4	1	0	0.25	30.79	54.6345	107.699	13	0	2	4
2013-01-30	25	3	12	10	0.25	0.833333	31.24	54.8845	108.532	13	0	2	12
2013-01-31	5	0	1	4	0	4	30.98	54.8845	112.532	14	1	3	4
2013-02-01	2	0	2	0	0	0	29.73	54.8845	112.532	14	0	2	2
2013-02-02	1	0	1	0	0	0	29.73	54.8845	112.532	14	0	2	1
2013-02-03	2	0	1	1	0	1	29.73	54.8845	113.532	14	0	2	1
2013-02-04	7	1	5	1	0.2	0.2	28.11	55.0845	113.732	14	0	2	5
2013-02-05	6	0	4	2	0	0.5	28.64	55.0845	114.232	14	0	2	4
2013-02-06	5	2	2	1	1	0.5	29.05	56.0845	114.732	13	-1	1	2
2013-02-07	3	1	1	1	1	1	28.65	57.0845	115.732	12	-1	1	1
2013-02-08	3	1	2	0	0.5	0	28.55	57.5845	115.732	12	0	2	2
2013-02-09	0	0	0	0	0	0	28.55	57.5845	115.732	12	0	2	0
2013-02-10	2	0	2	0	0	0	28.55	57.5845	115.732	12	0	2	2
2013-02-11	2	0	1	1	0	1	28.26	57.5845	116.732	12	0	2	1
2013-02-12	20	4	8	8	0.5	1	27.37	58.0845	117.732	12	0	2	8
2013-02-13	2	0	1	1	0	1	27.91	58.0845	118.732	12	0	2	1
2013-02-14	2	0	1	1	0	1	28.5	58.0845	119.732	12	0	2	1
2013-02-15	2	0	1	1	0	1	28.32	58.0845	120.732	12	0	2	1
2013-02-16	2	0	1	1	0	1	28.32	58.0845	121.732	12	0	2	1
2013-02-17	4	0	3	1	0	0.333333	28.32	58.0845	122.065	12	0	2	3
2013-02-18	1	0	1	0	0	0	28.32	58.0845	122.065	12	0	2	1
2013-02-19	0	0	0	0	0	0	28.93	58.0845	122.065	12	0	2	0
2013-02-20	6	0	2	4	0	2	28.46	58.0845	124.065	13	1	3	4
2013-02-21	1	0	0	1	0	0	27.28	58.0845	124.065	14	1	3	1
2013-02-22	3	0	2	1	0	0.5	27.13	58.0845	124.565	14	0	2	2
2013-02-23	1	0	1	0	0	0	27.13	58.0845	124.565	14	0	2	1
2013-02-24	0	0	0	0	0	0	27.13	58.0845	124.565	14	0	2	0
2013-02-25	1	0	0	1	0	0	27.27	58.0845	124.565	15	1	3	1
2013-02-26	3	1	1	1	1	1	27.39	59.0845	125.565	14	-1	1	1
2013-02-27	0	0	0	0	0	0	26.87	59.0845	125.565	14	0	2	0
2013-02-28	5	1	4	0	0.25	0	27.25	59.3345	125.565	14	0	2	4
2013-03-01	4	0	1	3	0	3	27.78	59.3345	128.565	15	1	3	3
2013-03-02	0	0	0	0	0	0	27.78	59.3345	128.565	15	0	2	0
2013-03-03	0	0	0	0	0	0	27.78	59.3345	128.565	15	0	2	0
2013-03-04	4	1	0	3	0	0	27.72	59.3345	128.565	16	1	3	3
2013-03-05	2	2	0	0	0	0	27.52	59.3345	128.565	15	-1	1	2
2013-03-06	5	1	2	2	0.5	1	27.45	59.8345	129.565	15	0	2	2
2013-03-07	12	1	4	7	0.25	1.75	28.58	60.0845	131.315	16	1	3	7
2013-03-08	0	0	0	0	0	0	27.96	60.0845	131.315	16	0	2	0
2013-03-09	2	0	1	1	0	1	27.96	60.0845	132.315	16	0	2	1
2013-03-10	1	0	1	0	0	0	27.96	60.0845	132.315	16	0	2	1
2013-03-11	3	1	1	1	1	1	28.14	61.0845	133.315	15	-1	1	1
2013-03-12	4	0	1	3	0	3	27.83	61.0845	136.315	16	1	3	3
2013-03-13	3	0	2	1	0	0.5	27.08	61.0845	136.815	16	0	2	2
2013-03-14	2	0	1	1	0	1	27.04	61.0845	137.815	16	0	2	1
2013-03-15	2	0	2	0	0	0	26.65	61.0845	137.815	16	0	2	2
2013-03-16	0	0	0	0	0	0	26.65	61.0845	137.815	16	0	2	0
2013-03-17	0	0	0	0	0	0	26.65	61.0845	137.815	16	0	2	0
2013-03-18	1	0	1	0	0	0	26.49	61.0845	137.815	16	0	2	1
2013-03-19	6	2	4	0	0.5	0	26.55	61.5845	137.815	16	0	2	4
2013-03-20	1	0	1	0	0	0	25.86	61.5845	137.815	16	0	2	1
2013-03-21	3	0	2	1	0	0.5	25.74	61.5845	138.315	16	0	2	2
2013-03-22	1	0	0	1	0	0	25.73	61.5845	138.315	17	1	3	1
2013-03-23	2	0	0	2	0	0	25.73	61.5845	138.315	18	1	3	2
2013-03-24	2	0	1	1	0	1	25.73	61.5845	139.315	18	0	2	1
2013-03-25	3	2	1	0	2	0	25.13	63.5845	139.315	17	-1	1	2
2013-03-26	0	0	0	0	0	0	25.21	63.5845	139.315	17	0	2	0
2013-03-27	2	0	1	1	0	1	26.09	63.5845	140.315	17	0	2	1
2013-03-28	3	1	0	2	0	0	25.58	63.5845	140.315	18	1	3	2
2013-03-29	0	0	0	0	0	0	25.58	63.5845	140.315	18	0	2	0
2013-03-30	0	0	0	0	0	0	25.58	63.5845	140.315	18	0	2	0
2013-03-31	2	0	1	1	0	1	25.58	63.5845	141.315	18	0	2	1
2013-04-01	3	1	0	2	0	0	25.53	63.5845	141.315	19	1	3	2
2013-04-02	5	0	2	3	0	1.5	25.42	63.5845	142.815	20	1	3	3
2013-04-03	2	0	1	1	0	1	26.25	63.5845	143.815	20	0	2	1
2013-04-04	17	3	10	4	0.3	0.4	27.07	63.8845	144.215	20	0	2	10
2013-04-05	3	0	2	1	0	0.5	27.39	63.8845	144.715	20	0	2	2
2013-04-06	0	0	0	0	0	0	27.39	63.8845	144.715	20	0	2	0
2013-04-07	3	1	2	0	0.5	0	27.39	64.3845	144.715	20	0	2	2
2013-04-08	0	0	0	0	0	0	26.85	64.3845	144.715	20	0	2	0
2013-04-09	3	0	1	2	0	2	26.59	64.3845	146.715	21	1	3	2
2013-04-10	5	0	3	2	0	0.666667	27.57	64.3845	147.382	21	0	2	3
2013-04-11	2	0	1	1	0	1	28.02	64.3845	148.382	21	0	2	1
2013-04-12	4	2	0	2	0	0	27.4	64.3845	148.382	20	-1	1	2
2013-04-13	2	0	2	0	0	0	27.4	64.3845	148.382	20	0	2	2
2013-04-14	1	1	0	0	0	0	27.4	64.3845	148.382	19	-1	1	1
2013-04-15	0	0	0	0	0	0	26.52	64.3845	148.382	19	0	2	0
2013-04-16	0	0	0	0	0	0	26.92	64.3845	148.382	19	0	2	0
2013-04-17	1	0	1	0	0	0	26.63	64.3845	148.382	19	0	2	1
2013-04-18	5	0	4	1	0	0.25	25.69	64.3845	148.632	19	0	2	4
2013-04-19	2	0	0	2	0	0	25.73	64.3845	148.632	20	1	3	2
2013-04-20	1	0	0	1	0	0	25.73	64.3845	148.632	21	1	3	1
2013-04-21	1	0	1	0	0	0	25.73	64.3845	148.632	21	0	2	1
2013-04-22	0	0	0	0	0	0	25.97	64.3845	148.632	21	0	2	0
2013-04-23	2	1	0	1	0	0	25.98	64.3845	148.632	20	-1	1	1
2013-04-24	3	1	2	0	0.5	0	26.11	64.8845	148.632	20	0	2	2
2013-04-25	0	0	0	0	0	0	26.14	64.8845	148.632	20	0	2	0
2013-04-26	6	0	3	3	0	1	26.85	64.8845	149.632	20	0	2	3
2013-04-27	0	0	0	0	0	0	26.85	64.8845	149.632	20	0	2	0
2013-04-28	1	0	1	0	0	0	26.85	64.8845	149.632	20	0	2	1
2013-04-29	2	1	1	0	1	0	26.98	65.8845	149.632	19	-1	1	1
2013-04-30	4	0	4	0	0	0	27.77	65.8845	149.632	19	0	2	4
2013-05-01	15	4	9	2	0.444444	0.222222	27.43	66.3289	149.854	19	0	2	9
2013-05-02	4	2	0	2	0	0	28.97	66.3289	149.854	18	-1	1	2
2013-05-03	3	0	1	2	0	2	28.31	66.3289	151.854	19	1	3	2
2013-05-04	0	0	0	0	0	0	28.31	66.3289	151.854	19	0	2	0
2013-05-05	0	0	0	0	0	0	28.31	66.3289	151.854	19	0	2	0
2013-05-06	2	0	2	0	0	0	27.57	66.3289	151.854	19	0	2	2
2013-05-07	2	0	2	0	0	0	26.89	66.3289	151.854	19	0	2	2
2013-05-08	4	1	1	2	1	2	27.12	67.3289	153.854	20	1	3	2
2013-05-09	0	0	0	0	0	0	27.04	67.3289	153.854	20	0	2	0
2013-05-10	2	0	1	1	0	1	26.68	67.3289	154.854	20	0	2	1
2013-05-11	0	0	0	0	0	0	26.68	67.3289	154.854	20	0	2	0
2013-05-12	1	0	0	1	0	0	26.68	67.3289	154.854	21	1	3	1
2013-05-13	0	0	0	0	0	0	26.82	67.3289	154.854	21	0	2	0
2013-05-14	1	0	1	0	0	0	27.07	67.3289	154.854	21	0	2	1
2013-05-15	1	0	0	1	0	0	26.6	67.3289	154.854	22	1	3	1
2013-05-16	1	0	1	0	0	0	26.13	67.3289	154.854	22	0	2	1
2013-05-17	9	1	8	0	0.125	0	26.25	67.4539	154.854	22	0	2	8
2013-05-18	7	1	3	3	0.333333	1	26.25	67.7873	155.854	22	0	2	3
2013-05-19	1	0	0	1	0	0	26.25	67.7873	155.854	23	1	3	1
2013-05-20	1	1	0	0	0	0	25.76	67.7873	155.854	22	-1	1	1
2013-05-21	4	2	0	2	0	0	25.66	67.7873	155.854	21	-1	1	2
2013-05-22	0	0	0	0	0	0	25.16	67.7873	155.854	21	0	2	0
2013-05-23	4	3	1	0	3	0	25.06	70.7873	155.854	20	-1	1	3
2013-05-24	2	0	1	1	0	1	24.31	70.7873	156.854	20	0	2	1
2013-05-25	1	0	0	1	0	0	24.31	70.7873	156.854	21	1	3	1
2013-05-26	1	1	0	0	0	0	24.31	70.7873	156.854	20	-1	1	1
2013-05-27	1	1	0	0	0	0	24.31	70.7873	156.854	19	-1	1	1
2013-05-28	3	0	3	0	0	0	24.1	70.7873	156.854	19	0	2	3
2013-05-29	3	0	3	0	0	0	23.32	70.7873	156.854	19	0	2	3
2013-05-30	4	2	1	1	2	1	24.55	72.7873	157.854	18	-1	1	2
2013-05-31	5	4	0	1	0	0	24.35	72.7873	157.854	17	-1	1	4
2013-06-01	0	0	0	0	0	0	24.35	72.7873	157.854	17	0	2	0
2013-06-02	2	1	0	1	0	0	24.35	72.7873	157.854	16	-1	1	1
2013-06-03	0	0	0	0	0	0	23.85	72.7873	157.854	16	0	2	0
2013-06-04	5	1	1	3	1	3	23.52	73.7873	160.854	17	1	3	3
2013-06-05	0	0	0	0	0	0	22.9	73.7873	160.854	17	0	2	0
2013-06-06	0	0	0	0	0	0	22.97	73.7873	160.854	17	0	2	0
2013-06-07	0	0	0	0	0	0	23.29	73.7873	160.854	17	0	2	0
2013-06-08	0	0	0	0	0	0	23.29	73.7873	160.854	17	0	2	0
2013-06-09	1	0	1	0	0	0	23.29	73.7873	160.854	17	0	2	1
2013-06-10	5	0	3	2	0	0.666667	24.33	73.7873	161.521	17	0	2	3
2013-06-11	8	1	2	5	0.5	2.5	24.03	74.2873	164.021	18	1	3	5
2013-06-12	5	2	3	0	0.666667	0	23.77	74.9539	164.021	18	0	2	3
2013-06-13	0	0	0	0	0	0	23.73	74.9539	164.021	18	0	2	0
2013-06-14	2	0	2	0	0	0	23.63	74.9539	164.021	18	0	2	2
2013-06-15	0	0	0	0	0	0	23.63	74.9539	164.021	18	0	2	0
2013-06-16	0	0	0	0	0	0	23.63	74.9539	164.021	18	0	2	0
2013-06-17	1	0	0	1	0	0	24.02	74.9539	164.021	19	1	3	1
2013-06-18	4	0	3	1	0	0.333333	24.21	74.9539	164.354	19	0	2	3
2013-06-19	2	0	2	0	0	0	24.31	74.9539	164.354	19	0	2	2
2013-06-20	10	1	4	5	0.25	1.25	23.9	75.2039	165.604	20	1	3	5
2013-06-21	3	1	1	1	1	1	24.53	76.2039	166.604	19	-1	1	1
2013-06-22	2	0	2	0	0	0	24.53	76.2039	166.604	19	0	2	2
2013-06-23	0	0	0	0	0	0	24.53	76.2039	166.604	19	0	2	0
2013-06-24	3	0	3	0	0	0	23.94	76.2039	166.604	19	0	2	3
2013-06-25	0	0	0	0	0	0	24.25	76.2039	166.604	19	0	2	0
2013-06-26	3	0	2	1	0	0.5	24.16	76.2039	167.104	19	0	2	2
2013-06-27	1	0	0	1	0	0	24.66	76.2039	167.104	20	1	3	1
2013-06-28	3	1	2	0	0.5	0	24.88	76.7039	167.104	20	0	2	2
2013-06-29	0	0	0	0	0	0	24.88	76.7039	167.104	20	0	2	0
2013-06-30	0	0	0	0	0	0	24.88	76.7039	167.104	20	0	2	0
2013-07-01	1	0	1	0	0	0	24.81	76.7039	167.104	20	0	2	1
2013-07-02	0	0	0	0	0	0	24.41	76.7039	167.104	20	0	2	0
2013-07-03	2	0	1	1	0	1	24.52	76.7039	168.104	20	0	2	1
2013-07-04	0	0	0	0	0	0	24.52	76.7039	168.104	20	0	2	0
2013-07-05	1	0	1	0	0	0	24.37	76.7039	168.104	20	0	2	1
2013-07-06	0	0	0	0	0	0	24.37	76.7039	168.104	20	0	2	0
2013-07-07	1	0	0	1	0	0	24.37	76.7039	168.104	21	1	3	1
2013-07-08	0	0	0	0	0	0	24.71	76.7039	168.104	21	0	2	0
2013-07-09	0	0	0	0	0	0	25.48	76.7039	168.104	21	0	2	0
2013-07-10	1	0	0	1	0	0	25.8	76.7039	168.104	22	1	3	1
2013-07-11	0	0	0	0	0	0	25.81	76.7039	168.104	22	0	2	0
2013-07-12	0	0	0	0	0	0	25.91	76.7039	168.104	22	0	2	0
2013-07-13	0	0	0	0	0	0	25.91	76.7039	168.104	22	0	2	0
2013-07-14	0	0	0	0	0	0	25.91	76.7039	168.104	22	0	2	0
2013-07-15	0	0	0	0	0	0	26.28	76.7039	168.104	22	0	2	0
2013-07-16	1	0	0	1	0	0	26.32	76.7039	168.104	23	1	3	1
2013-07-17	2	0	2	0	0	0	26.65	76.7039	168.104	23	0	2	2
2013-07-18	0	0	0	0	0	0	26.18	76.7039	168.104	23	0	2	0
2013-07-19	0	0	0	0	0	0	25.88	76.7039	168.104	23	0	2	0
2013-07-20	0	0	0	0	0	0	25.88	76.7039	168.104	23	0	2	0
2013-07-21	1	0	1	0	0	0	25.88	76.7039	168.104	23	0	2	1
2013-07-22	1	0	0	1	0	0	26.05	76.7039	168.104	24	1	3	1
2013-07-23	2	0	1	1	0	1	26.13	76.7039	169.104	24	0	2	1
2013-07-24	24	4	9	11	0.444444	1.22222	26.51	77.1484	170.326	25	1	3	11
2013-07-25	25	5	14	6	0.357143	0.428571	34.36	77.5055	170.755	25	0	2	14
2013-07-26	5	1	1	3	1	3	34.01	78.5055	173.755	26	1	3	3
2013-07-27	1	1	0	0	0	0	34.01	78.5055	173.755	25	-1	1	1
2013-07-28	0	0	0	0	0	0	34.01	78.5055	173.755	25	0	2	0
2013-07-29	4	1	1	2	1	2	35.43	79.5055	175.755	26	1	3	2
2013-07-30	17	3	5	9	0.6	1.8	37.63	80.1055	177.555	27	1	3	9
2013-07-31	14	0	12	2	0	0.166667	36.8	80.1055	177.722	27	0	2	12
2013-08-01	0	0	0	0	0	0	37.49	80.1055	177.722	27	0	2	0
2013-08-02	3	0	2	1	0	0.5	38.05	80.1055	178.222	27	0	2	2
2013-08-03	0	0	0	0	0	0	38.05	80.1055	178.222	27	0	2	0
2013-08-04	0	0	0	0	0	0	38.05	80.1055	178.222	27	0	2	0
2013-08-05	7	0	3	4	0	1.33333	39.19	80.1055	179.555	28	1	3	4
2013-08-06	6	0	5	1	0	0.2	38.55	80.1055	179.755	28	0	2	5
2013-08-07	2	0	2	0	0	0	38.87	80.1055	179.755	28	0	2	2
2013-08-08	1	0	0	1	0	0	38.54	80.1055	179.755	29	1	3	1
2013-08-09	3	0	1	2	0	2	38.5	80.1055	181.755	30	1	3	2
2013-08-10	2	0	2	0	0	0	38.5	80.1055	181.755	30	0	2	2
2013-08-11	3	1	1	1	1	1	38.5	81.1055	182.755	29	-1	1	1
2013-08-12	4	0	2	2	0	1	38.22	81.1055	183.755	29	0	2	2
2013-08-13	1	0	1	0	0	0	37.02	81.1055	183.755	29	0	2	1
2013-08-14	4	0	2	2	0	1	36.65	81.1055	184.755	29	0	2	2
2013-08-15	3	0	1	2	0	2	36.56	81.1055	186.755	30	1	3	2
2013-08-16	4	0	2	2	0	1	37.08	81.1055	187.755	30	0	2	2
2013-08-17	0	0	0	0	0	0	37.08	81.1055	187.755	30	0	2	0
2013-08-18	0	0	0	0	0	0	37.08	81.1055	187.755	30	0	2	0
2013-08-19	2	0	2	0	0	0	37.81	81.1055	187.755	30	0	2	2
2013-08-20	4	2	1	1	2	1	38.41	83.1055	188.755	29	-1	1	2
2013-08-21	7	1	2	4	0.5	2	38.32	83.6055	190.755	30	1	3	4
2013-08-22	2	0	1	1	0	1	38.55	83.6055	191.755	30	0	2	1
2013-08-23	4	0	2	2	0	1	40.55	83.6055	192.755	30	0	2	2
2013-08-24	0	0	0	0	0	0	40.55	83.6055	192.755	30	0	2	0
2013-08-25	0	0	0	0	0	0	40.55	83.6055	192.755	30	0	2	0
2013-08-26	10	0	1	9	0	9	41.34	83.6055	201.755	31	1	3	9
2013-08-27	6	2	2	2	1	1	39.64	84.6055	202.755	30	-1	1	2
2013-08-28	2	0	0	2	0	0	40.55	84.6055	202.755	31	1	3	2
2013-08-29	5	1	2	2	0.5	1	41.28	85.1055	203.755	31	0	2	2
2013-08-30	3	0	1	2	0	2	41.29	85.1055	205.755	32	1	3	2
2013-08-31	0	0	0	0	0	0	41.29	85.1055	205.755	32	0	2	0
2013-09-01	1	0	1	0	0	0	41.29	85.1055	205.755	32	0	2	1
2013-09-02	2	0	1	1	0	1	41.29	85.1055	206.755	32	0	2	1
2013-09-03	3	0	3	0	0	0	41.87	85.1055	206.755	32	0	2	3
2013-09-04	4	0	1	3	0	3	41.78	85.1055	209.755	33	1	3	3
2013-09-05	2	0	1	1	0	1	42.66	85.1055	210.755	33	0	2	1
2013-09-06	1	0	0	1	0	0	43.95	85.1055	210.755	34	1	3	1
2013-09-07	0	0	0	0	0	0	43.95	85.1055	210.755	34	0	2	0
2013-09-08	3	2	1	0	2	0	43.95	87.1055	210.755	33	-1	1	2
2013-09-09	6	0	4	2	0	0.5	44.04	87.1055	211.255	33	0	2	4
2013-09-10	2	0	2	0	0	0	43.6	87.1055	211.255	33	0	2	2
2013-09-11	9	0	4	5	0	1.25	45.04	87.1055	212.505	34	1	3	5
2013-09-12	8	0	4	4	0	1	44.75	87.1055	213.505	34	0	2	4
2013-09-13	9	0	4	5	0	1.25	44.31	87.1055	214.755	35	1	3	5
2013-09-14	0	0	0	0	0	0	44.31	87.1055	214.755	35	0	2	0
2013-09-15	0	0	0	0	0	0	44.31	87.1055	214.755	35	0	2	0
2013-09-16	2	0	1	1	0	1	42.51	87.1055	215.755	35	0	2	1
2013-09-17	3	1	0	2	0	0	45.07	87.1055	215.755	36	1	3	2
2013-09-18	11	1	4	6	0.25	1.5	45.23	87.3555	217.255	37	1	3	6
2013-09-19	2	0	2	0	0	0	45.98	87.3555	217.255	37	0	2	2
2013-09-20	2	1	1	0	1	0	47.49	88.3555	217.255	36	-1	1	1
2013-09-21	1	0	0	1	0	0	47.49	88.3555	217.255	37	1	3	1
2013-09-22	2	0	1	1	0	1	47.49	88.3555	218.255	37	0	2	1
2013-09-23	3	0	2	1	0	0.5	47.19	88.3555	218.755	37	0	2	2
2013-09-24	14	1	6	7	0.166667	1.16667	48.45	88.5222	219.922	38	1	3	7
2013-09-25	3	0	1	2	0	2	49.46	88.5222	221.922	39	1	3	2
2013-09-26	14	2	7	5	0.285714	0.714286	50.39	88.8079	222.636	39	0	2	7
2013-09-27	0	0	0	0	0	0	51.24	88.8079	222.636	39	0	2	0
2013-09-28	1	0	1	0	0	0	51.24	88.8079	222.636	39	0	2	1
2013-09-29	2	0	1	1	0	1	51.24	88.8079	223.636	39	0	2	1
2013-09-30	4	0	2	2	0	1	50.23	88.8079	224.636	39	0	2	2
2013-10-01	0	0	0	0	0	0	50.42	88.8079	224.636	39	0	2	0
2013-10-02	2	0	1	1	0	1	50.28	88.8079	225.636	39	0	2	1
2013-10-03	11	1	5	5	0.2	1	49.18	89.0079	226.636	39	0	2	5
2013-10-04	1	0	1	0	0	0	51.04	89.0079	226.636	39	0	2	1
2013-10-05	1	1	0	0	0	0	51.04	89.0079	226.636	38	-1	1	1
2013-10-06	1	0	1	0	0	0	51.04	89.0079	226.636	38	0	2	1
2013-10-07	3	1	2	0	0.5	0	50.52	89.5079	226.636	38	0	2	2
2013-10-08	6	3	2	1	1.5	0.5	47.14	91.0079	227.136	37	-1	1	3
2013-10-09	4	0	3	1	0	0.333333	46.77	91.0079	227.469	37	0	2	3
2013-10-10	4	0	2	2	0	1	49.05	91.0079	228.469	37	0	2	2
2013-10-11	3	0	2	1	0	0.5	49.11	91.0079	228.969	37	0	2	2
2013-10-12	0	0	0	0	0	0	49.11	91.0079	228.969	37	0	2	0
2013-10-13	0	0	0	0	0	0	49.11	91.0079	228.969	37	0	2	0
2013-10-14	7	0	4	3	0	0.75	49.51	91.0079	229.719	37	0	2	4
2013-10-15	4	0	2	2	0	1	49.5	91.0079	230.719	37	0	2	2
2013-10-16	6	0	2	4	0	2	51.14	91.0079	232.719	38	1	3	4
2013-10-17	2	0	1	1	0	1	52.21	91.0079	233.719	38	0	2	1
2013-10-18	3	0	2	1	0	0.5	54.22	91.0079	234.219	38	0	2	2
2013-10-19	1	0	0	1	0	0	54.22	91.0079	234.219	39	1	3	1
2013-10-20	1	0	1	0	0	0	54.22	91.0079	234.219	39	0	2	1
2013-10-21	9	2	6	1	0.333333	0.166667	53.85	91.3412	234.386	39	0	2	6
2013-10-22	3	0	1	2	0	2	52.68	91.3412	236.386	40	1	3	2
2013-10-23	2	0	1	1	0	1	51.9	91.3412	237.386	40	0	2	1
2013-10-24	2	0	2	0	0	0	52.45	91.3412	237.386	40	0	2	2
2013-10-25	5	0	3	2	0	0.666667	51.95	91.3412	238.053	40	0	2	3
2013-10-26	1	1	0	0	0	0	51.95	91.3412	238.053	39	-1	1	1
2013-10-27	5	1	2	2	0.5	1	51.95	91.8412	239.053	39	0	2	2
2013-10-28	5	0	2	3	0	1.5	50.23	91.8412	240.553	40	1	3	3
2013-10-29	8	0	6	2	0	0.333333	49.4	91.8412	240.886	40	0	2	6
2013-10-30	27	3	16	8	0.1875	0.5	49.01	92.0287	241.386	40	0	2	16
2013-10-31	14	5	6	3	0.833333	0.5	50.21	92.8621	241.886	40	0	2	6
2013-11-01	10	2	2	6	1	3	49.75	93.8621	244.886	41	1	3	6
2013-11-02	1	0	1	0	0	0	49.75	93.8621	244.886	41	0	2	1
2013-11-03	0	0	0	0	0	0	49.75	93.8621	244.886	41	0	2	0
2013-11-04	5	0	4	1	0	0.25	48.22	93.8621	245.136	41	0	2	4
2013-11-05	9	1	5	3	0.2	0.6	50.11	94.0621	245.736	41	0	2	5
2013-11-06	5	1	2	2	0.5	1	49.12	94.5621	246.736	41	0	2	2
2013-11-07	11	2	6	3	0.333333	0.5	47.56	94.8954	247.236	41	0	2	6
2013-11-08	5	2	3	0	0.666667	0	47.53	95.5621	247.236	41	0	2	3
2013-11-09	4	0	3	1	0	0.333333	47.53	95.5621	247.569	41	0	2	3
2013-11-10	1	0	1	0	0	0	47.53	95.5621	247.569	41	0	2	1
2013-11-11	5	0	2	3	0	1.5	46.2	95.5621	249.069	42	1	3	3
2013-11-12	8	0	6	2	0	0.333333	46.61	95.5621	249.403	42	0	2	6
2013-11-13	12	3	5	4	0.6	0.8	48.71	96.1621	250.203	42	0	2	5
2013-11-14	5	1	4	0	0.25	0	48.99	96.4121	250.203	42	0	2	4
2013-11-15	5	0	3	2	0	0.666667	49.01	96.4121	250.869	42	0	2	3
2013-11-16	1	0	0	1	0	0	49.01	96.4121	250.869	43	1	3	1
2013-11-17	0	0	0	0	0	0	49.01	96.4121	250.869	43	0	2	0
2013-11-18	6	1	5	0	0.2	0	45.83	96.6121	250.869	43	0	2	5
2013-11-19	2	0	1	1	0	1	46.36	96.6121	251.869	43	0	2	1
2013-11-20	4	0	0	4	0	0	46.43	96.6121	251.869	44	1	3	4
2013-11-21	3	1	1	1	1	1	46.7	97.6121	252.869	43	-1	1	1
2013-11-22	4	0	1	3	0	3	46.23	97.6121	255.869	44	1	3	3
2013-11-23	0	0	0	0	0	0	46.23	97.6121	255.869	44	0	2	0
2013-11-24	0	0	0	0	0	0	46.23	97.6121	255.869	44	0	2	0
2013-11-25	2	0	2	0	0	0	44.82	97.6121	255.869	44	0	2	2
2013-11-26	0	0	0	0	0	0	45.89	97.6121	255.869	44	0	2	0
2013-11-27	0	0	0	0	0	0	46.49	97.6121	255.869	44	0	2	0
2013-11-28	1	0	1	0	0	0	46.49	97.6121	255.869	44	0	2	1
2013-11-29	1	0	0	1	0	0	47.01	97.6121	255.869	45	1	3	1
2013-11-30	1	0	1	0	0	0	47.01	97.6121	255.869	45	0	2	1
2013-12-01	1	0	1	0	0	0	47.01	97.6121	255.869	45	0	2	1
2013-12-02	6	2	2	2	1	1	47.06	98.6121	256.869	44	-1	1	2
2013-12-03	4	1	2	1	0.5	0.5	46.73	99.1121	257.369	44	0	2	2
2013-12-04	4	0	1	3	0	3	48.62	99.1121	260.369	45	1	3	3
2013-12-05	6	1	2	3	0.5	1.5	48.34	99.6121	261.869	46	1	3	3
2013-12-06	4	0	4	0	0	0	47.94	99.6121	261.869	46	0	2	4
2013-12-07	0	0	0	0	0	0	47.94	99.6121	261.869	46	0	2	0
2013-12-08	0	0	0	0	0	0	47.94	99.6121	261.869	46	0	2	0
2013-12-09	6	0	5	1	0	0.2	48.84	99.6121	262.069	46	0	2	5
2013-12-10	0	0	0	0	0	0	50.25	99.6121	262.069	46	0	2	0
2013-12-11	6	0	3	3	0	1	49.38	99.6121	263.069	46	0	2	3
2013-12-12	10	3	5	2	0.6	0.4	51.83	100.212	263.469	46	0	2	5
2013-12-13	6	0	3	3	0	1	53.32	100.212	264.469	46	0	2	3
2013-12-14	1	0	0	1	0	0	53.32	100.212	264.469	47	1	3	1
2013-12-15	0	0	0	0	0	0	53.32	100.212	264.469	47	0	2	0
2013-12-16	4	0	2	2	0	1	53.81	100.212	265.469	47	0	2	2
2013-12-17	13	0	7	6	0	0.857143	54.86	100.212	266.326	47	0	2	7
2013-12-18	6	0	3	3	0	1	55.57	100.212	267.326	47	0	2	3
2013-12-19	13	1	10	2	0.1	0.2	55.05	100.312	267.526	47	0	2	10
2013-12-20	3	0	2	1	0	0.5	55.12	100.312	268.026	47	0	2	2
2013-12-21	0	0	0	0	0	0	55.12	100.312	268.026	47	0	2	0
2013-12-22	0	0	0	0	0	0	55.12	100.312	268.026	47	0	2	0
2013-12-23	3	0	2	1	0	0.5	57.77	100.312	268.526	47	0	2	2
2013-12-24	5	2	1	2	2	2	57.96	102.312	270.526	46	-1	1	2
2013-12-25	0	0	0	0	0	0	57.96	102.312	270.526	46	0	2	0
2013-12-26	3	1	2	0	0.5	0	57.73	102.812	270.526	46	0	2	2
2013-12-27	5	0	3	2	0	0.666667	55.44	102.812	271.193	46	0	2	3
2013-12-28	2	0	2	0	0	0	55.44	102.812	271.193	46	0	2	2
2013-12-29	3	1	1	1	1	1	55.44	103.812	272.193	45	-1	1	1
2013-12-30	10	1	3	6	0.333333	2	53.71	104.145	274.193	46	1	3	6
2013-12-31	17	2	7	8	0.285714	1.14286	54.65	104.431	275.336	47	1	3	8
2014-01-01	8	1	6	1	0.166667	0.166667	54.65	104.598	275.503	47	0	2	6
2014-01-02	12	1	7	4	0.142857	0.571429	54.71	104.741	276.074	47	0	2	7
2014-01-03	5	1	3	1	0.333333	0.333333	54.56	105.074	276.407	47	0	2	3
2014-01-04	4	0	3	1	0	0.333333	54.56	105.074	276.741	47	0	2	3
2014-01-05	5	0	0	5	0	0	54.56	105.074	276.741	48	1	3	5
2014-01-06	6	0	2	4	0	2	57.2	105.074	278.741	49	1	3	4
2014-01-07	4	1	2	1	0.5	0.5	57.92	105.574	279.241	49	0	2	2
2014-01-08	5	1	2	2	0.5	1	58.23	106.074	280.241	49	0	2	2
2014-01-09	3	0	2	1	0	0.5	57.22	106.074	280.741	49	0	2	2
2014-01-10	3	0	0	3	0	0	57.94	106.074	280.741	50	1	3	3
2014-01-11	1	0	0	1	0	0	57.94	106.074	280.741	51	1	3	1
2014-01-12	0	0	0	0	0	0	57.94	106.074	280.741	51	0	2	0
2014-01-13	2	0	2	0	0	0	55.91	106.074	280.741	51	0	2	2
2014-01-14	1	0	0	1	0	0	57.74	106.074	280.741	52	1	3	1
2014-01-15	2	0	2	0	0	0	57.6	106.074	280.741	52	0	2	2
2014-01-16	6	0	2	4	0	2	57.19	106.074	282.741	53	1	3	4
2014-01-17	1	1	0	0	0	0	56.3	106.074	282.741	52	-1	1	1
2014-01-18	3	0	1	2	0	2	56.3	106.074	284.741	53	1	3	2
2014-01-19	3	0	1	2	0	2	56.3	106.074	286.741	54	1	3	2
2014-01-20	0	0	0	0	0	0	56.3	106.074	286.741	54	0	2	0
2014-01-21	0	0	0	0	0	0	58.51	106.074	286.741	54	0	2	0
2014-01-22	0	0	0	0	0	0	57.51	106.074	286.741	54	0	2	0
2014-01-23	2	1	0	1	0	0	56.63	106.074	286.741	53	-1	1	1
2014-01-24	4	2	0	2	0	0	54.45	106.074	286.741	52	-1	1	2
2014-01-25	1	0	0	1	0	0	54.45	106.074	286.741	53	1	3	1
2014-01-26	2	0	1	1	0	1	54.45	106.074	287.741	53	0	2	1
2014-01-27	4	0	3	1	0	0.333333	53.55	106.074	288.074	53	0	2	3
2014-01-28	5	0	4	1	0	0.25	55.14	106.074	288.324	53	0	2	4
2014-01-29	22	1	13	8	0.0769231	0.615385	53.53	106.151	288.939	53	0	2	13
2014-01-30	20	2	7	11	0.285714	1.57143	61.08	106.437	290.511	54	1	3	11
2014-01-31	1	1	0	0	0	0	62.57	106.437	290.511	53	-1	1	1
2014-02-01	1	0	0	1	0	0	62.57	106.437	290.511	54	1	3	1
2014-02-02	2	0	1	1	0	1	62.57	106.437	291.511	54	0	2	1
2014-02-03	4	0	2	2	0	1	61.48	106.437	292.511	54	0	2	2
2014-02-04	12	1	6	5	0.166667	0.833333	62.75	106.603	293.344	54	0	2	6
2014-02-05	2	1	0	1	0	0	62.19	106.603	293.344	53	-1	1	1
2014-02-06	10	1	6	3	0.166667	0.5	62.16	106.77	293.844	53	0	2	6
2014-02-07	8	1	4	3	0.25	0.75	64.32	107.02	294.594	53	0	2	4
2014-02-08	0	0	0	0	0	0	64.32	107.02	294.594	53	0	2	0
2014-02-09	0	0	0	0	0	0	64.32	107.02	294.594	53	0	2	0
2014-02-10	3	1	1	1	1	1	63.55	108.02	295.594	52	-1	1	1
2014-02-11	5	2	3	0	0.666667	0	64.85	108.687	295.594	52	0	2	3
2014-02-12	6	1	4	1	0.25	0.25	64.45	108.937	295.844	52	0	2	4
2014-02-13	3	0	2	1	0	0.5	67.33	108.937	296.344	52	0	2	2
2014-02-14	1	0	0	1	0	0	67.09	108.937	296.344	53	1	3	1
2014-02-15	1	0	1	0	0	0	67.09	108.937	296.344	53	0	2	1
2014-02-16	1	1	0	0	0	0	67.09	108.937	296.344	52	-1	1	1
2014-02-17	0	0	0	0	0	0	67.09	108.937	296.344	52	0	2	0
2014-02-18	2	0	1	1	0	1	67.3	108.937	297.344	52	0	2	1
2014-02-19	50	5	32	13	0.15625	0.40625	68.06	109.093	297.75	52	0	2	32
2014-02-20	32	14	13	5	1.07692	0.384615	69.63	110.17	298.135	51	-1	1	14
2014-02-21	9	2	4	3	0.5	0.75	68.59	110.67	298.885	51	0	2	4
2014-02-22	1	0	0	1	0	0	68.59	110.67	298.885	52	1	3	1
2014-02-23	2	1	0	1	0	0	68.59	110.67	298.885	51	-1	1	1
2014-02-24	19	1	14	4	0.0714286	0.285714	70.78	110.741	299.171	51	0	2	14
2014-02-25	7	1	4	2	0.25	0.5	69.85	110.991	299.671	51	0	2	4
2014-02-26	6	1	4	1	0.25	0.25	69.26	111.241	299.921	51	0	2	4
2014-02-27	4	0	2	2	0	1	68.94	111.241	300.921	51	0	2	2
2014-02-28	5	2	2	1	1	0.5	68.46	112.241	301.421	50	-1	1	2
2014-03-01	2	0	1	1	0	1	68.46	112.241	302.421	50	0	2	1
2014-03-02	4	0	0	4	0	0	68.46	112.241	302.421	51	1	3	4
2014-03-03	5	0	4	1	0	0.25	67.41	112.241	302.671	51	0	2	4
2014-03-04	5	2	3	0	0.666667	0	68.8	112.908	302.671	51	0	2	3
2014-03-05	14	1	11	2	0.0909091	0.181818	71.57	112.999	302.853	51	0	2	11
2014-03-06	4	0	1	3	0	3	70.84	112.999	305.853	52	1	3	3
2014-03-07	1	1	0	0	0	0	69.8	112.999	305.853	51	-1	1	1
2014-03-08	0	0	0	0	0	0	69.8	112.999	305.853	51	0	2	0
2014-03-09	3	0	3	0	0	0	69.8	112.999	305.853	51	0	2	3
2014-03-10	8	0	3	5	0	1.66667	72.03	112.999	307.519	52	1	3	5
2014-03-11	4	0	1	3	0	3	70.1	112.999	310.519	53	1	3	3
2014-03-12	1	0	0	1	0	0	70.88	112.999	310.519	54	1	3	1
2014-03-13	4	1	1	2	1	2	68.83	113.999	312.519	55	1	3	2
2014-03-14	4	2	2	0	1	0	67.72	114.999	312.519	54	-1	1	2
2014-03-15	1	0	1	0	0	0	67.72	114.999	312.519	54	0	2	1
2014-03-16	1	0	0	1	0	0	67.72	114.999	312.519	55	1	3	1
2014-03-17	3	0	2	1	0	0.5	68.74	114.999	313.019	55	0	2	2
2014-03-18	3	0	0	3	0	0	69.19	114.999	313.019	56	1	3	3
2014-03-19	3	1	1	1	1	1	68.24	115.999	314.019	55	-1	1	1
2014-03-20	5	1	3	1	0.333333	0.333333	66.97	116.332	314.353	55	0	2	3
2014-03-21	4	0	2	2	0	1	67.24	116.332	315.353	55	0	2	2
2014-03-22	2	1	0	1	0	0	67.24	116.332	315.353	54	-1	1	1
2014-03-23	1	0	1	0	0	0	67.24	116.332	315.353	54	0	2	1
2014-03-24	8	1	6	1	0.166667	0.166667	64.1	116.499	315.519	54	0	2	6
2014-03-25	17	3	9	5	0.333333	0.555556	64.89	116.832	316.075	54	0	2	9
2014-03-26	15	2	9	4	0.222222	0.444444	60.39	117.054	316.519	54	0	2	9
2014-03-27	16	0	5	11	0	2.2	60.97	117.054	318.719	55	1	3	11
2014-03-28	4	1	2	1	0.5	0.5	60.01	117.554	319.219	55	0	2	2
2014-03-29	1	1	0	0	0	0	60.01	117.554	319.219	54	-1	1	1
2014-03-30	5	2	2	1	1	0.5	60.01	118.554	319.719	53	-1	1	2
2014-03-31	3	0	1	2	0	2	60.24	118.554	321.719	54	1	3	2
2014-04-01	3	0	3	0	0	0	62.62	118.554	321.719	54	0	2	3
2014-04-02	4	1	3	0	0.333333	0	62.72	118.888	321.719	54	0	2	3
2014-04-03	8	1	2	5	0.5	2.5	59.49	119.388	324.219	55	1	3	5
2014-04-04	7	0	4	3	0	0.75	56.75	119.388	324.969	55	0	2	4
2014-04-05	0	0	0	0	0	0	56.75	119.388	324.969	55	0	2	0
2014-04-06	1	0	1	0	0	0	56.75	119.388	324.969	55	0	2	1
2014-04-07	10	2	5	3	0.4	0.6	56.95	119.788	325.569	55	0	2	5
2014-04-08	5	0	4	1	0	0.25	58.19	119.788	325.819	55	0	2	4
2014-04-09	5	0	3	2	0	0.666667	62.41	119.788	326.486	55	0	2	3
2014-04-10	14	4	8	2	0.5	0.25	59.16	120.288	326.736	55	0	2	8
2014-04-11	3	0	3	0	0	0	58.53	120.288	326.736	55	0	2	3
2014-04-12	0	0	0	0	0	0	58.53	120.288	326.736	55	0	2	0
2014-04-13	1	0	0	1	0	0	58.53	120.288	326.736	56	1	3	1
2014-04-14	5	0	4	1	0	0.25	58.89	120.288	326.986	56	0	2	4
2014-04-15	3	0	0	3	0	0	59.09	120.288	326.986	57	1	3	3
2014-04-16	5	1	3	1	0.333333	0.333333	59.72	120.621	327.319	57	0	2	3
2014-04-17	8	2	1	5	2	5	58.94	122.621	332.319	58	1	3	5
2014-04-18	1	0	1	0	0	0	58.94	122.621	332.319	58	0	2	1
2014-04-19	0	0	0	0	0	0	58.94	122.621	332.319	58	0	2	0
2014-04-20	2	0	0	2	0	0	58.94	122.621	332.319	59	1	3	2
2014-04-21	9	0	8	1	0	0.125	61.24	122.621	332.444	59	0	2	8
2014-04-22	5	0	3	2	0	0.666667	63.03	122.621	333.111	59	0	2	3
2014-04-23	37	8	17	12	0.470588	0.705882	61.36	123.092	333.817	59	0	2	17
2014-04-24	16	1	9	6	0.111111	0.666667	60.87	123.203	334.483	59	0	2	9
2014-04-25	7	0	3	4	0	1.33333	57.71	123.203	335.817	60	1	3	4
2014-04-26	0	0	0	0	0	0	57.71	123.203	335.817	60	0	2	0
2014-04-27	1	0	1	0	0	0	57.71	123.203	335.817	60	0	2	1
2014-04-28	6	0	6	0	0	0	56.14	123.203	335.817	60	0	2	6
2014-04-29	11	0	5	6	0	1.2	58.15	123.203	337.017	61	1	3	6
2014-04-30	10	0	7	3	0	0.428571	59.78	123.203	337.445	61	0	2	7
2014-05-01	5	0	3	2	0	0.666667	61.15	123.203	338.112	61	0	2	3
2014-05-02	7	1	2	4	0.5	2	60.46	123.703	340.112	62	1	3	4
2014-05-03	1	0	0	1	0	0	60.46	123.703	340.112	63	1	3	1
2014-05-04	4	0	2	2	0	1	60.46	123.703	341.112	63	0	2	2
2014-05-05	6	0	3	3	0	1	61.22	123.703	342.112	63	0	2	3
2014-05-06	9	4	4	1	1	0.25	58.53	124.703	342.362	62	-1	1	4
2014-05-07	4	0	0	4	0	0	57.39	124.703	342.362	63	1	3	4
2014-05-08	4	0	1	3	0	3	56.76	124.703	345.362	64	1	3	3
2014-05-09	4	0	2	2	0	1	57.24	124.703	346.362	64	0	2	2
2014-05-10	1	0	0	1	0	0	57.24	124.703	346.362	65	1	3	1
2014-05-11	4	0	0	4	0	0	57.24	124.703	346.362	66	1	3	4
2014-05-12	1	0	0	1	0	0	59.83	124.703	346.362	67	1	3	1
2014-05-13	2	0	1	1	0	1	59.83	124.703	347.362	67	0	2	1
2014-05-14	3	1	2	0	0.5	0	59.23	125.203	347.362	67	0	2	2
2014-05-15	2	0	1	1	0	1	57.92	125.203	348.362	67	0	2	1
2014-05-16	2	0	0	2	0	0	58.02	125.203	348.362	68	1	3	2
2014-05-17	6	0	5	1	0	0.2	58.02	125.203	348.562	68	0	2	5
2014-05-18	4	1	3	0	0.333333	0	58.02	125.536	348.562	68	0	2	3
2014-05-19	2	0	0	2	0	0	59.21	125.536	348.562	69	1	3	2
2014-05-20	3	1	1	1	1	1	58.56	126.536	349.562	68	-1	1	1
2014-05-21	7	1	3	3	0.333333	1	60.49	126.869	350.562	68	0	2	3
2014-05-22	8	2	6	0	0.333333	0	60.52	127.203	350.562	68	0	2	6
2014-05-23	1	0	1	0	0	0	61.35	127.203	350.562	68	0	2	1
2014-05-24	0	0	0	0	0	0	61.35	127.203	350.562	68	0	2	0
2014-05-25	0	0	0	0	0	0	61.35	127.203	350.562	68	0	2	0
2014-05-26	0	0	0	0	0	0	61.35	127.203	350.562	68	0	2	0
2014-05-27	4	1	1	2	1	2	63.48	128.203	352.562	69	1	3	2
2014-05-28	8	0	6	2	0	0.333333	63.51	128.203	352.895	69	0	2	6
2014-05-29	6	0	3	3	0	1	63.83	128.203	353.895	69	0	2	3
2014-05-30	3	0	1	2	0	2	63.3	128.203	355.895	70	1	3	2
2014-05-31	0	0	0	0	0	0	63.3	128.203	355.895	70	0	2	0
2014-06-01	1	0	1	0	0	0	63.3	128.203	355.895	70	0	2	1
2014-06-02	0	0	0	0	0	0	63.08	128.203	355.895	70	0	2	0
2014-06-03	6	1	3	2	0.333333	0.666667	62.87	128.536	356.562	70	0	2	3
2014-06-04	4	0	4	0	0	0	63.34	128.536	356.562	70	0	2	4
2014-06-05	5	1	1	3	1	3	63.19	129.536	359.562	71	1	3	3
2014-06-06	4	1	1	2	1	2	62.5	130.536	361.562	72	1	3	2
2014-06-07	2	0	2	0	0	0	62.5	130.536	361.562	72	0	2	2
2014-06-08	2	0	1	1	0	1	62.5	130.536	362.562	72	0	2	1
2014-06-09	7	1	3	3	0.333333	1	62.88	130.869	363.562	72	0	2	3
2014-06-10	8	0	3	5	0	1.66667	65.77	130.869	365.229	73	1	3	5
2014-06-11	3	0	1	2	0	2	65.78	130.869	367.229	74	1	3	2
2014-06-12	7	0	5	2	0	0.4	64.29	130.869	367.629	74	0	2	5
2014-06-13	3	0	0	3	0	0	64.5	130.869	367.629	75	1	3	3
2014-06-14	4	0	1	3	0	3	64.5	130.869	370.629	76	1	3	3
2014-06-15	0	0	0	0	0	0	64.5	130.869	370.629	76	0	2	0
2014-06-16	3	2	1	0	2	0	64.19	132.869	370.629	75	-1	1	2
2014-06-17	3	0	3	0	0	0	64.4	132.869	370.629	75	0	2	3
2014-06-18	11	1	6	4	0.166667	0.666667	65.6	133.036	371.295	75	0	2	6
2014-06-19	5	1	4	0	0.25	0	64.34	133.286	371.295	75	0	2	4
2014-06-20	3	0	1	2	0	2	64.5	133.286	373.295	76	1	3	2
2014-06-21	0	0	0	0	0	0	64.5	133.286	373.295	76	0	2	0
2014-06-22	1	0	1	0	0	0	64.5	133.286	373.295	76	0	2	1
2014-06-23	3	1	1	1	1	1	65.37	134.286	374.295	75	-1	1	1
2014-06-24	8	2	4	2	0.5	0.5	65.72	134.786	374.795	75	0	2	4
2014-06-25	4	0	2	2	0	1	67.44	134.786	375.795	75	0	2	2
2014-06-26	1	0	1	0	0	0	67.13	134.786	375.795	75	0	2	1
2014-06-27	0	0	0	0	0	0	67.6	134.786	375.795	75	0	2	0
2014-06-28	0	0	0	0	0	0	67.6	134.786	375.795	75	0	2	0
2014-06-29	2	0	1	1	0	1	67.6	134.786	376.795	75	0	2	1
2014-06-30	12	2	7	3	0.285714	0.428571	67.29	135.072	377.224	75	0	2	7
2014-07-01	5	1	3	1	0.333333	0.333333	68.06	135.405	377.557	75	0	2	3
2014-07-02	3	1	1	1	1	1	66.45	136.405	378.557	74	-1	1	1
2014-07-03	6	2	3	1	0.666667	0.333333	66.29	137.072	378.891	74	0	2	3
2014-07-04	1	1	0	0	0	0	66.29	137.072	378.891	73	-1	1	1
2014-07-05	1	0	1	0	0	0	66.29	137.072	378.891	73	0	2	1
2014-07-06	2	0	2	0	0	0	66.29	137.072	378.891	73	0	2	2
2014-07-07	4	1	1	2	1	2	65.29	138.072	380.891	74	1	3	2
2014-07-08	2	0	1	1	0	1	62.76	138.072	381.891	74	0	2	1
2014-07-09	2	0	1	1	0	1	64.97	138.072	382.891	74	0	2	1
2014-07-10	3	0	3	0	0	0	64.87	138.072	382.891	74	0	2	3
2014-07-11	2	0	1	1	0	1	66.34	138.072	383.891	74	0	2	1
2014-07-12	0	0	0	0	0	0	66.34	138.072	383.891	74	0	2	0
2014-07-13	5	0	3	2	0	0.666667	66.34	138.072	384.557	74	0	2	3
2014-07-14	7	0	2	5	0	2.5	67.9	138.072	387.057	75	1	3	5
2014-07-15	2	0	2	0	0	0	67.17	138.072	387.057	75	0	2	2
2014-07-16	3	1	2	0	0.5	0	67.66	138.572	387.057	75	0	2	2
2014-07-17	6	1	2	3	0.5	1.5	66.41	139.072	388.557	76	1	3	3
2014-07-18	6	1	2	3	0.5	1.5	68.42	139.572	390.057	77	1	3	3
2014-07-19	0	0	0	0	0	0	68.42	139.572	390.057	77	0	2	0
2014-07-20	1	0	1	0	0	0	68.42	139.572	390.057	77	0	2	1
2014-07-21	7	1	4	2	0.25	0.5	69.4	139.822	390.557	77	0	2	4
2014-07-22	3	0	2	1	0	0.5	69.27	139.822	391.057	77	0	2	2
2014-07-23	42	6	24	12	0.25	0.5	71.29	140.072	391.557	77	0	2	24
2014-07-24	17	1	10	6	0.1	0.6	74.98	140.172	392.157	77	0	2	10
2014-07-25	7	1	3	3	0.333333	1	75.19	140.505	393.157	77	0	2	3
2014-07-26	0	0	0	0	0	0	75.19	140.505	393.157	77	0	2	0
2014-07-27	2	0	1	1	0	1	75.19	140.505	394.157	77	0	2	1
2014-07-28	2	0	2	0	0	0	74.92	140.505	394.157	77	0	2	2
2014-07-29	12	0	5	7	0	1.4	73.71	140.505	395.557	78	1	3	7
2014-07-30	3	1	0	2	0	0	74.68	140.505	395.557	79	1	3	2
2014-07-31	0	0	0	0	0	0	72.65	140.505	395.557	79	0	2	0
2014-08-01	2	0	1	1	0	1	72.36	140.505	396.557	79	0	2	1
2014-08-02	0	0	0	0	0	0	72.36	140.505	396.557	79	0	2	0
2014-08-03	1	0	1	0	0	0	72.36	140.505	396.557	79	0	2	1
2014-08-04	0	0	0	0	0	0	73.51	140.505	396.557	79	0	2	0
2014-08-05	2	0	1	1	0	1	72.69	140.505	397.557	79	0	2	1
2014-08-06	3	0	2	1	0	0.5	72.47	140.505	398.057	79	0	2	2
2014-08-07	10	2	3	5	0.666667	1.66667	73.17	141.172	399.724	80	1	3	5
2014-08-08	2	1	1	0	1	0	73.06	142.172	399.724	79	-1	1	1
2014-08-09	0	0	0	0	0	0	73.06	142.172	399.724	79	0	2	0
2014-08-10	1	0	1	0	0	0	73.06	142.172	399.724	79	0	2	1
2014-08-11	2	0	0	2	0	0	73.44	142.172	399.724	80	1	3	2
2014-08-12	3	1	0	2	0	0	72.83	142.172	399.724	81	1	3	2
2014-08-13	5	1	4	0	0.25	0	73.77	142.422	399.724	81	0	2	4
2014-08-14	6	0	4	2	0	0.5	74.3	142.422	400.224	81	0	2	4
2014-08-15	2	0	1	1	0	1	73.63	142.422	401.224	81	0	2	1
2014-08-16	1	0	1	0	0	0	73.63	142.422	401.224	81	0	2	1
2014-08-17	2	0	2	0	0	0	73.63	142.422	401.224	81	0	2	2
2014-08-18	4	1	2	1	0.5	0.5	74.59	142.922	401.724	81	0	2	2
2014-08-19	1	0	1	0	0	0	75.29	142.922	401.724	81	0	2	1
2014-08-20	5	0	4	1	0	0.25	74.81	142.922	401.974	81	0	2	4
2014-08-21	5	0	3	2	0	0.666667	74.57	142.922	402.641	81	0	2	3
2014-08-22	1	0	0	1	0	0	74.57	142.922	402.641	82	1	3	1
2014-08-23	2	0	2	0	0	0	74.57	142.922	402.641	82	0	2	2
2014-08-24	2	0	1	1	0	1	74.57	142.922	403.641	82	0	2	1
2014-08-25	3	2	0	1	0	0	75.02	142.922	403.641	81	-1	1	2
2014-08-26	6	0	5	1	0	0.2	75.96	142.922	403.841	81	0	2	5
2014-08-27	6	1	2	3	0.5	1.5	74.63	143.422	405.341	82	1	3	3
2014-08-28	1	0	1	0	0	0	73.86	143.422	405.341	82	0	2	1
2014-08-29	0	0	0	0	0	0	74.82	143.422	405.341	82	0	2	0
2014-08-30	1	0	0	1	0	0	74.82	143.422	405.341	83	1	3	1
2014-08-31	0	0	0	0	0	0	74.82	143.422	405.341	83	0	2	0
2014-09-01	2	1	1	0	1	0	74.82	144.422	405.341	82	-1	1	1
2014-09-02	4	0	3	1	0	0.333333	76.68	144.422	405.674	82	0	2	3
2014-09-03	14	3	8	3	0.375	0.375	75.83	144.797	406.049	82	0	2	8
2014-09-04	6	0	5	1	0	0.2	75.95	144.797	406.249	82	0	2	5
2014-09-05	8	0	4	4	0	1	77.26	144.797	407.249	82	0	2	4
2014-09-06	1	0	0	1	0	0	77.26	144.797	407.249	83	1	3	1
2014-09-07	0	0	0	0	0	0	77.26	144.797	407.249	83	0	2	0
2014-09-08	9	0	6	3	0	0.5	77.89	144.797	407.749	83	0	2	6
2014-09-09	5	0	1	4	0	4	76.67	144.797	411.749	84	1	3	4
2014-09-10	4	1	0	3	0	0	77.43	144.797	411.749	85	1	3	3
2014-09-11	1	0	1	0	0	0	77.92	144.797	411.749	85	0	2	1
2014-09-12	0	0	0	0	0	0	77.48	144.797	411.749	85	0	2	0
2014-09-13	0	0	0	0	0	0	77.48	144.797	411.749	85	0	2	0
2014-09-14	1	0	1	0	0	0	77.48	144.797	411.749	85	0	2	1
2014-09-15	3	0	3	0	0	0	74.58	144.797	411.749	85	0	2	3
2014-09-16	8	0	5	3	0	0.6	76.08	144.797	412.349	85	0	2	5
2014-09-17	7	0	5	2	0	0.4	76.43	144.797	412.749	85	0	2	5
2014-09-18	4	0	1	3	0	3	77	144.797	415.749	86	1	3	3
2014-09-19	8	0	4	4	0	1	77.91	144.797	416.749	86	0	2	4
2014-09-20	1	0	1	0	0	0	77.91	144.797	416.749	86	0	2	1
2014-09-21	1	0	0	1	0	0	77.91	144.797	416.749	87	1	3	1
2014-09-22	2	0	0	2	0	0	76.8	144.797	416.749	88	1	3	2
2014-09-23	4	2	0	2	0	0	78.29	144.797	416.749	87	-1	1	2
2014-09-24	2	0	2	0	0	0	78.54	144.797	416.749	87	0	2	2
2014-09-25	5	1	2	2	0.5	1	77.22	145.297	417.749	87	0	2	2
2014-09-26	4	0	1	3	0	3	78.79	145.297	420.749	88	1	3	3
2014-09-27	0	0	0	0	0	0	78.79	145.297	420.749	88	0	2	0
2014-09-28	6	1	4	1	0.25	0.25	78.79	145.547	420.999	88	0	2	4
2014-09-29	4	0	3	1	0	0.333333	79	145.547	421.332	88	0	2	3
2014-09-30	2	0	1	1	0	1	79.04	145.547	422.332	88	0	2	1
2014-10-01	3	0	1	2	0	2	76.55	145.547	424.332	89	1	3	2
2014-10-02	6	1	2	3	0.5	1.5	77.08	146.047	425.832	90	1	3	3
2014-10-03	4	1	1	2	1	2	77.44	147.047	427.832	91	1	3	2
2014-10-04	3	0	1	2	0	2	77.44	147.047	429.832	92	1	3	2
2014-10-05	3	1	1	1	1	1	77.44	148.047	430.832	91	-1	1	1
2014-10-06	0	0	0	0	0	0	77.56	148.047	430.832	91	0	2	0
2014-10-07	0	0	0	0	0	0	76.29	148.047	430.832	91	0	2	0
2014-10-08	2	0	1	1	0	1	77.52	148.047	431.832	91	0	2	1
2014-10-09	3	0	3	0	0	0	75.91	148.047	431.832	91	0	2	3
2014-10-10	7	0	5	2	0	0.4	72.91	148.047	432.232	91	0	2	5
2014-10-11	4	0	2	2	0	1	72.91	148.047	433.232	91	0	2	2
2014-10-12	0	0	0	0	0	0	72.91	148.047	433.232	91	0	2	0
2014-10-13	2	0	2	0	0	0	72.99	148.047	433.232	91	0	2	2
2014-10-14	1	0	1	0	0	0	73.59	148.047	433.232	91	0	2	1
2014-10-15	1	0	1	0	0	0	73.21	148.047	433.232	91	0	2	1
2014-10-16	0	0	0	0	0	0	72.63	148.047	433.232	91	0	2	0
2014-10-17	4	1	2	1	0.5	0.5	75.95	148.547	433.732	91	0	2	2
2014-10-18	2	1	1	0	1	0	75.95	149.547	433.732	90	-1	1	1
2014-10-19	3	0	2	1	0	0.5	75.95	149.547	434.232	90	0	2	2
2014-10-20	8	3	4	1	0.75	0.25	76.95	150.297	434.482	90	0	2	4
2014-10-21	0	0	0	0	0	0	78.69	150.297	434.482	90	0	2	0
2014-10-22	4	0	4	0	0	0	78.37	150.297	434.482	90	0	2	4
2014-10-23	8	2	1	5	2	5	80.04	152.297	439.482	91	1	3	5
2014-10-24	4	0	3	1	0	0.333333	80.67	152.297	439.816	91	0	2	3
2014-10-25	2	0	0	2	0	0	80.67	152.297	439.816	92	1	3	2
2014-10-26	0	0	0	0	0	0	80.67	152.297	439.816	92	0	2	0
2014-10-27	4	0	0	4	0	0	80.28	152.297	439.816	93	1	3	4
2014-10-28	34	7	19	8	0.368421	0.421053	80.77	152.665	440.237	93	0	2	19
2014-10-29	17	3	10	4	0.3	0.4	75.86	152.965	440.637	93	0	2	10
2014-10-30	7	1	4	2	0.25	0.5	74.11	153.215	441.137	93	0	2	4
2014-10-31	3	1	1	1	1	1	74.99	154.215	442.137	92	-1	1	1
2014-11-01	6	0	2	4	0	2	74.99	154.215	444.137	93	1	3	4
2014-11-02	1	0	1	0	0	0	74.99	154.215	444.137	93	0	2	1
2014-11-03	7	0	6	1	0	0.166667	73.88	154.215	444.303	93	0	2	6
2014-11-04	1	0	1	0	0	0	75.76	154.215	444.303	93	0	2	1
2014-11-05	3	2	0	1	0	0	74.83	154.215	444.303	92	-1	1	2
2014-11-06	5	0	4	1	0	0.25	75.26	154.215	444.553	92	0	2	4
2014-11-07	6	0	2	4	0	2	75.6	154.215	446.553	93	1	3	4
2014-11-08	1	1	0	0	0	0	75.6	154.215	446.553	92	-1	1	1
2014-11-09	1	0	0	1	0	0	75.6	154.215	446.553	93	1	3	1
2014-11-10	5	0	3	2	0	0.666667	75	154.215	447.22	93	0	2	3
2014-11-11	1	0	0	1	0	0	74.61	154.215	447.22	94	1	3	1
2014-11-12	5	0	3	2	0	0.666667	74.72	154.215	447.887	94	0	2	3
2014-11-13	4	2	1	1	2	1	74.25	156.215	448.887	93	-1	1	2
2014-11-14	5	0	3	2	0	0.666667	74.88	156.215	449.553	93	0	2	3
2014-11-15	4	0	1	3	0	3	74.88	156.215	452.553	94	1	3	3
2014-11-16	0	0	0	0	0	0	74.88	156.215	452.553	94	0	2	0
2014-11-17	1	0	0	1	0	0	74.24	156.215	452.553	95	1	3	1
2014-11-18	2	0	1	1	0	1	74.34	156.215	453.553	95	0	2	1
2014-11-19	10	1	5	4	0.2	0.8	73.33	156.415	454.353	95	0	2	5
2014-11-20	10	1	5	4	0.2	0.8	73.6	156.615	455.153	95	0	2	5
2014-11-21	2	0	0	2	0	0	73.75	156.615	455.153	96	1	3	2
2014-11-22	4	2	2	0	1	0	73.75	157.615	455.153	95	-1	1	2
2014-11-23	4	0	0	4	0	0	73.75	157.615	455.153	96	1	3	4
2014-11-24	7	1	3	3	0.333333	1	74.01	157.949	456.153	96	0	2	3
2014-11-25	10	2	4	4	0.5	1	75.63	158.449	457.153	96	0	2	4
2014-11-26	13	1	9	3	0.111111	0.333333	77.62	158.56	457.487	96	0	2	9
2014-11-27	2	0	0	2	0	0	77.62	158.56	457.487	97	1	3	2
2014-11-28	0	0	0	0	0	0	77.7	158.56	457.487	97	0	2	0
2014-11-29	2	0	0	2	0	0	77.7	158.56	457.487	98	1	3	2
2014-11-30	2	0	1	1	0	1	77.7	158.56	458.487	98	0	2	1
2014-12-01	6	1	1	4	1	4	75.1	159.56	462.487	99	1	3	4
2014-12-02	7	1	4	2	0.25	0.5	75.46	159.81	462.987	99	0	2	4
2014-12-03	7	1	4	2	0.25	0.5	74.88	160.06	463.487	99	0	2	4
2014-12-04	4	2	2	0	1	0	75.24	161.06	463.487	98	-1	1	2
2014-12-05	7	0	4	3	0	0.75	76.36	161.06	464.237	98	0	2	4
2014-12-06	2	0	0	2	0	0	76.36	161.06	464.237	99	1	3	2
2014-12-07	11	0	6	5	0	0.833333	76.36	161.06	465.07	99	0	2	6
2014-12-08	7	0	6	1	0	0.166667	76.52	161.06	465.237	99	0	2	6
2014-12-09	7	1	3	3	0.333333	1	76.84	161.393	466.237	99	0	2	3
2014-12-10	13	2	5	6	0.4	1.2	76.18	161.793	467.437	100	1	3	6
2014-12-11	3	0	2	1	0	0.5	77.73	161.793	467.937	100	0	2	2
2014-12-12	5	0	2	3	0	1.5	77.83	161.793	469.437	101	1	3	3
2014-12-13	2	0	1	1	0	1	77.83	161.793	470.437	101	0	2	1
2014-12-14	8	1	4	3	0.25	0.75	77.83	162.043	471.187	101	0	2	4
2014-12-15	4	0	4	0	0	0	76.99	162.043	471.187	101	0	2	4
2014-12-16	14	1	6	7	0.166667	1.16667	74.69	162.21	472.353	102	1	3	7
2014-12-17	8	0	5	3	0	0.6	76.11	162.21	472.953	102	0	2	5
2014-12-18	5	0	3	2	0	0.666667	78.4	162.21	473.62	102	0	2	3
2014-12-19	8	1	3	4	0.333333	1.33333	79.88	162.543	474.953	103	1	3	4
2014-12-20	0	0	0	0	0	0	79.88	162.543	474.953	103	0	2	0
2014-12-21	0	0	0	0	0	0	79.88	162.543	474.953	103	0	2	0
2014-12-22	2	0	2	0	0	0	81.45	162.543	474.953	103	0	2	2
2014-12-23	3	0	2	1	0	0.5	80.61	162.543	475.453	103	0	2	2
2014-12-24	0	0	0	0	0	0	80.77	162.543	475.453	103	0	2	0
2014-12-25	1	0	0	1	0	0	80.77	162.543	475.453	104	1	3	1
2014-12-26	8	0	5	3	0	0.6	80.78	162.543	476.053	104	0	2	5
2014-12-27	1	0	1	0	0	0	80.78	162.543	476.053	104	0	2	1
2014-12-28	4	0	3	1	0	0.333333	80.78	162.543	476.387	104	0	2	3
2014-12-29	8	0	5	3	0	0.6	80.02	162.543	476.987	104	0	2	5
2014-12-30	5	1	3	1	0.333333	0.333333	79.22	162.876	477.32	104	0	2	3
2014-12-31	23	1	13	9	0.0769231	0.692308	78.02	162.953	478.012	104	0	2	13
2015-01-01	0	0	0	0	0	0	78.02	162.953	478.012	104	0	2	0
2015-01-02	2	0	2	0	0	0	78.45	162.953	478.012	104	0	2	2
2015-01-03	1	0	1	0	0	0	78.45	162.953	478.012	104	0	2	1
2015-01-04	3	1	1	1	1	1	78.45	163.953	479.012	103	-1	1	1
2015-01-05	9	0	3	6	0	2	77.19	163.953	481.012	104	1	3	6
2015-01-06	5	1	2	2	0.5	1	76.15	164.453	482.012	104	0	2	2
2015-01-07	1	0	1	0	0	0	76.15	164.453	482.012	104	0	2	1
2015-01-08	1	1	0	0	0	0	78.18	164.453	482.012	103	-1	1	1
2015-01-09	5	0	3	2	0	0.666667	77.74	164.453	482.679	103	0	2	3
2015-01-10	3	0	1	2	0	2	77.74	164.453	484.679	104	1	3	2
2015-01-11	4	0	0	4	0	0	77.74	164.453	484.679	105	1	3	4
2015-01-12	4	0	4	0	0	0	76.72	164.453	484.679	105	0	2	4
2015-01-13	4	0	3	1	0	0.333333	76.45	164.453	485.012	105	0	2	3
2015-01-14	4	1	1	2	1	2	76.28	165.453	487.012	106	1	3	2
2015-01-15	7	1	3	3	0.333333	1	74.05	165.787	488.012	106	0	2	3
2015-01-16	9	0	7	2	0	0.285714	75.18	165.787	488.298	106	0	2	7
2015-01-17	2	0	2	0	0	0	75.18	165.787	488.298	106	0	2	2
2015-01-18	4	1	2	1	0.5	0.5	75.18	166.287	488.798	106	0	2	2
2015-01-19	2	0	2	0	0	0	75.18	166.287	488.798	106	0	2	2
2015-01-20	8	0	4	4	0	1	76.24	166.287	489.798	106	0	2	4
2015-01-21	1	0	0	1	0	0	76.74	166.287	489.798	107	1	3	1
2015-01-22	3	0	1	2	0	2	77.65	166.287	491.798	108	1	3	2
2015-01-23	2	0	1	1	0	1	77.83	166.287	492.798	108	0	2	1
2015-01-24	2	0	1	1	0	1	77.83	166.287	493.798	108	0	2	1
2015-01-25	5	0	4	1	0	0.25	77.83	166.287	494.048	108	0	2	4
2015-01-26	8	0	3	5	0	1.66667	77.5	166.287	495.715	109	1	3	5
2015-01-27	10	1	7	2	0.142857	0.285714	75.78	166.429	496	109	0	2	7
2015-01-28	29	4	16	9	0.25	0.5625	76.24	166.679	496.563	109	0	2	16
2015-01-29	6	1	2	3	0.5	1.5	78	167.179	498.063	110	1	3	3
2015-01-30	3	0	1	2	0	2	75.91	167.179	500.063	111	1	3	2
2015-01-31	2	1	1	0	1	0	75.91	168.179	500.063	110	-1	1	1
2015-02-01	5	0	3	2	0	0.666667	75.91	168.179	500.73	110	0	2	3
2015-02-02	5	0	2	3	0	1.5	74.99	168.179	502.23	111	1	3	3
2015-02-03	2	1	1	0	1	0	75.4	169.179	502.23	110	-1	1	1
2015-02-04	4	0	1	3	0	3	75.63	169.179	505.23	111	1	3	3
2015-02-05	5	0	0	5	0	0	75.61	169.179	505.23	112	1	3	5
2015-02-06	6	0	5	1	0	0.2	74.47	169.179	505.43	112	0	2	5
2015-02-07	1	0	0	1	0	0	74.47	169.179	505.43	113	1	3	1
2015-02-08	1	0	0	1	0	0	74.47	169.179	505.43	114	1	3	1
2015-02-09	0	0	0	0	0	0	74.44	169.179	505.43	114	0	2	0
2015-02-10	0	0	0	0	0	0	75.19	169.179	505.43	114	0	2	0
2015-02-11	2	0	2	0	0	0	76.51	169.179	505.43	114	0	2	2
2015-02-12	5	0	3	2	0	0.666667	76.23	169.179	506.096	114	0	2	3
2015-02-13	3	1	1	1	1	1	75.74	170.179	507.096	113	-1	1	1
2015-02-14	1	1	0	0	0	0	75.74	170.179	507.096	112	-1	1	1
2015-02-15	1	0	1	0	0	0	75.74	170.179	507.096	112	0	2	1
2015-02-16	2	0	1	1	0	1	75.74	170.179	508.096	112	0	2	1
2015-02-17	6	0	3	3	0	1	75.6	170.179	509.096	112	0	2	3
2015-02-18	1	0	1	0	0	0	76.71	170.179	509.096	112	0	2	1
2015-02-19	8	1	1	6	1	6	79.42	171.179	515.096	113	1	3	6
2015-02-20	9	1	5	3	0.2	0.6	79.9	171.379	515.696	113	0	2	5
2015-02-21	2	0	1	1	0	1	79.9	171.379	516.696	113	0	2	1
2015-02-22	1	0	0	1	0	0	79.9	171.379	516.696	114	1	3	1
2015-02-23	0	0	0	0	0	0	78.84	171.379	516.696	114	0	2	0
2015-02-24	0	0	0	0	0	0	78.45	171.379	516.696	114	0	2	0
2015-02-25	1	0	1	0	0	0	79.56	171.379	516.696	114	0	2	1
2015-02-26	7	0	3	4	0	1.33333	80.41	171.379	518.03	115	1	3	4
2015-02-27	3	0	3	0	0	0	78.97	171.379	518.03	115	0	2	3
2015-02-28	5	0	3	2	0	0.666667	78.97	171.379	518.696	115	0	2	3
2015-03-01	4	0	3	1	0	0.333333	78.97	171.379	519.03	115	0	2	3
2015-03-02	2	0	1	1	0	1	79.75	171.379	520.03	115	0	2	1
2015-03-03	0	0	0	0	0	0	79.6	171.379	520.03	115	0	2	0
2015-03-04	6	1	4	1	0.25	0.25	80.9	171.629	520.28	115	0	2	4
2015-03-05	11	2	6	3	0.333333	0.5	81.21	171.963	520.78	115	0	2	6
2015-03-06	0	0	0	0	0	0	80.01	171.963	520.78	115	0	2	0
2015-03-07	1	0	1	0	0	0	80.01	171.963	520.78	115	0	2	1
2015-03-08	0	0	0	0	0	0	80.01	171.963	520.78	115	0	2	0
2015-03-09	1	1	0	0	0	0	79.44	171.963	520.78	114	-1	1	1
2015-03-10	3	0	2	1	0	0.5	77.55	171.963	521.28	114	0	2	2
2015-03-11	9	1	4	4	0.25	1	77.57	172.213	522.28	114	0	2	4
2015-03-12	6	0	2	4	0	2	78.93	172.213	524.28	115	1	3	4
2015-03-13	0	0	0	0	0	0	78.05	172.213	524.28	115	0	2	0
2015-03-14	0	0	0	0	0	0	78.05	172.213	524.28	115	0	2	0
2015-03-15	1	0	1	0	0	0	78.05	172.213	524.28	115	0	2	1
2015-03-16	1	0	0	1	0	0	78.07	172.213	524.28	116	1	3	1
2015-03-17	5	0	4	1	0	0.25	79.36	172.213	524.53	116	0	2	4
2015-03-18	11	2	3	6	0.666667	2	80.91	172.879	526.53	117	1	3	6
2015-03-19	7	0	3	4	0	1.33333	82.75	172.879	527.863	118	1	3	4
2015-03-20	5	1	0	4	0	0	83.8	172.879	527.863	119	1	3	4
2015-03-21	7	1	6	0	0.166667	0	83.8	173.046	527.863	119	0	2	6
2015-03-22	3	1	1	1	1	1	83.8	174.046	528.863	118	-1	1	1
2015-03-23	0	0	0	0	0	0	84.43	174.046	528.863	118	0	2	0
2015-03-24	1	0	1	0	0	0	85.31	174.046	528.863	118	0	2	1
2015-03-25	6	0	2	4	0	2	82.92	174.046	530.863	119	1	3	4
2015-03-26	9	0	7	2	0	0.285714	83.01	174.046	531.149	119	0	2	7
2015-03-27	4	0	2	2	0	1	83.3	174.046	532.149	119	0	2	2
2015-03-28	0	0	0	0	0	0	83.3	174.046	532.149	119	0	2	0
2015-03-29	5	0	4	1	0	0.25	83.3	174.046	532.399	119	0	2	4
2015-03-30	2	0	1	1	0	1	83.2	174.046	533.399	119	0	2	1
2015-03-31	6	0	3	3	0	1	82.22	174.046	534.399	119	0	2	3
2015-04-01	5	0	2	3	0	1.5	81.67	174.046	535.899	120	1	3	3
2015-04-02	4	0	3	1	0	0.333333	81.56	174.046	536.232	120	0	2	3
2015-04-03	1	0	1	0	0	0	81.56	174.046	536.232	120	0	2	1
2015-04-04	2	0	1	1	0	1	81.56	174.046	537.232	120	0	2	1
2015-04-05	1	0	0	1	0	0	81.56	174.046	537.232	121	1	3	1
2015-04-06	9	0	7	2	0	0.285714	82.44	174.046	537.518	121	0	2	7
2015-04-07	9	0	5	4	0	0.8	82.32	174.046	538.318	121	0	2	5
2015-04-08	1	1	0	0	0	0	82.28	174.046	538.318	120	-1	1	1
2015-04-09	1	0	1	0	0	0	82.17	174.046	538.318	120	0	2	1
2015-04-10	2	1	1	0	1	0	82.04	175.046	538.318	119	-1	1	1
2015-04-11	2	0	1	1	0	1	82.04	175.046	539.318	119	0	2	1
2015-04-12	4	0	1	3	0	3	82.04	175.046	542.318	120	1	3	3
2015-04-13	3	0	1	2	0	2	83.01	175.046	544.318	121	1	3	2
2015-04-14	1	0	0	1	0	0	83.52	175.046	544.318	122	1	3	1
2015-04-15	0	0	0	0	0	0	82.71	175.046	544.318	122	0	2	0
2015-04-16	0	0	0	0	0	0	82.31	175.046	544.318	122	0	2	0
2015-04-17	5	0	4	1	0	0.25	80.78	175.046	544.568	122	0	2	4
2015-04-18	3	0	2	1	0	0.5	80.78	175.046	545.068	122	0	2	2
2015-04-19	6	0	3	3	0	1	80.78	175.046	546.068	122	0	2	3
2015-04-20	5	0	5	0	0	0	83.09	175.046	546.068	122	0	2	5
2015-04-21	2	0	0	2	0	0	83.62	175.046	546.068	123	1	3	2
2015-04-22	20	5	12	3	0.416667	0.25	84.63	175.463	546.318	123	0	2	12
2015-04-23	18	4	7	7	0.571429	1	82.41	176.034	547.318	123	0	2	7
2015-04-24	3	0	0	3	0	0	81.53	176.034	547.318	124	1	3	3
2015-04-25	2	0	1	1	0	1	81.53	176.034	548.318	124	0	2	1
2015-04-26	1	0	0	1	0	0	81.53	176.034	548.318	125	1	3	1
2015-04-27	9	0	7	2	0	0.285714	81.91	176.034	548.603	125	0	2	7
2015-04-28	5	0	2	3	0	1.5	80.68	176.034	550.103	126	1	3	3
2015-04-29	2	0	1	1	0	1	80.47	176.034	551.103	126	0	2	1
2015-04-30	3	0	3	0	0	0	78.77	176.034	551.103	126	0	2	3
2015-05-01	6	1	4	1	0.25	0.25	78.99	176.284	551.353	126	0	2	4
2015-05-02	4	1	1	2	1	2	78.99	177.284	553.353	127	1	3	2
2015-05-03	2	0	1	1	0	1	78.99	177.284	554.353	127	0	2	1
2015-05-04	6	2	3	1	0.666667	0.333333	78.81	177.951	554.687	127	0	2	3
2015-05-05	8	2	6	0	0.333333	0	77.56	178.284	554.687	127	0	2	6
2015-05-06	9	0	5	4	0	0.8	78.1	178.284	555.487	127	0	2	5
2015-05-07	2	0	0	2	0	0	78.43	178.284	555.487	128	1	3	2
2015-05-08	4	1	1	2	1	2	78.51	179.284	557.487	129	1	3	2
2015-05-09	1	0	1	0	0	0	78.51	179.284	557.487	129	0	2	1
2015-05-10	5	0	4	1	0	0.25	78.51	179.284	557.737	129	0	2	4
2015-05-11	6	1	4	1	0.25	0.25	78.01	179.534	557.987	129	0	2	4
2015-05-12	1	0	0	1	0	0	77.46	179.534	557.987	130	1	3	1
2015-05-13	8	2	3	3	0.666667	1	78.44	180.201	558.987	130	0	2	3
2015-05-14	14	1	6	7	0.166667	1.16667	81.37	180.368	560.153	131	1	3	7
2015-05-15	2	0	1	1	0	1	80.42	180.368	561.153	131	0	2	1
2015-05-16	1	0	0	1	0	0	80.42	180.368	561.153	132	1	3	1
2015-05-17	1	0	1	0	0	0	80.42	180.368	561.153	132	0	2	1
2015-05-18	5	1	2	2	0.5	1	80.88	180.868	562.153	132	0	2	2
2015-05-19	7	0	4	3	0	0.75	80.63	180.868	562.903	132	0	2	4
2015-05-20	2	0	2	0	0	0	80.55	180.868	562.903	132	0	2	2
2015-05-21	2	0	1	1	0	1	80.48	180.868	563.903	132	0	2	1
2015-05-22	4	1	1	2	1	2	80.54	181.868	565.903	133	1	3	2
2015-05-23	1	0	0	1	0	0	80.54	181.868	565.903	134	1	3	1
2015-05-24	1	0	0	1	0	0	80.54	181.868	565.903	135	1	3	1
2015-05-25	6	1	1	4	1	4	80.54	182.868	569.903	136	1	3	4
2015-05-26	4	1	2	1	0.5	0.5	79.33	183.368	570.403	136	0	2	2
2015-05-27	1	0	0	1	0	0	80.55	183.368	570.403	137	1	3	1
2015-05-28	2	1	1	0	1	0	80.15	184.368	570.403	136	-1	1	1
2015-05-29	3	0	1	2	0	2	79.19	184.368	572.403	137	1	3	2
2015-05-30	3	0	2	1	0	0.5	79.19	184.368	572.903	137	0	2	2
2015-05-31	3	0	3	0	0	0	79.19	184.368	572.903	137	0	2	3
2015-06-01	8	1	6	1	0.166667	0.166667	80.29	184.534	573.07	137	0	2	6
2015-06-02	2	0	2	0	0	0	80.44	184.534	573.07	137	0	2	2
2015-06-03	1	0	1	0	0	0	82.44	184.534	573.07	137	0	2	1
2015-06-04	6	0	4	2	0	0.5	82.05	184.534	573.57	137	0	2	4
2015-06-05	2	0	1	1	0	1	82.14	184.534	574.57	137	0	2	1
2015-06-06	4	0	2	2	0	1	82.14	184.534	575.57	137	0	2	2
2015-06-07	4	0	2	2	0	1	82.14	184.534	576.57	137	0	2	2
2015-06-08	3	1	2	0	0.5	0	80.67	185.034	576.57	137	0	2	2
2015-06-09	1	0	0	1	0	0	80.67	185.034	576.57	138	1	3	1
2015-06-10	9	0	5	4	0	0.8	82.16	185.034	577.37	138	0	2	5
2015-06-11	9	0	4	5	0	1.25	81.83	185.034	578.62	139	1	3	5
2015-06-12	4	0	2	2	0	1	81.53	185.034	579.62	139	0	2	2
2015-06-13	2	0	2	0	0	0	81.53	185.034	579.62	139	0	2	2
2015-06-14	2	0	1	1	0	1	81.53	185.034	580.62	139	0	2	1
2015-06-15	10	0	6	4	0	0.666667	80.71	185.034	581.287	139	0	2	6
2015-06-16	2	0	1	1	0	1	81.06	185.034	582.287	139	0	2	1
2015-06-17	3	1	1	1	1	1	81.79	186.034	583.287	138	-1	1	1
2015-06-18	5	0	2	3	0	1.5	82.91	186.034	584.787	139	1	3	3
2015-06-19	9	1	7	1	0.142857	0.142857	82.51	186.177	584.93	139	0	2	7
2015-06-20	1	0	0	1	0	0	82.51	186.177	584.93	140	1	3	1
2015-06-21	0	0	0	0	0	0	82.51	186.177	584.93	140	0	2	0
2015-06-22	4	0	2	2	0	1	84.74	186.177	585.93	140	0	2	2
2015-06-23	16	0	10	6	0	0.6	87.88	186.177	586.53	140	0	2	10
2015-06-24	15	1	6	8	0.166667	1.33333	88.86	186.344	587.863	141	1	3	8
2015-06-25	5	0	1	4	0	4	87.98	186.344	591.863	142	1	3	4
2015-06-26	1	0	1	0	0	0	88.01	186.344	591.863	142	0	2	1
2015-06-27	2	0	1	1	0	1	88.01	186.344	592.863	142	0	2	1
2015-06-28	3	0	2	1	0	0.5	88.01	186.344	593.363	142	0	2	2
2015-06-29	12	0	9	3	0	0.333333	85.8	186.344	593.696	142	0	2	9
2015-06-30	3	0	2	1	0	0.5	85.77	186.344	594.196	142	0	2	2
2015-07-01	1	0	1	0	0	0	86.91	186.344	594.196	142	0	2	1
2015-07-02	1	0	1	0	0	0	87.29	186.344	594.196	142	0	2	1
2015-07-03	1	0	0	1	0	0	87.29	186.344	594.196	143	1	3	1
2015-07-04	1	0	1	0	0	0	87.29	186.344	594.196	143	0	2	1
2015-07-05	2	0	2	0	0	0	87.29	186.344	594.196	143	0	2	2
2015-07-06	5	2	2	1	1	0.5	87.55	187.344	594.696	142	-1	1	2
2015-07-07	4	0	1	3	0	3	87.22	187.344	597.696	143	1	3	3
2015-07-08	0	0	0	0	0	0	85.65	187.344	597.696	143	0	2	0
2015-07-09	2	0	0	2	0	0	85.88	187.344	597.696	144	1	3	2
2015-07-10	2	0	1	1	0	1	87.95	187.344	598.696	144	0	2	1
2015-07-11	4	0	2	2	0	1	87.95	187.344	599.696	144	0	2	2
2015-07-12	2	0	1	1	0	1	87.95	187.344	600.696	144	0	2	1
2015-07-13	10	0	5	5	0	1	90.1	187.344	601.696	144	0	2	5
2015-07-14	0	0	0	0	0	0	89.68	187.344	601.696	144	0	2	0
2015-07-15	0	0	0	0	0	0	89.76	187.344	601.696	144	0	2	0
2015-07-16	1	0	0	1	0	0	90.85	187.344	601.696	145	1	3	1
2015-07-17	15	1	7	7	0.142857	1	94.97	187.487	602.696	145	0	2	7
2015-07-18	5	0	1	4	0	4	94.97	187.487	606.696	146	1	3	4
2015-07-19	8	1	2	5	0.5	2.5	94.97	187.987	609.196	147	1	3	5
2015-07-20	11	0	4	7	0	1.75	97.91	187.987	610.946	148	1	3	7
2015-07-21	4	1	1	2	1	2	98.39	188.987	612.946	149	1	3	2
2015-07-22	2	0	0	2	0	0	97.04	188.987	612.946	150	1	3	2
2015-07-23	10	0	5	5	0	1	95.44	188.987	613.946	150	0	2	5
2015-07-24	8	0	4	4	0	1	96.95	188.987	614.946	150	0	2	4
2015-07-25	1	0	1	0	0	0	96.95	188.987	614.946	150	0	2	1
2015-07-26	10	0	5	5	0	1	96.95	188.987	615.946	150	0	2	5
2015-07-27	6	1	4	1	0.25	0.25	94.17	189.237	616.196	150	0	2	4
2015-07-28	11	1	7	3	0.142857	0.428571	95.29	189.379	616.625	150	0	2	7
2015-07-29	23	3	14	6	0.214286	0.428571	96.99	189.594	617.053	150	0	2	14
2015-07-30	21	5	8	8	0.625	1	95.21	190.219	618.053	150	0	2	8
2015-07-31	3	0	3	0	0	0	94.01	190.219	618.053	150	0	2	3
2015-08-01	0	0	0	0	0	0	94.01	190.219	618.053	150	0	2	0
2015-08-02	0	0	0	0	0	0	94.01	190.219	618.053	150	0	2	0
2015-08-03	2	0	0	2	0	0	94.14	190.219	618.053	151	1	3	2
2015-08-04	7	1	4	2	0.25	0.5	94.06	190.469	618.553	151	0	2	4
2015-08-05	8	0	5	3	0	0.6	96.44	190.469	619.153	151	0	2	5
2015-08-06	3	0	2	1	0	0.5	95.12	190.469	619.653	151	0	2	2
2015-08-07	1	0	1	0	0	0	94.3	190.469	619.653	151	0	2	1
2015-08-08	1	0	0	1	0	0	94.3	190.469	619.653	152	1	3	1
2015-08-09	4	0	4	0	0	0	94.3	190.469	619.653	152	0	2	4
2015-08-10	2	0	0	2	0	0	94.15	190.469	619.653	153	1	3	2
2015-08-11	8	1	4	3	0.25	0.75	93.62	190.719	620.403	153	0	2	4
2015-08-12	4	1	3	0	0.333333	0	94.19	191.052	620.403	153	0	2	3
2015-08-13	1	0	0	1	0	0	93.43	191.052	620.403	154	1	3	1
2015-08-14	2	0	0	2	0	0	94.42	191.052	620.403	155	1	3	2
2015-08-15	1	0	1	0	0	0	94.42	191.052	620.403	155	0	2	1
2015-08-16	1	0	1	0	0	0	94.42	191.052	620.403	155	0	2	1
2015-08-17	6	1	4	1	0.25	0.25	93.93	191.302	620.653	155	0	2	4
2015-08-18	10	3	3	4	1	1.33333	95.17	192.302	621.987	156	1	3	4
2015-08-19	0	0	0	0	0	0	95.31	192.302	621.987	156	0	2	0
2015-08-20	3	1	0	2	0	0	90.56	192.302	621.987	157	1	3	2
2015-08-21	10	3	4	3	0.75	0.75	86.06	193.052	622.737	157	0	2	4
2015-08-22	3	0	3	0	0	0	86.06	193.052	622.737	157	0	2	3
2015-08-23	5	0	4	1	0	0.25	86.06	193.052	622.987	157	0	2	4
2015-08-24	9	1	3	5	0.333333	1.66667	82.09	193.385	624.653	158	1	3	5
2015-08-25	8	1	5	2	0.2	0.4	83	193.585	625.053	158	0	2	5
2015-08-26	0	0	0	0	0	0	87.19	193.585	625.053	158	0	2	0
2015-08-27	1	0	1	0	0	0	89.73	193.585	625.053	158	0	2	1
2015-08-28	6	0	5	1	0	0.2	91.01	193.585	625.253	158	0	2	5
2015-08-29	1	0	1	0	0	0	91.01	193.585	625.253	158	0	2	1
2015-08-30	5	0	4	1	0	0.25	91.01	193.585	625.503	158	0	2	4
2015-08-31	4	1	2	1	0.5	0.5	89.43	194.085	626.003	158	0	2	2
2015-09-01	4	0	3	1	0	0.333333	87.23	194.085	626.337	158	0	2	3
2015-09-02	0	0	0	0	0	0	89.89	194.085	626.337	158	0	2	0
2015-09-03	0	0	0	0	0	0	88.15	194.085	626.337	158	0	2	0
2015-09-04	0	0	0	0	0	0	88.26	194.085	626.337	158	0	2	0
2015-09-05	1	0	0	1	0	0	88.26	194.085	626.337	159	1	3	1
2015-09-06	1	0	0	1	0	0	88.26	194.085	626.337	160	1	3	1
2015-09-07	2	1	0	1	0	0	88.26	194.085	626.337	159	-1	1	1
2015-09-08	1	0	1	0	0	0	89.53	194.085	626.337	159	0	2	1
2015-09-09	2	1	1	0	1	0	90.44	195.085	626.337	158	-1	1	1
2015-09-10	4	1	2	1	0.5	0.5	91.98	195.585	626.837	158	0	2	2
2015-09-11	7	0	5	2	0	0.4	92.05	195.585	627.237	158	0	2	5
2015-09-12	1	0	1	0	0	0	92.05	195.585	627.237	158	0	2	1
2015-09-13	0	0	0	0	0	0	92.05	195.585	627.237	158	0	2	0
2015-09-14	0	0	0	0	0	0	92.31	195.585	627.237	158	0	2	0
2015-09-15	0	0	0	0	0	0	92.9	195.585	627.237	158	0	2	0
2015-09-16	1	0	1	0	0	0	93.45	195.585	627.237	158	0	2	1
2015-09-17	4	0	2	2	0	1	94.34	195.585	628.237	158	0	2	2
2015-09-18	2	0	1	1	0	1	94.4	195.585	629.237	158	0	2	1
2015-09-19	2	0	0	2	0	0	94.4	195.585	629.237	159	1	3	2
2015-09-20	5	0	4	1	0	0.25	94.4	195.585	629.487	159	0	2	4
2015-09-21	5	1	2	2	0.5	1	95.55	196.085	630.487	159	0	2	2
2015-09-22	20	2	13	5	0.153846	0.384615	92.96	196.239	630.871	159	0	2	13
2015-09-23	1	0	0	1	0	0	93.97	196.239	630.871	160	1	3	1
2015-09-24	4	0	3	1	0	0.333333	94.41	196.239	631.205	160	0	2	3
2015-09-25	2	0	2	0	0	0	92.77	196.239	631.205	160	0	2	2
2015-09-26	1	0	1	0	0	0	92.77	196.239	631.205	160	0	2	1
2015-09-27	6	0	3	3	0	1	92.77	196.239	632.205	160	0	2	3
2015-09-28	7	0	4	3	0	0.75	89.21	196.239	632.955	160	0	2	4
2015-09-29	5	0	1	4	0	4	86.67	196.239	636.955	161	1	3	4
2015-09-30	6	0	1	5	0	5	89.9	196.239	641.955	162	1	3	5
2015-10-01	6	1	3	2	0.333333	0.666667	90.95	196.573	642.621	162	0	2	3
2015-10-02	1	1	0	0	0	0	92.07	196.573	642.621	161	-1	1	1
2015-10-03	1	0	0	1	0	0	92.07	196.573	642.621	162	1	3	1
2015-10-04	1	0	0	1	0	0	92.07	196.573	642.621	163	1	3	1
2015-10-05	5	0	3	2	0	0.666667	94.01	196.573	643.288	163	0	2	3
2015-10-06	4	0	4	0	0	0	92.8	196.573	643.288	163	0	2	4
2015-10-07	2	0	2	0	0	0	92.4	196.573	643.288	163	0	2	2
2015-10-08	7	0	4	3	0	0.75	92.47	196.573	644.038	163	0	2	4
2015-10-09	0	0	0	0	0	0	93.24	196.573	644.038	163	0	2	0
2015-10-10	1	0	0	1	0	0	93.24	196.573	644.038	164	1	3	1
2015-10-11	1	1	0	0	0	0	93.24	196.573	644.038	163	-1	1	1
2015-10-12	2	0	1	1	0	1	94.26	196.573	645.038	163	0	2	1
2015-10-13	2	0	1	1	0	1	94.12	196.573	646.038	163	0	2	1
2015-10-14	4	0	0	4	0	0	94.07	196.573	646.038	164	1	3	4
2015-10-15	10	2	5	3	0.4	0.6	95.96	196.973	646.638	164	0	2	5
2015-10-16	1	0	0	1	0	0	97.54	196.973	646.638	165	1	3	1
2015-10-17	0	0	0	0	0	0	97.54	196.973	646.638	165	0	2	0
2015-10-18	3	0	2	1	0	0.5	97.54	196.973	647.138	165	0	2	2
2015-10-19	2	0	1	1	0	1	98.47	196.973	648.138	165	0	2	1
2015-10-20	2	1	1	0	1	0	97	197.973	648.138	164	-1	1	1
2015-10-21	3	0	1	2	0	2	97.11	197.973	650.138	165	1	3	2
2015-10-22	10	1	5	4	0.2	0.8	99.67	198.173	650.938	165	0	2	5
2015-10-23	4	0	1	3	0	3	102.19	198.173	653.938	166	1	3	3
2015-10-24	5	0	3	2	0	0.666667	102.19	198.173	654.605	166	0	2	3
2015-10-25	7	1	1	5	1	5	102.19	199.173	659.605	167	1	3	5
2015-10-26	3	0	1	2	0	2	103.77	199.173	661.605	168	1	3	2
2015-10-27	3	1	1	1	1	1	103.7	200.173	662.605	167	-1	1	1
2015-10-28	1	1	0	0	0	0	104.2	200.173	662.605	166	-1	1	1
2015-10-29	2	0	1	1	0	1	104.88	200.173	663.605	166	0	2	1
2015-10-30	7	0	2	5	0	2.5	101.97	200.173	666.105	167	1	3	5
2015-10-31	2	1	0	1	0	0	101.97	200.173	666.105	166	-1	1	1
2015-11-01	5	1	0	4	0	0	101.97	200.173	666.105	167	1	3	4
2015-11-02	0	0	0	0	0	0	103.31	200.173	666.105	167	0	2	0
2015-11-03	3	0	1	2	0	2	102.58	200.173	668.105	168	1	3	2
2015-11-04	29	1	18	10	0.0555556	0.555556	103.94	200.228	668.66	168	0	2	18
2015-11-05	13	3	6	4	0.5	0.666667	108.76	200.728	669.327	168	0	2	6
2015-11-06	3	0	3	0	0	0	107.1	200.728	669.327	168	0	2	3
2015-11-07	2	0	2	0	0	0	107.1	200.728	669.327	168	0	2	2
2015-11-08	3	0	3	0	0	0	107.1	200.728	669.327	168	0	2	3
2015-11-09	5	0	2	3	0	1.5	106.49	200.728	670.827	169	1	3	3
2015-11-10	1	1	0	0	0	0	107.91	200.728	670.827	168	-1	1	1
2015-11-11	0	0	0	0	0	0	109.01	200.728	670.827	168	0	2	0
2015-11-12	0	0	0	0	0	0	108.02	200.728	670.827	168	0	2	0
2015-11-13	5	0	1	4	0	4	103.95	200.728	674.827	169	1	3	4
2015-11-14	1	0	1	0	0	0	103.95	200.728	674.827	169	0	2	1
2015-11-15	4	0	2	2	0	1	103.95	200.728	675.827	169	0	2	2
2015-11-16	7	0	1	6	0	6	104.04	200.728	681.827	170	1	3	6
2015-11-17	3	0	1	2	0	2	105.13	200.728	683.827	171	1	3	2
2015-11-18	2	0	1	1	0	1	107.77	200.728	684.827	171	0	2	1
2015-11-19	3	0	3	0	0	0	106.26	200.728	684.827	171	0	2	3
2015-11-20	4	0	4	0	0	0	107.32	200.728	684.827	171	0	2	4
2015-11-21	2	0	2	0	0	0	107.32	200.728	684.827	171	0	2	2
2015-11-22	5	0	3	2	0	0.666667	107.32	200.728	685.493	171	0	2	3
2015-11-23	2	0	0	2	0	0	106.95	200.728	685.493	172	1	3	2
2015-11-24	1	0	1	0	0	0	105.74	200.728	685.493	172	0	2	1
2015-11-25	3	0	2	1	0	0.5	105.41	200.728	685.993	172	0	2	2
2015-11-26	2	0	0	2	0	0	105.41	200.728	685.993	173	1	3	2
2015-11-27	1	0	1	0	0	0	105.45	200.728	685.993	173	0	2	1
2015-11-28	0	0	0	0	0	0	105.45	200.728	685.993	173	0	2	0
2015-11-29	4	0	2	2	0	1	105.45	200.728	686.993	173	0	2	2
2015-11-30	3	0	1	2	0	2	104.24	200.728	688.993	174	1	3	2
2015-12-01	6	0	4	2	0	0.5	107.12	200.728	689.493	174	0	2	4
2015-12-02	2	0	2	0	0	0	106.07	200.728	689.493	174	0	2	2
2015-12-03	3	1	2	0	0.5	0	104.38	201.228	689.493	174	0	2	2
2015-12-04	2	0	1	1	0	1	106.18	201.228	690.493	174	0	2	1
2015-12-05	3	1	2	0	0.5	0	106.18	201.728	690.493	174	0	2	2
2015-12-06	2	0	0	2	0	0	106.18	201.728	690.493	175	1	3	2
2015-12-07	4	0	1	3	0	3	105.61	201.728	693.493	176	1	3	3
2015-12-08	5	0	3	2	0	0.666667	106.49	201.728	694.16	176	0	2	3
2015-12-09	0	0	0	0	0	0	104.6	201.728	694.16	176	0	2	0
2015-12-10	2	0	0	2	0	0	105.42	201.728	694.16	177	1	3	2
2015-12-11	3	1	2	0	0.5	0	102.12	202.228	694.16	177	0	2	2
2015-12-12	2	0	1	1	0	1	102.12	202.228	695.16	177	0	2	1
2015-12-13	3	0	3	0	0	0	102.12	202.228	695.16	177	0	2	3
2015-12-14	8	0	1	7	0	7	104.66	202.228	702.16	178	1	3	7
2015-12-15	2	0	2	0	0	0	104.55	202.228	702.16	178	0	2	2
2015-12-16	5	1	3	1	0.333333	0.333333	106.79	202.561	702.493	178	0	2	3
2015-12-17	0	0	0	0	0	0	106.22	202.561	702.493	178	0	2	0
2015-12-18	2	0	1	1	0	1	104.04	202.561	703.493	178	0	2	1
2015-12-19	6	2	1	3	2	3	104.04	204.561	706.493	179	1	3	3
2015-12-20	5	0	3	2	0	0.666667	104.04	204.561	707.16	179	0	2	3
2015-12-21	1	0	0	1	0	0	104.77	204.561	707.16	180	1	3	1
2015-12-22	0	0	0	0	0	0	105.51	204.561	707.16	180	0	2	0
2015-12-23	0	0	0	0	0	0	104.63	204.561	707.16	180	0	2	0
2015-12-24	1	0	1	0	0	0	105.02	204.561	707.16	180	0	2	1
2015-12-25	0	0	0	0	0	0	105.02	204.561	707.16	180	0	2	0
2015-12-26	1	0	1	0	0	0	105.02	204.561	707.16	180	0	2	1
2015-12-27	3	1	1	1	1	1	105.02	205.561	708.16	179	-1	1	1
2015-12-28	4	0	3	1	0	0.333333	105.93	205.561	708.493	179	0	2	3
2015-12-29	18	2	7	9	0.285714	1.28571	107.26	205.847	709.779	180	1	3	9
2015-12-30	8	1	5	2	0.2	0.4	106.22	206.047	710.179	180	0	2	5
2015-12-31	19	1	5	13	0.2	2.6	104.66	206.247	712.779	181	1	3	13
2016-01-01	9	0	4	5	0	1.25	104.66	206.247	714.029	182	1	3	5
2016-01-02	6	1	2	3	0.5	1.5	104.66	206.747	715.529	183	1	3	3
2016-01-03	8	1	5	2	0.2	0.4	104.66	206.947	715.929	183	0	2	5
2016-01-04	13	0	7	6	0	0.857143	102.22	206.947	716.786	183	0	2	7
2016-01-05	4	0	2	2	0	1	102.73	206.947	717.786	183	0	2	2
2016-01-06	10	0	8	2	0	0.25	102.97	206.947	718.036	183	0	2	8
2016-01-07	5	1	3	1	0.333333	0.333333	97.92	207.28	718.37	183	0	2	3
2016-01-08	2	1	1	0	1	0	97.33	208.28	718.37	182	-1	1	1
2016-01-09	1	0	1	0	0	0	97.33	208.28	718.37	182	0	2	1
2016-01-10	3	0	2	1	0	0.5	97.33	208.28	718.87	182	0	2	2
2016-01-11	9	1	6	2	0.166667	0.333333	97.51	208.447	719.203	182	0	2	6
2016-01-12	1	0	1	0	0	0	99.37	208.447	719.203	182	0	2	1
2016-01-13	2	0	2	0	0	0	95.44	208.447	719.203	182	0	2	2
2016-01-14	2	0	2	0	0	0	98.37	208.447	719.203	182	0	2	2
2016-01-15	5	0	4	1	0	0.25	94.97	208.447	719.453	182	0	2	4
2016-01-16	3	0	0	3	0	0	94.97	208.447	719.453	183	1	3	3
2016-01-17	1	0	1	0	0	0	94.97	208.447	719.453	183	0	2	1
2016-01-18	4	0	2	2	0	1	94.97	208.447	720.453	183	0	2	2
2016-01-19	5	0	2	3	0	1.5	95.26	208.447	721.953	184	1	3	3
2016-01-20	7	1	2	4	0.5	2	94.35	208.947	723.953	185	1	3	4
2016-01-21	4	2	0	2	0	0	94.16	208.947	723.953	184	-1	1	2
2016-01-22	5	0	4	1	0	0.25	97.94	208.947	724.203	184	0	2	4
2016-01-23	1	0	0	1	0	0	97.94	208.947	724.203	185	1	3	1
2016-01-24	1	0	1	0	0	0	97.94	208.947	724.203	185	0	2	1
2016-01-25	5	0	5	0	0	0	97.01	208.947	724.203	185	0	2	5
2016-01-26	5	0	2	3	0	1.5	97.34	208.947	725.703	186	1	3	3
2016-01-27	31	3	19	9	0.157895	0.473684	94.45	209.105	726.177	186	0	2	19
2016-01-28	26	0	11	15	0	1.36364	109.11	209.105	727.54	187	1	3	15
2016-01-29	12	0	4	8	0	2	112.21	209.105	729.54	188	1	3	8
2016-01-30	3	1	1	1	1	1	112.21	210.105	730.54	187	-1	1	1
2016-01-31	2	0	1	1	0	1	112.21	210.105	731.54	187	0	2	1
2016-02-01	9	2	4	3	0.5	0.75	115.09	210.605	732.29	187	0	2	4
2016-02-02	14	2	5	7	0.4	1.4	114.61	211.005	733.69	188	1	3	7
2016-02-03	7	1	3	3	0.333333	1	112.69	211.338	734.69	188	0	2	3
2016-02-04	4	0	2	2	0	1	110.49	211.338	735.69	188	0	2	2
2016-02-05	11	2	3	6	0.666667	2	104.07	212.005	737.69	189	1	3	6
2016-02-06	7	1	4	2	0.25	0.5	104.07	212.255	738.19	189	0	2	4
2016-02-07	2	0	2	0	0	0	104.07	212.255	738.19	189	0	2	2
2016-02-08	13	0	9	4	0	0.444444	99.75	212.255	738.635	189	0	2	9
2016-02-09	4	0	1	3	0	3	99.54	212.255	741.635	190	1	3	3
2016-02-10	11	0	7	4	0	0.571429	101	212.255	742.206	190	0	2	7
2016-02-11	8	0	2	6	0	3	101.91	212.255	745.206	191	1	3	6
2016-02-12	2	1	1	0	1	0	102.01	213.255	745.206	190	-1	1	1
2016-02-13	0	0	0	0	0	0	102.01	213.255	745.206	190	0	2	0
2016-02-14	0	0	0	0	0	0	102.01	213.255	745.206	190	0	2	0
2016-02-15	6	0	4	2	0	0.5	102.01	213.255	745.706	190	0	2	4
2016-02-16	6	1	4	1	0.25	0.25	101.61	213.505	745.956	190	0	2	4
2016-02-17	8	0	6	2	0	0.333333	105.2	213.505	746.29	190	0	2	6
2016-02-18	2	0	0	2	0	0	103.47	213.505	746.29	191	1	3	2
2016-02-19	2	0	2	0	0	0	104.57	213.505	746.29	191	0	2	2
2016-02-20	2	0	2	0	0	0	104.57	213.505	746.29	191	0	2	2
2016-02-21	3	0	2	1	0	0.5	104.57	213.505	746.79	191	0	2	2
2016-02-22	11	0	7	4	0	0.571429	107.16	213.505	747.361	191	0	2	7
2016-02-23	1	0	1	0	0	0	105.46	213.505	747.361	191	0	2	1
2016-02-24	11	1	8	2	0.125	0.25	106.88	213.63	747.611	191	0	2	8
2016-02-25	7	0	3	4	0	1.33333	108.07	213.63	748.944	192	1	3	4
2016-02-26	0	0	0	0	0	0	107.92	213.63	748.944	192	0	2	0
2016-02-27	0	0	0	0	0	0	107.92	213.63	748.944	192	0	2	0
2016-02-28	0	0	0	0	0	0	107.92	213.63	748.944	192	0	2	0
2016-02-29	0	0	0	0	0	0	106.92	213.63	748.944	192	0	2	0
2016-03-01	2	0	0	2	0	0	109.82	213.63	748.944	193	1	3	2
2016-03-02	2	1	1	0	1	0	109.95	214.63	748.944	192	-1	1	1
2016-03-03	6	0	3	3	0	1	109.58	214.63	749.944	192	0	2	3
2016-03-04	2	1	1	0	1	0	108.39	215.63	749.944	191	-1	1	1
2016-03-05	2	0	2	0	0	0	108.39	215.63	749.944	191	0	2	2
2016-03-06	3	1	1	1	1	1	108.39	216.63	750.944	190	-1	1	1
2016-03-07	4	0	3	1	0	0.333333	105.73	216.63	751.278	190	0	2	3
2016-03-08	6	0	5	1	0	0.2	105.93	216.63	751.478	190	0	2	5
2016-03-09	4	0	2	2	0	1	107.51	216.63	752.478	190	0	2	2
2016-03-10	8	0	2	6	0	3	107.32	216.63	755.478	191	1	3	6
2016-03-11	1	0	1	0	0	0	109.41	216.63	755.478	191	0	2	1
2016-03-12	0	0	0	0	0	0	109.41	216.63	755.478	191	0	2	0
2016-03-13	2	1	1	0	1	0	109.41	217.63	755.478	190	-1	1	1
2016-03-14	9	0	7	2	0	0.285714	109.89	217.63	755.763	190	0	2	7
2016-03-15	4	0	2	2	0	1	110.67	217.63	756.763	190	0	2	2
2016-03-16	6	1	4	1	0.25	0.25	112.18	217.88	757.013	190	0	2	4
2016-03-17	0	0	0	0	0	0	111.02	217.88	757.013	190	0	2	0
2016-03-18	1	0	0	1	0	0	111.45	217.88	757.013	191	1	3	1
2016-03-19	2	0	0	2	0	0	111.45	217.88	757.013	192	1	3	2
2016-03-20	2	0	2	0	0	0	111.45	217.88	757.013	192	0	2	2
2016-03-21	10	1	5	4	0.2	0.8	111.85	218.08	757.813	192	0	2	5
2016-03-22	1	0	1	0	0	0	112.25	218.08	757.813	192	0	2	1
2016-03-23	0	0	0	0	0	0	112.54	218.08	757.813	192	0	2	0
2016-03-24	1	0	1	0	0	0	113.05	218.08	757.813	192	0	2	1
2016-03-25	1	0	1	0	0	0	113.05	218.08	757.813	192	0	2	1
2016-03-26	1	0	1	0	0	0	113.05	218.08	757.813	192	0	2	1
2016-03-27	1	0	1	0	0	0	113.05	218.08	757.813	192	0	2	1
2016-03-28	9	2	5	2	0.4	0.4	113.69	218.48	758.213	192	0	2	5
2016-03-29	8	1	4	3	0.25	0.75	116.14	218.73	758.963	192	0	2	4
2016-03-30	1	0	0	1	0	0	114.7	218.73	758.963	193	1	3	1
2016-03-31	2	0	2	0	0	0	114.1	218.73	758.963	193	0	2	2
2016-04-01	8	0	5	3	0	0.6	116.06	218.73	759.563	193	0	2	5
2016-04-02	2	0	1	1	0	1	116.06	218.73	760.563	193	0	2	1
2016-04-03	5	0	3	2	0	0.666667	116.06	218.73	761.23	193	0	2	3
2016-04-04	1	0	0	1	0	0	112.55	218.73	761.23	194	1	3	1
2016-04-05	3	0	1	2	0	2	112.22	218.73	763.23	195	1	3	2
2016-04-06	15	1	6	8	0.166667	1.33333	113.71	218.897	764.563	196	1	3	8
2016-04-07	4	1	2	1	0.5	0.5	113.64	219.397	765.063	196	0	2	2
2016-04-08	1	0	0	1	0	0	110.63	219.397	765.063	197	1	3	1
2016-04-09	3	1	2	0	0.5	0	110.63	219.897	765.063	197	0	2	2
2016-04-10	5	0	2	3	0	1.5	110.63	219.897	766.563	198	1	3	3
2016-04-11	8	2	4	2	0.5	0.5	108.99	220.397	767.063	198	0	2	4
2016-04-12	10	0	3	7	0	2.33333	110.61	220.397	769.397	199	1	3	7
2016-04-13	12	1	7	4	0.142857	0.571429	110.51	220.54	769.968	199	0	2	7
2016-04-14	5	2	2	1	1	0.5	110.84	221.54	770.468	198	-1	1	2
2016-04-15	6	0	4	2	0	0.5	109.64	221.54	770.968	198	0	2	4
2016-04-16	3	0	1	2	0	2	109.64	221.54	772.968	199	1	3	2
2016-04-17	4	1	1	2	1	2	109.64	222.54	774.968	200	1	3	2
2016-04-18	1	0	1	0	0	0	110.45	222.54	774.968	200	0	2	1
2016-04-19	0	0	0	0	0	0	112.29	222.54	774.968	200	0	2	0
2016-04-20	2	0	2	0	0	0	112.42	222.54	774.968	200	0	2	2
2016-04-21	5	1	1	3	1	3	113.44	223.54	777.968	201	1	3	3
2016-04-22	10	2	5	3	0.4	0.6	110.56	223.94	778.568	201	0	2	5
2016-04-23	3	0	2	1	0	0.5	110.56	223.94	779.068	201	0	2	2
2016-04-24	1	0	1	0	0	0	110.56	223.94	779.068	201	0	2	1
2016-04-25	4	0	3	1	0	0.333333	110.1	223.94	779.401	201	0	2	3
2016-04-26	4	0	3	1	0	0.333333	108.76	223.94	779.735	201	0	2	3
2016-04-27	28	3	16	9	0.1875	0.5625	108.89	224.127	780.297	201	0	2	16
2016-04-28	20	1	7	12	0.142857	1.71429	116.73	224.27	782.012	202	1	3	12
2016-04-29	3	1	2	0	0.5	0	117.58	224.77	782.012	202	0	2	2
2016-04-30	5	2	0	3	0	0	117.58	224.77	782.012	203	1	3	3
2016-05-01	4	2	1	1	2	1	117.58	226.77	783.012	202	-1	1	2
2016-05-02	3	0	3	0	0	0	118.57	226.77	783.012	202	0	2	3
2016-05-03	4	0	1	3	0	3	117.43	226.77	786.012	203	1	3	3
2016-05-04	3	0	1	2	0	2	118.06	226.77	788.012	204	1	3	2
2016-05-05	3	0	2	1	0	0.5	117.81	226.77	788.512	204	0	2	2
2016-05-06	6	1	2	3	0.5	1.5	119.49	227.27	790.012	205	1	3	3
2016-05-07	3	1	1	1	1	1	119.49	228.27	791.012	204	-1	1	1
2016-05-08	4	0	2	2	0	1	119.49	228.27	792.012	204	0	2	2
2016-05-09	0	0	0	0	0	0	119.24	228.27	792.012	204	0	2	0
2016-05-10	3	0	3	0	0	0	120.5	228.27	792.012	204	0	2	3
2016-05-11	1	0	1	0	0	0	119.52	228.27	792.012	204	0	2	1
2016-05-12	8	2	3	3	0.666667	1	120.28	228.937	793.012	204	0	2	3
2016-05-13	7	2	3	2	0.666667	0.666667	119.81	229.603	793.678	204	0	2	3
2016-05-14	0	0	0	0	0	0	119.81	229.603	793.678	204	0	2	0
2016-05-15	0	0	0	0	0	0	119.81	229.603	793.678	204	0	2	0
2016-05-16	4	0	4	0	0	0	118.67	229.603	793.678	204	0	2	4
2016-05-17	3	0	1	2	0	2	117.35	229.603	795.678	205	1	3	2
2016-05-18	5	0	2	3	0	1.5	117.65	229.603	797.178	206	1	3	3
2016-05-19	5	0	3	2	0	0.666667	116.81	229.603	797.845	206	0	2	3
2016-05-20	4	1	2	1	0.5	0.5	117.35	230.103	798.345	206	0	2	2
2016-05-21	1	0	1	0	0	0	117.35	230.103	798.345	206	0	2	1
2016-05-22	3	1	1	1	1	1	117.35	231.103	799.345	205	-1	1	1
2016-05-23	4	0	1	3	0	3	115.97	231.103	802.345	206	1	3	3
2016-05-24	6	1	5	0	0.2	0	117.7	231.303	802.345	206	0	2	5
2016-05-25	4	0	3	1	0	0.333333	117.89	231.303	802.678	206	0	2	3
2016-05-26	4	0	4	0	0	0	119.47	231.303	802.678	206	0	2	4
2016-05-27	0	0	0	0	0	0	119.38	231.303	802.678	206	0	2	0
2016-05-28	3	0	0	3	0	0	119.38	231.303	802.678	207	1	3	3
2016-05-29	3	0	3	0	0	0	119.38	231.303	802.678	207	0	2	3
2016-05-30	5	0	3	2	0	0.666667	119.38	231.303	803.345	207	0	2	3
2016-05-31	4	0	2	2	0	1	118.81	231.303	804.345	207	0	2	2
2016-06-01	0	0	0	0	0	0	118.78	231.303	804.345	207	0	2	0
2016-06-02	1	0	1	0	0	0	118.93	231.303	804.345	207	0	2	1
2016-06-03	0	0	0	0	0	0	118.47	231.303	804.345	207	0	2	0
2016-06-04	1	0	1	0	0	0	118.47	231.303	804.345	207	0	2	1
2016-06-05	1	0	1	0	0	0	118.47	231.303	804.345	207	0	2	1
2016-06-06	7	1	4	2	0.25	0.5	118.79	231.553	804.845	207	0	2	4
2016-06-07	3	0	2	1	0	0.5	117.76	231.553	805.345	207	0	2	2
2016-06-08	7	1	5	1	0.2	0.2	118.39	231.753	805.545	207	0	2	5
2016-06-09	0	0	0	0	0	0	118.56	231.753	805.545	207	0	2	0
2016-06-10	1	0	1	0	0	0	116.62	231.753	805.545	207	0	2	1
2016-06-11	4	0	2	2	0	1	116.62	231.753	806.545	207	0	2	2
2016-06-12	1	0	1	0	0	0	116.62	231.753	806.545	207	0	2	1
2016-06-13	7	0	7	0	0	0	113.95	231.753	806.545	207	0	2	7
2016-06-14	6	1	1	4	1	4	114.94	232.753	810.545	208	1	3	4
2016-06-15	2	1	1	0	1	0	114.6	233.753	810.545	207	-1	1	1
2016-06-16	7	1	4	2	0.25	0.5	114.39	234.003	811.045	207	0	2	4
2016-06-17	3	0	3	0	0	0	113.02	234.003	811.045	207	0	2	3
2016-06-18	0	0	0	0	0	0	113.02	234.003	811.045	207	0	2	0
2016-06-19	4	2	1	1	2	1	113.02	236.003	812.045	206	-1	1	2
2016-06-20	3	0	3	0	0	0	113.37	236.003	812.045	206	0	2	3
2016-06-21	5	0	3	2	0	0.666667	114.38	236.003	812.712	206	0	2	3
2016-06-22	3	0	2	1	0	0.5	113.91	236.003	813.212	206	0	2	2
2016-06-23	2	0	2	0	0	0	115.08	236.003	813.212	206	0	2	2
2016-06-24	9	3	3	3	1	1	112.08	237.003	814.212	205	-1	1	3
2016-06-25	1	0	0	1	0	0	112.08	237.003	814.212	206	1	3	1
2016-06-26	0	0	0	0	0	0	112.08	237.003	814.212	206	0	2	0
2016-06-27	1	0	0	1	0	0	108.97	237.003	814.212	207	1	3	1
2016-06-28	5	1	3	1	0.333333	0.333333	112.7	237.337	814.545	207	0	2	3
2016-06-29	3	0	2	1	0	0.5	114.16	237.337	815.045	207	0	2	2
2016-06-30	5	0	4	1	0	0.25	114.28	237.337	815.295	207	0	2	4
2016-07-01	5	2	2	1	1	0.5	114.19	238.337	815.795	206	-1	1	2
2016-07-02	0	0	0	0	0	0	114.19	238.337	815.795	206	0	2	0
2016-07-03	0	0	0	0	0	0	114.19	238.337	815.795	206	0	2	0
2016-07-04	0	0	0	0	0	0	114.19	238.337	815.795	206	0	2	0
2016-07-05	1	0	1	0	0	0	114.2	238.337	815.795	206	0	2	1
2016-07-06	4	0	2	2	0	1	116.7	238.337	816.795	206	0	2	2
2016-07-07	5	0	3	2	0	0.666667	115.85	238.337	817.462	206	0	2	3
2016-07-08	7	1	3	3	0.333333	1	117.24	238.67	818.462	206	0	2	3
2016-07-09	2	0	0	2	0	0	117.24	238.67	818.462	207	1	3	2
2016-07-10	0	0	0	0	0	0	117.24	238.67	818.462	207	0	2	0
2016-07-11	1	1	0	0	0	0	117.87	238.67	818.462	206	-1	1	1
2016-07-12	2	0	1	1	0	1	117.93	238.67	819.462	206	0	2	1
2016-07-13	5	0	4	1	0	0.25	116.78	238.67	819.712	206	0	2	4
2016-07-14	10	1	4	5	0.25	1.25	117.29	238.92	820.962	207	1	3	5
2016-07-15	1	0	0	1	0	0	116.86	238.92	820.962	208	1	3	1
2016-07-16	0	0	0	0	0	0	116.86	238.92	820.962	208	0	2	0
2016-07-17	0	0	0	0	0	0	116.86	238.92	820.962	208	0	2	0
2016-07-18	3	0	3	0	0	0	119.37	238.92	820.962	208	0	2	3
2016-07-19	7	1	3	3	0.333333	1	120.61	239.253	821.962	208	0	2	3
2016-07-20	8	2	1	5	2	5	121.92	241.253	826.962	209	1	3	5
2016-07-21	3	1	2	0	0.5	0	120.61	241.753	826.962	209	0	2	2
2016-07-22	2	0	0	2	0	0	121	241.753	826.962	210	1	3	2
2016-07-23	1	0	1	0	0	0	121	241.753	826.962	210	0	2	1
2016-07-24	2	0	1	1	0	1	121	241.753	827.962	210	0	2	1
2016-07-25	3	0	2	1	0	0.5	121.63	241.753	828.462	210	0	2	2
2016-07-26	4	0	2	2	0	1	121.22	241.753	829.462	210	0	2	2
2016-07-27	31	2	14	15	0.142857	1.07143	123.34	241.896	830.533	211	1	3	15
2016-07-28	18	2	9	7	0.222222	0.777778	125	242.118	831.311	211	0	2	9
2016-07-29	7	2	2	3	1	1.5	123.94	243.118	832.811	212	1	3	3
2016-07-30	8	0	3	5	0	1.66667	123.94	243.118	834.477	213	1	3	5
2016-07-31	4	0	4	0	0	0	123.94	243.118	834.477	213	0	2	4
2016-08-01	6	2	2	2	1	1	124.31	244.118	835.477	212	-1	1	2
2016-08-02	8	0	3	5	0	1.66667	123.09	244.118	837.144	213	1	3	5
2016-08-03	7	1	6	0	0.166667	0	122.51	244.285	837.144	213	0	2	6
2016-08-04	4	0	3	1	0	0.333333	124.36	244.285	837.477	213	0	2	3
2016-08-05	6	0	2	4	0	2	125.15	244.285	839.477	214	1	3	4
2016-08-06	0	0	0	0	0	0	125.15	244.285	839.477	214	0	2	0
2016-08-07	3	0	2	1	0	0.5	125.15	244.285	839.977	214	0	2	2
2016-08-08	2	1	1	0	1	0	125.26	245.285	839.977	213	-1	1	1
2016-08-09	3	0	2	1	0	0.5	125.06	245.285	840.477	213	0	2	2
2016-08-10	2	0	1	1	0	1	124.88	245.285	841.477	213	0	2	1
2016-08-11	6	1	2	3	0.5	1.5	124.9	245.785	842.977	214	1	3	3
2016-08-12	2	0	1	1	0	1	124.88	245.785	843.977	214	0	2	1
2016-08-13	0	0	0	0	0	0	124.88	245.785	843.977	214	0	2	0
2016-08-14	3	0	3	0	0	0	124.88	245.785	843.977	214	0	2	3
2016-08-15	2	0	1	1	0	1	123.9	245.785	844.977	214	0	2	1
2016-08-16	2	1	0	1	0	0	123.3	245.785	844.977	213	-1	1	1
2016-08-17	5	1	1	3	1	3	124.37	246.785	847.977	214	1	3	3
2016-08-18	7	1	4	2	0.25	0.5	123.91	247.035	848.477	214	0	2	4
2016-08-19	2	1	1	0	1	0	123.56	248.035	848.477	213	-1	1	1
2016-08-20	2	0	2	0	0	0	123.56	248.035	848.477	213	0	2	2
2016-08-21	0	0	0	0	0	0	123.56	248.035	848.477	213	0	2	0
2016-08-22	7	1	4	2	0.25	0.5	124.15	248.285	848.977	213	0	2	4
2016-08-23	9	1	2	6	0.5	3	124.37	248.785	851.977	214	1	3	6
2016-08-24	0	0	0	0	0	0	123.48	248.785	851.977	214	0	2	0
2016-08-25	6	1	3	2	0.333333	0.666667	123.89	249.118	852.644	214	0	2	3
2016-08-26	7	0	5	2	0	0.4	124.96	249.118	853.044	214	0	2	5
2016-08-27	2	0	0	2	0	0	124.96	249.118	853.044	215	1	3	2
2016-08-28	0	0	0	0	0	0	124.96	249.118	853.044	215	0	2	0
2016-08-29	5	1	2	2	0.5	1	126.54	249.618	854.044	215	0	2	2
2016-08-30	7	0	6	1	0	0.166667	125.84	249.618	854.211	215	0	2	6
2016-08-31	7	2	5	0	0.4	0	126.12	250.018	854.211	215	0	2	5
2016-09-01	5	0	1	4	0	4	126.17	250.018	858.211	216	1	3	4
2016-09-02	1	1	0	0	0	0	126.51	250.018	858.211	215	-1	1	1
2016-09-03	0	0	0	0	0	0	126.51	250.018	858.211	215	0	2	0
2016-09-04	0	0	0	0	0	0	126.51	250.018	858.211	215	0	2	0
2016-09-05	0	0	0	0	0	0	126.51	250.018	858.211	215	0	2	0
2016-09-06	7	0	2	5	0	2.5	129.73	250.018	860.711	216	1	3	5
2016-09-07	9	0	6	3	0	0.5	131.05	250.018	861.211	216	0	2	6
2016-09-08	3	0	0	3	0	0	130.27	250.018	861.211	217	1	3	3
2016-09-09	4	0	2	2	0	1	127.1	250.018	862.211	217	0	2	2
2016-09-10	3	0	2	1	0	0.5	127.1	250.018	862.711	217	0	2	2
2016-09-11	0	0	0	0	0	0	127.1	250.018	862.711	217	0	2	0
2016-09-12	6	0	6	0	0	0	128.69	250.018	862.711	217	0	2	6
2016-09-13	7	2	3	2	0.666667	0.666667	127.21	250.685	863.377	217	0	2	3
2016-09-14	3	0	2	1	0	0.5	127.77	250.685	863.877	217	0	2	2
2016-09-15	1	0	1	0	0	0	128.35	250.685	863.877	217	0	2	1
2016-09-16	1	0	1	0	0	0	129.07	250.685	863.877	217	0	2	1
2016-09-17	3	0	1	2	0	2	129.07	250.685	865.877	218	1	3	2
2016-09-18	4	0	3	1	0	0.333333	129.07	250.685	866.211	218	0	2	3
2016-09-19	6	2	3	1	0.666667	0.333333	128.65	251.352	866.544	218	0	2	3
2016-09-20	2	1	0	1	0	0	128.64	251.352	866.544	217	-1	1	1
2016-09-21	0	0	0	0	0	0	129.94	251.352	866.544	217	0	2	0
2016-09-22	7	2	1	4	2	4	130.08	253.352	870.544	218	1	3	4
2016-09-23	13	2	7	4	0.285714	0.571429	127.96	253.637	871.116	218	0	2	7
2016-09-24	1	0	0	1	0	0	127.96	253.637	871.116	219	1	3	1
2016-09-25	2	0	2	0	0	0	127.96	253.637	871.116	219	0	2	2
2016-09-26	11	1	9	1	0.111111	0.111111	127.31	253.748	871.227	219	0	2	9
2016-09-27	6	0	4	2	0	0.5	128.69	253.748	871.727	219	0	2	4
2016-09-28	1	0	1	0	0	0	129.23	253.748	871.727	219	0	2	1
2016-09-29	0	0	0	0	0	0	128.09	253.748	871.727	219	0	2	0
2016-09-30	0	0	0	0	0	0	128.27	253.748	871.727	219	0	2	0
2016-10-01	0	0	0	0	0	0	128.27	253.748	871.727	219	0	2	0
2016-10-02	1	0	1	0	0	0	128.27	253.748	871.727	219	0	2	1
2016-10-03	4	0	2	2	0	1	128.77	253.748	872.727	219	0	2	2
2016-10-04	0	0	0	0	0	0	128.19	253.748	872.727	219	0	2	0
2016-10-05	10	2	3	5	0.666667	1.66667	128.47	254.415	874.393	220	1	3	5
2016-10-06	3	1	2	0	0.5	0	128.74	254.915	874.393	220	0	2	2
2016-10-07	0	0	0	0	0	0	128.99	254.915	874.393	220	0	2	0
2016-10-08	2	0	2	0	0	0	128.99	254.915	874.393	220	0	2	2
2016-10-09	0	0	0	0	0	0	128.99	254.915	874.393	220	0	2	0
2016-10-10	15	1	7	7	0.142857	1	130.24	255.058	875.393	220	0	2	7
2016-10-11	4	1	2	1	0.5	0.5	128.88	255.558	875.893	220	0	2	2
2016-10-12	3	0	2	1	0	0.5	129.05	255.558	876.393	220	0	2	2
2016-10-13	2	0	2	0	0	0	127.82	255.558	876.393	220	0	2	2
2016-10-14	10	0	6	4	0	0.666667	127.88	255.558	877.06	220	0	2	6
2016-10-15	0	0	0	0	0	0	127.88	255.558	877.06	220	0	2	0
2016-10-16	0	0	0	0	0	0	127.88	255.558	877.06	220	0	2	0
2016-10-17	1	0	1	0	0	0	127.54	255.558	877.06	220	0	2	1
2016-10-18	1	0	0	1	0	0	128.57	255.558	877.06	221	1	3	1
2016-10-19	4	0	2	2	0	1	130.11	255.558	878.06	221	0	2	2
2016-10-20	14	1	8	5	0.125	0.625	130	255.683	878.685	221	0	2	8
2016-10-21	1	0	1	0	0	0	132.07	255.683	878.685	221	0	2	1
2016-10-22	5	0	2	3	0	1.5	132.07	255.683	880.185	222	1	3	3
2016-10-23	11	2	6	3	0.333333	0.5	132.07	256.016	880.685	222	0	2	6
2016-10-24	2	0	1	1	0	1	133.28	256.016	881.685	222	0	2	1
2016-10-25	4	1	2	1	0.5	0.5	132.29	256.516	882.185	222	0	2	2
2016-10-26	2	0	1	1	0	1	131.04	256.516	883.185	222	0	2	1
2016-10-27	1	0	1	0	0	0	129.69	256.516	883.185	222	0	2	1
2016-10-28	9	1	5	3	0.2	0.6	131.29	256.716	883.785	222	0	2	5
2016-10-29	4	1	1	2	1	2	131.29	257.716	885.785	223	1	3	2
2016-10-30	1	0	0	1	0	0	131.29	257.716	885.785	224	1	3	1
2016-10-31	0	0	0	0	0	0	130.99	257.716	885.785	224	0	2	0
2016-11-01	5	0	2	3	0	1.5	129.5	257.716	887.285	225	1	3	3
2016-11-02	32	4	19	9	0.210526	0.473684	127.17	257.927	887.759	225	0	2	19
2016-11-03	20	3	6	11	0.5	1.83333	120	258.427	889.592	226	1	3	11
2016-11-04	0	0	0	0	0	0	120.75	258.427	889.592	226	0	2	0
2016-11-05	3	2	1	0	2	0	120.75	260.427	889.592	225	-1	1	2
2016-11-06	3	0	3	0	0	0	120.75	260.427	889.592	225	0	2	3
2016-11-07	5	2	2	1	1	0.5	122.15	261.427	890.092	224	-1	1	2
2016-11-08	1	0	0	1	0	0	124.22	261.427	890.092	225	1	3	1
2016-11-09	7	1	4	2	0.25	0.5	123.18	261.677	890.592	225	0	2	4
2016-11-10	6	3	2	1	1.5	0.5	120.8	263.177	891.092	224	-1	1	3
2016-11-11	6	1	4	1	0.25	0.25	119.02	263.427	891.342	224	0	2	4
2016-11-12	6	1	3	2	0.333333	0.666667	119.02	263.76	892.009	224	0	2	3
2016-11-13	0	0	0	0	0	0	119.02	263.76	892.009	224	0	2	0
2016-11-14	2	1	0	1	0	0	115.08	263.76	892.009	223	-1	1	1
2016-11-15	3	0	2	1	0	0.5	117.2	263.76	892.509	223	0	2	2
2016-11-16	9	4	2	3	2	1.5	116.34	265.76	894.009	222	-1	1	4
2016-11-17	6	1	2	3	0.5	1.5	117.79	266.26	895.509	223	1	3	3
2016-11-18	6	1	4	1	0.25	0.25	117.02	266.51	895.759	223	0	2	4
2016-11-19	2	1	0	1	0	0	117.02	266.51	895.759	222	-1	1	1
2016-11-20	5	1	2	2	0.5	1	117.02	267.01	896.759	222	0	2	2
2016-11-21	7	0	3	4	0	1.33333	121.77	267.01	898.092	223	1	3	4
2016-11-22	1	0	1	0	0	0	121.47	267.01	898.092	223	0	2	1
2016-11-23	1	0	1	0	0	0	120.84	267.01	898.092	223	0	2	1
2016-11-24	1	0	0	1	0	0	120.84	267.01	898.092	224	1	3	1
2016-11-25	0	0	0	0	0	0	120.38	267.01	898.092	224	0	2	0
2016-11-26	2	0	1	1	0	1	120.38	267.01	899.092	224	0	2	1
2016-11-27	6	0	3	3	0	1	120.38	267.01	900.092	224	0	2	3
2016-11-28	9	0	4	5	0	1.25	120.41	267.01	901.342	225	1	3	5
2016-11-29	5	0	3	2	0	0.666667	120.87	267.01	902.009	225	0	2	3
2016-11-30	8	0	4	4	0	1	118.42	267.01	903.009	225	0	2	4
2016-12-01	6	0	4	2	0	0.5	115.1	267.01	903.509	225	0	2	4
2016-12-02	4	1	2	1	0.5	0.5	115.4	267.51	904.009	225	0	2	2
2016-12-03	1	0	1	0	0	0	115.4	267.51	904.009	225	0	2	1
2016-12-04	3	0	2	1	0	0.5	115.4	267.51	904.509	225	0	2	2
2016-12-05	9	0	3	6	0	2	117.43	267.51	906.509	226	1	3	6
2016-12-06	3	0	0	3	0	0	117.31	267.51	906.509	227	1	3	3
2016-12-07	1	1	0	0	0	0	117.95	267.51	906.509	226	-1	1	1
2016-12-08	0	0	0	0	0	0	118.91	267.51	906.509	226	0	2	0
2016-12-09	1	0	1	0	0	0	119.68	267.51	906.509	226	0	2	1
2016-12-10	3	0	2	1	0	0.5	119.68	267.51	907.009	226	0	2	2
2016-12-11	3	0	0	3	0	0	119.68	267.51	907.009	227	1	3	3
2016-12-12	0	0	0	0	0	0	117.77	267.51	907.009	227	0	2	0
2016-12-13	7	0	2	5	0	2.5	120.31	267.51	909.509	228	1	3	5
2016-12-14	12	0	5	7	0	1.4	120.21	267.51	910.909	229	1	3	7
2016-12-15	11	1	7	3	0.142857	0.428571	120.57	267.653	911.337	229	0	2	7
2016-12-16	1	1	0	0	0	0	119.87	267.653	911.337	228	-1	1	1
2016-12-17	1	0	1	0	0	0	119.87	267.653	911.337	228	0	2	1
2016-12-18	4	1	1	2	1	2	119.87	268.653	913.337	229	1	3	2
2016-12-19	1	0	1	0	0	0	119.24	268.653	913.337	229	0	2	1
2016-12-20	14	3	7	4	0.428571	0.571429	119.09	269.082	913.909	229	0	2	7
2016-12-21	1	0	0	1	0	0	119.04	269.082	913.909	230	1	3	1
2016-12-22	0	0	0	0	0	0	117.4	269.082	913.909	230	0	2	0
2016-12-23	3	1	2	0	0.5	0	117.27	269.582	913.909	230	0	2	2
2016-12-24	0	0	0	0	0	0	117.27	269.582	913.909	230	0	2	0
2016-12-25	0	0	0	0	0	0	117.27	269.582	913.909	230	0	2	0
2016-12-26	3	1	1	1	1	1	117.27	270.582	914.909	229	-1	1	1
2016-12-27	4	0	1	3	0	3	118.01	270.582	917.909	230	1	3	3
2016-12-28	7	0	3	4	0	1.33333	116.92	270.582	919.242	231	1	3	4
2016-12-29	5	1	2	2	0.5	1	116.35	271.082	920.242	231	0	2	2
2016-12-30	13	2	4	7	0.5	1.75	115.05	271.582	921.992	232	1	3	7
2016-12-31	8	2	4	2	0.5	0.5	115.05	272.082	922.492	232	0	2	4
2017-01-01	16	0	9	7	0	0.777778	115.05	272.082	923.27	232	0	2	9
2017-01-02	2	2	0	0	0	0	115.05	272.082	923.27	231	-1	1	2
2017-01-03	4	0	2	2	0	1	116.86	272.082	924.27	231	0	2	2
2017-01-04	11	2	5	4	0.4	0.8	118.69	272.482	925.07	231	0	2	5
2017-01-05	0	0	0	0	0	0	120.67	272.482	925.07	231	0	2	0
2017-01-06	3	0	2	1	0	0.5	123.41	272.482	925.57	231	0	2	2
2017-01-07	0	0	0	0	0	0	123.41	272.482	925.57	231	0	2	0
2017-01-08	3	0	1	2	0	2	123.41	272.482	927.57	232	1	3	2
2017-01-09	8	1	4	3	0.25	0.75	124.9	272.732	928.32	232	0	2	4
2017-01-10	7	1	5	1	0.2	0.2	124.35	272.932	928.52	232	0	2	5
2017-01-11	2	0	1	1	0	1	126.09	272.932	929.52	232	0	2	1
2017-01-12	6	1	1	4	1	4	126.62	273.932	933.52	233	1	3	4
2017-01-13	3	0	2	1	0	0.5	128.34	273.932	934.02	233	0	2	2
2017-01-14	8	1	3	4	0.333333	1.33333	128.34	274.265	935.353	234	1	3	4
2017-01-15	3	1	1	1	1	1	128.34	275.265	936.353	233	-1	1	1
2017-01-16	0	0	0	0	0	0	128.34	275.265	936.353	233	0	2	0
2017-01-17	3	0	1	2	0	2	127.87	275.265	938.353	234	1	3	2
2017-01-18	3	0	0	3	0	0	127.92	275.265	938.353	235	1	3	3
2017-01-19	1	0	0	1	0	0	127.55	275.265	938.353	236	1	3	1
2017-01-20	2	0	2	0	0	0	127.04	275.265	938.353	236	0	2	2
2017-01-21	8	1	3	4	0.333333	1.33333	127.04	275.598	939.686	237	1	3	4
2017-01-22	1	0	1	0	0	0	127.04	275.598	939.686	237	0	2	1
2017-01-23	2	0	1	1	0	1	128.93	275.598	940.686	237	0	2	1
2017-01-24	3	0	2	1	0	0.5	129.37	275.598	941.186	237	0	2	2
2017-01-25	7	1	2	4	0.5	2	131.48	276.098	943.186	238	1	3	4
2017-01-26	10	1	6	3	0.166667	0.5	132.78	276.265	943.686	238	0	2	6
2017-01-27	6	0	3	3	0	1	132.18	276.265	944.686	238	0	2	3
2017-01-28	3	0	2	1	0	0.5	132.18	276.265	945.186	238	0	2	2
2017-01-29	8	0	3	5	0	1.66667	132.18	276.265	946.853	239	1	3	5
2017-01-30	1	0	1	0	0	0	130.98	276.265	946.853	239	0	2	1
2017-01-31	4	1	2	1	0.5	0.5	130.32	276.765	947.353	239	0	2	2
2017-02-01	23	3	12	8	0.25	0.666667	133.23	277.015	948.02	239	0	2	12
2017-02-02	15	1	11	3	0.0909091	0.272727	130.84	277.106	948.293	239	0	2	11
2017-02-03	5	1	1	3	1	3	130.98	278.106	951.293	240	1	3	3
2017-02-04	5	0	2	3	0	1.5	130.98	278.106	952.793	241	1	3	3
2017-02-05	4	0	3	1	0	0.333333	130.98	278.106	953.126	241	0	2	3
2017-02-06	0	0	0	0	0	0	132.06	278.106	953.126	241	0	2	0
2017-02-07	0	0	0	0	0	0	131.84	278.106	953.126	241	0	2	0
2017-02-08	5	0	2	3	0	1.5	134.2	278.106	954.626	242	1	3	3
2017-02-09	6	0	4	2	0	0.5	134.14	278.106	955.126	242	0	2	4
2017-02-10	6	0	3	3	0	1	134.19	278.106	956.126	242	0	2	3
2017-02-11	4	2	1	1	2	1	134.19	280.106	957.126	241	-1	1	2
2017-02-12	1	0	1	0	0	0	134.19	280.106	957.126	241	0	2	1
2017-02-13	0	0	0	0	0	0	134.05	280.106	957.126	241	0	2	0
2017-02-14	5	1	2	2	0.5	1	133.85	280.606	958.126	241	0	2	2
2017-02-15	4	1	1	2	1	2	133.44	281.606	960.126	242	1	3	2
2017-02-16	9	2	2	5	1	2.5	133.84	282.606	962.626	243	1	3	5
2017-02-17	0	0	0	0	0	0	133.53	282.606	962.626	243	0	2	0
2017-02-18	0	0	0	0	0	0	133.53	282.606	962.626	243	0	2	0
2017-02-19	0	0	0	0	0	0	133.53	282.606	962.626	243	0	2	0
2017-02-20	4	1	2	1	0.5	0.5	133.53	283.106	963.126	243	0	2	2
2017-02-21	7	2	2	3	1	1.5	133.72	284.106	964.626	244	1	3	3
2017-02-22	9	0	7	2	0	0.285714	136.12	284.106	964.912	244	0	2	7
2017-02-23	2	0	0	2	0	0	135.36	284.106	964.912	245	1	3	2
2017-02-24	3	0	1	2	0	2	135.44	284.106	966.912	246	1	3	2
2017-02-25	2	0	2	0	0	0	135.44	284.106	966.912	246	0	2	2
2017-02-26	0	0	0	0	0	0	135.44	284.106	966.912	246	0	2	0
2017-02-27	4	1	0	3	0	0	136.41	284.106	966.912	247	1	3	3
2017-02-28	7	1	0	6	0	0	135.54	284.106	966.912	248	1	3	6
2017-03-01	5	2	2	1	1	0.5	137.42	285.106	967.412	247	-1	1	2
2017-03-02	8	2	4	2	0.5	0.5	136.76	285.606	967.912	247	0	2	4
2017-03-03	2	0	1	1	0	1	137.17	285.606	968.912	247	0	2	1
2017-03-04	5	1	0	4	0	0	137.17	285.606	968.912	248	1	3	4
2017-03-05	0	0	0	0	0	0	137.17	285.606	968.912	248	0	2	0
2017-03-06	1	1	0	0	0	0	137.42	285.606	968.912	247	-1	1	1
2017-03-07	0	0	0	0	0	0	137.3	285.606	968.912	247	0	2	0
2017-03-08	1	0	1	0	0	0	137.72	285.606	968.912	247	0	2	1
2017-03-09	6	1	1	4	1	4	138.24	286.606	972.912	248	1	3	4
2017-03-10	12	0	7	5	0	0.714286	138.79	286.606	973.626	248	0	2	7
2017-03-11	2	0	1	1	0	1	138.79	286.606	974.626	248	0	2	1
2017-03-12	1	0	0	1	0	0	138.79	286.606	974.626	249	1	3	1
2017-03-13	2	1	1	0	1	0	139.6	287.606	974.626	248	-1	1	1
2017-03-14	5	0	4	1	0	0.25	139.32	287.606	974.876	248	0	2	4
2017-03-15	12	3	5	4	0.6	0.8	139.72	288.206	975.676	248	0	2	5
2017-03-16	0	0	0	0	0	0	139.99	288.206	975.676	248	0	2	0
2017-03-17	0	0	0	0	0	0	139.84	288.206	975.676	248	0	2	0
2017-03-18	5	1	3	1	0.333333	0.333333	139.84	288.539	976.009	248	0	2	3
2017-03-19	2	1	0	1	0	0	139.84	288.539	976.009	247	-1	1	1
2017-03-20	6	1	4	1	0.25	0.25	139.94	288.789	976.259	247	0	2	4
2017-03-21	7	2	3	2	0.666667	0.666667	138.51	289.456	976.926	247	0	2	3
2017-03-22	4	1	3	0	0.333333	0	139.59	289.789	976.926	247	0	2	3
2017-03-23	5	0	4	1	0	0.25	139.53	289.789	977.176	247	0	2	4
2017-03-24	7	0	2	5	0	2.5	140.34	289.789	979.676	248	1	3	5
2017-03-25	0	0	0	0	0	0	140.34	289.789	979.676	248	0	2	0
2017-03-26	0	0	0	0	0	0	140.34	289.789	979.676	248	0	2	0
2017-03-27	1	1	0	0	0	0	140.32	289.789	979.676	247	-1	1	1
2017-03-28	7	0	4	3	0	0.75	141.76	289.789	980.426	247	0	2	4
2017-03-29	7	1	3	3	0.333333	1	142.65	290.123	981.426	247	0	2	3
2017-03-30	4	1	2	1	0.5	0.5	142.41	290.623	981.926	247	0	2	2
2017-03-31	1	0	0	1	0	0	142.05	290.623	981.926	248	1	3	1
2017-04-01	0	0	0	0	0	0	142.05	290.623	981.926	248	0	2	0
2017-04-02	1	0	1	0	0	0	142.05	290.623	981.926	248	0	2	1
2017-04-03	1	1	0	0	0	0	142.28	290.623	981.926	247	-1	1	1
2017-04-04	2	0	1	1	0	1	141.73	290.623	982.926	247	0	2	1
2017-04-05	5	0	1	4	0	4	141.85	290.623	986.926	248	1	3	4
2017-04-06	1	1	0	0	0	0	141.17	290.623	986.926	247	-1	1	1
2017-04-07	8	1	6	1	0.166667	0.166667	140.78	290.789	987.093	247	0	2	6
2017-04-08	1	0	0	1	0	0	140.78	290.789	987.093	248	1	3	1
2017-04-09	2	0	1	1	0	1	140.78	290.789	988.093	248	0	2	1
2017-04-10	1	1	0	0	0	0	141.04	290.789	988.093	247	-1	1	1
2017-04-11	5	1	2	2	0.5	1	139.92	291.289	989.093	247	0	2	2
2017-04-12	4	0	3	1	0	0.333333	139.58	291.289	989.426	247	0	2	3
2017-04-13	7	1	5	1	0.2	0.2	139.39	291.489	989.626	247	0	2	5
2017-04-14	0	0	0	0	0	0	139.39	291.489	989.626	247	0	2	0
2017-04-15	1	0	0	1	0	0	139.39	291.489	989.626	248	1	3	1
2017-04-16	0	0	0	0	0	0	139.39	291.489	989.626	248	0	2	0
2017-04-17	0	0	0	0	0	0	141.42	291.489	989.626	248	0	2	0
2017-04-18	2	1	0	1	0	0	140.96	291.489	989.626	247	-1	1	1
2017-04-19	5	2	0	3	0	0	142.27	291.489	989.626	248	1	3	3
2017-04-20	2	0	1	1	0	1	143.8	291.489	990.626	248	0	2	1
2017-04-21	11	1	7	3	0.142857	0.428571	143.68	291.632	991.054	248	0	2	7
2017-04-22	1	0	1	0	0	0	143.68	291.632	991.054	248	0	2	1
2017-04-23	2	1	1	0	1	0	143.68	292.632	991.054	247	-1	1	1
2017-04-24	2	0	1	1	0	1	145.47	292.632	992.054	247	0	2	1
2017-04-25	11	0	3	8	0	2.66667	146.49	292.632	994.721	248	1	3	8
2017-04-26	4	0	2	2	0	1	146.56	292.632	995.721	248	0	2	2
2017-04-27	6	0	3	3	0	1	147.7	292.632	996.721	248	0	2	3
2017-04-28	6	0	4	2	0	0.5	150.25	292.632	997.221	248	0	2	4
2017-04-29	6	0	2	4	0	2	150.25	292.632	999.221	249	1	3	4
2017-04-30	0	0	0	0	0	0	150.25	292.632	999.221	249	0	2	0
2017-05-01	0	0	0	0	0	0	152.46	292.632	999.221	249	0	2	0
2017-05-02	3	0	0	3	0	0	152.78	292.632	999.221	250	1	3	3
2017-05-03	18	3	8	7	0.375	0.875	151.8	293.007	1000.1	250	0	2	8
2017-05-04	6	0	3	3	0	1	150.85	293.007	1001.1	250	0	2	3
2017-05-05	10	3	4	3	0.75	0.75	150.24	293.757	1001.85	250	0	2	4
2017-05-06	1	0	0	1	0	0	150.24	293.757	1001.85	251	1	3	1
2017-05-07	1	0	1	0	0	0	150.24	293.757	1001.85	251	0	2	1
2017-05-08	4	1	2	1	0.5	0.5	151.06	294.257	1002.35	251	0	2	2
2017-05-09	8	1	4	3	0.25	0.75	150.48	294.507	1003.1	251	0	2	4
2017-05-10	13	2	5	6	0.4	1.2	150.29	294.907	1004.3	252	1	3	6
2017-05-11	9	2	3	4	0.666667	1.33333	150.04	295.574	1005.63	253	1	3	4
2017-05-12	3	1	1	1	1	1	150.33	296.574	1006.63	252	-1	1	1
2017-05-13	1	0	1	0	0	0	150.33	296.574	1006.63	252	0	2	1
2017-05-14	1	0	1	0	0	0	150.33	296.574	1006.63	252	0	2	1
2017-05-15	0	0	0	0	0	0	150.19	296.574	1006.63	252	0	2	0
2017-05-16	2	1	1	0	1	0	149.78	297.574	1006.63	251	-1	1	1
2017-05-17	1	0	1	0	0	0	144.85	297.574	1006.63	251	0	2	1
2017-05-18	10	2	2	6	1	3	147.66	298.574	1009.63	252	1	3	6
2017-05-19	7	2	3	2	0.666667	0.666667	148.06	299.24	1010.3	252	0	2	3
2017-05-20	0	0	0	0	0	0	148.06	299.24	1010.3	252	0	2	0
2017-05-21	2	1	1	0	1	0	148.06	300.24	1010.3	251	-1	1	1
2017-05-22	6	0	2	4	0	2	148.24	300.24	1012.3	252	1	3	4
2017-05-23	10	1	5	4	0.2	0.8	148.07	300.44	1013.1	252	0	2	5
2017-05-24	0	0	0	0	0	0	150.04	300.44	1013.1	252	0	2	0
2017-05-25	0	0	0	0	0	0	151.96	300.44	1013.1	252	0	2	0
2017-05-26	0	0	0	0	0	0	152.13	300.44	1013.1	252	0	2	0
2017-05-27	0	0	0	0	0	0	152.13	300.44	1013.1	252	0	2	0
2017-05-28	0	0	0	0	0	0	152.13	300.44	1013.1	252	0	2	0
2017-05-29	1	1	0	0	0	0	152.13	300.44	1013.1	251	-1	1	1
2017-05-30	0	0	0	0	0	0	152.38	300.44	1013.1	251	0	2	0
2017-05-31	1	1	0	0	0	0	151.46	300.44	1013.1	250	-1	1	1
2017-06-01	3	1	1	1	1	1	151.53	301.44	1014.1	249	-1	1	1
2017-06-02	2	0	2	0	0	0	153.61	301.44	1014.1	249	0	2	2
2017-06-03	0	0	0	0	0	0	153.61	301.44	1014.1	249	0	2	0
2017-06-04	9	1	5	3	0.2	0.6	153.61	301.64	1014.7	249	0	2	5
2017-06-05	4	0	2	2	0	1	153.63	301.64	1015.7	249	0	2	2
2017-06-06	0	0	0	0	0	0	152.81	301.64	1015.7	249	0	2	0
2017-06-07	2	0	2	0	0	0	153.12	301.64	1015.7	249	0	2	2
2017-06-08	6	1	2	3	0.5	1.5	154.71	302.14	1017.2	250	1	3	3
2017-06-09	9	0	7	2	0	0.285714	149.6	302.14	1017.48	250	0	2	7
2017-06-10	2	1	1	0	1	0	149.6	303.14	1017.48	249	-1	1	1
2017-06-11	2	0	1	1	0	1	149.6	303.14	1018.48	249	0	2	1
2017-06-12	8	1	5	2	0.2	0.4	148.44	303.34	1018.88	249	0	2	5
2017-06-13	9	0	7	2	0	0.285714	150.68	303.34	1019.17	249	0	2	7
2017-06-14	2	1	1	0	1	0	150.25	304.34	1019.17	248	-1	1	1
2017-06-15	5	1	2	2	0.5	1	149.8	304.84	1020.17	248	0	2	2
2017-06-16	5	0	4	1	0	0.25	150.64	304.84	1020.42	248	0	2	4
2017-06-17	5	0	3	2	0	0.666667	150.64	304.84	1021.08	248	0	2	3
2017-06-18	6	1	4	1	0.25	0.25	150.64	305.09	1021.33	248	0	2	4
2017-06-19	5	2	1	2	2	2	152.87	307.09	1023.33	247	-1	1	2
2017-06-20	1	0	1	0	0	0	152.25	307.09	1023.33	247	0	2	1
2017-06-21	3	1	1	1	1	1	153.91	308.09	1024.33	246	-1	1	1
2017-06-22	9	1	3	5	0.333333	1.66667	153.4	308.424	1026	247	1	3	5
2017-06-23	1	0	1	0	0	0	155.07	308.424	1026	247	0	2	1
2017-06-24	0	0	0	0	0	0	155.07	308.424	1026	247	0	2	0
2017-06-25	2	0	2	0	0	0	155.07	308.424	1026	247	0	2	2
2017-06-26	4	0	1	3	0	3	153.59	308.424	1029	248	1	3	3
2017-06-27	12	1	8	3	0.125	0.375	150.58	308.549	1029.38	248	0	2	8
2017-06-28	1	0	1	0	0	0	153.24	308.549	1029.38	248	0	2	1
2017-06-29	2	0	1	1	0	1	151.04	308.549	1030.38	248	0	2	1
2017-06-30	3	1	1	1	1	1	150.98	309.549	1031.38	247	-1	1	1
2017-07-01	4	1	2	1	0.5	0.5	150.98	310.049	1031.88	247	0	2	2
2017-07-02	2	0	2	0	0	0	150.98	310.049	1031.88	247	0	2	2
2017-07-03	8	2	5	1	0.4	0.2	148.43	310.449	1032.08	247	0	2	5
2017-07-04	1	0	0	1	0	0	148.43	310.449	1032.08	248	1	3	1
2017-07-05	0	0	0	0	0	0	150.34	310.449	1032.08	248	0	2	0
2017-07-06	0	0	0	0	0	0	148.82	310.449	1032.08	248	0	2	0
2017-07-07	1	0	0	1	0	0	151.44	310.449	1032.08	249	1	3	1
2017-07-08	0	0	0	0	0	0	151.44	310.449	1032.08	249	0	2	0
2017-07-09	1	0	0	1	0	0	151.44	310.449	1032.08	250	1	3	1
2017-07-10	3	0	1	2	0	2	153.5	310.449	1034.08	251	1	3	2
2017-07-11	6	0	4	2	0	0.5	155.27	310.449	1034.58	251	0	2	4
2017-07-12	9	0	3	6	0	2	158.9	310.449	1036.58	252	1	3	6
2017-07-13	1	0	0	1	0	0	159.26	310.449	1036.58	253	1	3	1
2017-07-14	0	0	0	0	0	0	159.97	310.449	1036.58	253	0	2	0
2017-07-15	3	0	2	1	0	0.5	159.97	310.449	1037.08	253	0	2	2
2017-07-16	2	0	1	1	0	1	159.97	310.449	1038.08	253	0	2	1
2017-07-17	12	1	6	5	0.166667	0.833333	159.73	310.615	1038.91	253	0	2	6
2017-07-18	2	0	2	0	0	0	162.86	310.615	1038.91	253	0	2	2
2017-07-19	2	0	1	1	0	1	164.14	310.615	1039.91	253	0	2	1
2017-07-20	4	0	3	1	0	0.333333	164.53	310.615	1040.24	253	0	2	3
2017-07-21	11	1	5	5	0.2	1	164.43	310.815	1041.24	253	0	2	5
2017-07-22	1	0	1	0	0	0	164.43	310.815	1041.24	253	0	2	1
2017-07-23	1	0	0	1	0	0	164.43	310.815	1041.24	254	1	3	1
2017-07-24	0	0	0	0	0	0	166	310.815	1041.24	254	0	2	0
2017-07-25	1	0	0	1	0	0	165.28	310.815	1041.24	255	1	3	1
2017-07-26	19	3	7	9	0.428571	1.28571	165.61	311.244	1042.53	256	1	3	9
2017-07-27	23	2	13	8	0.153846	0.615385	170.44	311.398	1043.14	256	0	2	13
2017-07-28	4	0	3	1	0	0.333333	172.45	311.398	1043.48	256	0	2	3
2017-07-29	7	1	2	4	0.5	2	172.45	311.898	1045.48	257	1	3	4
2017-07-30	2	0	2	0	0	0	172.45	311.898	1045.48	257	0	2	2
2017-07-31	1	0	1	0	0	0	169.25	311.898	1045.48	257	0	2	1
2017-08-01	3	0	2	1	0	0.5	169.86	311.898	1045.98	257	0	2	2
2017-08-02	7	0	6	1	0	0.166667	169.3	311.898	1046.14	257	0	2	6
2017-08-03	7	1	4	2	0.25	0.5	168.59	312.148	1046.64	257	0	2	4
2017-08-04	4	0	3	1	0	0.333333	169.62	312.148	1046.98	257	0	2	3
2017-08-05	1	0	1	0	0	0	169.62	312.148	1046.98	257	0	2	1
2017-08-06	2	0	2	0	0	0	169.62	312.148	1046.98	257	0	2	2
2017-08-07	10	0	5	5	0	1	171.98	312.148	1047.98	257	0	2	5
2017-08-08	5	2	0	3	0	0	171.23	312.148	1047.98	258	1	3	3
2017-08-09	9	2	5	2	0.4	0.4	171.18	312.548	1048.38	258	0	2	5
2017-08-10	9	2	3	4	0.666667	1.33333	167.4	313.214	1049.71	259	1	3	4
2017-08-11	3	1	1	1	1	1	168.08	314.214	1050.71	258	-1	1	1
2017-08-12	4	0	4	0	0	0	168.08	314.214	1050.71	258	0	2	4
2017-08-13	4	0	2	2	0	1	168.08	314.214	1051.71	258	0	2	2
2017-08-14	9	0	7	2	0	0.285714	170.75	314.214	1052	258	0	2	7
2017-08-15	4	0	3	1	0	0.333333	171	314.214	1052.33	258	0	2	3
2017-08-16	7	3	2	2	1.5	1	170	315.714	1053.33	257	-1	1	3
2017-08-17	2	0	1	1	0	1	166.91	315.714	1054.33	257	0	2	1
2017-08-18	8	0	5	3	0	0.6	167.41	315.714	1054.93	257	0	2	5
2017-08-19	1	0	1	0	0	0	167.41	315.714	1054.93	257	0	2	1
2017-08-20	2	0	1	1	0	1	167.41	315.714	1055.93	257	0	2	1
2017-08-21	0	0	0	0	0	0	167.78	315.714	1055.93	257	0	2	0
2017-08-22	1	0	0	1	0	0	169.64	315.714	1055.93	258	1	3	1
2017-08-23	4	0	1	3	0	3	168.71	315.714	1058.93	259	1	3	3
2017-08-24	6	0	4	2	0	0.5	167.74	315.714	1059.43	259	0	2	4
2017-08-25	7	2	2	3	1	1.5	166.32	316.714	1060.93	260	1	3	3
2017-08-26	1	0	1	0	0	0	166.32	316.714	1060.93	260	0	2	1
2017-08-27	0	0	0	0	0	0	166.32	316.714	1060.93	260	0	2	0
2017-08-28	2	0	1	1	0	1	167.24	316.714	1061.93	260	0	2	1
2017-08-29	4	1	2	1	0.5	0.5	168.05	317.214	1062.43	260	0	2	2
2017-08-30	7	1	2	4	0.5	2	169.92	317.714	1064.43	261	1	3	4
2017-08-31	3	1	1	1	1	1	171.97	318.714	1065.43	260	-1	1	1
2017-09-01	1	0	1	0	0	0	172.02	318.714	1065.43	260	0	2	1
2017-09-02	1	0	1	0	0	0	172.02	318.714	1065.43	260	0	2	1
2017-09-03	3	0	2	1	0	0.5	172.02	318.714	1065.93	260	0	2	2
2017-09-04	1	0	1	0	0	0	172.02	318.714	1065.93	260	0	2	1
2017-09-05	6	1	2	3	0.5	1.5	170.72	319.214	1067.43	261	1	3	3
2017-09-06	8	1	2	5	0.5	2.5	172.09	319.714	1069.93	262	1	3	5
2017-09-07	9	1	5	3	0.2	0.6	173.21	319.914	1070.53	262	0	2	5
2017-09-08	5	0	4	1	0	0.25	170.95	319.914	1070.78	262	0	2	4
2017-09-09	6	0	4	2	0	0.5	170.95	319.914	1071.28	262	0	2	4
2017-09-10	0	0	0	0	0	0	170.95	319.914	1071.28	262	0	2	0
2017-09-11	0	0	0	0	0	0	173.51	319.914	1071.28	262	0	2	0
2017-09-12	4	1	2	1	0.5	0.5	172.96	320.414	1071.78	262	0	2	2
2017-09-13	3	0	1	2	0	2	173.05	320.414	1073.78	263	1	3	2
2017-09-14	12	1	7	4	0.142857	0.571429	170.96	320.557	1074.35	263	0	2	7
2017-09-15	2	1	0	1	0	0	171.64	320.557	1074.35	262	-1	1	1
2017-09-16	0	0	0	0	0	0	171.64	320.557	1074.35	262	0	2	0
2017-09-17	0	0	0	0	0	0	171.64	320.557	1074.35	262	0	2	0
2017-09-18	1	0	1	0	0	0	170.01	320.557	1074.35	262	0	2	1
2017-09-19	6	1	1	4	1	4	172.52	321.557	1078.35	263	1	3	4
2017-09-20	11	3	3	5	1	1.66667	172.17	322.557	1080.02	264	1	3	5
2017-09-21	10	0	6	4	0	0.666667	171.11	322.557	1080.68	264	0	2	6
2017-09-22	14	3	5	6	0.6	1.2	170.54	323.157	1081.88	265	1	3	6
2017-09-23	1	0	0	1	0	0	170.54	323.157	1081.88	266	1	3	1
2017-09-24	1	0	0	1	0	0	170.54	323.157	1081.88	267	1	3	1
2017-09-25	14	3	6	5	0.5	0.833333	162.87	323.657	1082.72	267	0	2	6
2017-09-26	5	0	2	3	0	1.5	164.21	323.657	1084.22	268	1	3	3
2017-09-27	6	1	2	3	0.5	1.5	167.68	324.157	1085.72	269	1	3	3
2017-09-28	7	0	4	3	0	0.75	168.73	324.157	1086.47	269	0	2	4
2017-09-29	0	0	0	0	0	0	170.87	324.157	1086.47	269	0	2	0
2017-09-30	0	0	0	0	0	0	170.87	324.157	1086.47	269	0	2	0
2017-10-01	2	0	1	1	0	1	170.87	324.157	1087.47	269	0	2	1
2017-10-02	10	2	7	1	0.285714	0.142857	169.47	324.443	1087.61	269	0	2	7
2017-10-03	7	0	4	3	0	0.75	169.96	324.443	1088.36	269	0	2	4
2017-10-04	5	1	1	3	1	3	168.42	325.443	1091.36	270	1	3	3
2017-10-05	5	0	4	1	0	0.25	171.24	325.443	1091.61	270	0	2	4
2017-10-06	9	0	4	5	0	1.25	172.23	325.443	1092.86	271	1	3	5
2017-10-07	1	0	0	1	0	0	172.23	325.443	1092.86	272	1	3	1
2017-10-08	0	0	0	0	0	0	172.23	325.443	1092.86	272	0	2	0
2017-10-09	0	0	0	0	0	0	172.5	325.443	1092.86	272	0	2	0
2017-10-10	8	0	5	3	0	0.6	171.59	325.443	1093.46	272	0	2	5
2017-10-11	11	0	9	2	0	0.222222	172.74	325.443	1093.68	272	0	2	9
2017-10-12	4	0	1	3	0	3	172.55	325.443	1096.68	273	1	3	3
2017-10-13	8	1	5	2	0.2	0.4	173.74	325.643	1097.08	273	0	2	5
2017-10-14	2	1	1	0	1	0	173.74	326.643	1097.08	272	-1	1	1
2017-10-15	7	2	2	3	1	1.5	173.74	327.643	1098.58	273	1	3	3
2017-10-16	1	0	0	1	0	0	174.52	327.643	1098.58	274	1	3	1
2017-10-17	6	1	2	3	0.5	1.5	176.11	328.143	1100.08	275	1	3	3
2017-10-18	8	0	2	6	0	3	176.03	328.143	1103.08	276	1	3	6
2017-10-19	5	2	3	0	0.666667	0	174.56	328.81	1103.08	276	0	2	3
2017-10-20	0	0	0	0	0	0	174.98	328.81	1103.08	276	0	2	0
2017-10-21	2	0	2	0	0	0	174.98	328.81	1103.08	276	0	2	2
2017-10-22	4	0	2	2	0	1	174.98	328.81	1104.08	276	0	2	2
2017-10-23	5	1	3	1	0.333333	0.333333	171.27	329.143	1104.42	276	0	2	3
2017-10-24	3	0	2	1	0	0.5	171.8	329.143	1104.92	276	0	2	2
2017-10-25	6	0	3	3	0	1	170.6	329.143	1105.92	276	0	2	3
2017-10-26	2	0	2	0	0	0	170.63	329.143	1105.92	276	0	2	2
2017-10-27	13	0	10	3	0	0.3	177.88	329.143	1106.22	276	0	2	10
2017-10-28	5	0	1	4	0	4	177.88	329.143	1110.22	277	1	3	4
2017-10-29	1	0	1	0	0	0	177.88	329.143	1110.22	277	0	2	1
2017-10-30	8	1	3	4	0.333333	1.33333	179.87	329.476	1111.55	278	1	3	4
2017-10-31	11	2	4	5	0.5	1.25	180.06	329.976	1112.8	279	1	3	5
2017-11-01	22	1	13	8	0.0769231	0.615385	182.66	330.053	1113.41	279	0	2	13
2017-11-02	16	1	11	4	0.0909091	0.363636	178.92	330.144	1113.78	279	0	2	11
2017-11-03	1	0	1	0	0	0	178.92	330.144	1113.78	279	0	2	1
2017-11-04	0	0	0	0	0	0	178.92	330.144	1113.78	279	0	2	0
2017-11-05	3	0	2	1	0	0.5	178.92	330.144	1114.28	279	0	2	2
2017-11-06	6	2	2	2	1	1	180.17	331.144	1115.28	278	-1	1	2
[truncated: 557 more rows]

## Sheet: Sheet1
Date	Open	High	Low	Close
2012-05-18	42.05	45	38	38.23
2012-05-21	36.53	36.66	33	34.03
2012-05-22	32.61	33.59	30.94	31
2012-05-23	31.37	32.5	31.36	32
2012-05-24	32.95	33.21	31.77	33.03
2012-05-25	32.9	32.95	31.11	31.91
2012-05-29	31.48	31.69	28.65	28.84
2012-05-30	28.7	29.55	27.86	28.19
2012-05-31	28.55	29.67	26.83	29.6
2012-06-01	28.89	29.15	27.39	27.72
2012-06-04	27.2	27.65	26.44	26.9
2012-06-05	26.7	27.76	25.75	25.87
2012-06-06	26.07	27.17	25.52	26.81
2012-06-07	27	27.35	26.15	26.31
2012-06-08	26.55	27.76	26.44	27.1
2012-06-11	27.18	28.07	26.84	27.01
2012-06-12	27.48	27.77	26.96	27.4
2012-06-13	27.66	28.1	27.1	27.27
2012-06-14	27.65	28.32	27.38	28.29
2012-06-15	28.51	30.1	28.35	30.01
2012-06-18	29.96	32.08	29.41	31.41
2012-06-19	31.54	32.18	30.7	31.91
2012-06-20	31.92	31.93	31.15	31.6
2012-06-21	31.67	32.5	31.51	31.84
2012-06-22	32.41	33.45	32.06	33.05
2012-06-25	32.86	33.02	31.55	32.06
2012-06-26	32.69	33.44	32.5	33.1
2012-06-27	32.46	32.9	31.9	32.23
2012-06-28	31.96	32.19	30.9	31.36
2012-06-29	31.92	31.99	30.76	31.1
2012-07-02	31.25	31.73	30.55	30.77
2012-07-03	30.91	31.44	30.8	31.2
2012-07-05	31.32	31.63	31.02	31.47
2012-07-06	31.44	31.9	31.26	31.73
2012-07-09	32.1	32.88	31.99	32.17
2012-07-10	32.43	32.48	31.16	31.47
2012-07-11	31.48	31.56	30.55	30.97
2012-07-12	30.7	31.4	30.6	30.81
2012-07-13	31.04	31.07	30.56	30.72
2012-07-16	30.5	30.5	28.21	28.25
2012-07-17	28.48	28.59	27.15	28.09
2012-07-18	28.31	29.29	28.15	29.11
2012-07-19	29.41	29.5	28.63	29
2012-07-20	29	29.47	28.72	28.76
2012-07-23	28.12	29	28.01	28.75
2012-07-24	28.82	29.45	28.1	28.45
2012-07-25	28.39	29.49	28.08	29.34
2012-07-26	27.75	28.23	26.73	26.85
2012-07-27	23.19	24.54	22.28	23.71
2012-07-30	24	24.04	23.03	23.15
2012-07-31	23.37	23.37	21.61	21.71
2012-08-01	21.5	21.58	20.84	20.88
2012-08-02	20.77	20.84	19.82	20.04
2012-08-03	20.36	22.16	19.9	21.09
2012-08-06	21.39	22.15	21.3	21.92
2012-08-07	22.2	22.45	20.5	20.72
2012-08-08	20.71	21.15	20.22	20.72
2012-08-09	20.75	21.17	20.61	21.01
2012-08-10	21.41	21.82	21.13	21.81
2012-08-13	22.15	22.45	21.4	21.6
2012-08-14	21.41	21.6	20.25	20.38
2012-08-15	20.64	21.41	20.4	21.2
2012-08-16	20.44	20.48	19.69	19.87
2012-08-17	20.01	20.08	19	19.05
2012-08-20	19.05	20.13	18.75	20.01
2012-08-21	19.58	19.98	19.09	19.16
2012-08-22	19.36	19.53	18.96	19.44
2012-08-23	19.5	19.73	19.36	19.44
2012-08-24	19.52	19.68	19.25	19.41
2012-08-27	19.49	19.53	19.1	19.15
2012-08-28	19.1	19.38	18.95	19.34
2012-08-29	19.32	19.38	19.07	19.1
2012-08-30	19.27	19.45	19.06	19.09
2012-08-31	18.68	18.7	18.03	18.06
2012-09-04	18.08	18.27	17.55	17.73
2012-09-05	18.27	18.75	18.18	18.58
2012-09-06	18.74	19.26	18.72	18.96
2012-09-07	19.1	19.42	18.78	18.98
2012-09-10	19.06	19.2	18.55	18.81
2012-09-11	18.92	19.58	18.85	19.43
2012-09-12	20.76	21.16	20.28	20.93
2012-09-13	20.96	21.48	20.61	20.71
2012-09-14	21.13	22.08	20.9	22
2012-09-17	22.67	22.75	21.5	21.52
2012-09-18	21.6	21.98	21.37	21.87
2012-09-19	21.99	23.37	21.77	23.29
2012-09-20	23.02	23.24	22.54	22.59
2012-09-21	22.97	23.24	22.6	22.86
2012-09-24	21.78	21.98	20.36	20.79
2012-09-25	21.2	21.21	20.22	20.28
2012-09-26	20.15	20.78	19.8	20.62
2012-09-27	20.99	21	20.16	20.32
2012-09-28	20.57	21.95	20.5	21.66
2012-10-01	22.08	22.59	21.73	21.99
2012-10-02	22.08	22.49	21.82	22.27
2012-10-03	22.3	22.49	21.8	21.83
2012-10-04	22.32	22.4	21.41	21.95
2012-10-05	21.49	21.63	20.88	20.91
2012-10-08	20.4	20.75	20.16	20.4
2012-10-09	20.39	20.55	19.97	20.23
2012-10-10	19.93	19.94	19.45	19.64
2012-10-11	19.88	19.96	19.61	19.75
2012-10-12	19.75	19.8	19.48	19.52
2012-10-15	19.68	19.88	19.49	19.52
2012-10-16	19.68	19.69	19.3	19.48
2012-10-17	19.5	20.48	19.37	19.88
2012-10-18	19.7	19.79	18.89	18.98
2012-10-19	19	19.06	18.8	19
2012-10-22	19.2	19.43	19.05	19.32
2012-10-23	19.25	19.8	19.1	19.5
2012-10-24	24.13	24.25	22.85	23.23
2012-10-25	23.29	23.31	22.47	22.56
2012-10-26	22.4	22.88	21.88	21.94
2012-10-31	20.82	21.5	20.73	21.11
2012-11-01	21.08	21.44	21.01	21.21
2012-11-02	21.26	21.69	21.07	21.18
2012-11-05	21.1	21.48	20.92	21.25
2012-11-06	21.24	21.37	20.99	21.17
2012-11-07	20.85	20.95	20.37	20.47
2012-11-08	20.52	20.73	19.98	19.99
2012-11-09	19.96	20	19.13	19.21
2012-11-12	19.15	20.17	18.87	20.07
2012-11-13	19.61	20.11	19.56	19.86
2012-11-14	20.1	22.5	19.93	22.36
2012-11-15	22.34	22.5	21.65	22.17
2012-11-16	22.25	23.93	22.18	23.56
2012-11-19	23.96	24.12	22.82	22.92
2012-11-20	22.73	23.9	22.7	23.1
2012-11-21	23.22	24.53	23.05	24.32
2012-11-23	24.58	24.68	23.88	24
2012-11-26	24.94	26.09	24.81	25.94
2012-11-27	26.04	26.5	25.46	26.15
2012-11-28	25.94	26.49	25.75	26.36
2012-11-29	26.5	27.52	26.16	27.32
2012-11-30	27.26	28	26.76	28
2012-12-03	28	28.88	26.98	27.04
2012-12-04	27.06	27.76	26.68	27.46
2012-12-05	27.75	27.9	27.26	27.71
2012-12-06	27.68	27.75	26.82	26.97
2012-12-07	27.07	27.78	26.84	27.49
2012-12-10	27.17	28.17	27.1	27.84
2012-12-11	28.07	28.24	27.66	27.98
2012-12-12	28	28.14	27.37	27.58
2012-12-13	27.59	28.75	27.43	28.24
2012-12-14	28.18	28.33	26.76	26.81
2012-12-17	26.77	27	26.32	26.75
2012-12-18	26.96	27.91	26.9	27.71
2012-12-19	27.83	28.22	26.95	27.41
2012-12-20	27.49	27.6	27.13	27.36
2012-12-21	26.66	27.01	26.12	26.26
2012-12-24	26.5	26.96	26.2	26.93
2012-12-26	27.03	27.18	26.38	26.51
2012-12-27	26.55	26.8	25.52	26.05
2012-12-28	25.48	26.11	25.15	25.91
2012-12-31	26.2	26.99	26.11	26.62
2013-01-02	27.44	28.18	27.42	28
2013-01-03	27.88	28.47	27.59	27.77
2013-01-04	28.01	28.93	27.83	28.76
2013-01-07	28.69	29.79	28.65	29.42
2013-01-08	29.51	29.6	28.86	29.06
2013-01-09	29.67	30.6	29.49	30.59
2013-01-10	30.6	31.45	30.28	31.3
2013-01-11	31.28	31.96	31.1	31.72
2013-01-14	32.08	32.21	30.62	30.95
2013-01-15	30.64	31.71	29.88	30.1
2013-01-16	30.21	30.35	29.53	29.85
2013-01-17	30.08	30.42	30.03	30.14
2013-01-18	30.31	30.44	29.27	29.66
2013-01-22	29.75	30.89	29.74	30.73
2013-01-23	31.1	31.5	30.8	30.82
2013-01-24	31.27	31.49	30.81	31.08
2013-01-25	31.41	31.93	31.13	31.54
2013-01-28	31.88	32.51	31.81	32.47
2013-01-29	32	32.07	30.71	30.79
2013-01-30	30.98	31.49	30.88	31.24
2013-01-31	29.15	31.47	28.74	30.98
2013-02-01	31.01	31.02	29.63	29.73
2013-02-04	29.06	29.2	28.01	28.11
2013-02-05	28.26	28.96	28.04	28.64
2013-02-06	28.74	29.29	28.66	29.05
2013-02-07	29.11	29.15	28.27	28.65
2013-02-08	28.89	29.17	28.51	28.55
2013-02-11	28.61	28.68	28.04	28.26
2013-02-12	27.67	28.16	27.1	27.37
2013-02-13	27.36	28.32	27.31	27.91
2013-02-14	28.02	28.63	28.01	28.5
2013-02-15	28.52	28.75	28.09	28.32
2013-02-19	28.23	29.08	28.12	28.93
2013-02-20	28.92	29.05	28.33	28.46
2013-02-21	28.28	28.55	27.15	27.28
2013-02-22	27.62	27.63	26.82	27.13
2013-02-25	27.16	27.64	27.15	27.27
2013-02-26	27.36	27.46	26.7	27.39
2013-02-27	27.34	27.34	26.63	26.87
2013-02-28	26.84	27.3	26.34	27.25
2013-03-01	27.05	28.12	26.81	27.78
2013-03-04	27.76	28.06	27.44	27.72
2013-03-05	27.88	28.18	27.21	27.52
2013-03-06	28.1	28.13	27.35	27.45
2013-03-07	27.57	28.68	27.47	28.58
2013-03-08	28.43	28.47	27.73	27.96
2013-03-11	28.01	28.64	27.83	28.14
2013-03-12	28.1	28.32	27.6	27.83
2013-03-13	27.62	27.65	26.92	27.08
2013-03-14	27.1	27.43	26.83	27.04
2013-03-15	27.03	27.06	26.56	26.65
2013-03-18	26.37	26.79	25.78	26.49
2013-03-19	26.53	26.9	26.21	26.55
2013-03-20	26.68	26.69	25.78	25.86
2013-03-21	25.66	26.11	25.56	25.74
2013-03-22	25.8	26.01	25.63	25.73
2013-03-25	25.75	25.8	25.08	25.13
2013-03-26	25.08	25.48	25.03	25.21
2013-03-27	25	26.28	24.72	26.09
2013-03-28	26.09	26.17	25.52	25.58
2013-04-01	25.63	25.89	25.28	25.53
2013-04-02	25.77	26.12	25.3	25.42
2013-04-03	25.83	26.39	25.7	26.25
2013-04-04	26.62	27.23	26.11	27.07
2013-04-05	26.86	27.8	26.61	27.39
2013-04-08	27.19	27.2	26.63	26.85
2013-04-09	26.58	26.89	26.42	26.59
2013-04-10	27.01	27.84	26.9	27.57
2013-04-11	27.48	28.1	27.25	28.02
2013-04-12	28	28	27.24	27.4
2013-04-15	27.16	27.48	26.36	26.52
2013-04-16	26.81	27.11	26.4	26.92
2013-04-17	26.65	27.2	26.39	26.63
2013-04-18	26.82	26.82	25.15	25.69
2013-04-19	25.62	25.96	25.33	25.73
2013-04-22	25.81	26.36	25.7	25.97
2013-04-23	26.22	26.33	25.77	25.98
2013-04-24	25.93	26.4	25.8	26.11
2013-04-25	26.07	26.4	26	26.14
2013-04-26	26.6	27.62	26.6	26.85
2013-04-29	27.16	27.41	26.86	26.98
2013-04-30	27.13	27.85	27.01	27.77
2013-05-01	27.85	27.92	27.31	27.43
2013-05-02	28.01	29.02	27.98	28.97
2013-05-03	29.04	29.07	28.15	28.31
2013-05-06	28.33	28.46	27.48	27.57
2013-05-07	27.55	27.85	26.85	26.89
2013-05-08	26.88	27.3	26.65	27.12
2013-05-09	27.08	27.55	26.85	27.04
2013-05-10	27.14	27.3	26.57	26.68
2013-05-13	26.6	27.33	26.53	26.82
2013-05-14	26.89	27.28	26.82	27.07
2013-05-15	26.92	26.99	26.4	26.6
2013-05-16	26.48	26.55	25.9	26.13
2013-05-17	26.4	26.6	26.2	26.25
2013-05-20	26.18	26.19	25.69	25.76
2013-05-21	25.87	26.08	25.59	25.66
2013-05-22	25.65	25.85	24.92	25.16
2013-05-23	24.8	25.53	24.77	25.06
2013-05-24	24.97	24.97	24.08	24.31
2013-05-28	24.54	24.54	23.92	24.1
2013-05-29	23.79	23.81	23.26	23.32
2013-05-30	24.13	24.78	23.93	24.55
2013-05-31	24.63	24.95	24.27	24.35
2013-06-03	24.27	24.32	23.71	23.85
2013-06-04	23.89	23.93	23.32	23.52
2013-06-05	23.35	23.71	22.79	22.9
2013-06-06	22.99	23.09	22.67	22.97
2013-06-07	23.03	23.4	22.86	23.29
2013-06-10	24.06	24.6	23.99	24.33
2013-06-11	24.03	24.35	24	24.03
2013-06-12	24.16	24.26	23.58	23.77
2013-06-13	23.72	23.83	23.27	23.73
2013-06-14	23.56	23.89	23.26	23.63
2013-06-17	23.91	24.25	23.75	24.02
2013-06-18	24.09	24.69	24.08	24.21
2013-06-19	24.2	25.19	24.1	24.31
2013-06-20	24.28	24.75	23.65	23.9
2013-06-21	24.59	24.7	24.05	24.53
2013-06-24	23.95	24.11	23.38	23.94
2013-06-25	24.14	24.43	24.04	24.25
2013-06-26	24.51	24.65	23.99	24.16
2013-06-27	24.24	24.84	24.21	24.66
2013-06-28	24.68	24.98	24.42	24.88
2013-07-01	24.97	25.06	24.62	24.81
2013-07-02	24.7	24.77	24.3	24.41
2013-07-03	24.22	24.71	24.15	24.52
2013-07-05	24.65	24.66	24.2	24.37
2013-07-08	24.47	25.04	24.42	24.71
2013-07-09	25.07	25.49	25.03	25.48
2013-07-10	25.58	25.83	25.47	25.8
2013-07-11	25.96	26	25.45	25.81
2013-07-12	25.74	25.93	25.55	25.91
2013-07-15	25.93	26.43	25.65	26.28
2013-07-16	26.39	26.75	26.01	26.32
2013-07-17	26.37	26.78	26.3	26.65
2013-07-18	26.75	26.77	26.12	26.18
2013-07-19	25.82	26.11	25.6	25.88
2013-07-22	25.99	26.13	25.72	26.05
2013-07-23	26.1	26.3	25.97	26.13
2013-07-24	26.32	26.53	26.05	26.51
2013-07-25	33.54	34.88	32.75	34.36
2013-07-26	33.77	34.73	33.56	34.01
2013-07-29	34.07	35.63	34.01	35.43
2013-07-30	35.65	37.96	35.32	37.63
2013-07-31	37.96	38.31	36.33	36.8
2013-08-01	37.3	38.29	36.92	37.49
2013-08-02	37.66	38.49	37.5	38.05
2013-08-05	38.43	39.32	38.25	39.19
2013-08-06	39.11	39.25	37.94	38.55
2013-08-07	38.61	38.94	37.7	38.87
2013-08-08	39.13	39.19	38.43	38.54
2013-08-09	38.59	38.74	38.01	38.5
2013-08-12	38.2	38.5	38.1	38.22
2013-08-13	38.24	38.32	36.77	37.02
2013-08-14	36.83	37.55	36.62	36.65
2013-08-15	36.36	37.07	36.02	36.56
2013-08-16	36.97	37.49	36.9	37.08
2013-08-19	37.43	38.28	37.14	37.81
2013-08-20	38.35	38.58	37.69	38.41
2013-08-21	38.38	38.85	38.15	38.32
2013-08-22	38.37	38.75	38.34	38.55
2013-08-23	39	40.63	38.93	40.55
2013-08-26	40.9	41.94	40.62	41.34
2013-08-27	40.68	41.2	39.42	39.64
2013-08-28	39.96	40.85	39.88	40.55
2013-08-29	40.89	41.78	40.8	41.28
2013-08-30	42.02	42.26	41.06	41.29
2013-09-03	41.84	42.16	41.51	41.87
2013-09-04	42.01	42.17	41.44	41.78
2013-09-05	41.79	42.77	41.77	42.66
2013-09-06	43.09	44.61	42.4	43.95
2013-09-09	44.36	44.79	43.7	44.04
2013-09-10	44.24	44.26	43.23	43.6
2013-09-11	43.39	45.09	43.11	45.04
2013-09-12	45.53	45.62	44.65	44.75
2013-09-13	45.04	45.08	43.93	44.31
2013-09-16	44.85	44.94	42.43	42.51
2013-09-17	42.5	45.44	42.43	45.07
2013-09-18	44.84	45.47	44.4	45.23
2013-09-19	45.51	46.05	45.23	45.98
2013-09-20	46.32	47.6	45.74	47.49
2013-09-23	47.28	47.55	46.29	47.19
2013-09-24	48.51	49.66	48.16	48.45
2013-09-25	49.23	49.54	48.46	49.46
2013-09-26	50.01	50.6	49.5	50.39
2013-09-27	50.29	51.28	49.86	51.24
2013-09-30	50.14	51.6	49.8	50.23
2013-10-01	49.97	51.03	49.45	50.42
2013-10-02	50.13	51.1	49.95	50.28
2013-10-03	50.47	50.72	49.06	49.18
2013-10-04	49.77	51.16	49.57	51.04
2013-10-07	50.73	51.29	50.4	50.52
2013-10-08	50.6	50.6	47.08	47.14
2013-10-09	47.38	47.84	45.26	46.77
2013-10-10	47.87	49.68	47.83	49.05
2013-10-11	49.18	49.87	48.79	49.11
2013-10-14	48.31	49.63	47.91	49.51
2013-10-15	49.99	51	49.18	49.5
2013-10-16	50.04	51.24	49.9	51.14
2013-10-17	51.12	52.22	50.95	52.21
2013-10-18	54.18	54.83	53.6	54.22
2013-10-21	54.68	54.81	53.51	53.85
2013-10-22	54.33	54.76	52.2	52.68
2013-10-23	51.75	52.25	51.13	51.9
2013-10-24	52.38	52.84	51.59	52.45
2013-10-25	53.18	53.24	51.88	51.95
2013-10-28	51.54	51.7	49.61	50.23
2013-10-29	50.73	50.79	49.25	49.4
2013-10-30	50	50.21	48.75	49.01
2013-10-31	47.16	52	46.5	50.21
2013-11-01	50.85	52.09	49.72	49.75
2013-11-04	49.37	49.75	48.02	48.22
2013-11-05	47.79	50.18	47.51	50.11
2013-11-06	50.26	50.45	48.71	49.12
2013-11-07	49.24	49.87	47.3	47.56
2013-11-08	47.81	48.65	47.25	47.53
2013-11-11	47.04	47.53	45.73	46.2
2013-11-12	46	47.37	45.83	46.61
2013-11-13	46.23	48.74	46.06	48.71
2013-11-14	48.7	49.57	48.03	48.99
2013-11-15	49.11	49.48	48.71	49.01
2013-11-18	48.47	48.84	45.8	45.83
2013-11-19	46.26	47	45.72	46.36
2013-11-20	46.61	47.55	46.31	46.43
2013-11-21	46.99	47.46	46.69	46.7
2013-11-22	47.04	47.27	45.96	46.23
2013-11-25	46.36	46.65	44.04	44.82
2013-11-26	44.66	46.17	43.55	45.89
2013-11-27	45.97	46.67	45.53	46.49
2013-11-29	46.75	47.21	46.5	47.01
2013-12-02	46.9	47.54	46.26	47.06
2013-12-03	46.75	47.2	46.29	46.73
2013-12-04	46.46	48.77	46.26	48.62
2013-12-05	48.15	48.7	47.87	48.34
2013-12-06	48.98	49.39	47.71	47.94
2013-12-09	48.09	48.97	47.74	48.84
2013-12-10	48.64	50.77	48.54	50.25
2013-12-11	50.55	50.77	49.01	49.38
2013-12-12	51.05	52.07	50.66	51.83
2013-12-13	51.66	53.5	51.34	53.32
2013-12-16	53.25	54.5	52.91	53.81
2013-12-17	54.76	55.18	54.24	54.86
2013-12-18	54.86	55.89	53.75	55.57
2013-12-19	54.33	55.19	53.95	55.05
2013-12-20	54.93	55.15	54.23	55.12
2013-12-23	55.5	58.32	55.45	57.77
2013-12-24	58.27	58.58	56.91	57.96
2013-12-26	58.32	58.38	57.37	57.73
2013-12-27	57.48	57.68	55.25	55.44
2013-12-30	54.93	55.18	53.43	53.71
2013-12-31	54.12	54.86	53.91	54.65
2014-01-02	54.83	55.22	54.19	54.71
2014-01-03	55.02	55.65	54.53	54.56
2014-01-06	54.42	57.26	54.05	57.2
2014-01-07	57.7	58.55	57.22	57.92
2014-01-08	57.6	58.41	57.23	58.23
2014-01-09	58.65	58.96	56.65	57.22
2014-01-10	57.13	58.3	57.06	57.94
2014-01-13	57.91	58.25	55.38	55.91
2014-01-14	56.46	57.78	56.1	57.74
2014-01-15	57.98	58.57	57.27	57.6
2014-01-16	57.26	58.02	56.83	57.19
2014-01-17	57.3	57.82	56.07	56.3
2014-01-21	56.6	58.58	56.5	58.51
2014-01-22	58.85	59.31	57.1	57.51
2014-01-23	56.37	56.68	55.69	56.63
2014-01-24	56.15	56.42	54.4	54.45
2014-01-27	54.73	54.94	51.85	53.55
2014-01-28	54.02	55.28	54	55.14
2014-01-29	54.61	54.95	53.19	53.53
2014-01-30	62.12	62.5	60.46	61.08
2014-01-31	60.47	63.37	60.17	62.57
2014-02-03	63.03	63.77	60.7	61.48
2014-02-04	62.05	63.14	61.82	62.75
2014-02-05	62.74	63.16	61.27	62.19
2014-02-06	61.46	62.78	61.46	62.16
2014-02-07	62.27	64.57	62.22	64.32
2014-02-10	64.3	64.49	63.47	63.55
2014-02-11	63.75	65	63.35	64.85
2014-02-12	64.92	65.06	64.05	64.45
2014-02-13	64.18	67.33	64.05	67.33
2014-02-14	67.5	67.58	66.72	67.09
2014-02-18	66.94	67.54	66.07	67.3
2014-02-19	67.05	69.08	67	68.06
2014-02-20	67.73	70.11	65.73	69.63
2014-02-21	69.69	69.96	68.45	68.59
2014-02-24	68.74	71.44	68.54	70.78
2014-02-25	70.95	71	69.45	69.85
2014-02-26	70.19	71.22	68.85	69.26
2014-02-27	69.34	70.01	68.87	68.94
2014-02-28	69.47	69.88	67.38	68.46
2014-03-03	66.96	68.05	66.51	67.41
2014-03-04	68.66	68.9	67.62	68.8
2014-03-05	69.69	71.97	69.62	71.57
2014-03-06	71.88	71.89	70.25	70.84
2014-03-07	71.08	71.18	69.47	69.8
2014-03-10	70.77	72.15	70.51	72.03
2014-03-11	72.5	72.59	69.96	70.1
2014-03-12	69.86	71.35	69	70.88
2014-03-13	71.29	71.35	68.15	68.83
2014-03-14	68.49	69.43	67.46	67.72
2014-03-17	68.18	68.95	66.62	68.74
2014-03-18	68.76	69.6	68.3	69.19
2014-03-19	69.17	69.29	67.47	68.24
2014-03-20	68.01	68.23	66.82	66.97
2014-03-21	67.53	67.92	66.18	67.24
2014-03-24	67.19	67.36	63.36	64.1
2014-03-25	64.89	66.19	63.78	64.89
2014-03-26	64.74	64.95	60.37	60.39
2014-03-27	60.51	61.9	57.98	60.97
2014-03-28	61.34	61.95	59.34	60.01
2014-03-31	60.78	61.52	59.87	60.24
2014-04-01	60.46	62.66	60.24	62.62
2014-04-02	63.21	63.91	62.21	62.72
2014-04-03	62.55	63.17	59.13	59.49
2014-04-04	59.94	60.2	56.32	56.75
2014-04-07	55.9	58	55.44	56.95
2014-04-08	57.68	58.71	57.17	58.19
2014-04-09	59.63	62.46	59.19	62.41
2014-04-10	63.08	63.18	58.68	59.16
2014-04-11	57.6	60.31	57.31	58.53
2014-04-14	60.09	60.45	57.78	58.89
2014-04-15	59.29	59.68	55.88	59.09
2014-04-16	59.79	60.19	57.74	59.72
2014-04-17	59.3	60.58	58.72	58.94
2014-04-21	59.46	61.24	59.15	61.24
2014-04-22	62.65	63.44	62.22	63.03
2014-04-23	63.45	63.48	61.26	61.36
2014-04-24	63.6	63.65	59.77	60.87
2014-04-25	59.97	60.01	57.57	57.71
2014-04-28	58.05	58.31	54.66	56.14
2014-04-29	56.09	58.28	55.84	58.15
2014-04-30	57.58	59.85	57.16	59.78
2014-05-01	60.43	62.28	60.21	61.15
2014-05-02	61.3	61.89	60.18	60.46
2014-05-05	59.67	61.35	59.18	61.22
2014-05-06	60.98	61.15	58.49	58.53
2014-05-07	58.77	59.3	56.26	57.39
2014-05-08	57.23	58.82	56.5	56.76
2014-05-09	56.85	57.65	56.38	57.24
2014-05-12	57.98	59.9	57.98	59.83
2014-05-13	59.66	60.89	59.51	59.83
2014-05-14	59.53	60.45	58.95	59.23
2014-05-15	59.26	59.38	57.52	57.92
2014-05-16	58.31	58.45	57.31	58.02
2014-05-19	57.89	59.56	57.57	59.21
2014-05-20	59.5	60.19	58.18	58.56
2014-05-21	58.56	60.5	58.25	60.49
2014-05-22	60.94	61.48	60.4	60.52
2014-05-23	60.41	61.45	60.15	61.35
2014-05-27	61.62	63.51	61.57	63.48
2014-05-28	63.39	64.14	62.62	63.51
2014-05-29	63.84	64.3	63.51	63.83
2014-05-30	63.95	64.17	62.56	63.3
2014-06-02	63.23	63.59	62.05	63.08
2014-06-03	62.62	63.42	62.32	62.87
2014-06-04	62.45	63.59	62.07	63.34
2014-06-05	63.66	64.36	62.82	63.19
2014-06-06	63.37	63.48	62.15	62.5
2014-06-09	62.4	63.34	61.79	62.88
2014-06-10	63.53	65.82	63.5	65.77
2014-06-11	65.32	65.8	64.9	65.78
2014-06-12	65.85	66.47	64.06	64.29
2014-06-13	64.7	64.97	63.83	64.5
2014-06-16	64.16	64.88	63.75	64.19
2014-06-17	64.1	64.88	63.93	64.4
2014-06-18	64.49	65.75	64.05	65.6
2014-06-19	65.46	65.58	64.21	64.34
2014-06-20	64.46	64.81	63.35	64.5
2014-06-23	64.32	65.66	64.22	65.37
2014-06-24	65.36	67.17	65.27	65.72
2014-06-25	65.58	67.48	65.57	67.44
2014-06-26	68	68	66.9	67.13
2014-06-27	67.31	67.7	66.84	67.6
2014-06-30	67.46	67.92	67.13	67.29
2014-07-01	67.58	68.44	67.39	68.06
2014-07-02	68.04	68.3	65.79	66.45
2014-07-03	66.86	67	65.76	66.29
2014-07-07	66.3	66.57	65.12	65.29
2014-07-08	65.06	65.56	62.21	62.76
2014-07-09	63.41	65.12	63.15	64.97
2014-07-10	63.31	65.34	63.05	64.87
2014-07-11	65.28	66.59	64.79	66.34
2014-07-14	67.13	68.17	66.9	67.9
2014-07-15	67.96	68.09	66.26	67.17
2014-07-16	67.54	67.94	67.07	67.66
2014-07-17	67.03	67.85	66.04	66.41
2014-07-18	66.8	68.46	66.16	68.42
2014-07-21	68.81	69.96	68.5	69.4
2014-07-22	69.76	69.77	68.61	69.27
2014-07-23	69.74	71.33	69.61	71.29
2014-07-24	75.96	76.74	74.51	74.98
2014-07-25	74.99	75.67	74.66	75.19
2014-07-28	75.17	75.5	73.85	74.92
2014-07-29	74.72	74.92	73.42	73.71
2014-07-30	74.21	75.19	74.13	74.68
2014-07-31	74	74.17	72.44	72.65
2014-08-01	72.22	73.22	71.55	72.36
2014-08-04	72.36	73.88	72.36	73.51
2014-08-05	73.2	73.59	72.18	72.69
2014-08-06	72.02	73.72	71.79	72.47
2014-08-07	73	74	72.7	73.17
2014-08-08	73.4	73.43	72.56	73.06
2014-08-11	73.46	73.91	73.06	73.44
2014-08-12	73.09	73.33	72.22	72.83
2014-08-13	73.12	74.25	73.05	73.77
2014-08-14	73.97	74.38	73.69	74.3
2014-08-15	74.32	74.65	73	73.63
2014-08-18	74	74.72	73.96	74.59
2014-08-19	74.81	75.58	74.51	75.29
2014-08-20	74.97	75.18	74.62	74.81
2014-08-21	74.92	75.19	74.41	74.57
2014-08-22	74.34	74.73	73.57	74.57
2014-08-25	74.94	75.28	74.79	75.02
2014-08-26	75	75.99	74.73	75.96
2014-08-27	75.27	75.49	74.46	74.63
2014-08-28	74	74.43	73.73	73.86
2014-08-29	74.3	74.82	74.01	74.82
2014-09-02	75.01	76.7	74.82	76.68
2014-09-03	77.14	77.48	75.6	75.83
2014-09-04	75.89	76.93	75.53	75.95
2014-09-05	76.1	77.38	75.6	77.26
2014-09-08	77.26	78.17	77.01	77.89
2014-09-09	77.59	78.17	76.2	76.67
2014-09-10	76.52	77.95	76.51	77.43
2014-09-11	77.13	78.36	77.05	77.92
2014-09-12	78.02	78.3	77.1	77.48
2014-09-15	77.15	77.25	73.43	74.58
2014-09-16	73.52	76.23	73.07	76.08
2014-09-17	75.96	77.25	75.57	76.43
2014-09-18	76.77	77.33	76.52	77
2014-09-19	77.4	78.3	76.44	77.91
2014-09-22	77	77.53	75.95	76.8
2014-09-23	76.33	78.63	76.04	78.29
2014-09-24	78.1	78.62	77.51	78.54
2014-09-25	78.6	78.94	77.13	77.22
2014-09-26	77.59	78.84	77.33	78.79
2014-09-29	78.12	79.2	77.91	79
2014-09-30	79.35	79.71	78.6	79.04
2014-10-01	78.78	78.82	75.9	76.55
2014-10-02	76.57	77.48	75.64	77.08
2014-10-03	77.76	78.06	77.26	77.44
2014-10-06	77.19	77.89	76.85	77.56
2014-10-07	77.05	77.95	76.24	76.29
2014-10-08	76.18	77.71	75.1	77.52
2014-10-09	77.28	77.76	75.85	75.91
2014-10-10	75.59	76.5	72.76	72.91
2014-10-13	73.23	74.78	72.52	72.99
2014-10-14	74	74.18	72.05	73.59
2014-10-15	71.69	73.8	70.32	73.21
2014-10-16	70.79	73.35	70.58	72.63
2014-10-17	74.23	76	73.75	75.95
2014-10-20	75.6	77.09	75.38	76.95
2014-10-21	77.56	78.74	77.15	78.69
2014-10-22	78.82	79.85	78.01	78.37
2014-10-23	79.38	80.63	79.01	80.04
2014-10-24	80.2	80.82	79.32	80.67
2014-10-27	80.74	80.8	79.76	80.28
2014-10-28	80.18	81.16	79.57	80.77
2014-10-29	75.45	76.88	74.78	75.86
2014-10-30	75.05	75.35	72.9	74.11
2014-10-31	74.93	75.7	74.45	74.99
2014-11-03	75.47	75.52	73.7	73.88
2014-11-04	74.23	75.77	73.65	75.76
2014-11-05	76.51	76.8	74.42	74.83
2014-11-06	74.89	75.6	74.31	75.26
2014-11-07	75.39	75.86	75.02	75.6
2014-11-10	75.36	75.48	74.61	75
2014-11-11	74.95	74.98	74.03	74.61
2014-11-12	74.28	75.14	73.54	74.72
2014-11-13	74.74	75.24	73.64	74.25
2014-11-14	74.27	74.93	74.04	74.88
2014-11-17	74.88	75.66	73.88	74.24
2014-11-18	74.45	74.8	73.9	74.34
2014-11-19	74.01	74.54	73.11	73.33
2014-11-20	72.8	73.99	72.51	73.6
2014-11-21	74.5	74.5	73.5	73.75
2014-11-24	73.54	74.35	73.35	74.01
2014-11-25	74.21	75.74	74.13	75.63
2014-11-26	75.53	77.78	75.51	77.62
2014-11-28	77.67	78.27	77.23	77.7
2014-12-01	77.26	77.31	74.8	75.1
2014-12-02	75.33	75.91	75.04	75.46
2014-12-03	75.38	75.73	74.4	74.88
2014-12-04	74.83	75.55	74.66	75.24
2014-12-05	75.8	76.76	75.36	76.36
2014-12-08	76.18	77.25	75.4	76.52
2014-12-09	75.2	76.93	74.78	76.84
2014-12-10	76.65	77.55	76.07	76.18
2014-12-11	76.52	78.52	76.48	77.73
2014-12-12	77.16	78.88	77.02	77.83
2014-12-15	78.46	78.58	76.56	76.99
2014-12-16	76.19	77.39	74.59	74.69
2014-12-17	75.01	76.41	74.9	76.11
2014-12-18	76.89	78.4	76.51	78.4
2014-12-19	78.75	80	78.33	79.88
2014-12-22	80.08	81.89	80	81.45
2014-12-23	82.02	82.17	80.4	80.61
2014-12-24	81.03	81.43	80.75	80.77
2014-12-26	81.02	81.28	80.51	80.78
2014-12-29	80.49	80.96	79.71	80.02
2014-12-30	79.85	80.59	79.1	79.22
2014-12-31	79.54	79.8	77.86	78.02
2015-01-02	78.58	78.93	77.7	78.45
2015-01-05	77.98	79.25	76.86	77.19
2015-01-06	77.23	77.59	75.36	76.15
2015-01-07	76.76	77.36	75.82	76.15
2015-01-08	76.74	78.23	76.08	78.18
2015-01-09	78.2	78.62	77.2	77.74
2015-01-12	77.84	78	76.21	76.72
2015-01-13	77.23	78.08	75.85	76.45
2015-01-14	76.42	77.2	76.03	76.28
2015-01-15	76.4	76.57	73.54	74.05
2015-01-16	74.04	75.32	73.84	75.18
2015-01-20	75.72	76.31	74.82	76.24
2015-01-21	76.16	77.3	75.85	76.74
2015-01-22	77.17	77.75	76.68	77.65
2015-01-23	77.65	78.19	77.04	77.83
2015-01-26	77.98	78.47	77.29	77.5
2015-01-27	76.71	76.88	75.63	75.78
2015-01-28	76.9	77.64	76	76.24
2015-01-29	76.85	78.02	74.21	78
2015-01-30	78	78.16	75.75	75.91
2015-02-02	76.11	76.14	73.75	74.99
2015-02-03	75.19	75.58	73.86	75.4
2015-02-04	75.09	76.35	75.01	75.63
2015-02-05	75.71	75.98	75.21	75.61
2015-02-06	75.68	75.7	74.25	74.47
2015-02-09	74.05	74.83	73.45	74.44
2015-02-10	74.85	75.34	74.5	75.19
2015-02-11	75.09	76.75	75.03	76.51
2015-02-12	76.86	76.87	75.89	76.23
2015-02-13	76.46	76.48	75.5	75.74
2015-02-17	75.3	76.91	75.08	75.6
2015-02-18	75.94	76.9	75.45	76.71
2015-02-19	76.99	79.84	76.95	79.42
2015-02-20	79.55	80.34	79.2	79.9
2015-02-23	79.96	80.19	78.38	78.84
2015-02-24	78.5	79.48	78.1	78.45
2015-02-25	78.5	80.2	78.5	79.56
2015-02-26	79.88	81.37	79.72	80.41
2015-02-27	80.68	81.23	78.62	78.97
2015-03-02	79	79.86	78.52	79.75
2015-03-03	79.61	79.7	78.52	79.6
2015-03-04	79.3	81.15	78.85	80.9
2015-03-05	81.23	81.99	81.05	81.21
2015-03-06	80.9	81.33	79.83	80.01
2015-03-09	79.68	79.91	78.63	79.44
2015-03-10	78.5	79.26	77.55	77.55
2015-03-11	77.8	78.43	77.26	77.57
2015-03-12	78.1	79.05	77.91	78.93
2015-03-13	78.6	79.38	77.68	78.05
2015-03-16	77.96	78.12	77.36	78.07
2015-03-17	78.36	79.78	78.34	79.36
2015-03-18	79.25	81.24	79.17	80.91
2015-03-19	81.12	83	81	82.75
2015-03-20	83.39	84.6	83.07	83.8
2015-03-23	83.92	84.96	83.3	84.43
2015-03-24	84.71	86.07	84.52	85.31
2015-03-25	85.5	85.52	82.92	82.92
2015-03-26	82.72	83.77	82.14	83.01
2015-03-27	83.38	83.95	82.88	83.3
2015-03-30	83.81	84.34	82.41	83.2
2015-03-31	82.9	83.5	82.21	82.22
2015-04-01	82.5	82.72	80.87	81.67
2015-04-02	82.25	82.56	81.44	81.56
2015-04-06	80.8	82.81	80.8	82.44
2015-04-07	82.65	83.42	82.22	82.32
2015-04-08	82.63	83.1	81.84	82.28
2015-04-09	82.5	82.8	81.71	82.17
2015-04-10	82.21	82.61	81.91	82.04
2015-04-13	81.93	83.94	81.92	83.01
2015-04-14	83.17	83.69	82.44	83.52
2015-04-15	83.55	83.66	82.27	82.71
2015-04-16	82.47	83.07	82.15	82.31
2015-04-17	81.48	82.11	80.37	80.78
2015-04-20	81.54	83.15	81.24	83.09
2015-04-21	84	84.49	83.54	83.62
2015-04-22	84.32	84.74	83.65	84.63
2015-04-23	84.1	85.59	82.41	82.41
2015-04-24	82.77	82.94	81.48	81.53
2015-04-27	81.87	82.93	81.63	81.91
2015-04-28	81.83	81.9	80.23	80.68
2015-04-29	80.01	81.39	79.52	80.47
2015-04-30	80.01	80.96	78.32	78.77
2015-05-01	79.24	79.76	78.11	78.99
2015-05-04	79.33	79.69	78.63	78.81
2015-05-05	78.55	78.8	77.22	77.56
2015-05-06	77.97	78.81	77.05	78.1
2015-05-07	78	78.94	77.56	78.43
2015-05-08	79.1	79.23	78.03	78.51
2015-05-11	78.48	79.03	77.93	78.01
2015-05-12	77.87	77.89	76.79	77.46
2015-05-13	77.72	78.53	77.65	78.44
2015-05-14	78.94	81.85	78.67	81.37
2015-05-15	81.41	81.52	80.18	80.42
2015-05-18	80.33	81.38	80.23	80.88
2015-05-19	81.25	81.69	80.55	80.63
2015-05-20	80.47	81.1	79.46	80.55
2015-05-21	80.19	80.92	80.08	80.48
2015-05-22	80.35	81.31	80.25	80.54
2015-05-26	80.43	80.6	79.08	79.33
2015-05-27	79.6	80.66	79.43	80.55
2015-05-28	80.25	81.07	80	80.15
2015-05-29	79.95	80.07	78.88	79.19
2015-06-01	79.3	80.38	78.66	80.29
2015-06-02	79.76	81.35	79.56	80.44
2015-06-03	81.35	82.53	81.25	82.44
2015-06-04	82.14	82.95	81.51	82.05
2015-06-05	81.87	82.46	81.51	82.14
2015-06-08	81.82	82	80.13	80.67
2015-06-09	80.6	81.19	79.32	80.67
2015-06-10	80.83	82.6	80.81	82.16
2015-06-11	82.31	82.9	81.36	81.83
2015-06-12	81.37	82.09	81.2	81.53
2015-06-15	80.55	80.93	80.07	80.71
2015-06-16	80.82	81.51	80.45	81.06
2015-06-17	81.76	82.22	81.34	81.79
2015-06-18	81.64	83.19	81.57	82.91
2015-06-19	82.83	82.98	82.12	82.51
2015-06-22	83.41	84.97	83.31	84.74
2015-06-23	84.96	87.97	84.76	87.88
2015-06-24	87.66	89.25	87.45	88.86
2015-06-25	89.26	89.4	87.84	87.98
2015-06-26	88.12	88.34	86.83	88.01
2015-06-29	86.61	87.5	85.73	85.8
2015-06-30	86.6	86.7	85.57	85.77
2015-07-01	86.77	87.95	86.49	86.91
2015-07-02	87.4	87.44	86.34	87.29
2015-07-06	86.49	88.19	86.39	87.55
2015-07-07	87.8	87.85	85.23	87.22
2015-07-08	86.29	86.75	85.45	85.65
2015-07-09	86.73	87.6	85.65	85.88
2015-07-10	87.35	88.22	86.77	87.95
2015-07-13	88.66	90.22	88.42	90.1
2015-07-14	90.46	90.8	89.65	89.68
2015-07-15	90	90.99	89.42	89.76
2015-07-16	90.28	90.86	89.77	90.85
2015-07-17	92.55	95.39	92.54	94.97
2015-07-20	95.85	98.6	95.36	97.91
2015-07-21	98.95	99.24	97.14	98.39
2015-07-22	96.74	97.58	95.92	97.04
2015-07-23	96.96	97.45	94.81	95.44
2015-07-24	97.35	97.76	95.88	96.95
2015-07-27	96.58	96.61	93.83	94.17
2015-07-28	94.84	95.56	93.31	95.29
2015-07-29	96.32	97.28	94.74	96.99
2015-07-30	94.91	95.81	91.8	95.21
2015-07-31	94.95	96.33	93.95	94.01
2015-08-03	93.53	95.08	92.8	94.14
2015-08-04	93.79	94.73	93.33	94.06
2015-08-05	95.25	97.09	95.18	96.44
2015-08-06	97.18	98.74	94.42	95.12
2015-08-07	95.38	95.4	93.61	94.3
2015-08-10	95.68	95.9	93.63	94.15
2015-08-11	93.73	94.76	92.9	93.62
2015-08-12	92.7	94.44	91.19	94.19
2015-08-13	94.05	94.73	93.35	93.43
2015-08-14	93.54	94.72	93.21	94.42
2015-08-17	94.42	94.46	93.39	93.93
2015-08-18	94.08	95.85	94.04	95.17
2015-08-19	94.63	96.1	94.16	95.31
2015-08-20	93.54	94.77	90.46	90.56
2015-08-21	87.52	89.18	85.61	86.06
2015-08-24	77.03	82.09	72	82.09
2015-08-25	86.95	87.67	83	83
2015-08-26	85.95	87.46	83.26	87.19
2015-08-27	89.1	90.06	87.19	89.73
2015-08-28	89.88	91.48	89.79	91.01
2015-08-31	90.6	91.05	88.89	89.43
2015-09-01	86.85	89.39	86.5	87.23
2015-09-02	88.81	89.89	87.63	89.89
2015-09-03	89.76	89.82	87.73	88.15
2015-09-04	87.2	88.39	86.7	88.26
2015-09-08	89.69	90.24	88.83	89.53
2015-09-09	90.78	91.98	90.17	90.44
2015-09-10	90.07	92.06	89.63	91.98
2015-09-11	91.68	92.08	91.13	92.05
2015-09-14	92.31	92.62	91.6	92.31
2015-09-15	92.37	93.25	91.79	92.9
2015-09-16	92.9	93.6	92.63	93.45
2015-09-17	93.37	95.51	92.9	94.34
2015-09-18	93.2	95.19	93.05	94.4
2015-09-21	94.62	96.49	94.52	95.55
2015-09-22	93.77	94.68	91.92	92.96
2015-09-23	93.4	94.32	92.8	93.97
2015-09-24	93.06	94.77	92.24	94.41
2015-09-25	95.79	95.85	92.06	92.77
2015-09-28	92.08	92.29	88.18	89.21
2015-09-29	89.1	90.06	85.72	86.67
2015-09-30	88.44	90.02	88.01	89.9
2015-10-01	90.05	90.95	88.36	90.95
2015-10-02	88.9	92.2	88.37	92.07
2015-10-05	92.94	94.27	92.66	94.01
2015-10-06	94.08	94.17	92.34	92.8
2015-10-07	93.11	93.66	91.37	92.4
2015-10-08	91.89	93.22	90.47	92.47
2015-10-09	92.9	93.74	92.24	93.24
2015-10-12	93.32	94.6	92.67	94.26
2015-10-13	93.66	95.37	93.55	94.12
2015-10-14	94.08	95.2	93.61	94.07
2015-10-15	94.99	96.3	94.9	95.96
2015-10-16	96.18	97.59	95.35	97.54
2015-10-19	97.18	98.57	96.92	98.47
2015-10-20	98.73	99.59	96.56	97
2015-10-21	97.37	98.18	96.47	97.11
2015-10-22	97.79	99.73	97.55	99.67
2015-10-23	101.91	102.85	100.16	102.19
2015-10-26	102.2	103.81	101.55	103.77
2015-10-27	102.94	104.1	102.4	103.7
2015-10-28	103.9	104.48	102.92	104.2
2015-10-29	103.96	105.12	103.52	104.88
2015-10-30	104.51	104.72	101.65	101.97
2015-11-02	101.72	103.47	101.18	103.31
2015-11-03	103.22	103.65	102.4	102.58
2015-11-04	103.19	104.14	102.48	103.94
2015-11-05	108.8	110.65	107.95	108.76
2015-11-06	108.04	108.74	105.91	107.1
2015-11-09	107	108.25	105.86	106.49
2015-11-10	105.96	108.15	105.24	107.91
2015-11-11	108.27	109.87	107.11	109.01
2015-11-12	108.48	109.39	108	108.02
2015-11-13	107.71	108.25	103.83	103.95
2015-11-16	103.32	104.17	100.47	104.04
2015-11-17	104.62	106.2	104.14	105.13
2015-11-18	105.8	107.88	105.39	107.77
2015-11-19	107.36	107.73	105.95	106.26
2015-11-20	106.84	107.87	106.62	107.32
2015-11-23	107.19	107.47	106.08	106.95
2015-11-24	106	106.49	104.39	105.74
2015-11-25	106.33	106.6	105.1	105.41
2015-11-27	105.78	105.96	104.86	105.45
2015-11-30	105.84	106.1	103.75	104.24
2015-12-01	104.83	107.15	104.5	107.12
2015-12-02	107	107.92	105.79	106.07
2015-12-03	106.27	106.85	103.35	104.38
2015-12-04	104.81	107.73	104.11	106.18
2015-12-07	106.48	106.83	104.66	105.61
2015-12-08	104	106.91	103.95	106.49
2015-12-09	106.18	106.44	103.55	104.6
2015-12-10	105.05	106.4	104.41	105.42
2015-12-11	104.15	104.34	101.91	102.12
2015-12-14	102.29	104.74	101.46	104.66
2015-12-15	105.3	105.8	104.28	104.55
2015-12-16	105.37	107.09	104.19	106.79
2015-12-17	107.49	107.75	106.13	106.22
2015-12-18	106.08	106.59	103.97	104.04
2015-12-21	104.91	105.15	103.6	104.77
2015-12-22	105.22	105.66	104.81	105.51
2015-12-23	105.89	106.11	103.86	104.63
2015-12-24	104.74	105.32	104.5	105.02
2015-12-28	105.02	105.98	104.53	105.93
2015-12-29	106.42	107.74	106.25	107.26
2015-12-30	107	107.25	106.06	106.22
2015-12-31	106	106.17	104.62	104.66
2016-01-04	101.95	102.24	99.75	102.22
2016-01-05	102.89	103.71	101.67	102.73
2016-01-06	101.13	103.77	100.9	102.97
2016-01-07	100.5	101.43	97.3	97.92
2016-01-08	99.88	100.5	97.03	97.33
2016-01-11	97.91	98.6	95.39	97.51
2016-01-12	99	99.96	97.55	99.37
2016-01-13	100.58	100.58	95.21	95.44
2016-01-14	95.85	98.87	92.45	98.37
2016-01-15	93.98	96.38	93.54	94.97
2016-01-19	96.53	97.42	93.92	95.26
2016-01-20	92.83	95	89.37	94.35
2016-01-21	94.91	95.99	92.62	94.16
2016-01-22	96.41	98.07	95.49	97.94
2016-01-25	98.72	99.48	96.93	97.01
2016-01-26	97.76	97.88	95.66	97.34
2016-01-27	97.79	97.85	94.23	94.45
2016-01-28	107.2	110.34	104.81	109.11
2016-01-29	108.99	112.84	108.84	112.21
2016-02-01	112.27	115.72	112.01	115.09
2016-02-02	114.8	117.59	113.2	114.61
2016-02-03	115.27	115.34	109.75	112.69
2016-02-04	111.8	111.94	109.25	110.49
2016-02-05	109.51	109.58	103.18	104.07
2016-02-08	100.41	102.68	97.46	99.75
2016-02-09	97.14	102.4	96.82	99.54
2016-02-10	101.55	103.25	100.24	101
2016-02-11	99.6	105.11	98.88	101.91
2016-02-12	103.74	104.24	101.09	102.01
2016-02-16	103.8	103.93	100.24	101.61
2016-02-17	102.02	105.72	100.4	105.2
2016-02-18	105.8	106	103.03	103.47
2016-02-19	102.55	105.02	102.06	104.57
2016-02-22	105.49	108.25	105.34	107.16
2016-02-23	106.85	107.47	105.12	105.46
2016-02-24	104.21	106.95	102.74	106.88
2016-02-25	107.11	108.07	105.61	108.07
2016-02-26	108.7	109.45	107.16	107.92
2016-02-29	107.6	108.91	106.75	106.92
2016-03-01	107.83	109.82	107.6	109.82
2016-03-02	109.68	110.55	108.77	109.95
2016-03-03	110.25	110.3	108.54	109.58
2016-03-04	110.05	110.05	107.93	108.39
2016-03-07	108.07	108.07	104.72	105.73
2016-03-08	104.78	107.37	104.4	105.93
2016-03-09	106.7	107.51	105.49	107.51
2016-03-10	107.91	108.66	105.77	107.32
2016-03-11	108.48	109.42	107.92	109.41
2016-03-14	109.28	110.33	108.77	109.89
2016-03-15	109.11	110.83	108.84	110.67
2016-03-16	110.49	112.5	110.1	112.18
2016-03-17	112.15	112.69	110.73	111.02
2016-03-18	111.56	112.42	110.27	111.45
2016-03-21	111.66	112.37	111.03	111.85
2016-03-22	111.36	112.88	111.17	112.25
2016-03-23	112.01	113.19	112	112.54
2016-03-24	112.13	113.09	111.68	113.05
2016-03-28	113.32	114.59	112.95	113.69
2016-03-29	113.83	116.32	113.64	116.14
2016-03-30	116.73	116.99	114.36	114.7
2016-03-31	114.7	115.01	113.77	114.1
2016-04-01	113.75	116.17	113.35	116.06
2016-04-04	114.07	114.55	111.61	112.55
2016-04-05	112.11	113.32	111.9	112.22
2016-04-06	112.47	113.81	112.42	113.71
2016-04-07	113.79	114.89	113.07	113.64
2016-04-08	114.25	114.33	109.9	110.63
2016-04-11	110.7	110.91	108.77	108.99
2016-04-12	109.34	111.16	108.99	110.61
2016-04-13	112.23	112.65	106.52	110.51
2016-04-14	110.62	112.04	110.26	110.84
2016-04-15	110.79	110.97	109.2	109.64
2016-04-18	109.74	110.81	109.2	110.45
2016-04-19	111.1	112.45	109.16	112.29
2016-04-20	112.43	113.27	111.56	112.42
2016-04-21	112.55	114.04	112.31	113.44
2016-04-22	111.21	111.75	109.01	110.56
2016-04-25	109.87	110.67	109.07	110.1
2016-04-26	110.49	110.5	108.15	108.76
2016-04-27	107.94	108.94	106.31	108.89
2016-04-28	119.58	120.79	116.23	116.73
2016-04-29	116.82	117.84	115.84	117.58
2016-05-02	117.83	118.73	116.57	118.57
2016-05-03	117.52	118.16	117.02	117.43
2016-05-04	116.61	118.3	116.57	118.06
2016-05-05	118.04	118.98	117.25	117.81
2016-05-06	117.16	119.64	117.11	119.49
2016-05-09	119.54	120.28	118.9	119.24
2016-05-10	119.62	120.5	119	120.5
2016-05-11	120.41	121.08	119.42	119.52
2016-05-12	119.98	120.84	118.9	120.28
2016-05-13	120.38	120.64	119.68	119.81
2016-05-16	119.38	119.61	117.35	118.67
2016-05-17	118.82	119.01	117.2	117.35
2016-05-18	116.8	118.27	116.73	117.65
2016-05-19	117.05	117.49	115.88	116.81
2016-05-20	116.96	117.99	116.95	117.35
2016-05-23	117.42	117.6	115.94	115.97
2016-05-24	116.24	117.73	116.12	117.7
2016-05-25	118.13	118.67	117.38	117.89
2016-05-26	118.24	119.76	117.92	119.47
2016-05-27	119.56	119.85	119.01	119.38
2016-05-31	119.46	120.1	118.12	118.81
2016-06-01	118.5	119.08	117.82	118.78
2016-06-02	118.69	119.44	118.22	118.93
2016-06-03	118.98	118.98	117.86	118.47
2016-06-06	118.62	119.43	118.36	118.79
2016-06-07	119.24	119.3	117.67	117.76
2016-06-08	117.76	118.6	117.27	118.39
2016-06-09	118.13	118.68	117.71	118.56
2016-06-10	117.54	118.11	116.26	116.62
2016-06-13	115	115.48	113.31	113.95
2016-06-14	114.07	114.95	113.58	114.94
2016-06-15	115.3	115.44	114.07	114.6
2016-06-16	113.87	114.5	112.94	114.39
2016-06-17	114.42	114.43	112.56	113.02
2016-06-20	113.77	114.72	112.75	113.37
2016-06-21	114.12	115.21	113.97	114.38
2016-06-22	114.65	114.74	113.61	113.91
2016-06-23	114.37	115.09	113.54	115.08
2016-06-24	111.01	113.68	111	112.08
2016-06-27	111.57	111.57	108.23	108.97
2016-06-28	110.63	112.75	110.55	112.7
2016-06-29	113.37	114.25	113.04	114.16
2016-06-30	114.67	115.18	113.67	114.28
2016-07-01	114.2	115.13	113.81	114.19
2016-07-05	113.94	114.2	112.97	114.2
2016-07-06	113.36	116.79	112.97	116.7
2016-07-07	116.63	116.97	115.36	115.85
2016-07-08	116.43	117.5	115.85	117.24
2016-07-11	117.71	118.7	117.5	117.87
2016-07-12	118.63	118.72	117.57	117.93
2016-07-13	118.39	118.4	116.68	116.78
2016-07-14	117.5	117.64	116.7	117.29
2016-07-15	117.74	118.28	116.58	116.86
2016-07-18	117.32	119.61	116.89	119.37
2016-07-19	118.99	120.85	118.66	120.61
2016-07-20	121.25	122.2	120.56	121.92
2016-07-21	121.92	122.1	120.25	120.61
2016-07-22	119.9	121.01	119.31	121
2016-07-25	121.39	121.85	117.78	121.63
2016-07-26	122	122.07	120.75	121.22
2016-07-27	122.42	125	121.51	123.34
2016-07-28	127.52	128.33	123.63	125
2016-07-29	124.65	125.84	123.71	123.94
2016-08-01	123.85	124.58	122.86	124.31
2016-08-02	124.06	124.8	122.07	123.09
2016-08-03	123.09	123.92	122.31	122.51
2016-08-04	122.94	124.79	122.51	124.36
2016-08-05	124.98	125.84	124.62	125.15
2016-08-08	125.25	125.45	124.55	125.26
2016-08-09	125.34	126.09	124.53	125.06
2016-08-10	125.07	125.48	124.54	124.88
2016-08-11	125.2	125.38	124.75	124.9
2016-08-12	124.7	125	124.18	124.88
2016-08-15	124.91	124.92	123.7	123.9
2016-08-16	123.5	123.92	122.78	123.3
2016-08-17	123.66	124.38	122.85	124.37
2016-08-18	124.01	124.26	123.64	123.91
2016-08-19	123.6	124.16	123.28	123.56
2016-08-22	123.33	124.83	123.11	124.15
2016-08-23	124.51	125.09	124.25	124.37
2016-08-24	124.47	124.69	123.09	123.48
2016-08-25	123.12	124.37	123.1	123.89
2016-08-26	124.05	125.19	123.91	124.96
2016-08-29	124.35	126.73	124.35	126.54
2016-08-30	126.6	126.6	125.15	125.84
2016-08-31	125.6	126.22	125.1	126.12
2016-09-01	126.38	126.63	125.6	126.17
2016-09-02	126.85	126.86	126	126.51
2016-09-06	126.67	129.94	126.47	129.73
2016-09-07	130.04	131.98	129.95	131.05
2016-09-08	130.92	131.08	129.81	130.27
2016-09-09	129.71	129.95	127.1	127.1
2016-09-12	125.96	128.76	125.75	128.69
2016-09-13	128.03	128.35	126.66	127.21
2016-09-14	126.89	128.8	126.89	127.77
2016-09-15	127.98	129.1	127.67	128.35
2016-09-16	128.2	129.18	128.2	129.07
2016-09-19	129.91	129.94	128.26	128.65
2016-09-20	128.65	129.17	128.03	128.64
2016-09-21	129.13	130.01	128.39	129.94
2016-09-22	130.5	130.73	129.56	130.08
2016-09-23	127.56	128.6	127.3	127.96
2016-09-26	127.37	128.16	126.8	127.31
2016-09-27	127.61	129.01	127.43	128.69
2016-09-28	129.21	129.47	128.4	129.23
2016-09-29	129.18	129.29	127.55	128.09
2016-09-30	128.03	128.59	127.45	128.27
2016-10-03	128.38	129.09	127.8	128.77
2016-10-04	129.17	129.28	127.55	128.19
2016-10-05	128.25	128.8	127.83	128.47
2016-10-06	128.43	129.06	128.08	128.74
2016-10-07	129.04	129.25	128.33	128.99
2016-10-10	129.68	130.7	129.2	130.24
2016-10-11	130.23	130.64	128.23	128.88
2016-10-12	129.01	129.66	128.46	129.05
2016-10-13	128.21	128.25	126.75	127.82
2016-10-14	128.49	128.95	127.58	127.88
2016-10-17	128.2	128.47	127.32	127.54
2016-10-18	128.68	129.39	128.01	128.57
2016-10-19	128.74	130.47	128.6	130.11
2016-10-20	130.07	130.66	129.5	130
2016-10-21	129.78	132.13	129.7	132.07
2016-10-24	132.72	133.41	132.15	133.28
2016-10-25	133.5	133.5	132.22	132.29
2016-10-26	131.64	132.26	130.94	131.04
2016-10-27	131.74	131.8	129.27	129.69
2016-10-28	130.5	132.97	129.93	131.29
2016-10-31	132.01	132.12	130.88	130.99
2016-11-01	131.41	131.94	128.65	129.5
2016-11-02	130.23	130.23	126.28	127.17
2016-11-03	122	123.28	119.5	120
2016-11-04	119.59	121.93	119.25	120.75
2016-11-07	122.83	123.21	121.35	122.15
2016-11-08	122.03	124.61	121.54	124.22
2016-11-09	121.5	123.81	120.51	123.18
2016-11-10	123.93	124.18	115.27	120.8
2016-11-11	119.53	120.7	118.15	119.02
2016-11-14	119.13	119.13	113.55	115.08
2016-11-15	116.73	118.49	115.83	117.2
2016-11-16	114.48	117.88	114.21	116.34
2016-11-17	116.81	117.79	116.01	117.79
2016-11-18	118.39	119.13	116.84	117.02
2016-11-21	118.2	121.95	117.8	121.77
2016-11-22	122.4	122.98	120.9	121.47
2016-11-23	121.23	121.31	119.94	120.84
2016-11-25	121.01	121.14	120.07	120.38
2016-11-28	120.12	121.69	119.82	120.41
2016-11-29	120.57	122.1	120.4	120.87
2016-11-30	120.32	121.79	117.95	118.42
2016-12-01	118.38	118.45	114	115.1
2016-12-02	115.11	116.48	114.3	115.4
2016-12-05	115.95	117.57	115.07	117.43
2016-12-06	117.69	117.8	116.33	117.31
2016-12-07	117	117.95	116.57	117.95
2016-12-08	117.98	119.5	117.64	118.91
2016-12-09	119.22	119.94	118.95	119.68
2016-12-12	119.22	119.24	117.65	117.77
2016-12-13	117.86	121.52	117.61	120.31
2016-12-14	120	121.69	118.85	120.21
2016-12-15	120.08	122.5	119.63	120.57
2016-12-16	120.9	121.5	119.27	119.87
2016-12-19	119.85	120.36	118.51	119.24
2016-12-20	119.5	119.77	118.8	119.09
2016-12-21	118.92	119.2	118.48	119.04
2016-12-22	118.86	118.99	116.93	117.4
2016-12-23	117	117.56	116.3	117.27
2016-12-27	116.96	118.68	116.86	118.01
2016-12-28	118.19	118.25	116.65	116.92
2016-12-29	117	117.53	116.06	116.35
2016-12-30	116.6	116.83	114.77	115.05
2017-01-03	116.03	117.84	115.51	116.86
2017-01-04	117.55	119.66	117.29	118.69
2017-01-05	118.86	120.95	118.32	120.67
2017-01-06	120.98	123.88	120.03	123.41
2017-01-09	123.55	125.43	123.04	124.9
2017-01-10	124.82	125.5	124.28	124.35
2017-01-11	124.35	126.12	124.06	126.09
2017-01-12	125.61	126.73	124.8	126.62
2017-01-13	127.49	129.27	127.37	128.34
2017-01-17	128.04	128.34	127.4	127.87
2017-01-18	128.41	128.43	126.84	127.92
2017-01-19	128.23	128.35	127.45	127.55
2017-01-20	128.1	128.48	126.78	127.04
2017-01-23	127.31	129.25	126.95	128.93
2017-01-24	129.38	129.9	128.38	129.37
2017-01-25	130	131.74	129.77	131.48
2017-01-26	131.63	133.14	131.44	132.78
2017-01-27	132.68	132.95	131.08	132.18
2017-01-30	131.58	131.58	129.6	130.98
2017-01-31	130.17	130.66	129.52	130.32
2017-02-01	132.25	133.49	130.68	133.23
2017-02-02	133.22	135.49	130.4	130.84
2017-02-03	131.24	132.85	130.76	130.98
2017-02-06	130.98	132.06	130.3	132.06
2017-02-07	132.24	133	131.66	131.84
2017-02-08	132.6	134.44	132.44	134.2
2017-02-09	134.49	134.5	133.31	134.14
2017-02-10	134.1	134.94	133.68	134.19
2017-02-13	134.7	134.7	133.7	134.05
2017-02-14	134.1	134.23	132.55	133.85
2017-02-15	133.45	133.7	132.66	133.44
2017-02-16	133.07	133.87	133.02	133.84
2017-02-17	133.5	134.09	133.17	133.53
2017-02-21	133.5	133.91	132.9	133.72
2017-02-22	133.6	136.79	133.46	136.12
2017-02-23	135.89	136.12	134.33	135.36
2017-02-24	134.16	135.62	134.16	135.44
2017-02-27	135.26	137.18	135.02	136.41
2017-02-28	136.79	136.81	134.75	135.54
2017-03-01	136.47	137.48	136.3	137.42
2017-03-02	137.09	137.82	136.31	136.76
2017-03-03	136.63	137.33	136.08	137.17
2017-03-06	136.88	137.83	136.51	137.42
2017-03-07	137.03	138.37	136.99	137.3
2017-03-08	137.15	137.99	137.05	137.72
2017-03-09	137.72	138.57	137.4	138.24
2017-03-10	138.91	139.49	138.22	138.79
2017-03-13	138.71	139.68	138.67	139.6
2017-03-14	139.46	139.46	138.52	139.32
2017-03-15	139.29	140.1	138.49	139.72
2017-03-16	140.2	140.25	139.73	139.99
2017-03-17	140.34	140.34	139.7	139.84
2017-03-20	139.71	140.19	139.25	139.94
2017-03-21	141.15	142.31	138.4	138.51
2017-03-22	137.93	139.79	137.6	139.59
2017-03-23	139.48	140.39	139.09	139.53
2017-03-24	140.08	141.02	139.76	140.34
2017-03-27	139.05	140.65	138.77	140.32
2017-03-28	140.36	141.95	140.01	141.76
2017-03-29	141.99	142.86	141.43	142.65
2017-03-30	142.4	142.95	141.85	142.41
2017-03-31	142.31	142.63	141.89	142.05
2017-04-03	141.93	142.47	140.82	142.28
2017-04-04	141.86	142.09	141.27	141.73
2017-04-05	142.26	143.44	141.29	141.85
2017-04-06	142.11	142.22	140.91	141.17
2017-04-07	141.2	141.55	140.24	140.78
2017-04-10	141	141.43	140.63	141.04
2017-04-11	140.8	141.03	138.81	139.92
2017-04-12	139.72	140.4	139.44	139.58
2017-04-13	139.62	140.58	139.33	139.39
2017-04-17	139.76	141.55	139.75	141.42
2017-04-18	141.27	141.91	140.61	140.96
2017-04-19	141.35	143.04	141.27	142.27
2017-04-20	142.95	144.25	142.69	143.8
2017-04-21	143.9	144.17	142.27	143.68
2017-04-24	144.96	145.67	144.34	145.47
2017-04-25	145.79	147.15	145.79	146.49
2017-04-26	147.09	147.59	146.09	146.56
2017-04-27	146.67	147.75	146.14	147.7
2017-04-28	149.5	151.53	149.07	150.25
2017-05-01	151.74	152.57	151.42	152.46
2017-05-02	153.34	153.44	151.66	152.78
2017-05-03	153.6	153.6	151.34	151.8
2017-05-04	150.17	151.52	148.72	150.85
2017-05-05	151.45	151.63	149.79	150.24
2017-05-08	150.71	151.08	149.74	151.06
2017-05-09	151.49	152.59	150.21	150.48
2017-05-10	150.23	150.52	148.86	150.29
2017-05-11	150.31	150.65	149.41	150.04
2017-05-12	150.4	150.46	149.63	150.33
2017-05-15	150.17	151.48	149.77	150.19
2017-05-16	150.11	150.21	149.03	149.78
2017-05-17	148	148.67	144.42	144.85
2017-05-18	144.72	148.15	144.51	147.66
2017-05-19	148.45	149.39	147.96	148.06
2017-05-22	148.08	148.59	147.69	148.24
2017-05-23	148.52	148.81	147.25	148.07
2017-05-24	148.51	150.23	148.42	150.04
2017-05-25	150.3	152.59	149.95	151.96
2017-05-26	152.23	152.25	151.15	152.13
2017-05-30	151.97	152.9	151.64	152.38
2017-05-31	152.7	153.35	151.09	151.46
2017-06-01	151.75	152.29	150.3	151.53
2017-06-02	151.85	153.63	151.3	153.61
2017-06-05	153.64	154.71	153.41	153.63
2017-06-06	153.41	154.52	152.48	152.81
2017-06-07	153.27	153.75	152.34	153.12
2017-06-08	154.08	154.73	153.1	154.71
2017-06-09	154.77	155.59	146.61	149.6
2017-06-12	148.17	149.2	144.56	148.44
2017-06-13	150.15	151.18	148.9	150.68
2017-06-14	151.26	152.4	149.05	150.25
2017-06-15	147.67	150.04	146.37	149.8
2017-06-16	149.59	150.83	148.6	150.64
2017-06-19	151.71	153.57	151.71	152.87
2017-06-20	152.88	153.84	152.21	152.25
2017-06-21	152.36	154.08	151.88	153.91
2017-06-22	153.01	154.55	152.91	153.4
2017-06-23	152.72	155.2	152.65	155.07
2017-06-26	156.25	156.5	153.2	153.59
2017-06-27	152.84	153.31	150.39	150.58
2017-06-28	150.92	153.47	149.86	153.24
2017-06-29	152.28	152.5	148.92	151.04
2017-06-30	151.9	151.92	150.06	150.98
2017-07-03	151.72	152.15	147.8	148.43
2017-07-05	149	150.85	148.13	150.34
2017-07-06	149.03	150.04	148	148.82
2017-07-07	149.25	151.99	149.19	151.44
2017-07-10	151.69	153.98	151.51	153.5
2017-07-11	153.37	155.42	152.91	155.27
2017-07-12	156.49	159.16	156.2	158.9
2017-07-13	158.74	159.78	158.42	159.26
2017-07-14	160.13	160.32	159.33	159.97
2017-07-17	160.25	160.78	158.81	159.73
2017-07-18	159.66	163.73	159.42	162.86
2017-07-19	163.59	165.7	163.17	164.14
2017-07-20	164.8	165	162.81	164.53
2017-07-21	164.16	165.05	163.75	164.43
2017-07-24	164.64	166.17	164.31	166
2017-07-25	165.01	165.54	163.86	165.28
2017-07-26	166.01	166.01	164.1	165.61
2017-07-27	174.7	175.49	167.5	170.44
2017-07-28	169.07	173.43	169.05	172.45
2017-07-31	172	172.72	168.55	169.25
2017-08-01	169.82	170.47	169.05	169.86
2017-08-02	170.3	170.55	166.91	169.3
2017-08-03	169.3	169.7	168.25	168.59
2017-08-04	168.97	170.06	168.69	169.62
2017-08-07	169.95	172.06	169.66	171.98
2017-08-08	171.88	173.05	170.62	171.23
2017-08-09	169.98	171.45	169.56	171.18
2017-08-10	170.06	170.59	166.85	167.4
2017-08-11	167.95	168.82	166.85	168.08
2017-08-14	170.09	171.08	169.29	170.75
2017-08-15	171.49	171.5	170.01	171
2017-08-16	171.25	171.38	169.24	170
2017-08-17	169.34	169.86	166.85	166.91
2017-08-18	166.84	168.67	166.21	167.41
2017-08-21	167.16	168	165.82	167.78
2017-08-22	168.28	169.87	167.15	169.64
2017-08-23	168.84	169.36	168.2	168.71
2017-08-24	168.88	169.29	166.41	167.74
2017-08-25	167.86	168.38	166.18	166.32
2017-08-28	166.91	167.7	166.33	167.24
2017-08-29	165.25	168.43	165	168.05
2017-08-30	168.17	170.18	167.63	169.92
2017-08-31	170.4	172.15	170.06	171.97
2017-09-01	172.4	172.92	171.31	172.02
2017-09-05	171.27	172.39	169.55	170.72
2017-09-06	170.91	172.48	169.57	172.09
2017-09-07	171.94	173.31	170.27	173.21
2017-09-08	173.09	173.49	170.8	170.95
2017-09-11	172.4	173.89	172.2	173.51
2017-09-12	173.76	174	171.75	172.96
2017-09-13	173.01	173.17	172.06	173.05
2017-09-14	172.26	172.28	170.5	170.96
2017-09-15	170.88	172.34	170.26	171.64
2017-09-18	171.99	172.07	169.34	170.01
2017-09-19	170.62	172.56	170.36	172.52
2017-09-20	172.5	173.05	170.7	172.17
2017-09-21	171.69	172.27	170.01	171.11
2017-09-22	170.21	171.73	169.22	170.54
2017-09-25	169.24	169.3	161.56	162.87
2017-09-26	164.5	165.5	162.78	164.21
2017-09-27	165.9	168.34	165.57	167.68
2017-09-28	167.94	169.07	167.16	168.73
2017-09-29	168.83	171.66	168.81	170.87
2017-10-02	171.39	171.87	168.75	169.47
2017-10-03	169.3	170.73	169.2	169.96
2017-10-04	169.83	170.67	168.29	168.42
2017-10-05	169.18	171.31	168.6	171.24
2017-10-06	170.25	172.37	169.75	172.23
2017-10-09	172.7	174.88	172	172.5
2017-10-10	173	173.2	170.8	171.59
2017-10-11	171.95	172.78	171.4	172.74
2017-10-12	172.61	173.85	172.29	172.55
2017-10-13	173.45	174.65	173.2	173.74
2017-10-16	174.49	175	174.06	174.52
2017-10-17	174.71	176.13	174.36	176.11
2017-10-18	176.65	176.74	175.75	176.03
2017-10-19	174.93	176.03	172.63	174.56
2017-10-20	175.5	175.88	174.63	174.98
2017-10-23	175.2	175.34	171.25	171.27
2017-10-24	172.3	173.24	171.5	171.8
2017-10-25	171.9	172.25	168.89	170.6
2017-10-26	171.38	172.29	170.39	170.63
2017-10-27	174.15	178.21	173.9	177.88
2017-10-30	179.26	180.69	177.61	179.87
2017-10-31	180.57	180.8	178.94	180.06
2017-11-01	182.36	182.9	180.57	182.66
2017-11-02	180.63	181.94	177.34	178.92
2017-11-03	179.29	179.86	176.71	178.92
2017-11-06	178.56	180.45	178.31	180.17
2017-11-07	180.5	180.75	178.96	180.25
2017-11-08	179.79	180.35	179.11	179.56
2017-11-09	178.31	179.4	177.09	179.3
2017-11-10	178.35	179.1	177.96	178.46
2017-11-13	177.5	179.04	177.3	178.77
2017-11-14	178.13	178.97	177.18	178.07
2017-11-15	176.66	178.57	176.4	177.95
2017-11-16	178.76	179.83	178.5	179.59
2017-11-17	179.3	179.98	178.9	179
2017-11-20	178.87	179.5	178.1	178.74
2017-11-21	179.15	181.89	178.99	181.86
2017-11-22	181.3	181.73	180.44	180.87
2017-11-24	180.4	183.15	180.29	182.78
2017-11-27	182.56	183.73	181.99	183.03
2017-11-28	183.51	184.25	182.09	182.42
2017-11-29	181.89	181.97	174	175.13
2017-11-30	176.85	178.28	175.2	177.18
2017-12-01	176.03	177.48	172.34	175.1
2017-12-04	176.29	176.57	170.79	171.47
2017-12-05	170.45	175.38	169.01	172.83
2017-12-06	172.5	176.77	171.9	176.06
2017-12-07	175.8	180.39	175.8	180.14
2017-12-08	181.53	182.28	178.74	179
2017-12-11	179.3	180.22	178.8	179.04
2017-12-12	178.6	179.18	176.6	176.96
2017-12-13	177.3	179.16	177.25	178.3
2017-12-14	178.29	180.36	177.68	178.39
2017-12-15	179.02	180.49	178.36	180.18
2017-12-18	181.01	181.3	179.75	180.82
2017-12-19	179.95	180.08	178.22	179.51
2017-12-20	179.81	179.81	177.36	177.89
2017-12-21	177.94	178.68	177.05	177.45
2017-12-22	177.14	177.53	176.23	177.2
2017-12-26	176.63	177	174.67	175.99
2017-12-27	176.55	178.44	176.26	177.62
2017-12-28	177.95	178.94	177.68	177.92
2017-12-29	178	178.85	176.46	176.46
2018-01-02	177.68	181.58	177.55	181.42
2018-01-03	181.88	184.78	181.33	184.67
2018-01-04	184.9	186.21	184.1	184.33
2018-01-05	185.59	186.9	184.93	186.85
2018-01-08	187.2	188.9	186.33	188.28
2018-01-09	188.7	188.8	187.1	187.87
2018-01-10	186.94	187.89	185.63	187.84
2018-01-11	188.4	188.4	187.38	187.77
2018-01-12	178.06	181.48	177.4	179.37
2018-01-16	181.5	181.75	178.04	178.39
2018-01-17	179.26	179.32	175.8	177.6
2018-01-18	178.13	180.98	177.08	179.8
2018-01-19	180.85	182.37	180.17	181.29
2018-01-22	180.8	185.39	180.41	185.37
2018-01-23	186.05	189.55	185.55	189.35
2018-01-24	189.89	190.66	186.52	186.55
2018-01-25	187.95	188.62	186.6	187.48
2018-01-26	187.75	190	186.81	190
2018-01-29	188.75	188.84	185.63	185.98
2018-01-30	187.62	188.18	181.84	187.12
2018-01-31	188.37	189.83	185.22	186.89
2018-02-01	188.22	195.32	187.89	193.09
2018-02-02	192.04	194.21	189.98	190.28
2018-02-05	186.93	190.61	180.61	181.26
2018-02-06	178.57	185.77	177.74	185.31
2018-02-07	184.15	185.08	179.95	180.18
2018-02-08	181.01	181.84	171.48	171.58
2018-02-09	174.76	176.9	167.18	176.11
2018-02-12	177.06	177.55	171.84	176.41
2018-02-13	175.62	175.97	173.1	173.15
2018-02-14	173.45	179.81	173.21	179.52
2018-02-15	180.5	180.5	176.84	179.96
2018-02-16	178.99	179.88	176.3	177.36
2018-02-20	175.77	177.95	175.11	176.01
2018-02-21	176.71	181.27	176.4	177.91
2018-02-22	178.7	180.21	177.41	178.99
2018-02-23	179.9	183.39	179.51	183.29
2018-02-26	184.58	185.66	183.22	184.93
2018-02-27	184.45	184.7	181.46	181.46
2018-02-28	182.3	182.88	178.14	178.32
2018-03-01	179.01	180.12	174.41	175.94
2018-03-02	173.29	177.11	172.99	176.62
2018-03-05	176.2	181.15	175.89	180.4
2018-03-06	181.78	182.38	179.11	179.78
2018-03-07	178.74	183.82	178.07	183.71
2018-03-08	183.56	184.4	181.45	182.34
2018-03-09	183.91	185.51	183.21	185.23
2018-03-12	185.23	186.1	184.22	184.76
2018-03-13	185.61	185.99	181.11	181.88
2018-03-14	182.6	184.25	181.85	184.19
2018-03-15	183.24	184	182.19	183.86
2018-03-16	184.49	185.33	183.41	185.09
2018-03-19	177.01	177.17	170.06	172.56
2018-03-20	167.47	170.2	161.95	168.15
2018-03-21	164.8	173.4	163.3	169.39
2018-03-22	166.13	170.27	163.72	164.89
2018-03-23	165.44	166.6	159.02	159.39
2018-03-26	160.82	161.1	149.02	160.06
2018-03-27	156.31	162.85	150.75	152.22
2018-03-28	151.65	155.88	150.8	153.03
2018-03-29	155.15	161.42	154.14	159.79
2018-04-02	157.81	159.2	154.11	155.39
2018-04-03	156.55	157.39	150.81	156.11
2018-04-04	152.03	155.56	150.51	155.1
2018-04-05	161.56	161.57	156.65	159.34
2018-04-06	157.73	161.42	156.81	157.2
2018-04-09	157.82	160.53	156.04	157.93
2018-04-10	157.93	165.98	157.01	165.04
2018-04-11	165.36	168.65	163.25	166.32
2018-04-12	166.98	167.45	163.1	163.87
2018-04-13	164.58	165.7	163.77	164.52
2018-04-16	165.72	165.78	163.39	164.83
2018-04-17	165.83	169	165.66	168.66
2018-04-18	166.88	168.12	165.77	166.36
2018-04-19	166.2	168.33	165.2	168.1
2018-04-20	167.79	168.43	165.81	166.28
2018-04-23	167.27	168.45	165.09	165.84
2018-04-24	165.43	166.1	158.19	159.69
2018-04-25	160.14	161.06	156.19	159.69
2018-04-26	173.22	176.27	170.8	174.16
2018-04-27	176.81	177.1	172.6	173.59
2018-04-30	173.79	175.72	171.71	172
2018-05-01	172	174.02	170.23	173.86
2018-05-02	174.25	178.08	174.2	176.07
2018-05-03	175.13	176.12	172.12	174.02
2018-05-04	173.08	176.98	173.06	176.61
2018-05-07	177.35	179.5	177.17	177.97
2018-05-08	178.25	179.04	177.11	178.92
2018-05-09	179.67	183.01	178.78	182.66
2018-05-10	183.15	186.13	182.5	185.53
2018-05-11	184.85	188.32	184.18	186.99
2018-05-14	187.71	187.86	186.2	186.64
2018-05-15	184.88	185.29	183.2	184.32
2018-05-16	183.7	184.32	182.66	183.2
2018-05-17	182.68	184.06	182.22	183.76
2018-05-18	183.49	184.19	182.61	182.68
2018-05-21	183.77	185.3	183.13	184.49
2018-05-22	184.93	185.42	183.43	183.8
2018-05-23	182.5	186.91	182.18	186.9
2018-05-24	185.88	186.8	185.03	185.93
2018-05-25	186.02	186.33	184.45	184.92
2018-05-29	184.34	186.81	183.71	185.74
2018-05-30	186.54	188	185.25	187.67
2018-05-31	187.87	192.72	187.48	191.78
2018-06-01	193.07	194.55	192.07	193.99
2018-06-04	191.84	193.98	191.47	193.28
2018-06-05	194.3	195	192.62	192.94
2018-06-06	191.03	192.53	189.11	191.34
2018-06-07	190.75	190.97	186.77	188.18
2018-06-08	187.53	189.48	186.43	189.1
2018-06-11	188.81	192.6	188.8	191.54
2018-06-12	192.17	193.28	191.56	192.4
2018-06-13	192.74	194.5	191.91	192.41
2018-06-14	193.1	197.28	192.91	196.81
2018-06-15	195.79	197.07	194.64	195.85
2018-06-18	194.8	199.58	194.13	198.31
2018-06-19	196.24	197.96	193.79	197.49
2018-06-20	199.1	203.55	198.81	202
2018-06-21	202.76	203.39	200.09	201.5
2018-06-22	201.16	202.24	199.31	201.74
2018-06-25	200	200	193.11	196.35
2018-06-26	197.6	199.1	196.23	199
2018-06-27	199.18	200.75	195.8	195.84
2018-06-28	195.18	197.34	193.26	196.23
2018-06-29	197.32	197.6	193.96	194.32
2018-07-02	193.37	197.45	192.22	197.36
2018-07-03	194.55	195.4	192.52	192.73
2018-07-05	194.74	198.65	194.03	198.45
2018-07-06	198.45	203.64	197.7	203.23
2018-07-09	204.93	205.8	202.12	204.74
2018-07-10	204.5	204.91	202.26	203.54
2018-07-11	202.22	204.5	201.75	202.54
2018-07-12	203.43	207.08	203.19	206.92
2018-07-13	207.81	208.43	206.45	207.32
2018-07-16	207.5	208.72	206.84	207.23
2018-07-17	204.9	210.46	204.84	209.99
2018-07-18	209.82	210.99	208.44	209.36
2018-07-19	208.77	209.99	207.76	208.09
2018-07-20	208.85	211.5	208.5	209.94
2018-07-23	210.58	211.62	208.8	210.91
2018-07-24	215.11	216.2	212.6	214.67
2018-07-25	215.72	218.62	214.27	217.5
2018-07-26	174.89	180.13	173.75	176.26
2018-07-27	179.87	179.93	173	174.89
2018-07-30	175.3	175.3	166.56	171.06
2018-07-31	170.67	174.24	170	172.58
2018-08-01	173.93	175.08	170.9	171.65
2018-08-02	170.68	176.79	170.27	176.37
2018-08-03	177.69	178.85	176.15	177.78
2018-08-06	178.97	185.79	178.38	185.69
2018-08-07	186.5	188.3	183.72	183.81
2018-08-08	184.75	186.85	183.76	185.18
2018-08-09	185.85	186.57	182.48	183.09
2018-08-10	182.04	182.1	179.42	180.26
2018-08-13	180.1	182.61	178.9	180.05
2018-08-14	180.71	181.99	178.62	181.11
2018-08-15	179.34	180.87	174.78	179.53
2018-08-16	180.42	180.5	174.01	174.7
2018-08-17	174.5	176.22	172.04	173.8
2018-08-20	174.04	174.57	170.91	172.5
2018-08-21	172.81	174.17	171.39	172.62
2018-08-22	172.21	174.24	172.13	173.64
2018-08-23	173.09	175.55	172.83	172.9
2018-08-24	173.7	174.82	172.92	174.65
2018-08-27	175.99	178.67	175.79	177.46
2018-08-28	178.1	178.24	175.83	176.26
2018-08-29	176.3	176.79	174.75	175.9
2018-08-30	175.9	179.79	175.7	177.64
2018-08-31	177.15	177.62	174.98	175.73
2018-09-04	173.5	173.89	168.8	171.16
2018-09-05	169.49	171.13	166.67	167.18
2018-09-06	166.98	166.98	160	162.53
2018-09-07	160.31	164.63	160.16	163.04
2018-09-10	163.51	165.01	162.16	164.18
2018-09-11	163.94	167.19	163.72	165.94
2018-09-12	163.25	164.49	161.8	162
2018-09-13	162	163.32	160.86	161.36
2018-09-14	161.72	162.84	160.34	162.32
2018-09-17	161.92	162.06	159.77	160.58
2018-09-18	159.39	161.76	158.87	160.3
2018-09-19	160.08	163.44	159.48	163.06
2018-09-20	164.5	166.45	164.47	166.02
2018-09-21	166.64	167.25	162.81	162.93
2018-09-24	161.03	165.7	160.88	165.41
2018-09-25	161.99	165.59	161.15	164.91
2018-09-26	164.3	169.3	164.21	166.95
2018-09-27	167.55	171.77	167.21	168.84
2018-09-28	168.33	168.79	162.56	164.46
2018-10-01	163.03	165.88	161.26	162.44
2018-10-02	161.58	162.28	158.67	159.33
2018-10-03	160	163.66	159.53	162.43
2018-10-04	161.46	161.46	157.35	158.85
2018-10-05	159.21	160.9	156.2	157.33
2018-10-08	155.54	158.34	154.39	157.25
2018-10-09	157.69	160.59	157.42	157.9
2018-10-10	156.82	157.69	151.31	151.38
2018-10-11	150.13	154.81	149.16	153.35
2018-10-12	156.73	156.89	151.3	153.74
2018-10-15	153.32	155.57	152.55	153.52
2018-10-16	155.4	159.46	155.01	158.78
2018-10-17	159.56	160.49	157.95	159.42
2018-10-18	158.51	158.66	153.28	154.92
2018-10-19	155.86	157.35	153.55	154.05
2018-10-22	154.76	157.34	154.46	154.78
2018-10-23	151.22	154.77	150.85	154.39
2018-10-24	154.28	154.65	145.6	146.04
2018-10-25	147.73	152.21	147	150.95
2018-10-26	145.82	149	143.8	145.37
2018-10-29	148.5	148.83	139.03	142.09
2018-10-30	139.94	146.64	139.74	146.22
2018-10-31	155	156.4	148.96	151.79
2018-11-01	151.52	152.75	149.35	151.75
2018-11-02	151.8	154.13	148.96	150.35
2018-11-05	150.1	150.19	147.44	148.68
2018-11-06	149.31	150.97	148	149.94
2018-11-07	151.57	153.01	149.83	151.53
2018-11-08	150.49	150.94	146.74	147.87
2018-11-09	146.75	147.76	144.07	144.96
2018-11-12	144.48	145.04	140.49	141.55
2018-11-13	142	144.88	141.62	142.16
2018-11-14	143.7	145.58	141.55	144.22
2018-11-15	142.33	144.84	140.83	143.85
2018-11-16	141.07	141.77	137.77	139.53
2018-11-19	137.61	137.75	131.21	131.55
2018-11-20	127.03	134.16	126.85	132.43
2018-11-21	134.4	137.19	134.13	134.82
2018-11-23	133.65	134.5	131.26	131.73
2018-11-26	133	137	132.78	136.38
2018-11-27	135.75	136.61	133.71	135
2018-11-28	136.28	136.79	131.85	136.76
2018-11-29	135.92	139.99	135.66	138.68
2018-11-30	138.26	140.97	137.36	140.61
2018-12-03	143	143.68	140.76	141.09
2018-12-04	140.73	143.39	137.16	137.93
2018-12-06	133.82	139.7	133.67	139.63
2018-12-07	139.25	140.87	136.66	137.42
2018-12-10	139.6	143.05	139.01	141.85
2018-12-11	143.88	143.88	141.1	142.08
2018-12-12	143.08	147.19	142.51	144.5
2018-12-13	145.57	145.85	143.19	145.01
2018-12-14	143.34	146.01	142.51	144.06
2018-12-17	143.08	144.92	138.42	140.19
2018-12-18	141.08	145.93	139.83	143.66
2018-12-19	141.21	144.91	132.5	133.24
2018-12-20	130.7	135.57	130	133.4
2018-12-21	133.39	134.9	123.42	124.95
2018-12-24	123.1	129.74	123.02	124.06
2018-12-26	126	134.24	125.89	134.18
2018-12-27	132.44	134.99	129.67	134.52
2018-12-28	135.34	135.92	132.2	133.2
2018-12-31	134.45	134.64	129.95	131.09
2019-01-02	128.99	137.51	128.56	135.68
2019-01-03	134.69	137.17	131.12	131.74
2019-01-04	134.01	138	133.75	137.95
2019-01-07	137.56	138.87	135.91	138.05
2019-01-08	139.89	143.14	139.54	142.53
2019-01-09	142.95	144.7	141.27	144.23
2019-01-10	143.08	144.56	140.84	144.2
2019-01-11	143.15	145.36	142.57	143.8
2019-01-14	142	146.57	141.27	145.39
2019-01-15	146.01	150.68	145.99	148.95
2019-01-16	149	149.65	147	147.54
2019-01-17	146.95	149	146.5	148.3
2019-01-18	149.75	152.43	148.55	150.04
2019-01-22	149.2	151.53	146.37	147.57
2019-01-23	148.28	148.8	143.06	144.3
2019-01-24	144.64	146.44	142.52	145.83
2019-01-25	147.48	149.83	146.54	149.01
2019-01-28	148.05	148.96	146.21	147.47
2019-01-29	148.09	148.1	143.43	144.19
2019-01-30	146.22	150.95	145.7	150.42
2019-01-31	165.6	171.68	165	166.69
2019-02-01	165.84	169.1	165.66	165.71
2019-02-04	165.7	169.3	163.62	169.25
2019-02-05	169.15	171.98	168.69	171.16
2019-02-06	171.2	172.47	169.27	170.49
2019-02-07	168.2	169.24	165.25	166.38
2019-02-08	164.47	167.37	164.21	167.33
2019-02-11	167.9	168.3	165.08	165.79
2019-02-12	166.86	168.34	164.5	165.04
2019-02-13	165.38	166.22	163.73	164.07
2019-02-14	163.19	164.87	162.25	163.95
2019-02-15	164.51	164.7	160.86	162.5
2019-02-19	160.5	164.15	160.33	162.29
2019-02-20	162.25	163.72	161.25	162.56
2019-02-21	161.93	162.24	159.59	160.04
2019-02-22	160.58	162.41	160.31	161.89
2019-02-25	163.07	166.07	162.9	164.62
2019-02-26	164.34	166.24	163.8	164.13
2019-02-27	162.9	163.93	160.41	162.81
2019-02-28	162.37	163.5	160.86	161.45
2019-03-01	162.6	163.13	161.69	162.28
2019-03-04	163.9	167.5	163.83	167.37
2019-03-05	167.37	171.88	166.55	171.26
2019-03-06	172.9	173.57	171.27	172.51
2019-03-07	171.5	171.74	167.61	169.13
2019-03-08	166.2	169.62	165.97	169.6
2019-03-11	171.6	174.3	171.58	172.07
2019-03-12	172.09	173.8	171.22	171.92
2019-03-13	172.32	174.03	172.12	173.37
2019-03-14	169.76	171.15	168.16	170.17
2019-03-15	167.16	167.58	162.51	165.98
2019-03-18	163.57	163.9	159.28	160.47
2019-03-19	161.48	163.82	160.82	161.57
2019-03-20	161.5	166.12	161.24	165.44
2019-03-21	164.89	166.39	163.75	166.08
2019-03-22	165.65	167.42	164.09	164.34
2019-03-25	163	166.54	162	166.29
2019-03-26	167.35	169.45	166.35	167.68
2019-03-27	167.85	168.94	164.79	165.87
2019-03-28	164.57	166.72	163.33	165.55
2019-03-29	166.39	167.19	164.81	166.69
2019-04-01	167.83	168.9	167.28	168.7
2019-04-02	170.14	174.9	169.55	174.2
2019-04-03	174.5	177.96	172.95	173.54
2019-04-04	176.02	178	175.53	176.02
2019-04-05	176.88	177	175.1	175.72
2019-04-08	175.21	175.5	174.23	174.93
2019-04-09	175.62	179.19	175.55	177.58
2019-04-10	178.18	178.79	176.54	177.82
2019-04-11	178.24	178.4	177	177.51
2019-04-12	178	179.63	177.95	179.1
2019-04-15	178.5	180.5	176.87	179.65
2019-04-16	179	180.17	178.3	178.87
2019-04-17	179.6	180.74	178.36	178.78
2019-04-18	178.8	178.88	177.34	178.28
2019-04-22	178.25	181.67	178.25	181.44
2019-04-23	182.74	184.22	181.48	183.78
2019-04-24	184.49	185.14	181.65	182.58
2019-04-25	196.98	198.48	192.12	193.26
2019-04-26	192.5	192.9	189.09	191.49
2019-04-29	190.95	195.41	190.65	194.78
2019-04-30	194.19	197.39	192.28	193.4
2019-05-01	194.78	196.18	193.01	193.03
2019-05-02	193	194	189.75	192.53
2019-05-03	194.38	196.16	193.71	195.47
2019-05-06	191.24	194.28	190.55	193.88
2019-05-07	192.54	192.9	187.85	189.77
2019-05-08	189.39	190.72	188.55	189.54
2019-05-09	187.2	189.77	186.26	188.65
2019-05-10	188.25	190	184.59	188.34
2019-05-13	183.5	185.43	180.84	181.54
2019-05-14	182.52	183.49	178.1	180.73
2019-05-15	180.42	187.28	180.02	186.27
2019-05-16	185.05	188.58	185.05	186.99
2019-05-17	184.84	187.58	184.28	185.3
2019-05-20	181.88	184.23	181.37	182.72
2019-05-21	184.57	185.7	183.89	184.82
2019-05-22	184.73	186.74	183.61	185.32
2019-05-23	182.42	183.9	179.67	180.87
2019-05-24	182.33	183.63	180.83	181.06
2019-05-28	181.54	184.71	181.45	184.31
2019-05-29	183.5	184.56	181.35	182.19
2019-05-30	183.08	183.48	180.89	183.01
2019-05-31	180.28	180.54	177.16	177.47
2019-06-03	175	175.05	161.01	164.15
2019-06-04	163.71	168.28	160.84	167.5
2019-06-05	167.48	168.72	164.63	168.17
2019-06-06	168.3	169.7	167.23	168.33
2019-06-07	170.17	173.87	168.84	173.35
2019-06-10	174.75	177.86	173.8	174.82
2019-06-11	178.48	179.98	176.79	178.1
2019-06-12	178.38	179.27	172.88	175.04
2019-06-13	175.53	178.03	174.61	177.47
2019-06-14	180.51	181.84	180	181.33
2019-06-17	185.01	189.5	184.41	189.01
2019-06-18	194	194.53	187.28	188.47
2019-06-19	187	188.1	184.55	187.48
2019-06-20	190.95	191.16	187.64	189.53
2019-06-21	188.75	192	188.75	191.14
2019-06-24	192.42	193.98	191.57	192.6
2019-06-25	192.88	193.14	188.13	188.84
2019-06-26	189.54	190.76	187.31	187.66
2019-06-27	189.88	198.88	188.27	189.5
2019-06-28	190.55	193.2	189.94	193
2019-07-01	195.21	195.28	191.93	193
2019-07-02	193	195	192.71	195
2019-07-03	194.16	197.4	194.16	197.2
2019-07-05	196.18	197.07	194.17	196.4
2019-07-08	195.19	196.68	193.64	195.76
2019-07-09	194.97	199.46	194.89	199.21
2019-07-10	200	202.96	199.67	202.73
2019-07-11	203.26	203.8	200.21	201.23
2019-07-12	199.68	205.3	199.16	204.87
2019-07-15	204.25	205.33	201.82	203.91
2019-07-16	203.89	205.47	203.1	203.84
2019-07-17	204.18	204.36	201.59	201.8
2019-07-18	200.15	202.47	199.38	200.78
2019-07-19	202.18	202.33	198.07	198.36
2019-07-22	199.91	202.57	198.81	202.32
2019-07-23	202.84	204.24	200.96	202.36
2019-07-24	197.63	204.81	197.22	204.66
2019-07-25	206.7	208.66	198.26	200.71
2019-07-26	200.19	202.88	196.25	199.75
2019-07-29	199	199.63	195.3	195.94
2019-07-30	195.39	198.71	193.5	197.04
2019-07-31	196.95	198.76	192.68	194.23
2019-08-01	194.17	198.47	190.88	192.73
2019-08-02	191.1	192.62	188.07	189.02
