# Supplementary material for: Measuring information flux between social media and stock prices with Transfer Entropy
Source: PLoS One. 2021 Sep 23;16(9):e0257686. doi: 10.1371/journal.pone.0257686 (PMC8459996; doi:10.1371/journal.pone.0257686)
Supplement: S1 Data — (ZIP) [file pone.0257686.s001.zip › DATA BASES/2.-FB/facebo¿ok limio.xlsx]

## Sheet: Transformaciones
																								Regresion original												Regresin Transformada
Acciones	Acciones transformadas									Index	Index Transf													SUMMARY OUTPUT
38.2318	17.8277									85	9.93795																									SUMMARY OUTPUT
38.2318	17.8277									85	9.93795													Regression Statistics
38.2318	17.8277									85	9.93795													Multiple R	0.957325											Regression Statistics
34.03	16.2794									85	9.93795													R Square	0.916471											Multiple R	0.974315
31	15.1298									85	9.93795													Adjusted R Square	0.916427											R Square	0.949289
32	15.5125									85	9.93795													Standard Error	15.5119											Adjusted R Square	0.949263
33.03	15.9033									85	9.93795													Observations	1924											Standard Error	3.4591
31.91	15.4782									85	9.93795																									Observations	1924
31.91	15.4782									86	9.98742													ANOVA
31.91	15.4782									86	9.98742														df	SS	MS	F	Significance F							ANOVA
31.91	15.4782									86	9.98742													Regression	1	5.07414e+06	5.07414e+06	21087.9	0								df	SS	MS	F	Significance F
28.84	14.291									86	9.98742													Residual	1922	462469	240.619									Regression	1	430506	430506	35979.4	0
28.19	14.0353									86	9.98742													Total	1923	5.53661e+06										Residual	1922	22997.4	11.9653
29.6	14.5881									86	9.98742																									Total	1923	453503
27.72	13.8493									86	9.98742														Coefficients	Standard Error	t Stat	P-value	Lower 95%	Upper 95%	Lower 95.0%	Upper 95.0%
27.72	13.8493									87	10.0365													Intercept	-5.14588	0.826725	-6.22441	5.91878e-10	-6.76725	-3.52451	-6.76725	-3.52451					Coefficients	Standard Error	t Stat	P-value	Lower 95%	Upper 95%	Lower 95.0%	Upper 95.0%
27.72	13.8493									88	10.0852													X Variable 1	0.44001	0.00303002	145.217	0	0.434067	0.445952	0.434067	0.445952				Intercept	-38.6302	0.405188	-95.3388	0	-39.4248	-37.8355	-39.4248	-37.8355
26.9	13.5227									89	10.1335																									X Variable 1	5.08629	0.0268148	189.682	0	5.0337	5.13888	5.0337	5.13888
25.869	13.1081									89	10.1335
26.81	13.4867									89	10.1335
26.31	13.286									89	10.1335													RESIDUAL OUTPUT
27.1	13.6026									89	10.1335							Jarque bera residuales regresion original																		RESIDUAL OUTPUT
27.005	13.5647		Dicke fuller acciones							89	10.1335													Observation	Predicted Y	Residuals														Jarque bera residuales regresion ajustada
27.4	13.7222		h = adftest(x)							89	10.1335							[h,p] = jbtest(t,0.01)						1	32.255	5.97685										Observation	Predicted Y	Residuals		[h,p] = jbtest(t1,0.01)
27.27	13.6704									89	10.1335							Warning: P is less than the smallest tabulated value, returning 0.001.						2	32.255	5.97685										1	11.9172	5.91055		Warning: P is less than the smallest tabulated value, returning 0.001.
28.29	14.0747		h =							89	10.1335							> In jbtest (line 136)						3	32.255	5.97685										2	11.9172	5.91055		> In jbtest (line 136)
30.014	14.749									89	10.1335													4	32.255	1.77505										3	11.9172	5.91055
30.014	14.749		logical							89	10.1335							h =						5	32.255	-1.25495										4	11.9172	4.36227		h =
31.41	15.2871									89	10.1335													6	32.255	-0.254952										5	11.9172	3.21261
31.911	15.4786		0							89	10.1335							1						7	32.255	0.775048										6	11.9172	3.59535		1
31.6	15.3598									89	10.1335													8	32.255	-0.344952										7	11.9172	3.98612
31.84	15.4515		Dickey fuller acciones transformadas							89	10.1335													9	32.695	-0.784961										8	11.9172	3.56105
33.05	15.9108									89	10.1335							p =						10	32.695	-0.784961										9	12.1688	3.30942		p =
33.05	15.9108		h = adftest(x1)							89	10.1335													11	32.695	-0.784961										10	12.1688	3.30942
33.05	15.9108									90	10.1815							0.001						12	32.695	-3.85496										11	12.1688	3.30942		0.001
32.06	15.5354		h =							90	10.1815													13	32.695	-4.50496										12	12.1688	2.12226
33.1	15.9297									90	10.1815													14	32.695	-3.09496										13	12.1688	1.86648
32.23	15.6001		logical							89	10.1335													15	32.695	-4.97496										14	12.1688	2.4193
31.36	15.2679									89	10.1335													16	33.135	-5.41497										15	12.1688	1.68051
31.095	15.1663		0							90	10.1815													17	33.575	-5.85498										16	12.4184	1.43086
31.095	15.1663									90	10.1815													18	34.015	-7.11499										17	12.6662	1.18313
30.771	15.0416									91	10.2291													19	34.015	-8.14599										18	12.912	0.610725
31.47	15.3101									91	10.2291													20	34.015	-7.20499										19	12.912	0.196153
31.73	15.4095									91	10.2291													21	34.015	-7.70499										20	12.912	0.574714
31.73	15.4095									92	10.2764													22	34.015	-6.91499										21	12.912	0.374035
32.17	15.5772									92	10.2764													23	34.015	-7.00999										22	12.912	0.69063
31.47	15.3101									91	10.2291													24	34.015	-6.61499										23	12.912	0.652696
30.97	15.1182									92	10.2764													25	34.015	-6.74499										24	12.912	0.810181
30.81	15.0567									91	10.2291													26	34.015	-5.72499										25	12.912	0.758421
30.72	15.022									90	10.1815													27	34.015	-4.00099										26	12.912	1.16273
30.72	15.022									91	10.2291													28	34.015	-4.00099										27	12.912	1.83699
30.72	15.022									91	10.2291													29	34.015	-2.60499										28	12.912	1.83699
28.245	14.057									91	10.2291													30	34.015	-2.10399										29	12.912	2.3751
28.09	13.9958									91	10.2291													31	34.015	-2.41499										30	12.912	2.56659
29.11	14.3968									90	10.1815													32	34.015	-2.17499										31	12.912	2.44782
29	14.3538									91	10.2291													33	34.015	-0.964991										32	12.912	2.5395
28.76	14.2596									92	10.2764													34	34.015	-0.964991										33	12.912	2.99884
28.75	14.2557									92	10.2764													35	34.455	-1.405										34	12.912	2.99884
29.34	14.4867									92	10.2764													36	34.455	-2.395										35	13.156	2.75486
26.845	13.5007									92	10.2764													37	34.455	-1.355										36	13.156	2.3794
23.705	12.2226									91	10.2291													38	34.015	-1.78499										37	13.156	2.77374
23.705	12.2226									91	10.2291													39	34.015	-2.65499										38	12.912	2.68807
23.15	11.992									92	10.2764													40	34.455	-3.36										39	12.912	2.35595
21.71	11.3861									92	10.2764													41	34.455	-3.36										40	13.156	2.0103
20.88	11.0319									92	10.2764													42	34.895	-4.12401										41	13.156	2.0103
20.04	10.6693									92	10.2764													43	34.895	-3.42501										42	13.3981	1.64352
21.09	11.1219									92	10.2764													44	34.895	-3.16501										43	13.3981	1.91196
21.92	11.4752									92	10.2764													45	35.335	-3.60502										44	13.3981	2.01139
20.72	10.9631									92	10.2764													46	35.335	-3.16502										45	13.6385	1.77104
20.72	10.9631									92	10.2764													47	34.895	-3.42501										46	13.6385	1.93878
21.01	11.0876									93	10.3233													48	35.335	-4.36502										47	13.3981	1.91196
21.807	11.4273									93	10.3233													49	34.895	-4.08501										48	13.6385	1.47976
21.807	11.4273									93	10.3233													50	34.455	-3.735										49	13.3981	1.65854
21.6	11.3394									94	10.3699													51	34.895	-4.17501										50	13.156	1.86601
20.38	10.8166									94	10.3699													52	34.895	-4.17501										51	13.3981	1.62387
21.2	11.1689									94	10.3699													53	34.895	-6.65001										52	13.3981	1.62387
19.87	10.5954									94	10.3699													54	34.895	-6.80501										53	13.3981	0.65886
19.05	10.2366									94	10.3699													55	34.455	-5.345										54	13.3981	0.597659
19.05	10.2366									94	10.3699													56	34.895	-5.89501										55	13.156	1.24085
19.05	10.2366									94	10.3699													57	35.335	-6.57502										56	13.3981	0.955644
20.011	10.6567									94	10.3699													58	35.335	-6.58502										57	13.6385	0.621184
19.159	10.2845									94	10.3699													59	35.335	-5.99502										58	13.6385	0.617258
19.439	10.4073									94	10.3699													60	35.335	-8.49002										59	13.6385	0.848237
19.44	10.4078									94	10.3699													61	34.895	-11.19										60	13.6385	-0.137747
19.409	10.3942									94	10.3699													62	34.895	-11.19										61	13.3981	-1.17546
19.409	10.3942									94	10.3699													63	35.335	-12.185										62	13.3981	-1.17546
19.15	10.2805									94	10.3699													64	35.335	-13.625										63	13.6385	-1.64649
19.34	10.364									94	10.3699													65	35.335	-14.455										64	13.6385	-2.25232
19.1	10.2586									94	10.3699													66	35.335	-15.295										65	13.6385	-2.60659
19.0885	10.2535									94	10.3699													67	35.335	-14.245										66	13.6385	-2.96914
18.058	9.79658									94	10.3699													68	35.335	-13.415										67	13.6385	-2.51659
18.058	9.79658									95	10.4161													69	35.335	-14.615										68	13.6385	-2.16329
17.729	9.64918									95	10.4161													70	35.335	-14.615										69	13.6385	-2.67533
18.98	10.2057									94	10.3699													71	35.775	-14.765										70	13.6385	-2.67533
18.81	10.1307									95	10.4161													72	35.775	-13.968										71	13.8771	-2.78944
19.43	10.4034									95	10.4161													73	35.775	-13.968										72	13.8771	-2.44976
20.931	11.0538									95	10.4161													74	36.215	-14.615										73	13.8771	-2.44976
20.713	10.9601									94	10.3699													75	36.215	-15.835										74	14.1139	-2.77452
22	11.509									94	10.3699													76	36.215	-15.015										75	14.1139	-3.29735
22	11.509									94	10.3699													77	36.215	-16.345										76	14.1139	-2.94501
22	11.509									94	10.3699													78	36.215	-17.165										77	14.1139	-3.51848
21.52	11.3054									95	10.4161													79	36.215	-17.165										78	14.1139	-3.87737
21.87	11.454									95	10.4161													80	36.215	-17.165										79	14.1139	-3.87737
23.29	12.0503									96	10.462													81	36.215	-16.204										80	14.1139	-3.87737
22.59	11.7577									96	10.462													82	36.215	-17.056										81	14.1139	-3.45719
22.86	11.8708									97	10.5076													83	36.215	-16.776										82	14.1139	-3.82942
22.86	11.8708									98	10.5529													84	36.215	-16.775										83	14.1139	-3.70659
22.86	11.8708									97	10.5076													85	36.215	-16.806										84	14.1139	-3.70616
20.79	10.9932									97	10.5076													86	36.215	-16.806										85	14.1139	-3.71973
21.66	11.3649									98	10.5529													87	36.215	-17.065										86	14.1139	-3.71973
22.27	11.623									98	10.5529													88	36.215	-16.875										87	14.1139	-3.83338
21.83	11.437									98	10.5529													89	36.215	-17.115										88	14.1139	-3.74997
21.9475	11.4868									98	10.5529													90	36.215	-17.1265										89	14.1139	-3.85537
20.91	11.0447									98	10.5529													91	36.215	-18.157										90	14.1139	-3.86043
20.91	11.0447									97	10.5076													92	36.655	-18.597										91	14.1139	-4.31735
20.4	10.8252									97	10.5076													93	36.655	-18.926										92	14.3491	-4.55252
20.227	10.7504									97	10.5076													94	36.215	-17.235										93	14.3491	-4.69991
19.64	10.4952									96	10.462													95	36.655	-17.845										94	14.1139	-3.90821
19.75	10.5432									97	10.5076													96	36.655	-17.225										95	14.3491	-4.21839
19.5181	10.4419									97	10.5076													97	36.655	-15.724										96	14.3491	-3.9457
19.52	10.4428									97	10.5076													98	36.215	-15.502										97	14.3491	-3.29534
19.48	10.4253									98	10.5529													99	36.215	-14.215										98	14.1139	-3.1538
19.88	10.5998									98	10.5529													100	36.215	-14.215										99	14.1139	-2.6049
18.975	10.2035									98	10.5529													101	36.215	-14.215										100	14.1139	-2.6049
19	10.2145									98	10.5529													102	36.655	-15.135										101	14.1139	-2.6049
19	10.2145									97	10.5076													103	36.655	-14.785										102	14.3491	-3.04371
19	10.2145									97	10.5076													104	37.0951	-13.8051										103	14.3491	-2.8951
19.321	10.3556									97	10.5076													105	37.0951	-14.5051										104	14.5826	-2.53229
19.5	10.434									97	10.5076													106	37.5351	-14.6751										105	14.5826	-2.82495
23.2299	12.0253									97	10.5076													107	37.9751	-15.1151										106	14.8145	-2.94364
22.56	11.7451									97	10.5076													108	37.5351	-14.6751										107	15.0447	-3.17389
21.9425	11.4847									97	10.5076													109	37.5351	-16.7451										108	14.8145	-2.94364
21.9425	11.4847									97	10.5076													110	37.9751	-16.3151										109	14.8145	-3.82124
21.9425	11.4847									98	10.5529													111	37.9751	-15.7051										110	15.0447	-3.67981
21.11	11.1304									98	10.5529													112	37.9751	-16.1451										111	15.0447	-3.42169
21.21	11.1732									97	10.5076													113	37.9751	-16.0276										112	15.0447	-3.60767
21.18	11.1604									98	10.5529													114	37.9751	-17.0651										113	15.0447	-3.55791
21.25	11.1903									98	10.5529													115	37.5351	-16.6251										114	15.0447	-3.99997
21.1712	11.1566									98	10.5529													116	37.5351	-17.1351										115	14.8145	-3.76972
20.47	10.8554									99	10.5978													117	37.5351	-17.3081										116	14.8145	-3.98925
19.99	10.6476									99	10.5978													118	37.0951	-17.4551										117	14.8145	-4.06407
19.21	10.3069									99	10.5978													119	37.5351	-17.7851										118	14.5826	-4.0874
19.21	10.3069									99	10.5978													120	37.5351	-18.017										119	14.8145	-4.27128
20.07	10.6823									100	10.6425													121	37.5351	-18.0151										120	14.8145	-4.37252
19.86	10.5911									100	10.6425													122	37.9751	-18.4951										121	14.8145	-4.37169
22.36	11.6609									101	10.6868													123	37.9751	-18.0951										122	15.0447	-4.61944
22.17	11.5809									101	10.6868													124	37.9751	-19.0001										123	15.0447	-4.44493
23.5607	12.1628									100	10.6425													125	37.9751	-18.9751										124	15.0447	-4.8412
23.5607	12.1628									100	10.6425													126	37.5351	-18.5351										125	15.0447	-4.83019
23.5607	12.1628									99	10.5978													127	37.5351	-18.5351										126	14.8145	-4.59993
22.92	11.8959									99	10.5978													128	37.5351	-18.2141										127	14.8145	-4.59993
23.1	11.9711									99	10.5978													129	37.5351	-18.0351										128	14.8145	-4.45883
24.32	12.4765									99	10.5978													130	37.5351	-14.3052										129	14.8145	-4.38044
24.32	12.4765									98	10.5529													131	37.5351	-14.9751										130	14.8145	-2.78919
23.998	12.3438									98	10.5529													132	37.5351	-15.5926										131	14.8145	-3.06941
23.998	12.3438									98	10.5529													133	37.5351	-15.5926										132	14.8145	-3.32977
25.94	13.1368									98	10.5529													134	37.9751	-16.0326										133	14.8145	-3.32977
26.15	13.2216									98	10.5529													135	37.9751	-16.8651										134	15.0447	-3.56002
27.32	13.6903									98	10.5529													136	37.5351	-16.3251										135	15.0447	-3.91429
28	13.9602									99	10.5978													137	37.9751	-16.7951										136	14.8145	-3.64128
28	13.9602									98	10.5529													138	37.9751	-16.7251										137	15.0447	-3.88435
28	13.9602									99	10.5978													139	37.9751	-16.8039										138	15.0447	-3.85444
27.04	13.5787									99	10.5978													140	38.4151	-17.9451										139	15.0447	-3.88811
27.46	13.746									99	10.5978													141	38.4151	-18.4251										140	15.2734	-4.41796
27.71	13.8453									99	10.5978													142	38.4151	-19.2051										141	15.2734	-4.62578
26.97	13.5507									99	10.5978													143	38.4151	-19.2051										142	15.2734	-4.96648
27.485	13.756									99	10.5978													144	38.8551	-18.7851										143	15.2734	-4.96648
27.485	13.756									98	10.5529													145	38.8551	-18.9951										144	15.5005	-4.81816
27.485	13.756									98	10.5529													146	39.2951	-16.9351										145	15.5005	-4.90942
27.84	13.8969									97	10.5076													147	39.2951	-17.1251										146	15.7261	-4.06515
27.98	13.9523									98	10.5529													148	38.8551	-15.2944										147	15.7261	-4.14524
27.5801	13.7938									98	10.5529													149	38.8551	-15.2944										148	15.5005	-3.33769
28.24	14.055									97	10.5076													150	38.4151	-14.8544										149	15.5005	-3.33769
26.812	13.4875									96	10.462													151	38.4151	-15.4951										150	15.2734	-3.11057
26.812	13.4875									95	10.4161													152	38.4151	-15.3151										151	15.2734	-3.37746
26.75	13.4627									95	10.4161													153	38.4151	-14.0951										152	15.2734	-3.30228
27.71	13.8453									95	10.4161													154	37.9751	-13.6551										153	15.2734	-2.79688
27.36	13.7063									95	10.4161													155	37.9751	-13.9771										154	15.0447	-2.56821
26.26	13.2659									95	10.4161													156	37.9751	-13.9771										155	15.0447	-2.7009
26.26	13.2659									95	10.4161													157	37.9751	-12.0351										156	15.0447	-2.7009
26.93	13.5347									95	10.4161													158	37.9751	-11.8251										157	15.0447	-1.90788
26.51	13.3664									96	10.462													159	37.9751	-10.6551										158	15.0447	-1.82313
26.05	13.1813									96	10.462													160	38.4151	-10.4151										159	15.0447	-1.35439
25.9112	13.1252									95	10.4161													161	37.9751	-9.97508										160	15.2734	-1.3132
25.9112	13.1252									95	10.4161													162	38.4151	-10.4151										161	15.0447	-1.08453
25.9112	13.1252									96	10.462													163	38.4151	-11.3751										162	15.2734	-1.3132
26.6197	13.4105									96	10.462													164	38.4151	-10.9551										163	15.2734	-1.69472
26.6197	13.4105									96	10.462													165	38.4151	-10.7051										164	15.2734	-1.52735
28	13.9602									96	10.462													166	38.4151	-11.4451										165	15.2734	-1.42806
27.77	13.8691									97	10.5076													167	38.4151	-10.9301										166	15.2734	-1.72269
28.76	14.2596									97	10.5076													168	37.9751	-10.4901										167	15.2734	-1.51741
28.76	14.2596									97	10.5076													169	37.9751	-10.4901										168	15.0447	-1.28874
28.76	14.2596									97	10.5076													170	37.5351	-9.69507										169	15.0447	-1.28874
29.4213	14.5184									97	10.5076													171	37.9751	-9.99508										170	14.8145	-0.917604
29.0607	14.3775									98	10.5529													172	37.9751	-10.395										171	15.0447	-1.09244
30.59	14.9718									98	10.5529													173	37.5351	-9.29507										172	15.0447	-1.25095
31.3	15.2449									98	10.5529													174	37.0951	-10.2831										173	14.8145	-0.759466
31.72	15.4057									98	10.5529													175	36.655	-9.84305										174	14.5826	-1.09509
31.72	15.4057									98	10.5529													176	36.655	-9.90505										175	14.3491	-0.861586
31.72	15.4057									98	10.5529													177	36.655	-8.94505										176	14.3491	-0.886413
30.9475	15.1096									98	10.5529													178	36.655	-9.29505										177	14.3491	-0.503766
30.1	14.7823									98	10.5529													179	36.655	-10.395										178	14.3491	-0.642839
29.85	14.6853									98	10.5529													180	36.655	-10.395										179	14.3491	-1.08319
30.14	14.7978									99	10.5978													181	36.655	-9.72505										180	14.3491	-1.08319
29.66	14.6114									98	10.5529													182	37.0951	-10.5851										181	14.3491	-0.814379
29.66	14.6114									97	10.5076													183	37.0951	-11.0451										182	14.5826	-1.21617
29.66	14.6114									98	10.5529													184	36.655	-10.7438										183	14.5826	-1.40134
29.66	14.6114									98	10.5529													185	36.655	-10.7438										184	14.3491	-1.22389
30.729	15.0254									98	10.5529													186	37.0951	-11.1839										185	14.3491	-1.22389
30.82	15.0605									97	10.5076													187	37.0951	-10.4754										186	14.5826	-1.45739
31.08	15.1605									97	10.5076													188	37.0951	-10.4754										187	14.5826	-1.17214
31.54	15.3369									98	10.5529													189	37.0951	-9.09506										188	14.5826	-1.17214
31.54	15.3369									98	10.5529													190	37.5351	-9.76507										189	14.5826	-0.622408
31.54	15.3369									98	10.5529													191	37.5351	-8.77507										190	14.8145	-0.945343
32.469	15.6909									98	10.5529													192	37.5351	-8.77507										191	14.8145	-0.554815
30.79	15.0489									98	10.5529													193	37.5351	-8.77507										192	14.8145	-0.554815
31.24	15.2219									98	10.5529													194	37.5351	-8.11377										193	14.8145	-0.554815
30.981	15.1225									99	10.5978													195	37.9751	-8.91438										194	14.8145	-0.296036
29.73	14.6387									99	10.5978													196	37.9751	-7.38508										195	15.0447	-0.667197
29.73	14.6387									99	10.5978													197	37.9751	-6.67508										196	15.0447	-0.0728752
29.73	14.6387									99	10.5978													198	37.9751	-6.25508										197	15.0447	0.200223
28.109	14.0033									99	10.5978													199	37.9751	-6.25508										198	15.0447	0.360961
28.64	14.2125									99	10.5978													200	37.9751	-6.25508										199	15.0447	0.360961
29.05	14.3733									98	10.5529													201	37.9751	-7.02758										200	15.0447	0.360961
28.65	14.2164									99	10.5978													202	37.9751	-7.87508										201	15.0447	0.0648535
28.545	14.1752									99	10.5978													203	37.9751	-8.12508										202	15.0447	-0.262381
28.545	14.1752									99	10.5978													204	38.4151	-8.27509										203	15.0447	-0.359398
28.545	14.1752									99	10.5978													205	37.9751	-8.31508										204	15.2734	-0.475551
28.26	14.0629									99	10.5978													206	37.5351	-7.87507										205	15.0447	-0.433282
27.37	13.7102									99	10.5978													207	37.9751	-8.31508										206	14.8145	-0.203027
27.9075	13.9236									99	10.5978													208	37.9751	-8.31508										207	15.0447	-0.433282
28.5	14.1575									99	10.5978													209	37.9751	-7.24608										208	15.0447	-0.433282
28.32	14.0866									99	10.5978													210	37.5351	-6.71507										209	15.0447	-0.0192718
28.32	14.0866									99	10.5978													211	37.5351	-6.45507										210	14.8145	0.24604
28.32	14.0866									99	10.5978													212	37.9751	-6.43508										211	14.8145	0.346042
28.32	14.0866									99	10.5978													213	37.9751	-6.43508										212	15.0447	0.292146
28.462	14.1425									100	10.6425													214	37.9751	-6.43508										213	15.0447	0.292146
27.283	13.6756									101	10.6868													215	37.9751	-5.50608										214	15.0447	0.292146
27.13	13.6146									101	10.6868													216	37.9751	-7.18508										215	15.0447	0.64615
27.13	13.6146									101	10.6868													217	37.9751	-6.73508										216	15.0447	0.00423069
27.27	13.6704									102	10.7309													218	38.4151	-7.43409										217	15.0447	0.177211
27.39	13.7182									101	10.6868													219	38.4151	-8.68509										218	15.2734	-0.150936
27.25	13.6624									101	10.6868													220	38.4151	-8.68509										219	15.2734	-0.634719
27.78	13.8731									102	10.7309													221	38.4151	-8.68509										220	15.2734	-0.634719
27.72	13.8493									103	10.7746													222	38.4151	-10.3061										221	15.2734	-0.634719
27.52	13.7699									102	10.7309													223	38.4151	-9.77509										222	15.2734	-1.27011
27.4525	13.7431									102	10.7309													224	37.9751	-8.92508										223	15.2734	-1.06088
28.578	14.1881									103	10.7746													225	38.4151	-9.76509										224	15.0447	-0.671386
27.96	13.9444									103	10.7746													226	38.4151	-9.87009										225	15.2734	-1.05695
27.96	13.9444									103	10.7746													227	38.4151	-9.87009										226	15.2734	-1.09823
28.14	14.0155									102	10.7309													228	38.4151	-9.87009										227	15.2734	-1.09823
27.83	13.8929									103	10.7746													229	38.4151	-10.1551										228	15.2734	-1.09823
27.08	13.5946									103	10.7746													230	38.4151	-11.0451										229	15.2734	-1.2105
27.04	13.5787									103	10.7746													231	38.4151	-10.5076										230	15.2734	-1.56315
26.645	13.4206									103	10.7746													232	38.4151	-9.91509										231	15.2734	-1.3498
26.49	13.3584									103	10.7746													233	38.4151	-10.0951										232	15.2734	-1.11594
26.55	13.3825									103	10.7746													234	38.4151	-10.0951										233	15.2734	-1.18684
25.86	13.1045									103	10.7746													235	38.4151	-10.0951										234	15.2734	-1.18684
25.74	13.056									103	10.7746													236	38.4151	-10.0951										235	15.2734	-1.18684
25.73	13.0519									104	10.8181													237	38.8551	-10.3931										236	15.2734	-1.18684
25.73	13.0519									105	10.8613													238	39.2951	-12.0121										237	15.5005	-1.35801
25.73	13.0519									105	10.8613													239	39.2951	-12.1651										238	15.7261	-2.0505
25.131	12.8086									104	10.8181													240	39.2951	-12.1651										239	15.7261	-2.1115
26.09	13.1974									105	10.8613													241	39.7351	-12.4651										240	15.7261	-2.1115
25.58	12.9911									106	10.9042													242	39.2951	-11.9051										241	15.9502	-2.27976
25.58	12.9911									106	10.9042													243	39.2951	-12.0451										242	15.7261	-2.0079
25.53	12.9708									105	10.8613													244	39.7351	-11.9551										243	15.7261	-2.06365
25.42	12.9262									106	10.9042													245	40.1751	-12.4551										244	15.9502	-2.07709
26.25	13.2619									106	10.9042													246	39.7351	-12.2151										245	16.1728	-2.32349
27.0725	13.5916									106	10.9042													247	39.7351	-12.2826										246	15.9502	-2.18028
27.39	13.7182									106	10.9042													248	40.1751	-11.5971										247	15.9502	-2.20712
27.39	13.7182									106	10.9042													249	40.1751	-12.2151										248	16.1728	-1.98464
26.59	13.3985									107	10.9469													250	40.1751	-12.2151										249	16.1728	-2.22841
27.57	13.7898									107	10.9469													251	39.7351	-11.5951										250	16.1728	-2.22841
28.0175	13.9671									107	10.9469													252	40.1751	-12.3451										251	15.9502	-1.93466
27.4	13.7222									106	10.9042													253	40.1751	-13.0951										252	16.1728	-2.27988
27.4	13.7222									106	10.9042													254	40.1751	-13.1351										253	16.1728	-2.57814
27.4	13.7222									105	10.8613													255	40.1751	-13.5301										254	16.1728	-2.59411
26.625	13.4126									105	10.8613													256	40.1751	-13.6851										255	16.1728	-2.75218
25.69	13.0357									105	10.8613													257	40.1751	-13.6251										256	16.1728	-2.81439
25.73	13.0519									106	10.9042													258	40.1751	-14.3151										257	16.1728	-2.79029
25.73	13.0519									107	10.9469													259	40.1751	-14.4351										258	16.1728	-3.06827
25.73	13.0519									107	10.9469													260	40.6151	-14.8851										259	16.1728	-3.11683
25.98	13.153									106	10.9042													261	41.0551	-15.3251										260	16.3939	-3.34202
26.11	13.2055									106	10.9042													262	41.0551	-15.3251										261	16.6136	-3.56174
26.85	13.5027									106	10.9042													263	40.6151	-15.4841										262	16.6136	-3.56174
26.85	13.5027									106	10.9042													264	41.0551	-14.9651										263	16.3939	-3.58536
26.98	13.5547									105	10.8613													265	41.4952	-15.9152										264	16.6136	-3.41625
27.769	13.8687									105	10.8613													266	41.4952	-15.9152										265	16.8319	-3.84083
27.43	13.7341									105	10.8613													267	41.0551	-15.5251										266	16.8319	-3.84083
28.97	14.342									104	10.8181													268	41.4952	-16.0752										267	16.6136	-3.64281
28.311	14.083									104	10.8181													269	41.4952	-15.2452										268	16.8319	-3.90578
27.57	13.7898									104	10.8181													270	41.4952	-14.4227										269	16.8319	-3.57007
26.889	13.5183									104	10.8181													271	41.4952	-14.1052										270	16.8319	-3.2403
27.12	13.6106									105	10.8613													272	41.4952	-14.1052										271	16.8319	-3.11375
26.68	13.4346									105	10.8613													273	41.9352	-15.3452										272	16.8319	-3.11375
26.68	13.4346									106	10.9042													274	41.9352	-14.3652										273	17.0489	-3.65033
27.07	13.5907									106	10.9042													275	41.9352	-13.9177										274	17.0489	-3.25911
26.6	13.4026									107	10.9469													276	41.4952	-14.0952										275	17.0489	-3.08175
26.13	13.2135									107	10.9469													277	41.4952	-14.0952										276	16.8319	-3.10977
26.25	13.2619									107	10.9469													278	41.0551	-13.6551										277	16.8319	-3.10977
26.25	13.2619									107	10.9469													279	41.0551	-14.4301										278	16.6136	-2.89147
26.25	13.2619									108	10.9893													280	41.0551	-15.3651										279	16.6136	-3.20106
25.759	13.0636									107	10.9469													281	41.4952	-15.7652										280	16.6136	-3.57794
25.66	13.0236									108	10.9893													282	41.9352	-16.2052										281	16.8319	-3.78004
25.06	12.7796									107	10.9469													283	41.9352	-16.2052										282	17.0489	-3.99696
24.3125	12.4734									108	10.9893													284	41.4952	-15.5152										283	17.0489	-3.99696
24.3125	12.4734									109	11.0314													285	41.4952	-15.3852										284	16.8319	-3.67895
24.3125	12.4734									108	10.9893													286	41.4952	-14.6452										285	16.8319	-3.62649
24.3125	12.4734									107	10.9469													287	41.4952	-14.6452										286	16.8319	-3.32923
24.1	12.3859									107	10.9469													288	41.0551	-14.0751										287	16.8319	-3.32923
23.32	12.0628									107	10.9469													289	41.0551	-13.2861										288	16.6136	-3.05894
24.55	12.571									107	10.9469													290	41.0551	-13.6251										289	16.6136	-2.74492
24.348	12.488									106	10.9042													291	40.6151	-11.6451										290	16.6136	-2.87953
24.348	12.488									107	10.9469													292	40.6151	-12.3041										291	16.3939	-2.05192
24.348	12.488									106	10.9042													293	40.6151	-13.0451										292	16.3939	-2.31093
23.848	12.2818									106	10.9042													294	40.6151	-13.7261										293	16.3939	-2.60417
23.52	12.1459									107	10.9469													295	41.0551	-13.9351										294	16.3939	-2.87561
24.33	12.4806									107	10.9469													296	41.0551	-14.3751										295	16.6136	-3.00304
24.03	12.357									108	10.9893													297	41.4952	-14.8152										296	16.6136	-3.17901
23.77	12.2496									108	10.9893													298	41.4952	-14.4252										297	16.8319	-3.39731
23.63	12.1916									108	10.9893													299	41.9352	-15.3352										298	16.8319	-3.2413
23.63	12.1916									107	10.9469													300	41.9352	-15.8052										299	17.0489	-3.64631
24.022	12.3537									108	10.9893													301	41.9352	-15.6852										300	17.0489	-3.83534
24.21	12.4312									108	10.9893													302	41.9352	-15.6852										301	17.0489	-3.78699
24.309	12.472									108	10.9893													303	42.3752	-16.1252										302	17.0489	-3.78699
23.9	12.3033									109	11.0314													304	41.9352	-16.1762										303	17.2644	-4.00254
24.53	12.5628									108	10.9893													305	42.3752	-16.7152										304	17.0489	-3.98522
24.53	12.5628									108	10.9893													306	41.9352	-16.8752										305	17.2644	-4.24087
23.935	12.3178									108	10.9893													307	42.3752	-18.0627										306	17.0489	-4.26925
24.25	12.4477									109	11.0314													308	42.8152	-18.5027										307	17.2644	-4.79099
24.16	12.4106									109	11.0314													309	42.3752	-18.0627										308	17.4786	-5.0052
24.66	12.6161									110	11.0732													310	41.9352	-17.6227										309	17.2644	-4.79099
24.88	12.7061									110	11.0732													311	41.9352	-17.8352										310	17.0489	-4.57544
24.81	12.6775									110	11.0732													312	41.9352	-18.6152										311	17.0489	-4.66296
24.52	12.5587									110	11.0732													313	41.9352	-17.3852										312	17.0489	-4.98607
24.37	12.4971									110	11.0732													314	41.4952	-17.1472										313	17.0489	-4.47788
24.37	12.4971									111	11.1148													315	41.9352	-17.5872										314	16.8319	-4.34392
25.8	13.0802									111	11.1148													316	41.4952	-17.1472										315	17.0489	-4.56084
26.65	13.4226									111	11.1148													317	41.4952	-17.6472										316	16.8319	-4.34392
25.881	13.113									111	11.1148													318	41.9352	-18.4152										317	16.8319	-4.55011
25.881	13.113									111	11.1148													319	41.9352	-17.6052										318	17.0489	-4.90294
26.045	13.1792									111	11.1148													320	42.3752	-18.3452										319	17.0489	-4.56824
26.13	13.2135									111	11.1148													321	42.3752	-18.6052										320	17.2644	-4.90739
26.51	13.3664									112	11.1562													322	42.3752	-18.7452										321	17.2644	-5.01485
34.359	16.4025									112	11.1562													323	41.9352	-18.3052										322	17.2644	-5.07285
34.01	16.2719									113	11.1973													324	42.3752	-18.3532										323	17.0489	-4.8573
34.01	16.2719									112	11.1562													325	42.3752	-18.1652										324	17.2644	-4.91069
35.43	16.8009									113	11.1973													326	42.3752	-18.0662										325	17.2644	-4.83318
37.627	17.6079									114	11.2381													327	42.8152	-18.9152										326	17.2644	-4.79243
36.8	17.3057									114	11.2381													328	42.3752	-17.8452										327	17.4786	-5.17529
37.489	17.5576									115	11.2787													329	42.3752	-17.8452										328	17.2644	-4.70163
38.05	17.7617									115	11.2787													330	42.3752	-18.4402										329	17.2644	-4.70163
39.189	18.1736									116	11.3191													331	42.8152	-18.5652										330	17.2644	-4.94662
38.55	17.943									116	11.3191													332	42.8152	-18.6552										331	17.4786	-5.03092
38.87	18.0586									116	11.3191													333	43.2552	-18.5952										332	17.4786	-5.06799
38.54	17.9393									117	11.3592													334	43.2552	-18.3752										333	17.6915	-5.07542
38.5	17.9249									118	11.3991													335	43.2552	-18.4452										334	17.6915	-4.98539
38.5	17.9249									118	11.3991													336	43.2552	-18.7352										335	17.6915	-5.01401
38.5	17.9249									118	11.3991													337	43.2552	-18.8852										336	17.6915	-5.13283
38.22	17.8234									119	11.4388													338	43.6952	-19.3252										337	17.6915	-5.19444
37.019	17.3859									119	11.4388													339	43.6952	-17.8952										338	17.9031	-5.40602
36.65	17.2507									120	11.4783													340	43.6952	-17.0452										339	17.9031	-4.82285
36.56	17.2177									120	11.4783													341	43.6952	-17.8142										340	17.9031	-4.48048
37.08	17.4082									120	11.4783													342	43.6952	-17.8142										341	17.9031	-4.79009
37.81	17.6745									119	11.4388													343	43.6952	-17.6502										342	17.9031	-4.79009
38.41	17.8923									118	11.3991													344	43.6952	-17.5652										343	17.9031	-4.72385
38.32	17.8597									119	11.4388													345	44.1352	-17.6252										344	17.9031	-4.68956
38.55	17.943									119	11.4388													346	44.1352	-9.77622										345	18.1134	-4.74695
40.55	18.6615									119	11.4388													347	44.5752	-10.5652										346	18.1134	-1.71088
41.34	18.9426									120	11.4783													348	44.1352	-10.1252										347	18.3224	-2.05048
39.64	18.3358									119	11.4388													349	44.5752	-9.14522										348	18.1134	-1.84145
40.548	18.6608									120	11.4783													350	45.0152	-7.38823										349	18.3224	-1.52149
41.28	18.9213									120	11.4783													351	45.0152	-8.21523										350	18.5302	-0.922311
41.294	18.9262									121	11.5175													352	45.4552	-7.96624										351	18.5302	-1.22449
41.294	18.9262									121	11.5175													353	45.4552	-7.40524										352	18.7368	-1.17916
41.294	18.9262									121	11.5175													354	45.8953	-6.70625										353	18.7368	-0.975021
41.87	19.1303									121	11.5175													355	45.8953	-7.34525										354	18.9421	-0.768457
41.78	19.0985									122	11.5565													356	45.8953	-7.02525										355	18.9421	-0.999129
42.66	19.4089									122	11.5565													357	46.3353	-7.79526										356	18.9421	-0.88348
43.95	19.8608									123	11.5953													358	46.7753	-8.27527										357	19.1462	-1.2069
43.95	19.8608									123	11.5953													359	46.7753	-8.27527										358	19.3492	-1.42435
44.04	19.8922									123	11.5953													360	46.7753	-8.27527										359	19.3492	-1.42435
43.6	19.7386									123	11.5953													361	47.2153	-8.99528										360	19.3492	-1.42435
45.04	20.2397									124	11.6339													362	47.2153	-10.1963										361	19.551	-1.72762
44.75	20.1392									124	11.6339													363	47.6553	-11.0053										362	19.551	-2.16513
44.31	19.9862									124	11.6339													364	47.6553	-11.0953										363	19.7517	-2.50102
42.51	19.3561									124	11.6339													365	47.6553	-10.5753										364	19.7517	-2.53406
45.07	20.2501									125	11.6723													366	47.2153	-9.40528										365	19.7517	-2.34349
45.23	20.3055									126	11.7105													367	46.7753	-8.36527										366	19.551	-1.87654
45.98	20.5645									126	11.7105													368	47.2153	-8.89528										367	19.3492	-1.45694
47.49	21.0823									126	11.7105													369	47.2153	-8.66528										368	19.551	-1.69136
47.49	21.0823									126	11.7105													370	47.2153	-6.66528										369	19.551	-1.60807
47.19	20.9798									126	11.7105													371	47.6553	-6.31529										370	19.551	-0.889551
48.45	21.4092									127	11.7484													372	47.2153	-7.57528										371	19.7517	-0.809143
49.46	21.7511									127	11.7484													373	47.6553	-7.10729										372	19.551	-1.21523
50.39	22.0642									127	11.7484													374	47.6553	-6.37529										373	19.7517	-1.09094
51.24	22.349									127	11.7484													375	48.0953	-6.8013										374	19.7517	-0.830438
51.24	22.349									127	11.7484													376	48.0953	-6.8013										375	19.9513	-1.02502
50.23	22.0105									127	11.7484													377	48.0953	-6.8013										376	19.9513	-1.02502
50.28	22.0273									127	11.7484													378	48.0953	-6.2253										377	19.9513	-1.02502
49.183	21.6575									127	11.7484													379	48.5353	-6.75531										378	19.9513	-0.820954
51.04	22.2821									127	11.7484													380	48.5353	-5.87531										379	20.1497	-1.05122
51.04	22.2821									126	11.7105													381	48.9753	-5.02532										380	20.1497	-0.74078
51.04	22.2821									127	11.7484													382	48.9753	-5.02532										381	20.347	-0.486238
50.515	22.1062									127	11.7484													383	48.9753	-4.93532										382	20.347	-0.486238
47.14	20.9627									127	11.7484													384	48.9753	-5.37532										383	20.347	-0.454851
46.77	20.836									127	11.7484													385	49.4153	-4.37533										384	20.347	-0.608472
49.05	21.6125									127	11.7484													386	49.4153	-4.66533										385	20.5433	-0.303547
49.11	21.6328									127	11.7484													387	49.4153	-5.10533										386	20.5433	-0.404117
49.11	21.6328									128	11.7862													388	49.4153	-6.90533										387	20.5433	-0.557053
49.11	21.6328									129	11.8237													389	49.8553	-4.78534										388	20.5433	-1.18717
49.51	21.768									129	11.8237													390	50.2954	-5.06535										389	20.7385	-0.488345
49.5	21.7646									130	11.8611													391	50.2954	-4.31535										390	20.9326	-0.627084
51.135	22.3139									131	11.8983													392	50.2954	-2.80535										391	20.9326	-0.368123
52.21	22.6724									131	11.8983													393	50.2954	-2.80535										392	20.9326	0.149719
54.22	23.3372									131	11.8983													394	50.2954	-3.10535										393	20.9326	0.149719
54.22	23.3372									131	11.8983													395	50.7354	-2.28536										394	20.9326	0.0472057
53.85	23.2154									131	11.8983													396	50.7354	-1.27536										395	21.1257	0.283457
51.9	22.5692									131	11.8983													397	50.7354	-0.345362										396	21.1257	0.625379
52.445	22.7505									131	11.8983													398	50.7354	0.504638										397	21.1257	0.938503
51.95	22.5859									131	11.8983													399	50.7354	0.504638										398	21.1257	1.22329
51.95	22.5859									132	11.9353													400	50.7354	-0.505362										399	21.1257	1.22329
51.95	22.5859									132	11.9353													401	50.7354	-0.455362										400	21.1257	0.884748
50.229	22.0101									133	11.9721													402	50.7354	-1.55236										401	21.1257	0.901551
49.395	21.7292									133	11.9721													403	50.7354	0.304638										402	21.1257	0.5318
49.01	21.599									133	11.9721													404	50.2954	0.744648										403	21.1257	1.1564
50.205	22.0021									133	11.9721													405	50.7354	0.304638										404	20.9326	1.3495
49.75	21.8489									134	12.0087													406	50.7354	-0.220362										405	21.1257	1.1564
49.75	21.8489									134	12.0087													407	50.7354	-3.59536										406	21.1257	0.980466
48.22	21.331									134	12.0087													408	50.7354	-3.96536										407	21.1257	-0.162998
50.105	21.9684									134	12.0087													409	50.7354	-1.68536										408	21.1257	-0.289719
49.12	21.6362									134	12.0087													410	50.7354	-1.62536										409	21.1257	0.486816
47.56	21.1062									134	12.0087													411	51.1754	-2.06537										410	21.1257	0.507114
47.53	21.096									134	12.0087													412	51.6154	-2.50538										411	21.3178	0.315038
47.53	21.096									134	12.0087													413	51.6154	-2.10538										412	21.5089	0.123974
47.53	21.096									134	12.0087													414	52.0554	-2.55539										413	21.5089	0.259115
46.2	20.6402									135	12.0451													415	52.4954	-1.3604										414	21.6989	0.0656747
46.605	20.7794									135	12.0451													416	52.4954	-0.285401										415	21.888	0.425893
48.71	21.4974									135	12.0451													417	52.4954	1.7246										416	21.888	0.784388
48.99	21.5922									135	12.0451													418	52.4954	1.7246										417	21.888	1.44923
49.01	21.599									135	12.0451													419	52.4954	1.3546										418	21.888	1.44923
49.01	21.599									135	12.0451													420	52.4954	-0.595401										419	21.888	1.32737
45.83	20.5128									135	12.0451													421	52.4954	-0.0504006										420	21.888	0.68122
46.36	20.6953									135	12.0451													422	52.4954	-0.545401										421	21.888	0.862481
46.43	20.7193									136	12.0813													423	52.9354	-0.98541										422	21.888	0.697872
46.7	20.812									135	12.0451													424	52.9354	-0.98541										423	22.0761	0.509765
46.23	20.6506									136	12.0813													425	53.3754	-3.14642										424	22.0761	0.509765
44.82	20.1635									136	12.0813													426	53.3754	-3.98042										425	22.2633	-0.253129
46.49	20.7399									137	12.1174													427	53.3754	-4.36542										426	22.2633	-0.534107
46.49	20.7399									137	12.1174													428	53.3754	-3.17042										427	22.2633	-0.66426
47.01	20.9182									138	12.1533													429	53.8154	-4.06543										428	22.2633	-0.261196
47.01	20.9182									138	12.1533													430	53.8154	-4.06543										429	22.4495	-0.600544
47.01	20.9182									138	12.1533													431	53.8154	-5.59543										430	22.4495	-0.600544
47.06	20.9354									137	12.1174													432	53.8154	-3.71043										431	22.4495	-1.11842
46.73	20.8223									137	12.1174													433	53.8154	-4.69543										432	22.4495	-0.48102
48.62	21.4669									138	12.1533													434	53.8154	-6.25543										433	22.4495	-0.813243
48.34	21.3718									138	12.1533													435	53.8154	-6.28543										434	22.4495	-1.34323
47.94	21.2358									138	12.1533													436	53.8154	-6.28543										435	22.4495	-1.35347
48.84	21.5414									138	12.1533													437	53.8154	-6.28543										436	22.4495	-1.35347
50.245	22.0155									138	12.1533													438	54.2554	-8.05544										437	22.4495	-1.35347
49.38	21.7241									138	12.1533													439	54.2554	-7.65044										438	22.6347	-1.99448
51.83	22.5459									138	12.1533													440	54.2554	-5.54544										439	22.6347	-1.85532
53.32	23.0404									139	12.189													441	54.2554	-5.26544										440	22.6347	-1.13733
53.32	23.0404									140	12.2245													442	54.2554	-5.24544										441	22.6347	-1.04249
53.81	23.2022									140	12.2245													443	54.2554	-5.24544										442	22.6347	-1.03572
54.86	23.5475									140	12.2245													444	54.2554	-8.42544										443	22.6347	-1.03572
55.57	23.7799									140	12.2245													445	54.2554	-7.89544										444	22.6347	-2.12192
55.05	23.6098									140	12.2245													446	54.6954	-8.26545										445	22.6347	-1.93947
55.12	23.6327									140	12.2245													447	54.2554	-7.55544										446	22.8191	-2.09975
57.77	24.495									140	12.2245													448	54.6954	-8.46545										447	22.6347	-1.82272
57.96	24.5564									141	12.2599													449	54.6954	-9.87545										448	22.8191	-2.1685
57.73	24.4821									141	12.2599													450	55.1355	-8.64546										449	22.8191	-2.65559
55.44	23.7374									141	12.2599													451	55.1355	-8.64546										450	23.0025	-2.26256
55.44	23.7374									141	12.2599													452	55.5755	-8.56547										451	23.0025	-2.26256
55.44	23.7374									141	12.2599													453	55.5755	-8.56547										452	23.185	-2.26677
53.71	23.1692									142	12.2951													454	55.5755	-8.56547										453	23.185	-2.26677
54.649	23.4783									142	12.2951													455	55.1355	-8.07546										454	23.185	-2.26677
54.649	23.4783									142	12.2951													456	55.1355	-8.40546										455	23.0025	-2.06713
54.71	23.4983									141	12.2599													457	55.5755	-6.95547										456	23.0025	-2.18019
54.557	23.448									141	12.2599													458	55.5755	-7.23547										457	23.185	-1.71813
57.2	24.3105									140	12.2245													459	55.5755	-7.63547										458	23.185	-1.81318
57.92	24.5435									140	12.2245													460	55.5755	-6.73547										459	23.185	-1.94923
58.23	24.6435									140	12.2245													461	55.5755	-5.33047										460	23.185	-1.64356
57.22	24.3169									139	12.189													462	55.5755	-6.19547										461	23.185	-1.16949
57.94	24.5499									140	12.2245													463	55.5755	-3.74547										462	23.185	-1.46091
57.94	24.5499									140	12.2245													464	56.0155	-2.69548										463	23.185	-0.639092
57.94	24.5499									141	12.2599													465	56.4555	-3.13549										464	23.3666	-0.326217
56.3	24.0181									141	12.2599													466	56.4555	-2.64549										465	23.5474	-0.506964
56.3	24.0181									141	12.2599													467	56.4555	-1.59549										466	23.5474	-0.345186
54.45	23.4129									141	12.2599													468	56.4555	-0.885488										467	23.5474	0.000107641
55.14	23.6393									142	12.2951													469	56.4555	-1.40549										468	23.5474	0.232549
64.32	26.5806									142	12.2951													470	56.4555	-1.33549										469	23.5474	0.062392
67.09	27.4446									143	12.3301													471	56.4555	1.31451										470	23.5474	0.0853238
69.63	28.2282									143	12.3301													472	56.8955	1.0645										471	23.5474	0.94761
70.78	28.5803									143	12.3301													473	56.8955	0.834502										472	23.7273	0.829129
68.46	27.8683									144	12.365													474	56.8955	-1.4555										473	23.7273	0.7548
70.84	28.5987									145	12.3997													475	56.8955	-1.4555										474	23.7273	0.0101748
70.1	28.3723									145	12.3997													476	56.8955	-1.4555										475	23.7273	0.0101748
64.89	26.7592									145	12.3997													477	57.3355	-3.62551										476	23.7273	0.0101748
59.49	25.0488									145	12.3997													478	57.3355	-2.68651										477	23.9063	-0.737063
56.95	24.2294									146	12.4342													479	57.3355	-2.68651										478	23.9063	-0.428025
58.53	24.7402									146	12.4342													480	56.8955	-2.1855										479	23.9063	-0.428025
59.09	24.9204									147	12.4686													481	56.8955	-2.3385										480	23.7273	-0.228984
58.94	24.8722									146	12.4342													482	56.4555	0.744512										481	23.7273	-0.279221
58.94	24.8722									147	12.4686													483	56.4555	1.46451										482	23.5474	0.763083
61.36	25.6458									148	12.5028													484	56.4555	1.77451										483	23.5474	0.996085
58.15	24.6177									148	12.5028													485	56.0155	1.20452										484	23.5474	1.09616
60.46	25.3591									148	12.5028													486	56.4555	1.48451										485	23.3666	0.950314
57.24	24.3234									149	12.5369													487	56.4555	1.48451										486	23.5474	1.00255
63.83	26.4267									149	12.5369													488	56.8955	1.0445										487	23.5474	1.00255
63.3	26.2599									149	12.5369													489	56.8955	-0.595498										488	23.7273	0.822669
63.3	26.2599									149	12.5369													490	56.8955	-0.595498										489	23.7273	0.290802
63.08	26.1905									149	12.5369													491	56.8955	-2.4455										490	23.7273	0.290802
62.87	26.1242									149	12.5369													492	57.3355	-2.19551										491	23.7273	-0.314378
63.34	26.2725									149	12.5369													493	57.3355	6.98449										492	23.9063	-0.26702
62.5	26.0073									148	12.5028													494	57.7755	9.31448										493	23.9063	2.67434
62.5	26.0073									148	12.5028													495	57.7755	11.8545										494	24.0844	3.36018
62.5	26.0073									148	12.5028													496	57.7755	13.0045										495	24.0844	4.14375
62.88	26.1274									148	12.5028													497	58.2155	10.2445										496	24.0844	4.49589
65.77	27.0342									149	12.5369													498	58.6555	12.1845										497	24.2618	3.60649
65.781	27.0376									149	12.5369													499	58.6555	11.4445										498	24.4383	4.1604
64.2901	26.5712									149	12.5369													500	58.6555	6.23446										499	24.4383	3.93404
64.5	26.6371									150	12.5708													501	58.6555	0.834463										500	24.4383	2.32097
64.5	26.6371									151	12.6046													502	59.0955	-2.14555										501	24.4383	0.610501
64.5	26.6371									152	12.6382													503	59.0955	-0.565547										502	24.6139	-0.384572
64.19	26.5398									152	12.6382													504	59.5356	-0.445557										503	24.6139	0.126299
64.4	26.6057									152	12.6382													505	59.0955	-0.155547										504	24.7888	0.131577
65.6	26.9811									152	12.6382													506	59.5356	-0.595557										505	24.6139	0.258236
64.3415	26.5874									152	12.6382													507	59.9756	1.38443										506	24.7888	0.0833715
64.5	26.6371									153	12.6716													508	59.9756	-1.82557										507	24.9629	0.682935
64.5	26.6371									154	12.7049													509	59.9756	0.484433										508	24.9629	-0.345142
64.5	26.6371									154	12.7049													510	60.4156	-3.17558										509	24.9629	0.396233
65.37	26.9093									154	12.7049													511	60.4156	3.41442										510	25.1361	-0.812708
65.72	27.0186									153	12.6716													512	60.4156	2.88442										511	25.1361	1.29057
67.44	27.5531									154	12.7049													513	60.4156	2.88442										512	25.1361	1.12372
67.13	27.457									154	12.7049													514	60.4156	2.66442										513	25.1361	1.12372
67.6	27.6026									154	12.7049													515	60.4156	2.45442										514	25.1361	1.05435
67.6	27.6026									154	12.7049													516	60.4156	2.92442										515	25.1361	0.988075
67.6	27.6026									154	12.7049													517	59.9756	2.52443										516	25.1361	1.13633
67.29	27.5066									154	12.7049													518	59.9756	2.52443										517	24.9629	1.04442
68.06	27.7448									154	12.7049													519	59.9756	2.52443										518	24.9629	1.04442
66.45	27.2459									154	12.7049													520	59.9756	2.90443										519	24.9629	1.04442
66.29	27.1961									153	12.6716													521	60.4156	5.35442										520	24.9629	1.1645
66.29	27.1961									153	12.6716													522	60.4156	5.36542										521	25.1361	1.89801
66.29	27.1961									153	12.6716													523	60.4156	3.87452										522	25.1361	1.90144
65.29	26.8843									152	12.6382													524	60.8556	3.64441										523	25.1361	1.43509
62.76	26.0895									152	12.6382													525	61.2956	3.2044										524	25.3086	1.32844
64.97	26.7843									152	12.6382													526	61.7356	2.76439										525	25.4803	1.15673
64.8725	26.7538									152	12.6382													527	61.7356	2.45439										526	25.6513	0.985789
66.34	27.2117									153	12.6716													528	61.7356	2.66439										527	25.6513	0.888533
66.34	27.2117									153	12.6716													529	61.7356	3.86439										528	25.6513	0.95443
67.9	27.6954									154	12.7049													530	61.7356	2.60589										529	25.6513	1.32985
67.165	27.4679									154	12.7049													531	62.1756	2.32438										530	25.6513	0.936079
67.66	27.6212									154	12.7049													532	62.6156	1.88437										531	25.8215	0.815604
66.4099	27.2334									155	12.7381													533	62.6156	1.88437										532	25.9909	0.646169
68.4199	27.8559									155	12.7381													534	62.6156	2.75437										533	25.9909	0.646169
68.4199	27.8559									155	12.7381													535	62.1756	3.54438										534	25.9909	0.918422
68.4199	27.8559									155	12.7381													536	62.6156	4.82437										535	25.8215	1.1971
69.4	28.1576									155	12.7381													537	62.6156	4.51437										536	25.9909	1.56218
69.27	28.1176									155	12.7381													538	62.6156	4.98437										537	25.9909	1.46612
71.29	28.736									155	12.7381													539	62.6156	4.98437										538	25.9909	1.61171
74.98	29.8532									155	12.7381													540	62.6156	4.98437										539	25.9909	1.61171
75.19	29.9163									155	12.7381													541	62.6156	4.67437										540	25.9909	1.61171
75.19	29.9163									155	12.7381													542	62.6156	5.44437										541	25.9909	1.51572
74.92	29.8351									155	12.7381													543	62.6156	3.83437										542	25.9909	1.75392
73.71	29.4704									156	12.7711													544	62.1756	4.11438										543	25.9909	1.25499
74.677	29.762									157	12.804													545	62.1756	4.11438										544	25.8215	1.37466
72.36	29.0616									157	12.804													546	62.1756	4.11438										545	25.8215	1.37466
72.36	29.0616									158	12.8368													547	61.7356	3.55439										546	25.8215	1.37466
72.69	29.1617									158	12.8368													548	61.7356	1.02439										547	25.6513	1.23305
72.47	29.095									158	12.8368													549	61.7356	3.23439										548	25.6513	0.438194
73.17	29.3071									159	12.8693													550	61.7356	3.13689										549	25.6513	1.13299
73.06	29.2738									158	12.8368													551	62.1756	4.16438										550	25.6513	1.10248
73.06	29.2738									158	12.8368													552	62.1756	4.16438										551	25.8215	1.39022
73.44	29.3888									159	12.8693													553	62.6156	5.28437										552	25.8215	1.39022
72.83	29.2041									160	12.9018													554	62.6156	4.54937										553	25.9909	1.70448
73.77	29.4885									160	12.9018													555	62.6156	5.04437										554	25.9909	1.47698
74.296	29.6472									160	12.9018													556	63.0556	3.35427										555	25.9909	1.63027
73.63	29.4462									160	12.9018													557	63.0556	5.36427										556	26.1596	1.07383
73.63	29.4462									160	12.9018													558	63.0556	5.36427										557	26.1596	1.6963
73.63	29.4462									160	12.9018													559	63.0556	5.36427										558	26.1596	1.6963
74.59	29.7358									160	12.9018													560	63.0556	6.34437										559	26.1596	1.6963
75.29	29.9463									160	12.9018													561	63.0556	6.21437										560	26.1596	1.99798
74.81	29.802									160	12.9018													562	63.0556	8.23437										561	26.1596	1.95803
74.57	29.7298									160	12.9018													563	63.0556	11.9244										562	26.1596	2.5764
74.57	29.7298									160	12.9018													564	63.0556	12.1344										563	26.1596	3.69356
74.57	29.7298									160	12.9018													565	63.0556	12.1344										564	26.1596	3.75667
74.57	29.7298									160	12.9018													566	63.0556	11.8644										565	26.1596	3.75667
75.02	29.8652									160	12.9018													567	63.4956	10.2144										566	26.1596	3.67552
75.9601	30.1473									160	12.9018													568	63.9357	10.7413										567	26.3275	3.14287
74.63	29.7479									160	12.9018													569	63.9357	8.42435										568	26.4948	3.26722
73.855	29.5142									160	12.9018													570	64.3757	7.98434										569	26.4948	2.56678
74.82	29.805									161	12.9341													571	64.3757	8.31434										570	26.6613	2.40026
74.82	29.805									160	12.9018													572	64.3757	8.09434										571	26.6613	2.5004
76.68	30.3627									160	12.9018													573	64.8157	8.35433										572	26.6613	2.43366
75.83	30.1083									160	12.9018													574	64.3757	8.68434										573	26.8271	2.48003
75.95	30.1443									160	12.9018													575	64.3757	8.68434										574	26.6613	2.61253
77.26	30.5358									160	12.9018													576	64.8157	8.62433										575	26.6613	2.61253
77.26	30.5358									159	12.8693													577	65.2557	7.57432										576	26.8271	2.56172
77.26	30.5358									159	12.8693													578	65.2557	8.51432										577	26.9922	2.21194
77.89	30.7234									159	12.8693													579	65.2557	9.04032										578	26.9922	2.49634
76.67	30.3597									159	12.8693													580	65.2557	8.37432										579	26.9922	2.65504
77.43	30.5864									160	12.9018													581	65.2557	8.37432										580	26.9922	2.45405
77.92	30.7323									160	12.9018													582	65.2557	8.37432										581	26.9922	2.45405
77.48	30.6013									160	12.9018													583	65.2557	9.33432										582	26.9922	2.45405
77.48	30.6013									159	12.8693													584	65.2557	10.0343										583	26.9922	2.74361
74.58	29.7328									159	12.8693													585	65.2557	9.55432										584	26.9922	2.9541
76.08	30.1832									159	12.8693													586	65.2557	9.31432										585	26.9922	2.80983
76.43	30.2879									159	12.8693													587	65.2557	9.31432										586	26.9922	2.73759
77	30.4582									159	12.8693													588	65.2557	9.31432										587	26.9922	2.73759
77.91	30.7293									158	12.8368													589	65.2557	9.31432										588	26.9922	2.73759
76.8	30.3985									159	12.8693													590	65.2557	9.76432										589	26.9922	2.73759
78.29	30.8423									160	12.9018													591	65.2557	10.7044										590	26.9922	2.87298
78.535	30.9151									160	12.9018													592	65.2557	9.37432										591	26.9922	3.15509
77.22	30.5238									160	12.9018													593	65.2557	8.59932										592	26.9922	2.75566
78.79	30.9907									161	12.9341													594	65.6957	9.12431										593	26.9922	2.52201
78.79	30.9907									161	12.9341													595	65.2557	9.56432										594	27.1566	2.64843
79	31.0529									161	12.9341													596	65.2557	11.4243										595	26.9922	2.81283
76.55	30.3238									162	12.9663													597	65.2557	10.5743										596	26.9922	3.37046
77.08	30.4821									162	12.9663													598	65.2557	10.6943										597	26.9922	3.1161
77.44	30.5894									163	12.9984													599	65.2557	12.0043										598	26.9922	3.15206
77.44	30.5894									163	12.9984													600	64.8157	12.4443										599	26.9922	3.54357
77.44	30.5894									163	12.9984													601	64.8157	12.4443										600	26.8271	3.70867
77.52	30.6133									163	12.9984													602	64.8157	13.0743										601	26.8271	3.70867
75.91	30.1323									163	12.9984													603	64.8157	11.8543										602	26.8271	3.8963
72.91	29.2284									163	12.9984													604	65.2557	12.1743										603	26.8271	3.53257
72.91	29.2284									163	12.9984													605	65.2557	12.6643										604	26.9922	3.59424
72.91	29.2284									163	12.9984													606	65.2557	12.2243										605	26.9922	3.74012
72.99	29.2526									163	12.9984													607	64.8157	12.6643										606	26.9922	3.60914
73.59	29.4342									163	12.9984													608	64.8157	9.76433										607	26.8271	3.77424
73.21	29.3192									163	12.9984													609	64.8157	11.2643										608	26.8271	2.9057
72.63	29.1435									164	13.0303													610	64.8157	11.6143										609	26.8271	3.3561
75.95	30.1443									164	13.0303													611	64.8157	12.1843										610	26.8271	3.46083
75.95	30.1443									163	12.9984													612	64.3757	13.5343										611	26.8271	3.63112
75.95	30.1443									163	12.9984													613	64.8157	11.9843										612	26.6613	4.06805
76.95	30.4433									162	12.9663													614	65.2557	13.0343										613	26.8271	3.57141
78.37	30.8661									162	12.9663													615	65.2557	13.2793										614	26.9922	3.8501
80.04	31.3606									163	12.9984													616	65.2557	11.9643										615	26.9922	3.92285
80.67	31.5463									163	12.9984													617	65.6957	13.0943										616	26.9922	3.53164
80.67	31.5463									164	13.0303													618	65.6957	13.0943										617	27.1566	3.83409
80.67	31.5463									164	13.0303													619	65.6957	13.3043										618	27.1566	3.83409
80.28	31.4314									165	13.0621													620	66.1357	10.4143										619	27.1566	3.89634
80.77	31.5758									165	13.0621													621	66.1357	10.9443										620	27.3203	3.00349
75.86	30.1173									165	13.0621													622	66.5757	10.8643										621	27.3203	3.16176
74.11	29.5912									165	13.0621													623	66.5757	10.8643										622	27.4834	3.10607
74.99	29.8562									164	13.0303													624	66.5757	10.8643										623	27.4834	3.10607
74.99	29.8562									165	13.0621													625	66.5757	10.9443										624	27.4834	3.10607
74.99	29.8562									165	13.0621													626	66.5757	9.33429										625	27.4834	3.1299
73.88	29.5218									165	13.0621													627	66.5757	6.33429										626	27.4834	2.64892
75.76	30.0873									165	13.0621													628	66.5757	6.33429										627	27.4834	1.74503
74.83	29.808									164	13.0303													629	66.5757	6.33429										628	27.4834	1.74503
75.26	29.9373									164	13.0303													630	66.5757	6.41429										629	27.4834	1.74503
75.6	30.0393									165	13.0621													631	66.5757	7.01429										630	27.4834	1.76927
75.6	30.0393									164	13.0303													632	66.5757	6.63429										631	27.4834	1.95081
75.6	30.0393									165	13.0621													633	67.0157	5.61428										632	27.4834	1.83588
75	29.8592									165	13.0621													634	67.0157	8.93428										633	27.6457	1.49778
74.61	29.7418									166	13.0937													635	66.5757	9.37429										634	27.6457	2.49855
74.72	29.7749									166	13.0937													636	66.5757	9.37429										635	27.4834	2.66091
74.25	29.6334									166	13.0937													637	66.1357	10.8143										636	27.4834	2.66091
74.88	29.8231									166	13.0937													638	66.1357	12.2343										637	27.3203	3.12297
74.88	29.8231									167	13.1253													639	66.5757	13.4643										638	27.3203	3.54574
74.34	29.6605									167	13.1253													640	66.5757	14.0943										639	27.4834	3.87719
73.33	29.3555									167	13.1253													641	67.0157	13.6543										640	27.4834	4.06299
73.6	29.4372									167	13.1253													642	67.0157	13.6543										641	27.6457	3.90063
73.75	29.4825									168	13.1567													643	67.4557	12.8243										642	27.6457	3.90063
73.75	29.4825									167	13.1253													644	67.4557	13.3143										643	27.8074	3.62397
73.75	29.4825									168	13.1567													645	67.4557	8.40427										644	27.8074	3.76839
74.01	29.561									168	13.1567													646	67.4557	6.65427										645	27.8074	2.30989
75.63	30.0483									168	13.1567													647	67.0157	7.97428										646	27.8074	1.78375
77.62	30.643									168	13.1567													648	67.4557	7.53427										647	27.6457	2.21044
77.62	30.643									169	13.188													649	67.4557	7.53427										648	27.8074	2.04875
77.7	30.6669									168	13.1567													650	67.4557	6.42427										649	27.8074	2.04875
77.7	30.6669									169	13.188													651	67.4557	8.30427										650	27.8074	1.71435
77.7	30.6669									169	13.188													652	67.0157	7.81428										651	27.8074	2.27991
75.1	29.8892									170	13.2191													653	67.0157	8.24428										652	27.6457	2.16233
75.46	29.9973									170	13.2191													654	67.4557	8.14427										653	27.6457	2.29157
74.88	29.8231									170	13.2191													655	67.0157	8.58428										654	27.8074	2.23193
75.24	29.9313									170	13.2191													656	67.4557	8.14427										655	27.6457	2.39363
76.36	30.267									171	13.2501													657	67.4557	7.54427										656	27.8074	2.23193
76.36	30.267									172	13.281													658	67.8957	6.71426										657	27.8074	2.05176
76.36	30.267									172	13.281													659	67.8957	6.82426										658	27.9684	1.7734
76.52	30.3148									172	13.281													660	67.8957	6.35426										659	27.9684	1.80651
76.84	30.4105									173	13.3118													661	67.8957	6.98426										660	27.9684	1.66494
76.18	30.2131									173	13.3118													662	68.3358	6.54425										661	27.9684	1.85464
77.73	30.6758									173	13.3118													663	68.3358	6.00425										662	28.1288	1.69427
77.83	30.7055									174	13.3425													664	68.3358	4.99425										663	28.1288	1.53169
77.83	30.7055									174	13.3425													665	68.3358	5.26425										664	28.1288	1.22673
77.83	30.7055									174	13.3425													666	68.7758	4.97424										665	28.1288	1.30837
76.99	30.4552									174	13.3425													667	68.3358	5.41425										666	28.2885	1.19396
74.69	29.7659									175	13.373													668	68.7758	4.97424										667	28.1288	1.35369
76.11	30.1922									175	13.373													669	68.7758	5.23424										668	28.2885	1.19396
78.4	30.875									175	13.373													670	68.7758	6.85424										669	28.2885	1.27245
79.88	31.3133									176	13.4035													671	68.7758	8.84424										670	28.2885	1.75979
79.88	31.3133									176	13.4035													672	69.2158	8.40423										671	28.2885	2.35449
81.45	31.7758									176	13.4035													673	68.7758	8.92424										672	28.4476	2.1954
80.61	31.5287									176	13.4035													674	69.2158	8.48423										673	28.2885	2.37831
80.77	31.5758									177	13.4338													675	69.2158	8.48423										674	28.4476	2.21922
80.77	31.5758									178	13.464													676	69.6558	5.44422										675	28.4476	2.21922
80.775	31.5773									178	13.464													677	69.6558	5.80422										676	28.6061	1.28313
80.775	31.5773									178	13.464													678	69.6558	5.22422										677	28.6061	1.39125
80.775	31.5773									178	13.464													679	69.6558	5.58422										678	28.6061	1.21699
80.02	31.3546									178	13.464													680	70.0958	6.26421										679	28.6061	1.3252
79.22	31.1181									178	13.464													681	70.5358	5.8242										680	28.7639	1.50308
78.02	30.7621									178	13.464													682	70.5358	5.8242										681	28.9211	1.34588
78.02	30.7621									178	13.464													683	70.5358	5.9842										682	28.9211	1.34588
78.45	30.8898									178	13.464													684	70.9758	5.86419										683	28.9211	1.39373
78.45	30.8898									178	13.464													685	70.9758	5.20419										684	29.0777	1.33275
78.45	30.8898									179	13.4941													686	70.9758	6.75419										685	29.0777	1.13544
77.19	30.5149									179	13.4941													687	71.4158	6.41418										686	29.0777	1.59809
76.15	30.2042									180	13.524													688	71.4158	6.41418										687	29.2337	1.47187
76.15	30.2042									180	13.524													689	71.4158	6.41418										688	29.2337	1.47187
77.74	30.6788									180	13.524													690	71.4158	5.57418										689	29.2337	1.47187
77.74	30.6788									181	13.5539													691	71.8558	2.83417										690	29.2337	1.22156
74.05	29.5731									180	13.524													692	71.8558	4.25417										691	29.389	0.376871
75.18	29.9133									179	13.4941													693	71.8558	6.54417										692	29.389	0.803134
75.18	29.9133									179	13.4941													694	72.2958	7.58416										693	29.389	1.48593
76.24	30.2311									179	13.4941													695	72.2958	7.58416										694	29.5438	1.76948
76.74	30.3806									179	13.4941													696	72.2958	9.15416										695	29.5438	1.76948
77.83	30.7055									179	13.4941													697	72.2958	8.31416										696	29.5438	2.232
75.63	30.0483									179	13.4941													698	72.7358	8.03415										697	29.5438	1.98485
74.44	29.6906									178	13.464													699	73.1759	7.59414										698	29.698	1.8778
76.51	30.3119									179	13.4941													700	73.1759	7.59914										699	29.8516	1.72421
75.74	30.0813									179	13.4941													701	73.1759	7.59914										700	29.8516	1.72569
75.74	30.0813									179	13.4941													702	73.1759	7.59914										701	29.8516	1.72569
76.71	30.3716									180	13.524													703	73.1759	6.84414										702	29.8516	1.72569
80.895	31.6126									180	13.524													704	73.1759	6.04414										703	29.8516	1.50306
83.8	32.4635									179	13.4941													705	73.1759	4.84414										704	29.8516	1.26653
82.92	32.2066									179	13.4941													706	73.1759	4.84414										705	29.8516	0.910473
83.3	32.3177									179	13.4941													707	73.1759	5.27414										706	29.8516	0.910473
81.665	31.839									179	13.4941													708	73.1759	5.27414										707	29.8516	1.03823
82.275	32.0179									180	13.524													709	73.6159	4.83413										708	29.8516	1.03823
82.04	31.949									180	13.524													710	73.6159	3.57413										709	30.0046	0.885224
83.515	32.3804									180	13.524													711	74.0559	2.09412										710	30.0046	0.510303
82.705	32.1438									180	13.524													712	74.0559	2.09412										711	30.157	0.0471272
82.31	32.0281									180	13.524													713	74.0559	3.68412										712	30.157	0.0471272
80.775	31.5773									180	13.524													714	74.4959	3.24411										713	30.157	0.521734
80.63	31.5346									180	13.524													715	74.0559	-0.005879										714	30.3089	0.369873
79.19	31.1092									180	13.524													716	73.6159	1.56413										715	30.157	-0.583965
80.29	31.4343									180	13.524													717	73.6159	1.56413										716	30.0046	-0.091335
80.445	31.48									180	13.524													718	73.6159	2.62413										717	30.0046	-0.091335
82.44	32.0662									180	13.524													719	73.6159	3.12413										718	30.0046	0.226497
82.05	31.9519									180	13.524													720	73.6159	4.21413										719	30.0046	0.375991
82.14	31.9783									180	13.524													721	73.6159	2.01413										720	30.0046	0.70095
82.14	31.9783									179	13.4941													722	73.1759	1.26414										721	30.0046	0.0437452
82.14	31.9783									179	13.4941													723	73.6159	2.89413										722	29.8516	-0.160948
80.67	31.5463									179	13.4941													724	73.6159	2.12413										723	30.0046	0.307257
80.67	31.5463									179	13.4941													725	73.6159	2.12413										724	30.0046	0.0767307
82.16	31.9842									179	13.4941													726	74.0559	2.65412										725	30.0046	0.0767307
81.83	31.8874									180	13.524													727	74.0559	6.83912										726	30.157	0.214596
81.53	31.7993									180	13.524													728	73.6159	10.1841										727	30.157	1.45557
81.53	31.7993									180	13.524													729	73.6159	9.30413										728	30.0046	2.45892
81.53	31.7993									180	13.524													730	73.6159	9.68413										729	30.0046	2.20204
80.71	31.5581									180	13.524													731	73.6159	8.04913										730	30.0046	2.31306
81.06	31.6612									181	13.5539													732	74.0559	8.21912										731	30.0046	1.83437
81.79	31.8757									181	13.5539													733	74.0559	7.98412										732	30.157	1.86084
82.905	32.2022									182	13.5836													734	74.0559	9.45912										733	30.157	1.79196
82.51	32.0867									182	13.5836													735	74.0559	8.64912										734	30.157	2.22337
82.51	32.0867									183	13.6133													736	74.0559	8.25412										735	30.157	1.98673
84.74	32.7371									184	13.6428													737	74.0559	6.71912										736	30.157	1.87109
87.88	33.6449									184	13.6428													738	74.0559	6.57412										737	30.157	1.42024
88.86	33.9263									185	13.6722													739	74.0559	5.13412										738	30.157	1.37753
87.98	33.6736									186	13.7015													740	74.0559	6.23412										739	30.157	0.952201
88.01	33.6823									186	13.7015													741	74.0559	6.38912										740	30.157	1.2773
88.01	33.6823									186	13.7015													742	74.0559	8.38412										741	30.157	1.32301
88.01	33.6823									186	13.7015													743	74.0559	7.99412										742	30.157	1.90917
85.8	33.0446									186	13.7015													744	74.0559	8.08412										743	30.157	1.79489
85.765	33.0344									186	13.7015													745	73.6159	8.52413										744	30.157	1.82128
86.91	33.3654									186	13.7015													746	73.6159	8.52413										745	30.0046	1.97371
87.285	33.4736									186	13.7015													747	73.6159	7.05413										746	30.0046	1.97371
87.285	33.4736									187	13.7307													748	73.6159	7.05413										747	30.0046	1.54175
87.285	33.4736									187	13.7307													749	73.6159	8.54413										748	30.0046	1.54175
87.285	33.4736									187	13.7307													750	74.0559	7.77412										749	30.0046	1.97957
87.55	33.5499									186	13.7015													751	74.0559	7.47412										750	30.157	1.73036
87.22	33.4548									187	13.7307													752	74.0559	7.47412										751	30.157	1.64229
85.88	33.0677									188	13.7598													753	74.0559	7.47412										752	30.157	1.64229
87.95	33.665									188	13.7598													754	74.0559	6.65412										753	30.157	1.64229
87.95	33.665									189	13.7888													755	74.4959	6.56411										754	30.157	1.4011
87.95	33.665									190	13.8177													756	74.4959	7.29411										755	30.3089	1.35227
90.1	34.2812									190	13.8177													757	74.9359	7.9691										756	30.3089	1.56676
90.85	34.4952									190	13.8177													758	74.9359	7.5741										757	30.4602	1.74206
94.97	35.6622									190	13.8177													759	75.3759	7.13409										758	30.4602	1.6265
94.97	35.6622									191	13.8465													760	75.8159	8.92408										759	30.6109	1.47577
94.97	35.6622									192	13.8752													761	75.8159	12.0641										760	30.7611	1.97599
97.91	36.4863									193	13.9038													762	76.2559	12.6041										761	30.7611	2.88378
98.39	36.6202									193	13.9038													763	76.6959	11.2841										762	30.9107	3.01562
97.04	36.2432									194	13.9323													764	76.6959	11.3141										763	31.0598	2.61383
95.44	35.7944									194	13.9323													765	76.6959	11.3141										764	31.0598	2.62246
96.95	36.218									194	13.9323													766	76.6959	11.3141										765	31.0598	2.62246
96.95	36.218									194	13.9323													767	76.6959	9.10406										766	31.0598	2.62246
94.17	35.4367									194	13.9323													768	76.6959	9.06906										767	31.0598	1.98476
95.29	35.7522									194	13.9323													769	76.6959	10.2141										768	31.0598	1.97463
96.99	36.2292									194	13.9323													770	76.6959	10.5891										769	31.0598	2.30562
95.21	35.7297									194	13.9323													771	77.1359	10.1491										770	31.0598	2.41376
94.01	35.3916									194	13.9323													772	77.1359	10.1491										771	31.2083	2.26521
94.01	35.3916									195	13.9607													773	77.1359	10.1491										772	31.2083	2.26521
94.01	35.3916									195	13.9607													774	76.6959	10.8541										773	31.2083	2.26521
94.14	35.4283									196	13.9889													775	77.1359	10.0841										774	31.0598	2.4901
94.06	35.4057									196	13.9889													776	77.576	8.30404										775	31.2083	2.24648
96.44	36.0751									196	13.9889													777	77.576	10.374										776	31.3564	1.71138
95.12	35.7044									197	14.0171													778	78.016	9.93403										777	31.3564	2.30866
94.3	35.4734									197	14.0171													779	78.456	9.49402										778	31.5038	2.16118
94.3	35.4734									197	14.0171													780	78.456	11.644										779	31.6508	2.01423
94.3	35.4734									197	14.0171													781	78.456	12.394										780	31.6508	2.63047
94.15	35.4311									198	14.0452													782	78.456	16.514										781	31.6508	2.84447
93.62	35.2814									198	14.0452													783	78.896	16.074										782	31.6508	4.01142
94.19	35.4424									198	14.0452													784	79.336	15.634										783	31.7972	3.86499
93.43	35.2277									199	14.0732													785	79.776	18.134										784	31.9431	3.71908
94.42	35.5072									200	14.1011													786	79.776	18.614										785	32.0885	4.39779
94.42	35.5072									200	14.1011													787	80.216	16.824										786	32.0885	4.53168
94.42	35.5072									200	14.1011													788	80.216	15.224										787	32.2334	4.00976
93.93	35.369									200	14.1011													789	80.216	16.734										788	32.2334	3.56101
95.17	35.7185									201	14.1289													790	80.216	16.734										789	32.2334	3.98457
90.56	34.4126									202	14.1567													791	80.216	13.954										790	32.2334	3.98457
86.06	33.1198									202	14.1567													792	80.216	15.074										791	32.2334	3.20332
86.06	33.1198									202	14.1567													793	80.216	16.774										792	32.2334	3.51883
86.06	33.1198									202	14.1567													794	80.216	14.994										793	32.2334	3.99577
82.09	31.9636									203	14.1843													795	80.216	13.794										794	32.2334	3.49633
83	32.23									203	14.1843													796	80.656	13.354										795	32.2334	3.15817
87.19	33.4462									203	14.1843													797	80.656	13.354										796	32.3778	3.01378
89.73	34.1755									202	14.1567													798	81.096	13.044										797	32.3778	3.01378
91.01	34.5408									202	14.1567													799	81.096	12.964										798	32.5217	2.90659
91.01	34.5408									202	14.1567													800	81.096	15.344										799	32.5217	2.88401
91.01	34.5408									202	14.1567													801	81.536	13.584										800	32.5217	3.55345
89.43	34.0897									202	14.1567													802	81.536	12.764										801	32.6651	3.03935
87.23	33.4577									202	14.1567													803	81.536	12.764										802	32.6651	2.80834
88.26	33.7541									201	14.1289													804	81.536	12.764										803	32.6651	2.80834
88.26	33.7541									202	14.1567													805	81.9761	12.1739										804	32.6651	2.80834
88.26	33.7541									203	14.1843													806	81.9761	11.6439										805	32.808	2.62312
88.26	33.7541									203	14.1843													807	81.9761	12.2139										806	32.808	2.47344
89.53	34.1183									203	14.1843													808	82.4161	11.0139										807	32.808	2.63441
90.44	34.3783									203	14.1843													809	82.8561	11.5639										808	32.9504	2.27732
91.98	34.8167									204	14.2118													810	82.8561	11.5639										809	33.0923	2.41494
92.05	34.8366									204	14.2118													811	82.8561	11.5639										810	33.0923	2.41494
92.05	34.8366									203	14.1843													812	82.8561	11.0739										811	33.0923	2.41494
92.05	34.8366									203	14.1843													813	83.2961	11.8739										812	33.0923	2.27668
92.31	34.9104									204	14.2118													814	83.7361	6.82391										813	33.2338	2.48473
92.9	35.0777									204	14.2118													815	83.7361	2.32391										814	33.3747	1.03783
93.45	35.2333									204	14.2118													816	83.7361	2.32391										815	33.3747	-0.254898
94.34	35.4847									204	14.2118													817	83.7361	2.32391										816	33.3747	-0.254898
94.4	35.5016									205	14.2393													818	84.1761	-2.0861										817	33.3747	-0.254898
94.4	35.5016									206	14.2666													819	84.1761	-1.1761										818	33.5152	-1.55158
94.4	35.5016									206	14.2666													820	84.1761	3.0139										819	33.5152	-1.28521
95.55	35.8253									206	14.2666													821	83.7361	5.99391										820	33.5152	-0.0690491
92.96	35.0947									206	14.2666													822	83.7361	7.27391										821	33.3747	0.800768
93.97	35.3803									206	14.2666													823	83.7361	7.27391										822	33.3747	1.16611
94.41	35.5044									206	14.2666													824	83.7361	7.27391										823	33.3747	1.16611
92.77	35.0409									206	14.2666													825	83.7361	5.69391										824	33.3747	1.16611
92.77	35.0409									206	14.2666													826	83.7361	3.49391										825	33.3747	0.714931
92.77	35.0409									206	14.2666													827	83.2961	4.96392										826	33.3747	0.0829863
89.21	34.0267									206	14.2666													828	83.7361	4.52391										827	33.2338	0.520372
86.67	33.2961									207	14.2939													829	84.1761	4.0839										828	33.3747	0.379397
89.9	34.2241									208	14.321													830	84.1761	4.0839										829	33.5152	0.238892
90.95	34.5237									207	14.2939													831	84.1761	5.3539										830	33.5152	0.238892
92.07	34.8423									208	14.321													832	84.1761	6.2639										831	33.5152	0.603047
92.07	34.8423									208	14.321													833	84.6161	7.36389										832	33.5152	0.863093
92.07	34.8423									209	14.3481													834	84.6161	7.43389										833	33.6553	1.16148
94.01	35.3916									210	14.3751													835	84.1761	7.8739										834	33.6553	1.18136
92.8	35.0494									210	14.3751													836	84.1761	7.8739										835	33.5152	1.3214
92.4	34.936									210	14.3751													837	84.6161	7.69389										836	33.5152	1.3214
92.47	34.9558									211	14.402													838	84.6161	8.28389										837	33.6553	1.25516
93.24	35.1739									210	14.3751													839	84.6161	8.83389										838	33.6553	1.42242
93.24	35.1739									211	14.402													840	84.6161	9.72389										839	33.6553	1.57808
94.26	35.4621									211	14.402													841	85.0561	9.34388										840	33.6553	1.82941
94.12	35.4226									211	14.402													842	85.4961	8.90387										841	33.7948	1.70676
94.07	35.4085									212	14.4289													843	85.4961	8.90387										842	33.934	1.56764
95.96	35.9405									212	14.4289													844	85.4961	10.0539										843	33.934	1.56764
97.54	36.383									213	14.4556													845	85.4961	7.46387										844	33.934	1.89137
97.54	36.383									214	14.4822													846	85.4961	8.47387										845	33.934	1.16072
97.54	36.383									214	14.4822													847	85.4961	8.91387										846	33.934	1.44631
98.47	36.6425									213	14.4556													848	85.4961	7.27387										847	33.934	1.57046
97	36.232									213	14.4556													849	85.4961	7.27387										848	33.934	1.1069
97.11	36.2627									213	14.4556													850	85.4961	7.27387										849	33.934	1.1069
99.67	36.9764									213	14.4556													851	85.4961	3.71387										850	33.934	1.1069
102.19	37.6738									214	14.4822													852	85.9361	0.733857										851	33.934	0.0927003
102.19	37.6738									214	14.4822													853	86.3762	3.52385										852	34.0726	-0.776469
102.19	37.6738									215	14.5088													854	85.9361	5.01386										853	34.2108	0.0132738
103.77	38.1087									216	14.5353													855	86.3762	5.69385										854	34.0726	0.451127
103.7	38.0895									216	14.5353													856	86.3762	5.69385										855	34.2108	0.631483
104.2	38.2267									215	14.5088													857	86.8162	5.25384										856	34.2108	0.631483
104.88	38.4131									215	14.5088													858	87.2562	6.75383										857	34.3486	0.493723
101.97	37.6131									216	14.5353													859	87.2562	5.54383										858	34.4859	0.905666
101.97	37.6131									216	14.5353													860	87.2562	5.14383										859	34.4859	0.563463
103.31	37.9823									216	14.5353													861	87.6962	4.77382										860	34.4859	0.450065
102.58	37.7814									216	14.5353													862	87.2562	5.98383										861	34.6228	0.333046
103.94	38.1554									216	14.5353													863	87.6962	5.54382										862	34.4859	0.688043
108.76	39.4702									217	14.5617													864	87.6962	6.56382										863	34.6228	0.55117
107.095	39.0179									217	14.5617													865	87.6962	6.42382										864	34.6228	0.839343
107.095	39.0179									216	14.5353													866	88.1362	5.93381										865	34.6228	0.799842
106.49	38.8531									216	14.5353													867	88.1362	7.82381										866	34.7592	0.649294
107.91	39.2395									216	14.5353													868	88.5762	8.9638										867	34.7592	1.18128
109.01	39.538									216	14.5353													869	89.0162	8.52379										868	34.8952	1.48776
108.02	39.2694									216	14.5353													870	89.0162	8.52379										869	35.0308	1.35219
103.95	38.1581									217	14.5617													871	88.5762	9.8938										870	35.0308	1.35219
104.04	38.1828									217	14.5617													872	88.5762	8.4238										871	34.8952	1.74728
105.13	38.4815									218	14.588													873	88.5762	8.5338										872	34.8952	1.33676
107.77	39.2015									218	14.588													874	88.5762	11.0938										873	34.8952	1.36754
106.26	38.7903									218	14.588													875	89.0162	13.1738										874	34.8952	2.08114
107.32	39.0791									218	14.588													876	89.0162	13.1738										875	35.0308	2.64306
107.32	39.0791									219	14.6143													877	89.4562	12.7338										876	35.0308	2.64306
106.95	38.9784									220	14.6404													878	89.8962	13.8738										877	35.1659	2.50791
105.74	38.6483									220	14.6404													879	89.8962	13.8038										878	35.3006	2.80806
105.41	38.5581									220	14.6404													880	89.4562	14.7438										879	35.3006	2.78884
105.41	38.5581									221	14.6665													881	89.4562	15.4238										880	35.1659	3.06081
105.45	38.5691									221	14.6665													882	89.8962	12.0738										881	35.1659	3.24719
105.45	38.5691									222	14.6925													883	89.8962	12.0738										882	35.3006	2.3125
105.45	38.5691									222	14.6925													884	89.8962	13.4138										883	35.3006	2.3125
104.24	38.2377									222	14.6925													885	89.8962	12.6838										884	35.3006	2.68165
107.12	39.0247									222	14.6925													886	89.8962	14.0438										885	35.3006	2.48071
106.07	38.7385									222	14.6925													887	90.3362	18.4238										886	35.3006	2.85474
104.38	38.2761									222	14.6925													888	90.3362	16.7588										887	35.4349	4.03527
106.18	38.7685									223	14.7184													889	89.8962	17.1988										888	35.4349	3.58295
106.18	38.7685									222	14.6925													890	89.8962	16.5938										889	35.3006	3.71725
106.18	38.7685									223	14.7184													891	89.8962	18.0138										890	35.3006	3.55241
105.61	38.6128									224	14.7443													892	89.8962	19.1138										891	35.3006	3.9389
106.49	38.8531									224	14.7443													893	89.8962	18.1238										892	35.3006	4.23731
104.6	38.3364									224	14.7443													894	90.3362	13.6138										893	35.3006	3.96878
105.42	38.5609									225	14.77													895	90.3362	13.7038										894	35.4349	2.72319
102.12	37.6545									225	14.77													896	90.7762	14.3538										895	35.4349	2.74789
102.12	37.6545									225	14.77													897	90.7762	16.9938										896	35.5688	2.91273
102.12	37.6545									225	14.77													898	90.7762	15.4838										897	35.5688	3.63268
104.66	38.3529									226	14.7957													899	90.7762	16.5438										898	35.5688	3.2215
104.55	38.3227									226	14.7957													900	91.2163	16.1037										899	35.5688	3.51031
106.79	38.9348									226	14.7957													901	91.6563	15.2937										900	35.7023	3.37684
106.22	38.7794									226	14.7957													902	91.6563	14.0837										901	35.8353	3.14307
104.04	38.1828									226	14.7957													903	91.6563	13.7537										902	35.8353	2.813
104.04	38.1828									227	14.8213													904	92.0963	13.3137										903	35.8353	2.7228
104.04	38.1828									227	14.8213													905	92.0963	13.3537										904	35.968	2.59016
104.77	38.383									228	14.8469													906	92.5363	12.9137										905	35.968	2.60109
104.63	38.3446									228	14.8469													907	92.5363	12.9137										906	36.1002	2.46885
105.02	38.4514									228	14.8469													908	92.5363	11.7037										907	36.1002	2.46885
105.02	38.4514									228	14.8469													909	92.5363	14.5837										908	36.1002	2.13748
105.02	38.4514									227	14.8213													910	92.5363	13.5337										909	36.1002	2.92447
105.93	38.7002									227	14.8213													911	92.5363	11.8437										910	36.1002	2.63823
107.26	39.0628									228	14.8469													912	92.9763	13.2037										911	36.1002	2.17587
106.22	38.7794									228	14.8469													913	92.5363	13.6437										912	36.2321	2.53642
104.66	38.3529									229	14.8723													914	92.9763	13.2037										913	36.1002	2.66826
104.66	38.3529									229	14.8723													915	93.4163	12.1937										914	36.2321	2.53642
104.66	38.3529									229	14.8723													916	93.4163	13.0737										915	36.3635	2.24931
104.66	38.3529									229	14.8723													917	93.4163	11.1837										916	36.3635	2.48954
102.22	37.6821									229	14.8723													918	93.8563	11.5637										917	36.3635	1.9729
102.73	37.8227									229	14.8723													919	93.8563	8.26368										918	36.4946	2.06632
102.97	37.8888									229	14.8723													920	93.8563	8.26368										919	36.4946	1.15997
97.92	36.4891									229	14.8723													921	93.8563	8.26368										920	36.4946	1.15997
97.33	36.3243									228	14.8469													922	94.2963	10.3637										921	36.4946	1.15997
97.33	36.3243									228	14.8469													923	94.2963	10.2537										922	36.6252	1.72764
97.51	36.3746									228	14.8469													924	94.2963	12.4937										923	36.6252	1.6975
99.37	36.893									228	14.8469													925	94.2963	11.9237										924	36.6252	2.30962
95.44	35.7944									228	14.8469													926	94.2963	9.74367										925	36.6252	2.1542
94.97	35.6622									228	14.8469													927	94.7363	9.30366										926	36.6252	1.55763
94.97	35.6622									229	14.8723													928	94.7363	9.30366										927	36.7555	1.42736
94.97	35.6622									229	14.8723													929	95.1763	9.59365										928	36.7555	1.42736
94.97	35.6622									229	14.8723													930	95.1763	9.45365										929	36.8853	1.49764
95.26	35.7438									230	14.8977													931	95.1763	9.84365										930	36.8853	1.45929
94.35	35.4875									230	14.8977													932	95.1763	9.84365										931	36.8853	1.5661
94.16	35.4339									230	14.8977													933	94.7363	10.2837										932	36.8853	1.5661
97.94	36.4947									230	14.8977													934	94.7363	11.1937										933	36.7555	1.69597
97.94	36.4947									231	14.923													935	95.1763	12.0837										934	36.7555	1.94477
97.94	36.4947									231	14.923													936	95.1763	11.0437										935	36.8853	2.17746
97.01	36.2348									231	14.923													937	95.6164	9.04364										936	36.8853	1.89406
97.34	36.3271									232	14.9483													938	95.6164	9.04364										937	37.0148	1.33802
94.45	35.5157									232	14.9483													939	95.6164	9.04364										938	37.0148	1.33802
109.11	39.565									233	14.9734													940	95.6164	9.04364										939	37.0148	1.33802
112.21	40.4014									234	14.9985													941	95.6164	6.60364										940	37.0148	1.33802
112.21	40.4014									235	15.0235													942	95.6164	7.11364										941	37.0148	0.667277
112.21	40.4014									235	15.0235													943	95.6164	7.35364										942	37.0148	0.807838
115.09	41.1726									236	15.0485													944	95.6164	2.30364										943	37.0148	0.873917
114.61	41.0444									237	15.0733													945	95.1763	2.15365										944	37.0148	-0.525738
112.69	40.5303									237	15.0733													946	95.1763	2.15365										945	36.8853	-0.561067
110.49	39.9381									237	15.0733													947	95.1763	2.33365										946	36.8853	-0.561067
104.07	38.1911									237	15.0733													948	95.1763	4.19365										947	36.8853	-0.510754
104.07	38.1911									236	15.0485													949	95.1763	0.263652										948	36.8853	0.00764748
104.07	38.1911									236	15.0485													950	95.1763	-0.206348										949	36.8853	-1.09093
99.75	36.9986									236	15.0485													951	95.6164	-0.646357										950	36.8853	-1.22315
99.54	36.9402									236	15.0485													952	95.6164	-0.646357										951	37.0148	-1.35264
101	37.3451									236	15.0485													953	95.6164	-0.646357										952	37.0148	-1.35264
101.91	37.5966									237	15.0733													954	96.0564	-0.796367										953	37.0148	-1.35264
102.01	37.6242									237	15.0733													955	96.0564	-1.70637										954	37.1439	-1.40015
102.01	37.6242									237	15.0733													956	96.0564	-1.89637										955	37.1439	-1.65644
101.61	37.5137									237	15.0733													957	96.0564	1.88363										956	37.1439	-1.71004
105.2	38.5007									237	15.0733													958	96.4964	1.44362										957	37.1439	-0.649264
103.47	38.0263									238	15.0981													959	96.4964	1.44362										958	37.2727	-0.777994
104.57	38.3282									238	15.0981													960	96.4964	0.513623										959	37.2727	-0.777994
104.57	38.3282									238	15.0981													961	96.9364	0.403613										960	37.2727	-1.03791
104.57	38.3282									238	15.0981													962	96.9364	-2.48639										961	37.401	-1.07395
107.16	39.0356									238	15.0981													963	97.3764	11.7336										962	37.401	-1.88533
105.46	38.5718									238	15.0981													964	97.8164	14.3936										963	37.529	2.03604
106.88	38.9593									238	15.0981													965	98.2564	13.9536										964	37.6566	2.74474
108.07	39.283									239	15.1229													966	98.2564	13.9536										965	37.7839	2.6175
107.92	39.2423									239	15.1229													967	98.6964	16.3936										966	37.7839	2.6175
107.92	39.2423									239	15.1229													968	99.1364	15.4736										967	37.9107	3.26184
107.92	39.2423									239	15.1229													969	99.1364	13.5536										968	38.0372	3.00717
106.92	38.9702									239	15.1229													970	99.1364	11.3536										969	38.0372	2.49303
109.82	39.7572									239	15.1229													971	99.1364	4.93356										970	38.0372	1.9009
109.95	39.7923									240	15.1475													972	98.6964	5.37357										971	38.0372	0.153819
109.58	39.6923									241	15.1721													973	98.6964	5.37357										972	37.9107	0.280332
108.39	39.3699									240	15.1475													974	98.6964	1.05357										973	37.9107	0.280332
108.39	39.3699									240	15.1475													975	98.6964	0.843574										974	37.9107	-0.912166
108.39	39.3699									239	15.1229													976	98.6964	2.30357										975	37.9107	-0.970497
105.73	38.6456									240	15.1475													977	99.1364	2.77356										976	37.9107	-0.565662
105.93	38.7002									240	15.1475													978	99.1364	2.87356										977	38.0372	-0.440671
107.51	39.1308									240	15.1475													979	99.1364	2.87356										978	38.0372	-0.413072
107.32	39.0791									241	15.1721													980	99.1364	2.47356										979	38.0372	-0.413072
109.41	39.6463									242	15.1967													981	99.1364	6.06356										980	38.0372	-0.523515
109.41	39.6463									243	15.2211													982	99.5764	3.89355										981	38.0372	0.463455
109.41	39.6463									242	15.1967													983	99.5764	4.99355										982	38.1634	-0.137123
109.89	39.7761									242	15.1967													984	99.5764	4.99355										983	38.1634	0.164788
110.67	39.9867									243	15.2211													985	99.5764	4.99355										984	38.1634	0.164788
112.18	40.3933									243	15.2211													986	99.5764	7.58355										985	38.1634	0.164788
111.02	40.0811									244	15.2455													987	99.5764	5.88355										986	38.1634	0.872185
111.45	40.1969									245	15.2698													988	99.5764	7.30355										987	38.1634	0.408414
111.45	40.1969									246	15.2941													989	100.016	8.05354										988	38.1634	0.795941
111.45	40.1969									246	15.2941													990	100.016	7.90354										989	38.2892	0.9938
111.85	40.3046									246	15.2941													991	100.016	7.90354										990	38.2892	0.953058
112.25	40.4121									246	15.2941													992	100.016	7.90354										991	38.2892	0.953058
113.05	40.6269									246	15.2941													993	100.016	6.90354										992	38.2892	0.953058
113.05	40.6269									246	15.2941													994	100.016	9.80354										993	38.2892	0.681041
113.05	40.6269									246	15.2941													995	100.456	9.49354										994	38.2892	1.46797
113.05	40.6269									245	15.2698													996	100.896	8.68353										995	38.4146	1.37767
113.69	40.7984									245	15.2698													997	100.456	7.93354										996	38.5397	1.15254
116.14	41.4524									245	15.2698													998	100.456	7.93354										997	38.4146	0.955224
114.7	41.0685									246	15.2941													999	100.016	8.37354										998	38.4146	0.955224
114.1	40.9081									246	15.2941													1000	100.456	5.27354										999	38.2892	1.08066
116.06	41.4311									246	15.2941													1001	100.456	5.47354										1000	38.4146	0.230974
116.06	41.4311									246	15.2941													1002	100.456	7.05354										1001	38.4146	0.285604
116.06	41.4311									246	15.2941													1003	100.896	6.42353										1002	38.4146	0.716176
112.55	40.4927									246	15.2941													1004	101.336	8.07352										1003	38.5397	0.539404
112.22	40.404									247	15.3183													1005	101.776	7.63351										1004	38.6645	0.981802
113.71	40.8037									248	15.3424													1006	101.336	8.07352										1005	38.7889	0.857413
113.64	40.785									248	15.3424													1007	101.336	8.55352										1006	38.6645	0.981802
110.63	39.9759									248	15.3424													1008	101.776	8.89351										1007	38.6645	1.11163
110.63	39.9759									248	15.3424													1009	101.776	10.4035										1008	38.7889	1.19786
110.63	39.9759									249	15.3664													1010	102.217	8.8035										1009	38.7889	1.60445
108.99	39.5325									249	15.3664													1011	102.657	8.79349										1010	38.9129	1.1682
110.61	39.9705									250	15.3904													1012	103.097	8.35348										1011	39.0366	1.16033
110.51	39.9435									250	15.3904													1013	103.097	8.35348										1012	39.16	1.03697
110.84	40.0326									250	15.3904													1014	103.097	8.75348										1013	39.16	1.03697
109.64	39.7085									250	15.3904													1015	103.097	9.15348										1014	39.16	1.14462
109.64	39.7085									251	15.4144													1016	103.097	9.95348										1015	39.16	1.25215
109.64	39.7085									251	15.4144													1017	103.097	9.95348										1016	39.16	1.46691
110.45	39.9273									252	15.4382													1018	103.097	9.95348										1017	39.16	1.46691
112.42	40.4578									252	15.4382													1019	102.657	10.3935										1018	39.16	1.46691
113.44	40.7314									253	15.462													1020	102.657	11.0335										1019	39.0366	1.59027
110.56	39.957									253	15.462													1021	102.657	13.4835										1020	39.0366	1.76176
110.56	39.957									253	15.462													1022	103.097	11.6035										1021	39.0366	2.41582
110.56	39.957									253	15.462													1023	103.097	11.0035										1022	39.16	1.9085
110.1	39.8328									253	15.462													1024	103.097	12.9635										1023	39.16	1.74813
108.76	39.4702									253	15.462													1025	103.097	12.9635										1024	39.16	2.27116
108.89	39.5054									253	15.462													1026	103.097	12.9635										1025	39.16	2.27116
116.73	41.6093									254	15.4857													1027	103.097	9.45348										1026	39.16	2.27116
117.58	41.835									254	15.4857													1028	103.537	8.68347										1027	39.16	1.33274
117.58	41.835									255	15.5094													1029	103.977	9.73346										1028	39.283	1.12107
117.58	41.835									254	15.4857													1030	103.977	9.66346										1029	39.4057	1.39805
118.57	42.0973									254	15.4857													1031	103.977	6.65346										1030	39.4057	1.37931
117.43	41.7952									255	15.5094													1032	103.977	6.65346										1031	39.4057	0.57026
118.06	41.9623									256	15.533													1033	104.417	6.21345										1032	39.4057	0.57026
117.81	41.896									256	15.533													1034	104.417	4.57345										1033	39.528	0.447908
119.49	42.3405									257	15.5566													1035	104.857	5.75344										1034	39.528	0.00452279
119.49	42.3405									257	15.5566													1036	104.857	5.65344										1035	39.65	0.320492
119.49	42.3405									257	15.5566													1037	104.857	5.98344										1036	39.65	0.293508
119.24	42.2745									257	15.5566													1038	104.857	4.78344										1037	39.65	0.382531
120.5	42.6069									257	15.5566													1039	105.297	4.34343										1038	39.65	0.0584555
119.52	42.3485									257	15.5566													1040	105.297	4.34343										1039	39.7717	-0.0632352
120.28	42.549									257	15.5566													1041	105.737	4.71342										1040	39.7717	-0.0632352
119.81	42.425									256	15.533													1042	105.737	6.68342										1041	39.8931	0.0342598
119.81	42.425									256	15.533													1043	106.177	7.26341										1042	39.8931	0.56469
119.81	42.425									255	15.5094													1044	106.177	4.38341										1043	40.0141	0.717273
118.67	42.1238									255	15.5094													1045	106.177	4.38341										1044	40.0141	-0.0570916
117.35	41.774									256	15.533													1046	106.177	4.38341										1045	40.0141	-0.0570916
117.65	41.8536									257	15.5566													1047	106.177	3.92341										1046	40.0141	-0.0570916
116.81	41.6306									258	15.5801													1048	106.177	2.58341										1047	40.0141	-0.181292
117.35	41.774									258	15.5801													1049	106.177	2.71341										1048	40.0141	-0.54392
117.35	41.774									258	15.5801													1050	106.617	10.1134										1049	40.0141	-0.508685
115.97	41.4072									258	15.5801													1051	106.617	10.9634										1050	40.1348	1.4745
117.7	41.8669									258	15.5801													1052	107.057	10.5234										1051	40.1348	1.7002
117.89	41.9172									258	15.5801													1053	106.617	10.9634										1052	40.2552	1.5798
119.47	42.3353									258	15.5801													1054	106.617	11.9534										1053	40.1348	1.7002
119.38	42.3115									259	15.6035													1055	107.057	10.3734										1054	40.1348	1.9625
119.38	42.3115									260	15.6268													1056	107.497	10.5634										1055	40.2552	1.54001
119.38	42.3115									260	15.6268													1057	107.497	10.3134										1056	40.3753	1.58698
118.81	42.1608									261	15.6501													1058	107.937	11.5534										1057	40.3753	1.52072
118.78	42.1529									261	15.6501													1059	107.937	11.5534										1058	40.4951	1.84547
118.93	42.1926									261	15.6501													1060	107.937	11.5534										1059	40.4951	1.84547
118.47	42.0709									262	15.6734													1061	107.937	11.3034										1060	40.4951	1.84547
118.47	42.0709									262	15.6734													1062	107.937	12.5634										1061	40.4951	1.77944
118.47	42.0709									262	15.6734													1063	107.937	11.5834										1062	40.4951	2.11187
118.79	42.1555									262	15.6734													1064	107.937	12.3434										1063	40.4951	1.8534
118.39	42.0497									263	15.6966													1065	107.497	12.3134										1064	40.4951	2.0539
118.56	42.0947									263	15.6966													1066	107.497	12.3134										1065	40.3753	2.04971
116.62	41.5801									263	15.6966													1067	107.057	12.7534										1066	40.3753	2.04971
116.62	41.5801									264	15.7197													1068	107.057	11.6134										1067	40.2552	2.16978
116.62	41.5801									264	15.7197													1069	107.497	9.85338										1068	40.2552	1.86856
113.95	40.868									264	15.7197													1070	107.937	9.71337										1069	40.3753	1.3987
114.94	41.1325									263	15.6966													1071	108.377	8.43336										1070	40.4951	1.35853
114.6	41.0417									262	15.6734													1072	108.377	8.97336										1071	40.6145	1.01608
114.39	40.9856									262	15.6734													1073	108.377	8.97336										1072	40.6145	1.15949
113.02	40.6188									261	15.6501													1074	108.377	7.59336										1073	40.6145	1.15949
113.37	40.7126									261	15.6501													1075	108.377	9.32336										1074	40.6145	0.792634
114.38	40.983									261	15.6501													1076	108.377	9.51336										1075	40.6145	1.25235
113.91	40.8573									261	15.6501													1077	108.377	11.0934										1076	40.6145	1.30272
115.08	41.1699									261	15.6501													1078	108.817	10.5633										1077	40.6145	1.72075
112.08	40.3664									260	15.6268													1079	109.257	10.1233										1078	40.7337	1.57784
112.08	40.3664									261	15.6501													1080	109.257	10.1233										1079	40.8525	1.45902
112.08	40.3664									262	15.6734													1081	109.697	9.11333										1080	40.8525	1.45902
108.97	39.5271									263	15.6966													1082	109.697	9.08333										1081	40.971	1.18985
114.16	40.9241									264	15.7197													1083	109.697	9.23333										1082	40.971	1.18191
114.28	40.9562									265	15.7427													1084	110.137	8.33332										1083	40.971	1.22158
114.19	40.9322									265	15.7427													1085	110.137	8.33332										1084	41.0892	0.981678
114.19	40.9322									266	15.7657													1086	110.137	8.33332										1085	41.0892	0.981678
114.19	40.9322									267	15.7887													1087	110.137	8.65332										1086	41.0892	0.981678
114.19	40.9322									267	15.7887													1088	110.577	7.81331										1087	41.0892	1.06635
114	40.8813									267	15.7887													1089	110.577	7.98331										1088	41.2071	0.842597
116.7	41.6014									268	15.8116													1090	110.577	6.04331										1089	41.2071	0.887597
115.85	41.3752									269	15.8344													1091	111.017	5.6033										1090	41.2071	0.373003
117.24	41.7448									270	15.8572													1092	111.017	5.6033										1091	41.3247	0.255403
117.24	41.7448									271	15.8799													1093	111.017	2.9333										1092	41.3247	0.255403
117.24	41.7448									272	15.9025													1094	110.577	4.36331										1093	41.3247	-0.456742
117.87	41.9119									271	15.8799													1095	110.137	4.46332										1094	41.2071	-0.074552
117.93	41.9278									272	15.9025													1096	110.137	4.25332										1095	41.0892	-0.0474469
117.29	41.7581									272	15.9025													1097	109.697	3.32333										1096	41.0892	-0.103565
116.86	41.6439									273	15.9252													1098	109.697	3.67333										1097	40.971	-0.35217
116.86	41.6439									274	15.9477													1099	109.697	4.68333										1098	40.971	-0.258342
116.86	41.6439									274	15.9477													1100	109.697	4.21333										1099	40.971	0.0119689
119.37	42.3089									274	15.9477													1101	109.697	5.38333										1100	40.971	-0.113736
120.61	42.6359									274	15.9477													1102	109.257	2.82334										1101	40.971	0.198923
121.92	42.9804									274	15.9477													1103	109.697	2.38333										1102	40.8525	-0.486054
120.61	42.6359									274	15.9477													1104	110.137	1.94332										1103	40.971	-0.604568
121	42.7386									275	15.9702													1105	110.577	-1.60669										1104	41.0892	-0.722775
121	42.7386									275	15.9702													1106	111.017	3.1433										1105	41.2071	-1.67998
121	42.7386									276	15.9926													1107	111.457	2.82329										1106	41.3247	-0.400564
121.63	42.9043									276	15.9926													1108	111.457	2.73329										1107	41.442	-0.485774
121.22	42.7965									276	15.9926													1109	111.897	2.29328										1108	41.442	-0.50984
123.34	43.3527									277	16.015													1110	112.337	1.85327										1109	41.559	-0.626841
125	43.7864									277	16.015													1111	112.337	1.85327										1110	41.6757	-0.743545
123.94	43.5097									276	15.9926													1112	112.337	1.66327										1111	41.6757	-0.743545
123.94	43.5097									277	16.015													1113	112.777	3.92326										1112	41.6757	-0.794368
123.94	43.5097									277	16.015													1114	113.217	2.63325										1113	41.7921	-0.190742
124.31	43.6063									278	16.0373													1115	113.657	3.58324										1114	41.9082	-0.53303
123.09	43.2873									279	16.0596													1116	114.097	3.14323										1115	42.024	-0.279234
122.51	43.1353									279	16.0596													1117	114.537	2.70322										1116	42.1396	-0.394769
124.36	43.6194									279	16.0596													1118	114.097	3.77323										1117	42.2548	-0.510016
125.15	43.8255									280	16.0818													1119	114.537	3.39322										1118	42.1396	-0.227646
125.15	43.8255									281	16.104													1120	114.537	2.75322										1119	42.2548	-0.326989
125.15	43.8255									281	16.104													1121	114.977	1.88321										1120	42.2548	-0.496743
125.26	43.8542									281	16.104													1122	115.417	1.4432										1121	42.3698	-0.725903
125.06	43.8021									281	16.104													1123	115.417	1.4432										1122	42.4845	-0.840579
124.88	43.7551									281	16.104													1124	115.417	3.9532										1123	42.4845	-0.840579
124.9	43.7603									282	16.1261													1125	115.417	5.1932										1124	42.4845	-0.175614
124.88	43.7551									282	16.1261													1126	115.417	6.5032										1125	42.4845	0.151455
124.88	43.7551									282	16.1261													1127	115.417	5.1932										1126	42.4845	0.495974
123.9	43.4992									283	16.1482													1128	115.857	5.14319										1127	42.4845	0.151455
123.3	43.3423									283	16.1482													1129	115.857	5.14319										1128	42.5989	0.139736
123.91	43.5018									283	16.1482													1130	116.297	4.70318										1129	42.5989	0.139736
123.56	43.4103									282	16.1261													1131	116.297	5.33318										1130	42.713	0.0256227
123.56	43.4103									282	16.1261													1132	116.297	4.92318										1131	42.713	0.191288
123.56	43.4103									282	16.1261													1133	116.737	6.60317										1132	42.713	0.0835012
124.15	43.5646									282	16.1261													1134	116.737	8.26317										1133	42.8268	0.525917
124.37	43.622									283	16.1482													1135	116.297	7.64318										1134	42.8268	0.959615
123.89	43.4966									283	16.1482													1136	116.737	7.20317										1135	42.713	0.796696
124.96	43.776									283	16.1482													1137	116.737	7.20317										1136	42.8268	0.682862
124.96	43.776									284	16.1702													1138	117.177	7.13316										1137	42.8268	0.682862
126.54	44.1873									284	16.1702													1139	117.617	5.47315										1138	42.9404	0.665982
125.84	44.0053									284	16.1702													1140	117.617	4.89315										1139	43.0536	0.233623
126.12	44.0781									284	16.1702													1141	117.617	6.74315										1140	43.0536	0.0816212
126.17	44.0911									285	16.1921													1142	118.057	7.09314										1141	43.0536	0.565759
126.51	44.1795									284	16.1702													1143	118.497	6.65313										1142	43.1667	0.65888
126.51	44.1795									284	16.1702													1144	118.497	6.65313										1143	43.2794	0.546145
129.73	45.0135									285	16.1921													1145	118.497	6.76313										1144	43.2794	0.546145
131.05	45.3537									285	16.1921													1146	118.497	6.56313										1145	43.2794	0.574818
130.27	45.1528									286	16.214													1147	118.497	6.38313										1146	43.2794	0.522681
127.1	44.3328									286	16.214													1148	118.937	5.96313										1147	43.2794	0.475737
127.1	44.3328									286	16.214													1149	118.937	5.94313										1148	43.3919	0.36849
127.1	44.3328									286	16.214													1150	118.937	5.94313										1149	43.3919	0.363273
128.69	44.7448									286	16.214													1151	119.377	4.52312										1150	43.3919	0.363273
127.21	44.3613									286	16.214													1152	119.377	3.92312										1151	43.504	-0.00483343
127.77	44.5066									286	16.214													1153	119.377	4.53312										1152	43.504	-0.161792
128.35	44.6568									286	16.214													1154	118.937	4.62313										1153	43.504	-0.00221924
129.07	44.8431									286	16.214													1155	118.937	4.62313										1154	43.3919	0.018444
129.07	44.8431									286	16.214													1156	118.937	4.62313										1155	43.3919	0.018444
129.07	44.8431									286	16.214													1157	118.937	5.21313										1156	43.3919	0.018444
128.65	44.7344									285	16.1921													1158	119.377	4.99312										1157	43.3919	0.172698
128.64	44.7319									286	16.214													1159	119.377	4.51312										1158	43.504	0.11797
129.94	45.0677									286	16.214													1160	119.377	5.58312										1159	43.504	-0.00744767
130.08	45.1038									287	16.2359													1161	119.817	5.14311										1160	43.504	0.271945
127.96	44.5558									287	16.2359													1162	119.817	6.72311										1161	43.616	0.160017
127.96	44.5558									288	16.2577													1163	119.817	6.02311										1162	43.616	0.571364
127.96	44.5558									288	16.2577													1164	119.817	6.30311										1163	43.616	0.389299
127.31	44.3873									288	16.2577													1165	120.257	5.9131										1164	43.616	0.462159
128.69	44.7448									288	16.2577													1166	119.817	6.69311										1165	43.7276	0.363503
129.23	44.8844									288	16.2577													1167	119.817	6.69311										1166	43.616	0.563567
128.27	44.6361									288	16.2577													1168	120.257	9.4731										1167	43.616	0.563567
128.27	44.6361									288	16.2577													1169	120.257	10.7931										1168	43.7276	1.28588
128.27	44.6361									288	16.2577													1170	120.697	9.57309										1169	43.7276	1.62609
128.77	44.7655									288	16.2577													1171	120.697	6.40309										1170	43.839	1.31377
128.19	44.6154									288	16.2577													1172	120.697	6.40309										1171	43.839	0.493756
128.47	44.6879									289	16.2794													1173	120.697	6.40309										1172	43.839	0.493756
128.74	44.7577									289	16.2794													1174	120.697	7.99309										1173	43.839	0.493756
128.99	44.8224									289	16.2794													1175	120.697	6.51309										1174	43.839	0.905761
130.24	45.1451									289	16.2794													1176	120.697	7.07309										1175	43.839	0.522305
128.88	44.7939									289	16.2794													1177	120.697	7.65309										1176	43.839	0.667542
129.05	44.8379									289	16.2794													1178	120.697	8.37309										1177	43.839	0.817779
127.82	44.5195									289	16.2794													1179	120.697	8.37309										1178	43.839	1.00402
127.88	44.5351									289	16.2794													1180	120.697	8.37309										1179	43.839	1.00402
127.54	44.4469									289	16.2794													1181	120.257	8.3931										1180	43.839	1.00402
128.57	44.7138									290	16.3011													1182	120.697	7.94309										1181	43.7276	1.00681
130.11	45.1116									290	16.3011													1183	120.697	9.24309										1182	43.839	0.892827
130	45.0832									290	16.3011													1184	121.137	8.94308										1183	43.839	1.22867
132.07	45.616									290	16.3011													1185	121.137	6.82308										1184	43.9502	1.15365
132.07	45.616									291	16.3228													1186	121.577	6.38307										1185	43.9502	0.605645
132.07	45.616									291	16.3228													1187	121.577	6.38307										1186	44.061	0.494772
133.28	45.9263									291	16.3228													1188	121.577	5.73307										1187	44.061	0.494772
132.29	45.6724									290	16.3011													1189	121.577	7.11307										1188	44.061	0.326247
131.04	45.3511									290	16.3011													1190	121.577	7.65307										1189	44.061	0.683755
129.69	45.0032									290	16.3011													1191	121.577	6.69307										1190	44.061	0.823358
131.29	45.4155									290	16.3011													1192	121.577	6.69307										1191	44.061	0.575062
131.29	45.4155									291	16.3228													1193	121.577	6.69307										1192	44.061	0.575062
131.29	45.4155									292	16.3443													1194	121.577	7.19307										1193	44.061	0.575062
130.99	45.3383									293	16.3659													1195	121.577	6.61307										1194	44.061	0.704447
129.5	44.9541									294	16.3874													1196	122.017	6.45306										1195	44.061	0.554347
127.17	44.351									294	16.3874													1197	122.017	6.72306										1196	44.1717	0.51622
120	42.4751									295	16.4088													1198	122.017	6.97306										1197	44.1717	0.586076
120.75	42.6728									296	16.4302													1199	122.017	8.22306										1198	44.1717	0.65072
120.75	42.6728									295	16.4088													1200	122.017	6.86306										1199	44.1717	0.973421
120.75	42.6728									295	16.4088													1201	122.017	7.03306										1200	44.1717	0.622281
122.15	43.0408									294	16.3874													1202	122.017	5.80306										1201	44.1717	0.666229
124.22	43.5828									294	16.3874													1203	122.017	5.86306										1202	44.1717	0.347882
123.18	43.3108									294	16.3874													1204	122.017	5.52306										1203	44.1717	0.363431
120.8	42.686									294	16.3874													1205	122.457	6.11305										1204	44.1717	0.275294
119.02	42.2164									294	16.3874													1206	122.457	7.65305										1205	44.282	0.431743
119.02	42.2164									293	16.3659													1207	122.457	7.54305										1206	44.282	0.829546
115.08	41.1699									293	16.3659													1208	122.457	9.61305										1207	44.282	0.801175
117.2	41.7342									294	16.3874													1209	122.897	9.17304										1208	44.282	1.33395
116.34	41.5056									293	16.3659													1210	122.897	9.17304										1209	44.3921	1.22385
117.79	41.8907									293	16.3659													1211	122.897	10.383										1210	44.3921	1.22385
117.02	41.6864									293	16.3659													1212	122.457	9.83305										1211	44.3921	1.53421
117.02	41.6864									294	16.3874													1213	122.457	8.58305										1212	44.282	1.39044
117.02	41.6864									295	16.4088													1214	122.457	7.23305										1213	44.282	1.06914
121.77	42.941									295	16.4088													1215	122.457	8.83305										1214	44.282	0.721185
121.47	42.8622									295	16.4088													1216	122.897	8.39304										1215	44.282	1.13347
120.84	42.6965									295	16.4088													1217	123.337	7.95303										1216	44.3921	1.02337
120.84	42.6965									296	16.4302													1218	123.777	7.21302										1217	44.5019	0.913531
120.38	42.5753									296	16.4302													1219	124.217	5.28301										1218	44.6115	0.726746
120.38	42.5753									296	16.4302													1220	124.217	2.95301										1219	44.7209	0.23327
120.38	42.5753									296	16.4302													1221	124.657	-4.657										1220	44.7209	-0.369911
120.41	42.5832									297	16.4516													1222	125.097	-4.34701										1221	44.83	-2.35481
120.87	42.7044									297	16.4516													1223	124.657	-3.907										1222	44.9388	-2.266
118.42	42.0576									298	16.4729													1224	124.657	-3.907										1223	44.83	-2.15716
115.1	41.1752									298	16.4729													1225	124.217	-2.06699										1224	44.83	-2.15716
115.4	41.2553									298	16.4729													1226	124.217	0.00300804										1225	44.7209	-1.68005
115.4	41.2553									298	16.4729													1227	124.217	-1.03699										1226	44.7209	-1.13803
115.4	41.2553									298	16.4729													1228	124.217	-3.41699										1227	44.7209	-1.41003
117.43	41.7952									299	16.4941													1229	124.217	-5.19699										1228	44.7209	-2.03491
117.31	41.7634									300	16.5153													1230	123.777	-4.75698										1229	44.7209	-2.5045
117.95	41.9331									300	16.5153													1231	123.777	-8.69698										1230	44.6115	-2.39517
118.91	42.1873									300	16.5153													1232	124.217	-7.01699										1231	44.6115	-3.44162
119.68	42.3907									301	16.5365													1233	123.777	-7.43698										1232	44.7209	-2.98667
119.68	42.3907									301	16.5365													1234	123.777	-5.98698										1233	44.6115	-3.1059
119.68	42.3907									300	16.5153													1235	123.777	-6.75698										1234	44.6115	-2.7208
117.77	41.8854									299	16.4941													1236	124.217	-7.19699										1235	44.6115	-2.92514
120.31	42.5569									300	16.5153													1237	124.657	-7.637										1236	44.7209	-3.03447
120.21	42.5305									301	16.5365													1238	124.657	-2.887										1237	44.83	-3.14356
120.57	42.6254									302	16.5576													1239	124.657	-3.187										1238	44.83	-1.88891
119.87	42.4409									302	16.5576													1240	124.657	-3.817										1239	44.83	-1.96774
119.87	42.4409									302	16.5576													1241	125.097	-4.25701										1240	44.83	-2.13347
119.87	42.4409									303	16.5787													1242	125.097	-4.71701										1241	44.9388	-2.2423
119.24	42.2745									303	16.5787													1243	125.097	-4.71701										1242	44.9388	-2.36346
119.09	42.2349									303	16.5787													1244	125.097	-4.71701										1243	44.9388	-2.36346
119.04	42.2217									303	16.5787													1245	125.537	-5.12702										1244	44.9388	-2.36346
117.4	41.7873									304	16.5997													1246	125.537	-4.66702										1245	45.0474	-2.46414
117.27	41.7528									303	16.5787													1247	125.977	-7.55703										1246	45.0474	-2.34299
117.27	41.7528									302	16.5576													1248	125.977	-10.877										1247	45.1557	-3.09808
118.01	41.949									303	16.5787													1249	125.977	-10.577										1248	45.1557	-3.98047
116.92	41.6598									304	16.5997													1250	125.977	-10.577										1249	45.1557	-3.90045
116.35	41.5083									305	16.6206													1251	125.977	-10.577										1250	45.1557	-3.90045
115.05	41.1619									305	16.6206													1252	126.417	-8.98704										1251	45.1557	-3.90045
115.05	41.1619									305	16.6206													1253	126.857	-9.54705										1252	45.2638	-3.46857
115.05	41.1619									305	16.6206													1254	126.857	-8.90705										1253	45.3717	-3.60826
115.05	41.1619									305	16.6206													1255	126.857	-7.94705										1254	45.3717	-3.43852
116.86	41.6439									305	16.6206													1256	127.297	-7.61706										1255	45.3717	-3.18438
118.69	42.1291									305	16.6206													1257	127.297	-7.61706										1256	45.4793	-3.08856
120.67	42.6517									306	16.6416													1258	126.857	-7.17705										1257	45.4793	-3.08856
123.41	43.371									306	16.6416													1259	126.417	-8.64704										1258	45.3717	-2.98095
123.41	43.371									307	16.6624													1260	126.857	-6.54705										1259	45.2638	-3.37838
124.9	43.7603									307	16.6624													1261	127.297	-7.08706										1260	45.3717	-2.81478
124.35	43.6168									307	16.6624													1262	127.737	-7.16707										1261	45.4793	-2.94875
126.09	44.0703									307	16.6624													1263	127.737	-7.86707										1262	45.5866	-2.96125
126.62	44.2081									308	16.6833													1264	127.737	-7.86707										1263	45.5866	-3.14578
128.34	44.6542									308	16.6833													1265	128.177	-8.30708										1264	45.5866	-3.14578
128.34	44.6542									308	16.6833													1266	128.177	-8.93708										1265	45.6938	-3.25291
128.34	44.6542									309	16.7041													1267	128.177	-9.08708										1266	45.6938	-3.41925
128.34	44.6542									308	16.6833													1268	128.177	-9.13708										1267	45.6938	-3.45889
127.87	44.5325									308	16.6833													1269	128.617	-11.2171										1268	45.6938	-3.47211
127.92	44.5454									309	16.7041													1270	128.177	-10.9071										1269	45.8006	-4.01337
127.55	44.4495									309	16.7041													1271	127.737	-10.4671										1270	45.6938	-3.94098
127.04	44.3172									309	16.7041													1272	128.177	-10.1671										1271	45.5866	-3.83386
127.04	44.3172									310	16.7248													1273	128.617	-11.6971										1272	45.6938	-3.74472
127.04	44.3172									310	16.7248													1274	129.057	-12.7071										1273	45.8006	-4.14082
128.93	44.8069									310	16.7248													1275	129.057	-14.0071										1274	45.9073	-4.399
129.37	44.9206									311	16.7455													1276	129.057	-14.0071										1275	45.9073	-4.74539
131.48	45.4643									312	16.7661													1277	129.057	-14.0071										1276	45.9073	-4.74539
132.78	45.7982									312	16.7661													1278	129.057	-14.0071										1277	45.9073	-4.74539
132.18	45.6442									312	16.7661													1279	129.057	-12.1971										1278	45.9073	-4.74539
132.18	45.6442									312	16.7661													1280	129.057	-10.3671										1279	45.9073	-4.26341
132.18	45.6442									313	16.7867													1281	129.497	-8.82711										1280	45.9073	-3.77821
130.98	45.3357									313	16.7867													1282	129.497	-6.08711										1281	46.0137	-3.36199
130.32	45.1657									313	16.7867													1283	129.937	-6.52712										1282	46.0137	-2.64266
133.23	45.9135									313	16.7867													1284	129.937	-5.03712										1283	46.1199	-2.74884
130.84	45.2997									313	16.7867													1285	129.937	-5.58712										1284	46.1199	-2.35955
130.98	45.3357									314	16.8073													1286	129.937	-3.84712										1285	46.1199	-2.5031
130.98	45.3357									315	16.8278													1287	130.377	-3.75713										1286	46.1199	-2.04956
130.98	45.3357									315	16.8278													1288	130.377	-2.03713										1287	46.2258	-2.01771
134.2	46.1618									316	16.8483													1289	130.377	-2.03713										1288	46.2258	-1.57161
134.14	46.1464									316	16.8483													1290	130.817	-2.47714										1289	46.2258	-1.57161
134.19	46.1592									316	16.8483													1291	130.377	-2.03713										1290	46.3316	-1.67733
134.19	46.1592									315	16.8278													1292	130.377	-2.50713										1291	46.2258	-1.57161
134.19	46.1592									315	16.8278													1293	130.817	-2.89714										1292	46.2258	-1.69335
133.85	46.0722									316	16.8483													1294	130.817	-3.26714										1293	46.3316	-1.7861
133.44	45.9673									317	16.8687													1295	130.817	-3.77714										1294	46.3316	-1.88201
133.84	46.0697									318	16.8891													1296	131.257	-4.21715										1295	46.3316	-2.01434
133.53	45.9903									318	16.8891													1297	131.257	-4.21715										1296	46.437	-2.11982
133.53	45.9903									318	16.8891													1298	131.257	-2.32715										1297	46.437	-2.11982
133.72	46.039									319	16.9094													1299	131.697	-2.32716										1298	46.437	-1.63017
136.12	46.6517									319	16.9094													1300	132.137	-0.657168										1299	46.5423	-1.62172
135.36	46.458									318	16.8891													1301	132.137	0.642832										1300	46.6473	-1.18297
135.44	46.4784									318	16.8891													1302	132.137	0.0428323										1301	46.6473	-0.849151
135.44	46.4784									318	16.8891													1303	132.137	0.0428323										1302	46.6473	-1.00311
135.44	46.4784									318	16.8891													1304	132.577	-0.397177										1303	46.6473	-1.00311
136.41	46.7255									319	16.9094													1305	132.577	-1.59718										1304	46.7521	-1.10791
135.54	46.5039									319	16.9094													1306	132.577	-2.25718										1305	46.7521	-1.4164
137.42	46.9823									320	16.9297													1307	132.577	0.652823										1306	46.7521	-1.58641
136.76	46.8146									320	16.9297													1308	132.577	-1.73718										1307	46.7521	-0.838609
137.17	46.9188									321	16.95													1309	133.017	-2.03719										1308	46.7521	-1.45245
137.17	46.9188									322	16.9702													1310	133.457	-2.4772										1309	46.8567	-1.52097
137.17	46.9188									322	16.9702													1311	133.457	-2.4772										1310	46.961	-1.62532
137.42	46.9823									323	16.9904													1312	133.897	0.302793										1311	46.961	-1.62532
137.3	46.9518									323	16.9904													1313	133.897	0.242793										1312	47.0652	-0.903395
137.72	47.0585									323	16.9904													1314	133.897	0.292793										1313	47.0652	-0.918737
138.24	47.1904									324	17.0105													1315	133.457	0.732803										1314	47.0652	-0.905952
138.79	47.3298									325	17.0306													1316	133.457	0.732803										1315	46.961	-0.801829
138.79	47.3298									325	17.0306													1317	133.897	-0.0472067										1316	46.961	-0.801829
138.79	47.3298									326	17.0506													1318	134.337	-0.897217										1317	47.0652	-0.992914
139.6	47.5348									325	17.0306													1319	134.777	-0.937226										1318	47.1691	-1.20176
139.32	47.464									325	17.0306													1320	134.777	-1.24723										1319	47.2727	-1.20305
139.72	47.5651									325	17.0306													1321	134.777	-1.24723										1320	47.2727	-1.2824
139.84	47.5955									325	17.0306													1322	135.217	-1.49724										1321	47.2727	-1.2824
139.84	47.5955									324	17.0105													1323	135.217	0.902764										1322	47.3762	-1.33722
139.94	47.6207									324	17.0105													1324	134.777	0.582774										1323	47.3762	-0.724511
138.51	47.2589									323	16.9904													1325	134.777	0.662774										1324	47.2727	-0.814748
139.59	47.5323									323	16.9904													1326	134.777	0.662774										1325	47.2727	-0.794345
139.53	47.5171									323	16.9904													1327	134.777	0.662774										1326	47.2727	-0.794345
140.34	47.7218									324	17.0105													1328	135.217	1.19276										1327	47.2727	-0.794345
140.34	47.7218									324	17.0105													1329	135.217	0.322764										1328	47.3762	-0.65068
140.32	47.7167									324	17.0105													1330	135.657	1.76275										1329	47.3762	-0.872305
141.76	48.0798									324	17.0105													1331	135.657	1.10275										1330	47.4794	-0.497125
142.65	48.3038									324	17.0105													1332	136.097	1.07274										1331	47.4794	-0.664872
142.41	48.2434									324	17.0105													1333	136.537	0.632735										1332	47.5825	-0.663662
142.05	48.1529									325	17.0306													1334	136.537	0.632735										1333	47.6853	-0.766467
142.05	48.1529									325	17.0306													1335	136.977	0.442725										1334	47.6853	-0.766467
142.28	48.2107									325	17.0306													1336	136.977	0.322725										1335	47.7878	-0.805543
141.73	48.0723									325	17.0306													1337	136.977	0.742725										1336	47.7878	-0.836026
141.85	48.1025									326	17.0506													1338	137.417	0.822715										1337	47.7878	-0.729369
140.78	47.8328									326	17.0506													1339	137.857	0.932705										1338	47.8902	-0.699818
140.78	47.8328									326	17.0506													1340	137.857	0.932705										1339	47.9924	-0.662593
140.78	47.8328									327	17.0706													1341	138.297	0.492696										1340	47.9924	-0.662593
141.04	47.8984									327	17.0706													1342	137.857	1.74271										1341	48.0943	-0.764543
139.92	47.6157									327	17.0706													1343	137.857	1.46271										1342	47.9924	-0.457593
139.39	47.4817									328	17.0906													1344	137.857	1.86271										1343	47.9924	-0.528419
139.39	47.4817									328	17.0906													1345	137.857	1.98271										1344	47.9924	-0.427251
141.42	47.9942									328	17.0906													1346	137.417	2.42272										1345	47.9924	-0.396916
140.96	47.8782									327	17.0706													1347	137.417	2.52272										1346	47.8902	-0.294753
142.27	48.2082									328	17.0906													1348	136.977	1.53272										1347	47.8902	-0.26948
143.8	48.5925									328	17.0906													1349	136.977	2.61272										1348	47.7878	-0.528996
143.68	48.5624									328	17.0906													1350	136.977	2.55272										1349	47.7878	-0.255584
145.47	49.0107									328	17.0906													1351	137.417	2.92272										1350	47.7878	-0.270758
146.49	49.2654									329	17.1105													1352	137.417	2.92272										1351	47.8902	-0.168436
146.56	49.2829									330	17.1304													1353	137.417	2.90272										1352	47.8902	-0.168436
147.7	49.567									331	17.1502													1354	137.417	4.34272										1353	47.8902	-0.173486
150.25	50.2003									331	17.1502													1355	137.417	5.23272										1354	47.8902	0.189626
150.25	50.2003									332	17.17													1356	137.417	4.99272										1355	47.8902	0.413535
150.25	50.2003									332	17.17													1357	137.857	4.19271										1356	47.8902	0.353193
152.46	50.7467									333	17.1898													1358	137.857	4.19271										1357	47.9924	0.160465
152.78	50.8256									334	17.2095													1359	137.857	4.42271										1358	47.9924	0.160465
151.8	50.5838									335	17.2292													1360	137.857	3.87271										1359	47.9924	0.218334
150.85	50.3489									336	17.2488													1361	138.297	3.5527										1360	47.9924	0.0799088
150.24	50.1978									336	17.2488													1362	138.297	2.4827										1361	48.0943	0.00817325
150.29	50.2102									336	17.2488													1363	138.297	2.4827										1362	48.0943	-0.261492
150.04	50.1482									336	17.2488													1364	138.737	2.04269										1363	48.0943	-0.261492
150.33	50.2201									335	17.2292													1365	138.737	2.30269										1364	48.1961	-0.363231
150.33	50.2201									335	17.2292													1366	138.737	1.18269										1365	48.1961	-0.297653
150.33	50.2201									335	17.2292													1367	139.177	0.212676										1366	48.1961	-0.580386
150.19	50.1854									336	17.2488													1368	139.177	0.212676										1367	48.2976	-0.815927
149.78	50.0838									336	17.2488													1369	139.177	2.24268										1368	48.2976	-0.815927
148.06	49.6566									335	17.2292													1370	138.737	2.22269										1369	48.2976	-0.303397
148.06	49.6566									336	17.2488													1371	139.177	3.09268										1370	48.1961	-0.317827
148.06	49.6566									335	17.2292													1372	139.177	4.62268										1371	48.2976	-0.0893997
148.24	49.7013									336	17.2488													1373	139.177	4.50268										1372	48.2976	0.294901
148.07	49.6591									336	17.2488													1374	139.177	6.29268										1373	48.2976	0.264801
150.04	50.1482									336	17.2488													1375	139.617	6.87267										1374	48.2976	0.713069
151.96	50.6233									336	17.2488													1376	140.057	6.50266										1375	48.3989	0.8665
152.13	50.6653									336	17.2488													1377	140.497	7.20265										1376	48.5	0.782852
152.13	50.6653									337	17.2684													1378	140.497	9.75265										1377	48.6009	0.966047
152.13	50.6653									337	17.2684													1379	140.937	9.31264										1378	48.6009	1.59934
152.13	50.6653									337	17.2684													1380	140.937	9.31264										1379	48.7016	1.49864
152.38	50.727									338	17.288													1381	141.377	11.0826										1380	48.7016	1.49864
151.46	50.4997									339	17.3075													1382	141.817	10.9626										1381	48.8021	1.94457
151.53	50.517									338	17.288													1383	142.257	9.54261										1382	48.9024	1.92322
153.61	51.0302									338	17.288													1384	142.697	8.1526										1383	49.0025	1.58124
153.61	51.0302									338	17.288													1385	142.697	7.5426										1384	49.1024	1.24645
153.63	51.0351									338	17.288													1386	142.697	7.5926										1385	49.1024	1.0954
152.81	50.833									338	17.288													1387	142.697	7.3426										1386	49.1024	1.10779
153.12	50.9095									338	17.288													1388	142.257	8.07261										1387	49.1024	1.04584
154.71	51.3008									337	17.2684													1389	142.257	8.07261										1388	49.0025	1.21758
149.6	50.0391									337	17.2684													1390	142.257	8.07261										1389	49.0025	1.21758
149.6	50.0391									338	17.288													1391	142.697	7.4926										1390	49.0025	1.21758
149.6	50.0391									338	17.288													1392	142.697	7.0826										1391	49.1024	1.08301
148.44	49.7511									338	17.288													1393	142.257	5.80261										1392	49.1024	0.981379
150.68	50.3068									338	17.288													1394	142.697	5.3626										1393	49.0025	0.654063
150.25	50.2003									337	17.2684													1395	142.257	5.80261										1394	49.1024	0.554176
149.8	50.0887									337	17.2684													1396	142.697	5.5426										1395	49.0025	0.654063
150.64	50.2969									337	17.2684													1397	142.697	5.3726										1396	49.1024	0.598948
150.64	50.2969									337	17.2684													1398	142.697	7.3426										1397	49.1024	0.556664
150.64	50.2969									337	17.2684													1399	142.697	9.2626										1398	49.1024	1.04584
152.87	50.8478									337	17.2684													1400	142.697	9.4326										1399	49.1024	1.52088
152.25	50.6949									337	17.2684													1401	143.137	8.99259										1400	49.1024	1.56286
153.91	51.104									336	17.2488													1402	143.137	8.99259										1401	49.2021	1.46317
153.4	50.9785									337	17.2684													1403	143.137	8.99259										1402	49.2021	1.46317
155.07	51.3892									337	17.2684													1404	143.577	8.80258										1403	49.2021	1.46317
155.07	51.3892									337	17.2684													1405	144.017	7.44257										1404	49.3016	1.4254
153.59	51.0253									338	17.288													1406	143.577	7.95258										1405	49.4009	1.09887
150.58	50.282									338	17.288													1407	143.577	10.0326										1406	49.3016	1.21546
153.24	50.939									339	17.3075													1408	143.577	10.0326										1407	49.3016	1.72861
151.04	50.3959									340	17.327													1409	143.577	10.0526										1408	49.3016	1.72861
150.98	50.381									341	17.3464													1410	143.577	9.23258										1409	49.3016	1.73353
150.98	50.381									341	17.3464													1411	143.577	9.54258										1410	49.3016	1.53147
148.43	49.7486									340	17.327													1412	143.137	11.5726										1411	49.3016	1.6079
148.43	49.7486									341	17.3464													1413	143.137	6.46259										1412	49.2021	2.09869
150.34	50.2226									342	17.3658													1414	143.577	6.02258										1413	49.2021	0.83705
148.82	49.8455									342	17.3658													1415	143.577	6.02258										1414	49.3016	0.737564
151.44	50.4948									343	17.3852													1416	143.577	4.86258										1415	49.3016	0.737564
151.44	50.4948									343	17.3852													1417	143.577	7.10258										1416	49.3016	0.449505
151.44	50.4948									343	17.3852													1418	143.137	7.11259										1417	49.3016	1.0052
153.5	51.0031									344	17.4045													1419	143.137	6.66259										1418	49.2021	0.99819
155.27	51.4383									344	17.4045													1420	143.137	7.50259										1419	49.2021	0.886652
158.9	52.3266									345	17.4238													1421	143.137	7.50259										1420	49.2021	1.09478
159.26	52.4144									346	17.4431													1422	143.137	7.50259										1421	49.2021	1.09478
159.97	52.5874									346	17.4431													1423	143.137	9.73259										1422	49.2021	1.09478
159.97	52.5874									346	17.4431													1424	143.137	9.11259										1423	49.2021	1.64575
159.73	52.5289									346	17.4431													1425	142.697	11.2126										1424	49.2021	1.4928
162.86	53.2893									346	17.4431													1426	143.137	10.2626										1425	49.1024	2.00163
164.14	53.599									346	17.4431													1427	143.137	11.9326										1426	49.2021	1.77637
164.53	53.6933									346	17.4431													1428	143.137	11.9326										1427	49.2021	2.18713
164.43	53.6691									346	17.4431													1429	143.577	10.0126										1428	49.2021	2.18713
164.43	53.6691									346	17.4431													1430	143.577	7.00258										1429	49.3016	1.72368
164.43	53.6691									347	17.4623													1431	144.017	9.22257										1430	49.3016	0.98044
166	54.0479									347	17.4623													1432	144.457	6.58256										1431	49.4009	1.53818
165.28	53.8743									348	17.4815													1433	144.897	6.08255										1432	49.5	0.895914
165.61	53.9539									349	17.5006													1434	144.897	6.08255										1433	49.5988	0.782176
170.44	55.114									349	17.5006													1435	144.457	3.97256										1434	49.5988	0.782176
172.45	55.594									349	17.5006													1436	144.897	3.53255										1435	49.5	0.248642
172.45	55.594									350	17.5197													1437	145.337	5.00254										1436	49.5988	0.149749
172.45	55.594									350	17.5197													1438	145.337	3.48254										1437	49.6975	0.525034
169.25	54.829									350	17.5197													1439	145.777	5.66253										1438	49.6975	0.147971
169.86	54.9751									350	17.5197													1440	145.777	5.66253										1439	49.796	0.698744
169.3	54.841									350	17.5197													1441	145.777	5.66253										1440	49.796	0.698744
168.59	54.6707									350	17.5197													1442	146.217	7.28252										1441	49.796	0.698744
169.62	54.9177									350	17.5197													1443	146.217	9.05252										1442	49.8944	1.10874
169.62	54.9177									350	17.5197													1444	146.657	12.2425										1443	49.8944	1.54397
169.62	54.9177									350	17.5197													1445	147.097	12.1625										1444	49.9925	2.33416
171.98	55.4819									351	17.5388													1446	147.097	12.8725										1445	50.0904	2.32402
171.23	55.3028									352	17.5578													1447	147.097	12.8725										1446	50.0904	2.497
171.18	55.2909									352	17.5578													1448	147.097	12.6325										1447	50.0904	2.497
167.4	54.3849									353	17.5768													1449	147.097	15.7625										1448	50.0904	2.43855
168.08	54.5483									353	17.5768													1450	147.097	17.0425										1449	50.0904	3.19888
168.08	54.5483									353	17.5768													1451	147.097	17.4325										1450	50.0904	3.50864
168.08	54.5483									354	17.5958													1452	147.097	17.3325										1451	50.0904	3.60288
170.75	55.1881									354	17.5958													1453	147.097	17.3325										1452	50.0904	3.57872
171	55.2478									354	17.5958													1454	147.538	16.8925										1453	50.0904	3.57872
170	55.0087									354	17.5958													1455	147.538	18.4625										1454	50.1881	3.48099
166.91	54.2671									354	17.5958													1456	147.978	17.3025										1455	50.1881	3.85982
167.41	54.3873									354	17.5958													1457	148.418	17.1925										1456	50.2857	3.58867
167.41	54.3873									354	17.5958													1458	148.418	22.0225										1457	50.383	3.57092
169.64	54.9225									355	17.6147													1459	148.418	24.0325										1458	50.383	4.73093
168.71	54.6995									356	17.6336													1460	148.858	23.5925										1459	50.383	5.21097
167.74	54.4666									356	17.6336													1461	148.858	23.5925										1460	50.4802	5.1138
166.32	54.125									355	17.6147													1462	148.858	20.3925										1461	50.4802	5.1138
167.24	54.3464									355	17.6147													1463	148.858	21.0025										1462	50.4802	4.34883
168.05	54.5411									355	17.6147													1464	148.858	20.4425										1463	50.4802	4.49496
169.92	54.9895									356	17.6336													1465	148.858	19.7325										1464	50.4802	4.36081
171.97	55.4795									357	17.6524													1466	148.858	20.7625										1465	50.4802	4.19055
172.02	55.4914									357	17.6524													1467	148.858	20.7625										1466	50.4802	4.43748
172.02	55.4914									357	17.6524													1468	148.858	20.7625										1467	50.4802	4.43748
172.02	55.4914									357	17.6524													1469	149.298	22.6825										1468	50.4802	4.43748
172.02	55.4914									357	17.6524													1470	149.738	21.4924										1469	50.5772	4.90472
170.72	55.1809									357	17.6524													1471	149.738	21.4424										1470	50.6739	4.62886
172.09	55.5081									358	17.6712													1472	150.178	17.2224										1471	50.6739	4.61691
173.21	55.7751									358	17.6712													1473	150.178	17.9024										1472	50.7706	3.61437
170.95	55.2359									358	17.6712													1474	150.178	17.9024										1473	50.7706	3.77776
170.95	55.2359									358	17.6712													1475	150.618	17.4624										1474	50.7706	3.77776
170.95	55.2359									358	17.6712													1476	150.618	20.1324										1475	50.867	3.68134
172.96	55.7155									357	17.6524													1477	150.618	20.3824										1476	50.867	4.32111
173.05	55.737									358	17.6712													1478	150.618	19.3824										1477	50.867	4.38087
170.96	55.2383									358	17.6712													1479	150.618	16.2924										1478	50.867	4.14168
171.64	55.4007									357	17.6524													1480	150.618	16.7924										1479	50.867	3.4001
170.01	55.0111									356	17.6336													1481	150.618	16.7924										1480	50.867	3.52035
172.52	55.6107									357	17.6524													1482	151.058	18.5824										1481	50.867	3.52035
172.17	55.5272									358	17.6712													1483	151.498	17.2124										1482	50.9632	3.95924
171.11	55.2741									358	17.6712													1484	151.498	16.2424										1483	51.0593	3.64026
170.54	55.1379									358	17.6712													1485	151.058	15.2624										1484	51.0593	3.40738
170.54	55.1379									359	17.69													1486	151.058	16.1824										1485	50.9632	3.16183
170.54	55.1379									359	17.69													1487	151.058	16.9924										1486	50.9632	3.38324
162.87	53.2917									359	17.69													1488	151.498	18.4224										1487	50.9632	3.5779
164.21	53.6159									360	17.7087													1489	151.938	20.0324										1488	51.0593	3.93024
167.68	54.4522									360	17.7087													1490	151.938	20.0824										1489	51.1551	4.32436
168.73	54.7043									360	17.7087													1491	151.938	20.0824										1490	51.1551	4.33629
170.87	55.2168									361	17.7275													1492	151.938	20.0824										1491	51.1551	4.33629
170.87	55.2168									362	17.7461													1493	151.938	20.0824										1492	51.1551	4.33629
170.87	55.2168									362	17.7461													1494	151.938	18.7824										1493	51.1551	4.33629
169.47	54.8817									362	17.7461													1495	152.378	19.7124										1494	51.1551	4.02578
169.96	54.9991									363	17.7648													1496	152.378	20.8324										1495	51.2508	4.2573
168.42	54.6299									364	17.7834													1497	152.378	18.5724										1496	51.2508	4.52426
171.24	55.3052									364	17.7834													1498	152.378	18.5724										1497	51.2508	3.98507
172.23	55.5415									365	17.8019													1499	152.378	18.5724										1498	51.2508	3.98507
172.23	55.5415									365	17.8019													1500	151.938	21.0224										1499	51.2508	3.98507
172.5	55.6059									365	17.8019													1501	152.378	20.6724										1500	51.1551	4.5604
171.59	55.3888									365	17.8019													1502	152.378	18.5824										1501	51.2508	4.48615
172.74	55.6631									365	17.8019													1503	151.938	19.7024										1502	51.2508	3.98746
172.55	55.6178									365	17.8019													1504	151.498	18.5124										1503	51.1551	4.24559
173.74	55.9012									365	17.8019													1505	151.938	20.5824										1504	51.0593	3.95179
173.74	55.9012									364	17.7834													1506	152.378	19.7924										1505	51.1551	4.45554
173.74	55.9012									365	17.8019													1507	152.378	18.7324										1506	51.2508	4.27638
174.52	56.0867									366	17.8205													1508	152.378	18.1624										1507	51.2508	4.02331
176.11	56.4641									367	17.839													1509	152.818	17.7224										1508	51.2508	3.88705
176.03	56.4451									368	17.8574													1510	152.818	17.7224										1509	51.3463	3.79154
174.56	56.0962									368	17.8574													1511	152.818	10.0524										1510	51.3463	3.79154
174.98	56.196									368	17.8574													1512	153.258	10.9524										1511	51.3463	1.94536
174.98	56.196									368	17.8574													1513	153.258	14.4224										1512	51.4417	2.17428
174.98	56.196									368	17.8574													1514	153.258	15.4724										1513	51.4417	3.01056
171.27	55.3124									368	17.8574													1515	153.698	17.1724										1514	51.4417	3.26266
171.8	55.4389									368	17.8574													1516	154.138	16.7323										1515	51.5368	3.67996
170.6	55.1522									368	17.8574													1517	154.138	16.7323										1516	51.6318	3.58499
170.63	55.1594									368	17.8574													1518	154.138	15.3323										1517	51.6318	3.58499
177.88	56.8831									368	17.8574													1519	154.578	15.3823										1518	51.6318	3.24994
177.88	56.8831									369	17.8759													1520	155.018	13.4023										1519	51.7266	3.2725
177.88	56.8831									369	17.8759													1521	155.018	16.2223										1520	51.8212	2.80873
179.87	57.3528									370	17.8943													1522	155.458	16.7723										1521	51.8212	3.48399
180.06	57.3975									371	17.9126													1523	155.458	16.7723										1522	51.9156	3.62587
182.66	58.0088									371	17.9126													1524	155.458	17.0423										1523	51.9156	3.62587
178.92	57.1287									371	17.9126													1525	155.458	16.1323										1524	51.9156	3.69026
178.92	57.1287									372	17.931													1526	155.458	17.2823										1525	51.9156	3.47314
178.92	57.1287									372	17.931													1527	155.458	17.0923										1526	51.9156	3.74747
178.92	57.1287									372	17.931													1528	155.458	18.2823										1527	51.9156	3.70218
180.17	57.4234									371	17.9126													1529	155.018	18.7223										1528	51.9156	3.9856
180.25	57.4423									371	17.9126													1530	155.458	18.2823										1529	51.8212	4.08004
179.3	57.2184									372	17.931													1531	155.898	18.6223										1530	51.9156	3.9856
178.46	57.0201									372	17.931													1532	156.338	19.7723										1531	52.0099	4.07681
178.46	57.0201									372	17.931													1533	156.778	19.2523										1532	52.104	4.36009
178.46	57.0201									373	17.9493													1534	156.778	17.7823										1533	52.1979	4.2472
178.77	57.0933									374	17.9675													1535	156.778	18.2023										1534	52.1979	3.8983
177.95	56.8996									375	17.9858													1536	156.778	18.2023										1535	52.1979	3.99807
179.59	57.2868									375	17.9858													1537	156.778	18.2023										1536	52.1979	3.99807
179	57.1476									376	18.004													1538	156.778	14.4923										1537	52.1979	3.99807
179	57.1476									376	18.004													1539	156.778	15.0223										1538	52.1979	3.11443
178.74	57.0862									376	18.004													1540	156.778	13.8223										1539	52.1979	3.24099
181.86	57.821									376	18.004													1541	156.778	13.8523										1540	52.1979	2.95429
180.87	57.5882									377	18.0221													1542	156.778	21.1023										1541	52.1979	2.96146
182.78	58.037									377	18.0221													1543	157.218	20.6623										1542	52.1979	4.68515
182.78	58.037									378	18.0403													1544	157.218	20.6623										1543	52.2917	4.5914
182.78	58.037									379	18.0584													1545	157.658	22.2123										1544	52.2917	4.5914
183.03	58.0956									379	18.0584													1546	158.098	21.9623										1545	52.3853	4.9675
182.42	57.9525									379	18.0584													1547	158.098	24.5623										1546	52.4787	4.91886
175.13	56.2316									380	18.0764													1548	158.098	20.8223										1547	52.4787	5.53016
177.18	56.7175									380	18.0764													1549	158.538	20.3822										1548	52.4787	4.65006
175.1	56.2245									380	18.0764													1550	158.538	20.3822										1549	52.5719	4.55682
175.1	56.2245									379	18.0584													1551	158.538	20.3822										1550	52.5719	4.55682
171.47	55.3601									380	18.0764													1552	158.098	22.0723										1551	52.5719	4.55682
172.83	55.6846									381	18.0945													1553	158.098	22.1523										1552	52.4787	4.94477
176.06	56.4522									382	18.1125													1554	158.538	20.7622										1553	52.4787	4.96362
180.14	57.4164									381	18.0945													1555	158.538	19.9222										1554	52.5719	4.64647
179	57.1476									381	18.0945													1556	158.538	19.9222										1555	52.5719	4.44822
179	57.1476									381	18.0945													1557	158.978	19.4822										1556	52.5719	4.44822
179	57.1476									382	18.1125													1558	159.418	19.3522										1557	52.665	4.35515
179.04	57.157									383	18.1304													1559	159.858	18.0922										1558	52.7579	4.33545
176.96	56.6655									383	18.1304													1560	159.858	19.7322										1559	52.8506	4.04902
178.3	56.9823									383	18.1304													1561	160.298	18.7022										1560	52.8506	4.43616
178.39	57.0036									384	18.1484													1562	160.298	18.7022										1561	52.9432	4.20443
180.18	57.4258									384	18.1484													1563	160.298	18.4422										1562	52.9432	4.20443
180.18	57.4258									384	18.1484													1564	160.298	21.5622										1563	52.9432	4.14307
180.82	57.5765									384	18.1484													1565	160.738	20.1322										1564	52.9432	4.87782
179.51	57.2679									383	18.1304													1566	160.738	22.0422										1565	53.0356	4.55266
177.89	56.8854									383	18.1304													1567	161.178	21.6022										1566	53.0356	5.00141
177.45	56.7814									383	18.1304													1568	161.618	21.1622										1567	53.1278	4.90918
177.2	56.7223									383	18.1304													1569	161.618	21.4122										1568	53.2199	4.81711
175.99	56.4357									383	18.1304													1570	161.618	20.8022										1569	53.2199	4.87575
177.62	56.8216									383	18.1304													1571	162.058	13.0722										1570	53.2199	4.73263
177.92	56.8925									384	18.1484													1572	162.058	15.1222										1571	53.3118	2.91984
176.46	56.547									384	18.1484													1573	162.058	13.0422										1572	53.3118	3.40575
176.46	56.547									385	18.1663													1574	161.618	13.4822										1573	53.3118	2.91272
176.46	56.547									385	18.1663													1575	162.058	9.41217										1574	53.2199	3.00462
176.46	56.547									385	18.1663													1576	162.498	10.3322										1575	53.3118	2.04836
181.42	57.7176									386	18.1842													1577	162.938	13.1221										1576	53.4035	2.28104
184.67	58.4797									386	18.1842													1578	162.498	17.6422										1577	53.4951	2.95715
184.33	58.4002									386	18.1842													1579	162.498	16.5022										1578	53.4035	4.01286
186.85	58.9889									387	18.202													1580	162.498	16.5022										1579	53.4035	3.74408
186.85	58.9889									387	18.202													1581	162.938	16.0621										1580	53.4035	3.74408
186.85	58.9889									388	18.2198													1582	163.378	15.6621										1581	53.4951	3.65251
188.28	59.322									389	18.2376													1583	163.378	13.5821										1582	53.5865	3.57053
187.87	59.2265									389	18.2376													1584	163.378	14.9221										1583	53.5865	3.07894
187.84	59.2196									388	18.2198													1585	163.818	14.5721										1584	53.5865	3.39582
187.77	59.2033									388	18.2198													1586	163.818	16.3621										1585	53.6778	3.32582
179.37	57.2349									388	18.2198													1587	163.818	16.3621										1586	53.6778	3.74803
179.37	57.2349									388	18.2198													1588	163.818	17.0021										1587	53.6778	3.74803
179.37	57.2349									389	18.2376													1589	163.378	16.1321										1588	53.6778	3.8987
178.39	57.0036									390	18.2554													1590	163.378	14.5121										1589	53.5865	3.68139
177.6	56.8169									390	18.2554													1591	163.378	14.0721										1590	53.5865	3.29893
179.8	57.3363									391	18.2731													1592	163.378	13.8221										1591	53.5865	3.19489
181.29	57.687									392	18.2908													1593	163.378	12.6121										1592	53.5865	3.13574
185.37	58.6434									393	18.3084													1594	163.378	14.2421										1593	53.5865	2.84914
189.35	59.5707									393	18.3084													1595	163.818	14.1021										1594	53.5865	3.2351
186.55	58.9189									393	18.3084													1596	163.818	12.6421										1595	53.6778	3.21477
187.48	59.1357									394	18.3261													1597	164.258	12.2021										1596	53.6778	2.86927
190	59.7217									394	18.3261													1598	164.258	12.2021										1597	53.7689	2.77818
190	59.7217									394	18.3261													1599	164.258	12.2021										1598	53.7689	2.77818
190	59.7217									394	18.3261													1600	164.698	16.7221										1599	53.7689	2.77818
185.98	58.7859									394	18.3261													1601	164.698	19.9721										1600	53.8598	3.85779
187.12	59.0518									394	18.3261													1602	164.698	19.6321										1601	53.8598	4.61995
186.89	58.9982									394	18.3261													1603	165.138	21.7121										1602	53.8598	4.54039
193.09	60.4372									393	18.3084													1604	165.138	21.7121										1603	53.9506	5.03831
190.28	59.7866									393	18.3084													1605	165.578	21.2721										1604	53.9506	5.03831
190.28	59.7866									394	18.3261													1606	166.018	22.2621										1605	54.0412	4.94769
190.28	59.7866									394	18.3261													1607	166.018	21.8521										1606	54.1317	5.19031
181.26	57.68									394	18.3261													1608	165.578	22.2621										1607	54.1317	5.09489
185.31	58.6294									395	18.3437													1609	165.578	22.1921										1608	54.0412	5.17836
180.18	57.4258									396	18.3613													1610	165.578	13.7921										1609	54.0412	5.16206
171.58	55.3864									397	18.3788													1611	165.578	13.7921										1610	54.0412	3.19369
176.11	56.4641									396	18.3613													1612	166.018	13.3521										1611	54.0412	3.19369
176.11	56.4641									397	18.3788													1613	166.458	11.9321										1612	54.1317	3.10323
176.41	56.5352									397	18.3788													1614	166.458	11.1421										1613	54.222	2.78163
173.15	55.7608									397	18.3788													1615	166.898	12.9021										1614	54.222	2.59492
179.52	57.2703									398	18.3963													1616	167.338	13.9521										1615	54.3121	3.02416
179.96	57.374									398	18.3963													1617	167.778	17.592										1616	54.4021	3.28493
177.36	56.7601									398	18.3963													1618	167.778	21.572										1617	54.4919	4.15148
177.36	56.7601									398	18.3963													1619	167.778	18.772										1618	54.4919	5.0788
177.36	56.7601									399	18.4138													1620	168.218	19.262										1619	54.4919	4.42699
177.36	56.7601									399	18.4138													1621	168.218	21.782										1620	54.5816	4.5541
176.01	56.4404									399	18.4138													1622	168.218	21.782										1621	54.5816	5.14005
177.91	56.8902									399	18.4138													1623	168.218	21.782										1622	54.5816	5.14005
178.99	57.1452									399	18.4138													1624	168.218	17.762										1623	54.5816	5.14005
183.29	58.1566									400	18.4312													1625	168.218	18.902										1624	54.5816	4.20428
183.29	58.1566									400	18.4312													1626	168.218	18.672										1625	54.5816	4.47022
183.29	58.1566									401	18.4487													1627	167.778	25.312										1626	54.5816	4.4166
184.93	58.5406									402	18.4661													1628	167.778	22.502										1627	54.4919	5.94527
181.46	57.727									402	18.4661													1629	168.218	22.062										1628	54.4919	5.2947
178.32	56.9871									402	18.4661													1630	168.218	22.062										1629	54.5816	5.20502
175.94	56.4238									402	18.4661													1631	168.218	13.042										1630	54.5816	5.20502
176.62	56.5849									402	18.4661													1632	168.658	16.652										1631	54.5816	3.09835
176.62	56.5849									403	18.4834													1633	169.098	11.082										1632	54.6711	3.95825
176.62	56.5849									403	18.4834													1634	169.538	2.042										1633	54.7605	2.66528
180.4	57.4776									404	18.5008													1635	169.098	7.01201										1634	54.8497	0.536657
179.78	57.3316									404	18.5008													1636	169.538	6.572										1635	54.7605	1.70358
183.71	58.255									403	18.4834													1637	169.538	6.872										1636	54.8497	1.61436
182.34	57.9337									403	18.4834													1638	169.538	3.612										1637	54.8497	1.68545
185.23	58.6107									403	18.4834													1639	169.978	9.54199										1638	54.8497	0.911051
183.86	58.2901									403	18.4834													1640	169.978	9.98199										1639	54.9388	2.33145
185.09	58.578									403	18.4834													1641	169.978	7.38199										1640	54.9388	2.43516
185.09	58.578									403	18.4834													1642	169.978	7.38199										1641	54.9388	1.8213
185.09	58.578									403	18.4834													1643	170.418	6.94198										1642	54.9388	1.8213
172.56	55.6202									403	18.4834													1644	170.418	6.94198										1643	55.0277	1.73238
168.15	54.5651									403	18.4834													1645	170.418	5.59198										1644	55.0277	1.73238
169.39	54.8626									403	18.4834													1646	170.418	7.49198										1645	55.0277	1.41266
164.89	53.7802									403	18.4834													1647	170.418	8.57198										1646	55.0277	1.86244
159.39	52.4461									403	18.4834													1648	170.858	12.432										1647	55.0277	2.11751
159.39	52.4461									403	18.4834													1649	170.858	12.432										1648	55.1165	3.04008
159.39	52.4461									403	18.4834													1650	171.298	11.992										1649	55.1165	3.04008
160.06	52.6093									403	18.4834													1651	171.738	13.192										1650	55.2051	2.95146
152.22	50.6875									403	18.4834													1652	171.738	9.72195										1651	55.2936	3.24697
153.03	50.8873									404	18.5008													1653	171.738	6.58195										1652	55.2936	2.4334
159.79	52.5436									404	18.5008													1654	171.738	4.20195										1653	55.2936	1.69346
159.79	52.5436									404	18.5008													1655	171.738	4.88195										1654	55.2936	1.1302
159.79	52.5436									405	18.5181													1656	172.178	4.44194										1655	55.2936	1.29135
155.39	51.4678									406	18.5353													1657	172.178	4.44194										1656	55.3819	1.20303
156.11	51.6444									407	18.5526													1658	172.618	7.78193										1657	55.3819	1.20303
155.1	51.3966									407	18.5526													1659	172.618	7.16193										1658	55.4701	2.00752
159.34	52.4339									407	18.5526													1660	172.178	11.5319										1659	55.4701	1.86146
157.2	51.9113									408	18.5698													1661	172.178	10.1619										1660	55.3819	2.8731
157.2	51.9113									408	18.5698													1662	172.178	13.0519										1661	55.3819	2.55181
157.2	51.9113									408	18.5698													1663	172.178	11.6819										1662	55.3819	3.22878
157.93	52.0898									408	18.5698													1664	172.178	12.9119										1663	55.3819	2.90823
165.04	53.8164									409	18.587													1665	172.178	12.9119										1664	55.3819	3.19605
166.32	54.125									409	18.587													1666	172.178	12.9119										1665	55.3819	3.19605
163.87	53.5337									409	18.587													1667	172.178	0.381944										1666	55.3819	3.19605
164.52	53.6909									409	18.587													1668	172.178	-4.02806										1667	55.3819	0.238294
164.52	53.6909									409	18.587													1669	172.178	-2.78806										1668	55.3819	-0.816796
164.52	53.6909									409	18.587													1670	172.178	-7.28806										1669	55.3819	-0.519356
164.83	53.7657									408	18.5698													1671	172.178	-12.7881										1670	55.3819	-1.6017
168.66	54.6875									408	18.5698													1672	172.178	-12.7881										1671	55.3819	-2.93582
166.36	54.1347									408	18.5698													1673	172.178	-12.7881										1672	55.3819	-2.93582
168.1	54.5531									409	18.587													1674	172.178	-12.1181										1673	55.3819	-2.93582
166.28	54.1154									409	18.587													1675	172.178	-19.9581										1674	55.3819	-2.77262
166.28	54.1154									409	18.587													1676	172.618	-19.5881										1675	55.3819	-4.69444
166.28	54.1154									409	18.587													1677	172.618	-12.8281										1676	55.4701	-4.5828
165.84	54.0094									410	18.6042													1678	172.618	-12.8281										1677	55.4701	-2.92654
159.69	52.5192									409	18.587													1679	173.058	-13.2681										1678	55.4701	-2.92654
159.69	52.5192									410	18.6042													1680	173.498	-18.1081										1679	55.5581	-3.01456
174.16	56.0011									410	18.6042													1681	173.938	-17.8281										1680	55.646	-4.17821
173.59	55.8656									410	18.6042													1682	173.938	-18.8381										1681	55.7337	-4.08934
173.59	55.8656									409	18.587													1683	173.938	-14.5981										1682	55.7337	-4.33715
173.59	55.8656									409	18.587													1684	174.378	-17.1781										1683	55.7337	-3.29982
172	55.4867									409	18.587													1685	174.378	-17.1781										1684	55.8213	-3.90999
173.86	55.9298									409	18.587													1686	174.378	-17.1781										1685	55.8213	-3.90999
176.07	56.4546									409	18.587													1687	174.378	-16.4481										1686	55.8213	-3.90999
174.02	55.9679									409	18.587													1688	174.818	-9.77811										1687	55.8213	-3.7315
176.61	56.5826									409	18.587													1689	174.818	-8.49811										1688	55.9088	-2.09234
176.61	56.5826									409	18.587													1690	174.818	-10.9481										1689	55.9088	-1.78372
176.61	56.5826									410	18.6042													1691	174.818	-10.2981										1690	55.9088	-2.37502
177.97	56.9044									410	18.6042													1692	174.818	-10.2981										1691	55.9088	-2.21791
178.92	57.1287									410	18.6042													1693	174.818	-10.2981										1692	55.9088	-2.21791
182.66	58.0088									411	18.6213													1694	174.378	-9.5481										1693	55.9088	-2.21791
185.53	58.6808									411	18.6213													1695	174.378	-5.7181										1694	55.8213	-2.05559
186.99	59.0215									412	18.6384													1696	174.378	-8.0181										1695	55.8213	-1.13379
186.99	59.0215									413	18.6555													1697	174.818	-6.71811										1696	55.8213	-1.68664
186.99	59.0215									414	18.6725													1698	174.818	-8.53811										1697	55.9088	-1.35565
186.64	58.9399									415	18.6896													1699	174.818	-8.53811										1698	55.9088	-1.79336
183.2	58.1355									415	18.6896													1700	174.818	-8.53811										1699	55.9088	-1.79336
183.76	58.2667									415	18.6896													1701	175.258	-9.41812										1700	55.9088	-1.79336
182.68	58.0135									414	18.6725													1702	174.818	-15.1281										1701	55.9961	-1.98667
182.68	58.0135									414	18.6725													1703	175.258	-15.5681										1702	55.9088	-3.38956
184.49	58.4376									415	18.6896													1704	175.258	-1.09812										1703	55.9961	-3.47686
183.8	58.2761									415	18.6896													1705	175.258	-1.66812										1704	55.9961	0.00508831
186.9	59.0005									415	18.6896													1706	174.818	-1.22811										1705	55.9961	-0.130508
185.93	58.7742									416	18.7066													1707	174.818	-1.22811										1706	55.9088	-0.0432097
184.92	58.5382									416	18.7066													1708	174.818	-2.81811										1707	55.9088	-0.0432097
184.92	58.5382									417	18.7235													1709	174.818	-0.958115										1708	55.9088	-0.42211
184.92	58.5382									417	18.7235													1710	174.818	1.25189										1709	55.9088	0.0210357
184.92	58.5382									418	18.7405													1711	174.818	-0.798115										1710	55.9088	0.545857
185.74	58.7299									419	18.7574													1712	174.818	1.79189										1711	55.9088	0.059094
187.67	59.18									418	18.7405													1713	174.818	1.79189										1712	55.9088	0.673815
191.78	60.1342									418	18.7405													1714	175.258	1.35188										1713	55.9088	0.673815
193.99	60.645									419	18.7574													1715	175.258	2.71188										1714	55.9961	0.586516
193.99	60.645									419	18.7574													1716	175.258	3.66188										1715	55.9961	0.908298
193.99	60.645									419	18.7574													1717	175.698	6.96187										1716	55.9961	1.13267
193.28	60.4811									420	18.7743													1718	175.698	9.83187										1717	56.0832	1.92561
192.94	60.4025									421	18.7911													1719	176.138	10.8519										1718	56.0832	2.59759
191.34	60.0324									421	18.7911													1720	176.578	10.4118										1719	56.1702	2.85131
188.18	59.2987									421	18.7911													1721	177.018	9.97184										1720	56.2571	2.76444
189.1	59.5126									422	18.808													1722	177.458	9.18183										1721	56.3438	2.67771
189.1	59.5126									422	18.808													1723	177.458	5.74183										1722	56.4304	2.50951
189.1	59.5126									422	18.808													1724	177.458	6.30183										1723	56.4304	1.70508
191.54	60.0787									423	18.8248													1725	177.018	5.66184										1724	56.4304	1.83632
192.4	60.2777									423	18.8248													1726	177.018	5.66184										1725	56.3438	1.6697
192.41	60.28									423	18.8248													1727	177.458	7.03183										1726	56.3438	1.6697
196.81	61.2944									423	18.8248													1728	177.458	6.34183										1727	56.4304	2.00723
195.85	61.0736									423	18.8248													1729	177.458	9.44183										1728	56.4304	1.84569
195.85	61.0736									423	18.8248													1730	177.898	8.03182										1729	56.4304	2.57014
198.31	61.6388									423	18.8248													1731	177.898	7.02182										1730	56.5169	2.25737
197.49	61.4506									424	18.8415													1732	178.338	6.58181										1731	56.5169	2.02137
202	62.4829									425	18.8583													1733	178.338	6.58181										1732	56.6032	1.93507
201.74	62.4235									424	18.8415													1734	178.778	6.1418										1733	56.6032	1.93507
201.74	62.4235									424	18.8415													1735	179.218	6.52179										1734	56.6893	1.8489
201.74	62.4235									424	18.8415													1736	178.778	8.8918										1735	56.7753	1.95451
196.35	61.1887									425	18.8583													1737	178.778	13.0018										1736	56.6893	2.49065
199	61.797									425	18.8583													1738	179.218	14.7718										1737	56.6893	3.44492
195.84	61.0713									425	18.8583													1739	179.218	14.7718										1738	56.7753	3.86967
196.23	61.1611									425	18.8583													1740	179.218	14.7718										1739	56.7753	3.86967
194.32	60.7211									426	18.875													1741	179.658	13.6218										1740	56.7753	3.86967
194.32	60.7211									427	18.8917													1742	180.098	12.8418										1741	56.8612	3.61986
194.32	60.7211									427	18.8917													1743	180.098	11.2418										1742	56.947	3.45556
197.36	61.4208									427	18.8917													1744	180.098	8.08177										1743	56.947	3.08538
192.73	60.354									428	18.9084													1745	180.538	8.56176										1744	56.947	2.35172
198.45	61.6709									428	18.9084													1746	180.538	8.56176										1745	57.0326	2.48006
203.23	62.7633									429	18.925													1747	180.538	8.56176										1746	57.0326	2.48006
203.23	62.7633									430	18.9417													1748	180.978	10.5617										1747	57.0326	2.48006
203.54	62.8339									430	18.9417													1749	180.978	11.4217										1748	57.1181	2.96061
202.54	62.606									431	18.9582													1750	180.978	11.4317										1749	57.1181	3.15963
206.92	63.6017									432	18.9748													1751	180.978	15.8317										1750	57.1181	3.16195
207.32	63.6923									433	18.9914													1752	180.978	14.8717										1751	57.1181	4.17635
207.32	63.6923									434	19.0079													1753	180.978	14.8717										1752	57.1181	3.95557
207.23	63.6719									434	19.0079													1754	180.978	17.3317										1753	57.1181	3.95557
209.99	64.296									434	19.0079													1755	181.418	16.0717										1754	57.1181	4.52072
208.09	63.8666									434	19.0079													1756	181.858	20.1417										1755	57.2034	4.24722
209.94	64.2847									434	19.0079													1757	181.418	20.3217										1756	57.2886	5.19426
209.94	64.2847									435	19.0244													1758	181.418	20.3217										1757	57.2034	5.22013
209.94	64.2847									435	19.0244													1759	181.418	20.3217										1758	57.2034	5.22013
210.91	64.5036									435	19.0244													1760	181.858	14.4917										1759	57.2034	5.22013
214.67	65.3491									435	19.0244													1761	181.858	17.1417										1760	57.2886	3.90006
217.5	65.9828									436	19.0408													1762	181.858	13.9817										1761	57.2886	4.50835
176.26	56.4997									436	19.0408													1763	181.858	14.3717										1762	57.2886	3.78273
174.89	56.1746									436	19.0408													1764	182.298	12.0217										1763	57.2886	3.87246
174.89	56.1746									437	19.0573													1765	182.738	11.5817										1764	57.3737	3.34747
174.89	56.1746									436	19.0408													1766	182.738	11.5817										1765	57.4586	3.26254
171.06	55.2622									435	19.0244													1767	182.738	14.6217										1766	57.4586	3.26254
172.58	55.625									435	19.0244													1768	183.178	9.5517										1767	57.4586	3.96216
176.37	56.5257									436	19.0408													1769	183.178	15.2717										1768	57.5434	2.8106
177.78	56.8594									437	19.0573													1770	183.618	19.6117										1769	57.5434	4.12749
177.78	56.8594									437	19.0573													1771	184.058	19.1717										1770	57.6281	5.13521
177.78	56.8594									437	19.0573													1772	184.058	19.4817										1771	57.7126	5.05068
185.69	58.7182									437	19.0573													1773	184.498	18.0417										1772	57.7126	5.12128
183.81	58.2784									438	19.0737													1774	184.938	21.9817										1773	57.797	4.80904
185.18	58.599									438	19.0737													1775	185.378	21.9417										1774	57.8813	5.72041
183.09	58.1097									437	19.0573													1776	185.818	21.5016										1775	57.9654	5.72691
180.26	57.4446									437	19.0573													1777	185.818	21.4116										1776	58.0494	5.64291
180.26	57.4446									437	19.0573													1778	185.818	24.1716										1777	58.0494	5.62252
180.26	57.4446									437	19.0573													1779	185.818	22.2716										1778	58.0494	6.24664
180.05	57.3952									436	19.0408													1780	185.818	24.1216										1779	58.0494	5.81724
181.11	57.6447									437	19.0573													1781	186.258	23.6816										1780	58.0494	6.23535
179.53	57.2726									438	19.0737													1782	186.258	23.6816										1781	58.1333	6.15148
174.7	56.1295									439	19.0901													1783	186.258	24.6516										1782	58.1333	6.15148
173.8	55.9155									439	19.0901													1784	186.258	28.4116										1783	58.1333	6.3703
173.8	55.9155									439	19.0901													1785	186.698	30.8016										1784	58.1333	7.21586
173.8	55.9155									438	19.0737													1786	186.698	-10.4384										1785	58.217	7.76582
172.5	55.6059									438	19.0737													1787	186.698	-11.8084										1786	58.217	-1.71735
172.62	55.6345									438	19.0737													1788	187.138	-12.2484										1787	58.217	-2.04238
173.64	55.8775									439	19.0901													1789	186.698	-11.8084										1788	58.3006	-2.12599
172.9	55.7012									440	19.1064													1790	186.258	-15.1984										1789	58.217	-2.04238
174.645	56.1164									441	19.1228													1791	186.258	-13.6784										1790	58.1333	-2.87108
174.645	56.1164									441	19.1228													1792	186.698	-10.3284										1791	58.1333	-2.50829
174.645	56.1164									441	19.1228													1793	187.138	-9.35839										1792	58.217	-1.69129
177.46	56.7838									440	19.1064													1794	187.138	-9.35839										1793	58.3006	-1.44117
175.9	56.4143									440	19.1064													1795	187.138	-9.35839										1794	58.3006	-1.44117
177.64	56.8263									441	19.1228													1796	187.138	-1.44839										1795	58.3006	-1.44117
175.73	56.374									442	19.1391													1797	187.578	-3.7684										1796	58.3006	0.41756
175.73	56.374									443	19.1554													1798	187.578	-2.3984										1797	58.3841	-0.105664
175.73	56.374									443	19.1554													1799	187.138	-4.04839										1798	58.3841	0.214909
175.73	56.374									444	19.1716													1800	187.138	-6.87839										1799	58.3006	-0.190925
171.16	55.2861									444	19.1716													1801	187.138	-6.87839										1800	58.3006	-0.855978
167.18	54.332									444	19.1716													1802	187.138	-6.87839										1801	58.3006	-0.855978
162.53	53.2093									444	19.1716													1803	186.698	-6.64838										1802	58.3006	-0.855978
163.04	53.3329									444	19.1716													1804	187.138	-6.02839										1803	58.217	-0.821832
163.04	53.3329									445	19.1879													1805	187.578	-8.0484										1804	58.3006	-0.655924
163.04	53.3329									446	19.2041													1806	188.018	-13.3184										1805	58.3841	-1.11148
164.18	53.6087									445	19.1879													1807	188.018	-14.2184										1806	58.4675	-2.33796
161.36	52.9254									445	19.1879													1808	188.018	-14.2184										1807	58.4675	-2.55193
162.32	53.1584									446	19.2041													1809	187.578	-13.7784										1808	58.4675	-2.55193
162.32	53.1584									446	19.2041													1810	187.578	-15.0784										1809	58.3841	-2.46858
162.32	53.1584									447	19.2203													1811	187.578	-14.9584										1810	58.3841	-2.77819
160.58	52.7358									447	19.2203													1812	188.018	-14.3784										1811	58.3841	-2.74959
160.3	52.6677									447	19.2203													1813	188.458	-15.5584										1812	58.4675	-2.59
163.06	53.3377									447	19.2203													1814	188.898	-14.2534										1813	58.5507	-2.84944
166.02	54.0528									447	19.2203													1815	188.898	-14.2534										1814	58.6338	-2.51735
162.93	53.3062									447	19.2203													1816	188.898	-14.2534										1815	58.6338	-2.51735
162.93	53.3062									448	19.2364													1817	188.458	-10.9984										1816	58.6338	-2.51735
162.93	53.3062									448	19.2364													1818	188.458	-12.5584										1817	58.5507	-1.76691
165.41	53.9057									448	19.2364													1819	188.898	-11.2584										1818	58.5507	-2.13637
164.91	53.785									449	19.2526													1820	189.338	-13.6084										1819	58.6338	-1.80744
166.95	54.2767									449	19.2526													1821	189.778	-14.0484										1820	58.7167	-2.34275
168.84	54.7307									449	19.2526													1822	189.778	-14.0484										1821	58.7996	-2.4256
164.46	53.6764									449	19.2526													1823	190.218	-14.4885										1822	58.7996	-2.4256
164.46	53.6764									449	19.2526													1824	190.218	-19.0585										1823	58.8823	-2.50831
164.46	53.6764									450	19.2687													1825	190.218	-23.0385										1824	58.8823	-3.59623
162.44	53.1875									451	19.2848													1826	190.218	-27.6885										1825	58.8823	-4.55029
159.33	52.4315									451	19.2848													1827	190.218	-27.1785										1826	58.8823	-5.67301
162.43	53.1851									452	19.3008													1828	190.658	-27.6185										1827	58.8823	-5.54944
158.85	52.3144									452	19.3008													1829	191.098	-28.0585										1828	58.9649	-5.63203
157.33	51.9431									452	19.3008													1830	190.658	-26.4785										1829	59.0474	-5.7145
157.25	51.9236									452	19.3008													1831	190.658	-29.2985										1830	58.9649	-5.35621
157.9	52.0825									453	19.3169													1832	191.098	-28.7785										1831	58.9649	-6.0395
153.35	50.9661									453	19.3169													1833	191.098	-28.7785										1832	59.0474	-5.88898
153.74	51.0622									453	19.3169													1834	191.538	-29.2185										1833	59.0474	-5.88898
153.74	51.0622									454	19.3329													1835	191.538	-30.9585										1834	59.1297	-5.97132
153.74	51.0622									454	19.3329													1836	191.538	-31.2385										1835	59.1297	-6.39388
153.52	51.008									454	19.3329													1837	191.538	-28.4785										1836	59.1297	-6.462
158.78	52.2974									454	19.3329													1838	191.538	-25.5185										1837	59.1297	-5.792
159.42	52.4534									455	19.3489													1839	191.538	-28.6085										1838	59.1297	-5.07694
154.92	51.3524									455	19.3489													1840	191.978	-29.0485										1839	59.1297	-5.82348
154.05	51.1385									455	19.3489													1841	191.978	-29.0485										1840	59.2119	-5.9057
154.05	51.1385									455	19.3489													1842	191.978	-26.5685										1841	59.2119	-5.9057
154.05	51.1385									455	19.3489													1843	192.419	-27.5085										1842	59.2119	-5.30623
154.78	51.318									456	19.3649													1844	192.419	-25.4685										1843	59.294	-5.50898
154.39	51.2221									457	19.3808													1845	192.419	-23.5785										1844	59.294	-5.01733
146.04	49.1531									457	19.3808													1846	192.419	-27.9585										1845	59.294	-4.56331
150.95	50.3736									458	19.3968													1847	192.419	-27.9585										1846	59.294	-5.61766
145.37	48.9857									459	19.4127													1848	192.859	-28.3985										1847	59.294	-5.61766
145.37	48.9857									460	19.4285													1849	193.299	-30.8585										1848	59.376	-5.69963
145.37	48.9857									460	19.4285													1850	193.299	-33.9685										1849	59.4578	-6.27036
142.09	48.1629									461	19.4444													1851	193.739	-31.3085										1850	59.4578	-7.02636
146.22	49.198									461	19.4444													1852	193.739	-34.8885										1851	59.5396	-6.3545
151.79	50.5813									461	19.4444													1853	193.739	-36.4085										1852	59.5396	-7.22513
151.75	50.5714									462	19.4602													1854	193.739	-36.4885										1853	59.5396	-7.59643
150.35	50.2251									463	19.476													1855	194.179	-36.2785										1854	59.5396	-7.616
150.35	50.2251									463	19.476													1856	194.179	-40.8285										1855	59.6212	-7.53868
150.35	50.2251									463	19.476													1857	194.179	-40.4385										1856	59.6212	-8.65502
148.68	49.8107									463	19.476													1858	194.619	-40.8786										1857	59.6212	-8.55897
151.53	50.517									463	19.476													1859	194.619	-40.8786										1858	59.7026	-8.64046
147.87	49.6093									464	19.4918													1860	194.619	-41.0986										1859	59.7026	-8.64046
144.96	48.8831									464	19.4918													1861	194.619	-35.8386										1860	59.7026	-8.69463
144.96	48.8831									464	19.4918													1862	195.059	-35.6386										1861	59.7026	-7.40529
144.96	48.8831									463	19.476													1863	195.059	-40.1386										1862	59.784	-7.33059
141.55	48.027									464	19.4918													1864	195.059	-41.0086										1863	59.784	-8.43163
142.16	48.1805									464	19.4918													1865	195.059	-41.0086										1864	59.784	-8.64552
144.22	48.6978									464	19.4918													1866	195.059	-41.0086										1865	59.784	-8.64552
143.85	48.605									464	19.4918													1867	195.499	-40.7186										1866	59.784	-8.64552
139.53	47.5171									464	19.4918													1868	195.939	-41.5486										1867	59.8652	-8.54727
139.53	47.5171									464	19.4918													1869	195.939	-49.8986										1868	59.9464	-8.72425
131.55	45.4823									465	19.5076													1870	196.379	-45.4286										1869	59.9464	-10.7933
132.43	45.7084									465	19.5076													1871	196.819	-51.4486										1870	60.0274	-9.65376
134.82	46.3202									464	19.4918													1872	197.259	-51.8886										1871	60.1082	-11.1226
131.73	45.5286									463	19.476													1873	197.259	-51.8886										1872	60.189	-11.2033
131.73	45.5286									462	19.4602													1874	197.699	-55.6086										1873	60.189	-11.2033
131.73	45.5286									462	19.4602													1875	197.699	-51.4786										1874	60.2696	-12.1067
136.38	46.7179									463	19.476													1876	197.699	-45.9086										1875	60.2696	-11.0716
135	46.3661									463	19.476													1877	198.139	-46.3886										1876	60.2696	-9.68835
136.76	46.8146									463	19.476													1878	198.579	-48.2286										1877	60.3502	-9.77876
138.68	47.3019									463	19.476													1879	198.579	-48.2286										1878	60.4306	-10.2055
140.61	47.7899									464	19.4918													1880	198.579	-48.2286										1879	60.4306	-10.2055
140.61	47.7899									464	19.4918													1881	198.579	-49.8986										1880	60.4306	-10.2055
140.61	47.7899									464	19.4918													1882	198.579	-47.0486										1881	60.4306	-10.6198
141.09	47.911									464	19.4918													1883	199.019	-51.1487										1882	60.4306	-9.91353
137.93	47.1118									464	19.4918													1884	199.019	-54.0587										1883	60.5109	-10.9016
137.93	47.1118									465	19.5076													1885	199.019	-54.0587										1884	60.5109	-11.6277
139.63	47.5424									465	19.5076													1886	198.579	-53.6186										1885	60.5109	-11.6277
137.42	46.9823									465	19.5076													1887	199.019	-57.4687										1886	60.4306	-11.5475
137.42	46.9823									465	19.5076													1888	199.019	-56.8587										1887	60.5109	-12.4839
137.42	46.9823									465	19.5076													1889	199.019	-54.7987										1888	60.5109	-12.3303
141.85	48.1025									466	19.5233													1890	199.019	-55.1687										1889	60.5109	-11.8131
142.08	48.1604									467	19.539													1891	199.019	-59.4887										1890	60.5109	-11.9058
144.5	48.7679									468	19.5547													1892	199.019	-59.4887										1891	60.5109	-12.9938
145.01	48.8956									469	19.5704													1893	199.459	-67.9087										1892	60.5109	-12.9938
144.06	48.6577									469	19.5704													1894	199.459	-67.0287										1893	60.591	-15.1087
140.19	47.6839									469	19.5704													1895	199.019	-64.1987										1894	60.591	-14.8826
143.66	48.5574									468	19.5547													1896	198.579	-66.8486										1895	60.5109	-14.1907
133.4	45.957									469	19.5704													1897	198.139	-66.4086										1896	60.4306	-14.902
124.95	43.7734									470	19.586													1898	198.139	-66.4086										1897	60.3502	-14.8216
124.06	43.541									469	19.5704													1899	198.579	-62.1986										1898	60.3502	-14.8216
134.18	46.1566									469	19.5704													1900	198.579	-63.5786										1899	60.4306	-13.7127
134.52	46.2435									469	19.5704													1901	198.579	-61.8186										1900	60.4306	-14.0644
																								1902	198.579	-59.8986										1901	60.4306	-13.616
																								1903	199.019	-58.4087										1902	60.4306	-13.1286
																								1904	199.019	-58.4087										1903	60.5109	-12.7209
																								1905	199.019	-58.4087										1904	60.5109	-12.7209
																								1906	199.019	-57.9287										1905	60.5109	-12.7209
																								1907	199.019	-61.0887										1906	60.5109	-12.5998
																								1908	199.459	-61.5287										1907	60.5109	-13.3991
																								1909	199.459	-59.8287										1908	60.591	-13.4793
																								1910	199.459	-62.0387										1909	60.591	-13.0486
																								1911	199.459	-62.0387										1910	60.591	-13.6087
																								1912	199.459	-62.0387										1911	60.591	-13.6087
																								1913	199.899	-58.0487										1912	60.591	-13.6087
																								1914	200.339	-58.2587										1913	60.6711	-12.5686
																								1915	200.779	-56.2787										1914	60.751	-12.5906
																								1916	201.219	-56.2087										1915	60.8308	-12.0629
																								1917	201.219	-57.1587										1916	60.9105	-12.0149
																								1918	201.219	-61.0287										1917	60.9105	-12.2529
																								1919	200.779	-57.1187										1918	60.9105	-13.2266
																								1920	201.219	-67.8187										1919	60.8308	-12.2735
																								1921	201.659	-76.7087										1920	60.9105	-14.9535
																								1922	201.219	-77.1587										1921	60.9901	-17.2168
																								1923	201.219	-67.0387										1922	60.9105	-17.3695
																								1924	201.219	-66.6987										1923	60.9105	-14.7539
																																				1924	60.9105	-14.667

## Sheet: transf2
SUMMARY OUTPUT
Regression Statistics																								SUMMARY OUTPUT
Multiple R	0.969413									Index 1										Acciones transformadas	Index1 Transformado	index2 Transformado
R Square	0.939761																			17.8277	136.832	45.6376		Regression Statistics
Adjusted R Square	0.939698																			17.8277	137.054	45.6875		Multiple R	0.972061
Standard Error	13.1764																			17.8277	137.34	45.7041		R Square	0.944903
Observations	1924																			16.2794	137.542	45.7642		Adjusted R Square	0.944846
																				15.1298	137.794	45.7981		Standard Error	3.60653
ANOVA																				15.5125	138.036	45.8374		Observations	1924
	df	SS	MS	F	Significance F															15.9033	138.234	45.8996
Regression	2	5.20309e+06	2.60154e+06	14984.3	0															15.4782	138.479	45.9372		ANOVA
Residual	1921	333520	173.618																	15.4782	138.637	46.02			df	SS	MS	F	Significance F
Total	1923	5.53661e+06																		15.4782	138.795	46.1028		Regression	2	428516	214258	16472.4	0
																				15.4782	139.112	46.1028		Residual	1921	24986.6	13.0071
	Coefficients	Standard Error	t Stat	P-value	Lower 95%	Upper 95%	Lower 95.0%	Upper 95.0%												14.291	139.38	46.1278		Total	1923	453503
Intercept	-55.013	2.24557	-24.4984	1.44508e-115	-59.417	-50.609	-59.417	-50.609												14.0353	139.591	46.1829
index1	0.287225	0.021881	13.1267	9.2756e-38	0.244312	0.330138	0.244312	0.330138												14.5881	139.836	46.22			Coefficients	Standard Error	t Stat	P-value	Lower 95%	Upper 95%	Lower 95.0%	Upper 95.0%
index2	-0.218953	0.0352866	-6.20499	6.68257e-10	-0.288157	-0.149749	-0.288157	-0.149749												13.8493	140.11	46.2415		Intercept	-17.6526	0.871903	-20.2461	9.06136e-83	-19.3626	-15.9427	-19.3626	-15.9427
																				13.8493	140.11	46.4065		X Variable 1	-0.0130595	0.0384888	-0.339307	0.734415	-0.0885437	0.0624246	-0.0885437	0.0624246
																				13.8493	140.268	46.4889		X Variable 2	0.640651	0.138414	4.62852	3.92921e-06	0.369194	0.912108	0.369194	0.912108
																				13.5227	140.444	46.562
RESIDUAL OUTPUT																				13.1081	140.693	46.5967
																				13.4867	140.976	46.6131
Observation	Predicted Y	Residuals																		13.286	141.239	46.6405		RESIDUAL OUTPUT
1	4.63415	33.5976																		13.6026	141.486	46.6758
2	4.76952	33.4623																		13.5647	141.738	46.7086		Observation	Predicted Y	Residuals
3	5.00613	33.2257																		13.7222	141.896	46.7907		1	9.79818	8.02952
4	5.11008	28.9199																		13.6704	142.106	46.8454		2	9.82722	8.00048		Residuos
5	5.29401	25.706																		14.0747	142.42	46.8454		3	9.83414	7.99357
6	5.46135	26.5387																		14.749	142.64	46.8947		4	9.87002	6.40941
7	5.55876	27.4712								Index 2										14.749	142.954	46.8947		5	9.88842	5.24134
8	5.73094	26.1791																		15.2871	143.19	46.9356		6	9.91044	5.60207
9	5.76508	26.1449																		15.4786	143.347	47.0175		7	9.94769	5.95559
10	5.79921	26.1108																		15.3598	143.661	47.0175		8	9.96862	5.50958
11	6.08644	25.8236	Residuos																	15.4515	143.849	47.083		9	10.0196	5.45859
12	6.29697	22.543																		15.9108	144.073	47.1298		10	10.0705	5.40766
13	6.41547	21.7745																		15.9108	144.387	47.1298		11	10.0664	5.41179
14	6.58924	23.0108																		15.9108	144.387	47.2932		12	10.079	4.21208
15	6.81044	20.9096																		15.5354	144.596	47.3476		13	10.1115	3.92376
16	6.59149	21.1285																		15.9297	144.857	47.3748		14	10.132	4.45605
17	6.62563	21.0944																		15.6001	145.08	47.4214		15	10.1422	3.70705
18	6.68789	20.2121																		15.2679	145.304	47.468		16	10.2479	3.60135
19	6.86855	19.0005																		15.1663	145.408	47.5765		17	10.2987	3.55063
20	7.10515	19.7048																		15.1663	145.721	47.5765		18	10.3433	3.17947
21	7.30802	19.002																		15.0416	145.81	47.6927		19	10.3622	2.74595
22	7.48678	19.6132																		15.3101	146.123	47.6927		20	10.369	3.11768
23	7.67276	19.3322																		15.4095	146.373	47.7252		21	10.3832	2.90288
24	7.7069	19.6931																		15.4095	146.373	47.8876		22	10.4025	3.20014
25	7.8254	19.4446																		15.5772	146.529	47.9687		23	10.4203	3.14443
26	8.11263	20.1774																		15.3101	146.716	48.0335		24	10.4708	3.25137
27	8.248	21.766																		15.1182	146.716	48.1954		25	10.5031	3.1673
28	8.53522	21.4788																		15.0567	147.028	48.1954		26	10.499	3.57572
29	8.6959	22.7141																		15.022	147.34	48.1954		27	10.5277	4.22134
30	8.73004	23.181																		15.022	147.34	48.357		28	10.5236	4.22544
31	9.01727	22.5827																		15.022	147.652	48.357		29	10.5467	4.74037
32	9.10202	22.738																		14.057	147.964	48.357		30	10.5972	4.88142
33	9.24462	23.8054																		13.9958	148.223	48.3839		31	10.5931	4.76676
34	9.53185	23.5182																		14.3968	148.379	48.4645		32	10.6326	4.81895
35	9.31289	23.7371																		14.3538	148.379	48.6257		33	10.6596	5.25126
36	9.43139	22.6286																		14.2596	148.504	48.7222		34	10.6555	5.25535
37	9.63426	23.4657																		14.2557	148.815	48.7222		35	10.7602	5.15066
38	9.77686	22.4531																		14.4867	149.082	48.7452		36	10.7923	4.74307
39	9.91946	21.4405																		13.5007	149.28	48.8032		37	10.8063	5.1234
40	9.86924	21.2258																		12.2226	149.505	48.8478		38	10.8332	4.76683
41	10.1565	20.9385																		12.2226	149.815	48.8478		39	10.8602	4.40778
42	10.0821	20.6889																		11.992	149.932	48.9482		40	10.9284	4.23791
43	10.3694	21.1006																		11.3861	150.18	48.9803		41	10.9243	4.242
44	10.5553	21.1747																		11.0319	150.408	49.023		42	10.9975	4.04408
45	10.3364	21.3936																		10.6693	150.605	49.0813		43	10.9935	4.31661
46	10.3705	21.7995																		11.1219	150.799	49.1414		44	11.011	4.39847
47	10.4553	21.0147																		11.4752	151.006	49.1947		45	11.1151	4.29444
48	10.2363	20.7337																		10.9631	151.238	49.2347		46	11.165	4.41228
49	10.5236	20.2864																		10.9631	151.548	49.2347		47	11.204	4.10603
50	10.8108	19.9092																		11.0876	151.548	49.3946		48	11.3077	3.81049
51	10.5918	20.1282																		11.4273	151.781	49.4345		49	11.3037	3.75299
52	10.8791	19.8409																		11.4273	152.09	49.4345		50	11.2996	3.72239
53	11.1663	17.0787																		11.3394	152.245	49.5143		51	11.4031	3.61887
54	11.3691	16.7209																		10.8166	152.503	49.5409		52	11.399	3.62295
55	11.4033	17.7067																		11.1689	152.735	49.5807		53	11.395	2.66201
56	11.1843	17.8157																		10.5954	152.955	49.6263		54	11.4088	2.58696
57	11.1678	17.5922																		10.2366	153.179	49.6705		55	11.4585	2.93836
58	11.4551	17.2949																		10.2366	153.385	49.7236		56	11.5617	2.79208
59	11.67	17.67																		10.2366	153.539	49.8032		57	11.6219	2.63775
60	11.7744	15.0706																		10.6567	153.715	49.8713		58	11.6178	2.63788
61	11.921	11.784																		10.2845	153.908	49.9309		59	11.6291	2.85763
62	12.2083	11.4967																		10.4073	154.133	49.9742		60	11.6637	1.83705
63	12.1791	10.9709																		10.4078	154.349	50.0218		61	11.6893	0.533322
64	12.3651	9.34488																		10.3942	154.525	50.0898		62	11.6853	0.53738
65	12.5174	8.36264																		10.3942	154.833	50.0898		63	11.748	0.243948
66	12.6205	7.41948																		10.2805	155.141	50.0898		64	11.7653	-0.379195
67	12.7179	8.37207																		10.364	155.449	50.0898		65	11.7898	-0.757884
68	12.8364	9.08357																		10.2586	155.757	50.0898		66	11.8245	-1.15519
69	12.9971	7.72289																		10.2535	155.911	50.1691		67	11.8605	-0.738597
70	13.2843	7.43566																		9.79658	156.175	50.1917		68	11.892	-0.416785
71	13.0654	7.94461																		9.79658	156.175	50.35		69	11.9145	-0.951413
72	13.2261	8.58093																		9.64918	156.448	50.3676		70	11.9105	-0.947366
73	13.5133	8.29371																		10.2057	156.755	50.3676		71	12.0129	-0.925289
74	13.5474	8.05257																		10.1307	156.858	50.4729		72	12.0354	-0.608155
75	13.7503	6.62971																		10.4034	157.081	50.516		73	12.0314	-0.604112
76	13.911	7.28903																		11.0538	157.252	50.5862		74	12.0805	-0.741094
77	14.0536	5.81643																		10.9601	157.558	50.5862		75	12.0942	-1.2776
78	14.2002	4.84981																		11.509	157.804	50.6177		76	12.1167	-0.947759
79	14.3187	4.73131																		11.509	157.957	50.6966		77	12.143	-1.54752
80	14.3528	4.69717																		11.509	158.264	50.6966		78	12.1684	-1.93184
81	14.4231	5.58788																		11.3054	158.341	50.8147		79	12.1997	-1.96316
82	14.5205	4.63847																		11.454	158.647	50.8147		80	12.2487	-2.01211
83	14.6697	4.76929																		12.0503	158.647	50.972		81	12.29	-1.63328
84	14.8051	4.63492																		11.7577	158.892	51.0035		82	12.3257	-2.04116
85	14.8754	4.53363																		11.8708	158.994	51.1082		83	12.3505	-1.94315
86	15.1626	4.2464																		11.8708	158.994	51.265		84	12.3782	-1.9704
87	15.4498	3.70018																		11.8708	159.3	51.265		85	12.4194	-2.02523
88	15.737	3.60295																		10.9932	159.568	51.2846		86	12.4154	-2.0212
89	16.0243	3.07573																		11.3649	159.568	51.4412		87	12.4114	-2.13083
90	16.0584	3.03009																		11.623	159.772	51.4933		88	12.4074	-2.04339
91	16.2733	1.78468																		11.437	159.942	51.5628		89	12.4033	-2.14478
92	16.0544	2.00363																		11.4868	160.164	51.6054		90	12.4521	-2.1986
93	16.2854	1.44365																		11.0447	160.393	51.6445		91	12.4632	-2.66658
94	16.5726	2.40742																		11.0447	160.699	51.6445		92	12.5646	-2.768
95	16.5224	2.28765																		10.8252	160.902	51.6965		93	12.5723	-2.92308
96	16.6715	2.75847																		10.7504	161.208	51.6965		94	12.5682	-2.36253
97	16.7338	4.19721																		10.4952	161.411	51.7485		95	12.6344	-2.50371
98	17.021	3.69199																		10.5432	161.487	51.8654		96	12.6591	-2.25571
99	17.207	4.793																		10.4419	161.64	51.9433		97	12.7018	-1.64806
100	17.2411	4.75886																		10.4428	161.843	51.9952		98	12.6978	-1.73768
101	17.5284	4.47164																		10.4253	161.904	52.1196		99	12.7148	-1.20579
102	17.436	4.08405																		10.5998	162.209	52.1196		100	12.7633	-1.2543
103	17.7232	4.14682																		10.2035	162.514	52.1196		101	12.7593	-1.25029
104	17.5042	5.78577																		10.2145	162.717	52.1714		102	12.834	-1.52863
105	17.6902	4.89978																		10.2145	163.021	52.1714		103	12.83	-1.37601
106	17.64	5.22001																		10.2145	163.325	52.1714		104	12.9308	-0.880483
107	17.421	5.43896																		10.3556	163.562	52.2059		105	12.9477	-1.19007
108	17.7083	5.15174																		10.434	163.787	52.2462		106	13.0135	-1.14264
109	17.9322	2.85779																		12.0253	163.974	52.3058		107	13.114	-1.24313
110	17.7133	3.94674																		11.7451	164.278	52.3058		108	13.11	-1.23913
111	17.8318	4.43824																		11.4847	164.582	52.3058		109	13.119	-2.12579
112	17.894	3.93598																		11.4847	164.885	52.3058		110	13.2193	-1.85442
113	18.0432	3.90431																		11.4847	165.037	52.3834		111	13.2501	-1.62703
114	18.2039	2.70613																		11.1304	165.21	52.4498		112	13.2924	-1.85531
115	18.4911	2.4189																		11.1732	165.413	52.5014		113	13.3168	-1.82994
116	18.6096	1.7904																		11.1604	165.413	52.6562		114	13.3388	-2.29403
117	18.8968	1.33017																		11.1903	165.64	52.6948		115	13.3348	-2.29004
118	19.0153	0.624676																		11.1566	165.943	52.6948		116	13.3655	-2.54025
119	18.9229	0.827084																		10.8554	166.095	52.7721		117	13.3615	-2.61108
120	18.9571	0.561048																		10.6476	166.246	52.8492		118	13.3921	-2.89694
121	19.0756	0.444449																		10.3069	166.549	52.8492		119	13.466	-2.92287
122	18.9578	0.522166																		10.3069	166.852	52.8492		120	13.5139	-3.07201
123	19.2451	0.634941																		10.6823	166.852	53.0035		121	13.5445	-3.10176
124	19.5323	-0.557285																		10.5911	167.117	53.0227		122	13.6234	-3.19816
125	19.6508	-0.650784																		11.6609	167.254	53.1067		123	13.6195	-3.01967
126	19.938	-0.938009																		11.5809	167.556	53.1067		124	13.6155	-3.41196
127	20.2252	-1.22523																		12.1628	167.758	53.158		125	13.646	-3.43148
128	20.4	-1.07898																		12.1628	168.06	53.158		126	13.642	-3.4275
129	20.556	-1.05597																		12.1628	168.362	53.158		127	13.6381	-3.42353
130	20.6485	2.58139																		11.8959	168.614	53.1837		128	13.6571	-3.30145
131	20.9357	1.62426																		11.9711	168.916	53.1837		129	13.6799	-3.2459
132	21.223	0.719538																		12.4765	169.217	53.1837		130	13.7157	-1.69045
133	21.5102	0.432312																		12.4765	169.368	53.2606		131	13.7118	-1.9667
134	21.5443	0.398176																		12.3438	169.569	53.3118		132	13.7078	-2.22309
135	21.6146	-0.504616																		12.3438	169.871	53.3118		133	13.7038	-2.21913
136	21.7331	-0.523115																		13.1368	170.071	53.363		134	13.7515	-2.26682
137	21.5142	-0.334162																		13.2216	170.252	53.4244		135	13.7918	-2.66138
138	21.6748	-0.424843																		13.6903	170.553	53.4244		136	13.8222	-2.64905
139	21.9621	-0.790868																		13.9602	170.704	53.5011		137	13.9214	-2.761
140	21.9962	-1.5262																		13.9602	171.005	53.5011		138	13.9432	-2.75288
141	22.0303	-2.04034																		13.9602	171.08	53.6161		139	13.9392	-2.78259
142	22.3176	-3.10757																		13.5787	171.306	53.6544		140	13.9867	-3.13128
143	22.6048	-3.39479																		13.746	171.552	53.6822		141	14.0342	-3.38657
144	22.3858	-2.31584																		13.8453	171.752	53.7332		142	14.0302	-3.72332
145	22.6098	-2.74979																		13.5507	172.052	53.7332		143	14.0263	-3.71937
146	22.6209	-0.260919																		13.756	172.253	53.7842		144	14.1251	-3.44273
147	22.9081	-0.738145																		13.756	172.553	53.7842		145	14.134	-3.54287
148	23.0266	0.534056																		13.756	172.853	53.7842		146	14.186	-2.52503
149	23.3139	0.246831																		13.8969	173.003	53.8607		147	14.182	-2.60118
150	23.6011	-0.0403949																		13.9523	173.003	54.0134		148	14.2123	-2.04945
151	23.804	-0.883957																		13.7938	173.253	54.0389		149	14.2083	-2.0455
152	24.0912	-0.991183																		14.055	173.553	54.0389		150	14.2044	-2.04156
153	24.3784	-0.058408																		13.4875	173.853	54.0389		151	14.2175	-2.32159
154	24.4125	-0.0925442																		13.4875	174.152	54.0389		152	14.2136	-2.24246
155	24.531	-0.533043																		13.4627	174.352	54.0897		153	14.2096	-1.73312
156	24.8183	-0.820269																		13.8453	174.628	54.1014		154	14.2569	-1.78041
157	24.9368	1.00323																		13.7063	174.878	54.1269		155	14.2871	-1.9433
158	25.0215	1.12848																		13.2659	175.027	54.2031		156	14.2832	-1.93936
159	25.3087	2.01125																		13.2659	175.326	54.2031		157	14.3134	-1.17652
160	25.3429	2.65712																		13.5347	175.566	54.2335		158	14.3503	-1.12875
161	25.6301	2.36989																		13.3664	175.665	54.335		159	14.3464	-0.656079
162	25.5377	2.4623																		13.1813	175.815	54.4111		160	14.3936	-0.4334
163	25.6984	1.34162																		13.1252	176.028	54.4545		161	14.3897	-0.429471
164	25.8936	1.56643																		13.1252	176.327	54.4545		162	14.4623	-0.50214
165	26.0121	1.69793																		13.1252	176.327	54.6064		163	14.4839	-0.905247
166	26.2993	0.670701																		13.4105	176.538	54.651		164	14.4985	-0.752499
167	26.4178	1.0672																		13.4105	176.717	54.7117		165	14.5286	-0.683283
168	26.705	0.779976																		13.9602	176.94	54.7496		166	14.5247	-0.973983
169	26.9922	0.492751																		13.8691	177.09	54.8254		167	14.5547	-0.798763
170	27.0264	0.813615																		14.2596	177.338	54.8506		168	14.5508	-0.794842
171	26.8074	1.17257																		14.2596	177.577	54.8809		169	14.5469	-0.790922
172	27.0103	0.569805																		14.2596	177.875	54.8809		170	14.5939	-0.697064
173	27.2975	0.94248																		14.5184	178.173	54.8809		171	14.6918	-0.739496
174	27.5847	-0.772745																		14.3775	178.343	54.9458		172	14.7048	-0.911035
175	27.872	-1.05997																		14.9718	178.517	55.0088		173	14.7009	-0.645892
176	27.9905	-1.24047																		15.2449	178.765	55.034		174	14.697	-1.20947
177	28.2388	-0.528759																		15.4057	178.923	55.1045		175	14.6931	-1.20555
178	28.4416	-1.08162																		15.4057	179.122	55.1549		176	14.723	-1.26035
179	28.4758	-2.21576																		15.4057	179.271	55.2303		177	14.7269	-0.881611
180	28.763	-2.50298																		15.1096	179.525	55.2519		178	14.74	-1.03371
181	28.949	-2.01897																		14.7823	179.734	55.2972		179	14.7868	-1.52093
182	28.8987	-2.38875																		14.6853	179.896	55.3657		180	14.7829	-1.51702
183	28.9329	-2.88288																		14.7978	179.995	55.4661		181	14.7993	-1.2646
184	29.0755	-3.16428																		14.6114	180.193	55.5163		182	14.863	-1.49661
185	29.3627	-3.45151																		14.6114	180.49	55.5163		183	14.9098	-1.72856
186	29.1438	-3.23256																		14.6114	180.49	55.6667		184	14.9349	-1.80965
187	29.2821	-2.66241																		14.6114	180.787	55.6667		185	14.931	-1.80575
188	29.3669	-2.74716																		15.0254	181.009	55.7043		186	15.0283	-1.90306
189	29.5275	-1.52754																		15.0605	181.232	55.7418		187	15.0541	-1.64365
190	29.5617	-1.79168																		15.1605	181.528	55.7418		188	15.0906	-1.68018
191	29.7645	-1.00454																		15.3369	181.627	55.8419		189	15.112	-1.1518
192	29.9505	-1.19053																		15.3369	181.924	55.8419		190	15.1586	-1.28946
193	30.2378	-1.47775																		15.3369	182.22	55.8419		191	15.1715	-0.911862
194	30.525	-1.10368																		15.6909	182.368	55.9169		192	15.1878	-0.928148
195	30.5953	-1.53457																		15.0489	182.605	55.9469		193	15.1839	-0.924256
196	30.6716	-0.0815898																		15.2219	182.79	56.0031		194	15.18	-0.661585
197	30.8745	0.425548																		15.1225	182.889	56.103		195	15.2193	-0.841825
198	30.9255	0.794539																		14.6387	183.185	56.103		196	15.2575	-0.285612
199	31.044	0.67604																		14.6387	183.481	56.103		197	15.2704	-0.0254183
200	31.0781	0.641904																		14.6387	183.629	56.1778		198	15.3135	0.0922088
201	31.293	-0.345511																		14.0033	183.882	56.1992		199	15.3431	0.0625428
202	31.4284	-1.32838																		14.2125	184.079	56.249		200	15.3896	0.0161284
203	31.4855	-1.63553																		14.3733	184.315	56.2789		201	15.4	-0.290461
204	31.4353	-1.2953																		14.2164	184.463	56.3536		202	15.4263	-0.643969
205	31.5538	-1.8938																		14.1752	184.758	56.3536		203	15.4681	-0.782773
206	31.841	-2.18102																		14.1752	184.906	56.4283		204	15.5311	-0.733304
207	31.6221	-1.96207																		14.1752	185.201	56.4283		205	15.5607	-0.94927
208	31.9093	-2.2493																		14.0629	185.447	56.4532		206	15.5568	-0.945391
209	32.07	-1.34098																		13.7102	185.661	56.4943		207	15.6532	-1.04175
210	32.2307	-1.41066																		13.9236	185.845	56.5503		208	15.6493	-1.03787
211	32.5179	-1.43788																		14.1575	186.081	56.5801		209	15.6705	-0.645026
212	32.4677	-0.927657																		14.0866	186.228	56.6546		210	15.6916	-0.631124
213	32.7549	-1.21488																		14.0866	186.376	56.7291		211	15.6878	-0.527248
214	33.0421	-1.50211																		14.0866	186.597	56.7663		212	15.7506	-0.413721
215	33.0762	-0.607244																		14.0866	186.891	56.7663		213	15.7467	-0.409849
216	33.2622	-2.47223																		14.1425	186.989	56.8654		214	15.7428	-0.405979
217	33.3596	-2.11964																		13.6756	186.989	57.014		215	15.789	-0.0980944
218	33.3094	-2.32842																		13.6146	187.185	57.0635		216	15.8051	-0.756132
219	33.5966	-3.86664																		13.6146	187.48	57.0635		217	15.8387	-0.616743
220	33.8839	-4.15387																		13.6704	187.48	57.2118		218	15.9014	-0.7789
221	33.918	-4.188																		13.7182	187.676	57.2612		219	15.8975	-1.25882
222	34.1329	-6.02392																		13.6624	187.97	57.2612		220	15.8936	-1.25495
223	34.2514	-5.61142																		13.8731	187.97	57.4093		221	15.9396	-1.30096
224	34.4374	-5.38741																		13.8493	188.029	57.5276		222	15.95	-1.94674
225	34.4715	-5.82154																		13.7699	188.323	57.5276		223	15.9794	-1.76686
226	34.7588	-6.21377																		13.7431	188.519	57.5769		224	15.9954	-1.62211
227	34.7929	-6.2479																		14.1881	188.666	57.6507		225	16.0414	-1.82494
228	35.0801	-6.53513																		13.9444	188.813	57.7245		226	16.0375	-1.86236
229	35.283	-7.02299																		13.9444	188.959	57.7983		227	16.0834	-1.90827
230	35.4306	-8.06058																		14.0155	189.253	57.7983		228	16.0796	-1.90441
231	35.528	-7.62049																		13.8929	189.326	57.9088		229	16.0923	-2.02941
232	35.714	-7.21398																		13.5946	189.473	57.9824		230	16.1159	-2.40564
233	35.7481	-7.42812																		13.5787	189.62	58.056		231	16.1493	-2.22571
234	35.7823	-7.46225																		13.4206	189.913	58.056		232	16.1653	-2.00787
235	35.9429	-7.62293																		13.3584	190.207	58.056		233	16.2111	-2.12458
236	36.2302	-7.91016																		13.3825	190.5	58.056		234	16.2569	-2.17036
237	36.1799	-7.71793																		13.1045	190.793	58.056		235	16.2779	-2.19131
238	35.961	-8.67798																		13.056	190.988	58.1051		236	16.274	-2.18747
239	36.0795	-8.94948																		13.0519	190.988	58.252		237	16.3363	-2.19377
240	36.3667	-9.2367																		13.0519	190.988	58.3988		238	16.4315	-2.75586
241	36.1477	-8.87775																		13.0519	191.134	58.4721		239	16.4606	-2.846
242	36.2662	-8.87625																		12.8086	191.427	58.4721		240	16.4568	-2.84216
243	36.5535	-9.30347																		13.1974	191.525	58.5698		241	16.5518	-2.88136
244	36.3345	-8.55452																		12.9911	191.622	58.6674		242	16.5809	-2.86267
245	36.2168	-8.4968																		12.9911	191.769	58.7406		243	16.577	-2.91458
246	36.504	-8.98403																		12.9708	191.915	58.8137		244	16.6719	-2.7988
247	36.6225	-9.17003																		12.9262	192.032	58.9013		245	16.7469	-2.89761
248	36.6567	-8.07866																		13.2619	192.178	58.9743		246	16.7431	-2.97318
249	36.6908	-8.7308																		13.5916	192.406	59.0067		247	16.7721	-3.02901
250	36.7249	-8.76494																		13.7182	192.601	59.0554		248	16.8175	-2.62932
251	37.0122	-8.87216																		13.7182	192.893	59.0554		249	16.8628	-2.91846
252	36.9198	-9.08975																		13.3985	192.99	59.1526		250	16.9082	-2.96379
253	36.9539	-9.87389																		13.7898	193.166	59.2108		251	16.9043	-2.8888
254	36.988	-9.94803																		13.9671	193.312	59.2836		252	16.9742	-3.08128
255	37.2753	-10.6303																		13.7222	193.458	59.3564		253	17.0194	-3.4248
256	37.5625	-11.0725																		13.7222	193.75	59.3564		254	17.0647	-3.48599
257	37.8497	-11.2997																		13.7222	194.042	59.3564		255	17.0608	-3.64023
258	38.1369	-12.2769																		13.4126	194.333	59.3564		256	17.057	-3.69861
259	38.2554	-12.5154																		13.0357	194.552	59.3928		257	17.0532	-3.67069
260	38.0365	-12.3065																		13.0519	194.552	59.5381		258	17.0493	-3.94484
261	37.8175	-12.0875																		13.0519	194.552	59.6833		259	17.0782	-4.02226
262	37.8517	-12.1217																		13.0519	194.844	59.6833		260	17.1724	-4.12046
263	38.1389	-13.0079																		13.153	194.989	59.7558		261	17.2664	-4.21449
264	38.0887	-11.9987																		13.2055	195.281	59.7558		262	17.3115	-4.25955
265	38.0384	-12.4584																		13.5027	195.463	59.8101		263	17.3076	-4.49907
266	38.0726	-12.4926																		13.5027	195.754	59.8101		264	17.3689	-4.17155
267	38.1067	-12.5767																		13.5547	196.045	59.8101		265	17.4302	-4.43908
268	38.0902	-12.6702																		13.8687	196.336	59.8101		266	17.4751	-4.48403
269	38.1244	-11.8744																		13.7341	196.588	59.8294		267	17.5201	-4.54923
270	38.2991	-11.2266																		14.342	196.734	59.9019		268	17.5747	-4.64853
271	38.4176	-11.0276																		14.083	196.879	59.9742		269	17.6196	-4.35768
272	38.7048	-11.3148																		13.7898	197.17	59.9742		270	17.6374	-4.04572
273	38.6546	-12.0646																		13.5183	197.46	59.9742		271	17.666	-3.94777
274	38.7393	-11.1693																		13.6106	197.606	60.0466		272	17.6622	-3.94396
275	38.7735	-10.756																		13.4346	197.751	60.1189		273	17.7231	-4.32461
276	38.8076	-11.4076																		13.4346	197.751	60.2633		274	17.7582	-3.96844
277	39.0948	-11.6948																		13.5907	198.041	60.2633		275	17.8029	-3.83582
278	39.3821	-11.9821																		13.4026	198.041	60.4076		276	17.8476	-4.12546
279	39.6693	-13.0443																		13.2135	198.332	60.4076		277	17.8438	-4.12165
280	39.83	-14.14																		13.2619	198.622	60.4076		278	17.84	-4.11784
281	39.611	-13.881																		13.2619	198.803	60.4616		279	17.8362	-4.42362
282	39.3921	-13.6621																		13.2619	198.803	60.6057		280	17.8566	-4.82094
283	39.6793	-13.9493																		13.0636	199.093	60.6057		281	17.9498	-4.89785
284	39.7134	-13.7334																		13.0236	199.19	60.7016		282	18.0427	-4.99084
285	40.0007	-13.8907																		12.7796	199.48	60.7016		283	18.0389	-4.98703
286	40.0981	-13.2481																		12.4734	199.576	60.7974		284	18.0835	-4.93049
287	40.3853	-13.5353																		12.4734	199.576	60.941		285	18.0797	-4.87422
288	40.6725	-13.6925																		12.4734	199.866	60.941		286	18.1121	-4.60941
289	40.9597	-13.1907																		12.4734	200.156	60.941		287	18.1083	-4.60561
290	41.1795	-13.7495																		12.3859	200.445	60.941		288	18.1045	-4.54982
291	41.2136	-12.2436																		12.0628	200.706	60.9554		289	18.1007	-4.232
292	41.2478	-12.9368																		12.571	200.931	60.9873		290	18.1098	-4.3757
293	41.535	-13.965																		12.488	201.144	61.025		291	18.1543	-3.8123
294	41.8222	-14.9332																		12.488	201.302	61.0902		292	18.1988	-4.11577
295	41.8563	-14.7363																		12.488	201.476	61.1475		293	18.195	-4.40522
296	41.8905	-15.2105																		12.2818	201.692	61.1833		294	18.1912	-4.67286
297	41.6715	-14.9915																		12.1459	201.837	61.2549		295	18.2356	-4.62502
298	41.9587	-14.8887																		12.4806	201.981	61.3265		296	18.28	-4.84541
299	41.7398	-15.1398																		12.357	202.078	61.4219		297	18.3726	-4.93794
300	42.027	-15.897																		12.2496	202.318	61.4457		298	18.3688	-4.77813
301	42.3142	-16.0642																		12.1916	202.607	61.4457		299	18.4612	-5.05866
302	42.4117	-16.1617																		12.1916	202.896	61.4457		300	18.4574	-5.24389
303	42.1927	-15.9427																		12.3537	202.896	61.5885		301	18.4536	-5.19175
304	42.4799	-16.7209																		12.4312	203.112	61.6242		302	18.4859	-5.22401
305	42.4297	-16.7697																		12.472	203.401	61.6242		303	18.5782	-5.31628
306	42.7169	-17.6569																		12.3033	203.545	61.6955		304	18.5744	-5.51072
307	42.6667	-18.3542																		12.5628	203.738	61.7431		305	18.6346	-5.61101
308	42.4477	-18.1352																		12.5628	204.026	61.7431		306	18.6308	-5.85116
309	42.735	-18.4225																		12.3178	204.314	61.7431		307	18.6909	-6.21749
310	43.0222	-18.7097																		12.4477	204.314	61.8856		308	18.7829	-6.3095
311	43.3094	-19.2094																		12.4106	204.506	61.933		309	18.7791	-6.30571
312	43.546	-20.226																		12.6161	204.506	62.0753		310	18.7754	-6.30193
313	43.7208	-19.1708																		12.7061	204.794	62.0753		311	18.7716	-6.38567
314	43.8748	-19.5268																		12.6775	205.082	62.0753		312	18.7774	-6.71458
315	43.9319	-19.5839																		12.5587	205.226	62.1464		313	18.7949	-6.22387
316	44.0167	-19.6687																		12.4971	205.514	62.1464		314	18.8163	-6.32823
317	44.1774	-20.3294																		12.4971	205.514	62.2884		315	18.856	-6.36793
318	44.2115	-20.6915																		13.0802	205.802	62.2884		316	18.8904	-6.40239
319	44.2456	-19.9156																		13.4226	206.089	62.2884		317	18.9105	-6.62869
320	44.1954	-20.1654																		13.113	206.377	62.2884		318	18.9545	-6.80859
321	44.3983	-20.6283																		13.113	206.664	62.2884		319	18.9985	-6.51785
322	44.6855	-21.0555																		13.1792	206.808	62.3594		320	19.0583	-6.70127
323	44.9727	-21.3427																		13.2135	206.952	62.4303		321	19.0704	-6.82085
324	44.7538	-20.7318																		13.3664	207.107	62.4952		322	19.0666	-6.87508
325	44.9145	-20.7045																		16.4025	207.323	62.5306		323	19.0629	-6.87131
326	45.2017	-20.8927																		16.2719	207.466	62.6015		324	19.1544	-6.80066
327	45.2358	-21.3358																		16.2719	207.753	62.6015		325	19.1744	-6.74318
328	45.3543	-20.8243																		16.8009	207.897	62.6722		326	19.1707	-6.69867
329	45.6415	-21.1115																		17.6079	208.04	62.743		327	19.2145	-6.91113
330	45.9288	-21.9938																		17.3057	208.276	62.7679		328	19.2424	-6.67963
331	45.7098	-21.4598																		17.5576	208.276	62.9092		329	19.2386	-6.67586
332	45.8283	-21.6683																		17.7617	208.468	62.9563		330	19.2349	-6.91708
333	45.6094	-20.9494																		18.1736	208.575	63.0445		331	19.3262	-6.87847
334	45.8966	-21.0166																		17.943	208.78	63.0848		332	19.3541	-6.94343
335	46.1838	-21.3738																		18.0586	209.067	63.0848		333	19.4452	-6.82913
336	46.2179	-21.6979																		17.9393	209.067	63.2257		334	19.4415	-6.73534
337	46.5052	-22.1352																		17.9249	209.162	63.3196		335	19.4377	-6.7602
338	46.2862	-21.9162																		17.9249	209.449	63.3196		336	19.4813	-6.92267
339	46.5734	-20.7734																		17.9249	209.592	63.39		337	19.4776	-6.98052
340	46.8607	-20.2107																		17.8234	209.687	63.4837		338	19.5686	-7.07151
341	47.1479	-21.2669																		17.3859	209.974	63.4837		339	19.5648	-6.48458
342	47.4351	-21.5541																		17.2507	210.069	63.5774		340	19.5611	-6.13846
343	47.4693	-21.4243																		17.2177	210.212	63.6476		341	19.5573	-6.44431
344	47.5034	-21.3734																		17.4082	210.355	63.7178		342	19.5536	-6.44056
345	47.5586	-21.0486																		17.6745	210.641	63.7178		343	19.5971	-6.41789
346	47.7193	-13.3603																		17.8923	210.927	63.7178		344	19.6407	-6.42716
347	47.7534	-13.7434																		17.8597	211.07	63.7879		345	19.6803	-6.31384
348	48.0407	-14.0307																		17.943	211.285	63.823		346	19.7002	-3.29764
349	48.0748	-12.6448																		18.6615	211.467	63.8739		347	19.7436	-3.4717
350	48.1089	-10.4819																		18.9426	211.533	63.9817		348	19.7399	-3.46796
351	48.3068	-11.5068																		18.3358	211.723	64.0283		349	19.7834	-2.98244
352	48.0879	-10.5989																		18.6608	211.818	64.1216		350	19.8268	-2.21891
353	48.2064	-10.1564																		18.9213	211.99	64.1775		351	19.8397	-2.53399
354	48.1772	-8.98824																		18.9262	212.085	64.2707		352	19.9302	-2.37263
355	48.3198	-9.76985																		18.9262	212.37	64.2707		353	19.9579	-2.19615
356	48.6071	-9.73707																		18.9262	212.513	64.3405		354	20.013	-1.83934
357	48.3881	-9.84812																		19.1303	212.799	64.3405		355	20.0361	-2.09316
358	48.3379	-9.83789																		19.0985	212.87	64.4452		356	20.0324	-1.97376
359	48.6251	-10.1251																		19.4089	213.012	64.5149		357	20.1227	-2.18333
360	48.6593	-10.1593																		19.8608	213.127	64.5985		358	20.1816	-2.2567
361	48.609	-10.389																		19.8608	213.412	64.5985		359	20.1778	-2.25295
362	48.8963	-11.8773																		19.8922	213.615	64.6383		360	20.221	-2.29616
363	48.846	-12.196																		19.7386	213.9	64.6383		361	20.2798	-2.45642
364	48.8802	-12.3202																		20.2397	214.023	64.7179		362	20.2761	-2.8902
365	48.9143	-11.8343																		20.1392	214.201	64.7701		363	20.3349	-3.08418
366	49.2015	-11.3915																		19.9862	214.372	64.8257		364	20.378	-3.16033
367	49.4887	-11.0787																		19.3561	214.562	64.8721		365	20.4211	-3.01285
368	49.5229	-11.2029																		20.2501	214.656	64.9647		366	20.4173	-2.74284
369	49.6836	-11.1336																		20.3055	214.786	65.0405		367	20.4136	-2.52132
370	49.7867	-9.23673																		20.5645	215.071	65.0405		368	20.4567	-2.59699
371	49.6846	-8.34458																		21.0823	215.355	65.0405		369	20.4763	-2.53336
372	49.8031	-10.1631																		21.0823	215.497	65.1099		370	20.5066	-1.84511
373	49.7529	-9.20486																		20.9798	215.64	65.1793		371	20.5748	-1.6322
374	49.8376	-8.55761																		21.4092	215.734	65.2717		372	20.6022	-2.26636
375	49.7874	-8.49338																		21.7511	215.877	65.341		373	20.6607	-1.99991
376	50.0746	-8.78061																		22.0642	216.066	65.3871		374	20.6943	-1.773
377	50.1087	-8.81475																		22.349	216.35	65.3871		375	20.7527	-1.82647
378	50.396	-8.52597																		22.349	216.492	65.4563		376	20.749	-1.82274
379	50.3036	-8.52356																		22.0105	216.635	65.5255		377	20.7919	-1.86561
380	50.3377	-7.6777																		22.0273	216.777	65.5947		378	20.7881	-1.65782
381	50.3212	-6.37122																		21.6575	216.932	65.6575		379	20.8543	-1.75578
382	50.6084	-6.65844																		22.2821	217.216	65.6575		380	20.8971	-1.48815
383	50.751	-6.71105																		22.2821	217.499	65.6575		381	20.9491	-1.08835
384	51.0383	-7.43827																		22.2821	217.499	65.7956		382	20.9454	-1.08462
385	51.0363	-5.99625																		22.1062	217.783	65.7956		383	20.9683	-1.07608
386	51.1337	-6.38366																		20.9627	217.996	65.8301		384	20.9645	-1.22597
387	51.2184	-6.90841																		20.836	218.209	65.8646		385	21.0139	-0.77417
388	51.3369	-8.82691																		21.6125	218.351	65.9335		386	21.045	-0.905848
389	51.2867	-6.21669																		21.6328	218.563	65.968		387	21.0784	-1.0922
390	51.2978	-6.06781																		21.6328	218.563	66.1058		388	21.1057	-1.74953
391	51.585	-5.60504																		21.6328	218.658	66.1975		389	21.1638	-0.913633
392	51.8723	-4.38227																		21.768	218.815	66.2587		390	21.2106	-0.905076
393	51.9064	-4.4164																		21.7646	218.929	66.3412		391	21.2069	-0.642396
394	51.9405	-4.75054																		22.3139	219.07	66.4099		392	21.2032	-0.120838
395	51.8903	-3.44031																		22.6724	219.225	66.4723		393	21.2458	-0.163443
396	51.9244	-2.46445																		23.3372	219.461	66.4952		394	21.2884	-0.308538
397	52.0429	-1.65295																		23.3372	219.744	66.4952		395	21.3463	0.0628387
398	52.3302	-1.09017																		23.2154	220.027	66.4952		396	21.3889	0.362235
399	52.3643	-1.12431																		22.5692	220.216	66.5409		397	21.416	0.648259
400	52.3984	-2.16844																		22.7505	220.404	66.5867		398	21.4123	0.936755
401	52.4326	-2.15258																		22.5859	220.566	66.6455		399	21.4547	0.894269
402	52.4897	-3.30672																		22.5859	220.566	66.7825		400	21.4972	0.513267
403	52.7769	-1.73695																		22.5859	220.849	66.7825		401	21.5396	0.487631
404	53.0642	-2.02418																		22.0101	220.943	66.8738		402	21.5779	0.0796556
405	52.8452	-1.80522																		21.7292	221.179	66.8966		403	21.5742	0.707962
406	53.1324	-2.61745																		21.599	221.393	66.9296		404	21.5705	0.71167
407	53.2931	-6.15313																		22.0021	221.601	66.9656		405	21.6589	0.623195
408	53.4538	-6.68381																		21.8489	221.73	67.0402		406	21.6552	0.45097
409	53.4879	-4.43795																		21.8489	222.012	67.0402		407	21.6745	-0.711819
410	53.6486	-4.53863																		21.331	222.248	67.063		408	21.6939	-0.857859
411	53.4297	-4.31967																		21.9684	222.436	67.1086		409	21.7362	-0.123651
412	53.3794	-4.26945																		21.6362	222.605	67.1632		410	21.7555	-0.122656
413	53.4417	-3.9317																		21.1062	222.811	67.2005		411	21.8438	-0.210918
414	53.4252	-3.92522																		21.096	223.093	67.2005		412	21.9013	-0.268473
415	53.4594	-2.32436																		21.096	223.304	67.2346		413	21.9384	-0.170444
416	53.5165	-1.3065																		21.096	223.586	67.2346		414	21.9898	-0.225188
417	53.7194	0.500635																		20.6402	223.699	67.3165		415	22.032	0.281945
418	54.0066	0.21341																		20.7794	223.91	67.3506		416	22.0699	0.602464
419	54.2938	-0.443816																		21.4974	224.098	67.396		417	22.0815	1.25573
420	54.4123	-2.51231																		21.5922	224.38	67.396		418	22.0778	1.25943
421	54.5308	-2.08581																		21.599	224.568	67.4415		419	22.0741	1.14127
422	54.6011	-2.65111																		21.599	224.709	67.5096		420	22.101	0.468268
423	54.3822	-2.43215																		20.5128	224.99	67.5096		421	22.1278	0.622691
424	54.6694	-2.71938																		20.6953	225.131	67.5777		422	22.1633	0.422535
425	54.6192	-4.39015																		20.7193	225.131	67.7138		423	22.2512	0.334732
426	54.822	-5.42701																		20.812	225.319	67.7591		424	22.2475	0.338426
427	54.9871	-5.97706																		20.6506	225.389	67.861		425	22.3047	-0.294574
428	55.1411	-4.93608																		20.1635	225.67	67.861		426	22.3162	-0.58709
429	55.1522	-5.40221																		20.7399	225.67	67.9968		427	22.3346	-0.735604
430	55.4394	-5.68943																		20.7399	225.952	67.9968		428	22.355	-0.352886
431	55.6423	-7.42229																		20.9182	225.952	68.1325		429	22.4011	-0.552145
432	55.7608	-5.65579																		20.9182	226.233	68.1325		430	22.3974	-0.548456
433	55.8455	-6.72555																		20.9182	226.514	68.1325		431	22.4089	-1.07786
434	55.9947	-8.43472																		20.9354	226.701	68.1777		432	22.4356	-0.467182
435	56.2819	-8.75195																		20.8223	226.912	68.2116		433	22.4684	-0.8322
436	56.4426	-8.91263																		21.4669	226.968	68.3199		434	22.4896	-1.38336
437	56.7299	-9.19986																		21.3718	227.137	68.3741		435	22.4859	-1.38992
438	56.7134	-10.5134																		21.2358	227.418	68.3741		436	22.505	-1.40902
439	56.8741	-10.2691																		21.5414	227.652	68.3966		437	22.5013	-1.40534
440	56.9926	-8.28255																		22.0155	227.932	68.3966		438	22.5523	-1.91208
441	57.2798	-8.28978																		21.7241	228.073	68.4643		439	22.5714	-1.792
442	57.3983	-8.38828																		22.5459	228.302	68.4889		440	22.5981	-1.10069
443	57.4324	-8.42242																		23.0404	228.396	68.579		441	22.5944	-1.00216
444	57.7196	-11.8896																		23.0404	228.396	68.714		442	22.6211	-1.02205
445	57.7538	-11.3938																		23.2022	228.536	68.7815		443	22.6629	-1.06386
446	57.5348	-11.1048																		23.5475	228.687	68.8438		444	22.6592	-2.14638
447	57.6533	-10.9533																		23.7799	228.827	68.9112		445	22.701	-2.00571
448	57.5609	-11.3309																		23.6098	229.061	68.9337		446	22.7882	-2.06884
449	57.8481	-13.0281																		23.6327	229.221	68.9914		447	22.8147	-2.00274
450	57.6292	-11.1392																		24.495	229.408	69.0363		448	22.8791	-2.22857
451	57.9164	-11.4264																		24.5564	229.548	69.1036		449	22.8755	-2.71199
452	57.6975	-10.6875																		24.4821	229.828	69.1036		450	22.9625	-2.22253
453	57.9847	-10.9747																		23.7374	230.015	69.1485		451	22.9588	-2.21886
454	58.2719	-11.2619																		23.7374	230.295	69.1485		452	23.0457	-2.12745
455	58.3904	-11.3304																		23.7374	230.435	69.2158		453	23.042	-2.12378
456	58.5511	-11.8211																		23.1692	230.485	69.3258		454	23.0383	-2.12011
457	58.4334	-9.81337																		23.4783	230.66	69.3762		455	23.0649	-2.1295
458	58.5181	-10.1781																		23.4783	230.8	69.4433		456	23.0838	-2.26151
459	58.8054	-10.8654																		23.4983	230.968	69.497		457	23.1525	-1.68562
460	59.0082	-10.1682																		23.448	231.248	69.497		458	23.185	-1.81316
461	59.2954	-9.05044																		24.3105	231.434	69.5417		459	23.1813	-1.94554
462	59.3296	-9.94958																		24.5435	231.714	69.5417		460	23.1927	-1.65126
463	59.5248	-7.69477																		24.6435	231.993	69.5417		461	23.189	-1.17353
464	59.4745	-6.15454																		24.3169	232.133	69.6088		462	23.2305	-1.50645
465	59.2556	-5.93559																		24.5499	232.226	69.6982		463	23.2433	-0.697386
466	59.2897	-5.47973																		24.5499	232.505	69.6982		464	23.2998	-0.259397
467	59.3433	-4.48333																		24.5499	232.505	69.8321		465	23.3863	-0.345928
468	59.3775	-3.80747																		24.0181	232.692	69.8768		466	23.4277	-0.225551
469	59.5803	-4.53033																		24.0181	232.971	69.8768		467	23.4657	0.0818273
470	59.6506	-4.53062																		23.4129	233.11	69.9437		468	23.507	0.272909
471	59.7691	-1.99912																		23.6393	233.11	70.0774		469	23.5184	0.0914103
472	59.8033	-1.84326																		26.5806	233.25	70.1442		470	23.5533	0.0794361
473	60.0905	-2.36048																		27.4446	233.25	70.2777		471	23.5796	0.915397
474	60.209	-4.76898																		28.2282	233.529	70.2777		472	23.6209	0.935493
475	60.4962	-5.05621																		28.5803	233.669	70.3444		473	23.6172	0.864823
476	60.5303	-5.09034																		27.8683	233.669	70.4777		474	23.6435	0.0938945
477	60.4034	-6.69342																		28.5987	233.669	70.6109		475	23.6399	0.0975509
478	60.5008	-5.85183																		28.3723	233.947	70.6109		476	23.6811	0.056285
479	60.535	-5.88597																		26.7592	234.226	70.6109		477	23.751	-0.581742
480	60.6197	-5.90972																		25.0488	234.505	70.6109		478	23.781	-0.3027
481	60.9069	-6.34995																		24.2294	234.505	70.744		479	23.8221	-0.343894
482	61.0254	-3.82544																		24.7402	234.784	70.744		480	23.8544	-0.356079
483	61.3127	-3.39267																		24.9204	234.784	70.8769		481	23.8507	-0.402664
484	61.5999	-3.3699																		24.8722	234.923	70.9434		482	23.8769	0.43354
485	61.634	-4.41403																		24.8722	234.923	71.0761		483	23.8733	0.670193
486	61.5838	-3.6438																		25.6458	234.923	71.2087		484	23.8696	0.773915
487	61.871	-3.93103																		24.6177	235.202	71.2087		485	23.9108	0.40618
488	61.6521	-3.71208																		25.3591	235.48	71.2087		486	23.9668	0.583116
489	61.7706	-5.47058																		24.3234	235.48	71.3412		487	23.9632	0.586764
490	62.0578	-5.7578																		26.4267	235.758	71.3412		488	24.049	0.500946
491	62.0919	-7.64194																		26.2599	235.944	71.3854		489	24.0751	-0.057077
492	61.873	-6.73299																		26.2599	236.121	71.4335		490	24.0715	-0.0534308
493	61.9071	2.41288																		26.1905	236.288	71.4864		491	24.1125	-0.699651
494	61.6882	5.40183																		26.1242	236.487	71.5242		492	24.1982	-0.55894
495	61.9754	7.65461																		26.2725	236.725	71.5431		493	24.2392	2.34144
496	62.0095	8.77047																		26.0073	236.864	71.6092		494	24.3247	3.1199
497	61.7906	6.66942																		26.0073	237.142	71.6092		495	24.3211	3.90712
498	61.5716	9.26838																		26.0073	237.281	71.6753		496	24.362	4.21835
499	61.8588	8.24115																		26.1274	237.448	71.7281		497	24.4474	3.42086
500	62.1461	2.74393																		27.0342	237.559	71.8074		498	24.5327	4.06593
501	62.4333	-2.9433																		27.0376	237.698	71.8733		499	24.5291	3.84321
502	62.2143	-5.26435																		26.5712	237.883	71.9173		500	24.5254	2.23379
503	62.5016	-3.97157																		26.6371	237.883	72.0491		501	24.5218	0.526958
504	62.2826	-3.19262																		26.6371	237.953	72.1479		502	24.6071	-0.377688
505	62.3168	-3.37676																		26.6371	237.953	72.2795		503	24.6034	0.136822
506	62.0978	-3.1578																		26.5398	238.151	72.3171		504	24.6886	0.231797
507	61.8788	-0.51885																		26.6057	238.317	72.3697		505	24.7293	0.142857
508	62.1661	-4.01607																		26.9811	238.472	72.4281		506	24.8144	0.0578117
509	62.4533	-1.9933																		26.5874	238.749	72.4281		507	24.8993	0.746473
510	62.2343	-4.99435																		26.6371	238.842	72.5157		508	24.8957	-0.277965
511	62.5216	1.30843																		26.6371	238.842	72.647		509	24.8921	0.467046
512	62.6401	0.659928																		26.6371	239.119	72.647		510	24.9769	-0.653509
513	62.7432	0.556768																		26.9093	239.35	72.6688		511	24.9733	1.4534
514	62.828	0.252013																		27.0186	239.588	72.6876		512	24.9992	1.2607
515	62.9706	-0.10059																		27.5531	239.68	72.775		513	25.0277	1.23218
516	63.1855	0.154496																		27.457	239.839	72.8312		514	25.0594	1.13108
517	63.2196	-0.71964																		27.6026	239.977	72.8967		515	25.081	1.04319
518	63.5069	-1.00687																		27.6026	240.185	72.9294		516	25.09	1.18245
519	63.541	-1.041																		27.6026	240.324	72.9949		517	25.1306	0.876734
520	63.6258	-0.745756																		27.5066	240.539	73.024		518	25.1269	0.880364
521	63.6093	2.16073																		27.7448	240.747	73.0567		519	25.1674	0.839849
522	63.6434	2.13759																		27.2459	240.969	73.0828		520	25.1991	0.928262
523	63.7619	0.528191																		27.1961	241.19	73.109		521	25.2484	1.78575
524	63.543	0.957044																		27.1961	241.467	73.109		522	25.2889	1.74872
525	63.4505	1.04945																		27.1961	241.744	73.109		523	25.3146	1.25661
526	63.2316	1.26841																		26.8843	241.951	73.1417		524	25.3991	1.238
527	63.3742	0.815802																		26.0895	242.166	73.1707		525	25.4615	1.17561
528	63.459	0.941048																		26.7843	242.304	73.2361		526	25.5458	1.0913
529	63.5212	2.07879																		26.7538	242.581	73.2361		527	25.5673	0.972555
530	63.8084	0.533066																		27.2117	242.673	73.3232		528	25.5988	1.00693
531	63.7582	0.741792																		27.2117	242.811	73.3885		529	25.6342	1.34694
532	63.5393	0.960745																		27.6954	242.89	73.4817		530	25.6306	0.956795
533	63.8265	0.67352																		27.4679	243.167	73.4817		531	25.6855	0.951604
534	64.0293	1.34066																		27.6212	243.443	73.4817		532	25.7696	0.867506
535	64.2443	1.47574																		27.2334	243.512	73.5795		533	25.7659	0.871129
536	64.194	3.24597																		27.8559	243.696	73.6229		534	25.7769	1.13239
537	64.2643	2.86568																		27.8559	243.834	73.688		535	25.7858	1.23273
538	64.2985	3.30154																		27.8559	244	73.7401		536	25.8406	1.71245
539	64.4591	3.14086																		28.1576	244.207	73.7727		537	25.8745	1.58248
540	64.4933	3.10673																		28.1176	244.483	73.7727		538	25.9147	1.6879
541	64.668	2.62198																		28.736	244.684	73.8079		539	25.933	1.66964
542	64.8287	3.2313																		29.8532	244.882	73.8443		540	25.9731	1.62951
543	65.0147	1.43531																		29.9163	245.066	73.8877		541	25.9889	1.51771
544	65.2007	1.08932																		29.9163	245.204	73.9527		542	26.0072	1.73766
545	65.4879	0.802099																		29.8351	245.48	73.9527		543	26.021	1.22487
546	65.7751	0.514873																		29.4704	245.618	74.0177		544	26.0349	1.16124
547	65.9358	-0.645808																		29.762	245.71	74.1043		545	26.0313	1.16485
548	66.1105	-3.35055																		29.0616	245.985	74.1043		546	26.0277	1.16846
549	66.1447	-1.17469																		29.0616	245.985	74.2341		547	26.0459	0.838434
550	66.4319	-1.55941																		29.1617	246.123	74.299		548	26.0617	0.0277748
551	66.3817	-0.0416837																		29.095	246.398	74.299		549	26.1018	0.682515
552	66.4158	-0.0758198																		29.3071	246.549	74.3579		550	26.0981	0.655613
553	66.3415	1.55851																		29.2738	246.824	74.3579		551	26.1527	1.05894
554	66.6287	0.536285																		29.2738	247.099	74.3579		552	26.1927	1.01893
555	66.9159	0.74406																		29.3888	247.099	74.4875		553	26.2514	1.44395
556	66.8235	-0.413632																		29.2041	247.191	74.5739		554	26.2478	1.22005
557	66.942	1.47787																		29.4885	247.466	74.5739		555	26.2442	1.37695
558	66.9762	1.44373																		29.6472	247.623	74.6293		556	26.306	0.927451
559	67.0609	1.35898																		29.4462	247.761	74.694		557	26.3314	1.5245
560	67.2216	2.1784																		29.4462	248.036	74.694		558	26.3713	1.48457
561	67.5088	1.76117																		29.4462	248.311	74.694		559	26.4025	1.45336
562	67.6592	3.63075																		29.7358	248.585	74.694		560	26.4207	1.73688
563	67.8047	7.17526																		29.9463	248.86	74.694		561	26.4171	1.70054
564	67.9232	7.26676																		29.802	249.08	74.7199		562	26.437	2.299
565	67.9574	7.23262																		29.7298	249.217	74.7846		563	26.4577	3.39541
566	68.2446	6.6754																		29.7298	249.382	74.8363		564	26.4831	3.43314
567	68.2787	5.43126																		29.7298	249.657	74.8363		565	26.523	3.39329
568	68.2285	6.44849																		29.7298	249.794	74.9009		566	26.5194	3.31573
569	68.5157	3.84426																		29.8652	250.023	74.9224		567	26.5592	2.9112
570	68.2968	4.06321																		30.1473	250.228	74.9547		568	26.6135	3.1485
571	68.3309	4.35908																		29.7479	250.385	75.01		569	26.6099	2.45165
572	68.6181	3.85185																		29.5142	250.659	75.01		570	26.6931	2.36848
573	68.6753	4.49471																		29.805	250.659	75.139		571	26.7328	2.42886
574	68.9625	4.09748																		29.805	250.934	75.139		572	26.7292	2.36571
575	69.2497	3.81026																		30.3627	251.153	75.1648		573	26.765	2.54208
576	69.0308	4.40921																		30.1083	251.313	75.2185		574	26.7614	2.51238
577	68.9806	3.84944																		30.1443	251.45	75.283		575	26.7579	2.51597
578	69.2678	4.50221																		30.5358	251.599	75.3415		576	26.8409	2.54794
579	69.3381	4.95792																		30.5358	251.782	75.3844		577	26.895	2.30915
580	69.3722	4.25778																		30.5358	252.056	75.3844		578	26.8914	2.59715
581	69.6594	3.97056																		30.7234	252.22	75.4359		579	26.9249	2.72236
582	69.9467	3.68333																		30.3597	252.357	75.5002		580	26.9645	2.48172
583	70.2339	4.35611																		30.5864	252.494	75.5646		581	26.9609	2.48531
584	70.5211	4.76888																		30.7323	252.699	75.5967		582	26.9574	2.4889
585	70.7071	4.10289																		30.6013	252.836	75.661		583	26.9538	2.78205
586	70.7412	3.82876																		30.6013	253.019	75.7038		584	26.9502	2.99613
587	70.826	3.744																		29.7328	253.292	75.7038		585	26.9639	2.83815
588	71.1132	3.45678																		30.1832	253.497	75.7359		586	27.0035	2.72629
589	71.1474	3.42264																		30.2879	253.716	75.7616		587	27.0345	2.69532
590	71.3502	3.66978																		30.4582	253.853	75.8258		588	27.0309	2.69891
591	71.5109	4.4492																		30.7293	254.017	75.8771		589	27.0705	2.65931
592	71.5812	3.04881																		30.3985	254.017	76.0054		590	27.0813	2.78389
593	71.8684	1.98658																		30.8423	254.154	76.0695		591	27.0993	3.04801
594	71.6495	3.17053																		30.9151	254.427	76.0695		592	27.1327	2.61518
595	71.9367	2.88331																		30.5238	254.591	76.1207		593	27.1291	2.38511
596	72.1227	4.55732																		30.9907	254.659	76.2168		594	27.2118	2.59328
597	72.199	3.631																		30.9907	254.893	76.2351		595	27.2082	2.59686
598	72.2331	3.71686																		31.0529	255.075	76.2777		596	27.2218	3.14083
599	72.2903	4.96972																		30.3238	255.166	76.363		597	27.2542	2.85415
600	72.4088	4.85122																		30.4821	255.33	76.4142		598	27.2936	2.85062
601	72.696	4.564																		30.5894	255.439	76.4909		599	27.3292	3.20657
602	72.7808	5.10924																		30.5894	255.576	76.5547		600	27.3543	3.18146
603	72.8149	3.85511																		30.5894	255.74	76.6058		601	27.3507	3.18503
604	72.849	4.58097																		30.6133	255.922	76.6484		602	27.3816	3.34182
605	73.0097	4.91029																		30.1323	256.103	76.6909		603	27.421	2.93867
606	73.0438	4.43615																		29.2284	256.298	76.7274		604	27.4604	3.12602
607	73.1623	4.31765																		29.2284	256.435	76.7912		605	27.4783	3.25399
608	73.4496	1.13043																		29.2284	256.571	76.8549		606	27.5177	3.08362
609	73.6103	2.46975																		29.2526	256.844	76.8549		607	27.5428	3.05857
610	73.7962	2.63376																		29.4342	257.116	76.8549		608	27.5392	2.1936
611	73.8304	3.16962																		29.3192	257.253	76.9187		609	27.5571	2.6261
612	73.9151	3.99487																		29.1435	257.253	77.046		610	27.5707	2.71724
613	73.6962	3.10382																		30.1443	257.457	77.0778		611	27.61	2.84818
614	73.7303	4.55968																		30.1443	257.729	77.0778		612	27.6408	3.08857
615	74.0175	4.51746																		30.1443	257.893	77.1288		613	27.723	2.67556
616	74.1023	3.1177																		30.4433	258.074	77.1712		614	27.7622	3.08008
617	74.0099	4.78011																		30.8661	258.301	77.1924		615	27.7587	3.15639
618	74.2248	4.5652																		31.3606	258.41	77.2687		616	27.7893	2.7345
619	74.3433	4.6567																		31.5463	258.637	77.2898		617	27.85	3.14071
620	74.2931	2.25693																		31.5463	258.637	77.4169		618	27.8587	3.13205
621	74.3778	2.70217																		31.5463	258.909	77.4169		619	27.8836	3.16934
622	74.3613	3.07865																		31.4314	259	77.5016		620	27.9371	2.38675
623	74.3955	3.04452																		31.5758	259.219	77.5262		621	27.9677	2.5144
624	74.4802	2.95976																		30.1173	259.417	77.5608		622	28.0154	2.57403
625	74.5987	2.92126																		29.5912	259.611	77.5971		623	28.0545	2.53488
626	74.7172	1.19277																		29.8562	259.792	77.6394		624	28.0851	2.5043
627	74.8598	-1.94984																		29.8562	259.883	77.7239		625	28.11	2.50324
628	74.894	-1.98397																		29.8562	260.155	77.7239		626	28.1349	1.99738
629	74.9281	-2.01811																		29.5218	260.388	77.742		627	28.1557	1.07268
630	75.2153	-2.22534																		30.0873	260.66	77.742		628	28.1948	1.0336
631	75.5026	-1.91256																		29.808	260.841	77.7842		629	28.2339	0.994535
632	75.5367	-2.3267																		29.9373	261.022	77.8265		630	28.2303	1.02233
633	75.3177	-2.68774																		30.0393	261.076	77.9278		631	28.2267	1.20743
634	75.4784	0.471575																		30.0393	261.348	77.9278		632	28.2658	1.05346
635	75.7657	0.18435																		30.0393	261.348	78.0543		633	28.3474	0.796124
636	75.8504	0.0995957																		29.8592	261.483	78.1175		634	28.3651	1.77917
637	75.9689	0.981096																		29.7418	261.483	78.2439		635	28.3615	1.78272
638	76.1718	2.19823																		29.7749	261.619	78.307		636	28.392	1.75224
639	76.1553	3.88472																		29.6334	261.813	78.3431		637	28.4168	2.02648
640	76.3581	4.31185																		29.8231	261.994	78.3851		638	28.4274	2.43863
641	76.1392	4.53081																		29.8231	262.062	78.4798		639	28.4749	2.88566
642	76.4264	4.24358																		29.6605	262.242	78.5218		640	28.4855	3.06084
643	76.3762	3.90381																		29.3555	262.432	78.5596		641	28.5669	2.97944
644	76.565	4.20501																		29.4372	262.58	78.6169		642	28.5633	2.983
645	76.7142	-0.854171																		29.4825	262.58	78.7429		643	28.6164	2.81499
646	76.8568	-2.74677																		29.4825	262.851	78.7429		644	28.6293	2.94646
647	76.9753	-1.98527																		29.4825	262.851	78.8687		645	28.6489	1.46837
648	76.925	-1.93505																		29.561	263.006	78.9226		646	28.6696	0.921548
649	77.2123	-2.22227																		30.0483	263.169	78.9729		647	28.6943	1.16183
650	77.4272	-3.54719																		30.643	263.376	79.0025		648	28.7473	1.10886
651	77.7144	-1.95441																		30.643	263.376	79.1281		649	28.7437	1.11241
652	77.8329	-3.00291																		30.6669	263.579	79.1595		650	28.7523	0.769453
653	77.9514	-2.69141																		30.6669	263.579	79.285		651	28.7488	1.33857
654	77.8337	-2.23369																		30.6669	263.76	79.3268		652	28.7735	1.03459
655	78.1209	-2.52092																		29.8892	263.814	79.4272		653	28.7981	1.13915
656	77.902	-2.30196																		29.9973	263.983	79.4742		654	28.8623	1.17702
657	77.9361	-2.9361																		29.8231	264.254	79.4742		655	28.8588	1.18056
658	77.7171	-3.10715																		29.9313	264.525	79.4742		656	28.9398	1.09951
659	77.7513	-3.03128																		30.267	264.615	79.5577		657	28.9786	0.8806
660	77.8939	-3.64389																		30.267	264.615	79.6829		658	29.0595	0.682313
661	78.0124	-3.13239																		30.267	264.841	79.7037		659	29.0982	0.676743
662	77.92	-3.03998																		30.3148	265.111	79.7037		660	29.1188	0.514599
663	78.0385	-3.69848																		30.4105	265.247	79.7663		661	29.1434	0.679711
664	78.1738	-4.84385																		30.2131	265.382	79.8288		662	29.2031	0.61998
665	78.231	-4.63099																		30.6758	265.585	79.86		663	29.2277	0.432838
666	78.012	-4.26204																		30.7055	265.693	79.935		664	29.2494	0.106126
667	78.2993	-4.54927																		30.7055	265.873	79.9767		665	29.2842	0.152996
668	78.0803	-4.33031																		30.7055	266.042	80.0235		666	29.3649	0.117621
669	78.1506	-4.1406																		30.4552	266.312	80.0235		667	29.3613	0.121162
670	78.2354	-2.60536																		29.7659	266.438	80.0901		668	29.442	0.0405358
671	78.4035	-0.783483																		30.1922	266.607	80.1369		669	29.4745	0.0865163
672	78.1845	-0.56453																		30.875	266.787	80.1785		670	29.5046	0.543766
673	78.3452	-0.645211																		31.3133	266.923	80.2408		671	29.5208	1.12222
674	78.1263	-0.426258																		31.3133	267.193	80.2408		672	29.6013	1.04173
675	78.2448	-0.544757																		31.7758	267.463	80.2408		673	29.6188	1.04809
676	78.127	-3.02704																		31.5287	267.665	80.272		674	29.6992	0.967681
677	78.2244	-2.76445																		31.5758	267.665	80.3966		675	29.7236	0.943251
678	78.5117	-3.63167																		31.5758	267.665	80.5211		676	29.7872	0.102063
679	78.7989	-3.5589																		31.5773	267.834	80.5678		677	29.8151	0.182279
680	78.7487	-2.38867																		31.5773	268.104	80.5678		678	29.8115	0.0115605
681	78.5297	-2.16972																		31.5773	268.265	80.6175		679	29.808	0.123298
682	78.7326	-2.37258																		31.3546	268.468	80.6486		680	29.8603	0.406684
683	79.0198	-2.49981																		31.1181	268.737	80.6486		681	29.9405	0.326481
684	79.0539	-2.21394																		30.7621	268.887	80.7039		682	29.9509	0.316066
685	79.0881	-2.90808																		30.7621	269.112	80.7246		683	29.9474	0.367446
686	79.2488	-1.51876																		30.8898	269.337	80.7453		684	29.9857	0.424751
687	79.2323	-1.40228																		30.8898	269.516	80.7868		685	30.024	0.189144
688	79.3508	-1.52078																		30.8898	269.624	80.8613		686	30.0414	0.634422
689	79.4482	-1.61819																		30.5149	269.786	80.911		687	30.088	0.617559
690	79.7354	-2.74541																		30.2042	269.786	81.0351		688	30.1123	0.593236
691	79.7527	-5.06267																		30.2042	269.965	81.0764		689	30.1401	0.56544
692	79.8501	-3.74008																		30.6788	270.119	81.1296		690	30.1366	0.318655
693	79.9686	-1.56858																		30.6788	270.119	81.2535		691	30.1776	-0.411666
694	80.0027	-0.122719																		29.5731	270.344	81.2742		692	30.2054	-0.0131791
695	80.2899	-0.409944																		29.9133	270.613	81.2742		693	30.2296	0.645325
696	80.5772	0.87283																		29.9133	270.882	81.2742		694	30.2678	1.04547
697	80.7379	-0.12785																		30.2311	271.151	81.2742		695	30.2643	1.04899
698	80.5189	0.251103																		30.3806	271.42	81.2742		696	30.2608	1.51504
699	80.2999	0.470056																		30.7055	271.555	81.3361		697	30.2781	1.25056
700	80.3974	0.377647																		30.0483	271.824	81.3361		698	30.3579	1.21786
701	80.6846	0.0904217																		29.6906	272.092	81.3361		699	30.4377	1.13808
702	80.7693	0.00566772																		30.3119	272.092	81.4599		700	30.4654	1.11186
703	80.93	-0.910013																		30.0813	272.361	81.4599		701	30.4619	1.11538
704	81.2172	-1.99724																		30.0813	272.63	81.4599		702	30.4917	1.08562
705	81.2795	-3.2595																		30.3716	272.63	81.5836		703	30.5089	0.845712
706	81.4824	-3.46236																		31.6126	272.899	81.5836		704	30.5054	0.6127
707	81.6852	-3.23522																		32.4635	273.167	81.5836		705	30.5389	0.223199
708	81.8037	-3.35372																		32.2066	273.436	81.5836		706	30.5492	0.212859
709	81.7872	-3.33724																		32.3177	273.57	81.6454		707	30.5595	0.33028
710	81.872	-4.68199																		31.839	273.839	81.6454		708	30.5837	0.306087
711	81.653	-5.50304																		32.0179	273.839	81.7689		709	30.6301	0.259742
712	81.7715	-5.62154																		31.949	274.107	81.7689		710	30.6598	-0.14489
713	81.8418	-4.10183																		32.3804	274.375	81.7689		711	30.7393	-0.535146
714	81.6229	-3.88288																		32.1438	274.644	81.7689		712	30.7634	-0.559291
715	81.8257	-7.77574																		32.0281	274.778	81.8306		713	30.7955	-0.116723
716	82.113	-6.93296																		31.5773	275.046	81.8306		714	30.8749	-0.196125
717	82.4002	-7.22019																		31.5346	275.314	81.8306		715	30.8852	-1.31212
718	82.6874	-6.44742																		31.1092	275.498	81.8696		716	30.8817	-0.968408
719	82.9746	-6.23464																		31.4343	275.658	81.919		717	30.8782	-0.964893
720	83.0088	-5.17878																		31.48	275.926	81.919		718	30.8746	-0.643546
721	83.296	-7.666																		32.0662	276.06	81.9807		719	30.8711	-0.490539
722	83.5832	-9.14323																		31.9519	276.261	82.0115		720	30.909	-0.203496
723	83.3643	-6.85427																		31.9783	276.414	82.0643		721	30.9055	-0.857189
724	83.6515	-7.9115																		31.9783	276.548	82.1259		722	30.902	-1.21138
725	83.9387	-8.19873																		31.9783	276.816	82.1259		723	30.9813	-0.669464
726	83.7198	-7.00977																		31.5463	277.017	82.1567		724	30.9778	-0.89648
727	84.007	-3.112																		31.5463	277.195	82.1978		725	30.9743	-0.89297
728	84.2942	-0.494223																		31.9842	277.374	82.2388		726	31.0535	-0.68191
729	84.5814	-1.66145																		31.8874	277.463	82.3209		727	31.05	0.562578
730	84.6156	-1.31559																		31.7993	277.597	82.3824		728	31.0465	1.417
731	84.9028	-3.23781																		31.7993	277.864	82.3824		729	31.043	1.16362
732	84.6839	-2.40886																		31.7993	278.131	82.3824		730	31.0809	1.2368
733	84.9711	-2.93108																		31.5581	278.302	82.4272		731	31.0773	0.761617
734	85.2583	-1.74331																		31.6612	278.391	82.5091		732	31.1565	0.861374
735	85.5455	-2.84053																		31.8757	278.658	82.5091		733	31.153	0.796002
736	85.5797	-3.26967																		32.2022	278.765	82.5829		734	31.1495	1.23092
737	85.8669	-5.0919																		32.0867	279.006	82.5951		735	31.146	0.997777
738	86.1541	-5.52412																		32.0867	279.006	82.718		736	31.1838	0.844343
739	86.2815	-7.0915																		32.7371	279.059	82.8161		737	31.1803	0.396998
740	86.3663	-6.07625																		33.6449	279.2	82.8739		738	31.1768	0.357789
741	86.6535	-6.20848																		33.9263	279.317	82.9428		739	31.1993	-0.0901187
742	86.6876	-4.24762																		33.6736	279.371	83.0409		740	31.2289	0.205459
743	86.8483	-4.7983																		33.6823	279.638	83.0409		741	31.2254	0.254668
744	86.9186	-4.77859																		33.6823	279.771	83.1021		742	31.2631	0.803061
745	86.9527	-4.81272																		33.6823	279.949	83.1429		743	31.2803	0.671661
746	87.2399	-5.09995																		33.0446	280.15	83.1735		744	31.3121	0.666195
747	87.4006	-6.73063																		33.0344	280.328	83.2143		745	31.3498	0.628467
748	87.5191	-6.84913																		33.3654	280.461	83.2755		746	31.3463	0.631964
749	87.6376	-5.47763																		33.4736	280.728	83.2755		747	31.3635	0.182895
750	87.5874	-5.7574																		33.4736	280.728	83.3978		748	31.3874	0.158921
751	87.6215	-6.09154																		33.4736	280.995	83.3978		749	31.4114	0.572774
752	87.9088	-6.37876																		33.4736	281.261	83.3978		750	31.4628	0.42459
753	88.196	-6.66599																		33.5499	281.475	83.4223		751	31.5005	0.298852
754	88.2991	-7.58915																		33.4548	281.541	83.5139		752	31.497	0.302345
755	88.2489	-7.18892																		33.0677	281.541	83.636		753	31.4935	0.305838
756	88.5361	-6.74615																		33.665	281.808	83.636		754	31.5199	0.0382146
757	88.5197	-5.61467																		33.665	281.915	83.7093		755	31.5713	0.0898959
758	88.7563	-6.24627																		33.665	281.981	83.8007		756	31.5678	0.307882
759	88.5373	-6.02732																		34.2812	282.127	83.8562		757	31.6136	0.588632
760	88.4196	-3.6796																		34.4952	282.317	83.891		758	31.6183	0.468344
761	88.4686	-0.588628																		35.6622	282.457	83.9487		759	31.697	0.389667
762	88.4711	0.388872																		35.6622	282.511	84.0461		760	31.7592	0.977864
763	88.3534	-0.37341																		35.6622	282.61	84.1222		761	31.7944	1.85052
764	88.6406	-0.630636																		36.4863	282.707	84.1997		762	31.837	2.08933
765	88.6748	-0.664772																		36.6202	282.84	84.2605		763	31.8991	1.77451
766	88.7933	-0.783271																		36.2432	282.885	84.3618		764	31.8956	1.78662
767	88.954	-3.15395																		35.7944	283.062	84.4023		765	31.9331	1.74913
768	89.0725	-3.30745																		36.218	283.24	84.4428		766	31.957	1.72531
769	89.1066	-2.19659																		36.218	283.4	84.4914		767	31.974	1.07061
770	89.3938	-2.10881																		35.4367	283.586	84.5278		768	31.9978	1.03666
771	89.1749	-1.88986																		35.7522	283.852	84.5278		769	32.0352	1.3302
772	89.4621	-2.17709																		36.2292	284.036	84.5655		770	32.0317	1.44183
773	89.7493	-2.46431																		35.7297	284.222	84.6019		771	32.1101	1.36348
774	89.9353	-2.3853																		35.3916	284.488	84.6019		772	32.1066	1.36696
775	89.8429	-2.62289																		35.3916	284.554	84.6928		773	32.1031	1.37045
776	89.6239	-3.74394																		35.3916	284.702	84.7467		774	32.116	1.43391
777	89.9112	-1.96116																		35.4283	284.755	84.8437		775	32.1738	1.28099
778	89.8947	-1.94468																		35.4057	285.021	84.8437		776	32.2521	0.815664
779	89.8023	-1.85227																		36.0751	285.154	84.9043		777	32.2486	1.41643
780	89.8594	0.240581																		35.7044	285.287	84.9648		778	32.2941	1.37091
781	90.002	0.847978																		35.4734	285.439	85.0167		779	32.3518	1.31317
782	90.0495	4.92052																		35.4734	285.638	85.047		780	32.3855	1.8958
783	89.9318	5.03824																		35.4734	285.904	85.047		781	32.4053	2.08997
784	89.9026	5.06738																		35.4311	285.904	85.168		782	32.4404	3.22177
785	89.8677	8.04226																		35.2814	286.063	85.2163		783	32.5022	3.16004
786	89.9019	8.48813																		35.4424	286.24	85.2566		784	32.5496	3.1126
787	89.7673	7.27272																		35.2277	286.24	85.3775		785	32.5979	3.88837
788	89.8858	5.55422																		35.5072	286.24	85.4982		786	32.6352	3.98504
789	90.0043	6.94572																		35.5072	286.506	85.4982		787	32.6995	3.54369
790	90.089	6.86096																		35.5072	286.771	85.4982		788	32.7231	3.07131
791	90.2244	3.94559																		35.369	286.992	85.5183		789	32.7467	3.47125
792	90.5116	4.77837																		35.7185	287.152	85.5666		790	32.7758	3.44221
793	90.6418	6.34823																		34.4126	287.24	85.647		791	32.7967	2.64005
794	90.7771	4.43286																		33.1198	287.426	85.6832		792	32.7932	2.95904
795	91.0644	2.94563																		33.1198	287.691	85.6832		793	32.8149	3.41424
796	90.972	3.03804																		33.1198	287.903	85.7073		794	32.8358	2.89391
797	91.0342	2.97579																		31.9636	288.003	85.7826		795	32.8324	2.55921
798	90.9165	3.2235																		32.23	288.209	85.8094		796	32.8898	2.50179
799	91.2037	2.85628																		33.4462	288.436	85.8266		797	32.9224	2.46919
800	91.2379	5.20214																		34.1755	288.613	85.8667		798	32.9838	2.44446
801	91.272	3.84801																		34.5408	288.84	85.8839		799	32.9803	2.42535
802	91.3423	2.95771																		34.5408	289.105	85.8839		800	33.0174	3.05772
803	91.503	2.79703																		34.5408	289.317	85.908		801	33.0545	2.64995
804	91.7902	2.50981																		34.0897	289.516	85.9381		802	33.0857	2.38768
805	91.5712	2.57876																		33.4577	289.714	85.9682		803	33.1025	2.3709
806	91.656	1.96401																		33.7541	289.847	86.0284		804	33.099	2.37437
807	91.7745	2.41551																		33.7541	289.847	86.1486		805	33.1765	2.25454
808	91.5555	1.87446																		33.7541	289.847	86.2688		806	33.2054	2.07596
809	91.3366	3.08341																		33.7541	290.045	86.2989		807	33.2289	2.21342
810	91.6238	2.79619																		34.1183	290.244	86.3289		808	33.3064	1.92134
811	91.911	2.50896																		34.3783	290.442	86.3589		809	33.3837	2.12354
812	92.1139	1.8161																		34.8167	290.442	86.4789		810	33.3802	2.127
813	92.1987	2.97135																		34.8366	290.707	86.4789		811	33.3768	2.13047
814	92.1484	-1.58843																		34.8366	290.883	86.5189		812	33.3868	1.98221
815	92.2838	-6.2238																		34.8366	291.059	86.5589		813	33.4156	2.30287
816	92.571	-6.51102																		34.9104	291.148	86.6388		814	33.466	0.946591
817	92.757	-6.69701																		35.0777	291.359	86.6628		815	33.4867	-0.36689
818	92.7279	-10.6379																		35.2333	291.624	86.6628		816	33.4833	-0.363426
819	92.9026	-9.90262																		35.4847	291.756	86.7227		817	33.4959	-0.376102
820	93.1175	-5.92753																		35.5016	291.756	86.8425		818	33.5429	-1.57924
821	93.236	-3.50603																		35.5016	291.756	86.9622		819	33.5573	-1.32733
822	93.4509	-2.44095																		35.5016	291.982	86.9793		820	33.5654	-0.119222
823	93.7382	-2.72817																		35.8253	292.158	87.0192		821	33.5888	0.586676
824	93.9242	-2.91416																		35.0947	292.347	87.0533		822	33.5969	0.943966
825	94.0848	-4.65484																		35.3803	292.479	87.1131		823	33.5934	0.947426
826	94.2455	-7.01552																		35.5044	292.714	87.1264		824	33.6061	0.934766
827	94.2797	-6.01966																		35.0409	292.903	87.1606		825	33.6228	0.466897
828	94.0607	-5.80071																		35.0409	293.167	87.1606		826	33.6394	-0.181732
829	93.8418	-5.58175																		35.0409	293.431	87.1606		827	33.6763	0.0778607
830	94.0024	-5.74243																		34.0267	293.582	87.2118		828	33.7533	0.000809446
831	94.1631	-4.63312																		33.2961	293.634	87.3073		829	33.8303	-0.0761866
832	94.3238	-3.8838																		34.2241	293.634	87.4267		830	33.847	-0.092834
833	94.1048	-2.12484																		34.5237	293.766	87.4863		831	33.8636	0.254677
834	94.3921	-2.34207																		34.8423	293.872	87.5579		832	33.8802	0.498081
835	94.5106	-2.46057																		34.8423	294.092	87.5778		833	33.9571	0.859607
836	94.6291	-2.57907																		34.8423	294.092	87.6969		834	33.9537	0.882942
837	94.5788	-2.26884																		35.3916	294.18	87.7763		835	33.977	0.859624
838	94.7648	-1.86483																		35.0494	294.444	87.7763		836	34.0003	0.836312
839	95.0521	-1.60206																		34.936	294.619	87.816		837	34.0504	0.860054
840	95.0862	-0.746191																		34.9558	294.739	87.8809		838	34.063	1.01472
841	94.8672	-0.467238																		35.1739	295.003	87.8809		839	34.0595	1.17382
842	94.6483	-0.248285																		35.1739	295.091	87.9603		840	34.0962	1.3885
843	94.8632	-0.4632																		35.4621	295.288	87.99		841	34.1729	1.32869
844	94.9817	0.568301																		35.4226	295.42	88.0494		842	34.2496	1.25201
845	95.1243	-2.1643																		35.4085	295.42	88.1683		843	34.2576	1.24401
846	95.1584	-1.18844																		35.9405	295.611	88.2013		844	34.2808	1.5445
847	95.3894	-0.979421																		36.383	295.698	88.2805		845	34.3003	0.794426
848	95.532	-2.76202																		36.383	295.698	88.3991		846	34.3368	1.04344
849	95.8192	-3.04925																		36.383	295.874	88.4387		847	34.3423	1.16215
850	96.1065	-3.33648																		36.6425	296.05	88.4782		848	34.3617	0.679174
851	96.1768	-6.96677																		36.232	296.26	88.5019		849	34.3582	0.682623
852	96.059	-9.38905																		36.2627	296.392	88.5612		850	34.3548	0.686071
853	95.8401	-5.9401																		36.9764	296.56	88.6043		851	34.3856	-0.358971
854	95.8742	-4.92423																		37.6738	296.625	88.6932		852	34.4462	-1.15001
855	95.8578	-3.78775																		37.6738	296.783	88.7405		853	34.5226	-0.298525
856	96.0606	-3.99061																		37.6738	296.859	88.8251		854	34.5591	-0.035371
857	95.8417	-3.77166																		38.1087	296.946	88.904		855	34.6036	0.23873
858	95.7914	-1.78143																		38.0895	297.157	88.9276		856	34.6134	0.228872
859	96.0787	-3.27866																		38.2267	297.42	88.9276		857	34.6898	0.152523
860	96.1972	-3.79716																		38.4131	297.639	88.9474		858	34.7395	0.652059
861	96.2083	-3.73829																		37.6131	297.727	89.0262		859	34.7361	0.313301
862	96.4955	-3.25551																		37.6131	297.902	89.0656		860	34.7592	0.176773
863	96.4453	-3.20528																		37.9823	298.165	89.0656		861	34.7992	0.156599
864	96.606	-2.34597																		37.7814	298.341	89.105		862	34.7958	0.378167
865	96.6401	-2.5201																		38.1554	298.494	89.1542		863	34.8454	0.328499
866	96.4211	-2.35115																		39.4702	298.642	89.2056		864	34.8619	0.600205
867	96.5678	-0.607769																		39.0179	298.8	89.2528		865	34.8983	0.524335
868	96.5175	1.02246																		39.0179	299.063	89.2528		866	34.9744	0.434085
869	96.2986	1.24141																		38.8531	299.326	89.2528		867	34.9931	0.947412
870	96.4171	1.12291																		39.2395	299.556	89.2675		868	35.0426	1.34033
871	96.5356	1.93441																		39.538	299.76	89.2938		869	35.1187	1.26429
872	96.7216	0.278423																		39.2694	300.022	89.2938		870	35.1417	1.24125
873	96.7557	0.354286																		38.1581	300.022	89.4118		871	35.1648	1.47774
874	96.8589	2.81113																		38.1828	300.154	89.4707		872	35.1772	1.05477
875	96.7665	5.42353																		38.4815	300.259	89.5415		873	35.2135	1.04929
876	96.8512	5.33878																		39.2015	300.434	89.5807		874	35.2389	1.73747
877	96.7769	5.41311																		38.7903	300.598	89.6249		875	35.2949	2.37889
878	96.7267	7.04334																		39.0791	300.86	89.6249		876	35.3232	2.35061
879	96.9127	6.78735																		39.0791	300.86	89.7427		877	35.3764	2.29742
880	97.1999	7.00012																		38.9784	300.86	89.8604		878	35.4258	2.6829
881	97.4027	7.47726																		38.6483	301.122	89.8604		879	35.4382	2.65126
882	97.3525	4.61749																		38.5581	301.319	89.8898		880	35.4348	2.79196
883	97.471	4.49899																		38.5581	301.319	90.0074		881	35.4445	2.96857
884	97.7582	5.55176																		38.5691	301.581	90.0074		882	35.4939	2.11924
885	97.8767	4.70326																		38.5691	301.581	90.1249		883	35.5169	2.09629
886	97.9531	5.98695																		38.5691	301.713	90.1836		884	35.5134	2.46887
887	98.0202	10.7398																		38.2377	301.909	90.213		885	35.5364	2.24499
888	98.105	8.99004																		39.0247	302.084	90.2521		886	35.5659	2.58949
889	98.3922	8.70282																		38.7385	302.346	90.2521		887	35.5969	3.87335
890	98.6794	7.81059																		38.2761	302.608	90.2521		888	35.6251	3.39283
891	98.9034	9.00664																		38.7685	302.608	90.3695		889	35.6216	3.39627
892	99.0781	9.9319																		38.7685	302.87	90.3695		890	35.6182	3.23486
893	99.3653	8.65467																		38.7685	302.87	90.4867		891	35.6246	3.61489
894	99.1464	4.80363																		38.6128	302.922	90.5805		892	35.6388	3.89917
895	99.1805	4.85949																		38.8531	303.08	90.6274		893	35.6354	3.63406
896	99.164	5.96597																		38.3364	303.211	90.6859		894	35.7109	2.44718
897	99.2825	8.48747																		38.5609	303.211	90.803		895	35.747	2.43582
898	99.3799	6.88006																		37.6545	303.407	90.8322		896	35.791	2.6906
899	99.6672	7.65284																		37.6545	303.538	90.8907		897	35.8138	3.38766
900	99.4482	7.87179																		37.6545	303.8	90.8907		898	35.84	2.95032
901	99.2293	7.72074																		38.3529	303.871	90.9758		899	35.8366	3.24256
902	99.5165	6.22352																		38.3227	304.133	90.9758		900	35.912	3.16711
903	99.6772	5.73284																		38.9348	304.342	90.9991		901	35.9874	2.99099
904	99.4582	5.95179																		38.7794	304.604	90.9991		902	35.984	2.66435
905	99.7454	5.70457																		38.1828	304.734	91.0576		903	36.0003	2.55788
906	99.5265	5.92352																		38.1828	304.884	91.1076		904	36.0756	2.48254
907	99.5606	5.88938																		38.1828	305.041	91.1544		905	36.0722	2.49691
908	99.7213	4.5187																		38.383	305.041	91.2711		906	36.1475	2.42162
909	99.8398	7.2802																		38.3446	305.302	91.2711		907	36.1834	2.38571
910	100.127	5.94298																		38.4514	305.433	91.3295		908	36.1996	2.0381
911	100.414	3.96575																		38.4514	305.694	91.3295		909	36.2224	2.8023
912	100.195	5.98471																		38.4514	305.956	91.3295		910	36.219	2.51949
913	100.483	5.69748																		38.7002	306.152	91.3586		911	36.2156	2.06055
914	100.264	5.91643																		39.0628	306.282	91.4169		912	36.2907	2.47776
915	100.146	5.46415																		38.7794	306.446	91.4607		913	36.2873	2.48118
916	100.231	6.2594																		38.3529	306.569	91.522		914	36.3624	2.40605
917	100.265	4.33526																		38.3529	306.7	91.5803		915	36.4218	2.191
918	100.046	5.37421																		38.3529	306.842	91.6332		916	36.4498	2.40326
919	100.206	1.91353																		38.3529	307.063	91.6512		917	36.4856	1.85082
920	100.241	1.8794																		37.6821	307.242	91.6879		918	36.5606	2.00029
921	100.528	1.59217																		37.8227	307.372	91.7461		919	36.5768	1.07776
922	100.447	4.21307																		37.8888	307.562	91.7779		920	36.6125	1.042
923	100.734	3.81585																		36.4891	307.736	91.8167		921	36.6091	1.04542
924	100.92	5.86986																		36.3243	307.997	91.8167		922	36.6627	1.69019
925	101.207	5.01263																		36.3243	308.258	91.8167		923	36.6592	1.66347
926	101.242	2.7985																		36.3746	308.454	91.8458		924	36.6715	2.26334
927	101.312	2.72821																		36.893	308.656	91.8716		925	36.6681	2.11133
928	101.397	2.64345																		35.7944	308.917	91.8716		926	36.7038	1.47904
929	101.178	3.59241																		35.6622	309.091	91.9104		927	36.7339	1.44891
930	101.465	3.16518																		35.6622	309.091	92.0266		928	36.7618	1.42103
931	101.499	3.52104																		35.6622	309.352	92.0266		929	36.8366	1.54638
932	101.786	3.23382																		35.6622	309.482	92.0847		930	36.8332	1.51144
933	102.073	2.94659																		35.7438	309.6	92.1481		931	36.8689	1.58258
934	102.234	3.69591																		35.4875	309.731	92.2061		932	36.8654	1.58599
935	102.268	4.99178																		35.4339	309.893	92.2497		933	36.862	1.58941
936	102.366	3.85437																		36.4947	310.079	92.2828		934	36.8782	1.82208
937	102.386	2.27355																		36.4947	310.079	92.3989		935	36.9138	2.14899
938	102.421	2.23942																		36.4947	310.253	92.4375		936	36.9397	1.83971
939	102.478	2.18227																		36.2348	310.448	92.4665		937	36.9774	1.37547
940	102.687	1.97292																		36.3271	310.448	92.5824		938	37.013	1.33984
941	102.814	-0.59446																		35.5157	310.631	92.6171		939	37.0451	1.30778
942	102.849	-0.118596																		39.565	310.757	92.6769		940	37.0537	1.29919
943	102.998	-0.027773																		40.4014	310.861	92.7464		941	37.0749	0.607221
944	103.116	-5.19627																		40.4014	310.948	92.8235		942	37.1105	0.712195
945	103.403	-6.0735																		40.4014	311.121	92.8621		943	37.1283	0.760417
946	103.691	-6.36072																		41.1726	311.263	92.9147		944	37.1509	-0.661816
947	103.851	-6.3414																		41.0444	311.381	92.9777		945	37.1475	-0.823228
948	104.026	-4.65615																		40.5303	311.544	93.0211		946	37.1441	-0.819821
949	104.313	-8.87337																		39.9381	311.674	93.0789		947	37.1602	-0.785588
950	104.432	-9.46187																		38.1911	311.804	93.1366		948	37.1741	-0.281099
951	104.213	-9.24292																		38.1911	312.064	93.1366		949	37.1707	-1.37627
952	104.5	-9.53014																		38.1911	312.324	93.1366		950	37.1933	-1.53106
953	104.534	-9.56428																		36.9986	312.484	93.1811		951	37.2677	-1.60554
954	104.545	-9.28541																		36.9402	312.657	93.2195		952	37.2643	-1.60213
955	104.58	-10.2295																		37.3451	312.802	93.2708		953	37.2998	-1.63765
956	104.677	-10.517																		37.5966	312.888	93.3478		954	37.3389	-1.5951
957	104.82	-6.87955																		37.6242	313.105	93.367		955	37.3744	-1.88689
958	104.601	-6.6606																		37.6242	313.291	93.4		956	37.4002	-1.96625
959	104.719	-6.7791																		37.5137	313.498	93.423		957	37.419	-0.924287
960	104.88	-7.86978																		38.5007	313.661	93.4663		958	37.4933	-0.998611
961	104.661	-7.32083																		38.0263	313.661	93.5815		959	37.5158	-1.02111
962	104.796	-10.3462																		38.3282	313.921	93.5815		960	37.5318	-1.29704
963	104.822	4.28783																		38.3282	314.18	93.5815		961	37.6061	-1.27898
964	104.806	7.40431																		38.3282	314.353	93.6199		962	37.6259	-2.11024
965	104.755	7.45454																		39.0356	314.535	93.6545		963	37.6626	1.90245
966	104.874	7.33604																		38.5718	314.795	93.6545		964	37.7057	2.69563
967	104.931	10.1589																		38.9593	314.989	93.6833		965	37.754	2.64733
968	104.942	9.66776																		39.283	315.1	93.7491		966	37.7765	2.62489
969	105.04	7.65036																		39.2423	315.36	93.7491		967	37.8083	3.36428
970	105.074	5.41622																		39.2423	315.619	93.7491		968	37.8472	3.19726
971	105.108	-1.03792																		39.2423	315.792	93.7874		969	37.8728	2.65747
972	105.395	-1.32514																		38.9702	315.922	93.845		970	37.9081	2.03003
973	105.682	-1.61237																		39.7572	316.077	93.891		971	37.9434	0.247641
974	105.775	-6.02491																		39.7923	316.181	93.96		972	37.94	0.251038
975	105.893	-6.35341																		39.6923	316.292	94.0257		973	37.9366	0.254433
976	105.956	-4.95566																		39.3699	316.551	94.0257		974	37.963	-0.964433
977	105.905	-3.99544																		39.3699	316.81	94.0257		975	37.9854	-1.04516
978	106.108	-4.0983																		39.3699	316.983	94.064		976	38.0164	-0.671305
979	106.251	-4.2409																		38.6456	317.094	94.1296		977	38.0645	-0.467954
980	106.437	-4.82689																		38.7002	317.288	94.1584		978	38.074	-0.449844
981	106.534	-1.3343																		39.1308	317.461	94.1966		979	38.0927	-0.468533
982	106.315	-2.84535																		39.0791	317.461	94.3114		980	38.1048	-0.59104
983	106.603	-2.03257																		39.6463	317.547	94.3879		981	38.1304	0.370349
984	106.89	-2.3198																		39.6463	317.547	94.5026		982	38.2042	-0.177916
985	107.008	-2.4383																		39.6463	317.806	94.5026		983	38.2008	0.127387
986	107.144	0.0163298																		39.7761	317.991	94.5354		984	38.1974	0.130778
987	107.431	-1.9709																		39.9867	317.991	94.6499		985	38.2198	0.108435
988	107.592	-0.711576																		40.3933	318.172	94.6843		986	38.2395	0.796067
989	107.59	0.480443																		40.0811	318.172	94.7988		987	38.2361	0.335686
990	107.877	0.0432176																		40.1969	318.172	94.9132		988	38.252	0.707309
991	108.164	-0.244008																		40.1969	318.172	95.0276		989	38.2927	0.990266
992	108.283	-0.362507																		40.1969	318.431	95.0276		990	38.2893	0.952912
993	108.317	-1.39664																		40.3046	318.653	95.0439		991	38.286	0.9563
994	108.401	1.4186																		40.4121	318.854	95.0693		992	38.3083	0.933977
995	108.385	1.56508																		40.6269	318.984	95.1264		993	38.3434	0.626792
996	108.383	1.1971																		40.6269	319.242	95.1264		994	38.3709	1.38627
997	108.67	-0.280122																		40.6269	319.501	95.1264		995	38.4137	1.37856
998	108.957	-0.567347																		40.6269	319.759	95.1264		996	38.4544	1.23788
999	109.076	-0.685846																		40.7984	319.947	95.1576		997	38.451	0.918865
1000	109.074	-3.34383																		41.4524	320.109	95.2004		998	38.4476	0.922249
1001	109.235	-3.30451																		41.0685	320.109	95.3146		999	38.4699	0.899962
1002	109.353	-1.84301																		40.9081	320.367	95.3146		1000	38.5105	0.135101
1003	109.134	-1.81405																		41.4311	320.54	95.3526		1001	38.5264	0.17387
1004	109.084	0.326173																		41.4311	320.669	95.4097		1002	38.5486	0.582172
1005	108.865	0.545126																		41.4311	320.824	95.4553		1003	38.6222	0.456943
1006	109.152	0.257901																		40.4927	321.082	95.4553		1004	38.6701	0.976201
1007	109.295	0.595298																		40.404	321.168	95.5313		1005	38.7435	0.902732
1008	109.076	1.59425																		40.8037	321.305	95.585		1006	38.7401	0.906114
1009	109.211	2.96888																		40.785	321.512	95.6078		1007	38.7587	1.01737
1010	108.992	2.02783																		39.9759	321.641	95.6647		1008	38.8321	1.15459
1011	108.773	2.67678																		39.9759	321.899	95.6647		1009	38.8518	1.54152
1012	108.554	2.89574																		39.9759	322.002	95.7331		1010	38.9251	1.15597
1013	108.841	2.60851																		39.5325	322.157	95.7786		1011	38.9984	1.1985
1014	109.056	2.7936																		39.9705	322.234	95.8583		1012	39.0717	1.12524
1015	109.231	3.01886																		39.9435	322.373	95.9108		1013	39.0683	1.12862
1016	109.265	3.78472																		40.0326	322.567	95.9393		1014	39.0759	1.2287
1017	109.553	3.4975																		39.7085	322.721	95.9848		1015	39.0895	1.32259
1018	109.84	3.21027																		39.7085	322.786	96.07		1016	39.1244	1.50243
1019	110.127	2.92304																		39.7085	323.044	96.07		1017	39.1211	1.50581
1020	110.276	3.41387																		39.9273	323.13	96.1458		1018	39.1177	1.50918
1021	110.374	5.76646																		40.4578	323.388	96.1458		1019	39.1143	1.51256
1022	110.155	4.54541																		40.7314	323.445	96.2342		1020	39.1318	1.66655
1023	110.442	3.65819																		39.957	323.638	96.2626		1021	39.1571	2.29527
1024	110.56	5.49969																		39.957	323.767	96.3193		1022	39.2303	1.83818
1025	110.594	5.46555																		39.957	323.939	96.3572		1023	39.2269	1.68118
1026	110.679	5.3808																		39.8328	324.094	96.4026		1024	39.249	2.18209
1027	110.966	1.58357																		39.4702	324.248	96.4479		1025	39.2839	2.14722
1028	110.916	1.3038																		39.5054	324.418	96.4868		1026	39.3111	2.12002
1029	110.965	2.74478																		41.6093	324.533	96.5492		1027	39.3077	1.18497
1030	111.151	2.48879																		41.835	324.754	96.5654		1028	39.3553	1.04875
1031	111.185	-0.555351																		41.835	324.857	96.6334		1029	39.3879	1.41583
1032	111.473	-0.842576																		41.835	325.05	96.6618		1030	39.3998	1.38518
1033	111.456	-0.826094																		42.0973	325.308	96.6618		1031	39.4346	0.541324
1034	111.541	-2.55085																		41.7952	325.437	96.7184		1032	39.4312	0.544695
1035	111.474	-0.863749																		41.9623	325.522	96.7939		1033	39.4737	0.50226
1036	111.527	-1.01735																		41.896	325.694	96.8317		1034	39.5008	0.031717
1037	111.688	-0.848034																		42.3405	325.823	96.8883		1035	39.5509	0.41967
1038	111.773	-2.13279																		42.3405	326.016	96.9165		1036	39.5827	0.360855
1039	111.68	-2.04038																		42.3405	326.17	96.9618		1037	39.5984	0.434184
1040	111.968	-2.32761																		42.2745	326.427	96.9618		1038	39.6255	0.0829823
1041	111.917	-1.46738																		42.6069	326.588	97.0042		1039	39.6793	0.0291921
1042	112.205	0.215396																		42.3485	326.717	97.0608		1040	39.6759	0.0325604
1043	112.098	1.34187																		42.549	326.845	97.1173		1041	39.7233	0.204
1044	112.259	-1.69882																		42.425	326.974	97.1738		1042	39.72	0.737798
1045	112.293	-1.73295																		42.425	327.231	97.1738		1043	39.7758	0.955561
1046	112.411	-1.85145																		42.425	327.488	97.1738		1044	39.7915	0.165532
1047	112.496	-2.39621																		42.1238	327.659	97.2115		1045	39.8262	0.130845
1048	112.581	-3.82096																		41.774	327.724	97.2962		1046	39.8482	0.108848
1049	112.695	-3.80464																		41.8536	327.724	97.4091		1047	39.8753	-0.0424155
1050	112.703	4.02654																		41.6306	327.724	97.5219		1048	39.9023	-0.4321
1051	112.918	4.66162																		41.774	327.916	97.5501		1049	39.925	-0.41957
1052	112.902	4.6781																		41.774	328.088	97.5877		1050	39.9635	1.64588
1053	113.063	4.51742																		41.4072	328.23	97.6378		1051	39.971	1.86409
1054	113.35	5.2202																		41.8669	328.487	97.6378		1052	40.0132	1.82186
1055	113.384	4.04606																		41.9172	328.658	97.6754		1053	40.0288	1.80623
1056	113.334	4.72629																		42.3353	328.879	97.6915		1054	40.0254	2.0719
1057	113.452	4.35779																		42.3115	328.879	97.8042		1055	40.0601	1.73519
1058	113.486	6.00365																		42.3115	328.989	97.8685		1056	40.1073	1.85498
1059	113.647	5.84297																		42.3115	329.245	97.8685		1057	40.1292	1.76679
1060	113.732	5.75822																		42.1608	329.344	97.9378		1058	40.1638	2.17672
1061	114.019	5.22099																		42.1529	329.601	97.9378		1059	40.1794	2.16112
1062	114.116	6.38358																		42.1926	329.729	97.9941		1060	40.2064	2.13414
1063	114.151	5.36945																		42.0709	329.832	98.0616		1061	40.2031	2.07146
1064	114.185	6.09531																		42.0709	330.003	98.0991		1062	40.2281	2.37882
1065	114.219	5.59117																		42.0709	330.157	98.1441		1063	40.2627	2.08579
1066	114.506	5.30395																		42.1555	330.37	98.1628		1064	40.2972	2.25176
1067	114.793	5.01672																		42.0497	330.37	98.2752		1065	40.3317	2.09328
1068	114.912	3.75822																		42.0947	330.627	98.2752		1066	40.3284	2.09664
1069	114.819	2.53063																		41.5801	330.883	98.2752		1067	40.325	2.09999
1070	114.6	3.04959																		41.5801	330.883	98.3875		1068	40.3469	1.77688
1071	114.381	2.42854																		41.5801	331.14	98.3875		1069	40.4004	1.37366
1072	114.542	2.80786																		40.868	331.353	98.4062		1070	40.4727	1.38092
1073	114.661	2.68936																		41.1325	331.558	98.4287		1071	40.545	1.08563
1074	114.723	1.2471																		41.0417	331.814	98.4287		1072	40.5605	1.21349
1075	115.01	2.68988																		40.9856	331.985	98.4661		1073	40.5824	1.19164
1076	115.129	2.76138																		40.6188	332.113	98.5222		1074	40.6126	0.794543
1077	115.344	4.12646																		40.7126	332.337	98.5362		1075	40.6093	1.25761
1078	115.125	4.25542																		40.983	332.491	98.5811		1076	40.6311	1.28615
1079	115.123	4.25744																		40.8573	332.747	98.5811		1077	40.6385	1.69673
1080	115.41	3.97021																		41.1699	333.003	98.5811		1078	40.7107	1.60078
1081	115.386	3.42448																		40.3664	333.163	98.6232		1079	40.7505	1.56099
1082	115.673	3.10725																		40.3664	333.163	98.7353		1080	40.7471	1.56435
1083	115.707	3.22312																		40.3664	333.249	98.81		1081	40.7902	1.37059
1084	115.69	2.7796																		39.5271	333.334	98.8847		1082	40.7869	1.36601
1085	115.809	2.6611																		40.9241	333.334	98.9966		1083	40.8213	1.37131
1086	115.894	2.57635																		40.9562	333.334	99.1085		1084	40.8632	1.2077
1087	116.097	2.69348																		40.9322	333.504	99.1458		1085	40.885	1.18592
1088	115.878	2.51244																		40.9322	333.504	99.2576		1086	40.9118	1.15912
1089	116.165	2.39521																		40.9322	333.504	99.3694		1087	40.921	1.23458
1090	116.452	0.167985																		40.9322	333.632	99.4252		1088	40.993	1.05672
1091	116.233	0.386938																		40.8813	333.824	99.4532		1089	40.9896	1.10507
1092	116.52	0.099713																		41.6014	333.952	99.509		1090	40.9863	0.593825
1093	116.723	-2.77315																		41.3752	334.037	99.5834		1091	41.0582	0.521866
1094	116.909	-1.96914																		41.7448	334.037	99.695		1092	41.0549	0.525214
1095	117.196	-2.59636																		41.7448	334.123	99.7693		1093	41.0641	-0.196131
1096	117.315	-2.92486																		41.7448	334.123	99.8808		1094	41.0758	0.0567508
1097	117.349	-4.329																		41.9119	334.251	99.9365		1095	41.0724	-0.0307004
1098	117.573	-4.20295																		41.9278	334.324	100.016		1096	41.0942	-0.10856
1099	117.658	-3.27771																		41.7581	334.579	100.016		1097	41.1285	-0.509649
1100	117.945	-4.03493																		41.6439	334.579	100.127		1098	41.1345	-0.421879
1101	118.232	-3.15216																		41.6439	334.579	100.239		1099	41.1613	-0.178311
1102	118.33	-6.24957																		41.6439	334.771	100.266		1100	41.1579	-0.300673
1103	118.111	-6.03061																		42.3089	334.957	100.297		1101	41.1546	0.0153305
1104	118.06	-5.98039																		42.6359	335.213	100.297		1102	41.1794	-0.813018
1105	118.01	-9.04016																		42.9804	335.366	100.341		1103	41.2513	-0.884847
1106	117.791	-3.63121																		42.6359	335.545	100.375		1104	41.298	-0.931596
1107	117.572	-3.29225																		42.7386	335.654	100.438		1105	41.3447	-1.81763
1108	117.691	-3.50075																		42.7386	335.91	100.438		1106	41.4165	-0.492343
1109	117.472	-3.2818																		42.7386	335.995	100.512		1107	41.4882	-0.531944
1110	117.253	-3.06285																		42.9043	336.199	100.534		1108	41.5098	-0.577669
1111	117.287	-3.09698																		42.7965	336.391	100.562		1109	41.5815	-0.649303
1112	117.448	-3.44766																		43.3527	336.527	100.614		1110	41.6531	-0.720896
1113	117.482	-0.7818																		43.7864	336.702	100.649		1111	41.6872	-0.755006
1114	117.432	-1.58157																		43.5097	336.894	100.677		1112	41.7025	-0.821209
1115	117.213	0.0273801																		43.5097	336.945	100.765		1113	41.7366	-0.13527
1116	117.162	0.0776069																		43.5097	337.149	100.787		1114	41.7832	-0.407999
1117	116.943	0.29656																		43.6063	337.251	100.854		1115	41.8547	-0.109851
1118	116.978	0.892424																		43.2873	337.302	100.943		1116	41.9012	-0.156363
1119	116.903	1.02675																		43.1353	337.493	100.97		1117	41.9726	-0.227767
1120	117.19	0.099529																		43.6194	337.639	101.018		1118	42.0066	-0.0946595
1121	116.972	-0.111518																		43.8255	337.639	101.129		1119	42.0566	-0.128764
1122	116.753	0.107435																		43.8255	337.639	101.239		1120	42.0533	-0.295179
1123	116.913	-0.0532457																		43.8255	337.792	101.284		1121	42.1246	-0.48069
1124	117.062	2.30758																		43.8542	337.984	101.311		1122	42.1959	-0.551962
1125	117.35	3.26035																		43.8021	338.137	101.355		1123	42.2112	-0.56727
1126	117.434	4.4856																		43.7551	338.392	101.355		1124	42.2282	0.0806953
1127	117.57	3.04023																		43.7603	338.392	101.466		1125	42.2248	0.411103
1128	117.568	3.43225																		43.7551	338.519	101.521		1126	42.2513	0.729135
1129	117.855	3.14502																		43.7551	338.774	101.521		1127	42.2703	0.36559
1130	117.805	3.19525																		43.4992	338.92	101.569		1128	42.3096	0.429015
1131	117.991	3.63926																		43.3423	339.073	101.613		1129	42.3062	0.432352
1132	118.151	3.06858																		43.5018	339.328	101.613		1130	42.3526	0.38602
1133	118.201	5.13862																		43.4103	339.582	101.613		1131	42.3641	0.540124
1134	118.33	6.66958																		43.4103	339.837	101.613		1132	42.3794	0.417054
1135	118.491	5.4489																		43.4103	340.092	101.613		1133	42.411	0.941737
1136	118.373	5.56661																		43.5646	340.274	101.644		1134	42.4309	1.35551
1137	118.559	5.38062																		43.622	340.316	101.736		1135	42.4462	1.06348
1138	118.543	5.76711																		43.4966	340.443	101.791		1136	42.5024	1.00728
1139	118.425	4.66482																		43.776	340.625	101.823		1137	42.5139	0.99574
1140	118.586	3.92414																		43.776	340.71	101.897		1138	42.5552	1.05113
1141	118.656	5.70385																		44.1873	340.88	101.933		1139	42.6114	0.675906
1142	118.437	6.7128																		44.0053	341.103	101.947		1140	42.6266	0.508656
1143	118.218	6.93176																		44.0781	341.357	101.947		1141	42.6551	0.96428
1144	118.303	6.847																		44.0911	341.408	102.035		1142	42.7261	1.09946
1145	118.464	6.79632																		44.1795	341.662	102.035		1143	42.797	1.02855
1146	118.548	6.51157																		44.1795	341.917	102.035		1144	42.8233	1.0022
1147	118.836	6.04434																		45.0135	341.989	102.114		1145	42.8386	1.01565
1148	118.617	6.2833																		45.3537	342.148	102.155		1146	42.8649	0.937172
1149	118.651	6.22916																		45.1528	342.148	102.265		1147	42.8616	0.893559
1150	118.938	5.94193																		44.3328	342.276	102.32		1148	42.9324	0.82795
1151	119.008	4.89164																		44.3328	342.53	102.32		1149	42.9661	0.788999
1152	119.093	4.20689																		44.3328	342.784	102.32		1150	42.9628	0.792329
1153	119.38	4.52966																		44.7448	343.038	102.32		1151	42.9912	0.507986
1154	119.668	3.89244																		44.3613	343.183	102.368		1152	43.0175	0.324719
1155	119.955	3.60521																		44.5066	343.336	102.412		1153	43.0142	0.487621
1156	120.242	3.31799																		44.6568	343.59	102.412		1154	43.0109	0.399417
1157	120.385	3.76538																		44.8431	343.717	102.467		1155	43.0076	0.402744
1158	120.25	4.11997																		44.8431	343.844	102.522		1156	43.0042	0.40607
1159	120.284	3.60584																		44.8431	344.013	102.558		1157	43.0221	0.542486
1160	120.427	4.53323																		44.7344	344.267	102.558		1158	43.0805	0.541569
1161	120.377	4.58346																		44.7319	344.352	102.631		1159	43.1141	0.382464
1162	120.495	6.04496																		45.0677	344.511	102.673		1160	43.132	0.644035
1163	120.719	5.12101																		45.1038	344.667	102.715		1161	43.178	0.598033
1164	121.006	5.11378																		44.5558	344.848	102.746		1162	43.1993	0.988047
1165	120.888	5.2815																		44.5558	344.848	102.856		1163	43.2052	0.800062
1166	121.176	5.33428																		44.5558	345.102	102.856		1164	43.2019	0.876245
1167	121.463	5.04705																		44.3873	345.333	102.866		1165	43.2577	0.83342
1168	121.389	8.34138																		44.7448	345.502	102.903		1166	43.2544	0.925145
1169	121.486	9.56397																		44.8844	345.756	102.903		1167	43.2511	0.928467
1170	121.267	9.00293																		44.6361	346.009	102.903		1168	43.3005	1.71297
1171	121.301	5.79879																		44.6361	346.263	102.903		1169	43.3249	2.02879
1172	121.588	5.51156																		44.6361	346.516	102.903		1170	43.3955	1.75733
1173	121.876	5.22434																		44.7655	346.668	102.946		1171	43.4291	0.90372
1174	122.163	6.52711																		44.6154	346.922	102.946		1172	43.4257	0.90704
1175	122.233	4.97682																		44.6879	347.06	102.996		1173	43.4224	0.91036
1176	122.318	5.45207																		44.7577	347.314	102.996		1174	43.4191	1.32569
1177	122.605	5.74484																		44.8224	347.567	102.996		1175	43.4474	0.913914
1178	122.639	6.43071																		45.1451	347.71	103.044		1176	43.4736	1.03295
1179	122.673	6.39657																		44.7939	347.963	103.044		1177	43.4703	1.18651
1180	122.792	6.27807																		44.8379	348.216	103.044		1178	43.5039	1.33917
1181	123.079	5.57084																		44.5195	348.385	103.081		1179	43.5374	1.30561
1182	123.029	5.61107																		44.5351	348.537	103.125		1180	43.5587	1.28435
1183	123.126	6.81366																		44.4469	348.79	103.125		1181	43.5554	1.17906
1184	123.219	6.86112																		44.7138	348.79	103.234		1182	43.6012	1.13064
1185	123.361	4.59852																		45.1116	348.971	103.266		1183	43.6255	1.44217
1186	123.143	4.81747																		45.0832	349.133	103.305		1184	43.6506	1.45325
1187	123.43	4.53025																		45.616	349.26	103.359		1185	43.6683	0.887516
1188	123.671	3.63904																		45.616	349.361	103.425		1186	43.7386	0.817184
1189	123.789	4.90054																		45.616	349.545	103.455		1187	43.7353	0.820499
1190	124.077	5.15331																		45.9263	349.672	103.51		1188	43.7387	0.648595
1191	124.364	3.90609																		45.6724	349.874	103.532		1189	43.7599	0.984878
1192	124.651	3.61886																		45.3511	350.001	103.586		1190	43.7566	1.12779
1193	124.938	3.33164																		45.0032	350.253	103.586		1191	43.7533	0.88281
1194	125.023	3.74688																		45.4155	350.422	103.623		1192	43.75	0.886122
1195	125.31	2.87966																		45.4155	350.548	103.677		1193	43.7467	0.889433
1196	125.367	3.10251																		45.4155	350.548	103.787		1194	43.7728	0.99269
1197	125.655	3.08529																		45.3383	350.548	103.896		1195	43.7695	0.8459
1198	125.942	3.04806																		44.9541	350.65	103.961		1196	43.7996	0.88825
1199	126.008	4.23229																		44.351	350.831	103.992		1197	43.7963	0.961414
1200	126.295	2.58506																		42.4751	350.945	104.052		1198	43.793	1.02937
1201	126.582	2.46784																		42.6728	350.945	104.161		1199	43.8219	1.32319
1202	126.701	1.11934																		42.6728	351.198	104.161		1200	43.8186	0.975361
1203	126.785	1.09459																		42.6728	351.45	104.161		1201	43.8153	1.02262
1204	127.073	0.46736																		43.0408	351.619	104.197		1202	43.8365	0.683062
1205	126.854	1.71631																		43.5828	351.745	104.252		1203	43.8626	0.672504
1206	126.996	3.11371																		43.3108	351.914	104.288		1204	43.8593	0.587673
1207	127.103	2.89726																		42.686	352.124	104.306		1205	43.9295	0.784278
1208	127.137	4.93313																		42.2164	352.377	104.306		1206	43.9472	1.16439
1209	127.12	4.94961																		42.2164	352.503	104.361		1207	43.9701	1.11309
1210	127.27	4.80043																		41.1699	352.683	104.392		1208	44.0035	1.61244
1211	127.304	5.9763																		41.7342	352.823	104.44		1209	44.0443	1.57169
1212	127.49	4.80031																		41.5056	353.076	104.44		1210	44.061	1.55497
1213	127.524	3.51617																		41.8907	353.227	104.484		1211	44.0944	1.83193
1214	127.811	1.87894																		41.6864	353.385	104.525		1212	44.1058	1.56669
1215	127.93	3.36044																		41.6864	353.469	104.597		1213	44.1391	1.21202
1216	127.964	3.32631																		41.6864	353.469	104.706		1214	44.1358	0.867362
1217	127.745	3.54526																		42.941	353.658	104.733		1215	44.157	1.2585
1218	127.526	3.46421																		42.8622	353.816	104.774		1216	44.1903	1.22513
1219	127.509	1.9907																		42.6965	353.984	104.81		1217	44.2604	1.15513
1220	127.654	-0.484167																		42.6965	353.984	104.919		1218	44.3303	1.00796
1221	127.663	-7.66299																		42.5753	354.236	104.919		1219	44.371	0.583179
1222	127.444	-6.69404																		42.5753	354.362	104.973		1220	44.3883	-0.0372941
1223	127.731	-6.98127																		42.5753	354.506	105.02		1221	44.4252	-1.95007
1224	128.018	-7.26849																		42.5832	354.59	105.092		1222	44.4951	-1.8223
1225	128.137	-5.98699																		42.7044	354.717	105.146		1223	44.4918	-1.819
1226	128.171	-3.95113																		42.0576	354.801	105.219		1224	44.4885	-1.8157
1227	128.29	-5.10963																		41.1752	354.99	105.246		1225	44.5096	-1.46875
1228	128.492	-7.69249																		41.2553	355.206	105.261		1226	44.5428	-0.960002
1229	128.78	-9.75971																		41.2553	355.458	105.261		1227	44.5639	-1.25308
1230	128.814	-9.79385																		41.2553	355.584	105.316		1228	44.5728	-1.88685
1231	128.956	-13.8765																		41.7952	355.684	105.381		1229	44.5695	-2.35314
1232	129.019	-11.8187																		41.7634	355.81	105.435		1230	44.6028	-2.38639
1233	129.306	-12.9659																		41.9331	355.936	105.489		1231	44.6203	-3.45043
1234	129.391	-11.6007																		42.1873	356.188	105.489		1232	44.6495	-2.91532
1235	129.488	-12.4681																		42.3907	356.272	105.561		1233	44.6462	-3.14059
1236	129.438	-12.4179																		42.3907	356.524	105.561		1234	44.6721	-2.78141
1237	129.219	-12.1989																		42.3907	356.776	105.561		1235	44.6962	-3.00984
1238	129.38	-7.6096																		41.8854	357.027	105.561		1236	44.7416	-3.05522
1239	129.477	-8.00701																		42.5569	357.09	105.642		1237	44.8113	-3.12491
1240	129.596	-8.75551																		42.5305	357.209	105.7		1238	44.8262	-1.8852
1241	129.377	-8.53655																		42.6254	357.344	105.75		1239	44.8503	-1.9881
1242	129.664	-9.28378																		42.4409	357.596	105.75		1240	44.8713	-2.17484
1243	129.698	-9.31792																		42.4409	357.848	105.75		1241	44.9409	-2.24446
1244	129.768	-9.38821																		42.4409	357.973	105.804		1242	44.9376	-2.36232
1245	129.718	-9.30798																		42.2745	358.141	105.84		1243	44.9708	-2.39547
1246	129.752	-8.88212																		42.2349	358.334	105.865		1244	44.9987	-2.4234
1247	129.702	-11.2819																		42.2217	358.502	105.901		1245	45.044	-2.46076
1248	129.863	-14.7626																		41.7873	358.502	106.009		1246	45.0771	-2.37273
1249	130.077	-14.6775																		41.7528	358.67	106.045		1247	45.1224	-3.06472
1250	130.365	-14.9647																		41.7528	358.795	106.099		1248	45.1373	-3.96201
1251	130.399	-14.9988																		41.949	358.846	106.185		1249	45.1444	-3.8891
1252	130.382	-12.9524																		41.6598	358.953	106.247		1250	45.1411	-3.88581
1253	130.417	-13.1065																		41.5083	359.079	106.301		1251	45.1742	-3.9189
1254	130.451	-12.5006																		41.1619	359.219	106.349		1252	45.2145	-3.41928
1255	130.738	-11.8279																		41.1619	359.344	106.403		1253	45.2476	-3.48419
1256	130.688	-11.0076																		41.1619	359.495	106.446		1254	45.2807	-3.34751
1257	130.975	-11.2949																		41.1619	359.746	106.446		1255	45.2774	-3.09008
1258	131.262	-11.5821																		41.6439	359.914	106.482		1256	45.3225	-2.93182
1259	131.549	-13.7793																		42.1291	360.04	106.536		1257	45.3192	-2.92853
1260	131.457	-11.1469																		42.6517	360.147	106.597		1258	45.3159	-2.92524
1261	131.476	-11.2662																		43.371	360.307	106.637		1259	45.3127	-3.42723
1262	131.53	-10.9598																		43.371	360.37	106.717		1260	45.3639	-2.80698
1263	131.817	-11.947																		43.7603	360.537	106.753		1261	45.399	-2.86851
1264	132.104	-12.2342																		43.6168	360.726	106.78		1262	45.4293	-2.80386
1265	132.138	-12.2683																		44.0703	360.851	106.834		1263	45.426	-2.98512
1266	132.257	-13.0168																		44.2081	360.901	106.92		1264	45.4227	-2.98183
1267	132.427	-13.3373																		44.6542	361.069	106.956		1265	45.4557	-3.01484
1268	132.546	-13.5058																		44.6542	361.208	107.004		1266	45.4766	-3.20209
1269	132.327	-14.9268																		44.6542	361.271	107.084		1267	45.4901	-3.25519
1270	132.445	-15.1753																		44.6542	361.438	107.12		1268	45.511	-3.28931
1271	132.479	-15.2094																		44.5325	361.564	107.174		1269	45.5802	-3.79292
1272	132.362	-14.3517																		44.5454	361.626	107.255		1270	45.6011	-3.84831
1273	132.36	-15.4397																		44.4495	361.827	107.276		1271	45.6341	-3.88127
1274	132.394	-16.0438																		44.3172	362.078	107.276		1272	45.6887	-3.7397
1275	132.456	-17.4061																		44.3172	362.203	107.33		1273	45.7269	-4.06702
1276	132.49	-17.4402																		44.3172	362.454	107.33		1274	45.7598	-4.25149
1277	132.575	-17.525																		44.8069	362.621	107.365		1275	45.7887	-4.62677
1278	132.862	-17.8122																		44.9206	362.722	107.43		1276	45.8216	-4.65968
1279	132.981	-16.1207																		45.4643	362.805	107.501		1277	45.8473	-4.68535
1280	133.015	-14.3248																		45.7982	362.972	107.537		1278	45.844	-4.68207
1281	133.013	-12.3428																		45.6442	363.116	107.583		1279	45.8648	-4.22092
1282	133.116	-9.70599																		45.6442	363.283	107.619		1280	45.8977	-3.76861
1283	133.024	-9.61358																		45.6442	363.377	107.686		1281	45.9357	-3.28402
1284	133.142	-8.24208																		45.3357	363.627	107.686		1282	45.9588	-2.58771
1285	133.303	-8.95276																		45.1657	363.815	107.713		1283	46.0097	-2.63864
1286	133.337	-7.2469																		45.9135	363.982	107.748		1284	46.0305	-2.27015
1287	133.219	-6.59918																		45.2997	364.183	107.77		1285	46.0453	-2.42848
1288	133.338	-4.99768																		45.3357	364.283	107.834		1286	46.0781	-2.00779
1289	133.4	-5.05994																		45.3357	364.383	107.898		1287	46.1326	-1.92449
1290	133.308	-4.96753																		45.3357	364.571	107.925		1288	46.1534	-1.49918
1291	133.426	-5.08603																		46.1618	364.671	107.989		1289	46.1822	-1.52798
1292	133.46	-5.59016																		46.1464	364.828	108.029		1290	46.233	-1.57882
1293	133.368	-5.44775																		46.1592	364.953	108.083		1291	46.2538	-1.59959
1294	133.554	-6.00374																		46.1592	365.14	108.11		1292	46.2866	-1.75411
1295	133.841	-6.80097																		46.1592	365.391	108.11		1293	46.3374	-1.79195
1296	133.875	-6.83511																		46.0722	365.491	108.174		1294	46.3485	-1.899
1297	134.162	-7.12233																		45.9673	365.616	108.227		1295	46.3453	-2.02805
1298	134.281	-5.35083																		46.0697	365.727	108.287		1296	46.378	-2.06081
1299	134.264	-4.89435																		45.9903	365.977	108.287		1297	46.3747	-2.05753
1300	134.214	-2.73412																		45.9903	366.165	108.313		1298	46.3955	-1.58863
1301	134.333	-1.55262																		46.039	366.304	108.361		1299	46.4354	-1.51487
1302	134.403	-2.22291																		46.6517	366.492	108.388		1300	46.4802	-1.01583
1303	134.521	-2.34141																		46.458	366.742	108.388		1301	46.5009	-0.702741
1304	134.492	-2.31228																		46.4784	366.867	108.441		1302	46.5285	-0.884274
1305	134.78	-3.7995																		46.4784	367.117	108.441		1303	46.5492	-0.904991
1306	134.94	-4.62018																		46.4784	367.367	108.441		1304	46.5909	-0.946689
1307	135.059	-1.82868																		46.7255	367.478	108.5		1305	46.5876	-1.25191
1308	135.245	-4.40467																		46.5039	367.603	108.554		1306	46.6023	-1.43664
1309	135.228	-4.24819																		46.9823	367.746	108.6		1307	46.623	-0.709535
1310	135.212	-4.23171																		46.8146	367.954	108.617		1308	46.6341	-1.33448
1311	135.372	-4.39239																		46.9188	368.037	108.688		1309	46.674	-1.33831
1312	135.356	-1.15591																		46.9188	368.037	108.795		1310	46.7139	-1.37817
1313	135.453	-1.31331																		46.9188	368.287	108.795		1311	46.7286	-1.39287
1314	135.487	-1.29745																		46.9823	368.387	108.859		1312	46.7684	-0.606657
1315	135.648	-1.45813																		46.9518	368.546	108.898		1313	46.7921	-0.645666
1316	135.935	-1.74536																		47.0585	368.74	108.921		1314	46.8247	-0.66552
1317	135.919	-2.06888																		47.1904	368.865	108.975		1315	46.8394	-0.680202
1318	135.953	-2.51301																		47.3298	368.948	109.046		1316	46.8361	-0.676933
1319	135.959	-2.11903																		47.3298	369.104	109.086		1317	46.8759	-0.803699
1320	136.246	-2.71625																		47.3298	369.104	109.192		1318	46.9086	-0.941263
1321	136.407	-2.87693																		47.5348	369.271	109.228		1319	46.9451	-0.875468
1322	136.469	-2.74919																		47.464	369.479	109.245		1320	46.9419	-0.951544
1323	136.63	-0.509871																		47.5651	369.645	109.281		1321	46.9565	-0.966211
1324	136.917	-1.5571																		47.5955	369.845	109.302		1322	46.9852	-0.946184
1325	136.951	-1.51123																		47.5955	370.011	109.338		1323	46.9998	-0.348138
1326	137.238	-1.79846																		47.6207	370.219	109.355		1324	46.9966	-0.538568
1327	137.526	-2.08568																		47.2589	370.406	109.382		1325	47.0291	-0.550748
1328	137.532	-1.1217																		47.5323	370.606	109.403		1326	47.0259	-0.547483
1329	137.566	-2.02583																		47.5171	370.805	109.424		1327	47.0226	-0.544218
1330	137.636	-0.216127																		47.7218	370.868	109.504		1328	47.0592	-0.33365
1331	137.839	-1.07899																		47.7218	371.117	109.504		1329	47.0917	-0.58784
1332	137.789	-0.618762																		47.7167	371.366	109.504		1330	47.1192	-0.13686
1333	137.57	-0.399809																		48.0798	371.522	109.544		1331	47.1278	-0.313283
1334	137.857	-0.687034																		48.3038	371.678	109.584		1332	47.1723	-0.253531
1335	137.841	-0.420553																		48.2434	371.886	109.601		1333	47.2406	-0.321856
1336	137.944	-0.643713																		48.1529	371.969	109.672		1334	47.2374	-0.318593
1337	138.118	-0.398455																		48.1529	372.135	109.708		1335	47.2771	-0.294753
1338	138.153	0.0874092																		48.2107	372.334	109.729		1336	47.2998	-0.347989
1339	138.102	0.687636																		48.0723	372.484	109.771		1337	47.3124	-0.253966
1340	138.2	0.590228																		48.1025	372.484	109.877		1338	47.3449	-0.154538
1341	137.981	0.809181																		47.8328	372.733	109.877		1339	47.3893	-0.0595559
1342	138.099	1.50068																		47.8328	372.857	109.93		1340	47.4129	-0.0831005
1343	138.302	1.01782																		47.8328	372.982	109.984		1341	47.4811	-0.151297
1344	138.421	1.29932																		47.8984	373.231	109.984		1342	47.5016	0.0331519
1345	138.607	1.23333																		47.6157	373.369	110.031		1343	47.5103	-0.0463189
1346	138.725	1.11483																		47.4817	373.469	110.094		1344	47.5308	0.0343042
1347	138.928	1.01197																		47.4817	373.593	110.147		1345	47.5419	0.053617
1348	139.089	-0.578712																		47.9942	373.78	110.174		1346	47.5624	0.0330768
1349	139.275	0.315298																		47.8782	373.967	110.2		1347	47.571	0.0497108
1350	139.461	0.0693083																		48.2082	374.091	110.253		1348	47.5856	-0.326769
1351	139.368	0.971717																		48.5925	374.216	110.306		1349	47.5966	-0.0643728
1352	139.656	0.684491																		48.5624	374.419	110.325		1350	47.6077	-0.0905628
1353	139.943	0.377266																		49.0107	374.668	110.325		1351	47.6579	0.06388
1354	140.04	1.71986																		49.2654	374.751	110.396		1352	47.6547	0.0671367
1355	140.138	2.51245																		49.2829	374.875	110.449		1353	47.6514	0.0653425
1356	140.34	2.06959																		49.567	374.958	110.519		1354	47.6749	0.404961
1357	140.29	1.75981																		50.2003	375.207	110.519		1355	47.6984	0.605383
1358	140.409	1.64131																		50.2003	375.207	110.625		1356	47.707	0.536412
1359	140.595	1.68532																		50.2003	375.331	110.678		1357	47.7513	0.401573
1360	140.679	1.05057																		50.7467	375.469	110.725		1358	47.7718	0.381069
1361	140.46	1.38952																		50.8256	375.576	110.785		1359	47.7828	0.427939
1362	140.748	0.0322981																		50.5838	375.72	110.83		1360	47.808	0.264266
1363	140.782	-0.00183809																		50.3489	375.826	110.89		1361	47.876	0.226504
1364	140.816	-0.0359743																		50.1978	376	110.922		1362	47.8728	-0.0399088
1365	141.103	-0.0631997																		50.2102	376.172	110.954		1363	47.9051	-0.0722582
1366	141.165	-1.24546																		50.1482	376.35	110.984		1364	47.9374	-0.104599
1367	141.149	-1.75898																		50.2201	376.598	110.984		1365	47.9342	-0.0357686
1368	141.183	-1.79311																		50.2201	376.847	110.984		1366	47.9626	-0.346881
1369	141.344	0.0762078																		50.2201	376.996	111.027		1367	48.002	-0.520334
1370	141.504	-0.544473																		50.1854	377.102	111.087		1368	48.0343	-0.552649
1371	141.539	0.731391																		50.0838	377.315	111.102		1369	48.0489	-0.0546482
1372	141.573	2.22725																		49.6566	377.481	111.137		1370	48.0634	-0.185135
1373	141.768	1.91206																		49.6566	377.481	111.242		1371	48.0957	0.112522
1374	142.055	3.41484																		49.6566	377.729	111.242		1372	48.128	0.464531
1375	142.005	4.48506																		49.7013	377.822	111.308		1373	48.1376	0.424759
1376	142.039	4.52093																		49.6591	378.07	111.308		1374	48.1344	0.876277
1377	141.989	5.71115																		50.1482	378.236	111.343		1375	48.1785	1.08691
1378	142.276	7.97393																		50.6233	378.422	111.37		1376	48.2108	1.0721
1379	142.057	8.19288																		50.6653	378.67	111.37		1377	48.2549	1.31211
1380	142.091	8.15875																		50.6653	378.67	111.475		1378	48.2516	1.94864
1381	142.154	10.3065																		50.6653	378.918	111.475		1379	48.3194	1.8809
1382	142.151	10.6285																		50.6653	379.166	111.475		1380	48.3516	1.84867
1383	142.226	9.57441																		50.727	379.249	111.545		1381	48.3799	2.36682
1384	142.224	8.62643																		50.4997	379.378	111.596		1382	48.4172	2.40847
1385	142.359	7.88106																		50.517	379.536	111.634		1383	48.4438	2.13997
1386	142.49	7.79958																		51.0302	379.701	111.669		1384	48.4811	1.8678
1387	142.633	7.40698																		51.0302	379.873	111.702		1385	48.4991	1.69873
1388	142.92	7.40975																		51.0351	380.059	111.728		1386	48.5176	1.69256
1389	143.207	7.12253																		50.833	380.262	111.747		1387	48.5346	1.61361
1390	143.292	7.03777																		50.9095	380.509	111.747		1388	48.5314	1.68871
1391	143.29	6.89979																		51.3008	380.675	111.782		1389	48.5281	1.69196
1392	143.505	6.27488																		50.0391	380.881	111.8		1390	48.5532	1.66686
1393	143.624	4.43638																		50.0391	381.005	111.852		1391	48.5905	1.59494
1394	143.405	4.65533																		50.0391	381.191	111.878		1392	48.5973	1.48644
1395	143.692	4.3681																		49.7511	381.377	111.905		1393	48.6177	1.03888
1396	143.663	4.57724																		50.3068	381.55	111.936		1394	48.6852	0.971332
1397	143.95	4.12002																		50.2003	381.798	111.936		1395	48.682	0.974574
1398	144.068	5.97152																		50.0887	381.946	111.978		1396	48.723	0.978363
1399	144.229	7.73084																		50.2969	382.153	111.996		1397	48.7197	0.939321
1400	144.516	7.61361																		50.2969	382.301	112.038		1398	48.7401	1.40815
1401	144.297	7.83256																		50.2969	382.507	112.055		1399	48.7545	1.86875
1402	144.585	7.54534																		50.8478	382.656	112.097		1400	48.7513	1.91397
1403	144.872	7.25811																		50.6949	382.903	112.097		1401	48.8188	1.8465
1404	144.822	7.55834																		51.104	383.068	112.132		1402	48.8155	1.84974
1405	144.866	6.59408																		50.9785	383.192	112.185		1403	48.8123	1.85298
1406	144.969	6.56092																		51.3892	383.439	112.185		1404	48.8562	1.87081
1407	145.088	8.52242																		51.3892	383.563	112.237		1405	48.8868	1.61289
1408	145.219	8.39094																		51.0253	383.687	112.29		1406	48.9093	1.60774
1409	145.38	8.25026																		50.282	383.872	112.316		1407	48.9296	2.10058
1410	145.575	7.23507																		50.939	383.955	112.386		1408	48.9481	2.08208
1411	145.862	7.25784																		50.3959	384.054	112.449		1409	48.9625	2.07259
1412	145.981	8.72934																		50.381	384.153	112.512		1410	48.9721	1.86093
1413	146.184	3.41648																		50.381	384.4	112.512		1411	48.9689	1.94059
1414	146.218	3.38234																		49.7486	384.565	112.546		1412	48.9892	2.3116
1415	146.378	3.22166																		49.7486	384.565	112.651		1413	48.9977	1.04143
1416	146.539	1.90098																		50.2226	384.565	112.756		1414	49.0298	1.00938
1417	146.674	4.00561																		49.8455	384.812	112.756		1415	49.0442	0.994969
1418	146.962	3.28839																		50.4948	384.894	112.826		1416	49.0586	0.692504
1419	147.046	2.75363																		50.4948	385.018	112.878		1417	49.0765	1.23027
1420	147.249	3.39077																		50.4948	385.141	112.93		1418	49.0733	1.12701
1421	147.334	3.30602																		51.0031	385.247	112.99		1419	49.0983	0.990487
1422	147.537	3.10315																		51.4383	385.433	113.016		1420	49.1068	1.19009
1423	147.622	5.2484																		52.3266	385.515	113.086		1421	49.1317	1.16512
1424	147.909	4.34117																		52.4144	385.515	113.19		1422	49.1403	1.1566
1425	148.027	5.88267																		52.5874	385.7	113.216		1423	49.1652	1.68261
1426	148.061	5.33854																		52.5874	385.824	113.269		1424	49.162	1.53288
1427	148.349	6.72131																		52.5289	385.968	113.312		1425	49.1823	1.92176
1428	148.383	6.68718																		53.2893	386.215	113.312		1426	49.2143	1.76418
1429	148.417	5.17304																		53.599	386.338	113.364		1427	49.211	2.17817
1430	148.578	2.00236																		53.6933	386.523	113.391		1428	49.243	2.14617
1431	148.527	4.71259																		53.6691	386.667	113.434		1429	49.275	1.75022
1432	148.511	2.52907																		53.6691	386.914	113.434		1430	49.2894	0.992601
1433	148.494	2.48555																		53.6691	386.914	113.538		1431	49.3331	1.60592
1434	148.782	2.19832																		54.0479	387.091	113.568		1432	49.3721	1.02373
1435	148.9	-0.470175																		53.8743	387.152	113.646		1433	49.4111	0.969893
1436	148.681	-0.251222																		53.9539	387.246	113.711		1434	49.4079	0.973122
1437	148.462	1.87773																		55.114	387.411	113.746		1435	49.4281	0.320471
1438	148.749	0.0705059																		55.594	387.596	113.772		1436	49.4952	0.253362
1439	148.699	2.74073																		55.594	387.719	113.824		1437	49.5623	0.660268
1440	148.733	2.7066																		55.594	387.966	113.824		1438	49.5591	0.286433
1441	148.768	2.67246																		54.829	388.213	113.824		1439	49.6027	0.892085
1442	148.766	4.73448																		54.9751	388.361	113.865		1440	49.6346	0.860184
1443	148.926	6.3438																		54.841	388.607	113.865		1441	49.6665	0.82829
1444	148.876	10.024																		54.6707	388.792	113.891		1442	49.7034	1.29969
1445	148.657	10.603																		54.9177	388.977	113.917		1443	49.7177	1.7206
1446	148.818	11.1523																		54.9177	389.223	113.917		1444	49.7613	2.56533
1447	148.852	11.1182																		54.9177	389.47	113.917		1445	49.8282	2.58618
1448	148.928	10.8018																		55.4819	389.579	113.975		1446	49.8425	2.74484
1449	149.215	13.6446																		55.3028	389.678	114.038		1447	49.8744	2.713
1450	149.25	14.8905																		55.2909	389.87	114.061		1448	49.9004	2.62856
1451	149.41	15.1198																		54.3849	390.01	114.105		1449	49.8972	3.39211
1452	149.487	14.9435																		54.5483	390.195	114.131		1450	49.929	3.67004
1453	149.774	14.6563																		54.5483	390.442	114.131		1451	49.9433	3.74999
1454	149.555	14.8752																		54.5483	390.524	114.201		1452	49.9693	3.69985
1455	149.697	16.3026																		55.1881	390.678	114.24		1453	49.966	3.70307
1456	149.605	15.675																		55.2478	390.889	114.255		1454	50.0329	3.63624
1457	149.579	16.0311																		55.0087	391.08	114.278		1455	50.0497	3.99828
1458	149.697	20.7426																		54.2671	391.203	114.33		1456	50.099	3.77538
1459	149.858	22.592																		54.3873	391.357	114.369		1457	50.1391	3.81486
1460	149.892	22.5578																		54.3873	391.48	114.421		1458	50.1592	4.95477
1461	150.179	22.2706																		54.9225	391.48	114.524		1459	50.1734	5.42054
1462	150.467	18.7834																		54.6995	391.562	114.594		1460	50.2052	5.38878
1463	150.551	19.3086																		54.4666	391.759	114.614		1461	50.202	5.392
1464	150.839	18.4614																		54.125	391.923	114.649		1462	50.1988	4.63024
1465	150.999	17.5907																		54.3464	392.046	114.701		1463	50.2235	4.75162
1466	151.16	18.46																		54.5411	392.231	114.727		1464	50.2203	4.62069
1467	151.447	18.1728																		54.9895	392.34	114.785		1465	50.2346	4.43617
1468	151.734	17.8856																		55.4795	392.438	114.847		1466	50.2488	4.66883
1469	151.74	20.2396																		55.4914	392.684	114.847		1467	50.2456	4.67205
1470	151.724	19.506																		55.4914	392.93	114.847		1468	50.2424	4.67527
1471	151.899	19.2813																		55.4914	393.094	114.881		1469	50.278	5.20386
1472	151.969	15.431																		55.4914	393.34	114.881		1470	50.3167	4.98607
1473	152.13	15.9503																		55.1809	393.481	114.926		1471	50.329	4.96181
1474	152.417	15.6631																		55.5081	393.579	114.988		1472	50.3558	4.02914
1475	152.367	15.7133																		55.7751	393.77	115.011		1473	50.37	4.17828
1476	152.464	18.2859																		55.2359	393.975	115.028		1474	50.3668	4.1815
1477	152.679	18.321																		55.2359	394.122	115.07		1475	50.4102	4.13815
1478	152.854	17.1463																		55.2359	394.368	115.07		1476	50.4331	4.75496
1479	152.888	14.0221																		55.7155	394.532	115.104		1477	50.4399	4.80796
1480	152.985	14.4247																		55.737	394.614	115.173		1478	50.4522	4.55647
1481	153.019	14.3906																		55.2383	394.789	115.203		1479	50.4839	3.78319
1482	152.8	16.8395																		55.4007	394.953	115.237		1480	50.5068	3.88049
1483	152.75	15.9598																		55.0111	395.199	115.237		1481	50.5385	3.84882
1484	152.936	14.8038																		55.6107	395.304	115.296		1482	50.605	4.31741
1485	153.055	13.2653																		55.5272	395.444	115.341		1483	50.6483	4.05121
1486	153.089	14.1511																		55.2741	395.591	115.382		1484	50.659	3.80759
1487	153.25	14.8005																		55.1379	395.748	115.42		1485	50.6791	3.44597
1488	153.256	16.6644																		55.1379	395.829	115.489		1486	50.7107	3.63575
1489	153.239	18.7309																		55.1379	396.014	115.515		1487	50.7249	3.8162
1490	153.526	18.4937																		53.2917	396.234	115.525		1488	50.7604	4.22911
1491	153.814	18.2065																		53.6159	396.348	115.581		1489	50.799	4.68052
1492	153.932	18.088																		54.4522	396.47	115.632		1490	50.7958	4.69566
1493	154.219	17.8008																		54.7043	396.675	115.649		1491	50.7926	4.69887
1494	154.29	16.4305																		55.2168	396.757	115.718		1492	50.8126	4.67887
1495	154.273	17.8169																		55.2168	396.855	115.78		1493	50.8093	4.68208
1496	154.448	18.7622																		55.2168	397.002	115.822		1494	50.836	4.34495
1497	154.651	16.2993																		54.8817	397.198	115.842		1495	50.8745	4.6336
1498	154.735	16.2146																		54.9991	397.31	115.898		1496	50.8868	4.88831
1499	155.023	15.9274																		54.6299	397.408	115.96		1497	50.8952	4.34074
1500	155.141	17.8189																		55.3052	397.653	115.96		1498	50.9198	4.31612
1501	155.091	17.9591																		55.5415	397.653	116.064		1499	50.9166	4.31932
1502	155.234	15.7265																		55.5415	397.816	116.098		1500	50.9366	4.77898
1503	155.352	16.288																		55.6059	397.967	116.138		1501	50.9797	4.75726
1504	155.639	14.3708																		55.3888	398.131	116.172		1502	50.9964	4.24192
1505	155.637	16.8828																		55.6631	398.335	116.189		1503	51.0163	4.38439
1506	155.708	16.4625																		55.6178	398.458	116.241		1504	51.0131	3.99792
1507	155.792	15.3177																		55.9012	398.641	116.266		1505	51.0496	4.56103
1508	155.895	14.6446																		55.9012	398.886	116.266		1506	51.0762	4.45099
1509	155.845	14.6948																		55.9012	399.009	116.318		1507	51.1008	4.17333
1510	156.006	14.5341																		56.0867	399.009	116.421		1508	51.1229	4.01501
1511	156.242	6.62751																		56.4641	399.107	116.483		1509	51.166	3.97191
1512	156.257	7.95285																		56.4451	399.177	116.556		1510	51.1801	3.95776
1513	156.291	11.3887																		56.0962	399.367	116.579		1511	51.1838	2.10784
1514	156.494	12.2358																		56.196	399.49	116.63		1512	51.218	2.39792
1515	156.444	14.4261																		56.196	399.612	116.682		1513	51.2495	3.2027
1516	156.427	14.4426																		56.196	399.752	116.726		1514	51.2579	3.44644
1517	156.512	14.3578																		55.3124	399.967	116.739		1515	51.3009	3.91584
1518	156.698	12.7718																		55.4389	400.089	116.79		1516	51.3394	3.87743
1519	156.709	13.2507																		55.1522	400.334	116.79		1517	51.3639	3.85289
1520	156.693	11.7272																		55.1594	400.524	116.813		1518	51.3746	3.50718
1521	156.98	14.2599																		56.8831	400.717	116.835		1519	51.4092	3.58992
1522	156.761	15.4689																		56.8831	400.798	116.904		1520	51.4475	3.18239
1523	156.88	15.3504																		56.8831	400.961	116.938		1521	51.4443	3.86085
1524	156.972	15.5279																		57.3528	401.095	116.985		1522	51.5104	4.03109
1525	157.091	14.4994																		57.3975	401.231	117.03		1523	51.5303	4.01121
1526	157.294	15.4465																		58.0088	401.386	117.068		1524	51.5537	4.05216
1527	157.328	15.2224																		57.1287	401.563	117.096		1525	51.5736	3.81516
1528	157.488	16.2517																		57.1287	401.645	117.164		1526	51.582	4.08115
1529	157.776	15.9644																		57.1287	401.889	117.164		1527	51.6134	4.00445
1530	157.81	15.9303																		57.1287	402.052	117.199		1528	51.6275	4.27377
1531	157.591	16.9293																		57.4234	402.199	117.24		1529	51.6243	4.27697
1532	157.574	18.5357																		57.4423	402.355	117.277		1530	51.6557	4.24557
1533	157.5	18.5301																		57.2184	402.436	117.345		1531	51.7217	4.36507
1534	157.675	16.8853																		57.0201	402.619	117.371		1532	51.7599	4.70415
1535	157.709	17.2712																		57.0201	402.742	117.422		1533	51.8061	4.63901
1536	157.743	17.2371																		57.0201	402.864	117.474		1534	51.8183	4.27794
1537	157.813	17.1668																		57.0933	402.962	117.535		1535	51.8496	4.34636
1538	158.037	13.2328																		56.8996	403.059	117.596		1536	51.881	4.31501
1539	158.071	13.7287																		57.2868	403.222	117.631		1537	51.9074	4.2886
1540	158.359	12.2415																		57.1476	403.32	117.692		1538	51.9128	3.39953
1541	158.533	12.0967																		57.1476	403.564	117.692		1539	51.9442	3.49475
1542	158.712	19.168																		57.0862	403.768	117.709		1540	51.941	3.21125
1543	158.662	19.2182																		57.821	403.942	117.738		1541	51.9531	3.20628
1544	158.78	19.0997																		57.5882	403.973	117.828		1542	51.9647	4.91837
1545	158.837	21.0325																		58.037	404.156	117.853		1543	52.0075	4.87555
1546	158.9	21.1603																		58.037	404.197	117.939		1544	52.0273	4.85574
1547	159.003	23.6571																		58.037	404.197	118.041		1545	52.0555	5.29725
1548	159.149	19.7705																		58.0956	404.441	118.041		1546	52.083	5.31455
1549	159.099	19.8207																		57.9525	404.563	118.092		1547	52.1049	5.90396
1550	159.386	19.5335																		56.2316	404.703	118.136		1548	52.1208	5.0079
1551	159.505	19.415																		56.7175	404.893	118.159		1549	52.1636	4.96512
1552	159.59	20.5803																		56.2245	405.055	118.193		1550	52.1604	4.96832
1553	159.693	20.5571																		56.2245	405.218	118.227		1551	52.1802	4.94853
1554	159.643	19.6573																		55.3601	405.32	118.286		1552	52.2046	5.21887
1555	159.803	18.6566																		55.6846	405.431	118.342		1553	52.2264	5.21585
1556	159.837	18.6225																		56.4522	405.528	118.403		1554	52.2692	4.94921
1557	159.872	18.5884																		57.4164	405.772	118.403		1555	52.2832	4.73693
1558	159.855	18.9148																		57.1476	405.894	118.454		1556	52.3144	4.70568
1559	159.839	18.1113																		57.1476	406.138	118.454		1557	52.3457	4.67445
1560	159.957	19.6328																		57.1476	406.26	118.505		1558	52.3838	4.70953
1561	159.941	19.0593																		57.157	406.382	118.556		1559	52.4219	4.47774
1562	160.228	18.7721																		56.6655	406.556	118.585		1560	52.4416	4.84513
1563	160.431	18.3092																		56.9823	406.719	118.619		1561	52.4797	4.66788
1564	160.573	21.2866																		57.0036	406.841	118.67		1562	52.4765	4.67107
1565	160.418	20.4523																		57.4258	407.085	118.67		1563	52.4848	4.60143
1566	160.578	22.2016																		57.4258	407.329	118.67		1564	52.5013	5.31973
1567	160.444	22.3362																		57.5765	407.462	118.717		1565	52.5582	5.03
1568	160.225	22.5552																		57.2679	407.644	118.742		1566	52.5722	5.46475
1569	160.512	22.5179																		56.8854	407.888	118.742		1567	52.6263	5.41067
1570	160.546	21.8738																		56.7814	408.132	118.742		1568	52.6918	5.34516
1571	160.616	14.5135																		56.7223	408.375	118.742		1569	52.6886	5.40699
1572	160.791	16.3888																		56.4357	408.497	118.793		1570	52.7198	5.23272
1573	160.91	14.1903																		56.8216	408.66	118.827		1571	52.746	3.4856
1574	161.028	14.0718																		56.8925	408.735	118.898		1572	52.7581	3.95944
1575	161.02	10.4498																		56.547	408.881	118.938		1573	52.7778	3.44671
1576	161.031	11.7987																		56.547	408.95	119.011		1574	52.7975	3.42702
1577	161.015	15.0452																		56.547	409.098	119.051		1575	52.8343	2.52582
1578	161.302	18.8379																		56.547	409.252	119.089		1576	52.8685	2.81602
1579	161.336	17.6638																		57.7176	409.343	119.152		1577	52.9065	3.54574
1580	161.623	17.3766																		58.4797	409.514	119.183		1578	52.9033	4.51305
1581	161.658	17.3424																		58.4002	409.692	119.21		1579	52.9344	4.21318
1582	161.692	17.3483																		58.9889	409.753	119.286		1580	52.9312	4.21637
1583	161.834	15.1257																		58.9889	409.875	119.337		1581	52.9623	4.18528
1584	161.953	16.3472																		58.9889	409.979	119.395		1582	52.9934	4.16363
1585	161.987	16.4031																		59.322	410.077	119.456		1583	53.0098	3.65565
1586	162.274	17.9058																		59.2265	410.216	119.499		1584	53.0295	3.95287
1587	162.561	17.6186																		59.2196	410.459	119.499		1585	53.0605	3.94306
1588	162.619	18.2015																		59.2033	410.627	119.531		1586	53.0573	4.36845
1589	162.779	16.7308																		57.2349	410.773	119.571		1587	53.0542	4.37164
1590	163.066	14.8236																		57.2349	410.936	119.605		1588	53.0821	4.49436
1591	163.354	14.0963																		57.2349	410.936	119.707		1589	53.096	4.17186
1592	163.641	13.5591																		57.0036	411.01	119.777		1590	53.0929	3.79258
1593	163.675	12.315																		56.8169	411.173	119.811		1591	53.0897	3.69172
1594	163.794	13.8265																		57.3363	411.254	119.878		1592	53.0865	3.63576
1595	163.73	14.1897																		57.687	411.368	119.932		1593	53.1176	3.3181
1596	163.815	12.6449																		58.6434	411.498	119.979		1594	53.1372	3.68442
1597	163.741	12.7193																		59.5707	411.65	120.017		1595	53.1814	3.71115
1598	163.829	12.6314																		58.9189	411.893	120.017		1596	53.2056	3.34146
1599	163.93	12.5298																		59.1357	411.942	120.099		1597	53.2513	3.29578
1600	163.901	17.519																		59.7217	412.096	120.135		1598	53.275	3.27202
1601	164.036	20.6336																		59.7217	412.339	120.135		1599	53.2969	3.25012
1602	164.189	20.1413																		59.7217	412.582	120.135		1600	53.3365	4.38112
1603	164.096	22.7537																		58.7859	412.734	120.173		1601	53.3538	5.12596
1604	164.13	22.7196																		59.0518	412.896	120.207		1602	53.3688	5.03135
1605	164.128	22.7216																		58.9982	413.061	120.24		1603	53.4169	5.57198
1606	164.112	24.1681																		60.4372	413.231	120.27		1604	53.4479	5.541
1607	164.182	23.6878																		59.7866	413.401	120.301		1605	53.4837	5.50516
1608	164.469	23.3706																		59.7866	413.505	120.358		1606	53.5215	5.80045
1609	164.601	23.1691																		59.7866	413.678	120.387		1607	53.5476	5.67894
1610	164.686	14.6844																		57.68	413.817	120.431		1608	53.5444	5.67514
1611	164.804	14.5659																		58.6294	413.898	120.498		1609	53.5622	5.64101
1612	164.585	14.7848																		57.4258	414.006	120.554		1610	53.5864	3.64852
1613	164.522	13.868																		55.3864	414.087	120.622		1611	53.6059	3.62896
1614	164.64	12.9595																		56.4641	414.208	120.672		1612	53.671	3.56392
1615	164.59	15.2097																		56.4641	414.208	120.773		1613	53.715	3.28859
1616	164.61	16.6805																		56.5352	414.37	120.807		1614	53.7345	3.08233
1617	164.661	20.7095																		55.7608	414.572	120.824		1615	53.7768	3.55945
1618	164.758	24.5921																		57.2703	414.645	120.895		1616	53.8097	3.87731
1619	165.045	21.5049																		57.374	414.767	120.945		1617	53.8383	4.80509
1620	164.927	22.5526																		56.7601	414.888	120.996		1618	53.8607	5.71004
1621	165.031	24.9694																		56.7601	415.009	121.046		1619	53.8575	5.0614
1622	165.318	24.6822																		56.7601	415.131	121.096		1620	53.9088	5.22689
1623	165.605	24.395																		56.7601	415.252	121.147		1621	53.9304	5.79126
1624	165.702	20.2776																		56.4404	415.425	121.176		1622	53.9272	5.79443
1625	165.821	21.2991																		56.8902	415.564	121.219		1623	53.9241	5.79761
1626	165.944	20.9456																		57.1452	415.709	121.259		1624	53.9464	4.83949
1627	166.08	27.0102																		58.1566	415.779	121.331		1625	53.9659	5.08591
1628	166.215	24.0648																		58.1566	416.021	121.331		1626	53.9848	5.01345
1629	166.213	24.0669																		58.1566	416.102	121.398		1627	54.002	6.43519
1630	166.356	23.9243																		58.5406	416.171	121.47		1628	54.0192	5.76739
1631	166.426	14.834																		57.727	416.414	121.47		1629	54.0549	5.73169
1632	166.376	18.9342																		56.9871	416.575	121.504		1630	54.0712	5.71543
1633	166.382	13.7982																		56.4238	416.777	121.521		1631	54.0972	3.5828
1634	166.332	5.24841																		56.5849	417.02	121.521		1632	54.1393	4.49007
1635	166.366	9.74428																		56.5849	417.02	121.621		1633	54.1739	3.25189
1636	166.147	9.96323																		56.5849	417.262	121.621		1634	54.216	1.17036
1637	166.265	10.1447																		57.4776	417.35	121.685		1635	54.2468	2.21727
1638	166.468	6.68187																		57.3316	417.512	121.719		1636	54.3116	2.15253
1639	166.401	13.119																		58.255	417.673	121.753		1637	54.331	2.20417
1640	166.435	13.5248																		57.9337	417.847	121.781		1638	54.3392	1.42162
1641	166.469	10.8907																		58.6107	417.981	121.826		1639	54.3835	2.88675
1642	166.503	10.8566																		58.2901	418.175	121.846		1640	54.4143	2.9597
1643	166.538	10.8224																		58.578	418.336	121.88		1641	54.445	2.31509
1644	166.572	10.7883																		58.578	418.518	121.905		1642	54.4758	2.28435
1645	166.714	9.29568																		58.578	418.663	121.945		1643	54.5065	2.25361
1646	166.785	11.1254																		55.6202	418.835	121.974		1644	54.5372	2.22288
1647	166.869	12.1206																		54.5651	418.998	122.007		1645	54.5534	1.88696
1648	166.795	16.495																		54.8626	419.175	122.034		1646	54.5793	2.31086
1649	167.082	16.2077																		53.7802	419.369	122.054		1647	54.6032	2.542
1650	167.032	16.258																		52.4461	419.557	122.076		1648	54.6485	3.50811
1651	166.958	17.9723																		52.4461	419.769	122.089		1649	54.6453	3.51128
1652	167.245	14.2151																		52.4461	419.93	122.122		1650	54.6873	3.46929
1653	167.363	10.9566																		52.6093	420.089	122.157		1651	54.7325	3.80807
1654	167.566	8.37371																		50.6875	420.278	122.179		1652	54.7293	2.99767
1655	167.854	8.76649																		50.8873	420.39	122.233		1653	54.7487	2.23834
1656	167.635	8.98544																		52.5436	420.524	122.278		1654	54.7568	1.66696
1657	167.922	8.69822																		52.5436	420.712	122.3		1655	54.7537	1.83127
1658	167.887	12.5131																		52.5436	420.816	122.357		1656	54.8182	1.76677
1659	168.005	11.7746																		51.4678	420.927	122.411		1657	54.815	1.76993
1660	168.124	15.5861																		51.6444	421.048	122.462		1658	54.8549	2.62271
1661	168.266	14.0735																		51.3966	421.184	122.505		1659	54.8743	2.45728
1662	168.329	16.9012																		52.4339	421.369	122.529		1660	54.8937	3.36136
1663	168.515	15.3453																		51.9113	421.504	122.574		1661	54.9098	3.02392
1664	168.633	16.4568																		51.9113	421.701	122.592		1662	54.9367	3.67401
1665	168.794	16.2961																		51.9113	421.903	122.609		1663	54.947	3.3431
1666	168.879	16.2113																		52.0898	422.069	122.64		1664	54.9664	3.61156
1667	169.019	3.54062																		53.8164	422.203	122.684		1665	54.9801	3.59783
1668	169.141	-0.990946																		54.125	422.351	122.723		1666	55.004	3.57396
1669	169.292	0.097633																		53.5337	422.483	122.769		1667	55.0204	0.599806
1670	169.478	-4.58836																		53.6909	422.603	122.819		1668	55.0394	-0.47423
1671	169.653	-10.2631																		53.6909	422.765	122.852		1669	55.0543	-0.191751
1672	169.877	-10.4871																		53.6909	422.885	122.902		1670	55.0647	-1.28445
1673	169.996	-10.6056																		53.7657	423.058	122.931		1671	55.0765	-2.6304
1674	170.108	-10.0482																		54.6875	423.209	122.969		1672	55.0818	-2.63568
1675	170.285	-18.0647																		54.1347	423.354	123.009		1673	55.1011	-2.65503
1676	170.299	-17.2694																		54.5531	423.354	123.109		1674	55.1212	-2.51195
1677	170.362	-10.5717																		54.1154	423.492	123.152		1675	55.1329	-4.44538
1678	170.536	-10.7464																		54.1154	423.612	123.202		1676	55.166	-4.27875
1679	170.534	-10.7444																		54.1154	423.733	123.252		1677	55.1929	-2.64931
1680	170.549	-15.159																		54.0094	423.733	123.352		1678	55.2047	-2.66115
1681	170.583	-14.4732																		52.5192	423.894	123.385		1679	55.2401	-2.69654
1682	170.649	-15.549																		52.5192	424.01	123.437		1680	55.2732	-3.80547
1683	170.817	-11.4771																		56.0011	424.159	123.475		1681	55.3038	-3.65941
1684	170.879	-13.6793																		55.8656	424.279	123.525		1682	55.3301	-3.93356
1685	171.075	-13.8745																		55.8656	424.44	123.558		1683	55.3428	-2.90893
1686	171.277	-14.0774																		55.8656	424.682	123.558		1684	55.3696	-3.45831
1687	171.406	-13.4764																		55.4867	424.879	123.577		1685	55.3787	-3.46741
1688	171.469	-6.42869																		55.9298	425.017	123.619		1686	55.3868	-3.47548
1689	171.559	-5.23907																		56.4546	425.192	123.647		1687	55.4047	-3.31489
1690	171.616	-7.74622																		55.9679	425.373	123.672		1688	55.4315	-1.61507
1691	171.65	-7.13035																		56.5826	425.518	123.711		1689	55.4545	-1.32949
1692	171.769	-7.24885																		56.5826	425.639	123.761		1690	55.482	-1.94824
1693	171.803	-7.28299																		56.5826	425.639	123.861		1691	55.5125	-1.82164
1694	171.946	-7.11559																		56.9044	425.773	123.905		1692	55.5318	-1.84092
1695	172.043	-3.383																		57.1287	426.014	123.905		1693	55.5623	-1.87142
1696	172.128	-5.76775																		58.0088	426.134	123.955		1694	55.5783	-1.81262
1697	171.909	-3.8088																		58.6808	426.375	123.955		1695	55.6004	-0.912894
1698	171.979	-5.69909																		59.0215	426.482	124.011		1696	55.6242	-1.48951
1699	172.013	-5.73323																		59.0215	426.482	124.11		1697	55.6883	-1.13517
1700	172.047	-5.76736																		59.0215	426.563	124.177		1698	55.7139	-1.59854
1701	171.828	-5.98841																		58.9399	426.637	124.246		1699	55.7444	-1.629
1702	171.947	-12.2569																		58.1355	426.818	124.271		1700	55.7749	-1.65945
1703	171.971	-12.2809																		58.2667	426.978	124.304		1701	55.8389	-1.8295
1704	172.063	2.09654																		58.0135	427.219	124.304		1702	55.8581	-3.33893
1705	172.098	1.4924																		58.0135	427.46	124.304		1703	55.8899	-3.3707
1706	172.216	1.3739																		58.4376	427.541	124.37		1704	55.9126	0.088578
1707	172.503	1.08668																		58.2761	427.733	124.39		1705	55.943	-0.0774341
1708	172.699	-0.698517																		59.0005	427.865	124.435		1706	55.9622	-0.0966568
1709	172.769	1.09119																		58.7742	427.925	124.51		1707	55.9591	-0.0935051
1710	172.918	3.15201																		58.5382	428.106	124.535		1708	55.9681	-0.481457
1711	173.079	0.941333																		58.5382	428.106	124.634		1709	55.9937	-0.0639211
1712	173.163	3.44658																		58.5382	428.226	124.684		1710	56.0089	0.445752
1713	173.198	3.41244																		58.5382	428.226	124.783		1711	56.0225	-0.0546341
1714	172.979	3.6314																		58.7299	428.306	124.849		1712	56.0462	0.536404
1715	173.041	4.92914																		59.18	428.467	124.882		1713	56.0766	0.506019
1716	173.328	5.59191																		60.1342	428.639	124.911		1714	56.1405	0.442119
1717	173.362	9.29778																		60.645	428.72	124.977		1715	56.1671	0.737259
1718	173.649	11.8806																		60.645	428.96	124.977		1716	56.1639	0.964776
1719	173.655	13.3345																		60.645	429.201	124.977		1717	56.1943	1.81452
1720	173.437	13.5535																		60.4811	429.297	125.036		1718	56.1912	2.48964
1721	173.386	13.6037																		60.4025	429.401	125.093		1719	56.2252	2.7963
1722	173.323	13.3169																		60.0324	429.609	125.106		1720	56.2891	2.73246
1723	173.484	9.71624																		59.2987	429.73	125.156		1721	56.3306	2.69097
1724	173.602	10.1577																		59.5126	429.73	125.255		1722	56.3738	2.56616
1725	173.889	8.79052																		59.5126	429.97	125.255		1723	56.3873	1.74814
1726	174.177	8.50329																		59.5126	430.163	125.275		1724	56.4065	1.86022
1727	174.126	10.3635																		60.0787	430.223	125.349		1725	56.4034	1.61017
1728	174.312	9.48753																		60.2777	430.415	125.369		1726	56.4002	1.61331
1729	174.37	12.5304																		60.28	430.656	125.369		1727	56.4417	1.99597
1730	174.277	11.6528																		61.2944	430.804	125.407		1728	56.4519	1.82419
1731	174.438	10.4821																		61.0736	430.924	125.457		1729	56.4792	2.52139
1732	174.219	10.7011																		61.0736	431.164	125.457		1730	56.5262	2.24806
1733	174.253	10.6669																		61.6388	431.336	125.485		1731	56.5397	1.99849
1734	174.034	10.8859																		61.4506	431.416	125.551		1732	56.6034	1.93479
1735	173.984	11.7561																		62.4829	431.536	125.6		1733	56.6337	1.90453
1736	174.102	13.5676																		62.4235	431.697	125.633		1734	56.6973	1.84087
1737	174.246	17.5338																		62.4235	431.817	125.683		1735	56.7387	1.99113
1738	174.196	19.794																		62.4235	431.937	125.732		1736	56.7578	2.42214
1739	174.483	19.5068																		61.1887	432.04	125.789		1737	56.7736	3.36064
1740	174.77	19.2196																		61.797	432.177	125.831		1738	56.815	3.83006
1741	174.754	18.5261																		61.0713	432.378	125.848		1739	56.8118	3.8332
1742	174.752	18.1881																		61.1611	432.564	125.87		1740	56.8087	3.83634
1743	174.972	16.3683																		60.7211	432.644	125.936		1741	56.8456	3.63554
1744	175.006	13.1742																		60.7211	432.644	126.035		1742	56.8805	3.522
1745	174.787	14.3132																		60.7211	432.805	126.068		1743	56.8863	3.14607
1746	175.074	14.0259																		61.4208	433.011	126.082		1744	56.9165	2.38221
1747	175.26	13.8399																		60.354	433.059	126.161		1745	56.98	2.53262
1748	175.168	16.3724																		61.6709	433.299	126.161		1746	56.9769	2.53576
1749	175.354	17.0464																		62.7633	433.395	126.22		1747	56.9871	2.52557
1750	175.641	16.7691																		62.7633	433.491	126.279		1748	57.0339	3.04476
1751	175.733	21.0766																		62.8339	433.611	126.329		1749	57.0441	3.2336
1752	175.768	20.0825																		62.606	433.676	126.4		1750	57.041	3.23905
1753	176.055	19.7952																		63.6017	433.676	126.499		1751	57.0634	4.23097
1754	176.197	22.1126																		63.6923	433.676	126.598		1752	57.0936	3.98002
1755	176.147	21.3429																		63.6923	433.736	126.672		1753	57.0905	3.98316
1756	176.181	25.8187																		63.6719	433.896	126.704		1754	57.1064	4.53243
1757	176.3	25.4402																		64.296	434.04	126.744		1755	57.1476	4.30301
1758	176.334	25.4061																		63.8666	434.28	126.744		1756	57.1778	5.30511
1759	176.368	25.372																		64.2847	434.424	126.783		1757	57.1968	5.22673
1760	176.366	19.984																		64.2847	434.52	126.842		1758	57.2269	5.19659
1761	176.436	22.5637																		64.2847	434.726	126.856		1759	57.2571	5.16646
1762	176.639	19.2008																		64.5036	434.886	126.889		1760	57.292	3.89671
1763	176.814	19.4161																		65.3491	435.104	126.898		1761	57.3173	4.47963
1764	176.764	17.5563																		65.9828	435.235	126.943		1762	57.3253	3.74606
1765	176.545	17.7753																		56.4997	435.404	126.972		1763	57.3369	3.82415
1766	176.663	17.6568																		56.1746	435.55	127.011		1764	57.3781	3.34305
1767	176.878	20.4818																		56.1746	435.652	127.067		1765	57.4414	3.27972
1768	176.76	15.9696																		56.1746	435.796	127.106		1766	57.4604	3.2607
1769	177.048	21.4023																		55.2622	435.948	127.143		1767	57.4668	3.95398
1770	177.031	26.1988																		55.625	436.188	127.143		1768	57.5168	2.83721
1771	177.015	26.2153																		56.5257	436.267	127.208		1769	57.5137	4.15723
1772	177.049	26.4912																		56.8594	436.376	127.262		1770	57.5504	5.2129
1773	176.968	25.5721																		56.8594	436.556	127.286		1771	57.5871	5.1762
1774	176.749	30.171																		56.8594	436.796	127.286		1772	57.6171	5.21674
1775	176.53	30.79																		58.7182	436.94	127.326		1773	57.6623	4.94377
1776	176.438	30.8824																		58.2784	437.07	127.37		1774	57.7255	5.8762
1777	176.556	30.6739																		58.599	437.31	127.37		1775	57.7887	5.90365
1778	176.641	33.3491																		58.1097	437.47	127.403		1776	57.8352	5.85707
1779	176.928	31.1619																		57.4446	437.59	127.452		1777	57.8542	5.81772
1780	177.013	32.9271																		57.4446	437.769	127.477		1778	57.8776	6.41846
1781	176.996	32.9436																		57.4446	437.929	127.51		1779	57.8744	5.9922
1782	177.211	32.7287																		57.3952	438.168	127.51		1780	57.8978	6.38694
1783	177.33	33.5802																		57.6447	438.195	127.597		1781	57.9344	6.35032
1784	177.571	37.099																		57.2726	438.275	127.662		1782	57.9408	6.34399
1785	177.628	39.8719																		56.1295	438.275	127.761		1783	57.9597	6.54387
1786	177.766	-1.50565																		55.9155	438.419	127.8		1784	57.9626	7.38654
1787	177.854	-2.96402																		55.9155	438.598	127.824		1785	57.9896	7.99328
1788	177.852	-2.962																		55.9155	438.758	127.857		1786	58.006	-1.50635
1789	177.937	-3.04675																		55.6059	438.937	127.882		1787	58.0289	-1.85425
1790	178.037	-6.97749																		55.6345	439.097	127.914		1788	58.0636	-1.88894
1791	178.325	-5.74472																		55.8775	439.169	127.983		1789	58.0869	-1.91228
1792	178.274	-1.90449																		55.7012	439.277	128.036		1790	58.1082	-2.84596
1793	178.286	-0.505618																		56.1164	439.397	128.085		1791	58.105	-2.48004
1794	178.446	-0.666299																		56.1164	439.517	128.134		1792	58.146	-1.62027
1795	178.734	-0.953524																		56.1164	439.708	128.154		1793	58.1789	-1.31949
1796	178.818	6.87172																		56.7838	439.868	128.187		1794	58.1923	-1.33289
1797	178.875	4.93458																		56.4143	440.047	128.211		1795	58.1892	-1.32976
1798	179.163	6.01735																		56.8263	440.047	128.309		1796	58.2125	0.505656
1799	179.281	3.80885																		56.374	440.167	128.358		1797	58.2394	0.0389948
1800	179.315	0.944717																		56.374	440.247	128.423		1798	58.2363	0.362698
1801	179.476	0.784036																		56.374	440.406	128.456		1799	58.2552	-0.145522
1802	179.594	0.665537																		56.374	440.406	128.554		1800	58.2851	-0.84049
1803	179.882	0.168311																		55.2861	440.58	128.58		1801	58.2985	-0.853881
1804	179.719	1.39102																		54.332	440.751	128.608		1802	58.3174	-0.872775
1805	179.669	-0.138751																		53.2093	440.922	128.636		1803	58.3143	-0.919113
1806	179.45	-4.7498																		53.3329	441.161	128.636		1804	58.3699	-0.725179
1807	179.535	-5.73455																		53.3329	441.161	128.734		1805	58.4108	-1.13815
1808	179.695	-5.89523																		53.3329	441.267	128.788		1806	58.4737	-2.34416
1809	179.814	-6.01373																		53.6087	441.387	128.837		1807	58.4969	-2.5814
1810	179.974	-7.47441																		52.9254	441.557	128.865		1808	58.5103	-2.59477
1811	180.093	-7.47291																		53.1584	441.677	128.914		1809	58.5292	-2.61364
1812	180.026	-6.38581																		53.1584	441.796	128.963		1810	58.5425	-2.93662
1813	180.037	-7.13694																		53.1584	441.844	129.041		1811	58.5614	-2.92687
1814	180.071	-5.42608																		52.7358	442.083	129.041		1812	58.6044	-2.72698
1815	180.105	-5.46021																		52.6677	442.322	129.041		1813	58.6373	-2.93602
1816	180.291	-5.6462																		53.3377	442.481	129.074		1814	58.6671	-2.55068
1817	180.41	-2.9497																		54.0528	442.628	129.111		1815	58.6969	-2.5805
1818	180.57	-4.67038																		53.3062	442.772	129.15		1816	58.707	-2.59056
1819	180.351	-2.71143																		53.3062	442.831	129.223		1817	58.7258	-1.94206
1820	180.386	-4.65557																		53.3062	443.07	129.223		1818	58.7392	-2.32486
1821	180.335	-4.60534																		53.9057	443.214	129.262		1819	58.8019	-1.97558
1822	180.454	-4.72384																		53.785	443.305	129.322		1820	58.8317	-2.45772
1823	180.235	-4.50489																		54.2767	443.438	129.366		1821	58.8725	-2.49849
1824	180.384	-9.22406																		54.7307	443.677	129.366		1822	58.8913	-2.51731
1825	180.527	-13.3467																		53.6764	443.836	129.398		1823	58.954	-2.57999
1826	180.669	-18.1393																		53.6764	443.995	129.431		1824	58.9688	-3.68273
1827	180.956	-17.9165																		53.6764	443.995	129.528		1825	58.9845	-4.65246
1828	180.738	-17.6975																		53.1875	444.035	129.609		1826	59.0002	-5.79085
1829	180.744	-17.7036																		52.4315	444.154	129.658		1827	58.997	-5.66416
1830	180.778	-16.5977																		53.1851	444.274	129.707		1828	59.0597	-5.7268
1831	180.92	-19.5603																		52.3144	444.433	129.739		1829	59.0931	-5.7602
1832	180.954	-18.6344																		51.9431	444.671	129.739		1830	59.1228	-5.51412
1833	180.989	-18.6686																		51.9236	444.831	129.772		1831	59.1385	-6.21306
1834	180.871	-18.5508																		52.0825	444.89	129.845		1832	59.1682	-6.00981
1835	181.158	-20.5781																		50.9661	445.129	129.845		1833	59.1979	-6.03954
1836	181.445	-21.1453																		51.0622	445.248	129.893		1834	59.2473	-6.08896
1837	181.564	-18.5038																		51.0622	445.328	129.958		1835	59.2442	-6.5084
1838	181.656	-15.6363																		51.0622	445.566	129.958		1836	59.2411	-6.5734
1839	181.741	-18.8111																		51.008	445.685	130.007		1837	59.2599	-5.92216
1840	181.649	-18.7187																		52.2974	445.829	130.046		1838	59.282	-5.22924
1841	181.936	-19.0059																		52.4534	445.908	130.111		1839	59.3051	-5.99892
1842	182.021	-16.6107																		51.3524	446.027	130.159		1840	59.3513	-6.04503
1843	181.996	-17.0864																		51.1385	446.186	130.192		1841	59.3481	-6.04191
1844	182.059	-15.1087																		51.1385	446.365	130.216		1842	59.3713	-5.46556
1845	182.346	-13.5059																		51.1385	446.535	130.244		1843	59.4085	-5.62347
1846	182.464	-18.0044																		51.318	446.535	130.341		1844	59.4345	-5.15785
1847	182.583	-18.1229																		51.2221	446.535	130.438		1845	59.4314	-4.70072
1848	182.364	-17.9039																		49.1531	446.734	130.454		1846	59.4502	-5.77381
1849	182.229	-19.7893																		50.3736	446.829	130.512		1847	59.4689	-5.79255
1850	182.263	-22.9335																		48.9857	446.948	130.561		1848	59.5314	-5.85499
1851	182.298	-19.8676																		48.9857	447.044	130.619		1849	59.5828	-6.39537
1852	182.416	-23.5661																		48.9857	447.234	130.638		1850	59.6125	-7.18101
1853	182.703	-25.3733																		48.1629	447.354	130.687		1851	59.6421	-6.45707
1854	182.822	-25.5718																		49.198	447.479	130.733		1852	59.6608	-7.34641
1855	182.729	-24.8294																		50.5813	447.638	130.765		1853	59.6577	-7.71459
1856	183.017	-29.6666																		50.5714	447.757	130.814		1854	59.6764	-7.75288
1857	183.051	-29.3108																		50.2251	447.817	130.886		1855	59.7224	-7.63994
1858	183.001	-29.2606																		50.2251	447.936	130.935		1856	59.7193	-8.75317
1859	183.288	-29.5478																		50.2251	448.127	130.954		1857	59.7489	-8.68674
1860	183.322	-29.8019																		49.8107	448.305	130.978		1858	59.7894	-8.72725
1861	183.407	-24.6267																		50.517	448.543	130.978		1859	59.7863	-8.72414
1862	183.356	-23.9364																		49.6093	448.543	131.075		1860	59.8159	-8.80791
1863	183.391	-28.4706																		48.8831	448.662	131.124		1861	59.839	-7.54162
1864	183.509	-29.4591																		48.8831	448.781	131.172		1862	59.8795	-7.42605
1865	183.67	-29.6198																		48.8831	448.901	131.22		1863	59.909	-8.55668
1866	183.812	-29.7624																		48.027	449.006	131.274		1864	59.9277	-8.78924
1867	183.593	-28.8134																		48.1805	449.185	131.298		1865	59.941	-8.80247
1868	183.374	-28.9845																		48.6978	449.35	131.328		1866	59.9565	-8.81804
1869	183.577	-37.5373																		48.605	449.54	131.347		1867	60.0188	-8.70078
1870	183.561	-32.6108																		47.5171	449.692	131.383		1868	60.081	-8.85886
1871	183.595	-38.225																		47.5171	449.93	131.383		1869	60.0887	-10.9357
1872	183.578	-38.2085																		45.4823	450.054	131.429		1870	60.1248	-9.75122
1873	183.764	-38.3945																		45.7084	450.207	131.463		1871	60.1543	-11.1687
1874	183.799	-41.7086																		46.3202	450.397	131.483		1872	60.1904	-11.2047
1875	183.847	-37.6268																		45.5286	450.556	131.515		1873	60.2003	-11.2147
1876	183.965	-32.1753																		45.5286	450.715	131.547		1874	60.2299	-12.0669
1877	183.999	-32.2495																		45.5286	450.905	131.566		1875	60.2576	-11.0595
1878	183.907	-33.557																		46.7179	450.952	131.644		1876	60.2762	-9.69491
1879	183.941	-33.5912																		46.3661	451.122	131.671		1877	60.3057	-9.7343
1880	184.127	-33.7772																		46.8146	451.241	131.72		1878	60.3515	-10.1264
1881	184.288	-35.6079																		47.3019	451.39	131.756		1879	60.381	-10.1559
1882	184.575	-33.0451																		47.7899	451.458	131.825		1880	60.3909	-10.1659
1883	184.356	-36.4861																		47.7899	451.696	131.825		1881	60.4041	-10.5934
1884	184.39	-39.4303																		47.7899	451.933	131.825		1882	60.401	-9.88395
1885	184.424	-39.4644																		47.911	452.171	131.825		1883	60.463	-10.8537
1886	184.459	-39.4985																		47.1118	452.317	131.862		1884	60.4925	-11.6094
1887	184.465	-42.9145																		47.1118	452.436	131.91		1885	60.522	-11.6389
1888	184.625	-42.4652																		47.5424	452.614	131.934		1886	60.5514	-11.6683
1889	184.757	-40.5367																		46.9823	452.75	131.976		1887	60.5845	-12.5575
1890	184.943	-41.0927																		46.9823	452.988	131.976		1888	60.5977	-12.4171
1891	185.046	-45.5159																		46.9823	453.225	131.976		1889	60.6146	-11.9168
1892	185.333	-45.8031																		48.1025	453.314	132.036		1890	60.6245	-12.0194
1893	185.379	-53.8293																		48.1604	453.374	132.108		1891	60.645	-13.128
1894	185.486	-53.0557																		48.7679	453.482	132.161		1892	60.6419	-13.1248
1895	185.672	-50.8517																		48.8956	453.521	132.241		1893	60.6698	-15.1875
1896	185.79	-54.0602																		48.6577	453.759	132.241		1894	60.6899	-14.9816
1897	185.909	-54.1787																		47.6839	453.877	132.29		1895	60.6998	-14.3797
1898	186.095	-54.3647																		48.5574	454.036	132.322		1896	60.7184	-15.1898
1899	185.977	-49.597																		45.957	454.115	132.386		1897	60.737	-15.2084
1900	186.12	-51.1196																		43.7734	454.115	132.482		1898	60.7469	-15.2183
1901	186.154	-49.3937																		43.541	454.352	132.482		1899	60.7958	-14.0779
1902	186.251	-47.5711																		46.1566	454.59	132.482		1900	60.8113	-14.4452
1903	186.177	-45.5668																		46.2435	454.748	132.514		1901	60.8407	-14.0261
1904	186.464	-45.854																						1902	60.8619	-13.56
1905	186.751	-46.1412																						1903	60.9052	-13.1153
1906	187.038	-45.9485																						1904	60.9021	-13.1122
1907	187.131	-49.201																						1905	60.899	-13.1091
1908	187.165	-49.2351																						1906	60.8959	-12.9849
1909	187.326	-47.6958																						1907	60.9178	-13.806
1910	187.396	-49.9761																						1908	60.9472	-13.8354
1911	187.683	-50.2633																						1909	60.9603	-13.4179
1912	187.971	-50.5506																						1910	60.985	-14.0027
1913	187.941	-46.0914																						1911	60.9819	-13.9996
1914	187.849	-45.769																						1912	60.9788	-13.9965
1915	187.86	-43.3602																						1913	61.0163	-12.9138
1916	187.726	-42.7156																						1914	61.0619	-12.9015
1917	188.013	-43.9528																						1915	61.0942	-12.3262
1918	188.047	-47.8569																						1916	61.1451	-12.2495
1919	188.165	-44.5054																						1917	61.142	-12.4843
1920	188.115	-54.7152																						1918	61.1714	-13.4875
1921	187.896	-62.9462																						1919	61.1899	-12.6325
1922	188.183	-64.1235																						1920	61.23	-15.273
1923	188.471	-54.2907																						1921	61.2917	-17.5183
1924	188.589	-54.0692																						1922	61.2886	-17.7476
																								1923	61.2855	-15.1289
																								1924	61.304	-15.0605

## Sheet: fb3
fecha	sentiment		fecha	Eventos	negative	neutral	positive		fecha	Eventos	negative	neutral	positive				1
2009-01-09	positive		2009-01-09	1	0	0	1		2009-01-09	1	0	0	1		1	3	1	#N/A	1	0	1
2009-01-11	neutral		2009-01-11	1	0	1	0		2009-01-11	1	0	1	0		0	2	1	#N/A	1	1	1
2009-01-12	positive		2009-01-12	1	0	0	1		2009-01-12	1	0	0	1		1	3	1	#N/A	2	1	2
2009-01-14	neutral		2009-01-14	1	0	1	0		2009-01-14	1	0	1	0		0	2	1	#N/A	2	2	2
2009-01-23	positive		2009-01-23	1	0	0	1		2009-01-23	1	0	0	1		1	3	1	#N/A	3	2	3
2009-02-06	positive		2009-02-06	1	0	0	1		2009-02-06	1	0	0	1		1	3	1	#N/A	4	2	4
2009-02-09	neutral		2009-02-09	1	0	1	0		2009-02-09	1	0	1	0		0	2	1	#N/A	4	3	4
2009-02-10	neutral		2009-02-10	1	0	1	0		2009-02-10	1	0	1	0		0	2	1	#N/A	4	4	4
2009-03-04	neutral		2009-03-04	1	0	1	0		2009-03-04	1	0	1	0		0	2	1	#N/A	4	5	4
2009-03-11	neutral		2009-03-11	1	0	1	0		2009-03-11	1	0	1	0		0	2	1	#N/A	4	6	4
2009-03-23	neutral		2009-03-23	1	0	1	0		2009-03-23	1	0	1	0		0	2	1	#N/A	4	7	4
2009-03-27	positive		2009-03-27	1	0	0	1		2009-03-27	1	0	0	1		1	3	1	#N/A	5	7	5
2009-03-28	neutral		2009-03-28	1	0	1	0		2009-03-28	1	0	1	0		0	2	1	#N/A	5	8	5
2009-03-31	neutral		2009-03-31	1	0	1	0		2009-03-31	1	0	1	0		0	2	1	#N/A	5	9	5
2009-04-02	neutral		2009-04-02	2	0	1	1		2009-04-02	2	0	0.5	0.5		0	2	0.5	#N/A	5	9.5	5.5
2009-04-02	positive		2009-04-05	1	1	0	0		2009-04-05	1	1	0	0		-1	1	1	#N/A	4	10.5	5.5
2009-04-05	negative		2009-04-15	1	0	0	1		2009-04-15	1	0	0	1		1	3	1	#N/A	5	10.5	6.5
2009-04-15	positive		2009-04-16	2	0	1	1		2009-04-16	2	0	0.5	0.5		0	2	0.5	#N/A	5	11	7
2009-04-16	neutral		2009-04-18	1	0	1	0		2009-04-18	1	0	1	0		0	2	1	#N/A	5	12	7
2009-04-16	positive		2009-04-20	1	0	1	0		2009-04-20	1	0	1	0		0	2	1	#N/A	5	13	7
2009-04-18	neutral		2009-04-22	2	0	2	0		2009-04-22	2	0	1	0		0	2	1	#N/A	5	14	7
2009-04-20	neutral		2009-04-27	1	0	1	0		2009-04-27	1	0	1	0		0	2	1	#N/A	5	15	7
2009-04-22	neutral		2009-04-30	1	0	1	0		2009-04-30	1	0	1	0		0	2	1	#N/A	5	16	7
2009-04-22	neutral		2009-05-04	1	0	1	0		2009-05-04	1	0	1	0		0	2	1	#N/A	5	17	7
2009-04-27	neutral		2009-05-06	1	0	1	0		2009-05-06	1	0	1	0		0	2	1	#N/A	5	18	7
2009-04-30	neutral		2009-05-10	1	0	0	1		2009-05-10	1	0	0	1		1	3	1	#N/A	6	18	8
2009-05-04	neutral		2009-05-12	1	0	0	1		2009-05-12	1	0	0	1		1	3	1	#N/A	7	18	9
2009-05-06	neutral		2009-05-14	1	0	1	0		2009-05-14	1	0	1	0		0	2	1	#N/A	7	19	9
2009-05-10	positive		2009-05-15	1	0	1	0		2009-05-15	1	0	1	0		0	2	1	#N/A	7	20	9
2009-05-12	positive		2009-05-19	2	0	2	0		2009-05-19	2	0	1	0		0	2	1	#N/A	7	21	9
2009-05-14	neutral		2009-05-20	2	0	2	0		2009-05-20	2	0	1	0		0	2	1	#N/A	7	22	9
2009-05-15	neutral		2009-05-24	3	0	2	1		2009-05-24	3	0	0.666667	0.333333		0	2	0.666667	#N/A	7	22.6667	9.33333
2009-05-19	neutral		2009-06-01	1	0	0	1		2009-06-01	1	0	0	1		1	3	1	#N/A	8	22.6667	10.3333
2009-05-19	neutral		2009-06-03	1	0	1	0		2009-06-03	1	0	1	0		0	2	1	#N/A	8	23.6667	10.3333
2009-05-20	neutral		2009-06-04	1	0	0	1		2009-06-04	1	0	0	1		1	3	1	#N/A	9	23.6667	11.3333
2009-05-20	neutral		2009-06-05	1	0	1	0		2009-06-05	1	0	1	0		0	2	1	#N/A	9	24.6667	11.3333
2009-05-24	neutral		2009-06-08	1	1	0	0		2009-06-08	1	1	0	0		-1	1	1	#N/A	8	25.6667	11.3333
2009-05-24	neutral		2009-06-12	1	0	1	0		2009-06-12	1	0	1	0		0	2	1	#N/A	8	26.6667	11.3333
2009-05-24	positive		2009-06-14	1	0	1	0		2009-06-14	1	0	1	0		0	2	1	#N/A	8	27.6667	11.3333
2009-06-01	positive		2009-06-22	3	0	1	2		2009-06-22	3	0	0.333333	0.666667		1	3	0.666667	#N/A	9	28	12
2009-06-03	neutral		2009-06-25	1	0	0	1		2009-06-25	1	0	0	1		1	3	1	#N/A	10	28	13
2009-06-04	positive		2009-06-27	1	0	1	0		2009-06-27	1	0	1	0		0	2	1	#N/A	10	29	13
2009-06-05	neutral		2009-07-01	1	0	1	0		2009-07-01	1	0	1	0		0	2	1	#N/A	10	30	13
2009-06-08	negative		2009-07-03	1	0	0	1		2009-07-03	1	0	0	1		1	3	1	#N/A	11	30	14
2009-06-12	neutral		2009-07-07	2	0	1	1		2009-07-07	2	0	0.5	0.5		0	2	0.5	#N/A	11	30.5	14.5
2009-06-14	neutral		2009-07-08	1	0	0	1		2009-07-08	1	0	0	1		1	3	1	#N/A	12	30.5	15.5
2009-06-22	neutral		2009-07-09	1	0	1	0		2009-07-09	1	0	1	0		0	2	1	#N/A	12	31.5	15.5
2009-06-22	positive		2009-07-12	1	0	0	1		2009-07-12	1	0	0	1		1	3	1	#N/A	13	31.5	16.5
2009-06-22	positive		2009-07-13	1	0	0	1		2009-07-13	1	0	0	1		1	3	1	#N/A	14	31.5	17.5
2009-06-25	positive		2009-07-14	2	0	1	1		2009-07-14	2	0	0.5	0.5		0	2	0.5	#N/A	14	32	18
2009-06-27	neutral		2009-07-15	2	0	1	1		2009-07-15	2	0	0.5	0.5		0	2	0.5	#N/A	14	32.5	18.5
2009-07-01	neutral		2009-07-16	2	1	1	0		2009-07-16	2	0.5	0.5	0		-1	1	0.5	#N/A	13	33.5	18.5
2009-07-03	positive		2009-07-17	1	0	1	0		2009-07-17	1	0	1	0		0	2	1	#N/A	13	34.5	18.5
2009-07-07	neutral		2009-07-19	2	0	2	0		2009-07-19	2	0	1	0		0	2	1	#N/A	13	35.5	18.5
2009-07-07	positive		2009-07-20	1	0	0	1		2009-07-20	1	0	0	1		1	3	1	#N/A	14	35.5	19.5
2009-07-08	positive		2009-07-21	1	0	0	1		2009-07-21	1	0	0	1		1	3	1	#N/A	15	35.5	20.5
2009-07-09	neutral		2009-07-23	1	0	0	1		2009-07-23	1	0	0	1		1	3	1	#N/A	16	35.5	21.5
2009-07-12	positive		2009-07-26	1	0	0	1		2009-07-26	1	0	0	1		1	3	1	#N/A	17	35.5	22.5
2009-07-13	positive		2009-07-29	1	0	1	0		2009-07-29	1	0	1	0		0	2	1	#N/A	17	36.5	22.5
2009-07-14	neutral		2009-07-30	2	0	2	0		2009-07-30	2	0	1	0		0	2	1	#N/A	17	37.5	22.5
2009-07-14	positive		2009-08-04	1	0	1	0		2009-08-04	1	0	1	0		0	2	1	#N/A	17	38.5	22.5
2009-07-15	neutral		2009-08-05	1	1	0	0		2009-08-05	1	1	0	0		-1	1	1	#N/A	16	39.5	22.5
2009-07-15	positive		2009-08-08	2	0	0	2		2009-08-08	2	0	0	1		1	3	1	#N/A	17	39.5	23.5
2009-07-16	negative		2009-08-09	2	1	0	1		2009-08-09	2	0.5	0	0.5		-1	1	0.5	#N/A	16	40	24
2009-07-16	neutral		2009-08-11	1	0	1	0		2009-08-11	1	0	1	0		0	2	1	#N/A	16	41	24
2009-07-17	neutral		2009-08-12	1	0	1	0		2009-08-12	1	0	1	0		0	2	1	#N/A	16	42	24
2009-07-19	neutral		2009-08-13	2	0	2	0		2009-08-13	2	0	1	0		0	2	1	#N/A	16	43	24
2009-07-19	neutral		2009-08-17	1	0	1	0		2009-08-17	1	0	1	0		0	2	1	#N/A	16	44	24
2009-07-20	positive		2009-08-21	1	0	1	0		2009-08-21	1	0	1	0		0	2	1	#N/A	16	45	24
2009-07-21	positive		2009-08-25	1	0	1	0		2009-08-25	1	0	1	0		0	2	1	#N/A	16	46	24
2009-07-23	positive		2009-08-26	1	1	0	0		2009-08-26	1	1	0	0		-1	1	1	#N/A	15	47	24
2009-07-26	positive		2009-08-27	1	0	1	0		2009-08-27	1	0	1	0		0	2	1	#N/A	15	48	24
2009-07-29	neutral		2009-08-28	1	0	1	0		2009-08-28	1	0	1	0		0	2	1	#N/A	15	49	24
2009-07-30	neutral		2009-08-29	2	0	1	1		2009-08-29	2	0	0.5	0.5		0	2	0.5	#N/A	15	49.5	24.5
2009-07-30	neutral		2009-08-30	2	1	1	0		2009-08-30	2	0.5	0.5	0		-1	1	0.5	#N/A	14	50.5	24.5
2009-08-04	neutral		2009-09-01	2	0	0	2		2009-09-01	2	0	0	1		1	3	1	#N/A	15	50.5	25.5
2009-08-05	negative		2009-09-02	1	0	1	0		2009-09-02	1	0	1	0		0	2	1	#N/A	15	51.5	25.5
2009-08-08	positive		2009-09-04	1	0	0	1		2009-09-04	1	0	0	1		1	3	1	#N/A	16	51.5	26.5
2009-08-08	positive		2009-09-05	1	0	1	0		2009-09-05	1	0	1	0		0	2	1	#N/A	16	52.5	26.5
2009-08-09	negative		2009-09-07	2	1	1	0		2009-09-07	2	0.5	0.5	0		-1	1	0.5	#N/A	15	53.5	26.5
2009-08-09	positive		2009-09-08	1	0	1	0		2009-09-08	1	0	1	0		0	2	1	#N/A	15	54.5	26.5
2009-08-11	neutral		2009-09-09	1	0	0	1		2009-09-09	1	0	0	1		1	3	1	#N/A	16	54.5	27.5
2009-08-12	neutral		2009-09-10	1	0	0	1		2009-09-10	1	0	0	1		1	3	1	#N/A	17	54.5	28.5
2009-08-13	neutral		2009-09-12	2	1	1	0		2009-09-12	2	0.5	0.5	0		-1	1	0.5	#N/A	16	55.5	28.5
2009-08-13	neutral		2009-09-14	1	1	0	0		2009-09-14	1	1	0	0		-1	1	1	#N/A	15	56.5	28.5
2009-08-17	neutral		2009-09-15	1	0	0	1		2009-09-15	1	0	0	1		1	3	1	#N/A	16	56.5	29.5
2009-08-21	neutral		2009-09-16	1	0	0	1		2009-09-16	1	0	0	1		1	3	1	#N/A	17	56.5	30.5
2009-08-25	neutral		2009-09-17	1	0	1	0		2009-09-17	1	0	1	0		0	2	1	#N/A	17	57.5	30.5
2009-08-26	negative		2009-09-19	1	0	1	0		2009-09-19	1	0	1	0		0	2	1	#N/A	17	58.5	30.5
2009-08-27	neutral		2009-09-22	4	1	1	2		2009-09-22	4	0.25	0.25	0.5		1	3	0.5	#N/A	18	59	31
2009-08-28	neutral		2009-09-24	1	0	1	0		2009-09-24	1	0	1	0		0	2	1	#N/A	18	60	31
2009-08-29	neutral		2009-09-26	1	1	0	0		2009-09-26	1	1	0	0		-1	1	1	#N/A	17	61	31
2009-08-29	positive		2009-09-29	2	0	0	2		2009-09-29	2	0	0	1		1	3	1	#N/A	18	61	32
2009-08-30	negative		2009-09-30	1	0	0	1		2009-09-30	1	0	0	1		1	3	1	#N/A	19	61	33
2009-08-30	neutral		2009-10-04	1	0	1	0		2009-10-04	1	0	1	0		0	2	1	#N/A	19	62	33
2009-09-01	positive		2009-10-06	2	1	1	0		2009-10-06	2	0.5	0.5	0		-1	1	0.5	#N/A	18	63	33
2009-09-01	positive		2009-10-07	2	0	2	0		2009-10-07	2	0	1	0		0	2	1	#N/A	18	64	33
2009-09-02	neutral		2009-10-10	1	0	1	0		2009-10-10	1	0	1	0		0	2	1	#N/A	18	65	33
2009-09-04	positive		2009-10-11	1	0	1	0		2009-10-11	1	0	1	0		0	2	1	#N/A	18	66	33
2009-09-05	neutral		2009-10-12	1	0	0	1		2009-10-12	1	0	0	1		1	3	1	#N/A	19	66	34
2009-09-07	negative		2009-10-13	1	0	0	1		2009-10-13	1	0	0	1		1	3	1	#N/A	20	66	35
2009-09-07	neutral		2009-10-15	1	0	1	0		2009-10-15	1	0	1	0		0	2	1	#N/A	20	67	35
2009-09-08	neutral		2009-10-16	1	0	1	0		2009-10-16	1	0	1	0		0	2	1	#N/A	20	68	35
2009-09-09	positive		2009-10-17	2	0	1	1		2009-10-17	2	0	0.5	0.5		0	2	0.5	#N/A	20	68.5	35.5
2009-09-10	positive		2009-10-19	2	0	1	1		2009-10-19	2	0	0.5	0.5		0	2	0.5	#N/A	20	69	36
2009-09-12	negative		2009-10-23	2	0	0	2		2009-10-23	2	0	0	1		1	3	1	#N/A	21	69	37
2009-09-12	neutral		2009-10-25	1	0	1	0		2009-10-25	1	0	1	0		0	2	1	#N/A	21	70	37
2009-09-14	negative		2009-10-26	2	0	2	0		2009-10-26	2	0	1	0		0	2	1	#N/A	21	71	37
2009-09-15	positive		2009-10-29	1	1	0	0		2009-10-29	1	1	0	0		-1	1	1	#N/A	20	72	37
2009-09-16	positive		2009-11-02	2	1	1	0		2009-11-02	2	0.5	0.5	0		-1	1	0.5	#N/A	19	73	37
2009-09-17	neutral		2009-11-03	1	0	1	0		2009-11-03	1	0	1	0		0	2	1	#N/A	19	74	37
2009-09-19	neutral		2009-11-04	2	0	2	0		2009-11-04	2	0	1	0		0	2	1	#N/A	19	75	37
2009-09-22	negative		2009-11-09	2	0	2	0		2009-11-09	2	0	1	0		0	2	1	#N/A	19	76	37
2009-09-22	neutral		2009-11-10	2	0	0	2		2009-11-10	2	0	0	1		1	3	1	#N/A	20	76	38
2009-09-22	positive		2009-11-11	2	1	0	1		2009-11-11	2	0.5	0	0.5		-1	1	0.5	#N/A	19	76.5	38.5
2009-09-22	positive		2009-11-12	4	0	3	1		2009-11-12	4	0	0.75	0.25		0	2	0.75	#N/A	19	77.25	38.75
2009-09-24	neutral		2009-11-13	1	0	0	1		2009-11-13	1	0	0	1		1	3	1	#N/A	20	77.25	39.75
2009-09-26	negative		2009-11-15	1	0	0	1		2009-11-15	1	0	0	1		1	3	1	#N/A	21	77.25	40.75
2009-09-29	positive		2009-11-16	2	0	0	2		2009-11-16	2	0	0	1		1	3	1	#N/A	22	77.25	41.75
2009-09-29	positive		2009-11-18	1	1	0	0		2009-11-18	1	1	0	0		-1	1	1	#N/A	21	78.25	41.75
2009-09-30	positive		2009-11-20	1	0	1	0		2009-11-20	1	0	1	0		0	2	1	#N/A	21	79.25	41.75
2009-10-04	neutral		2009-11-24	2	0	1	1		2009-11-24	2	0	0.5	0.5		0	2	0.5	#N/A	21	79.75	42.25
2009-10-06	negative		2009-11-25	3	0	2	1		2009-11-25	3	0	0.666667	0.333333		0	2	0.666667	#N/A	21	80.4167	42.5833
2009-10-06	neutral		2009-11-28	2	0	1	1		2009-11-28	2	0	0.5	0.5		0	2	0.5	#N/A	21	80.9167	43.0833
2009-10-07	neutral		2009-12-02	1	0	0	1		2009-12-02	1	0	0	1		1	3	1	#N/A	22	80.9167	44.0833
2009-10-07	neutral		2009-12-03	4	0	3	1		2009-12-03	4	0	0.75	0.25		0	2	0.75	#N/A	22	81.6667	44.3333
2009-10-10	neutral		2009-12-04	1	0	0	1		2009-12-04	1	0	0	1		1	3	1	#N/A	23	81.6667	45.3333
2009-10-11	neutral		2009-12-07	4	0	2	2		2009-12-07	4	0	0.5	0.5		0	2	0.5	#N/A	23	82.1667	45.8333
2009-10-12	positive		2009-12-08	1	0	1	0		2009-12-08	1	0	1	0		0	2	1	#N/A	23	83.1667	45.8333
2009-10-13	positive		2009-12-09	1	0	1	0		2009-12-09	1	0	1	0		0	2	1	#N/A	23	84.1667	45.8333
2009-10-15	neutral		2009-12-14	3	0	3	0		2009-12-14	3	0	1	0		0	2	1	#N/A	23	85.1667	45.8333
2009-10-16	neutral		2009-12-17	2	0	2	0		2009-12-17	2	0	1	0		0	2	1	#N/A	23	86.1667	45.8333
2009-10-17	neutral		2009-12-18	1	0	1	0		2009-12-18	1	0	1	0		0	2	1	#N/A	23	87.1667	45.8333
2009-10-17	positive		2009-12-22	2	0	2	0		2009-12-22	2	0	1	0		0	2	1	#N/A	23	88.1667	45.8333
2009-10-19	neutral		2009-12-23	1	1	0	0		2009-12-23	1	1	0	0		-1	1	1	#N/A	22	89.1667	45.8333
2009-10-19	positive		2009-12-27	1	0	0	1		2009-12-27	1	0	0	1		1	3	1	#N/A	23	89.1667	46.8333
2009-10-23	positive		2010-01-04	2	0	0	2		2010-01-04	2	0	0	1		1	3	1	#N/A	24	89.1667	47.8333
2009-10-23	positive		2010-01-05	1	1	0	0		2010-01-05	1	1	0	0		-1	1	1	#N/A	23	90.1667	47.8333
2009-10-25	neutral		2010-01-08	5	0	1	4		2010-01-08	5	0	0.2	0.8		1	3	0.8	#N/A	24	90.3667	48.6333
2009-10-26	neutral		2010-01-09	1	0	1	0		2010-01-09	1	0	1	0		0	2	1	#N/A	24	91.3667	48.6333
2009-10-26	neutral		2010-01-10	1	0	0	1		2010-01-10	1	0	0	1		1	3	1	#N/A	25	91.3667	49.6333
2009-10-29	negative		2010-01-12	3	0	2	1		2010-01-12	3	0	0.666667	0.333333		0	2	0.666667	#N/A	25	92.0333	49.9667
2009-11-02	negative		2010-01-13	2	0	2	0		2010-01-13	2	0	1	0		0	2	1	#N/A	25	93.0333	49.9667
2009-11-02	neutral		2010-01-14	2	0	2	0		2010-01-14	2	0	1	0		0	2	1	#N/A	25	94.0333	49.9667
2009-11-03	neutral		2010-01-15	1	0	1	0		2010-01-15	1	0	1	0		0	2	1	#N/A	25	95.0333	49.9667
2009-11-04	neutral		2010-01-16	2	1	1	0		2010-01-16	2	0.5	0.5	0		-1	1	0.5	#N/A	24	96.0333	49.9667
2009-11-04	neutral		2010-01-17	2	0	0	2		2010-01-17	2	0	0	1		1	3	1	#N/A	25	96.0333	50.9667
2009-11-09	neutral		2010-01-18	2	0	1	1		2010-01-18	2	0	0.5	0.5		0	2	0.5	#N/A	25	96.5333	51.4667
2009-11-09	neutral		2010-01-20	2	0	1	1		2010-01-20	2	0	0.5	0.5		0	2	0.5	#N/A	25	97.0333	51.9667
2009-11-10	positive		2010-01-21	1	0	1	0		2010-01-21	1	0	1	0		0	2	1	#N/A	25	98.0333	51.9667
2009-11-10	positive		2010-01-22	2	0	1	1		2010-01-22	2	0	0.5	0.5		0	2	0.5	#N/A	25	98.5333	52.4667
2009-11-11	negative		2010-01-24	2	0	0	2		2010-01-24	2	0	0	1		1	3	1	#N/A	26	98.5333	53.4667
2009-11-11	positive		2010-01-26	3	1	2	0		2010-01-26	3	0.333333	0.666667	0		0	2	0.666667	#N/A	26	99.5333	53.4667
2009-11-12	neutral		2010-01-29	1	0	1	0		2010-01-29	1	0	1	0		0	2	1	#N/A	26	100.533	53.4667
2009-11-12	neutral		2010-01-30	2	0	2	0		2010-01-30	2	0	1	0		0	2	1	#N/A	26	101.533	53.4667
2009-11-12	neutral		2010-02-01	1	0	0	1		2010-02-01	1	0	0	1		1	3	1	#N/A	27	101.533	54.4667
2009-11-12	positive		2010-02-03	1	1	0	0		2010-02-03	1	1	0	0		-1	1	1	#N/A	26	102.533	54.4667
2009-11-13	positive		2010-02-04	1	0	0	1		2010-02-04	1	0	0	1		1	3	1	#N/A	27	102.533	55.4667
2009-11-15	positive		2010-02-05	1	0	1	0		2010-02-05	1	0	1	0		0	2	1	#N/A	27	103.533	55.4667
2009-11-16	positive		2010-02-10	1	0	1	0		2010-02-10	1	0	1	0		0	2	1	#N/A	27	104.533	55.4667
2009-11-16	positive		2010-02-12	1	0	0	1		2010-02-12	1	0	0	1		1	3	1	#N/A	28	104.533	56.4667
2009-11-18	negative		2010-02-15	2	0	2	0		2010-02-15	2	0	1	0		0	2	1	#N/A	28	105.533	56.4667
2009-11-20	neutral		2010-02-16	1	0	1	0		2010-02-16	1	0	1	0		0	2	1	#N/A	28	106.533	56.4667
2009-11-24	neutral		2010-02-17	5	0	3	2		2010-02-17	5	0	0.6	0.4		0	2	0.6	#N/A	28	107.133	56.8667
2009-11-24	positive		2010-02-18	3	0	2	1		2010-02-18	3	0	0.666667	0.333333		0	2	0.666667	#N/A	28	107.8	57.2
2009-11-25	neutral		2010-02-19	4	0	2	2		2010-02-19	4	0	0.5	0.5		0	2	0.5	#N/A	28	108.3	57.7
2009-11-25	neutral		2010-02-20	1	0	0	1		2010-02-20	1	0	0	1		1	3	1	#N/A	29	108.3	58.7
2009-11-25	positive		2010-02-22	4	0	2	2		2010-02-22	4	0	0.5	0.5		0	2	0.5	#N/A	29	108.8	59.2
2009-11-28	neutral		2010-02-23	2	0	1	1		2010-02-23	2	0	0.5	0.5		0	2	0.5	#N/A	29	109.3	59.7
2009-11-28	positive		2010-02-24	2	0	1	1		2010-02-24	2	0	0.5	0.5		0	2	0.5	#N/A	29	109.8	60.2
2009-12-02	positive		2010-02-26	3	0	2	1		2010-02-26	3	0	0.666667	0.333333		0	2	0.666667	#N/A	29	110.467	60.5333
2009-12-03	neutral		2010-02-27	3	0	3	0		2010-02-27	3	0	1	0		0	2	1	#N/A	29	111.467	60.5333
2009-12-03	neutral		2010-03-01	1	0	1	0		2010-03-01	1	0	1	0		0	2	1	#N/A	29	112.467	60.5333
2009-12-03	neutral		2010-03-03	1	0	0	1		2010-03-03	1	0	0	1		1	3	1	#N/A	30	112.467	61.5333
2009-12-03	positive		2010-03-06	1	0	0	1		2010-03-06	1	0	0	1		1	3	1	#N/A	31	112.467	62.5333
2009-12-04	positive		2010-03-11	1	1	0	0		2010-03-11	1	1	0	0		-1	1	1	#N/A	30	113.467	62.5333
2009-12-07	neutral		2010-03-14	2	0	1	1		2010-03-14	2	0	0.5	0.5		0	2	0.5	#N/A	30	113.967	63.0333
2009-12-07	neutral		2010-03-15	1	0	1	0		2010-03-15	1	0	1	0		0	2	1	#N/A	30	114.967	63.0333
2009-12-07	positive		2010-03-17	4	0	1	3		2010-03-17	4	0	0.25	0.75		1	3	0.75	#N/A	31	115.217	63.7833
2009-12-07	positive		2010-03-18	1	0	1	0		2010-03-18	1	0	1	0		0	2	1	#N/A	31	116.217	63.7833
2009-12-08	neutral		2010-03-19	1	0	1	0		2010-03-19	1	0	1	0		0	2	1	#N/A	31	117.217	63.7833
2009-12-09	neutral		2010-03-22	1	0	0	1		2010-03-22	1	0	0	1		1	3	1	#N/A	32	117.217	64.7833
2009-12-14	neutral		2010-03-24	1	1	0	0		2010-03-24	1	1	0	0		-1	1	1	#N/A	31	118.217	64.7833
2009-12-14	neutral		2010-03-26	2	0	1	1		2010-03-26	2	0	0.5	0.5		0	2	0.5	#N/A	31	118.717	65.2833
2009-12-14	neutral		2010-03-28	1	0	0	1		2010-03-28	1	0	0	1		1	3	1	#N/A	32	118.717	66.2833
2009-12-17	neutral		2010-03-29	1	0	0	1		2010-03-29	1	0	0	1		1	3	1	#N/A	33	118.717	67.2833
2009-12-17	neutral		2010-04-01	3	0	1	2		2010-04-01	3	0	0.333333	0.666667		1	3	0.666667	#N/A	34	119.05	67.95
2009-12-18	neutral		2010-04-04	2	1	1	0		2010-04-04	2	0.5	0.5	0		-1	1	0.5	#N/A	33	120.05	67.95
2009-12-22	neutral		2010-04-05	1	0	0	1		2010-04-05	1	0	0	1		1	3	1	#N/A	34	120.05	68.95
2009-12-22	neutral		2010-04-06	1	0	1	0		2010-04-06	1	0	1	0		0	2	1	#N/A	34	121.05	68.95
2009-12-23	negative		2010-04-08	1	0	1	0		2010-04-08	1	0	1	0		0	2	1	#N/A	34	122.05	68.95
2009-12-27	positive		2010-04-09	2	0	1	1		2010-04-09	2	0	0.5	0.5		0	2	0.5	#N/A	34	122.55	69.45
2010-01-04	positive		2010-04-10	1	0	1	0		2010-04-10	1	0	1	0		0	2	1	#N/A	34	123.55	69.45
2010-01-04	positive		2010-04-11	1	0	1	0		2010-04-11	1	0	1	0		0	2	1	#N/A	34	124.55	69.45
2010-01-05	negative		2010-04-16	2	0	0	2		2010-04-16	2	0	0	1		1	3	1	#N/A	35	124.55	70.45
2010-01-08	neutral		2010-04-17	1	0	1	0		2010-04-17	1	0	1	0		0	2	1	#N/A	35	125.55	70.45
2010-01-08	positive		2010-04-18	1	0	0	1		2010-04-18	1	0	0	1		1	3	1	#N/A	36	125.55	71.45
2010-01-08	positive		2010-04-19	1	0	0	1		2010-04-19	1	0	0	1		1	3	1	#N/A	37	125.55	72.45
2010-01-08	positive		2010-04-21	2	0	2	0		2010-04-21	2	0	1	0		0	2	1	#N/A	37	126.55	72.45
2010-01-08	positive		2010-04-22	3	0	3	0		2010-04-22	3	0	1	0		0	2	1	#N/A	37	127.55	72.45
2010-01-09	neutral		2010-04-23	2	0	1	1		2010-04-23	2	0	0.5	0.5		0	2	0.5	#N/A	37	128.05	72.95
2010-01-10	positive		2010-04-24	2	1	1	0		2010-04-24	2	0.5	0.5	0		-1	1	0.5	#N/A	36	129.05	72.95
2010-01-12	neutral		2010-04-25	1	0	0	1		2010-04-25	1	0	0	1		1	3	1	#N/A	37	129.05	73.95
2010-01-12	neutral		2010-04-28	1	0	1	0		2010-04-28	1	0	1	0		0	2	1	#N/A	37	130.05	73.95
2010-01-12	positive		2010-04-29	2	0	0	2		2010-04-29	2	0	0	1		1	3	1	#N/A	38	130.05	74.95
2010-01-13	neutral		2010-04-30	2	1	1	0		2010-04-30	2	0.5	0.5	0		-1	1	0.5	#N/A	37	131.05	74.95
2010-01-13	neutral		2010-05-01	1	0	0	1		2010-05-01	1	0	0	1		1	3	1	#N/A	38	131.05	75.95
2010-01-14	neutral		2010-05-02	2	1	1	0		2010-05-02	2	0.5	0.5	0		-1	1	0.5	#N/A	37	132.05	75.95
2010-01-14	neutral		2010-05-05	3	1	0	2		2010-05-05	3	0.333333	0	0.666667		1	3	0.666667	#N/A	38	132.383	76.6167
2010-01-15	neutral		2010-05-07	1	1	0	0		2010-05-07	1	1	0	0		-1	1	1	#N/A	37	133.383	76.6167
2010-01-16	negative		2010-05-10	1	0	1	0		2010-05-10	1	0	1	0		0	2	1	#N/A	37	134.383	76.6167
2010-01-16	neutral		2010-05-11	2	1	0	1		2010-05-11	2	0.5	0	0.5		-1	1	0.5	#N/A	36	134.883	77.1167
2010-01-17	positive		2010-05-12	2	0	2	0		2010-05-12	2	0	1	0		0	2	1	#N/A	36	135.883	77.1167
2010-01-17	positive		2010-05-13	2	1	1	0		2010-05-13	2	0.5	0.5	0		-1	1	0.5	#N/A	35	136.883	77.1167
2010-01-18	neutral		2010-05-14	1	0	0	1		2010-05-14	1	0	0	1		1	3	1	#N/A	36	136.883	78.1167
2010-01-18	positive		2010-05-15	2	0	2	0		2010-05-15	2	0	1	0		0	2	1	#N/A	36	137.883	78.1167
2010-01-20	neutral		2010-05-17	1	0	0	1		2010-05-17	1	0	0	1		1	3	1	#N/A	37	137.883	79.1167
2010-01-20	positive		2010-05-18	1	0	0	1		2010-05-18	1	0	0	1		1	3	1	#N/A	38	137.883	80.1167
2010-01-21	neutral		2010-05-19	1	0	1	0		2010-05-19	1	0	1	0		0	2	1	#N/A	38	138.883	80.1167
2010-01-22	neutral		2010-05-20	2	0	1	1		2010-05-20	2	0	0.5	0.5		0	2	0.5	#N/A	38	139.383	80.6167
2010-01-22	positive		2010-05-21	2	0	1	1		2010-05-21	2	0	0.5	0.5		0	2	0.5	#N/A	38	139.883	81.1167
2010-01-24	positive		2010-05-22	1	0	1	0		2010-05-22	1	0	1	0		0	2	1	#N/A	38	140.883	81.1167
2010-01-24	positive		2010-05-23	1	0	1	0		2010-05-23	1	0	1	0		0	2	1	#N/A	38	141.883	81.1167
2010-01-26	negative		2010-05-24	1	0	0	1		2010-05-24	1	0	0	1		1	3	1	#N/A	39	141.883	82.1167
2010-01-26	neutral		2010-05-27	1	1	0	0		2010-05-27	1	1	0	0		-1	1	1	#N/A	38	142.883	82.1167
2010-01-26	neutral		2010-05-29	1	0	1	0		2010-05-29	1	0	1	0		0	2	1	#N/A	38	143.883	82.1167
2010-01-29	neutral		2010-06-01	1	0	1	0		2010-06-01	1	0	1	0		0	2	1	#N/A	38	144.883	82.1167
2010-01-30	neutral		2010-06-03	2	0	1	1		2010-06-03	2	0	0.5	0.5		0	2	0.5	#N/A	38	145.383	82.6167
2010-01-30	neutral		2010-06-05	1	0	0	1		2010-06-05	1	0	0	1		1	3	1	#N/A	39	145.383	83.6167
2010-02-01	positive		2010-06-07	1	0	1	0		2010-06-07	1	0	1	0		0	2	1	#N/A	39	146.383	83.6167
2010-02-03	negative		2010-06-08	2	1	1	0		2010-06-08	2	0.5	0.5	0		-1	1	0.5	#N/A	38	147.383	83.6167
2010-02-04	positive		2010-06-09	1	0	0	1		2010-06-09	1	0	0	1		1	3	1	#N/A	39	147.383	84.6167
2010-02-05	neutral		2010-06-10	3	0	1	2		2010-06-10	3	0	0.333333	0.666667		1	3	0.666667	#N/A	40	147.717	85.2833
2010-02-10	neutral		2010-06-12	3	0	2	1		2010-06-12	3	0	0.666667	0.333333		0	2	0.666667	#N/A	40	148.383	85.6167
2010-02-12	positive		2010-06-15	1	1	0	0		2010-06-15	1	1	0	0		-1	1	1	#N/A	39	149.383	85.6167
2010-02-15	neutral		2010-06-16	2	0	2	0		2010-06-16	2	0	1	0		0	2	1	#N/A	39	150.383	85.6167
2010-02-15	neutral		2010-06-17	1	0	1	0		2010-06-17	1	0	1	0		0	2	1	#N/A	39	151.383	85.6167
2010-02-16	neutral		2010-06-19	2	0	2	0		2010-06-19	2	0	1	0		0	2	1	#N/A	39	152.383	85.6167
2010-02-17	neutral		2010-06-21	2	1	0	1		2010-06-21	2	0.5	0	0.5		-1	1	0.5	#N/A	38	152.883	86.1167
2010-02-17	neutral		2010-06-25	1	0	1	0		2010-06-25	1	0	1	0		0	2	1	#N/A	38	153.883	86.1167
2010-02-17	neutral		2010-06-27	1	0	1	0		2010-06-27	1	0	1	0		0	2	1	#N/A	38	154.883	86.1167
2010-02-17	positive		2010-06-28	2	0	1	1		2010-06-28	2	0	0.5	0.5		0	2	0.5	#N/A	38	155.383	86.6167
2010-02-17	positive		2010-06-29	1	0	0	1		2010-06-29	1	0	0	1		1	3	1	#N/A	39	155.383	87.6167
2010-02-18	neutral		2010-07-01	1	0	1	0		2010-07-01	1	0	1	0		0	2	1	#N/A	39	156.383	87.6167
2010-02-18	neutral		2010-07-02	1	0	1	0		2010-07-02	1	0	1	0		0	2	1	#N/A	39	157.383	87.6167
2010-02-18	positive		2010-07-03	1	0	0	1		2010-07-03	1	0	0	1		1	3	1	#N/A	40	157.383	88.6167
2010-02-19	neutral		2010-07-04	1	0	1	0		2010-07-04	1	0	1	0		0	2	1	#N/A	40	158.383	88.6167
2010-02-19	neutral		2010-07-06	2	2	0	0		2010-07-06	2	1	0	0		-1	1	1	#N/A	39	159.383	88.6167
2010-02-19	positive		2010-07-07	2	0	2	0		2010-07-07	2	0	1	0		0	2	1	#N/A	39	160.383	88.6167
2010-02-19	positive		2010-07-08	1	0	1	0		2010-07-08	1	0	1	0		0	2	1	#N/A	39	161.383	88.6167
2010-02-20	positive		2010-07-10	1	0	1	0		2010-07-10	1	0	1	0		0	2	1	#N/A	39	162.383	88.6167
2010-02-22	neutral		2010-07-12	1	0	0	1		2010-07-12	1	0	0	1		1	3	1	#N/A	40	162.383	89.6167
2010-02-22	neutral		2010-07-13	1	0	0	1		2010-07-13	1	0	0	1		1	3	1	#N/A	41	162.383	90.6167
2010-02-22	positive		2010-07-14	1	0	1	0		2010-07-14	1	0	1	0		0	2	1	#N/A	41	163.383	90.6167
2010-02-22	positive		2010-07-15	3	0	2	1		2010-07-15	3	0	0.666667	0.333333		0	2	0.666667	#N/A	41	164.05	90.95
2010-02-23	neutral		2010-07-16	1	0	1	0		2010-07-16	1	0	1	0		0	2	1	#N/A	41	165.05	90.95
2010-02-23	positive		2010-07-17	2	0	2	0		2010-07-17	2	0	1	0		0	2	1	#N/A	41	166.05	90.95
2010-02-24	neutral		2010-07-18	1	0	1	0		2010-07-18	1	0	1	0		0	2	1	#N/A	41	167.05	90.95
2010-02-24	positive		2010-07-19	1	0	1	0		2010-07-19	1	0	1	0		0	2	1	#N/A	41	168.05	90.95
2010-02-26	neutral		2010-07-21	1	0	1	0		2010-07-21	1	0	1	0		0	2	1	#N/A	41	169.05	90.95
2010-02-26	neutral		2010-07-23	1	0	1	0		2010-07-23	1	0	1	0		0	2	1	#N/A	41	170.05	90.95
2010-02-26	positive		2010-07-28	1	0	0	1		2010-07-28	1	0	0	1		1	3	1	#N/A	42	170.05	91.95
2010-02-27	neutral		2010-07-31	1	0	1	0		2010-07-31	1	0	1	0		0	2	1	#N/A	42	171.05	91.95
2010-02-27	neutral		2010-08-01	1	0	0	1		2010-08-01	1	0	0	1		1	3	1	#N/A	43	171.05	92.95
2010-02-27	neutral		2010-08-03	2	0	2	0		2010-08-03	2	0	1	0		0	2	1	#N/A	43	172.05	92.95
2010-03-01	neutral		2010-08-04	5	1	2	2		2010-08-04	5	0.2	0.4	0.4		0	2	0.4	#N/A	43	172.65	93.35
2010-03-03	positive		2010-08-05	1	0	0	1		2010-08-05	1	0	0	1		1	3	1	#N/A	44	172.65	94.35
2010-03-06	positive		2010-08-07	2	0	2	0		2010-08-07	2	0	1	0		0	2	1	#N/A	44	173.65	94.35
2010-03-11	negative		2010-08-08	1	1	0	0		2010-08-08	1	1	0	0		-1	1	1	#N/A	43	174.65	94.35
2010-03-14	neutral		2010-08-10	3	0	3	0		2010-08-10	3	0	1	0		0	2	1	#N/A	43	175.65	94.35
2010-03-14	positive		2010-08-11	1	0	0	1		2010-08-11	1	0	0	1		1	3	1	#N/A	44	175.65	95.35
2010-03-15	neutral		2010-08-13	4	1	2	1		2010-08-13	4	0.25	0.5	0.25		0	2	0.5	#N/A	44	176.4	95.6
2010-03-17	neutral		2010-08-19	1	0	0	1		2010-08-19	1	0	0	1		1	3	1	#N/A	45	176.4	96.6
2010-03-17	positive		2010-08-20	3	1	1	1		2010-08-20	3	0.333333	0.333333	0.333333		-1	1	0.333333	#N/A	44	177.067	96.9333
2010-03-17	positive		2010-08-21	1	0	1	0		2010-08-21	1	0	1	0		0	2	1	#N/A	44	178.067	96.9333
2010-03-17	positive		2010-08-22	1	0	1	0		2010-08-22	1	0	1	0		0	2	1	#N/A	44	179.067	96.9333
2010-03-18	neutral		2010-08-23	1	1	0	0		2010-08-23	1	1	0	0		-1	1	1	#N/A	43	180.067	96.9333
2010-03-19	neutral		2010-08-26	2	0	2	0		2010-08-26	2	0	1	0		0	2	1	#N/A	43	181.067	96.9333
2010-03-22	positive		2010-08-27	1	0	1	0		2010-08-27	1	0	1	0		0	2	1	#N/A	43	182.067	96.9333
2010-03-24	negative		2010-08-29	1	0	1	0		2010-08-29	1	0	1	0		0	2	1	#N/A	43	183.067	96.9333
2010-03-26	neutral		2010-08-30	2	1	1	0		2010-08-30	2	0.5	0.5	0		-1	1	0.5	#N/A	42	184.067	96.9333
2010-03-26	positive		2010-08-31	1	0	0	1		2010-08-31	1	0	0	1		1	3	1	#N/A	43	184.067	97.9333
2010-03-28	positive		2010-09-01	1	0	0	1		2010-09-01	1	0	0	1		1	3	1	#N/A	44	184.067	98.9333
2010-03-29	positive		2010-09-02	1	0	1	0		2010-09-02	1	0	1	0		0	2	1	#N/A	44	185.067	98.9333
2010-04-01	neutral		2010-09-03	1	0	0	1		2010-09-03	1	0	0	1		1	3	1	#N/A	45	185.067	99.9333
2010-04-01	positive		2010-09-05	1	0	1	0		2010-09-05	1	0	1	0		0	2	1	#N/A	45	186.067	99.9333
2010-04-01	positive		2010-09-06	1	0	1	0		2010-09-06	1	0	1	0		0	2	1	#N/A	45	187.067	99.9333
2010-04-04	negative		2010-09-10	1	1	0	0		2010-09-10	1	1	0	0		-1	1	1	#N/A	44	188.067	99.9333
2010-04-04	neutral		2010-09-11	1	0	0	1		2010-09-11	1	0	0	1		1	3	1	#N/A	45	188.067	100.933
2010-04-05	positive		2010-09-12	1	0	0	1		2010-09-12	1	0	0	1		1	3	1	#N/A	46	188.067	101.933
2010-04-06	neutral		2010-09-14	2	2	0	0		2010-09-14	2	1	0	0		-1	1	1	#N/A	45	189.067	101.933
2010-04-08	neutral		2010-09-15	3	0	3	0		2010-09-15	3	0	1	0		0	2	1	#N/A	45	190.067	101.933
2010-04-09	neutral		2010-09-19	1	0	1	0		2010-09-19	1	0	1	0		0	2	1	#N/A	45	191.067	101.933
2010-04-09	positive		2010-09-20	1	1	0	0		2010-09-20	1	1	0	0		-1	1	1	#N/A	44	192.067	101.933
2010-04-10	neutral		2010-09-21	1	0	1	0		2010-09-21	1	0	1	0		0	2	1	#N/A	44	193.067	101.933
2010-04-11	neutral		2010-09-22	1	0	0	1		2010-09-22	1	0	0	1		1	3	1	#N/A	45	193.067	102.933
2010-04-16	positive		2010-09-23	1	0	0	1		2010-09-23	1	0	0	1		1	3	1	#N/A	46	193.067	103.933
2010-04-16	positive		2010-09-24	2	0	1	1		2010-09-24	2	0	0.5	0.5		0	2	0.5	#N/A	46	193.567	104.433
2010-04-17	neutral		2010-09-30	1	0	0	1		2010-09-30	1	0	0	1		1	3	1	#N/A	47	193.567	105.433
2010-04-18	positive		2010-10-01	1	0	0	1		2010-10-01	1	0	0	1		1	3	1	#N/A	48	193.567	106.433
2010-04-19	positive		2010-10-02	1	0	0	1		2010-10-02	1	0	0	1		1	3	1	#N/A	49	193.567	107.433
2010-04-21	neutral		2010-10-03	3	0	1	2		2010-10-03	3	0	0.333333	0.666667		1	3	0.666667	#N/A	50	193.9	108.1
2010-04-21	neutral		2010-10-05	1	0	1	0		2010-10-05	1	0	1	0		0	2	1	#N/A	50	194.9	108.1
2010-04-22	neutral		2010-10-06	2	0	2	0		2010-10-06	2	0	1	0		0	2	1	#N/A	50	195.9	108.1
2010-04-22	neutral		2010-10-07	1	0	0	1		2010-10-07	1	0	0	1		1	3	1	#N/A	51	195.9	109.1
2010-04-22	neutral		2010-10-08	1	0	1	0		2010-10-08	1	0	1	0		0	2	1	#N/A	51	196.9	109.1
2010-04-23	neutral		2010-10-10	2	0	1	1		2010-10-10	2	0	0.5	0.5		0	2	0.5	#N/A	51	197.4	109.6
2010-04-23	positive		2010-10-11	1	1	0	0		2010-10-11	1	1	0	0		-1	1	1	#N/A	50	198.4	109.6
2010-04-24	negative		2010-10-12	1	0	1	0		2010-10-12	1	0	1	0		0	2	1	#N/A	50	199.4	109.6
2010-04-24	neutral		2010-10-13	1	0	0	1		2010-10-13	1	0	0	1		1	3	1	#N/A	51	199.4	110.6
2010-04-25	positive		2010-10-14	1	0	1	0		2010-10-14	1	0	1	0		0	2	1	#N/A	51	200.4	110.6
2010-04-28	neutral		2010-10-16	1	0	1	0		2010-10-16	1	0	1	0		0	2	1	#N/A	51	201.4	110.6
2010-04-29	positive		2010-10-17	4	2	1	1		2010-10-17	4	0.5	0.25	0.25		-1	1	0.5	#N/A	50	202.15	110.85
2010-04-29	positive		2010-10-18	3	1	0	2		2010-10-18	3	0.333333	0	0.666667		1	3	0.666667	#N/A	51	202.483	111.517
2010-04-30	negative		2010-10-19	1	0	0	1		2010-10-19	1	0	0	1		1	3	1	#N/A	52	202.483	112.517
2010-04-30	neutral		2010-10-20	1	0	1	0		2010-10-20	1	0	1	0		0	2	1	#N/A	52	203.483	112.517
2010-05-01	positive		2010-10-21	1	1	0	0		2010-10-21	1	1	0	0		-1	1	1	#N/A	51	204.483	112.517
2010-05-02	negative		2010-10-22	1	0	1	0		2010-10-22	1	0	1	0		0	2	1	#N/A	51	205.483	112.517
2010-05-02	neutral		2010-10-24	2	0	1	1		2010-10-24	2	0	0.5	0.5		0	2	0.5	#N/A	51	205.983	113.017
2010-05-05	negative		2010-10-25	1	0	0	1		2010-10-25	1	0	0	1		1	3	1	#N/A	52	205.983	114.017
2010-05-05	positive		2010-10-26	1	0	1	0		2010-10-26	1	0	1	0		0	2	1	#N/A	52	206.983	114.017
2010-05-05	positive		2010-10-27	3	0	2	1		2010-10-27	3	0	0.666667	0.333333		0	2	0.666667	#N/A	52	207.65	114.35
2010-05-07	negative		2010-10-28	1	0	1	0		2010-10-28	1	0	1	0		0	2	1	#N/A	52	208.65	114.35
2010-05-10	neutral		2010-10-31	2	0	1	1		2010-10-31	2	0	0.5	0.5		0	2	0.5	#N/A	52	209.15	114.85
2010-05-11	negative		2010-11-01	1	0	1	0		2010-11-01	1	0	1	0		0	2	1	#N/A	52	210.15	114.85
2010-05-11	positive		2010-11-03	2	0	2	0		2010-11-03	2	0	1	0		0	2	1	#N/A	52	211.15	114.85
2010-05-12	neutral		2010-11-04	1	0	1	0		2010-11-04	1	0	1	0		0	2	1	#N/A	52	212.15	114.85
2010-05-12	neutral		2010-11-05	2	0	1	1		2010-11-05	2	0	0.5	0.5		0	2	0.5	#N/A	52	212.65	115.35
2010-05-13	negative		2010-11-06	2	0	1	1		2010-11-06	2	0	0.5	0.5		0	2	0.5	#N/A	52	213.15	115.85
2010-05-13	neutral		2010-11-07	2	0	0	2		2010-11-07	2	0	0	1		1	3	1	#N/A	53	213.15	116.85
2010-05-14	positive		2010-11-10	1	0	0	1		2010-11-10	1	0	0	1		1	3	1	#N/A	54	213.15	117.85
2010-05-15	neutral		2010-11-12	2	0	2	0		2010-11-12	2	0	1	0		0	2	1	#N/A	54	214.15	117.85
2010-05-15	neutral		2010-11-13	1	0	1	0		2010-11-13	1	0	1	0		0	2	1	#N/A	54	215.15	117.85
2010-05-17	positive		2010-11-14	2	0	2	0		2010-11-14	2	0	1	0		0	2	1	#N/A	54	216.15	117.85
2010-05-18	positive		2010-11-15	1	0	1	0		2010-11-15	1	0	1	0		0	2	1	#N/A	54	217.15	117.85
2010-05-19	neutral		2010-11-16	2	0	2	0		2010-11-16	2	0	1	0		0	2	1	#N/A	54	218.15	117.85
2010-05-20	neutral		2010-11-19	1	0	1	0		2010-11-19	1	0	1	0		0	2	1	#N/A	54	219.15	117.85
2010-05-20	positive		2010-11-22	1	0	1	0		2010-11-22	1	0	1	0		0	2	1	#N/A	54	220.15	117.85
2010-05-21	neutral		2010-11-23	1	0	1	0		2010-11-23	1	0	1	0		0	2	1	#N/A	54	221.15	117.85
2010-05-21	positive		2010-11-24	3	1	2	0		2010-11-24	3	0.333333	0.666667	0		0	2	0.666667	#N/A	54	222.15	117.85
2010-05-22	neutral		2010-11-26	1	0	1	0		2010-11-26	1	0	1	0		0	2	1	#N/A	54	223.15	117.85
2010-05-23	neutral		2010-11-28	2	0	1	1		2010-11-28	2	0	0.5	0.5		0	2	0.5	#N/A	54	223.65	118.35
2010-05-24	positive		2010-11-29	3	0	1	2		2010-11-29	3	0	0.333333	0.666667		1	3	0.666667	#N/A	55	223.983	119.017
2010-05-27	negative		2010-11-30	1	0	1	0		2010-11-30	1	0	1	0		0	2	1	#N/A	55	224.983	119.017
2010-05-29	neutral		2010-12-02	2	1	1	0		2010-12-02	2	0.5	0.5	0		-1	1	0.5	#N/A	54	225.983	119.017
2010-06-01	neutral		2010-12-05	1	0	0	1		2010-12-05	1	0	0	1		1	3	1	#N/A	55	225.983	120.017
2010-06-03	neutral		2010-12-07	1	0	1	0		2010-12-07	1	0	1	0		0	2	1	#N/A	55	226.983	120.017
2010-06-03	positive		2010-12-08	1	0	1	0		2010-12-08	1	0	1	0		0	2	1	#N/A	55	227.983	120.017
2010-06-05	positive		2010-12-09	1	0	0	1		2010-12-09	1	0	0	1		1	3	1	#N/A	56	227.983	121.017
2010-06-07	neutral		2010-12-10	1	0	0	1		2010-12-10	1	0	0	1		1	3	1	#N/A	57	227.983	122.017
2010-06-08	negative		2010-12-12	1	0	0	1		2010-12-12	1	0	0	1		1	3	1	#N/A	58	227.983	123.017
2010-06-08	neutral		2010-12-13	1	0	1	0		2010-12-13	1	0	1	0		0	2	1	#N/A	58	228.983	123.017
2010-06-09	positive		2010-12-14	2	1	0	1		2010-12-14	2	0.5	0	0.5		-1	1	0.5	#N/A	57	229.483	123.517
2010-06-10	neutral		2010-12-15	2	0	1	1		2010-12-15	2	0	0.5	0.5		0	2	0.5	#N/A	57	229.983	124.017
2010-06-10	positive		2010-12-16	2	0	2	0		2010-12-16	2	0	1	0		0	2	1	#N/A	57	230.983	124.017
2010-06-10	positive		2010-12-17	2	0	2	0		2010-12-17	2	0	1	0		0	2	1	#N/A	57	231.983	124.017
2010-06-12	neutral		2010-12-19	2	1	1	0		2010-12-19	2	0.5	0.5	0		-1	1	0.5	#N/A	56	232.983	124.017
2010-06-12	neutral		2010-12-20	1	0	0	1		2010-12-20	1	0	0	1		1	3	1	#N/A	57	232.983	125.017
2010-06-12	positive		2010-12-21	2	0	2	0		2010-12-21	2	0	1	0		0	2	1	#N/A	57	233.983	125.017
2010-06-15	negative		2010-12-23	1	0	0	1		2010-12-23	1	0	0	1		1	3	1	#N/A	58	233.983	126.017
2010-06-16	neutral		2010-12-24	1	0	0	1		2010-12-24	1	0	0	1		1	3	1	#N/A	59	233.983	127.017
2010-06-16	neutral		2010-12-26	1	0	1	0		2010-12-26	1	0	1	0		0	2	1	#N/A	59	234.983	127.017
2010-06-17	neutral		2010-12-28	2	0	1	1		2010-12-28	2	0	0.5	0.5		0	2	0.5	#N/A	59	235.483	127.517
2010-06-19	neutral		2010-12-31	2	0	1	1		2010-12-31	2	0	0.5	0.5		0	2	0.5	#N/A	59	235.983	128.017
2010-06-19	neutral		2011-01-01	2	0	2	0		2011-01-01	2	0	1	0		0	2	1	#N/A	59	236.983	128.017
2010-06-21	negative		2011-01-02	3	1	1	1		2011-01-02	3	0.333333	0.333333	0.333333		-1	1	0.333333	#N/A	58	237.65	128.35
2010-06-21	positive		2011-01-03	2	1	0	1		2011-01-03	2	0.5	0	0.5		-1	1	0.5	#N/A	57	238.15	128.85
2010-06-25	neutral		2011-01-04	1	0	0	1		2011-01-04	1	0	0	1		1	3	1	#N/A	58	238.15	129.85
2010-06-27	neutral		2011-01-05	3	1	1	1		2011-01-05	3	0.333333	0.333333	0.333333		-1	1	0.333333	#N/A	57	238.817	130.183
2010-06-28	neutral		2011-01-06	5	2	1	2		2011-01-06	5	0.4	0.2	0.4		-1	1	0.4	#N/A	56	239.417	130.583
2010-06-28	positive		2011-01-07	1	0	0	1		2011-01-07	1	0	0	1		1	3	1	#N/A	57	239.417	131.583
2010-06-29	positive		2011-01-08	1	0	1	0		2011-01-08	1	0	1	0		0	2	1	#N/A	57	240.417	131.583
2010-07-01	neutral		2011-01-09	2	0	1	1		2011-01-09	2	0	0.5	0.5		0	2	0.5	#N/A	57	240.917	132.083
2010-07-02	neutral		2011-01-10	3	1	0	2		2011-01-10	3	0.333333	0	0.666667		1	3	0.666667	#N/A	58	241.25	132.75
2010-07-03	positive		2011-01-11	1	0	1	0		2011-01-11	1	0	1	0		0	2	1	#N/A	58	242.25	132.75
2010-07-04	neutral		2011-01-12	1	0	1	0		2011-01-12	1	0	1	0		0	2	1	#N/A	58	243.25	132.75
2010-07-06	negative		2011-01-13	3	0	2	1		2011-01-13	3	0	0.666667	0.333333		0	2	0.666667	#N/A	58	243.917	133.083
2010-07-06	negative		2011-01-14	3	0	1	2		2011-01-14	3	0	0.333333	0.666667		1	3	0.666667	#N/A	59	244.25	133.75
2010-07-07	neutral		2011-01-18	2	0	2	0		2011-01-18	2	0	1	0		0	2	1	#N/A	59	245.25	133.75
2010-07-07	neutral		2011-01-19	1	1	0	0		2011-01-19	1	1	0	0		-1	1	1	#N/A	58	246.25	133.75
2010-07-08	neutral		2011-01-20	1	0	1	0		2011-01-20	1	0	1	0		0	2	1	#N/A	58	247.25	133.75
2010-07-10	neutral		2011-01-21	4	0	4	0		2011-01-21	4	0	1	0		0	2	1	#N/A	58	248.25	133.75
2010-07-12	positive		2011-01-22	1	0	1	0		2011-01-22	1	0	1	0		0	2	1	#N/A	58	249.25	133.75
2010-07-13	positive		2011-01-23	1	0	0	1		2011-01-23	1	0	0	1		1	3	1	#N/A	59	249.25	134.75
2010-07-14	neutral		2011-01-24	1	0	1	0		2011-01-24	1	0	1	0		0	2	1	#N/A	59	250.25	134.75
2010-07-15	neutral		2011-01-25	4	1	2	1		2011-01-25	4	0.25	0.5	0.25		0	2	0.5	#N/A	59	251	135
2010-07-15	neutral		2011-01-26	1	1	0	0		2011-01-26	1	1	0	0		-1	1	1	#N/A	58	252	135
2010-07-15	positive		2011-01-30	1	0	0	1		2011-01-30	1	0	0	1		1	3	1	#N/A	59	252	136
2010-07-16	neutral		2011-02-03	1	0	1	0		2011-02-03	1	0	1	0		0	2	1	#N/A	59	253	136
2010-07-17	neutral		2011-02-14	2	0	1	1		2011-02-14	2	0	0.5	0.5		0	2	0.5	#N/A	59	253.5	136.5
2010-07-17	neutral		2011-02-21	1	0	0	1		2011-02-21	1	0	0	1		1	3	1	#N/A	60	253.5	137.5
2010-07-18	neutral		2011-02-25	1	0	1	0		2011-02-25	1	0	1	0		0	2	1	#N/A	60	254.5	137.5
2010-07-19	neutral		2011-03-01	1	0	1	0		2011-03-01	1	0	1	0		0	2	1	#N/A	60	255.5	137.5
2010-07-21	neutral		2011-03-28	1	0	0	1		2011-03-28	1	0	0	1		1	3	1	#N/A	61	255.5	138.5
2010-07-23	neutral		2011-03-31	1	0	1	0		2011-03-31	1	0	1	0		0	2	1	#N/A	61	256.5	138.5
2010-07-28	positive		2011-04-02	1	0	0	1		2011-04-02	1	0	0	1		1	3	1	#N/A	62	256.5	139.5
2010-07-31	neutral		2011-04-07	1	0	0	1		2011-04-07	1	0	0	1		1	3	1	#N/A	63	256.5	140.5
2010-08-01	positive		2011-04-15	1	0	1	0		2011-04-15	1	0	1	0		0	2	1	#N/A	63	257.5	140.5
2010-08-03	neutral		2011-04-18	1	0	1	0		2011-04-18	1	0	1	0		0	2	1	#N/A	63	258.5	140.5
2010-08-03	neutral		2011-04-21	1	0	0	1		2011-04-21	1	0	0	1		1	3	1	#N/A	64	258.5	141.5
2010-08-04	negative		2011-04-25	1	0	1	0		2011-04-25	1	0	1	0		0	2	1	#N/A	64	259.5	141.5
2010-08-04	neutral		2011-04-27	3	1	0	2		2011-04-27	3	0.333333	0	0.666667		1	3	0.666667	#N/A	65	259.833	142.167
2010-08-04	neutral		2011-05-13	1	0	0	1		2011-05-13	1	0	0	1		1	3	1	#N/A	66	259.833	143.167
2010-08-04	positive		2011-05-23	1	1	0	0		2011-05-23	1	1	0	0		-1	1	1	#N/A	65	260.833	143.167
2010-08-04	positive		2011-05-31	1	0	1	0		2011-05-31	1	0	1	0		0	2	1	#N/A	65	261.833	143.167
2010-08-05	positive		2011-06-01	3	0	1	2		2011-06-01	3	0	0.333333	0.666667		1	3	0.666667	#N/A	66	262.167	143.833
2010-08-07	neutral		2011-06-02	1	0	0	1		2011-06-02	1	0	0	1		1	3	1	#N/A	67	262.167	144.833
2010-08-07	neutral		2011-06-03	2	0	1	1		2011-06-03	2	0	0.5	0.5		0	2	0.5	#N/A	67	262.667	145.333
2010-08-08	negative		2011-06-06	1	0	0	1		2011-06-06	1	0	0	1		1	3	1	#N/A	68	262.667	146.333
2010-08-10	neutral		2011-06-11	1	0	0	1		2011-06-11	1	0	0	1		1	3	1	#N/A	69	262.667	147.333
2010-08-10	neutral		2011-06-15	1	0	1	0		2011-06-15	1	0	1	0		0	2	1	#N/A	69	263.667	147.333
2010-08-10	neutral		2011-06-17	1	0	0	1		2011-06-17	1	0	0	1		1	3	1	#N/A	70	263.667	148.333
2010-08-11	positive		2011-06-18	2	0	2	0		2011-06-18	2	0	1	0		0	2	1	#N/A	70	264.667	148.333
2010-08-13	negative		2011-06-20	1	0	1	0		2011-06-20	1	0	1	0		0	2	1	#N/A	70	265.667	148.333
2010-08-13	neutral		2011-06-25	1	0	1	0		2011-06-25	1	0	1	0		0	2	1	#N/A	70	266.667	148.333
2010-08-13	neutral		2011-06-29	1	0	0	1		2011-06-29	1	0	0	1		1	3	1	#N/A	71	266.667	149.333
2010-08-13	positive		2011-07-01	1	0	0	1		2011-07-01	1	0	0	1		1	3	1	#N/A	72	266.667	150.333
2010-08-19	positive		2011-07-02	2	2	0	0		2011-07-02	2	1	0	0		-1	1	1	#N/A	71	267.667	150.333
2010-08-20	negative		2011-07-04	1	0	0	1		2011-07-04	1	0	0	1		1	3	1	#N/A	72	267.667	151.333
2010-08-20	neutral		2011-07-06	1	0	0	1		2011-07-06	1	0	0	1		1	3	1	#N/A	73	267.667	152.333
2010-08-20	positive		2011-07-07	1	0	1	0		2011-07-07	1	0	1	0		0	2	1	#N/A	73	268.667	152.333
2010-08-21	neutral		2011-07-08	1	0	0	1		2011-07-08	1	0	0	1		1	3	1	#N/A	74	268.667	153.333
2010-08-22	neutral		2011-07-11	1	0	1	0		2011-07-11	1	0	1	0		0	2	1	#N/A	74	269.667	153.333
2010-08-23	negative		2011-07-12	1	0	0	1		2011-07-12	1	0	0	1		1	3	1	#N/A	75	269.667	154.333
2010-08-26	neutral		2011-07-16	1	0	1	0		2011-07-16	1	0	1	0		0	2	1	#N/A	75	270.667	154.333
2010-08-26	neutral		2011-07-25	1	0	1	0		2011-07-25	1	0	1	0		0	2	1	#N/A	75	271.667	154.333
2010-08-27	neutral		2011-07-28	2	0	2	0		2011-07-28	2	0	1	0		0	2	1	#N/A	75	272.667	154.333
2010-08-29	neutral		2011-07-31	1	0	0	1		2011-07-31	1	0	0	1		1	3	1	#N/A	76	272.667	155.333
2010-08-30	negative		2011-08-01	1	0	1	0		2011-08-01	1	0	1	0		0	2	1	#N/A	76	273.667	155.333
2010-08-30	neutral		2011-08-08	1	0	0	1		2011-08-08	1	0	0	1		1	3	1	#N/A	77	273.667	156.333
2010-08-31	positive		2011-08-09	1	0	1	0		2011-08-09	1	0	1	0		0	2	1	#N/A	77	274.667	156.333
2010-09-01	positive		2011-08-21	1	0	1	0		2011-08-21	1	0	1	0		0	2	1	#N/A	77	275.667	156.333
2010-09-02	neutral		2011-08-24	1	0	1	0		2011-08-24	1	0	1	0		0	2	1	#N/A	77	276.667	156.333
2010-09-03	positive		2011-09-05	1	0	0	1		2011-09-05	1	0	0	1		1	3	1	#N/A	78	276.667	157.333
2010-09-05	neutral		2011-09-09	1	0	0	1		2011-09-09	1	0	0	1		1	3	1	#N/A	79	276.667	158.333
2010-09-06	neutral		2011-09-10	1	0	1	0		2011-09-10	1	0	1	0		0	2	1	#N/A	79	277.667	158.333
2010-09-10	negative		2011-09-19	1	0	1	0		2011-09-19	1	0	1	0		0	2	1	#N/A	79	278.667	158.333
2010-09-11	positive		2011-09-22	1	0	1	0		2011-09-22	1	0	1	0		0	2	1	#N/A	79	279.667	158.333
2010-09-12	positive		2011-09-23	2	1	1	0		2011-09-23	2	0.5	0.5	0		-1	1	0.5	#N/A	78	280.667	158.333
2010-09-14	negative		2011-10-07	1	0	0	1		2011-10-07	1	0	0	1		1	3	1	#N/A	79	280.667	159.333
2010-09-14	negative		2011-10-20	1	0	1	0		2011-10-20	1	0	1	0		0	2	1	#N/A	79	281.667	159.333
2010-09-15	neutral		2011-10-21	4	0	2	2		2011-10-21	4	0	0.5	0.5		0	2	0.5	#N/A	79	282.167	159.833
2010-09-15	neutral		2011-10-26	2	1	1	0		2011-10-26	2	0.5	0.5	0		-1	1	0.5	#N/A	78	283.167	159.833
2010-09-15	neutral		2011-10-28	1	0	1	0		2011-10-28	1	0	1	0		0	2	1	#N/A	78	284.167	159.833
2010-09-19	neutral		2011-10-29	1	0	0	1		2011-10-29	1	0	0	1		1	3	1	#N/A	79	284.167	160.833
2010-09-20	negative		2011-11-07	2	0	0	2		2011-11-07	2	0	0	1		1	3	1	#N/A	80	284.167	161.833
2010-09-21	neutral		2011-11-08	2	0	1	1		2011-11-08	2	0	0.5	0.5		0	2	0.5	#N/A	80	284.667	162.333
2010-09-22	positive		2011-11-12	1	0	0	1		2011-11-12	1	0	0	1		1	3	1	#N/A	81	284.667	163.333
2010-09-23	positive		2011-11-13	1	0	1	0		2011-11-13	1	0	1	0		0	2	1	#N/A	81	285.667	163.333
2010-09-24	neutral		2011-11-15	1	0	1	0		2011-11-15	1	0	1	0		0	2	1	#N/A	81	286.667	163.333
2010-09-24	positive		2011-11-16	1	0	0	1		2011-11-16	1	0	0	1		1	3	1	#N/A	82	286.667	164.333
2010-09-30	positive		2011-11-17	1	0	1	0		2011-11-17	1	0	1	0		0	2	1	#N/A	82	287.667	164.333
2010-10-01	positive		2011-11-20	1	0	1	0		2011-11-20	1	0	1	0		0	2	1	#N/A	82	288.667	164.333
2010-10-02	positive		2011-11-29	2	0	1	1		2011-11-29	2	0	0.5	0.5		0	2	0.5	#N/A	82	289.167	164.833
2010-10-03	neutral		2011-11-30	1	0	1	0		2011-11-30	1	0	1	0		0	2	1	#N/A	82	290.167	164.833
2010-10-03	positive		2011-12-01	2	0	2	0		2011-12-01	2	0	1	0		0	2	1	#N/A	82	291.167	164.833
2010-10-03	positive		2011-12-05	1	0	0	1		2011-12-05	1	0	0	1		1	3	1	#N/A	83	291.167	165.833
2010-10-05	neutral		2011-12-20	1	0	1	0		2011-12-20	1	0	1	0		0	2	1	#N/A	83	292.167	165.833
2010-10-06	neutral		2011-12-22	1	0	1	0		2011-12-22	1	0	1	0		0	2	1	#N/A	83	293.167	165.833
2010-10-06	neutral		2011-12-23	1	0	0	1		2011-12-23	1	0	0	1		1	3	1	#N/A	84	293.167	166.833
2010-10-07	positive		2011-12-28	1	0	0	1		2011-12-28	1	0	0	1		1	3	1	#N/A	85	293.167	167.833
2010-10-08	neutral		2011-12-30	1	0	1	0		2011-12-30	1	0	1	0		0	2	1	#N/A	85	294.167	167.833
2010-10-10	neutral		2011-12-31	1	0	0	1		2011-12-31	1	0	0	1		1	3	1	#N/A	86	294.167	168.833
2010-10-10	positive		2012-01-01	1	0	1	0		2012-01-01	1	0	1	0		0	2	1	#N/A	86	295.167	168.833
2010-10-11	negative		2012-01-02	5	0	1	4		2012-01-02	5	0	0.2	0.8		1	3	0.8	#N/A	87	295.367	169.633
2010-10-12	neutral		2012-01-03	4	1	3	0		2012-01-03	4	0.25	0.75	0		0	2	0.75	#N/A	87	296.367	169.633
2010-10-13	positive		2012-01-04	1	0	0	1		2012-01-04	1	0	0	1		1	3	1	#N/A	88	296.367	170.633
2010-10-14	neutral		2012-01-05	2	1	1	0		2012-01-05	2	0.5	0.5	0		-1	1	0.5	#N/A	87	297.367	170.633
2010-10-16	neutral		2012-01-06	1	0	1	0		2012-01-06	1	0	1	0		0	2	1	#N/A	87	298.367	170.633
2010-10-17	negative		2012-01-09	1	0	1	0		2012-01-09	1	0	1	0		0	2	1	#N/A	87	299.367	170.633
2010-10-17	negative		2012-01-12	1	0	1	0		2012-01-12	1	0	1	0		0	2	1	#N/A	87	300.367	170.633
2010-10-17	neutral		2012-01-14	1	0	0	1		2012-01-14	1	0	0	1		1	3	1	#N/A	88	300.367	171.633
2010-10-17	positive		2012-01-18	1	0	1	0		2012-01-18	1	0	1	0		0	2	1	#N/A	88	301.367	171.633
2010-10-18	negative		2012-01-19	3	0	2	1		2012-01-19	3	0	0.666667	0.333333		0	2	0.666667	#N/A	88	302.033	171.967
2010-10-18	positive		2012-01-21	1	1	0	0		2012-01-21	1	1	0	0		-1	1	1	#N/A	87	303.033	171.967
2010-10-18	positive		2012-01-27	9	3	5	1		2012-01-27	9	0.333333	0.555556	0.111111		0	2	0.555556	#N/A	87	303.922	172.078
2010-10-19	positive		2012-01-28	3	0	3	0		2012-01-28	3	0	1	0		0	2	1	#N/A	87	304.922	172.078
2010-10-20	neutral		2012-01-29	2	0	2	0		2012-01-29	2	0	1	0		0	2	1	#N/A	87	305.922	172.078
2010-10-21	negative		2012-01-30	1	0	0	1		2012-01-30	1	0	0	1		1	3	1	#N/A	88	305.922	173.078
2010-10-22	neutral		2012-01-31	6	1	5	0		2012-01-31	6	0.166667	0.833333	0		0	2	0.833333	#N/A	88	306.922	173.078
2010-10-24	neutral		2012-02-01	20	3	10	7		2012-02-01	20	0.15	0.5	0.35		0	2	0.5	#N/A	88	307.572	173.428
2010-10-24	positive		2012-02-02	9	0	6	3		2012-02-02	9	0	0.666667	0.333333		0	2	0.666667	#N/A	88	308.239	173.761
2010-10-25	positive		2012-02-03	3	0	1	2		2012-02-03	3	0	0.333333	0.666667		1	3	0.666667	#N/A	89	308.572	174.428
2010-10-26	neutral		2012-02-04	2	1	0	1		2012-02-04	2	0.5	0	0.5		-1	1	0.5	#N/A	88	309.072	174.928
2010-10-27	neutral		2012-02-06	1	0	1	0		2012-02-06	1	0	1	0		0	2	1	#N/A	88	310.072	174.928
2010-10-27	neutral		2012-02-07	1	0	0	1		2012-02-07	1	0	0	1		1	3	1	#N/A	89	310.072	175.928
2010-10-27	positive		2012-02-08	1	0	1	0		2012-02-08	1	0	1	0		0	2	1	#N/A	89	311.072	175.928
2010-10-28	neutral		2012-02-09	4	0	4	0		2012-02-09	4	0	1	0		0	2	1	#N/A	89	312.072	175.928
2010-10-31	neutral		2012-02-10	1	0	1	0		2012-02-10	1	0	1	0		0	2	1	#N/A	89	313.072	175.928
2010-10-31	positive		2012-02-15	1	0	1	0		2012-02-15	1	0	1	0		0	2	1	#N/A	89	314.072	175.928
2010-11-01	neutral		2012-02-16	4	0	1	3		2012-02-16	4	0	0.25	0.75		1	3	0.75	#N/A	90	314.322	176.678
2010-11-03	neutral		2012-02-19	1	0	1	0		2012-02-19	1	0	1	0		0	2	1	#N/A	90	315.322	176.678
2010-11-03	neutral		2012-02-23	1	1	0	0		2012-02-23	1	1	0	0		-1	1	1	#N/A	89	316.322	176.678
2010-11-04	neutral		2012-02-27	1	1	0	0		2012-02-27	1	1	0	0		-1	1	1	#N/A	88	317.322	176.678
2010-11-05	neutral		2012-03-02	1	0	1	0		2012-03-02	1	0	1	0		0	2	1	#N/A	88	318.322	176.678
2010-11-05	positive		2012-03-06	1	0	1	0		2012-03-06	1	0	1	0		0	2	1	#N/A	88	319.322	176.678
2010-11-06	neutral		2012-03-12	1	0	1	0		2012-03-12	1	0	1	0		0	2	1	#N/A	88	320.322	176.678
[truncated: 11,871 more rows]

## Sheet: time series
Date	CLOSE
2012-05-18	38.2318
2012-05-21	34.03
[truncated: 1,663 more rows]

## Sheet: Ratios
		Stock	Index	Fiscal Period:	Period End Date:	Sales/Receivables, TTM	Revenue/Inventory, TTM	Revenue/Wk Cap, TTM	Revenue/Tot Assets, TTM	EBITDA/Comm Shr Eqty, %, TTM	EBITDA/Tot Eqty, %, TTM	EBITDA/Tot Assets, %, TTM	ROFA Fixed Assets, %, TTM	ROE Comm Eqty, %, TTM	ROA Tot Assets, %, TTM	Inc Avail Comm/Tot Eqty, %, TTM	Reinvestment Rate, %, TTM		Value	Hist Mkt Cap, FI	Hist Mkt Cap, %Prd/Prd, FI	Hist EV, FI	Hist EV, %Prd/Prd, FI	Hist EV/Revenue, TTM	Hist EV/EBITDA, TTM	Hist EV/FCF, TTM	Hist EV/OCF, TTM	Hist EV/FOCF, TTM	Hist Price/Rev/Shr (dil.), TTM	Hist Price/EBITDA/Shr (dil), TTM	Hist P/E, TTM	Hist P/E Normalized (dil), TTM	Hist Price/CF/Shr (dil.), TTM	Hist Price/FCF/Shr (dil.), TTM	Hist Price/OCF/Shr (dil.), TTM	Hist Price/FOCF/Shr (dil.), TTM	Hist Price/Comm Eqty, FI	Hist Price/Tang Comm Eqty, FI	Hist Price/Bk, Tot Eqty, FI	Hist Price/Tang Bk, Tot Eqty, FI	Hist Div Yield Comm Stk Primary, %, TTM
[truncated: 198 more rows]
