# Supplementary material for: Measuring information flux between social media and stock prices with Transfer Entropy
Source: PLoS One. 2021 Sep 23;16(9):e0257686. doi: 10.1371/journal.pone.0257686 (PMC8459996; doi:10.1371/journal.pone.0257686)
Supplement: S1 Data — (ZIP) [file pone.0257686.s001.zip › DATA BASES/2.-FB/facebook final.xlsx]

## Sheet: Transformaciones
																								Regresion original												Regresin Transformada
Acciones										Index	Index Transf													SUMMARY OUTPUT
38.2318	17.8277									85	9.93795																									SUMMARY OUTPUT
38.2318	17.8277									85	9.93795													Regression Statistics
38.2318	17.8277									85	9.93795													Multiple R	0.957325											Regression Statistics
34.03	16.2794									85	9.93795													R Square	0.916471											Multiple R	0.974315
31	15.1298									85	9.93795													Adjusted R Square	0.916427											R Square	0.949289
32	15.5125									85	9.93795													Standard Error	15.5119											Adjusted R Square	0.949263
33.03	15.9033									85	9.93795													Observations	1924											Standard Error	3.4591
31.91	15.4782									85	9.93795																									Observations	1924
31.91	15.4782									86	9.98742													ANOVA
31.91	15.4782									86	9.98742														df	SS	MS	F	Significance F							ANOVA
31.91	15.4782									86	9.98742													Regression	1	5.07414e+06	5.07414e+06	21087.9	0								df	SS	MS	F	Significance F
28.84	14.291									86	9.98742													Residual	1922	462469	240.619									Regression	1	430506	430506	35979.4	0
28.19	14.0353									86	9.98742													Total	1923	5.53661e+06										Residual	1922	22997.4	11.9653
29.6	14.5881									86	9.98742																									Total	1923	453503
27.72	13.8493									86	9.98742														Coefficients	Standard Error	t Stat	P-value	Lower 95%	Upper 95%	Lower 95.0%	Upper 95.0%
27.72	13.8493									87	10.0365													Intercept	-5.14588	0.826725	-6.22441	5.91878e-10	-6.76725	-3.52451	-6.76725	-3.52451					Coefficients	Standard Error	t Stat	P-value	Lower 95%	Upper 95%	Lower 95.0%	Upper 95.0%
27.72	13.8493									88	10.0852													X Variable 1	0.44001	0.00303002	145.217	0	0.434067	0.445952	0.434067	0.445952				Intercept	-38.6302	0.405188	-95.3388	0	-39.4248	-37.8355	-39.4248	-37.8355
26.9	13.5227									89	10.1335																									X Variable 1	5.08629	0.0268148	189.682	0	5.0337	5.13888	5.0337	5.13888
25.869	13.1081									89	10.1335
26.81	13.4867									89	10.1335
26.31	13.286									89	10.1335													RESIDUAL OUTPUT
27.1	13.6026									89	10.1335							Jarque bera residuales regresion original																		RESIDUAL OUTPUT
27.005	13.5647		Dicke fuller acciones							89	10.1335													Observation	Predicted Y	Residuals														Jarque bera residuales regresion ajustada
27.4	13.7222		h = adftest(x)							89	10.1335							[h,p] = jbtest(t,0.01)						1	32.255	5.97685										Observation	Predicted Y	Residuals		[h,p] = jbtest(t1,0.01)
27.27	13.6704									89	10.1335							Warning: P is less than the smallest tabulated value, returning 0.001.						2	32.255	5.97685										1	11.9172	5.91055		Warning: P is less than the smallest tabulated value, returning 0.001.
28.29	14.0747		h =							89	10.1335							> In jbtest (line 136)						3	32.255	5.97685										2	11.9172	5.91055		> In jbtest (line 136)
30.014	14.749									89	10.1335													4	32.255	1.77505										3	11.9172	5.91055
30.014	14.749		logical							89	10.1335							h =						5	32.255	-1.25495										4	11.9172	4.36227		h =
31.41	15.2871									89	10.1335													6	32.255	-0.254952										5	11.9172	3.21261
31.911	15.4786		0							89	10.1335							1						7	32.255	0.775048										6	11.9172	3.59535		1
31.6	15.3598									89	10.1335													8	32.255	-0.344952										7	11.9172	3.98612
31.84	15.4515		Dickey fuller acciones transformadas							89	10.1335													9	32.695	-0.784961										8	11.9172	3.56105
33.05	15.9108									89	10.1335							p =						10	32.695	-0.784961										9	12.1688	3.30942		p =
33.05	15.9108		h = adftest(x1)							89	10.1335													11	32.695	-0.784961										10	12.1688	3.30942
33.05	15.9108									90	10.1815							0.001						12	32.695	-3.85496										11	12.1688	3.30942		0.001
32.06	15.5354		h =							90	10.1815													13	32.695	-4.50496										12	12.1688	2.12226
33.1	15.9297									90	10.1815													14	32.695	-3.09496										13	12.1688	1.86648
32.23	15.6001		logical							89	10.1335													15	32.695	-4.97496										14	12.1688	2.4193
31.36	15.2679									89	10.1335													16	33.135	-5.41497										15	12.1688	1.68051
31.095	15.1663		0							90	10.1815													17	33.575	-5.85498										16	12.4184	1.43086
31.095	15.1663									90	10.1815													18	34.015	-7.11499										17	12.6662	1.18313
30.771	15.0416									91	10.2291													19	34.015	-8.14599										18	12.912	0.610725
31.47	15.3101									91	10.2291													20	34.015	-7.20499										19	12.912	0.196153
31.73	15.4095									91	10.2291													21	34.015	-7.70499										20	12.912	0.574714
31.73	15.4095									92	10.2764													22	34.015	-6.91499										21	12.912	0.374035
32.17	15.5772									92	10.2764													23	34.015	-7.00999										22	12.912	0.69063
31.47	15.3101									91	10.2291													24	34.015	-6.61499										23	12.912	0.652696
30.97	15.1182									92	10.2764													25	34.015	-6.74499										24	12.912	0.810181
30.81	15.0567									91	10.2291													26	34.015	-5.72499										25	12.912	0.758421
30.72	15.022									90	10.1815													27	34.015	-4.00099										26	12.912	1.16273
30.72	15.022									91	10.2291													28	34.015	-4.00099										27	12.912	1.83699
30.72	15.022									91	10.2291													29	34.015	-2.60499										28	12.912	1.83699
28.245	14.057									91	10.2291													30	34.015	-2.10399										29	12.912	2.3751
28.09	13.9958									91	10.2291													31	34.015	-2.41499										30	12.912	2.56659
29.11	14.3968									90	10.1815													32	34.015	-2.17499										31	12.912	2.44782
29	14.3538									91	10.2291													33	34.015	-0.964991										32	12.912	2.5395
28.76	14.2596									92	10.2764													34	34.015	-0.964991										33	12.912	2.99884
28.75	14.2557									92	10.2764													35	34.455	-1.405										34	12.912	2.99884
29.34	14.4867									92	10.2764													36	34.455	-2.395										35	13.156	2.75486
26.845	13.5007									92	10.2764													37	34.455	-1.355										36	13.156	2.3794
23.705	12.2226									91	10.2291													38	34.015	-1.78499										37	13.156	2.77374
23.705	12.2226									91	10.2291													39	34.015	-2.65499										38	12.912	2.68807
23.15	11.992									92	10.2764													40	34.455	-3.36										39	12.912	2.35595
21.71	11.3861									92	10.2764													41	34.455	-3.36										40	13.156	2.0103
20.88	11.0319									92	10.2764													42	34.895	-4.12401										41	13.156	2.0103
20.04	10.6693									92	10.2764													43	34.895	-3.42501										42	13.3981	1.64352
21.09	11.1219									92	10.2764													44	34.895	-3.16501										43	13.3981	1.91196
21.92	11.4752									92	10.2764													45	35.335	-3.60502										44	13.3981	2.01139
20.72	10.9631									92	10.2764													46	35.335	-3.16502										45	13.6385	1.77104
20.72	10.9631									92	10.2764													47	34.895	-3.42501										46	13.6385	1.93878
21.01	11.0876									93	10.3233													48	35.335	-4.36502										47	13.3981	1.91196
21.807	11.4273									93	10.3233													49	34.895	-4.08501										48	13.6385	1.47976
21.807	11.4273									93	10.3233													50	34.455	-3.735										49	13.3981	1.65854
21.6	11.3394									94	10.3699													51	34.895	-4.17501										50	13.156	1.86601
20.38	10.8166									94	10.3699													52	34.895	-4.17501										51	13.3981	1.62387
21.2	11.1689									94	10.3699													53	34.895	-6.65001										52	13.3981	1.62387
19.87	10.5954									94	10.3699													54	34.895	-6.80501										53	13.3981	0.65886
19.05	10.2366									94	10.3699													55	34.455	-5.345										54	13.3981	0.597659
19.05	10.2366									94	10.3699													56	34.895	-5.89501										55	13.156	1.24085
19.05	10.2366									94	10.3699													57	35.335	-6.57502										56	13.3981	0.955644
20.011	10.6567									94	10.3699													58	35.335	-6.58502										57	13.6385	0.621184
19.159	10.2845									94	10.3699													59	35.335	-5.99502										58	13.6385	0.617258
19.439	10.4073									94	10.3699													60	35.335	-8.49002										59	13.6385	0.848237
19.44	10.4078									94	10.3699													61	34.895	-11.19										60	13.6385	-0.137747
19.409	10.3942									94	10.3699													62	34.895	-11.19										61	13.3981	-1.17546
19.409	10.3942									94	10.3699													63	35.335	-12.185										62	13.3981	-1.17546
19.15	10.2805									94	10.3699													64	35.335	-13.625										63	13.6385	-1.64649
19.34	10.364									94	10.3699													65	35.335	-14.455										64	13.6385	-2.25232
19.1	10.2586									94	10.3699													66	35.335	-15.295										65	13.6385	-2.60659
19.0885	10.2535									94	10.3699													67	35.335	-14.245										66	13.6385	-2.96914
18.058	9.79658									94	10.3699													68	35.335	-13.415										67	13.6385	-2.51659
18.058	9.79658									95	10.4161													69	35.335	-14.615										68	13.6385	-2.16329
17.729	9.64918									95	10.4161													70	35.335	-14.615										69	13.6385	-2.67533
18.98	10.2057									94	10.3699													71	35.775	-14.765										70	13.6385	-2.67533
18.81	10.1307									95	10.4161													72	35.775	-13.968										71	13.8771	-2.78944
19.43	10.4034									95	10.4161													73	35.775	-13.968										72	13.8771	-2.44976
20.931	11.0538									95	10.4161													74	36.215	-14.615										73	13.8771	-2.44976
20.713	10.9601									94	10.3699													75	36.215	-15.835										74	14.1139	-2.77452
22	11.509									94	10.3699													76	36.215	-15.015										75	14.1139	-3.29735
22	11.509									94	10.3699													77	36.215	-16.345										76	14.1139	-2.94501
22	11.509									94	10.3699													78	36.215	-17.165										77	14.1139	-3.51848
21.52	11.3054									95	10.4161													79	36.215	-17.165										78	14.1139	-3.87737
21.87	11.454									95	10.4161													80	36.215	-17.165										79	14.1139	-3.87737
23.29	12.0503									96	10.462													81	36.215	-16.204										80	14.1139	-3.87737
22.59	11.7577									96	10.462													82	36.215	-17.056										81	14.1139	-3.45719
22.86	11.8708									97	10.5076													83	36.215	-16.776										82	14.1139	-3.82942
22.86	11.8708									98	10.5529													84	36.215	-16.775										83	14.1139	-3.70659
22.86	11.8708									97	10.5076													85	36.215	-16.806										84	14.1139	-3.70616
20.79	10.9932									97	10.5076													86	36.215	-16.806										85	14.1139	-3.71973
21.66	11.3649									98	10.5529													87	36.215	-17.065										86	14.1139	-3.71973
22.27	11.623									98	10.5529													88	36.215	-16.875										87	14.1139	-3.83338
21.83	11.437									98	10.5529													89	36.215	-17.115										88	14.1139	-3.74997
21.9475	11.4868									98	10.5529													90	36.215	-17.1265										89	14.1139	-3.85537
20.91	11.0447									98	10.5529													91	36.215	-18.157										90	14.1139	-3.86043
20.91	11.0447									97	10.5076													92	36.655	-18.597										91	14.1139	-4.31735
20.4	10.8252									97	10.5076													93	36.655	-18.926										92	14.3491	-4.55252
20.227	10.7504									97	10.5076													94	36.215	-17.235										93	14.3491	-4.69991
19.64	10.4952									96	10.462													95	36.655	-17.845										94	14.1139	-3.90821
19.75	10.5432									97	10.5076													96	36.655	-17.225										95	14.3491	-4.21839
19.5181	10.4419									97	10.5076													97	36.655	-15.724										96	14.3491	-3.9457
19.52	10.4428									97	10.5076													98	36.215	-15.502										97	14.3491	-3.29534
19.48	10.4253									98	10.5529													99	36.215	-14.215										98	14.1139	-3.1538
19.88	10.5998									98	10.5529													100	36.215	-14.215										99	14.1139	-2.6049
18.975	10.2035									98	10.5529													101	36.215	-14.215										100	14.1139	-2.6049
19	10.2145									98	10.5529													102	36.655	-15.135										101	14.1139	-2.6049
19	10.2145									97	10.5076													103	36.655	-14.785										102	14.3491	-3.04371
19	10.2145									97	10.5076													104	37.0951	-13.8051										103	14.3491	-2.8951
19.321	10.3556									97	10.5076													105	37.0951	-14.5051										104	14.5826	-2.53229
19.5	10.434									97	10.5076													106	37.5351	-14.6751										105	14.5826	-2.82495
23.2299	12.0253									97	10.5076													107	37.9751	-15.1151										106	14.8145	-2.94364
22.56	11.7451									97	10.5076													108	37.5351	-14.6751										107	15.0447	-3.17389
21.9425	11.4847									97	10.5076													109	37.5351	-16.7451										108	14.8145	-2.94364
21.9425	11.4847									97	10.5076													110	37.9751	-16.3151										109	14.8145	-3.82124
21.9425	11.4847									98	10.5529													111	37.9751	-15.7051										110	15.0447	-3.67981
21.11	11.1304									98	10.5529													112	37.9751	-16.1451										111	15.0447	-3.42169
21.21	11.1732									97	10.5076													113	37.9751	-16.0276										112	15.0447	-3.60767
21.18	11.1604									98	10.5529													114	37.9751	-17.0651										113	15.0447	-3.55791
21.25	11.1903									98	10.5529													115	37.5351	-16.6251										114	15.0447	-3.99997
21.1712	11.1566									98	10.5529													116	37.5351	-17.1351										115	14.8145	-3.76972
20.47	10.8554									99	10.5978													117	37.5351	-17.3081										116	14.8145	-3.98925
19.99	10.6476									99	10.5978													118	37.0951	-17.4551										117	14.8145	-4.06407
19.21	10.3069									99	10.5978													119	37.5351	-17.7851										118	14.5826	-4.0874
19.21	10.3069									99	10.5978													120	37.5351	-18.017										119	14.8145	-4.27128
20.07	10.6823									100	10.6425													121	37.5351	-18.0151										120	14.8145	-4.37252
19.86	10.5911									100	10.6425													122	37.9751	-18.4951										121	14.8145	-4.37169
22.36	11.6609									101	10.6868													123	37.9751	-18.0951										122	15.0447	-4.61944
22.17	11.5809									101	10.6868													124	37.9751	-19.0001										123	15.0447	-4.44493
23.5607	12.1628									100	10.6425													125	37.9751	-18.9751										124	15.0447	-4.8412
23.5607	12.1628									100	10.6425													126	37.5351	-18.5351										125	15.0447	-4.83019
23.5607	12.1628									99	10.5978													127	37.5351	-18.5351										126	14.8145	-4.59993
22.92	11.8959									99	10.5978													128	37.5351	-18.2141										127	14.8145	-4.59993
23.1	11.9711									99	10.5978													129	37.5351	-18.0351										128	14.8145	-4.45883
24.32	12.4765									99	10.5978													130	37.5351	-14.3052										129	14.8145	-4.38044
24.32	12.4765									98	10.5529													131	37.5351	-14.9751										130	14.8145	-2.78919
23.998	12.3438									98	10.5529													132	37.5351	-15.5926										131	14.8145	-3.06941
23.998	12.3438									98	10.5529													133	37.5351	-15.5926										132	14.8145	-3.32977
25.94	13.1368									98	10.5529													134	37.9751	-16.0326										133	14.8145	-3.32977
26.15	13.2216									98	10.5529													135	37.9751	-16.8651										134	15.0447	-3.56002
27.32	13.6903									98	10.5529													136	37.5351	-16.3251										135	15.0447	-3.91429
28	13.9602									99	10.5978													137	37.9751	-16.7951										136	14.8145	-3.64128
28	13.9602									98	10.5529													138	37.9751	-16.7251										137	15.0447	-3.88435
28	13.9602									99	10.5978													139	37.9751	-16.8039										138	15.0447	-3.85444
27.04	13.5787									99	10.5978													140	38.4151	-17.9451										139	15.0447	-3.88811
27.46	13.746									99	10.5978													141	38.4151	-18.4251										140	15.2734	-4.41796
27.71	13.8453									99	10.5978													142	38.4151	-19.2051										141	15.2734	-4.62578
26.97	13.5507									99	10.5978													143	38.4151	-19.2051										142	15.2734	-4.96648
27.485	13.756									99	10.5978													144	38.8551	-18.7851										143	15.2734	-4.96648
27.485	13.756									98	10.5529													145	38.8551	-18.9951										144	15.5005	-4.81816
27.485	13.756									98	10.5529													146	39.2951	-16.9351										145	15.5005	-4.90942
27.84	13.8969									97	10.5076													147	39.2951	-17.1251										146	15.7261	-4.06515
27.98	13.9523									98	10.5529													148	38.8551	-15.2944										147	15.7261	-4.14524
27.5801	13.7938									98	10.5529													149	38.8551	-15.2944										148	15.5005	-3.33769
28.24	14.055									97	10.5076													150	38.4151	-14.8544										149	15.5005	-3.33769
26.812	13.4875									96	10.462													151	38.4151	-15.4951										150	15.2734	-3.11057
26.812	13.4875									95	10.4161													152	38.4151	-15.3151										151	15.2734	-3.37746
26.75	13.4627									95	10.4161													153	38.4151	-14.0951										152	15.2734	-3.30228
27.71	13.8453									95	10.4161													154	37.9751	-13.6551										153	15.2734	-2.79688
27.36	13.7063									95	10.4161													155	37.9751	-13.9771										154	15.0447	-2.56821
26.26	13.2659									95	10.4161													156	37.9751	-13.9771										155	15.0447	-2.7009
26.26	13.2659									95	10.4161													157	37.9751	-12.0351										156	15.0447	-2.7009
26.93	13.5347									95	10.4161													158	37.9751	-11.8251										157	15.0447	-1.90788
26.51	13.3664									96	10.462													159	37.9751	-10.6551										158	15.0447	-1.82313
26.05	13.1813									96	10.462													160	38.4151	-10.4151										159	15.0447	-1.35439
25.9112	13.1252									95	10.4161													161	37.9751	-9.97508										160	15.2734	-1.3132
25.9112	13.1252									95	10.4161													162	38.4151	-10.4151										161	15.0447	-1.08453
25.9112	13.1252									96	10.462													163	38.4151	-11.3751										162	15.2734	-1.3132
26.6197	13.4105									96	10.462													164	38.4151	-10.9551										163	15.2734	-1.69472
26.6197	13.4105									96	10.462													165	38.4151	-10.7051										164	15.2734	-1.52735
28	13.9602									96	10.462													166	38.4151	-11.4451										165	15.2734	-1.42806
27.77	13.8691									97	10.5076													167	38.4151	-10.9301										166	15.2734	-1.72269
28.76	14.2596									97	10.5076													168	37.9751	-10.4901										167	15.2734	-1.51741
28.76	14.2596									97	10.5076													169	37.9751	-10.4901										168	15.0447	-1.28874
28.76	14.2596									97	10.5076													170	37.5351	-9.69507										169	15.0447	-1.28874
29.4213	14.5184									97	10.5076													171	37.9751	-9.99508										170	14.8145	-0.917604
29.0607	14.3775									98	10.5529													172	37.9751	-10.395										171	15.0447	-1.09244
30.59	14.9718									98	10.5529													173	37.5351	-9.29507										172	15.0447	-1.25095
31.3	15.2449									98	10.5529													174	37.0951	-10.2831										173	14.8145	-0.759466
31.72	15.4057									98	10.5529													175	36.655	-9.84305										174	14.5826	-1.09509
31.72	15.4057									98	10.5529													176	36.655	-9.90505										175	14.3491	-0.861586
31.72	15.4057									98	10.5529													177	36.655	-8.94505										176	14.3491	-0.886413
30.9475	15.1096									98	10.5529													178	36.655	-9.29505										177	14.3491	-0.503766
30.1	14.7823									98	10.5529													179	36.655	-10.395										178	14.3491	-0.642839
29.85	14.6853									98	10.5529													180	36.655	-10.395										179	14.3491	-1.08319
30.14	14.7978									99	10.5978													181	36.655	-9.72505										180	14.3491	-1.08319
29.66	14.6114									98	10.5529													182	37.0951	-10.5851										181	14.3491	-0.814379
29.66	14.6114									97	10.5076													183	37.0951	-11.0451										182	14.5826	-1.21617
29.66	14.6114									98	10.5529													184	36.655	-10.7438										183	14.5826	-1.40134
29.66	14.6114									98	10.5529													185	36.655	-10.7438										184	14.3491	-1.22389
30.729	15.0254									98	10.5529													186	37.0951	-11.1839										185	14.3491	-1.22389
30.82	15.0605									97	10.5076													187	37.0951	-10.4754										186	14.5826	-1.45739
31.08	15.1605									97	10.5076													188	37.0951	-10.4754										187	14.5826	-1.17214
31.54	15.3369									98	10.5529													189	37.0951	-9.09506										188	14.5826	-1.17214
31.54	15.3369									98	10.5529													190	37.5351	-9.76507										189	14.5826	-0.622408
31.54	15.3369									98	10.5529													191	37.5351	-8.77507										190	14.8145	-0.945343
32.469	15.6909									98	10.5529													192	37.5351	-8.77507										191	14.8145	-0.554815
30.79	15.0489									98	10.5529													193	37.5351	-8.77507										192	14.8145	-0.554815
31.24	15.2219									98	10.5529													194	37.5351	-8.11377										193	14.8145	-0.554815
30.981	15.1225									99	10.5978													195	37.9751	-8.91438										194	14.8145	-0.296036
29.73	14.6387									99	10.5978													196	37.9751	-7.38508										195	15.0447	-0.667197
29.73	14.6387									99	10.5978													197	37.9751	-6.67508										196	15.0447	-0.0728752
29.73	14.6387									99	10.5978													198	37.9751	-6.25508										197	15.0447	0.200223
28.109	14.0033									99	10.5978													199	37.9751	-6.25508										198	15.0447	0.360961
28.64	14.2125									99	10.5978													200	37.9751	-6.25508										199	15.0447	0.360961
29.05	14.3733									98	10.5529													201	37.9751	-7.02758										200	15.0447	0.360961
28.65	14.2164									99	10.5978													202	37.9751	-7.87508										201	15.0447	0.0648535
28.545	14.1752									99	10.5978													203	37.9751	-8.12508										202	15.0447	-0.262381
28.545	14.1752									99	10.5978													204	38.4151	-8.27509										203	15.0447	-0.359398
28.545	14.1752									99	10.5978													205	37.9751	-8.31508										204	15.2734	-0.475551
28.26	14.0629									99	10.5978													206	37.5351	-7.87507										205	15.0447	-0.433282
27.37	13.7102									99	10.5978													207	37.9751	-8.31508										206	14.8145	-0.203027
27.9075	13.9236									99	10.5978													208	37.9751	-8.31508										207	15.0447	-0.433282
28.5	14.1575									99	10.5978													209	37.9751	-7.24608										208	15.0447	-0.433282
28.32	14.0866									99	10.5978													210	37.5351	-6.71507										209	15.0447	-0.0192718
28.32	14.0866									99	10.5978													211	37.5351	-6.45507										210	14.8145	0.24604
28.32	14.0866									99	10.5978													212	37.9751	-6.43508										211	14.8145	0.346042
28.32	14.0866									99	10.5978													213	37.9751	-6.43508										212	15.0447	0.292146
28.462	14.1425									100	10.6425													214	37.9751	-6.43508										213	15.0447	0.292146
27.283	13.6756									101	10.6868													215	37.9751	-5.50608										214	15.0447	0.292146
27.13	13.6146									101	10.6868													216	37.9751	-7.18508										215	15.0447	0.64615
27.13	13.6146									101	10.6868													217	37.9751	-6.73508										216	15.0447	0.00423069
27.27	13.6704									102	10.7309													218	38.4151	-7.43409										217	15.0447	0.177211
27.39	13.7182									101	10.6868													219	38.4151	-8.68509										218	15.2734	-0.150936
27.25	13.6624									101	10.6868													220	38.4151	-8.68509										219	15.2734	-0.634719
27.78	13.8731									102	10.7309													221	38.4151	-8.68509										220	15.2734	-0.634719
27.72	13.8493									103	10.7746													222	38.4151	-10.3061										221	15.2734	-0.634719
27.52	13.7699									102	10.7309													223	38.4151	-9.77509										222	15.2734	-1.27011
27.4525	13.7431									102	10.7309													224	37.9751	-8.92508										223	15.2734	-1.06088
28.578	14.1881									103	10.7746													225	38.4151	-9.76509										224	15.0447	-0.671386
27.96	13.9444									103	10.7746													226	38.4151	-9.87009										225	15.2734	-1.05695
27.96	13.9444									103	10.7746													227	38.4151	-9.87009										226	15.2734	-1.09823
28.14	14.0155									102	10.7309													228	38.4151	-9.87009										227	15.2734	-1.09823
27.83	13.8929									103	10.7746													229	38.4151	-10.1551										228	15.2734	-1.09823
27.08	13.5946									103	10.7746													230	38.4151	-11.0451										229	15.2734	-1.2105
27.04	13.5787									103	10.7746													231	38.4151	-10.5076										230	15.2734	-1.56315
26.645	13.4206									103	10.7746													232	38.4151	-9.91509										231	15.2734	-1.3498
26.49	13.3584									103	10.7746													233	38.4151	-10.0951										232	15.2734	-1.11594
26.55	13.3825									103	10.7746													234	38.4151	-10.0951										233	15.2734	-1.18684
25.86	13.1045									103	10.7746													235	38.4151	-10.0951										234	15.2734	-1.18684
25.74	13.056									103	10.7746													236	38.4151	-10.0951										235	15.2734	-1.18684
25.73	13.0519									104	10.8181													237	38.8551	-10.3931										236	15.2734	-1.18684
25.73	13.0519									105	10.8613													238	39.2951	-12.0121										237	15.5005	-1.35801
25.73	13.0519									105	10.8613													239	39.2951	-12.1651										238	15.7261	-2.0505
25.131	12.8086									104	10.8181													240	39.2951	-12.1651										239	15.7261	-2.1115
26.09	13.1974									105	10.8613													241	39.7351	-12.4651										240	15.7261	-2.1115
25.58	12.9911									106	10.9042													242	39.2951	-11.9051										241	15.9502	-2.27976
25.58	12.9911									106	10.9042													243	39.2951	-12.0451										242	15.7261	-2.0079
25.53	12.9708									105	10.8613													244	39.7351	-11.9551										243	15.7261	-2.06365
25.42	12.9262									106	10.9042													245	40.1751	-12.4551										244	15.9502	-2.07709
26.25	13.2619									106	10.9042													246	39.7351	-12.2151										245	16.1728	-2.32349
27.0725	13.5916									106	10.9042													247	39.7351	-12.2826										246	15.9502	-2.18028
27.39	13.7182									106	10.9042													248	40.1751	-11.5971										247	15.9502	-2.20712
27.39	13.7182									106	10.9042													249	40.1751	-12.2151										248	16.1728	-1.98464
26.59	13.3985									107	10.9469													250	40.1751	-12.2151										249	16.1728	-2.22841
27.57	13.7898									107	10.9469													251	39.7351	-11.5951										250	16.1728	-2.22841
28.0175	13.9671									107	10.9469													252	40.1751	-12.3451										251	15.9502	-1.93466
27.4	13.7222									106	10.9042													253	40.1751	-13.0951										252	16.1728	-2.27988
27.4	13.7222									106	10.9042													254	40.1751	-13.1351										253	16.1728	-2.57814
27.4	13.7222									105	10.8613													255	40.1751	-13.5301										254	16.1728	-2.59411
26.625	13.4126									105	10.8613													256	40.1751	-13.6851										255	16.1728	-2.75218
25.69	13.0357									105	10.8613													257	40.1751	-13.6251										256	16.1728	-2.81439
25.73	13.0519									106	10.9042													258	40.1751	-14.3151										257	16.1728	-2.79029
25.73	13.0519									107	10.9469													259	40.1751	-14.4351										258	16.1728	-3.06827
25.73	13.0519									107	10.9469													260	40.6151	-14.8851										259	16.1728	-3.11683
25.98	13.153									106	10.9042													261	41.0551	-15.3251										260	16.3939	-3.34202
26.11	13.2055									106	10.9042													262	41.0551	-15.3251										261	16.6136	-3.56174
26.85	13.5027									106	10.9042													263	40.6151	-15.4841										262	16.6136	-3.56174
26.85	13.5027									106	10.9042													264	41.0551	-14.9651										263	16.3939	-3.58536
26.98	13.5547									105	10.8613													265	41.4952	-15.9152										264	16.6136	-3.41625
27.769	13.8687									105	10.8613													266	41.4952	-15.9152										265	16.8319	-3.84083
27.43	13.7341									105	10.8613													267	41.0551	-15.5251										266	16.8319	-3.84083
28.97	14.342									104	10.8181													268	41.4952	-16.0752										267	16.6136	-3.64281
28.311	14.083									104	10.8181													269	41.4952	-15.2452										268	16.8319	-3.90578
27.57	13.7898									104	10.8181													270	41.4952	-14.4227										269	16.8319	-3.57007
26.889	13.5183									104	10.8181													271	41.4952	-14.1052										270	16.8319	-3.2403
27.12	13.6106									105	10.8613													272	41.4952	-14.1052										271	16.8319	-3.11375
26.68	13.4346									105	10.8613													273	41.9352	-15.3452										272	16.8319	-3.11375
26.68	13.4346									106	10.9042													274	41.9352	-14.3652										273	17.0489	-3.65033
27.07	13.5907									106	10.9042													275	41.9352	-13.9177										274	17.0489	-3.25911
26.6	13.4026									107	10.9469													276	41.4952	-14.0952										275	17.0489	-3.08175
26.13	13.2135									107	10.9469													277	41.4952	-14.0952										276	16.8319	-3.10977
26.25	13.2619									107	10.9469													278	41.0551	-13.6551										277	16.8319	-3.10977
26.25	13.2619									107	10.9469													279	41.0551	-14.4301										278	16.6136	-2.89147
26.25	13.2619									108	10.9893													280	41.0551	-15.3651										279	16.6136	-3.20106
25.759	13.0636									107	10.9469													281	41.4952	-15.7652										280	16.6136	-3.57794
25.66	13.0236									108	10.9893													282	41.9352	-16.2052										281	16.8319	-3.78004
25.06	12.7796									107	10.9469													283	41.9352	-16.2052										282	17.0489	-3.99696
24.3125	12.4734									108	10.9893													284	41.4952	-15.5152										283	17.0489	-3.99696
24.3125	12.4734									109	11.0314													285	41.4952	-15.3852										284	16.8319	-3.67895
24.3125	12.4734									108	10.9893													286	41.4952	-14.6452										285	16.8319	-3.62649
24.3125	12.4734									107	10.9469													287	41.4952	-14.6452										286	16.8319	-3.32923
24.1	12.3859									107	10.9469													288	41.0551	-14.0751										287	16.8319	-3.32923
23.32	12.0628									107	10.9469													289	41.0551	-13.2861										288	16.6136	-3.05894
24.55	12.571									107	10.9469													290	41.0551	-13.6251										289	16.6136	-2.74492
24.348	12.488									106	10.9042													291	40.6151	-11.6451										290	16.6136	-2.87953
24.348	12.488									107	10.9469													292	40.6151	-12.3041										291	16.3939	-2.05192
24.348	12.488									106	10.9042													293	40.6151	-13.0451										292	16.3939	-2.31093
23.848	12.2818									106	10.9042													294	40.6151	-13.7261										293	16.3939	-2.60417
23.52	12.1459									107	10.9469													295	41.0551	-13.9351										294	16.3939	-2.87561
24.33	12.4806									107	10.9469													296	41.0551	-14.3751										295	16.6136	-3.00304
24.03	12.357									108	10.9893													297	41.4952	-14.8152										296	16.6136	-3.17901
23.77	12.2496									108	10.9893													298	41.4952	-14.4252										297	16.8319	-3.39731
23.63	12.1916									108	10.9893													299	41.9352	-15.3352										298	16.8319	-3.2413
23.63	12.1916									107	10.9469													300	41.9352	-15.8052										299	17.0489	-3.64631
24.022	12.3537									108	10.9893													301	41.9352	-15.6852										300	17.0489	-3.83534
24.21	12.4312									108	10.9893													302	41.9352	-15.6852										301	17.0489	-3.78699
24.309	12.472									108	10.9893													303	42.3752	-16.1252										302	17.0489	-3.78699
23.9	12.3033									109	11.0314													304	41.9352	-16.1762										303	17.2644	-4.00254
24.53	12.5628									108	10.9893													305	42.3752	-16.7152										304	17.0489	-3.98522
24.53	12.5628									108	10.9893													306	41.9352	-16.8752										305	17.2644	-4.24087
23.935	12.3178									108	10.9893													307	42.3752	-18.0627										306	17.0489	-4.26925
24.25	12.4477									109	11.0314													308	42.8152	-18.5027										307	17.2644	-4.79099
24.16	12.4106									109	11.0314													309	42.3752	-18.0627										308	17.4786	-5.0052
24.66	12.6161									110	11.0732													310	41.9352	-17.6227										309	17.2644	-4.79099
24.88	12.7061									110	11.0732													311	41.9352	-17.8352										310	17.0489	-4.57544
24.81	12.6775									110	11.0732													312	41.9352	-18.6152										311	17.0489	-4.66296
24.52	12.5587									110	11.0732													313	41.9352	-17.3852										312	17.0489	-4.98607
24.37	12.4971									110	11.0732													314	41.4952	-17.1472										313	17.0489	-4.47788
24.37	12.4971									111	11.1148													315	41.9352	-17.5872										314	16.8319	-4.34392
25.8	13.0802									111	11.1148													316	41.4952	-17.1472										315	17.0489	-4.56084
26.65	13.4226									111	11.1148													317	41.4952	-17.6472										316	16.8319	-4.34392
25.881	13.113									111	11.1148													318	41.9352	-18.4152										317	16.8319	-4.55011
25.881	13.113									111	11.1148													319	41.9352	-17.6052										318	17.0489	-4.90294
26.045	13.1792									111	11.1148													320	42.3752	-18.3452										319	17.0489	-4.56824
26.13	13.2135									111	11.1148													321	42.3752	-18.6052										320	17.2644	-4.90739
26.51	13.3664									112	11.1562													322	42.3752	-18.7452										321	17.2644	-5.01485
34.359	16.4025									112	11.1562													323	41.9352	-18.3052										322	17.2644	-5.07285
34.01	16.2719									113	11.1973													324	42.3752	-18.3532										323	17.0489	-4.8573
34.01	16.2719									112	11.1562													325	42.3752	-18.1652										324	17.2644	-4.91069
35.43	16.8009									113	11.1973													326	42.3752	-18.0662										325	17.2644	-4.83318
37.627	17.6079									114	11.2381													327	42.8152	-18.9152										326	17.2644	-4.79243
36.8	17.3057									114	11.2381													328	42.3752	-17.8452										327	17.4786	-5.17529
37.489	17.5576									115	11.2787													329	42.3752	-17.8452										328	17.2644	-4.70163
38.05	17.7617									115	11.2787													330	42.3752	-18.4402										329	17.2644	-4.70163
39.189	18.1736									116	11.3191													331	42.8152	-18.5652										330	17.2644	-4.94662
38.55	17.943									116	11.3191													332	42.8152	-18.6552										331	17.4786	-5.03092
38.87	18.0586									116	11.3191													333	43.2552	-18.5952										332	17.4786	-5.06799
38.54	17.9393									117	11.3592													334	43.2552	-18.3752										333	17.6915	-5.07542
38.5	17.9249									118	11.3991													335	43.2552	-18.4452										334	17.6915	-4.98539
38.5	17.9249									118	11.3991													336	43.2552	-18.7352										335	17.6915	-5.01401
38.5	17.9249									118	11.3991													337	43.2552	-18.8852										336	17.6915	-5.13283
38.22	17.8234									119	11.4388													338	43.6952	-19.3252										337	17.6915	-5.19444
37.019	17.3859									119	11.4388													339	43.6952	-17.8952										338	17.9031	-5.40602
36.65	17.2507									120	11.4783													340	43.6952	-17.0452										339	17.9031	-4.82285
36.56	17.2177									120	11.4783													341	43.6952	-17.8142										340	17.9031	-4.48048
37.08	17.4082									120	11.4783													342	43.6952	-17.8142										341	17.9031	-4.79009
37.81	17.6745									119	11.4388													343	43.6952	-17.6502										342	17.9031	-4.79009
38.41	17.8923									118	11.3991													344	43.6952	-17.5652										343	17.9031	-4.72385
38.32	17.8597									119	11.4388													345	44.1352	-17.6252										344	17.9031	-4.68956
38.55	17.943									119	11.4388													346	44.1352	-9.77622										345	18.1134	-4.74695
40.55	18.6615									119	11.4388													347	44.5752	-10.5652										346	18.1134	-1.71088
41.34	18.9426									120	11.4783													348	44.1352	-10.1252										347	18.3224	-2.05048
39.64	18.3358									119	11.4388													349	44.5752	-9.14522										348	18.1134	-1.84145
40.548	18.6608									120	11.4783													350	45.0152	-7.38823										349	18.3224	-1.52149
41.28	18.9213									120	11.4783													351	45.0152	-8.21523										350	18.5302	-0.922311
41.294	18.9262									121	11.5175													352	45.4552	-7.96624										351	18.5302	-1.22449
41.294	18.9262									121	11.5175													353	45.4552	-7.40524										352	18.7368	-1.17916
41.294	18.9262									121	11.5175													354	45.8953	-6.70625										353	18.7368	-0.975021
41.87	19.1303									121	11.5175													355	45.8953	-7.34525										354	18.9421	-0.768457
41.78	19.0985									122	11.5565													356	45.8953	-7.02525										355	18.9421	-0.999129
42.66	19.4089									122	11.5565													357	46.3353	-7.79526										356	18.9421	-0.88348
43.95	19.8608									123	11.5953													358	46.7753	-8.27527										357	19.1462	-1.2069
43.95	19.8608									123	11.5953													359	46.7753	-8.27527										358	19.3492	-1.42435
44.04	19.8922									123	11.5953													360	46.7753	-8.27527										359	19.3492	-1.42435
43.6	19.7386									123	11.5953													361	47.2153	-8.99528										360	19.3492	-1.42435
45.04	20.2397									124	11.6339													362	47.2153	-10.1963										361	19.551	-1.72762
44.75	20.1392									124	11.6339													363	47.6553	-11.0053										362	19.551	-2.16513
44.31	19.9862									124	11.6339													364	47.6553	-11.0953										363	19.7517	-2.50102
42.51	19.3561									124	11.6339													365	47.6553	-10.5753										364	19.7517	-2.53406
45.07	20.2501									125	11.6723													366	47.2153	-9.40528										365	19.7517	-2.34349
45.23	20.3055									126	11.7105													367	46.7753	-8.36527										366	19.551	-1.87654
45.98	20.5645									126	11.7105													368	47.2153	-8.89528										367	19.3492	-1.45694
47.49	21.0823									126	11.7105													369	47.2153	-8.66528										368	19.551	-1.69136
47.49	21.0823									126	11.7105													370	47.2153	-6.66528										369	19.551	-1.60807
47.19	20.9798									126	11.7105													371	47.6553	-6.31529										370	19.551	-0.889551
48.45	21.4092									127	11.7484													372	47.2153	-7.57528										371	19.7517	-0.809143
49.46	21.7511									127	11.7484													373	47.6553	-7.10729										372	19.551	-1.21523
50.39	22.0642									127	11.7484													374	47.6553	-6.37529										373	19.7517	-1.09094
51.24	22.349									127	11.7484													375	48.0953	-6.8013										374	19.7517	-0.830438
51.24	22.349									127	11.7484													376	48.0953	-6.8013										375	19.9513	-1.02502
50.23	22.0105									127	11.7484													377	48.0953	-6.8013										376	19.9513	-1.02502
50.28	22.0273									127	11.7484													378	48.0953	-6.2253										377	19.9513	-1.02502
49.183	21.6575									127	11.7484													379	48.5353	-6.75531										378	19.9513	-0.820954
51.04	22.2821									127	11.7484													380	48.5353	-5.87531										379	20.1497	-1.05122
51.04	22.2821									126	11.7105													381	48.9753	-5.02532										380	20.1497	-0.74078
51.04	22.2821									127	11.7484													382	48.9753	-5.02532										381	20.347	-0.486238
50.515	22.1062									127	11.7484													383	48.9753	-4.93532										382	20.347	-0.486238
47.14	20.9627									127	11.7484													384	48.9753	-5.37532										383	20.347	-0.454851
46.77	20.836									127	11.7484													385	49.4153	-4.37533										384	20.347	-0.608472
49.05	21.6125									127	11.7484													386	49.4153	-4.66533										385	20.5433	-0.303547
49.11	21.6328									127	11.7484													387	49.4153	-5.10533										386	20.5433	-0.404117
49.11	21.6328									128	11.7862													388	49.4153	-6.90533										387	20.5433	-0.557053
49.11	21.6328									129	11.8237													389	49.8553	-4.78534										388	20.5433	-1.18717
49.51	21.768									129	11.8237													390	50.2954	-5.06535										389	20.7385	-0.488345
49.5	21.7646									130	11.8611													391	50.2954	-4.31535										390	20.9326	-0.627084
51.135	22.3139									131	11.8983													392	50.2954	-2.80535										391	20.9326	-0.368123
52.21	22.6724									131	11.8983													393	50.2954	-2.80535										392	20.9326	0.149719
54.22	23.3372									131	11.8983													394	50.2954	-3.10535										393	20.9326	0.149719
54.22	23.3372									131	11.8983													395	50.7354	-2.28536										394	20.9326	0.0472057
53.85	23.2154									131	11.8983													396	50.7354	-1.27536										395	21.1257	0.283457
51.9	22.5692									131	11.8983													397	50.7354	-0.345362										396	21.1257	0.625379
52.445	22.7505									131	11.8983													398	50.7354	0.504638										397	21.1257	0.938503
51.95	22.5859									131	11.8983													399	50.7354	0.504638										398	21.1257	1.22329
51.95	22.5859									132	11.9353													400	50.7354	-0.505362										399	21.1257	1.22329
51.95	22.5859									132	11.9353													401	50.7354	-0.455362										400	21.1257	0.884748
50.229	22.0101									133	11.9721													402	50.7354	-1.55236										401	21.1257	0.901551
49.395	21.7292									133	11.9721													403	50.7354	0.304638										402	21.1257	0.5318
49.01	21.599									133	11.9721													404	50.2954	0.744648										403	21.1257	1.1564
50.205	22.0021									133	11.9721													405	50.7354	0.304638										404	20.9326	1.3495
49.75	21.8489									134	12.0087													406	50.7354	-0.220362										405	21.1257	1.1564
49.75	21.8489									134	12.0087													407	50.7354	-3.59536										406	21.1257	0.980466
48.22	21.331									134	12.0087													408	50.7354	-3.96536										407	21.1257	-0.162998
50.105	21.9684									134	12.0087													409	50.7354	-1.68536										408	21.1257	-0.289719
49.12	21.6362									134	12.0087													410	50.7354	-1.62536										409	21.1257	0.486816
47.56	21.1062									134	12.0087													411	51.1754	-2.06537										410	21.1257	0.507114
47.53	21.096									134	12.0087													412	51.6154	-2.50538										411	21.3178	0.315038
47.53	21.096									134	12.0087													413	51.6154	-2.10538										412	21.5089	0.123974
47.53	21.096									134	12.0087													414	52.0554	-2.55539										413	21.5089	0.259115
46.2	20.6402									135	12.0451													415	52.4954	-1.3604										414	21.6989	0.0656747
46.605	20.7794									135	12.0451													416	52.4954	-0.285401										415	21.888	0.425893
48.71	21.4974									135	12.0451													417	52.4954	1.7246										416	21.888	0.784388
48.99	21.5922									135	12.0451													418	52.4954	1.7246										417	21.888	1.44923
49.01	21.599									135	12.0451													419	52.4954	1.3546										418	21.888	1.44923
49.01	21.599									135	12.0451													420	52.4954	-0.595401										419	21.888	1.32737
45.83	20.5128									135	12.0451													421	52.4954	-0.0504006										420	21.888	0.68122
46.36	20.6953									135	12.0451													422	52.4954	-0.545401										421	21.888	0.862481
46.43	20.7193									136	12.0813													423	52.9354	-0.98541										422	21.888	0.697872
46.7	20.812									135	12.0451													424	52.9354	-0.98541										423	22.0761	0.509765
46.23	20.6506									136	12.0813													425	53.3754	-3.14642										424	22.0761	0.509765
44.82	20.1635									136	12.0813													426	53.3754	-3.98042										425	22.2633	-0.253129
46.49	20.7399									137	12.1174													427	53.3754	-4.36542										426	22.2633	-0.534107
46.49	20.7399									137	12.1174													428	53.3754	-3.17042										427	22.2633	-0.66426
47.01	20.9182									138	12.1533													429	53.8154	-4.06543										428	22.2633	-0.261196
47.01	20.9182									138	12.1533													430	53.8154	-4.06543										429	22.4495	-0.600544
47.01	20.9182									138	12.1533													431	53.8154	-5.59543										430	22.4495	-0.600544
47.06	20.9354									137	12.1174													432	53.8154	-3.71043										431	22.4495	-1.11842
46.73	20.8223									137	12.1174													433	53.8154	-4.69543										432	22.4495	-0.48102
48.62	21.4669									138	12.1533													434	53.8154	-6.25543										433	22.4495	-0.813243
48.34	21.3718									138	12.1533													435	53.8154	-6.28543										434	22.4495	-1.34323
47.94	21.2358									138	12.1533													436	53.8154	-6.28543										435	22.4495	-1.35347
48.84	21.5414									138	12.1533													437	53.8154	-6.28543										436	22.4495	-1.35347
50.245	22.0155									138	12.1533													438	54.2554	-8.05544										437	22.4495	-1.35347
49.38	21.7241									138	12.1533													439	54.2554	-7.65044										438	22.6347	-1.99448
51.83	22.5459									138	12.1533													440	54.2554	-5.54544										439	22.6347	-1.85532
53.32	23.0404									139	12.189													441	54.2554	-5.26544										440	22.6347	-1.13733
53.32	23.0404									140	12.2245													442	54.2554	-5.24544										441	22.6347	-1.04249
53.81	23.2022									140	12.2245													443	54.2554	-5.24544										442	22.6347	-1.03572
54.86	23.5475									140	12.2245													444	54.2554	-8.42544										443	22.6347	-1.03572
55.57	23.7799									140	12.2245													445	54.2554	-7.89544										444	22.6347	-2.12192
55.05	23.6098									140	12.2245													446	54.6954	-8.26545										445	22.6347	-1.93947
55.12	23.6327									140	12.2245													447	54.2554	-7.55544										446	22.8191	-2.09975
57.77	24.495									140	12.2245													448	54.6954	-8.46545										447	22.6347	-1.82272
57.96	24.5564									141	12.2599													449	54.6954	-9.87545										448	22.8191	-2.1685
57.73	24.4821									141	12.2599													450	55.1355	-8.64546										449	22.8191	-2.65559
55.44	23.7374									141	12.2599													451	55.1355	-8.64546										450	23.0025	-2.26256
55.44	23.7374									141	12.2599													452	55.5755	-8.56547										451	23.0025	-2.26256
55.44	23.7374									141	12.2599													453	55.5755	-8.56547										452	23.185	-2.26677
53.71	23.1692									142	12.2951													454	55.5755	-8.56547										453	23.185	-2.26677
54.649	23.4783									142	12.2951													455	55.1355	-8.07546										454	23.185	-2.26677
54.649	23.4783									142	12.2951													456	55.1355	-8.40546										455	23.0025	-2.06713
54.71	23.4983									141	12.2599													457	55.5755	-6.95547										456	23.0025	-2.18019
54.557	23.448									141	12.2599													458	55.5755	-7.23547										457	23.185	-1.71813
57.2	24.3105									140	12.2245													459	55.5755	-7.63547										458	23.185	-1.81318
57.92	24.5435									140	12.2245													460	55.5755	-6.73547										459	23.185	-1.94923
58.23	24.6435									140	12.2245													461	55.5755	-5.33047										460	23.185	-1.64356
57.22	24.3169									139	12.189													462	55.5755	-6.19547										461	23.185	-1.16949
57.94	24.5499									140	12.2245													463	55.5755	-3.74547										462	23.185	-1.46091
57.94	24.5499									140	12.2245													464	56.0155	-2.69548										463	23.185	-0.639092
57.94	24.5499									141	12.2599													465	56.4555	-3.13549										464	23.3666	-0.326217
56.3	24.0181									141	12.2599													466	56.4555	-2.64549										465	23.5474	-0.506964
56.3	24.0181									141	12.2599													467	56.4555	-1.59549										466	23.5474	-0.345186
54.45	23.4129									141	12.2599													468	56.4555	-0.885488										467	23.5474	0.000107641
55.14	23.6393									142	12.2951													469	56.4555	-1.40549										468	23.5474	0.232549
64.32	26.5806									142	12.2951													470	56.4555	-1.33549										469	23.5474	0.062392
67.09	27.4446									143	12.3301													471	56.4555	1.31451										470	23.5474	0.0853238
69.63	28.2282									143	12.3301													472	56.8955	1.0645										471	23.5474	0.94761
70.78	28.5803									143	12.3301													473	56.8955	0.834502										472	23.7273	0.829129
68.46	27.8683									144	12.365													474	56.8955	-1.4555										473	23.7273	0.7548
70.84	28.5987									145	12.3997													475	56.8955	-1.4555										474	23.7273	0.0101748
70.1	28.3723									145	12.3997													476	56.8955	-1.4555										475	23.7273	0.0101748
64.89	26.7592									145	12.3997													477	57.3355	-3.62551										476	23.7273	0.0101748
59.49	25.0488									145	12.3997													478	57.3355	-2.68651										477	23.9063	-0.737063
56.95	24.2294									146	12.4342													479	57.3355	-2.68651										478	23.9063	-0.428025
58.53	24.7402									146	12.4342													480	56.8955	-2.1855										479	23.9063	-0.428025
59.09	24.9204									147	12.4686													481	56.8955	-2.3385										480	23.7273	-0.228984
58.94	24.8722									146	12.4342													482	56.4555	0.744512										481	23.7273	-0.279221
58.94	24.8722									147	12.4686													483	56.4555	1.46451										482	23.5474	0.763083
61.36	25.6458									148	12.5028													484	56.4555	1.77451										483	23.5474	0.996085
58.15	24.6177									148	12.5028													485	56.0155	1.20452										484	23.5474	1.09616
60.46	25.3591									148	12.5028													486	56.4555	1.48451										485	23.3666	0.950314
57.24	24.3234									149	12.5369													487	56.4555	1.48451										486	23.5474	1.00255
63.83	26.4267									149	12.5369													488	56.8955	1.0445										487	23.5474	1.00255
63.3	26.2599									149	12.5369													489	56.8955	-0.595498										488	23.7273	0.822669
63.3	26.2599									149	12.5369													490	56.8955	-0.595498										489	23.7273	0.290802
63.08	26.1905									149	12.5369													491	56.8955	-2.4455										490	23.7273	0.290802
62.87	26.1242									149	12.5369													492	57.3355	-2.19551										491	23.7273	-0.314378
63.34	26.2725									149	12.5369													493	57.3355	6.98449										492	23.9063	-0.26702
62.5	26.0073									148	12.5028													494	57.7755	9.31448										493	23.9063	2.67434
62.5	26.0073									148	12.5028													495	57.7755	11.8545										494	24.0844	3.36018
62.5	26.0073									148	12.5028													496	57.7755	13.0045										495	24.0844	4.14375
62.88	26.1274									148	12.5028													497	58.2155	10.2445										496	24.0844	4.49589
65.77	27.0342									149	12.5369													498	58.6555	12.1845										497	24.2618	3.60649
65.781	27.0376									149	12.5369													499	58.6555	11.4445										498	24.4383	4.1604
64.2901	26.5712									149	12.5369													500	58.6555	6.23446										499	24.4383	3.93404
64.5	26.6371									150	12.5708													501	58.6555	0.834463										500	24.4383	2.32097
64.5	26.6371									151	12.6046													502	59.0955	-2.14555										501	24.4383	0.610501
64.5	26.6371									152	12.6382													503	59.0955	-0.565547										502	24.6139	-0.384572
64.19	26.5398									152	12.6382													504	59.5356	-0.445557										503	24.6139	0.126299
64.4	26.6057									152	12.6382													505	59.0955	-0.155547										504	24.7888	0.131577
65.6	26.9811									152	12.6382													506	59.5356	-0.595557										505	24.6139	0.258236
64.3415	26.5874									152	12.6382													507	59.9756	1.38443										506	24.7888	0.0833715
64.5	26.6371									153	12.6716													508	59.9756	-1.82557										507	24.9629	0.682935
64.5	26.6371									154	12.7049													509	59.9756	0.484433										508	24.9629	-0.345142
64.5	26.6371									154	12.7049													510	60.4156	-3.17558										509	24.9629	0.396233
65.37	26.9093									154	12.7049													511	60.4156	3.41442										510	25.1361	-0.812708
65.72	27.0186									153	12.6716													512	60.4156	2.88442										511	25.1361	1.29057
67.44	27.5531									154	12.7049													513	60.4156	2.88442										512	25.1361	1.12372
67.13	27.457									154	12.7049													514	60.4156	2.66442										513	25.1361	1.12372
67.6	27.6026									154	12.7049													515	60.4156	2.45442										514	25.1361	1.05435
67.6	27.6026									154	12.7049													516	60.4156	2.92442										515	25.1361	0.988075
67.6	27.6026									154	12.7049													517	59.9756	2.52443										516	25.1361	1.13633
67.29	27.5066									154	12.7049													518	59.9756	2.52443										517	24.9629	1.04442
68.06	27.7448									154	12.7049													519	59.9756	2.52443										518	24.9629	1.04442
66.45	27.2459									154	12.7049													520	59.9756	2.90443										519	24.9629	1.04442
66.29	27.1961									153	12.6716													521	60.4156	5.35442										520	24.9629	1.1645
66.29	27.1961									153	12.6716													522	60.4156	5.36542										521	25.1361	1.89801
66.29	27.1961									153	12.6716													523	60.4156	3.87452										522	25.1361	1.90144
65.29	26.8843									152	12.6382													524	60.8556	3.64441										523	25.1361	1.43509
62.76	26.0895									152	12.6382													525	61.2956	3.2044										524	25.3086	1.32844
64.97	26.7843									152	12.6382													526	61.7356	2.76439										525	25.4803	1.15673
64.8725	26.7538									152	12.6382													527	61.7356	2.45439										526	25.6513	0.985789
66.34	27.2117									153	12.6716													528	61.7356	2.66439										527	25.6513	0.888533
66.34	27.2117									153	12.6716													529	61.7356	3.86439										528	25.6513	0.95443
67.9	27.6954									154	12.7049													530	61.7356	2.60589										529	25.6513	1.32985
67.165	27.4679									154	12.7049													531	62.1756	2.32438										530	25.6513	0.936079
67.66	27.6212									154	12.7049													532	62.6156	1.88437										531	25.8215	0.815604
66.4099	27.2334									155	12.7381													533	62.6156	1.88437										532	25.9909	0.646169
68.4199	27.8559									155	12.7381													534	62.6156	2.75437										533	25.9909	0.646169
68.4199	27.8559									155	12.7381													535	62.1756	3.54438										534	25.9909	0.918422
68.4199	27.8559									155	12.7381													536	62.6156	4.82437										535	25.8215	1.1971
69.4	28.1576									155	12.7381													537	62.6156	4.51437										536	25.9909	1.56218
69.27	28.1176									155	12.7381													538	62.6156	4.98437										537	25.9909	1.46612
71.29	28.736									155	12.7381													539	62.6156	4.98437										538	25.9909	1.61171
74.98	29.8532									155	12.7381													540	62.6156	4.98437										539	25.9909	1.61171
75.19	29.9163									155	12.7381													541	62.6156	4.67437										540	25.9909	1.61171
75.19	29.9163									155	12.7381													542	62.6156	5.44437										541	25.9909	1.51572
74.92	29.8351									155	12.7381													543	62.6156	3.83437										542	25.9909	1.75392
73.71	29.4704									156	12.7711													544	62.1756	4.11438										543	25.9909	1.25499
74.677	29.762									157	12.804													545	62.1756	4.11438										544	25.8215	1.37466
72.36	29.0616									157	12.804													546	62.1756	4.11438										545	25.8215	1.37466
72.36	29.0616									158	12.8368													547	61.7356	3.55439										546	25.8215	1.37466
72.69	29.1617									158	12.8368													548	61.7356	1.02439										547	25.6513	1.23305
72.47	29.095									158	12.8368													549	61.7356	3.23439										548	25.6513	0.438194
73.17	29.3071									159	12.8693													550	61.7356	3.13689										549	25.6513	1.13299
73.06	29.2738									158	12.8368													551	62.1756	4.16438										550	25.6513	1.10248
73.06	29.2738									158	12.8368													552	62.1756	4.16438										551	25.8215	1.39022
73.44	29.3888									159	12.8693													553	62.6156	5.28437										552	25.8215	1.39022
72.83	29.2041									160	12.9018													554	62.6156	4.54937										553	25.9909	1.70448
73.77	29.4885									160	12.9018													555	62.6156	5.04437										554	25.9909	1.47698
74.296	29.6472									160	12.9018													556	63.0556	3.35427										555	25.9909	1.63027
73.63	29.4462									160	12.9018													557	63.0556	5.36427										556	26.1596	1.07383
73.63	29.4462									160	12.9018													558	63.0556	5.36427										557	26.1596	1.6963
73.63	29.4462									160	12.9018													559	63.0556	5.36427										558	26.1596	1.6963
74.59	29.7358									160	12.9018													560	63.0556	6.34437										559	26.1596	1.6963
75.29	29.9463									160	12.9018													561	63.0556	6.21437										560	26.1596	1.99798
74.81	29.802									160	12.9018													562	63.0556	8.23437										561	26.1596	1.95803
74.57	29.7298									160	12.9018													563	63.0556	11.9244										562	26.1596	2.5764
74.57	29.7298									160	12.9018													564	63.0556	12.1344										563	26.1596	3.69356
74.57	29.7298									160	12.9018													565	63.0556	12.1344										564	26.1596	3.75667
74.57	29.7298									160	12.9018													566	63.0556	11.8644										565	26.1596	3.75667
75.02	29.8652									160	12.9018													567	63.4956	10.2144										566	26.1596	3.67552
75.9601	30.1473									160	12.9018													568	63.9357	10.7413										567	26.3275	3.14287
74.63	29.7479									160	12.9018													569	63.9357	8.42435										568	26.4948	3.26722
73.855	29.5142									160	12.9018													570	64.3757	7.98434										569	26.4948	2.56678
74.82	29.805									161	12.9341													571	64.3757	8.31434										570	26.6613	2.40026
74.82	29.805									160	12.9018													572	64.3757	8.09434										571	26.6613	2.5004
76.68	30.3627									160	12.9018													573	64.8157	8.35433										572	26.6613	2.43366
75.83	30.1083									160	12.9018													574	64.3757	8.68434										573	26.8271	2.48003
75.95	30.1443									160	12.9018													575	64.3757	8.68434										574	26.6613	2.61253
77.26	30.5358									160	12.9018													576	64.8157	8.62433										575	26.6613	2.61253
77.26	30.5358									159	12.8693													577	65.2557	7.57432										576	26.8271	2.56172
77.26	30.5358									159	12.8693													578	65.2557	8.51432										577	26.9922	2.21194
77.89	30.7234									159	12.8693													579	65.2557	9.04032										578	26.9922	2.49634
76.67	30.3597									159	12.8693													580	65.2557	8.37432										579	26.9922	2.65504
77.43	30.5864									160	12.9018													581	65.2557	8.37432										580	26.9922	2.45405
77.92	30.7323									160	12.9018													582	65.2557	8.37432										581	26.9922	2.45405
77.48	30.6013									160	12.9018													583	65.2557	9.33432										582	26.9922	2.45405
77.48	30.6013									159	12.8693													584	65.2557	10.0343										583	26.9922	2.74361
74.58	29.7328									159	12.8693													585	65.2557	9.55432										584	26.9922	2.9541
76.08	30.1832									159	12.8693													586	65.2557	9.31432										585	26.9922	2.80983
76.43	30.2879									159	12.8693													587	65.2557	9.31432										586	26.9922	2.73759
77	30.4582									159	12.8693													588	65.2557	9.31432										587	26.9922	2.73759
77.91	30.7293									158	12.8368													589	65.2557	9.31432										588	26.9922	2.73759
76.8	30.3985									159	12.8693													590	65.2557	9.76432										589	26.9922	2.73759
78.29	30.8423									160	12.9018													591	65.2557	10.7044										590	26.9922	2.87298
78.535	30.9151									160	12.9018													592	65.2557	9.37432										591	26.9922	3.15509
77.22	30.5238									160	12.9018													593	65.2557	8.59932										592	26.9922	2.75566
78.79	30.9907									161	12.9341													594	65.6957	9.12431										593	26.9922	2.52201
78.79	30.9907									161	12.9341													595	65.2557	9.56432										594	27.1566	2.64843
79	31.0529									161	12.9341													596	65.2557	11.4243										595	26.9922	2.81283
76.55	30.3238									162	12.9663													597	65.2557	10.5743										596	26.9922	3.37046
77.08	30.4821									162	12.9663													598	65.2557	10.6943										597	26.9922	3.1161
77.44	30.5894									163	12.9984													599	65.2557	12.0043										598	26.9922	3.15206
77.44	30.5894									163	12.9984													600	64.8157	12.4443										599	26.9922	3.54357
77.44	30.5894									163	12.9984													601	64.8157	12.4443										600	26.8271	3.70867
77.52	30.6133									163	12.9984													602	64.8157	13.0743										601	26.8271	3.70867
75.91	30.1323									163	12.9984													603	64.8157	11.8543										602	26.8271	3.8963
72.91	29.2284									163	12.9984													604	65.2557	12.1743										603	26.8271	3.53257
72.91	29.2284									163	12.9984													605	65.2557	12.6643										604	26.9922	3.59424
72.91	29.2284									163	12.9984													606	65.2557	12.2243										605	26.9922	3.74012
72.99	29.2526									163	12.9984													607	64.8157	12.6643										606	26.9922	3.60914
73.59	29.4342									163	12.9984													608	64.8157	9.76433										607	26.8271	3.77424
73.21	29.3192									163	12.9984													609	64.8157	11.2643										608	26.8271	2.9057
72.63	29.1435									164	13.0303													610	64.8157	11.6143										609	26.8271	3.3561
75.95	30.1443									164	13.0303													611	64.8157	12.1843										610	26.8271	3.46083
75.95	30.1443									163	12.9984													612	64.3757	13.5343										611	26.8271	3.63112
75.95	30.1443									163	12.9984													613	64.8157	11.9843										612	26.6613	4.06805
76.95	30.4433									162	12.9663													614	65.2557	13.0343										613	26.8271	3.57141
78.37	30.8661									162	12.9663													615	65.2557	13.2793										614	26.9922	3.8501
80.04	31.3606									163	12.9984													616	65.2557	11.9643										615	26.9922	3.92285
80.67	31.5463									163	12.9984													617	65.6957	13.0943										616	26.9922	3.53164
80.67	31.5463									164	13.0303													618	65.6957	13.0943										617	27.1566	3.83409
80.67	31.5463									164	13.0303													619	65.6957	13.3043										618	27.1566	3.83409
80.28	31.4314									165	13.0621													620	66.1357	10.4143										619	27.1566	3.89634
80.77	31.5758									165	13.0621													621	66.1357	10.9443										620	27.3203	3.00349
75.86	30.1173									165	13.0621													622	66.5757	10.8643										621	27.3203	3.16176
74.11	29.5912									165	13.0621													623	66.5757	10.8643										622	27.4834	3.10607
74.99	29.8562									164	13.0303													624	66.5757	10.8643										623	27.4834	3.10607
74.99	29.8562									165	13.0621													625	66.5757	10.9443										624	27.4834	3.10607
74.99	29.8562									165	13.0621													626	66.5757	9.33429										625	27.4834	3.1299
73.88	29.5218									165	13.0621													627	66.5757	6.33429										626	27.4834	2.64892
75.76	30.0873									165	13.0621													628	66.5757	6.33429										627	27.4834	1.74503
74.83	29.808									164	13.0303													629	66.5757	6.33429										628	27.4834	1.74503
75.26	29.9373									164	13.0303													630	66.5757	6.41429										629	27.4834	1.74503
75.6	30.0393									165	13.0621													631	66.5757	7.01429										630	27.4834	1.76927
75.6	30.0393									164	13.0303													632	66.5757	6.63429										631	27.4834	1.95081
75.6	30.0393									165	13.0621													633	67.0157	5.61428										632	27.4834	1.83588
75	29.8592									165	13.0621													634	67.0157	8.93428										633	27.6457	1.49778
74.61	29.7418									166	13.0937													635	66.5757	9.37429										634	27.6457	2.49855
74.72	29.7749									166	13.0937													636	66.5757	9.37429										635	27.4834	2.66091
74.25	29.6334									166	13.0937													637	66.1357	10.8143										636	27.4834	2.66091
74.88	29.8231									166	13.0937													638	66.1357	12.2343										637	27.3203	3.12297
74.88	29.8231									167	13.1253													639	66.5757	13.4643										638	27.3203	3.54574
74.34	29.6605									167	13.1253													640	66.5757	14.0943										639	27.4834	3.87719
73.33	29.3555									167	13.1253													641	67.0157	13.6543										640	27.4834	4.06299
73.6	29.4372									167	13.1253													642	67.0157	13.6543										641	27.6457	3.90063
73.75	29.4825									168	13.1567													643	67.4557	12.8243										642	27.6457	3.90063
73.75	29.4825									167	13.1253													644	67.4557	13.3143										643	27.8074	3.62397
73.75	29.4825									168	13.1567													645	67.4557	8.40427										644	27.8074	3.76839
74.01	29.561									168	13.1567													646	67.4557	6.65427										645	27.8074	2.30989
75.63	30.0483									168	13.1567													647	67.0157	7.97428										646	27.8074	1.78375
77.62	30.643									168	13.1567													648	67.4557	7.53427										647	27.6457	2.21044
77.62	30.643									169	13.188													649	67.4557	7.53427										648	27.8074	2.04875
77.7	30.6669									168	13.1567													650	67.4557	6.42427										649	27.8074	2.04875
77.7	30.6669									169	13.188													651	67.4557	8.30427										650	27.8074	1.71435
77.7	30.6669									169	13.188													652	67.0157	7.81428										651	27.8074	2.27991
75.1	29.8892									170	13.2191													653	67.0157	8.24428										652	27.6457	2.16233
75.46	29.9973									170	13.2191													654	67.4557	8.14427										653	27.6457	2.29157
74.88	29.8231									170	13.2191													655	67.0157	8.58428										654	27.8074	2.23193
75.24	29.9313									170	13.2191													656	67.4557	8.14427										655	27.6457	2.39363
76.36	30.267									171	13.2501													657	67.4557	7.54427										656	27.8074	2.23193
76.36	30.267									172	13.281													658	67.8957	6.71426										657	27.8074	2.05176
76.36	30.267									172	13.281													659	67.8957	6.82426										658	27.9684	1.7734
76.52	30.3148									172	13.281													660	67.8957	6.35426										659	27.9684	1.80651
76.84	30.4105									173	13.3118													661	67.8957	6.98426										660	27.9684	1.66494
76.18	30.2131									173	13.3118													662	68.3358	6.54425										661	27.9684	1.85464
77.73	30.6758									173	13.3118													663	68.3358	6.00425										662	28.1288	1.69427
77.83	30.7055									174	13.3425													664	68.3358	4.99425										663	28.1288	1.53169
77.83	30.7055									174	13.3425													665	68.3358	5.26425										664	28.1288	1.22673
77.83	30.7055									174	13.3425													666	68.7758	4.97424										665	28.1288	1.30837
76.99	30.4552									174	13.3425													667	68.3358	5.41425										666	28.2885	1.19396
74.69	29.7659									175	13.373													668	68.7758	4.97424										667	28.1288	1.35369
76.11	30.1922									175	13.373													669	68.7758	5.23424										668	28.2885	1.19396
78.4	30.875									175	13.373													670	68.7758	6.85424										669	28.2885	1.27245
79.88	31.3133									176	13.4035													671	68.7758	8.84424										670	28.2885	1.75979
79.88	31.3133									176	13.4035													672	69.2158	8.40423										671	28.2885	2.35449
81.45	31.7758									176	13.4035													673	68.7758	8.92424										672	28.4476	2.1954
80.61	31.5287									176	13.4035													674	69.2158	8.48423										673	28.2885	2.37831
80.77	31.5758									177	13.4338													675	69.2158	8.48423										674	28.4476	2.21922
80.77	31.5758									178	13.464													676	69.6558	5.44422										675	28.4476	2.21922
80.775	31.5773									178	13.464													677	69.6558	5.80422										676	28.6061	1.28313
80.775	31.5773									178	13.464													678	69.6558	5.22422										677	28.6061	1.39125
80.775	31.5773									178	13.464													679	69.6558	5.58422										678	28.6061	1.21699
80.02	31.3546									178	13.464													680	70.0958	6.26421										679	28.6061	1.3252
79.22	31.1181									178	13.464													681	70.5358	5.8242										680	28.7639	1.50308
78.02	30.7621									178	13.464													682	70.5358	5.8242										681	28.9211	1.34588
78.02	30.7621									178	13.464													683	70.5358	5.9842										682	28.9211	1.34588
78.45	30.8898									178	13.464													684	70.9758	5.86419										683	28.9211	1.39373
78.45	30.8898									178	13.464													685	70.9758	5.20419										684	29.0777	1.33275
78.45	30.8898									179	13.4941													686	70.9758	6.75419										685	29.0777	1.13544
77.19	30.5149									179	13.4941													687	71.4158	6.41418										686	29.0777	1.59809
76.15	30.2042									180	13.524													688	71.4158	6.41418										687	29.2337	1.47187
76.15	30.2042									180	13.524													689	71.4158	6.41418										688	29.2337	1.47187
77.74	30.6788									180	13.524													690	71.4158	5.57418										689	29.2337	1.47187
77.74	30.6788									181	13.5539													691	71.8558	2.83417										690	29.2337	1.22156
74.05	29.5731									180	13.524													692	71.8558	4.25417										691	29.389	0.376871
75.18	29.9133									179	13.4941													693	71.8558	6.54417										692	29.389	0.803134
75.18	29.9133									179	13.4941													694	72.2958	7.58416										693	29.389	1.48593
76.24	30.2311									179	13.4941													695	72.2958	7.58416										694	29.5438	1.76948
76.74	30.3806									179	13.4941													696	72.2958	9.15416										695	29.5438	1.76948
77.83	30.7055									179	13.4941													697	72.2958	8.31416										696	29.5438	2.232
75.63	30.0483									179	13.4941													698	72.7358	8.03415										697	29.5438	1.98485
74.44	29.6906									178	13.464													699	73.1759	7.59414										698	29.698	1.8778
76.51	30.3119									179	13.4941													700	73.1759	7.59914										699	29.8516	1.72421
75.74	30.0813									179	13.4941													701	73.1759	7.59914										700	29.8516	1.72569
75.74	30.0813									179	13.4941													702	73.1759	7.59914										701	29.8516	1.72569
76.71	30.3716									180	13.524													703	73.1759	6.84414										702	29.8516	1.72569
80.895	31.6126									180	13.524													704	73.1759	6.04414										703	29.8516	1.50306
83.8	32.4635									179	13.4941													705	73.1759	4.84414										704	29.8516	1.26653
82.92	32.2066									179	13.4941													706	73.1759	4.84414										705	29.8516	0.910473
83.3	32.3177									179	13.4941													707	73.1759	5.27414										706	29.8516	0.910473
81.665	31.839									179	13.4941													708	73.1759	5.27414										707	29.8516	1.03823
82.275	32.0179									180	13.524													709	73.6159	4.83413										708	29.8516	1.03823
82.04	31.949									180	13.524													710	73.6159	3.57413										709	30.0046	0.885224
83.515	32.3804									180	13.524													711	74.0559	2.09412										710	30.0046	0.510303
82.705	32.1438									180	13.524													712	74.0559	2.09412										711	30.157	0.0471272
82.31	32.0281									180	13.524													713	74.0559	3.68412										712	30.157	0.0471272
80.775	31.5773									180	13.524													714	74.4959	3.24411										713	30.157	0.521734
80.63	31.5346									180	13.524													715	74.0559	-0.005879										714	30.3089	0.369873
79.19	31.1092									180	13.524													716	73.6159	1.56413										715	30.157	-0.583965
80.29	31.4343									180	13.524													717	73.6159	1.56413										716	30.0046	-0.091335
80.445	31.48									180	13.524													718	73.6159	2.62413										717	30.0046	-0.091335
82.44	32.0662									180	13.524													719	73.6159	3.12413										718	30.0046	0.226497
82.05	31.9519									180	13.524													720	73.6159	4.21413										719	30.0046	0.375991
82.14	31.9783									180	13.524													721	73.6159	2.01413										720	30.0046	0.70095
82.14	31.9783									179	13.4941													722	73.1759	1.26414										721	30.0046	0.0437452
82.14	31.9783									179	13.4941													723	73.6159	2.89413										722	29.8516	-0.160948
80.67	31.5463									179	13.4941													724	73.6159	2.12413										723	30.0046	0.307257
80.67	31.5463									179	13.4941													725	73.6159	2.12413										724	30.0046	0.0767307
82.16	31.9842									179	13.4941													726	74.0559	2.65412										725	30.0046	0.0767307
81.83	31.8874									180	13.524													727	74.0559	6.83912										726	30.157	0.214596
81.53	31.7993									180	13.524													728	73.6159	10.1841										727	30.157	1.45557
81.53	31.7993									180	13.524													729	73.6159	9.30413										728	30.0046	2.45892
81.53	31.7993									180	13.524													730	73.6159	9.68413										729	30.0046	2.20204
80.71	31.5581									180	13.524													731	73.6159	8.04913										730	30.0046	2.31306
81.06	31.6612									181	13.5539													732	74.0559	8.21912										731	30.0046	1.83437
81.79	31.8757									181	13.5539													733	74.0559	7.98412										732	30.157	1.86084
82.905	32.2022									182	13.5836													734	74.0559	9.45912										733	30.157	1.79196
82.51	32.0867									182	13.5836													735	74.0559	8.64912										734	30.157	2.22337
82.51	32.0867									183	13.6133													736	74.0559	8.25412										735	30.157	1.98673
84.74	32.7371									184	13.6428													737	74.0559	6.71912										736	30.157	1.87109
87.88	33.6449									184	13.6428													738	74.0559	6.57412										737	30.157	1.42024
88.86	33.9263									185	13.6722													739	74.0559	5.13412										738	30.157	1.37753
87.98	33.6736									186	13.7015													740	74.0559	6.23412										739	30.157	0.952201
88.01	33.6823									186	13.7015													741	74.0559	6.38912										740	30.157	1.2773
88.01	33.6823									186	13.7015													742	74.0559	8.38412										741	30.157	1.32301
88.01	33.6823									186	13.7015													743	74.0559	7.99412										742	30.157	1.90917
85.8	33.0446									186	13.7015													744	74.0559	8.08412										743	30.157	1.79489
85.765	33.0344									186	13.7015													745	73.6159	8.52413										744	30.157	1.82128
86.91	33.3654									186	13.7015													746	73.6159	8.52413										745	30.0046	1.97371
87.285	33.4736									186	13.7015													747	73.6159	7.05413										746	30.0046	1.97371
87.285	33.4736									187	13.7307													748	73.6159	7.05413										747	30.0046	1.54175
87.285	33.4736									187	13.7307													749	73.6159	8.54413										748	30.0046	1.54175
87.285	33.4736									187	13.7307													750	74.0559	7.77412										749	30.0046	1.97957
87.55	33.5499									186	13.7015													751	74.0559	7.47412										750	30.157	1.73036
87.22	33.4548									187	13.7307													752	74.0559	7.47412										751	30.157	1.64229
85.88	33.0677									188	13.7598													753	74.0559	7.47412										752	30.157	1.64229
87.95	33.665									188	13.7598													754	74.0559	6.65412										753	30.157	1.64229
87.95	33.665									189	13.7888													755	74.4959	6.56411										754	30.157	1.4011
87.95	33.665									190	13.8177													756	74.4959	7.29411										755	30.3089	1.35227
90.1	34.2812									190	13.8177													757	74.9359	7.9691										756	30.3089	1.56676
90.85	34.4952									190	13.8177													758	74.9359	7.5741										757	30.4602	1.74206
94.97	35.6622									190	13.8177													759	75.3759	7.13409										758	30.4602	1.6265
94.97	35.6622									191	13.8465													760	75.8159	8.92408										759	30.6109	1.47577
94.97	35.6622									192	13.8752													761	75.8159	12.0641										760	30.7611	1.97599
97.91	36.4863									193	13.9038													762	76.2559	12.6041										761	30.7611	2.88378
98.39	36.6202									193	13.9038													763	76.6959	11.2841										762	30.9107	3.01562
97.04	36.2432									194	13.9323													764	76.6959	11.3141										763	31.0598	2.61383
95.44	35.7944									194	13.9323													765	76.6959	11.3141										764	31.0598	2.62246
96.95	36.218									194	13.9323													766	76.6959	11.3141										765	31.0598	2.62246
96.95	36.218									194	13.9323													767	76.6959	9.10406										766	31.0598	2.62246
94.17	35.4367									194	13.9323													768	76.6959	9.06906										767	31.0598	1.98476
95.29	35.7522									194	13.9323													769	76.6959	10.2141										768	31.0598	1.97463
96.99	36.2292									194	13.9323													770	76.6959	10.5891										769	31.0598	2.30562
95.21	35.7297									194	13.9323													771	77.1359	10.1491										770	31.0598	2.41376
94.01	35.3916									194	13.9323													772	77.1359	10.1491										771	31.2083	2.26521
94.01	35.3916									195	13.9607													773	77.1359	10.1491										772	31.2083	2.26521
94.01	35.3916									195	13.9607													774	76.6959	10.8541										773	31.2083	2.26521
94.14	35.4283									196	13.9889													775	77.1359	10.0841										774	31.0598	2.4901
94.06	35.4057									196	13.9889													776	77.576	8.30404										775	31.2083	2.24648
96.44	36.0751									196	13.9889													777	77.576	10.374										776	31.3564	1.71138
95.12	35.7044									197	14.0171													778	78.016	9.93403										777	31.3564	2.30866
94.3	35.4734									197	14.0171													779	78.456	9.49402										778	31.5038	2.16118
94.3	35.4734									197	14.0171													780	78.456	11.644										779	31.6508	2.01423
94.3	35.4734									197	14.0171													781	78.456	12.394										780	31.6508	2.63047
94.15	35.4311									198	14.0452													782	78.456	16.514										781	31.6508	2.84447
93.62	35.2814									198	14.0452													783	78.896	16.074										782	31.6508	4.01142
94.19	35.4424									198	14.0452													784	79.336	15.634										783	31.7972	3.86499
93.43	35.2277									199	14.0732													785	79.776	18.134										784	31.9431	3.71908
94.42	35.5072									200	14.1011													786	79.776	18.614										785	32.0885	4.39779
94.42	35.5072									200	14.1011													787	80.216	16.824										786	32.0885	4.53168
94.42	35.5072									200	14.1011													788	80.216	15.224										787	32.2334	4.00976
93.93	35.369									200	14.1011													789	80.216	16.734										788	32.2334	3.56101
95.17	35.7185									201	14.1289													790	80.216	16.734										789	32.2334	3.98457
90.56	34.4126									202	14.1567													791	80.216	13.954										790	32.2334	3.98457
86.06	33.1198									202	14.1567													792	80.216	15.074										791	32.2334	3.20332
86.06	33.1198									202	14.1567													793	80.216	16.774										792	32.2334	3.51883
86.06	33.1198									202	14.1567													794	80.216	14.994										793	32.2334	3.99577
82.09	31.9636									203	14.1843													795	80.216	13.794										794	32.2334	3.49633
83	32.23									203	14.1843													796	80.656	13.354										795	32.2334	3.15817
87.19	33.4462									203	14.1843													797	80.656	13.354										796	32.3778	3.01378
89.73	34.1755									202	14.1567													798	81.096	13.044										797	32.3778	3.01378
91.01	34.5408									202	14.1567													799	81.096	12.964										798	32.5217	2.90659
91.01	34.5408									202	14.1567													800	81.096	15.344										799	32.5217	2.88401
91.01	34.5408									202	14.1567													801	81.536	13.584										800	32.5217	3.55345
89.43	34.0897									202	14.1567													802	81.536	12.764										801	32.6651	3.03935
87.23	33.4577									202	14.1567													803	81.536	12.764										802	32.6651	2.80834
88.26	33.7541									201	14.1289													804	81.536	12.764										803	32.6651	2.80834
88.26	33.7541									202	14.1567													805	81.9761	12.1739										804	32.6651	2.80834
88.26	33.7541									203	14.1843													806	81.9761	11.6439										805	32.808	2.62312
88.26	33.7541									203	14.1843													807	81.9761	12.2139										806	32.808	2.47344
89.53	34.1183									203	14.1843													808	82.4161	11.0139										807	32.808	2.63441
90.44	34.3783									203	14.1843													809	82.8561	11.5639										808	32.9504	2.27732
91.98	34.8167									204	14.2118													810	82.8561	11.5639										809	33.0923	2.41494
92.05	34.8366									204	14.2118													811	82.8561	11.5639										810	33.0923	2.41494
92.05	34.8366									203	14.1843													812	82.8561	11.0739										811	33.0923	2.41494
92.05	34.8366									203	14.1843													813	83.2961	11.8739										812	33.0923	2.27668
92.31	34.9104									204	14.2118													814	83.7361	6.82391										813	33.2338	2.48473
92.9	35.0777									204	14.2118													815	83.7361	2.32391										814	33.3747	1.03783
93.45	35.2333									204	14.2118													816	83.7361	2.32391										815	33.3747	-0.254898
94.34	35.4847									204	14.2118													817	83.7361	2.32391										816	33.3747	-0.254898
94.4	35.5016									205	14.2393													818	84.1761	-2.0861										817	33.3747	-0.254898
94.4	35.5016									206	14.2666													819	84.1761	-1.1761										818	33.5152	-1.55158
94.4	35.5016									206	14.2666													820	84.1761	3.0139										819	33.5152	-1.28521
95.55	35.8253									206	14.2666													821	83.7361	5.99391										820	33.5152	-0.0690491
92.96	35.0947									206	14.2666													822	83.7361	7.27391										821	33.3747	0.800768
93.97	35.3803									206	14.2666													823	83.7361	7.27391										822	33.3747	1.16611
94.41	35.5044									206	14.2666													824	83.7361	7.27391										823	33.3747	1.16611
92.77	35.0409									206	14.2666													825	83.7361	5.69391										824	33.3747	1.16611
92.77	35.0409									206	14.2666													826	83.7361	3.49391										825	33.3747	0.714931
92.77	35.0409									206	14.2666													827	83.2961	4.96392										826	33.3747	0.0829863
89.21	34.0267									206	14.2666													828	83.7361	4.52391										827	33.2338	0.520372
86.67	33.2961									207	14.2939													829	84.1761	4.0839										828	33.3747	0.379397
89.9	34.2241									208	14.321													830	84.1761	4.0839										829	33.5152	0.238892
90.95	34.5237									207	14.2939													831	84.1761	5.3539										830	33.5152	0.238892
92.07	34.8423									208	14.321													832	84.1761	6.2639										831	33.5152	0.603047
92.07	34.8423									208	14.321													833	84.6161	7.36389										832	33.5152	0.863093
92.07	34.8423									209	14.3481													834	84.6161	7.43389										833	33.6553	1.16148
94.01	35.3916									210	14.3751													835	84.1761	7.8739										834	33.6553	1.18136
92.8	35.0494									210	14.3751													836	84.1761	7.8739										835	33.5152	1.3214
92.4	34.936									210	14.3751													837	84.6161	7.69389										836	33.5152	1.3214
92.47	34.9558									211	14.402													838	84.6161	8.28389										837	33.6553	1.25516
93.24	35.1739									210	14.3751													839	84.6161	8.83389										838	33.6553	1.42242
93.24	35.1739									211	14.402													840	84.6161	9.72389										839	33.6553	1.57808
94.26	35.4621									211	14.402													841	85.0561	9.34388										840	33.6553	1.82941
94.12	35.4226									211	14.402													842	85.4961	8.90387										841	33.7948	1.70676
94.07	35.4085									212	14.4289													843	85.4961	8.90387										842	33.934	1.56764
95.96	35.9405									212	14.4289													844	85.4961	10.0539										843	33.934	1.56764
97.54	36.383									213	14.4556													845	85.4961	7.46387										844	33.934	1.89137
97.54	36.383									214	14.4822													846	85.4961	8.47387										845	33.934	1.16072
97.54	36.383									214	14.4822													847	85.4961	8.91387										846	33.934	1.44631
98.47	36.6425									213	14.4556													848	85.4961	7.27387										847	33.934	1.57046
97	36.232									213	14.4556													849	85.4961	7.27387										848	33.934	1.1069
97.11	36.2627									213	14.4556													850	85.4961	7.27387										849	33.934	1.1069
99.67	36.9764									213	14.4556													851	85.4961	3.71387										850	33.934	1.1069
102.19	37.6738									214	14.4822													852	85.9361	0.733857										851	33.934	0.0927003
102.19	37.6738									214	14.4822													853	86.3762	3.52385										852	34.0726	-0.776469
102.19	37.6738									215	14.5088													854	85.9361	5.01386										853	34.2108	0.0132738
103.77	38.1087									216	14.5353													855	86.3762	5.69385										854	34.0726	0.451127
103.7	38.0895									216	14.5353													856	86.3762	5.69385										855	34.2108	0.631483
104.2	38.2267									215	14.5088													857	86.8162	5.25384										856	34.2108	0.631483
104.88	38.4131									215	14.5088													858	87.2562	6.75383										857	34.3486	0.493723
101.97	37.6131									216	14.5353													859	87.2562	5.54383										858	34.4859	0.905666
101.97	37.6131									216	14.5353													860	87.2562	5.14383										859	34.4859	0.563463
103.31	37.9823									216	14.5353													861	87.6962	4.77382										860	34.4859	0.450065
102.58	37.7814									216	14.5353													862	87.2562	5.98383										861	34.6228	0.333046
103.94	38.1554									216	14.5353													863	87.6962	5.54382										862	34.4859	0.688043
108.76	39.4702									217	14.5617													864	87.6962	6.56382										863	34.6228	0.55117
107.095	39.0179									217	14.5617													865	87.6962	6.42382										864	34.6228	0.839343
107.095	39.0179									216	14.5353													866	88.1362	5.93381										865	34.6228	0.799842
106.49	38.8531									216	14.5353													867	88.1362	7.82381										866	34.7592	0.649294
107.91	39.2395									216	14.5353													868	88.5762	8.9638										867	34.7592	1.18128
109.01	39.538									216	14.5353													869	89.0162	8.52379										868	34.8952	1.48776
108.02	39.2694									216	14.5353													870	89.0162	8.52379										869	35.0308	1.35219
103.95	38.1581									217	14.5617													871	88.5762	9.8938										870	35.0308	1.35219
104.04	38.1828									217	14.5617													872	88.5762	8.4238										871	34.8952	1.74728
105.13	38.4815									218	14.588													873	88.5762	8.5338										872	34.8952	1.33676
107.77	39.2015									218	14.588													874	88.5762	11.0938										873	34.8952	1.36754
106.26	38.7903									218	14.588													875	89.0162	13.1738										874	34.8952	2.08114
107.32	39.0791									218	14.588													876	89.0162	13.1738										875	35.0308	2.64306
107.32	39.0791									219	14.6143													877	89.4562	12.7338										876	35.0308	2.64306
106.95	38.9784									220	14.6404													878	89.8962	13.8738										877	35.1659	2.50791
105.74	38.6483									220	14.6404													879	89.8962	13.8038										878	35.3006	2.80806
105.41	38.5581									220	14.6404													880	89.4562	14.7438										879	35.3006	2.78884
105.41	38.5581									221	14.6665													881	89.4562	15.4238										880	35.1659	3.06081
105.45	38.5691									221	14.6665													882	89.8962	12.0738										881	35.1659	3.24719
105.45	38.5691									222	14.6925													883	89.8962	12.0738										882	35.3006	2.3125
105.45	38.5691									222	14.6925													884	89.8962	13.4138										883	35.3006	2.3125
104.24	38.2377									222	14.6925													885	89.8962	12.6838										884	35.3006	2.68165
107.12	39.0247									222	14.6925													886	89.8962	14.0438										885	35.3006	2.48071
106.07	38.7385									222	14.6925													887	90.3362	18.4238										886	35.3006	2.85474
104.38	38.2761									222	14.6925													888	90.3362	16.7588										887	35.4349	4.03527
106.18	38.7685									223	14.7184													889	89.8962	17.1988										888	35.4349	3.58295
106.18	38.7685									222	14.6925													890	89.8962	16.5938										889	35.3006	3.71725
106.18	38.7685									223	14.7184													891	89.8962	18.0138										890	35.3006	3.55241
105.61	38.6128									224	14.7443													892	89.8962	19.1138										891	35.3006	3.9389
106.49	38.8531									224	14.7443													893	89.8962	18.1238										892	35.3006	4.23731
104.6	38.3364									224	14.7443													894	90.3362	13.6138										893	35.3006	3.96878
105.42	38.5609									225	14.77													895	90.3362	13.7038										894	35.4349	2.72319
102.12	37.6545									225	14.77													896	90.7762	14.3538										895	35.4349	2.74789
102.12	37.6545									225	14.77													897	90.7762	16.9938										896	35.5688	2.91273
102.12	37.6545									225	14.77													898	90.7762	15.4838										897	35.5688	3.63268
104.66	38.3529									226	14.7957													899	90.7762	16.5438										898	35.5688	3.2215
104.55	38.3227									226	14.7957													900	91.2163	16.1037										899	35.5688	3.51031
106.79	38.9348									226	14.7957													901	91.6563	15.2937										900	35.7023	3.37684
106.22	38.7794									226	14.7957													902	91.6563	14.0837										901	35.8353	3.14307
104.04	38.1828									226	14.7957													903	91.6563	13.7537										902	35.8353	2.813
104.04	38.1828									227	14.8213													904	92.0963	13.3137										903	35.8353	2.7228
104.04	38.1828									227	14.8213													905	92.0963	13.3537										904	35.968	2.59016
104.77	38.383									228	14.8469													906	92.5363	12.9137										905	35.968	2.60109
104.63	38.3446									228	14.8469													907	92.5363	12.9137										906	36.1002	2.46885
105.02	38.4514									228	14.8469													908	92.5363	11.7037										907	36.1002	2.46885
105.02	38.4514									228	14.8469													909	92.5363	14.5837										908	36.1002	2.13748
105.02	38.4514									227	14.8213													910	92.5363	13.5337										909	36.1002	2.92447
105.93	38.7002									227	14.8213													911	92.5363	11.8437										910	36.1002	2.63823
107.26	39.0628									228	14.8469													912	92.9763	13.2037										911	36.1002	2.17587
106.22	38.7794									228	14.8469													913	92.5363	13.6437										912	36.2321	2.53642
104.66	38.3529									229	14.8723													914	92.9763	13.2037										913	36.1002	2.66826
104.66	38.3529									229	14.8723													915	93.4163	12.1937										914	36.2321	2.53642
104.66	38.3529									229	14.8723													916	93.4163	13.0737										915	36.3635	2.24931
104.66	38.3529									229	14.8723													917	93.4163	11.1837										916	36.3635	2.48954
102.22	37.6821									229	14.8723													918	93.8563	11.5637										917	36.3635	1.9729
102.73	37.8227									229	14.8723													919	93.8563	8.26368										918	36.4946	2.06632
102.97	37.8888									229	14.8723													920	93.8563	8.26368										919	36.4946	1.15997
97.92	36.4891									229	14.8723													921	93.8563	8.26368										920	36.4946	1.15997
97.33	36.3243									228	14.8469													922	94.2963	10.3637										921	36.4946	1.15997
97.33	36.3243									228	14.8469													923	94.2963	10.2537										922	36.6252	1.72764
97.51	36.3746									228	14.8469													924	94.2963	12.4937										923	36.6252	1.6975
99.37	36.893									228	14.8469													925	94.2963	11.9237										924	36.6252	2.30962
95.44	35.7944									228	14.8469													926	94.2963	9.74367										925	36.6252	2.1542
94.97	35.6622									228	14.8469													927	94.7363	9.30366										926	36.6252	1.55763
94.97	35.6622									229	14.8723													928	94.7363	9.30366										927	36.7555	1.42736
94.97	35.6622									229	14.8723													929	95.1763	9.59365										928	36.7555	1.42736
94.97	35.6622									229	14.8723													930	95.1763	9.45365										929	36.8853	1.49764
95.26	35.7438									230	14.8977													931	95.1763	9.84365										930	36.8853	1.45929
94.35	35.4875									230	14.8977													932	95.1763	9.84365										931	36.8853	1.5661
94.16	35.4339									230	14.8977													933	94.7363	10.2837										932	36.8853	1.5661
97.94	36.4947									230	14.8977													934	94.7363	11.1937										933	36.7555	1.69597
97.94	36.4947									231	14.923													935	95.1763	12.0837										934	36.7555	1.94477
97.94	36.4947									231	14.923													936	95.1763	11.0437										935	36.8853	2.17746
97.01	36.2348									231	14.923													937	95.6164	9.04364										936	36.8853	1.89406
97.34	36.3271									232	14.9483													938	95.6164	9.04364										937	37.0148	1.33802
94.45	35.5157									232	14.9483													939	95.6164	9.04364										938	37.0148	1.33802
109.11	39.565									233	14.9734													940	95.6164	9.04364										939	37.0148	1.33802
112.21	40.4014									234	14.9985													941	95.6164	6.60364										940	37.0148	1.33802
112.21	40.4014									235	15.0235													942	95.6164	7.11364										941	37.0148	0.667277
112.21	40.4014									235	15.0235													943	95.6164	7.35364										942	37.0148	0.807838
115.09	41.1726									236	15.0485													944	95.6164	2.30364										943	37.0148	0.873917
114.61	41.0444									237	15.0733													945	95.1763	2.15365										944	37.0148	-0.525738
112.69	40.5303									237	15.0733													946	95.1763	2.15365										945	36.8853	-0.561067
110.49	39.9381									237	15.0733													947	95.1763	2.33365										946	36.8853	-0.561067
104.07	38.1911									237	15.0733													948	95.1763	4.19365										947	36.8853	-0.510754
104.07	38.1911									236	15.0485													949	95.1763	0.263652										948	36.8853	0.00764748
104.07	38.1911									236	15.0485													950	95.1763	-0.206348										949	36.8853	-1.09093
99.75	36.9986									236	15.0485													951	95.6164	-0.646357										950	36.8853	-1.22315
99.54	36.9402									236	15.0485													952	95.6164	-0.646357										951	37.0148	-1.35264
101	37.3451									236	15.0485													953	95.6164	-0.646357										952	37.0148	-1.35264
101.91	37.5966									237	15.0733													954	96.0564	-0.796367										953	37.0148	-1.35264
102.01	37.6242									237	15.0733													955	96.0564	-1.70637										954	37.1439	-1.40015
102.01	37.6242									237	15.0733													956	96.0564	-1.89637										955	37.1439	-1.65644
101.61	37.5137									237	15.0733													957	96.0564	1.88363										956	37.1439	-1.71004
105.2	38.5007									237	15.0733													958	96.4964	1.44362										957	37.1439	-0.649264
103.47	38.0263									238	15.0981													959	96.4964	1.44362										958	37.2727	-0.777994
104.57	38.3282									238	15.0981													960	96.4964	0.513623										959	37.2727	-0.777994
104.57	38.3282									238	15.0981													961	96.9364	0.403613										960	37.2727	-1.03791
104.57	38.3282									238	15.0981													962	96.9364	-2.48639										961	37.401	-1.07395
107.16	39.0356									238	15.0981													963	97.3764	11.7336										962	37.401	-1.88533
105.46	38.5718									238	15.0981													964	97.8164	14.3936										963	37.529	2.03604
106.88	38.9593									238	15.0981													965	98.2564	13.9536										964	37.6566	2.74474
108.07	39.283									239	15.1229													966	98.2564	13.9536										965	37.7839	2.6175
107.92	39.2423									239	15.1229													967	98.6964	16.3936										966	37.7839	2.6175
107.92	39.2423									239	15.1229													968	99.1364	15.4736										967	37.9107	3.26184
107.92	39.2423									239	15.1229													969	99.1364	13.5536										968	38.0372	3.00717
106.92	38.9702									239	15.1229													970	99.1364	11.3536										969	38.0372	2.49303
109.82	39.7572									239	15.1229													971	99.1364	4.93356										970	38.0372	1.9009
109.95	39.7923									240	15.1475													972	98.6964	5.37357										971	38.0372	0.153819
109.58	39.6923									241	15.1721													973	98.6964	5.37357										972	37.9107	0.280332
108.39	39.3699									240	15.1475													974	98.6964	1.05357										973	37.9107	0.280332
108.39	39.3699									240	15.1475													975	98.6964	0.843574										974	37.9107	-0.912166
108.39	39.3699									239	15.1229													976	98.6964	2.30357										975	37.9107	-0.970497
105.73	38.6456									240	15.1475													977	99.1364	2.77356										976	37.9107	-0.565662
105.93	38.7002									240	15.1475													978	99.1364	2.87356										977	38.0372	-0.440671
107.51	39.1308									240	15.1475													979	99.1364	2.87356										978	38.0372	-0.413072
107.32	39.0791									241	15.1721													980	99.1364	2.47356										979	38.0372	-0.413072
109.41	39.6463									242	15.1967													981	99.1364	6.06356										980	38.0372	-0.523515
109.41	39.6463									243	15.2211													982	99.5764	3.89355										981	38.0372	0.463455
109.41	39.6463									242	15.1967													983	99.5764	4.99355										982	38.1634	-0.137123
109.89	39.7761									242	15.1967													984	99.5764	4.99355										983	38.1634	0.164788
110.67	39.9867									243	15.2211													985	99.5764	4.99355										984	38.1634	0.164788
112.18	40.3933									243	15.2211													986	99.5764	7.58355										985	38.1634	0.164788
111.02	40.0811									244	15.2455													987	99.5764	5.88355										986	38.1634	0.872185
111.45	40.1969									245	15.2698													988	99.5764	7.30355										987	38.1634	0.408414
111.45	40.1969									246	15.2941													989	100.016	8.05354										988	38.1634	0.795941
111.45	40.1969									246	15.2941													990	100.016	7.90354										989	38.2892	0.9938
111.85	40.3046									246	15.2941													991	100.016	7.90354										990	38.2892	0.953058
112.25	40.4121									246	15.2941													992	100.016	7.90354										991	38.2892	0.953058
113.05	40.6269									246	15.2941													993	100.016	6.90354										992	38.2892	0.953058
113.05	40.6269									246	15.2941													994	100.016	9.80354										993	38.2892	0.681041
113.05	40.6269									246	15.2941													995	100.456	9.49354										994	38.2892	1.46797
113.05	40.6269									245	15.2698													996	100.896	8.68353										995	38.4146	1.37767
113.69	40.7984									245	15.2698													997	100.456	7.93354										996	38.5397	1.15254
116.14	41.4524									245	15.2698													998	100.456	7.93354										997	38.4146	0.955224
114.7	41.0685									246	15.2941													999	100.016	8.37354										998	38.4146	0.955224
114.1	40.9081									246	15.2941													1000	100.456	5.27354										999	38.2892	1.08066
116.06	41.4311									246	15.2941													1001	100.456	5.47354										1000	38.4146	0.230974
116.06	41.4311									246	15.2941													1002	100.456	7.05354										1001	38.4146	0.285604
116.06	41.4311									246	15.2941													1003	100.896	6.42353										1002	38.4146	0.716176
112.55	40.4927									246	15.2941													1004	101.336	8.07352										1003	38.5397	0.539404
112.22	40.404									247	15.3183													1005	101.776	7.63351										1004	38.6645	0.981802
113.71	40.8037									248	15.3424													1006	101.336	8.07352										1005	38.7889	0.857413
113.64	40.785									248	15.3424													1007	101.336	8.55352										1006	38.6645	0.981802
110.63	39.9759									248	15.3424													1008	101.776	8.89351										1007	38.6645	1.11163
110.63	39.9759									248	15.3424													1009	101.776	10.4035										1008	38.7889	1.19786
110.63	39.9759									249	15.3664													1010	102.217	8.8035										1009	38.7889	1.60445
108.99	39.5325									249	15.3664													1011	102.657	8.79349										1010	38.9129	1.1682
110.61	39.9705									250	15.3904													1012	103.097	8.35348										1011	39.0366	1.16033
110.51	39.9435									250	15.3904													1013	103.097	8.35348										1012	39.16	1.03697
110.84	40.0326									250	15.3904													1014	103.097	8.75348										1013	39.16	1.03697
109.64	39.7085									250	15.3904													1015	103.097	9.15348										1014	39.16	1.14462
109.64	39.7085									251	15.4144													1016	103.097	9.95348										1015	39.16	1.25215
109.64	39.7085									251	15.4144													1017	103.097	9.95348										1016	39.16	1.46691
110.45	39.9273									252	15.4382													1018	103.097	9.95348										1017	39.16	1.46691
112.42	40.4578									252	15.4382													1019	102.657	10.3935										1018	39.16	1.46691
113.44	40.7314									253	15.462													1020	102.657	11.0335										1019	39.0366	1.59027
110.56	39.957									253	15.462													1021	102.657	13.4835										1020	39.0366	1.76176
110.56	39.957									253	15.462													1022	103.097	11.6035										1021	39.0366	2.41582
110.56	39.957									253	15.462													1023	103.097	11.0035										1022	39.16	1.9085
110.1	39.8328									253	15.462													1024	103.097	12.9635										1023	39.16	1.74813
108.76	39.4702									253	15.462													1025	103.097	12.9635										1024	39.16	2.27116
108.89	39.5054									253	15.462													1026	103.097	12.9635										1025	39.16	2.27116
116.73	41.6093									254	15.4857													1027	103.097	9.45348										1026	39.16	2.27116
117.58	41.835									254	15.4857													1028	103.537	8.68347										1027	39.16	1.33274
117.58	41.835									255	15.5094													1029	103.977	9.73346										1028	39.283	1.12107
117.58	41.835									254	15.4857													1030	103.977	9.66346										1029	39.4057	1.39805
118.57	42.0973									254	15.4857													1031	103.977	6.65346										1030	39.4057	1.37931
117.43	41.7952									255	15.5094													1032	103.977	6.65346										1031	39.4057	0.57026
118.06	41.9623									256	15.533													1033	104.417	6.21345										1032	39.4057	0.57026
117.81	41.896									256	15.533													1034	104.417	4.57345										1033	39.528	0.447908
119.49	42.3405									257	15.5566													1035	104.857	5.75344										1034	39.528	0.00452279
119.49	42.3405									257	15.5566													1036	104.857	5.65344										1035	39.65	0.320492
119.49	42.3405									257	15.5566													1037	104.857	5.98344										1036	39.65	0.293508
119.24	42.2745									257	15.5566													1038	104.857	4.78344										1037	39.65	0.382531
120.5	42.6069									257	15.5566													1039	105.297	4.34343										1038	39.65	0.0584555
119.52	42.3485									257	15.5566													1040	105.297	4.34343										1039	39.7717	-0.0632352
120.28	42.549									257	15.5566													1041	105.737	4.71342										1040	39.7717	-0.0632352
119.81	42.425									256	15.533													1042	105.737	6.68342										1041	39.8931	0.0342598
119.81	42.425									256	15.533													1043	106.177	7.26341										1042	39.8931	0.56469
119.81	42.425									255	15.5094													1044	106.177	4.38341										1043	40.0141	0.717273
118.67	42.1238									255	15.5094													1045	106.177	4.38341										1044	40.0141	-0.0570916
117.35	41.774									256	15.533													1046	106.177	4.38341										1045	40.0141	-0.0570916
117.65	41.8536									257	15.5566													1047	106.177	3.92341										1046	40.0141	-0.0570916
116.81	41.6306									258	15.5801													1048	106.177	2.58341										1047	40.0141	-0.181292
117.35	41.774									258	15.5801													1049	106.177	2.71341										1048	40.0141	-0.54392
117.35	41.774									258	15.5801													1050	106.617	10.1134										1049	40.0141	-0.508685
115.97	41.4072									258	15.5801													1051	106.617	10.9634										1050	40.1348	1.4745
117.7	41.8669									258	15.5801													1052	107.057	10.5234										1051	40.1348	1.7002
117.89	41.9172									258	15.5801													1053	106.617	10.9634										1052	40.2552	1.5798
119.47	42.3353									258	15.5801													1054	106.617	11.9534										1053	40.1348	1.7002
119.38	42.3115									259	15.6035													1055	107.057	10.3734										1054	40.1348	1.9625
119.38	42.3115									260	15.6268													1056	107.497	10.5634										1055	40.2552	1.54001
119.38	42.3115									260	15.6268													1057	107.497	10.3134										1056	40.3753	1.58698
118.81	42.1608									261	15.6501													1058	107.937	11.5534										1057	40.3753	1.52072
118.78	42.1529									261	15.6501													1059	107.937	11.5534										1058	40.4951	1.84547
118.93	42.1926									261	15.6501													1060	107.937	11.5534										1059	40.4951	1.84547
118.47	42.0709									262	15.6734													1061	107.937	11.3034										1060	40.4951	1.84547
118.47	42.0709									262	15.6734													1062	107.937	12.5634										1061	40.4951	1.77944
118.47	42.0709									262	15.6734													1063	107.937	11.5834										1062	40.4951	2.11187
118.79	42.1555									262	15.6734													1064	107.937	12.3434										1063	40.4951	1.8534
118.39	42.0497									263	15.6966													1065	107.497	12.3134										1064	40.4951	2.0539
118.56	42.0947									263	15.6966													1066	107.497	12.3134										1065	40.3753	2.04971
116.62	41.5801									263	15.6966													1067	107.057	12.7534										1066	40.3753	2.04971
116.62	41.5801									264	15.7197													1068	107.057	11.6134										1067	40.2552	2.16978
116.62	41.5801									264	15.7197													1069	107.497	9.85338										1068	40.2552	1.86856
113.95	40.868									264	15.7197													1070	107.937	9.71337										1069	40.3753	1.3987
114.94	41.1325									263	15.6966													1071	108.377	8.43336										1070	40.4951	1.35853
114.6	41.0417									262	15.6734													1072	108.377	8.97336										1071	40.6145	1.01608
114.39	40.9856									262	15.6734													1073	108.377	8.97336										1072	40.6145	1.15949
113.02	40.6188									261	15.6501													1074	108.377	7.59336										1073	40.6145	1.15949
113.37	40.7126									261	15.6501													1075	108.377	9.32336										1074	40.6145	0.792634
114.38	40.983									261	15.6501													1076	108.377	9.51336										1075	40.6145	1.25235
113.91	40.8573									261	15.6501													1077	108.377	11.0934										1076	40.6145	1.30272
115.08	41.1699									261	15.6501													1078	108.817	10.5633										1077	40.6145	1.72075
112.08	40.3664									260	15.6268													1079	109.257	10.1233										1078	40.7337	1.57784
112.08	40.3664									261	15.6501													1080	109.257	10.1233										1079	40.8525	1.45902
112.08	40.3664									262	15.6734													1081	109.697	9.11333										1080	40.8525	1.45902
108.97	39.5271									263	15.6966													1082	109.697	9.08333										1081	40.971	1.18985
114.16	40.9241									264	15.7197													1083	109.697	9.23333										1082	40.971	1.18191
114.28	40.9562									265	15.7427													1084	110.137	8.33332										1083	40.971	1.22158
114.19	40.9322									265	15.7427													1085	110.137	8.33332										1084	41.0892	0.981678
114.19	40.9322									266	15.7657													1086	110.137	8.33332										1085	41.0892	0.981678
114.19	40.9322									267	15.7887													1087	110.137	8.65332										1086	41.0892	0.981678
114.19	40.9322									267	15.7887													1088	110.577	7.81331										1087	41.0892	1.06635
114	40.8813									267	15.7887													1089	110.577	7.98331										1088	41.2071	0.842597
116.7	41.6014									268	15.8116													1090	110.577	6.04331										1089	41.2071	0.887597
115.85	41.3752									269	15.8344													1091	111.017	5.6033										1090	41.2071	0.373003
117.24	41.7448									270	15.8572													1092	111.017	5.6033										1091	41.3247	0.255403
117.24	41.7448									271	15.8799													1093	111.017	2.9333										1092	41.3247	0.255403
117.24	41.7448									272	15.9025													1094	110.577	4.36331										1093	41.3247	-0.456742
117.87	41.9119									271	15.8799													1095	110.137	4.46332										1094	41.2071	-0.074552
117.93	41.9278									272	15.9025													1096	110.137	4.25332										1095	41.0892	-0.0474469
117.29	41.7581									272	15.9025													1097	109.697	3.32333										1096	41.0892	-0.103565
116.86	41.6439									273	15.9252													1098	109.697	3.67333										1097	40.971	-0.35217
116.86	41.6439									274	15.9477													1099	109.697	4.68333										1098	40.971	-0.258342
116.86	41.6439									274	15.9477													1100	109.697	4.21333										1099	40.971	0.0119689
119.37	42.3089									274	15.9477													1101	109.697	5.38333										1100	40.971	-0.113736
120.61	42.6359									274	15.9477													1102	109.257	2.82334										1101	40.971	0.198923
121.92	42.9804									274	15.9477													1103	109.697	2.38333										1102	40.8525	-0.486054
120.61	42.6359									274	15.9477													1104	110.137	1.94332										1103	40.971	-0.604568
121	42.7386									275	15.9702													1105	110.577	-1.60669										1104	41.0892	-0.722775
121	42.7386									275	15.9702													1106	111.017	3.1433										1105	41.2071	-1.67998
121	42.7386									276	15.9926													1107	111.457	2.82329										1106	41.3247	-0.400564
121.63	42.9043									276	15.9926													1108	111.457	2.73329										1107	41.442	-0.485774
121.22	42.7965									276	15.9926													1109	111.897	2.29328										1108	41.442	-0.50984
123.34	43.3527									277	16.015													1110	112.337	1.85327										1109	41.559	-0.626841
125	43.7864									277	16.015													1111	112.337	1.85327										1110	41.6757	-0.743545
123.94	43.5097									276	15.9926													1112	112.337	1.66327										1111	41.6757	-0.743545
123.94	43.5097									277	16.015													1113	112.777	3.92326										1112	41.6757	-0.794368
123.94	43.5097									277	16.015													1114	113.217	2.63325										1113	41.7921	-0.190742
124.31	43.6063									278	16.0373													1115	113.657	3.58324										1114	41.9082	-0.53303
123.09	43.2873									279	16.0596													1116	114.097	3.14323										1115	42.024	-0.279234
122.51	43.1353									279	16.0596													1117	114.537	2.70322										1116	42.1396	-0.394769
124.36	43.6194									279	16.0596													1118	114.097	3.77323										1117	42.2548	-0.510016
125.15	43.8255									280	16.0818													1119	114.537	3.39322										1118	42.1396	-0.227646
125.15	43.8255									281	16.104													1120	114.537	2.75322										1119	42.2548	-0.326989
125.15	43.8255									281	16.104													1121	114.977	1.88321										1120	42.2548	-0.496743
125.26	43.8542									281	16.104													1122	115.417	1.4432										1121	42.3698	-0.725903
125.06	43.8021									281	16.104													1123	115.417	1.4432										1122	42.4845	-0.840579
124.88	43.7551									281	16.104													1124	115.417	3.9532										1123	42.4845	-0.840579
124.9	43.7603									282	16.1261													1125	115.417	5.1932										1124	42.4845	-0.175614
124.88	43.7551									282	16.1261													1126	115.417	6.5032										1125	42.4845	0.151455
124.88	43.7551									282	16.1261													1127	115.417	5.1932										1126	42.4845	0.495974
123.9	43.4992									283	16.1482													1128	115.857	5.14319										1127	42.4845	0.151455
123.3	43.3423									283	16.1482													1129	115.857	5.14319										1128	42.5989	0.139736
123.91	43.5018									283	16.1482													1130	116.297	4.70318										1129	42.5989	0.139736
123.56	43.4103									282	16.1261													1131	116.297	5.33318										1130	42.713	0.0256227
123.56	43.4103									282	16.1261													1132	116.297	4.92318										1131	42.713	0.191288
123.56	43.4103									282	16.1261													1133	116.737	6.60317										1132	42.713	0.0835012
124.15	43.5646									282	16.1261													1134	116.737	8.26317										1133	42.8268	0.525917
124.37	43.622									283	16.1482													1135	116.297	7.64318										1134	42.8268	0.959615
123.89	43.4966									283	16.1482													1136	116.737	7.20317										1135	42.713	0.796696
124.96	43.776									283	16.1482													1137	116.737	7.20317										1136	42.8268	0.682862
124.96	43.776									284	16.1702													1138	117.177	7.13316										1137	42.8268	0.682862
126.54	44.1873									284	16.1702													1139	117.617	5.47315										1138	42.9404	0.665982
125.84	44.0053									284	16.1702													1140	117.617	4.89315										1139	43.0536	0.233623
126.12	44.0781									284	16.1702													1141	117.617	6.74315										1140	43.0536	0.0816212
126.17	44.0911									285	16.1921													1142	118.057	7.09314										1141	43.0536	0.565759
126.51	44.1795									284	16.1702													1143	118.497	6.65313										1142	43.1667	0.65888
126.51	44.1795									284	16.1702													1144	118.497	6.65313										1143	43.2794	0.546145
129.73	45.0135									285	16.1921													1145	118.497	6.76313										1144	43.2794	0.546145
131.05	45.3537									285	16.1921													1146	118.497	6.56313										1145	43.2794	0.574818
130.27	45.1528									286	16.214													1147	118.497	6.38313										1146	43.2794	0.522681
127.1	44.3328									286	16.214													1148	118.937	5.96313										1147	43.2794	0.475737
127.1	44.3328									286	16.214													1149	118.937	5.94313										1148	43.3919	0.36849
127.1	44.3328									286	16.214													1150	118.937	5.94313										1149	43.3919	0.363273
128.69	44.7448									286	16.214													1151	119.377	4.52312										1150	43.3919	0.363273
127.21	44.3613									286	16.214													1152	119.377	3.92312										1151	43.504	-0.00483343
127.77	44.5066									286	16.214													1153	119.377	4.53312										1152	43.504	-0.161792
128.35	44.6568									286	16.214													1154	118.937	4.62313										1153	43.504	-0.00221924
129.07	44.8431									286	16.214													1155	118.937	4.62313										1154	43.3919	0.018444
129.07	44.8431									286	16.214													1156	118.937	4.62313										1155	43.3919	0.018444
129.07	44.8431									286	16.214													1157	118.937	5.21313										1156	43.3919	0.018444
128.65	44.7344									285	16.1921													1158	119.377	4.99312										1157	43.3919	0.172698
128.64	44.7319									286	16.214													1159	119.377	4.51312										1158	43.504	0.11797
129.94	45.0677									286	16.214													1160	119.377	5.58312										1159	43.504	-0.00744767
130.08	45.1038									287	16.2359													1161	119.817	5.14311										1160	43.504	0.271945
127.96	44.5558									287	16.2359													1162	119.817	6.72311										1161	43.616	0.160017
127.96	44.5558									288	16.2577													1163	119.817	6.02311										1162	43.616	0.571364
127.96	44.5558									288	16.2577													1164	119.817	6.30311										1163	43.616	0.389299
127.31	44.3873									288	16.2577													1165	120.257	5.9131										1164	43.616	0.462159
128.69	44.7448									288	16.2577													1166	119.817	6.69311										1165	43.7276	0.363503
129.23	44.8844									288	16.2577													1167	119.817	6.69311										1166	43.616	0.563567
128.27	44.6361									288	16.2577													1168	120.257	9.4731										1167	43.616	0.563567
128.27	44.6361									288	16.2577													1169	120.257	10.7931										1168	43.7276	1.28588
128.27	44.6361									288	16.2577													1170	120.697	9.57309										1169	43.7276	1.62609
128.77	44.7655									288	16.2577													1171	120.697	6.40309										1170	43.839	1.31377
128.19	44.6154									288	16.2577													1172	120.697	6.40309										1171	43.839	0.493756
128.47	44.6879									289	16.2794													1173	120.697	6.40309										1172	43.839	0.493756
128.74	44.7577									289	16.2794													1174	120.697	7.99309										1173	43.839	0.493756
128.99	44.8224									289	16.2794													1175	120.697	6.51309										1174	43.839	0.905761
130.24	45.1451									289	16.2794													1176	120.697	7.07309										1175	43.839	0.522305
128.88	44.7939									289	16.2794													1177	120.697	7.65309										1176	43.839	0.667542
129.05	44.8379									289	16.2794													1178	120.697	8.37309										1177	43.839	0.817779
127.82	44.5195									289	16.2794													1179	120.697	8.37309										1178	43.839	1.00402
127.88	44.5351									289	16.2794													1180	120.697	8.37309										1179	43.839	1.00402
127.54	44.4469									289	16.2794													1181	120.257	8.3931										1180	43.839	1.00402
128.57	44.7138									290	16.3011													1182	120.697	7.94309										1181	43.7276	1.00681
130.11	45.1116									290	16.3011													1183	120.697	9.24309										1182	43.839	0.892827
130	45.0832									290	16.3011													1184	121.137	8.94308										1183	43.839	1.22867
132.07	45.616									290	16.3011													1185	121.137	6.82308										1184	43.9502	1.15365
132.07	45.616									291	16.3228													1186	121.577	6.38307										1185	43.9502	0.605645
132.07	45.616									291	16.3228													1187	121.577	6.38307										1186	44.061	0.494772
133.28	45.9263									291	16.3228													1188	121.577	5.73307										1187	44.061	0.494772
132.29	45.6724									290	16.3011													1189	121.577	7.11307										1188	44.061	0.326247
131.04	45.3511									290	16.3011													1190	121.577	7.65307										1189	44.061	0.683755
129.69	45.0032									290	16.3011													1191	121.577	6.69307										1190	44.061	0.823358
131.29	45.4155									290	16.3011													1192	121.577	6.69307										1191	44.061	0.575062
131.29	45.4155									291	16.3228													1193	121.577	6.69307										1192	44.061	0.575062
131.29	45.4155									292	16.3443													1194	121.577	7.19307										1193	44.061	0.575062
130.99	45.3383									293	16.3659													1195	121.577	6.61307										1194	44.061	0.704447
129.5	44.9541									294	16.3874													1196	122.017	6.45306										1195	44.061	0.554347
127.17	44.351									294	16.3874													1197	122.017	6.72306										1196	44.1717	0.51622
120	42.4751									295	16.4088													1198	122.017	6.97306										1197	44.1717	0.586076
120.75	42.6728									296	16.4302													1199	122.017	8.22306										1198	44.1717	0.65072
120.75	42.6728									295	16.4088													1200	122.017	6.86306										1199	44.1717	0.973421
120.75	42.6728									295	16.4088													1201	122.017	7.03306										1200	44.1717	0.622281
122.15	43.0408									294	16.3874													1202	122.017	5.80306										1201	44.1717	0.666229
124.22	43.5828									294	16.3874													1203	122.017	5.86306										1202	44.1717	0.347882
123.18	43.3108									294	16.3874													1204	122.017	5.52306										1203	44.1717	0.363431
120.8	42.686									294	16.3874													1205	122.457	6.11305										1204	44.1717	0.275294
119.02	42.2164									294	16.3874													1206	122.457	7.65305										1205	44.282	0.431743
119.02	42.2164									293	16.3659													1207	122.457	7.54305										1206	44.282	0.829546
115.08	41.1699									293	16.3659													1208	122.457	9.61305										1207	44.282	0.801175
117.2	41.7342									294	16.3874													1209	122.897	9.17304										1208	44.282	1.33395
116.34	41.5056									293	16.3659													1210	122.897	9.17304										1209	44.3921	1.22385
117.79	41.8907									293	16.3659													1211	122.897	10.383										1210	44.3921	1.22385
117.02	41.6864									293	16.3659													1212	122.457	9.83305										1211	44.3921	1.53421
117.02	41.6864									294	16.3874													1213	122.457	8.58305										1212	44.282	1.39044
117.02	41.6864									295	16.4088													1214	122.457	7.23305										1213	44.282	1.06914
121.77	42.941									295	16.4088													1215	122.457	8.83305										1214	44.282	0.721185
121.47	42.8622									295	16.4088													1216	122.897	8.39304										1215	44.282	1.13347
120.84	42.6965									295	16.4088													1217	123.337	7.95303										1216	44.3921	1.02337
120.84	42.6965									296	16.4302													1218	123.777	7.21302										1217	44.5019	0.913531
120.38	42.5753									296	16.4302													1219	124.217	5.28301										1218	44.6115	0.726746
120.38	42.5753									296	16.4302													1220	124.217	2.95301										1219	44.7209	0.23327
120.38	42.5753									296	16.4302													1221	124.657	-4.657										1220	44.7209	-0.369911
120.41	42.5832									297	16.4516													1222	125.097	-4.34701										1221	44.83	-2.35481
120.87	42.7044									297	16.4516													1223	124.657	-3.907										1222	44.9388	-2.266
118.42	42.0576									298	16.4729													1224	124.657	-3.907										1223	44.83	-2.15716
115.1	41.1752									298	16.4729													1225	124.217	-2.06699										1224	44.83	-2.15716
115.4	41.2553									298	16.4729													1226	124.217	0.00300804										1225	44.7209	-1.68005
115.4	41.2553									298	16.4729													1227	124.217	-1.03699										1226	44.7209	-1.13803
115.4	41.2553									298	16.4729													1228	124.217	-3.41699										1227	44.7209	-1.41003
117.43	41.7952									299	16.4941													1229	124.217	-5.19699										1228	44.7209	-2.03491
117.31	41.7634									300	16.5153													1230	123.777	-4.75698										1229	44.7209	-2.5045
117.95	41.9331									300	16.5153													1231	123.777	-8.69698										1230	44.6115	-2.39517
118.91	42.1873									300	16.5153													1232	124.217	-7.01699										1231	44.6115	-3.44162
119.68	42.3907									301	16.5365													1233	123.777	-7.43698										1232	44.7209	-2.98667
119.68	42.3907									301	16.5365													1234	123.777	-5.98698										1233	44.6115	-3.1059
119.68	42.3907									300	16.5153													1235	123.777	-6.75698										1234	44.6115	-2.7208
117.77	41.8854									299	16.4941													1236	124.217	-7.19699										1235	44.6115	-2.92514
120.31	42.5569									300	16.5153													1237	124.657	-7.637										1236	44.7209	-3.03447
120.21	42.5305									301	16.5365													1238	124.657	-2.887										1237	44.83	-3.14356
120.57	42.6254									302	16.5576													1239	124.657	-3.187										1238	44.83	-1.88891
119.87	42.4409									302	16.5576													1240	124.657	-3.817										1239	44.83	-1.96774
119.87	42.4409									302	16.5576													1241	125.097	-4.25701										1240	44.83	-2.13347
119.87	42.4409									303	16.5787													1242	125.097	-4.71701										1241	44.9388	-2.2423
119.24	42.2745									303	16.5787													1243	125.097	-4.71701										1242	44.9388	-2.36346
119.09	42.2349									303	16.5787													1244	125.097	-4.71701										1243	44.9388	-2.36346
119.04	42.2217									303	16.5787													1245	125.537	-5.12702										1244	44.9388	-2.36346
117.4	41.7873									304	16.5997													1246	125.537	-4.66702										1245	45.0474	-2.46414
117.27	41.7528									303	16.5787													1247	125.977	-7.55703										1246	45.0474	-2.34299
117.27	41.7528									302	16.5576													1248	125.977	-10.877										1247	45.1557	-3.09808
118.01	41.949									303	16.5787													1249	125.977	-10.577										1248	45.1557	-3.98047
116.92	41.6598									304	16.5997													1250	125.977	-10.577										1249	45.1557	-3.90045
116.35	41.5083									305	16.6206													1251	125.977	-10.577										1250	45.1557	-3.90045
115.05	41.1619									305	16.6206													1252	126.417	-8.98704										1251	45.1557	-3.90045
115.05	41.1619									305	16.6206													1253	126.857	-9.54705										1252	45.2638	-3.46857
115.05	41.1619									305	16.6206													1254	126.857	-8.90705										1253	45.3717	-3.60826
115.05	41.1619									305	16.6206													1255	126.857	-7.94705										1254	45.3717	-3.43852
116.86	41.6439									305	16.6206													1256	127.297	-7.61706										1255	45.3717	-3.18438
118.69	42.1291									305	16.6206													1257	127.297	-7.61706										1256	45.4793	-3.08856
120.67	42.6517									306	16.6416													1258	126.857	-7.17705										1257	45.4793	-3.08856
123.41	43.371									306	16.6416													1259	126.417	-8.64704										1258	45.3717	-2.98095
123.41	43.371									307	16.6624													1260	126.857	-6.54705										1259	45.2638	-3.37838
124.9	43.7603									307	16.6624													1261	127.297	-7.08706										1260	45.3717	-2.81478
124.35	43.6168									307	16.6624													1262	127.737	-7.16707										1261	45.4793	-2.94875
126.09	44.0703									307	16.6624													1263	127.737	-7.86707										1262	45.5866	-2.96125
126.62	44.2081									308	16.6833													1264	127.737	-7.86707										1263	45.5866	-3.14578
128.34	44.6542									308	16.6833													1265	128.177	-8.30708										1264	45.5866	-3.14578
128.34	44.6542									308	16.6833													1266	128.177	-8.93708										1265	45.6938	-3.25291
128.34	44.6542									309	16.7041													1267	128.177	-9.08708										1266	45.6938	-3.41925
128.34	44.6542									308	16.6833													1268	128.177	-9.13708										1267	45.6938	-3.45889
127.87	44.5325									308	16.6833													1269	128.617	-11.2171										1268	45.6938	-3.47211
127.92	44.5454									309	16.7041													1270	128.177	-10.9071										1269	45.8006	-4.01337
127.55	44.4495									309	16.7041													1271	127.737	-10.4671										1270	45.6938	-3.94098
127.04	44.3172									309	16.7041													1272	128.177	-10.1671										1271	45.5866	-3.83386
127.04	44.3172									310	16.7248													1273	128.617	-11.6971										1272	45.6938	-3.74472
127.04	44.3172									310	16.7248													1274	129.057	-12.7071										1273	45.8006	-4.14082
128.93	44.8069									310	16.7248													1275	129.057	-14.0071										1274	45.9073	-4.399
129.37	44.9206									311	16.7455													1276	129.057	-14.0071										1275	45.9073	-4.74539
131.48	45.4643									312	16.7661													1277	129.057	-14.0071										1276	45.9073	-4.74539
132.78	45.7982									312	16.7661													1278	129.057	-14.0071										1277	45.9073	-4.74539
132.18	45.6442									312	16.7661													1279	129.057	-12.1971										1278	45.9073	-4.74539
132.18	45.6442									312	16.7661													1280	129.057	-10.3671										1279	45.9073	-4.26341
132.18	45.6442									313	16.7867													1281	129.497	-8.82711										1280	45.9073	-3.77821
130.98	45.3357									313	16.7867													1282	129.497	-6.08711										1281	46.0137	-3.36199
130.32	45.1657									313	16.7867													1283	129.937	-6.52712										1282	46.0137	-2.64266
133.23	45.9135									313	16.7867													1284	129.937	-5.03712										1283	46.1199	-2.74884
130.84	45.2997									313	16.7867													1285	129.937	-5.58712										1284	46.1199	-2.35955
130.98	45.3357									314	16.8073													1286	129.937	-3.84712										1285	46.1199	-2.5031
130.98	45.3357									315	16.8278													1287	130.377	-3.75713										1286	46.1199	-2.04956
130.98	45.3357									315	16.8278													1288	130.377	-2.03713										1287	46.2258	-2.01771
134.2	46.1618									316	16.8483													1289	130.377	-2.03713										1288	46.2258	-1.57161
134.14	46.1464									316	16.8483													1290	130.817	-2.47714										1289	46.2258	-1.57161
134.19	46.1592									316	16.8483													1291	130.377	-2.03713										1290	46.3316	-1.67733
134.19	46.1592									315	16.8278													1292	130.377	-2.50713										1291	46.2258	-1.57161
134.19	46.1592									315	16.8278													1293	130.817	-2.89714										1292	46.2258	-1.69335
133.85	46.0722									316	16.8483													1294	130.817	-3.26714										1293	46.3316	-1.7861
133.44	45.9673									317	16.8687													1295	130.817	-3.77714										1294	46.3316	-1.88201
133.84	46.0697									318	16.8891													1296	131.257	-4.21715										1295	46.3316	-2.01434
133.53	45.9903									318	16.8891													1297	131.257	-4.21715										1296	46.437	-2.11982
133.53	45.9903									318	16.8891													1298	131.257	-2.32715										1297	46.437	-2.11982
133.72	46.039									319	16.9094													1299	131.697	-2.32716										1298	46.437	-1.63017
136.12	46.6517									319	16.9094													1300	132.137	-0.657168										1299	46.5423	-1.62172
135.36	46.458									318	16.8891													1301	132.137	0.642832										1300	46.6473	-1.18297
135.44	46.4784									318	16.8891													1302	132.137	0.0428323										1301	46.6473	-0.849151
135.44	46.4784									318	16.8891													1303	132.137	0.0428323										1302	46.6473	-1.00311
135.44	46.4784									318	16.8891													1304	132.577	-0.397177										1303	46.6473	-1.00311
136.41	46.7255									319	16.9094													1305	132.577	-1.59718										1304	46.7521	-1.10791
135.54	46.5039									319	16.9094													1306	132.577	-2.25718										1305	46.7521	-1.4164
137.42	46.9823									320	16.9297													1307	132.577	0.652823										1306	46.7521	-1.58641
136.76	46.8146									320	16.9297													1308	132.577	-1.73718										1307	46.7521	-0.838609
137.17	46.9188									321	16.95													1309	133.017	-2.03719										1308	46.7521	-1.45245
137.17	46.9188									322	16.9702													1310	133.457	-2.4772										1309	46.8567	-1.52097
137.17	46.9188									322	16.9702													1311	133.457	-2.4772										1310	46.961	-1.62532
137.42	46.9823									323	16.9904													1312	133.897	0.302793										1311	46.961	-1.62532
137.3	46.9518									323	16.9904													1313	133.897	0.242793										1312	47.0652	-0.903395
137.72	47.0585									323	16.9904													1314	133.897	0.292793										1313	47.0652	-0.918737
138.24	47.1904									324	17.0105													1315	133.457	0.732803										1314	47.0652	-0.905952
138.79	47.3298									325	17.0306													1316	133.457	0.732803										1315	46.961	-0.801829
138.79	47.3298									325	17.0306													1317	133.897	-0.0472067										1316	46.961	-0.801829
138.79	47.3298									326	17.0506													1318	134.337	-0.897217										1317	47.0652	-0.992914
139.6	47.5348									325	17.0306													1319	134.777	-0.937226										1318	47.1691	-1.20176
139.32	47.464									325	17.0306													1320	134.777	-1.24723										1319	47.2727	-1.20305
139.72	47.5651									325	17.0306													1321	134.777	-1.24723										1320	47.2727	-1.2824
139.84	47.5955									325	17.0306													1322	135.217	-1.49724										1321	47.2727	-1.2824
139.84	47.5955									324	17.0105													1323	135.217	0.902764										1322	47.3762	-1.33722
139.94	47.6207									324	17.0105													1324	134.777	0.582774										1323	47.3762	-0.724511
138.51	47.2589									323	16.9904													1325	134.777	0.662774										1324	47.2727	-0.814748
139.59	47.5323									323	16.9904													1326	134.777	0.662774										1325	47.2727	-0.794345
139.53	47.5171									323	16.9904													1327	134.777	0.662774										1326	47.2727	-0.794345
140.34	47.7218									324	17.0105													1328	135.217	1.19276										1327	47.2727	-0.794345
140.34	47.7218									324	17.0105													1329	135.217	0.322764										1328	47.3762	-0.65068
140.32	47.7167									324	17.0105													1330	135.657	1.76275										1329	47.3762	-0.872305
141.76	48.0798									324	17.0105													1331	135.657	1.10275										1330	47.4794	-0.497125
142.65	48.3038									324	17.0105													1332	136.097	1.07274										1331	47.4794	-0.664872
142.41	48.2434									324	17.0105													1333	136.537	0.632735										1332	47.5825	-0.663662
142.05	48.1529									325	17.0306													1334	136.537	0.632735										1333	47.6853	-0.766467
142.05	48.1529									325	17.0306													1335	136.977	0.442725										1334	47.6853	-0.766467
142.28	48.2107									325	17.0306													1336	136.977	0.322725										1335	47.7878	-0.805543
141.73	48.0723									325	17.0306													1337	136.977	0.742725										1336	47.7878	-0.836026
141.85	48.1025									326	17.0506													1338	137.417	0.822715										1337	47.7878	-0.729369
140.78	47.8328									326	17.0506													1339	137.857	0.932705										1338	47.8902	-0.699818
140.78	47.8328									326	17.0506													1340	137.857	0.932705										1339	47.9924	-0.662593
140.78	47.8328									327	17.0706													1341	138.297	0.492696										1340	47.9924	-0.662593
141.04	47.8984									327	17.0706													1342	137.857	1.74271										1341	48.0943	-0.764543
139.92	47.6157									327	17.0706													1343	137.857	1.46271										1342	47.9924	-0.457593
139.39	47.4817									328	17.0906													1344	137.857	1.86271										1343	47.9924	-0.528419
139.39	47.4817									328	17.0906													1345	137.857	1.98271										1344	47.9924	-0.427251
141.42	47.9942									328	17.0906													1346	137.417	2.42272										1345	47.9924	-0.396916
140.96	47.8782									327	17.0706													1347	137.417	2.52272										1346	47.8902	-0.294753
142.27	48.2082									328	17.0906													1348	136.977	1.53272										1347	47.8902	-0.26948
143.8	48.5925									328	17.0906													1349	136.977	2.61272										1348	47.7878	-0.528996
143.68	48.5624									328	17.0906													1350	136.977	2.55272										1349	47.7878	-0.255584
145.47	49.0107									328	17.0906													1351	137.417	2.92272										1350	47.7878	-0.270758
146.49	49.2654									329	17.1105													1352	137.417	2.92272										1351	47.8902	-0.168436
146.56	49.2829									330	17.1304													1353	137.417	2.90272										1352	47.8902	-0.168436
147.7	49.567									331	17.1502													1354	137.417	4.34272										1353	47.8902	-0.173486
150.25	50.2003									331	17.1502													1355	137.417	5.23272										1354	47.8902	0.189626
150.25	50.2003									332	17.17													1356	137.417	4.99272										1355	47.8902	0.413535
150.25	50.2003									332	17.17													1357	137.857	4.19271										1356	47.8902	0.353193
152.46	50.7467									333	17.1898													1358	137.857	4.19271										1357	47.9924	0.160465
152.78	50.8256									334	17.2095													1359	137.857	4.42271										1358	47.9924	0.160465
151.8	50.5838									335	17.2292													1360	137.857	3.87271										1359	47.9924	0.218334
150.85	50.3489									336	17.2488													1361	138.297	3.5527										1360	47.9924	0.0799088
150.24	50.1978									336	17.2488													1362	138.297	2.4827										1361	48.0943	0.00817325
150.29	50.2102									336	17.2488													1363	138.297	2.4827										1362	48.0943	-0.261492
150.04	50.1482									336	17.2488													1364	138.737	2.04269										1363	48.0943	-0.261492
150.33	50.2201									335	17.2292													1365	138.737	2.30269										1364	48.1961	-0.363231
150.33	50.2201									335	17.2292													1366	138.737	1.18269										1365	48.1961	-0.297653
150.33	50.2201									335	17.2292													1367	139.177	0.212676										1366	48.1961	-0.580386
150.19	50.1854									336	17.2488													1368	139.177	0.212676										1367	48.2976	-0.815927
149.78	50.0838									336	17.2488													1369	139.177	2.24268										1368	48.2976	-0.815927
148.06	49.6566									335	17.2292													1370	138.737	2.22269										1369	48.2976	-0.303397
148.06	49.6566									336	17.2488													1371	139.177	3.09268										1370	48.1961	-0.317827
148.06	49.6566									335	17.2292													1372	139.177	4.62268										1371	48.2976	-0.0893997
148.24	49.7013									336	17.2488													1373	139.177	4.50268										1372	48.2976	0.294901
148.07	49.6591									336	17.2488													1374	139.177	6.29268										1373	48.2976	0.264801
150.04	50.1482									336	17.2488													1375	139.617	6.87267										1374	48.2976	0.713069
151.96	50.6233									336	17.2488													1376	140.057	6.50266										1375	48.3989	0.8665
152.13	50.6653									336	17.2488													1377	140.497	7.20265										1376	48.5	0.782852
152.13	50.6653									337	17.2684													1378	140.497	9.75265										1377	48.6009	0.966047
152.13	50.6653									337	17.2684													1379	140.937	9.31264										1378	48.6009	1.59934
152.13	50.6653									337	17.2684													1380	140.937	9.31264										1379	48.7016	1.49864
152.38	50.727									338	17.288													1381	141.377	11.0826										1380	48.7016	1.49864
151.46	50.4997									339	17.3075													1382	141.817	10.9626										1381	48.8021	1.94457
151.53	50.517									338	17.288													1383	142.257	9.54261										1382	48.9024	1.92322
153.61	51.0302									338	17.288													1384	142.697	8.1526										1383	49.0025	1.58124
153.61	51.0302									338	17.288													1385	142.697	7.5426										1384	49.1024	1.24645
153.63	51.0351									338	17.288													1386	142.697	7.5926										1385	49.1024	1.0954
152.81	50.833									338	17.288													1387	142.697	7.3426										1386	49.1024	1.10779
153.12	50.9095									338	17.288													1388	142.257	8.07261										1387	49.1024	1.04584
154.71	51.3008									337	17.2684													1389	142.257	8.07261										1388	49.0025	1.21758
149.6	50.0391									337	17.2684													1390	142.257	8.07261										1389	49.0025	1.21758
149.6	50.0391									338	17.288													1391	142.697	7.4926										1390	49.0025	1.21758
149.6	50.0391									338	17.288													1392	142.697	7.0826										1391	49.1024	1.08301
148.44	49.7511									338	17.288													1393	142.257	5.80261										1392	49.1024	0.981379
150.68	50.3068									338	17.288													1394	142.697	5.3626										1393	49.0025	0.654063
150.25	50.2003									337	17.2684													1395	142.257	5.80261										1394	49.1024	0.554176
149.8	50.0887									337	17.2684													1396	142.697	5.5426										1395	49.0025	0.654063
150.64	50.2969									337	17.2684													1397	142.697	5.3726										1396	49.1024	0.598948
150.64	50.2969									337	17.2684													1398	142.697	7.3426										1397	49.1024	0.556664
150.64	50.2969									337	17.2684													1399	142.697	9.2626										1398	49.1024	1.04584
152.87	50.8478									337	17.2684													1400	142.697	9.4326										1399	49.1024	1.52088
152.25	50.6949									337	17.2684													1401	143.137	8.99259										1400	49.1024	1.56286
153.91	51.104									336	17.2488													1402	143.137	8.99259										1401	49.2021	1.46317
153.4	50.9785									337	17.2684													1403	143.137	8.99259										1402	49.2021	1.46317
155.07	51.3892									337	17.2684													1404	143.577	8.80258										1403	49.2021	1.46317
155.07	51.3892									337	17.2684													1405	144.017	7.44257										1404	49.3016	1.4254
153.59	51.0253									338	17.288													1406	143.577	7.95258										1405	49.4009	1.09887
150.58	50.282									338	17.288													1407	143.577	10.0326										1406	49.3016	1.21546
153.24	50.939									339	17.3075													1408	143.577	10.0326										1407	49.3016	1.72861
151.04	50.3959									340	17.327													1409	143.577	10.0526										1408	49.3016	1.72861
150.98	50.381									341	17.3464													1410	143.577	9.23258										1409	49.3016	1.73353
150.98	50.381									341	17.3464													1411	143.577	9.54258										1410	49.3016	1.53147
148.43	49.7486									340	17.327													1412	143.137	11.5726										1411	49.3016	1.6079
148.43	49.7486									341	17.3464													1413	143.137	6.46259										1412	49.2021	2.09869
150.34	50.2226									342	17.3658													1414	143.577	6.02258										1413	49.2021	0.83705
148.82	49.8455									342	17.3658													1415	143.577	6.02258										1414	49.3016	0.737564
151.44	50.4948									343	17.3852													1416	143.577	4.86258										1415	49.3016	0.737564
151.44	50.4948									343	17.3852													1417	143.577	7.10258										1416	49.3016	0.449505
151.44	50.4948									343	17.3852													1418	143.137	7.11259										1417	49.3016	1.0052
153.5	51.0031									344	17.4045													1419	143.137	6.66259										1418	49.2021	0.99819
155.27	51.4383									344	17.4045													1420	143.137	7.50259										1419	49.2021	0.886652
158.9	52.3266									345	17.4238													1421	143.137	7.50259										1420	49.2021	1.09478
159.26	52.4144									346	17.4431													1422	143.137	7.50259										1421	49.2021	1.09478
159.97	52.5874									346	17.4431													1423	143.137	9.73259										1422	49.2021	1.09478
159.97	52.5874									346	17.4431													1424	143.137	9.11259										1423	49.2021	1.64575
159.73	52.5289									346	17.4431													1425	142.697	11.2126										1424	49.2021	1.4928
162.86	53.2893									346	17.4431													1426	143.137	10.2626										1425	49.1024	2.00163
164.14	53.599									346	17.4431													1427	143.137	11.9326										1426	49.2021	1.77637
164.53	53.6933									346	17.4431													1428	143.137	11.9326										1427	49.2021	2.18713
164.43	53.6691									346	17.4431													1429	143.577	10.0126										1428	49.2021	2.18713
164.43	53.6691									346	17.4431													1430	143.577	7.00258										1429	49.3016	1.72368
164.43	53.6691									347	17.4623													1431	144.017	9.22257										1430	49.3016	0.98044
166	54.0479									347	17.4623													1432	144.457	6.58256										1431	49.4009	1.53818
165.28	53.8743									348	17.4815													1433	144.897	6.08255										1432	49.5	0.895914
165.61	53.9539									349	17.5006													1434	144.897	6.08255										1433	49.5988	0.782176
170.44	55.114									349	17.5006													1435	144.457	3.97256										1434	49.5988	0.782176
172.45	55.594									349	17.5006													1436	144.897	3.53255										1435	49.5	0.248642
172.45	55.594									350	17.5197													1437	145.337	5.00254										1436	49.5988	0.149749
172.45	55.594									350	17.5197													1438	145.337	3.48254										1437	49.6975	0.525034
169.25	54.829									350	17.5197													1439	145.777	5.66253										1438	49.6975	0.147971
169.86	54.9751									350	17.5197													1440	145.777	5.66253										1439	49.796	0.698744
169.3	54.841									350	17.5197													1441	145.777	5.66253										1440	49.796	0.698744
168.59	54.6707									350	17.5197													1442	146.217	7.28252										1441	49.796	0.698744
169.62	54.9177									350	17.5197													1443	146.217	9.05252										1442	49.8944	1.10874
169.62	54.9177									350	17.5197													1444	146.657	12.2425										1443	49.8944	1.54397
169.62	54.9177									350	17.5197													1445	147.097	12.1625										1444	49.9925	2.33416
171.98	55.4819									351	17.5388													1446	147.097	12.8725										1445	50.0904	2.32402
171.23	55.3028									352	17.5578													1447	147.097	12.8725										1446	50.0904	2.497
171.18	55.2909									352	17.5578													1448	147.097	12.6325										1447	50.0904	2.497
167.4	54.3849									353	17.5768													1449	147.097	15.7625										1448	50.0904	2.43855
168.08	54.5483									353	17.5768													1450	147.097	17.0425										1449	50.0904	3.19888
168.08	54.5483									353	17.5768													1451	147.097	17.4325										1450	50.0904	3.50864
168.08	54.5483									354	17.5958													1452	147.097	17.3325										1451	50.0904	3.60288
170.75	55.1881									354	17.5958													1453	147.097	17.3325										1452	50.0904	3.57872
171	55.2478									354	17.5958													1454	147.538	16.8925										1453	50.0904	3.57872
170	55.0087									354	17.5958													1455	147.538	18.4625										1454	50.1881	3.48099
166.91	54.2671									354	17.5958													1456	147.978	17.3025										1455	50.1881	3.85982
167.41	54.3873									354	17.5958													1457	148.418	17.1925										1456	50.2857	3.58867
167.41	54.3873									354	17.5958													1458	148.418	22.0225										1457	50.383	3.57092
169.64	54.9225									355	17.6147													1459	148.418	24.0325										1458	50.383	4.73093
168.71	54.6995									356	17.6336													1460	148.858	23.5925										1459	50.383	5.21097
167.74	54.4666									356	17.6336													1461	148.858	23.5925										1460	50.4802	5.1138
166.32	54.125									355	17.6147													1462	148.858	20.3925										1461	50.4802	5.1138
167.24	54.3464									355	17.6147													1463	148.858	21.0025										1462	50.4802	4.34883
168.05	54.5411									355	17.6147													1464	148.858	20.4425										1463	50.4802	4.49496
169.92	54.9895									356	17.6336													1465	148.858	19.7325										1464	50.4802	4.36081
171.97	55.4795									357	17.6524													1466	148.858	20.7625										1465	50.4802	4.19055
172.02	55.4914									357	17.6524													1467	148.858	20.7625										1466	50.4802	4.43748
172.02	55.4914									357	17.6524													1468	148.858	20.7625										1467	50.4802	4.43748
172.02	55.4914									357	17.6524													1469	149.298	22.6825										1468	50.4802	4.43748
172.02	55.4914									357	17.6524													1470	149.738	21.4924										1469	50.5772	4.90472
170.72	55.1809									357	17.6524													1471	149.738	21.4424										1470	50.6739	4.62886
172.09	55.5081									358	17.6712													1472	150.178	17.2224										1471	50.6739	4.61691
173.21	55.7751									358	17.6712													1473	150.178	17.9024										1472	50.7706	3.61437
170.95	55.2359									358	17.6712													1474	150.178	17.9024										1473	50.7706	3.77776
170.95	55.2359									358	17.6712													1475	150.618	17.4624										1474	50.7706	3.77776
170.95	55.2359									358	17.6712													1476	150.618	20.1324										1475	50.867	3.68134
172.96	55.7155									357	17.6524													1477	150.618	20.3824										1476	50.867	4.32111
173.05	55.737									358	17.6712													1478	150.618	19.3824										1477	50.867	4.38087
170.96	55.2383									358	17.6712													1479	150.618	16.2924										1478	50.867	4.14168
171.64	55.4007									357	17.6524													1480	150.618	16.7924										1479	50.867	3.4001
170.01	55.0111									356	17.6336													1481	150.618	16.7924										1480	50.867	3.52035
172.52	55.6107									357	17.6524													1482	151.058	18.5824										1481	50.867	3.52035
172.17	55.5272									358	17.6712													1483	151.498	17.2124										1482	50.9632	3.95924
171.11	55.2741									358	17.6712													1484	151.498	16.2424										1483	51.0593	3.64026
170.54	55.1379									358	17.6712													1485	151.058	15.2624										1484	51.0593	3.40738
170.54	55.1379									359	17.69													1486	151.058	16.1824										1485	50.9632	3.16183
170.54	55.1379									359	17.69													1487	151.058	16.9924										1486	50.9632	3.38324
162.87	53.2917									359	17.69													1488	151.498	18.4224										1487	50.9632	3.5779
164.21	53.6159									360	17.7087													1489	151.938	20.0324										1488	51.0593	3.93024
167.68	54.4522									360	17.7087													1490	151.938	20.0824										1489	51.1551	4.32436
168.73	54.7043									360	17.7087													1491	151.938	20.0824										1490	51.1551	4.33629
170.87	55.2168									361	17.7275													1492	151.938	20.0824										1491	51.1551	4.33629
170.87	55.2168									362	17.7461													1493	151.938	20.0824										1492	51.1551	4.33629
170.87	55.2168									362	17.7461													1494	151.938	18.7824										1493	51.1551	4.33629
169.47	54.8817									362	17.7461													1495	152.378	19.7124										1494	51.1551	4.02578
169.96	54.9991									363	17.7648													1496	152.378	20.8324										1495	51.2508	4.2573
168.42	54.6299									364	17.7834													1497	152.378	18.5724										1496	51.2508	4.52426
171.24	55.3052									364	17.7834													1498	152.378	18.5724										1497	51.2508	3.98507
172.23	55.5415									365	17.8019													1499	152.378	18.5724										1498	51.2508	3.98507
172.23	55.5415									365	17.8019													1500	151.938	21.0224										1499	51.2508	3.98507
172.5	55.6059									365	17.8019													1501	152.378	20.6724										1500	51.1551	4.5604
171.59	55.3888									365	17.8019													1502	152.378	18.5824										1501	51.2508	4.48615
172.74	55.6631									365	17.8019													1503	151.938	19.7024										1502	51.2508	3.98746
172.55	55.6178									365	17.8019													1504	151.498	18.5124										1503	51.1551	4.24559
173.74	55.9012									365	17.8019													1505	151.938	20.5824										1504	51.0593	3.95179
173.74	55.9012									364	17.7834													1506	152.378	19.7924										1505	51.1551	4.45554
173.74	55.9012									365	17.8019													1507	152.378	18.7324										1506	51.2508	4.27638
174.52	56.0867									366	17.8205													1508	152.378	18.1624										1507	51.2508	4.02331
176.11	56.4641									367	17.839													1509	152.818	17.7224										1508	51.2508	3.88705
176.03	56.4451									368	17.8574													1510	152.818	17.7224										1509	51.3463	3.79154
174.56	56.0962									368	17.8574													1511	152.818	10.0524										1510	51.3463	3.79154
174.98	56.196									368	17.8574													1512	153.258	10.9524										1511	51.3463	1.94536
174.98	56.196									368	17.8574													1513	153.258	14.4224										1512	51.4417	2.17428
174.98	56.196									368	17.8574													1514	153.258	15.4724										1513	51.4417	3.01056
171.27	55.3124									368	17.8574													1515	153.698	17.1724										1514	51.4417	3.26266
171.8	55.4389									368	17.8574													1516	154.138	16.7323										1515	51.5368	3.67996
170.6	55.1522									368	17.8574													1517	154.138	16.7323										1516	51.6318	3.58499
170.63	55.1594									368	17.8574													1518	154.138	15.3323										1517	51.6318	3.58499
177.88	56.8831									368	17.8574													1519	154.578	15.3823										1518	51.6318	3.24994
177.88	56.8831									369	17.8759													1520	155.018	13.4023										1519	51.7266	3.2725
177.88	56.8831									369	17.8759													1521	155.018	16.2223										1520	51.8212	2.80873
179.87	57.3528									370	17.8943													1522	155.458	16.7723										1521	51.8212	3.48399
180.06	57.3975									371	17.9126													1523	155.458	16.7723										1522	51.9156	3.62587
182.66	58.0088									371	17.9126													1524	155.458	17.0423										1523	51.9156	3.62587
178.92	57.1287									371	17.9126													1525	155.458	16.1323										1524	51.9156	3.69026
178.92	57.1287									372	17.931													1526	155.458	17.2823										1525	51.9156	3.47314
178.92	57.1287									372	17.931													1527	155.458	17.0923										1526	51.9156	3.74747
178.92	57.1287									372	17.931													1528	155.458	18.2823										1527	51.9156	3.70218
180.17	57.4234									371	17.9126													1529	155.018	18.7223										1528	51.9156	3.9856
180.25	57.4423									371	17.9126													1530	155.458	18.2823										1529	51.8212	4.08004
179.3	57.2184									372	17.931													1531	155.898	18.6223										1530	51.9156	3.9856
178.46	57.0201									372	17.931													1532	156.338	19.7723										1531	52.0099	4.07681
178.46	57.0201									372	17.931													1533	156.778	19.2523										1532	52.104	4.36009
178.46	57.0201									373	17.9493													1534	156.778	17.7823										1533	52.1979	4.2472
178.77	57.0933									374	17.9675													1535	156.778	18.2023										1534	52.1979	3.8983
177.95	56.8996									375	17.9858													1536	156.778	18.2023										1535	52.1979	3.99807
179.59	57.2868									375	17.9858													1537	156.778	18.2023										1536	52.1979	3.99807
179	57.1476									376	18.004													1538	156.778	14.4923										1537	52.1979	3.99807
179	57.1476									376	18.004													1539	156.778	15.0223										1538	52.1979	3.11443
178.74	57.0862									376	18.004													1540	156.778	13.8223										1539	52.1979	3.24099
181.86	57.821									376	18.004													1541	156.778	13.8523										1540	52.1979	2.95429
180.87	57.5882									377	18.0221													1542	156.778	21.1023										1541	52.1979	2.96146
182.78	58.037									377	18.0221													1543	157.218	20.6623										1542	52.1979	4.68515
182.78	58.037									378	18.0403													1544	157.218	20.6623										1543	52.2917	4.5914
182.78	58.037									379	18.0584													1545	157.658	22.2123										1544	52.2917	4.5914
183.03	58.0956									379	18.0584													1546	158.098	21.9623										1545	52.3853	4.9675
182.42	57.9525									379	18.0584													1547	158.098	24.5623										1546	52.4787	4.91886
175.13	56.2316									380	18.0764													1548	158.098	20.8223										1547	52.4787	5.53016
177.18	56.7175									380	18.0764													1549	158.538	20.3822										1548	52.4787	4.65006
175.1	56.2245									380	18.0764													1550	158.538	20.3822										1549	52.5719	4.55682
175.1	56.2245									379	18.0584													1551	158.538	20.3822										1550	52.5719	4.55682
171.47	55.3601									380	18.0764													1552	158.098	22.0723										1551	52.5719	4.55682
172.83	55.6846									381	18.0945													1553	158.098	22.1523										1552	52.4787	4.94477
176.06	56.4522									382	18.1125													1554	158.538	20.7622										1553	52.4787	4.96362
180.14	57.4164									381	18.0945													1555	158.538	19.9222										1554	52.5719	4.64647
179	57.1476									381	18.0945													1556	158.538	19.9222										1555	52.5719	4.44822
179	57.1476									381	18.0945													1557	158.978	19.4822										1556	52.5719	4.44822
179	57.1476									382	18.1125													1558	159.418	19.3522										1557	52.665	4.35515
179.04	57.157									383	18.1304													1559	159.858	18.0922										1558	52.7579	4.33545
176.96	56.6655									383	18.1304													1560	159.858	19.7322										1559	52.8506	4.04902
178.3	56.9823									383	18.1304													1561	160.298	18.7022										1560	52.8506	4.43616
178.39	57.0036									384	18.1484													1562	160.298	18.7022										1561	52.9432	4.20443
180.18	57.4258									384	18.1484													1563	160.298	18.4422										1562	52.9432	4.20443
180.18	57.4258									384	18.1484													1564	160.298	21.5622										1563	52.9432	4.14307
180.82	57.5765									384	18.1484													1565	160.738	20.1322										1564	52.9432	4.87782
179.51	57.2679									383	18.1304													1566	160.738	22.0422										1565	53.0356	4.55266
177.89	56.8854									383	18.1304													1567	161.178	21.6022										1566	53.0356	5.00141
177.45	56.7814									383	18.1304													1568	161.618	21.1622										1567	53.1278	4.90918
177.2	56.7223									383	18.1304													1569	161.618	21.4122										1568	53.2199	4.81711
175.99	56.4357									383	18.1304													1570	161.618	20.8022										1569	53.2199	4.87575
177.62	56.8216									383	18.1304													1571	162.058	13.0722										1570	53.2199	4.73263
177.92	56.8925									384	18.1484													1572	162.058	15.1222										1571	53.3118	2.91984
176.46	56.547									384	18.1484													1573	162.058	13.0422										1572	53.3118	3.40575
176.46	56.547									385	18.1663													1574	161.618	13.4822										1573	53.3118	2.91272
176.46	56.547									385	18.1663													1575	162.058	9.41217										1574	53.2199	3.00462
176.46	56.547									385	18.1663													1576	162.498	10.3322										1575	53.3118	2.04836
181.42	57.7176									386	18.1842													1577	162.938	13.1221										1576	53.4035	2.28104
184.67	58.4797									386	18.1842													1578	162.498	17.6422										1577	53.4951	2.95715
184.33	58.4002									386	18.1842													1579	162.498	16.5022										1578	53.4035	4.01286
186.85	58.9889									387	18.202													1580	162.498	16.5022										1579	53.4035	3.74408
186.85	58.9889									387	18.202													1581	162.938	16.0621										1580	53.4035	3.74408
186.85	58.9889									388	18.2198													1582	163.378	15.6621										1581	53.4951	3.65251
188.28	59.322									389	18.2376													1583	163.378	13.5821										1582	53.5865	3.57053
187.87	59.2265									389	18.2376													1584	163.378	14.9221										1583	53.5865	3.07894
187.84	59.2196									388	18.2198													1585	163.818	14.5721										1584	53.5865	3.39582
187.77	59.2033									388	18.2198													1586	163.818	16.3621										1585	53.6778	3.32582
179.37	57.2349									388	18.2198													1587	163.818	16.3621										1586	53.6778	3.74803
179.37	57.2349									388	18.2198													1588	163.818	17.0021										1587	53.6778	3.74803
179.37	57.2349									389	18.2376													1589	163.378	16.1321										1588	53.6778	3.8987
178.39	57.0036									390	18.2554													1590	163.378	14.5121										1589	53.5865	3.68139
177.6	56.8169									390	18.2554													1591	163.378	14.0721										1590	53.5865	3.29893
179.8	57.3363									391	18.2731													1592	163.378	13.8221										1591	53.5865	3.19489
181.29	57.687									392	18.2908													1593	163.378	12.6121										1592	53.5865	3.13574
185.37	58.6434									393	18.3084													1594	163.378	14.2421										1593	53.5865	2.84914
189.35	59.5707									393	18.3084													1595	163.818	14.1021										1594	53.5865	3.2351
186.55	58.9189									393	18.3084													1596	163.818	12.6421										1595	53.6778	3.21477
187.48	59.1357									394	18.3261													1597	164.258	12.2021										1596	53.6778	2.86927
190	59.7217									394	18.3261													1598	164.258	12.2021										1597	53.7689	2.77818
190	59.7217									394	18.3261													1599	164.258	12.2021										1598	53.7689	2.77818
190	59.7217									394	18.3261													1600	164.698	16.7221										1599	53.7689	2.77818
185.98	58.7859									394	18.3261													1601	164.698	19.9721										1600	53.8598	3.85779
187.12	59.0518									394	18.3261													1602	164.698	19.6321										1601	53.8598	4.61995
186.89	58.9982									394	18.3261													1603	165.138	21.7121										1602	53.8598	4.54039
193.09	60.4372									393	18.3084													1604	165.138	21.7121										1603	53.9506	5.03831
190.28	59.7866									393	18.3084													1605	165.578	21.2721										1604	53.9506	5.03831
190.28	59.7866									394	18.3261													1606	166.018	22.2621										1605	54.0412	4.94769
190.28	59.7866									394	18.3261													1607	166.018	21.8521										1606	54.1317	5.19031
181.26	57.68									394	18.3261													1608	165.578	22.2621										1607	54.1317	5.09489
185.31	58.6294									395	18.3437													1609	165.578	22.1921										1608	54.0412	5.17836
180.18	57.4258									396	18.3613													1610	165.578	13.7921										1609	54.0412	5.16206
171.58	55.3864									397	18.3788													1611	165.578	13.7921										1610	54.0412	3.19369
176.11	56.4641									396	18.3613													1612	166.018	13.3521										1611	54.0412	3.19369
176.11	56.4641									397	18.3788													1613	166.458	11.9321										1612	54.1317	3.10323
176.41	56.5352									397	18.3788													1614	166.458	11.1421										1613	54.222	2.78163
173.15	55.7608									397	18.3788													1615	166.898	12.9021										1614	54.222	2.59492
179.52	57.2703									398	18.3963													1616	167.338	13.9521										1615	54.3121	3.02416
179.96	57.374									398	18.3963													1617	167.778	17.592										1616	54.4021	3.28493
177.36	56.7601									398	18.3963													1618	167.778	21.572										1617	54.4919	4.15148
177.36	56.7601									398	18.3963													1619	167.778	18.772										1618	54.4919	5.0788
177.36	56.7601									399	18.4138													1620	168.218	19.262										1619	54.4919	4.42699
177.36	56.7601									399	18.4138													1621	168.218	21.782										1620	54.5816	4.5541
176.01	56.4404									399	18.4138													1622	168.218	21.782										1621	54.5816	5.14005
177.91	56.8902									399	18.4138													1623	168.218	21.782										1622	54.5816	5.14005
178.99	57.1452									399	18.4138													1624	168.218	17.762										1623	54.5816	5.14005
183.29	58.1566									400	18.4312													1625	168.218	18.902										1624	54.5816	4.20428
183.29	58.1566									400	18.4312													1626	168.218	18.672										1625	54.5816	4.47022
183.29	58.1566									401	18.4487													1627	167.778	25.312										1626	54.5816	4.4166
184.93	58.5406									402	18.4661													1628	167.778	22.502										1627	54.4919	5.94527
181.46	57.727									402	18.4661													1629	168.218	22.062										1628	54.4919	5.2947
178.32	56.9871									402	18.4661													1630	168.218	22.062										1629	54.5816	5.20502
175.94	56.4238									402	18.4661													1631	168.218	13.042										1630	54.5816	5.20502
176.62	56.5849									402	18.4661													1632	168.658	16.652										1631	54.5816	3.09835
176.62	56.5849									403	18.4834													1633	169.098	11.082										1632	54.6711	3.95825
176.62	56.5849									403	18.4834													1634	169.538	2.042										1633	54.7605	2.66528
180.4	57.4776									404	18.5008													1635	169.098	7.01201										1634	54.8497	0.536657
179.78	57.3316									404	18.5008													1636	169.538	6.572										1635	54.7605	1.70358
183.71	58.255									403	18.4834													1637	169.538	6.872										1636	54.8497	1.61436
182.34	57.9337									403	18.4834													1638	169.538	3.612										1637	54.8497	1.68545
185.23	58.6107									403	18.4834													1639	169.978	9.54199										1638	54.8497	0.911051
183.86	58.2901									403	18.4834													1640	169.978	9.98199										1639	54.9388	2.33145
185.09	58.578									403	18.4834													1641	169.978	7.38199										1640	54.9388	2.43516
185.09	58.578									403	18.4834													1642	169.978	7.38199										1641	54.9388	1.8213
185.09	58.578									403	18.4834													1643	170.418	6.94198										1642	54.9388	1.8213
172.56	55.6202									403	18.4834													1644	170.418	6.94198										1643	55.0277	1.73238
168.15	54.5651									403	18.4834													1645	170.418	5.59198										1644	55.0277	1.73238
169.39	54.8626									403	18.4834													1646	170.418	7.49198										1645	55.0277	1.41266
164.89	53.7802									403	18.4834													1647	170.418	8.57198										1646	55.0277	1.86244
159.39	52.4461									403	18.4834													1648	170.858	12.432										1647	55.0277	2.11751
159.39	52.4461									403	18.4834													1649	170.858	12.432										1648	55.1165	3.04008
159.39	52.4461									403	18.4834													1650	171.298	11.992										1649	55.1165	3.04008
160.06	52.6093									403	18.4834													1651	171.738	13.192										1650	55.2051	2.95146
152.22	50.6875									403	18.4834													1652	171.738	9.72195										1651	55.2936	3.24697
153.03	50.8873									404	18.5008													1653	171.738	6.58195										1652	55.2936	2.4334
159.79	52.5436									404	18.5008													1654	171.738	4.20195										1653	55.2936	1.69346
159.79	52.5436									404	18.5008													1655	171.738	4.88195										1654	55.2936	1.1302
159.79	52.5436									405	18.5181													1656	172.178	4.44194										1655	55.2936	1.29135
155.39	51.4678									406	18.5353													1657	172.178	4.44194										1656	55.3819	1.20303
156.11	51.6444									407	18.5526													1658	172.618	7.78193										1657	55.3819	1.20303
155.1	51.3966									407	18.5526													1659	172.618	7.16193										1658	55.4701	2.00752
159.34	52.4339									407	18.5526													1660	172.178	11.5319										1659	55.4701	1.86146
157.2	51.9113									408	18.5698													1661	172.178	10.1619										1660	55.3819	2.8731
157.2	51.9113									408	18.5698													1662	172.178	13.0519										1661	55.3819	2.55181
157.2	51.9113									408	18.5698													1663	172.178	11.6819										1662	55.3819	3.22878
157.93	52.0898									408	18.5698													1664	172.178	12.9119										1663	55.3819	2.90823
165.04	53.8164									409	18.587													1665	172.178	12.9119										1664	55.3819	3.19605
166.32	54.125									409	18.587													1666	172.178	12.9119										1665	55.3819	3.19605
163.87	53.5337									409	18.587													1667	172.178	0.381944										1666	55.3819	3.19605
164.52	53.6909									409	18.587													1668	172.178	-4.02806										1667	55.3819	0.238294
164.52	53.6909									409	18.587													1669	172.178	-2.78806										1668	55.3819	-0.816796
164.52	53.6909									409	18.587													1670	172.178	-7.28806										1669	55.3819	-0.519356
164.83	53.7657									408	18.5698													1671	172.178	-12.7881										1670	55.3819	-1.6017
168.66	54.6875									408	18.5698													1672	172.178	-12.7881										1671	55.3819	-2.93582
166.36	54.1347									408	18.5698													1673	172.178	-12.7881										1672	55.3819	-2.93582
168.1	54.5531									409	18.587													1674	172.178	-12.1181										1673	55.3819	-2.93582
166.28	54.1154									409	18.587													1675	172.178	-19.9581										1674	55.3819	-2.77262
166.28	54.1154									409	18.587													1676	172.618	-19.5881										1675	55.3819	-4.69444
166.28	54.1154									409	18.587													1677	172.618	-12.8281										1676	55.4701	-4.5828
165.84	54.0094									410	18.6042													1678	172.618	-12.8281										1677	55.4701	-2.92654
159.69	52.5192									409	18.587													1679	173.058	-13.2681										1678	55.4701	-2.92654
159.69	52.5192									410	18.6042													1680	173.498	-18.1081										1679	55.5581	-3.01456
174.16	56.0011									410	18.6042													1681	173.938	-17.8281										1680	55.646	-4.17821
173.59	55.8656									410	18.6042													1682	173.938	-18.8381										1681	55.7337	-4.08934
173.59	55.8656									409	18.587													1683	173.938	-14.5981										1682	55.7337	-4.33715
173.59	55.8656									409	18.587													1684	174.378	-17.1781										1683	55.7337	-3.29982
172	55.4867									409	18.587													1685	174.378	-17.1781										1684	55.8213	-3.90999
173.86	55.9298									409	18.587													1686	174.378	-17.1781										1685	55.8213	-3.90999
176.07	56.4546									409	18.587													1687	174.378	-16.4481										1686	55.8213	-3.90999
174.02	55.9679									409	18.587													1688	174.818	-9.77811										1687	55.8213	-3.7315
176.61	56.5826									409	18.587													1689	174.818	-8.49811										1688	55.9088	-2.09234
176.61	56.5826									409	18.587													1690	174.818	-10.9481										1689	55.9088	-1.78372
176.61	56.5826									410	18.6042													1691	174.818	-10.2981										1690	55.9088	-2.37502
177.97	56.9044									410	18.6042													1692	174.818	-10.2981										1691	55.9088	-2.21791
178.92	57.1287									410	18.6042													1693	174.818	-10.2981										1692	55.9088	-2.21791
182.66	58.0088									411	18.6213													1694	174.378	-9.5481										1693	55.9088	-2.21791
185.53	58.6808									411	18.6213													1695	174.378	-5.7181										1694	55.8213	-2.05559
186.99	59.0215									412	18.6384													1696	174.378	-8.0181										1695	55.8213	-1.13379
186.99	59.0215									413	18.6555													1697	174.818	-6.71811										1696	55.8213	-1.68664
186.99	59.0215									414	18.6725													1698	174.818	-8.53811										1697	55.9088	-1.35565
186.64	58.9399									415	18.6896													1699	174.818	-8.53811										1698	55.9088	-1.79336
183.2	58.1355									415	18.6896													1700	174.818	-8.53811										1699	55.9088	-1.79336
183.76	58.2667									415	18.6896													1701	175.258	-9.41812										1700	55.9088	-1.79336
182.68	58.0135									414	18.6725													1702	174.818	-15.1281										1701	55.9961	-1.98667
182.68	58.0135									414	18.6725													1703	175.258	-15.5681										1702	55.9088	-3.38956
184.49	58.4376									415	18.6896													1704	175.258	-1.09812										1703	55.9961	-3.47686
183.8	58.2761									415	18.6896													1705	175.258	-1.66812										1704	55.9961	0.00508831
186.9	59.0005									415	18.6896													1706	174.818	-1.22811										1705	55.9961	-0.130508
185.93	58.7742									416	18.7066													1707	174.818	-1.22811										1706	55.9088	-0.0432097
184.92	58.5382									416	18.7066													1708	174.818	-2.81811										1707	55.9088	-0.0432097
184.92	58.5382									417	18.7235													1709	174.818	-0.958115										1708	55.9088	-0.42211
184.92	58.5382									417	18.7235													1710	174.818	1.25189										1709	55.9088	0.0210357
184.92	58.5382									418	18.7405													1711	174.818	-0.798115										1710	55.9088	0.545857
185.74	58.7299									419	18.7574													1712	174.818	1.79189										1711	55.9088	0.059094
187.67	59.18									418	18.7405													1713	174.818	1.79189										1712	55.9088	0.673815
191.78	60.1342									418	18.7405													1714	175.258	1.35188										1713	55.9088	0.673815
193.99	60.645									419	18.7574													1715	175.258	2.71188										1714	55.9961	0.586516
193.99	60.645									419	18.7574													1716	175.258	3.66188										1715	55.9961	0.908298
193.99	60.645									419	18.7574													1717	175.698	6.96187										1716	55.9961	1.13267
193.28	60.4811									420	18.7743													1718	175.698	9.83187										1717	56.0832	1.92561
192.94	60.4025									421	18.7911													1719	176.138	10.8519										1718	56.0832	2.59759
191.34	60.0324									421	18.7911													1720	176.578	10.4118										1719	56.1702	2.85131
188.18	59.2987									421	18.7911													1721	177.018	9.97184										1720	56.2571	2.76444
189.1	59.5126									422	18.808													1722	177.458	9.18183										1721	56.3438	2.67771
189.1	59.5126									422	18.808													1723	177.458	5.74183										1722	56.4304	2.50951
189.1	59.5126									422	18.808													1724	177.458	6.30183										1723	56.4304	1.70508
191.54	60.0787									423	18.8248													1725	177.018	5.66184										1724	56.4304	1.83632
192.4	60.2777									423	18.8248													1726	177.018	5.66184										1725	56.3438	1.6697
192.41	60.28									423	18.8248													1727	177.458	7.03183										1726	56.3438	1.6697
196.81	61.2944									423	18.8248													1728	177.458	6.34183										1727	56.4304	2.00723
195.85	61.0736									423	18.8248													1729	177.458	9.44183										1728	56.4304	1.84569
195.85	61.0736									423	18.8248													1730	177.898	8.03182										1729	56.4304	2.57014
198.31	61.6388									423	18.8248													1731	177.898	7.02182										1730	56.5169	2.25737
197.49	61.4506									424	18.8415													1732	178.338	6.58181										1731	56.5169	2.02137
202	62.4829									425	18.8583													1733	178.338	6.58181										1732	56.6032	1.93507
201.74	62.4235									424	18.8415													1734	178.778	6.1418										1733	56.6032	1.93507
201.74	62.4235									424	18.8415													1735	179.218	6.52179										1734	56.6893	1.8489
201.74	62.4235									424	18.8415													1736	178.778	8.8918										1735	56.7753	1.95451
196.35	61.1887									425	18.8583													1737	178.778	13.0018										1736	56.6893	2.49065
199	61.797									425	18.8583													1738	179.218	14.7718										1737	56.6893	3.44492
195.84	61.0713									425	18.8583													1739	179.218	14.7718										1738	56.7753	3.86967
196.23	61.1611									425	18.8583													1740	179.218	14.7718										1739	56.7753	3.86967
194.32	60.7211									426	18.875													1741	179.658	13.6218										1740	56.7753	3.86967
194.32	60.7211									427	18.8917													1742	180.098	12.8418										1741	56.8612	3.61986
194.32	60.7211									427	18.8917													1743	180.098	11.2418										1742	56.947	3.45556
197.36	61.4208									427	18.8917													1744	180.098	8.08177										1743	56.947	3.08538
192.73	60.354									428	18.9084													1745	180.538	8.56176										1744	56.947	2.35172
198.45	61.6709									428	18.9084													1746	180.538	8.56176										1745	57.0326	2.48006
203.23	62.7633									429	18.925													1747	180.538	8.56176										1746	57.0326	2.48006
203.23	62.7633									430	18.9417													1748	180.978	10.5617										1747	57.0326	2.48006
203.54	62.8339									430	18.9417													1749	180.978	11.4217										1748	57.1181	2.96061
202.54	62.606									431	18.9582													1750	180.978	11.4317										1749	57.1181	3.15963
206.92	63.6017									432	18.9748													1751	180.978	15.8317										1750	57.1181	3.16195
207.32	63.6923									433	18.9914													1752	180.978	14.8717										1751	57.1181	4.17635
207.32	63.6923									434	19.0079													1753	180.978	14.8717										1752	57.1181	3.95557
207.23	63.6719									434	19.0079													1754	180.978	17.3317										1753	57.1181	3.95557
209.99	64.296									434	19.0079													1755	181.418	16.0717										1754	57.1181	4.52072
208.09	63.8666									434	19.0079													1756	181.858	20.1417										1755	57.2034	4.24722
209.94	64.2847									434	19.0079													1757	181.418	20.3217										1756	57.2886	5.19426
209.94	64.2847									435	19.0244													1758	181.418	20.3217										1757	57.2034	5.22013
209.94	64.2847									435	19.0244													1759	181.418	20.3217										1758	57.2034	5.22013
210.91	64.5036									435	19.0244													1760	181.858	14.4917										1759	57.2034	5.22013
214.67	65.3491									435	19.0244													1761	181.858	17.1417										1760	57.2886	3.90006
217.5	65.9828									436	19.0408													1762	181.858	13.9817										1761	57.2886	4.50835
176.26	56.4997									436	19.0408													1763	181.858	14.3717										1762	57.2886	3.78273
174.89	56.1746									436	19.0408													1764	182.298	12.0217										1763	57.2886	3.87246
174.89	56.1746									437	19.0573													1765	182.738	11.5817										1764	57.3737	3.34747
174.89	56.1746									436	19.0408													1766	182.738	11.5817										1765	57.4586	3.26254
171.06	55.2622									435	19.0244													1767	182.738	14.6217										1766	57.4586	3.26254
172.58	55.625									435	19.0244													1768	183.178	9.5517										1767	57.4586	3.96216
176.37	56.5257									436	19.0408													1769	183.178	15.2717										1768	57.5434	2.8106
177.78	56.8594									437	19.0573													1770	183.618	19.6117										1769	57.5434	4.12749
177.78	56.8594									437	19.0573													1771	184.058	19.1717										1770	57.6281	5.13521
177.78	56.8594									437	19.0573													1772	184.058	19.4817										1771	57.7126	5.05068
185.69	58.7182									437	19.0573													1773	184.498	18.0417										1772	57.7126	5.12128
183.81	58.2784									438	19.0737													1774	184.938	21.9817										1773	57.797	4.80904
185.18	58.599									438	19.0737													1775	185.378	21.9417										1774	57.8813	5.72041
183.09	58.1097									437	19.0573													1776	185.818	21.5016										1775	57.9654	5.72691
180.26	57.4446									437	19.0573													1777	185.818	21.4116										1776	58.0494	5.64291
180.26	57.4446									437	19.0573													1778	185.818	24.1716										1777	58.0494	5.62252
180.26	57.4446									437	19.0573													1779	185.818	22.2716										1778	58.0494	6.24664
180.05	57.3952									436	19.0408													1780	185.818	24.1216										1779	58.0494	5.81724
181.11	57.6447									437	19.0573													1781	186.258	23.6816										1780	58.0494	6.23535
179.53	57.2726									438	19.0737													1782	186.258	23.6816										1781	58.1333	6.15148
174.7	56.1295									439	19.0901													1783	186.258	24.6516										1782	58.1333	6.15148
173.8	55.9155									439	19.0901													1784	186.258	28.4116										1783	58.1333	6.3703
173.8	55.9155									439	19.0901													1785	186.698	30.8016										1784	58.1333	7.21586
173.8	55.9155									438	19.0737													1786	186.698	-10.4384										1785	58.217	7.76582
172.5	55.6059									438	19.0737													1787	186.698	-11.8084										1786	58.217	-1.71735
172.62	55.6345									438	19.0737													1788	187.138	-12.2484										1787	58.217	-2.04238
173.64	55.8775									439	19.0901													1789	186.698	-11.8084										1788	58.3006	-2.12599
172.9	55.7012									440	19.1064													1790	186.258	-15.1984										1789	58.217	-2.04238
174.645	56.1164									441	19.1228													1791	186.258	-13.6784										1790	58.1333	-2.87108
174.645	56.1164									441	19.1228													1792	186.698	-10.3284										1791	58.1333	-2.50829
174.645	56.1164									441	19.1228													1793	187.138	-9.35839										1792	58.217	-1.69129
177.46	56.7838									440	19.1064													1794	187.138	-9.35839										1793	58.3006	-1.44117
175.9	56.4143									440	19.1064													1795	187.138	-9.35839										1794	58.3006	-1.44117
177.64	56.8263									441	19.1228													1796	187.138	-1.44839										1795	58.3006	-1.44117
175.73	56.374									442	19.1391													1797	187.578	-3.7684										1796	58.3006	0.41756
175.73	56.374									443	19.1554													1798	187.578	-2.3984										1797	58.3841	-0.105664
175.73	56.374									443	19.1554													1799	187.138	-4.04839										1798	58.3841	0.214909
175.73	56.374									444	19.1716													1800	187.138	-6.87839										1799	58.3006	-0.190925
171.16	55.2861									444	19.1716													1801	187.138	-6.87839										1800	58.3006	-0.855978
167.18	54.332									444	19.1716													1802	187.138	-6.87839										1801	58.3006	-0.855978
162.53	53.2093									444	19.1716													1803	186.698	-6.64838										1802	58.3006	-0.855978
163.04	53.3329									444	19.1716													1804	187.138	-6.02839										1803	58.217	-0.821832
163.04	53.3329									445	19.1879													1805	187.578	-8.0484										1804	58.3006	-0.655924
163.04	53.3329									446	19.2041													1806	188.018	-13.3184										1805	58.3841	-1.11148
164.18	53.6087									445	19.1879													1807	188.018	-14.2184										1806	58.4675	-2.33796
161.36	52.9254									445	19.1879													1808	188.018	-14.2184										1807	58.4675	-2.55193
162.32	53.1584									446	19.2041													1809	187.578	-13.7784										1808	58.4675	-2.55193
162.32	53.1584									446	19.2041													1810	187.578	-15.0784										1809	58.3841	-2.46858
162.32	53.1584									447	19.2203													1811	187.578	-14.9584										1810	58.3841	-2.77819
160.58	52.7358									447	19.2203													1812	188.018	-14.3784										1811	58.3841	-2.74959
160.3	52.6677									447	19.2203													1813	188.458	-15.5584										1812	58.4675	-2.59
163.06	53.3377									447	19.2203													1814	188.898	-14.2534										1813	58.5507	-2.84944
166.02	54.0528									447	19.2203													1815	188.898	-14.2534										1814	58.6338	-2.51735
162.93	53.3062									447	19.2203													1816	188.898	-14.2534										1815	58.6338	-2.51735
162.93	53.3062									448	19.2364													1817	188.458	-10.9984										1816	58.6338	-2.51735
162.93	53.3062									448	19.2364													1818	188.458	-12.5584										1817	58.5507	-1.76691
165.41	53.9057									448	19.2364													1819	188.898	-11.2584										1818	58.5507	-2.13637
164.91	53.785									449	19.2526													1820	189.338	-13.6084										1819	58.6338	-1.80744
166.95	54.2767									449	19.2526													1821	189.778	-14.0484										1820	58.7167	-2.34275
168.84	54.7307									449	19.2526													1822	189.778	-14.0484										1821	58.7996	-2.4256
164.46	53.6764									449	19.2526													1823	190.218	-14.4885										1822	58.7996	-2.4256
164.46	53.6764									449	19.2526													1824	190.218	-19.0585										1823	58.8823	-2.50831
164.46	53.6764									450	19.2687													1825	190.218	-23.0385										1824	58.8823	-3.59623
162.44	53.1875									451	19.2848													1826	190.218	-27.6885										1825	58.8823	-4.55029
159.33	52.4315									451	19.2848													1827	190.218	-27.1785										1826	58.8823	-5.67301
162.43	53.1851									452	19.3008													1828	190.658	-27.6185										1827	58.8823	-5.54944
158.85	52.3144									452	19.3008													1829	191.098	-28.0585										1828	58.9649	-5.63203
157.33	51.9431									452	19.3008													1830	190.658	-26.4785										1829	59.0474	-5.7145
157.25	51.9236									452	19.3008													1831	190.658	-29.2985										1830	58.9649	-5.35621
157.9	52.0825									453	19.3169													1832	191.098	-28.7785										1831	58.9649	-6.0395
153.35	50.9661									453	19.3169													1833	191.098	-28.7785										1832	59.0474	-5.88898
153.74	51.0622									453	19.3169													1834	191.538	-29.2185										1833	59.0474	-5.88898
153.74	51.0622									454	19.3329													1835	191.538	-30.9585										1834	59.1297	-5.97132
153.74	51.0622									454	19.3329													1836	191.538	-31.2385										1835	59.1297	-6.39388
153.52	51.008									454	19.3329													1837	191.538	-28.4785										1836	59.1297	-6.462
158.78	52.2974									454	19.3329													1838	191.538	-25.5185										1837	59.1297	-5.792
159.42	52.4534									455	19.3489													1839	191.538	-28.6085										1838	59.1297	-5.07694
154.92	51.3524									455	19.3489													1840	191.978	-29.0485										1839	59.1297	-5.82348
154.05	51.1385									455	19.3489													1841	191.978	-29.0485										1840	59.2119	-5.9057
154.05	51.1385									455	19.3489													1842	191.978	-26.5685										1841	59.2119	-5.9057
154.05	51.1385									455	19.3489													1843	192.419	-27.5085										1842	59.2119	-5.30623
154.78	51.318									456	19.3649													1844	192.419	-25.4685										1843	59.294	-5.50898
154.39	51.2221									457	19.3808													1845	192.419	-23.5785										1844	59.294	-5.01733
146.04	49.1531									457	19.3808													1846	192.419	-27.9585										1845	59.294	-4.56331
150.95	50.3736									458	19.3968													1847	192.419	-27.9585										1846	59.294	-5.61766
145.37	48.9857									459	19.4127													1848	192.859	-28.3985										1847	59.294	-5.61766
145.37	48.9857									460	19.4285													1849	193.299	-30.8585										1848	59.376	-5.69963
145.37	48.9857									460	19.4285													1850	193.299	-33.9685										1849	59.4578	-6.27036
142.09	48.1629									461	19.4444													1851	193.739	-31.3085										1850	59.4578	-7.02636
146.22	49.198									461	19.4444													1852	193.739	-34.8885										1851	59.5396	-6.3545
151.79	50.5813									461	19.4444													1853	193.739	-36.4085										1852	59.5396	-7.22513
151.75	50.5714									462	19.4602													1854	193.739	-36.4885										1853	59.5396	-7.59643
150.35	50.2251									463	19.476													1855	194.179	-36.2785										1854	59.5396	-7.616
150.35	50.2251									463	19.476													1856	194.179	-40.8285										1855	59.6212	-7.53868
150.35	50.2251									463	19.476													1857	194.179	-40.4385										1856	59.6212	-8.65502
148.68	49.8107									463	19.476													1858	194.619	-40.8786										1857	59.6212	-8.55897
151.53	50.517									463	19.476													1859	194.619	-40.8786										1858	59.7026	-8.64046
147.87	49.6093									464	19.4918													1860	194.619	-41.0986										1859	59.7026	-8.64046
144.96	48.8831									464	19.4918													1861	194.619	-35.8386										1860	59.7026	-8.69463
144.96	48.8831									464	19.4918													1862	195.059	-35.6386										1861	59.7026	-7.40529
144.96	48.8831									463	19.476													1863	195.059	-40.1386										1862	59.784	-7.33059
141.55	48.027									464	19.4918													1864	195.059	-41.0086										1863	59.784	-8.43163
142.16	48.1805									464	19.4918													1865	195.059	-41.0086										1864	59.784	-8.64552
144.22	48.6978									464	19.4918													1866	195.059	-41.0086										1865	59.784	-8.64552
143.85	48.605									464	19.4918													1867	195.499	-40.7186										1866	59.784	-8.64552
139.53	47.5171									464	19.4918													1868	195.939	-41.5486										1867	59.8652	-8.54727
139.53	47.5171									464	19.4918													1869	195.939	-49.8986										1868	59.9464	-8.72425
131.55	45.4823									465	19.5076													1870	196.379	-45.4286										1869	59.9464	-10.7933
132.43	45.7084									465	19.5076													1871	196.819	-51.4486										1870	60.0274	-9.65376
134.82	46.3202									464	19.4918													1872	197.259	-51.8886										1871	60.1082	-11.1226
131.73	45.5286									463	19.476													1873	197.259	-51.8886										1872	60.189	-11.2033
131.73	45.5286									462	19.4602													1874	197.699	-55.6086										1873	60.189	-11.2033
131.73	45.5286									462	19.4602													1875	197.699	-51.4786										1874	60.2696	-12.1067
136.38	46.7179									463	19.476													1876	197.699	-45.9086										1875	60.2696	-11.0716
135	46.3661									463	19.476													1877	198.139	-46.3886										1876	60.2696	-9.68835
136.76	46.8146									463	19.476													1878	198.579	-48.2286										1877	60.3502	-9.77876
138.68	47.3019									463	19.476													1879	198.579	-48.2286										1878	60.4306	-10.2055
140.61	47.7899									464	19.4918													1880	198.579	-48.2286										1879	60.4306	-10.2055
140.61	47.7899									464	19.4918													1881	198.579	-49.8986										1880	60.4306	-10.2055
140.61	47.7899									464	19.4918													1882	198.579	-47.0486										1881	60.4306	-10.6198
141.09	47.911									464	19.4918													1883	199.019	-51.1487										1882	60.4306	-9.91353
137.93	47.1118									464	19.4918													1884	199.019	-54.0587										1883	60.5109	-10.9016
137.93	47.1118									465	19.5076													1885	199.019	-54.0587										1884	60.5109	-11.6277
139.63	47.5424									465	19.5076													1886	198.579	-53.6186										1885	60.5109	-11.6277
137.42	46.9823									465	19.5076													1887	199.019	-57.4687										1886	60.4306	-11.5475
137.42	46.9823									465	19.5076													1888	199.019	-56.8587										1887	60.5109	-12.4839
137.42	46.9823									465	19.5076													1889	199.019	-54.7987										1888	60.5109	-12.3303
141.85	48.1025									466	19.5233													1890	199.019	-55.1687										1889	60.5109	-11.8131
142.08	48.1604									467	19.539													1891	199.019	-59.4887										1890	60.5109	-11.9058
144.5	48.7679									468	19.5547													1892	199.019	-59.4887										1891	60.5109	-12.9938
145.01	48.8956									469	19.5704													1893	199.459	-67.9087										1892	60.5109	-12.9938
144.06	48.6577									469	19.5704													1894	199.459	-67.0287										1893	60.591	-15.1087
140.19	47.6839									469	19.5704													1895	199.019	-64.1987										1894	60.591	-14.8826
143.66	48.5574									468	19.5547													1896	198.579	-66.8486										1895	60.5109	-14.1907
133.4	45.957									469	19.5704													1897	198.139	-66.4086										1896	60.4306	-14.902
124.95	43.7734									470	19.586													1898	198.139	-66.4086										1897	60.3502	-14.8216
124.06	43.541									469	19.5704													1899	198.579	-62.1986										1898	60.3502	-14.8216
134.18	46.1566									469	19.5704													1900	198.579	-63.5786										1899	60.4306	-13.7127
134.52	46.2435									469	19.5704													1901	198.579	-61.8186										1900	60.4306	-14.0644
																								1902	198.579	-59.8986										1901	60.4306	-13.616
																								1903	199.019	-58.4087										1902	60.4306	-13.1286
																								1904	199.019	-58.4087										1903	60.5109	-12.7209
																								1905	199.019	-58.4087										1904	60.5109	-12.7209
																								1906	199.019	-57.9287										1905	60.5109	-12.7209
																								1907	199.019	-61.0887										1906	60.5109	-12.5998
																								1908	199.459	-61.5287										1907	60.5109	-13.3991
																								1909	199.459	-59.8287										1908	60.591	-13.4793
																								1910	199.459	-62.0387										1909	60.591	-13.0486
																								1911	199.459	-62.0387										1910	60.591	-13.6087
																								1912	199.459	-62.0387										1911	60.591	-13.6087
																								1913	199.899	-58.0487										1912	60.591	-13.6087
																								1914	200.339	-58.2587										1913	60.6711	-12.5686
																								1915	200.779	-56.2787										1914	60.751	-12.5906
																								1916	201.219	-56.2087										1915	60.8308	-12.0629
																								1917	201.219	-57.1587										1916	60.9105	-12.0149
																								1918	201.219	-61.0287										1917	60.9105	-12.2529
																								1919	200.779	-57.1187										1918	60.9105	-13.2266
																								1920	201.219	-67.8187										1919	60.8308	-12.2735
																								1921	201.659	-76.7087										1920	60.9105	-14.9535
																								1922	201.219	-77.1587										1921	60.9901	-17.2168
																								1923	201.219	-67.0387										1922	60.9105	-17.3695
																								1924	201.219	-66.6987										1923	60.9105	-14.7539
																																				1924	60.9105	-14.667

## Sheet: Sheet1
fecha	Precio	Ut	LN	Pol	Acum	index	IE	Menciones			Precio	index	Neg	Pos
2012-05-18	38.2318	0	0	22.0871	103.743	85	0	200		0.957325	38.2318	85	38.5774	103.35
2012-05-19	38.2318	0	0	0.854167	104.597	85	0	10			38.2318	85	39.3274	104.1
2012-05-20	38.2318	0	0	-0.15	104.447	85	0	10			38.2318	85	39.6131	104.242
2012-05-21	34.03	-4.2018	-0.116425	2.79161	107.239	85	0	58			34.03	85	40.0931	105.082
2012-05-22	31	-3.03	-0.0932553	1.19921	108.438	85	0	49			31	85	40.4379	105.427
2012-05-23	32	1	0.0317487	0.152496	108.59	85	0	38			32	85	40.7561	105.836
2012-05-24	33.03	1.03	0.0316803	1.77386	110.364	85	0	16			33.03	85	41.0061	106.586
2012-05-25	31.91	-1.12	-0.0344968	0.172078	110.536	85	0	22			31.91	85	41.4228	107.003
2012-05-26	31.91	0	0	0.269048	110.805	86	1	4			31.91	86	42.4228	109.003
2012-05-27	31.91	0	0	0.2	111.005	86	0	2			31.91	86	42.4228	110.003
2012-05-28	31.91	0	0	0	111.005	86	0	2			31.91	86	42.4228	110.003
2012-05-29	28.84	-3.07	-0.101156	-0.0167508	110.989	86	0	33			28.84	86	42.7561	110.241
2012-05-30	28.19	-0.65	-0.022796	3.26786	114.257	86	0	21			28.19	86	42.833	110.78
2012-05-31	29.6	1.41	0.0488071	1.84951	116.106	86	0	58			29.6	86	43.0492	111.131
2012-06-01	27.72	-1.88	-0.0656202	0.58869	116.695	86	0	23			27.72	86	43.3826	111.331
2012-06-02	27.72	0	0	0.35	117.045	87	1	1			27.72	87	43.3826	111.331
2012-06-03	27.72	0	0	0.207143	117.252	88	1	4			27.72	88	44.3826	113.331
2012-06-04	26.9	-0.82	-0.0300279	1.24327	118.495	89	1	9			26.9	89	45.0492	114.664
2012-06-05	25.869	-1.031	-0.0390809	-0.228973	118.266	89	0	19			25.869	89	45.7159	115.109
2012-06-06	26.81	0.941	0.0357296	0.0102453	118.276	89	0	10			26.81	89	46.0016	115.252
2012-06-07	26.31	-0.5	-0.0188259	0.441667	118.718	89	0	6			26.31	89	46.6683	115.585
2012-06-08	27.1	0.79	0.0295846	0.818813	119.537	89	0	14			27.1	89	47.2397	116.013
2012-06-11	27.005	-0.095	-0.00351169	0.211111	119.748	89	0	5			27.005	89	47.5731	116.347
2012-06-12	27.4	0.395	0.014521	1.48782	121.236	89	0	10			27.4	89	47.5731	117.347
2012-06-13	27.27	-0.13	-0.00475582	0.286364	121.522	89	0	6			27.27	89	47.5731	117.847
2012-06-14	28.29	1.02	0.0367212	0.0287879	121.551	89	0	2			28.29	89	47.5731	117.847
2012-06-15	30.014	1.724	0.0591556	1.75	123.301	89	0	10			30.014	89	47.5731	118.275
2012-06-16	30.014	0	0	-0.25	123.051	89	0	4			30.014	89	47.9064	118.275
2012-06-18	31.41	1.396	0.0454624	0.2	123.251	89	0	4			31.41	89	47.9064	118.609
2012-06-19	31.911	0.501	0.0158245	0.35	123.601	89	0	2			31.911	89	47.9064	119.609
2012-06-20	31.6	-0.311	-0.00979366	0	123.601	89	0	2			31.6	89	47.9064	119.609
2012-06-21	31.84	0.24	0.00756624	0.318182	123.919	89	0	5			31.84	89	47.9064	120.275
2012-06-22	33.05	1.21	0.0372982	0.483333	124.403	89	0	7			33.05	89	47.9064	120.675
2012-06-23	33.05	0	0	0	124.403	89	0	1			33.05	89	47.9064	120.675
2012-06-24	33.05	0	0	0.3	124.703	90	1	1			33.05	90	47.9064	120.675
2012-06-25	32.06	-0.99	-0.0304124	0.9	125.603	90	0	6			32.06	90	47.9064	121.175
2012-06-26	33.1	1.04	0.0319241	-0.3	125.303	90	0	6			33.1	90	48.5731	121.509
2012-06-27	32.23	-0.87	-0.0266356	-0.625	124.678	89	-1	14			32.23	89	50.9064	122.842
2012-06-28	31.36	-0.87	-0.0273645	0.14537	124.823	89	0	7			31.36	89	51.1564	123.342
2012-06-29	31.095	-0.265	-0.00848616	0.418155	125.241	90	1	3			31.095	90	51.1564	125.342
2012-06-30	31.095	0	0	0	125.241	90	0	1			31.095	90	51.1564	125.342
2012-07-02	30.771	-0.324	-0.0104743	1.11136	126.352	91	1	7			30.771	91	52.1564	130.342
2012-07-05	31.47	0.699	0.022462	0.0166667	126.369	91	0	2			31.47	91	52.1564	130.342
2012-07-06	31.73	0.26	0.00822789	0.136364	126.505	91	0	5			31.73	91	52.1564	130.592
2012-07-07	31.73	0	0	0.6	127.105	92	1	1			31.73	92	52.1564	130.592
2012-07-09	32.17	0.44	0.0137717	0.9	128.005	92	0	2			32.17	92	52.1564	131.592
2012-07-10	31.47	-0.7	-0.0219996	-0.433333	127.572	91	-1	5			31.47	91	54.1564	133.592
2012-07-11	30.97	-0.5	-0.0160157	0.211111	127.783	92	1	1			30.97	92	54.1564	133.592
2012-07-12	30.81	-0.16	-0.00517968	-0.335185	127.448	91	-1	3			30.81	91	56.1564	133.592
2012-07-13	30.72	-0.09	-0.0029254	-0.5	126.948	90	-1	1			30.72	90	56.1564	133.592
2012-07-14	30.72	0	0	0.5	127.448	91	1	2			30.72	91	56.1564	133.592
2012-07-15	30.72	0	0	-0.0833333	127.365	91	0	2			30.72	91	56.1564	133.592
2012-07-16	28.245	-2.475	-0.0839975	0	127.365	91	0	2			28.245	91	56.1564	133.592
2012-07-17	28.09	-0.155	-0.00550281	0.2	127.565	91	0	6			28.09	91	56.1564	133.792
2012-07-18	29.11	1.02	0.0356681	-0.27197	127.293	90	-1	4			29.11	90	56.1564	133.792
2012-07-19	29	-0.11	-0.00378593	0.368182	127.661	91	1	2			29	91	56.1564	133.792
2012-07-20	28.76	-0.24	-0.0083103	0.777778	128.439	92	1	5			28.76	92	57.1564	136.792
2012-07-23	28.75	-0.01	-0.000347766	0.075	128.514	92	0	1			28.75	92	57.1564	136.792
2012-07-25	29.34	0.59	0.020314	-0.144444	128.369	92	0	7			29.34	92	57.6564	137.042
2012-07-26	26.845	-2.495	-0.0888722	2.09777	130.467	92	0	36			26.845	92	57.8064	137.692
2012-07-27	23.705	-3.14	-0.124394	0.109608	130.577	91	-1	18			23.705	91	58.9731	138.525
2012-07-28	23.705	0	0	0	130.577	91	0	2			23.705	91	58.9731	138.525
2012-07-30	23.15	-0.555	-0.0236912	1.89773	132.474	92	1	8			23.15	92	58.9731	140.192
2012-07-31	21.71	-1.44	-0.0642218	-0.222976	132.251	92	0	25			21.71	92	59.3064	140.525
2012-08-01	20.88	-0.83	-0.0389812	0.229293	132.481	92	0	15			20.88	92	59.5286	140.97
2012-08-02	20.04	-0.84	-0.0410615	1.78855	134.269	92	0	22			20.04	92	59.9286	141.77
2012-08-03	21.09	1.05	0.0510687	0.226248	134.495	92	0	8			21.09	92	60.1786	142.52
2012-08-06	21.92	0.83	0.0386005	0.136364	134.632	92	0	3			21.92	92	60.1786	143.02
2012-08-07	20.72	-1.2	-0.0563	-0.1	134.532	92	0	4			20.72	92	60.6786	143.52
2012-08-08	20.72	0	0	-0.5	134.032	92	0	3			20.72	92	61.1786	143.52
2012-08-09	21.01	0.29	0.0138991	0.3	134.332	93	1	1			21.01	93	61.1786	143.52
2012-08-10	21.807	0.797	0.0372325	0.598667	134.93	93	0	8			21.807	93	61.6786	144.02
2012-08-11	21.807	0	0	0	134.93	93	0	1			21.807	93	61.6786	144.02
2012-08-13	21.6	-0.207	-0.0095377	0.150649	135.081	94	1	6			21.6	94	62.1786	145.52
2012-08-14	20.38	-1.22	-0.0581393	0.616667	135.698	94	0	6			20.38	94	62.4286	145.77
2012-08-15	21.2	0.82	0.0394472	0.4	136.098	94	0	4			21.2	94	62.4286	146.103
2012-08-16	19.87	-1.33	-0.0647901	1.47868	137.576	94	0	21			19.87	94	62.6786	146.603
2012-08-17	19.05	-0.82	-0.042144	-0.796511	136.78	94	0	18			19.05	94	62.9786	147.103
2012-08-18	19.05	0	0	1	137.78	94	0	3			19.05	94	62.9786	147.603
2012-08-19	19.05	0	0	0.45	138.23	94	0	2			19.05	94	62.9786	148.603
2012-08-20	20.011	0.961	0.049215	1.25152	139.481	94	0	14			20.011	94	62.9786	149.353
2012-08-21	19.159	-0.852	-0.0435095	0.884091	140.366	94	0	8			19.159	94	63.6453	150.353
2012-08-22	19.439	0.28	0.0145088	0.511364	140.877	94	0	11			19.439	94	63.7881	150.782
2012-08-23	19.44	0.001	5.14417e-05	0.268344	141.145	94	0	10			19.44	94	63.9548	151.282
2012-08-24	19.409	-0.031	-0.00159592	0.621212	141.766	94	0	7			19.409	94	64.2881	152.282
2012-08-26	19.409	0	0	0	141.766	94	0	3			19.409	94	64.2881	152.282
2012-08-27	19.15	-0.259	-0.0134342	0	141.766	94	0	1			19.15	94	64.2881	152.282
2012-08-28	19.34	0.19	0.00987277	0	141.766	94	0	1			19.34	94	64.2881	152.282
2012-08-29	19.1	-0.24	-0.0124872	0	141.766	94	0	5			19.1	94	64.2881	152.282
2012-08-30	19.0885	-0.0115	-0.000602276	0.786667	142.553	94	0	8			19.0885	94	64.2881	153.282
2012-08-31	18.058	-1.0305	-0.0554973	0.842045	143.395	94	0	7			18.058	94	64.2881	153.448
2012-09-01	18.058	0	0	0.8	144.195	95	1	1			18.058	95	64.2881	153.448
2012-09-04	17.729	-0.329	-0.0183871	-0.744589	143.451	95	0	18			17.729	95	64.5189	153.602
2012-09-07	18.98	1.251	0.0681841	-0.333333	143.117	94	-1	2			18.98	94	65.5189	153.602
2012-09-10	18.81	-0.17	-0.00899715	1.05	144.167	95	1	6			18.81	95	65.5189	155.602
2012-09-11	19.43	0.62	0.0324296	0.40101	144.568	95	0	22			19.43	95	65.7497	156.064
2012-09-12	20.931	1.501	0.0744131	0.959722	145.528	95	0	9			20.931	95	65.9997	157.064
2012-09-13	20.713	-0.218	-0.0104698	-0.5	145.028	94	-1	2			20.713	94	66.9997	157.064
2012-09-14	22	1.287	0.0602809	0.204545	145.233	94	0	5			22	94	66.9997	157.314
2012-09-15	22	0	0	0.625	145.858	94	0	2			22	94	66.9997	158.314
2012-09-16	22	0	0	0	145.858	94	0	4			22	94	66.9997	158.314
2012-09-17	21.52	-0.48	-0.0220597	1.49563	147.353	95	1	4			21.52	95	66.9997	161.314
2012-09-18	21.87	0.35	0.0161331	0	147.353	95	0	2			21.87	95	66.9997	161.314
2012-09-19	23.29	1.42	0.0629082	0.266667	147.62	96	1	1			23.29	96	66.9997	161.314
2012-09-20	22.59	-0.7	-0.0305168	0.254545	147.874	96	0	5			22.59	96	66.9997	161.564
2012-09-21	22.86	0.27	0.0118813	1.05833	148.933	97	1	3			22.86	97	66.9997	163.564
2012-09-22	22.86	0	0	0.3	149.233	98	1	1			22.86	98	66.9997	163.564
2012-09-23	22.86	0	0	-0.1	149.133	97	-1	1			22.86	97	66.9997	163.564
2012-09-24	20.79	-2.07	-0.0949166	-0.85	148.283	97	0	8			20.79	97	67.7497	163.814
2012-09-30	21.66	0.87	0.0409951	0.392857	148.676	98	1	1			21.66	98	67.7497	163.814
2012-10-02	22.27	0.61	0.0277732	0.4	149.076	98	0	3			22.27	98	67.7497	164.314
2012-10-03	21.83	-0.44	-0.0199553	0.892045	149.968	98	0	9			21.83	98	67.9997	165.314
2012-10-04	21.9475	0.1175	0.00536807	0.620833	150.588	98	0	11			21.9475	98	68.1425	165.742
2012-10-05	20.91	-1.0375	-0.0484257	0.234722	150.823	98	0	4			20.91	98	68.6425	166.242
2012-10-06	20.91	0	0	-0.383333	150.44	97	-1	2			20.91	97	69.6425	166.242
2012-10-08	20.4	-0.51	-0.0246926	0.136364	150.576	97	0	3			20.4	97	69.6425	166.742
2012-10-09	20.227	-0.173	-0.00851656	0	150.576	97	0	3			20.227	97	69.6425	166.742
2012-10-10	19.64	-0.587	-0.02945	1.03333	151.61	96	-1	6			19.64	96	70.6425	167.742
2012-10-11	19.75	0.11	0.00558519	1.11481	152.724	97	1	4			19.75	97	70.6425	170.742
2012-10-12	19.5181	-0.2319	-0.0118113	1.0131	153.737	97	0	6			19.5181	97	70.6425	171.742
2012-10-15	19.52	0.0019	9.73408e-05	0.116667	153.854	97	0	3			19.52	97	70.6425	172.242
2012-10-16	19.48	-0.04	-0.00205128	1.45	155.304	98	1	5			19.48	98	70.6425	176.242
2012-10-17	19.88	0.4	0.0203259	0	155.304	98	0	1			19.88	98	70.6425	176.242
2012-10-18	18.975	-0.905	-0.0465919	0.0148148	155.319	98	0	3			18.975	98	70.6425	176.242
2012-10-19	19	0.025	0.00131666	0.875	156.194	98	0	6			19	98	70.9759	176.909
2012-10-20	19	0	0	-0.120833	156.073	97	-1	1			19	97	70.9759	176.909
2012-10-21	19	0	0	0.0148148	156.088	97	0	2			19	97	70.9759	176.909
2012-10-22	19.321	0.321	0.0167536	0.386364	156.474	97	0	9			19.321	97	70.9759	177.195
2012-10-23	19.5	0.179	0.00922188	1.18775	157.662	97	0	27			19.5	97	71.087	177.584
2012-10-24	23.2299	3.7299	0.175026	1.58958	159.252	97	0	13			23.2299	97	71.087	178.209
2012-10-25	22.56	-0.6699	-0.0292618	0	159.252	97	0	1			22.56	97	71.087	178.209
2012-10-26	21.9425	-0.6175	-0.027753	-0.455556	158.796	97	0	6			21.9425	97	71.587	178.209
2012-10-28	21.9425	0	0	0	158.796	97	0	1			21.9425	97	71.587	178.209
2012-10-29	21.9425	0	0	1.15	159.946	98	1	6			21.9425	98	72.087	179.709
2012-10-31	21.11	-0.8325	-0.0386785	0.325253	160.271	98	0	7			21.11	98	72.4203	180.709
2012-11-01	21.21	0.1	0.00472591	-0.05	160.221	97	-1	3			21.21	97	73.4203	181.709
2012-11-02	21.18	-0.03	-0.00141543	0.104167	160.325	98	1	1			21.18	98	73.4203	181.709
2012-11-05	21.25	0.07	0.00329956	-0.566667	159.759	98	0	4			21.25	98	73.9203	182.209
2012-11-06	21.1712	-0.0788	-0.00371513	0	159.759	98	0	3			21.1712	98	73.9203	182.209
2012-11-07	20.47	-0.7012	-0.0336814	0.141667	159.9	99	1	6			20.47	99	75.9203	185.209
2012-11-08	19.99	-0.48	-0.0237283	0.35	160.25	99	0	2			19.99	99	75.9203	186.209
2012-11-09	19.21	-0.78	-0.0398012	0	160.25	99	0	1			19.21	99	75.9203	186.209
2012-11-11	19.21	0	0	-0.05	160.2	99	0	2			19.21	99	75.9203	186.209
2012-11-12	20.07	0.86	0.0437952	0.5875	160.788	100	1	2			20.07	100	75.9203	186.209
2012-11-13	19.86	-0.21	-0.0105185	-0.688636	160.099	100	0	8			19.86	100	76.3203	186.409
2012-11-14	22.36	2.5	0.118566	1.75	161.849	101	1	11			22.36	101	76.3203	187.609
2012-11-15	22.17	-0.19	-0.00853362	-0.175	161.674	101	0	5			22.17	101	76.5703	187.609
2012-11-16	23.5607	1.3907	0.06084	-0.776768	160.898	100	-1	3			23.5607	100	77.5703	188.609
2012-11-17	23.5607	0	0	0	160.898	100	0	1			23.5607	100	77.5703	188.609
2012-11-18	23.5607	0	0	-0.366667	160.531	99	-1	2			23.5607	99	78.5703	188.609
2012-11-19	22.92	-0.6407	-0.0275702	-0.281818	160.249	99	0	6			22.92	99	78.8203	188.859
2012-11-20	23.1	0.18	0.00782273	0	160.249	99	0	1			23.1	99	78.8203	188.859
2012-11-21	24.32	1.22	0.0514664	0	160.249	99	0	1			24.32	99	78.8203	188.859
2012-11-22	24.32	0	0	-0.463636	159.785	98	-1	2			24.32	98	78.8203	188.859
2012-11-23	23.998	-0.322	-0.0133286	0.136364	159.922	98	0	3			23.998	98	78.8203	189.359
2012-11-25	23.998	0	0	0	159.922	98	0	2			23.998	98	78.8203	189.359
2012-11-26	25.94	1.942	0.0778157	-0.241667	159.68	98	0	9			25.94	98	79.3203	190.109
2012-11-27	26.15	0.21	0.00806301	0.85	160.53	98	0	5			26.15	98	79.3203	190.775
2012-11-29	27.32	1.17	0.0437698	0	160.53	98	0	3			27.32	98	79.3203	190.775
2012-11-30	28	0.68	0.0245855	0.556566	161.087	99	1	4			28	99	80.3203	192.775
2012-12-01	28	0	0	-0.3	160.787	98	-1	1			28	98	80.3203	192.775
2012-12-02	28	0	0	0.943182	161.73	99	1	4			28	99	80.3203	195.775
2012-12-03	27.04	-0.96	-0.0348873	0.387825	162.118	99	0	4			27.04	99	80.3203	196.109
2012-12-04	27.46	0.42	0.0154131	-0.172222	161.946	99	0	11			27.46	99	80.4453	196.359
2012-12-05	27.71	0.25	0.00906296	0.382	162.328	99	0	6			27.71	99	80.7786	197.025
2012-12-06	26.97	-0.74	-0.0270682	0.025	162.353	99	0	1			26.97	99	80.7786	197.025
2012-12-07	27.485	0.515	0.0189153	0.166667	162.519	99	0	3			27.485	99	80.7786	197.525
2012-12-08	27.485	0	0	-0.1	162.419	98	-1	1			27.485	98	80.7786	197.525
2012-12-09	27.485	0	0	-0.25	162.169	98	0	3			27.485	98	81.2786	197.525
2012-12-10	27.84	0.355	0.0128334	0.319444	162.489	97	-1	4			27.84	97	81.2786	197.525
2012-12-11	27.98	0.14	0.00501613	0.85	163.339	98	1	2			27.98	98	81.2786	197.525
2012-12-12	27.5801	-0.3999	-0.0143955	0.433333	163.772	98	0	6			27.5801	98	81.2786	197.725
2012-12-13	28.24	0.6599	0.0236449	-0.6	163.172	97	-1	1			28.24	97	81.2786	197.725
2012-12-14	26.812	-1.428	-0.0518899	-0.225	162.947	96	-1	2			26.812	96	82.2786	197.725
2012-12-16	26.812	0	0	-0.333333	162.614	95	-1	2			26.812	95	83.2786	197.725
2012-12-17	26.75	-0.062	-0.00231508	0.569697	163.183	95	0	6			26.75	95	83.2786	198.225
2012-12-18	27.71	0.96	0.0352589	-0.34	162.843	95	0	13			27.71	95	83.4786	198.325
2012-12-20	27.36	-0.35	-0.0127113	0.136364	162.98	95	0	6			27.36	95	83.4786	198.525
2012-12-21	26.26	-1.1	-0.0410352	0.375	163.355	95	0	2			26.26	95	83.4786	199.525
2012-12-22	26.26	0	0	0	163.355	95	0	1			26.26	95	83.4786	199.525
2012-12-24	26.93	0.67	0.025194	0.5	163.855	95	0	5			26.93	95	83.4786	199.775
2012-12-26	26.51	-0.42	-0.0157189	0.6	164.455	96	1	3			26.51	96	83.4786	201.775
2012-12-27	26.05	-0.46	-0.0175043	0.618182	165.073	96	0	2			26.05	96	83.4786	202.775
2012-12-28	25.9112	-0.1388	-0.00534246	-1.18056	163.892	95	-1	7			25.9112	95	87.4786	204.775
2012-12-29	25.9112	0	0	-0.327778	163.565	95	0	3			25.9112	95	87.9786	204.775
2012-12-30	25.9112	0	0	1.03636	164.601	96	1	3			25.9112	96	87.9786	204.775
2012-12-31	26.6197	0.7085	0.0269762	2.09167	166.693	96	0	17			26.6197	96	87.9786	205.192
2013-01-01	26.6197	0	0	2.37917	169.072	96	0	10			26.6197	96	88.1786	205.992
2013-01-02	28	1.3803	0.050553	0.95	170.022	96	0	8			28	96	88.1786	206.325
2013-01-03	27.77	-0.23	-0.00824821	0.713889	170.736	97	1	6			27.77	97	88.6786	207.825
2013-01-04	28.76	0.99	0.0350292	0.178571	170.914	97	0	6			28.76	97	88.6786	208.025
2013-01-05	28.76	0	0	0.189683	171.104	97	0	5			28.76	97	88.6786	208.275
2013-01-06	28.76	0	0	0	171.104	97	0	1			28.76	97	88.6786	208.275
2013-01-07	29.4213	0.6613	0.0227334	0	171.104	97	0	2			29.4213	97	88.6786	208.275
2013-01-08	29.0607	-0.3606	-0.0123322	0.586364	171.69	98	1	7			29.0607	98	89.6786	209.775
2013-01-09	30.59	1.5293	0.0512864	1.54432	173.235	98	0	12			30.59	98	89.8453	210.609
2013-01-10	31.3	0.71	0.0229449	0.233333	173.468	98	0	6			31.3	98	90.512	210.942
2013-01-11	31.72	0.42	0.0133293	2.14886	175.617	98	0	15			31.72	98	90.6548	211.942
2013-01-12	31.72	0	0	0.136364	175.753	98	0	3			31.72	98	90.6548	212.442
2013-01-13	31.72	0	0	0.433333	176.186	98	0	2			31.72	98	90.6548	213.442
2013-01-14	30.9475	-0.7725	-0.0246552	-0.1	176.086	98	0	7			30.9475	98	91.1548	213.692
2013-01-15	30.1	-0.8475	-0.027767	1.94334	178.03	98	0	30			30.1	98	91.2048	214.142
2013-01-16	29.85	-0.25	-0.00834033	1.89583	179.926	98	0	11			29.85	98	91.4048	215.142
2013-01-17	30.14	0.29	0.00966835	0.486364	180.412	99	1	3			30.14	99	91.4048	217.142
2013-01-18	29.66	-0.48	-0.0160539	0.466667	180.879	98	-1	6			29.66	98	92.4048	218.142
2013-01-19	29.66	0	0	-0.15	180.729	97	-1	1			29.66	97	92.4048	218.142
2013-01-20	29.66	0	0	0.65	181.379	98	1	3			29.66	98	92.4048	218.142
2013-01-21	29.66	0	0	0	181.379	98	0	1			29.66	98	92.4048	218.142
2013-01-22	30.729	1.069	0.0354075	-0.113636	181.265	98	0	4			30.729	98	92.9048	218.642
2013-01-23	30.82	0.091	0.002957	0.594444	181.859	97	-1	4			30.82	97	94.9048	219.642
2013-01-24	31.08	0.26	0.0084007	-0.0714286	181.788	97	0	2			31.08	97	94.9048	219.642
2013-01-25	31.54	0.46	0.0146921	0.121307	181.909	98	1	3			31.54	98	94.9048	219.642
2013-01-26	31.54	0	0	0	181.909	98	0	1			31.54	98	94.9048	219.642
2013-01-27	31.54	0	0	0.0681818	181.978	98	0	2			31.54	98	94.9048	219.642
2013-01-28	32.469	0.929	0.0290292	0.396364	182.374	98	0	4			32.469	98	94.9048	220.642
2013-01-29	30.79	-1.679	-0.0530958	0.4	182.774	98	0	5			30.79	98	94.9048	220.892
2013-01-30	31.24	0.45	0.0145094	2.03106	184.805	98	0	24			31.24	98	95.1548	221.642
2013-01-31	30.981	-0.259	-0.00832521	1.76667	186.572	99	1	6			30.981	99	95.1548	223.642
2013-02-01	29.73	-1.251	-0.0412175	0	186.572	99	0	2			29.73	99	95.1548	223.642
2013-02-02	29.73	0	0	0	186.572	99	0	1			29.73	99	95.1548	223.642
2013-02-03	29.73	0	0	0.3	186.872	99	0	2			29.73	99	95.1548	224.642
2013-02-04	28.109	-1.621	-0.0560668	0.84375	187.715	99	0	7			28.109	99	95.3548	224.842
2013-02-05	28.64	0.531	0.0187145	0.412121	188.127	99	0	6			28.64	99	95.6882	225.509
2013-02-06	29.05	0.41	0.0142141	-1.11688	187.011	98	-1	5			29.05	98	96.6882	226.009
2013-02-07	28.65	-0.4	-0.013865	0.675	187.686	99	1	4			28.65	99	97.6882	228.009
2013-02-08	28.545	-0.105	-0.00367165	-0.25	187.436	99	0	3			28.545	99	98.1882	228.009
2013-02-09	28.545	0	0	0.133333	187.569	99	0	2			28.545	99	98.1882	229.009
2013-02-10	28.545	0	0	-0.0428571	187.526	99	0	3			28.545	99	98.1882	229.009
2013-02-11	28.26	-0.285	-0.0100344	-0.0527778	187.473	99	0	6			28.26	99	98.8548	229.342
2013-02-12	27.37	-0.89	-0.0319999	1.99192	189.465	99	0	29			27.37	99	99.1673	229.842
2013-02-13	27.9075	0.5375	0.0194479	0.261364	189.727	99	0	8			27.9075	99	99.4173	230.592
2013-02-14	28.5	0.5925	0.0210086	-0.0916667	189.635	99	0	5			28.5	99	99.7507	230.925
2013-02-15	28.32	-0.18	-0.00633582	0.5	190.135	99	0	2			28.32	99	99.7507	231.925
2013-02-16	28.32	0	0	0.55	190.685	99	0	2			28.32	99	99.7507	232.925
2013-02-17	28.32	0	0	0.2	190.885	99	0	4			28.32	99	99.7507	233.259
2013-02-18	28.32	0	0	0	190.885	99	0	1			28.32	99	99.7507	233.259
2013-02-20	28.462	0.142	0.0050016	0.993939	191.879	100	1	6			28.462	100	99.7507	235.259
2013-02-21	27.283	-1.179	-0.0423061	0.25	192.129	101	1	1			27.283	101	99.7507	235.259
2013-02-22	27.13	-0.153	-0.00562367	0.25	192.379	101	0	3			27.13	101	99.7507	235.759
2013-02-23	27.13	0	0	0	192.379	101	0	1			27.13	101	99.7507	235.759
2013-02-25	27.27	0.14	0.00514707	0.4	192.779	102	1	1			27.27	102	99.7507	235.759
2013-02-26	27.39	0.12	0.00439079	0.266667	193.046	101	-1	3			27.39	101	100.751	236.759
2013-02-28	27.25	-0.14	-0.00512446	-0.1	192.946	101	0	6			27.25	101	100.951	236.759
2013-03-01	27.78	0.53	0.0192628	1.075	194.021	102	1	3			27.78	102	100.951	236.759
2013-03-04	27.72	-0.06	-0.00216216	1.37083	195.391	103	1	5			27.72	103	100.951	236.759
2013-03-05	27.52	-0.2	-0.00724116	-1.4	193.991	102	-1	2			27.52	102	100.951	236.759
2013-03-06	27.4525	-0.0675	-0.00245577	0.0545455	194.046	102	0	6			27.4525	102	101.284	237.425
2013-03-07	28.578	1.1255	0.04018	1.17727	195.223	103	1	10			28.578	103	101.534	238.675
2013-03-09	27.96	-0.618	-0.0218623	0.25	195.473	103	0	2			27.96	103	101.534	239.675
2013-03-10	27.96	0	0	0.7	196.173	103	0	2			27.96	103	101.534	240.675
2013-03-11	28.14	0.18	0.00641713	-0.291667	195.882	102	-1	2			28.14	102	102.534	240.675
2013-03-12	27.83	-0.31	-0.0110775	0.772727	196.654	103	1	4			27.83	103	102.534	243.675
2013-03-13	27.08	-0.75	-0.0273191	0.4	197.054	103	0	2			27.08	103	102.534	244.675
2013-03-14	27.04	-0.04	-0.0014782	0.216667	197.271	103	0	2			27.04	103	102.534	245.675
2013-03-15	26.645	-0.395	-0.0147157	0.0681818	197.339	103	0	2			26.645	103	102.534	245.675
2013-03-18	26.49	-0.155	-0.00583421	0	197.339	103	0	1			26.49	103	102.534	245.675
2013-03-19	26.55	0.06	0.00226244	-0.25	197.089	103	0	6			26.55	103	103.034	245.675
2013-03-20	25.86	-0.69	-0.0263324	0.05	197.139	103	0	2			25.86	103	103.034	245.675
2013-03-21	25.74	-0.12	-0.00465117	0.212121	197.351	103	0	3			25.74	103	103.034	246.175
2013-03-22	25.73	-0.01	-0.000388576	0.5	197.851	104	1	1			25.73	104	103.034	246.175
2013-03-23	25.73	0	0	1.1	198.951	105	1	2			25.73	105	103.034	246.175
2013-03-24	25.73	0	0	0.225	199.176	105	0	2			25.73	105	103.034	247.175
2013-03-25	25.131	-0.599	-0.0235555	-0.4	198.776	104	-1	3			25.131	104	105.034	247.175
2013-03-27	26.09	0.959	0.03745	0.927083	199.703	105	1	3			26.09	105	105.034	249.175
2013-03-28	25.58	-0.51	-0.0197413	0.236364	199.94	106	1	3			25.58	106	105.034	249.175
2013-03-31	25.58	0	0	0.136364	200.076	106	0	2			25.58	106	105.034	250.175
2013-04-01	25.53	-0.05	-0.00195656	0	200.076	105	-1	2			25.53	105	105.034	250.175
2013-04-02	25.42	-0.11	-0.00431797	0.788176	200.864	106	1	5			25.42	106	105.034	251.675
2013-04-03	26.25	0.83	0.0321297	0.22	201.084	106	0	2			26.25	106	105.034	252.675
2013-04-04	27.0725	0.8225	0.0308525	1.57118	202.655	106	0	18			27.0725	106	105.307	253.039
2013-04-05	27.39	0.3175	0.0116595	0.25	202.905	106	0	3			27.39	106	105.307	253.539
2013-04-07	27.39	0	0	-0.531818	202.374	106	0	3			27.39	106	105.807	253.539
2013-04-09	26.59	-0.8	-0.0296428	0.633333	203.007	107	1	3			26.59	107	105.807	255.539
2013-04-10	27.57	0.98	0.036193	0.751515	203.758	107	0	5			27.57	107	105.807	256.206
2013-04-11	28.0175	0.4475	0.0161011	0.25	204.008	107	0	2			28.0175	107	105.807	257.206
2013-04-12	27.4	-0.6175	-0.0222863	-0.371212	203.637	106	-1	4			27.4	106	105.807	257.206
2013-04-13	27.4	0	0	0.0924242	203.73	106	0	2			27.4	106	105.807	257.206
2013-04-14	27.4	0	0	-0.35	203.38	105	-1	1			27.4	105	105.807	257.206
2013-04-17	26.625	-0.775	-0.0286924	0	203.38	105	0	1			26.625	105	105.807	257.206
2013-04-18	25.69	-0.935	-0.0357488	0.125	203.505	105	0	4			25.69	105	105.807	257.539
2013-04-19	25.73	0.04	0.00155582	0.386364	203.891	106	1	2			25.73	106	105.807	257.539
2013-04-20	25.73	0	0	0.5	204.391	107	1	1			25.73	107	105.807	257.539
2013-04-21	25.73	0	0	0	204.391	107	0	1			25.73	107	105.807	257.539
2013-04-23	25.98	0.25	0.00966938	-0.5	203.891	106	-1	2			25.98	106	105.807	257.539
2013-04-24	26.11	0.13	0.00499137	-0.1	203.791	106	0	3			26.11	106	106.307	257.539
2013-04-26	26.85	0.74	0.0279474	1.09167	204.883	106	0	8			26.85	106	106.307	258.139
2013-04-28	26.85	0	0	0	204.883	106	0	1			26.85	106	106.307	258.139
2013-04-29	26.98	0.13	0.00483003	-0.5125	204.37	105	-1	2			26.98	105	107.307	258.139
2013-04-30	27.769	0.789	0.0288244	-0.0357143	204.334	105	0	4			27.769	105	107.307	258.139
2013-05-01	27.43	-0.339	-0.012283	-0.731944	203.602	105	0	15			27.43	105	107.751	258.361
2013-05-02	28.97	1.54	0.0546235	0.0444444	203.647	104	-1	4			28.97	104	107.751	258.361
2013-05-03	28.311	-0.659	-0.0230104	0.5	204.147	104	0	2			28.311	104	107.751	259.361
2013-05-06	27.57	-0.741	-0.0265222	0	204.147	104	0	2			27.57	104	107.751	259.361
2013-05-07	26.889	-0.681	-0.0250109	-0.0383333	204.109	104	0	2			26.889	104	107.751	259.361
2013-05-08	27.12	0.231	0.00855418	0.0545455	204.163	105	1	4			27.12	105	108.751	261.361
2013-05-10	26.68	-0.44	-0.0163572	0.2	204.363	105	0	2			26.68	105	108.751	262.361
2013-05-12	26.68	0	0	0.2	204.563	106	1	1			26.68	106	108.751	262.361
2013-05-14	27.07	0.39	0.0145119	0	204.563	106	0	1			27.07	106	108.751	262.361
2013-05-15	26.6	-0.47	-0.0175149	0.5	205.063	107	1	1			26.6	107	108.751	262.361
2013-05-16	26.13	-0.47	-0.0178271	0.0166667	205.08	107	0	1			26.13	107	108.751	262.361
2013-05-17	26.25	0.12	0.00458191	-0.05	205.03	107	0	9			26.25	107	108.876	262.361
2013-05-18	26.25	0	0	1.35833	206.388	107	0	8			26.25	107	109.126	263.111
2013-05-19	26.25	0	0	0.6	206.988	108	1	1			26.25	108	109.126	263.111
2013-05-20	25.759	-0.491	-0.0188819	-0.155556	206.833	107	-1	1			25.759	107	109.126	263.111
2013-05-21	25.66	-0.099	-0.00385072	0.67096	207.504	108	1	3			25.66	108	109.126	263.111
2013-05-23	25.06	-0.6	-0.0236604	-1.30714	206.196	107	-1	4			25.06	107	112.126	263.111
2013-05-24	24.3125	-0.7475	-0.0302823	0.236364	206.433	108	1	3			24.3125	108	112.126	265.111
2013-05-25	24.3125	0	0	0.275	206.708	109	1	1			24.3125	109	112.126	265.111
2013-05-26	24.3125	0	0	-0.306818	206.401	108	-1	1			24.3125	108	112.126	265.111
2013-05-27	24.3125	0	0	-0.225	206.176	107	-1	2			24.3125	107	113.126	265.111
2013-05-28	24.1	-0.2125	-0.00877878	-0.156818	206.019	107	0	4			24.1	107	113.126	265.111
2013-05-29	23.32	-0.78	-0.0329005	-0.430556	205.589	107	0	10			23.32	107	113.626	265.278
2013-05-30	24.55	1.23	0.0514005	-0.113636	205.475	107	0	9			24.55	107	114.026	265.678
2013-05-31	24.348	-0.202	-0.00826214	0.762593	206.238	106	-1	19			24.348	106	115.026	266.392
2013-06-01	24.348	0	0	0.664394	206.902	107	1	11			24.348	107	115.526	267.642
2013-06-02	24.348	0	0	0.05	206.952	106	-1	5			24.348	106	117.526	269.642
2013-06-03	23.848	-0.5	-0.0207494	0.2	207.152	106	0	4			23.848	106	117.526	269.975
2013-06-04	23.52	-0.328	-0.0138492	0.954293	208.106	107	1	8			23.52	107	118.526	271.975
2013-06-10	24.33	0.81	0.033859	0.6	208.706	107	0	4			24.33	107	118.526	272.975
2013-06-11	24.03	-0.3	-0.0124071	0.118723	208.825	108	1	6			24.03	108	119.526	276.975
2013-06-12	23.77	-0.26	-0.0108788	-0.175	208.65	108	0	6			23.77	108	120.193	277.309
2013-06-14	23.63	-0.14	-0.00590719	-0.4	208.25	108	0	3			23.63	108	120.693	277.309
2013-06-16	23.63	0	0	-0.4	207.85	107	-1	1			23.63	107	120.693	277.309
2013-06-17	24.022	0.392	0.016453	0.2	208.05	108	1	1			24.022	108	120.693	277.309
2013-06-18	24.21	0.188	0.00779569	-0.0330808	208.017	108	0	4			24.21	108	120.693	277.642
2013-06-19	24.309	0.099	0.00408088	0.0625	208.079	108	0	2			24.309	108	120.693	277.642
2013-06-20	23.9	-0.409	-0.0169682	1.06944	209.149	109	1	10			23.9	109	120.943	278.892
2013-06-21	24.53	0.63	0.0260184	-0.535714	208.613	108	-1	3			24.53	108	121.943	279.892
2013-06-22	24.53	0	0	0.0681818	208.681	108	0	2			24.53	108	121.943	279.892
2013-06-24	23.935	-0.595	-0.024555	0.0833333	208.765	108	0	2			23.935	108	121.943	279.892
2013-06-25	24.25	0.315	0.0130748	0.5	209.265	109	1	1			24.25	109	121.943	279.892
2013-06-26	24.16	-0.09	-0.00371824	0.1	209.365	109	0	3			24.16	109	121.943	280.392
2013-06-27	24.66	0.5	0.0204841	0.1	209.465	110	1	1			24.66	110	121.943	280.392
2013-06-28	24.88	0.22	0.00888177	-0.1	209.365	110	0	3			24.88	110	122.443	280.392
2013-07-01	24.81	-0.07	-0.00281747	0.0833333	209.448	110	0	1			24.81	110	122.443	280.392
2013-07-03	24.52	-0.29	-0.0117577	0.382143	209.83	110	0	2			24.52	110	122.443	281.392
2013-07-05	24.37	-0.15	-0.00613624	0	209.83	110	0	1			24.37	110	122.443	281.392
2013-07-07	24.37	0	0	0.166667	209.997	111	1	1			24.37	111	122.443	281.392
2013-07-10	25.8	1.43	0.0570216	0	209.997	111	0	1			25.8	111	122.443	281.392
2013-07-17	26.65	0.85	0.0324147	0.05	210.047	111	0	3			26.65	111	122.443	281.392
2013-07-19	25.881	-0.769	-0.02928	0	210.047	111	0	3			25.881	111	122.443	281.392
2013-07-21	25.881	0	0	0.05	210.097	111	0	1			25.881	111	122.443	281.392
2013-07-22	26.045	0.164	0.0063167	0.5	210.597	111	0	2			26.045	111	122.443	282.392
2013-07-23	26.13	0.085	0.00325827	0.45	211.047	111	0	2			26.13	111	122.443	283.392
2013-07-24	26.51	0.38	0.0144379	2.31263	213.359	112	1	24			26.51	112	122.743	284.492
2013-07-25	34.359	7.849	0.259342	0.306753	213.666	112	0	24			34.359	112	123.127	284.954
2013-07-26	34.01	-0.349	-0.0102094	0.861364	214.527	113	1	6			34.01	113	125.127	287.954
2013-07-27	34.01	0	0	-0.2	214.327	112	-1	1			34.01	112	125.127	287.954
2013-07-29	35.43	1.42	0.0409043	0.806566	215.134	113	1	4			35.43	113	126.127	289.954
2013-07-30	37.627	2.197	0.060163	1.55803	216.692	114	1	14			37.627	114	126.527	291.354
2013-07-31	36.8	-0.827	-0.022224	0.550758	217.243	114	0	17			36.8	114	126.527	291.568
2013-08-01	37.489	0.689	0.0185497	0.25	217.493	115	1	1			37.489	115	126.527	291.568
2013-08-02	38.05	0.561	0.0148535	0.9375	218.43	115	0	3			38.05	115	126.527	292.068
2013-08-05	39.189	1.139	0.029495	0.856818	219.287	116	1	8			39.189	116	127.027	294.568
2013-08-06	38.55	-0.639	-0.01644	0.943182	220.23	116	0	7			38.55	116	127.027	294.968
2013-08-07	38.87	0.32	0.00826664	-0.0568182	220.174	116	0	2			38.87	116	127.027	294.968
2013-08-08	38.54	-0.33	-0.00852608	0.1	220.274	117	1	1			38.54	117	127.027	294.968
2013-08-09	38.5	-0.04	-0.00103842	0.35	220.624	118	1	3			38.5	118	127.027	296.968
2013-08-10	38.5	0	0	0	220.624	118	0	1			38.5	118	127.027	296.968
2013-08-11	38.5	0	0	0.5	221.124	118	0	2			38.5	118	127.027	297.968
2013-08-12	38.22	-0.28	-0.0072993	0.725	221.849	119	1	3			38.22	119	127.027	299.968
2013-08-13	37.019	-1.201	-0.0319276	0	221.849	119	0	1			37.019	119	127.027	299.968
2013-08-14	36.65	-0.369	-0.0100179	0.6	222.449	120	1	3			36.65	120	127.027	301.968
2013-08-15	36.56	-0.09	-0.00245868	0.827778	223.276	120	0	4			36.56	120	127.027	302.968
2013-08-16	37.08	0.52	0.014123	1.15	224.426	120	0	4			37.08	120	127.027	303.968
2013-08-19	37.81	0.73	0.0194959	-0.25	224.176	119	-1	1			37.81	119	127.027	303.968
2013-08-20	38.41	0.6	0.0157442	-1	223.176	118	-1	2			38.41	118	128.027	303.968
2013-08-21	38.32	-0.09	-0.00234589	0.15	223.326	119	1	4			38.32	119	129.027	305.968
2013-08-22	38.55	0.23	0.00598415	0.0638889	223.39	119	0	4			38.55	119	129.527	306.468
2013-08-23	40.55	2	0.0505797	0.262424	223.653	119	0	11			40.55	119	129.694	307.135
2013-08-26	41.34	0.79	0.0192948	3.19132	226.844	120	1	13			41.34	120	130.194	312.135
2013-08-27	39.64	-1.7	-0.0419918	-1.22778	225.616	119	-1	6			39.64	119	131.194	313.135
2013-08-28	40.548	0.908	0.0226477	0.889286	226.505	120	1	3			40.548	120	131.194	315.135
2013-08-29	41.28	0.732	0.0178917	0.15	226.655	120	0	5			41.28	120	131.694	316.135
2013-08-30	41.294	0.014	0.00033909	1.14286	227.798	121	1	3			41.294	121	131.694	318.135
2013-09-01	41.294	0	0	0.0681818	227.866	121	0	1			41.294	121	131.694	318.135
2013-09-02	41.294	0	0	0.625	228.491	121	0	2			41.294	121	131.694	319.135
2013-09-03	41.87	0.576	0.0138524	0	228.491	121	0	3			41.87	121	131.694	319.135
2013-09-04	41.78	-0.09	-0.00215182	0.99053	229.482	122	1	4			41.78	122	131.694	322.135
2013-09-05	42.66	0.88	0.020844	0.5	229.982	122	0	2			42.66	122	131.694	323.135
2013-09-06	43.95	1.29	0.0297909	0.138182	230.12	123	1	5			43.95	123	131.694	323.135
2013-09-08	43.95	0	0	-0.0916667	230.029	123	0	3			43.95	123	132.194	323.135
2013-09-09	44.04	0.09	0.00204569	1.0494	231.078	123	0	7			44.04	123	132.194	323.535
2013-09-10	43.6	-0.44	-0.0100412	0.05	231.128	123	0	2			43.6	123	132.194	323.535
2013-09-11	45.04	1.44	0.0324938	0.800581	231.929	124	1	7			45.04	124	132.194	324.868
2013-09-12	44.75	-0.29	-0.00645954	0.92053	232.849	124	0	8			44.75	124	132.194	325.468
2013-09-13	44.31	-0.44	-0.00988106	1.28159	234.131	124	0	10			44.31	124	132.194	326.135
2013-09-16	42.51	-1.8	-0.041471	0.725	234.856	124	0	3			42.51	124	132.194	326.635
2013-09-17	45.07	2.56	0.0584775	-0.154747	234.701	125	1	3			45.07	125	132.194	326.635
2013-09-18	45.23	0.16	0.00354375	1.94911	236.65	126	1	11			45.23	126	132.444	328.135
2013-09-19	45.98	0.75	0.0164459	0.0437374	236.694	126	0	2			45.98	126	132.444	328.135
2013-09-20	47.49	1.51	0.0323126	-0.15	236.544	126	0	3			47.49	126	132.944	328.135
2013-09-22	47.49	0	0	0.55	237.094	126	0	2			47.49	126	132.944	329.135
2013-09-23	47.19	-0.3	-0.00633716	0.4	237.494	126	0	2			47.19	126	132.944	330.135
2013-09-24	48.45	1.26	0.0263503	2.55939	240.053	127	1	15			48.45	127	133.194	332.635
2013-09-25	49.46	1.01	0.0206319	0.933333	240.986	127	0	4			49.46	127	133.194	333.635
2013-09-26	50.39	0.93	0.0186285	0.725054	241.712	127	0	15			50.39	127	133.444	334.26
2013-09-28	51.24	0.85	0.0167277	0	241.712	127	0	1			51.24	127	133.444	334.26
2013-09-29	51.24	0	0	0.6	242.312	127	0	2			51.24	127	133.444	335.26
2013-09-30	50.23	-1.01	-0.019908	1.225	243.537	127	0	4			50.23	127	133.444	336.26
2013-10-02	50.28	0.05	0.000994926	0.4	243.937	127	0	2			50.28	127	133.444	337.26
2013-10-03	49.183	-1.097	-0.0220593	0.972024	244.909	127	0	11			49.183	127	133.644	338.26
2013-10-04	51.04	1.857	0.0370616	-0.125	244.784	127	0	3			51.04	127	134.144	338.26
2013-10-05	51.04	0	0	-0.225	244.559	126	-1	1			51.04	126	134.144	338.26
2013-10-06	51.04	0	0	0.175	244.734	127	1	1			51.04	127	134.144	338.26
2013-10-07	50.515	-0.525	-0.0103393	-0.375	244.359	127	0	3			50.515	127	134.644	338.26
2013-10-08	47.14	-3.375	-0.0691484	-0.0307991	244.328	127	0	8			47.14	127	135.144	338.76
2013-10-09	46.77	-0.37	-0.00787993	0.0599747	244.388	127	0	4			46.77	127	135.144	339.093
2013-10-10	49.05	2.28	0.0475982	0.166667	244.554	127	0	2			49.05	127	135.144	340.093
2013-10-11	49.11	0.06	0.00122249	0.375	244.929	127	0	4			49.11	127	135.644	340.593
2013-10-12	49.11	0	0	0.4375	245.367	128	1	1			49.11	128	135.644	340.593
2013-10-13	49.11	0	0	0.9	246.267	129	1	3			49.11	129	135.644	342.593
2013-10-14	49.51	0.4	0.00811199	1.27879	247.546	129	0	9			49.51	129	135.644	343.393
2013-10-15	49.5	-0.01	-0.000202	1.00379	248.549	130	1	5			49.5	130	135.644	344.893
2013-10-16	51.135	1.635	0.0324965	0.375	248.924	131	1	4			51.135	131	136.644	346.893
2013-10-17	52.21	1.075	0.0208049	1.35114	250.276	131	0	11			52.21	131	136.644	347.726
2013-10-18	54.22	2.01	0.0377758	0.0953125	250.371	131	0	6			54.22	131	136.894	347.976
2013-10-19	54.22	0	0	0	250.371	131	0	1			54.22	131	136.894	347.976
2013-10-21	53.85	-0.37	-0.00684744	0	250.371	131	0	1			53.85	131	136.894	347.976
2013-10-23	51.9	-1.95	-0.0368836	1.03333	251.404	131	0	6			51.9	131	136.894	348.476
2013-10-24	52.445	0.545	0.0104462	0.927778	252.332	131	0	6			52.445	131	136.894	348.976
2013-10-25	51.95	-0.495	-0.00948328	0.676515	253.009	131	0	7			51.95	131	136.894	349.726
2013-10-26	51.95	0	0	0.228571	253.237	132	1	1			51.95	132	136.894	349.726
2013-10-27	51.95	0	0	0	253.237	132	0	1			51.95	132	136.894	349.726
2013-10-28	50.229	-1.721	-0.0336892	0	253.237	133	1	3			50.229	133	136.894	349.726
2013-10-29	49.395	-0.834	-0.0167433	-0.372565	252.865	133	0	12			49.395	133	137.005	349.948
2013-10-30	49.01	-0.385	-0.00782485	1.72348	254.588	133	0	29			49.01	133	137.227	350.337
2013-10-31	50.205	1.195	0.0240903	-0.147983	254.44	133	0	19			50.205	133	137.977	350.962
2013-11-01	49.75	-0.455	-0.00910416	1.48636	255.926	134	1	11			49.75	134	138.644	352.962
2013-11-02	49.75	0	0	0	255.926	134	0	1			49.75	134	138.644	352.962
2013-11-04	48.22	-1.53	-0.0312366	0	255.926	134	0	6			48.22	134	138.894	353.212
2013-11-05	50.105	1.885	0.0383469	0.649975	256.576	134	0	9			50.105	134	139.094	353.812
2013-11-06	49.12	-0.985	-0.0198545	0.430682	257.007	134	0	5			49.12	134	139.594	354.812
2013-11-07	47.56	-1.56	-0.0322742	0.347024	257.354	134	0	11			47.56	134	139.927	355.312
2013-11-08	47.53	-0.03	-0.000630981	-0.3125	257.042	134	0	5			47.53	134	140.594	355.312
2013-11-09	47.53	0	0	0.0861111	257.128	134	0	4			47.53	134	140.594	355.646
2013-11-10	47.53	0	0	0	257.128	134	0	2			47.53	134	140.594	355.646
2013-11-11	46.2	-1.33	-0.0283813	1.21326	258.341	135	1	5			46.2	135	140.594	357.146
2013-11-12	46.605	0.405	0.00872803	0.369697	258.711	135	0	8			46.605	135	140.594	357.479
2013-11-13	48.71	2.105	0.0441765	1.68565	260.396	135	0	12			48.71	135	140.927	358.146
2013-11-14	48.99	0.28	0.00573185	-0.202778	260.194	135	0	5			48.99	135	141.177	358.146
2013-11-15	49.01	0.02	0.000408163	0.337121	260.531	135	0	6			49.01	135	141.177	358.646
2013-11-16	49.01	0	0	0.275	260.806	135	0	2			49.01	135	141.177	359.646
2013-11-18	45.83	-3.18	-0.0670855	-0.179167	260.626	135	0	6			45.83	135	141.377	359.646
2013-11-19	46.36	0.53	0.0114981	0.283333	260.91	135	0	2			46.36	135	141.377	360.646
2013-11-20	46.43	0.07	0.00150878	1.75	262.66	136	1	4			46.43	136	141.377	360.646
2013-11-21	46.7	0.27	0.00579836	0.375	263.035	135	-1	3			46.7	135	142.377	361.646
2013-11-22	46.23	-0.47	-0.0101152	0.973864	264.009	136	1	4			46.23	136	142.377	364.646
2013-11-25	44.82	-1.41	-0.0309745	0	264.009	136	0	1			44.82	136	142.377	364.646
2013-11-27	46.49	1.67	0.0365828	0.7	264.709	137	1	1			46.49	137	142.377	364.646
2013-11-28	46.49	0	0	0	264.709	137	0	1			46.49	137	142.377	364.646
2013-11-29	47.01	0.52	0.0111231	0.25	264.959	138	1	1			47.01	138	142.377	364.646
2013-11-30	47.01	0	0	0	264.959	138	0	1			47.01	138	142.377	364.646
2013-12-01	47.01	0	0	0	264.959	138	0	1			47.01	138	142.377	364.646
2013-12-02	47.06	0.05	0.00106304	-0.98447	263.974	137	-1	6			47.06	137	143.377	365.646
2013-12-03	46.73	-0.33	-0.00703703	-0.163636	263.811	137	0	4			46.73	137	143.877	366.146
2013-12-04	48.62	1.89	0.0396486	1.325	265.136	138	1	5			48.62	138	143.877	370.146
2013-12-05	48.34	-0.28	-0.00577559	0.241667	265.377	138	0	5			48.34	138	144.377	371.146
2013-12-06	47.94	-0.4	-0.00830915	-0.0722222	265.305	138	0	5			47.94	138	144.627	371.146
2013-12-09	48.84	0.9	0.0185994	0.183333	265.488	138	0	6			48.84	138	144.627	371.346
2013-12-10	50.245	1.405	0.0283614	0	265.488	138	0	1			50.245	138	144.627	371.346
2013-12-11	49.38	-0.865	-0.0173656	0.75	266.238	138	0	4			49.38	138	144.627	372.346
2013-12-12	51.83	2.45	0.0484236	-0.518013	265.72	138	0	11			51.83	138	145.127	372.679
2013-12-13	53.32	1.49	0.0283424	0.724394	266.445	139	1	6			53.32	139	145.127	374.679
2013-12-14	53.32	0	0	0.136364	266.581	140	1	1			53.32	140	145.127	374.679
2013-12-16	53.81	0.49	0.00914783	0.44881	267.03	140	0	4			53.81	140	145.127	375.679
2013-12-17	54.86	1.05	0.0193252	1.30545	268.335	140	0	13			54.86	140	145.127	376.536
2013-12-18	55.57	0.71	0.012859	0.125325	268.461	140	0	2			55.57	140	145.127	377.536
2013-12-19	55.05	-0.52	-0.00940162	-0.7	267.761	140	0	12			55.05	140	145.239	377.758
2013-12-20	55.12	0.07	0.00127076	1.33333	269.094	140	0	7			55.12	140	145.572	378.758
2013-12-23	57.77	2.65	0.046957	0.433333	269.527	140	0	3			57.77	140	145.572	379.258
2013-12-24	57.96	0.19	0.00328351	0.0294444	269.557	141	1	4			57.96	141	146.572	381.258
2013-12-26	57.73	-0.23	-0.00397615	-0.2	269.357	141	0	3			57.73	141	147.072	381.258
2013-12-27	55.44	-2.29	-0.0404756	0.711905	270.069	141	0	6			55.44	141	147.072	381.758
2013-12-28	55.44	0	0	0	270.069	141	0	3			55.44	141	147.072	381.758
2013-12-29	55.44	0	0	0.5	270.569	141	0	2			55.44	141	147.072	382.758
2013-12-30	53.71	-1.73	-0.0317022	4.27857	274.847	142	1	11			53.71	142	147.072	387.258
2013-12-31	54.649	0.939	0.0173317	0.801515	275.649	142	0	8			54.649	142	147.322	388.008
2014-01-01	54.649	0	0	0.6	276.249	142	0	4			54.649	142	147.322	389.008
2014-01-02	54.71	0.061	0.00111559	0.214286	276.463	141	-1	5			54.71	141	149.322	391.008
2014-01-05	54.557	-0.153	-0.00280048	-0.3	276.163	141	0	3			54.557	141	149.822	391.008
2014-01-06	57.2	2.643	0.0473079	0.1875	276.351	140	-1	3			57.2	140	150.822	392.008
2014-01-07	57.92	0.72	0.0125088	-0.05	276.301	140	0	1			57.92	140	150.822	392.008
2014-01-08	58.23	0.31	0.00533794	0	276.301	140	0	2			58.23	140	150.822	392.008
2014-01-09	57.22	-1.01	-0.0174972	-0.2	276.101	139	-1	2			57.22	139	150.822	392.008
2014-01-10	57.94	0.72	0.0125045	0.583333	276.684	140	1	3			57.94	140	150.822	394.008
2014-01-11	57.94	0	0	0	276.684	140	0	1			57.94	140	150.822	394.008
2014-01-12	57.94	0	0	0.35	277.034	141	1	1			57.94	141	150.822	394.008
2014-01-17	56.3	-1.64	-0.0287135	0.41461	277.449	141	0	6			56.3	141	150.822	394.508
2014-01-18	56.3	0	0	0.0757576	277.524	141	0	1			56.3	141	150.822	394.508
2014-01-24	54.45	-1.85	-0.0334117	0.55	278.074	141	0	2			54.45	141	150.822	395.508
2014-01-28	55.14	0.69	0.0125926	0.35	278.424	142	1	1			55.14	142	150.822	395.508
2014-02-08	64.32	9.18	0.153995	0.375	278.799	142	0	2			64.32	142	150.822	396.508
2014-02-14	67.09	2.77	0.0421644	0.136364	278.936	143	1	1			67.09	143	150.822	396.508
2014-02-20	69.63	2.54	0.0371605	0	278.936	143	0	1			69.63	143	150.822	396.508
2014-02-24	70.78	1.15	0.016381	0.433333	279.369	143	0	2			70.78	143	150.822	397.508
2014-02-28	68.46	-2.32	-0.0333268	0.214286	279.583	144	1	1			68.46	144	150.822	397.508
2014-03-06	70.84	2.38	0.0341742	0.16	279.743	145	1	1			70.84	145	150.822	397.508
2014-03-11	70.1	-0.74	-0.010501	0	279.743	145	0	1			70.1	145	150.822	397.508
2014-03-25	64.89	-5.21	-0.0772293	0	279.743	145	0	1			64.89	145	150.822	397.508
2014-04-03	59.49	-5.4	-0.0868853	0	279.743	145	0	1			59.49	145	150.822	397.508
2014-04-07	56.95	-2.54	-0.0436345	0.166667	279.91	146	1	1			56.95	146	150.822	397.508
2014-04-13	58.53	1.58	0.0273658	0	279.91	146	0	2			58.53	146	150.822	397.508
2014-04-15	59.09	0.56	0.00952226	0.136364	280.046	147	1	1			59.09	147	150.822	397.508
2014-04-17	58.94	-0.15	-0.00254173	0.433333	280.48	146	-1	2			58.94	146	150.822	397.508
2014-04-19	58.94	0	0	0.7	281.18	147	1	1			58.94	147	150.822	397.508
2014-04-23	61.36	2.42	0.0402382	0.136364	281.316	148	1	1			61.36	148	150.822	397.508
2014-04-29	58.15	-3.21	-0.0537323	0	281.316	148	0	1			58.15	148	150.822	397.508
2014-05-04	60.46	2.31	0.0389561	0	281.316	148	0	1			60.46	148	150.822	397.508
2014-05-10	57.24	-3.22	-0.054729	0.25	281.566	149	1	1			57.24	149	150.822	397.508
2014-05-29	63.83	6.59	0.10897	0	281.566	149	0	1			63.83	149	150.822	397.508
2014-05-31	63.3	-0.53	-0.00833797	1.73902	283.305	149	0	12			63.3	149	151.155	398.175
2014-06-01	63.3	0	0	0.651641	283.957	149	0	11			63.3	149	151.555	398.975
2014-06-02	63.08	-0.22	-0.00348157	0.875	284.832	149	0	5			63.08	149	151.555	399.642
2014-06-03	62.87	-0.21	-0.00333466	0.311364	285.143	149	0	7			62.87	149	152.222	400.308
2014-06-04	63.34	0.47	0.00744794	0.130556	285.274	149	0	7			63.34	149	152.422	400.508
2014-06-06	62.5	-0.84	-0.0133505	0.308333	285.582	148	-1	2			62.5	148	152.422	400.508
2014-06-07	62.5	0	0	0	285.582	148	0	2			62.5	148	152.422	400.508
2014-06-08	62.5	0	0	0.275	285.857	148	0	2			62.5	148	152.422	401.508
2014-06-09	62.88	0.38	0.00606159	0.448341	286.305	148	0	5			62.88	148	152.922	402.508
2014-06-10	65.77	2.89	0.0449357	2.705	289.01	149	1	10			65.77	149	152.922	404.008
2014-06-11	65.781	0.011	0.000167236	0.136364	289.147	149	0	2			65.781	149	152.922	405.008
2014-06-12	64.2901	-1.4909	-0.0229254	1.5	290.647	149	0	9			64.2901	149	152.922	405.508
2014-06-13	64.5	0.2099	0.00325957	0.619318	291.266	150	1	3			64.5	150	152.922	405.508
2014-06-14	64.5	0	0	1.63333	292.899	151	1	4			64.5	151	152.922	408.508
2014-06-15	64.5	0	0	0.425	293.324	152	1	2			64.5	152	152.922	408.508
2014-06-16	64.19	-0.31	-0.00481779	0.55	293.874	152	0	7			64.19	152	153.589	409.175
2014-06-17	64.4	0.21	0.0032662	0.590333	294.465	152	0	5			64.4	152	153.589	409.842
2014-06-18	65.6	1.2	0.0184621	1.61	296.075	152	0	9			65.6	152	153.589	410.642
2014-06-19	64.3415	-1.2585	-0.0193709	-0.205261	295.869	152	0	3			64.3415	152	154.089	410.642
2014-06-20	64.5	0.1585	0.00246039	0.977778	296.847	153	1	3			64.5	153	154.089	412.642
2014-06-21	64.5	0	0	0.7	297.547	154	1	1			64.5	154	154.089	412.642
2014-06-22	64.5	0	0	0	297.547	154	0	1			64.5	154	154.089	412.642
2014-06-23	65.37	0.87	0.0133982	0.132626	297.68	154	0	6			65.37	154	154.755	412.975
2014-06-24	65.72	0.35	0.00533986	-0.130556	297.549	153	-1	7			65.72	153	155.755	413.308
2014-06-25	67.44	1.72	0.025835	0.611111	298.16	154	1	3			67.44	154	155.755	415.308
2014-06-26	67.13	-0.31	-0.00460728	1.62604	299.786	154	0	7			67.13	154	155.755	416.058
2014-06-27	67.6	0.47	0.00697695	0.111111	299.897	154	0	2			67.6	154	155.755	417.058
2014-06-28	67.6	0	0	0.566667	300.464	154	0	4			67.6	154	155.755	417.392
2014-06-29	67.6	0	0	0.25	300.714	154	0	2			67.6	154	155.755	418.392
2014-06-30	67.29	-0.31	-0.00459635	0.4	301.114	154	0	9			67.29	154	156.155	418.792
2014-07-01	68.06	0.77	0.011378	0.2	301.314	154	0	4			68.06	154	156.155	419.125
2014-07-02	66.45	-1.61	-0.0239399	0.416667	301.731	154	0	5			66.45	154	156.155	419.375
2014-07-03	66.29	-0.16	-0.00241073	-0.3625	301.368	153	-1	5			66.29	153	157.155	419.875
2014-07-05	66.29	0	0	0	301.368	153	0	1			66.29	153	157.155	419.875
2014-07-06	66.29	0	0	0	301.368	153	0	2			66.29	153	157.155	419.875
2014-07-07	65.29	-1	-0.0152002	-0.9	300.468	152	-1	4			65.29	152	159.155	420.875
2014-07-08	62.76	-2.53	-0.039521	1.15985	301.628	152	0	9			62.76	152	159.155	421.161
2014-07-09	64.97	2.21	0.0346077	0.35	301.978	152	0	2			64.97	152	159.155	422.161
2014-07-10	64.8725	-0.0975	-0.00150182	0	301.978	152	0	2			64.8725	152	159.155	422.161
2014-07-11	66.34	1.4675	0.0223692	0.693182	302.671	153	1	3			66.34	153	159.155	424.161
2014-07-13	66.34	0	0	1.32159	303.993	153	0	6			66.34	153	159.155	425.161
2014-07-14	67.9	1.56	0.023243	1.41528	305.408	154	1	7			67.9	154	159.155	427.661
2014-07-15	67.165	-0.735	-0.0108838	0	305.408	154	0	1			67.165	154	159.155	427.661
2014-07-16	67.66	0.495	0.00734288	0	305.408	154	0	1			67.66	154	159.155	427.661
2014-07-17	66.4099	-1.2501	-0.018649	0.477083	305.885	155	1	4			66.4099	155	159.155	430.661
2014-07-18	68.4199	2.01	0.0298176	-0.138636	305.747	155	0	6			68.4199	155	159.489	431.327
2014-07-19	68.4199	0	0	0.2	305.947	155	0	2			68.4199	155	159.489	432.327
2014-07-20	68.4199	0	0	0.945238	306.892	155	0	5			68.4199	155	159.489	432.994
2014-07-21	69.4	0.9801	0.0142231	0.296667	307.189	155	0	4			69.4	155	159.489	433.327
2014-07-22	69.27	-0.13	-0.00187496	-0.178571	307.01	155	0	3			69.27	155	159.989	433.327
2014-07-23	71.29	2.02	0.0287442	1.81776	308.828	155	0	37			71.29	155	160.114	433.744
2014-07-24	74.98	3.69	0.0504653	1.63652	310.464	155	0	25			74.98	155	160.314	434.211
2014-07-25	75.19	0.21	0.00279683	0.73	311.194	155	0	9			75.19	155	160.514	434.811
2014-07-27	75.19	0	0	0.1	311.294	155	0	2			75.19	155	160.514	435.811
2014-07-28	74.92	-0.27	-0.00359737	0.122727	311.417	155	0	2			74.92	155	160.514	435.811
2014-07-29	73.71	-1.21	-0.0162824	2.54253	313.959	156	1	14			73.71	156	160.68	436.977
2014-07-30	74.677	0.967	0.0130337	-0.116667	313.843	157	1	3			74.677	157	160.68	436.977
2014-08-01	72.36	-2.317	-0.0315185	0	313.843	157	0	1			72.36	157	160.68	436.977
2014-08-02	72.36	0	0	0.114815	313.958	158	1	1			72.36	158	160.68	436.977
2014-08-05	72.69	0.33	0.00455016	0.144444	314.102	158	0	2			72.69	158	160.68	437.977
2014-08-06	72.47	-0.22	-0.00303114	0	314.102	158	0	3			72.47	158	160.68	437.977
2014-08-07	73.17	0.7	0.00961282	0.775	314.877	159	1	11			73.17	159	161.18	439.227
2014-08-08	73.06	-0.11	-0.00150448	-0.333333	314.544	158	-1	2			73.06	158	162.18	439.227
2014-08-10	73.06	0	0	0	314.544	158	0	1			73.06	158	162.18	439.227
2014-08-11	73.44	0.38	0.00518772	0.866071	315.41	159	1	2			73.44	159	162.18	439.227
2014-08-12	72.83	-0.61	-0.00834079	0.2	315.61	160	1	3			72.83	160	162.18	439.227
2014-08-13	73.77	0.94	0.0128242	-0.8	314.81	160	0	5			73.77	160	162.43	439.227
2014-08-14	74.296	0.526	0.00710497	1.29886	316.109	160	0	7			74.296	160	162.43	439.977
2014-08-15	73.63	-0.666	-0.00900456	0.4	316.509	160	0	2			73.63	160	162.43	440.977
2014-08-16	73.63	0	0	0	316.509	160	0	1			73.63	160	162.43	440.977
2014-08-17	73.63	0	0	0	316.509	160	0	3			73.63	160	162.43	440.977
2014-08-18	74.59	0.96	0.0129539	0	316.509	160	0	1			74.59	160	162.43	440.977
2014-08-19	75.29	0.7	0.00934087	-0.0818182	316.427	160	0	1			75.29	160	162.43	440.977
2014-08-20	74.81	-0.48	-0.00639576	0.5625	316.989	160	0	5			74.81	160	162.43	441.227
2014-08-21	74.57	-0.24	-0.00321328	0.7	317.689	160	0	4			74.57	160	162.43	442.227
2014-08-22	74.57	0	0	0.6	318.289	160	0	5			74.57	160	162.43	442.894
2014-08-23	74.57	0	0	0	318.289	160	0	1			74.57	160	162.43	442.894
2014-08-24	74.57	0	0	0.5	318.789	160	0	2			74.57	160	162.43	443.894
2014-08-25	75.02	0.45	0.00601646	-0.318519	318.471	160	0	6			75.02	160	163.097	444.227
2014-08-26	75.9601	0.9401	0.0124535	0.464286	318.935	160	0	8			75.9601	160	163.097	444.561
2014-08-27	74.63	-1.3301	-0.0176656	0.575	319.51	160	0	7			74.63	160	163.43	445.561
2014-08-28	73.855	-0.775	-0.0104389	0	319.51	160	0	1			73.855	160	163.43	445.561
2014-08-30	74.82	0.965	0.0129815	0.3	319.81	161	1	1			74.82	161	163.43	445.561
2014-09-01	74.82	0	0	-0.275	319.535	160	-1	2			74.82	160	164.43	445.561
2014-09-02	76.68	1.86	0.0245557	0.363333	319.898	160	0	5			76.68	160	164.43	445.811
2014-09-03	75.83	-0.85	-0.0111469	1.41662	321.315	160	0	12			75.83	160	164.43	446.525
2014-09-04	75.95	0.12	0.00158124	0.416667	321.732	160	0	4			75.95	160	164.43	447.525
2014-09-05	77.26	1.31	0.0171011	1.9403	323.672	160	0	11			77.26	160	164.43	448.358
2014-09-06	77.26	0	0	0.325	323.997	159	-1	3			77.26	159	165.43	449.358
2014-09-07	77.26	0	0	0	323.997	159	0	1			77.26	159	165.43	449.358
2014-09-08	77.89	0.63	0.00812122	0.566667	324.564	159	0	5			77.89	159	165.43	450.025
2014-09-09	76.67	-1.22	-0.0157871	1.33333	325.897	159	0	4			76.67	159	165.43	451.025
2014-09-10	77.43	0.76	0.0098638	0.665278	326.562	160	1	6			77.43	160	167.43	454.025
2014-09-11	77.92	0.49	0.00630836	0.5	327.062	160	0	4			77.92	160	167.43	454.358
2014-09-12	77.48	-0.44	-0.00566282	0.418182	327.48	160	0	4			77.48	160	167.43	455.358
2014-09-14	77.48	0	0	0.546429	328.027	159	-1	3			77.48	159	168.43	456.358
2014-09-15	74.58	-2.9	-0.0381475	-0.155556	327.871	159	0	3			74.58	159	168.93	456.358
2014-09-16	76.08	1.5	0.019913	0.625	328.496	159	0	4			76.08	159	168.93	456.692
2014-09-17	76.43	0.35	0.00458987	0.1375	328.634	159	0	5			76.43	159	168.93	456.942
2014-09-18	77	0.57	0.00743013	1.18968	329.824	159	0	6			77	159	168.93	457.942
2014-09-19	77.91	0.91	0.0117489	0.511458	330.335	158	-1	5			77.91	158	170.93	459.942
2014-09-22	76.8	-1.11	-0.0143497	0.436174	330.771	159	1	2			76.8	159	170.93	459.942
2014-09-23	78.29	1.49	0.0192152	1.25311	332.024	160	1	12			78.29	160	171.43	461.442
2014-09-24	78.535	0.245	0.0031245	-0.0833333	331.941	160	0	5			78.535	160	171.43	461.442
2014-09-25	77.22	-1.315	-0.0168859	0.163447	332.104	160	0	5			77.22	160	171.93	462.442
2014-09-26	78.79	1.57	0.0201276	1.16944	333.274	161	1	4			78.79	161	171.93	465.442
2014-09-28	78.79	0	0	0.544444	333.818	161	0	7			78.79	161	172.13	465.642
2014-09-29	79	0.21	0.00266177	0.136364	333.955	161	0	3			79	161	172.13	466.142
2014-10-01	76.55	-2.45	-0.0315037	0.316667	334.271	162	1	3			76.55	162	172.13	468.142
2014-10-02	77.08	0.53	0.00689972	-0.0651515	334.206	162	0	5			77.08	162	172.63	469.142
2014-10-03	77.44	0.36	0.0046596	0.894444	335.101	163	1	5			77.44	163	173.63	472.142
2014-10-04	77.44	0	0	0.2	335.301	163	0	2			77.44	163	173.63	473.142
2014-10-05	77.44	0	0	0.4	335.701	163	0	5			77.44	163	174.13	474.142
2014-10-08	77.52	0.08	0.00103252	0.485863	336.186	163	0	3			77.52	163	174.13	474.642
2014-10-09	75.91	-1.61	-0.0209875	0.1	336.286	163	0	3			75.91	163	174.13	475.142
2014-10-10	72.91	-3	-0.0403226	0.447222	336.734	163	0	7			72.91	163	174.13	475.542
2014-10-11	72.91	0	0	0.6	337.334	163	0	4			72.91	163	174.13	476.542
2014-10-12	72.91	0	0	0.266667	337.6	163	0	2			72.91	163	174.13	477.542
2014-10-13	72.99	0.08	0.00109664	0	337.6	163	0	3			72.99	163	174.13	477.542
2014-10-14	73.59	0.6	0.0081867	0	337.6	163	0	2			73.59	163	174.13	477.542
2014-10-15	73.21	-0.38	-0.00517712	1	338.6	163	0	2			73.21	163	174.13	478.542
2014-10-16	72.63	-0.58	-0.00795396	0.214815	338.815	164	1	2			72.63	164	174.13	478.542
2014-10-17	75.95	3.32	0.0446972	1.2453	340.06	164	0	8			75.95	164	174.33	478.942
2014-10-18	75.95	0	0	-0.265152	339.795	163	-1	2			75.95	163	175.33	478.942
2014-10-19	75.95	0	0	0.75	340.545	163	0	5			75.95	163	175.33	479.608
2014-10-20	76.95	1	0.0130806	0.335417	340.881	162	-1	3			76.95	162	175.33	479.608
2014-10-22	78.37	1.42	0.0182853	0.11215	340.993	162	0	6			78.37	162	175.58	479.858
2014-10-23	80.04	1.67	0.0210853	1.02992	342.023	163	1	10			80.04	163	178.58	485.858
2014-10-24	80.67	0.63	0.00784025	0.0268939	342.05	163	0	6			80.67	163	178.58	486.058
2014-10-25	80.67	0	0	1.23636	343.286	164	1	3			80.67	164	178.58	486.058
2014-10-26	80.67	0	0	-0.116667	343.169	164	0	3			80.67	164	179.08	486.058
2014-10-27	80.28	-0.39	-0.00484624	1.96944	345.139	165	1	6			80.28	165	180.08	490.058
2014-10-28	80.77	0.49	0.00608509	0.478445	345.617	165	0	36			80.77	165	180.24	490.338
2014-10-29	75.86	-4.91	-0.0627161	1.48428	347.102	165	0	22			75.86	165	180.574	490.838
2014-10-30	74.11	-1.75	-0.0233391	0.361905	347.463	165	0	7			74.11	165	180.824	491.338
2014-10-31	74.99	0.88	0.0118043	0.184848	347.648	164	-1	3			74.99	164	181.824	492.338
2014-11-01	74.99	0	0	2.03153	349.68	165	1	6			74.99	165	181.824	494.338
2014-11-02	74.99	0	0	0.025	349.705	165	0	1			74.99	165	181.824	494.338
2014-11-03	73.88	-1.11	-0.0149126	0.1875	349.892	165	0	7			73.88	165	181.824	494.505
2014-11-04	75.76	1.88	0.0251283	-0.0763889	349.816	165	0	2			75.76	165	181.824	494.505
2014-11-05	74.83	-0.93	-0.0123516	-1.17045	348.646	164	-1	3			74.83	164	181.824	494.505
2014-11-06	75.26	0.43	0.00572991	0.525	349.171	164	0	6			75.26	164	181.824	495.005
2014-11-07	75.6	0.34	0.0045075	2.63333	351.804	165	1	5			75.6	165	181.824	499.005
2014-11-08	75.6	0	0	-0.125	351.679	164	-1	1			75.6	164	181.824	499.005
2014-11-09	75.6	0	0	0.4	352.079	165	1	1			75.6	165	181.824	499.005
2014-11-10	75	-0.6	-0.00796817	1.57929	353.658	165	0	6			75	165	181.824	500.005
2014-11-11	74.61	-0.39	-0.00521357	0.55	354.208	166	1	1			74.61	166	181.824	500.005
2014-11-12	74.72	0.11	0.00147325	1.05762	355.266	166	0	6			74.72	166	181.824	501.005
2014-11-13	74.25	-0.47	-0.00631002	0.247547	355.513	166	0	7			74.25	166	182.49	501.672
2014-11-14	74.88	0.63	0.00844905	1.15985	356.673	166	0	6			74.88	166	182.824	502.338
2014-11-15	74.88	0	0	1.25	357.923	167	1	4			74.88	167	182.824	505.338
2014-11-18	74.34	-0.54	-0.00723767	0.75	358.673	167	0	3			74.34	167	182.824	505.838
2014-11-19	73.33	-1.01	-0.0136794	1.22857	359.902	167	0	10			73.33	167	182.99	506.338
2014-11-20	73.6	0.27	0.00367522	1.70417	361.606	167	0	11			73.6	167	183.19	507.338
2014-11-21	73.75	0.15	0.00203597	1.2	362.806	168	1	2			73.75	168	183.19	507.338
2014-11-22	73.75	0	0	-0.40625	362.4	167	-1	4			73.75	167	184.19	507.338
2014-11-23	73.75	0	0	1.06667	363.466	168	1	4			73.75	168	184.19	507.338
2014-11-24	74.01	0.26	0.00351922	0.968561	364.435	168	0	7			74.01	168	184.524	508.338
2014-11-25	75.63	1.62	0.0216528	0.709848	365.145	168	0	5			75.63	168	184.524	509.005
2014-11-26	77.62	1.99	0.0259721	1.18157	366.326	168	0	17			77.62	168	184.705	509.369
2014-11-27	77.62	0	0	0.556364	366.883	169	1	2			77.62	169	184.705	509.369
2014-11-28	77.7	0.08	0.00103013	-0.4	366.483	168	-1	4			77.7	168	186.705	510.369
2014-11-29	77.7	0	0	0.3	366.783	169	1	2			77.7	169	186.705	510.369
2014-11-30	77.7	0	0	0.55	367.333	169	0	3			77.7	169	186.705	510.869
2014-12-01	75.1	-2.6	-0.0340347	1.96898	369.302	170	1	5			75.1	170	186.705	510.869
2014-12-02	75.46	0.36	0.00478216	0.326515	369.628	170	0	8			75.46	170	186.955	511.619
2014-12-03	74.88	-0.58	-0.00771588	0	369.628	170	0	1			74.88	170	186.955	511.619
2014-12-04	75.24	0.36	0.00479617	0	369.628	170	0	1			75.24	170	186.955	511.619
2014-12-05	76.36	1.12	0.014776	1.99545	371.624	171	1	6			76.36	171	186.955	513.619
2014-12-06	76.36	0	0	0.5	372.124	172	1	1			76.36	172	186.955	513.619
2014-12-07	76.36	0	0	0.417857	372.541	172	0	12			76.36	172	187.066	513.841
2014-12-08	76.52	0.16	0.00209315	0	372.541	172	0	3			76.52	172	187.066	513.841
2014-12-09	76.84	0.32	0.00417319	1.82083	374.362	173	1	12			76.84	173	187.266	515.041
2014-12-10	76.18	-0.66	-0.00862638	0.952381	375.315	173	0	6			76.18	173	187.266	516.041
2014-12-11	77.73	1.55	0.0201423	0.183333	375.498	173	0	4			77.73	173	187.266	516.374
2014-12-12	77.83	0.1	0.00128568	2.1	377.598	174	1	5			77.83	174	187.266	517.874
2014-12-13	77.83	0	0	0.125	377.723	174	0	3			77.83	174	187.266	518.374
2014-12-14	77.83	0	0	1.61273	379.336	174	0	8			77.83	174	187.516	519.124
2014-12-15	76.99	-0.84	-0.0108514	-0.0277778	379.308	174	0	4			76.99	174	187.516	519.124
2014-12-16	74.69	-2.3	-0.0303293	4.37083	383.679	175	1	15			74.69	175	187.683	520.458
2014-12-17	76.11	1.42	0.0188334	0.746364	384.425	175	0	8			76.11	175	187.683	521.058
2014-12-18	78.4	2.29	0.0296443	-0.0833333	384.342	175	0	6			78.4	175	188.016	521.724
2014-12-19	79.88	1.48	0.0187016	1.10833	385.45	176	1	8			79.88	176	188.35	523.058
2014-12-20	79.88	0	0	0	385.45	176	0	2			79.88	176	188.35	523.058
2014-12-22	81.45	1.57	0.0194638	0	385.45	176	0	3			81.45	176	188.35	523.058
2014-12-23	80.61	-0.84	-0.0103666	0.232121	385.682	176	0	4			80.61	176	188.35	523.391
2014-12-24	80.77	0.16	0.0019829	0.5	386.182	177	1	1			80.77	177	188.35	523.391
2014-12-25	80.77	0	0	0.168182	386.35	178	1	1			80.77	178	188.35	523.391
2014-12-26	80.775	0.005	6.19023e-05	1.325	387.675	178	0	8			80.775	178	188.35	523.991
2014-12-27	80.775	0	0	0	387.675	178	0	1			80.775	178	188.35	523.991
2014-12-28	80.775	0	0	1.1	388.775	178	0	5			80.775	178	188.35	524.658
2014-12-29	80.02	-0.755	-0.00939091	0.266667	389.042	178	0	4			80.02	178	188.35	524.991
2014-12-30	79.22	-0.8	-0.0100478	-0.8	388.242	178	0	4			79.22	178	188.683	524.991
2014-12-31	78.02	-1.2	-0.0152636	1.59167	389.834	178	0	9			78.02	178	188.933	525.991
2015-01-01	78.02	0	0	-0.536667	389.297	178	0	6			78.02	178	189.6	526.324
2015-01-02	78.45	0.43	0.00549628	0.11	389.407	178	0	6			78.45	178	189.6	526.524
2015-01-03	78.45	0	0	0.227273	389.634	178	0	3			78.45	178	189.6	527.024
2015-01-04	78.45	0	0	0.722222	390.357	179	1	5			78.45	179	189.6	528.524
2015-01-05	77.19	-1.26	-0.0161916	0.0111111	390.368	179	0	5			77.19	179	190.1	529.524
2015-01-06	76.15	-1.04	-0.0135648	0.64375	391.011	180	1	3			76.15	180	190.1	529.524
2015-01-07	76.15	0	0	0.2	391.211	180	0	3			76.15	180	190.1	530.024
2015-01-09	77.74	1.59	0.0206648	0.610417	391.822	180	0	7			77.74	180	190.433	531.024
2015-01-10	77.74	0	0	0.7	392.522	181	1	2			77.74	181	190.433	531.024
2015-01-15	74.05	-3.69	-0.0486294	-0.733333	391.789	180	-1	6			74.05	180	191.933	531.524
2015-01-16	75.18	1.13	0.0151447	-0.0333333	391.755	179	-1	2			75.18	179	192.933	531.524
2015-01-18	75.18	0	0	0	391.755	179	0	1			75.18	179	192.933	531.524
2015-01-20	76.24	1.06	0.014001	0	391.755	179	0	2			76.24	179	192.933	531.524
2015-01-21	76.74	0.5	0.00653683	0	391.755	179	0	1			76.74	179	192.933	531.524
2015-01-23	77.83	1.09	0.0141039	0.1	391.855	179	0	2			77.83	179	192.933	532.524
2015-02-04	75.63	-2.2	-0.0286739	0	391.855	179	0	1			75.63	179	192.933	532.524
2015-02-09	74.44	-1.19	-0.0158596	-0.7	391.155	178	-1	1			74.44	178	192.933	532.524
2015-02-11	76.51	2.07	0.027428	0.411111	391.566	179	1	1			76.51	179	192.933	532.524
2015-02-13	75.74	-0.77	-0.010115	-0.0714286	391.495	179	0	1			75.74	179	192.933	532.524
2015-02-16	75.74	0	0	0	391.495	179	0	1			75.74	179	192.933	532.524
2015-02-18	76.71	0.97	0.0127257	0.1	391.595	180	1	1			76.71	180	192.933	532.524
2015-03-04	80.895	4.185	0.0531199	0	391.595	180	0	1			80.895	180	192.933	532.524
2015-03-20	83.8	2.905	0.035281	-0.155556	391.439	179	-1	1			83.8	179	192.933	532.524
2015-03-25	82.92	-0.88	-0.0105567	0.0436027	391.483	179	0	3			82.92	179	192.933	532.524
2015-03-27	83.3	0.38	0.00457226	0.277778	391.761	179	0	2			83.3	179	192.933	533.524
2015-04-01	81.665	-1.635	-0.019823	0	391.761	179	0	1			81.665	179	192.933	533.524
2015-04-08	82.275	0.61	0.00744178	0.110053	391.871	180	1	1			82.275	180	192.933	533.524
2015-04-12	82.04	-0.235	-0.00286036	0	391.871	180	0	1			82.04	180	192.933	533.524
2015-04-14	83.515	1.475	0.0178193	0.075	391.946	180	0	1			83.515	180	192.933	533.524
2015-04-15	82.705	-0.81	-0.0097462	0	391.946	180	0	1			82.705	180	192.933	533.524
2015-04-16	82.31	-0.395	-0.00478745	1.12222	393.068	180	0	6			82.31	180	192.933	534.524
2015-04-17	80.775	-1.535	-0.0188251	-0.0777778	392.99	180	0	2			80.775	180	192.933	534.524
2015-05-19	80.63	-0.145	-0.00179672	0	392.99	180	0	1			80.63	180	192.933	534.524
2015-05-31	79.19	-1.44	-0.0180208	1.4547	394.445	180	0	19			79.19	180	192.933	534.986
2015-06-01	80.29	1.1	0.0137951	2.68485	397.13	180	0	20			80.29	180	193.133	535.786
2015-06-02	80.445	0.155	0.00192864	0.118182	397.248	180	0	3			80.445	180	193.133	535.786
2015-06-03	82.44	1.995	0.024497	0.833333	398.081	180	0	2			82.44	180	193.133	536.786
2015-06-04	82.05	-0.39	-0.00474194	0.272348	398.354	180	0	8			82.05	180	193.333	537.186
2015-06-05	82.14	0.09	0.00109629	1.29318	399.647	180	0	7			82.14	180	193.333	537.936
2015-06-06	82.14	0	0	-0.0489899	399.598	179	-1	2			82.14	179	193.333	537.936
2015-06-07	82.14	0	0	0	399.598	179	0	1			82.14	179	193.333	537.936
2015-06-08	80.67	-1.47	-0.0180583	0.102778	399.701	179	0	8			80.67	179	193.833	538.436
2015-06-09	80.67	0	0	0.604072	400.305	179	0	6			80.67	179	193.833	538.936
2015-06-10	82.16	1.49	0.0183018	0.277778	400.582	179	0	3			82.16	179	193.833	539.436
2015-06-11	81.83	-0.33	-0.00402464	0.795455	401.378	180	1	3			81.83	180	193.833	541.436
2015-06-12	81.53	-0.3	-0.00367287	0.8	402.178	180	0	4			81.53	180	193.833	542.436
2015-06-13	81.53	0	0	0.0555556	402.233	180	0	2			81.53	180	193.833	542.436
2015-06-14	81.53	0	0	0	402.233	180	0	1			81.53	180	193.833	542.436
2015-06-15	80.71	-0.82	-0.0101086	1.40444	403.638	180	0	11			80.71	180	194	543.102
2015-06-16	81.06	0.35	0.00432714	0.7	404.338	181	1	3			81.06	181	194	545.102
2015-06-17	81.79	0.73	0.00896537	0	404.338	181	0	1			81.79	181	194	545.102
2015-06-18	82.905	1.115	0.0135404	1.53333	405.871	182	1	5			82.905	182	194	546.602
2015-06-19	82.51	-0.395	-0.00477588	-0.208333	405.663	182	0	10			82.51	182	194.125	546.727
2015-06-20	82.51	0	0	0.333333	405.996	183	1	1			82.51	183	194.125	546.727
2015-06-22	84.74	2.23	0.0266682	1.23333	407.23	184	1	5			84.74	184	194.125	550.727
2015-06-23	87.88	3.14	0.0363845	2.73636	409.966	184	0	17			87.88	184	194.125	551.616
2015-06-24	88.86	0.98	0.0110898	2.78273	412.749	185	1	16			88.86	185	194.291	553.116
2015-06-25	87.98	-0.88	-0.00995258	2.55313	415.302	186	1	5			87.98	186	194.291	557.116
2015-06-26	88.01	0.03	0.000340928	0	415.302	186	0	1			88.01	186	194.291	557.116
2015-06-27	88.01	0	0	0.125	415.427	186	0	2			88.01	186	194.291	558.116
2015-06-28	88.01	0	0	0.883333	416.31	186	0	3			88.01	186	194.291	558.616
2015-06-29	85.8	-2.21	-0.0254314	1.27247	417.583	186	0	12			85.8	186	194.291	558.95
2015-06-30	85.765	-0.035	-0.000408009	0.136364	417.719	186	0	3			85.765	186	194.291	559.45
2015-07-01	86.91	1.145	0.0132621	0.318182	418.037	186	0	2			86.91	186	194.291	560.45
2015-07-02	87.285	0.375	0.00430553	0	418.037	186	0	1			87.285	186	194.291	560.45
2015-07-03	87.285	0	0	0.2	418.237	187	1	1			87.285	187	194.291	560.45
2015-07-04	87.285	0	0	0	418.237	187	0	1			87.285	187	194.291	560.45
2015-07-05	87.285	0	0	0	418.237	187	0	2			87.285	187	194.291	560.45
2015-07-06	87.55	0.265	0.00303143	-0.233636	418.004	186	-1	5			87.55	186	195.291	560.95
2015-07-07	87.22	-0.33	-0.0037764	0.9375	418.941	187	1	4			87.22	187	195.291	563.95
2015-07-09	85.88	-1.34	-0.0154827	1.17778	420.119	188	1	2			85.88	188	195.291	563.95
2015-07-10	87.95	2.07	0.0238175	0	420.119	188	0	1			87.95	188	195.291	563.95
2015-07-11	87.95	0	0	1.275	421.394	189	1	5			87.95	189	195.291	565.45
2015-07-12	87.95	0	0	0.793182	422.187	190	1	4			87.95	190	195.291	568.45
2015-07-13	90.1	2.15	0.0241517	2.75	424.937	190	0	11			90.1	190	195.291	569.283
2015-07-16	90.85	0.75	0.00828963	0.825	425.762	190	0	7			90.85	190	195.291	569.683
2015-07-17	94.97	4.12	0.0443513	2.82978	428.592	190	0	19			94.97	190	195.403	570.683
2015-07-18	94.97	0	0	0.782859	429.375	191	1	5			94.97	191	195.403	574.683
2015-07-19	94.97	0	0	2.03143	431.406	192	1	8			94.97	192	195.903	577.183
2015-07-20	97.91	2.94	0.0304876	2.18525	433.591	193	1	11			97.91	193	195.903	578.933
2015-07-21	98.39	0.48	0.00489048	0.15	433.741	193	0	2			98.39	193	195.903	579.933
2015-07-22	97.04	-1.35	-0.0138159	2.29659	436.038	194	1	6			97.04	194	195.903	584.933
2015-07-23	95.44	-1.6	-0.0166255	1.1	437.138	194	0	6			95.44	194	195.903	585.433
2015-07-24	96.95	1.51	0.0156976	0.831566	437.969	194	0	9			96.95	194	196.103	586.033
2015-07-26	96.95	0	0	1.25	439.219	194	0	5			96.95	194	196.103	586.7
2015-07-27	94.17	-2.78	-0.0290937	0.641667	439.861	194	0	10			94.17	194	196.269	587.2
2015-07-28	95.29	1.12	0.0118232	-0.225	439.636	194	0	5			95.29	194	196.519	587.2
2015-07-29	96.99	1.7	0.017683	1.02342	440.66	194	0	29			96.99	194	196.853	587.8
2015-07-30	95.21	-1.78	-0.0185229	0.42672	441.086	194	0	10			95.21	194	197.253	588.4
2015-07-31	94.01	-1.2	-0.0126838	0.0333333	441.12	194	0	2			94.01	194	197.253	588.4
2015-08-01	94.01	0	0	1.55	442.67	195	1	4			94.01	195	197.253	591.4
2015-08-02	94.01	0	0	2.175	444.845	195	0	9			94.01	195	197.253	592.2
2015-08-03	94.14	0.13	0.00138188	0.966667	445.811	196	1	5			94.14	196	197.253	596.2
2015-08-04	94.06	-0.08	-0.000850159	0.0681818	445.879	196	0	1			94.06	196	197.253	596.2
2015-08-05	96.44	2.38	0.0249882	0.451515	446.331	196	0	2			96.44	196	197.253	597.2
2015-08-06	95.12	-1.32	-0.0137818	0.15	446.481	197	1	4			95.12	197	198.253	599.2
2015-08-07	94.3	-0.82	-0.00865806	0.761111	447.242	197	0	7			94.3	197	198.253	599.95
2015-08-08	94.3	0	0	0.2	447.442	197	0	4			94.3	197	198.253	600.283
2015-08-09	94.3	0	0	0	447.442	197	0	4			94.3	197	198.253	600.283
2015-08-10	94.15	-0.15	-0.00159193	0.95	448.392	198	1	2			94.15	198	198.253	600.283
2015-08-11	93.62	-0.53	-0.00564522	0.848485	449.241	198	0	10			93.62	198	198.453	601.083
2015-08-12	94.19	0.57	0.00606998	0.784091	450.025	198	0	6			94.19	198	198.786	601.75
2015-08-13	93.43	-0.76	-0.00810153	0.118182	450.143	199	1	1			93.43	199	198.786	601.75
2015-08-14	94.42	0.99	0.0105404	0.9	451.043	200	1	2			94.42	200	198.786	601.75
2015-08-15	94.42	0	0	0	451.043	200	0	1			94.42	200	198.786	601.75
2015-08-16	94.42	0	0	0	451.043	200	0	1			94.42	200	198.786	601.75
2015-08-17	93.93	-0.49	-0.00520309	0.133333	451.176	200	0	6			93.93	200	199.036	602
2015-08-18	95.17	1.24	0.0131149	0.518662	451.695	201	1	10			95.17	201	200.036	603.333
2015-08-20	90.56	-4.61	-0.0496522	-0.075	451.62	202	1	3			90.56	202	200.036	603.333
2015-08-21	86.06	-4.5	-0.0509679	-0.438194	451.182	202	0	10			86.06	202	200.786	604.083
2015-08-22	86.06	0	0	0.0333333	451.215	202	0	3			86.06	202	200.786	604.083
2015-08-23	86.06	0	0	0.432407	451.647	202	0	5			86.06	202	200.786	604.333
2015-08-24	82.09	-3.97	-0.0472285	0.919722	452.567	203	1	8			82.09	203	201.286	606.833
2015-08-25	83	0.91	0.0110244	0.966667	453.534	203	0	9			83	203	201.453	607.166
2015-08-26	87.19	4.19	0.049249	0.233333	453.767	203	0	7			87.19	203	201.653	607.366
2015-08-27	89.73	2.54	0.0287155	0.337434	454.105	202	-1	3			89.73	202	202.653	608.366
2015-08-28	91.01	1.28	0.0141642	0.493867	454.598	202	0	7			91.01	202	202.653	608.533
2015-08-29	91.01	0	0	0	454.598	202	0	1			91.01	202	202.653	608.533
2015-08-30	91.01	0	0	0.419048	455.017	202	0	5			91.01	202	202.653	608.783
2015-08-31	89.43	-1.58	-0.0175132	0.0974747	455.115	202	0	8			89.43	202	203.153	609.283
2015-09-01	87.23	-2.2	-0.0249079	1.07879	456.194	202	0	4			87.23	202	203.153	609.616
2015-09-04	88.26	1.03	0.0117387	-0.285714	455.908	201	-1	2			88.26	201	203.153	609.616
2015-09-05	88.26	0	0	0.29	456.198	202	1	1			88.26	202	203.153	609.616
2015-09-06	88.26	0	0	0.125	456.323	203	1	1			88.26	203	203.153	609.616
2015-09-07	88.26	0	0	0.1	456.423	203	0	4			88.26	203	203.653	610.116
2015-09-08	89.53	1.27	0.0142868	0.2375	456.661	203	0	4			89.53	203	204.153	610.616
2015-09-09	90.44	0.91	0.0101129	0.398704	457.059	203	0	8			90.44	203	204.353	611.016
2015-09-10	91.98	1.54	0.0168845	0.157143	457.216	204	1	1			91.98	204	204.353	611.016
2015-09-11	92.05	0.07	0.000760746	0	457.216	204	0	1			92.05	204	204.353	611.016
2015-09-12	92.05	0	0	0.1	457.316	203	-1	3			92.05	203	205.353	612.016
2015-09-13	92.05	0	0	0.4	457.716	203	0	3			92.05	203	205.353	612.516
2015-09-14	92.31	0.26	0.00282057	2.13571	459.852	204	1	6			92.31	204	205.353	614.516
2015-09-15	92.9	0.59	0.00637117	0.633333	460.485	204	0	5			92.9	204	205.353	614.766
2015-09-16	93.45	0.55	0.00590289	0	460.485	204	0	1			93.45	204	205.353	614.766
2015-09-17	94.34	0.89	0.00947874	0.659722	461.145	204	0	4			94.34	204	205.353	615.766
2015-09-18	94.4	0.06	0.000635795	0.5	461.645	205	1	1			94.4	205	205.353	615.766
2015-09-19	94.4	0	0	0.652381	462.297	206	1	2			94.4	206	205.353	615.766
2015-09-20	94.4	0	0	0.5	462.797	206	0	7			94.4	206	205.353	615.933
2015-09-21	95.55	1.15	0.0121086	0.0926515	462.89	206	0	6			95.55	206	205.686	616.6
2015-09-22	92.96	-2.59	-0.0274804	1.46481	464.355	206	0	21			92.96	206	205.84	617.061
2015-09-23	93.97	1.01	0.0108063	0.612121	464.967	206	0	4			93.97	206	205.84	618.061
2015-09-24	94.41	0.44	0.00467142	0.0555556	465.023	206	0	9			94.41	206	206.173	618.228
2015-09-25	92.77	-1.64	-0.0175237	0.395455	465.418	206	0	7			92.77	206	206.84	618.895
2015-09-26	92.77	0	0	0	465.418	206	0	1			92.77	206	206.84	618.895
2015-09-27	92.77	0	0	0	465.418	206	0	1			92.77	206	206.84	618.895
2015-09-28	89.21	-3.56	-0.0391302	1.60196	467.02	206	0	14			89.21	206	207.173	619.895
2015-09-29	86.67	-2.54	-0.0288853	1.16601	468.186	207	1	5			86.67	207	207.173	623.895
2015-09-30	89.9	3.23	0.0365901	0.883333	469.069	208	1	3			89.9	208	207.173	623.895
2015-10-01	90.95	1.05	0.011612	0	469.069	207	-1	2			90.95	207	207.173	623.895
2015-10-02	92.07	1.12	0.0122393	2.05739	471.127	208	1	10			92.07	208	207.506	625.895
2015-10-03	92.07	0	0	0.39375	471.521	208	0	6			92.07	208	208.173	626.228
2015-10-04	92.07	0	0	0.433333	471.954	209	1	1			92.07	209	208.173	626.228
2015-10-05	94.01	1.94	0.020852	0.614286	472.568	210	1	3			94.01	210	208.173	628.228
2015-10-06	92.8	-1.21	-0.0129545	0.0124339	472.581	210	0	5			92.8	210	208.173	628.228
2015-10-07	92.4	-0.4	-0.00431966	0.295238	472.876	210	0	3			92.4	210	208.173	628.728
2015-10-08	92.47	0.07	0.000757289	2.00184	474.878	211	1	11			92.47	211	208.173	629.928
2015-10-09	93.24	0.77	0.00829255	-1.0381	473.84	210	-1	4			93.24	210	209.173	629.928
2015-10-11	93.24	0	0	0.475	474.315	211	1	3			93.24	211	209.173	629.928
2015-10-12	94.26	1.02	0.0108801	0.25	474.565	211	0	4			94.26	211	209.173	630.261
2015-10-13	94.12	-0.14	-0.00148636	0.172222	474.737	211	0	2			94.12	211	209.173	631.261
2015-10-14	94.07	-0.05	-0.000531378	0.92803	475.665	212	1	4			94.07	212	209.173	631.261
2015-10-15	95.96	1.89	0.0198923	1.51818	477.183	212	0	18			95.96	212	209.473	631.761
2015-10-16	97.54	1.58	0.0163311	0.82303	478.006	213	1	6			97.54	213	209.473	633.761
2015-10-17	97.54	0	0	0.5	478.506	214	1	1			97.54	214	209.473	633.761
2015-10-18	97.54	0	0	0.3	478.806	214	0	3			97.54	214	209.473	634.261
2015-10-19	98.47	0.93	0.00948938	0.15	478.956	213	-1	3			98.47	213	210.473	635.261
2015-10-20	97	-1.47	-0.015041	-0.0126984	478.943	213	0	5			97	213	210.806	635.595
2015-10-21	97.11	0.11	0.00113338	0.8325	479.776	213	0	4			97.11	213	210.806	636.595
2015-10-22	99.67	2.56	0.0260204	0.340152	480.116	213	0	11			99.67	213	210.973	637.261
2015-10-23	102.19	2.52	0.0249691	0.423636	480.54	214	1	4			102.19	214	210.973	640.261
2015-10-24	102.19	0	0	0.551515	481.091	214	0	5			102.19	214	210.973	640.928
2015-10-25	102.19	0	0	1.94167	483.033	215	1	7			102.19	215	211.973	645.928
2015-10-26	103.77	1.58	0.0153431	0.743788	483.777	216	1	3			103.77	216	211.973	647.928
2015-10-27	103.7	-0.07	-0.000674796	0.344444	484.121	216	0	5			103.7	216	212.306	648.261
2015-10-28	104.2	0.5	0.00481001	-0.15	483.971	215	-1	1			104.2	215	212.306	648.261
2015-10-29	104.88	0.68	0.00650471	0.367424	484.338	215	0	6			104.88	215	212.556	648.511
2015-10-30	101.97	-2.91	-0.0281382	2.31667	486.655	216	1	9			101.97	216	212.556	650.511
2015-11-01	101.97	0	0	0.4	487.055	216	0	3			101.97	216	212.556	651.011
2015-11-02	103.31	1.34	0.0130555	0	487.055	216	0	3			103.31	216	212.556	651.011
2015-11-03	102.58	-0.73	-0.00709119	0.783333	487.838	216	0	6			102.58	216	212.556	651.511
2015-11-04	103.94	1.36	0.0131708	3.10707	490.946	216	0	24			103.94	216	212.633	652.28
2015-11-05	108.76	4.82	0.0453298	1.54333	492.489	217	1	23			108.76	217	213.078	653.392
2015-11-06	107.095	-1.665	-0.0154273	0.666667	493.156	217	0	5			107.095	217	213.078	654.058
2015-11-07	107.095	0	0	-0.133333	493.022	216	-1	1			107.095	216	213.078	654.058
2015-11-09	106.49	-0.605	-0.00566521	0.0333333	493.056	216	0	1			106.49	216	213.078	654.058
2015-11-10	107.91	1.42	0.0132465	0.288889	493.344	216	0	8			107.91	216	213.244	654.225
2015-11-11	109.01	1.1	0.0101421	-0.233333	493.111	216	0	9			109.01	216	213.644	654.625
2015-11-12	108.02	-0.99	-0.00912323	0.05	493.161	216	0	1			108.02	216	213.644	654.625
2015-11-13	103.95	-4.07	-0.0384064	0.217749	493.379	217	1	1			103.95	217	213.644	654.625
2015-11-16	104.04	0.09	0.000865426	0.3	493.679	217	0	2			104.04	217	213.644	655.625
2015-11-17	105.13	1.09	0.0104222	1.20177	494.881	218	1	5			105.13	218	213.644	657.125
2015-11-18	107.77	2.64	0.0248016	0.633333	495.514	218	0	6			107.77	218	213.644	657.625
2015-11-19	106.26	-1.51	-0.0141104	0.875	496.389	218	0	8			106.26	218	213.644	658.225
2015-11-20	107.32	1.06	0.0099261	0	496.389	218	0	1			107.32	218	213.644	658.225
2015-11-22	107.32	0	0	0.5	496.889	219	1	1			107.32	219	213.644	658.225
2015-11-23	106.95	-0.37	-0.00345359	0.15	497.039	220	1	1			106.95	220	213.644	658.225
2015-11-24	105.74	-1.21	-0.0113782	0.0681818	497.107	220	0	1			105.74	220	213.644	658.225
2015-11-25	105.41	-0.33	-0.00312574	0.191333	497.298	220	0	4			105.41	220	213.644	658.558
2015-11-26	105.41	0	0	1.21111	498.51	221	1	2			105.41	221	213.644	658.558
2015-11-27	105.45	0.04	0.000379399	-0.075	498.435	221	0	3			105.45	221	214.144	658.558
2015-11-28	105.45	0	0	0.88125	499.316	222	1	3			105.45	222	214.144	658.558
2015-11-29	105.45	0	0	1.21266	500.528	222	0	4			105.45	222	214.144	659.558
2015-11-30	104.24	-1.21	-0.011541	-0.3	500.228	222	0	4			104.24	222	214.644	660.058
2015-12-01	107.12	2.88	0.0272538	1.76667	501.995	222	0	15			107.12	222	214.756	660.614
2015-12-02	106.07	-1.05	-0.00985045	-0.562652	501.432	222	0	5			106.07	222	215.006	660.614
2015-12-03	104.38	-1.69	-0.0160612	-0.45	500.982	222	0	3			104.38	222	215.506	660.614
2015-12-04	106.18	1.8	0.0170977	0.886364	501.869	223	1	2			106.18	223	215.506	660.614
2015-12-05	106.18	0	0	-0.45	501.419	222	-1	3			106.18	222	217.506	660.614
2015-12-06	106.18	0	0	0.636364	502.055	223	1	2			106.18	223	217.506	660.614
2015-12-07	105.61	-0.57	-0.0053827	1.77917	503.834	224	1	5			105.61	224	217.506	664.614
2015-12-08	106.49	0.88	0.00829802	0.813333	504.648	224	0	5			106.49	224	217.506	665.28
2015-12-09	104.6	-1.89	-0.0179075	0.332222	504.98	224	0	2			104.6	224	217.506	666.28
2015-12-10	105.42	0.82	0.00780882	1	505.98	225	1	1			105.42	225	217.506	666.28
2015-12-11	102.12	-3.3	-0.0318038	-0.26875	505.711	225	0	4			102.12	225	218.006	666.78
2015-12-12	102.12	0	0	0.4	506.111	225	0	2			102.12	225	218.006	667.78
2015-12-13	102.12	0	0	0	506.111	225	0	3			102.12	225	218.006	667.78
2015-12-14	104.66	2.54	0.0245684	2.28392	508.395	226	1	11			104.66	226	218.006	670.447
2015-12-15	104.55	-0.11	-0.00105158	0.0757576	508.471	226	0	3			104.55	226	218.006	670.447
2015-12-16	106.79	2.24	0.0211989	0.209848	508.681	226	0	5			106.79	226	218.339	670.78
2015-12-17	106.22	-0.57	-0.00535187	0	508.681	226	0	1			106.22	226	218.339	670.78
2015-12-18	104.04	-2.18	-0.020737	0.308333	508.989	226	0	2			104.04	226	218.339	671.78
2015-12-19	104.04	0	0	1.375	510.364	227	1	7			104.04	227	219.339	673.28
2015-12-20	104.04	0	0	1.20833	511.572	227	0	5			104.04	227	219.339	673.947
2015-12-21	104.77	0.73	0.00699203	0.4	511.972	228	1	1			104.77	228	219.339	673.947
2015-12-23	104.63	-0.14	-0.00133715	0	511.972	228	0	1			104.63	228	219.339	673.947
2015-12-24	105.02	0.39	0.00372049	0.5875	512.56	228	0	2			105.02	228	219.339	674.947
2015-12-26	105.02	0	0	0	512.56	228	0	1			105.02	228	219.339	674.947
2015-12-27	105.02	0	0	-0.247917	512.312	227	-1	1			105.02	227	219.339	674.947
2015-12-28	105.93	0.91	0.00862769	0.377778	512.69	227	0	4			105.93	227	219.839	675.447
2015-12-29	107.26	1.33	0.0124773	1.40195	514.092	228	1	14			107.26	228	220.006	676.614
2015-12-30	106.22	-1.04	-0.00974338	0.976667	515.068	228	0	8			106.22	228	220.256	677.364
2015-12-31	104.66	-1.56	-0.0147954	7.61002	522.678	229	1	38			104.66	229	220.314	678.54
2016-01-01	104.66	0	0	1.88715	524.566	229	0	10			104.66	229	220.314	679.54
2016-01-02	104.66	0	0	2.23295	526.798	229	0	11			104.66	229	220.514	680.54
2016-01-03	104.66	0	0	0.301506	527.1	229	0	13			104.66	229	220.614	680.74
2016-01-04	102.22	-2.44	-0.0235896	3.12387	530.224	229	0	19			102.22	229	220.614	681.202
2016-01-05	102.73	0.51	0.00497683	0.85	531.074	229	0	4			102.73	229	220.614	682.202
2016-01-06	102.97	0.24	0.0023335	1.27889	532.353	229	0	11			102.97	229	220.614	682.577
2016-01-07	97.92	-5.05	-0.0502869	0.25	532.603	229	0	3			97.92	229	220.614	683.077
2016-01-08	97.33	-0.59	-0.00604355	-0.133333	532.469	228	-1	1			97.33	228	220.614	683.077
2016-01-10	97.33	0	0	0	532.469	228	0	2			97.33	228	220.614	683.077
2016-01-11	97.51	0.18	0.00184767	0.5	532.969	228	0	4			97.51	228	220.614	683.41
2016-01-12	99.37	1.86	0.0188953	0.0369048	533.006	228	0	9			99.37	228	220.781	683.743
2016-01-13	95.44	-3.93	-0.0403525	0	533.006	228	0	1			95.44	228	220.781	683.743
2016-01-15	94.97	-0.47	-0.00493673	0.25	533.256	228	0	3			94.97	228	220.781	684.243
2016-01-16	94.97	0	0	0.416667	533.673	229	1	2			94.97	229	220.781	684.243
2016-01-17	94.97	0	0	0	533.673	229	0	1			94.97	229	220.781	684.243
2016-01-18	94.97	0	0	0.366667	534.04	229	0	4			94.97	229	220.781	685.243
2016-01-19	95.26	0.29	0.00304894	1.42359	535.463	230	1	11			95.26	230	221.031	686.743
2016-01-20	94.35	-0.91	-0.00959872	0.5	535.963	230	0	2			94.35	230	221.031	687.743
2016-01-21	94.16	-0.19	-0.00201581	1.07652	537.04	230	0	8			94.16	230	221.281	688.493
2016-01-22	97.94	3.78	0.0393596	-0.225	536.815	230	0	7			97.94	230	221.531	688.993
2016-01-23	97.94	0	0	0.6	537.415	231	1	2			97.94	231	221.531	688.993
2016-01-24	97.94	0	0	0.636364	538.051	231	0	6			97.94	231	221.531	689.493
2016-01-25	97.01	-0.93	-0.00954098	0.95	539.001	231	0	8			97.01	231	221.531	689.827
2016-01-26	97.34	0.33	0.00339594	0.25	539.251	232	1	1			97.34	232	221.531	689.827
2016-01-27	94.45	-2.89	-0.0301394	2.7222	541.973	232	0	30			94.45	232	221.844	690.389
2016-01-28	109.11	14.66	0.144286	6.37565	548.349	233	1	31			109.11	233	221.915	691.532
2016-01-29	112.21	3.1	0.0280156	2.95291	551.302	234	1	15			112.21	234	221.915	693.032
2016-01-30	112.21	0	0	0.758333	552.06	235	1	3			112.21	235	221.915	693.032
2016-01-31	112.21	0	0	0.34375	552.404	235	0	3			112.21	235	221.915	693.532
2016-02-01	115.09	2.88	0.0253423	1.14307	553.547	236	1	11			115.09	236	222.415	694.782
2016-02-02	114.61	-0.48	-0.00417937	1.02121	554.568	237	1	11			114.61	237	223.915	697.782
2016-02-03	112.69	-1.92	-0.0168944	0.486364	555.055	237	0	8			112.69	237	224.165	698.532
2016-02-04	110.49	-2.2	-0.0197157	0.754545	555.809	237	0	6			110.49	237	224.165	699.532
2016-02-05	104.07	-6.42	-0.0598613	0.1	555.909	237	0	2			104.07	237	224.165	700.532
2016-02-06	104.07	0	0	-0.4	555.509	236	-1	1			104.07	236	224.165	700.532
2016-02-07	104.07	0	0	0	555.509	236	0	1			104.07	236	224.165	700.532
2016-02-08	99.75	-4.32	-0.0423967	1.54652	557.056	236	0	13			99.75	236	224.165	701.157
2016-02-09	99.54	-0.21	-0.00210748	0.468182	557.524	236	0	3			99.54	236	224.165	701.657
2016-02-10	101	1.46	0.0145609	0.847348	558.371	236	0	9			101	236	224.165	702.457
2016-02-11	101.91	0.91	0.00896955	1.975	560.346	237	1	6			101.91	237	224.165	704.457
2016-02-12	102.01	0.1	0.000980777	0.218981	560.565	237	0	6			102.01	237	224.415	704.707
2016-02-15	102.01	0	0	1	561.565	237	0	7			102.01	237	224.415	705.107
2016-02-16	101.61	-0.4	-0.00392889	0.5	562.065	237	0	5			101.61	237	224.415	705.357
2016-02-17	105.2	3.59	0.0347213	1.4875	563.553	237	0	8			105.2	237	224.415	705.957
2016-02-18	103.47	-1.73	-0.0165816	1.7	565.253	238	1	2			103.47	238	224.415	705.957
2016-02-19	104.57	1.1	0.010575	0	565.253	238	0	3			104.57	238	224.415	705.957
2016-02-20	104.57	0	0	0	565.253	238	0	3			104.57	238	224.415	705.957
2016-02-21	104.57	0	0	0.8	566.053	238	0	3			104.57	238	224.415	706.457
2016-02-22	107.16	2.59	0.0244663	1.25985	567.313	238	0	10			107.16	238	224.415	706.886
2016-02-23	105.46	-1.7	-0.0159913	0	567.313	238	0	1			105.46	238	224.415	706.886
2016-02-24	106.88	1.42	0.013375	0.461364	567.774	238	0	12			106.88	238	224.54	707.261
2016-02-25	108.07	1.19	0.0110725	1.17321	568.947	239	1	7			108.07	239	224.54	708.594
2016-02-26	107.92	-0.15	-0.00138895	0	568.947	239	0	1			107.92	239	224.54	708.594
2016-02-27	107.92	0	0	0	568.947	239	0	1			107.92	239	224.54	708.594
2016-02-28	107.92	0	0	1	569.947	239	0	3			107.92	239	224.54	709.094
2016-02-29	106.92	-1	-0.00930932	0.5125	570.46	239	0	4			106.92	239	224.54	710.094
2016-03-01	109.82	2.9	0.0267618	1.78036	572.24	239	0	10			109.82	239	224.54	710.761
2016-03-02	109.95	0.13	0.00118306	0.497835	572.738	240	1	5			109.95	240	225.54	713.761
2016-03-03	109.58	-0.37	-0.00337084	1.63333	574.371	241	1	7			109.58	241	225.54	715.094
2016-03-04	108.39	-1.19	-0.010919	-0.108333	574.263	240	-1	2			108.39	240	226.54	715.094
2016-03-05	108.39	0	0	0	574.263	240	0	2			108.39	240	226.54	715.094
2016-03-06	108.39	0	0	-0.231818	574.031	239	-1	3			108.39	239	227.54	716.094
2016-03-07	105.73	-2.66	-0.0248472	1.02639	575.057	240	1	7			105.73	240	227.54	717.427
2016-03-08	105.93	0.2	0.00188982	0.8	575.857	240	0	4			105.93	240	227.54	717.761
2016-03-09	107.51	1.58	0.0148054	0.4	576.257	240	0	3			107.51	240	227.54	718.261
2016-03-10	107.32	-0.19	-0.00176884	1.59414	577.852	241	1	4			107.32	241	227.54	718.261
2016-03-11	109.41	2.09	0.0192873	0.75	578.602	242	1	3			109.41	242	227.54	720.261
2016-03-12	109.41	0	0	0.3	578.902	243	1	2			109.41	243	227.54	720.261
2016-03-13	109.41	0	0	-0.266667	578.635	242	-1	2			109.41	242	228.54	720.261
2016-03-14	109.89	0.48	0.00437757	0.662626	579.297	242	0	7			109.89	242	228.54	720.661
2016-03-15	110.67	0.78	0.00707293	0.336364	579.634	243	1	2			110.67	243	228.54	720.661
2016-03-16	112.18	1.51	0.0135519	0.911824	580.546	243	0	10			112.18	243	228.54	721.089
2016-03-17	111.02	-1.16	-0.0103944	0.168182	580.714	244	1	1			111.02	244	228.54	721.089
2016-03-18	111.45	0.43	0.00386569	0.25	580.964	245	1	1			111.45	245	228.54	721.089
2016-03-19	111.45	0	0	0.5	581.464	246	1	1			111.45	246	228.54	721.089
2016-03-20	111.45	0	0	0	581.464	246	0	1			111.45	246	228.54	721.089
2016-03-21	111.85	0.4	0.00358263	0.468182	581.932	246	0	7			111.85	246	228.54	721.256
2016-03-22	112.25	0.4	0.00356984	1.28333	583.215	246	0	9			112.25	246	228.54	721.542
2016-03-24	113.05	0.8	0.00710167	0.35	583.565	246	0	2			113.05	246	228.54	722.542
2016-03-25	113.05	0	0	0	583.565	246	0	1			113.05	246	228.54	722.542
2016-03-26	113.05	0	0	0	583.565	246	0	1			113.05	246	228.54	722.542
2016-03-27	113.05	0	0	-0.1	583.465	245	-1	2			113.05	245	229.54	722.542
2016-03-28	113.69	0.64	0.00564525	0.764141	584.229	245	0	11			113.69	245	229.873	723.042
2016-03-29	116.14	2.45	0.0213209	0.497475	584.727	245	0	8			116.14	245	230.54	724.042
2016-03-30	114.7	-1.44	-0.0124763	0.73125	585.458	246	1	2			114.7	246	230.54	724.042
2016-03-31	114.1	-0.6	-0.00524477	0.0166667	585.475	246	0	2			114.1	246	230.54	724.042
2016-04-01	116.06	1.96	0.017032	0.854315	586.329	246	0	9			116.06	246	230.54	724.542
2016-04-02	116.06	0	0	0.293182	586.622	246	0	2			116.06	246	230.54	725.542
2016-04-03	116.06	0	0	0.597222	587.22	246	0	5			116.06	246	230.54	726.208
2016-04-04	112.55	-3.51	-0.0307097	0	587.22	246	0	1			112.55	246	230.54	726.208
2016-04-05	112.22	-0.33	-0.00293634	0.338636	587.558	247	1	3			112.22	247	230.54	728.208
2016-04-06	113.71	1.49	0.0131901	1.55824	589.116	248	1	17			113.71	248	230.826	729.351
2016-04-07	113.64	-0.07	-0.000615791	0.0666667	589.183	248	0	5			113.64	248	231.159	729.685
2016-04-08	110.63	-3.01	-0.0268443	0.166667	589.35	248	0	2			110.63	248	231.159	730.685
2016-04-09	110.63	0	0	-0.228333	589.121	248	0	5			110.63	248	231.409	730.685
2016-04-10	110.63	0	0	0.975	590.096	249	1	5			110.63	249	231.409	732.185
2016-04-11	108.99	-1.64	-0.0149352	0.510417	590.607	249	0	5			108.99	249	231.909	733.185
2016-04-12	110.61	1.62	0.0147544	2.37388	592.981	250	1	10			110.61	250	231.909	735.518
2016-04-13	110.51	-0.1	-0.000904486	0.796875	593.778	250	0	13			110.51	250	232.076	736.518
2016-04-14	110.84	0.33	0.00298171	-0.0655087	593.712	250	0	8			110.84	250	232.276	736.918
2016-04-15	109.64	-1.2	-0.0108854	0.5	594.212	250	0	5			109.64	250	232.276	737.585
2016-04-16	109.64	0	0	1.14318	595.355	251	1	4			109.64	251	232.276	740.585
2016-04-17	109.64	0	0	0	595.355	251	0	1			109.64	251	232.276	740.585
2016-04-18	110.45	0.81	0.00736066	0.529545	595.885	252	1	3			110.45	252	232.276	742.585
2016-04-20	112.42	1.97	0.0176789	-0.1875	595.697	252	0	5			112.42	252	232.526	742.585
2016-04-21	113.44	1.02	0.00903221	2.89318	598.591	253	1	9			113.44	253	232.526	746.085
2016-04-22	110.56	-2.88	-0.0257157	0.249802	598.84	253	0	8			110.56	253	233.026	746.585
2016-04-23	110.56	0	0	0.5	599.34	253	0	2			110.56	253	233.026	747.585
2016-04-24	110.56	0	0	0.05	599.39	253	0	3			110.56	253	233.026	748.085
2016-04-25	110.1	-0.46	-0.00416932	1.13636	600.527	253	0	5			110.1	253	233.026	748.751
2016-04-26	108.76	-1.34	-0.0122454	0.878788	601.406	253	0	5			108.76	253	233.026	749.418
2016-04-27	108.89	0.13	0.00119458	4.53274	605.938	253	0	35			108.89	253	233.304	750.085
2016-04-28	116.73	7.84	0.0695254	3.9395	609.878	254	1	20			116.73	254	233.589	751.656
2016-04-29	117.58	0.85	0.00725538	0.5625	610.44	254	0	7			117.58	254	233.589	751.823
2016-04-30	117.58	0	0	0.660606	611.101	255	1	5			117.58	255	233.589	751.823
2016-05-01	117.58	0	0	-0.765556	610.335	254	-1	4			117.58	254	235.589	752.823
2016-05-02	118.57	0.99	0.00838455	-0.075	610.26	254	0	3			118.57	254	235.589	752.823
2016-05-03	117.43	-1.14	-0.00966109	1.78485	612.045	255	1	8			117.43	255	235.923	754.156
2016-05-04	118.06	0.63	0.00535056	0.458333	612.503	256	1	3			118.06	256	235.923	756.156
2016-05-05	117.81	-0.25	-0.00211981	0.357143	612.861	256	0	3			117.81	256	235.923	756.656
2016-05-06	119.49	1.68	0.0141595	0.10303	612.964	257	1	6			119.49	257	236.423	758.156
2016-05-07	119.49	0	0	-0.125	612.839	257	0	4			119.49	257	236.923	758.656
2016-05-08	119.49	0	0	0.40303	613.242	257	0	5			119.49	257	236.923	759.323
2016-05-09	119.24	-0.25	-0.00209442	0.0625	613.304	257	0	3			119.24	257	236.923	759.323
2016-05-10	120.5	1.26	0.0105115	0.708956	614.013	257	0	8			120.5	257	237.173	760.073
2016-05-11	119.52	-0.98	-0.00816603	0.568182	614.581	257	0	4			119.52	257	237.173	761.073
2016-05-12	120.28	0.76	0.00633864	0.518182	615.1	257	0	4			120.28	257	237.173	762.073
2016-05-13	119.81	-0.47	-0.0039152	0.00568182	615.105	256	-1	2			119.81	256	237.173	762.073
2016-05-14	119.81	0	0	-0.125	614.98	256	0	3			119.81	256	237.673	762.073
2016-05-15	119.81	0	0	-0.341667	614.639	255	-1	1			119.81	255	237.673	762.073
2016-05-16	118.67	-1.14	-0.00956062	1.07652	615.715	255	0	9			118.67	255	237.673	762.573
2016-05-17	117.35	-1.32	-0.0111856	1.21818	616.933	256	1	4			117.35	256	237.673	765.573
2016-05-18	117.65	0.3	0.00255319	0.25	617.183	257	1	1			117.65	257	237.673	765.573
2016-05-19	116.81	-0.84	-0.00716543	0.46875	617.652	258	1	1			116.81	258	237.673	765.573
2016-05-20	117.35	0.54	0.00461224	-0.0583333	617.594	258	0	4			117.35	258	238.173	766.073
2016-05-22	117.35	0	0	0.9	618.494	258	0	6			117.35	258	238.506	766.739
2016-05-23	115.97	-1.38	-0.0118294	1.87405	620.368	258	0	9			115.97	258	238.506	767.539
2016-05-24	117.7	1.73	0.0148075	0.05	620.418	258	0	1			117.7	258	238.506	767.539
2016-05-25	117.89	0.19	0.00161297	0.5	620.918	258	0	3			117.89	258	238.506	768.039
2016-05-26	119.47	1.58	0.0133133	0.564626	621.482	258	0	7			119.47	258	238.506	768.206
2016-05-28	119.38	-0.09	-0.000753611	0.804545	622.287	259	1	3			119.38	259	238.506	768.206
2016-05-29	119.38	0	0	1.6149	623.902	260	1	7			119.38	260	238.506	769.539
2016-05-30	119.38	0	0	0	623.902	260	0	5			119.38	260	238.506	769.539
2016-05-31	118.81	-0.57	-0.0047861	2.61439	626.516	261	1	13			118.81	261	238.756	771.539
2016-06-01	118.78	-0.03	-0.000252536	0	626.516	261	0	1			118.78	261	238.756	771.539
2016-06-02	118.93	0.15	0.00126204	0.136364	626.653	261	0	2			118.93	261	238.756	772.539
2016-06-03	118.47	-0.46	-0.00387532	1.04318	627.696	262	1	5			118.47	262	238.756	774.039
2016-06-04	118.47	0	0	0.5	628.196	262	0	3			118.47	262	238.756	774.539
2016-06-05	118.47	0	0	0.65	628.846	262	0	5			118.47	262	238.756	775.206
2016-06-06	118.79	0.32	0.00269746	0.333333	629.179	262	0	6			118.79	262	239.006	775.456
2016-06-08	118.39	-0.4	-0.00337297	0.55	629.729	263	1	1			118.39	263	239.006	775.456
2016-06-09	118.56	0.17	0.0014349	0	629.729	263	0	1			118.56	263	239.006	775.456
2016-06-10	116.62	-1.94	-0.0164984	0	629.729	263	0	2			116.62	263	239.006	775.456
2016-06-11	116.62	0	0	0.436364	630.165	264	1	2			116.62	264	239.006	775.456
2016-06-12	116.62	0	0	0	630.165	264	0	4			116.62	264	239.006	775.456
2016-06-13	113.95	-2.67	-0.023161	0.757765	630.923	264	0	12			113.95	264	239.006	775.656
2016-06-14	114.94	0.99	0.0086505	-0.330303	630.593	263	-1	5			114.94	263	240.006	776.156
2016-06-15	114.6	-0.34	-0.00296245	-1.16667	629.426	262	-1	4			114.6	262	241.006	776.156
2016-06-16	114.39	-0.21	-0.00183414	0.00656566	629.433	262	0	9			114.39	262	241.206	776.756
2016-06-19	113.02	-1.37	-0.0120489	-0.5	628.933	261	-1	2			113.02	261	241.206	776.756
2016-06-20	113.37	0.35	0.00309201	-0.0833333	628.849	261	0	8			113.37	261	241.373	776.923
2016-06-21	114.38	1.01	0.00886943	0.626515	629.476	261	0	10			114.38	261	241.873	777.923
2016-06-22	113.91	-0.47	-0.00411758	0	629.476	261	0	3			113.91	261	241.873	777.923
2016-06-23	115.08	1.17	0.0102189	0.0333333	629.509	261	0	1			115.08	261	241.873	777.923
2016-06-24	112.08	-3	-0.0264146	-1.82078	627.688	260	-1	8			112.08	260	243.373	779.423
2016-06-25	112.08	0	0	0.636364	628.325	261	1	2			112.08	261	243.373	779.423
2016-06-26	112.08	0	0	0.7	629.025	262	1	3			112.08	262	243.373	781.423
2016-06-27	108.97	-3.11	-0.0281403	0.815584	629.84	263	1	6			108.97	263	243.373	783.423
2016-06-29	114.16	5.19	0.0465284	0.5	630.34	264	1	1			114.16	264	243.373	783.423
2016-06-30	114.28	0.12	0.0010506	0.318182	630.659	265	1	1			114.28	265	243.373	783.423
2016-07-01	114.19	-0.09	-0.00078785	0.766667	631.425	265	0	6			114.19	265	243.706	784.089
2016-07-02	114.19	0	0	0.5	631.925	266	1	1			114.19	266	243.706	784.089
2016-07-03	114.19	0	0	0.5	632.425	267	1	1			114.19	267	243.706	784.089
2016-07-04	114.19	0	0	0.136364	632.562	267	0	2			114.19	267	243.706	785.089
2016-07-05	114	-0.19	-0.00166528	0.3	632.862	267	0	4			114	267	243.706	785.423
2016-07-06	116.7	2.7	0.0234081	0.95	633.812	268	1	6			116.7	268	244.206	786.923
2016-07-07	115.85	-0.85	-0.00731029	0.272727	634.084	269	1	3			115.85	269	244.206	788.923
2016-07-08	117.24	1.39	0.0119269	0.45	634.534	270	1	1			117.24	270	244.206	788.923
2016-07-09	117.24	0	0	0.268182	634.803	271	1	3			117.24	271	244.206	790.923
2016-07-10	117.24	0	0	0.5	635.303	272	1	1			117.24	272	244.206	790.923
2016-07-11	117.87	0.63	0.00535921	-0.133333	635.169	271	-1	2			117.87	271	244.206	790.923
2016-07-12	117.93	0.06	0.000508906	1.6375	636.807	272	1	7			117.93	272	245.206	795.923
2016-07-14	117.29	-0.64	-0.00544173	0	636.807	272	0	2			117.29	272	245.206	795.923
2016-07-15	116.86	-0.43	-0.00367286	0.625	637.432	273	1	2			116.86	273	245.206	795.923
2016-07-16	116.86	0	0	0.444444	637.876	274	1	1			116.86	274	245.206	795.923
2016-07-17	116.86	0	0	0.25	638.126	274	0	4			116.86	274	245.206	796.256
2016-07-18	119.37	2.51	0.0212513	0.958333	639.085	274	0	11			119.37	274	245.206	796.631
2016-07-19	120.61	1.24	0.0103343	0	639.085	274	0	2			120.61	274	245.206	796.631
2016-07-20	121.92	1.31	0.0108029	-0.435238	638.649	274	0	5			121.92	274	245.706	797.631
2016-07-21	120.61	-1.31	-0.0108029	0.67375	639.323	274	0	10			120.61	274	245.873	798.131
2016-07-22	121	0.39	0.00322835	0.529697	639.853	275	1	7			121	275	246.373	800.131
2016-07-23	121	0	0	0	639.853	275	0	1			121	275	246.373	800.131
2016-07-24	121	0	0	0.65	640.503	276	1	3			121	276	246.373	802.131
2016-07-25	121.63	0.63	0.0051931	-0.8	639.703	276	0	5			121.63	276	246.706	802.464
2016-07-26	121.22	-0.41	-0.00337657	-0.0191919	639.684	276	0	4			121.22	276	247.206	802.964
2016-07-27	123.34	2.12	0.0173377	5.00329	644.687	277	1	32			123.34	277	247.42	804.036
2016-07-28	125	1.66	0.013369	0.355238	645.042	277	0	16			125	277	247.795	804.661
2016-07-29	123.94	-1.06	-0.00851616	-0.7	644.342	276	-1	4			123.94	276	249.795	805.661
2016-07-30	123.94	0	0	1.67727	646.019	277	1	5			123.94	277	249.795	809.661
2016-07-31	123.94	0	0	0.5375	646.557	277	0	5			123.94	277	249.795	809.911
2016-08-01	124.31	0.37	0.00298087	1.58155	648.138	278	1	5			124.31	278	250.795	812.911
2016-08-02	123.09	-1.22	-0.00986265	1.73636	649.875	279	1	5			123.09	279	250.795	816.911
2016-08-03	122.51	-0.58	-0.00472314	0.910877	650.786	279	0	8			122.51	279	250.995	817.311
2016-08-04	124.36	1.85	0.0149879	1.60833	652.394	279	0	7			124.36	279	250.995	818.061
2016-08-05	125.15	0.79	0.00633243	0.636364	653.03	280	1	2			125.15	280	250.995	818.061
2016-08-06	125.15	0	0	0.136364	653.167	281	1	1			125.15	281	250.995	818.061
2016-08-07	125.15	0	0	0.692898	653.86	281	0	5			125.15	281	251.495	819.061
2016-08-08	125.26	0.11	0.000878559	-0.00555556	653.854	281	0	4			125.26	281	251.995	819.561
2016-08-09	125.06	-0.2	-0.00159795	0.408333	654.262	281	0	5			125.06	281	252.495	820.561
2016-08-10	124.88	-0.18	-0.00144035	0	654.262	281	0	1			124.88	281	252.495	820.561
2016-08-11	124.9	0.02	0.000160141	0.136364	654.399	282	1	1			124.9	282	252.495	820.561
2016-08-12	124.88	-0.02	-0.000160141	0.418182	654.817	282	0	2			124.88	282	252.495	821.561
2016-08-14	124.88	0	0	-0.0909091	654.726	282	0	4			124.88	282	252.495	821.561
2016-08-15	123.9	-0.98	-0.00787849	0.623665	655.35	283	1	7			123.9	283	253.495	823.061
2016-08-16	123.3	-0.6	-0.00485438	1.28333	656.633	283	0	5			123.3	283	253.995	824.061
2016-08-18	123.91	0.61	0.00493509	0.0412727	656.674	283	0	2			123.91	283	253.995	824.061
2016-08-19	123.56	-0.35	-0.00282863	-0.7	655.974	282	-1	2			123.56	282	254.995	824.061
2016-08-20	123.56	0	0	0.05	656.024	282	0	2			123.56	282	254.995	824.061
2016-08-21	123.56	0	0	0	656.024	282	0	1			123.56	282	254.995	824.061
2016-08-22	124.15	0.59	0.00476364	0.468308	656.493	282	0	7			124.15	282	255.245	824.561
2016-08-23	124.37	0.22	0.00177048	2.03636	658.529	283	1	6			124.37	283	255.245	829.561
2016-08-25	123.89	-0.48	-0.00386692	0.568155	659.097	283	0	4			123.89	283	255.245	830.561
2016-08-26	124.96	1.07	0.00859961	1.5	660.597	283	0	7			124.96	283	255.245	830.961
2016-08-27	124.96	0	0	0.420455	661.018	284	1	3			124.96	284	255.245	832.961
2016-08-29	126.54	1.58	0.0125648	0.0113636	661.029	284	0	6			126.54	284	255.579	833.627
2016-08-30	125.84	-0.7	-0.0055472	0.302381	661.331	284	0	8			125.84	284	255.579	833.77
2016-08-31	126.12	0.28	0.00222258	-0.501073	660.83	284	0	7			126.12	284	255.979	833.77
2016-09-01	126.17	0.05	0.000396369	1.00833	661.839	285	1	5			126.17	285	255.979	837.77
2016-09-02	126.51	0.34	0.00269115	-0.227778	661.611	284	-1	1			126.51	284	255.979	837.77
2016-09-05	126.51	0	0	0	661.611	284	0	1			126.51	284	255.979	837.77
2016-09-06	129.73	3.22	0.025134	1.61902	663.23	285	1	7			129.73	285	255.979	840.27
2016-09-07	131.05	1.32	0.0101236	1.6	664.83	285	0	8			131.05	285	255.979	840.87
2016-09-08	130.27	-0.78	-0.00596971	1.48571	666.315	286	1	4			130.27	286	255.979	840.87
2016-09-09	127.1	-3.17	-0.024635	0.95	667.265	286	0	4			127.1	286	255.979	841.87
2016-09-10	127.1	0	0	-0.05	667.215	286	0	2			127.1	286	255.979	841.87
2016-09-11	127.1	0	0	0	667.215	286	0	1			127.1	286	255.979	841.87
2016-09-12	128.69	1.59	0.0124322	0	667.215	286	0	8			128.69	286	255.979	841.87
2016-09-13	127.21	-1.48	-0.0115671	1.625	668.84	286	0	7			127.21	286	256.312	842.87
2016-09-14	127.77	0.56	0.00439251	0.661111	669.502	286	0	5			127.77	286	256.312	843.537
2016-09-15	128.35	0.58	0.00452913	-0.05625	669.445	286	0	3			128.35	286	256.312	843.537
2016-09-16	129.07	0.72	0.00559399	0.125	669.57	286	0	2			129.07	286	256.312	844.537
2016-09-17	129.07	0	0	0.383333	669.954	286	0	4			129.07	286	256.312	845.537
2016-09-18	129.07	0	0	0.992857	670.947	286	0	6			129.07	286	256.312	846.037
2016-09-19	128.65	-0.42	-0.00325935	-1.02222	669.924	285	-1	3			128.65	285	258.312	846.037
2016-09-20	128.64	-0.01	-7.77333e-05	0.674242	670.599	286	1	3			128.64	286	258.312	848.037
2016-09-21	129.94	1.3	0.010055	0.980808	671.579	286	0	8			129.94	286	258.312	848.637
2016-09-22	130.08	0.14	0.00107684	-0.140985	671.438	287	1	13			130.08	287	259.312	849.887
2016-09-23	127.96	-2.12	-0.0164319	1.82083	673.259	287	0	14			127.96	287	259.562	850.387
2016-09-24	127.96	0	0	0.136364	673.396	288	1	1			127.96	288	259.562	850.387
2016-09-25	127.96	0	0	0	673.396	288	0	1			127.96	288	259.562	850.387
2016-09-26	127.31	-0.65	-0.00509266	-0.226263	673.169	288	0	11			127.31	288	259.673	850.498
2016-09-27	128.69	1.38	0.0107814	0.277652	673.447	288	0	6			128.69	288	259.673	850.998
2016-09-28	129.23	0.54	0.00418735	0	673.447	288	0	1			129.23	288	259.673	850.998
2016-09-30	128.27	-0.96	-0.00745635	0	673.447	288	0	1			128.27	288	259.673	850.998
2016-10-01	128.27	0	0	0	673.447	288	0	1			128.27	288	259.673	850.998
2016-10-02	128.27	0	0	0	673.447	288	0	1			128.27	288	259.673	850.998
2016-10-03	128.77	0.5	0.00389045	0.236364	673.683	288	0	5			128.77	288	259.673	851.665
2016-10-04	128.19	-0.58	-0.00451433	-0.05	673.633	288	0	1			128.19	288	259.673	851.665
2016-10-05	128.47	0.28	0.00218188	0.574567	674.208	289	1	11			128.47	289	260.673	853.331
2016-10-06	128.74	0.27	0.00209945	-0.6	673.608	289	0	3			128.74	289	261.173	853.331
2016-10-08	128.99	0.25	0.00194002	0	673.608	289	0	2			128.99	289	261.173	853.331
2016-10-10	130.24	1.25	0.00964402	2.01705	675.625	289	0	16			130.24	289	261.459	854.331
2016-10-11	128.88	-1.36	-0.0104972	-0.25	675.375	289	0	3			128.88	289	261.959	854.331
2016-10-12	129.05	0.17	0.00131819	0	675.375	289	0	2			129.05	289	261.959	854.331
2016-10-13	127.82	-1.23	-0.0095769	0.568182	675.943	289	0	3			127.82	289	261.959	854.831
2016-10-14	127.88	0.06	0.0004693	1.03359	676.977	289	0	10			127.88	289	261.959	855.498
2016-10-17	127.54	-0.34	-0.00266228	0.0166667	676.993	289	0	1			127.54	289	261.959	855.498
2016-10-18	128.57	1.03	0.00804346	0.75	677.743	290	1	2			128.57	290	261.959	855.498
2016-10-19	130.11	1.54	0.0119067	-0.170833	677.573	290	0	7			130.11	290	262.209	855.998
2016-10-20	130	-0.11	-0.000845796	1.08788	678.66	290	0	14			130	290	262.334	856.623
2016-10-21	132.07	2.07	0.0157976	0.3	678.96	290	0	2			132.07	290	262.334	857.623
2016-10-22	132.07	0	0	0.5	679.46	291	1	5			132.07	291	262.334	859.123
2016-10-23	132.07	0	0	0.572538	680.033	291	0	11			132.07	291	262.667	859.623
2016-10-24	133.28	1.21	0.00912009	0.75	680.783	291	0	2			133.28	291	262.667	860.623
2016-10-25	132.29	-0.99	-0.0074557	-0.281818	680.501	290	-1	5			132.29	290	263.667	861.123
2016-10-26	131.04	-1.25	-0.00949386	0.175325	680.676	290	0	2			131.04	290	263.667	862.123
2016-10-27	129.69	-1.35	-0.0103556	0	680.676	290	0	1			129.69	290	263.667	862.123
2016-10-28	131.29	1.6	0.0122616	1.5274	682.204	290	0	9			131.29	290	263.867	862.723
2016-10-29	131.29	0	0	0.65	682.854	291	1	4			131.29	291	264.867	864.723
2016-10-30	131.29	0	0	0.216667	683.071	292	1	2			131.29	292	264.867	864.723
2016-10-31	130.99	-0.3	-0.00228763	0.525	683.596	293	1	1			130.99	293	264.867	864.723
2016-11-01	129.5	-1.49	-0.0114401	1.53636	685.132	294	1	5			129.5	294	264.867	866.223
2016-11-02	127.17	-2.33	-0.0181561	1.81903	686.951	294	0	32			127.17	294	265.078	866.697
2016-11-03	120	-7.17	-0.058033	4.65025	691.601	295	1	20			120	295	265.578	868.53
2016-11-04	120.75	0.75	0.00623055	0.2375	691.839	296	1	1			120.75	296	265.578	868.53
2016-11-05	120.75	0	0	-0.55	691.289	295	-1	2			120.75	295	266.578	868.53
2016-11-06	120.75	0	0	0.05	691.339	295	0	3			120.75	295	266.578	868.53
2016-11-07	122.15	1.4	0.0115275	-0.433333	690.905	294	-1	3			122.15	294	267.578	869.53
2016-11-08	124.22	2.07	0.0168044	0.5	691.405	294	0	2			124.22	294	267.578	870.53
2016-11-09	123.18	-1.04	-0.00840749	0.0666667	691.472	294	0	6			123.18	294	267.911	871.197
2016-11-10	120.8	-2.38	-0.0195104	0.172222	691.644	294	0	6			120.8	294	268.161	871.447
2016-11-12	119.02	-1.78	-0.0148447	0	691.644	294	0	2			119.02	294	268.161	871.447
2016-11-13	119.02	0	0	-0.442857	691.201	293	-1	2			119.02	293	268.161	871.447
2016-11-14	115.08	-3.94	-0.033664	0.313393	691.515	293	0	7			115.08	293	268.161	871.847
2016-11-15	117.2	2.12	0.0182543	1.09529	692.61	294	1	9			117.2	294	268.828	873.18
2016-11-16	116.34	-0.86	-0.00736494	-0.216667	692.393	293	-1	2			116.34	293	268.828	873.18
2016-11-17	117.79	1.45	0.0123864	0.45	692.843	293	0	5			117.79	293	269.328	874.18
2016-11-18	117.02	-0.77	-0.00655852	1.53275	694.376	293	0	16			117.02	293	269.578	874.93
2016-11-19	117.02	0	0	0.6	694.976	294	1	3			117.02	294	269.578	876.93
2016-11-20	117.02	0	0	0.136364	695.113	295	1	1			117.02	295	269.578	876.93
2016-11-21	121.77	4.75	0.0397892	-0.115476	694.997	295	0	12			121.77	295	269.863	877.359
2016-11-22	121.47	-0.3	-0.0024667	0.826263	695.823	295	0	8			121.47	295	270.113	878.109
2016-11-23	120.84	-0.63	-0.00519996	0.533333	696.357	295	0	3			120.84	295	270.113	878.609
2016-11-24	120.84	0	0	0.9	697.257	296	1	2			120.84	296	270.113	878.609
2016-11-25	120.38	-0.46	-0.00381395	-0.25	697.007	296	0	3			120.38	296	270.613	878.609
2016-11-26	120.38	0	0	0.1025	697.109	296	0	2			120.38	296	270.613	879.609
2016-11-27	120.38	0	0	0.75	697.859	296	0	7			120.38	296	270.613	880.359
2016-11-28	120.41	0.03	0.00024918	3.02922	700.888	297	1	9			120.41	297	270.613	882.359
2016-11-29	120.87	0.46	0.003813	0.816667	701.705	297	0	4			120.87	297	270.613	883.359
2016-11-30	118.42	-2.45	-0.020478	0.604253	702.309	298	1	3			118.42	298	270.613	885.359
2016-12-01	115.1	-3.32	-0.0284363	0.136364	702.446	298	0	4			115.1	298	270.613	885.692
2016-12-02	115.4	0.3	0.00260304	-0.0625	702.383	298	0	7			115.4	298	271.113	885.942
2016-12-03	115.4	0	0	0	702.383	298	0	2			115.4	298	271.113	885.942
2016-12-04	115.4	0	0	0.95	703.333	298	0	4			115.4	298	271.113	886.942
2016-12-05	117.43	2.03	0.0174381	1.20303	704.536	299	1	5			117.43	299	271.113	888.442
2016-12-06	117.31	-0.12	-0.00102241	-0.221667	704.314	300	1	4			117.31	300	272.113	890.442
2016-12-07	117.95	0.64	0.0054408	0.344444	704.659	300	0	2			117.95	300	272.113	891.442
2016-12-08	118.91	0.96	0.0081061	-0.133333	704.526	300	0	3			118.91	300	272.613	891.442
2016-12-09	119.68	0.77	0.00645461	2.62197	707.148	301	1	9			119.68	301	274.613	897.442
2016-12-10	119.68	0	0	0	707.148	301	0	3			119.68	301	274.613	897.442
2016-12-11	119.68	0	0	-0.125	707.023	300	-1	1			119.68	300	274.613	897.442
2016-12-12	117.77	-1.91	-0.0160879	-0.0318182	706.991	299	-1	2			117.77	299	275.613	897.442
2016-12-13	120.31	2.54	0.0213382	0.944697	707.935	300	1	4			120.31	300	275.613	900.442
2016-12-14	120.21	-0.1	-0.000831532	2.76159	710.697	301	1	17			120.21	301	275.613	901.567
2016-12-15	120.57	0.36	0.00299028	2.04141	712.738	302	1	13			120.57	302	276.013	902.767
2016-12-16	119.87	-0.7	-0.00582267	-0.5	712.238	302	0	4			119.87	302	276.347	902.767
2016-12-17	119.87	0	0	0	712.238	302	0	1			119.87	302	276.347	902.767
2016-12-18	119.87	0	0	0.420455	712.659	303	1	4			119.87	303	277.347	904.767
2016-12-19	119.24	-0.63	-0.00526955	0.483333	713.142	303	0	3			119.24	303	277.347	905.267
2016-12-20	119.09	-0.15	-0.00125876	1.01357	714.156	303	0	13			119.09	303	277.775	905.696
2016-12-21	119.04	-0.05	-0.000419939	0.133333	714.289	303	0	3			119.04	303	277.775	906.196
2016-12-22	117.4	-1.64	-0.0138727	0.136364	714.426	304	1	1			117.4	304	277.775	906.196
2016-12-23	117.27	-0.13	-0.00110794	0.225	714.651	303	-1	3			117.27	303	278.775	907.196
2016-12-26	117.27	0	0	-0.113636	714.537	302	-1	2			117.27	302	278.775	907.196
2016-12-27	118.01	0.74	0.0062904	1.45492	715.992	303	1	5			118.01	303	278.775	911.196
2016-12-28	116.92	-1.09	-0.00927943	1.40333	717.395	304	1	7			116.92	304	278.775	912.529
2016-12-29	116.35	-0.57	-0.00488705	0.586364	717.982	305	1	6			116.35	305	279.275	914.029
2016-12-30	115.05	-1.3	-0.0112361	0.901364	718.883	305	0	9			115.05	305	279.525	915.029
2016-12-31	115.05	0	0	2.69286	721.576	305	0	10			115.05	305	279.525	916.029
2017-01-01	115.05	0	0	4.37516	725.951	305	0	20			115.05	305	279.525	916.696
2017-01-02	115.05	0	0	0	725.951	305	0	1			115.05	305	279.525	916.696
2017-01-03	116.86	1.81	0.0156098	0.383333	726.334	305	0	3			116.86	305	279.525	917.196
2017-01-04	118.69	1.83	0.0155384	0.658333	726.993	305	0	6			118.69	305	279.525	918.196
2017-01-05	120.67	1.98	0.0165445	2.24782	729.24	306	1	7			120.67	306	279.525	919.529
2017-01-06	123.41	2.74	0.0224526	0.0642136	729.305	306	0	11			123.41	306	279.925	920.329
2017-01-08	123.41	0	0	1.175	730.48	307	1	4			123.41	307	279.925	923.329
2017-01-09	124.9	1.49	0.0120013	0.430114	730.91	307	0	9			124.9	307	280.425	924.079
2017-01-10	124.35	-0.55	-0.00441325	0.433333	731.343	307	0	8			124.35	307	280.625	924.479
2017-01-11	126.09	1.74	0.0138958	0.8	732.143	307	0	4			126.09	307	280.625	925.479
2017-01-12	126.62	0.53	0.00419454	1.41944	733.562	308	1	5			126.62	308	280.625	925.479
2017-01-13	128.34	1.72	0.0134925	0.498268	734.061	308	0	6			128.34	308	280.625	925.979
2017-01-14	128.34	0	0	2.79527	736.856	308	0	9			128.34	308	280.875	926.979
2017-01-15	128.34	0	0	0.95	737.806	309	1	4			128.34	309	280.875	926.979
2017-01-16	128.34	0	0	-0.141667	737.664	308	-1	3			128.34	308	281.875	927.979
2017-01-17	127.87	-0.47	-0.00366887	0.397222	738.062	308	0	4			127.87	308	281.875	928.979
2017-01-18	127.92	0.05	0.000390946	1.64323	739.705	309	1	4			127.92	309	281.875	931.979
2017-01-19	127.55	-0.37	-0.00289662	0.1	739.805	309	0	5			127.55	309	281.875	932.229
2017-01-20	127.04	-0.51	-0.00400645	-0.163763	739.641	309	0	3			127.04	309	282.375	932.229
2017-01-21	127.04	0	0	1.31543	740.956	310	1	8			127.04	310	282.708	933.562
2017-01-22	127.04	0	0	0	740.956	310	0	1			127.04	310	282.708	933.562
2017-01-23	128.93	1.89	0.0147676	0.152778	741.109	310	0	3			128.93	310	282.708	934.062
2017-01-24	129.37	0.44	0.00340689	0.780278	741.89	311	1	5			129.37	311	282.708	935.562
2017-01-25	131.48	2.11	0.0161782	1.38889	743.278	312	1	6			131.48	312	282.708	937.562
2017-01-26	132.78	1.3	0.00983887	0.472778	743.751	312	0	9			132.78	312	282.908	938.162
2017-01-27	132.18	-0.6	-0.00452899	0.491477	744.243	312	0	7			132.18	312	282.908	938.912
2017-01-28	132.18	0	0	0.15	744.393	312	0	3			132.18	312	282.908	939.412
2017-01-29	132.18	0	0	1.9	746.293	313	1	8			132.18	313	282.908	941.079
2017-01-30	130.98	-1.2	-0.00911999	0	746.293	313	0	2			130.98	313	282.908	941.079
2017-01-31	130.32	-0.66	-0.00505168	-0.363636	745.929	313	0	4			130.32	313	283.408	941.579
2017-02-01	133.23	2.91	0.022084	1.79027	747.719	313	0	24			133.23	313	283.639	942.194
2017-02-02	130.84	-2.39	-0.0181018	0.187716	747.907	313	0	15			130.84	313	283.73	942.467
2017-02-03	130.98	0.14	0.00106944	1.55	749.457	314	1	5			130.98	314	284.73	945.467
2017-02-04	130.98	0	0	1.63333	751.09	315	1	5			130.98	315	284.73	946.967
2017-02-05	130.98	0	0	0.3	751.39	315	0	4			130.98	315	284.73	947.3
2017-02-08	134.2	3.22	0.0242866	1.24583	752.636	316	1	5			134.2	316	284.73	948.8
2017-02-09	134.14	-0.06	-0.000447194	0.887121	753.523	316	0	8			134.14	316	284.73	949.4
2017-02-10	134.19	0.05	0.000372675	0.872475	754.396	316	0	6			134.19	316	284.73	950.4
2017-02-11	134.19	0	0	-0.271429	754.124	315	-1	4			134.19	315	286.73	951.4
2017-02-12	134.19	0	0	0.060202	754.185	315	0	1			134.19	315	286.73	951.4
2017-02-14	133.85	-0.34	-0.00253694	1.4	755.585	316	1	5			133.85	316	286.73	952.9
2017-02-15	133.44	-0.41	-0.00306783	0.336364	755.921	317	1	4			133.44	317	287.73	954.9
2017-02-16	133.84	0.4	0.00299312	1.15909	757.08	318	1	9			133.84	318	288.73	957.4
2017-02-18	133.53	-0.31	-0.00231888	0	757.08	318	0	1			133.53	318	288.73	957.4
2017-02-20	133.53	0	0	-0.3	756.78	318	0	4			133.53	318	289.23	957.9
2017-02-21	133.72	0.19	0.00142189	0.714137	757.494	319	1	9			133.72	319	289.897	959.234
2017-02-22	136.12	2.4	0.0177888	0.825	758.319	319	0	8			136.12	319	289.897	959.567
2017-02-23	135.36	-0.76	-0.00559895	-0.133333	758.186	318	-1	1			135.36	318	289.897	959.567
2017-02-24	135.44	0.08	0.000590842	0.381515	758.567	318	0	4			135.44	318	289.897	960.567
2017-02-25	135.44	0	0	0	758.567	318	0	2			135.44	318	289.897	960.567
2017-02-26	135.44	0	0	-0.0321429	758.535	318	0	4			135.44	318	289.897	960.567
2017-02-27	136.41	0.97	0.00713632	1.39874	759.934	319	1	9			136.41	319	290.23	962.234
2017-02-28	135.54	-0.87	-0.00639826	0.616667	760.551	319	0	4			135.54	319	290.23	963.234
2017-03-01	137.42	1.88	0.0137751	1.97639	762.527	320	1	14			137.42	320	290.83	964.434
2017-03-02	136.76	-0.66	-0.00481436	-0.483333	762.044	320	0	6			136.76	320	291.497	964.767
2017-03-03	137.17	0.41	0.00299347	0.019697	762.063	321	1	3			137.17	321	291.497	964.767
2017-03-04	137.17	0	0	0.5	762.563	322	1	1			137.17	322	291.497	964.767
2017-03-05	137.17	0	0	-0.308333	762.255	322	0	4			137.17	322	291.83	964.767
2017-03-06	137.42	0.25	0.0018209	2.5119	764.767	323	1	10			137.42	323	292.163	966.767
2017-03-07	137.3	-0.12	-0.000873617	1.75714	766.524	323	0	11			137.3	323	292.33	967.434
2017-03-08	137.72	0.42	0.00305433	0.781667	767.306	323	0	9			137.72	323	292.33	967.719
2017-03-09	138.24	0.52	0.00376867	0.466667	767.772	324	1	4			138.24	324	293.33	969.719
2017-03-10	138.79	0.55	0.00397069	3.14115	770.914	325	1	9			138.79	325	293.33	971.719
2017-03-11	138.79	0	0	1.25833	772.172	325	0	8			138.79	325	293.997	972.719
2017-03-12	138.79	0	0	0.6	772.772	326	1	1			138.79	326	293.997	972.719
2017-03-13	139.6	0.81	0.00581919	0.366667	773.139	325	-1	3			139.6	325	294.997	973.719
2017-03-14	139.32	-0.28	-0.00200774	0.224242	773.363	325	0	6			139.32	325	295.247	973.969
2017-03-15	139.72	0.4	0.00286697	0.561364	773.924	325	0	12			139.72	325	295.847	974.769
2017-03-18	139.84	0.12	0.000858492	0.533333	774.457	325	0	5			139.84	325	296.18	975.103
2017-03-19	139.84	0	0	-0.3	774.157	324	-1	3			139.84	324	297.18	976.103
2017-03-20	139.94	0.1	0.000714847	0.221667	774.379	324	0	6			139.94	324	297.43	976.353
2017-03-21	138.51	-1.43	-0.0102712	-0.312405	774.067	323	-1	8			138.51	323	298.43	977.019
2017-03-22	139.59	1.08	0.00776703	0.0030303	774.07	323	0	5			139.59	323	298.763	977.353
2017-03-23	139.53	-0.06	-0.000429923	0.225	774.295	323	0	5			139.53	323	298.763	977.603
2017-03-24	140.34	0.81	0.00578842	1.90189	776.197	324	1	8			140.34	324	298.763	980.603
2017-03-25	140.34	0	0	0	776.197	324	0	1			140.34	324	298.763	980.603
2017-03-27	140.32	-0.02	-0.000142521	0	776.197	324	0	3			140.32	324	298.763	980.603
2017-03-28	141.76	1.44	0.01021	1.68889	777.886	324	0	8			141.76	324	299.013	981.353
2017-03-29	142.65	0.89	0.00625859	0.73905	778.625	324	0	8			142.65	324	299.263	982.103
2017-03-30	142.41	-0.24	-0.00168386	-0.128914	778.496	324	0	6			142.41	324	299.93	982.436
2017-03-31	142.05	-0.36	-0.00253111	0.304167	778.8	325	1	3			142.05	325	299.93	984.436
2017-04-02	142.05	0	0	0.25	779.05	325	0	3			142.05	325	299.93	984.936
2017-04-03	142.28	0.23	0.00161784	0.0433333	779.093	325	0	5			142.28	325	300.263	985.269
2017-04-04	141.73	-0.55	-0.00387311	0.988889	780.082	325	0	5			141.73	325	300.263	985.936
2017-04-05	141.85	0.12	0.000846322	0.366667	780.449	326	1	1			141.85	326	300.263	985.936
2017-04-07	140.78	-1.07	-0.00757177	0.0333333	780.482	326	0	2			140.78	326	300.263	985.936
2017-04-08	140.78	0	0	0.285714	780.768	326	0	2			140.78	326	300.263	986.936
2017-04-09	140.78	0	0	0.534444	781.302	327	1	4			140.78	327	301.263	988.936
2017-04-10	141.04	0.26	0.00184515	-0.183333	781.119	327	0	3			141.04	327	301.763	988.936
2017-04-11	139.92	-1.12	-0.00797271	0.900893	782.02	327	0	9			139.92	327	302.013	989.936
2017-04-14	139.39	-0.53	-0.00379507	1.30104	783.321	328	1	5			139.39	328	302.013	991.436
2017-04-15	139.39	0	0	0.2	783.521	328	0	2			139.39	328	302.013	992.436
2017-04-17	141.42	2.03	0.0144584	0.5	784.021	328	0	4			141.42	328	302.013	992.769
2017-04-18	140.96	-0.46	-0.00325802	0.447222	784.468	327	-1	8			140.96	327	303.013	993.436
2017-04-19	142.27	1.31	0.0092505	0.720685	785.189	328	1	6			142.27	328	305.013	996.436
2017-04-20	143.8	1.53	0.0106968	0.267619	785.456	328	0	2			143.8	328	305.013	997.436
2017-04-21	143.68	-0.12	-0.000834841	0.75043	786.207	328	0	11			143.68	328	305.299	997.722
2017-04-24	145.47	1.79	0.0123813	0	786.207	328	0	1			145.47	328	305.299	997.722
2017-04-25	146.49	1.02	0.00698729	0.302778	786.51	329	1	3			146.49	329	305.299	999.722
2017-04-26	146.56	0.07	0.000477734	1.77778	788.287	330	1	10			146.56	330	305.549	1000.97
2017-04-27	147.7	1.14	0.00774829	1.41333	789.701	331	1	6			147.7	331	305.549	1002.97
2017-04-28	150.25	2.55	0.0171174	0	789.701	331	0	1			150.25	331	305.549	1002.97
2017-04-29	150.25	0	0	0.5	790.201	332	1	2			150.25	332	305.549	1002.97
2017-04-30	150.25	0	0	0.35	790.551	332	0	2			150.25	332	305.549	1003.97
2017-05-01	152.46	2.21	0.0146017	0.708095	791.259	333	1	9			152.46	333	306.216	1005.31
2017-05-02	152.78	0.32	0.00209671	0.288745	791.548	334	1	7			152.78	334	306.716	1007.31
2017-05-03	151.8	-0.98	-0.00643511	2.74557	794.293	335	1	19			151.8	335	307.287	1008.45
2017-05-04	150.85	-0.95	-0.0062779	1.72778	796.021	336	1	7			150.85	336	307.287	1009.78
2017-05-05	150.24	-0.61	-0.00405195	-0.0388889	795.982	336	0	10			150.24	336	308.037	1010.53
2017-05-10	150.29	0.05	0.000332745	1.20486	797.187	336	0	13			150.29	336	308.537	1011.2
2017-05-11	150.04	-0.25	-0.00166484	1.1375	798.324	336	0	7			150.04	336	308.787	1011.7
2017-05-12	150.33	0.29	0.00193095	-0.133333	798.191	335	-1	1			150.33	335	308.787	1011.7
2017-05-13	150.33	0	0	0	798.191	335	0	2			150.33	335	308.787	1011.7
2017-05-14	150.33	0	0	1	799.191	335	0	5			150.33	335	308.787	1012.36
2017-05-15	150.19	-0.14	-0.000931718	0.782576	799.974	336	1	7			150.19	336	308.787	1013.7
2017-05-16	149.78	-0.41	-0.00273361	0.17381	800.147	336	0	7			149.78	336	308.987	1013.9
2017-05-19	148.06	-1.72	-0.01155	0.7	800.847	335	-1	6			148.06	335	309.987	1014.9
2017-05-20	148.06	0	0	0.8	801.647	336	1	1			148.06	336	309.987	1014.9
2017-05-21	148.06	0	0	-0.5	801.147	335	-1	2			148.06	335	310.987	1014.9
2017-05-22	148.24	0.18	0.00121498	1.17511	802.323	336	1	8			148.24	336	310.987	1016.56
2017-05-23	148.07	-0.17	-0.00114745	0	802.323	336	0	1			148.07	336	310.987	1016.56
2017-05-24	150.04	1.97	0.0132168	0.591667	802.914	336	0	6			150.04	336	310.987	1017.06
2017-05-25	151.96	1.92	0.0127154	0.696944	803.611	336	0	12			151.96	336	310.987	1017.4
2017-05-26	152.13	0.17	0.00111809	0	803.611	336	0	1			152.13	336	310.987	1017.4
2017-05-27	152.13	0	0	0.5	804.111	337	1	1			152.13	337	310.987	1017.4
2017-05-28	152.13	0	0	0	804.111	337	0	1			152.13	337	310.987	1017.4
2017-05-29	152.13	0	0	-0.166667	803.944	337	0	3			152.13	337	311.487	1017.4
2017-05-30	152.38	0.25	0.00164198	4.04143	807.986	338	1	15			152.38	338	311.737	1019.9
2017-05-31	151.46	-0.92	-0.00605584	2.08629	810.072	339	1	25			151.46	339	312.182	1021.23
2017-06-01	151.53	0.07	0.000462061	0.0361111	810.108	338	-1	11			151.53	338	313.515	1022.56
2017-06-02	153.61	2.08	0.0136333	0.5	810.608	338	0	3			153.61	338	313.515	1023.06
2017-06-04	153.61	0	0	1.73899	812.347	338	0	13			153.61	338	313.64	1023.56
2017-06-05	153.63	0.02	0.000130191	0.536364	812.884	338	0	8			153.63	338	313.64	1023.9
2017-06-06	152.81	-0.82	-0.00535179	-0.0972222	812.786	338	0	11			152.81	338	314.14	1024.23
2017-06-07	153.12	0.31	0.00202661	0	812.786	338	0	2			153.12	338	314.14	1024.23
2017-06-08	154.71	1.59	0.0103305	-0.0136364	812.773	337	-1	3			154.71	337	315.14	1025.23
2017-06-09	149.6	-5.11	-0.0335873	0.375	813.148	337	0	6			149.6	337	315.14	1025.43
2017-06-10	149.6	0	0	0.488889	813.637	338	1	8			149.6	338	315.473	1026.76
2017-06-11	149.6	0	0	0.2	813.837	338	0	4			149.6	338	315.473	1027.1
2017-06-12	148.44	-1.16	-0.00778423	0.459322	814.296	338	0	8			148.44	338	315.673	1027.5
2017-06-13	150.68	2.24	0.0149775	1.2912	815.587	338	0	10			150.68	338	315.673	1027.93
2017-06-14	150.25	-0.43	-0.00285781	-0.133333	815.454	337	-1	2			150.25	337	316.673	1027.93
2017-06-15	149.8	-0.45	-0.0029995	1.1	816.554	337	0	5			149.8	337	317.173	1028.93
2017-06-16	150.64	0.84	0.00559181	-0.0492063	816.505	337	0	6			150.64	337	317.423	1029.18
2017-06-17	150.64	0	0	0.573016	817.078	337	0	5			150.64	337	317.423	1029.84
2017-06-18	150.64	0	0	0.380556	817.458	337	0	6			150.64	337	317.673	1030.09
2017-06-19	152.87	2.23	0.014695	0.411111	817.869	337	0	5			152.87	337	318.173	1031.09
2017-06-20	152.25	-0.62	-0.00406398	0	817.869	337	0	1			152.25	337	318.173	1031.09
2017-06-21	153.91	1.66	0.0108441	0.15	818.019	336	-1	3			153.91	336	319.173	1032.09
2017-06-22	153.4	-0.51	-0.00331913	1.75082	819.77	337	1	10			153.4	337	319.84	1033.76
2017-06-23	155.07	1.67	0.0108277	-0.0833333	819.687	337	0	1			155.07	337	319.84	1033.76
2017-06-25	155.07	0	0	0.636364	820.323	337	0	4			155.07	337	319.84	1034.76
2017-06-26	153.59	-1.48	-0.00958991	0.686364	821.01	338	1	8			153.59	338	320.173	1036.09
2017-06-27	150.58	-3.01	-0.0197922	0.266667	821.276	338	0	8			150.58	338	320.373	1036.49
2017-06-28	153.24	2.66	0.0175108	0.768182	822.044	339	1	3			153.24	339	320.373	1038.49
2017-06-29	151.04	-2.2	-0.0144606	0.718182	822.763	340	1	5			151.04	340	320.373	1039.99
2017-06-30	150.98	-0.06	-0.000397325	0.652381	823.415	341	1	5			150.98	341	321.373	1042.99
2017-07-01	150.98	0	0	-0.15	823.265	341	0	4			150.98	341	321.707	1042.99
2017-07-03	148.43	-2.55	-0.0170339	0.0666667	823.332	340	-1	3			148.43	340	322.707	1043.99
2017-07-04	148.43	0	0	0.566667	823.898	341	1	1			148.43	341	322.707	1043.99
2017-07-05	150.34	1.91	0.0127859	0.25	824.148	342	1	1			150.34	342	322.707	1043.99
2017-07-06	148.82	-1.52	-0.0101619	0	824.148	342	0	2			148.82	342	322.707	1043.99
2017-07-07	151.44	2.62	0.017452	0.372222	824.521	343	1	3			151.44	343	322.707	1043.99
2017-07-08	151.44	0	0	1	825.521	343	0	2			151.44	343	322.707	1044.99
2017-07-09	151.44	0	0	0.5	826.021	343	0	2			151.44	343	322.707	1045.99
2017-07-10	153.5	2.06	0.0135111	0.932197	826.953	344	1	7			153.5	344	323.207	1047.99
2017-07-11	155.27	1.77	0.011465	0.15	827.103	344	0	4			155.27	344	323.207	1048.33
2017-07-12	158.9	3.63	0.0231095	3.07318	830.176	345	1	15			158.9	345	323.207	1050.33
2017-07-13	159.26	0.36	0.00226301	0.609848	830.786	346	1	2			159.26	346	323.207	1050.33
2017-07-15	159.97	0.71	0.00444821	0.25	831.036	346	0	4			159.97	346	323.207	1050.66
2017-07-16	159.97	0	0	0.1	831.136	346	0	2			159.97	346	323.207	1051.66
2017-07-17	159.73	-0.24	-0.00150141	1.84885	832.985	346	0	12			159.73	346	323.373	1052.49
2017-07-18	162.86	3.13	0.019406	0.08	833.065	346	0	2			162.86	346	323.373	1052.49
2017-07-19	164.14	1.28	0.00782879	0.148182	833.213	346	0	2			164.14	346	323.373	1053.49
2017-07-20	164.53	0.39	0.0023732	0.15	833.363	346	0	4			164.53	346	323.373	1053.83
2017-07-21	164.43	-0.1	-0.000607977	1.19375	834.557	346	0	12			164.43	346	323.54	1054.66
2017-07-22	164.43	0	0	0	834.557	346	0	1			164.43	346	323.54	1054.66
2017-07-23	164.43	0	0	0.3	834.857	347	1	2			164.43	347	323.54	1054.66
2017-07-24	166	1.57	0.00950284	0.184518	835.041	347	0	7			166	347	323.79	1055.16
2017-07-25	165.28	-0.72	-0.00434678	2.82386	837.865	348	1	8			165.28	348	324.79	1061.16
2017-07-26	165.61	0.33	0.00199462	2.44857	840.313	349	1	21			165.61	349	325.123	1063.33
2017-07-27	170.44	4.83	0.0287477	3.46186	843.775	349	0	27			170.44	349	325.248	1063.89
2017-07-28	172.45	2.01	0.011724	0.5	844.275	349	0	4			172.45	349	325.248	1064.22
2017-07-29	172.45	0	0	0.95	845.225	350	1	8			172.45	350	325.582	1065.56
2017-07-30	172.45	0	0	0	845.225	350	0	2			172.45	350	325.582	1065.56
2017-07-31	169.25	-3.2	-0.0187304	0	845.225	350	0	1			169.25	350	325.582	1065.56
2017-08-01	169.86	0.61	0.00359766	0.755682	845.981	350	0	5			169.86	350	325.582	1066.22
2017-08-02	169.3	-0.56	-0.00330228	-0.0425	845.939	350	0	5			169.3	350	325.582	1066.22
2017-08-03	168.59	-0.71	-0.00420256	1.31187	847.25	350	0	8			168.59	350	325.782	1066.62
2017-08-04	169.62	1.03	0.00609091	0.6	847.85	350	0	4			169.62	350	325.782	1066.96
2017-08-05	169.62	0	0	0	847.85	350	0	1			169.62	350	325.782	1066.96
2017-08-06	169.62	0	0	0	847.85	350	0	2			169.62	350	325.782	1066.96
2017-08-07	171.98	2.36	0.0138176	1.47833	849.329	351	1	9			171.98	351	325.782	1068.21
2017-08-08	171.23	-0.75	-0.00437051	0.777778	850.106	352	1	5			171.23	352	325.782	1068.21
2017-08-09	171.18	-0.05	-0.000292048	-0.6375	849.469	352	0	9			171.18	352	326.182	1068.61
2017-08-10	167.4	-3.78	-0.0223295	0.412554	849.882	353	1	7			167.4	353	327.182	1070.11
2017-08-11	168.08	0.68	0.0040539	0.866667	850.748	353	0	4			168.08	353	327.682	1070.61
2017-08-12	168.08	0	0	0	850.748	353	0	3			168.08	353	327.682	1070.61
2017-08-13	168.08	0	0	0.518182	851.266	354	1	3			168.08	354	327.682	1072.61
2017-08-14	170.75	2.67	0.0157604	0.770437	852.037	354	0	8			170.75	354	327.682	1073.21
2017-08-15	171	0.25	0.00146306	0.1625	852.199	354	0	7			171	354	327.682	1073.37
2017-08-16	170	-1	-0.00586512	-0.458333	851.741	354	0	9			170	354	328.432	1073.87
2017-08-17	166.91	-3.09	-0.0183437	0.142857	851.884	354	0	2			166.91	354	328.432	1074.87
2017-08-18	167.41	0.5	0.00299115	1.27273	853.157	354	0	8			167.41	354	328.432	1075.47
2017-08-20	167.41	0	0	0.4	853.557	354	0	2			167.41	354	328.432	1076.47
2017-08-22	169.64	2.23	0.0132327	0.170455	853.727	355	1	1			169.64	355	328.432	1076.47
2017-08-23	168.71	-0.93	-0.00549728	0.9	854.627	356	1	3			168.71	356	328.432	1078.47
2017-08-24	167.74	-0.97	-0.0057661	0.533333	855.16	356	0	5			167.74	356	328.432	1078.72
2017-08-25	166.32	-1.42	-0.00850152	0.7125	855.873	355	-1	9			166.32	355	329.432	1079.72
2017-08-28	167.24	0.92	0.00551626	0.25	856.123	355	0	2			167.24	355	329.432	1080.72
2017-08-29	168.05	0.81	0.00483165	0.0375	856.16	355	0	4			168.05	355	329.932	1081.22
2017-08-30	169.92	1.87	0.0110662	1.64359	857.804	356	1	9			169.92	356	330.265	1082.89
2017-08-31	171.97	2.05	0.0119923	0.966721	858.771	357	1	5			171.97	357	331.265	1085.89
2017-09-01	172.02	0.05	0.000290706	0	858.771	357	0	1			172.02	357	331.265	1085.89
2017-09-02	172.02	0	0	0	858.771	357	0	1			172.02	357	331.265	1085.89
2017-09-03	172.02	0	0	0.178788	858.949	357	0	3			172.02	357	331.265	1086.39
2017-09-04	172.02	0	0	0	858.949	357	0	1			172.02	357	331.265	1086.39
2017-09-05	170.72	-1.3	-0.00758596	0.7125	859.662	357	0	7			170.72	357	331.598	1087.39
2017-09-06	172.09	1.37	0.00799281	1.84167	861.504	358	1	10			172.09	358	331.932	1089.39
2017-09-07	173.21	1.12	0.00648714	0.377778	861.881	358	0	9			173.21	358	332.098	1089.72
2017-09-08	170.95	-2.26	-0.0131336	-0.0517677	861.83	358	0	6			170.95	358	332.348	1089.97
2017-09-09	170.95	0	0	0.691667	862.521	358	0	5			170.95	358	332.348	1090.64
2017-09-10	170.95	0	0	-0.0784091	862.443	358	0	1			170.95	358	332.348	1090.64
2017-09-12	172.96	2.01	0.0116892	-0.0333333	862.41	357	-1	3			172.96	357	333.348	1091.64
2017-09-13	173.05	0.09	0.000520216	0.780682	863.19	358	1	3			173.05	358	333.348	1093.64
2017-09-14	170.96	-2.09	-0.012151	1.29226	864.483	358	0	14			170.96	358	333.598	1094.14
2017-09-15	171.64	0.68	0.00396965	-0.933333	863.549	357	-1	3			171.64	357	333.598	1094.14
2017-09-18	170.01	-1.63	-0.009542	-0.3	863.249	356	-1	2			170.01	356	334.598	1094.14
2017-09-19	172.52	2.51	0.0146559	0.580808	863.83	357	1	7			172.52	357	336.598	1098.14
2017-09-20	172.17	-0.35	-0.00203081	0.396361	864.226	358	1	14			172.17	358	337.598	1099.64
2017-09-21	171.11	-1.06	-0.00617574	2.23665	866.463	358	0	15			171.11	358	337.598	1100.31
2017-09-22	170.54	-0.57	-0.00333675	0.427381	866.89	358	0	11			170.54	358	337.765	1100.97
2017-09-23	170.54	0	0	0.4	867.29	359	1	3			170.54	359	337.765	1102.97
2017-09-24	170.54	0	0	-0.3	866.99	359	0	4			170.54	359	338.265	1103.47
2017-09-25	162.87	-7.67	-0.0460175	-0.585516	866.405	359	0	10			162.87	359	339.065	1103.67
2017-09-26	164.21	1.34	0.00819376	2.15333	868.558	360	1	13			164.21	360	339.265	1105.07
2017-09-27	167.68	3.47	0.0209113	0.85	869.408	360	0	4			167.68	360	339.265	1106.07
2017-09-28	168.73	1.05	0.0062424	0.219924	869.628	360	0	6			168.73	360	339.265	1106.27
2017-09-29	170.87	2.14	0.0126032	1.08227	870.71	361	1	3			170.87	361	339.265	1108.27
2017-09-30	170.87	0	0	2.16818	872.879	362	1	5			170.87	362	339.265	1109.77
2017-10-01	170.87	0	0	0.65	873.529	362	0	5			170.87	362	339.765	1110.77
2017-10-02	169.47	-1.4	-0.00822711	0.85	874.379	362	0	5			169.47	362	340.098	1111.11
2017-10-03	169.96	0.49	0.0028872	0.758333	875.137	363	1	11			169.96	363	341.598	1114.11
2017-10-04	168.42	-1.54	-0.00910226	1.20079	876.338	364	1	5			168.42	364	341.598	1115.61
2017-10-05	171.24	2.82	0.0166052	0	876.338	364	0	3			171.24	364	341.598	1115.61
2017-10-07	172.23	0.99	0.00576471	0.3	876.638	365	1	1			172.23	365	341.598	1115.61
2017-10-08	172.23	0	0	0.15	876.788	365	0	3			172.23	365	341.598	1116.11
2017-10-09	172.5	0.27	0.00156644	-0.330595	876.457	365	0	13			172.5	365	342.198	1117.11
2017-10-10	171.59	-0.91	-0.00528933	0.881376	877.338	365	0	9			171.59	365	342.198	1117.61
2017-10-11	172.74	1.15	0.00667966	-0.0400794	877.298	365	0	12			172.74	365	342.31	1117.83
2017-10-12	172.55	-0.19	-0.00110052	0.35	877.648	365	0	4			172.55	365	342.31	1118.83
2017-10-13	173.74	1.19	0.00687288	0.691667	878.34	365	0	8			173.74	365	342.51	1119.23
2017-10-14	173.74	0	0	-0.166667	878.173	364	-1	2			173.74	364	343.51	1119.23
2017-10-15	173.74	0	0	0.893254	879.067	365	1	8			173.74	365	344.51	1121.23
2017-10-16	174.52	0.78	0.00447942	0.5	879.567	366	1	1			174.52	366	344.51	1121.23
2017-10-17	176.11	1.59	0.00906945	0.00357143	879.57	367	1	5			176.11	367	345.51	1124.23
2017-10-18	176.03	-0.08	-0.000454365	1.56761	881.138	368	1	7			176.03	368	345.51	1126.73
2017-10-19	174.56	-1.47	-0.00838591	0.444444	881.582	368	0	9			174.56	368	345.676	1127.06
2017-10-20	174.98	0.42	0.00240316	1.53333	883.116	368	0	8			174.98	368	345.676	1128.06
2017-10-21	174.98	0	0	0.15	883.266	368	0	2			174.98	368	345.676	1129.06
2017-10-22	174.98	0	0	1.25913	884.525	368	0	7			174.98	368	345.676	1129.81
2017-10-23	171.27	-3.71	-0.0214304	0.0625	884.587	368	0	8			171.27	368	345.843	1129.98
2017-10-24	171.8	0.53	0.00308975	0.5	885.087	368	0	2			171.8	368	345.843	1130.98
2017-10-25	170.6	-1.2	-0.00700937	0	885.087	368	0	1			170.6	368	345.843	1130.98
2017-10-26	170.63	0.03	0.000175834	0.439015	885.526	368	0	9			170.63	368	346.01	1131.31
2017-10-27	177.88	7.25	0.0416117	0.541667	886.068	368	0	14			177.88	368	346.11	1131.61
2017-10-28	177.88	0	0	0.65	886.718	369	1	3			177.88	369	346.11	1133.61
2017-10-29	177.88	0	0	0.833333	887.551	369	0	6			177.88	369	346.11	1134.11
2017-10-30	179.87	1.99	0.0111252	0.829922	888.381	370	1	11			179.87	370	346.61	1135.36
2017-10-31	180.06	0.19	0.00105576	0.925	889.306	371	1	9			180.06	371	347.276	1136.69
2017-11-01	182.66	2.6	0.0143364	1.41326	890.719	371	0	11			182.66	371	347.276	1137.27
2017-11-02	178.92	-3.74	-0.0206877	1.70581	892.425	371	0	18			178.92	371	347.458	1137.72
2017-11-03	178.92	0	0	0.35	892.775	372	1	3			178.92	372	347.458	1139.72
2017-11-04	178.92	0	0	0	892.775	372	0	1			178.92	372	347.458	1139.72
2017-11-05	178.92	0	0	0.571429	893.347	372	0	3			178.92	372	347.458	1140.22
2017-11-06	180.17	1.25	0.00696207	0.0213542	893.368	371	-1	5			180.17	371	349.458	1142.22
2017-11-07	180.25	0.08	0.000443927	0.703333	894.071	371	0	11			180.25	371	349.625	1142.89
2017-11-09	179.3	-0.95	-0.0052844	1.1	895.171	372	1	3			179.3	372	349.625	1144.89
2017-11-10	178.46	-0.84	-0.00469589	0.366667	895.538	372	0	4			178.46	372	350.125	1145.39
2017-11-11	178.46	0	0	0.191746	895.73	372	0	2			178.46	372	350.125	1146.39
2017-11-12	178.46	0	0	0.869773	896.6	373	1	6			178.46	373	350.625	1147.89
2017-11-13	178.77	0.31	0.00173558	1.33131	897.931	374	1	5			178.77	374	351.625	1150.89
2017-11-15	177.95	-0.82	-0.00459745	0.516458	898.447	375	1	5			177.95	375	352.625	1153.89
2017-11-16	179.59	1.64	0.00917386	0.548036	898.995	375	0	6			179.59	375	352.625	1154.39
2017-11-17	179	-0.59	-0.00329067	1.79555	900.791	376	1	10			179	376	352.625	1155.89
2017-11-18	179	0	0	0.0416667	900.833	376	0	1			179	376	352.625	1155.89
2017-11-20	178.74	-0.26	-0.00145357	0.244444	901.077	376	0	6			178.74	376	352.625	1156.09
2017-11-21	181.86	3.12	0.0173049	0.45	901.527	376	0	7			181.86	376	352.625	1156.49
2017-11-22	180.87	-0.99	-0.00545862	3.12917	904.656	377	1	8			180.87	377	352.625	1163.49
2017-11-24	182.78	1.91	0.0105047	-0.05	904.606	377	0	4			182.78	377	353.125	1163.99
2017-11-25	182.78	0	0	1.75606	906.362	378	1	6			182.78	378	353.125	1168.99
2017-11-26	182.78	0	0	0.691385	907.054	379	1	4			182.78	379	353.125	1168.99
2017-11-27	183.03	0.25	0.00136683	-0.05	907.004	379	0	2			183.03	379	353.125	1168.99
2017-11-28	182.42	-0.61	-0.00333835	0.125	907.129	379	0	2			182.42	379	353.125	1169.99
2017-11-29	175.13	-7.29	-0.0407832	0.983845	908.112	380	1	14			175.13	380	354.791	1171.99
2017-11-30	177.18	2.05	0.0116376	1.0229	909.135	380	0	9			177.18	380	355.191	1172.39
2017-12-01	175.1	-2.08	-0.0118089	1.24091	910.376	380	0	6			175.1	380	355.191	1172.89
2017-12-03	175.1	0	0	0.104167	910.48	379	-1	3			175.1	379	356.191	1173.89
2017-12-04	171.47	-3.63	-0.0209489	1.86136	912.342	380	1	12			171.47	380	356.858	1176.22
2017-12-05	172.83	1.36	0.00790013	2.545	914.887	381	1	11			172.83	381	357.108	1177.72
2017-12-06	176.06	3.23	0.0185164	0.607197	915.494	382	1	5			176.06	382	357.108	1179.22
2017-12-07	180.14	4.08	0.0229095	-0.133333	915.361	381	-1	2			180.14	381	358.108	1179.22
2017-12-08	179	-1.14	-0.00634852	0.312222	915.673	381	0	2			179	381	358.108	1180.22
2017-12-09	179	0	0	-0.02	915.653	381	0	3			179	381	358.108	1180.22
2017-12-10	179	0	0	0.617929	916.271	382	1	4			179	382	359.108	1182.22
2017-12-11	179.04	0.04	0.000223439	0.846237	917.117	383	1	8			179.04	383	359.441	1183.55
2017-12-12	176.96	-2.08	-0.0116855	0.6875	917.805	383	0	7			176.96	383	359.441	1183.95
2017-12-13	178.3	1.34	0.00754381	-0.174405	917.63	383	0	6			178.3	383	359.775	1184.62
2017-12-14	178.39	0.09	0.00050464	0.279713	917.91	384	1	8			178.39	384	360.775	1186.62
2017-12-15	180.18	1.79	0.00998419	0	917.91	384	0	1			180.18	384	360.775	1186.62
2017-12-17	180.18	0	0	-0.1	917.81	384	0	5			180.18	384	361.025	1186.62
2017-12-18	180.82	0.64	0.00354571	1.63954	919.449	384	0	11			180.82	384	361.025	1187.45
2017-12-19	179.51	-1.31	-0.00727114	-0.0605655	919.389	383	-1	4			179.51	383	363.025	1188.45
2017-12-20	177.89	-1.62	-0.00906553	0	919.389	383	0	1			177.89	383	363.025	1188.45
2017-12-21	177.45	-0.44	-0.0024765	-0.208333	919.181	383	0	3			177.45	383	363.525	1188.45
2017-12-22	177.2	-0.25	-0.00140984	0	919.181	383	0	1			177.2	383	363.525	1188.45
2017-12-26	175.99	-1.21	-0.00685186	0.193182	919.374	383	0	2			175.99	383	363.525	1189.45
2017-12-27	177.62	1.63	0.00921926	0.678355	920.052	383	0	6			177.62	383	363.525	1189.95
2017-12-28	177.92	0.3	0.00168757	3.30627	923.358	384	1	13			177.92	384	363.858	1192.95
2017-12-29	176.46	-1.46	-0.00823979	0.616667	923.975	384	0	5			176.46	384	363.858	1193.62
2017-12-30	176.46	0	0	2.00857	925.984	385	1	7			176.46	385	363.858	1196.12
2017-12-31	176.46	0	0	4.9656	930.949	385	0	33			176.46	385	364.034	1196.89
2018-01-01	176.46	0	0	3.80732	934.756	385	0	30			176.46	385	364.09	1197.5
2018-01-02	181.42	4.96	0.0277206	1.12386	935.88	386	1	8			181.42	386	364.59	1200
2018-01-03	184.67	3.25	0.0177557	1.09261	936.973	386	0	10			184.67	386	364.59	1200.42
2018-01-04	184.33	-0.34	-0.00184282	-0.0502249	936.923	386	0	15			184.33	386	364.965	1200.92
2018-01-05	186.85	2.52	0.0135785	0.689313	937.612	387	1	4			186.85	387	364.965	1203.92
2018-01-06	186.85	0	0	0.1	937.712	387	0	2			186.85	387	364.965	1204.92
2018-01-07	186.85	0	0	0.858333	938.57	388	1	7			186.85	388	364.965	1206.26
2018-01-08	188.28	1.43	0.00762406	0.665697	939.236	389	1	10			188.28	389	364.965	1207.76
2018-01-09	187.87	-0.41	-0.00217998	0.647576	939.884	389	0	7			187.87	389	365.298	1208.76
2018-01-10	187.84	-0.03	-0.000159698	-0.133333	939.75	388	-1	2			187.84	388	366.298	1208.76
2018-01-11	187.77	-0.07	-0.000372727	0.337879	940.088	388	0	13			187.77	388	366.798	1209.42
2018-01-12	179.37	-8.4	-0.0457671	1.94523	942.033	388	0	20			179.37	388	366.998	1210.22
2018-01-13	179.37	0	0	0.245833	942.279	388	0	3			179.37	388	366.998	1210.72
2018-01-15	179.37	0	0	0.541667	942.821	389	1	3			179.37	389	366.998	1210.72
2018-01-16	178.39	-0.98	-0.00547855	4.32665	947.148	390	1	13			178.39	390	367.332	1213.72
2018-01-17	177.6	-0.79	-0.00443833	-0.10244	947.045	390	0	6			177.6	390	367.665	1214.39
2018-01-18	179.8	2.2	0.0123113	1.08992	948.135	391	1	6			179.8	391	368.665	1218.39
2018-01-19	181.29	1.49	0.00825284	1.90018	950.035	392	1	17			181.29	392	368.998	1219.89
2018-01-22	185.37	4.08	0.0222559	0.69355	950.729	393	1	15			185.37	393	369.332	1221.06
2018-01-23	189.35	3.98	0.0212433	1.025	951.754	393	0	8			189.35	393	369.582	1221.81
2018-01-24	186.55	-2.8	-0.0148979	-0.107576	951.646	393	0	3			186.55	393	369.582	1221.81
2018-01-25	187.48	0.93	0.00497287	1.5875	953.234	394	1	5			187.48	394	369.582	1225.81
2018-01-26	190	2.52	0.0133519	1.49524	954.729	394	0	11			190	394	369.748	1226.47
2018-01-27	190	0	0	0	954.729	394	0	2			190	394	369.748	1226.47
2018-01-28	190	0	0	-0.00833333	954.721	394	0	3			190	394	369.748	1226.47
2018-01-29	185.98	-4.02	-0.0213849	1.05119	955.772	394	0	8			185.98	394	369.748	1227.07
2018-01-30	187.12	1.14	0.00611098	0.419697	956.191	394	0	9			187.12	394	369.948	1227.67
2018-01-31	186.89	-0.23	-0.00122991	2.21477	958.406	394	0	34			186.89	394	370.226	1228.29
2018-02-01	193.09	6.2	0.0326362	-0.696699	957.71	393	-1	10			193.09	393	376.226	1231.29
2018-02-02	190.28	-2.81	-0.0146597	0.481426	958.191	393	0	10			190.28	393	376.393	1231.79
2018-02-03	190.28	0	0	1.50833	959.699	394	1	7			190.28	394	376.893	1233.79
2018-02-04	190.28	0	0	0.815934	960.515	394	0	7			190.28	394	376.893	1234.19
2018-02-05	181.26	-9.02	-0.0485642	0.691667	961.207	394	0	7			181.26	394	377.226	1235.19
2018-02-06	185.31	4.05	0.0220976	0.357792	961.565	395	1	3			185.31	395	377.226	1237.19
2018-02-07	180.18	-5.13	-0.0280737	1.47172	963.036	396	1	9			180.18	396	377.559	1238.85
2018-02-08	171.58	-8.6	-0.0489067	1.51944	964.556	397	1	6			171.58	397	377.559	1240.85
2018-02-09	176.11	4.53	0.0260592	-0.025	964.531	396	-1	2			176.11	396	377.559	1240.85
2018-02-10	176.11	0	0	0.133333	964.664	397	1	1			176.11	397	377.559	1240.85
2018-02-12	176.41	0.3	0.00170203	1.02045	965.685	397	0	15			176.41	397	378.226	1241.69
2018-02-13	173.15	-3.26	-0.0186526	0.0820076	965.767	397	0	6			173.15	397	378.226	1241.89
2018-02-14	179.52	6.37	0.0361284	2.59977	968.366	398	1	10			179.52	398	378.226	1244.22
2018-02-15	179.96	0.44	0.00244798	0.365152	968.732	398	0	6			179.96	398	378.226	1245.22
2018-02-16	177.36	-2.6	-0.014553	0.35	969.082	398	0	2			177.36	398	378.226	1246.22
2018-02-17	177.36	0	0	0.65	969.732	398	0	4			177.36	398	378.226	1247.22
2018-02-18	177.36	0	0	0.449504	970.181	399	1	4			177.36	399	379.226	1249.22
2018-02-19	177.36	0	0	0.791396	970.972	399	0	4			177.36	399	379.226	1250.22
2018-02-20	176.01	-1.35	-0.00764075	0.925	971.897	399	0	7			176.01	399	379.226	1250.62
2018-02-21	177.91	1.9	0.010737	1.47766	973.375	399	0	7			177.91	399	379.226	1251.37
2018-02-22	178.99	1.08	0.00605213	1.42216	974.797	399	0	10			178.99	399	379.226	1252.04
2018-02-23	183.29	4.3	0.0237397	1.61068	976.408	400	1	7			183.29	400	379.226	1254.54
2018-02-24	183.29	0	0	0.0625	976.47	400	0	2			183.29	400	379.226	1254.54
2018-02-25	183.29	0	0	0.668182	977.139	401	1	3			183.29	401	379.226	1256.54
2018-02-26	184.93	1.64	0.00890778	1.28315	978.422	402	1	7			184.93	402	380.226	1261.54
2018-02-27	181.46	-3.47	-0.0189421	-0.177778	978.244	402	0	5			181.46	402	380.476	1261.54
2018-02-28	178.32	-3.14	-0.0174556	0.604374	978.848	402	0	6			178.32	402	380.476	1262.04
2018-03-01	175.94	-2.38	-0.0134367	-0.157209	978.691	402	0	6			175.94	402	381.143	1262.37
2018-03-02	176.62	0.68	0.0038575	-0.0410083	978.65	402	0	4			176.62	402	381.143	1262.37
2018-03-03	176.62	0	0	0.5	979.15	403	1	1			176.62	403	381.143	1262.37
2018-03-04	176.62	0	0	-0.114583	979.036	403	0	3			176.62	403	381.643	1262.37
2018-03-05	180.4	3.78	0.0211761	1.32187	980.357	404	1	11			180.4	404	381.643	1264.12
2018-03-06	179.78	-0.62	-0.00344273	0.5	980.857	404	0	3			179.78	404	381.643	1264.62
2018-03-07	183.71	3.93	0.0216245	0.107087	980.965	403	-1	3			183.71	403	382.643	1265.62
2018-03-08	182.34	-1.37	-0.00748535	0.518788	981.483	403	0	7			182.34	403	382.893	1266.12
2018-03-09	185.23	2.89	0.0157252	0.632909	982.116	403	0	9			185.23	403	383.143	1267.12
2018-03-15	183.86	-1.37	-0.0074237	0.866667	982.983	403	0	5			183.86	403	383.476	1267.45
2018-03-16	185.09	1.23	0.00666759	0.202391	983.185	403	0	3			185.09	403	383.476	1267.95
2018-03-17	185.09	0	0	0.336544	983.522	403	0	8			185.09	403	383.676	1268.35
2018-03-18	185.09	0	0	0.477778	984	403	0	5			185.09	403	383.676	1269.02
2018-03-19	172.56	-12.53	-0.0700972	1.76042	985.76	403	0	38			172.56	403	384.097	1269.6
2018-03-20	168.15	-4.41	-0.0258886	2.82127	988.581	403	0	55			168.15	403	384.373	1270.22
2018-03-21	169.39	1.24	0.00734731	-0.812056	987.769	403	0	41			169.39	403	384.737	1270.72
2018-03-22	164.89	-4.5	-0.0269252	0.259514	988.029	403	0	20			164.89	403	385.07	1271.05
2018-03-23	159.39	-5.5	-0.0339246	0.0223449	988.051	403	0	18			159.39	403	385.626	1271.5
2018-03-24	159.39	0	0	0.0892857	988.14	403	0	8			159.39	403	385.792	1271.66
2018-03-25	159.39	0	0	0.904444	989.045	403	0	9			159.39	403	385.792	1272.16
2018-03-26	160.06	0.67	0.00419472	1.62931	990.674	403	0	29			160.06	403	386.254	1272.93
2018-03-27	152.22	-7.84	-0.0502219	-1.146	989.528	403	0	32			152.22	403	386.643	1273.32
2018-03-28	153.03	0.81	0.00530714	2.66991	992.198	404	1	13			153.03	404	386.843	1274.72
2018-03-29	159.79	6.76	0.0432265	2.84129	995.039	404	0	18			159.79	404	386.954	1275.61
2018-03-30	159.79	0	0	0.850238	995.89	404	0	9			159.79	404	387.354	1276.01
2018-04-01	159.79	0	0	1.62505	997.515	405	1	7			159.79	405	387.354	1277.34
2018-04-02	155.39	-4.4	-0.0279224	1.70671	999.221	406	1	13			155.39	406	387.854	1279.09
2018-04-03	156.11	0.72	0.0046228	0.908333	1000.13	407	1	6			156.11	407	388.354	1280.59
2018-04-04	155.1	-1.01	-0.00649082	2.50015	1002.63	407	0	16			155.1	407	388.354	1281.37
2018-04-05	159.34	4.24	0.0269702	0.858591	1003.49	407	0	17			159.34	407	388.354	1281.68
2018-04-06	157.2	-2.14	-0.0135214	0.9125	1004.4	408	1	9			157.2	408	389.02	1283.01
2018-04-07	157.2	0	0	0.22	1004.62	408	0	11			157.2	408	389.145	1283.26
2018-04-08	157.2	0	0	0.123148	1004.74	408	0	6			157.2	408	389.395	1283.51
2018-04-09	157.93	0.73	0.00463302	1.57374	1006.32	408	0	16			157.93	408	389.395	1283.97
2018-04-10	165.04	7.11	0.044036	1.86917	1008.19	409	1	45			165.04	409	389.958	1285.22
2018-04-11	166.32	1.28	0.00772577	0.267817	1008.45	409	0	36			166.32	409	390.425	1286.15
2018-04-12	163.87	-2.45	-0.0148402	0.794246	1009.25	409	0	11			163.87	409	390.625	1287.15
2018-04-13	164.52	0.65	0.00395871	1.30492	1010.55	409	0	6			164.52	409	390.625	1288.15
2018-04-14	164.52	0	0	1.06831	1011.62	409	0	6			164.52	409	390.625	1288.65
2018-04-15	164.52	0	0	1.225	1012.85	409	0	4			164.52	409	390.625	1289.65
2018-04-16	164.83	0.31	0.0018825	0.294444	1013.14	408	-1	7			164.83	408	392.125	1290.65
2018-04-17	168.66	3.83	0.0229702	0.539848	1013.68	408	0	8			168.66	408	392.791	1291.65
2018-04-18	166.36	-2.3	-0.0137307	0.781515	1014.46	408	0	10			166.36	408	392.991	1292.45
2018-04-19	168.1	1.74	0.0104049	0.2	1014.66	409	1	1			168.1	409	392.991	1292.45
2018-04-20	166.28	-1.82	-0.0108859	0.758333	1015.42	409	0	7			166.28	409	392.991	1293.2
2018-04-21	166.28	0	0	1.56627	1016.99	409	0	10			166.28	409	392.991	1294.2
2018-04-22	166.28	0	0	0.275	1017.26	409	0	2			166.28	409	392.991	1295.2
2018-04-23	165.84	-0.44	-0.00264965	0.45	1017.71	410	1	1			165.84	410	392.991	1295.2
2018-04-24	159.69	-6.15	-0.037789	0.55	1018.26	409	-1	3			159.69	409	393.991	1296.2
2018-04-25	159.69	0	0	3.89714	1022.16	410	1	25			159.69	410	394.191	1297.5
2018-04-26	174.16	14.47	0.08674	0.541071	1022.7	410	0	13			174.16	410	394.791	1298.5
2018-04-27	173.59	-0.57	-0.00327822	0.322222	1023.02	410	0	2			173.59	410	394.791	1299.5
2018-04-28	173.59	0	0	0.25	1023.27	409	-1	3			173.59	409	395.791	1300.5
2018-04-29	173.59	0	0	0	1023.27	409	0	1			173.59	409	395.791	1300.5
2018-04-30	172	-1.59	-0.00920172	0.942121	1024.22	409	0	11			172	409	396.077	1300.79
2018-05-01	173.86	1.86	0.0107559	0.514015	1024.73	409	0	7			173.86	409	396.41	1301.79
2018-05-02	176.07	2.21	0.0126313	0.753535	1025.48	409	0	11			176.07	409	396.553	1302.21
2018-05-03	174.02	-2.05	-0.0117114	0.131481	1025.61	409	0	4			174.02	409	397.053	1302.71
2018-05-04	176.61	2.59	0.0147737	0.656458	1026.27	409	0	5			176.61	409	397.053	1303.38
2018-05-05	176.61	0	0	0.466667	1026.74	409	0	2			176.61	409	397.053	1304.38
2018-05-06	176.61	0	0	0.548958	1027.29	410	1	3			176.61	410	397.053	1304.38
2018-05-07	177.97	1.36	0.00767109	0.911905	1028.2	410	0	9			177.97	410	397.303	1305.38
2018-05-08	178.92	0.95	0.00532378	0	1028.2	410	0	1			178.92	410	397.303	1305.38
2018-05-09	182.66	3.74	0.0206877	1.15338	1029.35	411	1	8			182.66	411	397.637	1306.71
2018-05-10	185.53	2.87	0.0155901	0	1029.35	411	0	3			185.53	411	397.637	1306.71
2018-05-11	186.99	1.46	0.00783855	2.22812	1031.58	412	1	9			186.99	412	397.637	1307.96
2018-05-12	186.99	0	0	1.48081	1033.06	413	1	4			186.99	413	397.637	1307.96
2018-05-13	186.99	0	0	0.2625	1033.32	414	1	3			186.99	414	397.637	1307.96
2018-05-14	186.64	-0.35	-0.00187351	3.07997	1036.4	415	1	13			186.64	415	397.97	1310.96
2018-05-16	183.2	-3.44	-0.0186032	0.0152146	1036.42	415	0	8			183.2	415	398.47	1311.46
2018-05-17	183.76	0.56	0.00305211	0.87381	1037.29	415	0	9			183.76	415	398.67	1312.06
2018-05-18	182.68	-1.08	-0.00589457	-0.516667	1036.78	414	-1	2			182.68	414	399.67	1312.06
2018-05-19	182.68	0	0	0	1036.78	414	0	1			182.68	414	399.67	1312.06
2018-05-21	184.49	1.81	0.00985927	0.605871	1037.38	415	1	6			184.49	415	399.67	1314.06
2018-05-22	183.8	-0.69	-0.00374705	0.0518519	1037.43	415	0	5			183.8	415	400.003	1314.4
2018-05-23	186.9	3.1	0.0167255	2.86229	1040.3	415	0	11			186.9	415	400.003	1315.23
2018-05-24	185.93	-0.97	-0.00520346	1.15916	1041.45	416	1	4			185.93	416	400.003	1318.23
2018-05-25	184.92	-1.01	-0.00544696	0.475833	1041.93	416	0	8			184.92	416	400.203	1318.63
2018-05-26	184.92	0	0	2.69318	1044.62	417	1	6			184.92	417	400.203	1318.63
2018-05-27	184.92	0	0	0.1	1044.72	417	0	2			184.92	417	400.203	1319.63
2018-05-28	184.92	0	0	0.25	1044.97	418	1	1			184.92	418	400.203	1319.63
2018-05-29	185.74	0.82	0.00442455	1.24706	1046.22	419	1	6			185.74	419	401.203	1323.63
2018-05-30	187.67	1.93	0.0103373	0.366667	1046.59	418	-1	3			187.67	418	402.203	1324.63
2018-05-31	191.78	4.11	0.0216638	3.42983	1050.02	418	0	60			191.78	418	402.398	1325.1
2018-06-01	193.99	2.21	0.0114577	1.48981	1051.51	419	1	6			193.99	419	403.398	1329.1
2018-06-02	193.99	0	0	0.0966667	1051.6	419	0	3			193.99	419	403.398	1329.1
2018-06-03	193.99	0	0	0	1051.6	419	0	1			193.99	419	403.398	1329.1
2018-06-04	193.28	-0.71	-0.0036667	1.19905	1052.8	420	1	10			193.28	420	404.398	1332.1
2018-06-05	192.94	-0.34	-0.00176066	1.01619	1053.82	421	1	7			192.94	421	404.898	1334.1
2018-06-06	191.34	-1.6	-0.00832731	0.512649	1054.33	421	0	15			191.34	421	405.198	1334.3
2018-06-07	188.18	-3.16	-0.016653	0.2	1054.53	421	0	2			188.18	421	405.198	1335.3
2018-06-08	189.1	0.92	0.00487702	0.665152	1055.2	422	1	3			189.1	422	405.198	1335.3
2018-06-09	189.1	0	0	0	1055.2	422	0	2			189.1	422	405.198	1335.3
2018-06-10	189.1	0	0	0.186364	1055.38	422	0	5			189.1	422	405.198	1335.55
2018-06-11	191.54	2.44	0.0128207	0.604464	1055.99	423	1	4			191.54	423	405.198	1338.55
2018-06-12	192.4	0.86	0.00447987	0.1	1056.09	423	0	10			192.4	423	405.531	1338.89
2018-06-13	192.41	0.01	5.19737e-05	0.0683394	1056.16	423	0	1			192.41	423	405.531	1338.89
2018-06-14	196.81	4.4	0.0226103	0.363086	1056.52	423	0	13			196.81	423	406.131	1339.89
2018-06-15	195.85	-0.96	-0.00488974	0.501667	1057.02	423	0	4			195.85	423	406.131	1340.89
2018-06-16	195.85	0	0	0	1057.02	423	0	1			195.85	423	406.131	1340.89
2018-06-18	198.31	2.46	0.0124824	0.219444	1057.24	423	0	7			198.31	423	406.798	1341.55
2018-06-19	197.49	-0.82	-0.00414351	1.49973	1058.74	424	1	9			197.49	424	406.798	1343.55
2018-06-20	202	4.51	0.0225797	0.721561	1059.46	425	1	8			202	425	407.798	1345.55
2018-06-22	201.74	-0.26	-0.00128796	-0.00321429	1059.46	424	-1	3			201.74	424	408.798	1346.55
2018-06-23	201.74	0	0	0.289286	1059.75	424	0	2			201.74	424	408.798	1347.55
2018-06-24	201.74	0	0	0.126667	1059.87	424	0	2			201.74	424	408.798	1348.55
2018-06-25	196.35	-5.39	-0.027081	0.972454	1060.85	425	1	7			196.35	425	408.798	1349.89
2018-06-26	199	2.65	0.013406	0.943519	1061.79	425	0	7			199	425	409.131	1350.89
2018-06-27	195.84	-3.16	-0.0160068	-0.00277778	1061.79	425	0	6			195.84	425	409.798	1351.22
2018-06-28	196.23	0.39	0.00198944	0.536537	1062.32	425	0	9			196.23	425	409.964	1351.55
2018-06-29	194.32	-1.91	-0.00978116	1.06375	1063.39	426	1	6			194.32	426	409.964	1353.55
2018-06-30	194.32	0	0	0.733333	1064.12	427	1	2			194.32	427	409.964	1353.55
2018-07-01	194.32	0	0	0.630087	1064.75	427	0	6			194.32	427	410.298	1354.22
2018-07-02	197.36	3.04	0.0155232	0.0248016	1064.78	427	0	7			197.36	427	410.798	1354.47
2018-07-03	192.73	-4.63	-0.0237392	1.19167	1065.97	428	1	5			192.73	428	410.798	1358.47
2018-07-05	198.45	5.72	0.0292469	-0.0234848	1065.94	428	0	6			198.45	428	410.798	1358.47
2018-07-06	203.23	4.78	0.0238012	1.41667	1067.36	429	1	10			203.23	429	411.131	1360.47
2018-07-08	203.23	0	0	0.790476	1068.15	430	1	5			203.23	430	412.131	1363.47
2018-07-10	203.54	0.31	0.0015242	0.624524	1068.78	430	0	6			203.54	430	412.131	1364.47
2018-07-11	202.54	-1	-0.00492515	3.46011	1072.24	431	1	11			202.54	431	412.131	1367.14
2018-07-12	206.92	4.38	0.0213948	0.585	1072.82	432	1	2			206.92	432	412.131	1367.14
2018-07-14	207.32	0.4	0.00193125	0.375	1073.2	433	1	1			207.32	433	412.131	1367.14
2018-07-15	207.32	0	0	1.68333	1074.88	434	1	4			207.32	434	412.131	1370.14
2018-07-16	207.23	-0.09	-0.000434206	1.3621	1076.24	434	0	6			207.23	434	412.131	1370.64
2018-07-17	209.99	2.76	0.0132306	0.17404	1076.42	434	0	10			209.99	434	412.631	1371.64
2018-07-19	208.09	-1.9	-0.00908923	-0.140476	1076.27	434	0	7			208.09	434	412.798	1371.64
2018-07-20	209.94	1.85	0.0088511	1.2246	1077.5	434	0	10			209.94	434	412.998	1372.44
2018-07-21	209.94	0	0	1.13333	1078.63	435	1	5			209.94	435	412.998	1373.94
2018-07-22	209.94	0	0	0.233333	1078.87	435	0	7			209.94	435	413.198	1374.14
2018-07-23	210.91	0.97	0.00460973	0.270833	1079.14	435	0	3			210.91	435	413.198	1374.64
2018-07-24	214.67	3.76	0.0176705	0.123864	1079.26	435	0	11			214.67	435	413.309	1374.75
2018-07-25	217.5	2.83	0.0130969	8.10217	1087.36	436	1	77			217.5	436	413.709	1375.91
2018-07-26	176.26	-41.24	-0.210239	-0.277265	1087.09	436	0	71			176.26	436	414.224	1376.55
2018-07-27	174.89	-1.37	-0.00780297	2.40398	1089.49	436	0	28			174.89	436	414.641	1377.47
2018-07-28	174.89	0	0	0.944722	1090.43	437	1	7			174.89	437	414.641	1378.8
2018-07-29	174.89	0	0	-0.025	1090.41	436	-1	5			174.89	436	416.641	1380.8
2018-07-30	171.06	-3.83	-0.0221428	1.57356	1091.98	435	-1	19			171.06	435	418.041	1382.2
2018-07-31	172.58	1.52	0.00884652	0.0236111	1092.01	435	0	2			172.58	435	418.041	1382.2
2018-08-02	176.37	3.79	0.0217232	2.79958	1094.81	436	1	9			176.37	436	418.541	1385.2
2018-08-03	177.78	1.41	0.00796277	1.48408	1096.29	437	1	11			177.78	437	419.207	1387.2
2018-08-04	177.78	0	0	0.6125	1096.9	437	0	4			177.78	437	419.207	1387.53
2018-08-05	177.78	0	0	-0.0428571	1096.86	437	0	2			177.78	437	419.207	1387.53
2018-08-06	185.69	7.91	0.0435318	2.70157	1099.56	437	0	15			185.69	437	419.207	1388.2
2018-08-07	183.81	-1.88	-0.010176	0.733099	1100.29	438	1	11			183.81	438	420.207	1389.87
2018-08-08	185.18	1.37	0.00742571	-0.167857	1100.13	438	0	8			185.18	438	420.35	1389.87
2018-08-09	183.09	-2.09	-0.0113505	-0.211414	1099.92	437	-1	3			183.09	437	421.35	1390.87
2018-08-10	180.26	-2.83	-0.0155776	1.42545	1101.34	437	0	10			180.26	437	421.35	1391.87
2018-08-11	180.26	0	0	0.343889	1101.68	437	0	4			180.26	437	421.35	1392.2
2018-08-12	180.26	0	0	0.225	1101.91	437	0	3			180.26	437	421.35	1392.7
2018-08-13	180.05	-0.21	-0.00116566	-0.116667	1101.79	436	-1	1			180.05	436	421.35	1392.7
2018-08-14	181.11	1.06	0.00586999	2.06667	1103.86	437	1	9			181.11	437	421.35	1392.7
2018-08-15	179.53	-1.58	-0.00876226	2.45446	1106.31	438	1	9			179.53	438	423.35	1398.7
2018-08-16	174.7	-4.83	-0.0272721	0.5	1106.81	439	1	1			174.7	439	423.35	1398.7
2018-08-17	173.8	-0.9	-0.005165	0.183983	1107	439	0	10			173.8	439	423.85	1399.7
2018-08-18	173.8	0	0	0.170437	1107.17	439	0	4			173.8	439	423.85	1400.03
2018-08-19	173.8	0	0	0.8	1107.97	438	-1	3			173.8	438	424.85	1401.03
2018-08-20	172.5	-1.3	-0.00750798	0.256667	1108.23	438	0	4			172.5	438	425.35	1401.53
2018-08-21	172.62	0.12	0.00069541	0.366667	1108.59	438	0	3			172.62	438	425.35	1402.03
2018-08-22	173.64	1.02	0.00589154	1.19544	1109.79	439	1	10			173.64	439	425.35	1404.37
2018-08-23	172.9	-0.74	-0.0042708	1.83333	1111.62	440	1	11			172.9	440	426.017	1406.37
2018-08-24	174.645	1.745	0.0100419	0.329545	1111.95	441	1	4			174.645	441	427.017	1408.37
2018-08-25	174.645	0	0	0.3	1112.25	441	0	2			174.645	441	427.017	1409.37
2018-08-26	174.645	0	0	0.320786	1112.57	441	0	5			174.645	441	427.017	1409.62
2018-08-27	177.46	2.815	0.0159899	-0.338194	1112.23	440	-1	3			177.46	440	428.017	1410.62
2018-08-29	175.9	-1.56	-0.00882958	0.375	1112.61	440	0	4			175.9	440	428.017	1410.95
2018-08-30	177.64	1.74	0.00984338	0.682937	1113.29	441	1	3			177.64	441	428.017	1410.95
2018-08-31	175.73	-1.91	-0.0108103	0.403996	1113.69	442	1	4			175.73	442	429.017	1412.95
2018-09-01	175.73	0	0	0.866667	1114.56	443	1	3			175.73	443	429.017	1414.95
2018-09-02	175.73	0	0	0.527273	1115.09	443	0	6			175.73	443	429.017	1415.45
2018-09-03	175.73	0	0	0.145333	1115.23	444	1	1			175.73	444	429.017	1415.45
2018-09-04	171.16	-4.57	-0.0263499	0.2625	1115.5	444	0	11			171.16	444	429.16	1415.88
2018-09-05	167.18	-3.98	-0.0235277	1.34333	1116.84	444	0	14			167.18	444	429.271	1416.32
2018-09-06	162.53	-4.65	-0.0282085	0.525556	1117.37	444	0	14			162.53	444	429.521	1416.82
2018-09-07	163.04	0.51	0.00313297	0	1117.37	444	0	1			163.04	444	429.521	1416.82
2018-09-08	163.04	0	0	0.75	1118.12	445	1	3			163.04	445	429.521	1416.82
2018-09-09	163.04	0	0	1.13251	1119.25	446	1	9			163.04	446	429.521	1418.07
2018-09-10	164.18	1.14	0.00696782	0.388333	1119.64	445	-1	6			164.18	445	429.521	1418.07
2018-09-13	161.36	-2.82	-0.0173255	-0.120612	1119.52	445	0	7			161.36	445	429.771	1418.57
2018-09-14	162.32	0.96	0.0059318	0.548948	1120.06	446	1	4			162.32	446	430.771	1420.57
2018-09-15	162.32	0	0	0.25	1120.31	446	0	2			162.32	446	430.771	1421.57
2018-09-16	162.32	0	0	1.47694	1121.79	447	1	5			162.32	447	430.771	1425.57
2018-09-17	160.58	-1.74	-0.0107774	0	1121.79	447	0	1			160.58	447	430.771	1425.57
2018-09-18	160.3	-0.28	-0.0017452	0.0375	1121.83	447	0	2			160.3	447	430.771	1425.57
2018-09-19	163.06	2.76	0.0170712	0.125	1121.95	447	0	3			163.06	447	430.771	1426.07
2018-09-20	166.02	2.96	0.01799	1.66125	1123.62	447	0	13			166.02	447	431.371	1427.07
2018-09-21	162.93	-3.09	-0.0187876	0.323295	1123.94	447	0	5			162.93	447	431.371	1427.74
2018-09-22	162.93	0	0	0.764286	1124.7	448	1	4			162.93	448	431.371	1430.74
2018-09-23	162.93	0	0	0.0888889	1124.79	448	0	1			162.93	448	431.371	1430.74
2018-09-24	165.41	2.48	0.0151066	1.14444	1125.94	448	0	15			165.41	448	431.871	1431.74
2018-09-25	164.91	-0.5	-0.00302737	1.4388	1127.37	449	1	13			164.91	449	432.121	1433.74
2018-09-26	166.95	2.04	0.0122945	1.27129	1128.65	449	0	9			166.95	449	432.121	1434.54
2018-09-27	168.84	1.89	0.0112572	0.0817551	1128.73	449	0	1			168.84	449	432.121	1434.54
2018-09-28	164.46	-4.38	-0.0262841	0.201147	1128.93	449	0	15			164.46	449	432.787	1435.37
2018-09-29	164.46	0	0	0.23373	1129.16	449	0	9			164.46	449	432.987	1435.97
2018-09-30	164.46	0	0	0.633939	1129.8	450	1	2			164.46	450	432.987	1435.97
2018-10-01	162.44	-2.02	-0.0123587	1.61155	1131.41	451	1	6			162.44	451	432.987	1435.97
2018-10-02	159.33	-3.11	-0.0193312	0.25	1131.66	451	0	2			159.33	451	432.987	1436.97
2018-10-03	162.43	3.1	0.0192696	0.979009	1132.64	452	1	8			162.43	452	433.321	1438.31
2018-10-04	158.85	-3.58	-0.0222868	0.725884	1133.36	452	0	9			158.85	452	433.521	1438.91
2018-10-05	157.33	-1.52	-0.00961485	-0.00757576	1133.36	452	0	2			157.33	452	433.521	1438.91
2018-10-08	157.25	-0.08	-0.000508615	0.745358	1134.1	452	0	12			157.25	452	433.854	1439.57
2018-10-09	157.9	0.65	0.00412503	1.96286	1136.06	453	1	8			157.9	453	433.854	1442.57
2018-10-11	153.35	-4.55	-0.029239	-0.0325	1136.03	453	0	3			153.35	453	433.854	1442.57
2018-10-12	153.74	0.39	0.00253997	0.19	1136.22	453	0	2			153.74	453	433.854	1443.57
2018-10-13	153.74	0	0	0.416667	1136.64	454	1	3			153.74	454	433.854	1445.57
2018-10-14	153.74	0	0	0	1136.64	454	0	2			153.74	454	433.854	1445.57
2018-10-15	153.52	-0.22	-0.00143201	0.283333	1136.92	454	0	2			153.52	454	433.854	1446.57
2018-10-16	158.78	5.26	0.0336887	1.28385	1138.21	454	0	10			158.78	454	433.854	1447.24
2018-10-17	159.42	0.64	0.00402263	0.884008	1139.09	455	1	6			159.42	455	433.854	1449.24
2018-10-18	154.92	-4.5	-0.0286334	0.698182	1139.79	455	0	4			154.92	455	433.854	1450.24
2018-10-19	154.05	-0.87	-0.00563163	0.121958	1139.91	455	0	3			154.05	455	433.854	1450.74
2018-10-20	154.05	0	0	0.0351852	1139.94	455	0	4			154.05	455	433.854	1451.07
2018-10-21	154.05	0	0	-0.245833	1139.7	455	0	7			154.05	455	434.521	1451.74
2018-10-22	154.78	0.73	0.00472753	0.1	1139.8	456	1	1			154.78	456	434.521	1451.74
2018-10-23	154.39	-0.39	-0.00252289	0.26	1140.06	457	1	2			154.39	457	434.521	1451.74
2018-10-24	146.04	-8.35	-0.0556013	-0.165244	1139.89	457	0	12			146.04	457	434.771	1451.99
2018-10-25	150.95	4.91	0.0330681	1.02321	1140.92	458	1	5			150.95	458	434.771	1453.49
2018-10-26	145.37	-5.58	-0.0376664	0.224405	1141.14	459	1	8			145.37	459	437.771	1457.49
2018-10-27	145.37	0	0	0.564815	1141.71	460	1	5			145.37	460	437.771	1458.99
2018-10-28	145.37	0	0	0.0303872	1141.74	460	0	5			145.37	460	437.771	1459.24
2018-10-29	142.09	-3.28	-0.0228216	0.203249	1141.94	461	1	10			142.09	461	439.271	1461.74
2018-10-30	146.22	4.13	0.0286517	5.07126	1147.01	461	0	36			146.22	461	439.326	1462.69
2018-10-31	151.79	5.57	0.0373856	1	1148.01	461	0	15			151.79	461	439.755	1463.4
2018-11-01	151.75	-0.04	-0.000263557	0.320833	1148.33	462	1	4			151.75	462	440.755	1465.4
2018-11-02	150.35	-1.4	-0.00926852	0.971429	1149.3	463	1	4			150.35	463	440.755	1468.4
2018-11-03	150.35	0	0	0.5	1149.8	463	0	2			150.35	463	440.755	1469.4
2018-11-04	150.35	0	0	0.162778	1149.97	463	0	5			150.35	463	441.088	1469.73
2018-11-05	148.68	-1.67	-0.0111696	-0.408333	1149.56	463	0	8			148.68	463	441.588	1470.23
2018-11-07	151.53	2.85	0.0189873	0	1149.56	463	0	1			151.53	463	441.588	1470.23
2018-11-08	147.87	-3.66	-0.0244501	0.356534	1149.91	464	1	1			147.87	464	441.588	1470.23
2018-11-09	144.96	-2.91	-0.0198757	0.203889	1150.12	464	0	4			144.96	464	441.588	1471.23
2018-11-10	144.96	0	0	0.690909	1150.81	464	0	2			144.96	464	441.588	1472.23
2018-11-11	144.96	0	0	-0.1	1150.71	463	-1	2			144.96	463	441.588	1472.23
2018-11-12	141.55	-3.41	-0.0238048	1.87646	1152.59	464	1	9			141.55	464	441.588	1473.48
2018-11-13	142.16	0.61	0.00430017	0.399722	1152.98	464	0	8			142.16	464	441.788	1473.88
2018-11-14	144.22	2.06	0.0143867	0.746661	1153.73	464	0	13			144.22	464	442.288	1474.55
2018-11-15	143.85	-0.37	-0.00256882	0.47139	1154.2	464	0	10			143.85	464	442.431	1474.84
2018-11-16	139.53	-4.32	-0.0304915	0.90631	1155.11	464	0	11			139.53	464	442.598	1475.5
2018-11-17	139.53	0	0	-0.127273	1154.98	464	0	3			139.53	464	443.098	1475.5
2018-11-19	131.55	-7.98	-0.0588926	2.15266	1157.13	465	1	21			131.55	465	443.669	1476.93
2018-11-20	132.43	0.88	0.0066672	-0.148168	1156.99	465	0	14			132.43	465	443.955	1477.64
2018-11-21	134.82	2.39	0.0178864	0.100397	1157.09	464	-1	5			134.82	464	444.955	1478.14
2018-11-23	131.73	-3.09	-0.0231862	0.05	1157.14	463	-1	3			131.73	463	445.955	1479.14
2018-11-24	131.73	0	0	0.0660354	1157.2	462	-1	3			131.73	462	446.955	1480.14
2018-11-25	131.73	0	0	0.158036	1157.36	462	0	5			131.73	462	446.955	1480.39
2018-11-26	136.38	4.65	0.0346907	2.25556	1159.62	463	1	5			136.38	463	446.955	1484.39
2018-11-27	135	-1.38	-0.0101703	0.696759	1160.31	463	0	7			135	463	447.205	1484.89
2018-11-28	136.76	1.76	0.0129528	0.264815	1160.58	463	0	2			136.76	463	447.205	1485.89
2018-11-29	138.68	1.92	0.0139416	0.593579	1161.17	463	0	8			138.68	463	447.455	1486.64
2018-11-30	140.61	1.93	0.013821	1.25604	1162.43	464	1	7			140.61	464	447.455	1489.14
2018-12-01	140.61	0	0	0.00892857	1162.44	464	0	3			140.61	464	447.455	1489.14
2018-12-02	140.61	0	0	-0.0178571	1162.42	464	0	4			140.61	464	447.455	1489.14
2018-12-03	141.09	0.48	0.00340788	0.0666667	1162.49	464	0	3			141.09	464	447.455	1489.14
2018-12-04	137.93	-3.16	-0.0226517	1.07697	1163.56	464	0	13			137.93	464	447.455	1489.77
2018-12-05	137.93	0	0	1.41384	1164.98	465	1	14			137.93	465	447.855	1491.17
2018-12-06	139.63	1.7	0.0122498	-0.202002	1164.77	465	0	12			139.63	465	448.141	1491.6
2018-12-07	137.42	-2.21	-0.0159541	2.08147	1166.86	465	0	14			137.42	465	448.283	1492.46
2018-12-08	137.42	0	0	0.0416667	1166.9	465	0	3			137.42	465	448.283	1492.46
2018-12-09	137.42	0	0	0	1166.9	465	0	2			137.42	465	448.283	1492.46
2018-12-10	141.85	4.43	0.0317282	1.86094	1168.76	466	1	8			141.85	466	448.783	1494.96
2018-12-11	142.08	0.23	0.00162012	0.104924	1168.86	467	1	4			142.08	467	448.783	1494.96
2018-12-12	144.5	2.42	0.0168892	2.00403	1170.87	468	1	11			144.5	468	449.033	1496.46
2018-12-13	145.01	0.51	0.0035232	2.45909	1173.33	469	1	6			145.01	469	449.033	1496.46
2018-12-15	144.06	-0.95	-0.00657283	0	1173.33	469	0	1			144.06	469	449.033	1496.46
2018-12-17	140.19	-3.87	-0.0272312	0.1875	1173.51	469	0	2			140.19	469	449.033	1497.46
2018-12-18	143.66	3.47	0.0244508	-0.684722	1172.83	468	-1	3			143.66	468	449.033	1497.46
2018-12-20	133.4	-10.26	-0.0740973	0.35619	1173.19	469	1	3			133.4	469	449.033	1499.46
2018-12-22	124.95	-8.45	-0.0654385	0.25	1173.44	470	1	1			124.95	470	449.033	1499.46
2018-12-24	124.06	-0.89	-0.00714834	-0.125	1173.31	469	-1	2			124.06	469	450.033	1499.46
2018-12-26	134.18	10.12	0.0784169	0.05	1173.36	469	0	2			134.18	469	450.033	1499.46
2018-12-27	134.52	0.34	0.0025307	0.4125	1173.77	469	0	3			134.52	469	450.033	1499.96

## Sheet: transf2
SUMMARY OUTPUT
Regression Statistics																								SUMMARY OUTPUT
Multiple R	0.969413									Index 1										Acciones transformadas	Index1 Transformado	index2 Transformado
R Square	0.939761																			17.8277	136.832	45.6376		Regression Statistics
Adjusted R Square	0.939698																			17.8277	137.054	45.6875		Multiple R	0.972061
Standard Error	13.1764																			17.8277	137.34	45.7041		R Square	0.944903
Observations	1924																			16.2794	137.542	45.7642		Adjusted R Square	0.944846
																				15.1298	137.794	45.7981		Standard Error	3.60653
ANOVA																				15.5125	138.036	45.8374		Observations	1924
	df	SS	MS	F	Significance F															15.9033	138.234	45.8996
Regression	2	5.20309e+06	2.60154e+06	14984.3	0															15.4782	138.479	45.9372		ANOVA
Residual	1921	333520	173.618																	15.4782	138.637	46.02			df	SS	MS	F	Significance F
Total	1923	5.53661e+06																		15.4782	138.795	46.1028		Regression	2	428516	214258	16472.4	0
																				15.4782	139.112	46.1028		Residual	1921	24986.6	13.0071
	Coefficients	Standard Error	t Stat	P-value	Lower 95%	Upper 95%	Lower 95.0%	Upper 95.0%												14.291	139.38	46.1278		Total	1923	453503
Intercept	-55.013	2.24557	-24.4984	1.44508e-115	-59.417	-50.609	-59.417	-50.609												14.0353	139.591	46.1829
index1	0.287225	0.021881	13.1267	9.2756e-38	0.244312	0.330138	0.244312	0.330138												14.5881	139.836	46.22			Coefficients	Standard Error	t Stat	P-value	Lower 95%	Upper 95%	Lower 95.0%	Upper 95.0%
index2	-0.218953	0.0352866	-6.20499	6.68257e-10	-0.288157	-0.149749	-0.288157	-0.149749												13.8493	140.11	46.2415		Intercept	-17.6526	0.871903	-20.2461	9.06136e-83	-19.3626	-15.9427	-19.3626	-15.9427
																				13.8493	140.11	46.4065		X Variable 1	-0.0130595	0.0384888	-0.339307	0.734415	-0.0885437	0.0624246	-0.0885437	0.0624246
																				13.8493	140.268	46.4889		X Variable 2	0.640651	0.138414	4.62852	3.92921e-06	0.369194	0.912108	0.369194	0.912108
																				13.5227	140.444	46.562
RESIDUAL OUTPUT																				13.1081	140.693	46.5967
																				13.4867	140.976	46.6131
Observation	Predicted Y	Residuals																		13.286	141.239	46.6405		RESIDUAL OUTPUT
1	4.63415	33.5976																		13.6026	141.486	46.6758
2	4.76952	33.4623																		13.5647	141.738	46.7086		Observation	Predicted Y	Residuals
3	5.00613	33.2257																		13.7222	141.896	46.7907		1	9.79818	8.02952
4	5.11008	28.9199																		13.6704	142.106	46.8454		2	9.82722	8.00048		Residuos
5	5.29401	25.706																		14.0747	142.42	46.8454		3	9.83414	7.99357
6	5.46135	26.5387																		14.749	142.64	46.8947		4	9.87002	6.40941
7	5.55876	27.4712								Index 2										14.749	142.954	46.8947		5	9.88842	5.24134
8	5.73094	26.1791																		15.2871	143.19	46.9356		6	9.91044	5.60207
9	5.76508	26.1449																		15.4786	143.347	47.0175		7	9.94769	5.95559
10	5.79921	26.1108																		15.3598	143.661	47.0175		8	9.96862	5.50958
11	6.08644	25.8236	Residuos																	15.4515	143.849	47.083		9	10.0196	5.45859
12	6.29697	22.543																		15.9108	144.073	47.1298		10	10.0705	5.40766
13	6.41547	21.7745																		15.9108	144.387	47.1298		11	10.0664	5.41179
14	6.58924	23.0108																		15.9108	144.387	47.2932		12	10.079	4.21208
15	6.81044	20.9096																		15.5354	144.596	47.3476		13	10.1115	3.92376
16	6.59149	21.1285																		15.9297	144.857	47.3748		14	10.132	4.45605
17	6.62563	21.0944																		15.6001	145.08	47.4214		15	10.1422	3.70705
18	6.68789	20.2121																		15.2679	145.304	47.468		16	10.2479	3.60135
19	6.86855	19.0005																		15.1663	145.408	47.5765		17	10.2987	3.55063
20	7.10515	19.7048																		15.1663	145.721	47.5765		18	10.3433	3.17947
21	7.30802	19.002																		15.0416	145.81	47.6927		19	10.3622	2.74595
22	7.48678	19.6132																		15.3101	146.123	47.6927		20	10.369	3.11768
23	7.67276	19.3322																		15.4095	146.373	47.7252		21	10.3832	2.90288
24	7.7069	19.6931																		15.4095	146.373	47.8876		22	10.4025	3.20014
25	7.8254	19.4446																		15.5772	146.529	47.9687		23	10.4203	3.14443
26	8.11263	20.1774																		15.3101	146.716	48.0335		24	10.4708	3.25137
27	8.248	21.766																		15.1182	146.716	48.1954		25	10.5031	3.1673
28	8.53522	21.4788																		15.0567	147.028	48.1954		26	10.499	3.57572
29	8.6959	22.7141																		15.022	147.34	48.1954		27	10.5277	4.22134
30	8.73004	23.181																		15.022	147.34	48.357		28	10.5236	4.22544
31	9.01727	22.5827																		15.022	147.652	48.357		29	10.5467	4.74037
32	9.10202	22.738																		14.057	147.964	48.357		30	10.5972	4.88142
33	9.24462	23.8054																		13.9958	148.223	48.3839		31	10.5931	4.76676
34	9.53185	23.5182																		14.3968	148.379	48.4645		32	10.6326	4.81895
35	9.31289	23.7371																		14.3538	148.379	48.6257		33	10.6596	5.25126
36	9.43139	22.6286																		14.2596	148.504	48.7222		34	10.6555	5.25535
37	9.63426	23.4657																		14.2557	148.815	48.7222		35	10.7602	5.15066
38	9.77686	22.4531																		14.4867	149.082	48.7452		36	10.7923	4.74307
39	9.91946	21.4405																		13.5007	149.28	48.8032		37	10.8063	5.1234
40	9.86924	21.2258																		12.2226	149.505	48.8478		38	10.8332	4.76683
41	10.1565	20.9385																		12.2226	149.815	48.8478		39	10.8602	4.40778
42	10.0821	20.6889																		11.992	149.932	48.9482		40	10.9284	4.23791
43	10.3694	21.1006																		11.3861	150.18	48.9803		41	10.9243	4.242
44	10.5553	21.1747																		11.0319	150.408	49.023		42	10.9975	4.04408
45	10.3364	21.3936																		10.6693	150.605	49.0813		43	10.9935	4.31661
46	10.3705	21.7995																		11.1219	150.799	49.1414		44	11.011	4.39847
47	10.4553	21.0147																		11.4752	151.006	49.1947		45	11.1151	4.29444
48	10.2363	20.7337																		10.9631	151.238	49.2347		46	11.165	4.41228
49	10.5236	20.2864																		10.9631	151.548	49.2347		47	11.204	4.10603
50	10.8108	19.9092																		11.0876	151.548	49.3946		48	11.3077	3.81049
51	10.5918	20.1282																		11.4273	151.781	49.4345		49	11.3037	3.75299
52	10.8791	19.8409																		11.4273	152.09	49.4345		50	11.2996	3.72239
53	11.1663	17.0787																		11.3394	152.245	49.5143		51	11.4031	3.61887
54	11.3691	16.7209																		10.8166	152.503	49.5409		52	11.399	3.62295
55	11.4033	17.7067																		11.1689	152.735	49.5807		53	11.395	2.66201
56	11.1843	17.8157																		10.5954	152.955	49.6263		54	11.4088	2.58696
57	11.1678	17.5922																		10.2366	153.179	49.6705		55	11.4585	2.93836
58	11.4551	17.2949																		10.2366	153.385	49.7236		56	11.5617	2.79208
59	11.67	17.67																		10.2366	153.539	49.8032		57	11.6219	2.63775
60	11.7744	15.0706																		10.6567	153.715	49.8713		58	11.6178	2.63788
61	11.921	11.784																		10.2845	153.908	49.9309		59	11.6291	2.85763
62	12.2083	11.4967																		10.4073	154.133	49.9742		60	11.6637	1.83705
63	12.1791	10.9709																		10.4078	154.349	50.0218		61	11.6893	0.533322
64	12.3651	9.34488																		10.3942	154.525	50.0898		62	11.6853	0.53738
65	12.5174	8.36264																		10.3942	154.833	50.0898		63	11.748	0.243948
66	12.6205	7.41948																		10.2805	155.141	50.0898		64	11.7653	-0.379195
67	12.7179	8.37207																		10.364	155.449	50.0898		65	11.7898	-0.757884
68	12.8364	9.08357																		10.2586	155.757	50.0898		66	11.8245	-1.15519
69	12.9971	7.72289																		10.2535	155.911	50.1691		67	11.8605	-0.738597
70	13.2843	7.43566																		9.79658	156.175	50.1917		68	11.892	-0.416785
71	13.0654	7.94461																		9.79658	156.175	50.35		69	11.9145	-0.951413
72	13.2261	8.58093																		9.64918	156.448	50.3676		70	11.9105	-0.947366
73	13.5133	8.29371																		10.2057	156.755	50.3676		71	12.0129	-0.925289
74	13.5474	8.05257																		10.1307	156.858	50.4729		72	12.0354	-0.608155
75	13.7503	6.62971																		10.4034	157.081	50.516		73	12.0314	-0.604112
76	13.911	7.28903																		11.0538	157.252	50.5862		74	12.0805	-0.741094
77	14.0536	5.81643																		10.9601	157.558	50.5862		75	12.0942	-1.2776
78	14.2002	4.84981																		11.509	157.804	50.6177		76	12.1167	-0.947759
79	14.3187	4.73131																		11.509	157.957	50.6966		77	12.143	-1.54752
80	14.3528	4.69717																		11.509	158.264	50.6966		78	12.1684	-1.93184
81	14.4231	5.58788																		11.3054	158.341	50.8147		79	12.1997	-1.96316
82	14.5205	4.63847																		11.454	158.647	50.8147		80	12.2487	-2.01211
83	14.6697	4.76929																		12.0503	158.647	50.972		81	12.29	-1.63328
84	14.8051	4.63492																		11.7577	158.892	51.0035		82	12.3257	-2.04116
85	14.8754	4.53363																		11.8708	158.994	51.1082		83	12.3505	-1.94315
86	15.1626	4.2464																		11.8708	158.994	51.265		84	12.3782	-1.9704
87	15.4498	3.70018																		11.8708	159.3	51.265		85	12.4194	-2.02523
88	15.737	3.60295																		10.9932	159.568	51.2846		86	12.4154	-2.0212
89	16.0243	3.07573																		11.3649	159.568	51.4412		87	12.4114	-2.13083
90	16.0584	3.03009																		11.623	159.772	51.4933		88	12.4074	-2.04339
91	16.2733	1.78468																		11.437	159.942	51.5628		89	12.4033	-2.14478
92	16.0544	2.00363																		11.4868	160.164	51.6054		90	12.4521	-2.1986
93	16.2854	1.44365																		11.0447	160.393	51.6445		91	12.4632	-2.66658
94	16.5726	2.40742																		11.0447	160.699	51.6445		92	12.5646	-2.768
95	16.5224	2.28765																		10.8252	160.902	51.6965		93	12.5723	-2.92308
96	16.6715	2.75847																		10.7504	161.208	51.6965		94	12.5682	-2.36253
97	16.7338	4.19721																		10.4952	161.411	51.7485		95	12.6344	-2.50371
98	17.021	3.69199																		10.5432	161.487	51.8654		96	12.6591	-2.25571
99	17.207	4.793																		10.4419	161.64	51.9433		97	12.7018	-1.64806
100	17.2411	4.75886																		10.4428	161.843	51.9952		98	12.6978	-1.73768
101	17.5284	4.47164																		10.4253	161.904	52.1196		99	12.7148	-1.20579
102	17.436	4.08405																		10.5998	162.209	52.1196		100	12.7633	-1.2543
103	17.7232	4.14682																		10.2035	162.514	52.1196		101	12.7593	-1.25029
104	17.5042	5.78577																		10.2145	162.717	52.1714		102	12.834	-1.52863
105	17.6902	4.89978																		10.2145	163.021	52.1714		103	12.83	-1.37601
106	17.64	5.22001																		10.2145	163.325	52.1714		104	12.9308	-0.880483
107	17.421	5.43896																		10.3556	163.562	52.2059		105	12.9477	-1.19007
108	17.7083	5.15174																		10.434	163.787	52.2462		106	13.0135	-1.14264
109	17.9322	2.85779																		12.0253	163.974	52.3058		107	13.114	-1.24313
110	17.7133	3.94674																		11.7451	164.278	52.3058		108	13.11	-1.23913
111	17.8318	4.43824																		11.4847	164.582	52.3058		109	13.119	-2.12579
112	17.894	3.93598																		11.4847	164.885	52.3058		110	13.2193	-1.85442
113	18.0432	3.90431																		11.4847	165.037	52.3834		111	13.2501	-1.62703
114	18.2039	2.70613																		11.1304	165.21	52.4498		112	13.2924	-1.85531
115	18.4911	2.4189																		11.1732	165.413	52.5014		113	13.3168	-1.82994
116	18.6096	1.7904																		11.1604	165.413	52.6562		114	13.3388	-2.29403
117	18.8968	1.33017																		11.1903	165.64	52.6948		115	13.3348	-2.29004
118	19.0153	0.624676																		11.1566	165.943	52.6948		116	13.3655	-2.54025
119	18.9229	0.827084																		10.8554	166.095	52.7721		117	13.3615	-2.61108
120	18.9571	0.561048																		10.6476	166.246	52.8492		118	13.3921	-2.89694
121	19.0756	0.444449																		10.3069	166.549	52.8492		119	13.466	-2.92287
122	18.9578	0.522166																		10.3069	166.852	52.8492		120	13.5139	-3.07201
123	19.2451	0.634941																		10.6823	166.852	53.0035		121	13.5445	-3.10176
124	19.5323	-0.557285																		10.5911	167.117	53.0227		122	13.6234	-3.19816
125	19.6508	-0.650784																		11.6609	167.254	53.1067		123	13.6195	-3.01967
126	19.938	-0.938009																		11.5809	167.556	53.1067		124	13.6155	-3.41196
127	20.2252	-1.22523																		12.1628	167.758	53.158		125	13.646	-3.43148
128	20.4	-1.07898																		12.1628	168.06	53.158		126	13.642	-3.4275
129	20.556	-1.05597																		12.1628	168.362	53.158		127	13.6381	-3.42353
130	20.6485	2.58139																		11.8959	168.614	53.1837		128	13.6571	-3.30145
131	20.9357	1.62426																		11.9711	168.916	53.1837		129	13.6799	-3.2459
132	21.223	0.719538																		12.4765	169.217	53.1837		130	13.7157	-1.69045
133	21.5102	0.432312																		12.4765	169.368	53.2606		131	13.7118	-1.9667
134	21.5443	0.398176																		12.3438	169.569	53.3118		132	13.7078	-2.22309
135	21.6146	-0.504616																		12.3438	169.871	53.3118		133	13.7038	-2.21913
136	21.7331	-0.523115																		13.1368	170.071	53.363		134	13.7515	-2.26682
137	21.5142	-0.334162																		13.2216	170.252	53.4244		135	13.7918	-2.66138
138	21.6748	-0.424843																		13.6903	170.553	53.4244		136	13.8222	-2.64905
139	21.9621	-0.790868																		13.9602	170.704	53.5011		137	13.9214	-2.761
140	21.9962	-1.5262																		13.9602	171.005	53.5011		138	13.9432	-2.75288
141	22.0303	-2.04034																		13.9602	171.08	53.6161		139	13.9392	-2.78259
142	22.3176	-3.10757																		13.5787	171.306	53.6544		140	13.9867	-3.13128
143	22.6048	-3.39479																		13.746	171.552	53.6822		141	14.0342	-3.38657
144	22.3858	-2.31584																		13.8453	171.752	53.7332		142	14.0302	-3.72332
145	22.6098	-2.74979																		13.5507	172.052	53.7332		143	14.0263	-3.71937
146	22.6209	-0.260919																		13.756	172.253	53.7842		144	14.1251	-3.44273
147	22.9081	-0.738145																		13.756	172.553	53.7842		145	14.134	-3.54287
148	23.0266	0.534056																		13.756	172.853	53.7842		146	14.186	-2.52503
149	23.3139	0.246831																		13.8969	173.003	53.8607		147	14.182	-2.60118
150	23.6011	-0.0403949																		13.9523	173.003	54.0134		148	14.2123	-2.04945
151	23.804	-0.883957																		13.7938	173.253	54.0389		149	14.2083	-2.0455
152	24.0912	-0.991183																		14.055	173.553	54.0389		150	14.2044	-2.04156
153	24.3784	-0.058408																		13.4875	173.853	54.0389		151	14.2175	-2.32159
154	24.4125	-0.0925442																		13.4875	174.152	54.0389		152	14.2136	-2.24246
155	24.531	-0.533043																		13.4627	174.352	54.0897		153	14.2096	-1.73312
156	24.8183	-0.820269																		13.8453	174.628	54.1014		154	14.2569	-1.78041
157	24.9368	1.00323																		13.7063	174.878	54.1269		155	14.2871	-1.9433
158	25.0215	1.12848																		13.2659	175.027	54.2031		156	14.2832	-1.93936
159	25.3087	2.01125																		13.2659	175.326	54.2031		157	14.3134	-1.17652
160	25.3429	2.65712																		13.5347	175.566	54.2335		158	14.3503	-1.12875
161	25.6301	2.36989																		13.3664	175.665	54.335		159	14.3464	-0.656079
162	25.5377	2.4623																		13.1813	175.815	54.4111		160	14.3936	-0.4334
163	25.6984	1.34162																		13.1252	176.028	54.4545		161	14.3897	-0.429471
164	25.8936	1.56643																		13.1252	176.327	54.4545		162	14.4623	-0.50214
165	26.0121	1.69793																		13.1252	176.327	54.6064		163	14.4839	-0.905247
166	26.2993	0.670701																		13.4105	176.538	54.651		164	14.4985	-0.752499
167	26.4178	1.0672																		13.4105	176.717	54.7117		165	14.5286	-0.683283
168	26.705	0.779976																		13.9602	176.94	54.7496		166	14.5247	-0.973983
169	26.9922	0.492751																		13.8691	177.09	54.8254		167	14.5547	-0.798763
170	27.0264	0.813615																		14.2596	177.338	54.8506		168	14.5508	-0.794842
171	26.8074	1.17257																		14.2596	177.577	54.8809		169	14.5469	-0.790922
172	27.0103	0.569805																		14.2596	177.875	54.8809		170	14.5939	-0.697064
173	27.2975	0.94248																		14.5184	178.173	54.8809		171	14.6918	-0.739496
174	27.5847	-0.772745																		14.3775	178.343	54.9458		172	14.7048	-0.911035
175	27.872	-1.05997																		14.9718	178.517	55.0088		173	14.7009	-0.645892
176	27.9905	-1.24047																		15.2449	178.765	55.034		174	14.697	-1.20947
177	28.2388	-0.528759																		15.4057	178.923	55.1045		175	14.6931	-1.20555
178	28.4416	-1.08162																		15.4057	179.122	55.1549		176	14.723	-1.26035
179	28.4758	-2.21576																		15.4057	179.271	55.2303		177	14.7269	-0.881611
180	28.763	-2.50298																		15.1096	179.525	55.2519		178	14.74	-1.03371
181	28.949	-2.01897																		14.7823	179.734	55.2972		179	14.7868	-1.52093
182	28.8987	-2.38875																		14.6853	179.896	55.3657		180	14.7829	-1.51702
183	28.9329	-2.88288																		14.7978	179.995	55.4661		181	14.7993	-1.2646
184	29.0755	-3.16428																		14.6114	180.193	55.5163		182	14.863	-1.49661
185	29.3627	-3.45151																		14.6114	180.49	55.5163		183	14.9098	-1.72856
186	29.1438	-3.23256																		14.6114	180.49	55.6667		184	14.9349	-1.80965
187	29.2821	-2.66241																		14.6114	180.787	55.6667		185	14.931	-1.80575
188	29.3669	-2.74716																		15.0254	181.009	55.7043		186	15.0283	-1.90306
189	29.5275	-1.52754																		15.0605	181.232	55.7418		187	15.0541	-1.64365
190	29.5617	-1.79168																		15.1605	181.528	55.7418		188	15.0906	-1.68018
191	29.7645	-1.00454																		15.3369	181.627	55.8419		189	15.112	-1.1518
192	29.9505	-1.19053																		15.3369	181.924	55.8419		190	15.1586	-1.28946
193	30.2378	-1.47775																		15.3369	182.22	55.8419		191	15.1715	-0.911862
194	30.525	-1.10368																		15.6909	182.368	55.9169		192	15.1878	-0.928148
195	30.5953	-1.53457																		15.0489	182.605	55.9469		193	15.1839	-0.924256
196	30.6716	-0.0815898																		15.2219	182.79	56.0031		194	15.18	-0.661585
197	30.8745	0.425548																		15.1225	182.889	56.103		195	15.2193	-0.841825
198	30.9255	0.794539																		14.6387	183.185	56.103		196	15.2575	-0.285612
199	31.044	0.67604																		14.6387	183.481	56.103		197	15.2704	-0.0254183
200	31.0781	0.641904																		14.6387	183.629	56.1778		198	15.3135	0.0922088
201	31.293	-0.345511																		14.0033	183.882	56.1992		199	15.3431	0.0625428
202	31.4284	-1.32838																		14.2125	184.079	56.249		200	15.3896	0.0161284
203	31.4855	-1.63553																		14.3733	184.315	56.2789		201	15.4	-0.290461
204	31.4353	-1.2953																		14.2164	184.463	56.3536		202	15.4263	-0.643969
205	31.5538	-1.8938																		14.1752	184.758	56.3536		203	15.4681	-0.782773
206	31.841	-2.18102																		14.1752	184.906	56.4283		204	15.5311	-0.733304
207	31.6221	-1.96207																		14.1752	185.201	56.4283		205	15.5607	-0.94927
208	31.9093	-2.2493																		14.0629	185.447	56.4532		206	15.5568	-0.945391
209	32.07	-1.34098																		13.7102	185.661	56.4943		207	15.6532	-1.04175
210	32.2307	-1.41066																		13.9236	185.845	56.5503		208	15.6493	-1.03787
211	32.5179	-1.43788																		14.1575	186.081	56.5801		209	15.6705	-0.645026
212	32.4677	-0.927657																		14.0866	186.228	56.6546		210	15.6916	-0.631124
213	32.7549	-1.21488																		14.0866	186.376	56.7291		211	15.6878	-0.527248
214	33.0421	-1.50211																		14.0866	186.597	56.7663		212	15.7506	-0.413721
215	33.0762	-0.607244																		14.0866	186.891	56.7663		213	15.7467	-0.409849
216	33.2622	-2.47223																		14.1425	186.989	56.8654		214	15.7428	-0.405979
217	33.3596	-2.11964																		13.6756	186.989	57.014		215	15.789	-0.0980944
218	33.3094	-2.32842																		13.6146	187.185	57.0635		216	15.8051	-0.756132
219	33.5966	-3.86664																		13.6146	187.48	57.0635		217	15.8387	-0.616743
220	33.8839	-4.15387																		13.6704	187.48	57.2118		218	15.9014	-0.7789
221	33.918	-4.188																		13.7182	187.676	57.2612		219	15.8975	-1.25882
222	34.1329	-6.02392																		13.6624	187.97	57.2612		220	15.8936	-1.25495
223	34.2514	-5.61142																		13.8731	187.97	57.4093		221	15.9396	-1.30096
224	34.4374	-5.38741																		13.8493	188.029	57.5276		222	15.95	-1.94674
225	34.4715	-5.82154																		13.7699	188.323	57.5276		223	15.9794	-1.76686
226	34.7588	-6.21377																		13.7431	188.519	57.5769		224	15.9954	-1.62211
227	34.7929	-6.2479																		14.1881	188.666	57.6507		225	16.0414	-1.82494
228	35.0801	-6.53513																		13.9444	188.813	57.7245		226	16.0375	-1.86236
229	35.283	-7.02299																		13.9444	188.959	57.7983		227	16.0834	-1.90827
230	35.4306	-8.06058																		14.0155	189.253	57.7983		228	16.0796	-1.90441
231	35.528	-7.62049																		13.8929	189.326	57.9088		229	16.0923	-2.02941
232	35.714	-7.21398																		13.5946	189.473	57.9824		230	16.1159	-2.40564
233	35.7481	-7.42812																		13.5787	189.62	58.056		231	16.1493	-2.22571
234	35.7823	-7.46225																		13.4206	189.913	58.056		232	16.1653	-2.00787
235	35.9429	-7.62293																		13.3584	190.207	58.056		233	16.2111	-2.12458
236	36.2302	-7.91016																		13.3825	190.5	58.056		234	16.2569	-2.17036
237	36.1799	-7.71793																		13.1045	190.793	58.056		235	16.2779	-2.19131
238	35.961	-8.67798																		13.056	190.988	58.1051		236	16.274	-2.18747
239	36.0795	-8.94948																		13.0519	190.988	58.252		237	16.3363	-2.19377
240	36.3667	-9.2367																		13.0519	190.988	58.3988		238	16.4315	-2.75586
241	36.1477	-8.87775																		13.0519	191.134	58.4721		239	16.4606	-2.846
242	36.2662	-8.87625																		12.8086	191.427	58.4721		240	16.4568	-2.84216
243	36.5535	-9.30347																		13.1974	191.525	58.5698		241	16.5518	-2.88136
244	36.3345	-8.55452																		12.9911	191.622	58.6674		242	16.5809	-2.86267
245	36.2168	-8.4968																		12.9911	191.769	58.7406		243	16.577	-2.91458
246	36.504	-8.98403																		12.9708	191.915	58.8137		244	16.6719	-2.7988
247	36.6225	-9.17003																		12.9262	192.032	58.9013		245	16.7469	-2.89761
248	36.6567	-8.07866																		13.2619	192.178	58.9743		246	16.7431	-2.97318
249	36.6908	-8.7308																		13.5916	192.406	59.0067		247	16.7721	-3.02901
250	36.7249	-8.76494																		13.7182	192.601	59.0554		248	16.8175	-2.62932
251	37.0122	-8.87216																		13.7182	192.893	59.0554		249	16.8628	-2.91846
252	36.9198	-9.08975																		13.3985	192.99	59.1526		250	16.9082	-2.96379
253	36.9539	-9.87389																		13.7898	193.166	59.2108		251	16.9043	-2.8888
254	36.988	-9.94803																		13.9671	193.312	59.2836		252	16.9742	-3.08128
255	37.2753	-10.6303																		13.7222	193.458	59.3564		253	17.0194	-3.4248
256	37.5625	-11.0725																		13.7222	193.75	59.3564		254	17.0647	-3.48599
257	37.8497	-11.2997																		13.7222	194.042	59.3564		255	17.0608	-3.64023
258	38.1369	-12.2769																		13.4126	194.333	59.3564		256	17.057	-3.69861
259	38.2554	-12.5154																		13.0357	194.552	59.3928		257	17.0532	-3.67069
260	38.0365	-12.3065																		13.0519	194.552	59.5381		258	17.0493	-3.94484
261	37.8175	-12.0875																		13.0519	194.552	59.6833		259	17.0782	-4.02226
262	37.8517	-12.1217																		13.0519	194.844	59.6833		260	17.1724	-4.12046
263	38.1389	-13.0079																		13.153	194.989	59.7558		261	17.2664	-4.21449
264	38.0887	-11.9987																		13.2055	195.281	59.7558		262	17.3115	-4.25955
265	38.0384	-12.4584																		13.5027	195.463	59.8101		263	17.3076	-4.49907
266	38.0726	-12.4926																		13.5027	195.754	59.8101		264	17.3689	-4.17155
267	38.1067	-12.5767																		13.5547	196.045	59.8101		265	17.4302	-4.43908
268	38.0902	-12.6702																		13.8687	196.336	59.8101		266	17.4751	-4.48403
269	38.1244	-11.8744																		13.7341	196.588	59.8294		267	17.5201	-4.54923
270	38.2991	-11.2266																		14.342	196.734	59.9019		268	17.5747	-4.64853
271	38.4176	-11.0276																		14.083	196.879	59.9742		269	17.6196	-4.35768
272	38.7048	-11.3148																		13.7898	197.17	59.9742		270	17.6374	-4.04572
273	38.6546	-12.0646																		13.5183	197.46	59.9742		271	17.666	-3.94777
274	38.7393	-11.1693																		13.6106	197.606	60.0466		272	17.6622	-3.94396
275	38.7735	-10.756																		13.4346	197.751	60.1189		273	17.7231	-4.32461
276	38.8076	-11.4076																		13.4346	197.751	60.2633		274	17.7582	-3.96844
277	39.0948	-11.6948																		13.5907	198.041	60.2633		275	17.8029	-3.83582
278	39.3821	-11.9821																		13.4026	198.041	60.4076		276	17.8476	-4.12546
279	39.6693	-13.0443																		13.2135	198.332	60.4076		277	17.8438	-4.12165
280	39.83	-14.14																		13.2619	198.622	60.4076		278	17.84	-4.11784
281	39.611	-13.881																		13.2619	198.803	60.4616		279	17.8362	-4.42362
282	39.3921	-13.6621																		13.2619	198.803	60.6057		280	17.8566	-4.82094
283	39.6793	-13.9493																		13.0636	199.093	60.6057		281	17.9498	-4.89785
284	39.7134	-13.7334																		13.0236	199.19	60.7016		282	18.0427	-4.99084
285	40.0007	-13.8907																		12.7796	199.48	60.7016		283	18.0389	-4.98703
286	40.0981	-13.2481																		12.4734	199.576	60.7974		284	18.0835	-4.93049
287	40.3853	-13.5353																		12.4734	199.576	60.941		285	18.0797	-4.87422
288	40.6725	-13.6925																		12.4734	199.866	60.941		286	18.1121	-4.60941
289	40.9597	-13.1907																		12.4734	200.156	60.941		287	18.1083	-4.60561
290	41.1795	-13.7495																		12.3859	200.445	60.941		288	18.1045	-4.54982
291	41.2136	-12.2436																		12.0628	200.706	60.9554		289	18.1007	-4.232
292	41.2478	-12.9368																		12.571	200.931	60.9873		290	18.1098	-4.3757
293	41.535	-13.965																		12.488	201.144	61.025		291	18.1543	-3.8123
294	41.8222	-14.9332																		12.488	201.302	61.0902		292	18.1988	-4.11577
295	41.8563	-14.7363																		12.488	201.476	61.1475		293	18.195	-4.40522
296	41.8905	-15.2105																		12.2818	201.692	61.1833		294	18.1912	-4.67286
297	41.6715	-14.9915																		12.1459	201.837	61.2549		295	18.2356	-4.62502
298	41.9587	-14.8887																		12.4806	201.981	61.3265		296	18.28	-4.84541
299	41.7398	-15.1398																		12.357	202.078	61.4219		297	18.3726	-4.93794
300	42.027	-15.897																		12.2496	202.318	61.4457		298	18.3688	-4.77813
301	42.3142	-16.0642																		12.1916	202.607	61.4457		299	18.4612	-5.05866
302	42.4117	-16.1617																		12.1916	202.896	61.4457		300	18.4574	-5.24389
303	42.1927	-15.9427																		12.3537	202.896	61.5885		301	18.4536	-5.19175
304	42.4799	-16.7209																		12.4312	203.112	61.6242		302	18.4859	-5.22401
305	42.4297	-16.7697																		12.472	203.401	61.6242		303	18.5782	-5.31628
306	42.7169	-17.6569																		12.3033	203.545	61.6955		304	18.5744	-5.51072
307	42.6667	-18.3542																		12.5628	203.738	61.7431		305	18.6346	-5.61101
308	42.4477	-18.1352																		12.5628	204.026	61.7431		306	18.6308	-5.85116
309	42.735	-18.4225																		12.3178	204.314	61.7431		307	18.6909	-6.21749
310	43.0222	-18.7097																		12.4477	204.314	61.8856		308	18.7829	-6.3095
311	43.3094	-19.2094																		12.4106	204.506	61.933		309	18.7791	-6.30571
312	43.546	-20.226																		12.6161	204.506	62.0753		310	18.7754	-6.30193
313	43.7208	-19.1708																		12.7061	204.794	62.0753		311	18.7716	-6.38567
314	43.8748	-19.5268																		12.6775	205.082	62.0753		312	18.7774	-6.71458
315	43.9319	-19.5839																		12.5587	205.226	62.1464		313	18.7949	-6.22387
316	44.0167	-19.6687																		12.4971	205.514	62.1464		314	18.8163	-6.32823
317	44.1774	-20.3294																		12.4971	205.514	62.2884		315	18.856	-6.36793
318	44.2115	-20.6915																		13.0802	205.802	62.2884		316	18.8904	-6.40239
319	44.2456	-19.9156																		13.4226	206.089	62.2884		317	18.9105	-6.62869
320	44.1954	-20.1654																		13.113	206.377	62.2884		318	18.9545	-6.80859
321	44.3983	-20.6283																		13.113	206.664	62.2884		319	18.9985	-6.51785
322	44.6855	-21.0555																		13.1792	206.808	62.3594		320	19.0583	-6.70127
323	44.9727	-21.3427																		13.2135	206.952	62.4303		321	19.0704	-6.82085
324	44.7538	-20.7318																		13.3664	207.107	62.4952		322	19.0666	-6.87508
325	44.9145	-20.7045																		16.4025	207.323	62.5306		323	19.0629	-6.87131
326	45.2017	-20.8927																		16.2719	207.466	62.6015		324	19.1544	-6.80066
327	45.2358	-21.3358																		16.2719	207.753	62.6015		325	19.1744	-6.74318
328	45.3543	-20.8243																		16.8009	207.897	62.6722		326	19.1707	-6.69867
329	45.6415	-21.1115																		17.6079	208.04	62.743		327	19.2145	-6.91113
330	45.9288	-21.9938																		17.3057	208.276	62.7679		328	19.2424	-6.67963
331	45.7098	-21.4598																		17.5576	208.276	62.9092		329	19.2386	-6.67586
332	45.8283	-21.6683																		17.7617	208.468	62.9563		330	19.2349	-6.91708
333	45.6094	-20.9494																		18.1736	208.575	63.0445		331	19.3262	-6.87847
334	45.8966	-21.0166																		17.943	208.78	63.0848		332	19.3541	-6.94343
335	46.1838	-21.3738																		18.0586	209.067	63.0848		333	19.4452	-6.82913
336	46.2179	-21.6979																		17.9393	209.067	63.2257		334	19.4415	-6.73534
337	46.5052	-22.1352																		17.9249	209.162	63.3196		335	19.4377	-6.7602
338	46.2862	-21.9162																		17.9249	209.449	63.3196		336	19.4813	-6.92267
339	46.5734	-20.7734																		17.9249	209.592	63.39		337	19.4776	-6.98052
340	46.8607	-20.2107																		17.8234	209.687	63.4837		338	19.5686	-7.07151
341	47.1479	-21.2669																		17.3859	209.974	63.4837		339	19.5648	-6.48458
342	47.4351	-21.5541																		17.2507	210.069	63.5774		340	19.5611	-6.13846
343	47.4693	-21.4243																		17.2177	210.212	63.6476		341	19.5573	-6.44431
344	47.5034	-21.3734																		17.4082	210.355	63.7178		342	19.5536	-6.44056
345	47.5586	-21.0486																		17.6745	210.641	63.7178		343	19.5971	-6.41789
346	47.7193	-13.3603																		17.8923	210.927	63.7178		344	19.6407	-6.42716
347	47.7534	-13.7434																		17.8597	211.07	63.7879		345	19.6803	-6.31384
348	48.0407	-14.0307																		17.943	211.285	63.823		346	19.7002	-3.29764
349	48.0748	-12.6448																		18.6615	211.467	63.8739		347	19.7436	-3.4717
350	48.1089	-10.4819																		18.9426	211.533	63.9817		348	19.7399	-3.46796
351	48.3068	-11.5068																		18.3358	211.723	64.0283		349	19.7834	-2.98244
352	48.0879	-10.5989																		18.6608	211.818	64.1216		350	19.8268	-2.21891
353	48.2064	-10.1564																		18.9213	211.99	64.1775		351	19.8397	-2.53399
354	48.1772	-8.98824																		18.9262	212.085	64.2707		352	19.9302	-2.37263
355	48.3198	-9.76985																		18.9262	212.37	64.2707		353	19.9579	-2.19615
356	48.6071	-9.73707																		18.9262	212.513	64.3405		354	20.013	-1.83934
357	48.3881	-9.84812																		19.1303	212.799	64.3405		355	20.0361	-2.09316
358	48.3379	-9.83789																		19.0985	212.87	64.4452		356	20.0324	-1.97376
359	48.6251	-10.1251																		19.4089	213.012	64.5149		357	20.1227	-2.18333
360	48.6593	-10.1593																		19.8608	213.127	64.5985		358	20.1816	-2.2567
361	48.609	-10.389																		19.8608	213.412	64.5985		359	20.1778	-2.25295
362	48.8963	-11.8773																		19.8922	213.615	64.6383		360	20.221	-2.29616
363	48.846	-12.196																		19.7386	213.9	64.6383		361	20.2798	-2.45642
364	48.8802	-12.3202																		20.2397	214.023	64.7179		362	20.2761	-2.8902
365	48.9143	-11.8343																		20.1392	214.201	64.7701		363	20.3349	-3.08418
366	49.2015	-11.3915																		19.9862	214.372	64.8257		364	20.378	-3.16033
367	49.4887	-11.0787																		19.3561	214.562	64.8721		365	20.4211	-3.01285
368	49.5229	-11.2029																		20.2501	214.656	64.9647		366	20.4173	-2.74284
369	49.6836	-11.1336																		20.3055	214.786	65.0405		367	20.4136	-2.52132
370	49.7867	-9.23673																		20.5645	215.071	65.0405		368	20.4567	-2.59699
371	49.6846	-8.34458																		21.0823	215.355	65.0405		369	20.4763	-2.53336
372	49.8031	-10.1631																		21.0823	215.497	65.1099		370	20.5066	-1.84511
373	49.7529	-9.20486																		20.9798	215.64	65.1793		371	20.5748	-1.6322
374	49.8376	-8.55761																		21.4092	215.734	65.2717		372	20.6022	-2.26636
375	49.7874	-8.49338																		21.7511	215.877	65.341		373	20.6607	-1.99991
376	50.0746	-8.78061																		22.0642	216.066	65.3871		374	20.6943	-1.773
377	50.1087	-8.81475																		22.349	216.35	65.3871		375	20.7527	-1.82647
378	50.396	-8.52597																		22.349	216.492	65.4563		376	20.749	-1.82274
379	50.3036	-8.52356																		22.0105	216.635	65.5255		377	20.7919	-1.86561
380	50.3377	-7.6777																		22.0273	216.777	65.5947		378	20.7881	-1.65782
381	50.3212	-6.37122																		21.6575	216.932	65.6575		379	20.8543	-1.75578
382	50.6084	-6.65844																		22.2821	217.216	65.6575		380	20.8971	-1.48815
383	50.751	-6.71105																		22.2821	217.499	65.6575		381	20.9491	-1.08835
384	51.0383	-7.43827																		22.2821	217.499	65.7956		382	20.9454	-1.08462
385	51.0363	-5.99625																		22.1062	217.783	65.7956		383	20.9683	-1.07608
386	51.1337	-6.38366																		20.9627	217.996	65.8301		384	20.9645	-1.22597
387	51.2184	-6.90841																		20.836	218.209	65.8646		385	21.0139	-0.77417
388	51.3369	-8.82691																		21.6125	218.351	65.9335		386	21.045	-0.905848
389	51.2867	-6.21669																		21.6328	218.563	65.968		387	21.0784	-1.0922
390	51.2978	-6.06781																		21.6328	218.563	66.1058		388	21.1057	-1.74953
391	51.585	-5.60504																		21.6328	218.658	66.1975		389	21.1638	-0.913633
392	51.8723	-4.38227																		21.768	218.815	66.2587		390	21.2106	-0.905076
393	51.9064	-4.4164																		21.7646	218.929	66.3412		391	21.2069	-0.642396
394	51.9405	-4.75054																		22.3139	219.07	66.4099		392	21.2032	-0.120838
395	51.8903	-3.44031																		22.6724	219.225	66.4723		393	21.2458	-0.163443
396	51.9244	-2.46445																		23.3372	219.461	66.4952		394	21.2884	-0.308538
397	52.0429	-1.65295																		23.3372	219.744	66.4952		395	21.3463	0.0628387
398	52.3302	-1.09017																		23.2154	220.027	66.4952		396	21.3889	0.362235
399	52.3643	-1.12431																		22.5692	220.216	66.5409		397	21.416	0.648259
400	52.3984	-2.16844																		22.7505	220.404	66.5867		398	21.4123	0.936755
401	52.4326	-2.15258																		22.5859	220.566	66.6455		399	21.4547	0.894269
402	52.4897	-3.30672																		22.5859	220.566	66.7825		400	21.4972	0.513267
403	52.7769	-1.73695																		22.5859	220.849	66.7825		401	21.5396	0.487631
404	53.0642	-2.02418																		22.0101	220.943	66.8738		402	21.5779	0.0796556
405	52.8452	-1.80522																		21.7292	221.179	66.8966		403	21.5742	0.707962
406	53.1324	-2.61745																		21.599	221.393	66.9296		404	21.5705	0.71167
407	53.2931	-6.15313																		22.0021	221.601	66.9656		405	21.6589	0.623195
408	53.4538	-6.68381																		21.8489	221.73	67.0402		406	21.6552	0.45097
409	53.4879	-4.43795																		21.8489	222.012	67.0402		407	21.6745	-0.711819
410	53.6486	-4.53863																		21.331	222.248	67.063		408	21.6939	-0.857859
411	53.4297	-4.31967																		21.9684	222.436	67.1086		409	21.7362	-0.123651
412	53.3794	-4.26945																		21.6362	222.605	67.1632		410	21.7555	-0.122656
413	53.4417	-3.9317																		21.1062	222.811	67.2005		411	21.8438	-0.210918
414	53.4252	-3.92522																		21.096	223.093	67.2005		412	21.9013	-0.268473
415	53.4594	-2.32436																		21.096	223.304	67.2346		413	21.9384	-0.170444
416	53.5165	-1.3065																		21.096	223.586	67.2346		414	21.9898	-0.225188
417	53.7194	0.500635																		20.6402	223.699	67.3165		415	22.032	0.281945
418	54.0066	0.21341																		20.7794	223.91	67.3506		416	22.0699	0.602464
419	54.2938	-0.443816																		21.4974	224.098	67.396		417	22.0815	1.25573
420	54.4123	-2.51231																		21.5922	224.38	67.396		418	22.0778	1.25943
421	54.5308	-2.08581																		21.599	224.568	67.4415		419	22.0741	1.14127
422	54.6011	-2.65111																		21.599	224.709	67.5096		420	22.101	0.468268
423	54.3822	-2.43215																		20.5128	224.99	67.5096		421	22.1278	0.622691
424	54.6694	-2.71938																		20.6953	225.131	67.5777		422	22.1633	0.422535
425	54.6192	-4.39015																		20.7193	225.131	67.7138		423	22.2512	0.334732
426	54.822	-5.42701																		20.812	225.319	67.7591		424	22.2475	0.338426
427	54.9871	-5.97706																		20.6506	225.389	67.861		425	22.3047	-0.294574
428	55.1411	-4.93608																		20.1635	225.67	67.861		426	22.3162	-0.58709
429	55.1522	-5.40221																		20.7399	225.67	67.9968		427	22.3346	-0.735604
430	55.4394	-5.68943																		20.7399	225.952	67.9968		428	22.355	-0.352886
431	55.6423	-7.42229																		20.9182	225.952	68.1325		429	22.4011	-0.552145
432	55.7608	-5.65579																		20.9182	226.233	68.1325		430	22.3974	-0.548456
433	55.8455	-6.72555																		20.9182	226.514	68.1325		431	22.4089	-1.07786
434	55.9947	-8.43472																		20.9354	226.701	68.1777		432	22.4356	-0.467182
435	56.2819	-8.75195																		20.8223	226.912	68.2116		433	22.4684	-0.8322
436	56.4426	-8.91263																		21.4669	226.968	68.3199		434	22.4896	-1.38336
437	56.7299	-9.19986																		21.3718	227.137	68.3741		435	22.4859	-1.38992
438	56.7134	-10.5134																		21.2358	227.418	68.3741		436	22.505	-1.40902
439	56.8741	-10.2691																		21.5414	227.652	68.3966		437	22.5013	-1.40534
440	56.9926	-8.28255																		22.0155	227.932	68.3966		438	22.5523	-1.91208
441	57.2798	-8.28978																		21.7241	228.073	68.4643		439	22.5714	-1.792
442	57.3983	-8.38828																		22.5459	228.302	68.4889		440	22.5981	-1.10069
443	57.4324	-8.42242																		23.0404	228.396	68.579		441	22.5944	-1.00216
444	57.7196	-11.8896																		23.0404	228.396	68.714		442	22.6211	-1.02205
445	57.7538	-11.3938																		23.2022	228.536	68.7815		443	22.6629	-1.06386
446	57.5348	-11.1048																		23.5475	228.687	68.8438		444	22.6592	-2.14638
447	57.6533	-10.9533																		23.7799	228.827	68.9112		445	22.701	-2.00571
448	57.5609	-11.3309																		23.6098	229.061	68.9337		446	22.7882	-2.06884
449	57.8481	-13.0281																		23.6327	229.221	68.9914		447	22.8147	-2.00274
450	57.6292	-11.1392																		24.495	229.408	69.0363		448	22.8791	-2.22857
451	57.9164	-11.4264																		24.5564	229.548	69.1036		449	22.8755	-2.71199
452	57.6975	-10.6875																		24.4821	229.828	69.1036		450	22.9625	-2.22253
453	57.9847	-10.9747																		23.7374	230.015	69.1485		451	22.9588	-2.21886
454	58.2719	-11.2619																		23.7374	230.295	69.1485		452	23.0457	-2.12745
455	58.3904	-11.3304																		23.7374	230.435	69.2158		453	23.042	-2.12378
456	58.5511	-11.8211																		23.1692	230.485	69.3258		454	23.0383	-2.12011
457	58.4334	-9.81337																		23.4783	230.66	69.3762		455	23.0649	-2.1295
458	58.5181	-10.1781																		23.4783	230.8	69.4433		456	23.0838	-2.26151
459	58.8054	-10.8654																		23.4983	230.968	69.497		457	23.1525	-1.68562
460	59.0082	-10.1682																		23.448	231.248	69.497		458	23.185	-1.81316
461	59.2954	-9.05044																		24.3105	231.434	69.5417		459	23.1813	-1.94554
462	59.3296	-9.94958																		24.5435	231.714	69.5417		460	23.1927	-1.65126
463	59.5248	-7.69477																		24.6435	231.993	69.5417		461	23.189	-1.17353
464	59.4745	-6.15454																		24.3169	232.133	69.6088		462	23.2305	-1.50645
465	59.2556	-5.93559																		24.5499	232.226	69.6982		463	23.2433	-0.697386
466	59.2897	-5.47973																		24.5499	232.505	69.6982		464	23.2998	-0.259397
467	59.3433	-4.48333																		24.5499	232.505	69.8321		465	23.3863	-0.345928
468	59.3775	-3.80747																		24.0181	232.692	69.8768		466	23.4277	-0.225551
469	59.5803	-4.53033																		24.0181	232.971	69.8768		467	23.4657	0.0818273
470	59.6506	-4.53062																		23.4129	233.11	69.9437		468	23.507	0.272909
471	59.7691	-1.99912																		23.6393	233.11	70.0774		469	23.5184	0.0914103
472	59.8033	-1.84326																		26.5806	233.25	70.1442		470	23.5533	0.0794361
473	60.0905	-2.36048																		27.4446	233.25	70.2777		471	23.5796	0.915397
474	60.209	-4.76898																		28.2282	233.529	70.2777		472	23.6209	0.935493
475	60.4962	-5.05621																		28.5803	233.669	70.3444		473	23.6172	0.864823
476	60.5303	-5.09034																		27.8683	233.669	70.4777		474	23.6435	0.0938945
477	60.4034	-6.69342																		28.5987	233.669	70.6109		475	23.6399	0.0975509
478	60.5008	-5.85183																		28.3723	233.947	70.6109		476	23.6811	0.056285
479	60.535	-5.88597																		26.7592	234.226	70.6109		477	23.751	-0.581742
480	60.6197	-5.90972																		25.0488	234.505	70.6109		478	23.781	-0.3027
481	60.9069	-6.34995																		24.2294	234.505	70.744		479	23.8221	-0.343894
482	61.0254	-3.82544																		24.7402	234.784	70.744		480	23.8544	-0.356079
483	61.3127	-3.39267																		24.9204	234.784	70.8769		481	23.8507	-0.402664
484	61.5999	-3.3699																		24.8722	234.923	70.9434		482	23.8769	0.43354
485	61.634	-4.41403																		24.8722	234.923	71.0761		483	23.8733	0.670193
486	61.5838	-3.6438																		25.6458	234.923	71.2087		484	23.8696	0.773915
487	61.871	-3.93103																		24.6177	235.202	71.2087		485	23.9108	0.40618
488	61.6521	-3.71208																		25.3591	235.48	71.2087		486	23.9668	0.583116
489	61.7706	-5.47058																		24.3234	235.48	71.3412		487	23.9632	0.586764
490	62.0578	-5.7578																		26.4267	235.758	71.3412		488	24.049	0.500946
491	62.0919	-7.64194																		26.2599	235.944	71.3854		489	24.0751	-0.057077
492	61.873	-6.73299																		26.2599	236.121	71.4335		490	24.0715	-0.0534308
493	61.9071	2.41288																		26.1905	236.288	71.4864		491	24.1125	-0.699651
494	61.6882	5.40183																		26.1242	236.487	71.5242		492	24.1982	-0.55894
495	61.9754	7.65461																		26.2725	236.725	71.5431		493	24.2392	2.34144
496	62.0095	8.77047																		26.0073	236.864	71.6092		494	24.3247	3.1199
497	61.7906	6.66942																		26.0073	237.142	71.6092		495	24.3211	3.90712
498	61.5716	9.26838																		26.0073	237.281	71.6753		496	24.362	4.21835
499	61.8588	8.24115																		26.1274	237.448	71.7281		497	24.4474	3.42086
500	62.1461	2.74393																		27.0342	237.559	71.8074		498	24.5327	4.06593
501	62.4333	-2.9433																		27.0376	237.698	71.8733		499	24.5291	3.84321
502	62.2143	-5.26435																		26.5712	237.883	71.9173		500	24.5254	2.23379
503	62.5016	-3.97157																		26.6371	237.883	72.0491		501	24.5218	0.526958
504	62.2826	-3.19262																		26.6371	237.953	72.1479		502	24.6071	-0.377688
505	62.3168	-3.37676																		26.6371	237.953	72.2795		503	24.6034	0.136822
506	62.0978	-3.1578																		26.5398	238.151	72.3171		504	24.6886	0.231797
507	61.8788	-0.51885																		26.6057	238.317	72.3697		505	24.7293	0.142857
508	62.1661	-4.01607																		26.9811	238.472	72.4281		506	24.8144	0.0578117
509	62.4533	-1.9933																		26.5874	238.749	72.4281		507	24.8993	0.746473
510	62.2343	-4.99435																		26.6371	238.842	72.5157		508	24.8957	-0.277965
511	62.5216	1.30843																		26.6371	238.842	72.647		509	24.8921	0.467046
512	62.6401	0.659928																		26.6371	239.119	72.647		510	24.9769	-0.653509
513	62.7432	0.556768																		26.9093	239.35	72.6688		511	24.9733	1.4534
514	62.828	0.252013																		27.0186	239.588	72.6876		512	24.9992	1.2607
515	62.9706	-0.10059																		27.5531	239.68	72.775		513	25.0277	1.23218
516	63.1855	0.154496																		27.457	239.839	72.8312		514	25.0594	1.13108
517	63.2196	-0.71964																		27.6026	239.977	72.8967		515	25.081	1.04319
518	63.5069	-1.00687																		27.6026	240.185	72.9294		516	25.09	1.18245
519	63.541	-1.041																		27.6026	240.324	72.9949		517	25.1306	0.876734
520	63.6258	-0.745756																		27.5066	240.539	73.024		518	25.1269	0.880364
521	63.6093	2.16073																		27.7448	240.747	73.0567		519	25.1674	0.839849
522	63.6434	2.13759																		27.2459	240.969	73.0828		520	25.1991	0.928262
523	63.7619	0.528191																		27.1961	241.19	73.109		521	25.2484	1.78575
524	63.543	0.957044																		27.1961	241.467	73.109		522	25.2889	1.74872
525	63.4505	1.04945																		27.1961	241.744	73.109		523	25.3146	1.25661
526	63.2316	1.26841																		26.8843	241.951	73.1417		524	25.3991	1.238
527	63.3742	0.815802																		26.0895	242.166	73.1707		525	25.4615	1.17561
528	63.459	0.941048																		26.7843	242.304	73.2361		526	25.5458	1.0913
529	63.5212	2.07879																		26.7538	242.581	73.2361		527	25.5673	0.972555
530	63.8084	0.533066																		27.2117	242.673	73.3232		528	25.5988	1.00693
531	63.7582	0.741792																		27.2117	242.811	73.3885		529	25.6342	1.34694
532	63.5393	0.960745																		27.6954	242.89	73.4817		530	25.6306	0.956795
533	63.8265	0.67352																		27.4679	243.167	73.4817		531	25.6855	0.951604
534	64.0293	1.34066																		27.6212	243.443	73.4817		532	25.7696	0.867506
535	64.2443	1.47574																		27.2334	243.512	73.5795		533	25.7659	0.871129
536	64.194	3.24597																		27.8559	243.696	73.6229		534	25.7769	1.13239
537	64.2643	2.86568																		27.8559	243.834	73.688		535	25.7858	1.23273
538	64.2985	3.30154																		27.8559	244	73.7401		536	25.8406	1.71245
539	64.4591	3.14086																		28.1576	244.207	73.7727		537	25.8745	1.58248
540	64.4933	3.10673																		28.1176	244.483	73.7727		538	25.9147	1.6879
541	64.668	2.62198																		28.736	244.684	73.8079		539	25.933	1.66964
542	64.8287	3.2313																		29.8532	244.882	73.8443		540	25.9731	1.62951
543	65.0147	1.43531																		29.9163	245.066	73.8877		541	25.9889	1.51771
544	65.2007	1.08932																		29.9163	245.204	73.9527		542	26.0072	1.73766
545	65.4879	0.802099																		29.8351	245.48	73.9527		543	26.021	1.22487
546	65.7751	0.514873																		29.4704	245.618	74.0177		544	26.0349	1.16124
547	65.9358	-0.645808																		29.762	245.71	74.1043		545	26.0313	1.16485
548	66.1105	-3.35055																		29.0616	245.985	74.1043		546	26.0277	1.16846
549	66.1447	-1.17469																		29.0616	245.985	74.2341		547	26.0459	0.838434
550	66.4319	-1.55941																		29.1617	246.123	74.299		548	26.0617	0.0277748
551	66.3817	-0.0416837																		29.095	246.398	74.299		549	26.1018	0.682515
552	66.4158	-0.0758198																		29.3071	246.549	74.3579		550	26.0981	0.655613
553	66.3415	1.55851																		29.2738	246.824	74.3579		551	26.1527	1.05894
554	66.6287	0.536285																		29.2738	247.099	74.3579		552	26.1927	1.01893
555	66.9159	0.74406																		29.3888	247.099	74.4875		553	26.2514	1.44395
556	66.8235	-0.413632																		29.2041	247.191	74.5739		554	26.2478	1.22005
557	66.942	1.47787																		29.4885	247.466	74.5739		555	26.2442	1.37695
558	66.9762	1.44373																		29.6472	247.623	74.6293		556	26.306	0.927451
559	67.0609	1.35898																		29.4462	247.761	74.694		557	26.3314	1.5245
560	67.2216	2.1784																		29.4462	248.036	74.694		558	26.3713	1.48457
561	67.5088	1.76117																		29.4462	248.311	74.694		559	26.4025	1.45336
562	67.6592	3.63075																		29.7358	248.585	74.694		560	26.4207	1.73688
563	67.8047	7.17526																		29.9463	248.86	74.694		561	26.4171	1.70054
564	67.9232	7.26676																		29.802	249.08	74.7199		562	26.437	2.299
565	67.9574	7.23262																		29.7298	249.217	74.7846		563	26.4577	3.39541
566	68.2446	6.6754																		29.7298	249.382	74.8363		564	26.4831	3.43314
567	68.2787	5.43126																		29.7298	249.657	74.8363		565	26.523	3.39329
568	68.2285	6.44849																		29.7298	249.794	74.9009		566	26.5194	3.31573
569	68.5157	3.84426																		29.8652	250.023	74.9224		567	26.5592	2.9112
570	68.2968	4.06321																		30.1473	250.228	74.9547		568	26.6135	3.1485
571	68.3309	4.35908																		29.7479	250.385	75.01		569	26.6099	2.45165
572	68.6181	3.85185																		29.5142	250.659	75.01		570	26.6931	2.36848
573	68.6753	4.49471																		29.805	250.659	75.139		571	26.7328	2.42886
574	68.9625	4.09748																		29.805	250.934	75.139		572	26.7292	2.36571
[truncated: 1,352 more rows]

## Sheet: fb3
fecha	sentiment		2009-01-09	0.5	fecha	Eventos	negative	neutral	positive	Pol		fecha	Polaridad		fecha	Eventos	negative	neutral	positive					1							fecha	negative	neutral	positive		fecha		negative	positive		SUMMARY OUTPUT
[truncated: 12,368 more rows]

[truncated: 4 more sheets: time series, Ratios, transf, lag]
