# Supplementary material for: Measuring information flux between social media and stock prices with Transfer Entropy
Source: PLoS One. 2021 Sep 23;16(9):e0257686. doi: 10.1371/journal.pone.0257686 (PMC8459996; doi:10.1371/journal.pone.0257686)
Supplement: S1 Data — (ZIP) [file pone.0257686.s001.zip › DATA BASES/2.-FB/FB.xlsx]

## Sheet: SheetJS
mayo	Tweet (Message Text)
2009-01-02	$LVS, $SLB, $CFR, $LTD, $SNDK, $SVU stocks hit new short-term highs today, how high/low do they usually go? http://tinyurl.com/6z3mmc
2009-01-09	Unemployment Hits 7.2 Percent: Mounting Job Losses Point to More to Come http://tinyurl.com/7c782c ($BA $AA $SLB)
2009-01-11	Just back from a high-level round-table meeting. The Middle East & Asia $SLB boss says 2009 will see both a cut in headcount AND new hiring!
2009-01-12	I'll mostly be in Paris for a month starting Mid-Feb for a $SLB Technology Training http://www.dopplr.com/traveller/abhilash/public/
2009-01-14	Commodity Bubble Bursts: Blame the Speculators, or Falling Demand? http://tinyurl.com/7romxo ($AA, $CVX, $XLE, $GLD, $SLB, $GS, $USO)
2009-01-23	out of $bgu .90 $uso .45 made a buck on $slb -good day all n all long $fas calls (small) for one hale-mary Monday. Have a great weekend all
2009-02-06	$quality="so good"; $fb_apps_documentation=$quality; sleep($awhile); $version++; $fb_apps_documentation=!$quality
2009-02-09	$SNDK, $AKS, $EBAY, $SLB, $QQQQ, $TYC stocks hit new short-term highs today, how high/low do they usually go? http://tinyurl.com/6z3mmc
2009-02-10	TheUncle: Buy $SLB "I think that the energy sector will come back when the price of oil rises again." http://pplpx.com/43262791
2009-03-04	@urban_ryno $slb i also lk channel trading when mkt is trending a lil more.use single regression channels (200day) but no gd in scalping mkt
2009-03-11	Schlumberger $SLB took another downgrade from Citigroup
2009-03-23	$SLB moving through $45.85, up nearly 11 percent after it hit the Heat Seeker last Thursday.
2009-03-27	Am spending too much time troubleshooting apache2 SSL configuration issues on a #ubuntu #virtual_machine but think I have it right #yam $fb
2009-03-28	Note the battle going on here in $SLB. Again, bullish and bearish. Ultimate break will tell me where drillers go. http://bit.ly/DzO2
2009-03-31	$CTX, $SLB, $ACOR hit new short-term lows today. Info on how low/high they usually go http://tinyurl.com/68mown
2009-04-02	kale, mushrooms. garlic and Parmesan cheese sauteed in olive oil with a dash of sea salt. healthy, taste and fresh from my saute pan! $fb
2009-04-02	@Brodhe What does $fb stand for?
2009-04-05	can NOT believe what is happening in the stanford/ucon n women's game. Go Louisville (who thought i'd be sahying that?) $fb
2009-04-15	Wait for pullback on $BHI...though it moved nicely, buy volume has trailed off. however strong, following $slb
2009-04-16	Grabbed some $SLB on this pullback at 46.03
2009-04-16	had a very very tiring day! $fb
2009-04-18	I want to be in $SLB with a stop at the mother trend line. http://twitpic.com/3ixd0 $$
2009-04-20	Halliburton Profit Tumbles as Energy Prices Fall http://cnbc.com/id/30305835 $HAL $SLB
2009-04-22	$F, $STJ, $MO, $GMXR, $UBS, $SLB hit new short-term highs today. Info on how high/low they usually go http://bit.ly/FhGgW
2009-04-22	Blogging 'Elliott Wave Wavescan for $GOOG $AAPL $RIMM $AMZN $SLB $CHK' http://tinyurl.com/cg5m57
2009-04-27	Testing out the DGames twitter setup. $fb
2009-04-30	test $fb
2009-05-04	i wanna go home and sleep!1 $fb
2009-05-06	Driving through Bethany Beach, DE...57 degrees. $fb
2009-05-10	Lauren is singing over and over again "Hallelu, Hallelu, Hallelu, Hallelujah, Praise ye the Lord." Now it's "The B-I-B-L-E". cute. $fb
2009-05-12	Returned from "Ragtime " @ kennedy center. What a wonderful mother's day present . Cried , clapped my hands sore. cheered. $fb
2009-05-14	OH: "Chicks dig men in uniforms" referring to a Star Trek uniform... $fb
2009-05-15	Buy-to-open put activity on $FIG $GE $ERTS $SLB - http://bit.ly/5CbH6
2009-05-19	So, Two Guys Are Sitting On a Desert Island . . . http://io9.com/5254795 lostrecap lost $fb (@tigerbiru)
2009-05-19	*sighs* Everything that I need to do, I can't do, cause it isn't in my job description ... *sighs* $fb
2009-05-20	WILL avoid $FB
2009-05-20	FB status? yaiks! won't avoid $FB then
2009-05-24	http://www.flickr.com/photos/margielundy/3559385840/ loved the colors on this photo of the day from yesterday. perfectly clear water! $fb
2009-05-24	RT @tigerbiru: 2Fast 2Tweets #twitterfilms $fb
2009-05-24	RT @tigerbiru Matrix Retweeted #twitterfilms $fb
2009-06-01	http://chart.ly/st4t54 $SLB - Looks to have entered a new level. Lets see if support can hold. RSI and stochs indicate overbought
2009-06-03	"Sleep Deprivation" Feeling that sheit. $fb
2009-06-04	the weather today could not be ANY MORE glorious! $fb
2009-06-05	http://bit.ly/nNcdb Breaking news: Neal Wanless, 23, rancher from rural Mission, comes forward as $232 million jackpot winner. $fb
2009-06-08	It really is ridiculous how stupid a migraine makes me. Apologies to everyone I crossed paths with today; I'm not usually that dense. $fb
2009-06-12	Can a torture confession be used as evidence? In San Francisco? http://tinyurl.com/kvmxjm Apparently! $fb
2009-06-14	คุณเพื่อนดันไปเขียน wall คนอื่นแล้วใช้ ประโยคเดิม ซ้ำจัด จนโดนหาว่าเป็น spam $fb
2009-06-22	OMFG Beltran going to the DL now...has any team in history had as many significant injuries as the Mets this year!?!? $fb
2009-06-22	@GimliGlider "Selective twitter updates" app on FB. Only those tweets are added as status on FB which end with $fb
2009-06-22	Wow...Jared Mitchell is FAST! $fb
2009-06-25	finds few men more appealing than Jason Batemen as Michael Bluth. (Alastair being the few) $fb
2009-06-27	our life is a song $fb
2009-07-01	RT @TOfoodie: Check your freezers PC brand beef among US beef recalled http://bit.ly/19m3BB $fb
2009-07-03	this Flip HD is cool! Glad I picked one up at CiscoLive #flip #clsf $fb
2009-07-07	$SLB is setting up for an entrance. Set your brackets. Breaking neckline, right at 200. We'll track this in class: http://cli.gs/EjJZQW
2009-07-07	@PastorYolanda Echoing that thought...I'm out for the night too. God bless all! $fb
2009-07-08	grilled turkey brat, whole wheat hot dog bun, spicy brown mustard, relish. $fb
2009-07-09	I like you, you never make me toast $fb
2009-07-12	Ready to catch up with my lady in Chicago this weekend! Can't wait! $fb
2009-07-13	Nice bike ride through what can be described as South Anchorage's little Jim Creek. Now I am all sweaty. $fb
2009-07-14	Wow I can't wait for "Where the Wild Things Are" to come out - here's trailer with great track by Arcade Fire - http://snipr.com/n7z1j $fb
2009-07-14	Culpar a PHP por los sistemas chotos que andan por ahi es como culpar al español por el libro de Belen Franchese. $fb
2009-07-15	Hear my favorite energy picks and plays on alternatives $WFT $SLB $CCJ $BTU $SPWRA $FSLR $FAN http://tinyurl.com/nfssfs @cleanskiestv
2009-07-15	ohh hoo gonna try this tonight. RT @VerizonNewsroom RT @mashable Verizon FiOS TV Integrates Facebook and Twitter - http://bit.ly/EofpX $fb
2009-07-16	If you're looking for a Leica Digilux 2, don't overlook the Panasonic DMC LC1 http://tr.im/sxhA Must Read! #photog #Leica #dslr #camera $fb
2009-07-16	Cubbies up 1-0 over the Nats...close game. $fb
2009-07-17	Youtube video: squirrel gets his head stuck in yogurt cup http://digg.com/d1wjny $fb
2009-07-19	Could Dick Cheney Go to Prison? By Ray McGovern http://digg.com/d1xITa YES, IF WE MAKE IT HAPPEN $fb
2009-07-19	RT @AngryVoters: Could Dick Cheney Go to Prison? By Ray McGovern http://digg.com/d1xITa YES, IF WE MAKE IT HAPPEN $fb
2009-07-20	Trade: Bullish VERTICAL on $SLB: SEP09 50/45. $SLB High Prob (73) 11 Delta. … http://bit.ly/5EENn
2009-07-21	A million thanks to everyone for all the thoughts and prayers. Looks like Dad is back to being mostly an orthopedic case. Hallelujah! $fb
2009-07-23	new group from GA just rolled in $fb
2009-07-26	Good stuff @TexasOil. Looks like $SLB CEO says $70 is key price for more exploration activity http://bit.ly/15QyII $$
2009-07-29	Due to lack of internet access...New Video Monday will be New Video Wednesday for this week only! Video coming soon! $fb
2009-07-30	Texas Health Harris Methodist Hospital Stephenville offering vascular risk screening exams today: http://bit.ly/1pwgsv $fb
2009-07-30	is off to fight crime with his sidekick! Oh - no wait - that was just a dream I had. Turns out - I'm just off to the office. $fb
2009-08-04	Consider this: An EU report - "One third of EU citizens have never used the internet" http://bit.ly/17sjkS (via @sektori) $fb
2009-08-05	Headed to Forks tomorrow to for a tourism meeting and to go "Twilighting"--anyone seen any vampires in PT lately? $fb
2009-08-08	At "The shirt store" in NY always buy my custom shirts here. Good price for custom- next to the Yale Club on Vanderbilt - other leads? $fb
2009-08-08	Editing video made by the High Peak drama team. These guys are hilarious! For High Peakers, we have two "commercials for tomorrow. $fb
2009-08-09	Onnidan Online: Hal Lamar goes against the pundits; picks Morehouse to win the SIAC football title this year. http://bit.ly/BH1cb $fb
2009-08-09	Just finished cutting our budget to the bone for the next five months. $1000 per month. Please pray that our house sells soon! $fb
2009-08-11	*Ducks under the couch* scratch scratch scratch.... Meow! Socks did it! $fb
2009-08-12	http://www.livestream.com/romquesting - Just finished dinner. All the cousins are supposed to meet at 8PM in this chat room. $fb
2009-08-13	$SLB short-term breakout. Looks like Long $SLB short $RIG as possible pairs trade.
2009-08-13	has 700 gates on our 110 acres of flight pens. $fb
2009-08-17	♫ When peace like a river attendeth my way... Whatever my lot, Thou has taught me to say, "It is well, it is well with my soul." ♫ $fb
2009-08-21	/mode zapatilla e' clavo on, /mode fin de semana on, /mode pega off, /mode chela on. $fb
2009-08-25	Playlist del día: Chevelle, The Bravery, Muse, the Clash, Led Zeppelin, The Mars Volta. $FB
2009-08-26	this morning air is some chilly $#!^ $fb
2009-08-27	Figured out Google Chrome crash on $FB! Going to post a blog on how to reproduce and submit bug to Facebook team.
2009-08-28	Bill Gurley (@bgurley) of Benchmark Capital weighs in on the state of the venture capital industry http://bit.ly/ivtWj $fb
2009-08-29	RT @PilotNews: 2 tickets match winning Mega Millions numbers http://bit.ly/xUY25 - Guess evrybdy rnd here will be going to work on Mon. $fb
2009-08-29	@howardlindzon how about $fb $$
2009-08-30	buy buy buy recommended website: http://1ed3.blogspot.com $FAS $FAZ $C $GS $AAPL $GOOG $AIG $BAC $USD $FNM $FRE $ES_F $SPY $SPX $TWIT $FB..
2009-08-30	Holy crap!! RT @ThePublicRecord CNN: Death Threats Against Obama Increase By 400 Percent | The Public Record http://bit.ly/LcmNk $fb
2009-09-01	See.. TWITTER is one of the best means of communication hehe.. $fb http://tinyurl.com/nvrhwp
2009-09-01	awesome lunch with Frank! $fb
2009-09-02	Like to draw? Come to Dr. Sketchy's Chicago this Sunday. Lime Rickey & I will show you Sexploitation, Studio L'amour, 1:30-4:30 $fb
2009-09-04	Been working on the new hosting site all morning. Not close yet but getting closer. $fb
2009-09-05	หุ่นยักษ์ Avatar กลางงาน IFA ค่ะ http://bit.ly/454xMP $fb
2009-09-07	i could eat 17 buckets of arby's curly fries. swear to god $fb
2009-09-07	I think my eyes will shortly go crazy from all the hotel reviews and travel arrangement research I've been doing today... $fb
2009-09-08	Today Is An Illusory Weak-Dollar Rally $BHP $SLB http://bit.ly/2m8tgr
2009-09-09	Dem mango strawberry frutista freeze @taco bell gudd as hell..I highy recommend em lol $FB$
2009-09-10	Friggin Troy Polamalu is amazing. $fb
2009-09-12	#D23 Auction: Sold for $3500 $fb
2009-09-12	I'm not going 2 frucken zzz until the clcohold has left my body. otherwise I'm goint towolake up sick w/ hangover.and dont wnt that $fb
2009-09-14	Can't tell if I'm hungry or bored. $fb
2009-09-15	i'm gonna finally watch the season finale of true blood rather than write about lessons learned from vietnam $fb
2009-09-16	Have enjoyed a very productive day avoiding the rain. Now it's time to head to the studio to record some brass...yea ribbon mics! $fb
2009-09-17	Yawning? 6 Surprising Reasons Why You're Exhausted http://ow.ly/pNx1 Caffeine overload makes you tired? Hmmm $fb
2009-09-19	"Facebook envisions a future where people consume information in a different way: You start at Facebook" FB dreaming http://bit.ly/6l3zk $FB
2009-09-22	hmmm twitter fail there. $fb wont post to facebook
2009-09-22	why am I so hungry? $fb
2009-09-22	$fb awaiting my wonderful lunch of Barium...mmmmm...Barium! Though I prefer my chalk as a writting utensil.
2009-09-22	$fb awaiting my wonderful lunch of Barium...mmmmm...Barium! Though I prefer my chalk in stick form.
2009-09-24	Photo's posted on FB (public link) for those who are curious. All from my neighborhood & house. http://is.gd/3DmTy #atlfood $fb
2009-09-26	..orange monkeys are usually lying about how to make an olmlet. $fb
2009-09-29	WTH?! RT @caffeinesparks: lol, mikey arroyo (son of Philippines' President Arroyo wants to regulate facebook? http://bit.ly/1a3efn $FB
2009-09-29	good afternoon interwebs.. $fb
2009-09-30	Would love a Google Wave invite if anyone has any to pass out! $fb
2009-10-04	Facebook support won't answer in 24 hours or on Sunday. $fb
2009-10-06	it's dark way tooo early $fb
2009-10-06	is not feeling too bad so there's hope that I can beat this before this weekend... :D $fb
2009-10-07	Siege and destruction in Gaza leads to smuggling being the Strip's only growing industry, and Hamas profits... http://bit.ly/1guMN4 $fb
2009-10-07	Ready to shut down. And my new MB may finally work. He says jinxing it... $fb
2009-10-10	If someone can drive from NJ to attend my party, then no excuses for you if you're in the District! $fb
2009-10-11	lunch lunch lunch $fb
2009-10-12	Although I always thought I would be the first Mexican NFL QB...Mark Sanchez will do. Hispanic Heritage Month $fb
2009-10-13	Foxy Brown, Lil Kim, Trina, Charlie Baltimore, Rah Digga, Remi Ma...who's ur favorite? $fb
2009-10-15	$SLB don't rule out these leaders , some over exteneded so try to get at cheaper prices http://fsc.bz/1Dy #WORDEN
2009-10-16	Black Gold - The New Gold? http://cnbc.com/id/33348311 $HAL $SLB $WFT #StockMarket #StockPicks
2009-10-17	i'm reminded of an Anne Murray song A Little Good News RT @BreakingNews Hurricane Rick strengthens into category five storm for Mexico. $fb
2009-10-17	ughhhhftujgrr $fb
2009-10-19	Cramer: The Best Trade on Iraq's 'Easy Oil' http://cnbc.com/id/33382728 $BP $NOV $SLB $XOM #Iraq #StockPicks #StockMarket
2009-10-19	RT @claudiaguzman: "Everything that irritates us about others can lead us to an understanding of ourselves." $fb
2009-10-23	My latest free videos on deepwater oil and how to play the Deepwater Golden Triangle http://bit.ly/1fP2ic $BP $PBR $APC $SLB $WFT $HAL
2009-10-23	Schlumberger $SLB reduces post retirement costs by a billion but fixed investment to maturity become significant http://tinyurl.com/yfovoz7
2009-10-25	Still playin' Rock Riot on $fb, Now I'm waiting for 'Cowboys from Hell' by Pantera.
2009-10-26	RT @FOX10News Judge Thomas found not guilty on ALL charges. (It's hard to believe he's not guilty! How did the prosecution screw up?) $FB
2009-10-26	@andrewbentley I would give up $fb for $1000! #PeerPong
2009-10-29	Stocks Set to Bounce But 2010 Will Be Ugly, Cycle Watcher Charles Nenner Says http://bit.ly/1eAiBZ $GS $AAPL $XOM $SLB $SPY #mkt
2009-11-02	Invest in Energy? Two Strategists' Views http://cnbc.com/id/33586977 $CEG $CHK $CVX $SLB $XOM
2009-11-02	MINUS 1 FORMULA which eliminates Mr. Z (100%) will stable Pakistan http://bit.ly/kG4XS $fb
2009-11-03	Cramer: The 8 Stocks That Control... http://bit.ly/2rUtmb $AAPL $BAC $BMY $CVX $GIS $GOOG $GS $JPM $KMB $MCD $NSC $PFE $PG $SLB $WFC $WLP
2009-11-04	signing off for now. Too nervous with excitement. See you all later and GO PHILLIES!!! $fb
2009-11-04	Read up on Schrödinger's cat (quantum mechanics) since it was referred to in both Big Bang Theory & FlashForward http://bit.ly/14eirr $fb
2009-11-09	RT: @rcovarru: En el 6to #ACSWorkshop $fb || el workshop te costo "$fb"??? xD
2009-11-09	En el 6to #ACSWorkshop $fb
2009-11-10	you know you've been staring at too many school names in a row when Illinois School of the DEAF looks like Illinois School of the DEAD. $fb
2009-11-10	RT @TechCrunch Google’s Go: A New Programming Language That’s Python Meets C++ http://bit.ly/I4dv $fb
2009-11-11	it's 11:10 and i didn't read shit. i also didn't get to play rock band beatles, which is just bought. there is still time,though $fb
2009-11-11	got myself a new 19 inch LCD monitor. LOVING IT YUM!!!! =D $fb
2009-11-12	http://chart.ly/bpeyaf $SLB - seeing a lot of bearish patterns tonight in energy stocks - heads up
2009-11-12	For all of my fellow Black Friday bargain shoppers check out http://bfads.net/Adscans They R rumored ads, last yr they were close $fb
2009-11-12	RT @wilw: RT BWAHAHAHA! In for one. @Nobodey Found a t-shirt ... The Holodeck is for porn" done in TNG font. http://tinyurl.com/ybltbml $fb
2009-11-12	i would love to see @stillbillmovie more info http://ow.ly/BFf3 #billwithers $fb
2009-11-13	Is Good watching good burger and catching up on email $fb: watching good burger and catching up on email $fb http://bit.ly/3yZVye
2009-11-15	LOL on $GOOG and yes, $FB is evil. @HeyItsMinic: @howardlindzon: 'The NEW NEW Nasdaq' http://bit.ly/2mlAFq would love retweets/feedback $$
2009-11-16	Important info for when the END arrives - What Happens To Your Email and Social Networking Accounts When You Die? http://ow.ly/COCW $fb
2009-11-16	Important info for when the END arrives - What Happens To Your Email and Social Networking Accounts When You Die? http://ow.ly/COBQ $fb
2009-11-18	Gov't spent $6.4B to create/save phony jobs in 440 phony congressional districts. But running healthcare? no prob. http://bit.ly/14pThU $fb
2009-11-20	Child rescued, dad arrested in Elgin fire: An Elgin firefighter heroically saved a 2-year-old boy from a burnin.. http://bit.ly/1yEqB1 $fb
2009-11-24	TU Delft #OpenCourseWare in the World' 50 best #OCW Collections | Sir Learnalot's knowledge blog http://j.mp/4Ch5JV $fb
2009-11-24	$fb_user = $facebook->require_login();
2009-11-25	Follow the Leader http://bit.ly/62kk65 $AAPL $APA $BAC $BP $GOOG $HAL $INTC $JPM $QCOM $RIG $RIMM $SLB $STT $WFC $YHOO #Technology
2009-11-25	good day yesterday and today... a few bumps in the ole road but... things seem to be getting clearer $fb
2009-11-25	If you believe in yourself enough and know what you want, you're gonna make it happen. - Mariah Carey $fb
2009-11-28	i am out of coffee and I have to go near the mall to get it. sheesh $fb
2009-11-28	"Er du klar for å svi litt gummi Kristoffer?" $fb
2009-12-02	footie, faith and Fallon from the BBC http://tinyurl.com/yfupqvs (thanks to Giles Tyas for the link!) $fb
2009-12-03	is this the 2nd Coming of Friendster?! http://bit.ly/4SFTzc With new e-commerce stuff and games. Is this poised to challenge Facebook $fb?
2009-12-03	I love Franziskaner Hefe-Weissbier! $fb
2009-12-03	Facebook Announces Pay-to-Play Payment System in 2010 http://bit.ly/8EajL7 #humor (via @SharonHayes) $fb
2009-12-03	RT @cocoy the 2nd Coming of Friendster?! http://bit.ly/4SFTzc With new e-commerce stuff and games. Is this poised to challenge Facebook $fb?
2009-12-04	Case u ain't no $FB is the new movement
2009-12-07	An organization focused on the American family, building a venue right here in Franklin. It's called Sodium. http://bit.ly/8s1UO2 $fb
2009-12-07	@howardlindzon i've only anecdotal evidence too. i think zynga is driving traffic to Facebook. $FB
2009-12-07	Har vasket brannbilen nå! Begynte når det regnet, og sluttet når det snødde.. BRRR!! $fb
2009-12-07	"Too many misters, not enough sisters" http://bit.ly/8Xevrl #fotc $fb
2009-12-08	(AP) Senate rejects measure to toughen abortion restrictions in health care bill. $fb
2009-12-09	Just read Norman Mailer's "Castle in the Forest" and have read "Harlot's Ghost." What should be my next Norman Mailer book? $fb
2009-12-14	I'm watching a movie where there are these guys and they're on a mission from God. $fb
2009-12-14	(AP) White House to announce Illinois prison to house limited number of Guantanamo Bay detainees. $fb
2009-12-14	nada mejor que #BatForLashes para un momento de enfermedad :D $FB
2009-12-17	RT @jay_lake: Wordpress comment spam is superdense today. $fb
2009-12-17	Wordpress comment spam is superdense today. $fb
2009-12-18	is watching the taped tributes to Charles Gibson during his final "ABC World News"..... $fb
2009-12-22	why the hell am I so tired? I might as well still be pregnant I am so sleepy. $fb
2009-12-22	I like understanding that things are always evolving~ Abraham $fb
2009-12-23	Swinging $GLD $AU from yesterday, sold all other swings from this week, and holding $APC $CNQ $SLB from today plus small position in $SPY
2009-12-27	one more test $fb
2010-01-04	$SLB:There are more small cap, equipment names, SCHLUMBERGER. Here's the thing, that's one way to play just on http://tinyurl.com/ybf4gxb
2010-01-04	Moodle server move complete... burpee sighting too. $fb
2010-01-05	Illegal downloads don't have late fees. It only took me four rents before I burned myself on the two-night rent from Blockbuster. $fb
2010-01-08	$WYNN rested today and the rest of the magnificent 7 brought the goods..$CME breakout and $SLB & $HES made it happen..good stuff#mkt
2010-01-08	$SLB (Schlumberger Ltd) $71.19 is trading at a 52 week intra-day high. #emphl #stocks http://empirasign.com/l/wqk.htm
2010-01-08	RT @AlphaEdge: Oil service stocks are doing well: $SLB, $PTEN breaking out to 52-week highs. $BHI is next...
2010-01-08	That's it, I'm creating an Industrial act, and calling it Inquisitor1202, first album will be called Nuclear Blastrave! $fb
2010-01-08	Where does Dave live? http://bit.ly/4Vyi8z #TCOT $fb #vagop
2010-01-09	A mid-day pattern to watch for; traded in $SLB yesterday http://toddstrade.blogspot.com/2010/01/mid-day-pattern.html
2010-01-10	your own choosing.12/31/09 closing prices.$WYNN 58.23 $CME 335.96 $DNDN 26.28 $HES 60.50 $CHK 25.88 $SLB 65.09 $PVA 21.29 you're welcome#mkt
2010-01-12	BlackRock Goes for Healthcare, Tech, Energy http://bit.ly/65OGrU $AMGN $BLK $MSFT $SLB $SLB.N #WallStreet #InvestmentStrategy
2010-01-12	sudah pada ngadeb piring makan siang....msh bingung mo mkn apa yo enake ? $fb
2010-01-12	Great time at the Farm Show... sooo tired though, goodnight. $fb
2010-01-13	http://chart.ly/xf5r8c $SLB - CHART ATTACK!
2010-01-13	"U.S. Companies Race on Iraqi Oil Bonanza" http://bit.ly/4UtXNK #oil #gas $WFT $BHI $SLB $HAL
2010-01-14	http://chart.ly/szghbz $SLB - Key resistance at around $71.60
2010-01-14	Don't forget you've got to deal not only with your algorithm's parameters, but with the kernel function's parameters as well $fb
2010-01-15	http://bit.ly/8jfOJc $AMD $AXP $BAC $C $COF $COH $CSX $GOOG $GS $HBAN $IBM $INTC $JCI $JPM $JPM-PB $JWF $MS $SBUX $SKS $SLB $STX $SWKS $UNP
2010-01-16	The Worst Swingers Dating Video Ever Made http://bit.ly/6UTjOz $fb
2010-01-16	@yaboypnut loll tell niggas we on our original shit. $FB
2010-01-17	reporting earnings next week $C $BAC $GS $GOOG $GE $SLB $FCX but the most important one and true pulse of our economy is --> $SBUX
2010-01-17	http://chart.ly/btrvhf $SLB - next entry @ 72.00 on heavy volume - setting up nicely
2010-01-18	Video: Wkly watch list is uploaded. Charts: $EV, $CAT, $LZ, $WYNN, $WLT, $SLB, $AMZN, $CMI, $INTU, $BVF and more http://bit.ly/4z430C
2010-01-18	RT: @baheresmat: online advertising in GCC and Levant countries was up to $66.5 million in 2008: http://bit.ly/5zyegj $fb #in
2010-01-20	http://chart.ly/ay5sg5 $SLB - Great trade off 20 SMA on $SLB by @dinosaurtrader. Support trades still working well.
2010-01-20	took profits in $PBR with big pop in $SLB took loss on giant red candle in $AMZN now moving well
2010-01-21	@macTweeter I like the "selective tweets" app, you just tag your posts with $fb (# instead of $, of course).
2010-01-22	$SLB Net income falls 31%, sees energy sector recovery continuing, increase capex 25%, caution re natgas oversupply http://bit.ly/6FembD
2010-01-22	Want some fries with that shake?! $MCD reports today -so does $GE & $SLB - No econ reports are due today - happy Friday http://ow.ly/Zb7C
2010-01-24	"We Few, We Happy Few, We Band of Brothers" $FB$ It's A Movement http://bit.ly/6Durq9
2010-01-24	now, please Brett, retire for good $fb
2010-01-26	OMG about the 10th time I watched this I think peed a little bit, when did Walmart get funny?Clown http://youtu.be/hsvAj6qfmFQ $fb
2010-01-26	Oh wow. Lauren Michaels just signed on to follow me.I think I'll try not to be funny for a few days. I'm feeling very self-conscious. $fb
2010-01-26	$fb is already done for c/o 2008ers so stagnant and blah @howardlindzon
2010-01-29	Tết, công ty tặng mỗi người 1 thùng bia :D $fb
2010-01-30	Paying bills $fb
2010-01-30	Of all the hazards, fear is the worst.~Sam Snead #Quote $FB
2010-02-01	New hobby: reading youtube viewer's comments. Funnier than Fmylife & failblog. $fb
2010-02-03	The Tea Party is ridiculous. Why does a party advocating fiscal responsibility charge $549 for a 2 day convention? Just another scam. $fb
2010-02-04	artsfest in Orlando/febrero/5-14: all free events! See http://www.bluetoad.com/publication/?i=27309 for sched. of events $fb
2010-02-05	@anouka xD $fb
2010-02-10	Something jerked me and the wife outa bed several minutes ago. Dare I say #Illinois #earthquake #2010? $fb
2010-02-12	Good morning everyone! :) Happy FANTABULOUS Friday! :) See how many things you can do Fantabulously today. ;) $fb
2010-02-15	Random streaming indie artists. What's not to love? www.thesixtyone.com $fb
2010-02-15	late 70's early 80's music fans....http://news.yahoo.com/s/ap/20100215/ap_on_en_mu/us_obit_doug_fieger $fb
2010-02-16	check out #artisansignited http://www.youtube.com/watch?v=tZ3lbiwgjDg&feature $fb
2010-02-17	iphone facebook.app better than main site RT @TrendRida: RT @martalyall Facebook needs a mobile device http://bit.ly/9WGC1M $palm $FB $aapl
2010-02-17	RT @rumoantarctica: Novo post no blog do costume: http://www.rumoantarctica.com "Para o infinito e mais alÃ©m"! $fb
2010-02-17	Novo post no blog do costume: http://www.rumoantarctica.com "Para o infinito e mais além"! $fb
2010-02-17	"นิ้วเย็นๆ มันสู้เอ็นอุ่นๆไม่ได้ ให้นิ้วนั้นฝังเพชรก็ตาม ก็ต้องมีแอบไปหาของอุ่นที่อื่นบ้าง" (by dangbailey) http://tinyurl.com/ylbhjma $fb
2010-02-17	Today, I am learning that patience is a virtue that I don't have much of... $fb
2010-02-18	RT @ReformedBroker: WSJ reporting $SLB in talks with $SII. knew i shouldve bought a driller or two this week. oops. http://bit.ly/b6WgBN
2010-02-18	thinks this sums up pretty well why Tiger's dog-and-pony show Friday will leave more questions than answers. http://lin.cr/1v2d $fb
2010-02-18	i guess its time for bed.... $fb
2010-02-19	Smith International Surges On Takeover Chatter http://ow.ly/19g3h $sii $slb $$
2010-02-19	RT @twitoil: Schlumberger in talks to buy Smith, create giant w/ revenues 2x that of nearest rival Halliburton. http://j.mp/9s9Jiv $SLB $SII
2010-02-19	I have been long $WFT, which is catching a strong bid pre-market. Pin action off $SLB for $SII. Lots of upside here.
2010-02-19	$SII up big on $SLB acquisition talks; tons of call buyers on takeover rumors last week, looks like this one is getting closer to being true
2010-02-20	is anybody's facebook acting funny? $fb
2010-02-22	UPDATE: $SII & $SLB - $SLB Takeover Happens; How Options, Skews React. BLOG: http://livevol.blogspot.com/2010/02/sii-update.html
2010-02-22	Banking some nice coin on the $SLB takeover of $SII. Here's our post Friday: http://twitpic.com/14pz3m -www.trademonster.com/pt
2010-02-22	http://tinyurl.com/ych4h3v Peter Steinke on church health - twenty pertinent observations on dealing with issues. $fb
2010-02-22	Entire glass of ice water without lid screwed on tight spills on desk, miraculously MISSES the keyboard. EPIC WIN!! $fb
2010-02-23	Is it two weeks in a row we've had perfectly sunny days here in Dunedin? The weather forecasters won't know what to do with themselves $fb
2010-02-23	#Royalti Minyak Kelantan Tok Pa mudah lupa http://bit.ly/cmilF2 $fb
2010-02-24	big win by the mavs! $fb
2010-02-24	@mussadique it's a combination of JavaScript + ServerSide which confused the hell out of me specially the $fb->require_login() method!
2010-02-26	If it comes from a hole in the ground...BUY it!! $FCX $OXY $SLB $CHK Energy...feel the warmth....down with the dollar!!! :))
2010-02-26	$fb_acquaintance "became a fan of Without God I Am NOTHING!! and Things that piss me off beyond belief." Heh. Indeed.
2010-02-26	Ce mai face procuratura? Suduie MAI! http://www.privesc.eu/?p=2679 $fb
2010-02-27	is the drummer from the roots playing bass for jon foreman right now at the #helphaitilive concert?or is that his skinnier twin brother? $fb
2010-02-27	instalando skype pa linux $FB
2010-02-27	RT @BreakingNews Forecasters predict arrival of #tsunami waves on California coast about 1:30 p.m. local time (3:30 CST) $fb
2010-03-01	Me too RT @carr2n: I miss the OIympics. $fb
2010-03-03	I need some new good iPhone games for my commute - any suggestions? $fb
2010-03-06	MK taxes finally done. Rick will be happy $fb
2010-03-11	Can't believe he died >> Remembering Merlin Olsen, the Football Player - The Fifth Down Blog - NYTimes.com http://nyti.ms/cnyyNz $fb
2010-03-14	Suggested Syracuse might take issue with being moved out West instead of Duke. What! Jim Boeheim whine about the brackets? ... no way. $fb
2010-03-14	live acceleration, break, speed etc stats for McLaren http://mclaren.com/home #f1 $fb
2010-03-15	testing $fb
2010-03-17	"Facebook Platform Developer Forum / Calling new Facebook($fb_api_key, $fb_secret ) for two times" ( http://bit.ly/drGBYg ) 請求FB高手幫忙…
2010-03-17	http://twitpic.com/196v20 - It's official...Wally &Tiff are retired. Good luck, my friends! $fb
2010-03-17	the SWAT SItuation on TAC 1 has me starting to yawn I sure hope the SWAT team is awake $fb...
2010-03-17	$FB $TW hey pujaan hati... apa kabarmu? kuharap, kau baik-baik saja... (music) http://plurk.com/p/47kstd
2010-03-18	is awake @ 1:30am and has no clue of what he is gonna do.... "?" $fb
2010-03-19	Sleep comes, and I am grateful... $fb
2010-03-22	@AnujaPonkshe and I guess you rejected almost all of those 44 $fb friend requests :)
2010-03-24	okay, Ubuntu UX, WTF is up with this window controls on the left thing? Knock it off, it's stupid and you know it. http://bit.ly/cG9VxF $fb
2010-03-26	Two words you never / daniel quit / april 9th warehouse live / the return $fb
2010-03-26	who's going to the airchow? $fb
2010-03-28	RT @howardlindzon The Tiger bubble is so right on and a great read. I surprisingly dont miss the game http://stk.ly/czgJRA $nke $ely $fb
2010-03-29	Bear is signing and staring longingly out the window at the rain. I wish I could put her in a mini-coma until nice weather comes. $fb
2010-04-01	Hmmmm... SDCC Exclusive Cover of a book for Carpet Bomb Comics? Could be a good thing, right? $fb
2010-04-01	Ah the smell of rain <3 $fb
2010-04-01	@fantastrick Was trouwens de toelichting op de IZA changes duidelijk die ik gisteren $FB mailde?
2010-04-04	The Writers’ Room at ‘24’ - http://nyti.ms/cWSuIS $fb
2010-04-04	Nothing like staying up all night coding! Just finished a VERY complicated SQL statement...4 tables are quired based on a user login WOW $fb
2010-04-05	green bride? this would make a great gift for your bmaids/grooms - http://bit.ly/bXeQ1w - water bobble is sure to match your wed colors. $fb
2010-04-06	Just came across this, though I would share...75 #RealEstate marketing tips http://twurl.nl/lpa2eq Let me know if u have any questions $fb
2010-04-08	Bandaids Poll: Do You Think We Will Get A New Avril Lavigne Single in April? http://bit.ly/aADrB7 $FB
2010-04-09	Great Desert #Neuropathy Support group meeting today. Five new folks today. We continue towards our goal of a foundation towards a cure $fb
2010-04-09	"Mommy, I want the green beans!"// "those are jelly beans, not green beans. Big difference, dude." $fb
2010-04-10	Pneumothorax _x000B_in _x000B_ICU by Ashok Jadon, MD DNB Sr. Consultant & HOD Dept. of Anesthesia http://ow.ly/1uo6S $FB
2010-04-11	Одену костюм, в карман изюм, галстук на бантик, в портмоне фантик Пройду по бульвару, поклюю изюм, сниму бантик, подарю фантик Пау! $fb
2010-04-16	This is very good stuff >> Yarnell’s Ice Cream - Premium - Lemon Ice Box Pie http://bit.ly/93bsoH $fb
2010-04-16	Good morning! I hear we're getting rain later, but so far it's a beautiful day in central Ohio. $fb
2010-04-17	S/o to the Bo$$ gang MFG $FB G$F GMG u already
2010-04-18	Desayuno - Breakfast - Petit dejune @ Ikea ;-) $fb
2010-04-19	so I've aggravated my lower spine, can't sit for more than 3 minutes, so can't run, so can't start #c25k for a while yet. #ohthepain $fb
2010-04-21	Candlestick Morning Star: $SLB Chart - http://bit.ly/bz9RVA - $SLB Analysis: http://bit.ly/8YJms2
2010-04-21	RT @rechtsteiner docs.com is a major shot across the social bow ... esp. to $GOOG. $FB is the social play.
2010-04-22	Transocean: Oil From Explosion Leaked in Gulf - Stocks To Watch Today - Barrons.com $RIG $DO $NE $ESV $PDE $SLB $HAL http://bit.ly/baVN59
2010-04-22	#AFCTips 9 PKSyariah Merencanakan Keuangan adlh bag dr Ibadah, Rencakan keuangan anda agar masa dpn anda lbh terjamin $fb
2010-04-22	#AFCTips 9 Merencanakan Keuangan adlh bag dr Ibadah (Perencanaan Keu Syariah),Rencakan keuangan anda agar masa dpn anda lbh terjamin $fb
2010-04-23	I are back $fb
2010-04-23	The Daily Writer: http://dailywriter.blogspot.com- Wendell Berry and the way in which sexual love, creation and community are conjoined. $fb
2010-04-24	I'm listening to "What Faith Can Do" by Kutless (http://bit.ly/bpX5Hx) #pandora $fb
2010-04-24	ต่อด้วย Heavy Rain (มันซึ้งจริงเหรอ ??) ต้องพิสูจน์จ๊ะ $fb
2010-04-25	Toy Story 1 3D... worth 5 stars~ and Toy Story 2 3D is coming~ $fb
2010-04-28	that was just the deployment from hell...hate it when code does different things on different servers $fb
2010-04-29	a quick update post from the Cayman's keep eye on these tomorrow $HOT $SHLD $WYNN $AAPL $SLB $PRGO all setting up - later
2010-04-29	Gezellig, al dat vroegnaarhuiswanthetisvakantieverkeer... Wel erg blij dat ik met de motor was :) $fb
2010-04-30	Oil spill photos, approaching Louisiana. http://goo.gl/nHQF $fb
2010-04-30	RT @TelegraphNews Louisiana oil spill: slick reaches US coast http://bit.ly/c4sC61/mayo/become worst ecological disaster in US history $fb
2010-05-01	Rain just started near Iroquois Park. RT @cjweather: Special Weather Statement - Jefferson (Kentucky) http://goo.gl/fb/DTjtw $fb
2010-05-02	US Wind Industry Needs US Manufacturing http://bit.ly/aaEaHf $FB
2010-05-02	"The Grim Reaper wears a Teflon coat." #BadAss $fb
2010-05-05	My back is killing my lately. Thinking of buying a more ergonomic chair. Have you found that it makes that much of a difference for you? $fb
2010-05-05	arre!! $FB khul ja na!! aahhh!! :(
2010-05-05	Happy Cinco de Mayo! I'm making guacamole and salsa for tonight! $fb
2010-05-07	Search for violent criminals in your neighborhood http://bit.ly/dhsptn $fb
2010-05-10	This Thing Called Life Is A Trip And I Swear U Cant Miss It.... $FB$ http://bit.ly/9LNezJ
2010-05-11	RT @mattcutts: Now you can drag images into emails in Gmail: http://bit.ly/bjIpuG $fb
2010-05-11	twitter $FB lot of problem, What should we xpect 4 free
2010-05-12	temblorcillo! ... $fb
2010-05-12	$fb http://bit.ly/9Wl9uc Facebook’s Gone Rogue; It’s Time for an Open Alternative WIRED
2010-05-13	I think $SLB is solid here, $74 next step? @PetroLucre And I like 8% scaled profit legs on this one. Backtested! - $SLB
2010-05-13	$FB/FDK* partyyy :-* May14th - 9pm 144 parade st (off cranston st) Leave the beef @ home, no time for ya bullshit x3
2010-05-14	Great post should be read by any leader or wannabe leader RT @msuster Entrepreneurs Should be Respected, Not Loved http://bothsid.es/68w $fb
2010-05-15	Trying to sell some furniture on craigslist: http://austin.craigslist.org/fuo/1742632344.html $fb
2010-05-15	Q:your down width $fB right? A:Is my dispLay name SFBdiamond ? http://formspring.me/FDkDiamond/q/549741399
2010-05-17	Appearance Focus Rather Than Cancer Risk Affects Tanning in Young Women http://bit.ly/cFJ5Sg $fb
2010-05-18	@BoBJiGGy I see, don't write it on my $Fb then cuz my ppls ppl on there too, lol!
2010-05-19	http://bit.ly/aLmCxh Pakistan court orders Facebook blocked $fb
2010-05-20	incheon international design awards 2010.any1 interested? http://bit.ly/czEZKj $FB
2010-05-20	RT @ThaiShortNews MCOT: BTS-ใต้ดินหยุดพรุ่งนี้/ขสมก.วิ่งแค่1ทุ่มวันนี้/ตายปะทะ51เจ็บ394 $fb
2010-05-21	Road work on 5 Av S between 8 St and Stafford Dr $fb
2010-05-21	Isaac can officially pull himself up! Watch out world! :o) $fb
2010-05-22	RT @can_nw: "ผลงาน ตชด.ค่ายนเรศวรในอดีต..ล้อมปราบ นศ.ในธรรมศาสตร์ เมื่อ 6 ตุลา 19 // ถล่มพันธมิตรฯที่หน้ารัฐสภา 7 ตุลา 51" $fb
2010-05-23	Wow - This is the 1st time in ages that I'm watching live TV #LOSTFinale - Who else is doing the same? $fb
2010-05-24	Finally! $YHOO, $MSFT, $FB taking notes? :) RT @dannysullivan: Google Finally Reveals How Much It Keeps From AdSense http://selnd.com/9IQFGz
2010-05-27	$$ drillers going to come down now, $nov, $slb, $hal, $RIG...suspension of drilling #MKT
2010-05-29	esperando acotadito que lleguen las pizzas familiares #telepizza $fb
2010-06-01	ASUS announces Eee Pad, features Windows 7 and 10 hour battery life $fb
2010-06-03	I am grumpy. My transit plans were thwarted in San Diego: http://www.transformca.org/blog/when-transit-fails #cfc2 $fb
2010-06-03	Ok, did my 5 minutes. Yay! $fb
2010-06-05	Selling my iPhone. Let me know if you're interested $fb
2010-06-07	Yahoo strengthens Facebook ties http://bit.ly/9Ym8rR $FB
2010-06-08	Buy the Anti-BP? http://cnbc.com/id/37572522 $BHI $BP $HAL $MOS $SLB $WFT #CEOsCFOs #StockPicks #StockMarket
2010-06-08	Unfortunate for the MN mothers having a hospital birth on Thursday. Maybe things will change. $fb
2010-06-09	Just woke up. Gotta get ready for work. Need a red bull and a butter roll and I'm gooooooood! $FB
2010-06-10	Schlumberger To Speed Up Land Drilling Review in Light of Gulf - Stocks To Watch Today - $SLB $BP $APC $RIG $HAL $DO http://bit.ly/9xmZik
2010-06-10	ITSTHEPARTYLIFE.COM 1 YR ANNIVERSARY NEXT MONTH JULY 2-4 | 7DSTUDIOZ.COM " I CAME TO WRECK " ONE YEAR GALA COMING IN AUGUST $FB
2010-06-10	If you missed this past Sunday, you can hear part 2 of "Static" about Hearing the Voice Of God at: http://bit.ly/brJl2q $fb
2010-06-12	http://bit.ly/b1jrGW Mini Lady GaGa $fb
2010-06-12	Irish snug overpriced and loud. Now at gb fish n chips on broadway $fb
2010-06-12	Happy Saturday to you all $fb
2010-06-15	@jonathanglick actually surprised $AAPL, $GOOG & $FB haven't seriously pushed fashion and clothing industry data collection products yet. $$
2010-06-16	@JimeSanchezC @di_ro bue,, uds se agregan muruamente en el $fb.. y yo a le acepto a @hyperFEDEX.. e'aaa..
2010-06-16	nosqlsummer is tonight! http://nosqlsummer.org/city/philadelphia $fb
2010-06-17	Ela brincando de balanço; eu no LightRoom #flickr $fb http://flic.kr/p/8bi9cG
2010-06-19	RT @JorgeGuerra1: RT @Ale_RG RT @nivejail: #LaChicaDelDia http://twitpic.com/1y8ki2 ☛ @aleahumada / El lado bueno de Argentina jaja $fb
2010-06-19	today is a doing nothing day $fb
2010-06-21	YOOOOO! WIN TIX TO SEE PUBLIC ENEMY (ALL AGES) @ CONGRESS THEATRE JUNE 26 WITH AN RSPV HERE http://foccp.com/rsvp !!! RETWEET/REPOST!!! $fb
2010-06-21	Am I only one unhappy w/Apple's new right-angle magsafe power connectors? A) they either don't work w/my Speck case or block enet/FW. $fb
2010-06-25	PORTAL TO THE MEAT DIMENSION #Persona4 $fb
2010-06-27	With mindfulness, we see that samsara is a mistaken view that freezes reality into a concept.~~~Sakyong Contemplation $fb
2010-06-28	Washington's Anti-Stock Agenda? http://bit.ly/cME3Ck $AAPL $BAC $CHK $CMG $CRM $CVX $DECK $ESRX $ISRG $JPM $NFLX $SLB $WFC $WMT $XOM
2010-06-28	@discovermytaste isto e' muito fixe, n troco o #twitter pelo $fb :p
2010-06-29	@howardlindzon $fb will unite all beings - you'll see cats & dogs living together in harmony riding around in $tsla cars ;)
2010-07-01	looks like im gunna be pasty this summer http://stock.ly/1t6ndm $fb %%
2010-07-02	No Ryan Air, I will not pay the $6 air fare for "stand up seats" and pay to use the bathroom. I will walk instead. $fb
2010-07-03	A beautiful summer day. Hammock: check, outdoors speakers: check, grill on and ready for July 4th in Canada! $fb
2010-07-04	Mediatation is the Path and the Path is the Goal~~~Chogyam Trungpa $fb
2010-07-06	Terrible goalkeeping #worldcup $fb
2010-07-06	Ouch! That looks painful #NED How ould you feel if your face got caught mid-kick by a #worldcup player ? $fb
2010-07-07	Espana v. Nederland por la copa mundial! $fb
2010-07-07	nogmaals testen of dit op fb komt, moet ik dan nog iets toevoegen als #fb of $fb of weet ik veel wat #durftevragen
2010-07-08	Owner of Exploded Rig Exploits Offshore Status http://bit.ly/bNTV8F $BP $BP-LN $RIG $SLB #PoliticsGovernment #Commodities #Energy
2010-07-10	Oh nooo... 1-1 $fb
2010-07-12	True love is the natural energy of our settled mind, an inexhaustible resource.~~~Sakyong Contemplation $fb
2010-07-13	looks like @hedgieguy is really hoping for a rally in todays market...http://stock.ly/4826xr $fb %%
2010-07-14	MO Gov Nixon to sign Ford Claycomo tax break bill Thursday at UAW Hall. http://www.kmbc.com/politics/24252944/detail.html $fb
2010-07-15	this firefox theme makes my firefox feeling "HOME" again http://bit.ly/9cfGwo $fb
2010-07-15	LOL :P RT @SPECIALONE12: hoi lei en $fb la mejor frase "lo ke no te mata te hace mas hijo de puta" .........
2010-07-15	hoi lei en $fb la mejor frase "lo ke no te mata te hace mas hijo de puta" .........
2010-07-16	Cramer's Plan for Next Week's Earnings http://cnbc.com/id/38283208 $ACN $CAT $IBM $PEP $SLB $UTX #StockPicks #StockMarket
2010-07-17	TerraPower - Innovation $fb http://icio.us/0fbhcd
2010-07-17	what the hell is an unusualist? Seems to be a mime who talks. $fb
2010-07-18	Take that Ottawa by-law. You have been served a Weezer! @ottawabluesfest $fb
2010-07-19	Daily International Briefing from Global Investing on http://bit.ly/dDaAQT $IBN $PT $GSK $VVUS $FCO $BNS $WSH $SLB $RIG $TS #covestorlive
2010-07-21	With Oil Rebouding, This Is Stock to Buy http://cnbc.com/id/38347416 $BP $HAL $SLB $WFT #StockPicks #StockMarket
2010-07-23	$Fb]JiAQOzA8om (14 characters) #password
2010-07-28	Now it's #topgear #time! =) $fb
2010-07-31	@contactwahyu Iki nyoba maneh bro... Rupture ambek opo maneh jurus;e? @isaac_young $fb
2010-08-01	Video: Weekly watch list is uploaded. Charts: $POT, $COP, $NOV, $SOHU, $SWKS, $APA, $LVS, $GMCR, $CLNE, $SLB and more http://bit.ly/68BFps
2010-08-03	My new housemate arrived last evening, she's here from Maui, studying for a law degree. $fb
2010-08-03	Windows7에서 Capslock키를 Ctrl키로 변경하는 방법... 정상동작 확인 From CapsLock To Ctrl on Windows7 http://bit.ly/9iqPPY $fb
2010-08-04	RT @cocoy: Facebook buys Friendster's Patents for US$40 http://bit.ly/dqjUfs $FB
2010-08-04	Liverpool play tomorrow morning and it's gonna be amazing. COME ON YOU RED MEN!! #liverpool #lfc #ynwa $fb
2010-08-04	With the patent transfer one can only conclude, Friendster is dead. long live Facebook! *cough* Sorry, i still don't get Facebook. $FB
2010-08-04	Facebook buys Friendster's Patents for US$40 http://bit.ly/dqjUfs $FB
2010-08-04	Looking for the best biography out there on Teddy Roosevelt. My interest was peaked as I grabbed coffee this morning. Recommendations? $fb
2010-08-05	Up early this morning to get an eye exam. ENMA302 Test tonight followed by OAR and then DJ Kristos' going away gtg. Fun day ahead. $fb
2010-08-07	I've always said all Japanese have obligatory Ninja training since childhood, here's proof: http://j.mp/bKvfeJ. $fb
2010-08-07	GOAL!!! 2-0 TFC! $fb
2010-08-08	Friend and co-editor of late Swedish crime novelist Steig Larsson fills in some bio facts http://bit.ly/aU8xYA $fb
2010-08-10	RT @kriter7 @Cega_ Enseguida subiré unas aL $FB || Ya dijiste brother!!:: :D
2010-08-10	@Cega_ Enseguida subiré unas aL $FB
2010-08-10	"Resisting arrest without violence" whatever that means. The cope were too busy tasering a kid with Down Syndrome. http://bit.ly/9udMVi $fb
2010-08-11	Why does #twitter face scalability issues? and where as $FB doesn't? They both are hosted with Amazon EC2 - its not hardware for sure
2010-08-13	Just got an RSVP from someone I don't know, commenting that whoever did the invites chose the perfect font, what is it?! GOTHAM babeh! $fb
2010-08-13	Funny game in HTML5 http://o.pckg.in/cKbbwQ $fb
2010-08-13	@DanielaDurazno se utilizan para los juegos o los regalos de facebook, para los de PF no te sirven... lo mínimo son 25PFcash por 49 $Fb
2010-08-13	Thanks for the ass-raping @ticketmaster. You make buying concert tickets a horrible experience ($15 convenience charge? FUCK YOU) $fb
2010-08-19	Morning thought RT @TomZiglar: Success is a personal standard-reaching the highest that is in us-becoming all that we can be. Zig Ziglar $fb
2010-08-20	con el chiquitito enfermito nuevamente, tuvo 39, ni yo me lo creía, y ahora solo 38, pero sigue despierto, esperaré su evolución $fb
2010-08-20	Average 1960s US home: 1,200 sq. ft. Grew to 1,710 in the 80s. 2,330 in the 2000s... 2010's? What's the sq. ft. underneath an overpass? $fb
2010-08-20	RT: @jm_mendez: #FF @biotoxik #Chiva hermana, alegre, ademas anda metida en #edrugs hahaha. Pambolera y trabajadora. // :) Graciias $FB
2010-08-21	http://tweetphoto.com/40527412 $fb
2010-08-22	So crowded & noisy @ major rama3. can they stop yelling $fb
2010-08-23	Random fun fact: every 11.6 days is the equivalent to 1 million seconds. $fb
2010-08-26	$FB => #FB U____U
2010-08-26	jajajaja en $FB hay un grupo que titularon: 'El sexo alarga la vida; ven aquí y hazme inmortal! ' jajajajajajajajaja XD #memeo ..
2010-08-27	RT @wsdot: Declaring today 2-second Friday. Take the time to put 2-seconds between you and the car in front of you. #2second $fb
2010-08-29	“If you’ve found what seems to be the truth and it keeps changing, then you haven’t found the truth yet.” Dzogchen Ponlop Rinpoche rt $fb
2010-08-30	Whoever developed FaceBook($FB) for BlackBerry($BB), they must hate $BB. Worst app ever in comparison to $FB for iPhone. #bbuser #blackberry
2010-08-30	Germans worry too much about personal data privacy; Want to bar employers from doing basic $FB searches http://j.mp/cnWYMc
2010-08-31	Good Article $GOOG, $FB RT @TarynSouthern: Phone Numbers Are Dead, They Just Don't Know It Yet. http://su.pr/1KsqVP
2010-09-01	Interesting news out of QC - RT @CBCArts: MSO gets $35.5M from Loto-Québec http://bit.ly/9Hp1IM $fb
2010-09-02	오늘은 행복을 찾아서 떠나고 싶은 하루입니다. 진정으로 가장 행복한 미소를 간직하고 싶은데 미소가 나오지 않는데 아무튼 즐거운 마음으로 이제 태풍도 지나갔으니 모두가 행복한 마음을 가지기를... 참 태풍에 영향받으신분들 힘내세요. $fb
2010-09-03	RT @dmoren: I think the most disappointing part of iTunes 10 is how it didn't automatically upgrade my library with better music. LOL :D $fb
2010-09-05	You've reached middle age when the phone rings on Saturday night, you pray it isn't for you $fb
2010-09-06	ebéééédet! $fb
2010-09-10	Google Instant creo que es de lo mas inutil que saco Google lately $fb
2010-09-11	"Atmosphere" by Joy Division is one of my go-to "if I need to cry" songs. $fb
2010-09-12	1116 words now. Having fun writing a huge sword fight scene. #writingagain #WIP $fb
2010-09-14	$SLB http://chart.ly/sq77f9d Rumor has it $SLB will pre-announce negative results tomorrow.
2010-09-14	I hate it when I can't sleep. $fb
2010-09-15	CURSE MY SZ 14 FOOT #noshoesfordan $fb
2010-09-15	Copyright & Cocktails: http://www.theatlantic.com/food/archive/2010/08/the-era-of-copyrighted-cocktails/62153 $fb
2010-09-15	$FB GM$
2010-09-19	man $FB,GM$
2010-09-20	Facebook $FB Is Secretly Building A Phone that may come in under $50 http://tcrn.ch/b4R2Hj
2010-09-21	Ninja Gaiden 3; because everyone likes being raped every once in a while. (I never even made it through the first level on NG Black) $fb
2010-09-22	RT @practicallygrn: 11 LEED certified eats: @ChipotleTweets @PizzaFusion @DunkinDonuts @Arbys @foundingfarmers + more http://ow.ly/2HGCr $fb
2010-09-23	booked a hotel at the Hilton Penn Station in Newark, hope it works out. @weezawear is so much better at this, least its cancelable. $fb
2010-09-24	Seabird – A Community-driven Mobile Phone Concept from #mozillalabs #mozilla $fb
2010-09-24	BLood forever.. An we`re beautiful. $FB
2010-09-30	Facebook $FB sales said to be pushing $1.75B this year. If true that's pretty spectacular and they are just getting started. #yam
2010-10-01	Watching the Winklevoss brothers whine and moan on @CNN re $FB. Must be great to have a career based upon litigation rather than talent. $$
2010-10-02	Denard Robinson is an absolute FREAK $fb
2010-10-03	$SLB http://chart.ly/h6oa5t3 $SLB highly correlated to XLE should participate well in a run higher
2010-10-03	$SLB http://chart.ly/hat8sib Moving higher, with resist at 63 then 66, supp at 61.90
2010-10-03	New Blog Post: From Bad to Great- A Trader’s Steps to Improve Performance (Examples) http://bit.ly/991OiK $study $AEM $SLB
2010-10-05	Ooop Did my professor jus get a $FB pop chat while he teachin lls
2010-10-06	Here it comes! $Facebook working towards outGoogling $GOOG - $FB announces backup storage plans for ur #Facebook stuff! http://bit.ly/d3WHaH
2010-10-06	County salaries may face freeze http://tinyurl.com/26byr9p $fb
2010-10-07	let $lastFB :=for $x in /marcas_de_fuego/metadata order by $x/mdate descending return $x for $fb in $lastFB[position()<5] return $fb :)
2010-10-08	10 Things You Need To Know Before The Opening Bell $SPY $GLD $SLB $GENZ $SNY by @WhiteGM http://read.bi/aCvh3V
2010-10-10	Man tror det inte men det finns tydligen "folk" som är under 25. Hört på stan. $fb
2010-10-10	New Google Car can drive itself in traffic... pretty amazing test results! http://nyti.ms/aP5iCy #google $fb
2010-10-11	At Braves game- let's go! $fb
2010-10-12	[Scary & Cool] Carnegie Mellon has taught a computer (NELL) how to read, learn and judge facts from the internet: http://bit.ly/cnaKn5 $fb
2010-10-13	@JwYarow via @alleyinsider does bang up job blogging live announcement of $MSFT + $Facebook leveraged search on $FB http://read.bi/dcNO9e
2010-10-14	@jstylman Just had a quick convo with @christianhern ex-Googler now head of $FB intl. bizdev - FB and $MSFT matchup is *crazy* smart.
2010-10-16	Now, that is the way I like it. Michigan Defence does a 3 & out, Followed by a touchdown drive. #goblue $fb
2010-10-17	RT @erawat: You will never WIN again - Liverpool #lfc $fb
2010-10-17	Simon MacCorkindale Dies at 58 http://bit.ly/a53Mgl $fb
2010-10-17	gettin up early to fly out to Philly. $fb
2010-10-17	You will never WIN again - Liverpool #lfc $fb
2010-10-18	Have you heard? There's a 'Voodoo' button in the latest Photoshop CS5 - http://bit.ly/9BhlJm $fb
2010-10-18	Have you heard? There's a 'Voodoo' button in the latest Photoshop CS5 - http://bit.ly/9BhlJm $fb - RT @edwardsuhadi
2010-10-18	Check this video out -- Kids Behind Bars http://www.youtube.com/watch?v=DII1uVbf83U … via @youtube $fb
2010-10-19	you know you're getting old when Kashi Go Lean Crunch is your idea of "sugar cereal" $fb
2010-10-20	@Mooniedictator chừng nào đem đồ qua cho t zậy ku??có cments thì wa $FB nha.t ít qua đây lăắm
2010-10-21	"Are you 14 and is it 1977?", "Shit... I wish." $fb
2010-10-22	Schlumberger Third-Quarter Profit Doubles on Onshore Drilling http://ow.ly/2XFaR $SLB
2010-10-24	RT @HackerNewsYC: Facebook to Raise Series E Funding with Apple as Investor http://goo.gl/fb/s1zdr $AAPL $FB
2010-10-24	Marti Jones- $FB$ And Thats It If Im Dog She Ah B**** - L Capone....Only Right "If We Aint Fly"
2010-10-25	Going to see Hans Zimmer at a Q&A wednesday night. Living in Hollywood does have some very nice perks. $fb
2010-10-26	Suddenly can't seem to stay awakem,............................................................. $fb
2010-10-27	Nice to go to sleep early tonight with warm fuzzies. *hugs* all around - happy hangover club for you all tomorrow! $fb
2010-10-27	@Woodgate tout simplement try { $fb->api(...); } catch (FacebookApiException $e) { ... } ?
2010-10-27	subirá el precio de la cerveza Nooooo! $fb
2010-10-28	Laat ik die onverschaamd bumpen, want ik heb, besef ik, in tijden niet zo goeds gezien: de Chrislam. http://bit.ly/bWn3nf $fb
2010-10-31	Yall go on phish's fb page and vote me as best costume.. clearly, I'm the unicorn. $fb
2010-10-31	epic acid is sounding less epic now.. something not quite there yet $fb
2010-11-01	Chief economist at $SLB appears to have gotten religion about peak oil and EROI http://bit.ly/aXF8aD
2010-11-03	Stocks... http://inv.lv/c2PgQ1 $.DXY $AA $AET $AXP $BAC $BUD $CSCO $CVS $CVX $DD $HAL $HPQ $INTC $JPM $KKR $MOT $PHA $SLB $TWX $XOM
2010-11-03	RT @vdrover: Lets have a conversation! Try the all-new #Agora forum today! http://bit.ly/99sNHU #Agora #Joomla! $fb. #jos
2010-11-04	$SLB - Blog Post: Schlumberger: A Lesson in Patience http://stk.ly/beoOkR $CALL - Wild Ride in a Complex Options Strategy
2010-11-05	$7200 personal donation vs Fox News' >$1 million RT @cnnbrk MSNBC suspends host Keith Olbermann indefinitely for donating money to Dems. $fb
2010-11-05	@anthemis $FB vs USD piece reminds me of sections on in game economies and arbitrage in @doctorow's For The Win http://is.gd/gJRLy
2010-11-06	4Square, $FB, $GOOG, etc. haven't even scratched the service of what can be done with location-based services. Entrepreneurial ops galore.
2010-11-06	<?php $fb="Diwali was full of php crackers"; $emicon= ":)"; echo $fb; echo $emicon; ?>
2010-11-07	Symphony orchestras are just really good cover bands. $fb
2010-11-07	Very cool way to fire your boss! new article reveals all http://dld.bz/2BSJ $fb
2010-11-10	The virtues of shipping: “…if you’re not embarrassed when you ship your first version you waited too long.” http://bit.ly/9EVhBb $fb
2010-11-12	U.S. Stocks Drop on Concern China Will Raise Rates; Alcoa Falls http://ow.ly/392VL $AAPL $AA $SLB
2010-11-12	Facebook to launch “Gmail killer” webmail on Monday http://bit.ly/cDez1b $FB, $GOOG
2010-11-13	อัพไดเสร็จแล้ว จั่วหัวน่ากลัวจริงๆ​"คลั่งกระเป๋า" 555+ $FB
2010-11-14	RT @FrankOrozco: Esto es demasiado Geek hasta para mi!!! @Garvid y Zelda! http://twitpic.com/36zx6p // FTW!!! $fb
2010-11-14	RT @querellecafe @DjShawty jij bent een hele goeie dj! #dusdat $fb
2010-11-15	Contactor: une nouvelle application qui permet de faire des appels vidéos sur Facebook http://bit.ly/aGk9sx $fb
2010-11-16	Vinish Garg of Vwhite won the #STC India Contented floor prize of 10 courses in writing web content. Congratulations! http://vhite.com/ $fb
2010-11-16	Last day @GC. I miss king-size bed and air conditioner. $fb
2010-11-19	Harryporterpalooza 2010. $fb
2010-11-22	Does anyone have any suggestions for a hosted exchange account that allows for iPhone sync. $fb
2010-11-23	Notice how the dollar/gold relationship seems broken? Dollar ripping up and gold up too now :) /GC's should be monstrous in 2011 $fb $$
2010-11-24	26 พย. พรุ่งนี้ สภากาชาตมารับบริจาคโลหิตที่หน้า AIT 9 โมงถึงเที่ยงคร๊าบ #redcross $fb
2010-11-24	No runnig today. Just walking to let my ankle continue to heal. Never thought I'd say this but I'm missing the running. :( $fb
2010-11-24	เรือรบยูเอสเอส จอร์จ วอชิงตัน เดินทางออกจากฐานทัพในญี่ปุ่น มุ่งหน้าสู่เกาหลีใต้ ขณะที่ญี่ปุ่นเกรงว่าสงครามอาจทวี... http://bit.ly/hqCc2Y $fb
2010-11-26	Al Parecer Se Viene El Notebook Nuevo!! $fb
2010-11-28	5% mgmt + 5% and 10% perf. fees - hedge fund like fee structures for liquidity on single private companies $FB, $TW http://bit.ly/hbiNri $$
2010-11-28	tengo que confezar qlos mejores placeres de la vida se viven con un buen trago de vino y una tarde tan tranquila como en el rancho =) $fb
2010-11-29	@flare9x @paulwoll is that a nice C&H on the $SLB weekly? http://finviz.com/quote.ashx?t=SLB&ty=c&ta=0&p=w
2010-11-29	Ashley Wilson keys Portage Northern girls basketball team to season-opening win http://bit.ly/iad3xX $fb
2010-11-29	Ugh..nap time me thinks. $fb
2010-11-30	$SLB http://chart.ly/s846dny Watch for a breakout over 77.25. RSI has room to run.
2010-12-02	RT @record_mexico: Impresionantes los abucheos que le dan en Cleveland a LeBron James cada vez que tiene el balón $fb
2010-12-02	$FB will IPO around Oscar week, late March, "TheSocial Network". RT @momomiester: @TheresaMcCabe I smell an IPO coming! I hope. $$
2010-12-05	You can get the new Facebook Profiles added to your page by going here http://on.fb.me/hoR7Ta $FB
2010-12-07	So my mama thinks that when I'm not home, I'm probably out "Prosituting"... da eff?? $fb
2010-12-08	hhaddoohh,,bisi mood kd bersahabat lalu! Masa harus slalu jelek mun kdd dopingnya. >,< *dodolnih *pinagajePart2 $fb
2010-12-09	Students. Gamis/Solidariti Mahasiswa Malaysia. is it necessary for you to do such a protest? Don't you have better things to do? Trash. $fb
2010-12-10	Interesting piece on Musical Chills! http://bit.ly/h8a54t - the team says "the older we get, the fewer of these moments" $fb
2010-12-12	Moved the blog to Jekyll, set up a style, and added a few more posts.talking about the whole mess. Not sure I'm happy with the colors. $fb
2010-12-13	suficiene tuit $fb..regreso a memir!!!!
2010-12-14	RT @MauckAndrew: Reflecting on 2010, $goog amazing in helping get @3ptscomm launched & productive. gmail, calendar, docs $fb did very little
2010-12-14	SingTel technician resolved my MioTV issue. Apparently the setup box failed due to a loose connection. $fb
2010-12-15	T. Boone Pickens Made Out Like A Bandit Buying Oil Stocks After The Spill $BP $SLB $NE $QEP http://read.bi/espJUO
2010-12-15	@Smoovo325 you better believe it! We collabin wit $FB$ ??
2010-12-16	wonders what it takes to be smarter than Google. If they're on an eventual collision course with #FB, and I'm still around, my wager is $FB!
2010-12-16	Creo que che $FB esta fallando xS
2010-12-17	@immDMAN $FB FOLLOW ME BRUH
2010-12-17	Keep watching for updates on the 2011 Diamond Volunteer Program-4 winners just announced: http://dld.bz/BdE8 #swfl $fb
2010-12-19	man wtf fuk you uhh bitch #youmusthave been smokin sherm if u thought i wasnt $avage locc frumm $FB i will rob yo grandma house lmao
2010-12-19	"Be bold. If you're going to make an error, make a doozey, and don't be afraid to hit the ball."– Billie Jean King $fb
2010-12-20	Oil Heads Toward $100: Good For Investors, Not Consumers http://bit.ly/hTQj6b $CVX $MUR $OXY $SLB #Economy #Economy #InvestmentStrategy
2010-12-21	Tomorrow night is ladies night on the Spike Hill stage MotherMoon www.myspace.com/mothermoonmusic at 10:00 and Lisa Jaegi at 11:00! $fb
2010-12-21	「武士の家計簿」、明日観に行こうと思ってチケット予約。朝一の上映で、と思ってたけど、9時5分からなので、バタバタになりそうなので14時半からのにする。お昼を友達と天一で食べるから、そのあと。久しぶりだなぁ、楽しみ。 $fb
2010-12-23	Is There a Worthy Trade in Nanotech? http://bit.ly/e1vmHn $BHI $DE $LTD $MON $NG $PKI $SLB $TC $WFT #StockMarket #StockPicks #MadMail
2010-12-24	Merry Christmas to all $fb #christmas #holiday #happy holidays #party-time
2010-12-26	Hy vọng và lo lắm cho năm sau! $fb
2010-12-28	US Gas Prices Top $3 a Gallon http://bit.ly/dHDuIe $CVX $MUR $OXY $SLB #Economy #Economy #InvestmentStrategy #StockMarket #Environment
2010-12-28	NYTimes: You’ve Got to Have (150) Friends http://nyti.ms/hqtwPC $FB
2010-12-31	NYTimes: The Winklevoss’s $140 Million Facebook Question http://nyti.ms/dS0Odz $fb
2010-12-31	After a great run. Exited $goog today in my 401 k. Love them to pieces, but $FB cometh
2011-01-01	Headed home $fb
2011-01-01	The @Stocktwits50 List for/enero/1, 2011 http://stk.ly/eN7L6y $SLB $JAZZ $CMI $CAT $AMZN $WFMI et al
2011-01-02	Report: Facebook Raises $500mil in Funding, Now Worth $50bil http://j.mp/fMR2vC »Me: Is 2ndary market trading setting pre-IPO valuation? $FB
2011-01-02	$FB valuation is insane, but still deserves a wow. Facebook is a US$2 billion dollar (more or less) business.
2011-01-02	@howardlindzon I think you meant in $fb
2011-01-03	$GOOG has a market cap of $192B and $YHOO has a market cap of 21B, so I think to put $FB at $50B is seriously a stretch.
2011-01-03	Maybe it's just me, but at a $50B valuation I think I can find better investments than the pre-IPO Facebook $FB
2011-01-04	Most recent $FB valuation puts the company's P/E multiple at 100+. $GOOG is 24. $AAPL 22.
2011-01-05	$VPRO L2 beautiful...next HOD is up: 0.035$! Let´s see it! $fb http://disclaim.it/f/8ck5
2011-01-05	In order to join the $gs + $fb fun, you need to have a Status Upgrade pass. http://bit.ly/i6xQBu
2011-01-05	@hblodget @mathewi @cdixon not sure why you would buy $fb at 25x rev (without reports to analyze) when you can buy $aapl
2011-01-06	$GS customers have until Friday to commit to investing in $FB and until next Tuesday to wire money to the firm.http://http://reut.rs/gXDQSS
2011-01-06	@ReformedBroker The odds have gone way down, but I still say $FB should IPO to coincide with "The Social Network" Academy Award win.
2011-01-06	Having said that about Facebook, if anyone wants to give me and @jamesproud $FB stock you know how to get in contact.
2011-01-06	@HCPG $SLB TO 74........HOLY COW WOW!!!! THAT'S SOME SERIOUS SH*T!!! If $SLB goes to 74, i hate to see what SPY will do.
2011-01-06	$SLB http://chart.ly/kr7uucf Think we'll eventually get a retest of 74, we're buyers of that for a trade
2011-01-07	I officially need a rather large libation which will help me calm down from this rather long and *interesting* day. $fb
2011-01-08	RT @thejoshuablog: Via @DailyKos: Flashback: Giffords on being on Palin's crosshairs target list http://bit.ly/gqpkeX | #p2 #p2b $fb
2011-01-09	@howardlindzon whomever shorts $Fb on their first day would lose. All the hype built up on that 1st day of trading will make the IPO explode
2011-01-09	will be looking toward drillers and $FCX on Monday - already in $RIG, $DO - $SLB next
2011-01-10	@LaurenLaCapra I'm not sure where to start with the $GS disclosure. Will this include the magic $FB fund, or the puppy mills they IPO
2011-01-10	The Legal Issues in the Goldman-Facebook Deal http://nyti.ms/fsB1fy $GS $FB
2011-01-10	its weird that everyone is starting to talk about pumping money into $FB and i'm just starting to totally hate it,i will have to delete soon
2011-01-11	RT @uolifer: Checking out "An Evening With Eric Roberson and Friends" on Soul Commune: http://ning.it/dNNubI $fb
2011-01-12	$fb problems anyone? @dutweets
2011-01-13	Tonight we're gonna be talking about Brett Favre's sister & i got the keys 2 the kingdom on A-Why 66% of US=fat B-How gyms can make $ $fb
2011-01-13	as a former mid-level employee, applying for intern positions breaks my heart #happy2011 $fb
2011-01-13	20 Large Cap Stocks Being Targeted by Short Sellers http://seekingalpha.com/a/5a3c $IVV $XOM $MSFT $PBR $WMT $VALE $KO $TOT $SLB $COP $ABV
2011-01-14	If Facebook does ever go public, what should its ticker symbol be? $FACE is already taken. But $BOOK, $FB & FBOK available. So is $ZUCK.
2011-01-14	we begin m-fri lunch next week! boar's head meat/cheese, artisan bread, organic produce. $10 adult happy meal: sandwich/chips/drink $FB
2011-01-14	Pro Traders: Should You Follow Kremlin into BP? http://cnbc.com/id/41081949 $BP $GCC1 $MUB $SLB #FastMoney #StockPicks
2011-01-18	Perspective: Apple is sitting on a pile of CASH that is 30 x Facebook's revenue. $AAPL $FB
2011-01-18	Is Schlumberger About to Break Out? http://cnbc.com/id/41135931 $SLB #TechnicalIndicators #StockPicks #StockMarket
2011-01-19	Cramer's Mad Money - Apple Is Bigger Than One Man (1/18/11) http://seekingalpha.com/a/5aqo $AAPL $CLH $BP $SLB $C
2011-01-20	Why You Should Buy F5 Networks http://cnbc.com/id/41174074 $FFIV $MOS $SLB #Internet #Earnings #StockPicks #StockMarket
2011-01-21	$CAT looks like it could breakdown on Monday (short setup) and $SLB pulled back to its trendline for a possible bounce http://stk.ly/gicoBI
2011-01-21	Schlumberger Limited CEO Discusses Q4 2010 Earnings Call Transcript http://seekingalpha.com/a/5ba1 $SLB
2011-01-21	4 energy stocks for the coming year: Petrobras $PBR, Schlumberger $SLB, Diamond Offshore Drilling $DO and El Paso $EP. http://cot.ag/gqSWnB
2011-01-21	This Week's Rising Star Buys ($ATPG, $BRK-B, $DO, $EP, $PBR, $SLB) http://www.fool.com/investing/general/2011/01/21/this-weeks-rising-star-buys.aspx …
2011-01-22	$SLB : Schlumberger Limited (SLB) reported robust fourth-quarter earnings of 85 cents per share (excluding one-time i http://bit.ly/fCHRYt
2011-01-23	Newest Economic Indicator: More Companies Buying iPads http://bit.ly/f5u6yW $AAPL $ADM $BAC $IBM $SLB $WFC #RetailSales #Economy #Economy
2011-01-24	How to Trade (or Dance) the Oil Contango http://seekingalpha.com/a/5bjo $BHI $BNO $BP $CVX $ESV $HAL $NE $OIH $OIL $RDS.A $RIG $SLB $TOT
2011-01-25	You know what Windows does way frickin' better then OS X? Playing nice with the other system's network drives. $fb
2011-01-25	Stopped out remaining $SLB 82.88 +19%; $SLB/agosto/72.5 $Call 13.75 just under break-even
2011-01-25	#PutCallRatio Energy>>>> $XOM at 0.25, $SLB at 1.42, $COP at 0.71, $BHI at 0.30 #options
2011-01-25	Cramer's Mad Money - 7 Reasons for the Momentum Shift (1/24/11) http://seekingalpha.com/a/5bmi $WY $UNP $CSX $AA $PPG $AAPL $SLB $INTC $GE
2011-01-26	BlackRock Prefers Oil Explorers, Services as Crude Prices Climb http://bloom.bg/gW9OQW $APC $BLK $HAL $NFX $OXY $SLB $XOM
2011-01-30	We're really not a very curious people. A Golden Age of Foreign #Films, Mostly Unseen - http://nyti.ms/hm8uYb $fb
2011-02-03	AFP: US assures that EG army won't fire on protesters. Such a relief! Wait, why should the US give assurances re: #Egypt army?! #jan25 $fb
2011-02-14	Deadline Feb.15 - Popular Culture and Urban Space in Africa (Africa Issue of The Int'l Journal of Sport) http://writersafrika.blogspot.com/2011/01/call-for-submissions-sport-city-popular.html … $fb
2011-02-14	RT @InvestorPlace: Try a $SLB Call Spread to Ride Gas Rise: Take advantage of an up move in SLB by @Dan_Passarelli http://bit.ly/hC1UA1 $$
2011-02-21	Being on a tour bus is pretty much exactly like being on a pirate ship. Minus the wood leg and eye patch. $fb
2011-02-25	Infinite loop in Facebook Application: Replace this line $fb_user_id = $facebook->require_login();to $fb_user_id = $fa http://bit.ly/fCkKUB
2011-03-01	#Tattoosday Face tatts are so in season. Gucci's mom? http://ow.ly/i/8GFt. Check the rest on http://www.tittsworth.com. $FB
2011-03-28	$SLB, $GBCI hit new lows http://topbreakoutstocks.com/low
2011-03-31	RT @john_frankel: The Rise of the “Second Internet” and What It Means http://bit.ly/huptP7 #amazinganalysis $FB $234,000,000,000 - THX
2011-04-02	RT @ethicalme: RT @timesofindia: India win the Cricket World Cup 2011. The Cup comes home after 28 years. Congratulations Team India $fb
2011-04-07	But i would have to really attenuate things to figure how the shutdown impacts $SLB, $BHI, $BMY etc
2011-04-15	Halftime: Oil May Not Plateau Until $150 http://bit.ly/fTVy3b $CLCV1 $DXCV1 $GOOG $HAL $NOV $OXY $RIG $SLB $XOM #StockMarket #StockPicks
2011-04-18	Face-off! RT (China's) $GOOG ($BIDU), $AMZN ($DANG), Twitter ($SINA), YouTube ($YOKU) list in US - China's $FB Renren ($RENN) filed IPO Fri"
2011-04-21	A nice earnings roundup from @MarketBeat. http://on.wsj.com/hDSw88 $MCD $GE $VZ $BAX $LUX $SLB
2011-04-25	Ryan Phillippe says in plans to quit acting in movies. Which begs the question: Can you quit something you haven’t done in 5 years? $fb
2011-04-27	Tornado that hit Tuscaloosa is headed for Birmingham. Strong debris ball. $fb http://twitpic.com/4qaczt
2011-04-27	Special prosecutors in State's Attorney Lou Bianchi probe want judge disqualified from case over 'conflict' http://shawurl.com/uk $fb
2011-04-27	RT @100WAPI: You know it's bad when @spann reports a 17.5 tornado signature, then says he thought the scale was 1-10. #alwx $fb
2011-05-13	...in the United Arab Emirates. I was thinking that was the surprise stop, but wasn't sure. Now I am! It WASN'T. Thanks you guys!!! $fb
2011-05-23	Gang of Six Deficit Fighting Group Collapses — Will Congress Destroy Our Country Over Politics? http://ow.ly/50y9x $fb
2011-05-31	Video review of current swing trade positions via @gtotoy $ATPG $DE $ISRG $MRO $NTAP $SLB $SLV http://stk.ly/kIC2dH
2011-06-01	Oscar update: Ultrasound revealed nothing, blood tests were "perfect;" he's having some GI tests sent to TX. (con't) $fb
2011-06-01	Gorgeous RT @adoniramsides: It's been seven days since my last post but nonetheless, here it is: http://ow.ly/57hII $fb
2011-06-01	It's been seven days since my last post but nonetheless, here it is: http://ow.ly/57hII $fb
2011-06-02	@julpepitone I still think that Facebook has some decent options. $BOOK, $FB, $LIKE & $POKE would all work. Of course, there's always $ZUCK.
2011-06-03	WSJ.com - Acer Reviewing Inventory Strategy http://on.wsj.com/iP3tpw Acer taking $150m charge due to low demand in southern europe $fb
2011-06-03	first article I've read where a trader explains his forecast inputs for oil -- thank u! $CL_F, $XOM, $SLB, $CVX, $BAS http://stk.ly/lEa11E
2011-06-06	$APPL just screwed $FB but integrating twitter directly into the OS.
2011-06-11	British GQ has an 'Erotic Affairs Editor'. I want her job! $fb
2011-06-15	$P first day of trading was not quite the same as $LNKD. I bet $FACE or $BOOK or $FB or $FCBK will be pretty crazy though.
2011-06-17	#mafiawars #mobwar- One Pocket of V High Employment Demand Great Infographic via $GOOG $FB... http://stk.ly/jcc6En , http://bit.ly/mgp1
2011-06-18	SEVERE T-STORM WARNING for Callaway, Cole and Moniteau counties until 9:15pm. http://twitpic.com/5djyss $fb
2011-06-18	The @harmongreg is going bizonkers on Chartly this afternoon - Do Not Miss http://stk.ly/can31A $SOLR $SLB $RS $PPG $NOR
2011-06-20	Just got my VIP tickets (& my ticker: IdeaJ ) to @chrispirillos Empire Ave event Wens. #EAv @sarahlane $FB #Seattle http://bit.ly/mm6Sdb
2011-06-25	Make it a priority to sign up for this weekend at www.actualgains.com . We will provide additional info on $FB… (cont) http://deck.ly/~gbgVI
2011-06-29	The reason you use "service httpd reload" instead of "service httpd restart" on live production servers: $fb http://yfrog.com/kecbpp
2011-07-01	Google+ turned off invites all those who in (as far as I know & can see myself). You have to wait until Google bestows us power again. $fb
2011-07-02	RT @MiguelTorresMMA Wand looks like Lionel from the Thunder Cats, Leban could be Mumra if he was a little more evil, just saying. $fb
2011-07-02	Wedding day in LA at the Walt Disney Concert Hall, @mareefrances and I are about to throw down. $fb
2011-07-04	it has to be good, all I do is call $fb->getLogoutUrl(); just like in the examples :-/ oh well.
2011-07-06	Twit.tv/live is running the LIVE super VIP Facebook Announcement w/ commentary to explain what the hell #Zuckerberg is try to say. $FB $lnkd
2011-07-07	Every friend you refer in our $FB contest means $1 for cleft lip surgery. Please #HelpAnnie and #operationasmile : http://on.fb.me/mivaBX
2011-07-08	Stock Market or Government Data, Which is Right? http://bit.ly/qTMZWG $.DXY $AZO $CLCV1 $COP $CVX $EEM $GM $HAL $SLB $VIX $VLO $WNR
2011-07-11	President Obama to the Republicans, "you talked all that ish about reducing the deficit, sold wolf tickets, but you ain't ish" $fb
2011-07-12	RT @stocial: The Real Evolution - $GOOG, $FBOOK, $TWIT, $FB, #GOOG, #FBOOK, #TWIT, #FB, #Facebook, #Google, #T… (cont) http://deck.ly/~X1AjB
2011-07-16	Earnings this Week: http://stk.ly/pO3l2c $AAPL, $WYNN, $ISRG, $CAT, $HAL, $SLB, $IBM, $INTC, $QCOM, $YHOO, $CMG, $WFC, $BAC, $EBAY, $FFIV
2011-07-25	1 of my fave weekly reads RT @MercenaryMike View From the Turret - trading ideas for the week http://stk.ly/oeLZfo $MOS $JPM $SLB $NTES
2011-07-28	Saving troops' lives all in a day's work for these #dogs http://bit.ly/nfNHTz #sot $fb
2011-07-28	Cramer... http://bit.ly/pBUCrK $AAPL $AMZN $ARG $BA $BHI $CMI $COH $DD $DE $DOW $GOOG $HAL $HON $JWN $PCP $POT $PVH $SLB $TIF $VFC $WFT
2011-07-31	RT @EmilyMiller: HUGE- We're back in grand bargain territory- Sen. McConnell said the current deal has $3 trillion debt ceiling. $fb
2011-08-01	U.S. Stock Futures Rise on Debt Agreement http://bloom.bg/pY3ILw $AA $AMZN $CVX $F $FCX $SLB $XOM
2011-08-08	Thanks Sharif! This guy is awesome. You must have someone with these skills to make your business successful! http://bit.ly/q5svzi $fb
2011-08-09	Goldman Hedge Fund VIP worksheet http://stk.ly/nLuZAq $SSCC $AAPL $GOOG $V $BIDU $MSFT $M $JNJ $NOV $HAL $CHK $SLB $PG $WMT $LSTZA
2011-08-21	go chess go! RT @chessNwine energy stocks at key levels: http://stks.co/hH $SLB $XLE
2011-08-24	All this coverage from the Bakkan Shale supports the energy sector and it's continued secular trend, grabbing $SLB Jan 12 60 strike calls.
2011-09-05	Still keeping my eyes on these huge technical levels for energy stocks http://stks.co/5aL $OIH $SLB $XLE
2011-09-09	$FCX and $SLB are fighting to hold those long-term important levels I have been discussing. $42 on $FCX and $72 on $SLB Big tells next week.
2011-09-10	$SLB http://stks.co/A35 wedging lower, under 71.1 supp at 67.5, 65.6 and 63 w/ MM target at 50
2011-09-19	U.S. Stocks Decline Amid Greece Concern http://bloom.bg/niGlyI $AA $BAC $C $SLB $TYC
2011-09-22	@pepdek I say 3 fiscal quarters before their IPO - so they can show investors all that dough $FB @facebook
2011-09-23	N3am??? RT @IsraeliPM Palestinians accuse Israel of Judeizing Jerusalem. That's like accusing the Americans of Americanizing Washington. $fb
2011-09-23	Dow Heads For Worst Weekly Drop Since 2008 http://bloom.bg/q7hYOg $AA $BAC $F $GE $SLB
2011-10-07	NEW POST: "Stock #Market Recap 10/07/11 {Video}" http://stks.co/Xel $AAPL $FCX $LULU $IWM $QQQ $SLB $SPY $XLB $XLE
2011-10-20	Did he re-enter or did he not? C'mon, its the shadow! --> http://tinyurl.com/6g85hj8 $fb $$
2011-10-21	$HON good, $GE in line. $SLB, be careful on the short side
2011-10-21	Commented on: "Copper, Industrial Metals Flashing Warning Signs" http://seekingalpha.com/a/6g0r $FCX $RIO $VALE $AA $BHP $SLB
2011-10-21	10 Things You Need To Know Before The Opening Bell $GE $SLB $SPY $HON $CMG by @mamtabadkar http://read.bi/os05VA
2011-10-21	$SLB results: N-Am still strong, better results there than $HAL. Europe/CIS/Africa/Middle East/Asia (50% of revenue) weak, continue to drag
2011-10-26	Overstappen van de Euro naar de $FB: Facebook Working With Developers To Test Its Credits For Websites http://bit.ly/sivZgi
2011-10-26	$SLB http://stks.co/oR4 Nice base, breaks out over 71.
2011-10-28	JPMorgan Now Outshines Apple With Analysts http://bloom.bg/t6GSH9 $AAPL $AMT $CAH $CAM $COV $EMC $ESRX $FCX $GOOG $HAL $JPM $KBR $NOV $SLB
2011-10-29	Blazing Hot New Music: 2shotz – Jobiokoto ft. Rayce $fb http://bit.ly/u1ICbf
2011-11-07	New value walk Google + PAGE You all MUST join http://goo.gl/sf7fF $goog $fb
2011-11-07	Interesting read...Jason Gay: Taking Yogi Berra to 'Moneyball' - http://goo.gl/smdVF http://goo.gl/iUtZE $FB $$
2011-11-08	“@TheNextWebAsia: Facebook reveals plan to build a cloud-based data centre in Taiwan http://tnw.to/1Bjnh by @jonrussell” $FB
2011-11-08	I see tickers. $SLB $FCX $CAT $DE $CAT $DE $HON and $MS $C higher. $YHOO to lead nasdaq. $PFE notable decliner.
2011-11-12	Best charts in the book--the oil service stocks.. $SLB looks like break-out. Lots of new data out about increased Chinese demand
2011-11-13	Comprehensive Market Newsletter 60+charts http://stks.co/16F1 + watch list $JNPR $CBS $SLB $PLL $MMM $AKAM $NUE $APA $SNA $JCP $SCG $SO
2011-11-15	gotta hand it to 'em. $FB banking on our swag. RT @nickbilton Facebook Timeline Bumps Online Narcissism Up a Notch:http://nyti.ms/rBzdax
2011-11-16	Technician Carter Worth: Buy Oil Services http://stks.co/1A7u via @AllStarCharts $OIH $SLB $HAL $WFT $XLE
2011-11-17	Pro Trader: Buy These Oil Services Stocks http://bit.ly/rTuv0z $BAS $CLCV1 $HERO $HP $KEG $LCOCV1 $NE $OIH $PTEN $RIG $SLB #Oil
2011-11-20	And i know Drake HAD to put Wayne and Nicki on the album. But they actually feel out of place on it. $fb
2011-11-29	Get Ready for a Facebook IPO! But would $FB issue shares directly to retail investors? http://invs.to/sa6NLc
2011-11-29	Cramer: Time to Buy Oil Stocks http://cnbc.com/id/45483400 $CLCV1 $COP $CVX $EOG $ESV $LCOCV1 $NOV $SLB #StockPicks #StockMarket
2011-11-30	How your #Facebook status could put you out of work #law $FB http://fb.me/1i0YsyWkx
2011-12-01	Cramer’s Hedge Fund Playbook http://bit.ly/v4j88v $BMY $D $DD $EPD $GCCV1 $GOOG $KMP $KO $LCOCV1 $NUE $OXY $PM $ROST $SLB $TJX $VZ
2011-12-01	on @cnbcfastmoney tonight to ask - Is 2012 the year for #naturalgas? Tune in! $BHI $SLB $HP $$
2011-12-05	I've said for a week, #oilsvcs the most undervalued in energy -- today is proving that $OIH $RIG $CLB $SLB $SPN #stockaction @cnbcfastmoney
2011-12-20	How #Facebook Can Hurt Your Credit Rating http://stks.co/1dC6 $FB
2011-12-22	6 ‘Slam Dunk’ Stocks for 2012...And 2022 http://bit.ly/uTZE2I $CVX $DSW $EP $FMD $KMP $LDK $QCOM $SLB $TSCM $UNH $V #Earnings #NYSE
2011-12-23	20 Stocks Insiders And Hedge Funds Love The Most http://stks.co/1fcm $AAPL $AIG $BK $CHK $DIS $F $HAL $HON $HPQ $MHP $NLY $QCOM $SLB $VMW
2011-12-28	Allow God to take full control of your life. Learn to trust Him! Surrender your will to His will and follow Him closely. ~Huithiang $FB
2011-12-30	RT @iancr: Andreesen's predictions 2012: "Software is eating the world" http://awe.sm/5c8oY <<4 horsemen of apocalypse $AMZ $GOOG $FB &APPL
2011-12-31	hey hey hey! just wishing all ma brits a super happy new year! $fb
2012-01-01	$SLB..-18%...$CHK..-13.97%...$CME..-24.2%...$LVS..-7%..the energy area was subject to severe profit taking in last qtr..exchanges were
2012-01-02	the show starts at 8 AM eastern and the coffee! it's piping hot! so come on over and lets have some fun on the mader music Cafe! at 8. $fb
2012-01-02	Top 7 most moody stocks: $AXP, $NWS, $ERTS, $SLB, $JDSU, $CBS, and $BMC at http://www.moodtrade.com/Articles/29/The-Most-Moody-Stocks-Entering-2012.html …
2012-01-02	Some beaten up names which are world class...$FCX.yields about 2.75%..big copper play..@37 attractive..& $SLB..world class..back on list
2012-01-02	5 Stocks Seeing New Bullish Investor Interest http://seekingalpha.com/a/6ska $AAPL $GOOG $ESV $KO $SLB
2012-01-02	$SLB yields 150% in 29 positions $ALL yields 25% in 20 positions http://MoodTRADE.com?id=MoodTRADE.com/?id= {{id}} last year trading via MST
2012-01-03	Jim Cramer And Insiders Are Bullish About These Stocks http://stks.co/1kb7 $AA $AAPL $APA $KO $SLB
2012-01-03	Energy movers up +3%: $CPX $IO $CHK $BHI $SLB $APA $CVX $PBR $MUR $HLX $CAM $NOV $TTI $OXY $HES $DVN $NBR $NBL $WFT $RIG / $OIH $XLE $USO”
2012-01-03	Jim Cramer And Insiders Are Bullish About These Stocks http://seekingalpha.com/a/6sp2 $AAPL $AA $KO $APA $SLB
2012-01-03	$ARO Forms Pennant after Sharp Decline. $SLB Firms at Support Zone. $STX Challenges Wedge Trendline. Plus $A, $ALTR... http://bit.ly/vinXWD
2012-01-04	Great Read about the underground economy via @wired http://bit.ly/tNHsyY $fb
2012-01-05	ironically today's blog post has beaucoup mistakes. In my defense, my daughter has been home sick and is a clinging vine #tryingtofix $fb
2012-01-05	That Straits of Hormuz as reason for crude spike but not oil spike is good.. unless it's closed. Then $EOG to the moon! same with $SLB
2012-01-06	Will u support Governor's tax increase(sales tax and on millionaires)... ballot measure in November? If no, "trigger" cuts of 5-billion $fb
2012-01-09	@RocFranchiseTSE $NF, $FB FOOL...
2012-01-12	$FB doesn't want you to turn off Facebook. RT @mashable: Facebook Launches ‘Listen With,’ Lets You DJ for Friends - http://on.mash.to/AhIj8T
2012-01-14	Happy Happy Happy...Silence Silence Silence...Simple Simple Simple #Wisdom #Metaphysical #Universal #Peaceful #Oneness #GodfollowsU #TFB $FB
2012-01-18	Earnings Related Charts of Interest http://stks.co/1yAH via @StockSage1 $AXP $GE $GOOG $SLB
2012-01-19	RT @allthingsd: Viral Graphic: Visualizing the Facebook IPO -by @karaswisher http://dthin.gs/yEgGG2 $fb
2012-01-19	Koh Larn Coral Island Pattaya Thailand - best Thai beaches islands http://twitpic.com/yrang holidays #Phuket photos #ttot $fb
2012-01-19	Here Are The Key Market Moving Events For Friday, January 20 $GE $STI $FITB $SLB by @ericgplatt http://read.bi/y0J7KO
2012-01-21	With Facebook’s IPO to likely debut in late May, what will the ticker symbol be? Place your bets: $FB $FCBK $FACE $BOOK http://goo.gl/3t9wU
2012-01-27	Thing you need to know this today? Rumor has it, Facebook IPO filing expected weeks, with US$100B valuation http://www.appleinsider.com/articles/12/01/27/facebook_ipo_filing_expected_within_weeks_could_reach_100b_valuation.html … $FB
2012-01-27	Facebook IPO = news item of the day. $FB sympathy pops for $QPSA, $RENN, $GSVC, $DATE, $DANG. Moves up of 11-30%.
2012-01-27	Morgan Stanley set to make more in fees from the $FB IPO than the tech group made in all of 2011: http://www.businessinsider.com/morgan-stanley-shares-shot-up-after-the-facebook-ipo-news-2012- …
2012-01-27	We've Updated The Facebook Ticker on StockTwits to $FB http://stks.co/28Ek
2012-01-27	@howardlindzon Looks like they are going with $FB as ticker symbol according to http://www.nypost.com/p/news/business/not_so_friendly_ChdwVK0UaV1krE1J3k0FoI …
2012-01-27	Don't be stunned if $FB (yes, i'm assuming) only uses a few underwriters -- rather than the $GRPN or $ZNGA pig-piles
2012-01-27	Leading Facebook ticker symbols: $LIKE, $POKE, $FB
2012-01-27	Facebook IPO Ticker Symbol Expected to Be $FB - h/t @williamjbrowne who saw it in NYP
2012-01-27	Will you buy $FB stock? #Facebook #IPO
2012-01-28	Killer Facebook IPO infographic http://bit.ly/ygSG7v $FB $FBOOK $$
2012-01-28	Facebook's ticker symbol will be $FB -neatly matching its internal email addresses... https://twitter.com/tim/status/163213914220412928 … http://www.techmeme.com/120128/p4#a120128p4 … Facebook's ticker symbol will be $FB -neatly matching its internal email addresses @fb.com http://m.nypost.com/p/news/business/not_so_friendly_ChdwVK0UaV1krE1J3k0FoI …
2012-01-28	Facebook's ticker symbol will be $FB -neatly matching its internal email addresses @fb.comhttp://m.nypost.com/p/news/business/not_so_friendly_ChdwVK0UaV1krE1J3k0FoI …
2012-01-29	Facebook IPO: How to turn a $13M investment into $9 BILLION http://on.wsj.com/zZ9zGq $$ $FB $FBOOK
2012-01-29	Sunday links: meddling in the results http://stks.co/28dK via @abnormalreturns $SPX $JOE $FB $FXE
2012-01-30	NEW POST: FACEBOOK BILLIONS, BRUSSELS & DATA http://stks.co/295A $FB, $QQQ, $LNKD, $SPY, $EURO
2012-01-31	RT @julpepitone: Facebook readies for blockbuster IPO (or "why I'm coming in at 7am tmrw") http://cnnmon.ie/zG8nzg via @CNNMoneyTech $FB
2012-01-31	Facebook is expected to be the largest IPO ever to emerge from Silicon Valley http://stks.co/2B9X $FB $SWEB
2012-01-31	BREAKING: Facebook is said to hire Morgan Stanley to lead planned IPO http://bloomberg.com $FB
2012-01-31	How does Facebook make money | http://bloom.bg/xlcOpA $FB
2012-01-31	RT @IPOtweet Everyone is talking Facebook IPO, but there are over 15 other IPOs scheduled to price in next 2 wks http://stks.co/2Agn $FB $$
2012-01-31	Facebook’s Sandberg in the spotlight en route to IPO | http://bloom.bg/wr4983 $FB
2012-02-01	Paul Kedrosky (aka the Cramer of Bloomberg): First Impressions of Facebook Filing http://www.thereformedbroker.com/2012/02/01/paul-kedrosky-first-impressions-of-facebook-filing/ … $FB $$
2012-02-01	Most IPOs lose money, studies show -- they represent a highly informed class of investors deciding to sell http://blogs.smartmoney.com/advice/2012/02/01/if-you-must-buy-facebook-shares/ … $FB $$
2012-02-01	If it wasn't clear from the analysis in prior tweets, I think you're brimming with irrational exuberance if you buy $FB @ $100B valuation.
2012-02-01	Facebook tops Google as the biggest U.S. Internet IPO in history http://on.mktw.net/A3hlBl $FB $GOOG
2012-02-01	So glad we bought a home in SF before all the $FB IPO money flooded the market :)
2012-02-01	Facebook’s IPO shares/mayo/be five times as expensive as Google | http://bloom.bg/A6oaOJ $FB $GOOG
2012-02-01	Dear Earthlings: A letter from Mark Zuckerberg http://on.mktw.net/yicDKs $FB
2012-02-01	Facebook has 425 million mobile active users per month $FB #FB
2012-02-01	"Zynga accounted for approximately 12% of our revenue" $FB
2012-02-01	My Twitter stream = afire with commentary on $FB IPO. My Facebook newsfeed = a lot of baby pics & a funny story bout a road trip. Just sayin
2012-02-01	Full Facebook IPO story here: http://bloom.bg/AhOyb5 $FB
2012-02-01	Breaking: #Facebook formally files for $5 billion IPO, looking to sell stock under the symbol $FB more on, http://foxbusiness.com
2012-02-01	BREAKING: Facebook files for IPO | http://bloom.bg $FB
2012-02-01	I agree $FB will be the King of eCommerce for Virtual Goods, but $GOOG and $AMZN will always be the Kings of eCommerce for Tangible Goods.
2012-02-01	.@pkedrosky says Facebook aims to be ‘blue chip’ stock | http://bloom.bg/y9iMni $FB
2012-02-01	The only think I need to know about $FB at $100 BN, with 800 MM users, means ~ $125 per user. I don't think I'm worth that much.
2012-02-01	Facebook builds Washington presence with PAC | http://bloom.bg/AmS4v0 $FB
2012-02-01	$FB IPO filing watch on #MoneyMoves IanSigalow #VC Greycroft: $FB has to find way to "tax" user traffic,as $GOOG did. 1pmET @BloombergTV
2012-02-01	Facebook’s IPO and the Cash on the Sidelines Fallacy http://stks.co/2Bcn via @KidDynamiteBlog $FB $$
2012-02-01	Facebook stock symbol will be $FB but it should be $LIKE
2012-02-02	Graffiti Artist's Facebook Stake/mayo/Be Worth $200 Million | http://bloom.bg/x3v117 $FB
2012-02-02	Will Mark Zuckerberg Ever Pay Taxes Again? http://stks.co/2Dsg $FB
2012-02-02	Bono's venture capital firm Elevation Partners paid $120M for a stake in facebook in '10. It is now worth ~$1.5B. $FB #beautifulday
2012-02-02	Remember, 2 faces of $FB: the deal and then what it is really worth. I emphasizing deal right now, valuation later-
2012-02-02	Well, Now We Know What Facebook's Worth -- And It's Not $100 Billion $FB http://read.bi/x8Dv1q
2012-02-02	Zuck is so 1% RT @levynews: Assuming Zuckerberg is worth $28.4 bln, he's made on average $2.85 million every day of his life. #1% $FB
2012-02-02	This Is What Mark Zuckerberg's Workspace Looks Like $FB by @_dtlhttp://read.bi/zX8slI
2012-02-02	Second, stop with the "should we buy $XYZ because of $FB. You buy $FB because of $FB. Ancillary plays are for amateurs....
2012-02-02	No matter what you do, stop comparing the valuations of old-line companies to $FB:-1. get in on the deal, 2. worry about selling later
2012-02-03	Facebook valued at $94B in private auction | http://bloom.bg/zYt9bc $FB
2012-02-03	Twitter and Facebook, Why Twitter Might Be Worth More In The Long Run via @pointsnfigures $FB $TWIT http://ow.ly/8R5dw
2012-02-03	$SLB - Schlumberger Weekly - 1st stage is break of 77.5, Above 80 room to 95 Double Top http://yfrog.com/mm1mlfp
2012-02-04	PandoDaily: Silicon Valley’s engineering salaries are finally getting fair. Thank Facebook. - http://me.lt/6WNqY $$ $FB
2012-02-04	$5.02/monthly active $FB user? http://j.mp/xhIcP6 RT @rmack Floating Facebook: The value of friendship -@TheEconomist http://econ.st/wYnfl1
2012-02-06	10 Things You Need To Know This Morning $GOOG $AAPL $FB $MSFT $HPQ by @_dtl http://read.bi/zMyHqk
2012-02-07	The Artist Who Graffitied Facebook Says He Might Be Worth $500 Million $FB by @KTLincoln http://read.bi/zIxRcs
2012-02-08	Facebook already went public, you weren't invited http://stks.co/2Jez via @reformedbroker $FB $SWEB
2012-02-09	Facebook value tops $100B based on private market | http://bloom.bg/AEICAK $FB
2012-02-09	Facebook Signs Mysterious Deal With Mobile Payment Company $FB by @Julie188http://read.bi/yhM1BV
2012-02-09	Facebook Courts Start-Ups http://on.wsj.com/zuOPoR Digging the notion of the sandbox to spur innovation $FB
2012-02-09	Mark Zuckerberg Used To Buy Facebook Investors' Voting Rights For $100 $FB by @_dtlhttp://read.bi/zZwFXy
2012-02-10	Follow Leon Cooperman into RIM, Halliburton? http://cnbc.com/id/46345700 $HAL $RIG $RIMM $SLB $WFT #StockMarket #StockPicks
2012-02-15	Facebook Will Neither Confirm Nor Deny That This Is Mark Zuckerberg's Pinterest Account $FB by @KTLincolnhttp://read.bi/xQXSS4
2012-02-16	RT @FortuneMagazine: Facebook paychecks make Wall Street look cheap http://bit.ly/xxPyGD by @stephengandel $FB
2012-02-16	Facebook value slips to $98B in private trading | http://bloom.bg/wqUpUr $FB
2012-02-16	Facebook's Latest Shot At Twitter Will Get Celebrities On Board $FB by @_dtl http://read.bi/zUK5ya
2012-02-16	Today's most active equity options and strikes: $SLB, $BAC and $AAPL http://www.theoptionsinsider.com/unusualactivity/?id=9214 …
2012-02-19	"Potential Action Point" Stocks for This Week http://stks.co/2TQc via @sssc $DVN $SLB $BHI $WFC $JPM et al..
2012-02-23	Think $FB is expensive but feel you can make money on price pop on offering date? Odds are with you but I won't be. http://bit.ly/A9EhqO
2012-02-27	How To Turn Off All Those Annoying Facebook Email Notifications $FB by @stevekovachhttp://read.bi/yqUyYk
2012-03-02	Facebook said to add Deutsche Bank, Citi, Credit Suisse on IPO | http://bloomberg.com $FB
2012-03-06	@CNBCClosingBell w. @MariaBartiromo Ken Langone likes $HD, $YUM, $SLB, $JPM and healthcare stocks.
2012-03-12	Yahoo sues Facebook for patent infringement http://cnnmon.ie/xHMTka $YHOO $FB
2012-03-18	.@howardlindzon thinks Apple is going to buy Twitter tomorrow with its $100B cash: http://stks.co/2vUb $aapl $twit $fb #Interesting
2012-03-18	$SLB http://stks.co/2vBk setting up under old 78 buy point- stop under trendline support
2012-03-19	How To Turn Your Instagram Photos Into Your Facebook Timeline Cover $FB by @nattgarunhttp://read.bi/FReUwv
2012-03-20	$SLB http://stks.co/2ygE watch for resolution of this triangle- Long > 78 & can add > 78.75. short < 74
2012-03-21	Google vs. Facebook: Fight of the Century http://stks.co/30At $FB $GOOG
2012-03-21	Oil Services Get Drilled http://bit.ly/GH50mg $OIH $SLB $HAL $BHI $RIG
2012-03-21	Baker Huhges $BHI guide-down based on North America biz-- Schlumberger $SLB much more internationally levered
2012-03-22	Google Employees Are Now Happier Than Facebook Employees $GOOG $FB by @MattRosoffhttp://read.bi/GKiCe9
2012-03-22	Facebook is said to buy 750 IBM patents to boost defenses | http://bloom.bg/GMHV1C $FB
2012-03-22	Facebook Photos Are About To Become HUGE $FB by @nattgarun http://read.bi/GHH5kQ
2012-03-26	Using Facebook At Work Makes Employees Happy $FB by @Julie188http://read.bi/GSDg8Y
2012-03-26	Facebook Friends? Boring. Try Getting Some Facebook ENEMIES $FB by @MattRosoffhttp://read.bi/He2Acr
2012-03-27	Facebook Has A HUGE Opportunity That People Are Ignoring $FB by @MattRosoffhttp://read.bi/GSaWVx
2012-03-27	Google Is Launching A Commenting System To Rival Facebook $GOOG $FB by @_dtl http://read.bi/HfVILo
2012-03-27	Jim Cramer's Stock Calls for/marzo/27th http://bit.ly/Hgs9ZG $PNRA $BAX $CLX $CMG $DG $ESV $LF $PVH $SLB #stocks
2012-03-28	Facebook: Outcome of Yahoo suit could be material | http://bloom.bg/HdaW6P $FB $YHOO
2012-03-28	10 Things You Need To Know This Morning $AAPL $MSFT $FB by @_dtlhttp://read.bi/GZXhOk
2012-04-02	A Teacher's Aide Was Suspended For Not Revealing Her Facebook Password $FB by @_dtlhttp://read.bi/HzPeKi
2012-04-05	RT @CNBC: Facebook to list on the Nasdaq under ticker "FB." STORY: http://cnb.cx/HpGVy6 $FB $NDAQ
2012-04-05	Facebook to list on the Nasdaq under ticker "FB." STORY: http://cnb.cx/HpGVy6 $FB $NDAQ
2012-04-05	Lightning Round: Rayonier, Callaway Golf, Pandora Media and More http://bit.ly/HsLR1K $BVSN $CQP $DKS $ELY $P $PCL $RYN $SLB #StockPicks
2012-04-09	How @mcuban remained a billionaire after the 1.0 bubble burst. Anyone want to help @kevin with an $fb collar? http://investmentxyz.blogspot.com/2006/05/cubans-collar-anatomy-of-famous-trade.html …
2012-04-11	Former MySpace Exec: Facebook Must Avoid These 3 Mistakes $FB by @Julie188http://read.bi/HCgExJ
2012-04-11	Spotify's 'Play Button' Is Its Attempt To Become The Web's Music Player $FB by @_dtlhttp://read.bi/IAXowW
2012-04-11	10 Things You Need To Know Before The Opening Bell $SPY $AA $SLB $NOV $BBY by @mamtabadkar http://read.bi/HA15Zi
2012-04-12	Facebook Just Moved Into A Big New Office In Seattle $FB by @MattRosoffhttp://read.bi/IGC2my
2012-04-16	Why Google's 'Open' Complaint About Facebook And Apple Is Bunk $GOOG $AAPL $FB by @MattRosoffhttp://read.bi/J3wxdj
2012-04-16	12 Apps That Will Help You Quit Instagram Forever $FB $AAPL $GOOG $MSFT by @_dtlhttp://read.bi/J5UaVt
2012-04-16	If you haven't seen Facebook's ad-targeting screen, it's pretty amazing: http://www.readwriteweb.com/archives/why_facebook_terrifies_google.php … Why $FB terrifies $GOOG (rerun from Friday!)
2012-04-16	Sergey Brin: Facebook And Apple Pose Serious Threats To Internet Freedom $GOOG $FB $AAPL by @_dtlhttp://read.bi/HYTcGC
2012-04-17	"Earnings Game Plan" on MMHG: http://ning.it/IPVo8V | $AAPL $AXP $BAC $C $GE $GS $HON $IBM $INTC $JNJ $KMB $KO $MS $MSFT $QCOM $SLB $UA $JPM
2012-04-18	While Google's Ad Rates Are Dropping, Facebook Can't Keep Up With Demand $FB $GOOG by @MattRosoffhttp://read.bi/HTDKA4
2012-04-18	10 Things You Need To Know This Morning $FB $GOOG $AAPL $MSFT $YHOO by @_dtlhttp://read.bi/HS96W0
2012-04-19	WATCH OUT: There's A Fake Instagram App For Android That Can Read Your Text Messages $GOOG $FB by @stevekovach http://read.bi/JftqUo
2012-04-19	This Startup Just Raised $25 Million To Beat LinkedIn $LNKD $FB by @MattRosoffhttp://read.bi/Jm4KYz
2012-04-19	Facebook Wants To Hit The NASDAQ On This Date $FB by @_dtl http://read.bi/IAw8jo
2012-04-19	Other notable earnings tomorrow: $AEP $GE $HON $IR $JCI $RCL $SLB
2012-04-19	Schlumberger Earnings Preview: North America To Weigh On Performance http://tref.is/J89e5n by Trefis Team $SLB $HAL $BHI
2012-04-20	10 Things You Need To Know Before The Opening Bell $SPY $MSFT $GE $HON $SLB by @mamtabadkar http://read.bi/IVLaOR
2012-04-23	@ReformedBroker Of course $FB growth rates are slowing. At 33% annual growth, they would exceed the world population by 2018! @MichaelComeau
2012-04-23	Facebook reports revenues, Instagram purchase details http://bit.ly/I10rhU $FB
2012-04-23	Facebook's amended S-1 filing - LINK: http://cnb.cx/I6Qu6r $FB
2012-04-23	Some new details of #Instagram deal in just-filed $FB registration amendment: FB paid $300M in cash, rest in stock; termination fee is $200M
2012-04-23	Facebook to buy AOL patents from Microsoft for $550 million | http://bloom.bg/I55UJC $FB $MSFT
2012-04-24	$AAPL officially now has more cash on hand than $FB is worth $110 billion in cash
2012-04-24	Facebook's Amended S-1 Reveals All Kinds Of Details About The Company $FB by @_dtl http://read.bi/JBzmqC
2012-04-24	$BHI beat lowered-- $SLB still best positioned MT@stephanie_link $WFT once again/issues - which supports $SLB as clear #1
2012-04-25	What if Facebook isn’t so special after all? http://gigaom.com/2012/04/24/what-if-facebook-isnt-so-special-after-all/ … $FB $$
2012-04-25	Facebook Would Be TOTALLY INSANE To Buy Bing $FB $MSFT $GOOG by @MattRosoffhttp://read.bi/JGjBgk
2012-04-26	Open letter to Facebook $FB and Instagram millionaires -- Listen to Google $GOOG http://www.marketwatch.com/story/open-letter-to-facebook-and-instagram-millionaires-2012-04-26 … via @MarketWatch
2012-04-26	.@Nasdaq offers @Facebook a sweet deal. A good @BloombergNews view into the war to win the facebook listing http://bloom.bg/IeueK1 $FB
2012-04-26	@stephanie_link @jimcramer We are +ve $SLB fundies/charts/options w/Jill, Scott @RedDogT3Live, Mark @OptionPit @TheStreet #stockaction #AAP
2012-04-27	Yahoo seeks dismissal of Facebook counterclaims on patents | http://bloom.bg/I993o1 $FB $YHOO
2012-04-27	CHART OF THE DAY: Apple's Growth In Context $AAPL $GOOG $MSFT $FB $AMZN by @jyarow http://read.bi/IdWefX
2012-04-27	Lol. RT @grindstone_fin: Think $FB will pay $2.0 bil for a broken polaroid: Broken Polaroid spits out abstract art http://bit.ly/IY2g18
2012-04-27	Martin Sorrell on @WPP conf call refers to the "possibility or probability that Facebook will have a handset by the end of the year". $FB
2012-04-30	Could Yahoo! Delay the Facebook IPO? http://stks.co/3alC via @tjmoynihan (ht @reebok77) $FB $YHOO $GOOG $MSFT
2012-04-30	Facebook Just Did Something Absolutely Brilliant On Android $FB by @stevekovachhttp://read.bi/IL7AUk
2012-04-30	Everyone Is Going Nuts For 'Text Only Instagram' On Twitter $FB by @_dtlhttp://read.bi/IPbgaK
2012-05-01	Facebook said to begin IPO road show as soon as next week | http://bloom.bg/JdfmHy $FB
2012-05-02	$FB knows who you pretend to be (an organ donor!). $GOOG knows the filthy pervert you really are. FB's arpu will always lag
2012-05-03	Microsoft's $240 million October 2007 investment in Facebook now worth as much as $1.15 billion $MSFT $FB
2012-05-03	Zuckerberg to sell 30.2 million shares in Facebook IPO, or $1.06 billion at high end of $28 to $35 range $FB
2012-05-03	Mark Zuckerberg selling 30.2 million shares in IPO. $FB #FacebookIPO
2012-05-03	BREAKING: Facebook amends IPO filing: Sets IPO price range at $28-$35; to offer 337.4 million shares at IPO. $FB
2012-05-03	Breaking: Facebook IPO to price in the high-$20s, mid-$30s http://on.mktw.net/J00Ag $FB
2012-05-03	How To Control Facebook's Confusing, 'Labyrinthian' Privacy Settings $FB by @_dtl http://read.bi/II0zI9
2012-05-04	As Facebook grabs headlines, 12 other IPOs are set to debut next week $FB $ADNC $WAGE $LAEC $TMWE $CCFI $CU... http://bit.ly/Km9u3z #IPO
2012-05-04	@zerohedge BREAKING: Direxion to offer 3x-short $FB ETF. Ticker: MYSPC
2012-05-04	Facebook Practices Its IPO Pitch On Wall Street - STORY: http://cnb.cx/Kkkizh #FacebookIPO $FB
2012-05-05	$FB has no proven model says @Bobrice3 @BloombergTV w/ me+ @JonErlichman Here is what u need to know about $FB $96B: http://www.bloomberg.com/video/92030663/
2012-05-07	$FB Is a Buy, Analysts Say http://dthin.gs/JYb8n2
2012-05-07	At a $96B valuation, where would Facebook rank among the world’s largest IPOs of all-time? How $FB stacks up: http://on.wsj.com/JbKF4U
2012-05-07	Facebook Lunch: Chicken, Growth Queries, Bathroom Escorts - STORY: http://cnb.cx/IUqdYC $FB #FacebookIPO
2012-05-08	Leading UK Ad man says that Twitter is likely to last longer and become more valuable than Facebook http://stks.co/3jWQ $TWIT $FB
2012-05-08	Facebook changes IPO pitch in Boston and scraps video http://yhoo.it/IAHAvQ $FB
2012-05-08	We cover Facebook's historic IPO -- on Facebook: http://on.wsj.com/IZy2fF $FB
2012-05-08	I/mayo/be WRONG but $FB is going to disappoint many. I would never invest in a company w/ so much controversy./mayo/be I will be disappointed.
2012-05-09	In Case You Missed It, Facebook Just Warned Investors AGAIN That It's Not Focused On The Short-Term $FB by @MattRosoffhttp://read.bi/KGc04W
2012-05-09	New: Carly Fiorina: An Open Letter to Mark Zuckerberg http://www.cnbc.com/id/47361152 #FACEBOOK $FB
2012-05-09	INSIDERS REVEAL: The 10 Most Important People In Facebook History $FB by @nichcarlson http://read.bi/KFStl8
2012-05-09	The Facebook IPO – the Enormous Upside Potential http://stks.co/3kXH via @bpeck $FB
2012-05-09	MARK ZUCKERBERG'S HOODIE: So, Wall Street, Do You Get It Now?--He Doesn't Give A Crap About You! $FB by @hblodget http://read.bi/K2KGbS
2012-05-09	Unprecedented tax whack: Facebook IPO's average tax hit per employee could top $1 million http://cnnmon.ie/JYQ16x $FB
2012-05-10	How To Make Zuckerberg And Wall Street Happy: The Pinstripe Executive Hoodie $FB by @_dtlhttp://read.bi/KT19hM
2012-05-12	great read.. Why Facebook really bought Instagram http://stks.co/3nYW via @jordancooper $FB $GOOG $AAPL
2012-05-12	Zuckerberg Hammered With Questions About Mobile, Instagram At Valley IPO Roadshow Lunch $FB by @hblodgethttp://read.bi/Kb8j2e
2012-05-14	Facebook's $96 billion IPO would be a record for an American company. Here's why you should be wary: http://mot.ly/JdP62D $FB
2012-05-14	News Alert: Facebook to ring opening bell remotely from Menlo Park HQ - Zuckerberg will stay at Menlo Park headquarters $FB
2012-05-14	Apple's Going After Instagram With Some New iCloud Updates $AAPL $FB by @_dtlhttp://read.bi/IUcA8O
2012-05-14	Zuckerberg Explains How Facebook Is Different Than Google, Yahoo, And HP $HP $YHOO $GOOG $FB by @nichcarlsonhttp://read.bi/IUcbDo
2012-05-14	Will Facebook IPO be overvalued? Yes. Will it matter? No. Biggest retail stock since Apple. Retail investors will push it up. $FB
2012-05-14	Mark Zuckerberg turns 28 today. His $FB stake would be worth $17.6B if the company priced at the high end of the range. (via @JBergmanCNBC)
2012-05-14	smart bullish take... The Facebook IPO – the Enormous Upside Potential http://stks.co/3oBa via @bpeck $FB
2012-05-15	ATTENTION FACEBOOK INVESTORS: This GM Ad Cancellation Is Big, Bad News $FB by @hblodgethttp://read.bi/KqRLHj
2012-05-15	ATTENTION FACEBOOK INVESTORS: This GM Ad Cancellation Is Big, Bad News $FB http://read.bi/KqRLHj
2012-05-15	NOW YOU KNOW WHY WOZ IS ALWAYS BROKE: Apple Founder Wozniak to Buy Facebook Regardless of Price http://bloom.bg/KD9329 @BloombergNews $fb $$
2012-05-15	Holy shit. @PandoDaily just published a 75 page eBook about $FB: http://cl.ly/Gdm1 . Major props to their team; they're doing big things.
2012-05-15	People Like Microsoft And Google More Than They Like Facebook $FB by @Julie188http://read.bi/Kd3VxK
2012-05-15	Why Facebook co-founder Eduardo Saverin is a schmuck (which is Yiddish for dick) http://www.zdnet.com/blog/government/why-facebook-co-founder-eduardo-saverin-is-a-schmuck/11263 … $FB $$
2012-05-15	10-year Treasury yield = about 1.8%. Facebook IPO's earnings yield = about 1.7%. http://sm.wsj.com/KjJfWK $FB $AAPL $AIG
2012-05-15	Facebook hiked the price range of its IPO to btw $34 & $38 a share; $FB valuation potentially exceeding $100b. http://fxn.ws/L2TlKC
2012-05-15	Only 18% of Americans are “very confident” in Mark Zuckerberg's ability to run $FB. More details from new AP-CNBC poll: http://cnb.cx/JeBpMg
2012-05-15	More Facebook ad metrics: report puts $FB CTR at 0.051% v Google at 0.4% - not really a lfl comparison but interesting http://read.bi/JiXKge
2012-05-16	Tune in on Friday for our live Facebook IPO coverage. Also check out the latest stories. http://yhoo.it/MkjEl6 #FacebookIPO $FB
2012-05-16	Tune in now to "Facebook: The $100 Bill Question" on @BloombergTV. It took Exxon 139 years to become worth $100 Bill. $FB did it in...
2012-05-16	@trish_regan Is #Facebook over priced? Put it this way. If $AAPL was priced with $FB valuation it would have a $3 trillion market cap.
2012-05-16	Several Updates Later, Facebook's Mobile App Still Sucks $FB by @_dtl http://read.bi/JNOP4X
2012-05-16	New $FB filing shows Uri Milner's lockup on 31.9m shares shortened to 91 days. Get out while the gettin's good?
2012-05-16	DEAR GIDDY FACEBOOK IPO BUYERS: Are We Looking At The Same Numbers? $FB by @hblodget http://read.bi/Ml4M5V
2012-05-16	Facebook Stock Certificate $FB $$ http://twitpic.com/9lrmf0
2012-05-16	Facebook: The IPO of the Virtual Passport http://stks.co/3rHp via @alphavn $FB
2012-05-16	If you don’t already own Facebook shares, you’re late to the party. John Shinal explains: http://on.mktw.net/JTr9xB $FB
2012-05-16	<- Would not touch $FB stock with a ten-foot pole. Starting to get a whiff of Groupon from this manic IPO. Anyone out there buying? Why?
2012-05-17	So $FB will be opening at a 110 P/E, while $AAPL is hovering at a ~12 P/E. If AAPL was trading at FB's P/E, it'd be over $4.5k/share.
2012-05-17	Rough day, i hope you got an allocation for $FB. if you didn't, forget about it!
2012-05-17	Is Facebook the next Microsoft? Do riches await if you invest in $FB? Ask @mattkrantz Friday at noon ET: http://usat.ly/MpDxXY #IPOchat
2012-05-17	This Is What A Share Of Facebook Stock Looks Like $FB by @owenthomashttp://read.bi/J1snTy
2012-05-17	How much would you pay for a Facebook share? Current @WSJ reader consensus: $200.06. http://on.wsj.com/KfaDpN $FB
2012-05-17	this is a good summary of the $FB IPO http://bit.ly/LbSYNT
2012-05-17	In other news, $AAPL closed at $530 today, way down. Is everyone selling $AAPL so they can buy $FB?
2012-05-17	Don't envy the Facebook millionaires http://yhoo.it/J11bEt #FacebookIPO $FB
2012-05-17	Here is video on a trading approach I Facebook $FB http://www.t3live.com/articles/market-analysis/3037-how-to-trade-the-facebook-ipo.html …
2012-05-17	28 Crazy Facts You Didn't Know About Facebook $FB by @mattlynley http://read.bi/KjeXBB
2012-05-17	How much are Facebook insiders selling and other key stats on our Facebook page: http://on.mktw.net/Jn1etP $FB
2012-05-17	POLL: Where Does Facebook's Stock Close Tomorrow? $FB by @jyarow http://read.bi/Kj8Ugz
2012-05-17	Mark Zuckerberg started Facebook in Feb 2004. 99 months later, it's worth $100 billion. Get ready for the $FB IPO: http://mot.ly/L2WaMh
2012-05-17	Facebook's "old-style governance is in stark contrast with the temper of the Shareholder Spring", says @lucymarcus http://reut.rs/Kkofim $FB
2012-05-17	Facebook prices IPO at $38 http://yhoo.it/Jb1AZL #FacebookIPO $FB
2012-05-17	Dear Potential Investor: you’ve wasted your time on Facebook. Now here’s your chance to waste your money on it too. http://www.borowitzreport.com/2012/05/17/a-letter-from-mark-zuckerberg/ … $FB
2012-05-17	Trading on $FB will begin tomorrow at 8 AM PT, at $38/share.
2012-05-17	When the IPO pricing news has sunk in, do read @lucymarcus on "Facebook versus the Shareholder Spring" http://reut.rs/LXtSVH $FB
2012-05-17	Facebook raises $16 billion in the biggest initial public offering by a technology company in history | http://bloom.bg/L3uvuA $FB
2012-05-17	Morgan Stanley Smith Barney increases its cap on Facebook IPO shares to 5,000 per client account, up from 500 $FB $MS
2012-05-17	10 Huge Companies That Facebook Is Now Worth More Than $FB by @mattlynley http://read.bi/JW0pwc
2012-05-17	Quick video on first day strategy for trading the Facebook $FB IPO http://stks.co/3sdt includes recent examples $LNKD $YNDX $TUMI
2012-05-17	BN reporting $FB goes out at $38 a share. That's 26x sales, 107x P/E. Zoinks.
2012-05-17	Interesting! Facebook IPO is the new Blackstone [not a compliment] RT @infoarbitrage: http://bit.ly/LaRV0A . $FB
2012-05-17	Psst! What if Facebook is actually cheap? http://mot.ly/KiPbyS $FB (via @market)
2012-05-17	New post: Is FB the next BX? http://bit.ly/LaRV0A Brings me back to 2007. Euphoria. Massive demand. Subsequent tears $FB $BX
2012-05-17	I hope $FB goes down 20% on ipo day. Just to shut everyone up
2012-05-17	Why Investors Should Avoid the Facebook IPO http://stks.co/3sFP via @techinsidr $FB
2012-05-17	As Facebook grows, millions say, 'no, thanks' http://yhoo.it/KvPdYr #FacebookIPO $FB
2012-05-17	There might be a more handsome Facebook graphic out there today, but I doubt it: http://bit.ly/Le3vhL $FB (Looks best on the tablet).
2012-05-17	The Facebook Effect On San Francisco Real Estate: It’s Very Real http://stks.co/3rwS via @TheBasisPoint $FB
2012-05-17	The problems people have grasping the IPO process on $FB is too reminiscent of 1999. Not a good omen...
2012-05-17	$FB--i am very worried. There are many people who do not understand IPO process here. Good to get stock on deal; bad to buy aftermarket
2012-05-17	On to Squawk on the Street..Remember, if you can get in on $FB deal do so, otherwise Do not buy in aftermarket
2012-05-17	Facebook’s IPO: What does it mean for you? http://www.washingtonpost.com/business/economy/facebooks-ipo-what-does-it-mean-for-you/2012/05/16/gIQAR67sTU_story.html … $FB $$
2012-05-17	Please do not make sweeping conclusions about the impact of $FB on the overall market. Europe more important
2012-05-17	My $FB written coverage is at http://www.realmoney.com ... I will be commenting all day there as i usually do...
2012-05-18	Bullish on $FB.
2012-05-18	CHART OF THE DAY: Why $FB Facebook Never Fell Below $38 Per Share - Business Insider http://read.bi/Krzdmn
2012-05-18	HP to lay off thousands. Facebook creates millionaires. The Agony and the Ecstasy of Silicon Valley: http://www.mercurynews.com/chris-obrien/ci_20657162 … $HPQ $FB #FBIPO
2012-05-18	Check our this chart seeming to show the underwriters placing massive buy orders to protect $FB from tanking http://www.laobserved.com/biz/2012/05/how_facebook_underwr.php …
2012-05-18	Like $FB, $AMZN was "optimally priced" on 5/17/97 The stock broke issue, and stayed below til 7/6. No one remembers.pic.twitter.com/7OLXSSdY
2012-05-18	Wondeing why $FB stayed exactly at $38.00? Morgan Stanley outbid others so stock doesn't lose money on its IPO day. http://twitpic.com/9mjo45
2012-05-18	.@kteare With $AAPL trading at 13X earnings and $GOOG at 15X, just very hard to justify 50x-70x for $FB. Seems nuts
2012-05-18	Agreed! Excellent RT @carney: @kaylatausche and @KateKellyCNBC deserve a lot of praise for $FB reporting this week. Was simply great
2012-05-18	Well, it's been fun $FB thanks for the $13.
2012-05-18	Infographic: Stock fundamentals or emotions? How Facebook's sentiment on Twitter correlated to price today $FB pic.twitter.com/UmX5jahB
2012-05-18	$FB needed massive support to avoid dipping below IPO price, which shows greed was driving a pumped valuation. http://news.cnet.com/8301-1023_3-57437409-93/how-facebooks-bankers-saved-an-ipo-kept-shares-above-$38/ …
2012-05-18	US is only country (besides Eritrea) to tax income of overseas citizens (eg Facebook's Saverin). We explain why: http://on.wsj.com/KqgYO0 $fb
2012-05-18	How long before JPMorgan repackages $FB stock it purchased, hedges those trades, and accidentally sells it back to itself?
2012-05-18	First analyst on the street to rate $FB a sell, tells us, shares are heading to $30. Brian Wieser from Pivotal on now
2012-05-18	News Alert: $FB buys mobile gifting firm Karma; terms of purchase not disclosed; Karma founded last year, has about 16 employees - DJ
2012-05-18	Real Estate Broker Is Willing To Accept Facebook Shares For A New Home (House Not Included) $FB by @owenthomas http://read.bi/JcZlVI
2012-05-18	Fidelity to CNBC: Experienced severe slowness this morning trading $FB shares; issue impacted our customers; our systems operated normally.
2012-05-18	15% of Facebook's revenue is affected by Zynga. 5 scary $FB numbers: http://mot.ly/KfZsN4 $ZNGA
2012-05-18	$FB closed its first trading day at $38.23, up less than 1%. Was that what you expected? #FacebookIPO $FB
2012-05-18	Fact that underwriters propped up price irrelevant to my point: Bankers #1 job was to get best price for $FB. They did that.
2012-05-18	$FB closes exactly where it opens at $38 a share. Better deals were made on Farmville today.
2012-05-18	A good read from a couple years back, from @TomJunod — Facebook reveals your relationship to status itself: http://ow.ly/b0xwy $FB
2012-05-18	Bono has made more money in the first minute of Facebook's IPO than his entire 30-year history in music. $FB
2012-05-18	A tale of two hoodies http://bit.ly/JDQHPt Facebook IPO features best and worst of capitalism $FB - @Breakingviews
2012-05-18	Isn't $FB closing flat a huge win for Facebook? They wrung every dollar out of the IPO. All else is noise. Convince me I'm wrong.
2012-05-18	After a volatile trading day, Facebook closes at $38.23, slightly above its issue price of $38. $FB
2012-05-18	All's $38 that ends $38. $FB #FBIPO
2012-05-18	Just realized that watching $FB ticker would be lot more dramatic with a soundtrack co-written by Trent Reznor playing in background. #FBipo
2012-05-18	Thesis: if the underwriters had allowed $FB to dip below $38 at 11:50, it would be trading higher than that now.
2012-05-18	RT @danprimack RT @HolyDalek: Why did Facebook go public? Because they couldn't work out the privacy settings either. $FB #FBIPO
2012-05-18	Biz Matters: #Bono is going to make millions, but not billions, off #Facebook's IPO http://bit.ly/Lf0F5V $FB
2012-05-18	$FB can the underwriters defend $38 for 10 more minutes?
2012-05-18	Was the Facebook deal overhyped? http://yhoo.it/JDQDPE #FacebookIPO $FB
2012-05-18	Wow. Volume on $FB is just insane. Looks like 100k shares a second. 532m today so far.
2012-05-18	There's a distinct possibility that $FB shares might actually close below $38 listing price - stay tuned to FT liveblog http://blogs.ft.com/tech-blog/2012/05/facebook-ipo-liveblog/#axzz1vCgDewai …
2012-05-18	fun watching $FB underwriters hold that line...at least they/mayo/have gotten the flippers out.
2012-05-18	$ZNGA down 17% today as $FB holders short $ZNGA for hedge. Painful. $$
2012-05-18	Note $FB trades down to IPO price where underwriters defend it. THAT SUPPORT DISAPPEARS MONDAY. You have been warned. $$
2012-05-18	Facebook shares give up most of its gains, now at $38 http://on.mktw.net/JY7HQb $FB
2012-05-18	Nasdaq's lack of capacity today to handle the volume is astonishing -- they seem to be overwhelmed by $FB. Its an embarrassing black eye $$
2012-05-18	$38.02 $38.03 $38.02 $38.03 $38.02 $38.03 $38.02 $38.03. Waiting to see if $FB falls below $38 is like my $BAC $5 ritual last year. #FBIpo
2012-05-18	"We get together to cheer for stock. To cheer for money." RT @ESQPolitics Why Is America So Happy for Facebook? http://ow.ly/b0wB9 $FB
2012-05-18	Here Are Today's Funniest Tweets About Facebook's IPO $FB by @stevekovachhttp://read.bi/JTcvop
2012-05-18	"Hi, it's Biff from $JPM. Good news! I got you a 20,000 share $FB allocation!"
2012-05-18	Why Is America So Happy for Facebook? http://ow.ly/b0wkK $FB
2012-05-18	Half hour to go in trading day & #Facebook shares trading towards session lows...remember IPO price was $38 $$ $FB pic.twitter.com/udkx1XOV
2012-05-18	the beautiful+talented @carolmassar w/ me on Internet pops + flops of the past. How does $FB stack up? See here... http://www.bloomberg.com/video/93000903/
2012-05-18	Attention new $FB millionaires and billionaires, check out my 2012 Buy List. You're welcome. http://www.crossingwallstreet.com/buylist
2012-05-18	FACEBOOK EMPLOYEES CELEBRATE: This Is What Brand New Millionaires And Billionaires Look Like $FB by @nichcarlson http://read.bi/JcThwk
2012-05-18	if you wanted an $FB update, here it is: currently trading at 39.07. Lost in all the noise is oil, which is off 1.05 and trading at $91.50.
2012-05-18	Screw $FB, I want to buy @PureStorage shares. These guys are going to clean up.
2012-05-18	You Can Get A Free $2 Credit To Amazon's MP3 Store Right Now $AMZN $FB by @_dtlhttp://read.bi/JcOn2m
2012-05-18	.@dhh You talk a lot of $FB trash for a bet welcher (Unless you've changed your mind and decided to pay up on 6/17 when our bet resolves).
2012-05-18	Facebook is essentially run by a woman (COO Sheryl Sandberg) yet there are no women on their board: http://bloom.bg/J6D74a #FacebookIPO $FB
2012-05-18	Facebook's Bankers Will Split $176 Million In IPO Fees $FB $MS $GS $JPM by @jyarowhttp://read.bi/JSUnLc
2012-05-18	Watch Mark Zuckerberg's Sister Sing About A Facebook IPO ... IN 2007 $FB by @owenthomas http://read.bi/JSR9rd
2012-05-18	Facebook goes public - just like all your private info on Facebook. $FB
2012-05-18	Kudos to @secondmarket. Today's $FB pricing shows they effectively made a market outside of the traditional public exchanges.
2012-05-18	Best reporting yet on the Facebook $FB IPO is, predictably, from Taiwan: http://www.youtube.com/watch?feature=player_embedded&v=C92j3mTH3wo … #LoveTheseGuys
2012-05-18	There are 23 pages in the Facebook IPO prospectus describing its business/industry risks. 5 scary $FB numbers: http://mot.ly/KfZsN4
2012-05-18	BigCharts: Interactive charts for the perspective on the Facebook IPO you want $FB http://on.mktw.net/KlwQQi
2012-05-18	Google is the surprise winner in Facebook mania. Its shares have jumped 7% since the IPO filing. http://sm.wsj.com/Jp7xNi $FB $GOOG
2012-05-18	The Facebook IPO Makes Instagram Worth $1.2 Billion $FB $JACK $FINL $Z $TIVO $PFCB $NTGR by @owenthomashttp://read.bi/JcIsdH
2012-05-18	Facebook Has A Brilliant New Way To Get Rid Of Annoying App Notifications $FB by @officialKLS http://read.bi/JSHvVB
2012-05-18	They are printing $FB stocks on postage stamps so that it will at least have some value after it crashes.
2012-05-18	Pretty sure the volume-weighted average price paid for $FB today will be north of $42.
2012-05-18	Shares of Zynga were halted twice after the $FB launch amid a 13% drop http://on.mktw.net/JXQAhv $ZNGA
2012-05-18	Can Twitter predict the stock market? If $FB closes at $54 today, a lot of people will take that question seriously http://cnet.co/Jp4Wms
2012-05-18	RT @anamariecox So happy to see some kids from Harvard finally get a break. $FB
2012-05-18	#FacebookIPO: Other big tech debuts http://yhoo.it/JXHz85 @nicholsnyc $FB
2012-05-18	Question: do you think Twitter execs are jealous of $FB right now? http://ow.ly/b0e7V
2012-05-18	$FB trading started at $42.05, went back down to the IPO price, and is now rebounding: http://cnnmon.ie/KYt977
2012-05-18	70 mutual funds already own $FB http://cnnmon.ie/KYsO4v
2012-05-18	Wearing my hoodie today... $FB http://post.ly/7LFsK
2012-05-18	awesome data visualization. MT @chrisfralic OK, maybe the best infographic ever. $FB vs every tech IPO. http://www.nytimes.com/interactive/2012/05/17/business/dealbook/how-the-facebook-offering-compares.html …
2012-05-18	Sources are telling @WSJ -- confirming, really -- that underwriters stepped in to support $FB at IPO Price #pulse
2012-05-18	The difference between today's high and low for $FB is more than 10 times what the company is expected to earn next year. Happy gambling.
2012-05-18	I haven't seen people go this nuts over trading something since Pogs. #facebookIPO $FB
2012-05-18	RT @shelbyknox: $FB facts: 58% of FB users are women. Women produce 67% of FB content. There are 0 women on the FB board #YahooCYW
2012-05-18	$FB stock is unchanged. @_mikehayes up 6 Twitter followers. Ask yourself, who's the big winner today?
2012-05-18	Now that Facebook has floated on the stock exchange does this mean my farm has gone up in value? $FB pic.twitter.com/UaUlSIAs
2012-05-18	Every time #Facebook's share price rises by $0.01, Mark Zuckerberg's wealth grows by $9,740,114. $fb
2012-05-18	If I go long $ZNGA and short $FB do I get a synthetic long position in Farmville Futures?
2012-05-18	BREAKING: Nasdaq has problem delivering Facebook trade execution messages #FacebookIPO $FB
2012-05-18	Mark Zuckerberg rang the opening bell remotely from $FB headquarters in California: http://on.mktw.net/JXLcL2 http://yfrog.com/ob3zbyvj
2012-05-18	just spent my kid's college fund to buy $FB / just sold YVYNYL for $4.5m and converted to $FB
2012-05-18	Sharing a pic I shot of @scobleizer & Mark Zuckerberg at Facebook's f8 developer event $FB http://flic.kr/p/5eMVZs
2012-05-18	Seen being worn outside Nasdaq. I invested in most hyped company on the planet and all I got was a 4% pop and this lousy T-shirt! $FB #FBipo
2012-05-18	Holy crap - Facebook crashed the NASDAQ system for a few minutes!! $FB #FacebookIPO
2012-05-18	sporting my #facebook shirt today. let's go $FB! http://instagr.am/p/KxhyAykn_B/
2012-05-18	FACEBOOK IS FALLING ... DOWN TO $38! $FB by @jyarowhttp://read.bi/JS7WdS
2012-05-18	$FB is flat. $YHOO is up more than 4% The trading gods have a wicked sense of humor. #FBipo
2012-05-18	After opening at $42.05 a share, Facebook is now trading right at its offering price of $38. 200 million $FB shares have traded hands so far
2012-05-18	So $FB at $6 would be a 20x P/E, which seems reasonable for a fast-growing company with no proper business model and terrible governance
2012-05-18	LIVE: Rant, rave, ask stocks reporter @mattkrantz anything about $FB: http://usat.ly/JC7CUf #facebookIPO #IPOchat
2012-05-18	Facebook shares forfeit early gains and return to IPO price $FB http://on.mktw.net/JTn5N3
2012-05-18	Live chat alert! We're answering all your Facebook questions starting now at this link. http://mot.ly/Kg3Lb6 $FB #IPO
2012-05-18	We've been waiting for a long time to use this clip from Trading Places: http://youtu.be/S8H2FIf1oH4 #FBIPO $FB
2012-05-18	$FB shares are trading at IPO price of $38
2012-05-18	Now $FB is back down to its IPO price at $38. #FacebookIPO
2012-05-18	How much is Mark Zuckerberg worth right now? Follow our Wealth-o-Meter in real time: http://on.wsj.com/KIY9sf $FB
2012-05-18	Facebook, Inc. loses gains; touches IPO price of $38 a share. Reuters live blog - http://reut.rs/J18Lin $FB
2012-05-18	How much $FB IPO do you want at the offering price of $38? I see 100 million shares available
2012-05-18	$FB opened at $42.05 and traded over 82 million shares in the first 30 seconds. The stock is up about 6% from its IPO price.
2012-05-18	You thought the Facebook IPO was big, just wait for the FlightBlogger IPO. $FB $AvGk
2012-05-18	Source says 400m shares just traded...so we could be seeing "panic puke". But it is a HUGE deal we are seeing a $38 handle #facebookipo $FB
2012-05-18	What an incredible accomplishment - the creation of a $100B company. A celebration of genius entrepreneurship. Congrats to everyone at $FB.
2012-05-18	RT @RolfeWinkler: $ZNGA collapsed when $FB opened. Off 13%. Maybe no one wants to own a $FB proxy now that they can own $FB??
2012-05-18	Zuckerberg's Very First Blog Post To Facebook Users $FB by @Julie188http://read.bi/JSnwWR
2012-05-18	RT @lheron: Follow the Zuckerberg Wealth-o-Meter in real time (& embed on your blog) http://j.mp/Kg4OYu $fb #facbookipo
2012-05-18	Where will #Facebook spend its IPO money? Not on the music business, and here's why: http://bit.ly/KIUYRz $FB
2012-05-18	Another momentus transfer of wealth from retail investors to the Hedgies $FB
2012-05-18	$FB trades 82 million shares in first 30 seconds after making us wait 30 minutes...stock drifting lower
2012-05-18	Facebook $FB IPO: Nasdaq "FB" stock opens trading http://abcn.ws/JX02Ac
2012-05-18	Now that shares of $FB are trading, how much is Mark Zuckerberg worth? CNBC Real-Time Wealth Tracker: http://cnbc.com/id/47388424 #FacebookIPO
2012-05-18	$FB out of the gate as the 22nd most valuable company in the United States. http://bit.ly/MrQkZP $$
2012-05-18	Facebook rises up as much as 18% after selling 421.23 million shares at $38 each $FB
2012-05-18	$FB Facebook Opens! "Whether we’re talking about socks or stocks, I like buying quality merchandise when it is marked down." ~Warren Buffett
2012-05-18	Here we go. $FB is now trading: After a 30 min delay, it opened at $42. Where will it go now? http://venturebeat.com/2012/05/18/opening-bell-facebook-ipo/ …
2012-05-18	Facebook IPO is now trading. First Print: $42.05 http://stks.co/3tYb $FB
2012-05-18	Facebook, Inc. trades 82 million shares in first 30 seconds. Facebook IPO live blog - http://bit.ly/JXw9RQ $FB
2012-05-18	Finally, $FB. Facebook opens trading at $42.
2012-05-18	ARBITRARY NUMBERS!!!!! ARBITRARY NUMBERS!!!!!ARBITRARY NUMBERS!!!!!ARBITRARY NUMBERS!!!!! $fb
2012-05-18	Facebook has started trading on the NASDAQ - http://reut.rs/KY4Ki3 | Reuters live blog - http://bit.ly/JXw9RQ $FB
2012-05-18	BREAKING: Shares of $FB rise after IPO. Quote: http://data.cnbc.com/quotes/FB #FacebookIPO
2012-05-18	BREAKING: IPO of $FB has started trading on the NASDAQ. Continuing coverage on @CNBC http://www.cnbc.com/ #FacebookIPO
2012-05-18	BREAKING: Shares of $FB begin trading on the Nasdaq. Quote: http://data.cnbc.com/quotes/FB #FacebookIPO
2012-05-18	RT @ZorTrades: $FB delayed because the nasdaq is yet to confirm their friendship
2012-05-18	Apparently $FB going public is really just a DDoS attack on Nasdaq. That's kind of awesome, actually.
2012-05-18	Mocking the Facebook IPO: the funniest (and least funny) web parodies http://on.wsj.com/KINU7q $FB
2012-05-18	Bill Gross on Facebook: ‘I know a Bubble when I see one’ http://blogs.barrons.com/focusonfunds/2012/05/18/bill-gross-on-facebook-i-know-a-bubble-when-i-see-one/ … $FB #Pimco #IPO
2012-05-18	Happy Facebook Day! In honor of this holiday, you can walk up to strangers, poke them, and ask them to be your friend. $FB
2012-05-18	Do you know that U2's Bono will make more $$$ on $FB IPO than he's made throughout his 30-year career?
2012-05-18	The sad part is that by not trading for 12 minutes, $FB has already outperformed most of Europe.
2012-05-18	Breaking: Nasdaq is "experiencing delay" in opening Facebook http://on.mktw.net/J00Ag $FB
2012-05-18	$FB site still working. Can't they lend Nasdaq a server?
2012-05-18	People are excited about the $FB IPO, but tomorrow's @SpaceX launch is historic. This is a big deal for the future: http://www.csmonitor.com/Science/2012/0518/SpaceX-private-rocket-to-make-history-on-Saturday …
2012-05-18	Be real funny if that all-night $FB hack-a-thon was just to hack Nasdaq & keep the company private through the weekend.
2012-05-18	Watching Nasdaq handle the $FB IPO is like a bad startup launch. Broken site. Delayed 5 minutes. Delayed indefinitely. Who knows?
2012-05-18	$FB: Keep Calm and Hack On- http://bit.ly/JSd3vC
2012-05-18	New indication on $FB: $53-$55/share
2012-05-18	Just a few minutes away from Facebook opening trade. Are any of you trying to purchase some shares? $FB #FacebookIPO #NN
2012-05-18	Should you buy shares of Facebook today? http://mot.ly/JST3cd $FB
2012-05-18	With the $FB IPO today, wondering if the Million Dollar Man will become the Billion Dollar Man? @MDMTedDiBiase #EveryonesGotAPrice #WWE
2012-05-18	$FB halted for news. Apparently Zuckerberg didn't finish college.
2012-05-18	$FB delayed because the nasdaq is yet to confirm their friendship
2012-05-18	This Is The Most Useful Facebook App Of All Time $FB by @officialKLS http://read.bi/JSf4ab
2012-05-18	My only $FB tweet today: Bono will make more from his FB investment than from his entire music career. Wow.
2012-05-18	The Facebook IPO: a chart. With Mark Zuckerberg. And Big Macs. And @iamdiddy. Enjoy: http://ow.ly/b03KO $FB
2012-05-18	Many congratulations to our friends at fellow Silicon Valley networking company Facebook. $FB $CSCO (cc: @NASDAQ)
2012-05-18	If $FB opens at $45, the bankers priced it well. Gives an 18% pop to their clients, but doesn't leave too much off the table for Facebook.
2012-05-18	Our expert Facebook stock price prediction: "Largely Arbitrary numbers that/mayo/rise or fall over time" $FB
2012-05-18	The @ft Tmt team in london gathers around the telly for the open... $FB pic.twitter.com/ztHj4hck
2012-05-18	Common for BIG IPOs to delay. Takes time to pair off orders $FB
2012-05-18	BREAKING: Facebook to start trading about 11:05 am ET #FacebookIPO $FB
2012-05-18	Bono will make more on his $FB investment than in his entire music career? KIDS, study computer science!
2012-05-18	BREAKING: Shares of $FB to begin trading any minute. Live coverage on @CNBC.
2012-05-18	Who's Who In Facebook's Already Iconic Bell-Ringing Photo $FB by @nichcarlson http://read.bi/Jcw2m7
2012-05-18	At $45, $FB is 31x sales, 127x P/E. Wow.
2012-05-18	CNBC showing indicative opening price for $FB at $45... 5 minutes to go
2012-05-18	RT @SullyCNBC: U2's Bono will make multiples more on $FB IPO than in entire 30+year music career http://stks.co/3tWB
2012-05-18	Two ways to impress today: 1) Own $FB IPO shares 2) #ff @TimWJackson @CJRomig @ridederty @RobbieCamp @RachHaro @RicMcCoy
2012-05-18	I finally figured out why Facebook is going public. They couldn't figure out the privacy settings either. $FB
2012-05-18	There's a tremendous cross-current. We need to see $AAPL up to move $FB! I am not kidding...
2012-05-18	HERE COMES FACEBOOK'S FIRST STOCK TRADE... $FB by @jyarowhttp://read.bi/JS7WdS
2012-05-18	Throwing a Facebook IPO party today? You nerds! Anyway, here are five rap songs that shout-out Facebook: http://bit.ly/MrCpD3 $FB
2012-05-18	You could buy $FB today…or you COULD buy my @pixelworkers shirt! http://www.unitedpixelworkers.com/products/ethan-marcotte … Or do both, maybe? I don’t how money works, man.
2012-05-18	$FB Is Blowing Up On StockTwits, Too http://tcrn.ch/KyRwtR by @sarahintampa
2012-05-18	$FB $FB $FB $FB $FB $FB $FB $FB $FB $FB $FB $FB $FB $FB $FB $FB $FB $FB $FB $FB $FB $FB $FB $FB $FB $FB $FB $FB $FB $FB $FB $FB $FB $FB $FB
2012-05-18	I hope $FB IPO hype increases appeal of SW engineering/product design among college kids that might otherwise do banking. #BuildSomething
2012-05-18	$FB's market cap on open will be slightly higher than $AMZN. Think about that.
2012-05-18	BREAKING: CNBC's Kelly: Retail demand for $FB highest ever for IPO; people close to deal expected retail component of 15%-25%. #FacebookIPO
2012-05-18	Trading Strategies for the $FB IPO http://stks.co/3tT4 via @RedDogT3Live v nice work scott.
2012-05-18	6 Things You Didn't Know about Facebook $FB - http://bit.ly/JlxyUt
2012-05-18	RT @ArmandoGomez4: Greeks dumping EUR buying $FB, new Greek currency
2012-05-18	RT @EddyElfenbein Every penny in $FB share price is $5 million for Zuck.
2012-05-18	VIDEO: Watch Mark Zuckerberg And The Rest Of Facebook Ring The NASDAQ BELL $FB by @jyarowhttp://read.bi/JRXPWo
2012-05-18	In case you missed the $FB IPO opening... http://livestre.am/3hT5v
2012-05-18	Check Out Mark Zuckerberg's Epic Status Update On Facebook This Morning $FB by @mattlynleyhttp://read.bi/Jcpkwr
2012-05-18	$FB: Mark Zuckerberg ushers in biggest U.S. tech IPO http://abcn.ws/J2xBhP
2012-05-18	What JPMorgan, Yahoo! and HP could have learned from Facebook. That and more in today's takeaways http://bloom.bg/KXKQnh $FB
2012-05-18	300,000-employee General Electric makes 14 times more than 3,500-employee Facebook. GE is valued at less than double Facebook. $GE $FB
2012-05-18	Facebook will start trading on NASDAQ at 11:00 AM ET. Follow our live coverage here: http://bit.ly/J2xP8G $FB
2012-05-18	Ding-Ding! And the NASDAQ is open. Hello, $FB (live-blog) http://cnet.co/L4MFMC
2012-05-18	CHART OF THE DAY: Facebook's Stock Versus Apple And Google Since 2008 $AAPL $GOOG $FB by @jyarow http://read.bi/JcmM1r
2012-05-18	Every Facebook Employee Spent The Night Before The IPO At An All-Night Hackathon $FB by @mattlynleyhttp://read.bi/Jcmg3z
2012-05-18	Facebook effect: How the social network changed the world http://yhoo.it/JXm4Ek @aarontask #FacebookIPO $FB #FBIPO
2012-05-18	FACEBOOK'S HACKER HEAVEN: This Is What A $100 Billion Company's Office Looks Like $FB by @mattlynleyhttp://read.bi/JRMZQt
2012-05-18	Chat with @DaveCBenoit @paulvigna @srussolillo and Stephen Grocer about the $FB IPO. Use #wsjchathttp://on.wsj.com/JXk4fd
2012-05-18	2 hours after $FB trading begins, join @DaveCBenoit @DaveCBenoit for a live chat at 1 pm ET #wsjchat http://on.wsj.com/JXk4fd
2012-05-18	Stocks to watch today: Facebook, Ann and Hibbett Sports http://on.mktw.net/JzRYZu $FB $ANN
2012-05-18	Coming up on @SquawkCNBC, the man who ran @SecondMarket's $FB trading desk. Facebook's private trades revealed here: http://cnb.cx/MqQj8o
2012-05-18	Oh yes, I'm liveblogging the Facebook IPO @fttechhub http://on.ft.com/Jm4KtV $FB
2012-05-18	GM Pulled Ads After Facebook Begged It To Use Free Media $FB by @Jim_Edwards http://read.bi/JcdpyT
2012-05-18	BREAKING: Sliced Bread Expected to Concede to Facebook $FB #facebook
2012-05-18	Europe stable, gold up. $FXE stable.. So good $FB backdrop
2012-05-18	good $FB $$ morning http://www.businessweek.com/articles/2012-05-17/how-mark-zuckerberg-hacked-the-valley … this is a terrific article
2012-05-18	Like it, hate it, think it's got econ/social value or not: Hard not to get goosebumps considering the potential of a college project. $FB
2012-05-18	While Facebook priced its IPO at $38/share, one lucky buyer picked up $FB stock on @SecondMarket for $3.50 in 2008: http://cnb.cx/MqQj8o
2012-05-18	Tune in for our live Facebook IPO coverage later today. Check out the latest stories. http://yhoo.it/MkjEl6 #FacebookIPO $FB
2012-05-19	MUST-SEE VIDEO: $FB UNDERWRITERS vs. HFT IN REAL-TIME | iBC_FN | iBankCoin Financial News http://ibankcoin.com/news/2012/05/19/must-see-video-fb-underwriters-vs-hft-in-real-time/ … via @ibankcoin4tw
2012-05-19	A Day After Facebook's IPO, Mark Zuckerberg Marries! $FB by @nichcarlsonhttp://read.bi/L7O0lG
2012-05-19	re $FB IPO pricing: they priced perfectly to market and left no money on the table for investors to arbitrage. Not an embarrassment at all
2012-05-19	If This Really Happened During The Facebook IPO, Buyers Should Be Mad As Hell... $FB http://read.bi/Knm0sW
2012-05-19	Morgan Stanley made big bet on Facebook http://reut.rs/Jp11fa via @reuters $MS $FB $$
2012-05-19	Saturday links: winning imitators, the neuroscience of effort and how stuff gets popular. http://stks.co/3u4Y $YHOO $FB $GS $JPM #longreads
2012-05-19	Who Were Facebook Users 1, 2, And 3? $FB by @_dtlhttp://read.bi/Knj0gl
2012-05-19	I knew something was wrong when everyone I know was offered secondary stock from $32-36 $FB. Going to be a long six months for them
2012-05-19	Expected $fb stock price to blast through space like the Dragon. Wait.
2012-05-19	The greatest achievement by any private company is T-30m! No, not $FB IPO, but something far more important. http://www.spacex.com/webcast/
2012-05-20	Facebook Stock/mayo/Tank This Week As Banks Run For The Hills $FB http://read.bi/JqHWKG
2012-05-20	With questions about its valuation, we asked our analysts what they think Facebook should do next. http://mot.ly/LqKIzW $FB
2012-05-20	$FB D-rated pumpers #FAIL they shoulda hired CrazyPenny for the IPO
2012-05-20	Nasdaq CEO says glitches weren’t at fault for $FB stock plunge. DETAILS: http://ow.ly/1MveJ2
2012-05-20	Nasdaq to make changes to IPO auction process after $FB issues. (via WSJ)
2012-05-20	Nasdaq Board met Saturday to discuss $FB IPO. Nasdaq CEO Robert Greifeld: "This was not our finest hour." (via WSJ)
2012-05-20	Correction: Some portion of 30 million $FB shares believed impacted by technical Issues Friday. --Nasdaq (via WSJ)
2012-05-20	Facebook has a P/E ratio of 71.4 (based on a $35 share price.) 5 scary $FB numbers: http://mot.ly/KfZsN4
2012-05-20	#Womensrights group criticizes #Facebook for all-male Board Of Directors http://owl.li/b0KpT $FB #FBIPO
2012-05-20	Sunday links: unwanted allocations, oversold conditions and a beautiful deleveraging. http://stks.co/3uIz $FB $JPM $NEM
2012-05-21	$FB, or why buying freshly IPO'd stocks is stupid.
2012-05-21	Personally I think that anyone who bought $FB with the intention to flip it only has themselves and their ignorance about Facebook to blame.
2012-05-21	Rich Karlgaard crushes it, explains 7 Reasons Why Facebook IPO Was A Bust - Forbes http://onforb.es/MAk9Yl $FB $$
2012-05-21	Facebook trader: Nasdaq 'blew it'. Nasdaq said trading delay was due to glitch in electronic ordering system http://cnnmon.ie/K5muag $FB
2012-05-21	What if Zuckerberg didn't have a prenup? http://cnnmon.ie/K5mjvx $FB
2012-05-21	As Facebook plummeted 11%, Apple rose 5.8% and Google climbed 2.3%. http://on.wsj.com/KXQxlT $FB $AAPL $GOOG
2012-05-21	$FB IPO creates 850new millionaires; future cash infusion to angel, VC ecosystem @levynews w/ me on #MoneyMoves: http://www.bloomberg.com/video/93109465/
2012-05-21	Last week: Will $FB be the new $AMZN, decoupled from reality, soaking in P/E of 185? Today: Apparently, not.
2012-05-21	Facebook stock tumbles in second day of trading (by @BrendanSasso) http://bit.ly/KgGCHs $FB
2012-05-21	U.S. stocks headed for their best session so far this month, shrugging off the 11% decline in Facebook's stock. http://on.wsj.com/KXQxlT $FB
2012-05-21	BREAKING: Facebook closes at $34.03, down more than 10% from Friday's IPO price of $38 http://cnnmon.ie/K580ak $FB
2012-05-21	STOCKS SURGE AND FACEBOOK PLUNGES: Here's What You Need To Know $DIA $SPY $QQQ $FB $CBE $ETN by @bySamRohttp://read.bi/LevQBK
2012-05-21	http://on.wsj.com/KWZQ5I Facebook IPO: Another Black Eye for Wall Street $FB
2012-05-21	More than a third of divorce filings last year contained the word "Facebook." http://sm.wsj.com/KXmGKi ” $FB #fx
2012-05-21	My latest article also up on @minyanville: "Turbulance, Transformation, Participation, and Adaptation" http://shar.es/qbCy8 $FB $LNKD $SPY
2012-05-21	Facebook down almost 9% today. Wonder how many users bought into the IPO who now feel like they have overshared. $FB
2012-05-21	RT @386Ron $ZNGA Bloomberg stating Zynga accounts for not 12% but 19% of $FB revenue http://stks.co/3vC7
2012-05-21	Line of the day on @CNBC. Zuckerberg has to go home to his new wife today and explain why they are worth $2B less than Friday ;) $FB
2012-05-21	BREAKING: Mark Zuckerberg's fortune drops $2.2 billion as #Facebook shares fall below $38 offer price $FB
2012-05-21	Facebook’s IPO already happened – Several months ago on secondmarket http://yhoo.it/KskQfZ @grossdm $FB
2012-05-21	Apple Put in Double Bottom: Fast Pros http://cnbc.com/id/47506512 $AAPL $FB #StockMarket #StockPicks
2012-05-21	How much would you pay for a lemonade stand that had $40 in sales last year and netted $6? If it's $FB, you'd pay about $1000.
2012-05-21	Q: What do $FB and Skrillex have in common? A: Sick drop.
2012-05-21	Morgan Stanley has "large number" of market orders entered Friday for trading debut of $FB stock that have not been reconciled. -Reuters
2012-05-21	At $38, Mark Zuckerberg’s stake in $FB was worth about $19.1 billion. With today’s drop, the same shares are now worth about $17 billion.
2012-05-21	$FB http://stks.co/3v4T Wait for the nex 3 - 4 months before buying this stock POSTED VIDEO
2012-05-21	OH: 33 is the new 38 $FB
2012-05-21	@maxkeiser $FB | What a fiasco. Bankers at $MS and $GS should be flogged on sixth avenue. I nominate @LaurenLyster to administer lashes
2012-05-21	Facebook sinks as Nasdaq scrambles to square trades http://reut.rs/KWIOEB $FB
2012-05-21	"Apple I'm sorry that I left you for Facebook. Please pick up your iPhone or answer my texts. I want you back. $FB $AAPL"
2012-05-21	Is Apple $AAPL getting some of that Facebook money back from disappointed tech investors $FB?
2012-05-21	I hope Zuck likes my wedding present. I got him 480 million pairs of green shoes. BWAHAHAHAHAHA *wiping tear* $FB
2012-05-21	Did I call $FB's price action or what? Just sayin'... http://bit.ly/LaRV0A #whyhistorymatters
2012-05-21	Facebook stock down nearly 7 percent as it opens for 2nd day of trading as public company http://yhoo.it/JruXrT $FB
2012-05-21	Market continues to tell $FB how it really feels about its business model, which is basically, "What business model?"
2012-05-21	The new $FB trading behavior has convinced me even more: Wall Street is where innovation/value go to die. I wonder what @pkedrosky thinks
2012-05-21	In the pouring rain outside NASDAQ as the $FB waterfall continues inside. What are your thoughts on #FacebookIPO day 2?
2012-05-21	i don't get it. a month ago, $FB couldn't do anything wrong. Today, it is a turd. Seriously Wall Street/WSJ buy yourself a coffee & a clue
2012-05-21	RT @TrendRida Money that flowed out of $AAPL into $FB coming back to the Mother ship... | http://stks.co/3uwg
2012-05-21	Facebook shares plunge below IPO price. Is the $FB honeymoon over? http://abcn.ws/KFBEG6
2012-05-21	Zero help. This is not shorting pushing it down. RT @dschorrnyc: **Facebook shares trigger short sale breaker. Limits price.** $FB
2012-05-21	Facebook shares down 12% in second day of trading - http://cnb.cx/J8sWLo $FB
2012-05-21	Facebook shares struggling to hold $33...from its $42 open on Friday to current level, that's about $25B in lost market value $FB $$
2012-05-21	RT @The_Real_Fly: Retail got absolutely CRUSHED in the $FB deal. INVERSE QE
2012-05-21	RT @BerkowitzRtrs: People who bought $FB at the top on Friday have now lost 26 percent of their investment (assuming they held)
2012-05-21	Knight Capital's Joyce: We were trading blind in Facebook for 2-1/2 hours; we did everything right in $FB situation and we got hurt.
2012-05-21	Don't mean to be apocalyptic, but I get a fair value of about $20 for Facebook. And, really, could be much lower http://read.bi/KrGAe5 $FB
2012-05-21	Facebook opens EIGHT PERCENT LOWER at $35 #ouch $FB http://www.google.co.uk/finance?q=NASDAQ%3AFB …
2012-05-21	Facebook shares down more than 8% in first minutes of the trading day. Track the shares: http://cnb.cx/JcAS2U $FB
2012-05-21	Is Facebook a good buy? The short answer is no. The longer answer is nooooooooo. http://stks.co/3usS via @eddyelfenbein $FB
2012-05-21	if you missed it--- my VIDEO key levels just below in $SPY http://bit.ly/KlVFvj $QQQ $IWM $XLF $SMH $FB $AAPL
2012-05-21	Roughly 3m shares trading in $FB pre-market. Small fraction of Friday's open, but could just be handful of institutions dumping allocations
2012-05-21	BREAKING: #Facebook falls below $38 IPO price in second day of U.S. trading $FB
2012-05-21	So, You Think You Really Know What Happened with Facebook’s IPO on Friday? http://bit.ly/K4VGZp $FB #BrokenMarkets $$
2012-05-21	Facebook COO Sheryl Sandberg is the power behind the company's explosive growth and ad business. http://cnnmon.ie/JigpK5 $FB #fbipo
2012-05-21	Big short squeeze today. Watch $AAPL and $JPM. Both got hammered. Also look for $MS to support $FB at $39...
2012-05-21	Did $NDAQ blow it? Was $NDAQ short $FB by default? Looking in to this today on Squawk on the Street with $KGC's Tommy Joyce
2012-05-21	We will have Tommy Joyce, ceo of Knight Capital ($KGC) to talk about the $FB debacle on Squawk on the Street
2012-05-22	FakedBook and Morgue & Failing -- perfect together! $FB $MS $$
2012-05-22	What Morgan Stanley, Goldman Sachs & JPMorgan told clients about Facebook's prospects before the IPO: http://bloom.bg/Kx4dzN $FB
2012-05-22	Facebook IPO probed: Regulators looking into rpts that lead underwriter $MS shared neg analysis ahead of IPO http://cnnmon.ie/KRtcQ9 $FB
2012-05-22	Mark Zuckerberg recently sold 30.2 million shares of $FB and director Peter Thiel sold 16.8 million shares http://on.mktw.net/KlmLXL
2012-05-22	Holy Schnikes. The $FB IPO situation deteriorates further: http://www.businessinsider.com/exclusive-heres-the-inside-story-of-what-happened-on-the-facebook-ipo-2012-5 …
2012-05-22	Breaking: Morgan Stanley gets subpoenaed over its handling of sensitive information on Facebook http://on.mktw.net/KleEdx $MS $FB
2012-05-22	Massachusetts Subpoenas Morgan Stanley Over Facebook $MS $FB by @jyarowhttp://read.bi/Lp4lCb
2012-05-22	RT @julpepitone: This week's update on trying to buy $FB IPO shares. Spoiler alert: we arent millionaires http://cnnmon.ie/JyrNTa
2012-05-22	Gary Shilling: Facebook Shareholders Should Bring Out Their Sock Puppets $FB by @mamtabadkarhttp://read.bi/Lp3uBn
2012-05-22	CHART OF THE DAY: Facebook Falls On Its Face $FB by @jyarowhttp://read.bi/JElk8x
2012-05-22	Investor sues Nasdaq, alleges Facebook IPO bungled http://reut.rs/JOKUZd $FB
2012-05-22	Facebook $FB has lost $19.2 billion in market cap value since Friday. (via @GiovannyMoreano)
2012-05-22	1999: Tech IPOs double on Day 1. Public shut out. System broken. 2012: $FB IPOs. All-you-can-eat for the public. Falls flat. System broken.
2012-05-22	Both $BRK-B and $FB are trading at nearly 1.0 times price-to-CEO age. cc @TheStalwart @bespokeinvest
2012-05-22	Lawsuit in San Jose, CA federal court alleged that Facebook violated California's right to privacy statue, unfair competition law $FB
2012-05-22	Wow, lots of fishy things happened behind the scenes for Facebook's IPO. http://j.mp/Jbd76A $FB
2012-05-22	RT @FortuneMagazine: 5 signs Facebook hates its shareholders http://cnnmon.ie/Jmy4gf $FB
2012-05-22	Short sellers paying as much as 99% a yr to borrow Facebook. Average $FB borrow today at 28%. Borrow defined as "special" at 1%. cc @moorehn
2012-05-22	Gary Shilling on $FB: "Facebook is the end of the social media boom. Reminds me of http://pets.com ."
2012-05-22	At a talk on Facebook Messages architecture. I will be periodically shouting out $FB's current price to distract the speaker. #hbasecon
2012-05-22	Facebook drops again as SEC calls for review http://yhoo.it/K8fB9D $FB
2012-05-22	If $FB breaks $30, expect to see traders w OCCUPY FACEBOOK signs around the Nasdaq . . . $$
2012-05-22	The SEC And FINRA Are Going To Investigate The Facebook IPO $FB by @jyarow http://read.bi/LoOGTs
2012-05-22	Exclusive: Regulators/mayo/review Morgan Stanley-Facebook allegations http://reut.rs/Jmy7bH $MS $FB
2012-05-22	Today, we are all Winklevoss twins... $FB
2012-05-22	Facebook's IPO, stock collapse = everything that's wrong with Wall Street http://huff.to/K8au9y via @HuffPostBiz $FB
2012-05-22	Spoke to $FB investor who initially put in for 1M shares. After roadshow, cut order to 300K. Ended up getting 24K. Now owns 4K #yeesh
2012-05-22	$FB is taking a pummeling. http://www.google.com/finance?q=NASDAQ:FB … Now only a $68.7B company.
2012-05-22	OMG my $FB stock is down 13%! Come on Zucks, POKE SOMEONE!
2012-05-22	$FB Morgan Stanley rumored to issue "an apology" after hours. The memo somehow was not disseminated. Mistakes happen.
2012-05-22	How To Make Your Facebook Profile More Secure In Under A Minute $FB by @officialKLShttp://read.bi/JDlJrS
2012-05-22	Your Facebook Profile Is Going To Change...Again $FB by @officialKLShttp://read.bi/Loufpy
2012-05-22	LinkedIn Usage Crushes Google+ Usage Among Readers Like You $GOOG $FB $LNKD by @nichcarlson http://read.bi/JDhtbP
2012-05-22	Facebook stock plunged below $32 Tuesday, which is 18% below its IPO price. http://cnnmon.ie/L2aZC2 $FB
2012-05-22	If $AAPL was trading at the same P/E as $FB, it would be a little under $4200/share...
2012-05-22	Looks like a short sell "circuit breaker" was hit on $FB during their first full day of trading yesterday: http://online.wsj.com/article/BT-CO-20120522-710610.html …
2012-05-22	Actually, Facebook Is In Stupendously Good Shape $FB by @nichcarlson http://read.bi/JCYw9g
2012-05-22	Facebook bankers secretly cut Facebook’s revenue estimates in Middle of IPO roadshow http://yhoo.it/JCSB3V $FB @aarontask @hblodget
2012-05-22	RT @ReutersMoney: Facebook falling due to this @Reuters scoop: Morgan Stanley cut Facebook estimates before IPO http://reut.rs/JBn963 $FB
2012-05-22	Morgan Stanley cut Facebook estimates just before IPO http://reut.rs/JBn963 $FB $MS
2012-05-22	$30 seems to be where many of traders & investors we speak to say #Facebook would be a "buy"...it's getting close at $30.98 low today $$ $FB
2012-05-22	Ahead of the market open, Facebook shares down 4% at $32.67 - QUOTE: http://cnb.cx/JcAS2U $FB
2012-05-22	Google CEO Larry Page: Facebook Is Holding Users 'Hostage' And It Doesn't Make Sense $FB $GOOG by @jyarowhttp://read.bi/LobceW
2012-05-22	Facebook down another 4% in premarket trading. Reuters: analyst trimmed $FB forecast before IPO. http://on.wsj.com/KIuHUF
2012-05-22	Unreal. $FB lead underwriter, Morgan Stanley, cut $FB estimates right before the IPO; told big clients only. Scumbags. http://reut.rs/KPsaEt
2012-05-22	Someone at CNN is excited. RT @CNNNYSE: OMG OMG $FB OMG
2012-05-22	As Facebook's stock struggles, fingers start pointing http://yhoo.it/Jlr2YZ $FB
2012-05-22	As rumored, $MS cut $FB estimates pre-IPO & only told "major clients". Material. Non-public. Information. Scumbags. http://reut.rs/JBn963
2012-05-22	. @mrwyork Don't see much point to selling 13 x $AAPL earnings to buy 100 x $FB. Especially since $AAPL is growing faster.
2012-05-23	Inevitable Zuckerberg Note Pass + $FB chart. pic.twitter.com/RtJvWPtx
2012-05-23	WSJ Names Two Big Facebook Investors Who Benefitted From Extra Information $FB by @bySamRohttp://read.bi/JEVcVn
2012-05-23	New Blog Post: My Thoughts on the Facebook IPO http://ow.ly/b6VMd $FB $GOOG $MSFT
2012-05-23	How Silicon Valley is shrugging off Facebook's IPO woes http://cnnmon.ie/JdP3jw via @CNNMoneyTech $FB
2012-05-23	According to media reports, Facebook is looking to move its listing to the New York Stock Exchange http://on.mktw.net/Lq10WQ $FB
2012-05-23	Facebook Is Testing A New Way To Get You To Pay For More 'Likes' $FB by @officialKLShttp://read.bi/KeXGww
2012-05-23	Short sellers lining up to bet against Facebook http://reut.rs/KMaZaz $FB
2012-05-23	Facebook's Bankers Made $100 Million As They Fought The Market On Its First Day Of Trading $FB $MS $GS $JPM by @jyarowhttp://read.bi/KeOCYx
2012-05-23	What exactly happened with Facebook's IPO? Columbia University Professor Charles Jones has the answers. - http://bit.ly/KM599e $FB
2012-05-23	The cost to borrow $FB shares for one year fell to 6% of the value of the stock, down from as high as 40%. http://on.wsj.com/JDyME8
2012-05-23	Zuckerberg Made $1.1 Billion By Selling Facebook Stock $FB by @Julie188 http://read.bi/KpEixQ
2012-05-23	Banks priced $FB, misplayed momentum & ignored value. In chaos, there will be opportunities for investors. http://bit.ly/KpwM6g
2012-05-23	Pardon our French, but What the %$#! happened with the Facebook IPO??? http://cnnmon.ie/Lgluyy We break it down $FB, $MS
2012-05-23	So swamped, sorry. You like $FB, you should love $AAPL which is causing $DELL to swoon and is hurting mobile for $FB
2012-05-23	Zuck was poorly served by his 'adults' http://bit.ly/KedzmM $FB
2012-05-23	A Simple Guide To Social Networks: What Goes Viral Where, And Who Uses What $FB $LNKD $GOOG by @nichcarlsonhttp://read.bi/KpcZDL
2012-05-23	'We believe that the offering was conducted unfairly and it harmed public stockholders.' http://cnnmon.ie/L8anee $FB $MS
2012-05-23	Underwriters earned about $100 million by stabilizing $FB since the IPO last week http://on.mktw.net/JUE96m $MS
2012-05-23	BREAKING: Senate Banking Committee tells @EamonJavers that it's "seeking to learn more about issues raised in the news regarding $FB’s IPO."
2012-05-23	Facebook's Statement On Lawsuit Filed Over IPO: "We believe the lawsuit is without merit and will defend ourselves vigorously." $FB
2012-05-23	Morgan Stanley Under Fire Over Facebook IPO: http://ow.ly/b6g4Z | @J_M_McDermott #IncWire $FB
2012-05-23	Mark Zuckerberg sells 30.2 million shares of $FB common stock at $37.58 http://j.mp/JFREbd
2012-05-23	What Is Wrong With Facebook's IPO? $FB by @jyarowhttp://read.bi/KduGVT
2012-05-23	Here's The Damning Facebook Lawsuit From The Guys Who Won $7 Billion From Enron's Bankers $FB $MS by @nichcarlsonhttp://read.bi/KdqCoL
2012-05-23	BREAKING: Morgan Stanley, Goldman Sachs sued over #Facebook stock sale $FB
2012-05-23	For how long do you think we're going to have to hear if $FB is up or down on an hourly basis?
2012-05-23	S&P initiates Facebook with a SELL. "We see notable risks related to monetization" (via @carlquintanilla) $FB
2012-05-23	There have been 442 IPOs since 2008. For those raising $1 billion+, one has fared worst of all in first 3 trading days: Facebook. $FB
2012-05-23	Facebook, Morgan Stanley Sued By Firm That Won $7 Billion From Enron $FB $MS by @nichcarlson http://read.bi/KdbWWA
2012-05-23	Facebook accused of concealing analysts' lowered growth forecasts for the company while the IPO was being marketed. via @Reuters $FB
2012-05-23	BREAKING NEWS: Facebook underwriters including Morgan Stanley sued by shareholders over IPO. via @Reuters $FB
2012-05-23	Needham rates Facebook a 'buy' with a $40 target, predicts it will pass Google in revenue. http://on.wsj.com/Jn1xdh $FB $GOOG
2012-05-23	Facebook has attracted a rash of stock flippers who have high hopes of making a quick profit. http://cnnmon.ie/L73h9Y $FB
2012-05-23	#Facebook IPO blunder adds to Morgan Stanley woes: http://bit.ly/JpE47W $FB $MS
2012-05-23	Instagram's Price Tag Is Back Down To $1 Billion $FB by @pegobry http://read.bi/KcSrNV
2012-05-23	I would like to see definitive proof surface that some large accounts got a call from the $MS analyst that numbers were coming down $FB
2012-05-23	More Evidence That We're Clearly In A Tech Bubble* $FB $LNKD $YELP $ZNGA by @pegobry http://read.bi/KAu783
2012-05-23	Headed to the Today Show to talk $FB, the fiasco ipo of all time...
2012-05-24	We're picking up shares of #Facebook for our portfolio. Here's the buy recommendation: http://www.fool.com/investing/general/2012/05/24/why-were-buying-facebook.aspx … $FB
2012-05-24	Interesting $FB article from the Journal http://online.wsj.com/article/SB10001424052702304065704577424733907622256.html …
2012-05-24	At an IPO price of $38/share, Facebook traded roughly 100 times earnings and 25 times revenue: http://mot.ly/JMvcNA $FB
2012-05-24	What you can learn from Facebook's IPO http://yhoo.it/Ltlbjp $FB
2012-05-24	(Update) MorganStanley informs advisors nobody will pay more than $43 for $FB shares; still trying to resolve outstanding Facebook issues.
2012-05-24	Full report on Schumer's latest attack on Facebook co-founder Saverin, and on his defenders http://on.wsj.com/KSyPNM $FB
2012-05-24	Facebook IPO: Individual investors get burned http://cnnmon.ie/KuaZdB from @CNNMoneyInvest #FBipo $FB
2012-05-24	Meet Facebook's New Weapon For Making Money In E-Commerce $FB by @jyarow http://read.bi/Kj2PUu
2012-05-24	The Killer Guide to Facebook Options Trading http://stks.co/3yfO via @StevenPlace $FB
2012-05-24	Alert: Citadel facing "significant" losses over $FB trades; losses in similar range to Knight's $30-$35M estimates. (via @kaylatausche)
2012-05-24	How Morgan Stanley made a bundle as Facebook sank, via @FortuneMagazine: http://cnnmon.ie/KtE74x $MS, $FB
2012-05-24	Facebook Made Its Second Largest Acquisition Last Week And Its Much Bigger Deal Than You Realize $FB by @jyarowhttp://read.bi/KinnMS
2012-05-24	Sheryl Sandberg: 'We're Public Now. So Can You Click On An Ad Or Two?' $FB by @jyarow http://read.bi/MK1tFr
2012-05-24	If the $FB IPO mess has renewed NYSE's IPO recruiting efforts, who might be in play? Nasdaq's 25 pending IPOs: http://on.wsj.com/MtmnGj @wsj
2012-05-24	19 year old who sold his $FB shares: “I didn’t want to lose more. I didn’t know what to do." http://bloom.bg/MqGZ1T by @raekucera @dmac1
2012-05-24	Morgan Stanley made money on #Facebook share drop: http://bit.ly/LcbZ6O $FB
2012-05-25	#Viewpoint video: The week's losers: @JohnFugelsang on the Catholic Church as 'atheist factory,' Cory Booker & $FB http://bit.ly/LOeT48
2012-05-25	CHART OF THE DAY: Facebook Has The Worst IPO Of The Decade $FB by @jyarowhttp://read.bi/JirYMw
2012-05-25	A week after the Facebook IPO -- find out how investors are feeling: http://usat.ly/K6gzUm $fb
2012-05-25	$FB investors are growing angrier by the day by the fallout from $NDAQ's trading glitch. http://bit.ly/JsaMsL
2012-05-25	.@mktwhulbert argues that Facebook stock should trade at $13.80. Is that a fair price calculation? http://on.wsj.com/KHslj2 $FB
2012-05-25	The Brilliant Career Advice Google CEO Eric Schmidt Gave Sheryl Sandberg $GOOG $FB by @jyarowhttp://read.bi/JhZ4vX
2012-05-25	Particularly disgusting are all the sob stories. Ohh, this poor plumber invested his life savings in $FB stock and got killed. Buhu!
2012-05-25	Facebook Is Looking At Another Big Acquisition: It Might Buy Web Browser Opera $FB by @mattlynleyhttp://read.bi/JQH8hf
2012-05-25	RT @BrazilFinance: This thing is going to kill $FB revenue model...wait what revenue model? http://bit.ly/hGwe6S
2012-05-25	This New Startup Is Changing The Way We See File Sharing And Its App Isn't Even Out Yet $FB by @officialKLS http://read.bi/JhRXnj
2012-05-25	Check Out A Photo Of Mark Zuckerberg Playing Hockey At Facebook's Hacker Headquarters $FB by @mattlynley http://read.bi/JQCxvy
2012-05-25	RT @bleekertech: My look at how the $FB IPO was rigged from the start, hope everyone has a chance to read: http://www.fool.com/investing/general/2012/05/25/the-tragedy-of-facebook-how-wall-street-robbed-ma.aspx …
2012-05-25	Facebook market makers' losses total at least $100 million http://reut.rs/JYOW13 $FB
2012-05-25	Today we're selling our Facebook stock at a 13% loss: http://cnnmon.ie/KGZQlM $FB
2012-05-25	Kessler's Take on $FB http://stks.co/3zTi He Got It Right... via @ScottKesslerSPCIQ
2012-05-25	RT @CNNNYSE: $FB dropping 3.6% to $31.84 http://cnnmon.ie/KGMLsu
2012-05-25	#Facebook is officially the worst-performing IPO of the decade http://bloom.bg/KTndtY $FB
2012-05-25	REPORT: Facebook's Underwriters/mayo/Have Helped Hedge Funds Short The Stock $FB by @lisadonthttp://read.bi/JQ6bB1
2012-05-25	Meet The Woman Who Manages Mark Zuckerberg's Life $FB by @mattlynley http://read.bi/JPYWJn
2012-05-25	Facebook’s stock should trade for $13.80 - Mark Hulbert - MarketWatch http://www.marketwatch.com/story/facebooks-stock-should-trade-for-1380-2012-05-25 … via @MarketWatch $FB $$
2012-05-25	Carole Parker got more $FB shares than wanted & wants to know who's going to pay for her $3,400 loss http://cnnmon.ie/KuaZdB #fbipo
2012-05-25	Playing the Facebook Blame Game http://buswk.co/LH9WKr via @BW $FB $$
2012-05-26	$FB: Market makers were unsure about exposure for hours, investors were in the dark to whether trades had gone through http://reut.rs/KQlvdw
2012-05-26	And so Facebook's mobile advertising adventure begins. $FB http://instagr.am/p/LGgd9eFtt-/
2012-05-26	Money is fictional. Here is such a fantastic show by @ThisAmerLife on the invention of money. Prescient considering $FB http://www.thisamericanlife.org/radio-archives/episode/423/the-invention-of-money …
2012-05-26	Facebook Is Building The Facebook Phone Right In Front Of Our Eyes $FB by @jyarowhttp://read.bi/KP6gl7
2012-05-27	If Facebook Really Goes Into The Mobile Hardware Business, Investors Should Run Away Screaming $FB by @hblodget http://read.bi/KUMTqP
2012-05-27	Facebook Is Staffing Up Engineers To Build The Facebook Phone $FB by @mattlynley http://read.bi/Kg8f4h
2012-05-28	Zuckerberg went from being seen as this child-genius rock star to being seen as a thief says @Wadhwa http://stnfd.biz/bcHW3 @newsweek $FB
2012-05-28	Valuation Guru Explains How Bankers Screwed Up Facebook's Valuation $FB by @bySamRohttp://read.bi/LC1JRy
2012-05-29	If you counted up all of the boiler room ipos, from the 1800's till now, it wouldn't amount of $40 BILLION in losses like $FB. INVERSE QE
2012-05-29	$FB is China, billions of people with no business plan
2012-05-29	Reminder: For Instagram deal to be valued at $1 billion, $FB stock must be at $30.43 per share.
2012-05-29	Check Out The Creepy Technology Facebook Is Paying ~ $100 Million To Have $AAPL $FB by @_dtlhttp://read.bi/N7GqKS
2012-05-29	Facebook Is About To Spend $100 Million On One Of Its Largest Acquisitions Ever $FB by @shontelaylayhttp://read.bi/N7mXK4
2012-05-29	Facebook has lost $25B in market cap value in 7 trading sessions. 385 S&P companies (77% of index) have market cap value less than $25B. $FB
2012-05-29	$FB stock falls below $29, down as much as 10.2% on the day. http://cnnmon.ie/JMN8Ea
2012-05-29	A 'Star' Facebook Sales VP Just Bolted For Pinterest $FB by @nichcarlson http://read.bi/KqZSD2
2012-05-29	Best of StockTwits: To $FB or not to $FB http://bit.ly/L1HlLh
2012-05-29	$FB's market cap is a bit over $70 billion. Google is $192 billion. Gut: That gap feels too wide.
2012-05-29	$FB Rule 201 short sale circuit breaker activated ..kicks in when stock goes down 10%..can't short on bid now
2012-05-29	Instagram's $1 billion dollar deal with Facebook now valued at $977 million after $FB stock slump today http://on.wsj.com/Ka6N5h
2012-05-29	FACEBOOK CRASHES BELOW $29 $FB by @jyarowhttp://read.bi/KoTTyI
2012-05-29	Market no longer common ownership of means of production: its where early-stage investors exit to muppets & HFT http://reut.rs/KAOeE2 $FB $$
2012-05-29	Facebook shares plumb new depths, below $30 a share http://reut.rs/K8AoeW $FB
2012-05-29	Facebook shares plunge again: Will options trading fuel more volatility? http://yhoo.it/MVKAHW $FB @mattnesto @jeffmacke
2012-05-29	Again, I'm long $FB & know we're not supposed to analyze markets in real-time, but I'm stunned FB dropped $40b+ in market cap in <14 days.
2012-05-29	Here's Why Facebook Will Fail Miserably Building A Smartphone $FB by @stevecheneyhttp://read.bi/N6WNan
2012-05-29	Why LinkedIn and Twitter Have Brighter Prospects Than Facebook http://shar.es/qYMTD via @minyanville @conorsen, #Facebook, $FB, $LNKD
2012-05-29	What do Mark Zuckerberg and $FB have in common? By the end of the day, they'll both be 28.
2012-05-29	Facebook falls below $30 http://yhoo.it/KXWWuv $FB
2012-05-29	Shares of Facebook are plummeting more than 7%, breaking below the $30 mark for the first time. http://bit.ly/KjItHk $FB
2012-05-29	Facebook price heading backwards. First in 40s, then 30s, then 20s. MOVIE PITCH: The Curious Case of Benjamin 'Like' Button. $FB #fbfail
2012-05-29	So $FB is about to break $30 (they popped at $45 on day 1). That STILL values them at 77x earnings/$64B. Not exactly bearish.
2012-05-29	I guess investors can't figure out why #Facebook would need a phone or a browser, either. $FB http://www.marketwatch.com/investing/stock/FB …
2012-05-29	Samsung launches iPhone-killer in Europe and now Facebook wants to make one http://yhoo.it/JrDYLV $FB $AAPL @aarontask @hblodget
2012-05-29	Facebook hits a new low | http://bloom.bg/KpIUox $FB
2012-05-29	Opera would cost Facebook over $1 billion http://yhoo.it/KZEeXo $FB
2012-05-29	Very soon Zuck and $FB will have something in common. Both under 30.
2012-05-29	Facebook Said No When GM Asked For Page Takeover Ads $FB $GM by @Jim_Edwards http://read.bi/N5oQqQ
2012-05-29	BREAKING: #Facebook shares slump below prior low of $30.94, a week after IPO, via @BloombergNews $FB
2012-05-29	$FB options begin trading today. Before you get carried away, review this post from @StevenPlace http://stks.co/40il
2012-05-29	The last time someone tried to copy Apple by hiring its engineers didn't go so well... http://cnnmon.ie/K8T7aN #Facebook #iPhone $FB
2012-05-30	Apple's waiting for $FB to drop to $19.50 to make an offer to Facebook, sources say.
2012-05-30	Does $LNKD think of itself as $FB for professionals? Founder Reid Hoffman: "We started before Facebook, so, no." READ: http://cnb.cx/M8UKGf
2012-05-30	PAGING MARK ZUCKERBERG! People Want To Hear From You... $FB http://read.bi/LGUwQ7
2012-05-30	How distrustful are people of Wall St after the $FB IPO mess? @howardlindzon @jamessaft @reformedbroker discuss http://youtu.be/rg5pYHe9AdA
2012-05-30	$FB: What #Options Activity is Telling Us (video) http://www.thestreet.com/video/11560522/fb-what-the-options-activity-means.html … w/Jill & Henry @WhatsTrading @TheStreet #stockaction $GOOG $GM
2012-05-30	Imagine…People were talking about selling $AAPL to buy $FB last week.
2012-05-30	Morgan Stanley CEO: 'There was unprecedented confusion, disarray' in opening hours of $FB IPO. -DJ
2012-05-30	Sen. Blumenthal: Zuckerberg, Facebook execs could be called before Congress http://yhoo.it/Lfqnsw @jeffmacke @mattnesto $FB
2012-05-30	http://Salesforce.com 's CEO Marc Benioff on @CNBC: "I think Facebook has a huge future. Potential $FB investors have great opportunity now."
2012-05-30	Here's Why Facebook's Stock Is Tanking, According To Internet Analyst Mary Meeker $FB by @jyarowhttp://read.bi/LGhw1G
2012-05-30	Check Out How Apps Have Totally Remade The World $FB $AAPL $GOOG by @mattlynleyhttp://read.bi/LGetXh
2012-05-30	This Could Shake Things Up: Google's M&A Team Wishes It Had Bought Twitter $GOOG $FB by @nichcarlsonhttp://read.bi/JN3QYH
2012-05-30	Shhhh! $AMZN is 3Xs more over-valued than $FB and is growing SLOWER: http://bit.ly/Kcwwdu
2012-05-30	"Keep tweeting updates on $FB stock in short intervals!" -- Nobody anywhere anymore
2012-05-30	What's a safe price to pay for Facebook? If you follow Google's formula, it's $9 to $15 at most. http://sm.wsj.com/JUVibu $FB $GOOG
2012-05-30	$1.1 billion is the value of the stock that Mark Zuckerberg sold in the IPO. Surprising Facebook numbers: http://mot.ly/JT9Dp1 $FB
2012-05-30	Facebook And Groupon's Ad Sales Strategies Are Going In Opposite Directions Right Now $FB $GRPN by @Jim_Edwardshttp://read.bi/LFXWTg
2012-05-30	Reminder: $FB short sale circuit breaker is still in effect till end of day today http://1.usa.gov/dqLYo2
2012-05-30	Facebook options traders bet on further slide http://cnnmon.ie/L2c91T $FB
2012-05-30	Phew! Here's Some Good News For Those Who Are Terrified About The "Facebook Phone"... $FB http://read.bi/LGMKJZ
2012-05-30	Here's Another Concern For Facebook Investors--"Payments" Growth/mayo/Suddenly Flatten $FB by @hblodget http://read.bi/JzEVXf
2012-05-31	Morgan Stanley CEO "Gorman calls Facebook investors ‘naive’". Shouldn't have expected immediate gains. http://on.ft.com/KiPONH #IPOs $FB $$
2012-05-31	When The Price Action Changes--Facebook http://stks.co/43kZ $FB
2012-05-31	Margin Stanley's Comments on Facebook Debacle $FB - http://trade.cc/bkxy
2012-05-31	On Facebook, ‘Likes’ Become Ads http://nyti.ms/Kjzcp8 This will please users. They're geniuses. No, no they're not. $FB
2012-05-31	$FB funding for SETI? "If there are aliens, Facebook will find them, friend them, and let them use our phone." http://zd.net/JVwpOY ?
2012-05-31	Trade Review on $fb http://bit.ly/KgRqYN Entry, Exit, Setup explained by @szaman
2012-05-31	After the week Facebook $FB had, the last thing they need is technical issues, right? Guess what they've got? I couldn't make this stuff up.
2012-05-31	Bought some shares of $FB today. #investlongterm #hatersgonnahate
2012-05-31	TY @desertgardens, @sav01, @valsocal, @d0gmah, @ljnuzzi, @ChrisMatthewspu for the kindness! You might dig my $FB too: https://www.facebook.com/JonathanHoenig
2012-05-31	Predict the Closing Price in $FB #Facebook for 6.1.2012 and win a FREE #Ipod Shuffle http://bit.ly/JhokbK please RT
2012-05-31	Facebook is slow today ... average load time is about a minute today ... Maybe Mark could use some of that $FB and buy some servers
2012-05-31	$FB, Trade review,”We found a bottom” http://stks.co/43ev
2012-05-31	OMG, like LOLz ur so funny! RT @DownTroddenInDC: Facebook is down. I hope they didn't try paying for their servers with $fb stock...
2012-05-31	Recent #Facebook slowdowns make me wonder if site performance is tied to $FB stock performance ...
2012-05-31	Current (01/06/2012 02:15:03 UTC+2) value of $FB is 29.34.
2012-05-31	@dmackdaddy @MakerDino @jagzjagz @CodeMonkeyCodes still not working for me in st. louis... $FB #momoneymoproblems
2012-05-31	@hblodget @pkedrosky $MS and $FB were short-sighted idiots; FB's real currencies were stock and rep. Trashed both for xtra $2b from naive
2012-05-31	#Facebookdown? #DDOS? $FB
2012-05-31	$FB pic.twitter.com/VHh779d1
2012-05-31	Not surprising that $fb call out of the money but the put makes me laugh ;DD http://blogs.marketwatch.com/thetell/2012/05/31/facebook-call-options-mostly-out-of-the-money/ … via @MarketWatch
2012-05-31	$FB gets paid and their service declines. Nice.
2012-05-31	How'bout some Facebook ?http://bit.ly/JQfaTG $FB
2012-05-31	hah, facebook not working, #momoneymoproblems $FB
2012-05-31	@MakerDino @jagzjagz it just came back up for me in Silicon Valley. $FB @CodeMonkeyCodes
2012-05-31	Facebook is down. I hope they didn't try paying for their servers with $fb stock...
2012-05-31	Is it just me or is facebook down? $FB tried form 2 different networks too!
2012-05-31	Current (01/06/2012 02:00:02 UTC+2) value of $FB is 29.35.
2012-05-31	So funny how cnbc is bearish on $fb now. Pre ipo, those fuckers were circle jerking around it
2012-05-31	Bought it at $40, then again at $31 - then sold the whole thing at $32 and change $FB
2012-05-31	Another new low for Facebook: $FB shares (below $27) are down 29% from their IPO price of $38 & 36% from where they 1st traded (at $42.05).
2012-05-31	$FB Oh, the humanity!
2012-05-31	One analyst called $FB's IPO a "train-wreck." How does Morgan Stanley's CEO feel about that? "He joins a long list of experts" w/ analysis.
2012-05-31	FACEBOOK below 27 bucks (26.89) $FB
2012-05-31	The obligatory $FB update: $26.90
2012-05-31	Morgan Stanley CEO tells @MariaBartiromo that malfunctions caused confusion & disarray in $FB IPO. On stock's value? "The story isn't over."
2012-05-31	Facebook shares pop, finally! $FB closes up 5%, erasing morning losses http://cnnmon.ie/JCER98
2012-05-31	$FB highest volume in last 7 a good sign
2012-05-31	Decline in $FB is reassessment of private markets flawed valuations recognized wildly optimistic & clinically insane http://bit.ly/KZFuo3 $$
2012-05-31	Was Nasdaq negligent in #FacebookIPO? The blame game heats up: http://bloom.bg/KZCeJ2 $FB
2012-05-31	Your First Move For Friday June 1st http://cnbc.com/id/47632654 $AGN $DIS $FB $FDX $URI #StockMarket #StockPicks
2012-05-31	RT @julpepitone: Morgan Stanley CEO: No apologies on Facebook IPO http://cnnmon.ie/JCDlnv via @CNNMoneyTech $FB $MS #fbipo
2012-05-31	One reason for the Facebook IPO mess: Zuckerberg didn't care. http://slate.me/JUNPeE $FB
2012-05-31	Some teens aren't liking Facebook as much as older users $FB $$ http://www.latimes.com/business/la-fi-facebook-teens-20120531,0,248487,full.story …
2012-05-31	Congrats to 21yo dynamo @tchae on raising $610k for @PostRocket: new school Facebook "feed optimization" #500strong $fb http://j.mp/K0iqFK
2012-05-31	GMI RATINGS: Here's Why We Gave Facebook A 'D' For Corporate Governance $FB by @gmiratingshttp://read.bi/KvpPRK
2012-05-31	Just revisited this @blackstone breakdown of Facebook's valuation. Fascinating where $FB stands compared to $LNKD. http://bit.ly/MksLlL
2012-05-31	@heartcapital I think the generation closest to retirement is wasting time with $FB because they want ONE last bubble inflation.
2012-05-31	.@TMFHousel talks with real $FB investors about why they bought in, & what you can learn from their experience: http://mot.ly/LKjWge
2012-05-31	Facebook Fallout? Companies Stalling IPOs: http://ow.ly/bhaO0 | @J_M_McDermott #IncWire $FB
2012-05-31	Actually, Mark Zuckerberg Should Say NOTHING About The Facebook Flop--And Stay On His Honeymoon $FB by @hblodget http://read.bi/L0YFPD
2012-05-31	.@guildrysantana At $28 $FB still trading at 35X aggressive 2013 EPS estimate. That's expensive. Not absurd, but expensive.
2012-05-31	Some ways to play Facebook options http://yhoo.it/JZjARV $FB
2012-05-31	The Highest Paying Jobs At Facebook [RANKED] $FB by @mattlynley http://read.bi/KuAoEz
2012-05-31	Not interested in Facebook? These 3 recent IPOs could be better than Facebook: http://mot.ly/LH1THf $FB
2012-05-31	Facebook Is Up! $FB by @jyarow http://read.bi/KuxCz5
2012-05-31	Has Facebook fallen far enough? Pivotal Research - the first to rate $FB a Sell on IPO day - just upgraded to Hold; says "priced to reality"
2012-05-31	10 Things You Need To Know Before The Opening Bell $JPM $MS $FB by @ericgplatthttp://read.bi/L0G7Pv
2012-05-31	The downside of buying a pre-IPO on private market - @FelixSalmon http://reut.rs/KJafR5 @Reuters $FB @NYSE_Euronext #IPO
2012-06-01	WSJ: How Facebook Captured Capitalist 'Kumbaya' - http://online.wsj.com/article/SB10001424052702303807404577434241752959690.html … $FB
2012-06-01	RT @CNNMoneyInvest: Facebook IPO: Investors still dealing with aftermath http://bit.ly/LTJpr3 $FB #FBipo
2012-06-01	Facebook News Perfectly Summed Up In One GIF $FB $$ http://www.bestweekever.tv/2012-06-01/facebook-news-perfectly-summed-up-in-one-gif/ …
2012-06-01	VIDEO for end of week 6/1/12 http://stks.co/44av technical analysis of $SPY $QQQ $IWM $FB $SMH $RIMM $WYNN
2012-06-01	If you missed my first @Forbes magazine article, May 7 issue. $GRPN, $FB and $ZNGA and common auditor Ernst & Young. http://www.forbes.com/sites/francinemckenna/2012/04/23/how-zynga-facebook-and-groupons-go-to-auditor-rewrites-accounting-rules/ …
2012-06-01	Facebook Will Be Built Into The Next iPhone $FB $AAPL by @parislemon http://read.bi/N4fG0f
2012-06-01	RT @jjeffrose: I felt bad for $FB stock price so I clicked an ad. Hope that helps! :-)
2012-06-01	Facebook is down almost -27.4% from its IPO price of $38. $FB QUOTE: http://cnb.cx/JcAS2U
2012-06-01	If Facebook Gets Any Cheaper Apple Needs To Buy It $AAPL $FB by @owenthomashttp://read.bi/KRs2p5
2012-06-01	The globe is going mobile at warp speed, and it's giving web companies a serious case of whiplash http://www.theverge.com/2012/6/1/3053285/global-trends-Meeker-mobile-advertising … $FB
2012-06-01	My 12 YO daughter thinks $FB is for old people. And stupid, too. http://bit.ly/KE3bah #Facebook
2012-06-01	Please keep selling your $fb and $znga shares so I can by at $20 and $5
2012-06-01	You Don't Need To Be A Computer Genius To Get These Jobs At Facebook $FB by @mattlynley http://read.bi/KQVz29
2012-06-01	Even after its post-IPO stock drop, Facebook still has a pile of cash. The 5 smartest ways $FB could spend it: http://mot.ly/MeNsAC
2012-06-01	BLOOD IN THE WATER: Now Is The Time To Raid Facebook For Talent, Say Rival Exec $FB $GOOG by @nichcarlsonhttp://read.bi/N3tuIo
2012-06-01	Facebook Is Getting Mauled Again This Morning $FB by @jyarowhttp://read.bi/KQBfhA
2012-06-01	Right now, we all need to focus on what's important: How will this jobs report affect $FB stock?
2012-06-01	THE GOOD LEADS http://stks.co/43ry starring @famagazine @ddjanowski @1nvestor @upsidetrader @_halah @FINSider @finplan $FB $CAT
2012-06-01	$FB Initiated with Outperform, $37 PT at RW Baird
2012-06-01	Baird Starts Facebook $FB at Outperform, "In the Same League as Google and Amazon" http://stks.co/43rF
2012-06-01	WHY I WILL NEVER CLICK ANOTHER "LIKE" BUTTON AGAIN: On Facebook, ‘Likes’ Become Ads http://nyti.ms/Kjzcp8 $FB $$
2012-06-01	Nasdaq Plays Tough With Clients Angry Over Facebook http://bit.ly/KQ9AgD $AAPL $C $FB $GOOG $KCG $NDAQ $UBS #NYSE #WallStreet #Technology
2012-06-01	VIDEO: @NVCA's Heesen on #VC trends, Facebook $FB - via The Deal Pipeline by @katie_roof http://www.thedeal.com/content/tmt/video-nvcas-heesen-on-vc-trends-facebook.php …
2012-06-02	Why All The Cool Kids Are Trading Facebook http://stks.co/44lU via @RogueTraderette $FB
2012-06-03	Recent Big Internet IPOs Market Caps (1st day close::current): $FB $105b::$60b / $LNKD $9b::$9.45b / $P $2.6b::$1.7b / $GRPN $16.6b::$6.2b
2012-06-03	WSJ Breaking: Facebook developing special product for kids under 13. Prepare for ferocious debate on privacy and profits. $FB
2012-06-03	Google Has A Magic Money Making Machine $GOOG $FB by @jyarowhttp://read.bi/MndRfD
2012-06-03	The Unintelligent Investment? Gauging Facebook's IPO Through The Lens Of Graham And Dodd http://seekingalpha.com/a/dkkn $FB
2012-06-04	Can ‘fun’ companies be choosier? Facebook, Google among those winning Silicon Valley’s talent war http://fxn.ws/M76oeg $GOOG $FB
2012-06-04	After Facebook's troubled IPO, other companies that planned to go public soon appear to have put plans on hold http://cnnmon.ie/KrHwnr $FB
2012-06-04	Firms involved in Facebook IPO can't publish their opinions on $FB until June 27, but these analysts can and have: http://on.wsj.com/KYy7QR
2012-06-04	Keeping on the $FB theme. “@jmass: Bold prediction: Facebook Will Disappear in 5 to 8 Years: Analyst #CNBC $FB http://www.cnbc.com/id/47674474 ” @rhappe
2012-06-04	Twitter is better than $FB because anyone will be your friend on Facebook but you have to provide good content/value for peps to follow you.
2012-06-04	Another brutal day for bubble stocks: $GRPN dipped into ~$8 (down 8% today alone), $FB now in ~$26 (down another 4% today).
2012-06-04	Facebook Is Ready To Expand In New York, And It's Looking At A Legendary Location $FB by @owenthomashttp://read.bi/LfLs9R
2012-06-04	Shares of Facebook fall to a new low at $26.57. $FB QUOTE: http://cnb.cx/JcAS2U
2012-06-04	10 Things You Need To Know Before The Opening Bell $SPY $FB $EZU $BP $WLP by @mamtabadkar http://read.bi/K8yfMp
2012-06-05	Lots of negative mojo on $FB. Be careful shorting a market leader. #myonlyshortrule
2012-06-05	Facebook users say they don't use the company's advertising http://1.usa.gov/nAwjgv #FacebookIPO $FB
2012-06-05	I love how these guys come on and say $FB you have to be in it for the long term. They tend to have $5 basis when they say this stuff
2012-06-05	Facebook's tailspin continues - now down 32% from IPO price http://cnnmon.ie/LxmFLh $FB #FBipo
2012-06-05	$FB has to be addressed tonight.It's that nasty.......The thing has gotten positively Honey Badger like!
2012-06-05	A few days ago I read that $FB was so far the worst IPO since 1995 (in X days after release). I wonder how far back we have to go now?
2012-06-05	$FB just keeps crashing. It's down another ~4% today. Now trading in the $25s. That's getting close to half first day pop. Ouch.
2012-06-05	Nasdaq is taking steps to compensate Facebook investors for glitches that undermined its IPO. http://on.wsj.com/Mah5km (subscription) $FB
2012-06-05	While $FB and other social-media darlings stumble, here's a few tech stocks worth buying, says veteran tech investor: http://on.mktw.net/KM4NOO
2012-06-05	ALLOW ME TO RESOLVE FACEBOOK ISSUE: IT WAS OVERVALUED AT $38 STAYED OVERVALUED AT $30 STILL OVERVALUED AT $25. WONT CHANGE TIL $15 $FB $$
2012-06-05	The only way to put it: Facebook has lost one third of its value in 18 days. $FB
2012-06-05	Facebook takes another hit: Users spend less time on site, ads don't lead to sales http://yhoo.it/Ku4ytJ $FB @aarontask @hblodget
2012-06-05	$FB's 30pct stock plunge has hurt the social network’s reputation, a new Reuters poll shows. That’s bad for a consumer brand.
2012-06-05	Facebook's market cap is 30% higher ($75bn not $57bn) than Google finance says. True share count is 2.8bn not 2.1bn $fb
2012-06-05	Paul Graham's Letter Is Wrong: The Facebook IPO Will Make Startup Investing MORE Frothy $FB by @nichcarlsonhttp://read.bi/KdNEuS
2012-06-05	Fred Wilson: Don't Be Silly, Facebook's IPO Was Not A Disaster For Startups $FB by @jyarowhttp://read.bi/McXgZ2
2012-06-05	Some here think i dodge it, I don't. I didn't see $MS botching so many things, like $FB. I thought the capital raises would matter.
2012-06-05	Facebook Will Disappear by 2020, Says Analyst http://zite.to/KsK98m / $fb as $yhoo, instagram as geocities?
2012-06-05	MORE BAD FACEBOOK NEWS: Users Say The Ads Don't Work, Usage Is Declining... $FB http://read.bi/M86Ddk
2012-06-06	MarketWatch blogger Cody Willard says he's one of the few people right now buying $FB. Here's why: http://on.mktw.net/Ls5eh8 [video]
2012-06-06	You should buy shares of Facebook. @codywillard explains: http://on.mktw.net/LryEf6 $FB
2012-06-06	Facebook's Answer To The App Store Is Days From Launching $FB by @mattlynley http://read.bi/Lbj4DO
2012-06-06	Nasdaq plans $40 million in Facebook IPO compensation http://yhoo.it/KGvFBf $FB
2012-06-06	Breaking: Nasdaq proposes $40 million fund to compensate clients for financial losses following botched Facebook IPO. $NDAQ $FB
2012-06-06	ALERT: Nasdsaq OMX outlines plan for $40 million fund to compensate for $FB losses; Nasdaq hires IBM to review IT trading systems.
2012-06-06	Twitter's Stock Gets Smashed On Private Markets Because Of Facebook $FB by @jyarowhttp://read.bi/MeS4E6
2012-06-06	Are you 'over' #Facebook? You're not alone. Early investor Sean Parker says he's 'bored' with the social network http://bloom.bg/KFEgo2 $FB
2012-06-06	Unliking Facebook. $FB shares hit another new low as investors wait to hear $NDAQ's compensation plan. #FacebookIPO http://cnnmon.ie/JihGk4
2012-06-06	The Five World-Changing Stories Going On In Tech Right Now $AAPL $GOOG $MSFT $FB $YHOO by @nichcarlsonhttp://read.bi/L9Rs1C
2012-06-07	Facebook To Apple: Pucker Up, We Own The App Store $FB $AAPL by @owenthomashttp://read.bi/MkYAKe
2012-06-07	Facebook Officially Reveals App Center $FB by @owenthomashttp://read.bi/MkUeCL
2012-06-07	It pays to be an intern at Facebook http://yhoo.it/LBs5oj See how they compare to other companies' interns $FB @lisascherzer
2012-06-07	Short-sellers flock to Facebook, giving the social network a near 6% short-interest reach http://bloom.bg/KjqTEc $FB
2012-06-07	Knight says industry losses on Facebook IPO may be $200 million http://yhoo.it/MdHWZp $FB
2012-06-07	THE STATE OF ONLINE ADVERTISING $GOOG $YHOO $AOL $FB $LNKD $MSFT $IACI by @nichcarlsonhttp://read.bi/L5qrvW
2012-06-08	WSJ: 'Facebook Funds' Plunge - http://online.wsj.com/article/SB10001424052702303296604577452630746374136.html … $FB
2012-06-08	STOCKS RALLY, BEST WEEK OF 2012: Here's What You Need To Know $DIA $SPY $QQQ $CHK $FB $MCD $YUM by @bySamRo http://read.bi/MoXdKx
2012-06-08	Facebook's Camera App Is A Total Dud $FB by @mattlynley http://read.bi/MoIXkY
2012-06-08	Well, We Just Asked A Bunch Of Big Advertisers What They Think Of Facebook Ads... $FB by @hblodgethttp://read.bi/Mobnvz
2012-06-08	Facebook Has Figured Out How To Win The Mobile Wars Without Building A Phone $FB by @owenthomashttp://read.bi/Mo8B9y
2012-06-08	The First 10 Apps You Should Download From Facebook's New App Center $FB by @stevekovachhttp://read.bi/Mo8f2A
2012-06-08	Survey Says One in Three People are Bored With Facebook http://www.geekosystem.com/survey-says-one-in-three-people-bored-facebook/ … $FB $$
2012-06-08	App Center Optimization: The Next Big Market For Charlatans, Hucksters, And Snake-Oil Salesmen $FB by @owenthomashttp://read.bi/JS69Uo
2012-06-08	Facebook Just Made It Super Easy To Find The Hottest New Apps For Your Smartphone $FB by @officialKLS http://read.bi/JS2buT
2012-06-08	Everything You're Thinking About Facebook's App Center Is WRONG! $FB by @owenthomashttp://read.bi/JRZolp
2012-06-08	NOT SO FAST: Facebook's Ads Might Still Be Worthless $FB by @jyarow http://read.bi/JRSTiy
2012-06-08	If you check Facebook on your phone, Facebook probably doesn't "Like" you. Here's why: http://mot.ly/LgfRmt $FB
2012-06-08	10 Things You Need To Know This Morning $FB $AAPL $GOOG by @sfiegermanhttp://read.bi/JRDgre
2012-06-08	You're All Wrong: Facebook's Ads DO Work, Says comScore In A New Report $FB by @jyarow http://read.bi/JRCvhX
2012-06-11	Did Apple finally accept Facebook's friend request? @JonErlichman reports from the #WWDC: http://bloom.bg/L0vjps $FB $AAPL
2012-06-11	$AAPL kisses $FB, smacks $GOOG, and the market yawns http://tnw.to/h0A7 by @alex
2012-06-11	Facebook Just Hired Everyone From A Startup Called Pieceable, And Will Now Shut It Down $FB by @Julie188http://read.bi/Ln1Ogf
2012-06-11	Congrats to $aapl & $fb. Awesome integration confirming that next frontier is Identity&Payments in one seamless pkg. Both are screaming buys
2012-06-11	Analysts Get Bullish on Energy, but Traders Waver; 7 Stocks to Consider http://blogs.barrons.com/stockstowatchtoday/2012/06/11/analysts-get-bullish-on-energy-but-traders-waver-seven-stocks-to-consider/ … $CVX $HAL $MRO $NBL $SLB $SE $VLO #OIL
2012-06-12	Does the fate of Facebook depend on Zynga? http://bloom.bg/M0ET88 $ZNGA $FB
2012-06-12	Great first blog post by @AronPinson: "It's Not Facebook. It's the IPO Market!" http://stks.co/a0KC via @MicroFundy $FB
2012-06-12	Are Google and Facebook battling over music video website Vevo? @JonErlichman has the details: http://bloom.bg/MAus9J $GOOG $FB
2012-06-12	Facebook's New York Team Is Trashing Silicon Valley! $FB by @mattlynleyhttp://read.bi/MIE2eL
2012-06-12	M&A GOSSIP: Facebook Wants To Buy This Woman's Company, Wildfire, For ~$250 Million $FB by @nichcarlson http://read.bi/LRdcOG
2012-06-12	MYTHBUSTING: Facebook Is Actually A Fantastic Marketing Platform $FB by @nichcarlsonhttp://read.bi/LQoMK2
2012-06-12	Here's ComScore's Massive Report On Facebook Ad Effectiveness $FB by @laurastamplerhttp://read.bi/LQnJcW
2012-06-12	The Analyst Who Hates Zuckerberg's Hoodie: Stop Worrying About Facebook Usage Leveling Off $FB by @sfiegerman http://read.bi/MGSp3g
2012-06-12	10 Things You Need To Know This Morning $AAPL $GOOG $FB by @sfiegerman http://read.bi/MGu9hT
2012-06-12	It's time to rethink how much people are willing to share... http://cnnmon.ie/KYzORj $FB #Facebook #social
2012-06-13	How Facebook Says Its New Ad Exchange Will Work $FB by @Jim_Edwardshttp://read.bi/LL7aCT
2012-06-13	Here's How Facebook Integration Will Work In Apple's iOS 6 $FB $AAPL by @stevekovachhttp://read.bi/LUmDgs
2012-06-13	Here Are Two Very Simple Ways To Protect Your Facebook Account $FB by @officialKLShttp://read.bi/LUac4f
2012-06-13	Uh oh. Palo Alto real estate is reacting to the #Facebook IPO flop -- a seller's frenzy. $FB http://bit.ly/KtnzNq
2012-06-13	Bill Gurley Says Facebook's Problem Is That It Waited Too Long For IPO $FB by @sfiegermanhttp://read.bi/LT9XGx
2012-06-13	RICHARD RUSSELL: I Wouldn't Trust Mark Zuckerburg To Give Me Change For A Dollar $FB by @bySamRohttp://read.bi/OxFrEn
2012-06-14	Here's How You Can Back Up Your Entire Facebook To Your Computer $FB by @officialKLS http://read.bi/Lp4BCs
2012-06-14	Boosting net long further....Adding to MSFT and ESV (new name) and SLB (oils finding a bottom?) now. $MSFT $ESV $SLB
2012-06-15	Facebook CTO to depart in first senior-level exit http://reut.rs/McJiVM on @Reuters $FB
2012-06-15	The Last Two Executives In Charge Of The Facebook Phone Have Quit The Company $FB by @nichcarlsonhttp://read.bi/M0uAkh
2012-06-15	Facebook's chief technology officer, Bret Taylor, is leaving the company: http://on.mktw.net/KA5KfJ $FB
2012-06-15	The Post-IPO Facebook Brain Drain Is On $FB by @nichcarlsonhttp://read.bi/LSAffZ
2012-06-15	Facebook, banks want shareholder lawsuits in NY court http://reut.rs/KzuO6m $FB
2012-06-15	Facebook's Ad Product Director Tells Us Where He Thinks Mobile Is Headed $FB by @Jim_Edwardshttp://read.bi/LRQSZ4
2012-06-15	How To Find Facebook Messages That Facebook Is Hiding From You $FB by @jyarow http://read.bi/LZLEXm
2012-06-15	Alert: Facebook confirms motion to consolidate investor lawsuits (over $FB IPO) in NY Federal Court; defendants say NY Court is best forum.
2012-06-15	Facebook underwriters seek to consolidate investor lawsuits over IPO in Federal Court, watch http://reuters.com for more $FB
2012-06-15	Facebook is no longer the worst IPO ever. Also, $FB shares are on pace for their best week ever. http://on.wsj.com/NqVcA6
2012-06-16	Google, Apple, and Facebook. Why you should consider buying these 3 stocks now: http://mot.ly/MJ2kp0 $GOOG $AAPL $FB
2012-06-16	How To Silence People On Facebook You Don't Want To Hear From Anymore $FB by @mwmorettihttp://read.bi/Nxx92I
2012-06-16	Everyone's Blaming Facebook For An IPO Drought We Haven't Seen In 37 Years $FB by @bySamRohttp://read.bi/MfXPO2
2012-06-16	Saturday links: routine investment plays, vulnerable biz models and the future of hedge funds. http://stks.co/k03h $LUV $FB $NDAQ $BLK $BEN
2012-06-18	Facebook snaps up facial recognition tech outfit: http://cnnmon.ie/M1s7to Sources say http://Face.com 's technology will remain intact. $FB
2012-06-18	Facebook Buys http://Face.com $FB by @mattlynley http://read.bi/KvSaIK
2012-06-18	Facebook Keeps Blowing Stupidly Simple Steps To Building A Huge Business $FB $YHOO by @nichcarlsonhttp://read.bi/LVNzxZ
2012-06-18	WHY I AM...Buying Oil (Vey)! on RealMoneyPro now (OIH SLB ESV) also OAK, C, DELL, GS $OIH $SLB $ESV $OAK $C $DELL $GS
2012-06-19	This Is The Easiest Way To Make A Cool Facebook Cover Image $FB by @_dtlhttp://read.bi/KxncQs
2012-06-19	Facebook Is Finally Testing An Ad Network (But It Doesn't Look Anything Like An Ad Network) $FB $GOOG by @nichcarlsonhttp://read.bi/KxjhmM
2012-06-20	Facebook shares held above $30, capping a 23% climb in the last two weeks. http://on.wsj.com/NSZfp7 $FB
2012-06-20	Here's What Facebook Bulls Think Is Going To Drive The Stock To The Moon $FB http://read.bi/KzlmPk
2012-06-21	Facebook is down 16% from its IPO price of $38, gained nearly 1% today to close at $31.84. http://on.wsj.com/KXbdbU $FB via @MarketWatch
2012-06-21	BADASS: Facebook Employees With Assault Rifles And Hand Guns $FB by @nichcarlsonhttp://read.bi/LEDe8W
2012-06-21	FACEBOOK IS A BUY: Nomura Starts Coverage With A $40 Price Target $FB by @jyarowhttp://read.bi/KBBIqy
2012-06-21	Did you turn to Facebook #WhileTwitterWasDown? All of a sudden the social network has more appeal: http://bloom.bg/NnpnpC $FB
2012-06-21	New data from an online portfolio-management company shows how much it cost investors who bought $FB on opening day: http://on.mktw.net/KBbWTd
2012-06-22	THE FACEBOOK KILLER: The Death Of Jasmine Nunez And Social Media's Virtual Graveyard $FB by @Jim_Edwards http://read.bi/MpoY64
2012-06-22	Facebook And Zynga Have Finally Launched Their Ad Partnership $FB $ZNGA by @owenthomashttp://read.bi/MpmuEA
2012-06-22	Facebook's quiet move towards an ad network: http://bit.ly/MPd1Ct $FB $ZNGA
2012-06-22	Facebook Just Poached Another Apple Employee $AAPL $FB by @sfiegermanhttp://read.bi/MoUuhJ
2012-06-22	Now You Can Literally Take Back What You Said On Facebook $FB by @officialKLS http://read.bi/KRAtVE
2012-06-22	Ad Agency Exec: Facebook Doesn't Need To Worry So Much About Mobile Ads $FB by @sfiegerman http://read.bi/KRiH4V
2012-06-22	Better Than XLE? A Closed-End Energy Fund With A Fat Yield and Big Discount http://blogs.barrons.com/focusonfunds/2012/06/22/better-than-xle-a-closed-end-energy-fund-with-a-fat-yield-and-big-discount/ … $XLE $PEO $XOM $CVX $SLB
2012-06-23	After Joining Facebook, Sheryl Sandberg Stamped Out Sexism In The Office $FB by @mattlynley http://read.bi/LIJ2hX
2012-06-24	Seems like $FB would have a huge advantage in P2P payments which could really spiral up the account numbers. http://techcrunch.com/2012/06/23/why-facebook-is-folding-on-credits-and-doubling-down-on-payments/ …
2012-06-25	RT @AbbyDoolittle $FB looks Ready to Rally to 45 into Its Q2 Report http://stks.co/h0zi on close of 60-min gap at 31.91
2012-06-25	UPDATE: Facebook Kills Its 'Find Friends Nearby' Feature $FB by @officialKLS http://read.bi/LXD6Vm
2012-06-25	Facebook names 1st woman, Sandberg, to board http://yhoo.it/LXB07Z $FB
2012-06-25	Finally: Facebook adds Sandberg to board http://bit.ly/Q5uWsJ $FB
2012-06-25	If You Don't Want Strangers Knowing Where You Are, Now Would Be A Good Time To Delete Facebook From Your Phone $FB http://read.bi/LWc7tx
2012-06-25	$FB now above $33. And analyst coverage from underwriters begins this week. Will $FB rebound continue? Perhaps. But still looks overvalued.
2012-06-26	"It would be terrible for Facebook if Sheryl Sandberg left." @davidkirkpatrick, author of "The Facebook Effect" http://bloom.bg/M187bd $FB
2012-06-26	RT @TrendRida Cuban nails it. "What is the purpose of the stock market?" http://stks.co/c167 $SPY $FB
2012-06-26	How RIM Splitting Would Affect The Mobile Industry $RIMM $AMZN $FB $MSFT $GOOG $AAPL by @MattRosoffhttp://read.bi/MsbOEd
2012-06-26	RT @danprimack: Analyst: Facebook at $66 per share http://bit.ly/LpNijE $FB
2012-06-26	Zynga to allow developers to create online games based on its own software http://reut.rs/OryYys $ZNGA $FB
2012-06-26	RT @alliemcbell: Yet another reason for users to be annoyed with Facebook... http://cnnmon.ie/Qa41vK #emails $FB
2012-06-27	Analysts: Facebook will be stuck in neutral http://cnnmon.ie/N3ovlJ $FB
2012-06-27	This Email With Mark Zuckerberg Started A Top Facebook Designer's Six-Year Career $FB by @mattlynleyhttp://read.bi/LBvuGS
2012-06-27	JP Morgan, Goldman gush over Facebook, say shares to rise well over IPO price. http://on.wsj.com/Owmh5s $FB
2012-06-27	HUGE ADVERTISER: Facebook Skeptics Are Dopes -- It Will Be Worth More Than Google $FB by @hblodget http://read.bi/LBlKMC
2012-06-27	Facebook's Lead Bank Tells Clients They Were Dumb To Buy At The IPO Price $FB by @jyarowhttp://read.bi/LBjuow
2012-06-27	Wall Street Analysts Are Polarized Over Facebook’s Future - [SUMMARY OF ANALYST REPORTS]: http://cnb.cx/Qj7l80 $FB
2012-06-27	Here’s a Depressing Thought for Holders of Facebook: It’s Just a Younger Yahoo! http://stks.co/m0d4 via @ycharts $FB $YHOO
2012-06-27	JP MORGAN: Facebook's Mobile Business Isn't As Bad As You Think $FB by @jyarow http://read.bi/LB4ase
2012-06-27	JP Morgan most bullish on $FB and has sound logic: Predicts revenue will reaccelerate bc mobile ads working. If that happens, stock runs
2012-06-27	FWIW, I think this is most likely future of $FB stock http://read.bi/KRCSvA [years of multiple compression, a la $GOOG in 2007]
2012-06-27	If you bought $FB on IPO, you have to be a little annoyed that firm's one-year target price is the price you paid. (No?)
2012-06-27	So far no $1000 price targets for $FB.. A little disappointing...
2012-06-27	CBOE active calls @ CBOE; $SLB/agosto/65c $GME/agosto/18 & 22c $MSFT Oct 38c
2012-06-27	Seeing some heavy insider buying in the oil and gas sector, especially in oil services. $BAS $HERO $SLB $PDC
2012-06-28	Mario Balotelli: “When I score, I don’t celebrate because it’s my job. When a postman delivers letters, does he celebrate?” #Euro2012 $fb
2012-06-28	This 17-Year-Old Mobile Genius Is Taking Facebook Up On Its Job Offer $FB by @owenthomashttp://read.bi/MZYbLg
2012-06-28	Google Just Declared War On These 12 Products $GOOG $MSFT $AAPL $AMZN $FB by @mwmorettihttp://read.bi/MYBogY
2012-06-28	Early $FB employee and top VC @mattcohler sits down with @DeirdreBolton for #mustwatch interview on furture of tech: http://bloom.bg/MBKVgV
2012-06-28	Zappos' Social Media Guru Just Revealed Facebook's Hidden Ad Secret $FB by @Jim_Edwardshttp://read.bi/LGwj31
2012-06-28	Facebook Is About To Fix One Of The Biggest Complaints About Its iPhone App $FB by @sfiegermanhttp://read.bi/MXX7WA
2012-06-28	Wow--Facebook Has Completely Sandbagged Q2 Estimates--Get Ready For An "Upside Surprise!" $FB http://read.bi/MXUd3T
2012-06-29	Why I Just Bought $1,000 Of Facebook Stock $FB by @Jim_Edwardshttp://read.bi/MG0MeE
2012-06-29	ServiceNow, the first major tech IPO since $FB, shows us that there is still an appetite for tech deals, $NOW up 28%http://on.mktw.net/OJMNsh
2012-06-29	Meet Libby Leffler, Sheryl Sandberg's Former Invisible Right Hand Who's Moved On To Greater Things $FB by @mattlynley http://read.bi/MZiVRq
2012-06-30	Our @tenbaggers team shares why they believe Facebook is a buy at today's prices: http://mot.ly/KPwojx $FB
2012-07-02	By buying companies that build on its platform, could Facebook be scaring off other app developers? http://on.wsj.com/NqChik $FB
2012-07-02	Facebook's Q2 earnings report will detail a quarter filled with drama... http://cnnmon.ie/LLaXjb $FB
2012-07-02	Facebook's first earnings report will be July 26 http://cnnmon.ie/LLgXZ1 $FB
2012-07-02	10,000 Brands Buy Ads With This Guy's Software, And He's VERY Bullish On Facebook $FB by @nichcarlson http://read.bi/M1cy2w
2012-07-02	Looks like July 26 will be the first earnings report for $FB. No press release yet but date now listed on $FB IR site. http://bit.ly/LKvCPW
2012-07-02	Here's Facebook's Official Statement On The New 'Want' Button $FB by @Jim_Edwardshttp://read.bi/N6zmPS
2012-07-02	Facebook Execs Feel Betrayed By Nasdaq, But They Won't Switch Exchanges $FB by @sfiegerman http://read.bi/LePiBO
2012-07-05	Facebook Just Opened The Door To A Social Commerce Function That Could Be MASSIVE $FB by @Jim_Edwardshttp://read.bi/L45SD1
2012-07-05	What It's Like Being A Programmer At Facebook $FB by @mattlynleyhttp://read.bi/L3najG
2012-07-06	Sequoia Capital's Doug Leone Just SLAMMED Kleiner Perkins $FB $GRPN $ZNGA $LNKD by @owenthomashttp://read.bi/Mb5u3v
2012-07-06	Facebook And Yahoo Just Declared War On Twitter $FB $YHOO by @owenthomas http://read.bi/OffpDX
2012-07-06	It's Official: The Facebook-Yahoo Patent War Is Over $FB $YHOO by @mattlynley http://read.bi/MGHDMg
2012-07-06	Breaking from WSJ: $FB Launching New Mobile Ads http://on.wsj.com/L6mUAD
2012-07-06	Tim O'Reilly - Google+ - Facebook, Google, and the mirage of "engagement" $GOOG $FB http://j.mp/PkD2zM
2012-07-07	3 popular posts from our blog network about Apple, Facebook, and Netflix: http://mot.ly/M8zay4 $AAPL $FB $NFLX
2012-07-09	PHOTOS: Check Out This Beautiful Facebook Phone Concept $FB by @officialKLS http://read.bi/Mdxpye
2012-07-09	Here's How Much Facebook Is Expected To Make In Mobile Ad Revenue Per Quarter $FB by @Jim_Edwardshttp://read.bi/MdswVU
2012-07-10	FIRED FROM FACEBOOK: The Tale Of An Ex-Yoga Instructor $FB by @Julie188
2012-07-10	We Heard A Crazy Rumor That Facebook Is Holding A Three-Day 'Lockdown' This Month $FB by @owenthomas http://read.bi/PNGKDF
2012-07-10	BII REPORT: Who Wins When Social Networking Goes Mobile? $FB http://read.bi/NenyJf
2012-07-10	An M&A Insider Explains Facebook's Game Plan For Massive Acquisitions $FB by @nichcarlsonhttp://read.bi/Nek6yh
2012-07-10	RUMOR: Zuckerberg Wants To Hire Hulu's CEO For A Senior Position At Facebook $FB by @sfiegermanhttp://read.bi/Nljkhh
2012-07-11	Amazed that @dickc doesn't want to go public immediately. Didn't $FB, $GRPN and $ZNGA make it look super fun?
2012-07-12	The 25 Highest-Paying Tech Companies Of 2012 $AAPL $FB $MSFT $GOOG by @mattlynley http://read.bi/NssoF5
2012-07-12	Some engagement metrics down 53%: how a minor Facebok update killed a billion dollar industry http://bit.ly/NjUcfc @CNNMoney $FB
2012-07-12	The Facebook tweak that killed a billion-dollar industry http://cnnmon.ie/OcIsHo #tech $FB
2012-07-13	"It either came out at the wrong price or it was handled the wrong way when it came out." -Buffett on #FacebookIPO http://bloom.bg/OCRUVm $FB
2012-07-14	Weekend Top 100 | Ragin' Cajun http://ibankcoin.com/rcblog/2012/07/14/weekend-top-100-3/ … $XOM $KEY $AIG $SLB
2012-07-14	WEEKEND REVIEW - Oil & Gas related: $CJES, $WLL, $GPOR, $HAL, $SLB, $OII, $TGE. Most interested in $ATW, $OIS, $NOV & $CRR.
2012-07-15	Is Google Looking To Buy A Social Media Management Firm To Keep Tabs On Facebook? $GOOG $FB by @Jim_Edwardshttp://read.bi/Natk2L
2012-07-15	This Diagram Explains Facebook's Next $10 Billion Business $FB $GOOG by @nichcarlsonhttp://read.bi/NUbWx5
2012-07-16	Ex-Googlers Are Officially Running The Tech Universe $GOOG $FB $YHOO by @mattlynleyhttp://read.bi/NE1c2q
2012-07-16	Citi asks Facebook users if they'd like to do their banking on Facebook, reports @brianwomack @BloombergNews. $C $FB
2012-07-17	I think $FB will eventually trade at 7
2012-07-17	9 Tips And Tricks You Must Know To Master Instagram $FB by @officialKLS http://read.bi/O8Or24
2012-07-17	Analyst says #Facebook users in the U.S. have declined 1.1% in the last six months http://reut.rs/NuzeKX $FB
2012-07-17	Facebook: Users Upload 300 Million Images A Day (So Please Let Us Buy Instagram) $FB by @owenthomashttp://read.bi/O8oFe5
2012-07-17	Steve Jobs Admired Mark Zuckerberg So Much That He Wouldn't Compete With Him $AAPL $FB by @Julie188 http://read.bi/NCgutM
2012-07-17	Marissa Mayer Asked Sheryl Sandberg For Advice On The Yahoo Job $YHOO $FB by @jyarow http://read.bi/NBKUMX
2012-07-18	New Yahoo CEO Marissa Mayer's Audacious Goal: Beat Facebook And Google $FB $GOOG $YHOO by @nichcarlsonhttp://read.bi/MkFW5J
2012-07-18	FACEBOOK Q2 REVENUE PREVIEW: Prices and Performance Up, And Bad News For Twitter $FB by @Jim_Edwards http://read.bi/MHDRh7
2012-07-18	Facebook's troubled Wall Street debut could have lasting effects on other companies. http://cnnmon.ie/MHTcgx $FB #BrainstormTech
2012-07-18	More #Delivering Alpha---if you like $HAL, buy $SLB.. And i would buy $COF off marketing practices non-story...
2012-07-19	Zuckerberg Drops Out Of The World's 40 Richest Thanks To Facebook's Stock Being Slammed This Month $FB by @jyarowhttp://read.bi/Q7HFii
2012-07-19	New Yahoo CEO Marissa Mayer Needs To Take A Real, 12-Week Maternity Leave $YHOO $GOOG $FB http://read.bi/Q7xyKl
2012-07-20	Google's latest financial results raise doubts about social-based advertising, writes tech columnist John Shinal http://on.mktw.net/O2qw2f $FB
2012-07-20	A Facebook Engineer Reveals How To Get A Job At The Most Popular Social Network $FB by @officialKLShttp://read.bi/NHkg1n
2012-07-20	Facebook Gets An Earful Of Complaints From 40 Ad Agencies $FB by @Jim_Edwards http://read.bi/NNjnIk
2012-07-20	Miss the day in markets? Here are today's top ten stocks http://bloom.bg/Lyfn94 $GE $SLB $GOOG $MSFT $SNDK $CMG $AMD $XRX $BAC $KYAK $PALOP
2012-07-20	Fade $BHI and $SLB here. Hold $HAL... from a long-term perspective, this is an unattractive group w poor risk/return setup for absolute +%
2012-07-23	Facebook to announce its first earnings report on Thursday. $FB is expected to report $1.16 billion revenue: http://on.mktw.net/OlN9yQ
2012-07-25	Facebook users are worth $1.21 to the social network, but $FB has yet to crack the smartphone revenue stream. http://cnnmon.ie/MmiTFn
2012-07-25	Here Are Some Of The Apple Engineers Facebook Has Hired For Its Mobile Push $FB $AAPL by @owenthomashttp://read.bi/MmPxqf
2012-07-25	Zynga Misses Earnings Estimates. Facebook Drops in Sympathy http://stks.co/c2iG $ZNGA $FB
2012-07-25	Wall Street analysts have set the bar low for Mark Zuckerberg and his team. $FB earnings report out later this week: http://on.mktw.net/MHjhCP
2012-07-25	Facebook Is Down 6% After Zynga Says Web Games Are Declining Faster Than Expected $ZNGA $FB by @jyarow http://read.bi/QjJatS
2012-07-25	9 ways Facebook is getting slimy. $FB http://go-msn.com/Wok
2012-07-25	FACEBOOK FALLOUT: Late Stage Investors Are Using The Facebook IPO To Depress The Valuations Of Startups $FB http://read.bi/LOqTgN
2012-07-26	If you're long $FB wait until it settles & do stock repair. Buy 1 Call for every share you own & sell twice as many higher strike calls. $$
2012-07-26	Want to share your feedback with Facebook? Apply for a job at the social network: http://bloom.bg/LRUHZX $FB
2012-07-26	"Hiring top talent is a key priority," says Facebook's CFO David Ebersman http://on.mktw.net/MMq4HJ $FB
2012-07-26	Sandberg, Facebook's COO, says sponsored stories bringing in more than $1M a day, with about half on mobile. Live: http://on.wsj.com/MJ3EdZ $FB
2012-07-26	Cost of $FB's terrible Thursday: $11 billion. Stock slides under $24 in late trading. http://on.mktw.net/Nxc8EW
2012-07-26	Zuckerberg: Expect to see a frequency of improvement in mobile experiences. Live coverage of $FB earnings call: http://on.wsj.com/MJ31Bi
2012-07-26	Facebook's first earnings call is hosted by Mark Zuckerberg: http://on.mktw.net/MJ35Rm $FB
2012-07-26	Zuck says mobile $FB users 20% more likely to use Facebook on a given day than desktop users
2012-07-26	We're live-blogging Facebook's first earnings call: http://on.wsj.com/MJ2a3x $FB shares down more than 8% after hours: http://on.wsj.com/MMi7lP
2012-07-26	Facebook Is Getting Crushed, Now At An All-Time Low $FB by @mattlynleyhttp://read.bi/N0faMY
2012-07-26	The $FB numbers are fishy. Zynga $ZNGA is a disaster. What about the 2 Wall Street banks behind these companies? http://on.mktw.net/NLrL97
2012-07-26	$AMZN misses, stock barely flinching - $FB beats, stock tanks. Bezos power
2012-07-26	Facebook shows solid growth in first earnings report; social network up to 955 million users: http://cbsn.ws/MMLqGH $FB
2012-07-26	Take a look: Facebook's after-hours tumble positions $FB to open more than $1 lower than its all-time low of $25.52. pic.twitter.com/uua9X2P5
2012-07-26	Everything You Need To Know About Facebook's Second Quarter Earnings $FB by @mattlynley http://read.bi/N0dDGA
2012-07-26	Facebook's Q2 expenses totaled $1.93 billion, up 295% from the second quarter of 2011: http://on.mktw.net/MJ0oPS $FB
2012-07-26	Twitter Delivers A Big Blow To Instagram $FB by @stevekovachhttp://read.bi/N0daEt
2012-07-26	Yes. Do this: RT @ReutersInsider: Check out a Google Hangout Discussion on Facebook earnings $FB http://youtu.be/rlaL5nMwMeY
2012-07-26	Facebook shares are down more than 8% in after-hours: http://on.mktw.net/MMcbJu $FB
2012-07-26	BREAKING: Facebook hits all-time low after earnings, via @BloombergNews #FacebookEarnings $FB
2012-07-26	The numbers confirm it: Facebook is not the company they said it was. It's good. But it's just not great. $FB
2012-07-26	Facebook hits earnings target with revenue at $1.18B. $FB has 955 million active monthly users, 552 million daily users. #FB
2012-07-26	Facebook Now Has 955 Million Monthly Active Users $FB by @mattlynleyhttp://read.bi/N0aWFf
2012-07-26	Facebook and Amazon report earnings after the bell. What you need to know: http://on.wsj.com/MLSLEK $FB $AMZN
2012-07-26	If Facebook Reports Revenues Below This Number, We Will Have A Disaster On Our Hands $FB by @nichcarlson http://read.bi/PNzK7q
2012-07-26	Facebook made $7,435 per minute in 2011 #FastFact $FB
2012-07-26	Just To Prove A Point, This Startup Built A Clone Of $1 Billion Instagram In 30 Minutes $FB http://read.bi/PNmf7N
2012-07-26	Facebook to report its second-quarter earnings this afternoon. $FB is currently down nearly 6%: http://on.mktw.net/ML8NP3
2012-07-26	Facebook's Ad Genius Says Appvertising And E-Commerce Are The Future $FB by @owenthomashttp://read.bi/MZSSLn
2012-07-26	Change of heart: Analyst goes from 'sell' to 'buy' on $FB stock. http://cnnmon.ie/OdHQXs Like. Comment.
2012-07-26	Zynga looks like a fad. Pictionary & Scrabble knock offs don't justify multi-billion $ valuations. $ZNGA $FB Buzz video http://cnnmon.ie/P2Zp7x
2012-07-26	What can we expect from Facebook in its first earnings report? [PREVIEW] http://cnb.cx/PMErOV $FB
2012-07-26	Facebook Must Answer These 3 Questions On Its Q2 Earnings Call Today $FB by @Jim_Edwardshttp://read.bi/PMtdd7
2012-07-26	Ahead of $FB's first earnings report, one company having huge success advertising on FB http://cnnmon.ie/Od4T4O @fab @LaurieSegallCNN
2012-07-26	Facebook will release its first earnings report as a public company after the stock market closes later today. http://cnnmon.ie/QkGtZc $FB
2012-07-26	Strong numbers out of $NOV follows up $HAL and $SLB great quarters - Oil Services the hot spot
2012-07-27	Facebook's 2Q operating margin fell to 43% from 53% a year ago #FastFact $FB
2012-07-27	Just bought $FB. Feels oversold to me. And in the long run, I'm a believer.
2012-07-27	Missed Facebook's earnings call? Here are the three big takeaways, according to John Shinal http://on.mktw.net/Or16iM $FB
2012-07-27	Facebook shares are down but still overvalued, says Mark Hulbert, who's sticking to his $13.80 price target http://on.mktw.net/OqZ6qT $FB
2012-07-27	FACEBOOK FALLOUT: Facebook Insiders Have Lost More Than $19 Billion As The Stock Craters $FB by @mattlynleyhttp://read.bi/MbrGyl
2012-07-27	Awesome story on $FB friend Gokul Rajaram in @wired http://bit.ly/M9T6Vg . A thoughtful and humble monetization monster!
2012-07-27	As Facebook shares plunge to new lows, analyst says buy! http://yhoo.it/MbpfM8 $FB @mattnesto
2012-07-27	Surprised by $FB earnings? You shouldn't be -- there's less to Facebook than meets the eye http://www.washingtonpost.com/business/less-than-meets-the-eye-at-facebook/2012/02/09/gIQA7RtF7Q_story.html … $$
2012-07-27	Facebook shares down 14% today. $FB QUOTE: http://cnb.cx/seeFB
2012-07-27	If at the start of the year you had to pick 1, $AOL $AAPL $MSFT $ZNGA $FB $NFLX which would you have picked? http://yfrog.com/h6jnbzp
2012-07-27	You'd think that all those people who thought Facebook was a mega steal at $28 would be snapping up $FB left and right to provide support?
2012-07-27	The Idea That Facebook Could Be The Next Google Is Now Officially Laughable $GOOG $FB by @nichcarlsonhttp://read.bi/MbjEph
2012-07-27	FACEBOOK CRASHES: Stock Is Down 16% To Start The Day $FB by @jyarowhttp://read.bi/LURSr2
2012-07-27	Facebook: Is Stock Research Rigged? http://huff.to/OOBqsT via @HuffPostBiz | More on the $FB fraud. Whole enterprise is make believe
2012-07-27	The Looming Threat To Facebook That No One Is Talking About $FB $GOOG by @nichcarlsonhttp://read.bi/LUPws6
2012-07-27	It's going to be an ugly Friday for Starbucks and Facebook. $SBUX down 10% premkt. $FB down 12%. #earnings
2012-07-27	In A Matter Of Weeks, Facebook Has Created The World's Second Largest Mobile Advertising Business Out Of Thin Air $FB http://read.bi/Mb3Bb0
2012-07-27	Facebook shares hit all time low after 1st quarterly earnings as a public company failed to wow investors. http://cnnmon.ie/P49QYu $FB
2012-07-28	HEATMAPS: What You're Actually Looking At When You Look At Facebook $FB by @Jim_Edwards http://read.bi/LYMhQv
2012-07-28	Big Oil also breaking out or on edge: $MRO $OXY $COP $CVX $SLB $XOM etc
2012-07-30	I love that ticker symbols like $AAPL $GOOG $FB are now clickable on Twitter. Another user driven feature; surfaces great biz discussions.
2012-07-30	LOL IF THIS IS TRUE Is Facebook’s Ad Model a Scam? http://po.st/uj4O0C $FB $$
2012-07-30	Mark Zuckerberg Reveals He Is Open To A Radical Change In Facebook Strategy $FB by @nichcarlson http://read.bi/QrLhvD
2012-07-30	Your Facebook Photos Are Getting A HUGE Makeover $FB by @officialKLShttp://read.bi/QrCERQ
2012-07-30	20 Reasons You Wish You Worked At A Tech Company $ZNGA $GOOG $FB by @mattlynley http://read.bi/T0Yzgj
2012-07-30	Just wondering: What will happen to Facebook stock when 1.5 BILLION new shares come to market in December? $FB
2012-07-30	Breakingviews discuss why investors reacted differently to Facebook & Amazon’s similar earnings reports - http://bit.ly/OCubIh $AMZN $FB
2012-07-30	Ruh roh RT @ericjackson: New Post: Twitter Has Begun to Cut Off Instagram - Forbes http://onforb.es/OcFs2h $AAPL $FB $LNKD
2012-07-31	Mark Zuckerberg's Brother-In-Law Works At The Company Google Just Acquired, Too $GOOG $FB by @owenthomashttp://read.bi/T2GoXD
2012-07-31	Twitter has a new twist on the hash tag. The 'cash tag' feature makes it easier 2 folo financial news like $FB or $GOOG or $AAPL #CNN
2012-07-31	Twitter launches stock symbol cashtag feature, examples: $FB, $GE, $APPL http://bit.ly/OAvd5A (via @bloggersblog)
2012-07-31	Say it ain't so! @longrunreturns thinks Facebook could fall another 50%. Here's why: http://mot.ly/N03njo $FB
2012-07-31	$FB@$21.77 $ZNGA@$2.95 "We simply attempt to be fearful when others are greedy & to be greedy only when others are fearful."-Buffett #buying
2012-07-31	Behind the Huge Facebook Loss at UBS http://stks.co/i2y4 $FB
2012-07-31	So far, shares of LinkedIn are still faring far better than its peers $FB $ZNGA $GRPNhttp://on.mktw.net/MZSXAg
2012-07-31	Look, look!! $FB stopped going down!.. Oh, the market's closed....
2012-07-31	Googe's Wildfire buy gives it Facebook-fighting ammo (and possibly a Zuckerberg). $FB $GOOG http://on.mktw.net/M1N2gm
2012-07-31	Twitter activates $ 'cashtag' for stock symbols, like $GOOG and $FB http://bsun.md/QX0boh
2012-07-31	RT @CNNMoneyInvest: UBS lost $356 million on Facebook, suing Nasdaq for it http://bit.ly/Pm0pEe $FB $UBS
2012-07-31	Should @Stansberry advertise on $FB? This start-up claims 80% of $FB clicks came from bots: http://ow.ly/cD1sA
2012-07-31	Facebook sets new post-IPO low. The StockTwits stream is all over it: http://stks.co/e2zr $FB
2012-07-31	Twitter has launched clickable stock tickers called "cashtags" such as $AAPL or $FB http://on.mktw.net/MZrwX7
2012-07-31	Facebook stock dropped to a record low today, to $22.02. $FB has fallen more than 40% since its IPO http://on.mktw.net/MQ5vOh
2012-07-31	.@allnick I don't know any sites that have correct $FB market cap. The correct share count is 2.74B, so at $22 =$60B http://read.bi/R3WYYL
2012-07-31	Another day, another brutal drop for $FB and $ZNGA stock holders. Down another ~5% and ~3.7% respectively. NASDAQ as a whole is up .2%.
2012-07-31	Congratulations Facebook shareholders. Your stock just blew through its all-time low, now under $22. $FB
2012-07-31	Facebook shares fall to a new post-IPO low, now down 4.8% to $22.05. QUOTE: http://cnb.cx/JcAS2U $FB
2012-07-31	25 Things You Need To Know To Get The Most Out Of Facebook $FB by @officialKLShttp://read.bi/M1cG4P
2012-07-31	Facebook Is Getting Crushed -- Down 4% $FB by @jyarowhttp://read.bi/M1caDO
2012-07-31	Facebook rally $FB lasts 11 minutes after Bernstein upgrade. pic.twitter.com/zXBR8JQC
2012-07-31	Check Out The Killer New Feature In Facebook's iPhone App $FB by @officialKLS http://read.bi/PjWms7
2012-07-31	$FB is problematic because if it weren't so highly valued , after articles like the http://www.nytimes.com today about $PEP-$FB you would buy
2012-07-31	Face Off: The Market’s Battle Against Oil http://app.hedgeye.com/unlocked_content/22238-face-off-the-market-s-battle-against-oil … via @Hedgeye $HAL $BHI $SLB #oil #crude #energy
2012-08-01	State of California says tax revenue at risk bc of Facebook stock drop; Cali budget assumed $1.9B in taxes on the IPO $FB
2012-08-01	It's not $FB stock price or difficulty of making its ads biz a success. It's something much more, well, fickle. http://bit.ly/OB8h66
2012-08-01	You've probably heard from the bears. But here are 3 reasons you should buy Facebook: http://mot.ly/N9jNEE $FB
2012-08-01	Facebook Refusenik Dalton Caldwell Has Already Raised $120,000 For http://App.net $FB by @Julie188 http://read.bi/OqxXF9
2012-08-01	Two More Facebook Execs Are Leaving $FB by @owenthomashttp://read.bi/NbDUSo
2012-08-01	Facebook Told Me To Sell My Business To Them Or Be Destroyed, And I Said Stuff It $FB by @nichcarlson http://read.bi/NbuK8K
2012-08-01	If it helps, think of $FB as Wal-Mart, and Zynga as vendor of cute monkey toy it hopes will get shelf space next yr. #zyngastillovervalued
2012-08-01	$FB continuing down towards $20. Down over 50% since IPO. Still bullish on them as a company
2012-08-01	In the new Rex On Techs column: Facebook, the Three Horsemen of the Social Media Apocalypse. http://on.mktw.net/PmC9l5 $FB $GRPN $ZNGA
2012-08-01	Facebook and Zynga hit record lows today. $FB to $21.27 and $ZNGA to $2.77 http://on.mktw.net/MRwER3 Time to buy?
2012-08-01	SumZero Fund Analyst Publishes Stunning 13-Page $FB Short Report, Targets $4 Per Share: http://stks.co/a39b $ZNGA $LNKD $Z $P
2012-08-01	@pointsnfigures @Stockmarket_Kid @Dan_Dicker Flash Crash. $FB. 1st Annual Augie Algo Day. Horrible for investor confidence.
2012-08-01	Don't expect this to show up on Mark Zuckerberg's timeline. Why @LongRunReturns thinks $FB could fall another 50%: http://mot.ly/N03njo
2012-08-01	wow..5% fee for assets under management and 20% of the profits...this is still going on http://www.businessinsider.com/facebook-stock-crash-destroys-the-market-for-pre-ipo-stock-2012-7?nr_email_referer=1&utm_source=Triggermail&utm_medium=email&utm_term=SAI%20Select&utm_campaign=SAI%20Select%202012-08-01 … $fb $twit
2012-08-01	Facebook Is Running Out Of Time To Figure Out Its Mobile Advertising Strategy $FB by @sfiegerman http://read.bi/Onj0Uc
2012-08-02	Oh, one last thing, i found a kid who admitted to clicking on a $FB ad! He said he didn't mean to do it, and won't let it happen again !!!
2012-08-02	Facebook investors and employees aren't the only ones carefully watching the company's stock price deflate. http://bit.ly/NdbuaF $FB
2012-08-02	As investors continue to flee consumer social-media stocks, LinkedIn is still an expensive port in a storm: http://on.mktw.net/N69fri $FB
2012-08-02	RT @aseminari: $FB stock at $19.99. What would @JimCramer do?--jjc--need to see insiders say "we are not selling, we are buying"
2012-08-02	Could $FB keep falling? Does Zuckerberg wear a hoodie? Even at $20, shares trade at 41X '12 EPS. $AAPL fiscal '12 P/E: 14. $GOOG P/E: 15.
2012-08-02	Facebook falls under $20, regressing to teenage territory. What next? http://blogs.barrons.com/techtraderdaily/2012/08/02/facebook-slips-support-at-16-50-says-wedbush/ … $FB
2012-08-02	Here Are The Facebook Insiders Who Dumped Stock Just Before It Crashed $FB http://read.bi/N1QneV
2012-08-02	RT @CNNMoneyInvest: Facebook has no friends: Stock falls below $20 http://bit.ly/OsDxUA $FB
2012-08-02	Watching all the news coverage about $FB today reminds me so much of the $AMZN coverage in 2001. http://finance.yahoo.com/echarts?s=AMZN+Interactive#symbol=amzn;range=my;compare=;indicator=volume;charttype=area;crosshair=on;ohlcvalues=0;logscale=off;source=undefined …;
2012-08-02	REVEALED! Here Are All The Top Executives Who Actually Run Facebook $FB by @owenthomashttp://read.bi/Nd9HTb
2012-08-02	Facebook Just Launched A Brand New Site That Lets You Share Stuff With More Than Just Your Friends $FB by @officialKLShttp://read.bi/Nd7IOJ
2012-08-02	RT @danprimack: Later-stage VCs who sold Instagram to $FB still in the black on (pending) deal. $FB needs to fall to $8.69 for break-even.
2012-08-02	Facebook hits a record low for the third straight day, at $20.00 http://on.mktw.net/MT1Xe7 $FB
2012-08-02	Facebook's stock just hit $19.98, a new low & the 1st time under the $20 mark. $FB QUOTE: http://cnb.cx/seeFB
2012-08-02	$FB falls below $20. $19.91 is new low for #Facebook right now.
2012-08-02	RT @JonErlichman: Oh boy...Facebook just broke $20 a share. That's a 47% drop in just over 50 days of trading $FB $$
2012-08-02	The volume-weighted average price of $FB on May 18 was $40.527. People who bought $FB on Day 1 have now lost half their money.
2012-08-02	Facebook kisses $20. The stream today is both fascinating and informative: http://stks.co/c3Eg $FB
2012-08-02	Top Google Exec Vic Gundotra Takes A Swipe At Facebook $GOOG $FB by @Julie188 http://read.bi/N1i3R8
2012-08-02	Here's All The Personal Data Stored On Facebook's Tracking 'Cookie' For Advertisers $FB by @Jim_Edwards http://read.bi/N0XtQY
2012-08-02	This sure pinpoints the conflict between true enabling platforms and walled gardens... $FB $TWIT http://www.businessinsider.com/facebook-told-me-to-sell-my-business-to-them-or-be-destroyed-and-i-said-stuff-it-2012-8?nr_email_referer=1&utm_source=Triggermail&utm_medium=email&utm_term=SAI%20Select&utm_campaign=SAI%20Select%202012-08-02 …
2012-08-02	Facebook Is Now Worth $58 Billion, Not The '$39 Billion' Everyone Thinks... $FB http://read.bi/OH4zvd
2012-08-03	What a former Facebook employee thinks about Facebook's stock: http://mot.ly/PpOpkE $FB
2012-08-03	When monetary policy has run its course, you get mad. When you get mad, you buy stocks. When you buy stocks, you buy $FB. Don't buy $FB
2012-08-03	Facebook Is On A Tear -- Up 10% Today $FB by @jyarow http://read.bi/ONaxe5
2012-08-03	Mark Zuckerberg Lost $423 Million Yesterday $FB by @mattlynley http://read.bi/OFB1uu
2012-08-03	Lightbulb glows if anyone mentions @quartznews, China wins a gold, it rains, or $FB drops below $20. Thx @zsewardpic.twitter.com/VZwwEOU9
2012-08-03	RT @martrob83: calm down. Facebook is the greatest social network. Don't care about money; jjc--ah hah! $FB is a charity!!!
2012-08-03	Morgan Missen: Facebook's Post-IPO Brain Drain Is 'A Little More' Than Expected This Early On $FB by @sfiegermanhttp://read.bi/OMpLQx
2012-08-03	$AAPL, $AMZN, $GOOG make a ton of money, $FB doesn't make a ton. Particularly on mobile. Fact of life.
2012-08-06	"At $21, $FB stock is still trading at 30x-35x next year's estimated earnings, versus 12x for Apple and 13x for Google" http://www.businessinsider.com/facebook-lockup-release-2012-8?op=1 …
2012-08-06	Facebook insiders who dumped stock just before it crashed http://yhoo.it/O1leHs @hblodget $FB
2012-08-06	And Now Facebook's Stock Crash Has Created A Bunch Of New Problems For The Company... $FB by @hblodget http://read.bi/NerLhj
2012-08-07	Facebook Crashes To End The Day $FB by @jyarow http://read.bi/N0I2Kj
2012-08-07	$FB loves to run guys over with an outside day. It opened up And traded below 22.15 and now on lows. Text book outside day that controls!
2012-08-07	Desperate For Revenue, Facebook Turns To The Gambling Business... $FB http://read.bi/O2rr61
2012-08-07	Interesting article on $FB & the immediate impact the stock's post-IPO decline has had on the company. Lessons abound: http://www.businessinsider.com/facebook-lockup-release-2012-8?utm_source=twbutton&utm_medium=social&utm_campaign=sai …
2012-08-08	Oops! Facebook Admits One Of Its Algorithms Was Wrong; Restates A Revenue Breakdown $FB by @Jim_Edwardshttp://read.bi/PFIXu5
2012-08-08	CHART OF THE DAY: Even At $21, Facebook Is Still Overpriced $FB $AMZN $LNKD $AAPL $GOOG by @jyarowhttp://read.bi/MzeB2e
2012-08-08	A Facebook Employee Owns Boo, The 'World's Cutest Dog' $FB by @mattlynleyhttp://read.bi/PF5NSP
2012-08-09	Reed Hastings $NFLX CEO buys $1m worth of $FB at $21.03 avg per form 4 filing http://stks.co/o7MJ #facebook
2012-08-10	Here's How Long It Takes To Assemble One Of Facebook's Custom Built Servers $FB by @Julie188http://read.bi/MZqBFv
2012-08-10	Facebook's Revolutionary Data Center Was Designed On A Napkin $FB by @Julie188http://read.bi/MZlHIT
2012-08-10	Inside Facebook's Plan To Revolutionize The Entire Hardware Industry $FB by @Julie188http://read.bi/MZl4Pf
2012-08-10	Glassdoor: Facebook Isn't One Of The Greatest Tech Places To Work Anymore $FB by @officialKLShttp://read.bi/NegcKM
2012-08-10	$FB priced high and went low. $MANU priced low and stayed low. It doesn't matter where your buzzy IPO prices, the market isn't interested.
2012-08-10	"I feel horrible about the $ZNGA secondary and the $FB IPO so I got you an allocation on $MANU. Soccer, man. Sport of the future"
2012-08-10	Netflix CEO, And Facebook Board Member, Reed Hastings Bought 50,000 Shares Of Facebook $FB $NFLX by @jyarow http://read.bi/MYE9kE
2012-08-10	Netflix's $NFLX CEO Hastings Buys Nearly 50K Facebook $FB Shares http://stks.co/i93l
2012-08-11	Harvard Owns A Piece Of Facebook $FB http://read.bi/PLVKet
2012-08-13	An avalanche of privately held Facebook shares could hit the market as lockup expires for some early investors. http://on.wsj.com/QvI9IW $FB
2012-08-13	Evolution of anti-social network: $FB, Twitter, Path, Pair, & now Everyday.me just for yourself. Next up, an app that helps you lose friends
2012-08-13	What Smart People Do When Mark Zuckerberg Signs Up For Your App $FB by @mattlynleyhttp://read.bi/ROddJH
2012-08-13	Mark Zuckerberg And Steve Jobs Have One Weird Trait In Common $AAPL $FB by @mattlynley http://read.bi/RO9LP7
2012-08-13	If you bet $1,000 each on $FB, $GRPN and $ZNGA at IPO prices for a total of $3,000, you now have $1,260 worth in stock.
2012-08-13	Could Facebook shares face new wave of selling? - http://cnb.cx/QufbJz $FB
2012-08-14	George Soros buys Facebook stake; exits Goldman Sachs http://cnnmon.ie/N1hZx9 $FB $GS
2012-08-14	Facebook's Next Billion Dollar Business Is Staring You In The Face $FB by @owenthomashttp://read.bi/PnwIEJ
2012-08-14	Soros Fund Management exited its stakes in $GS and $JPM but acquired 341,000 shares of $FB http://on.mktw.net/NzTyea
2012-08-14	Facebook Says Game Play Has Grown 8 Percent So Far This Year $ZNGA $FB by @owenthomas http://read.bi/MXAcBv
2012-08-14	Facebook Spent $700,000 On Mark Zuckerberg's Private Jets Last Year $FB by @mattlynleyhttp://read.bi/MXmyhF
2012-08-14	great piece on online marketing from @jaltucher http://www.jamesaltucher.com/2012/06/the-choose-yourself-era-how-to-get-100000-facebook-fans/ … #marketing #Facebook $FB
2012-08-15	Ackman, Buffett, Einhorn, Soros, Loeb: what they bought and sold in Q2 $C $PSX $NOV $BRKB $NWSA $WMT $FB $KFT $AET http://on.barrons.com/PoSn2L
2012-08-15	Shrewd hedge fund buys Facebook, should you? http://yhoo.it/RVhfQH $FB
2012-08-15	These investors sold stock in the Facebook IPO: Can you guess who? [STORY] http://cnb.cx/TEKIfT $FB
2012-08-15	270 million Facebook shares about to be set free http://cnnmon.ie/OuX37m $FB
2012-08-16	I'm sure the horrible, flaming crashes of $FB, $GRPN, $ZNGA is not lost of the Twitter folks. "Fuck, we need real profits, I suppose?".
2012-08-16	You know that the market has turned on $FB, $GRPN, and $ZNGA when Jim Cramer decides to get on the sell bandwagon! http://wallstcheatsheet.com/investing/jim-cramer-sell-zynga-groupon-and-buy-buy-buy-facebook-and-these-2-fast-movers-today.html/?ref=YF …
2012-08-16	STOCKS FINALLY GO SOMEWHERE AND IT'S UP: Here's What You Need To Know $DIA $SPY $QQQ $FB by @bySamRohttp://read.bi/NJNool
2012-08-16	Facebook Is 'Full Steam Ahead' On A New ~$400 Million Business $FB by @nichcarlson http://read.bi/NJGQWS
2012-08-16	ICYMI: Accel Partners is offloading 50M shares of $FB to its LPs for them to sell at whim. (That's the bulk of what got unlocked.)
2012-08-16	Facebook shares trade more than 70% below the average analyst target price of $35 #FastFact $FB
2012-08-16	BREAKING: Accel Partners offloading 50M $FB shares to limited partners to sell, hold. Shares represent bulk of firm's unlocked stake:sources
2012-08-16	SCREENSHOTS: Take A Look At Instagram's Big New Update $FB by @officialKLShttp://read.bi/NHUZXX
2012-08-16	Facebook Will Now Quickly Delete Your Photos For Good After You Remove Them $FB by @officialKLShttp://read.bi/NJcjZi
2012-08-16	Were Facebook stock to trade at the same forward 14.7 earnings multiple of $GOOG, its shares would be $7.97 each. $FB
2012-08-16	Facebook's 50% plunge doesn't tell the real story. $FB still valued at 37 times 2013 earnings. $GOOG - 15 times. $LNKD - 112 times
2012-08-16	Why LinkedIn Is The Internet Stock Wall Street Loves $LNKD $FB $GRPN $ZNGA by @owenthomas http://read.bi/NHKPqf
2012-08-16	Social media bubble has popped: http://cnnmon.ie/NHEbAv $GOOG, $LNKD. See also: $FB http://cnnmon.ie/NHEn2A
2012-08-16	Facebook shares tumble 6% to lifetime lows as lockup restrictions expire http://fxn.ws/Sr00CA $FB
2012-08-16	Facebook stock hits all-time low as insiders get first chance to sell http://cnnmon.ie/THhld1 $FB $$
2012-08-16	Stocks flat after Philly Fed; Facebook shares touch new low. [MARKETS] http://cnb.cx/PfImE5 $FB
2012-08-16	NEW LOW of $19.76 now. That was fast... RT @ReutersInsider Will $FB (#Facebook) stay at or above the $19.82 lifetime low from August 2nd?
2012-08-16	No surprise $FB is sliding. Here's a look at the good, the bad & the ugly of lockup expirations: http://bit.ly/TGwD1s
2012-08-16	Facebook @ $19.88 -- A Teenager for teenagers! $FB $$
2012-08-16	Ding, ding, ding! As new shares flood the market, Facebook stock just hit its all-time low of $19.77. $FB
2012-08-16	Facebook freeing up 60% more shares today. But what will that do to its valuation? See @brianwomack's story: http://bloom.bg/P0w4wg $FB #ipo
2012-08-17	It pays to wait: cost of 1 share of $GRPN + $ZNGA + $FB at IPO prices = $68; Cost of all 3 today = $26.80
2012-08-17	"Facebook is too big not to keep failing.…But don’t blame Zuck. The Facebook exodus is of our own making." - @alexnklein $FB
2012-08-17	$FB IPO price officially halved
2012-08-17	Facebook's stock is tanking…and tanking…and tanking. But why? http://thebea.st/NMZq3T $FB
2012-08-17	Never buy when insiders are selling, says tech columnist John Shinal http://on.mktw.net/QJSr8B $FB
2012-08-17	Met w/ @benandjerrys yesterday. @Nielson reported that they get $3 in new sales 4 every $1 spent on $FB. Delicious! #pivotconchat
2012-08-17	Who sold and who held their $FB shares http://cnnmon.ie/RnHct0 via @FortuneMagazine's @danprimack
2012-08-17	Investors unfriend Facebook: Shares of $FB drop 4 percent and hit another low http://reut.rs/S4s8jd
2012-08-17	Yesterday Mark Zuckerberg lost $600 million, following the end of #Facebook's first lockup period http://bloom.bg/NMjx28 $FB
2012-08-17	$AAPL reached new all-time high today. $FB reached new all-time low today.
2012-08-17	Facebook: The worst IPO ever? http://yhoo.it/PiWhsY $FB @mattnesto @jeffmacke
2012-08-17	$FB shares closed at $19.87. Isn't that the year that Zuckerberg was born?
2012-08-17	Facebook, Inc. $FB extends losses to hit new all-time low, down 4 percent at $19.04
2012-08-17	$FB hits all time low. Again. Save this for future RTs
2012-08-17	Swap a bag of your $FB shares for a bag of old musty damp clothes I found in my garage. Wait. Let me just check what’s here.
2012-08-17	Facebook stock: Who sold and who held on http://cnnmon.ie/PtzeJx $FB
2012-08-17	Zuckerberg Admits Facebook's Plummeting Stock Is 'Painful' To Watch During A Company-Wide Meeting $FB by @sfiegermanhttp://read.bi/NIsmbd
2012-08-17	The carnage in Facebook shares has prompted one major question: Is it finally time to buy? http://on.wsj.com/NIFkrt $FB
2012-08-18	Here Are The Best iPhone And iPad Apps You Missed This Week $AAPL $GOOG $FB by @officialKLS http://read.bi/R8zfWr
2012-08-18	Banks divvy up the $100 million they made off Facebook IPO http://on.mktw.net/PBqfJN via @MarketWatch #shorts $FB
2012-08-18	A key technical indicator is signaling a 'buy' for Facebook shares, reports Tomi Kilgore http://on.mktw.net/NMjNOw $FB
2012-08-19	Why Facebook’s IPO Was Not the Largest Ponzi Scheme in History http://stks.co/l8xa via @reformedbroker $FB
2012-08-19	Stocks like $FB, sure i like if you can get in on the deal and flip. I say that over and over. That's the free money i want people to have
2012-08-20	Peter Thiel has sold nearly all of his Facebook stock, reports @RMac18. http://bit.ly/QTRWsL $FB
2012-08-20	RT @bloombergtv: BREAKING: Peter Thiel sold 20.06 million #Facebook shares on May $18 $FB
2012-08-20	Breaking News: Peter Thiel sells majority of his remaining Facebook shares - Quote: http://data.cnbc.com/quotes/FB%2C $FB
2012-08-20	Early Facebook Investor Peter Thiel Has Sold The Majority Of His Stake In Facebook $FB by @jyarow http://read.bi/NCiora
2012-08-20	Breaking: Peter Thiel just sold 20.6 million #Facebook shares at a price of $19.73. Only 5.6 million shares remain. $FB
2012-08-20	As $FB struggles, Wall Street finally gets Zuckerberg's attention. New on @wired_business:http://bit.ly/Ot1vRd
2012-08-20	VALUATION EXPERT ASWATH DAMODARAN: This Is The Price Where I'd Buy Facebook $FB by @bySamRohttp://read.bi/PO4KFC
2012-08-20	Eight Reasons It's Finally OK To Buy Facebook Stock $FB by @nichcarlsonhttp://read.bi/OsOZRE
2012-08-20	Apple's market cap briefly touched $622bn, making $AAPL the most valuable publicly quoted company EVER... $FB meanwhile dropped below $19
2012-08-20	As Facebook shares hit an all-time low, how is employee morale? @EmilyChangTV finds out http://bloom.bg/NB3h5K $FB
2012-08-20	Facebook shares hit fresh all-time low - [QUOTE] http://cnb.cx/Lu70AA $FB
2012-08-20	Here comes another 1.44 billion shares of Facebook insider stock Coming to Market http://bloom.bg/RuPfEo $FB $$
2012-08-20	Facebook shares have been as low as $18.75...now at less than 1/2 the $38 IPO price $FB
2012-08-20	Here's The First Slide Deck 'The Facebook' Used To Pitch Ads In 2004 $FB by @laurastamplerhttp://read.bi/NSXR2o
2012-08-21	Love this rant by @jimcramer on @MadMoneyOnCNBC about Thiel's "tawdry" sale of $FB stock http://soc.li/ccdUk9L
2012-08-21	Yesterday, Facebook shares closed at 69 times trailing-12-month EPS. Insiders are cashing out of Facebook: http://mot.ly/OvhVIQ $FB
2012-08-21	More insider selling: filing says Dustin Moskovitz sold 450K Facebook shares bween/agosto/17-21 at prices bween $19.38-$20.00 $FB
2012-08-21	Big: Facebook brings mentions and tags to Open Graph of 3rd party apps. http://j.mp/O2OwHm NB: no privacy changes for the new $fb feature.
2012-08-21	Annoyed By Instagram? This App Will Remove Filters From Photos $FB by @_dtl http://read.bi/OWhMkI
2012-08-21	Last point on Thiel: You can't build a libertarian island nation with $FB stock. You need cash (and some hallucinogens).
2012-08-21	That's cool. Maybe $FB should come up with a stock certificate you can put on your butt that says "kick me?"
2012-08-21	One of Facebook's earliest investors sells majority of his shares $FB http://nbcnews.to/PCDbgS
2012-08-22	Here's Some New Math On Facebook's Instagram Buy $FB by @owenthomashttp://read.bi/O67wBc
2012-08-22	The FTC Approves Facebook's Purchase Of Instragram $FB by @Julie188http://read.bi/RE1ui2
2012-08-22	FTC just approved Facebook's purchase of Instagram: http://on.mktw.net/O7kxxV #facegram $FB
2012-08-22	Peter Thiel, a Facebook director and its first outside investor, has now sold the bulk of his shareholding: http://mot.ly/OvhVIQ $FB
2012-08-22	Your Facebook Messages Are About To Look Totally Different $FB by @_dtlhttp://read.bi/O2wYcy
2012-08-22	Facebook Just Launched Search Ads $FB $GOOG by @joshconstine http://read.bi/O6q3kt
2012-08-22	How Facebook Can Make Its Annoyingly Clunky Smartphone App A Lot Better $FB by @_dtlhttp://read.bi/O6bo8Q
2012-08-22	Facebook's Fallen Stock, a Cautionary Tale for Startups - by @JBoorstin http://cnb.cx/O4FKVM $FB
2012-08-22	Facebook Just Launched An Effort To Solve One Of Its Biggest Problems With Advertisers $FB by @nichcarlsonhttp://read.bi/O1GQmF
2012-08-22	Jim Cramer Goes On A Huge Rant About Peter Thiel's 'Tawdry' Decision To Unload The Majority Of His Facebook Stake $FB http://read.bi/O1parg
2012-08-22	Now Facebook Cofounder Dustin Moskovitz Is Selling Off Facebook Shares Too $FB by @sfiegermanhttp://read.bi/NETV95
2012-08-23	VIDEO: @johnolilly and @joshelman of @GreylockVC tell me about their investment strategies: http://www.thedeal.com/content/tmt/video-greylocks-john-lilly-and-josh-elman-share-investment-strategies.php … $FB
2012-08-23	Mobile is priority No. 1 right now at Facebook, which finally overhauled its sluggish iPhone app. http://cnnmon.ie/Rh1Cl8 $FB
2012-08-23	$FB launches new app for Apple's iOs platform - said to be tailored to $AAPL code, and twice as fast as old app. http://yhoo.it/OyIlcK
2012-08-23	BREAKING: Facebook for iOS goes native. http://www.theverge.com/2012/8/23/3262782/facebook-for-ios-native-app … $FB Thank you! About freakin time.
2012-08-23	Facebook Just Updated Its iPhone And iPad Apps With Some Major Must-Have Features $FB by @stevekovachhttp://read.bi/PEVIY7
2012-08-23	Facebook gave us an inside look at its new mobile app- check out my blog: http://bit.ly/SslnHS $FB
2012-08-23	BREAKING: Facebook launches a new app for Apple’s iOS platform, 2x as fast as the old app. [QUOTE] http://cnb.cx/KuPYxh $FB
2012-08-23	Peter Thiel needs to explain himself http://finance.fortune.cnn.com/2012/08/23/where-is-peter-thiel/ … $FB
2012-08-23	Citigroup letter rips Nasdaq's handling of the Facebook IPO, reports @schaeferstreet. http://bit.ly/R3sp0a $FB
2012-08-23	Complete Friday Game Plan http://stks.co/b9GZ $SLB $ACE $BAX $TGT $PKG $ITW $IBM $BEAM $V $WMT
2012-08-24	Here's A First Look At Facebook's New Campus $FB by @owenthomas http://read.bi/PHzIMb
2012-08-24	“We wanted flying cars. Instead we got 140 characters.” Peter Thiel gets the @FT's "person in the news" profile http://on.ft.com/MRecqM $FB
2012-08-24	Facebook Hired Frank Gehry To Build A New Office With A Garden On The Roof $FB by @owenthomashttp://read.bi/MRehuq
2012-08-24	Tech Companies Are Learning The Exact Wrong Lesson From The Facebook IPO $FB $LNKD by @nichcarlsonhttp://read.bi/R84H2R
2012-08-24	Facebook Will Hit One Billion Users Any Day Now $FB by @owenthomashttp://read.bi/MQZwYx
2012-08-24	RT @MSN_Money: Guess what? $FB isn't the only social media stock that investors loathe. Look at $ANGI and $YELP http://go-msn.com/cDt
2012-08-24	Why Insider Peter Thiel's Huge Facebook Sell-Off Is Not The Signal You Think It Is $FB by @nichcarlsonhttp://read.bi/MQz959
2012-08-26	Understand how lock-up periods can impact the stock price of IPOs, like Facebook: http://mot.ly/Rfx6rZ $FB
2012-08-26	Peter Thiel turned $500k into $1 billion, or a 2,000 bagger, through his Facebook investment: http://mot.ly/NiTVMj $FB
2012-08-26	Would You Buy This Instagram-Based Digital Picture Frame? $FB by @_dtl http://read.bi/PkG6sg
2012-08-27	Manchester United: It Takes A Brit To Explain Why America Has Been Fooled http://seekingalpha.com/a/hs6p $FB $MANU
2012-08-28	As we start the day, $MSFT + $GOOG + $AMZN + $FB = $627B, $AAPL = $633B.
2012-08-29	Facebook Cofounder Dustin Moskovitz Sold Another 450,000 Shares $FB by @owenthomas http://read.bi/OKxsoh
2012-08-29	Meet The Superlawyer Who Just Clinched Facebook's Deal To Buy Instagram $FB by @owenthomashttp://read.bi/QzV7ei
2012-08-29	Instagram's Financial Report: No Revenues, $2.7 Million In Losses, $5 Million In The Bank $FB by @owenthomas http://read.bi/NCPztC
2012-08-29	Instagram's Kevin Systrom: 'I Am The Board' $FB by @owenthomas http://read.bi/NCMOZ2
2012-08-29	California Just Approved Facebook's Instagram Deal $FB by @owenthomashttp://read.bi/Qz3mXU
2012-08-30	Sheryl Sandberg Has Written A Book Filled With Career Advice For Women $FB by @Julie188 http://read.bi/UexIhr
2012-08-30	Interesting $FB post by a friend of a friend today. Sad but true pic.twitter.com/kPlE0VNw
2012-08-30	Knight accepts Nasdaq's $62-million Facebook payback plan http://reut.rs/UebhJ8 $FB
2012-08-30	FIRST LOOK: Facebook's Search Ads Vastly Outperform Display Ads $FB by @Jim_Edwardshttp://read.bi/UdO6yK
2012-08-30	When you drop off kids to school you learn something: they like Twitter a heck of a lot more than $FB these days. Many have tired of $FB
2012-08-30	In Contrast To Facebook, Very Few Yelp Insiders Sold At Their First Chance $YELP $FB by @nichcarlsonhttp://read.bi/NYJjlG
2012-08-30	If These Huge, Obnoxious Facebook Ads Are Real, Then We Know How Desperate The Company Has Become $FB by @nichcarlson http://read.bi/NYxxaV
2012-08-30	RT @MetalStache: Hey @jimcramer what's the deal with $SLB ? Thanks for your help sir. #booyah--jjc- patience, $SLB goes up slowly
2012-08-31	RT @matthosey: @jimcramer has anyone tried to barter their FB stock for some nice tomatoes? jjc--this is for charity i can't fool with $FB
2012-08-31	Summer schooled? Since start of June: $FB -38%, $ZNGA -55%, $GRPN -61%... comparively $LNKD +11%, $YELP +32%, $AAPL +15%, $GOOG +18%
2012-08-31	A new low for Facebook http://reut.rs/PGfM0g $FB
2012-08-31	Facebook shares have hit a new all-time low. Story: http://fxn.ws/Ugoj91 Quote: http://bit.ly/UgoqBC $FB
2012-08-31	Facebook Crashes To New All-Time Low In Pre-Market Trading $FB by @jyarowhttp://read.bi/PFiMo8
2012-08-31	What's Facebook worth? Never as little as this. Stock at all-time low this morning at $18.63. $FB
2012-08-31	10 Things You Need To Know This Morning $AAPL $GOOG $FB $ZNGA by @nichcarlsonhttp://read.bi/PEHipc
2012-09-01	Facebook Hits Attractive Valuation... If You Believe In Its Core Business http://stks.co/hAMU via @Sivaram_V $FB
2012-09-04	Facebook closed at $17.73 today. #ouch $FB http://bit.ly/OVMNUF
2012-09-04	Facebook closes below $18 http://yhoo.it/NOH3Yk $FB
2012-09-04	FUCKTARDS: Analysts With Facebook's Biggest Underwriters Cut Their Price Targets - http://WSJ.com http://on.wsj.com/PYTO7s $FB $$
2012-09-04	Mark Zuckerberg To Give His First Big Post-IPO Interview At Disrupt Next Week $FB by @jyarowhttp://read.bi/RhMgsl
2012-09-04	Facebook Handled their IPO Exactly Right http://stks.co/e9jS via @mcuban $FB $GOOG
2012-09-04	Why Facebook Is Tanking: Morgan Stanley Cut Its Facebook Forecast $FB by @jyarowhttp://read.bi/RhBzG8
[truncated: 10,370 more rows]

## Sheet: Sheet1
Fecha	content
May 8	Con Banorte Móvil envía dinero de forma inmediata, sin salir de tus redes sociales. Hazlo con Banorte Go desde el teclado de tu celular. Descarga y usa https://bit.ly/2SkerCf Aplican restricciones.pic.twitter.com/KA39RUClPd
May 16	Facebook losing users. $FB pic.twitter.com/g6mD6eIaE2
May 13	Post IPO skepticism = amazing challenge for companies to silence the doubters. Barron's: $FB @ $23 is "overvalued;" 5 years later = $170 pic.twitter.com/udawm5NPIY
May 17	What companies today are where $FB were in 2012, $GOOG was in 2008 etc. (dominant, huge white space, high margin/ROIC businesses)?
May 15	MASS PROTEST AGAINST SOCIAL MEDIA CENSORSHIP at FACEBOOK ANNUAL SHAREHOLDER MEETING: May 30 @ 9 AM Hotel Nia 200 Independence Drive Menlo Park CA Fight for freedom of speech- before they silence YOU! EVERYONE BE THERE- BRING WHISTLES HORNS ETC! #MAGA RT $FB @RealJamesWoodshttps://twitter.com/iheartmindy/status/1128410069828136960 … They’re censoring @michellemalkin for speaking out against censor…
May 13	PATRIOTS: WHAT AM I ?? God created me Founding Fathers enshrined me Your Forefathers died for me I AM FREEDOM OF SPEECH! FIGHT FOR ME at the Facebook Shareholder Meeting: May 30 at 9 AM, Hotel Nia 200 Independence Drive Menlo Park CA Everyone be there! #MAGA $FB RT https://twitter.com/michellemalkin/status/1126988792697516032 … So this just happened to me on @facebook The shadow of the Valley of …
May 15	For those that don’t know what a powerful candle looks like. $fb went green first today and showed power pic.twitter.com/Y3bjXameLW
May 17	$FB Facebook, tmro: 84 Months Trading, end Gann 7 yr bear Cycle and the 7th yr is a bear year, broke 73rd month on 3x1-0* angle: 73x3: A 0* 2x1 angle is at 168 add 1/2 IPO, 38: 187, RES, 1st Trade Date: 5/18/2012, 8th and 9th years very strong, esp as we are also in 9th of decade
2019-05-18	It turns out #KOPIN CEO John Fan is correct regarding #AugmentedReality #AR optics. 100% correct: https://spectrum.ieee.org/tech-talk/biomedical/devices/ar-pitfalls-our-eyes-struggle-to-focus-on-virtual-and-real-objects-simultaneously … $KOPN $VUZI #VUZIX $GOOGL $GOOG $MSFT $QCOM $FB $AAPL BILLIONS/mayo/now have been spent on optical see-through optics (#waveguides) that are not viable.
May 17	Thank U all for liking, Retweets, Appreciation and above all feedback. Going to call it a week unless we break 7620 on $NQ_F lol... $msft $nflx $ba $spx $aapl $fb $amzn $okta $pcty $roku $adbepic.twitter.com/JSBxz9LF8d
May 14	What's-up-with-Facebook? $FB
May 17	In our service, we continuously strive to be transparent and take accountability for each and every trade! Less is more. Profit/Losses for/mayo/13th -/mayo/17th. Join us (http://bit.ly/TradeWithInsightPL …) $SPX $SPY $ES $GOOGL $AMZN $AAPL $NVDA $FB $NFLX $IWM $TSLA #Profit #Optionspic.twitter.com/YnXwJBRozi
May 15	You don't want to miss this one: @JBoorstin sits down with Facebook COO Sheryl Sandberg Friday @CNBC $FB pic.twitter.com/bDDmAXPPB1
May 17	Sandberg has a masters degree in corporate speak. $FB
May 17	Sheryl why are you selling your $FB Facebook stock? pic.twitter.com/PXUUXOTYt0
May 16	Over 15 alerts exceeding 100%, some hitting 300%, 500% in 4 days of trading. Only 3 losses! Come BANK with our team! Join here: https://discordapp.com/invite/gDy3rxy Testimonials: https://trade-rep.com/ $SPY $SPX $AMZN $FB $NFLX $AAPL $GE $X $QQQ $DIS $QCOM $AMD $VXX $NVS $NKE $CRON $COPpic.twitter.com/DruhvYtt9s
May 13	Biden’s quote and @AP’s headline seem .. mismatched. $FB https://apnews.com/71c998ad3b39486ca1dcc220201b68b0 …pic.twitter.com/o0jPf84d64
May 15	Watching $FB. Is it the dead cat bounce or the bottom?
May 15	My thoughts of networks - why are the big e commerce players ( $BABA $AMZN $MELI ), credit/debit card networks ( $AXP $MA $V ) , dating apps ( $MTCH ) and social media firms ( $FB $TWTR ) so sticky and powerful? Cuz they have the network of millions of users/merchants....
May 15	$FB decent follow thru on yesterdays support hold-- now has to protect the gains for rest of day pic.twitter.com/RLmVL3eLIu
May 13	Given recent developments and rapidly slowing growth in the social media firm, I've closed out my position in $WB and added to $AMZN $BABA $DOCU $FB $HDB $NFLX $SHAK
May 17	Some of the closed trades for this week with @ProfitMachine and @tradealike all alerted in real time. If interested in receiving these alerts, DM me for details this weekend. $SPY $FB $AMAT $MGM $UAA $BA $PINS $CSCO $MSFT $LYFT $LOW $TWTRpic.twitter.com/mbmJI89sNk
May 17	Tech Review: 1) What the $UBER IPO Says About Investors State of Mind 2)Investing & Investor Notes: EU Elections Preview, 3)ICYMI Tech News https://www.domainmondo.com/2019/05/tech-review-what-uber-ipo-says-about.html … #technology #startups #unicorn #VC #stocks #investors #IPO $UBER #Uber #China $FB $AAPL #Apple #Google #Microsoftpic.twitter.com/1WYESaiQVL
May 17	MUST READ for current market conditions. I cannot tell you how much the strategies in this free ebook has helped us $AAPL $AMZN $GOOGL $FB $NFLX #stocks #stockstotrade #stocksinnews $SPY $QQQ FREE post BTFD ebook written by pro traders at TI Download at http://mf.tt/Zst0Qh pic.twitter.com/ri1VuMVnMu
May 14	Contrata una Cuenta Mujer Banorte y siéntete respaldada con los beneficios que tiene para ti. ¡Acude a tu sucursal! Conoce más: https://bit.ly/2ErLc9U Aplican restricciones.pic.twitter.com/v19daMz8VB
May 16	Chemistree Technology Inc. (CSE:CHM and CHM.wt) (US OTCQB: CHMJF) $ORCL $FB $MSFT $TWTR $ADBE $AMFE $AMRN $OZK $PHUN $HMNY $SIRI $CVSI $GOPH $FMCC $FNMA $HEAR $QCOM $JCP $AMZN $NFLX @papaspoppinpeny @frontpagestockspic.twitter.com/mzD5DRvCqu
May 16	My friend, both @mTradingMedia & @BeyondTheTrades highly recommend "TREND SPIDER" Auto Technical Analysis Charting Trading Software. $SPY $QQQ $AAPL $AMZN $GOOGL $NFLX $FB I trust these two when the recommend something to me. You can get a FREE DEMO at http://trendspider.com/pricing.php pic.twitter.com/Uo95uMFW6N
May 15	Hey Laura, We would be honored to have you join us protesting the Facebook annual shareholder meeting. Shareholder action creates REAL results. May 30 @ 9 AM Hotel Nia 200 Independence Drive Menlo Park CA (it's my pinned tweet too) #MAGA $FB #investing
May 15	Regulating Big Tech: Facebook, Amazon, Apple, Google (video) https://www.domainmondo.com/2019/05/regulating-big-tech-facebook-amazon.html … $FB $AMZN $AAPL $GOOG $GOOGL #regulation #antitrust #monopoly #competition #privacy #dataprotection #GDPR #BigTech #investorspic.twitter.com/9t9o60k47q
May 15	Highlight: An internship at $FB pays $8,000 a month according to Glassdoor. @JPManga breaks it down:pic.twitter.com/J0857XYW36
May 14	Summary twt $NVDA Inside Day ER 05/16 AH $AMZN Doji . watch 50 ma $FB spinning top, fib 182.1 $NFLX spinning top close below fib 349.87 $BA Inside Day RSI upwards below fib $WMT Inside day, closed above 50 ma $PINS Watch for C&H $TWLO Inside day watch yellow TL $ROKU inside day
May 14	8 straight green trades for our options team in only 2 days! $CRON 50% $SPY 100% $SPY 110% $SPY put 44% $BA put 74% $FB 50% $VXX 35% $SPY 33% Join 2000 members here: https://discordapp.com/invite/gDy3rxy $DIS $AMZN $NFLX $QQQ $SPX $GE $ROKU $MET $JD Testimonials: http://trade-rep.com pic.twitter.com/Gwtiwdc3ay
May 14	2012 IPOs vs. offering price... ServiceNow $NOW: +1,411% Guideware Software $GWRE: +695% Splunk $SPLK: +670% Workday $WDAY: +619% YY $YY: +540% Palo Alto Networks $PANW: +440% Facebook $FB: +376% Shutterstock $SSTK: +149% Yelp $YELP: +115%
May 13	Facebook raises minimum wages for contract workers in the San Francisco Bay Area, New York, Washington D.C and Seattle https://reut.rs/2VzvHpx $FB pic.twitter.com/m86kf5hhH4
May 12	TRADE OF THE WEEK being released Monday morning Swing Trade with really good looking daily chart with room to run. Previous Trades of The Week soared. Congrats to those who traded #trading $AAPL $AMZN $GOOGL $NFLX $FB $TSLA $UBER Get FREE Trade of Week http://mf.tt/a7o6w6 pic.twitter.com/LSWe0IXd2D
May 11	Cambridge Analytica was the tip of the iceberg. $FB lied about everything, going right back to the basis on which it was founded, and they literally deceived BILLIONS of people. #LifeLoghttps://www.forbes.com/sites/zakdoffman/2019/05/11/new-facebook-lawsuit-suggests-another-cambridge-analytica-has-come-to-light/amp/?__twitter_impression=true …
May 11	$FB came back down to close the gap on daily chart. A price break above Friday's candle will give $FB another run to the upside. pic.twitter.com/lB1TGI5jNR
May 11	I cannot tell you how much the strategies in this free ebook has helped me in the type of market we are in currently $AAPL $AMZN $GOOGL $FB $NFLX #stocks #stockstowatch #stocksinnews $SPY $QQQ FREE post BTFD ebook written by pro traders at TI Download at http://mf.tt/Zst0Qh pic.twitter.com/JHCPIYlERh
May 11	More #Traderknowledge in my #books. https://www.amazon.com/-/e/B07HFBM58D $ES_F $NQ_F $ZB_F $SPX $RUT $AAPL $NFLX $AMZN $TSLA $VIX $FB $MSFT $SPY $NDX $IWM $SVXY $FB $UVXY $LYFT $GLD $TLT $VXX $XLE $QQQ #Trading #options #kindle #bonds #ebooks #motivation #books #book #tastytrade #moneypic.twitter.com/X7SfENAQUR
May 11	Ziggurat token - investment for the next 100 years! https://www.coingecko.com/en/coins/ziggurat-token … $AMZN $ETSY $BABA $WMT $TGT $KR $JPM $FB $WFC $GOOG $SNAP $TWTR $agn $aapl $brk $crm $cmg $dis $f $QQQ $iep $ibm $LABU $ENTA $TSLA #bitcoin #StableCoinpic.twitter.com/XUvU9Tgaef
May 11	Trade with me in the Splash Zone Today! Real Time Trade alerts via text, email and a thriving chatroom #stocks $AAPL $FB Free 7-Day Trial! http://bit.ly/2ltdNyV pic.twitter.com/K1IEOEktMX
May 11	$FB beautiful flag set up pic.twitter.com/XiFodLLQjn
May 11	TREND SPIDER Recvd positive feedback from some followers who tried out for free @trendspider AUTOMATED CHARTING & technical analysis - just plug in stock #stocksinnews #stockstowatch #stocks #StocksToTrade $AAPL $AMZN $GOOGL $NFLX $FB $SPY FREE DEMO at http://trendspider.com/pricing.php pic.twitter.com/J8ueuK5hPB
May 11	Will Irrational Exuberance Valuations last forever? 4 "moments" in life of $AMZN to understand WHY smartest-in-town $FB $NFLX $GOOG $AAPL $MSFT insiders SELL while $UBER $LYFT $BYND rushing to file their IPOs Sell HIGH to raise cash and be able to buy LOW $SPX $RUT $QQQ #TradeWarpic.twitter.com/LC1skTkbnE
May 10	$FB Facebook co-founder Chris Hughes: Time to break up company https://www.miamiherald.com/news/business/article230214059.html … via @MiamiHerald @elnuevoherald $MNIpic.twitter.com/nrSq2GPn7r
May 10	My friend @petertrades just sent me this image of the $FB debacle -- over 6 million on the bid @ $38 to make sure it didn't print below IPO price pic.twitter.com/tGaU37z7t5
May 10	What $AMZN $FB and $GOOG have in commonpic.twitter.com/XKQl2gxFEp
May 10	Is TRADING TILT effecting your results? "Free" Presentation on key psychological aspects of trading by Dr. Brett Steenbarger (noted Wall Street trading coach. #Stocks $GOOGL $NFLX $FB $TSLA $AAPL $AMZN $GB #GOOGL #UBER $SPY $QQQ $IWM WATCH for free at http://mf.tt/lgBKyH pic.twitter.com/P0asmGv8lO
May 10	Great to be on the @Benzinga.com Premarket Prep show this morning to discuss $UBER, the most talked about IPO since $FB. With @EBoboch & @KGD_Investor, we studied 1,700 IPOs for the book #thelifecycletrade and learned so much that we wanted to share. https://soundcloud.com/bztv/premarket-prep-for-may-10-uber-has-its-ipo#t=27:43 … …pic.twitter.com/wCB6kYi9an
May 10	Feeing privileged to be recording @stehaller’s audiobook for “If you can order a pizza you can trade” today.” Here’s a behind the scenes clip! . @tony_battista @tastytrade #tastytrade $ES_F $NQ_F $ZB_F $SPX $RUT $AAPL $NFLX $AMZN $TSLA $VIX $FB $MSFT $SPY $NDX $IWM $TSLA $SVXYpic.twitter.com/bQ8VweWtCo
May 10	$HIPH looking to pop here... $vyst $nvax $kblb $kgkg $pura $sipc $sing $cron $cgc $apha $acb $potn $csoc $hemp $leas $lrsv $aclr $aryc $shmp $fb $spy $spx $twtr $aapl $nflxpic.twitter.com/Qj5JjHFfF3
May 10	$Uber ringing the opening bell @NYSE. This will be the biggest IPO for a U.S. company since $FB in 2012 pic.twitter.com/KnbvIX4lOP
May 10	After Chris Hughes, a co-founder of Facebook and former college roommate of Mark Zuckerberg, called for better regulation of the tech giant in an NBC News interview, Facebook issued a statement responding to his claims. #Facebook #Regulations $FB #Tech #Securitypic.twitter.com/pi0BBiAHyo
May 10	Experienced one of the $FB Messenger monetization tests while traveling abroad. Needs to be improved but there's a lot of potential here to have all travel details in one place (already ties in flight status, airport map, $BKNG, car rental).pic.twitter.com/qTt9MwloLw
May 10	If you $GOOGL #AR related stocks you get companies on the big boards like $VUZI, $QCOM, $LITE, $AAPL, $IMMR, $AAXN, $MSFT, $MVIS, $NVDA, $FB - even ETF's like $AUGR .... I wonder how many of them are going to be trying to buy out $TTCM & it's patents!pic.twitter.com/AFKTrkbsun
May 10	https://market-ticker.org/post=235776 Solve The Problem $FB $TWTR $GOOG
May 10	Facebook Total Revenue $55.8B: 98.5% Advertising @FacebookAds... Region: 43% ... $FB pic.twitter.com/inRFsnf2Qa
May 10	$NFLX $FB pic.twitter.com/4hANVL8tY5
May 10	Average sentiment (Twitter 6H): $AMD: 0.31(16) $GOOG: 0.51(15) $FB: -0.02(52) $MMM: -0.76(7) $CAT: 0.33(3)
May 10	http://smq.tc/2Ggfbji *FREE* 'The Basics of Swing Trading DVD' + FREE trading training $FB $TWTR
May 10	http://smq.tc/2frwTWo < Jason Bond Picks reviewed, read how Wesley made $50k from his alerts!! $JUNO $NVS $fb
May 10	$FB http://demo.FinGraphs.com Pot. intermed top in Uptrend LONGERTERM Wly-Dly-Hly combo chart #Facebook #Stockspic.twitter.com/MjKREwBEO2
May 10	Select your Social Media stock & start following portfolio's $LNKD $FB $ZNGA http://www.cityfalcon.com/watchlists?name=Social%20Media%20Stocks&utm_campaign=T_AT …pic.twitter.com/8AdApLreji
May 10	A Beginner’s Guide to Stock Investing. On Amazon. Link: https://www.amazon.com/Beginners-Guide-Stock-Investing-Getting-ebook/dp/B07FTXYXKJ/ref=sr_1_1?ie=UTF8&qid=1532939123&sr=8-1&keywords=rocco+capici … $FB $GOOGL $JPM $BAC $WFC $AAPL $PM $PG $GE $HON $JNJ $CSCO $MSFT $INTC $TWTR $TSLA $V $DIS $UNH $VZ $KHC $SLB $XOM $ES_F $GC_F $NQ_F $CL_F $ZB_F $TLT $MET $PNC $CTL $LMT $WMT $TGT $DLTR $AMZNpic…
May 10	Skim the cream of financial news $TWTR $FB $LNKD http://www.cityfalcon.com/watchlists?name=Social%20Media%20Stocks&utm_campaign=T_AT …pic.twitter.com/0KRevwe0qH
May 10	$FB $CRYPTOhttps://twitter.com/salamantex/status/1126732369526833152 … #Facebook Taps Ex-#PayPal Employees For Blockchain Team Facebook is shoring up its secretive #blockchain #team with hires from PayPal and the #company might be planning to release its own type of …
May 10	RT TweakTown RT TweakTown: PR: New Game Announcement: Tom Clancy's Ghost Recon BREAKPOINT $FB, https://www.tweaktown.com/pressrelease/13337/new-game-announcement-tom-clancys-ghost-recon-breakpoint/index.html?utm_source=dlvr.it&utm_medium=twitter&utm_campaign=tweaktown …pic.twitter.com/l95EPLrsZk
May 10	RT TweakTown RT TweakTown: PR: VRidge will turn your iPhone into a PC virtual reality headset $FB, https://www.tweaktown.com/pressrelease/13336/vridge-turn-iphone-pc-virtual-reality-headset/index.html?utm_source=dlvr.it&utm_medium=twitter&utm_campaign=tweaktown …pic.twitter.com/zShNxXqoiT
May 9	http://bit.ly/2tJJASQ < Meet Jeff Bishop, millionaire trader and MENSA member! $FB $TWTR $YHOO #trading
May 9	#Facebook rejects co-founder call for breakup https://seekingalpha.com/news/3461889-break-facebook-co-founder-senator-say-yes … $FB
May 7	Are you among those still on #Facebook but tired of millions of people reading your private conversations while you think you are talking to one person? Tired of $FB employees watching you on webcam without the light turning on? Time to #DeleteFacebook! http://deletefacebook.com pic.twitter.com/A7QWlJ6cwy
May 7	ps it will be really screwed up if FTC absolves $FB of its past sins for $ and no behavioral or structural changes without having answers to questions being pursued internationally. https://twitter.com/jason_kint/status/1125904622286188544 … Unanimous. Sandberg and Zuckerberg. All parties behind this. Canada helping the world get answers. https://twitter.com/CharlieAngusNDP/status/112589566276625…
May 7	FANTASTIC Presentation given by J.C. Parets ..... J.C. @allstarcharts is one of the most widely followed Technical Analysts in the world. $NFLX $FB $TSLA $TSLAQ $SPY $QQQ $IWM $DIA $BLIN $SEDG $VIX $VXX $UBER This is high level training that is FREE at http://mf.tt/r6sx7O pic.twitter.com/UHAOiJsGOH
May 7	Some of todays most active stock options 5.7.19 $COTY $ZAYO $NVDA $AAPL $BAC $SBUX $MMM $FB pic.twitter.com/VMJruNbHgw
May 7	At 9:48am yesterday, someone bot $FB may10 195p sweeper for 1.8M, now it’s doubled.....
May 7	Instagram is now capturing almost 1 in 5 ad dollars spent across Facebook properties. $FB Source: Marin Software Q1 2019 digital advertising benchmark report https://www.marinsoftware.com/resources/benchmark-reports/reports/q1-2019 …pic.twitter.com/Cxl9QKYyGd
May 7	TRADE OF THE WEEK has been released. It's a Swing Trade with really good looking daily chart with room to run. Last week Trade of The Week soared. Congrats to those who traded it $SPY $QQQ $IWM $AAPL $AMZN $GOOGL $FB $NFLX $BLIN Get FREE at Trade of Week http://mf.tt/a7o6w6 pic.twitter.com/YHz4OuVP2B
May 7	$FB $ADDYY "In the first three months of 2019, online sales jumped 40% year over year, which Rorsted has attributed largely to Instagram." “Product launches and Instagram’s checkout tool were the two most important things for our online sales business in the first quarter.”https://twitter.com/NPDMattPowell/status/1125695376252657664 … ‘It’s having a positive impact’: Instagram is driving Adidas’ …
May 6	$FB San Miguel Food and Beverage Inc. New All-Time High #alltimehigh
May 6	Facebook $FB now claiming it removed 2.8 billion fake accounts from 2017-2018. This would suggest that the fake account problem on Facebook is approximately as large as suggested by our report, if not larger. https://www.theguardian.com/technology/2019/may/05/facebook-admits-huge-scale-of-fake-news-and-election-interference …
May 6	13F filing data shows institutions were in buying mood, nearly all stocks that experienced net money inflows. The 10 most popular stocks $AAPL $MSFT $GOOGL $FB... all show increased share buyings, even $TSLA is not an exception. $AMRN $TWLO $SHOP saw most net money inflows.
May 6	$VERB MARKET DISRUPTORS ARE NEVER EASY FOR THE MASSES TO SPOT IN THE BEGINNING OR THERE WOULD BE MANY MORE BILLIONAIRES THERE WILL BE GREAT STORIES TO TELL WHEN IT ALL UNFOLDS AND THE MASSES FINALLY GET IT THINK $AAPL $NFLX $FB $TWTR $CRM PEOPLE DID NOT GET IT AT FIRSTpic.twitter.com/0tRsJOqK7E
May 6	Momentum Monday – Dip Buyers Market https://ivanhoff.com/2019/05/05/momentum-monday-dip-buyers-market/ … @howardlindzon @MarketSmith $AMZN $TWTR $FB
May 5	MY TOP5 best companies long term : 1: Healthcare - Johnson & Johnson $JNJ 2: Media - Walt Disney Co $DIS 3: Software - Cadence Design Systems Inc $CDNS 4: Cloud Computing - Facebook Inc $FB 5: Consumer Staples - Procter & Gamble Co $PG
May 5	Things closed well Friday. So many charts looked great. I have more long exposure then I’ve had in a while. $amzn $twtr $nflx $fb $aapl. I’ll have to figure out if I can add, Or just salvage it. Either way, it happens, & all I can do is use my process in the Morning.
May 5	$FB and $GOOG trying to create privacy first strategies but they will be too late. $BAT and @brave have a 4 year head start.https://twitter.com/zefbsb/status/1125167973533192192 … Looks like #BraveBrowser is overtaking all others in popularity! This is amazing news for $BAT. A cryptocurrency-enabled, safe, fast, secure and PRIVATE browser that is fully compatible with #Chrome is the…
May 5	I cannot tell you how much the strategies in this free ebook has helped me in the type of market we are in currently $AAPL $AMZN $GOOGL $FB $NFLX #stocks #stockstowatch #stocksinnews $SPY $QQQ FREE post BTFD ebook written by pro traders at TI Download at http://mf.tt/Zst0Qh pic.twitter.com/VfYRcnbpLx
May 5	Stock Trends for 2017 Look-back, 10 quarters later: +93.77% ave gain 19 of 21 stocks positive 10 of the 21 stocks have doubled $NFLX $MIME $PYPL $CYBR $AMZN $MA $BABA $V $PANW $WP $AAPL $NVDA $FB $HACK $GOOGL $INTC $TSLA $USO $XME $BCS http://www.chrisperruna.com/2017/01/02/stock-trends-for-2017/ …pic.twitter.com/ikX8WitUzS
May 4	GREAT PRESENTATION on "Learning How To Trade The Opening" by our friend Kunal Desai Kunal not only goes on to explain how to trade the open, but also how he trades later in day $AAPL $AMZN $GOOGL $FB $NFLX $ABIO $DFFN #stockstowatch Watch for FREE at http://mf.tt/fQxCCW pic.twitter.com/uA3ZMqtPxH
May 3	+90 Points Called out today in the #RampUpTrading Room! Busting out TIME STAMPED Plays BEFORE the MOVE everyday! We dont skip a beat or BS you! $UNH +4.5 $ANET +18 $FB +1.75 $AMZN +18 $BABA +1.75 $GOOGL +13 $NVDA +.80 $NFLX +4 $OLED +14 $TSLA +14 Stopped $AAPL #Stocks #Optionspic.twitter.com/RmPm5B9UUC
May 3	Meatless mania as shares of $BYND soar, Uber's profitability potential, $TSLA'S capital craze and $FB's crypto plans...that's today's Rapid Fire featuring @contessabrewer, @TheDomino and @LesliePicker on @CNBCTheExchangepic.twitter.com/XE8XTjbhFl
May 3	#Facebook in talks with banks and payment processors over #stablecoin launch http://bit.ly/2V1i6lC $FB #Visa #Mastercard #Investment
May 3	$VERB MARKET DISRUPTORS ARE NEVER EASY FOR THE MASSES TO SPOT IN THE BEGINNING OR THERE WOULD BE MANY MORE BILLIONAIRES THERE WILL BE GREAT STORIES TO TELL WHEN IT ALL UNFOLDS AND THE MASSES FINALLY GET IT THINK $AAPL $NFLX $FB $TWTR $CRM PEOPLE DID NOT GET IT AT FIRSTpic.twitter.com/pLk4Nbhyms
May 3	Occassionally the team & I get asked "What Trading Chat Room do you recommend?" #stockstowatch #StocksToTrade #StocksInNews $AAPL $AMZN $FB $NFLX $GOOGL $ABIO $WW $X #Stocks $RHE $TSLA ** For New/Novice traders. HIGHLY RECOMEND Madaz @madaznfootballr athttp://bit.ly/2QAncY6
May 3	Off the screens for some fresh air and sunshine! Exited $FB for 102% and $AMZN for 76% this morning. Both internal charts are still bullish. I chose to minimize risk
May 3	This is not complicated. Legally, business should be able to do what they want. As a user of the platform and shareholder of $FB, I support that choice to be in favor of the principle of free speech. These notions are not mutually exclusive. https://twitter.com/bryant865/status/1124320994364207104 … okay ... either a business can use own discretion when offering services ... or not ... all the re…
May 3	The rally in $FB remains one for the books.. .I do not think it is done because it really lost just a handful of advertisers at most
May 3	$DRNG CEO bio! Drone Guarder He expects $drng to have over 15 million dollars in sales in 2019! Skydio partnership announcement coming!! Skydio is backed by ** Nvidia*** $spy $SPX $tsla $aapl $nvda $ttcm $krfg $sbes $ZMRK $vshc $pcli $davc $tpni $vibi $fb $idad $gxxm $snpw $qprcpic.twitter.com/KiiE6KS9ST
May 3	$TREP in the #CBD game now! Awesome news!! "... a very successful 2019" Ahead of us $kblb $vyst $leas $lrsv $boty $bdda $shmp $uita $GHHC $HIPH $etii $cron $acb $apha $tlry $grub $aapl $fb $nflx $twtr $snappic.twitter.com/pLLoZK3T4P
May 3	$VERB: NEVER BE AFRAID TO BUT GREATNESS AT DEEP DISCOUNTS FLOAT=6M RSI=30 52 WK HIGH=$45.00 GROSSLY OVERSOLD BEEN POUNDING THE TABLE HERE $FB $TWTR $SIRI $AMAZN $AAPL $BOXL $CYOU $XENT $SOHU $NFLX $BAC $INTL $BLDP $MTP $SNAP $ADBE $CRM $QCOM $ZNGApic.twitter.com/I1u9E8eKAW
May 2	Instagram is NOT the new mall. It's a small screen modern QVC that will be best for $ma, $shop, $twlo, $etsy $v and ok for $fb (long all)
May 2	$FB’s new stable coin = nothing burger. #Bitcoin trades higher as market begins to discount absence of any true competitor ever emerging.
May 2	$FB launching a stablecoin and a dating app after they told you the future is private is pretty fucking on brand
May 2	Whether it was Buffett or the other guys the thesis for Facebook, Google, Amazon, Apple and Microsoft had never been stronger. It is beyond nuts that most these are trading at a market multiple. $AMZN $GOOG $AAPL $FB $MSFT
May 2	Todays Largest Driectional #Option SWEEPS! Top Notables-->> $XLF $JPM $NTNX $DATA $ROKU $NFLX $MNST $DIS $PCG $TSLA $NTES $FB $BIDU #HotStocks #Stockstowatch #Swingtrading #Stocks #Options #RampUpTradingpic.twitter.com/QKHql1Tp8n
May 2	$TTCM Augmented reality app and social network will bring in millions of dollars. $$$ $FB $TWTRhttps://twitter.com/realsheepwolf/status/1123951082571534339 … $TTCM +46% NEVER BE AFRAID TO LOAD UP CHEAP https://twitter.com/realsheepwolf/status/1123637162547847169 …
May 2	Revenue Growth, year-over-year (%)... $FB: +26% (slowest in company history) $AAPL: -5% (slowest since Q3 2016) $AMZN: +17% (slowest since Q1 2015) $NFLX: +22% (slowest since Q2 2013) $GOOGL: +17% (slowest since Q3 2015) via @charliebilellopic.twitter.com/pY4UbA8l6w
May 1	I cannot tell you how much the stratgies in this free ebook below has helped me in the type of market we are in currently $AAPL $AMZN $INNT $FB $NFLX $GOOGL $SPY #StocksToTrade #stocksinnews FREE post BTFD ebook written by pro traders at TI Download at http://mf.tt/Zst0Qh pic.twitter.com/Q8PoVnvwT4
May 1	Revenue generated each hour: $AMZN: $28.3 million per hour $AAPL: $27.5 million per hour $GOOGL: $17.2 million per hour $MSFT: $14.5 million per hour $INTC: $7.6 million per hour $FB: $7.1 million per hour $NFLX: $2.1 million per hour via @JonErlichman
May 1	This number should head higher after the market opens. But Microsoft, Apple, Amazon, Alphabet and Facebook are now worth nearly $4.3 trillion combined. $MSFT $AAPL $AMZN $GOOGL $FB
Apr 30	$FB F8 quite impressive so far. Core app redesign looks like a step in the right direction – much cleaner and more Instagramesque. Groups and stories focus seems smart. Payments integrated in marketplace
Apr 30	Congrats @TodayTrader for this week's TRADE OF THE WEEK which is spiking big time. Congrats also to those who are trading it It's a Swing Trade with really good looking daily chart with room to run. $AAPL $AMZN $GOOGL $NFLX $FB Get FREE at Trade of Week http://mf.tt/a7o6w6 pic.twitter.com/lTqJuWnnha
Apr 30	“My wife... she says I’m not so good with the privacy — amirite people?!” #F8 $fb pic.twitter.com/snzoYyxdbF
Apr 30	I cannot tell you how much the stratgies in this free ebook below has helped me in the type of market we are in currently $AAPL $AMZN $INNT $FB $NFLX $GOOGL $SPY #StocksToTrade #stocksinnews FREE post BTFD ebook written by pro traders at TI Download at http://mf.tt/Zst0Qh pic.twitter.com/fkD1eIyvl4
Apr 30	$VERB The ride back up this chart will be one for the record books. Load for dough or watch for fun BUT it will be EPIC! gotta have the ability and will to HOLD to ride though $PI $LOVE $FB $TWTR $SNAP $GTHX $SANM $CRM $ADBE $MSFT $QCOM $CKPT $GAIA $BRKS $STKS $BAC $SIRIpic.twitter.com/6FowQc1DYf
Apr 30	$FB Facebook stock +43% Year to date because nothing matters and everyone has come to terms with companies stealing and losing their data almost daily
Apr 30	How I see $FB and it's "Privacy" pic.twitter.com/ebRC2j0pN3
Apr 30	Are you surprised by $GOOG's ad revenue miss? My FREE newsletter subscribers were given a heads up 2 weeks ago when I warned my readers about this stock's ad revenue issues. Sign up: http://beth.technology Analysis published April 9th: https://beth.technology/alphabet-stock/ $FB $TWIT #Google
Apr 30	9) And of course, CAC is the new rent. Digital advertising market much bigger than anyone is modeling and overwhelming majority of all advertising spend is likely to be filtered through the $GOOGL, $FB and $AMZN datasets (in US/Europe).
Apr 30	6) Youtube. 50-70%ish of $FB in terms of time spent & growing faster. Fascinating that video ads turned out to be less valuable than newsfeed ads – suspect we will eventually see an “unlock” here. Surprised move from Doubleclick to search ads system wasn’t more impactful.
Apr 30	$VERB MARKET DISRUPTORS ARE NEVER EASY FOR THE MASSES TO SPOT IN THE BEGINNING OR THERE WOULD BE MANY MORE BILLIONAIRES THERE WILL BE GREAT STORIES TO TELL WHEN IT ALL UNFOLDS AND THE MASSES FINALLY GET IT THINK $AAPL $NFLX $FB $TWTR $CRM PEOPLE DID NOT GET IT AT FIRSTpic.twitter.com/Um8sRoK8fr
Apr 30	$AAPL 2 Qs of negative growth stock within 10% of all time high $FB slowest revenue growth in its history stock jump son eps $AMZN slowest retail growth in its history stock jumps on eps $GOOGL misses by 2% stock collapses guess which one I own
Apr 30	$VERB: MASSIVE UPSIDE--DON'T SLEEP ON THIS ONE MOST DISRUPTIVE TECH IN YEARS PARTNERED WITH @Microsoft @salesforce @Adobe @Odoo @Oracle JUST RECENTLY UPLISTED TO #NASDAQ AND UNKNOWN BUT NOT FOR LONG $SIRI $FB $SNAP $QCOM $TSLA $NIO $AAPL $ZNGA $BAC $VALE $AMD $CYOUpic.twitter.com/XOlBZhwoVO
Apr 29	Revenue Growth, year-over-year (%)... $FB: +26% (slowest in company history) $AMZN: +17% (slowest since Q1 2015) $NFLX: +22% (slowest since Q2 2013) $GOOGL: +17% (slowest since Q3 2015) 2019 Returns... $FB: +49% $AMZN: +29% $NFLX: +39% $GOOGL: +24%pic.twitter.com/PVujixnlWD
Apr 29	$AMRN $TSLA $TWTR are the most searched stocks on 13F Filing Dashboard, even more searched than $AAPL $FB. So we make it easy by adding all three to the list of Popular Stocks to check. https://hedgemind.com/13f-filing-dashboard …pic.twitter.com/mCHzeESVLD
Apr 29	We've seen falling revenue growth from Intel, Amazon, Facebook, and Alphabet. This is consistent with the economic slowdown seen in the Q1 final sales reading. $INTC $AMZN $FB $GOOGpic.twitter.com/8Bi4JYbwhs
Apr 29	Some of todays most active stock options 4.29.19 $BAC $GE $TWTR $AAPL $FB $PGpic.twitter.com/9obZPFk0aJ
Apr 29	- Alphabet missed revenue estimates while competitors like $FB and $AMZN beat targets in Q1 - Costs have surged faster than revenue for much of the past two years, concerning investors - $GOOG also faces increased scrutiny over privacy practiceshttps://reut.rs/2GIkpoE
Apr 29	Reading the news who would ever have imagined Facebook's business would actually be growing faster than Google's this quarter? - $1B revenue miss - 15% YoY ad revenue growth vs 26% for $FB Suspect $AMZN ad platform really eating into $GOOG ad sales growthhttps://www.cnbc.com/2019/04/29/alphabet-earnings-q1-2019.html …
Apr 29	Altimeter Brad Gerstner Interview discussing his $FB position (>20% position added in December). Soul in the Game https://youtu.be/xnhJ7ppEg6c
Apr 26	This important story by @lopezlinette/mayo/trigger Elon to again sift through her $FB posts. Shoutout to @MidwestHedgie for impressive compilation of fire fatality statistics suggesting fire fatality in a $TSLA is statistically more likely than in an ICE.https://www.businessinsider.com/why-tesla-cars-catch-on-fire-2019-4 …
Apr 26	Thank you for all your trade ideas! Here are the trades Tom, @Tony_BATtista & @traderpetem approved. $AMZN $BIDU $FB $X $IYR $CNC $MSFT $XLNX $UNG $SPY $TSLA https://ontt.tv/2IYwdpB pic.twitter.com/FQtI1CUT8W
Apr 26	$FB repurchased $12.9 billion of stock in 2018, with the Q4 pace (at $3.5 billion) roughly in-line with the full year run rate. Then they come out in Q1 (with the stock starting the year at ~$131 per share) and repurchased $600 million. Is there any rational explanation here?
Apr 26	$FB down -38% pre market ....lol pic.twitter.com/WXwsrK9bhD
Apr 26	3M Eight Standard Deviations Drop Worst Since 1987 Crash http://www.priceactionlab.com/Blog/2019/04/3m-crash/ … $MMM $FB $SPY #risk #markets #investingpic.twitter.com/GKts2iwyeN
Apr 25	$FB IFB
Apr 25	Take advantage of the BEST 30+ stock market rules I know https://goo.gl/KqCbS7 this is knowledge you can't ignore! $FB $TWTR
Apr 25	Anti-trust scholar @DinaSrinivasan's ideas regarding $FB are gaining traction. And for good reason. https://www.nbcnews.com/think/opinion/mark-zuckerberg-robber-baron-let-s-use-antitrust-laws-break-ncna998441 …
Apr 25	'BREAKING: We're launching an investigation into Facebook's unauthorized collection of 1.5M of their users' email contact databases. Facebook has repeatedly demonstrated a lack of respect for consumer information...' -Tweet From NY AG $FB https://pro.benzinga.com @benzinga
Apr 25	*NEW YORK A.G. TO INVESTIGATE FACEBOOK EMAIL COLLECTION: NYT $FB
Apr 25	Who's your pick to win? #CNBCStockDraft Seymour: $GE $EA $M Green: $STZ $NFLX $LULU Frankel: $BA $TLRY $FB Lowery: $NVDA $AMD $MSFT Flay: $KHC $WMT $MSG Maria Ho: $SQ $UNH $AAPL Syndergaard: $TSLA $AMZN $NKE O'Leary: $JNJ $MO $PG Pearlman: $DIS $BTC $GS Beardstown $BABA $BIIB $V
Apr 25	ORDER FLOW SENTIMENT IN TODAY’S ACTIVE NAMES: $FB $TSLA $MSFT $AMD $DIS $APC $AAPL $AMZN $INTC $MU $TWTR $NFLX $NVDA $SNAP $BA $OXY $CATpic.twitter.com/H2HH001gEP
Apr 25	Highlight: $FB is going to “deliver $10 in earnings in 2 years,” says @JefferiesEvents’ Brent Thill. “At the end of the way it’s what about advertisers say … [they] are tripping over themselves to put more money up on this platform because they get a huge ROI.” Full interview:pic.twitter.com/GFRMTroJ85
Apr 25	Today’s need to know with @Bob_Iaccino: ⓵ $FB and $MSFT beat expectations ⓶ U.S. durable goods beat estimates ⓷ $AMZN, $INTC, $JNPR & $SBUX report after bell today
Apr 25	$FB the trusty 'ole earnings gap fade #killshotsonlypic.twitter.com/3bHYlD5VRP
Apr 25	Now that you've heard @JimCramer's take on #StockoftheDay Facebook's 'library fine,' head over to @RealMoney for the latest $FB analysis and commentary: https://buff.ly/2L2gp7W pic.twitter.com/CRxRMvlhwv
Apr 25	$FB +62% since Xmas eve
Apr 25	The biggest companies in the US by market cap Microsoft $MSFT $1 trillion Apple $AAPL $975 billion Amazon $AMZN $940 billion Alphabet $GOOGL $880 billion Facebook $FB $550 billion https://stocktwits.com/DaveFarber/message/161848582 …
Apr 25	#DailyDriver: Scandals, breaches and fines? Facebook filters them all -- reporting strong numbers & investors like it. @sfiegerman joins @jchatterleyCNN to break down the details. $FB pic.twitter.com/k6327urm8u
Apr 25	Highlight: "This is a fine related to the FTC looking into the Cambridge Analytica scandal, and how Facebook handles user data, whether or not they alerted people in time," @danielhowley says about $FB setting aside $3 billion ahead of an expected FTC privacy fine. pic.twitter.com/lG7pSGGSbE
Apr 25	$FB PT Raised to $220 at JMP Securities $FB PT RAISED TO $230 FROM $210.00 AT MIZUHO SECURITIES $FB pt raised to 215 @ Baird
Apr 24	Facebook reported monthly active users of 2.38 billion, up 8% from last year, and daily active users of 1.56 billion, also up 8%. $FB +7%. #DeleteFacebook not working very well.http://www.marketwatch.com/story/facebook-earnings-account-for-expected-multibillion-dollar-ftc-fine-but-stock-still-gains-2019-04-24 …
Apr 24	So Facebook doesn’t have to count $3-$5 bil in legal charges in earnings numbers so they “beat”. These are NOT one time charges. Facebook will be taking many of them. $FB
Apr 24	An extremely smart, ultra-successful VC said this about $FB in November of last year when it was $135. It’s not a knock on him, it’s a reminder that as a trader you have to listen to the technicals - price and volume - and tune everything and everybody else out. pic.twitter.com/y2jhbcKjDB
Apr 24	If you don't have legal fines as a permanent line item on your income statement, are you really even a great business? $FB pic.twitter.com/ojji9DVcRc
Apr 24	Wow.... huge move for $FB pic.twitter.com/5QuBxkfE3E
Apr 24	The real story on Facebook's expected FTC fine: even $5 billion will do little to slow the company down. Wall Street knows it. Facebook knows it. And now we can quantify it: FB added tens of billions in market cap in after-hours trading today. https://www.buzzfeednews.com/article/alexkantrowitz/facebook-3-billion-ftc-fine-little-impact … $FB
Apr 24	Ongoing law-enforcement action by the FTC, per the FOIA response to plainsite. Unlike the ~$5bn fine victory for $FB, a ~ $1bn deserved fine for $tsla is more than enough to tip Tesla in to bankruptcy.https://twitter.com/PlainSite/status/1121168768464326656 … Just received this. $TSLA is under investigation by the FTC. pic.twitter.com/Xhz5tAYtxi
Apr 24	Facebook is up 9% after hours. Gene Munster says this is why: - $FB Stock moves higher because they maintained expenses outlook for 2019 (absent of the legal reserve).
Apr 24	Facebook just knocked earnings estimates out of the park. @LoupVentures' Gene Munster breaks down the results. $FB pic.twitter.com/8PiXIPSlII
Apr 24	$FB $3B fines = +5% in mkt cap. Amazing math pic.twitter.com/QxCHWEyLGO
Apr 24	Facebook Earnings: $FB Messy qtr given $3B accrual $15.1B in rev, +26% y/y Op margin 41% w/o accrual, 22% with R&D up, 19% of spend 37,773 employees, +36% y/y, decelerating Key is $9.3B op cash flow, 61% margin ARPU growth strongest in the Americas Growth in Europe users pic.twitter.com/Ifz4YosMaa
Apr 24	$FB's ARPU is $6.42 vs $TWTR's $2.38 $SNAP's $1.68. Clearly $FB is more effective at monetizing its users. In other words, both Twitter and SNAP still have potentials to make more money by simply improving its advertising strategies even with no user growth.
Apr 24	I don't even use $FB to stalk hot waitresses anymore; how is this platform in existence?
Apr 24	93% of Facebook's ad revenues are now from mobile. Remember when the company didn't "get" mobile? $FB
Apr 24	Facebook Revenue (Billions)... 2019 (est): 69 2018: 56 2017: 41 2016: 28 2015: 18 2014: 12 2013: 7.9 2012: 5.1 2011: 3.7 2010: 2.0 Facebook Net Income (Billions)... 2019 (est): 22 2018: 22 2017: 16 2016: 10 2015: 3.7 2014: 2.9 2013: 1.5 2012: .05 2011: 1.0 2010: 0.6 $FB
Apr 24	Facebook's revenue was up 26% in the past year, which is (incredibly) the slowest YoY growth rate in its history. $FB pic.twitter.com/5enpXehnXv
Apr 24	#Breaking: Facebook taking a $3 billion legal expense because of ongoing FTC investigation into user privacy. $FB
Apr 24	$FB Huge EPS miss beats rev... doesn't seam right
Apr 24	Trading prior to earnings is a bet on the market reaction to whatever is reported and is the least successful strategy I have seen over 41 years of trading. Trading the REACTION to earnings and the expanded ranges that are created is the opportunity for day traders. $FB $TSLA
Apr 19	$FB, Daily+Insider Activity Def warrants caution ahead of earnings IMO. Seems to me like Zuck has his eye on company numbers, in addition to how his stock trades... I would too pic.twitter.com/qIovnVyB4a
Apr 19	An IPO lesson- when it closes on the lows the first day of trading. Usually it trades in that direction for weeks or months. But it can set up in the future. $fb $lyftpic.twitter.com/TSIwYmVshE
Apr 19	$QQQ vs $FANG stocks The $QQQ has broken out to fresh ATH's but none of the FANG $FB $AMZN $NFLX $GOOGL stocks have note upcoming earnings $FB 4/24 $AMZN 4/25 $GOOGL 4/29 more underperformance for grp or catch up?pic.twitter.com/VyCsEhPruY
Apr 18	$tsla daily/weekly charts from a big-picture perspective actually better than most of major tech names $fb $googl $nflx $amzn $nvda remaining weeks in April will set up the tone for next few months into summer...pic.twitter.com/hLYnZ7Kfop
Apr 18	Current portfolio - $ALGN $AMZN $BABA $BZUN $DOCU $FB $FTCH $HDB $HUYA $IQ $lYFT $MELI $NFLX $NOW $PYPL $SHOP $SQ $TCEHY $TME $WB http://1833.HK #ES_F with 20% leverage Trend is UP; so no hedges in place
Apr 18	Ahead of the busiest week of the earnings season, our traders play 'Trade It or Fade It' with some of the biggest names reporting. $BA $INTC $XOM $PG $AMZN $FB pic.twitter.com/ubRffGrMrh
Apr 18	Fly Intel: Wall Street's top stories for Thursday $TRV $HON $AXP $PM $ZM $PINS $CGC $ACRGF $FB $BX $ADTN $URI $CHKP $SNBR $SKX http://dlvr.it/R358kr pic.twitter.com/pyyYJ0Aerk
Apr 18	$VERB: MUCH BIGGER AND STRONGER COMPANY NOW---CRAZY HOW THE SHARE PRICE IS TOTALLY DISCONNECTED FROM COMPANY VALUE. #OPPORTUNITY #WEALTHBUILDER $SIRI $FB $TWTR $AAPL $CRM $ADBE $ZNGA $BOXL $VTL $YUMA $PHUN $QCOM $BAC $WMT $ACHN $ALQA $ACB $CGC $CRON $CVSI $IMRNpic.twitter.com/FbDL4iScwI
Apr 18	$FB Facebook now says its password leak affected ‘millions’ of Instagram users - TC http://ooc.bz/l/36032
Apr 18	The stocks I like, as a contrarian play, are $DIS, $NFLX, $AAPL, $FB, $SPGI, $AMZN, and $V. You just don't hear about them much
Apr 18	#Facebook unintentionally uploaded users email contacts without consent http://ow.ly/8rRB30ot1jG $FB #eMail #Contacts #Security #Infosec
Apr 17	JUST IN: Facebook estimates that up to 1.5 million people's email contacts/mayo/have been unintentionally uploaded when they created their account; contacts were not shared with anyone and company is deleting them $FB pic.twitter.com/GbHDcb9a8K
Apr 17	Literally every day there’s a news story about how $FB f*cks over users or exposes their data. #facebookfraudhttps://twitter.com/LiveSquawk/status/1118671042770288641 … Facebook ‘Unintentionally Uploaded’ 1.5 Million People’s Email Contacts Without Their Consent – BI https://www.businessinsider.my/facebook-uploaded-1-5-million-users-email-contacts-without-permission-2019-4/ …
Apr 17	I want to apologise to the http://tricktrades.com members for leading them into nice, winning trades today with @trickmitch1 on $BABA $AAPL $DIS $NKE $FB and for @trickmitch1 doing the same for B.O.S.S room members. sorry you made money. we'll do it again
Apr 17	‘You have talent coming out of $GOOG and $FB joining tech or delivery (cannabis) companies. Folks coming out of the CPG realm, traditional family brands trying to create brands in the cannabis space that their parent companies wouldn't touch’ - Narbe Alexandrian $RIV #BZCannabispic.twitter.com/RCoyiAeB6b
Apr 17	$VERB UNDERVALUED-BIG TIME---now debt-free---cash flow positive--FLOAT=6M RSI=27 (oversold) partnered with biggest tech companies on earth 52 week high=$45.00 MASSIVE UPSIDE POTENTIAL $DPW $IPWR $MARA $RIOT $UXIN $CRM $AAPL $FB $TWTR $SAUC $YUMA $HSDT $NEW $KONApic.twitter.com/IpZrtoQayA
Apr 17	$FB +37% YTD, I guess we don't hate them anymore
Apr 16	$amzn finally has a breakaway b/o, up21 . $nflx up 12.. earnings after close ..going to add puts for a straddle...options saying 8 % move,, $fb as in, fake book ,looks interesting ,earnings/abril/24 target is 190- 200 ...don't like their business ,but money is money..sold spx calls
Apr 16	Netflix $NFLX is the one FAANG stock that's not overbought at the moment following its move lower last week on the positive reaction to Disney's streaming announcement. Facebook $FB is the most overbought. https://www.bespokepremium.com/interactive/tools …pic.twitter.com/VTkDlXPcqJ
Apr 14	OTTV is not going up by accident. The Comcast deal is real. 10,000% from here $NOK $VALE $NIO $ABEV $S $XHR $DWPD $fb $goog $jnj $jpm $abc $wmt $cvx $hd $pg $unh $pfe $qcom $adbe $v $nflx $chtr $cost #StockMarket #earnings #investing #NYSE #WallStreet #NASDAQ #stockshttps://twitter.com/OCDrises/status/1117227177487953920 … $OTTV The daily chart is something else. In the last 13 trading sessions i…
Apr 14	$FB gives a ton of opportunities to trade based off hourly chart falling wedge breakout,pennant breakout etc. Monday you shall see another one amazing pic.twitter.com/ZNYhLR6HDG
Apr 14	The whole world is going insane about Facebook and its properties being down this morning. You know you have a good product when... $FB
Apr 13	News Review 1) GDPR & ICANN EPDP Phase 2 - The Facebook Effect? https://www.domainmondo.com/2019/04/news-review-gdpr-icann-epdp-phase-2.html … $FB #Facebook #Domain #DomainName #trademark #domains #IGF2019 #CyberSec #DataPrivacy #GDPR #ICANNpic.twitter.com/wGIoshxhUq
Apr 13	TOP DROPS IN #NASDAQ SHORT INTEREST: $AAPL $FOX $QCOM $CELG $FB $XEL $ATVI $ARQL $STX $EA $INTC $TXN $PAYX $NKTR $CROX $DBX $COUP $GRMN $CSCOpic.twitter.com/uqotW0hNHI
Apr 13	Brown Advisory Large Cap Sustainable Growth 4Q18 commentary (initiated $ILMN, $AZPN; added to $AOS, $INTU, $VRSK, $FTV, $IDXX; $FB, $WBT exits) https://www.brownadvisory.com/sites/default/files/Brown%20Advisory%20Large-Cap%20Sustainable%20Growth%20QSU.pdf …pic.twitter.com/zzihvTVwfT
Apr 13	Karina Funk and David Powell ($BIAWX) on reduced $FB position (cc: $SNAP) https://www.barrons.com/articles/esg-investing-facebook-danaher-ball-51555091067?mod=hp_LEAD_2 …pic.twitter.com/XO7jQsRm0k
Apr 13	And here's the same chart since $FB went public (the last of the 10 current largest companies). pic.twitter.com/1XhCwHoWkp
Apr 12	Who will be Mondays biggest winner. A lot of hot plays out there list your favorites below. $SBES $BOPO $SIML $AHIX $VTL $MMES $ICBN $FTWS $ETEK $APYP $WWIO $MLHC $TTCM $BLSP $BYOC $FB $T $VIBI
Apr 12	Stocks up a little, trend is UP. Fully invested without any hedges. Long $ALGN $AMZN $BABA $BZUN $DOCU $FB $FTCH $HDB $HUYA $IQ $LYFT $MELI $NFLX $NOW $PYPL $SHOP $SQ $STNE $TCEHY $TME $WB 1833 HK #ES_F
Apr 12	Facebook is adding PayPal’s Peggy Alford to its board of directors at the company’s annual meeting next month. Reed Hastings, the CEO of Netflix, won’t be re-nominated, which means he’s leaving the board $FB https://www.sec.gov/Archives/edgar/data/1326801/000132680119000023/facebook2019proxydefa14a1.htm …
Apr 12	Who’s working this weekend ? 1 hour crash course #ps60 . It’s totally free . All you need to do is click the link below & take notes . Are pivots right for you ? Here’s your chance to find out http://aatrader.co/dans-ps60-vault $tsla $amzn $nflx $fb $aapl $qqq $ba $rokupic.twitter.com/5x0BoU5UhV
Apr 12	$VERB: MUCH BIGGER AND STRONGER COMPANY NOW---CRAZY HOW THE SHARE PRICE IS TOTALLY DISCONNECTED FROM COMPANY VALUE. #OPPORTUNITY #WEALTHBUILDER $SIRI $FB $TWTR $AAPL $CRM $ADBE $ZNGA $BOXL $VTL $YUMA $PHUN $QCOM $BAC $WMT $ACHN $ALQA $ACB $CGC $CRON $CVSI $IMRNpic.twitter.com/IS6wDNPkZL
Apr 12	.@AndrewRSorkin writes about applying KYC to $FB & $TWTR to help “clean up some of the uglier aspects of social media.” https://www.nytimes.com/2019/04/10/business/dealbook/fake-news-facebook-twitter.html?smid=nytcore-ios-share … via @NYTimes ⁦@DealBook
Apr 11	I remember the anticipation on Twitter as $FB was preparing to IPO. It went public on/mayo/18, 2012. Now 7 years later, that seem anticipation is bubbling for $UBER. I wonder what & when the next big one will be.
Apr 11	http://bit.ly/2Uu38t4 Kelvo, I talk a lot of Pat because what he has done for everyone, but Kelvo, Moses, Antman, Tex, Draftmaster and the whole community deserve tons of credit. We stick together, we want to help those struggling and together we're #TRICKTRADESSTRONG $TSLA $FB https://twitter.com/kelvo1972/status/1116455494011564033 … BOSS room is taking trading to the next level. TT room is the…
Apr 11	$FB is about to drop a cryptocurrency? a stablecoin backed by a basket of foreign currencies!? https://youtu.be/armbItXtXNc
Apr 8	Weekly Stock Market Review Week #15: http://messages.responder.co.il/3811399/ $AAPL $NVDA $MU $AMZN $FB $GOOGL $NFLX $SPY $QQQ $DIA $INTC $AMD $F $GOOG $BRK_B $GLD $SBUX $BA $VIX $CC $VAC $WIX #nasdaq #stockstowatch #tradingpsychology #trading $WIX $TSLA $TWTR #stockstowatch #wealthmanagementpic.twitter.com/fF6HD97wlg
Apr 7	Stock Forecasting Using AI: $AMD, $TWTR, $AMZN, $AAPL, $GOOGL, $FB Predictions + S&P 500 Forecast + This Week's Top Tech Stocks ❯❯ http://messages.responder.co.il/3811399/ #fintech #Ai #StockMarket $spy
Apr 5	$fb that'll be a shitshow https://twitter.com/thehill/status/1114211882360086528 … #BREAKING: Facebook to testify at Senate hearing next week over alleged "censorship" of conservative voices http://hill.cm/uFypkhZ pic.twitter.com/itrM97OeXb
Apr 5	If Patreon is worth $450 million, $BAT deserves to be worth many time more. The Brave Browser Ecosystem Could Be Worth Billions https://seekingalpha.com/article/4252749?source=ansh … $BAT $FB, $GOOG, $BTC #bitcoin
Apr 5	GET READY TO TURN UR $5,000 INVESTMENT INTO $250,000+ ON/mayo/1ST !!!!!! JOIN THE #MONEYGANG biggest PENNYSTOCKS ALERT EVER IN HISTORY !!!!!!! EMAIL: Pennystockhotline@gmail.com @BIGMONEYMIKE6 $GRDO $RDGL $IBGR $AMZN $TSLA $WMT $TGT $NVDA $SPY $GLD $EBAY $AAPL $FB pic.twitter.com/QDuvBvIY7f
Apr 5	WhatsApp’s Business app comes to the iPhone $FB https://techcrunch.com/2019/04/04/whatsapps-business-app-comes-to-the-iphone/ …pic.twitter.com/ZFbUkNwzAI
Apr 5	$VERB ( fka $VRRB) The NASDAQ welcomes Verb Technology @VerbTech_Co Today marks the 1st day $VERB will trade on NASDAQ and bounding the next hurdle on it's way to future GREATNESS! any pullbacks due to current offering should be seen as a gift $FNMA $FB $TWTR $SIRIpic.twitter.com/4hSsLXA3Ie
Apr 5	Guggenheim Raises PT On Facebook From Neutral To Buy, PT Raised To $200 From $175 $FB
Apr 4	“More than half a billion Facebook records were left exposed on the public internet” With $FB price being not impacted at all, seems capitulation has come for FB too https://www.technologyreview.com/the-download/613265/more-than-half-a-billion-facebook-records-were-left-exposed-on-public-amazon/ …
Apr 4	$VERB It's Official @VerbTech_Co on the #NASDAQ Ex #COO of #Salesforce @talgolan $CRM NOW #CSO of @VerbTech_Co Knows Where this is Going! https://twitter.com/talgolan/status/1113947600061857792 … $TWTR $QQQ $FB $MSFT $NVDA $BABA $BIDU $INTC $IBM $TSLA $JPM $NFLX $SHOP $MU $C $BA $AMD $BAC $AMZN $GOOG $WFC $TWLO Congratulations to everyone @VerbTech_Co and everyone who has supported the company th…
Apr 4	$VERB OFFICIALLY ON #NASDAQ Folks! #Gamechanger in the #Tech #Industry With their Huge #Partners $MSFT $CRM $ADBE $IT $SHOP $ORCL #Netsuite #Marketo #Odoo $FB #FacebookLive + Others! #Suiteworld19 #SalesforceTour $AMZN $AAPL $GOOG $GOOGL $GS $JPM $NVDAhttps://twitter.com/VerbTech_Co/status/1113945548917231616 … It's official! Welcome to Nasdaq #roadtonasdaq #verb #nasdaq #ringthebell #takemetonas…
Apr 4	TODAY'S LIVE TRADING WEBINAR RE-CAP FOR 4/04/2019 $TSLA LONG $260.77-->$271 $ROKU SHORT $68-->$63 $STZ LONG $178-->$192 $FB LONG $175-->$178 $MU SHORT $43.25-->$42 $RPM LONG $60-->$64 $RPM SHORT $64-->$61 @FireTrader05 $BZUN SHORT $43-->$41 $I LONG $15.35https://www.youtube.com/watch?v=9kSByeOvRAk …
Apr 4	Fun day in the markets again today. Had plans on $STZ $FB $ROKU $TSLA written up 1 hr before market open. @Stock_Hunter89 & I giving live guidance all day along with @tirella12 @JEDmoney1 @mairuzu3030 #NICK in chat. Looking to close out another fun week tomorrow with some #lottospic.twitter.com/oBpSIEcdKL
Apr 4	Competition from $FB or $SQ shouldn't be blown off, but the fact that @CitronResearch compares: $SHOP -- with an enormous moat via high switching-costs and network effects to $LYFT -- which has no moat at all. Should tell you all you need to know.
Apr 4	Highlight: $FB shares are up over 1%. "We're seeing this because Guggenheim upgraded the stock from Neutral to Buy, raising its price target," @inesreports says. "This analyst note downplayed the privacy concerns and said that usage is still strong ..." http://finance.yahoo.com/ pic.twitter.com/A1uxVFn0GD
Apr 4	Presented without comment. $FB https://twitter.com/ErikWemple/status/1113805591045124097 … At WaPo event, Facebook’s Anne Kornblut says it would be “devastating” if we “lost” local news in this country.
Apr 4	$SHOP to trade down to $100 next 12 months. Growth story changed the past 30 days. $FB $SQ $MSFT and privacy. Like our NVDA challenge, Citron will donate $200k to Robin Hood Found. if $SHOP higher than today in one yearhttps://citronresearch.com/shopify-what-a-difference-a-month-makes/ …
Apr 4	$FB up $4 privacy & security mean nothing anymore
Apr 4	$NIO Upgraded at Bac PT $6.20 $NIO Ugraded Buy at Citi PT $6.80 $FB PT Raised at Guggenheim to $200.00 $GOOGL PT Raised at Guggenheim to $1475.00
Apr 3	$SPY $IWM $QQQ $VXXB update. Small reversal near overhead resistance, might consolidate soon. $VXXB possible tight setup next wk Fri: Jobs 4/10: ECB, Fed min 4/12: #Brexit ?, $JPM 4/15: $GS $C, $AAPL trial starts 4/16: $NFLX $BAC 4/24: $BA $FB $PINS ipo mid Apr $UBER “ late Aprpic.twitter.com/TS7Z9kWG0H
Apr 3	783,000 Burned @Ante to date. Buy and HODL. #ante $WYNN $MGM $AAPL $FB $NFLX $GOOG $CTSH $ADBE $AMZN $TSLA $TRX #TRX #TRON @TRONbet @TronVegasOnline @allbet10 @justinsuntron #ANTE @PoppyPOS @Forbes @binance #troncard $BTT @BitTorrent #BTT #GamblingTwitter #onlinecasino @888pokerhttps://twitter.com/TRONbet/status/1112959583536865280 … BUYBACK and BURN The once a month buyback and burn has taken pl…
Apr 3	$fb $amzn JUST IN: Researchers have found millions of Facebook user records hiding in plain sight, inadvertently posted publicly on Amazon's cloud computing servershttps://bloom.bg/2UcAVqI
Apr 2	$WBA sinks on earnings, $DOW battling plastic waste, a potential $10B opportunity for $FB, global markets outpace the U.S. in Q1,a big Bitcoin rally plus a BONUS TOPIC!!!..don't miss a very special Rapid Fire with @BillGriffeth, @seemacnbc and @TheDomino on @CNBCTheExchangepic.twitter.com/QM763AuLxv
Apr 2	#FANNG is really great at this point.... $aapl $fb leading tech today with beautiful b/o candle on daily... $nflx $googl both long bottom stick setting up for another run into tmr.... $amzn failed to b/o key 1824 this morning but 1809 support is solid could also run....
Apr 2	$FB iH&S and double bottom pic.twitter.com/d2X3twMAhS
Apr 2	Anyone invested in the tech giants should see these charts. $AAPL $AMZN $GOOGL $FB $MSFThttps://www.visualcapitalist.com/how-tech-giants-make-billions/ …
Apr 2	$FB COULD SEE AN INCREMENTAL $10B IN REVENUE FROM STREAMLINED INSTAGRAM E-COMMERCE: DEUTSCHE BANK
Apr 2	LEADERSHIP STOCKS HAVE PIMPLES... Who are we kidding? $GS, $AAPL, $BA, $MU, $FB all have issues... This is a joke... $DB - is insolvent beyond belief and still trades for 8 bucks? This is a Make-Believe Market supported by Financial Politburos and robot swat-teams...
Apr 2	$FB PT Raised to $200 @ DB
Apr 1	This might enrage @TeslaCharts .... A $FB $TSLA Model 3/Y Owner's Club Member just posted: "Need to sell my Rolex Milgaus for Model Y down payment. Anyone interested? Certified serial number. Selling for $7,500 bought for $8,200".pic.twitter.com/GvSGl91Aeh
Apr 1	#GamePlan for Tuesday *watch futures indicators *if strong, think $AGN long *if weak, think $BURL short * #15ORB: $WBA * #30ORB: $K, $JNJ * INSIDE #60ANCHOR: $FB, $TWTR *watchlist and FAANNGers!
Apr 1	The criminals use their control of information to affect elections in other countries too. $FB seek to be an authority on fake news, and are censoring accounts in India as just more nefarious globalist intervention in the affairs of sovereign nations. https://www.inquisitr.com/5371678/facebook-fake-news-india-elections-2019/ …
Apr 1	1yr ago Hubby: u need $FB acct. me: why? Managed life last 20yrs without $FB just fine He: it will be fun, connect w/ old friends Me: sign up reconnect w/ 50 long lost friends.. “Hi”.. nothing after that Today: deleted $FB Real friendship isn’t just push “like” & be done
Apr 1	#FAANG all closed above key level except for googl... $fb above 166 $aapl above 191 $amzn above 1809 $nflx above 366 but $googl below 1204. also notable: $tsla above key 287 & $nvda above 181... $msft $nvda $aapl chart very similar and bound for a big run.... $es_f 2892 possible
Apr 1	AT THE CLOSE: - Dow up 1.27% - Nasdaq up 1.21% - S&P up 1.09% - @RealMoney #StockoftheDay $FB up 1.21%. Read the latest here: https://buff.ly/2YH6g3j pic.twitter.com/WuvyOYHQy5
Apr 1	This was also a similar question raised around the $FB IPO. I tend to generally agree, but top counter is that it hurts employee morale and makes it much more difficult to recruit. https://twitter.com/adammStanford/status/1112789969146273793 … @karaswisher @SquawkCNBC - interesting add-on question: is there any downside for @lyft to be valued at $20B for the next six months? They already raised t…
Apr 1	So while this creepy intelligence agent is being criminally investigated for illegal surveillance and misusing data, he's seems a lot more worried about what we the people are exposing about him on his own spy tool. $FB #LifeLoghttps://www.foxbusiness.com/technology/facebooks-zuckerberg-calls-for-more-regulation-of-internet …
Apr 1	At some point after seemingly endless inquiry, that the leadership at Facebook $FB might cry "uncle." @Sarge986 thinks CEO Mark Zuckerberg should be careful what he wishes for.https://realmoney.thestreet.com/investing/facebook-be-careful-what-you-wish-for-14912816 …
Apr 1	“The question is, has the well been spoiled and you can never take it back?" - @JimCramer breaks down why he thinks #StockoftheDay $FB needs to bring in an independent committee: https://buff.ly/2khDJhL pic.twitter.com/em8ezYLmSw
Apr 1	either Mark Zuckerberg just dropped this op-ed begging for more regulation of him or I added too much cough syrup to the Sprite this morning. $FB
Apr 1	1Q 2019. $BRK y $KO, negativos YTD 2019. >45% => CELG >30% => $PM, $NFLX $NVDA $MU $GE $GIS >20% => $FB, $APPL, $MA, $PYPL, $DHR, $IBM >10% => $MSFT(16), $MO(16), $AMZN (18), GOOGL(12), $V(18), $XOM(18), $PEP(11), $LLY(12), $INTC(14), TXN @MasDividendos https://finviz.com/publish/040119/sec_ytd_041590408.png …pic.twitter.com/NOvmfvsp0z
Mar 31	Weekly Stock Market Review Week #14: http://messages.responder.co.il/3795753 $AAPL $NVDA $MU $AMZN $FB $GOOGL $NFLX $SPY $QQQ $DIA $INTC $AMD $F $GOOG $BRK_B $GLD $SBUX $BA $VIX $CC $VAC $WIX #nasdaq #stockstowatch #tradingpsychology #tradingsignals #markets #tradingstrategy #trading $MSFTpic.twitter.com/AHonn2buMB
Mar 31	from @VisualCap - how tech giants make their money (hint: you are the product) @facebook $FB makes 98.5% of revenue / $55B selling *your* data and serving *you* ads. its the only real revenue driver. @Google is only marginally better at 85% ad revenue. https://www.visualcapitalist.com/how-tech-giants-make-billions/ …
Mar 31	It's amazing the opportunities trading can offer! https://goo.gl/JE6hb3 be sure to watch until 11:25 for an amazing announcement! $FB $TWTR
Mar 31	Agree with Patrick. Facebook is brain poison. #DeleteFacebook $FB $snaphttps://twitter.com/CNBC/status/1112338314890223616 … The billionaire LA Times owner called social media the "cancer of our time" and said, "the short attention span we're creating in this millennium is actually very dangerous." https://cnb.cx/2FCOxRM
Mar 31	If/When Tesla adds the Q, Druck and Soros will have a much better result than me or anyone else. Early $FB investors deserve praise and interviews, but it's the tardiest $TSLA short-seller who deserves that honor.
Mar 30	#FANG monthly chart update $fb resist at 174 but trend is good $amzn closed >/diciembre/red candle open but short of key 1784. future is bright $nflx failed key 366 numerous times w/ low volume two months in a row. setting up for big b/o $googl need a candle engulfing long upper stickpic.twitter.com/BvVXoQCWvx
Mar 30	The arrogance of this $FB $TSLA Model 3/Y Owners Club member: "My best lunch buddy never said "congrats" on my M3, or made a single comment about the car when I drove to lunch. Finally, at lunch I asked her "Do you hate electrics? Or are you afraid of batteries?" Unreal.pic.twitter.com/xucyURFafF
Mar 30	Whispers: you know you don't have to buy these right? Everyone cawing about tech IPOs is just fomo'd. $fb, $sq $twlo would have made you a fortune if you bought and held. Even $etsy $twtr and $snap had really good entries if you waited. Investing is hard complaining is easy.
Mar 29	The internet doesn't forget.... $FB pic.twitter.com/IuTakkTGFR
Mar 29	Tech Review 1) Apple $AAPL Rotting? 2) China's T3 Initiative 3) Q1 2019 Investing, Eurozone Alarms Rising, 4) ICYMI Tech News https://www.domainmondo.com/2019/03/tech-review-1-apple-aapl-rotting-2.html … $BABA #EUR #ECB #StockMarket #investing #Google $GOOG $GOOGL $FB $MSFT $LYFT #startups #IPO #tech #Applepic.twitter.com/iPZqkdzo53
Mar 29	Portfolio summary - March-end Holdings - $ALGN $AMZN $BABA $BZUN $DOCU $FB $FTCH $HDB $HUYA $IQ $LYFT $MELI $NFLX $NOW $PYPL $RDFN $SHOP $SQ $STNE $TME $WB $TCEHY 1833 in HK #ES_F Portfolio performance = +32.73% YTD vs. +13.07% for $SPX No hedges in place.
Mar 29	$VRRB FLOAT ONLY 6M SOON TO TRADE AS $VERB ON #NASDAQ PARTNERED WITH @Microsoft @Adobe @salesforce @Oracle @Odoo @facebooklive $MSFT $ORCL $CRM $AAPL $QCOM $ZNGA $SIRI $BAC $VALE $CTRM $HBAN $NVDA $NFLX $SNAP $TWTR $FB $RBZ $CTRM $IMTE $SEEL $PLAG $CWLT $LYFTpic.twitter.com/i2zT7MC4Sn
Mar 29	$VRRB: TRADING AT $7.00 TOTALLY INSANE DISCONNECT FROM THE COMPANY VALUE 52 WEEK HIGH=$45.00 (BEFORE MANY ACHIEVEMENTS) PARTNERSHIPS WITH ALL BIG MAJOR TECH CORPS UPLISTING IN A FEW DAYS TO #NASDAQ $AAPL $QCOM $ZNGA $SIRI $TEUM $RIOT $FNMA $IPIX $AMRN $TWTR $FB $AMZNpic.twitter.com/BGgo1FNTp7
Mar 29	There has only been 7 IPOs of US based VC backed startups, the went out at $10B+ valuation There has only been 3 that went out above $20B+ valuation $FB $SNAP $GOOG $LYFT has joined these three data via @CBinsightspic.twitter.com/fmje6Q0afq
Mar 29	#Facebook's Making it Easier to Quickly React to Posts http://ow.ly/aB7j30of7fW $FB #FB #Posts
Mar 29	Ben Carson Goes Out with a Bang, Sues Facebook for Discrimination https://www.vanityfair.com/news/2019/03/ben-carson-sues-facebook-for-discrimination … | Kinda amusing to see large, naive corporates discovering consumer protection laws a decade after 2008 market bust.... $WFC $FB $GOOG
Mar 28	MORE: Facebook's investigation found that activity was linked to a network organized by Nicanor Gabunada - blog $FB pic.twitter.com/k5t8QF7zUB
Mar 28	JUST IN: Facebook removed 200 pages, groups and accounts that engaged in coordinated inauthentic behavior on Facebook and Instagram in the Philippines - blog $FB pic.twitter.com/LRPwINZ0td
Mar 28	This is big. A little while ago we learned that $FB was under criminal investigation, and this is the first I've seen of an actual CHARGE. This is the first of many, and we are about to litigate them into the ground. Have you sold yet? Why not? #LifeLog.https://twitter.com/SecretaryCarson/status/1111218929337290753 … Today, @HUDGov is charging @Facebook for violating the Fair Housing Act by encou…
Mar 28	Highlight: HUD Secretary Ben Carson on $FB: “Technology has advanced very significantly … when we can use these sophisticated tools to track people … then use that to discriminate against certain people — that’s a very, very significant problem, it’s not minor at all.” pic.twitter.com/aTVR1vU9GI
Mar 28	Highlight: US pending home sales dip in February. “I’m not worried,” Redfin CEO @glennkelman. “I was worried all last year… we had strong numbers in January, slightly softer now. But fundamentally, the state of the union is good.” Also talks about HUD suing $FB. Full interview: pic.twitter.com/pk43YUQFVH
Mar 28	$FB -1% Facebook's stock falls after HUD charges company with violation Fair Housing Act https://on.mktw.net/2Oz9bXi
Mar 28	$VRRB: NEWS JUST OUT!! BIG BUSINESS PARTNERSHIP AGREEMENT WITH ADOBE ( $ADBE) $MSFT $ORCL $CRM $AAPL $QCOM $ZNGA $SIRI $BAC $VALE $CTRM $HBAN $NVDA $NFLX $SNAP $TWTR $FB pic.twitter.com/6MhTEE8XKV
Mar 27	Facebook bans praise, support and representation of white nationalism and white separatism on its platforms, a move that drew qualified approval from New Zealand where a massacre of 50 people in mosques was live streamed earlier this month https://reut.rs/2FGrhDP $FB pic.twitter.com/8VSzTOY4Ek
Mar 27	$CHOOF HOT CANNABIS ---HIGH GRADE---HAND CRAFTED--BIG MONEY O/S=179M $ACB MADE A $27M INVESTMENT IN $CHOOF 17 RETAIL STORES AND 8 MORE UNDER CONSTRUCTION $13M CASH ( USD ) ON HAND $CGC $CRON $CBIS $MJNA $TRTC $CVSI $GOPH $SIRI $ZNGA $FB $TWTR $FNMA $SING $KSHB $CBDSpic.twitter.com/ce1v7iC1XU
Mar 27	Find small cap stocks with these 5 useful steps https://goo.gl/chKh1y learn the benefits of trading them! $FB $TWTR
Mar 27	$SRMX Saddle Ranch Media, Inc. (OTC:SRMX) Could Be One of The Most Logical Takeover Candidates in the Multi Billion Dollar “Internet of Things” (IoT) Industry http://www.dailyotc.com/2019/03/27/saddle-ranch-media-inc-otcsrmx-could-be-one-of-the-most-logical-takeover-candidates-in-the-multi-billion-dollar-internet-of-things-iot-industry/ … $MSFT $AAPL $FB $TWTR $AMZN $GOOG $NVDA
Mar 27	My latest for @reuters: Experts already see evidence of planned disinfo campaigns around the #2020census by the alt-right - similar to those that plagued the ‘16 election. The @uscensusbureau wants $FB, $GOOGL to help fight fake news. But will they?https://reut.rs/2CAXDxB
Mar 27	$SPY $IWM $QQQ $VXXB update. Choppy price action continues as mkt consolidates. Patience4 High Probability setups. Avoid boredom trades W: Hearings: $BA $FB $MSFT $GOOGL $TWTR ,US/China mtg T: GDP, US/China mtg F: EoQtr, $LYFT ipo 4/16: $NFLX $PINS ipo mid Apr $UBER ipo late Aprpic.twitter.com/nu9K6F7RFJ
Mar 26	My $FB to $STNE flip in Feb: -1.5% vs +104%. Sometimes it works out.pic.twitter.com/eOYVwPPrRg
Mar 26	Hey @danahull - guess the Musk PR "crisis" has passed, or Nolan didn't want to work on the factory floor/deliver cars/feign $TSLA solvency? Other ideas? I guess $TSLA will be a breeze compared to $FB. https://twitter.com/scot_work/status/1110718619573342208 … SCOOP: add it to the #TeslaInternDeparture list boys. Caroline Nolan, "Director, communications" left @Tesla for Facebook in March. #Tesla …
Mar 26	The 31st falls on a Sunday, so Mark has until Monday April 1st to submit @arrayit financials on time BULLS ARE MASSIVELY IN FULL CONTROL HOLD ON TIGHT, $ARYC is GOLDEN TICK TICK TOCK FOR STRATOSPHERE FLIGHT $FB $AMZN $AAPL $MSFT $SEEL $LWLG $UCPApic.twitter.com/QFCCVXHH7D
Mar 26	Investor behavior based on @TDAmeritrade’s Investor Movement Index: Top equity buys: $AMZN, $F, $TSLA, $CVS, $MO Top equity sells: $FB, $BABA, $PG, $CMG Here’s how @TimHockey uses the #IMX to look at the big picture for 2019:pic.twitter.com/CgXbcJbyhq
Mar 26	An older investor just told me that he sold half of his portfolio today. Last time he did it in 2007. $AAPL $BAC $AMD $FB
Mar 26	StocksToWatch: $MCD, $FB, $MA, $TSLA, $BBBY, $NVDA, $NKE, $MKC, $INFO, $FDS $CONN, $ALDX, $HUNT, $ATOS, $BCLI, $CPRX, $FNGU, $CDNS #stocks #markets @tradealike @stanleychen0402 @gvalan @orionstafa @junjudapi @ProjectReaperPW @Forex4News @MommyTrades @dak970 @JGrobicki
Mar 26	$ARYC is @Arrayit and is located in #SiliconValley #Sunnyvale #California #pennystock trading under .20 per share. $Sbes $MDGS $ESV $Z $EGAN $RIG $BABA $FIT $GS $FB $GOOGL $GBT $HUSA $YUMA $TSLA $SPY $AMZN $APPL #ARYC $Fusz $celz $rbiz $amfe cvsi @pinnertestpic.twitter.com/JukoV4su3u
Mar 25	1/ Some stocks seeing major insider selling. I guess >10x sales is too expensive even for insiders. $FB $NFLX $SHOPpic.twitter.com/0yYMUoyBwF
Mar 25	from technical set-up standpoint, only 3 things to notice for today - 1) $nflx closed > key 366 level at which it failed 15 times 2) $amzn was above key 1778 level but closed below it 3) $fb closed above key 166 level & is THE only major tech name w/ close above daily chart 5ma
Mar 25	Retailers Tracking Customers' Movements, Future of Retail? (video) https://www.domainmondo.com/2019/03/retailers-tracking-customers-movements.html … $FB $GOOGL #retail #DataAnalytics #dataprotection #locationdata #DataPrivacy #GDPR #Retail #Shopping #AI #China #retailer #Cosmose #Facebook #Google #Advertisingpic.twitter.com/1FKusnoZeY
Mar 22	Future #Chainlink $LINK ecosystem: @Apple $AAPL @Google $GOOGL & $GOOG @Microsoft $MSFT @amazon $AMZN @BRK_B $BRKA $BRKB @FB $FB @jpmorgan $JPM @BankofAmerica $BA @JNJCares $JNJ @exxonmobil $XOM #Crypto #blockchain #bitcoin #Ethereum #XRP #EOS #BTC #TRX #LTC #ICO #xlm #bnb #ADApic.twitter.com/GA9PHm8UrF
Mar 22	Global Stock Market ETF: H&S, shooting star, negative divergence breakdown. $VTI $MSFT $AAPL $AMZN $GOOG $BRK.B $FB $JNJ $JPM $XOM $Vpic.twitter.com/dgS5L97HGa
Mar 22	$VRRB: CEO UPDATE 03/21/2019 ROAD TO #NASDAQ SERIES https://nfusz.com/super/ajax/ajax2.php?mediaid=iWp5eg … AWESOME TECHNOLOGY and ALREADY INTEGRATED WITH MAJOR CORPS Like @Microsoft @Odoo @Oracle @salesforce With even more MASSIVE DEALS in the works $MSFT $FB $TWTR $SNAP $CVSI $FNMA $ZNGA $AAPLpic.twitter.com/s7wigKtn50
Mar 22	$FB rallying on yesterday's news that they kept hundreds of millions of user passwords on the back of one of those plane banners they fly through the sky at the Jersey shore
Mar 22	Facebook fail - a password blunder undermines Zuckerberg's pivot to privacy. @ChristineRomans joins @jchatterleycnn with all the details. $FB pic.twitter.com/hCwlCM02rU
Mar 22	Current portfolio - $ALGN $AMZN $BABA $BZUN $DOCU $FB $GOOGL $HDB $HUYA $IQ $MELI $NFLX $NOW $PYPL $SHOP $SQ $STNE $TCEHY $TME $WB 1833 in HK No hedges in place.
Mar 22	More $FB BS - when are regulators going to impose massive penalties? Facebook stored hundreds of millions of user passwords in a format that was accessible to its employees for more than five years. https://www.wsj.com/articles/facebook-says-millions-of-users-passwords-were-improperly-stored-in-internal-systems-11553186974 …
Mar 22	Cover of @TheEconomist: “.. the EU is pioneering a distinct tech doctrine that aims to give individuals control over their own information and the profits from it ..” (h/t @mikeallen) $FB $GOOGL $AMZN https://www.economist.com/leaders/2019/03/23/why-big-tech-should-fear-europe …pic.twitter.com/7CJ4rQICfd
Mar 21	$FB If you have the app on your phone, $FB listens to you. App doesn't have to be open. Happened to me and my wife. 1. Delete the app. 2. Short $FB https://twitter.com/CombatJourno/status/1108920169529667585 … Is Facebook spying on our personal lives? I got introduced to somebody at a cafe 2 days ago — didnt type their name on my phone ever, didnt search for their profile — & now Facebook…
Mar 21	I've just increased my position in Tencent $TCEHY Using remaining $ZUO proceeds to add to positions in $BABA $FB $HDB $NOW After $ZUO sale; 21 companies in my portfolio
Mar 21	this five-yr bull run was led by tech, particularly #FAANG $fb $aapl $amzn $nflx $googl... mkt topped then dipped 20% as investors lost confident in tech while Fed also played a role. i said months ago ES back to 2824 confirms reversal back to bull mkt. monthly chart very clear.
Mar 21	Some of todays most active stock options 3.21.19 $AAPL $NVDA $AMD $MO $FB $DISCApic.twitter.com/yN7DfsaIJc
Mar 21	In today's episode of "Erosion in Institutional Trust": * social media privacy * college admissions * aviation security $FB $BA
Mar 21	This just knocked $FB shares a bit https://twitter.com/briankrebs/status/1108749901448531968 … Exclusive: Facebook stored hundreds of millions of user passwords in plain text for years https://krebsonsecurity.com/2019/03/facebook-stored-hundreds-of-millions-of-user-passwords-in-plain-text-for-years/ … pic.twitter.com/cmbpYmTrng
Mar 21	$FB STORED HUNDREDS OF MILLIONS OF USER PASSWORDS IN PLAIN TEXT FOR YEARS - KREBS
Mar 21	great work $FB! https://www.theatlantic.com/technology/archive/2019/03/instagram-is-the-internets-new-home-for-hate/585382/ …pic.twitter.com/PYFhayTpKO
Mar 21	$VRRB: GROSSLY OVERSOLD AND COMING OUT THE GATE ON FIRE BIG PLAYERS TAKING ADVANTAGE OF THIS DISCOUNT 52 WEEK HIGH=$45.00 UPLISTING TO #NASDAQ PARTNERED WITH BIG TECH $FNMA $AAPL $AMZN $SIRI $CVSI $IPIX $NWBO $TEUM $RIOT $WMT $ZNGA $JCP $BAC $QCOM $AMD $INTC $FB $TWTRpic.twitter.com/bAQNMtCE75
Mar 21	It appears $FB is trying to be the first big tech company to develop Web 3.0 tools. It's happening faster than I expected. https://twitter.com/coindesk/status/1108557576541745153 … JUST IN – @Facebook is looking to hire a lead commercial counsel for blockchain to negotiate "partnerships needed to launch new products." http://ow.ly/Afpe30o81W4 @baidakova reports
Mar 20	$FB Instagram check-out: Agree with this article from @FinancialTimes , the major benefit for FB top line will come through increasing prices for ads, advertisers improve ROI and be willing to bid more for the same ads. https://www.ft.com/content/3b5e1ed8-4b6b-11e9-bbc9-6917dce3dc62 …pic.twitter.com/bgkpb3nO5W
Mar 20	% Above 52-week Low... $FB: +34% $AAPL: +33% $AMZN: +38% $NFLX: +62% $GOOGL: +25% $MSFT: +35% $QQQ: +25% % Below All-Time High... $FB: -24% $AAPL: -19% $AMZN: -12% $NFLX: -11% $GOOGL: -5% $MSFT: -1% $QQQ: -4%
Mar 20	$FB coin could be a major onramp for Some % of 2.5B MAUs from FB coin to $BTC and crypto ecosystem Large swath of traditional analysts covering FB to get involved in understanding crypto actual potential stable coin demand (100B messages a month across FB’s properties)https://twitter.com/coindesk/status/1108557576541745153 … JUST IN – @Facebook is looking to hire a lead commercial counsel for blo…
Mar 20	$VRRB ---SEE YOU ON THE #NASDAQ TOMORROW NEXT BIG TECH PLAYER-----SOON IT WILL BE OBVIOUS TO EVERYONE $MSFT $FB $TWTR $SNAP $CVSI $FNMA $ZNGA $AAPL $AMZN $NVDA $VALE $TEUM $BAC $PYPL $EBAY $SIRIpic.twitter.com/yqT0KEFRPj
Mar 20	$VRRB ANYBODY PREPARED TO MISS THE NEXT $GOOGL, $AMZN, $FB $NFLX THE NEXT TECH EVOLUTION IS UNFOLDING RIGHT BEFORE YOUR EYE. RIDICULOUSLY CHEAP #NASDAQ UPLISTING JUST DAYS AWAY PROFITABLE, CASHFLOW POSITIVE OVER 545K PAYING USERS THIS IS ABOUT YOUR FUTURE $AAPL $SNAPpic.twitter.com/6Aw4js9oGz
Mar 20	es nq both red but #FANG all green very interesting..... $fb $amzn $nflx $googl
Mar 20	$FB $AMZN $NFLX $GOOGL original #FANG'S pushing #Nasdaq100 higher #NQ_M #TDAEducation #TDANetworkpic.twitter.com/XMGW7BDajo
Mar 20	$VRRB TOMORROW $VERB ON #NASDAQ long-term INSTITUTIONS have Bought in and will Lock Up shares as @VerbTech_Co has raised over 20 MILLION MOVING FROM THE #OTC TO #NASDAQ IMPRESSIVE!! $NVDA $MSFT $AMZN $CRM $AAPL $IT $ADBE #ADOBESUMMIT $GOOGL $FB $QQQ $NFLX $IBM #STOCKS #INVESTOR
Mar 20	$VRRB: FORMALLY APPROVED FOR LISTING ON #NASDAQ AND WILL COMMENCE TRADING AT OPEN OF MARKET ON 03/21/2019 AS $VERB. $MSFT $ORCL $CRM $AAPL $SIRI $QCOM $ZNGA $CVSI $FNMA $FMCC $VALE $TSLA $KNDI $TEUM $JCP $MU $JD $NVAX $FB $TWTR $SNAP $EBAY $PYPL $CSCO $DERMpic.twitter.com/praYQQRmOH
Mar 19	Worth reading again from Ben Thompson on how wrong Liz Warren is about tech monopolies https://stratechery.com/2019/where-warrens-wrong/ … $goog $aapl $fb $amzn
Mar 19	Since Star Wars Episode VII "The Force Awakens" came out on/diciembre/15, 2015 look how Disney shares have performed vs Netflix & Facebook $DIS $NFLX $FB (Prices via @TheTerminal)pic.twitter.com/h1Vt40SKTt
Mar 19	wowzers +$804.53 for the day on $AMZN $AAPL $BABA $FB, all from the comfort of my own bed as much as yesterday was difficult for me, today's price action was a lot smoother going into the close. come learn at https://goo.gl/u7LJmL #daytrader #stockmarket $SPY $SPX $QQQpic.twitter.com/04g5gm5WpY
Mar 19	Making Money with Charles Payne Golden Day for Dow Trump Economic Report Card Friendly Fed Amazon $AMZN Boeing $BA Facebook $FB Please Tune In @davidnelsoncfa @Paul_Schatz @Gundisalvus @ConstanceHunter Courtney Dominguez @paynecmwealth Jon Hilsenrath WSJ Deroy Murdock
Mar 19	$FB #Facebook's next big move? Monetizing #instagram even further.. Users can store payment information in Instagram to make the checkout process faster. A blue "Checkout on Instagram" button will appear on available items.https://www.theverge.com/2019/3/19/18271840/instagram-checkout-shopping-facebook-business …
Mar 19	In the next six months, $FB will likely face a multi-billion dollar FTC fine while its criminal investigation plods along and $TSLA will declare bankruptcy. Musk will likely be criminally charged. Tech cheerleaders will need to seriously re-assess the basis for their enthusiasm.
Mar 19	This is big news IMHOP for $fb https://twitter.com/TweetLeni/status/1107994762592862208 … $FB making a major move into e-commerce with direct checkout in Instagram for select retailers. Once they open the feature up to all users eBay and Etsy will be in trouble. $FB $EBAY $ETSY
Mar 19	Today we covered IBM's partnership with Stellar and what it means for $XLM and $IBM. We also went into... - When the crypto bull market might start? - How the EU banking system might soon get completely messed up - $FB stock tanking Thanks for reading. https://www.etoro.com/blog/market-insights/going-alt-the-way/ …
Mar 19	$FB making a major move into e-commerce with direct checkout in Instagram for select retailers. Once they open the feature up to all users eBay and Etsy will be in trouble. $FB $EBAY $ETSY
Mar 19	I really think, if this is executed well, that this could make $FB a fortune https://twitter.com/amondalek/status/1107977267953745921 … Today, Instagram is announcing you’ll be able to make purchases directly on its app (rather than, say, a swipe up link leading to a website). This is the list of brands on board from the jump pic.twitter.com/8NJvo5dA5C
Mar 18	NEW: Beto O'Rourke received backing from executives at Amazon, Facebook and Apple during his 2018 run for Senate. Those who wrote checks to him last year include Amazon's VP of Corporate Affairs Jay Carney, Amazon CFO Brian Olsavsky and $FB Alex Stamos. https://cnb.cx/2Y6Gntx
Mar 18	I'm a broken record; the platforms should provide .1% of revenue to an independent entity that will support diverse local journalists -- and business and product innovators -- at outlets around the country. $FB and $GOOG big enough alone to support almost 2,000 journalists!https://twitter.com/AP/status/1107650386196873222 … Facebook says its effort to provide users with local news is being hinder…
Mar 18	This afternoon on @realmoney * Four days ago I suggested $FB shares would stall ... I am a $147.50 buyer * With 180 stores in Canada, Home Depot looks vulnerable to the Canadian real estate slowdown * $VNM (Vietnam) my fav ETF, continues to grind higher. @jimcramer @tomkeene
Mar 18	$VRRB ANYBODY PREPARED TO MISS THE NEXT $GOOGL, $AMZN, $FB $NFLX THE NEXT TECH EVOLUTION IS UNFOLDING RIGHT BEFORE YOUR EYE. #NASDAQ UPLISTING EXPECTED THIS WEEK PROFITABLE, CASHFLOW POSITIVE OVER 545K PAYING USERS $AAPL $TSLA $NIO $KNDI $TEUM $CRON $ACB $AMD $ZNGA $QCOMpic.twitter.com/1T7oBnohYE
Mar 17	FANG stock $FB $AMZN $GOOGL $NFLX white line $SPY yellow line $IGV green line FANG stocks have not been able to regain mkt leadership & have trailed the broader mkt $SPY in '19 Software stocks $IGV are outperforming $SPY in '19pic.twitter.com/EPNMCh3wDm
Mar 17	READ THIS BLOG POST: https://goo.gl/3699Zo as it's the most important thing you SHOULD do! $FB $TWTR
Mar 16	NEW Article: "Weekly Stock Market Outlook: Bulls Rev It Up" - https://www.seeitmarket.com/weekly-stock-market-outlook-bulls-rev-up-19111/ … by @DavidSettle42 @Market_Scholars $SPY $IWM $QQQ $USO $GLD $FB $AMZN $VIX
Mar 16	I used to think $FB was a good investment because the negative news cycle wasn't turning off users or advertisers. But Chris Cox, a 13 year veteran & friend of Zuckerberg, with all that inside knowledge deciding to eject is a foreboding sign. Like @sriramk leaving $SNAP pre-IPOhttps://twitter.com/jordannovet/status/1106961492870684672 … Stock growth in the past year Facebook: -10.3% Amazon: 9% Ap…
Mar 15	Update here with data by end of/marzo/15. amzn nvda both catching up but NOT yet back to Dec3 level. tsla still substantially below Dec3 level. amzn nflx/mayo/both emerge as new leaders of mkt. $spx $comp $indu $aapl $fb $amzn $nflx $googl $nvda $tsla $msft $ba $wmt $bac $babapic.twitter.com/1M5PQWEXhO
Mar 15	One of the factors driving Tech stocks $FANG Short Interest is at new lows. (28 February) $FB $AMZN, $NFLX $GOOGpic.twitter.com/LtklSDUgXt
Mar 15	Tech Review 1) Extracting Huawei From Telecom Networks Impossible? 2)China's Headwinds 3)Investing 4) ICYMI Tech News https://www.domainmondo.com/2019/03/tech-review-1-extracting-huawei-from.html … $AAPL $GOOGL $GOOG $FB $AMZN #Huawei #China #Fed #EUR #USD #GBP #Brexit #stocks #investorspic.twitter.com/UOD52o7kja
Mar 15	#DOW 1st week of gains in 4 as #socialmedia giants #Facebook #Youtube #Twitter in focus after video of #NewZealandMosqueAttack remained online 4 several hours afterwards. Meantime BIG management change at $fb while #Boeing737Max ready with software upgrade $ba $spy $dji $ndqpic.twitter.com/OKKTT83Rbn
Mar 15	Netflix is leading the FANG pack. Check out these 2019 moves. $NFLX $FB $AMZN $GOOGLpic.twitter.com/0V60jFb3ZF
Mar 15	big picture - mkt tech into bearish trend on Oct10. high on Nov7 Dec3. bottomed after Christmas. since then, $nflx $ba $rut $fb leading mkt. ba fb destroyed by news. $amzn $nvda not yet reached Dec3 level. $aapl did today. $spx $comp highest close since Oct10. amzn nflx/mayo/lead.https://twitter.com/option_snipper/status/1106648460940447744 … Es indeed pulled back to 2824 into close... keep in mi…
Mar 15	$VRRB, VERB Technologies Inc. Do Not Wait. Do Your Due Diligence Before Monday Disruptive Patent-Pending Interactive Video Technology $20M Financing Closing With AGP Investment Bankers NASDAQ Listing Early Next Week Partners $MSFT $CRM $FB $SAP $ORCL $ADBE & morepic.twitter.com/Kw7twSLpmu
Mar 15	WARNING! Delete $FB! https://www.dailymail.co.uk/sciencetech/article-6812853/WhatsApp-founder-warns-world-delete-Facebook-immediately.html … Dark to LIGHT. Q
Mar 15	I offer the same service, no dudes please. $fb
Mar 15	Poll: Do the bulls hate me for always being right on $FB or do you love me for caring enough to write and warn you about the risks? You really can't afford to not follow my newsletter on fundamental tech analysis as financials and TA aren't enough. $TWIT $SNAP #Facebook #stockshttps://twitter.com/Beth_Kindig/status/1103649083535745025 … The goal of this article is to break down the risk of @faceb…
Mar 15	Breaking -- Facebook $FB falls beneath its 200-day moving average
Mar 15	big Friday today on Yfi AM, live from 10-11 on @YahooFinance dot com: @DanielHowley on $FB exec exodus; @rickjnewman on VW and Boeing; @YahooNoise on #MarchMadness; @modsy CEO; and @PeterMooreLFC on how @LFC is trying to grow fanbase in America. join us!pic.twitter.com/LzW53nPCLU
Mar 15	Highlight: "We have a pretty strong open here, reversing some of yesterday's losses," @scottgamm says from the @NYSE. "Some of the stocks we're watching include" $ADBE and $FB. http://finance.yahoo.com/ pic.twitter.com/BYW2Uw34XX
Mar 15	Highlight: "This was a logical inflection point," @rparloff says about Chris Cox leaving $FB. "It does suggest the pivot Mark Zuckerberg talked about last week is very real. ... It's a very big loss." http://finance.yahoo.com/ pic.twitter.com/FO8rog4VkU
Mar 15	Is this is the start of a new uptrend in FAANG? $FB $AMZN $AAPL $NFLX $GOOGL Retakes the rising 200-day but I want to see that RSI actually become overbought.pic.twitter.com/tXQ797XRu6
Mar 14	#poll - Is $FB in a lot of trouble?
Mar 14	El Jefe de Producto de Facebook, Chris Cox, se marcha $FB -1.6% after-hours
Mar 14	"@Facebook/mayo/be changing, but it aims to preserve what it’s got until it figures out a way to replace the business too much change would jeopardize." Read more about $FB's "about-face" in @FortuneMagazine's latest cover story by @mlevram. http://fortune.com/longform/facebook-zuckerberg-sandberg-interviews/ …pic.twitter.com/SEFhZtcpEY
Mar 14	Todays 60 Second video from @investitute @jonnajarian & @petenajarian channeling the @hodgetwins $FB probe $NTRS $GE $SNAP $TEN $DGpic.twitter.com/xlD65ncFVp
Mar 14	Facebook, Google should be investigated for dominating digital advertising, UK finance minister says $FB $GOOGLhttps://cnb.cx/2T7hzOa
Mar 14	Cover of @BW: $FB pic.twitter.com/qlWSIzhm4c
Mar 14	#DailyDriver: #AWKWARD!....Facebook turns to Twitter to report its global outage. @samuelcnn explains what happened with @jchatterleyCNN $FB pic.twitter.com/lWOyryXFrt
Mar 14	Excited for our Communications launch call tomorrow @ 10am ET. Ping sales@hedgeye.com if you would like to join! $NFLX $FB $GOOG $DIS $DISCA $T $ROKU $CHTR $CMCSA $SNAP $AMZN @Hedgeye @KeithMcCulloughpic.twitter.com/dJq05qZpsp
Mar 14	$FB down http://www.nytimes.com/2019/03/13/technology/facebook-data-deals-investigation.html …
Mar 14	This morning on @realmoney * Common investment sense is not too common. * The advance in $FB share price/mayo/now stall. * I continue to favor $GOOGL and $AMZN in FANG complex. * I Would Not Pay Up For Aurora Cannabis (Part Deux) $ACB
Mar 13	$FB Facebook’s Data Deals Are Under Criminal Investigation https://www.nytimes.com/2019/03/13/technology/facebook-data-deals-investigation.html …
Mar 13	“Interesting” that Facebook & Instagram went dark today to conduct unprecedented bleaching of evidence of their origins as CIA spy program #LifeLog, in response to Military Intelligence exposing $FB as the Deep State surveillance tool FB always was. Constitutional Crisis anyone?
Mar 13	Facebook apps down for some users across the globe, making it one of the longest outages the company has suffered in the recent past https://reut.rs/2TRJwhC by @Mekhla1996 $FB pic.twitter.com/cNlYqmxtqK
Mar 13	Who's got the bulletin? In the past few days we had the major bombshells: - Lisa Page implicating Obama in #FISAGate - DOJ ordering FBI not to charge Hillary - $FB under criminal investigation - Grounding 737 Carpet bombs are raining hard, and the Looney Left have no idea. #Pain
Mar 13	People freaking out more about Instagram being down that Boeing planes being grounded. $FB
Mar 13	Wow. This is big. Facebook is being criminally investigated. Sell $FB if you haven't already. https://www.nytimes.com/2019/03/13/technology/facebook-data-deals-investigation.html …
Mar 13	Short $FB https://twitter.com/zerohedge/status/1106003267190951936 … Facebook Under Criminal Investigation Over Data Deals https://www.zerohedge.com/news/2019-03-13/facebook-under-criminal-investigation-over-data-deals …
Mar 13	While the rest of the world grapples with crashes, it appears Italy is enjoying a silent rollout of $FB's long-rumored crypto product pic.twitter.com/NosYBdIeAy
Mar 13	Was #Facebook Hacked? Would #Zuckerberg Tell The Truth This Time? Is It Different This Time? If So How Many Accounts Were Compromised? $FB #FB has now been Non-Functional For The Longest Period Of Time Ever. $1/2 A Trillion Market cap. SHORT-SALE! #InstagramDown #FacebookDown
Mar 13	$FB Facebook’s Data Deals Are Under Criminal Investigation https://nyti.ms/2TwYVUW - Oh, how I was trolled when I went on TV and said this was a possibility. I said Zuckerberg belonged in prison.
Mar 13	Instagram / Facebook being down - not great for $FB The number of people talking about it - great sign for $FB
Mar 13	Facebook and Instagram is down forcing millions of people to pay attention to one another. $FB #FacebookDown
Mar 13	+$247.50 (plus a small swing) on $BABA $EA... $FB makes me want to coz hand on my i was going to short it at 2:44pm EST but i hesitated for 10secs... and then it puked 1 point but i didn't chase & i stuck to my rules so i'm proud of that #tricktrades #tradingfrombedpic.twitter.com/Fcgzeo2tnL
Mar 13	Facebook has been offline for a lot of today. Incase you're wondering why the people around you have been in a generally happier mood. $FB
Mar 13	Remember everything was about/diciembre/3 level. Mkt back to that level but not all stocks.... $amzn was at 1778 at/diciembre/3 so would it go crazy? $nvda already marching towards/diciembre/3 level and proved its beast mode.... $googl $fb $nflx did long ago. would AMZN do the same? Let’s see...
Mar 13	We’re on. ⁦@cherylcasone⁩ ⁦@DBrunoEsq⁩ ⁦@FoxBusinessAM⁩ ⁦@FoxBusiness⁩ JOIN US #collegeadmissionsscandal #boeing $ba #facebook $fb pic.twitter.com/IkxvEA9xgE
Mar 13	$VRRB, VERB Tech Inc. Patent-Pending Interactive Video Completed Roadshow With AGP Investment Bankers Days From NASDAQ Listing Partners $MSFT $CRM $FB $SAP $ORCL $ADBE.... Sr Salesforce Exec Left $1M/yr Salesforce Job To Join $VRRB to Work For SHARES
Mar 12	In Indonesia, Facebook and Twitter are 'buzzer' battlegrounds as elections loom https://reut.rs/2TNgJKT by @f_potkin @costa_gusty $FB $TWTRpic.twitter.com/PIhmJodrnk
Mar 12	#GamePlan for Wednesday *watch futures indicators *if strong, think $GOOGL, $AVGO long *if weak, think $NFLX, $SFIX short *double inside day strategy: $BURL * #15ORB: $BA * #30ORB: $SFIX, $DKS, $FFIV * INSIDE #60ANCHOR: $FB, $NFLX, $TSLA, $BA, $MSFT *watchlist and FAANNGers!
Mar 12	NY FANG index (Bberg) Looks to have reversed course violently this week & breakdown proved false before this turned back higher, exceeding trend since last Summer. Quite a few "FAANG" names have shown excellent technical breakouts lately $GOOGL $AAPL $FB while NFLX, AMZN lagged pic.twitter.com/fiMulPy7yJ
Mar 12	Current portfolio - $ALGN $AMZN $BABA $BZUN $DOCU $FB $GOOGL $HDB $HUYA $IQ $MELI $NFLX $PYPL $SHOP $SQ $STNE $TCEHY $TME $WB $ZUO 1833 and 6060 in HK No hedges in place.
Mar 12	Some of todays most active stock options 3.12.19 $AAPL $SIRI $VALE $GE $MDR $ELAN $NVDA $FB $BApic.twitter.com/2QVFdqUUhZ
Mar 12	Pretty sure @AdamHeimann hit the nail on the head for #Cannabis companies & the hypocrisy of #Facebook advertising $FB. So punishment toys “Good,” Cannabis Company news “Bad.” So stupid... @MarijuanaPolicy @chernandburn @MarijuanaStocks $acb $cgc $cron @SenWarren @AOC pic.twitter.com/WWGvJbVhTo
Mar 12	1) $GOOGL, $AAPL are poised to dominate AR as smartphones become “edge servers” powering AR, wearable constellations and ambient AI. VR is more of a jumpball. $FB seems disadvantaged in this platform shift despite Oculus and Zuckerberg’s 2015 email. https://link.medium.com/r2j3H7vZZU
Mar 12	Highlight: “We expect $AAPL to continue doing well going forward,” says @synovus’ Daniel Morgan. Also talks about $FB. Full interview: pic.twitter.com/c7U0VQDGoD
Mar 12	$WINMQ is our next winner #lowfloat #pennystock @Windstream 42M OS 10 Million Float $11M Market Cap$5 Billion earnings last year $LFAP $SHMP $BIOAQ $NNRX $aapl $FUSZD $CYDY $FNMA $FB $JCP $SHLDQ $GGII $FB $AAPL $AMRN $shmp $fteg $brkk $vyst $pura $bpth $fnma $aaplpic.twitter.com/py0FhH8KuX
Mar 12	Zero Hedge says Facebook $FB banning users from sharing their articles https://www.zerohedge.com/news/2019-03-11/facebook-bans-zero-hedge …
Mar 12	So $FB blocked @zerohedge because they 'go against our community standards'? Is the community standard of $FB bullishness? @realmoney @jimcramer @dougkass
Mar 11	ATTN #TRICKTRADES FOLLOWERS TO SHOW SOME APPRECIATION I'M GIVING AWAY THESE #RAYBAN #SUNGLASSES TO ENTER RETWEET AND LIKE CHECK OUT https://tricktrades.com/ FOR ALL YOUR #DAYTRADING #EDUCATION $SPY $AAPL $TWTR $FB $NVDA $CAT #PROPERSTOCKSpic.twitter.com/H4gvLUY81O
Mar 11	Facebook sucks. Everyone smart enough to understand @zerohedge has probably already deleted it from their devices anyway. #Cuckerberg $FB https://www.zerohedge.com/news/2019-03-11/facebook-bans-zero-hedge …
Mar 11	How long do you think all the Top Holders of $FB stay cool with their random selection banning process of politicians and well respected news sources they themselves support, or consume? #deletefacebook
Mar 11	$ARYC on standby for Financials and expecting will be back over $1 very soon #ARYC is a #SiliconValley #biotech #trading at 11 pennies per share and is on a 2 year uptrend #pennystocks $bioaq $andi $fusz $drus $icbu $rbiz $amfe $alkm $aapl $fb $wmih $nflx $qprc $nwpo $siaf $leappic.twitter.com/wVDFK8qSyq
Mar 11	$VRRB ANYBODY PREPARED TO MISS THE NEXT $GOOGL, $AMZN, $FB $NFLX THE NEXT TECH EVOLUTION IS UNFOLDING RIGHT BEFORE YOUR EYE. THIS IS YOUR LIFE JACKET #NASDAQ UPLISTING JUST DAYS AWAY PROFITABLE, CASHFLOW POSITIVE OVER 545K PAYING USERS THIS IS ABOUT YOUR FUTURE $AAPLpic.twitter.com/RwrWHjy4Wc
Mar 11	$LRSV $HIPH $GNC Linkreservations Inc. announces new LinkResPet CBD product designed for horses, LALPINA CBD will be sold in General Nutrition Center (NYSE:GNC) http://www.cannagreed.com/2019/03/11/linkreservations-inc-announces-new-linkrespet-cbd-product-designed-for-horses-lalpina-cbd-will-be-sold-in-general-nutrition-center-nysegnc/ … $AAPL $MSFT $FB $AMZN $WMT $GOOG $INTC $SPY
Mar 11	Nomura breaks the silence around $FB with what we have been waiting for: an upgrade...Just too cheap...
Mar 10	got TronVegas? http://www.TronVegas.net $WYNN $MGM $AAPL $FB $NFLX $GOOG $CTSH $ADBE $TSLA $TRX #TRX #TRON @TRONbet @justinsuntron #ANTE @Forbes @binance #troncard $BTT @BitTorrent #BTT #GamblingTwitter #onlinecasino #Crypto #bitcoin #gaming #gamingcommunity #LasVegaspic.twitter.com/f78Wxg1KSy
Mar 10	I'm pretty sure most people don't even follow XLC, even though it carries 10% weight of the market and is comprised of $GOOGL, $FB, and $NFLX. $XLC setting up just below the 61.8% on the lifetime, using the 50% as support and moving the POC higher last week. >47.10 sends it,pic.twitter.com/EBpzezkdOz
Mar 9	$FB pretty amazing price action. Bear flag break at fib fan support. Tags upper fib fan resistance for possible wave 5 (see chart notes). Just bounced off fib fan support again. Thinking one more test of key level (wave b), then will look to short. pic.twitter.com/8TCLSrq8ob
Mar 9	1) Final thoughts on @eugenewei brilliant post after my original thread re: $FB. I respectfully think his framework falters upon application to videogames, especially multiplayer games. Relevant to $EA, etc. As I’ve written before, these franchises are more durable than believed
Mar 9	#FANG weekly chart update. $fb best weekly among four 176 is key. $amzn needs 6-8 weeks more consolidation. $nflx closed this week above downward trend channel still chance to go but/mayo/need consolidation here 366 is key for b/o. $googl critical here to avoid H&S need b/o 1184.pic.twitter.com/ykwxXMmrtC
Mar 9	$WINMQ is our next winner #lowfloat #pennystock @Windstream 42M OS 10 Million Float $13M Market Cap$5 Billion earnings last year $LFAP $SHMP $BIOAQ $NNRX $aapl $FUSZD $CYDY $FNMA $FB $JCP $SHLDQ $GGII $FB $AAPL $AMRN $shmp $fteg $brkk $vyst $pura $bpth $fnma $aaplpic.twitter.com/A4WJD02evQ
Mar 8	$TSLA Model 3 owners complaining on $FB of random "brake checks" where AP hits the brakes unexpectedly in V9. Apparently V8 felt safer. Not good for a "software company." pic.twitter.com/EscSuD9LAO
Mar 8	I learned something new today on Facebook's Investor Relations site. $FB pic.twitter.com/ECE6yUL1MW
Mar 8	Tech Review 1) 5 Myths About 5G, 2) Alibaba $BABA in the U.S. (video), 3) Investing, 4) ICYMI Tech News https://www.domainmondo.com/2019/03/tech-review-1-5-myths-about-5g-2.html … $AAPL $GOOGL $FB $MSFT #technology #stocks #investors #Alibaba #5Gpic.twitter.com/8ho0qvBcBF
Mar 8	Can't stop thinking about this - thx @Act_tw0 . $GOOGL separated into 1) Search, 2) GCP/GSuite, 3) Chrome/Android/Display Ads, 4) Youtube and 5) Waymo would be worth a lot. Same for $AMZN and $FB disaggregated. Makes one see regulatory "risk" in a different light! https://twitter.com/Act_tw0/status/1104141470003535872 … I actually think spinoffs at $googl and $amzn could highlight sum of the part…
Mar 8	The biggest risk is not taking any risk. $FB pic.twitter.com/z6HXJiv0Ah
Mar 8	$VRRB, VERB Technologies Inc. Disruptive Patent-Pending Interactive Video Technology Just Completed Roadshow With AGP Investment Bankers Days Away From NASDAQ Listimg Partners $MSFT $CRM $FB $SAP $ORCL $ADBE & more Sr Salesforce Exec To Join $VRRB, Work For SHARESpic.twitter.com/RozDiDzDKN
Mar 8	FAANG stocks get rejected at the 200 DMA. $FB $AAPL $AMZN $NFLX $GOOGLpic.twitter.com/PDoyEby83i
Mar 8	Nightly Watch-list March 8 2019 ---> $FB $ROKU $KR $COST https://goo.gl/fb/33GLCb #trader #pennystocks #watchlists
Mar 7	No. After seeing Q's link to Bing about $FB, they are not going to give it up that easily. This coordinated push to throw Zuckerberg under the bus could be a precursor for him to impose immediate draconian censorship measures in the wake of the incoming tactical nuke. #DECLAShttps://twitter.com/StormIsUponUs/status/1103790555547332609 … Fake news are sacrificing Zuckerberg to contain the emerging…
Mar 7	$vrus Yes! So many updates within the last 2 weeks and plenty more coming very soon! $tlry $etfm $bpth $trsi $ldsi $blsp $shmp $shmn $adny $vyst $apha $nbev $acb $ogrmf $mnga $tops $msft $amzn $fb $vyst $cmgo $brkk $grcu $innd $cgc $vshc $rmrk $bbda $vrus $leashttps://twitter.com/JCG917/status/1103822622125629441 … Go $VRUS ! https://twitter.com/rrr1sr/status/1103793102790127616 …
Mar 7	Busy day on #countdown @foxbusiness talking #stockmarket selloff on #europe concerns, US #China #Trade #facebook #privacy pivot $fb #PharmaBro Shrekli is back! Talking #Huawei & #Tesla $tsla #SpaceX #marijuana @elonmusk with @cgasparino took some work! pic.twitter.com/0tHyYeEwDN
Mar 7	+28 POINTS Called out! Come Catch the Plays with @RockSolidTrader & @cml41987 We Break Down The Plays Too~ Live! $GWRE +5 $FB +3 $FIVE +1.50 $SPY +1.30 $TWLO +1 $AAPL +1 $TSLA +13.75 $ADSK +1.40 Stopped $NVDA +.75 $TWTR +.20pic.twitter.com/uvJd2NuK4D
Mar 7	Once again, the public communications utility otherwise known as Facebook is deciding what you are allowed to say on it. $FB is the enemy of the people. #LifeLoghttps://www.theverge.com/2019/3/7/18255107/facebook-anti-vaccine-misinformation-measles-outbreaks-group-page-recommendations-removal …
Mar 7	Long $FB https://twitter.com/cnni/status/1103642465247133697 … Queen Elizabeth II just posted on Instagram for the first time https://cnn.it/2EFCx1v pic.twitter.com/DLy95D6hLm
Mar 7	“When you look at the track record of how Facebook has built its business, privacy really runs counter to the DNA of the company.” @themotleyfool Senior Analyst, @TMFJMo, joins #CheddarLIVE to discuss Mark Zuckerberg’s plan to shift $FB focus to user privacy. pic.twitter.com/myu21iMJTr
Mar 7	.@JimCramer and @marKatRoss are talking $FB, #StockoftheDay $KR and more at 10 EThttps://buff.ly/2H2KRw1
Mar 7	$WINMQ is our next winner #lowfloat #pennystock @Windstream 42M OS 10 Million Float $LFAP $SHMP $BIOAQ $NNRX $aapl $FUSZD $CYDY $FNMA $FB $JCP $SHLDQ $GGII $RETC $NWBO $IVITF $FB $AAPL $AMRN $shmp $fteg $brkk $vyst $pura $fnma $aapl #pennystockspic.twitter.com/kHxOCCl6i4
Mar 7	Join us ⁦@FoxBusinessAM⁩ ⁦@AshWebsterFBN⁩ ⁦@CarrascoTV⁩ ⁦@BIGEYEDWISH⁩ $FB #facebook #privacyconcerns #LittleFridaypic.twitter.com/J5WamRxxjh
Mar 7	Zuckerberg says Facebook sees its future in intimate online chats https://reut.rs/2TzfiQ8 via @ReutersTV $FB pic.twitter.com/VJA5VTjHwc
Mar 7	Mark Zuckerberg is the grandson of David Rockefeller. He was hand-reared by the Deep State to play the role as CEO of $FB simply to occupy a seat of power while globalist kingpins harvested & nefariously stored our most intimate private details for over a decade. #DeleteFacebook
Mar 7	This is consistent with our Facebook, Inc. $FB Reality Check report from January and February, 2019, in which we point out the logical conclusion: Mark Zuckerberg committed securities fraud on January 30th by lying to investors that Facebook was "growing." https://www.marketplace.org/2019/03/06/tech/exclusive-look-numbers-showing-users-leaving-facebook-by-the-millions …
Mar 6	Buying $10k $BTC a week vs launching $FB coin. @jack >> Zucks
Mar 6	Zuckerberg says Facebook's future is going big on private chats https://reut.rs/2TzfiQ8 via @ReutersTV $FB pic.twitter.com/UZsNY626YD
Mar 6	$VRRB: I'll be awake during pre-market---closing in on #NASDAQ uplist date. Expect the following sequence: merger with Sound Concepts any day now likely S-1 Immediate uplist to #NASDAQ will trade as $VERB on the #NASDAQ $MSFT $FB $TWTR $CSCO $AAPL $ZNGA $ORCL $ADBEpic.twitter.com/sA7RHRi127
Mar 6	$FB - Here is a really dominant business, currently hated by most; trading at a PEG ratio of just 1. Historically, an investment in growth stocks at 1 PEG has provided stellar long-term returns. Chart suggests worst/mayo/be over - I've got a position. pic.twitter.com/quvTsRKBj9
Mar 6	$FB 60 min bull pennant going into close pic.twitter.com/jybY1Yj4S1
Mar 6	#Facebook $fb #Zuckerberg moving to encrypted messaging across ALL platforms and the future is more focused on #Private sharing than public sharing #technology #socialmedia
Mar 6	got TronVegas? http://www.TronVegas.net $WYNN $MGM $AAPL $FB $NFLX $GOOG $CTSH $ADBE $TSLA $TRX #TRX #TRON @TRONbet @justinsuntron #ANTE @Forbes @binance #troncard $BTT @BitTorrent #BTT #GamblingTwitter #onlinecasino #Crypto #bitcoin #gaming #gamingcommunity #LasVegaspic.twitter.com/WqsuaXr9o4
Mar 6	$VRRB: THE COUNTDOWN IS ON; I CAN'T WAIT UNTIL THEY SPRING THAT MERGER AND UPLIST PRESS RELEASE ON EVERYONE OUT OF THE BLUE..BE LIKE KABOOM! IT COULD COME ANY DAY, ANY TIME NOW $ORCL $MSFT $AMZN $SIRI $HMNY $BOXL $PCG $SXTC $AMD $TSLA $MU $JD $BAC $CZR $CSCO $VALE $FB pic.twitter.com/z3kd9U3StU
Mar 5	$WINMQ $WIN is our next winner #lowfloat #pennystock @Windstream 42M OS 10 Million Float $LFAP $SHMP $BIOAQ $NNRX $aapl $FUSZD $CYDY $FNMA $FB $JCP $SHLDQ $GGII $RETC $NWBO $IVITF $FB $AAPL $AMRN $shmp $fteg $brkk $vyst $pura $fnma $aapl #pennystockspic.twitter.com/lhOKdO9iyO
Mar 5	Very choppy but good to see the team still get some nice trades off. Especially $GE (400%+) & $TSLA (250%+) right off our WL & our resident $TSLAQ was all over it! Also started some $BA $NFLX $FB $SPY $SPX $JPM #OPTIONS #SMALLCAPS #OTC Free Trials —> https://www.utrequities.com pic.twitter.com/L2ghoFw13p
Mar 5	+24 Well Earned Points Today! Want To Learn How To Trade? Check Us Out! @RockSolidTrader & @cml41987 $NFLX +4.15 $ROKU +2 $BA +1.25 $NVDA +1.55 $TSLA +11 $FB +3.10 $SQ +.66 STOPPED $BABA +.50pic.twitter.com/jte9IihTTr
Mar 5	$Fb Day#1 lead into a great Day#2. I give and active plan each day that can have u “Net money”. Get a process pic.twitter.com/srveDZm0Q5
Mar 5	IF - and this is a BIG if - $fb can take over 172.5 by tmr,/mayo/see 174 176 and possibly all the way to 184 in March.... but let's see how it goes.... https://twitter.com/option_snipper/status/1103021256666943490 … these FB 167.5c now at 4.1 from 2.08 if you still have any.... mar15 170c now at 3.3 from 1.79 very nice win! remember to progressively lock gains.... https://twitter.com/option_snipp…
Mar 5	$NYMO - quite apparent that only a few stocks are carrying the Mkts.. Incl. $FB , $GOOGL among others.. as Breadth clearly continues to decline... imo it smells of distribution. $SPX $SPY $NDX $QQQpic.twitter.com/x2Gijjj5FT
Mar 5	$VRRB: CEO RORY CUTAIA OWNS 30% OF THE COMMON SHARES HIS INTEREST ARE 100% ALIGNED WITH THE SHAREHOLDERS MERGER AND #NASDAQ UPLISTING ANY DAY NOW $ORCL $MSFT $AMZN $SIRI $HMNY $BOXL $PCG $SXTC $AMD $TSLA $MU $JD $BAC $CSCO $VALE $FB pic.twitter.com/5E1C9OjwWv
Mar 5	$FB cup above 200 MA pic.twitter.com/7bKVSI4sVz
Mar 5	$FB BULL SWEEPERS PRESS ..
Mar 5	Long $FB https://lnkd.in/gQfSrXT
Mar 4	$FB calls pic.twitter.com/HonrJvKdJW
Mar 4	These 3 conglomerates have a total market cap of $1.651 trillion: $FB: $477B $JPM: $341B $AMZN: $833B With a market cap of only $67B, Bitcoin isn’t even close to its potential. It’s not a matter of if, but when we will be talking about a one trillion dollar market cap for $BTC.
Mar 4	Wall Street has FANG fever and @AriWald says there are two names that could see a bigger breakout $FB $AMZN $NFLX $GOOGLpic.twitter.com/JqcjpT6OEk
Mar 4	FANG has Wall Street in a frenzy, and most analysts think these stocks could roar higher $FB $AMZN $NFLX $GOOGLpic.twitter.com/M4EsYfyvuk
Mar 4	got TronVegas? http://www.TronVegas.net $WYNN $MGM $AAPL $FB $NFLX $GOOG $CTSH $ADBE $TSLA $TRX #TRX #TRON @TRONbet @justinsuntron #ANTE @Forbes @binance #troncard $BTT @BitTorrent #BTT #GamblingTwitter #onlinecasino #Crypto #bitcoin #gaming #gamingcommunity #LasVegaspic.twitter.com/jJ3DcIphI2
Mar 4	$VRRB If U R Not #INVESTING in @VerbTech_Co , soon 2 B $VERB WITH THESE NAMES TIED 2, IN 1 WAY OR ANOTHER, U WILL PAY MUCH HIGHER PRICES SHORTLY. #CRM $MSFT $ADBE $SAP $IT $ORCL $FB $LUV $JPM $SHOP #MARKETO #INSTAPAGE #INSTAGRAM #NETSUITE #MAJORTOM @majortomagency #GETTYIMAGESpic.twitter.com/bqxvVvZPvP
Mar 4	in this episode, ⁦@aaronjsallen⁩ and i speak with ⁦@BluegrassCap⁩ about standards, ratings, and status. enjoy! $mco $it $yelp $ea $nlsn $fb $goog $trip post re: $mco from a while back (no paywall) https://www.scuttleblurb.com/mco/ https://itunes.apple.com/us/podcast/scuttleblurb/id1443244539?mt=2#episodeGuid=tag%3Asoundcloud%2C2010%3Atracks%2F584848560 …
Mar 4	Either way this happens, bc in the world of networks, the power of permissionless, bottom-up innovation always overwhelms permissioned, top-down innovation. $FB could just be the catalyst, helping itself & many Web 2.0 companies to avoid mistakes of days past.
Mar 1	Last two #TalkingTechnicals did 2000k views! https://youtu.be/STFzXDCTx8I This week we discuss $SPX top, identifying low risk entry points, where to place stops & trading bear flags using $APHA $EET $FB & $SPYpic.twitter.com/NRVMyy1PWh
Mar 1	$VRRB: NEXT WILL BE HUGE; I JUST CAN'T WAIT UNTIL THEY SPRING THAT MERGER AND UPLIST PRESS RELEASE ON EVERYONE OUT OF THE BLUE..BE LIKE KABOOM! IT COULD COME ANY DAY, ANY TIME NOW $ORCL $MSFT $AMZN $SIRI $HMNY $BOXL $PCG $SXTC $AMD $TSLA $MU $JD $BAC $CZR $CSCO $VALE $FB pic.twitter.com/ZUoBT6FsB5
Mar 1	hey @facebook when $FB/$BTC trading pairs? ... asking for some friends
Mar 1	$VRRB: Verb Technology Inc, BLAZING A TRAIL TO #NASDAQ Expect the following sequence: merger with Sound Concepts any day now likely S-1 Immediate uplist to #NASDAQ will trade as $VERB on the #NASDAQ $MSFT $FB $TWTR $CSCO $AAPL $ZNGA $CRM $AMZN $QCOM $VALE $NVDApic.twitter.com/PhRcbgkGNG
Mar 1	One billion users coming to TRON. $WYNN $MGM $AAPL $FB $NFLX $GOOG $CTSH $ADBE $AMZN $TSLA $TRX #TRX #TRON @TRONbet @TronVegasOnline @allbet10 @justinsuntron #ANTE @PoppyPOS @Forbes @binance #troncard $BTT @BitTorrent #BTT @ante @TRONbet @TRXcirculation @justinsuntron @coindeskhttps://twitter.com/justinsuntron/status/1101418287030722561 … We will announce a plan to bring 1 billion #BitTorrent eco…
Mar 1	$nflx $googl $amzn better than $aapl $fb so far this morning.... as i said amzn very strong resistance above off the down-pressuring upper boll on daily chart. nflx narrowing consolidation and need to get back above 364. googl strongest technical set-up and b/o key 1137 resist.
Mar 1	Excited to be launching the Communications vertical @Hedgeye this morning! $NFLX $FB $GOOG $DIS $ROKU $LYV $DISCA $AMCX $CBS $VZ $T $TMUS $CMCSA $DISH $CHTR $ATUS $AMZNpic.twitter.com/lvBu7e5rc9
Feb 28	looking at #FAANG monthly chart and weekly chart, very surprisingly (as i did not expect this), $googl has the best chart weekly and monthly chart. $nflx monthly not bad at all but how it concludes this week will be key. $amzn $fb needs time but amzn slightly better. $aapl worst.
Feb 28	FANG (Equally weighted $AMZN $FB $GOOGL $NFLX) white line $SPY yellow line $IGV (Software / Tech) green linepic.twitter.com/I2hHVZorSq
Feb 28	Portfolio summary - Feb-end Holdings - $ALGN $BABA $BZUN $DOCU $FB $HDB $HUYA $IQ $MELI $NFLX $NIO $PYPL $SHOP $SQ $STNE $TME $TWLO $WB $ZUO $TCEHY 1833 and 6060 in HK Portfolio performance = +27.63% YTD vs. +11.08% for $SPX No hedges in place.
Feb 28	$FB New York Requests Documents From Facebook, Apps On Data Sharing – WSJ https://www.wsj.com/articles/new-york-requests-documents-from-facebook-apps-on-data-sharing-11551373115?mod=searchresults&page=1&pos=1 …
Feb 28	Typical behavior from these billion dollar corporations. FUD crypto when the price is high and enter once prices are affordable to accumulate Keep in mind all these companies have shareholders to impress... Short $FB Long $BTChttps://twitter.com/TheBlock__/status/1101162219318980609 … Facebook is reportedly talking to crypto exchanges about listing its coin https://www.theblockcrypto.com/tiny/fac…
Feb 28	Some Facebook content reviewers in India complain of low pay, high pressure https://reut.rs/2Ejkeio by @MunsifV @peard33 $FB pic.twitter.com/8uvzVVvIkd
Feb 27	$GHHC: THE COMPANY IS RELEASING BIG CORPORATE UPDATE THIS WEEK FLOAT=103M 45% INSIDER OWNERSHIP GONNA BE A FREAKING SPACE ROCKET SHORT TERM TARGET .20++ $ARYC $BRKK $VYST $ONCI $AHIX $CVSI $FNMA $FMCC $CELZ $SFOR $CBIS $HIPH $ARSN $SIRI $VATE $HMNY $FB $FUSZDpic.twitter.com/e9kNJfgbQm
Feb 27	$FUSZD Last 2 #Companies @VerbTech_Co Has Did Deals With If U Haven't noticed @Shopify #Shopify $SHOP & @GettyImages #GettyImages #Gartner @Gartner_inc Has Noticed the Future, Have U #Investors of the #Stockmarket https://twitter.com/crabbermike/status/1099490035659915264 … #TechTrends #Flickr #LinkedIn $IAC $IT $FB pic.twitter.com/1u9Rr1k2mX
Feb 27	Breaking: Social media is still teeming with freaks. $FB pic.twitter.com/J9bejvMYtM
Feb 27	Exactly like what I said pre market today.... $$ out of $nflx for a rotation into $amzn which sees bottom reversal today.... super strong and best chart among FAANG.... $aapl $googl $fb none is ready... need more time... https://twitter.com/option_snipper/status/1100759542537904129 … $amzn best chart among FANNG at this point.... see if rotation starts with $ out of $nflx.... $fb need to b/o 166 …
Feb 27	Do you like that they record your conversations when your phone is in your pocket? Do you like that they track your location and your browser activity even if you delete the $FB app? That is only the tip of the iceberg.
Feb 26	Some of todays most active stock options 2.26.19 $NIO $AAPL $BBBY $ROKU $BAC $FB $CTL $GM $JDpic.twitter.com/YZBxWegHm6
Feb 26	Michael Burry's Scion Asset reported 16 stock holdings with a total value of $103M as of 12/31/18. 80%+ of portfolio is put in the top 10 holdings: $CPLG $ALEX $FPH $DIS $TLRD $FB $GOOGL $CLF $GME $SPWH. No activity to report since it is the 1st filing since 2016.
Feb 26	I had a chance to talk to @kagisobond, Head of Investing at the Comcast Ventures Catalyst Fund. We discuss flagging the Fyre Festival in DD, AA founders under-negotiating 90% of the time, and a Washington Post article suggesting $FB is "psychopathic." https://moguldom.com/ghogh/kai-bond-episode-46/?utm_source=social_button …
Feb 26	$GHHC: THE COMPANY IS RELEASING BIG CORPORATE UPDATE THIS WEEK FLOAT=103M 45% INSIDER OWNERSHIP GONNA BE A FREAKING SPACE ROCKET SHORT TERM TARGET .20++ $ARYC $BRKK $VYST $ONCI $AHIX $CVSI $FNMA $FMCC $CELZ $SFOR $CBIS $HIPH $ARSN $SIRI $VATE $HMNY $FB $FUSZDpic.twitter.com/Qar8H7GGXa
Feb 26	$FUSZD: ROCKING AND ROLLING BABY. SOON FOLKS WILL BE SAYING i WATCHED VERB TECHNOLOGY ON IT'S WAY TO THE #NASDAQ AND DIDN'T BUY A SINGLE SHARE ...MISSED $AMZN $NFLX AND $FB ALSO DO NOT LET IT BE YOU pic.twitter.com/4IPzjzVVoh
Feb 26	$FUSZD Word is Spreading on #WallStreet #stockstowatch soon to Be Trading as $VERB #Gamechanger $AMZN $AAPL $ADBE $AMD $BIDU $BABA $BTC $BITC $CRM $ETSY $FB $GE $INTC $IBM $IT $JD $JNJ $MSFT $MU $NOK $OSTK $PAYC $QQQ $QCOM #NVDA #SIRI #NFLX $TSLA $GOOG $GOOGL $SAP $ORCL $JPM $Cpic.twitter.com/VrLF1LZVpp
Feb 25	$fb life vs. Real life - there should be a study pic.twitter.com/ly7tjdwHcB
Feb 25	some of the best trading i’ve seen is still coming from @UTR_Options room with @AsshatTrading @MysteryMan_777 @RiddlerTrades and @ChartShark28. $TSLA $FB $SPX. dudes nail it day in and day out.
Feb 25	VERB Technologies Inc., $FUSZD, 88% Buy Rating http://bit.ly/2URwDAQ Listing On NASDAQ Partners$MSFT $SAP $ORCL $FB $CRM $ADBE.... Acquiring Profitable MLM Co. With Over 550K Members and Growing Exponentially 1St Analyst Report Due Outpic.twitter.com/jQADFn6HVH
Feb 25	#Facebook Daily: $FB yellow support held, orange resistance failed to hold back. For now looks bullish... #FB #Socialmedia #tech $FANGS $FANGpic.twitter.com/igX7GrCyeL
Feb 25	$aapl $fb strongest this morning so far..... holding key levels strong and solid.... see if this trend continues in these two names.... https://twitter.com/option_snipper/status/1100054618980134913 … tech $$ rotation very obvious this morning.... big $$ flowing out of $nflx and going into $aapl $fb but not necessarily $amzn $googl. actually googl very weak and no reason playing it.... see if new …
Feb 25	tech $$ rotation very obvious this morning.... big $$ flowing out of $nflx and going into $aapl $fb but not necessarily $amzn $googl. actually googl very weak and no reason playing it.... see if new $$ pulling up $nflx again... it's been KEY mkt indicator since Christmas.....
Feb 25	Nice pop in this $FB 'Holy Grail" setup... pic.twitter.com/wBoGEERL2H
Feb 24	My mentor alerts a premarket trade of the day at 9am everyday. Check out the potential returns that could have been made for the month of January. I start out almost every morning with this trade. Check out the FREE webinar here: http://bit.ly/2GzjOYG $NVDA $CGC $HD $TLRY $FB pic.twitter.com/mswWT04sf6
Feb 24	$FB ... starting to set up quite nicely in a 'Holy Grail' setup here... looking for an upside reversal from this spot next week pic.twitter.com/b5ngVAMk2D
Feb 24	Rather disturbing $FB https://twitter.com/samschech/status/1098981978462961670 … A few seconds after the app finished measuring my pulse, I saw it pop up in the network traffic headed to Facebook: \"heartrate\":56,\" Here is the resulting story about how many popular apps are sending…
Feb 24	clearly, $fb $nflx $ba $baba all winning with substantial margin, while $aapl $amzn $nvda $tsla substantially lagged behind.... particularly, NVDA AAPL both big losers (can also mean potential room) keep in mind $comp $indu already passed over Dec3 levels yet far from Oct10 level
Feb 23	New York Governor Cuomo ordered the state to probe Facebook after a report that it has been accessing more personal data from other smartphone apps than was known https://reut.rs/2SQNpDw $FB pic.twitter.com/eKAzrboxBo
Feb 23	#Facebook has financial statements that #WallStreet dreams are made of. Profit margins are at 40 percent, free cash flow outperforms due to low capex, and annual growth exceeds 20 percent year-over-year. $FB #Cloud #stocks #stockmarket Read More: https://beth.technology/facebook-stock-too-good-to-be-true/ …pic.twitter.com/c1LTz8KAKF
Feb 23	Weight, blood pressure and pregnancy status: These are all things Facebook is reportedly collecting from smartphone users, leading NY Governor Cuomo to launch a probe into the company https://reut.rs/2SQNpDw $FB pic.twitter.com/EQDAo24OzK
Feb 22	Tech Review 1) Big Tech's Privacy Problem, 2) Amazon Air Expands (video), 3) Investing 4) ICYMI Tech News https://www.domainmondo.com/2019/02/tech-review-1-big-techs-privacy-problem.html … #tech #investing #StockMarket $FB $AMZN $GOOG $IBM #Facebook #Amazon #Google #GDPR #DataPrivacypic.twitter.com/ofMpy13v2n
Feb 20	Form 13d filed with the SEC last week showing current share holding of $SHLDQ largest shareholder: https://www.sec.gov/Archives/edgar/data/923727/000119312519036184/d673785dsc13da.htm … $amzn $fb $SGCP $FTPM $WWIO $MLHC $MMEG $WDGB $IMTV $MYLF $DRUS $VRUS $FUSZ $BIEL $rbiz $LIBE $AMFE $RSHN $EMPM $RGDL $OCLN $PBYA $TOMI $DIRV $BLSP $ggiipic.twitter.com/zfP5jVccb2
Feb 19	Some of todays most active stock options 2.19.19 $AAPL $JD $TGT $FCX $ELAN $FB $EBAYpic.twitter.com/YhwIsYSCqa
Feb 19	Walmart crushes earnings, Alphabet & Salesforce have payments envy & can Facebook really gain traction in AI? You have questions, Mac, @rongross144, & @TMFJMo have answers on today’s @MarketFoolery! https://www.fool.com/podcasts/marketfoolery/2019-02-19-walmart-delivers/ … $GOOG $FB $WMTpic.twitter.com/Bq6By1FqKE
Feb 19	$FUSZD: MERGER , #NASDAQ UPLIST NEWS IS IMMINENT ANYBODY REMEMBER $TLRY RUN $20.00-$300.00? $FUSZ WILL TRADE ON #NASDAQ AS $VERB WITH O/S ONLY 12.2M NO DEBT PROFITABLE, POSITIVE CASH FLOW HOTTEST, MOST DISRUPTIVE TECH IN YEARS $ORCL $MSFT $FB $SNAP $AAPL $AMZNpic.twitter.com/RjJuxciDRG
Feb 19	“For [ $FB, $GOOG & $AMZN ] their value comes from us — but it could eventually go back to the user, where they can control data and reap value.” @Melt_Dem, @XenBH + @guerreraf72 discussed crypto & the future of self-sovereignty at our most recent panel:https://medium.com/coinshares/are-the-next-so-called-faangs-hidden-in-the-crypto-collapse-88fe6a8bb57 …
Feb 19	Instagram now accounts for almost 1 in 5 marketing dollars spent on Facebook’s properties, according to Marin Software’s latest quarterly benchmark report. $FB https://www.marinsoftware.com/resources/benchmark-reports/reports/q4-2018 …pic.twitter.com/9xBSId5Kn9
Feb 19	Seeing a very nice 'HOLY GRAIL' setup in $FB here... Look for this one to make a nice bounce off this spot as $FB tests and holds the the 20 day MA after printing a strong #PowerEarningsGap 2 weeks agopic.twitter.com/Ttr2ZUIhTo
Feb 19	1) Best article yet on AR. More convinced than ever that $GOOGL and $AAPL are going to dominate AR. And slowly coming to believe that both AR/VR are more of a risk than opportunity for $FB. Interesting to reflect on all this in the context of Zuckerberg’s email. https://twitter.com/WIRED/status/1096187330367578112 … Someday soon, every place and thing in the real world—every street, lamppost, bui…
Feb 18	Facebook breached data privacy and should be subject to a new regulator - UK lawmakers $FB pic.twitter.com/X5fBAtaOH6
Feb 18	David Tepper moved nearly $3B out of the market in Q4. Here are 5 stocks he took money out the most (estimated): $MU -$750M, $FB -$270M, $BABA -$220M, $LRCX -$170M, $TMUS -$110M. Learn more: https://hedgemind.com/hedge-fund-portfolios/David-Tepper …pic.twitter.com/ac2jkiwY9b
Feb 18	British lawmakers say Facebook needs regulation $FB pic.twitter.com/G7a7a8aBVo
Feb 18	New Zealand to target multinational digital firms such as Google, Facebook and Amazon with digital tax, extending a global effort to bring global tech giants into the tax net https://reut.rs/2DLRxue via @char_greenfield $GOOGL $FB $AMZNpic.twitter.com/TyAuenfX4s
Feb 17	so @PBratbyOfficial Called Long on $FB Live on #Twitter 25th January before #Earnings - Read the #Stocks #Trading Journal On @tradethefifth with link to original Signals Video >>HERE>>http://ow.ly/1eQH30nJgaf pic.twitter.com/hbfWbeurTq
Feb 17	Poll: Does anyone who currently works in the tech industry own Facebook stock? I'm finishing up my follow-up analysis on $FB this week and noticing a pattern of financial backgrounds being the only peeps who recommend the stock. Prove me wrong please! $FB $TWIT $SNAP #Facebook
Feb 16	$FB at support and mid BB. Bearish engulfing on weekly. pic.twitter.com/X71wJ7633B
Feb 15	Some math for ya. Updated U.S. Duopoly #s. IAB released '18 Q3 industry #s so we can now use $GOOG, $FB 10Ks to estimate it out. Google and Facebook took a whopping 83% of incremental spend in Q3 '18 which nets out to 81% of the growth for the first three quarters of 2018. pic.twitter.com/7NUNklOnui
Feb 15	$FB weekly going into close. Bearish engulfing below 50 MA pic.twitter.com/tfvAOD53zA
Feb 15	$FB - "A young company, one that is fifteen years old next month, which has grown at a startling, breathtaking pace, that has undoubtedly made mistakes, and is now entering a new phase of reform, responsibility, and change." https://www.facebook.com/facebookbrussels/videos/vb.287739491272583/394330767969122/?type=2&theater …
Feb 15	$FUSZD, VERB Technologies 100% BUY RATING TOP 1% OF ALL STOCKS NASDAQ UPLIST THIS MONTH PARTNERS: $MSFT $AAPL $GOOG $CRM $SAP $FB $ORCL $ADBE AND MORE http://bit.ly/2URwDAQ Nice Try Shorty but you will Only Take My Shares....pic.twitter.com/A5C9RZbCB7
Feb 15	when was the last time $AAPL $FB $GOOGL $AMZN all down and S&P up over 0.7 ?
Feb 15	$FB 60 min support to watch. Bearish signals on other time frames pic.twitter.com/jpbsMFsOOh
Feb 15	Facebook is desperate to get DAU and MAUs up. I know I am not subscribed to these types of email alerts as this is the first one I've received in years. Is $FB altering notification settings on accounts in order to get users to login to their platform? @FTCpic.twitter.com/BGG7wNsleO
Feb 15	A perfect illustration as to why Brits want to get the hell out of the EU. #Brexit $TWTR $FB https://futurism.com/the-eu-agreed-on-the-final-text-of-a-meme-ban?utm_source=Digest&utm_campaign=c4ae58c728-EMAIL_CAMPAIGN_2019_02_14_06_33&utm_medium=email&utm_term=0_03cd0a26cd-c4ae58c728-246870789&mc_cid=c4ae58c728&mc_eid=64eb69d242 …
Feb 15	A Moving Average Backtest On Facebook http://www.newtraderu.com/2018/12/21/a-moving-average-backtest-on-facebook/ … $FB
Feb 15	$FUSZD: NEWS JUST OUT~~VERB Announces the Release of Tagg Video Real Estate Sales Mobile App HOLLYWOOD, CA – #IPO $AAPL $TSLA $FB #largecap #smallcap #microcap #USD #EUR #GBP #JPY #AUD #NZD #CAD #forex #Fed #FOMC #Yellen #interestrates #ECB #Draghi #401K #retirement #debtpic.twitter.com/VZDP1Le6yY
Feb 14	Posted the Q4 letter to the blog: http://www.biremecapital.com/blog Discusses $AAPL $FB $BAYRY
Feb 14	+47 Points! A lot of Great Setups Today! Come Trade With Us In Our Live Trading Room @RockSolidTrader & @cml41987 $ROKU +1.25 $AMZN+23 $NFLX+10.50 $NVDA+1.65 $TWLO +1.40 $GS +1.50 $UNH +2.50 $FB +1.15 $SHOP +1.65 Scalps $TSLA +1.85 $AMD +.26 Stopped $BABA +.42 #RampUpTradingpic.twitter.com/lTfzI0Gg7L
Feb 14	FTC in talks with #Facebook $FB over record multibillion-dollar fine https://seekingalpha.com/amp/news/3433700-report-ftc-talks-facebook-record-multibillion-dollar-fine …
Feb 14	'The U.S. government and Facebook are negotiating a record, multibillion-dollar fine for the company's privacy lapses' -Washington Post $FB https://pro.benzinga.com @benzinga
Feb 14	$FUSZD MOST DISRUPTIVE TECHNOLOGY IN YEARS MERGER WITH PROFITABLE CO. BY EOM #NASDAQ UPLISTING ALREADY INTEGRATED AND PARTNERED WITH @Microsoft @Oracle @Adobe @salesforce and many others O/S=12.2M 52 WK HIGH=$46.00 $MSFT $ORCL $ADBE $INTC $VALE $WMT $FB $SNAPpic.twitter.com/pSxjS3nFcK
Feb 14	Pat Dorsey - Dorsey Asset Management posiciones en cartera a 31.12.2018 $FB $GOOGpic.twitter.com/tDvxFM3xjX
Feb 14	1) $FB. Fascinating 2015 email from Zuckerberg advocating the acquisition of the game engine Unity. Focused on the importance of AR/VR as a way to eliminate their “vulnerability” to $GOOGL and $AAPL.https://twitter.com/lucasmtny/status/1095861887588229120 … Facebook mulled a multi-billion-dollar acquisition of Unity, according to @blakejharrisNYC’s upcoming book. Here’s the 2,500-word email Zucke…
Feb 13	How many #bears are ready to see something like this? #meltup #fake #notreal $SPX #ES_F $ES_F $ES $SPY $SVXY #VIX $TVIX $UVXY $VXXB $VIX $VVIX $OEX $XHB $UPRO $SPXL $SPXS $EDC $EDZ $QQQ $NASDAQ $NDX $NQ $AAPL $AMZN $FB $NFLX $BA $TSLA $JPM $BABA $BAC $GOOG $GOOGL $WMT $XOMpic.twitter.com/OyRWFoGX0Y
Feb 13	TODAY'S ORDER FLOW SENTIMENT IN ACTIVE NAMES: $AAPL $LLY $CVE $MU $FB $ATVI $NVDA $FB $ATVI $TWTR $BAC $SNAP $CGC $TSLA $AMZN $AMD $TWLO $FCX $CSCO $BABA $BApic.twitter.com/VFBatDVim4
Feb 13	Updating My Thoughts on Facebook - $FB https://www.gurufocus.com/news/814508/updating-my-thoughts-on-facebook …
Feb 13	How many times do you have to click "UNSUBSCRIBE" on the $FB email notifications before they actually remove you?! !! Short $FB !!
Feb 13	$FUSZD NEWZ OUT! VERB ’s TaggCRM Interactive Video-Based Mobile App Now Available in Apple, $AAPL App Store and Google, $GOOG, Play Store http://bit.ly/2ti4O99 NASDAQ LISTING THIS MONTH PARTNERSHIPS WITH $AAPL $MSFT $CRM $ORCL $SAP $FB $ADBE $GOOG... SHORT SQUEEZEpic.twitter.com/0oIPaAGr4T
Feb 13	$FUSZD NEWS OUT THIS MORNING NEW VERB Technology #TaggCRM app now available in both $AAPL #iTunes Store and $GOOGL Play store $FUSZD will be listed as $VERB on the #NASDAQ by EOM $AMAZN $FNMA $QCOM $EBAY $TWTR $FB $SNAP $TSLA $CVSI $VALE $BAC $WMT $WFC $JCP $HBANpic.twitter.com/gil8vFyjr3
Feb 13	13d out after hours $SHLDQ looks great!! #Sears on all radars today $BGFT $WDBGD $KATX $NOUV $SHLDQ $RNVA $MSPC $HPIL $CSOC $SHMP $NSAV $ACB $SGCP $ZNGY $DRUS $BLSP $SBES $AAPL $TSLA $FB $DSCR $MSFT $BGFT $DMHI $LVGI $AMZN $BIOAQ $FUSZ $MGTI $BRK.B $NNRX $HRI $TXHE $VYST $APYPpic.twitter.com/ZSevRLSSHa
Feb 12	% Above 52-week Low... $FB: +34% $AAPL: +20% $AMZN: +25% $NFLX: +55% $GOOGL: +15% % Below All-Time High... $FB: -24% $AAPL: -27% $AMZN: -20% $NFLX: -15% $GOOGL: -13%
Feb 12	UPDATE: GDPR & ICANN WHOIS - EPDP "Final Report" OR “Phase 1 Interim Report”? https://www.domainmondo.com/2019/02/news-review-epdp-draft-final-report-to.html … $VRSN $GDDY $TCX $FB #DomainNames #domains #NetGov #trademarks #infosec #CyberSecurity #DataProtection #dataprivacy #GDPR #ICANNpic.twitter.com/msclPWR3MG
Feb 12	good evening. here is a $FB trade taken by many http://tricktrades.com members today. beutiful off daily levels, good for 140% using the B.O.S.S strat, or $3.50 p/s with simple equities, using our stratergy. haters, go hate, were the real deal. join us today, start your journeypic.twitter.com/tbPvovZn4J
Feb 12	$GHHC CHANGE MEANS DOING SOMETHING DIFFERENT #millionairemindset GET IN THE WINNER EARLY, STOP MISSING OUT CLICK THE PIC BELOWDIFFERENCE MAKER #WEALTHBUILDER $CELZ $SIRI $CVSI $FB $TWTR $FNMA $FMCC $NWBO $AMRN $BIEL $ONCI $VYST $SHMP $ATWT $LFAP $HIPH $BRKK $NNRX
Feb 12	$GHHC #millionairemindset $NFLX $FB #pennystockspic.twitter.com/o460PQ1XQ4
Feb 12	Every morning $FB, $AAPL, $AMZN almost always seem to open higher and then drift down...a bad pattern...
Feb 12	$FB - "Now 99% of the ISIS and Al Qaeda content that we take down, our AI flags it, removes it before people see it."
Feb 11	I concur, sir. Some MSO's will be $FB and others Friendster / MySpace; the winners will be massive but that probability is being discounted more now vs 4-5 years ago in . FWIW I do believe there will be plenty of zero-to-hero runs; but they/mayo/be brewing in https://twitter.com/ViciousTrading/status/1094628125462253569 … How on earth can one say buying US MSO’s now is like buying Camopy, Aurora …
Feb 11	MONDAY'S ORDER FLOW SENTIMENT IN ACTIVE NAMES: $AAPL $NVDA $BA $TSLA $FB $SNAP $TWTR $ATVI $MU $SQ $BAC $NFLX $AMAT $AMD $MRK $EA $MSFT $ACB $GILD $CTL $BMY $BABA $DIS $CRM $JDpic.twitter.com/RZaWSQ6M6c
Feb 11	$KRFG nice hits! $100,000,000 revs Chinese merger in the works, hearing we are SUPER CLOSE TO BEING FINALIZED! THIN L2 .01-.05+ could possibly happen SHORT TERM for 10-50 BAGGER. $KRFG $shmp $vyst $lfap $nnrx $fb $tsla $ea $fnma $coop $avxl $aryc $coho $byoc $tsla #stockspic.twitter.com/169Mrgadw8
Feb 11	$FNHI $LEA $GPC $AZO $LKQ Top 5 Auto Parts Retailers To Consider Buying This Year: Franchise Holdings International, Lear Corporation, Genuine Parts Company, AutoZone Inc and LKQ Corporation http://www.otcinsider.com/top-5-auto-parts-retailers-to-consider-buying-this-year-franchise-holdings-international-lear-corporation-genuine-parts-company-autozone-inc-and-lkq-corporation/ … #autosales #autopa…
Feb 11	$FB showing multiple resistances with multi time frame analysis: .786, monthly mid BB, weekly 50 MA and outside BB #TrendSpiderpic.twitter.com/Hg1a2lennz
Feb 8	Facebook is in such early innings of monetizing Instagram. Experiences, luxury products, high end restaurants and beverages. $FB
Feb 8	$FB Facebook entering the blockchain space #AI #fintech #banking #finserv #cryptocurrency #DigitalTransformation #banks #blockchain #regtech #Insurtech @MikeQuindazzi @FGraillot @topcybernews @socialfave @d_zimnoch @SilvelloAndreahttps://drumup.io/s/YCJKhE
Feb 8	$FUSZD, The #NASDAQ Clock Is Ticking. Ringing the NASDAQ Bell This Month! Partnered with: $MSFT, $CRM, $ORCL, $FB, $SAP, $IT, $ADBE, $AAPL and more! Check out this ground breaking technology! And Just Look At Their Accomplishments so far! http://www.nfusz.com pic.twitter.com/EUwO8CMitj
Feb 8	$FUSZD: UP AND RUNNING..NASDAQ BY EOM HUGE OPPORTUNITY HERE nFUSZ WILL TRADE ON THE #NASDAQ UNDER TICKER #VERB THE COUNTDOWN IS ON #VERB ON @VerbTech_Co $FUSZ $ORCL $MSFT $AAPL $QCOM $SIRI $INTC $ADBE $CVSI $FNMA $FMCC $JCP $GERN $EBAY $TWTR $FB pic.twitter.com/mDqRt9Rxih
Feb 8	Social distortion? Twitter tanking after shaking up how it measures users on the platform, here’s what traders think it could mean for the social stocks $TWTR $FB $SNAPpic.twitter.com/3iiwE82Ygv
Feb 8	Some of the biggest names in tech — including $AAPL, $FB, $MSFT, and $AMZN — posted earnings this week. Let’s just say the crowd isn’t going wild. See for yourself.pic.twitter.com/LgByJ90iyt
Feb 8	$FUSZD ON THE ROAD TO THE NASDAQPURE #UNICORN WHEN IS THE LAST TIME YOUR OTC TICKER UPLISTED TO THE BIG BOARDS $FUSZD IS THAT RARE THING, THAT UNIQUE #OPPORTUNITY #WEALTHBUILDER $ORCL $MSFT $AAPL $TWTR $SNAP $FB $QCOM $INTC $CSCO $AMZN $NFLX $CVSI $ACB $CRON $BAC $JCP pic.twitter.com/P2Ze2GoixP
Feb 8	$FUSZD $VERB @VerbTech_Co Every Fortune 500 Company Will Need This Technology!!! #money #CRM #NASDAQ #pennystock #Pennystocks #StockMarket #investing #Finance #stockstowatch #OTC #Stock $AAPL $amzn $msft $fb #netflixandchill #Sales #Marketing #RealEstatehttps://twitter.com/VerbTech_Co/status/1093223715310051328 … Record it, drag it, and tagg it. #interactivevideo #taggyoureit #verb Make yours for…
Feb 8	Facebook toughens rules governing political advertisements in India ahead of election https://reut.rs/2DoyRke by @sankalp_sp $FB pic.twitter.com/CqXx874Naf
Feb 7	$FB that's one heck of a gap to fill pic.twitter.com/o4xo9Ar6kj
Feb 7	$UPIN 2 brothers took over from New York. Mr Rex Chiu holds a degree in finance from St Francis College, New York. background finance trade officer. & Tony Chiu holds a major degree in marketing from Oklahoma Christian College. last position was for import/export firm. $vyst $fb pic.twitter.com/IuUn2kUSlh
Feb 7	$UPIN ANDREW HILFIGER in quarterly report from today, TOMMY HILFIGERS BROTHER. also SAMS CLUB is in there also, check image below. 2 brothers from New York took over $UPIN 115M OS/6M FLOAT with CEO holding 87% of OS with 100M shares. $shmp $vyst $nnrx $fuszd $coop $lctz $fb pic.twitter.com/tkr0pHi9Ad
Feb 7	$FUSZD A MUST WATCH IF U R LOOKING 4 THAT NEXT BIG #TECH #STOCK #STOCKS https://nfusz.com/super/media/media_type/inte...bc88f7.mp4 … Time HAS ARRIVED @VerbTech_Co $AAPL $AMZN $BABA $C $FB $GE $INTC $IBM $PCLN $NVDA $ADBE $CRM $ORCL $AMD $TWTR $QQQ $SPY $GS $JPM $GOOGL $TSLA $BRK $AMGN $MSFT $WMT #Investor #Investors
Feb 7	$FUSZD @MariSmith @VerbTech_Co Viewers can Click the on-screen #Taggs 2 purchase #products & services placed there & offered by the person utilizing #TaggLIVE #Facebook #application #Apps #TaggLIVE scheduled 4 release in Q1 of 2019 #Socialmedia #Video #Marketing #Marketer $FB
Feb 7	I re downloaded $SNAP recently. It is a ghost town of pure garbage content. I've said $TWTR is only social network of any durable value for past 5 years & still think it's #1. To be fair to $FB I underestimated #instagram & think that is probably asset #2. 1 text/info 2 Pics
Feb 7	Instagram reverses course after censoring ⁦@kayleighmcenany⁩ Platform Apologizes For Removing GOP Spokeswoman’s Post About Sen. @EWarren’s Paperwork Exposing That Warren Was Claiming to be Native American for Benefit $FB #StopTheBiashttps://dailycaller.com/2019/02/06/instagram-kayleigh-mcenany-elizabeth-warren/ …
Feb 7	Revenue generated each hour: $AAPL: $29.9 million per hour $AMZN: $26.6 million per hour $GOOGL: $15.6 million per hour $MSFT: $13.5 million per hour $IBM: $9.1 million per hour $FB: $6.4 million per hour $NFLX: $1.8 million per hour -@JonErlichman
Feb 7	$FB -.76% pre market
Feb 6	This sounds eerily close to China's social credit system...welcome to the dystopian future US>>#Facebook will now evaluate employees on whether they help solve 'social issues' https://cnb.cx/2RJncRR $FB
Feb 5	Two Internets, One For Chinese Apps and One for U.S. Apps? (video) https://www.domainmondo.com/2019/02/two-internets-one-for-chinese-apps-and.html … #app #China #US #internet #splinternet $AMZN #Google $GOOG $GOOGL $FB $TWTR $BABA $BIDU #IGF2019 #ICANN #NetGov #tech #AI #stocks #investorspic.twitter.com/Ouu0nLbqYl
Feb 5	Snap is happy that user growth stabilized. But we dont believe their numbers.... Nor do we believe Facebooks numbers. Someone needs to do an independent real accounting of DAU for facebook, twitter and snap. $FB $SNAP $TWTR
Feb 5	$FUSZD NOW VERB TECHNOLOGY AND HEADED TO THE #NASDAQ THIS MONTH THIS IS A DREAM FIND, A COMPANY WITH THE MOST DISRUPTIVE TECH IN YEARS AND ABOUT TO JUMP TO THE BIG BOARDS $MSFT $FB $TWTR $GOOG $ORCL $BAC $JCP $VALE $BOXL $AAPL $AMZN $NFLX $WMT $WFC $SIRI $QCOM $CSCO $FUSZpic.twitter.com/qkQd3lkBoA
Feb 5	$FB has rolled out an “unsend” button that allows users the option to remove a message from a recipients inbox within 10 minutes of its original sending. Though as @lisahopeking warns, screenshots still exist. #CheddarLIVEpic.twitter.com/Z5ewEwZbCR
Feb 5	#Facebook finally lets you unsend messages in Messenger http://ow.ly/khuS30nAzWg $FB #Messenger
Feb 5	#Facebook Acqui-Hires Team from #Blockchain Platform #Startup #Chainspace http://ow.ly/MleF30nAyz1 $FB #DevOps
Feb 5	$FB 15 min with nice cup pic.twitter.com/BREQnETqjV
Feb 5	"Everyone who dumped $AAPL or $FB or $MSFT earlier this earnings season now has a serious case of seller's remorse," @JimCramer sayshttps://cnb.cx/2DVpB8z
Feb 5	$SPY next res ~274, 280 $QQQ resistance ~173-175 $IWM res ~155, 158 $VIX slight sup break. -Index dips bought again. MM’s could be forced 2chase, if price keeps going up Nice continuation 4many leaders: $COUP res ~100, $ZS Poss sm flag: $NOW $AMD $FB Consolidating: $XLNX $CGChttps://twitter.com/Terri1618/status/1092341101174829056 … $SPY $QQQ $VIX update. Focus on high probability setups for your…
Feb 4	Revenue Growth, year-over-year (%)... $FB: +30.4% $NFLX: +27.4% $GOOGL: +21.5% $AMZN: +19.8% $MSFT: +12.3% $AAPL: -4.5%pic.twitter.com/M2E47bdmar
Feb 4	BitTorrent speed is coming to TRON network. #Ante $SPY $IWM $QQQ $XLI $WHR $MMM $CAT $BA $TLT $GLD $CL_F $XLE $XOM $CVX $XLF $JPM $GS $XRT $VFC $IYT $CSX $MJ $CRON $CGC $SMH $LRCX $NVDA $INTC $QCOM $FB $GOOGL $AAPL $AMZN $NFLX $TSLA $SQ $PYPL $EBAY $V $ABBV $PFE $LLY $BIIB $GILDhttps://twitter.com/BitTorrent/status/1091440908757807109 … Have you heard about #BitTorrentSpeed? It’s a game-changing …
Feb 4	RiverPark w/ detailed investment theses for new 4Q18 positions $MSFT, $NOW, $TWTR, $PANW, $PYPL, $AXP, $INXN, $DG, $ATVI, $STZ; also good updates on $FB, $BX, $AAPL, $AMT, $CME http://www.riverparkfunds.com/Data/Sites/17/media/docs/rplgf/commentary/RiverPark_Large_Growth_Fund_4Q18.pdf …
Feb 4	Transparent Traders Live Tonight 8PM Eastern. #stocks #stockstowatch $AAPL $FB https://www.facebook.com/groups/2098774166833553/ … @James29617 @TPTrader2 @TransparentTr01pic.twitter.com/ncQ3dHzWVr
Feb 4	SCOOP: $FB has made its first acquisition in the blockchain space, hiring the team behind Chainspace, a blockchain startup focused on building a decentralized “smart contracts” system that could facilitate payments and other services through blockchain technology. #CheddarLIVEpic.twitter.com/zPHHJ0VrjD
Feb 4	#MarketWrap Major indexes close up on day dominated by tech. DOW +0.70%, NASDAQ +1.15%, S&P 500 +0.68% Late session rally for DOW led by tech ahead of Alphabet earnings after the close. $FB, $AAPL, $NFLX, $GOOG all closed up ~2% or more
Feb 4	This paragraph of Zuckerberg’s 15-year anniversary post is getting a lot of attention as seeming dismissive of legitimate criticism of Facebook raised by traditional institutions — problems $fb has since copped to & wouldn’t have without outside pressure. https://m.facebook.com/story.php?story_fbid=10106411140260321&id=4&notif_t=notify_me&notif_id=1549304989599782&ref=m_notif …pic.twitter.com/nCc…
Feb 4	Today marks the 15th anniversary of $FB. Here's a throwback to @BeckyQuick's interview with Mark Zuckerberg in April 2004pic.twitter.com/Bm6rFzX5PK
Feb 4	"You have to change the game" - @kaifulee on whether smaller start-ups have a chance to compete against $GOOGL, $FB & $AAPL. Lee adds there is "no advantage from existing giants" in new games such as autonomous vehicle technology and A.I. for bankingpic.twitter.com/nI0oJyhTe9
Feb 4	$FUSZD #GameChanger Now Verb Technology Corp Inc. #taggCRM $ADBE #ADOBE A NEW #PARTNER SEPERATE FROM #MARKETO FOLKS! https://twitter.com/crabbermike/status/1092231774774517760?s=19 … $AAPL $MSFT $ADBE $CRM $IT $JPM $AMZN $NFLX $C $GOOGL $FB $QQQ $BAC $INTC $IBM $PCLN $SIRI $SAP $TSLA #STOCKS #STOCKSTOWATCH #STOCK #CRM @VerbTech_Co is the #Gamechanger! Welcome our newest Partner @Adobe #Adobe $ADB…
Feb 3	Then just for the past year. $SPX vs a FAANG portfolio (20% each $FB $AAPL $AMZN $NFLX $GOOGL, rebalanced monthly)pic.twitter.com/U67YQnDS10
Feb 2	We're talkin' big tech AND the big game! @AndyCCross @rongross144 & @TMFJMo analyze the latest from Apple, Amazon, Facebook & much more. Plus @natives from @wsjCMO analyzes the business of #SuperBowl ads. $AMZN $AAPL $V $MA $PYPL $MSFT $FB $CRI $TTD $SQhttps://www.fool.com/podcasts/motley-fool-money/2019-02-01-big-tech-returns-and-big-game/ …
Feb 2	How serious is $fb about fact checking? It gave $100k to @snopes in 2017, and made $16bn in Q4 2018, so not very serious at all, then.https://www.poynter.org/fact-checking/2019/snopes-pulls-out-of-its-fact-checking-partnership-with-facebook/ …
Feb 1	22X's sales, 457 PE, and +50% is a decent time to rethink an approach. $COUP $MDB $XLK $FB #FusionTrading #TechnicalAnalysis #MultiTimeFramepic.twitter.com/lxqsuKI1I2
Feb 1	Make sure you are following Arsh, our #OptionsTrader at @OptionsWarriors He will now be posting his top stocks to watch & tons of technical set-ups for stocks like $AMD $CRON $CGC $AAPL $TSLA $FB and so much more! Follow him now: @OptionsWarriorshttps://twitter.com/OptionsWarriors/status/1091517126622425088 … The $AMD alert from Wednesday went bananas! #WarriorTrading #OptionsTrading #StockTradin…
Feb 1	$FB's earnings growth slows to just 6% in Q4 ... #Earningshttps://youtu.be/12yQWbwgn2E
Feb 1	Apple and Facebook remain in a bear market. Amazon not far off. @CNBC $AAPL $AMZN $FB pic.twitter.com/XFsYi7C2U2
Feb 1	Our Boss @PBratbyOfficial Called Long on $FB Live on #Twitter 25th January before #Earnings - Read the #Stocks #Trading Journal with link to original Signals Video >>HERE>>http://ow.ly/qkTB30nxwgz pic.twitter.com/hwdkS39S4v
Feb 1	Facebook $FB is back above its 200-day moving average. That's the first time in a long time. CHART: https://www.stocktwits.com/ivanhoff/message/152440639 …
Feb 1	Facebook takes down hundreds of Indonesian accounts, pages and groups linked to an online group accused of spreading hate speech and fake news https://reut.rs/2Uw2dUA by @f_potkin $FB pic.twitter.com/5RWecoLyfj
Jan 31	From the struggle bus to the races, here's how $FB, $GE and $AAPL restored their rallies, according to @JimCramerhttps://cnb.cx/2DNELg0
Jan 31	#FANG monthly chart update. $FB huge reversal candle closed above 10ma but below mid BB $AMZN higher low BUT below closing price of/diciembre/w/ lower high. 5ma dead cross 10ma. Feb/marzo/consolidation $nflx double bullish engulfing closed above 10ma. BEST among FANG $googl same as AMZN.pic.twitter.com/8zeMm1Y8X0
Jan 31	Ready for today's #TraderTakeaways? Watch @Michael_Katz11 focus on $SPY, $FB and $GS. https://youtu.be/El6hr8YPe3U #traders #stocks #markets #finance #stocktraders
Jan 31	$FB monthly bullish engulfing at mid BB resistance pic.twitter.com/HQf5XCOEC6
Jan 31	January... S&P 500: +8% Dow: +7% Nasdaq 100: +9% Russell 2000: +11% Crude Oil: +19% $FB: +27% $AAPL: +5% $AMZN: +14% $NFLX: +27% $GOOGL: +8% $C: +24% $GS: +19% $MS: +7% $BAC: +16% $JPM: +7% *** Gold: +3% High Yield Bonds: +5% Agg Bonds: +1% REITs: +12% Volatility Index $VIX: -35%
Jan 31	reactions after earnings so far - $aapl great. $fb super. $ba super. $msft bad. $nflx bad (but actually not bad ER). if $amzn miss or only making small moves either way, mkt $spx $comp not gonna be affected significantly as all eyes on $googl now. mkt always reward STRONG names.
Jan 31	$FB rejection at 200 MA pic.twitter.com/GrGP66DFQG
Jan 31	Detailed/enjoyable thread on $FB. https://twitter.com/GavinSBaker/status/1091008839518871552 … 1) $FB should be up more than 20%. Rereading the transcript makes it clear they are refocusing on product and monetization. Night and day vs. Q3. ROAS in stories is high. Might be the only thing you need to know.
Jan 31	So you’re telling me $FB employees won’t know if they’re having seared ahi tuna, foie gras, or Himalayan salted cookies for lunch From @CaseyNewton:pic.twitter.com/H1RRFKIdLk
Jan 31	21) $FB is a top 3 position for me.
Jan 31	$FUSZ THESE #TECH Co's Know & PARTNERED W @nFuszInc SOON ALL WILL KNOW & WANT 2 #SALESFORCE #MICROSOFT #MARKETO #NETSUITE #FACEBOOK #INSTAGRAM @Sound_Concepts #ORACLE #GARTNER #GARTNERMKTG #ODOO #INSTAPAGE SUPERFECTA FRI NEWS 2MORROW? $CRM $FB $ADBE $MSFT $AAPL $ORCL $IT #STOCKpic.twitter.com/PCktiEAbvv
Jan 31	$amzn earnings undoubtedly will have significant impact on all rest tech names. if AMZN runs super, $nflx at 353 tmr & possibly 380 next week. $googl at 1135 tmr & run to 1147 prior to earnings. $fb possibly gap fill to 175.8 tmr & run to 180 easily. ALL depends on amzn.
Jan 31	Big two day accumulation in $FB the past two day’s now breaking over the 200 day Sma. pic.twitter.com/qGrzsZPKGs
Jan 31	Lots of fun breaking down Facebook's Q4 earnings this morning on @CNBCWEX with the one and only @TheDomino (who taught me how to dig through earnings reports in the first place!) $FB pic.twitter.com/xJvKl9deKT
Jan 31	BILL MILLER: "It's hard to find fault with the economics of the business. There's not a lot of growth, per se, in users .. [but] a company with that kind of global scope has an enormous moat around it. .. It's gonna be very tough for anybody to push them aside." $FB @CNBC
Jan 31	Came in with a heavy short bias this morning. Need to cut losses sooner when doesn't work out, having a bias is like having pocket aces. Either you make some or lose a lot. $FB $SPYpic.twitter.com/7Go7wwnUbX
Jan 31	$FUSZ: IS WOUND SO TIGHT; I JUST CAN'T WAIT UNTIL THEY SPRING THAT @Microsoft PRESS RELEASE ON EVERYONE OUT OF THE BLUE..BE LIKE KABOOM! IT COULD COME ANY DAY, ANY TIME NOW $ORCL $MSFT $AMZN $SIRI $HMNY $BOXL $PCG $SXTC $AMD $TSLA $MU $JD $BAC $CZR $CSCO $VALE $FB $TRVNpic.twitter.com/VZXsJgTdA0
Jan 31	Facebook paid teens to install VPN that spies on them $FB https://techcrunch.com/2019/01/29/facebook-project-atlas/ …
Jan 31	$FB monthly chart will close with a super big green candle today for sure, meaning complete technical reversal for long term. if it drops to hourly chart rising mid BB around 160-161 range today, could be gift entry point. but no idea it would drop.
Jan 31	$FUSZ: BREAKING NEWS CLICK BELOW TO READ NOW $ORCL $MSFT $AMFE $BOXL $PCG $TRVN $QCOM $CVSI $FNMA $FMCC $IPIX $NWBO $BAC $JCP $AMZN $TWTR $NFLX $CSCO $SAEX $ATOS $FB
Jan 31	LATEST: Facebook jumps 11.7 percent in premarket trading after its quarterly results show digital advertisers are still flocking to the service https://reut.rs/2Ux7RGa $FB pic.twitter.com/AlkXTBAZim
Jan 31	$FUSZ big things ahead..TRANSFORMATIONAL THINGS Sound Concepts merger ($15m revenue, 500k paying users) Uplist to NASDAQ News deluge follows.. $MSFT $CRM $FB integration news all these things I anticipate very soon CEO confirms uplisted by end of this current QTR pic.twitter.com/tZwvG9JjVk
Jan 31	$FB some pt raises $FB pt 195 @ Piper $FB pt raised to 210 @ Mizuho $FB PT Raised to $195 at Macquarie
Jan 31	$FB Sharpie opens 1,312/febrero/1st. 144 Calls on Tuesday just 3 minutes before the closing bell while the name traded 144.02. Two days later, HERE WE ARE. pic.twitter.com/JPVaILuvhc
Jan 30	You can criticize $FB as much as you want. I dislike many of its decisions. But, stop criticizing its employees as a whole or asking "why do people still work there?" You don't know them. You don't know what they work on. You don't know what they go through in their lives.
Jan 30	$FB Zuckerberg excitied about instagram commerce pic.twitter.com/Q41GhgkHLn
Jan 30	See my latest on Forbes - "Computer Science Demand Is Soaring Due To Tech Bubble 2.0": https://www.forbes.com/sites/jessecolombo/2019/01/30/computer-science-demand-is-soaring-due-to-tech-bubble-2-0/ … $FB $GOOG pic.twitter.com/I7xw26tBsH
Jan 30	$AAPL will no longer divulge iPhone, iPad or Mac #s $FB will soon no longer divulge user #s $GM & $F will stop with monthly sales #s Trump wants to end quarterly reports altogether (and Buffet and Dimon support this)
Jan 30	Delete Facebook? Not so fast $16.9B in revenue, 30% y/y MAU's +2.2% q/q 35,587 employees, +41.8% y/y Daily to monthly actives = 65.6% $FB pic.twitter.com/h4mOpZZUXW
Jan 30	Here's what Facebook CEO Mark Zuckerberg just said on the company's earnings call $FB pic.twitter.com/mCFRGss0ep
Jan 30	Here's what was said on the $FB call that sent the stock soaring pic.twitter.com/UbysiYsIgZ
Jan 30	Facebook managed to beat Wall Street’s estimates in its Q4 earnings amidst a constant beat down in the press $FB https://tcrn.ch/2UuVhXB
Jan 30	Analyst on Facebook earnings call: Did you notice any negative effect on user growth/engagement due to bad press last quarter? Facebook CFO: “I’d probably just let the numbers speak for themselves." Facebook is still growing in all regions. $FB
Jan 30	Whoa, I just checked $FB. Damn
Jan 30	$FB--back from the dead.. $NOW never dead
Jan 30	CHART "Stories" DAU Comparison (Daily Active Users) Instagram vs. Snapchat $FB $SNAPpic.twitter.com/15WzNFH9xB
Jan 30	New stat alert Mark Zuckerberg says IG Stories has 500M daily users $FB
Jan 30	Facebook's revenue was up 30% in the past year, which is (incredibly) the slowest YoY growth rate in its history. $FB pic.twitter.com/c2PaSywSUD
Jan 30	$FB Cash = $41.11 billion Headcount was 35,587, up 42% YOY Check out the earnings call highlights here: https://stocktwits.com/r/EarningsSzn/hgN8wOpmIJ …
Jan 30	umm...about this $FB https://twitter.com/profgalloway/status/1037710798322393088 … 26% of all users and 44% of 18-29s have deleted Facebook app off their phone — @pewresearch http://www.pewresearch.org/fact-tank/2018/09/05/americans-are-changing-their-relationship-with-facebook/ …
Jan 30	I guess we don’t hate $FB anymore
Jan 30	I want to know how $FB is faking Daily Active Users and I want to know now. pic.twitter.com/DgJ1ScR8Mv
Jan 30	$FB free cash flow trends: https://investor.fb.com/investor-news/press-release-details/2019/Facebook-Reports-Fourth-Quarter-and-Full-Year-2018-Results/default.aspx …pic.twitter.com/asC18WiWcV
Jan 30	Facebook Revenue (Billions)... 2018: 56 2017: 41 2016: 28 2015: 18 2014: 12 2013: 7.9 2012: 5.1 2011: 3.7 2010: 2.0 Facebook Net Income (Billions)... 2018: 21 2017: 16 2016: 10 2015: 3.7 2014: 2.9 2013: 1.5 2012: .05 2011: 1.0 2010: 0.6 $FB
Jan 30	$FB earnings are in and they appear to be good. Revenue beat, stock up. https://investor.fb.com/investor-news/press-release-details/2019/Facebook-Reports-Fourth-Quarter-and-Full-Year-2018-Results/default.aspx …pic.twitter.com/Nvjp6aRQWT
Jan 30	$FB shorts last week vs now pic.twitter.com/vlc4Cm65Gd
Jan 30	$FB Zuck Strikes Back! The social media giant reported EPS of $2.38 vs. $2.19 est. Revenues beat as well with $16.91B vs. $16.39 est.
Jan 30	EARNINGS ALERT: Facebook Q4 EPS $2.38 vs. $2.19 Est.; Q4 Revs. $16.91B vs. $16.39B Est. • $FB https://cnb.cx/2UuSu0z pic.twitter.com/M5UJvX3tbo
Jan 30	$FUSZ: IS WOUND SO TIGHT; I JUST CAN'T WAIT UNTIL THEY SPRING THAT @Microsoft PRESS RELEASE ON EVERYONE OUT OF THE BLUE..BE LIKE KABOOM! IT COULD COME ANY DAY, ANY TIME NOW $ORCL $MSFT $AMZN $SIRI $HMNY $BOXL $PCG $SXTC $AMD $TSLA $MU $JD $BAC $CZR $CSCO $VALE $FB $TRVNpic.twitter.com/g17Mh8rTfv
Jan 30	#earnings after the close $FB $MSFT $TSLA $PYPL $V $QCOM $WYNN $X $NOW $CREE $MLNX $CRUS $MDLZ $AMP $ALGT $FLEX $MUR $FICO $ARCB $DLB $IVAC $LLNW $AGNC $CACI $LSTR $MUSA $TTEK $HOLX $CACC $MAA $CLB $CMPR $BSMX $AFG $BPFH $SRDX $STXB $SXI $THG $SEIC http://eps.sh/cal pic.twitter.com/uSlpOVtNLI
Jan 30	*APPLE REVOKES FACEBOOK’S IOS DEVELOPER CERTIFICATE: CHEDDAR now that, you know, $FB shady behavior has become public $AAPL
Jan 30	#Facebook to shut down #iOS app that allowed for near total data access http://ow.ly/bCG630nvOJZ #Security #Infosec #Apple #VPN #Cybersecurity $FB #Onavo #App
Jan 30	$FUSZ: You've heard of; Microsoft $MSFT? Oracle $ORCL? Facebook $FB? Salesforce $CRM? SAP $SAP? Soon you will know nFusz Inc, $FUSZ:OTC. They are partnered with all these Tech Giants and more. Check them out before their NASDAQ LISTING is effective! $SIRI $HMNY $TWTR $WMT $QCOMpic.twitter.com/kFDLDg66aK
Jan 30	The next 48 hours could not be more crucial to the financial markets. - $FB, $MSFT, $TLSA, $GE and $AMZN all report earnings by Thurs. - The Fed to release statement at 2 p.m. Wed. Powell press conference at 2:30. - China trade talks begin Wed.https://www.cnbc.com/2019/01/30/we-are-entering-the-most-important-48-hours-of-the-first-quarter-heres-whats-happening.html …
Jan 30	Like it or not, Facebook reports after the bell. Action Alerts Plus research analyst @ZevFima gives a sneak peek of what @JimCramer's AAP team wants members to know heading into $FB earnings: https://buff.ly/2khDJhL pic.twitter.com/Oosf8I0dhM
Jan 30	Will $FB be able to shake off a bad 2018 with today's earnings? #EarningsReport #Facebook
Jan 30	"There's something culturally, inside this company [Facebook], that's rotten."— @andrewrsorkin I'm inclined to agree. The culture seems to be permeated with a profit motive that blinds common sense franchise protection. $FB
Jan 29	Facebook $FB Q4 2018 Earnings LIVE Webcast,/enero/30, 2019, 5pm EST https://www.domainmondo.com/2019/01/facebook-fb-q4-2018-earnings-live.html … #stocks #technology #socialmedia #DataProtection #DataPrivacy #investors #Facebook #GDPRpic.twitter.com/OkdZ5nIWYF
Jan 29	Check out all the big tech movers getting a boost in the after hours following Apple's earnings beat $AAPL $QQQ $SMH $FB $AMZN $NFLX $GOOGLpic.twitter.com/p6AePxzJnk
Jan 29	One of these CEOs violated federal securities laws, manipulated the market, and embezzled funds from one of their companies for a personal project in 2018. Can you guess which one? $NFLX $TSLA $FB $AMZN $AAPLpic.twitter.com/oam89gO0mH
Jan 29	Investors hit the "dislike" button on $FB in 2018. Data breaches, Congressional hearings, and stunted user growth dominated headlines. With #earnings after the close on Wednesday, let’s see if Facebook can turn the page. Watch the TD Ameritrade Network for full coverage.
Jan 29	Three of the five FAANG stocks report between now and Thursday -- Apple $AAPL, Facebook $FB and Amazon $AMZN. We take a deep dive into Q4 earnings for these 3 mega-cap Tech companies in our newest B.I.G. Tips report: https://www.bespokepremium.com/big-tips/b-i-g-tips-apple-aapl-amazon-amzn-facebook-fb-to-report-this-week/ …pic.twitter.com/vWopV5UxgC
Jan 29	Just a reminder, hell of a week still a head: - $AAPL earnings today AMC - $BA tomorrow BMO - FOMC tomorrow 2 p.m. ET - Jerome on the mic 2:30 p.m. ET - $FB $MSFT $TSLA $PYPL earnings tomorrow AMC - $GE $UPS earnings Thurs BMO - $AMZN earnings Thurs AMC - $XOM earnings Fri BMO
Jan 29	Doing an audit of which options I’ve had success/failure in: $nflx -68,000 $fb- 7,000 $X- +$30000 $Acb +127,000 $twlo + 19,000 $aapl + 46,000 $nvda -$1,400 (likely $4k after today) $cron +$350 $cgc + 2000 $stz + $7,500 Commissions $25,000 (note to self no more $nflx
Jan 28	Looks like ⁦@MarketWatch⁩ and ⁦@WhatILearnedTW⁩ is catching up to what I published last/mayo/and again in July on $FB. I’ve got popcorn for Thursday Why ‘the Digital Age’s Enron’ could be ‘one of the great shorts of all time’ - MarketWatch https://www.marketwatch.com/story/why-the-digital-ages-enron-could-be-one-of-the-great-shorts-of-all-time-2019-01-28 …
Jan 28	$TWTR settled +0.7% to $33.13. There was notable call buying today (Feb'1st $33.50s), as highlighted by Pete Najarian. $FB earnings are due Wed' in AH, and will have a clear effect on Twitter. yours.. still tweeting at midnight @petenajarianpic.twitter.com/JjkgaorbkD
Jan 28	When ProPublica flagged numerous political ads to Facebook that weren't in its archive, $FB said it would investigate its protocols. Now, Facebook has effectively blocked the very tool that ProPublica used to spotlight the ads in the first place. https://www.propublica.org/article/facebook-blocks-ad-transparency-tools …
Jan 28	if i am ever asked to talk about THE worst big name companies in the first 20 years of 21st century, top 3 on my list will be $GE $IBM $CSCO. then top 3 on my list for "about-to-be-in-great-danger companies" will be $AAPL $FB $INTChttps://twitter.com/option_snipper/status/1089930344109871107 … the NO.1 problem with companies like $ge $ibm $csco is not their products not good enough or mkt not big…
Jan 27	$FB Monthly. pic.twitter.com/Jdv4KVokzi
Jan 27	BIG earnings week: $AMZN $AAPL $AMD $FB $MSFT $BABA $TSLA $CAT $GE $BA $T $PYPL $VZ $UPS $V $MCD $LMT $MA $MMM $PFE $XOM $MO $AKS $SALT $ALGN $NUE $BIIB $NOK $WYNN $EBAY $RTN $ARLP $QCOM $HOG $BOH $GLW $BX $X $BMRC $SAP $AGN $WHR $SIRI $CVX http://eps.sh/cal @eWhisperspic.twitter.com/v3OBxD92Zw
Jan 27	New Video!! Check your change RARE 1943 Copper Penny Worth $100,000 https://youtu.be/iT8VDf9UIzQ #You #Coins #riches #MoneyChallenge #money #StockMarket $mjna $fb $mu $fdc $dal #Airdrop #adidas #UnitedKingdom #IrelandsFuture #Scotland #Paris #parishilton #Francais #Calgary #ActeX
Jan 27	$CAT : in-line/miss, guides slightly down $AAPL (updated guidance): Hunch is miss and poor guide. Sentiment bad tho. $AMD: MISS and guide lower (!) $BABA: In-line/beat, guides down $BA: slight beat, in-line guide $FB: beat, but shit numbers/metrics $AMZN: slight beat, bad guidehttps://twitter.com/eWhispers/status/1089219170955415553 … #earnings for the week $AMZN $AAPL $AMD $FB $MSFT $BABA $TSLA …
Jan 27	Tues: Drug price hearing, $VXXB replaces $VXX, $AAPL $AMD $KLAC Wed: Gdp,Fed/Presser, $FB $BA $MSFT $NOW 1/30-31: Ch/US trade mtgs Thurs: $AMZN Fri: Jobs report, Mfg PMI/ISM 2/4: $GOOGL 2/6: $CMGhttps://twitter.com/eWhispers/status/1089219170955415553 … #earnings for the week $AMZN $AAPL $AMD $FB $MSFT $BABA $TSLA $CAT $GE $BA $T $PYPL $VZ $UPS $V $MCD $LMT $MA $MMM …
Jan 26	(2) This is fraud, if true. $FB pic.twitter.com/ih8tnbLwWa
Jan 26	A disturbing story. $FB https://twitter.com/reveal/status/1089219417815244801 … NEW: Unsealed internal documents show Facebook orchestrated a multi-year effort that duped children and their parents out of money. https://www.revealnews.org/article/facebook-knowingly-duped-game-playing-kids-and-their-parents-out-of-money/ …
Jan 26	Just had a great chat with Aaron Greenspan, creator of Harvard's original 'Face Book' and peer of Mark Zuckerberg as to why he thinks "more than 50%" of Facebook's accounts could be fake. $FB @PlainSite @AaronGreenspanhttps://twitter.com/QTRResearch/status/1089286643222302721 … NEW PODCAST: Quoth the Raven #99 - Aaron Greenspan https://www.podbean.com/media/share/pb-j9qav-a5ccee#.XEzc1LjzSZg.twit…
Jan 26	#earnings for the week $AMZN $AAPL $AMD $FB $MSFT $BABA $TSLA $CAT $GE $BA $T $PYPL $VZ $UPS $V $MCD $LMT $MA $MMM $PFE $XOM $MO $AKS $SALT $ALGN $NUE $BIIB $NOK $WYNN $EBAY $RTN $ARLP $QCOM $HOG $BOH $GLW $BX $X $BMRC $SAP $AGN $WHR $SIRI $CVX $CADE http://eps.sh/cal pic.twitter.com/L3HMS45297
Jan 26	Jobs didn’t know the social media sickness would divert people’s lives. Steve Jobs Never Wanted Us to Use Our iPhones Like This via @NYTimes $aapl $FB https://nyti.ms/2S4QBdE?smid=nytcore-ios-share …
Jan 25	@MingGao26 #DeleteFacebook #zuckerbitch #TreasonV3 #shortsell $FB another Friday night dump of damning facebook news
Jan 25	Tech Review:1) Breakup Amazon? Google? 2) China's Growth Rate Slows 3)Investing https://www.domainmondo.com/2019/01/tech-review1-breakup-amazon-google-2.html … #stocks #investors #China #technology $FB $AAPL #Google $GOOGL $GOOG $AMZN #Amazonpic.twitter.com/hMhrTKpgo9
Jan 25	Facebook is up 20% from the December low. Here's how @RiskReversal is playing $FB heading into earnings pic.twitter.com/zD7lQTFIti
Jan 25	Earnings season getting lit next week as a number of big tech stocks get ready to report $AAPL $FB $MSFT $AMZNpic.twitter.com/Ty3w1qTdWP
Jan 25	Interesting thread on $FB $TSLA Model 3 Owners Club. OP makes it sound like Tesla didn't pay the State of CA the sales tax and now they're looking to collect from the owner. pic.twitter.com/3KPMW7GFwG
Jan 25	Aaron Greenspan, who authored yesterday's $FB report for @plainsite will be on the QTR Podcast this weekend. We'll start by talking about why CNBC uninvited him on their network yesterday after asking him to come on the air - and we'll go from there. @AaronGreenspan
Jan 25	$FUSZ : THE BUILDING OF A TECH EMPIRE INTEGRATING WITH ALL GLOBAL LEADERS ALMOST LIMITLESS APPLICATIONS ENDLESS POTENTIAL REVENUE STREAMSTHINK BIG REMEMBER HOW $GOOG $MSFT $FB $NFLX $AAPL ALL STARTED #WEALTHBUILDER #EPIC #millionairemindset @nFuszIncpic.twitter.com/qWEPaAaRoH
Jan 25	My birthday wish is for everyone to have a massively Green Day, to take profit and do something good with the proceeds... $acb $cgc $tgod.to $cron $spy $x $aapl $phgrf $nab.c $ngw.c $bio.c $gtec.v $hiph $lbuy $mjne $fb #potstocks pic.twitter.com/oj95oEbdQx
Jan 25	$FB *FACEBOOK PLANS TO INTEGRATE WHATSAPP, INSTAGRAM, MESSENGER: NYT
Jan 25	SumZero. Top Stocks for 2019 - Winners & Finalists. https://sumzero-prod.s3.amazonaws.com/public/uploads/specialpublications/2019TopStocks_cf0567e8bf.pdf … via @SumZero #ValueInvesting $SATS $RRTS $APHQF $BUR $FB $ECN $EXEL $WINE $XLM $TRUP $TLRD $MTRO $SLM #Hynix $LBTYApic.twitter.com/cWvx7GsDwf
Jan 24	$FB PT LOWERED TO $120 FROM $150.00 AT SOCIETE GENERALE
Jan 24	$FUSZ BIG TIME TECH DISRUPTOR NASDAQ BOUND FORTUNE 500 COMPANIES ALREADY KNOW HOW VALUABLE @nFuszInc is...DON'T GET LEFT BEHIND $ORCL $FB $AMZN $NFLX $QCOM $INTC $SIRI $HMNY $BOXL $TBLT $PLXP $IPIX $CVSI $GOPH $CGC $VTVT $SPRO $TWTR $EBAY $CSCO $NVDA $SBUX $CRON $MU $JDpic.twitter.com/21oAQV81LQ
Jan 24	$FB has claimed that it can reach more people in the U.S. (and other developed countries) than exist. This is from a Sept. 5, 2017 report by Brian Wieser of Pivotal Research: pic.twitter.com/WObJPzXXoB
Jan 24	On the $FB report circulating link below: https://www.scribd.com/document/398148747/Facebook-50-Users-Fake#from_embed …
Jan 24	Just go cold-turkey and get your life back $FB pic.twitter.com/2oPFfeSgvS
Jan 24	PlainSite, headed up by former peer of Mark Zuckerberg at Harvard, releases a detailed report on why "50% of $FB accounts are very likely fake" despite the company's disclosures. This isn't just any old report - @AaronGreenspan, the author, developed Harvard's first "Face Book".https://twitter.com/PlainSite/status/1088458983944347648 … Our third Reality Check report: Facebook, Inc. $FB. We link t…
Jan 24	$FB Getting smoke d up to 50% of accounts fake! report...
Jan 24	$FUSZ: BARGAIN SHARES AVAILABLE HERECRAZY CHEAP NEVER SELL YOUR #UNICORN PLAY FOR PENNIES MERGER WITH SOUND CONCEPTS ($15M REVENUE,500K PAYING USERS) @Microsoft @Oracle @marketo @Odoo AND OTHER GLOBAL LEADERS ONBOARD AS WE MOVE TO NASDAQ $BLNK $BOXL $MSFT $FB $SIRIpic.twitter.com/zUI9v3IsoA
[truncated: 326 more rows]
