# Supplementary material for: Measuring information flux between social media and stock prices with Transfer Entropy
Source: PLoS One. 2021 Sep 23;16(9):e0257686. doi: 10.1371/journal.pone.0257686 (PMC8459996; doi:10.1371/journal.pone.0257686)
Supplement: S1 Data — (ZIP) [file pone.0257686.s001.zip › DATA BASES/20.-TCHEY/tc.xlsx]

## Sheet: Sheet1
stock	neg	pos
4.386	0	0
4.386	0	0
4.51	0	1
4.6	0	1
4.65	0	1
4.65	0	2
4.61	0	2
4.61	0	2
4.61	0	2
4.59	0	2
4.622	0	2
4.84	0	2
5	0	2
5.2	0	2
5.2	0	2
5.2	0	2
5.2	0	2
5.196	0	2
5.12	0	2
5	0	2
4.904	0	2
4.904	0	2
4.904	0	2
4.916	0	2
5.1	0	2
5.216	0	2
5.14	0	2
5.18	0	2
5.18	0	2
5.18	0	2
5.21	0	2
5.192	0	2
5.372	0	2
5.394	0	2
5.396	0	2
5.396	0	2
5.396	0	2
5.262	0	2
5.014	0	2
4.926	0	2
4.854	0	2
5.112	0	2
5.112	0	2
5.112	0	2
5.23	0	2
5.218	0	2
5.19	0	2
5.266	0	2
5.38	0	2
5.38	0	2
5.38	0	2
5.38	0	2
5.048	0	2
4.95	0	2
5.01	0	2
5.166	0	2
5.166	0	2
5.166	0	2
5.352	0	2
5.39	0	2
5.428	0	2
5.486	0	2
5.668	0	2
5.668	0	2
5.668	0	2
5.58	0	2
5.766	0	2
5.758	0	3
5.58	0	3
5.614	0	3
5.614	0	3
5.614	0	3
5.736	0	3
5.496	0	3
5.43	0	3
5.03	0	3
4.948	0	3
4.948	0	3
4.948	0	3
4.96	0	3
4.926	0	3
4.878	0	3
5.016	0	3
5.05	0	3
5.05	0	3
5.05	0	3
4.954	0	3
4.924	0	3
5.046	0	3
4.882	0	3
4.998	0	3
4.998	0	3
4.998	0	3
5.06	0	3
5.072	0	3
5.296	0	3
5.29	0	3
5.324	0	3
5.324	0	3
5.324	0	3
5.12	0	3
4.98	0	3
5.13	0	3
5.166	0	3
5.18	0	3
5.18	0	3
5.18	0	3
5.124	0	3
5.206	0	3
5.554	0	3
5.65	0	3
5.65	0	3
5.65	0	3
5.65	0	3
5.656	0	3
5.84	0	3
5.67	0	3
5.71	0	3
5.7	0	3
5.7	0	3
5.7	0	3
5.67	0	3
5.57	0	3
5.41	0	3
5.4	0	3
5.48	0	3
5.48	0	3
5.48	0	3
5.42	0	3
5.44	0	3
5.55	0	3
5.69	0	3
5.6	0	3
5.6	0	3
5.6	0	3
5.63	0	3
5.504	0	3
5.642	0	3
5.684	0	3
5.646	0	3
5.646	0	3
5.646	0	3
5.542	0	3
5.492	0	3
5.57	0	3
5.594	0	3
5.54	0	3
5.54	0	3
5.54	0	3
5.54	0	3
5.74	0	3
5.686	0	3
5.68	0	3
5.674	0	3
5.674	0	3
5.674	0	3
5.612	0	3
5.564	0	3
5.56	0	3
5.424	0	3
5.184	0	3
5.184	0	3
5.184	0	3
5.276	0	3
5.186	0	3
5.168	0	3
5.04	0	3
4.88	0	3
4.88	0	3
4.88	0	3
5.06	0	3
5.264	0	3
5.37	0	3
5.25	0	3
5.352	0	3
5.352	0	3
5.352	0	3
5.392	0	3
5.374	0	3
5.28	0	3
5.48	0	3
5.538	0	3
5.538	0	3
5.538	0	3
5.538	0	3
5.53	0	3
5.544	0	3
5.578	0	3
5.43	0	3
5.43	0	3
5.43	0	3
5.248	0	3
5.15	0	3
5.318	0	3
5.342	0	3
5.42	0	3
5.42	0	3
5.42	0	3
5.37	0	3
5.35	0	3
5.344	0	3
5.296	0	3
5.26	0	3
5.26	0	3
5.26	0	3
5.242	0	3
5.284	0	3
5.22	0	3
5.21	0	3
5.21	0	3
5.21	0	3
5.21	0	3
5.3	0	3
5.23	0	3
5.26	0	3
5.05	0	3
5.02	0	3
5.02	0	3
5.02	0	3
4.702	0	3
4.906	0	3
4.28	0	3
4.836	0	3
4.752	0	3
4.752	0	3
4.752	0	3
4.88	0	3
4.63	0	4
4.62	0	4
4.476	0	4
4.396	0	4
4.396	0	4
4.396	0	4
4.306	0	4
4.53	0	4
4.548	0	4
4.452	0	4
4.562	0	4
4.562	0	4
4.562	0	4
4.66	0	4
4.68	0	4
4.788	0	4
4.788	0	4
4.75	0	4
4.75	0	4
4.75	0	4
4.75	0	4
4.742	0	4
4.876	0	4
4.732	0	4
4.594	0	4
4.594	0	4
4.594	0	4
4.53	0	4
4.578	0	4
4.656	0	4
4.54	0	4
4.56	0	4
4.56	0	4
4.56	0	4
4.456	0	4
4.382	0	4
4.2	0	4
3.858	0	4
4.078	0	4
4.078	0	4
4.078	0	4
4.04	0	4
4.154	0	4
4.134	0	5
4.174	0	5
4.154	0	5
4.154	0	5
4.154	0	5
3.78	0	5
3.78	0	5
3.85	0	5
4.21	0	5
4.356	0	5
4.356	0	5
4.356	0	5
4.372	0	5
4.368	0	5
4.496	0	5
4.42	0	5
4.434	0	5
4.434	0	5
4.434	0	5
4.412	0	5
4.342	0	5
4.238	0	5
4.158	0	5
4.202	0	5
4.202	0	5
4.202	0	5
4.456	0	5
4.49	0	5
4.542	0	5
4.83	0	5
4.79	0	5
4.79	0	5
4.79	0	5
4.632	0	5
4.5	0	5
4.74	0	5
4.712	0	5
4.638	0	5
4.638	0	5
4.638	0	5
4.53	0	5
4.314	0	6
4.02	0	6
4.136	0	6
4.09	0	6
4.09	0	6
4.09	0	6
4.004	0	6
4.04	0	6
3.948	0	6
3.846	0	6
3.826	0	6
3.826	0	6
3.826	0	6
3.878	0	6
4.04	0	6
3.92	0	6
3.92	0	6
3.852	0	6
3.852	0	6
3.852	0	6
3.786	0	6
3.748	0	6
3.864	0	6
4.01	0	6
3.9	0	6
3.9	0	6
3.9	0	6
3.902	0	6
3.964	0	6
3.964	0	6
3.864	0	6
3.894	0	6
3.894	0	6
3.894	0	6
3.698	0	6
3.734	0	6
3.764	0	6
3.83	1	6
3.866	1	6
3.866	1	6
3.866	1	6
3.918	1	6
3.99	1	6
3.964	1	6
4.004	1	6
4.066	1	6
4.066	1	6
4.066	1	6
4.066	1	6
4.074	1	6
3.99	1	6
4.024	1	6
4.028	1	6
4.028	1	6
4.028	1	6
4.028	1	6
4.104	1	6
4.086	1	6
4.062	1	6
3.99	1	6
3.99	1	6
3.99	1	6
4.024	1	6
4.17	1	6
4.32	1	6
4.34	1	6
4.348	1	6
4.348	1	6
4.348	1	6
4.348	1	6
4.544	1	6
4.704	1	6
4.656	1	6
4.692	1	6
4.692	1	6
4.692	1	6
4.712	1	7
4.726	1	8
4.726	1	8
4.684	1	8
4.7	1	8
4.7	1	8
4.7	1	8
4.78	1	8
4.88	1	8
4.808	1	8
4.84	1	8
4.836	1	8
4.836	1	8
4.836	1	8
4.77	1	8
4.758	1	8
4.77	1	8
4.894	1	8
4.766	1	8
4.766	1	8
4.766	1	8
4.832	1	8
4.812	2	8
4.944	2	9
5.19	2	9
5.092	2	9
5.092	2	9
5.092	2	9
5.092	2	9
4.966	2	9
5.046	2	9
5.154	2	9
5.16	2	9
5.16	2	9
5.16	2	9
5.082	2	9
5.182	2	9
5.15	2	9
5.16	2	9
5.124	2	9
5.124	2	9
5.124	2	9
5.078	2	9
4.95	2	9
5.024	2	9
5.076	2	10
5.096	2	10
5.096	2	10
5.096	2	11
5.13	2	11
5.19	2	11
5.18	2	12
5.348	2	12
5.57	2	12
5.57	2	13
5.57	2	13
5.69	2	13
5.578	2	14
5.584	2	14
5.7	2	14
5.702	2	14
5.702	2	14
5.702	2	14
5.702	2	14
5.672	2	14
5.61	2	14
5.508	2	14
5.572	2	14
5.572	2	14
5.572	2	14
5.63	2	14
5.75	2	14
5.716	2	14
5.756	2	14
5.756	2	14
5.756	2	14
5.756	2	14
5.666	2	14
5.504	2	14
5.65	2	14
5.812	2	15
5.8	2	15
5.8	2	15
5.8	2	15
5.94	2	15
5.98	2	15
6.06	2	15
6.01	2	15
6.034	2	15
6.034	2	15
6.034	2	15
6.034	2	15
6.122	2	15
5.872	2	15
6.028	2	15
6.062	2	15
6.062	2	15
6.062	2	15
6.248	2	15
6.3	2	15
6.204	2	15
6.328	2	15
6.178	2	15
6.178	2	15
6.178	2	15
6.02	2	15
5.926	2	15
5.784	2	15
5.74	2	15
5.756	2	15
5.756	2	15
5.756	2	15
5.77	2	15
5.802	2	15
5.7	3	15
5.662	3	15
5.682	3	15
5.682	3	15
5.682	3	15
5.57	3	15
5.4	3	15
5.41	3	15
5.48	3	15
5.512	3	15
5.512	3	15
5.512	3	15
5.512	3	15
5.536	3	15
5.47	3	15
5.49	3	15
5.45	3	15
5.45	3	15
5.45	3	15
5.42	3	15
5.398	3	15
5.66	3	15
5.726	3	15
5.724	3	15
5.724	3	15
5.724	3	15
5.824	3	15
5.852	3	15
5.796	3	15
5.834	3	15
5.94	3	15
5.94	3	15
5.94	3	15
6.01	3	15
6.144	3	15
6.17	3	15
5.764	3	15
5.722	3	15
5.722	3	15
5.722	3	15
5.644	3	15
5.612	3	15
5.818	3	15
5.63	3	15
5.884	3	15
5.884	3	15
5.884	3	15
5.874	3	15
6.05	3	16
6.05	3	16
6.072	3	16
6.028	3	16
6.028	3	16
6.028	3	16
5.884	3	16
5.86	3	16
5.838	3	16
5.694	3	16
5.786	3	16
5.786	3	16
5.786	3	16
5.786	3	16
5.884	3	16
5.76	3	16
5.86	3	16
5.892	3	16
5.892	3	16
5.892	3	16
5.85	3	16
5.85	3	16
5.772	3	16
5.816	3	16
5.968	3	16
5.968	3	16
5.968	3	16
5.896	3	16
5.902	3	16
5.896	3	16
5.84	3	17
6.016	3	17
6.016	3	17
6.016	3	17
6.026	3	18
6.064	3	18
6.06	3	18
6.14	3	19
5.99	3	19
5.99	3	19
5.99	3	19
5.84	3	19
5.904	3	19
6.012	3	20
6.324	3	20
6.38	3	20
6.38	3	20
6.38	3	20
6.414	3	20
6.35	3	20
6.344	3	20
6.324	3	20
6.31	3	20
6.31	3	20
6.31	3	20
6.27	3	20
6.21	3	20
6.21	3	20
6.062	3	20
6.094	3	20
6.094	3	20
6.094	3	20
6.094	3	20
6.1	3	21
6.038	3	21
6.3	3	21
6.294	3	21
6.294	3	21
6.294	3	21
6.28	3	21
6.39	3	21
6.438	3	21
6.542	3	21
6.656	3	21
6.656	3	21
6.656	3	21
6.56	3	21
6.58	3	21
6.556	3	21
6.51	3	21
6.542	3	21
6.542	3	21
6.542	3	21
6.56	3	21
6.53	3	21
6.54	3	21
6.764	3	21
6.776	3	21
6.776	3	21
6.776	3	21
6.762	3	21
6.746	3	21
6.766	3	21
6.802	3	21
6.77	3	21
6.77	3	21
6.77	3	21
6.726	3	21
6.636	3	21
6.674	3	21
6.632	3	21
6.638	3	21
6.638	3	21
6.638	3	21
6.68	3	21
6.76	3	21
6.826	3	21
6.66	3	21
6.696	3	21
6.696	3	21
6.696	3	21
6.826	3	21
6.742	3	21
6.946	3	21
7	3	21
6.86	3	21
6.86	3	21
6.86	3	21
6.86	3	21
6.86	3	21
7.032	3	21
7.228	3	21
7.17	3	21
7.17	3	21
7.17	3	21
7.138	3	21
7.186	3	21
6.976	3	21
6.926	3	21
6.89	3	21
6.89	3	21
6.89	3	21
6.994	3	21
7.012	3	21
6.708	3	22
6.378	3.5	22.5
6.38	3.5	22.5
6.38	3.5	22.5
6.38	3.5	22.5
6.4	3.5	22.5
6.528	3.5	22.5
6.674	3.5	22.5
6.674	3.5	22.5
6.64	3.5	22.5
6.64	3.5	22.5
6.64	3.5	22.5
6.486	3.5	23.5
6.476	3.5	23.5
6.54	4.5	23.5
6.57	4.5	23.5
6.5	4.5	23.5
6.5	4.5	23.5
6.5	4.5	23.5
6.286	4.5	23.5
6.31	4.5	23.5
6.45	4.5	23.5
6.52	4.5	23.5
6.48	4.5	23.5
6.48	4.5	23.5
6.48	4.5	23.5
6.522	4.5	23.5
6.528	4.5	23.5
6.508	4.5	23.5
6.476	4.5	23.5
6.474	4.5	23.5
6.474	4.5	23.5
6.474	4.5	23.5
6.464	4.5	23.5
6.48	4.5	23.5
6.42	4.5	23.5
6.442	4.5	23.5
6.412	4.5	23.5
6.412	4.5	23.5
6.412	4.5	23.5
6.366	4.5	23.5
6.366	4.5	23.5
6.4	4.5	23.5
6.374	4.5	23.5
6.412	4.5	23.5
6.412	4.5	23.5
6.412	4.5	23.5
6.53	4.5	23.5
6.53	4.5	23.5
6.72	4.5	23.5
6.66	4.5	23.5
6.694	4.5	23.5
6.694	4.5	23.5
6.694	4.5	23.5
6.6	4.5	23.5
6.57	4.5	23.5
6.538	4.5	23.5
6.604	4.5	23.5
6.606	4.5	23.5
6.606	4.5	23.5
6.606	4.5	23.5
6.578	4.5	23.5
6.644	4.5	23.5
6.92	4.5	23.5
6.95	4.5	23.5
7.008	4.5	23.5
7.008	4.5	23.5
7.008	4.5	23.5
7.008	4.5	23.5
6.96	4.5	23.5
6.94	4.5	24.5
7.034	4.5	24.5
6.906	4.5	24.5
6.906	4.5	24.5
6.906	4.5	24.5
6.9	4.5	24.5
6.938	4.5	24.5
7	4.5	24.5
7.022	4.5	24.5
6.972	4.5	24.5
6.972	4.5	24.5
6.972	4.5	24.5
6.838	4.5	24.5
6.844	4.5	24.5
6.876	4.5	24.5
6.988	4.5	24.5
7.004	4.5	24.5
7.004	4.5	24.5
7.004	4.5	24.5
6.99	4.5	24.5
6.994	4.5	24.5
7.048	4.5	24.5
7.048	4.5	24.5
7.106	4.5	24.5
7.106	4.5	24.5
7.106	4.5	24.5
7.106	4.5	24.5
7.09	4.5	25.5
7.04	4.5	25.5
6.986	4.5	25.5
6.92	4.5	25.5
6.92	4.5	25.5
6.92	4.5	25.5
6.8	4.5	25.5
6.876	4.5	25.5
6.89	4.5	25.5
6.93	4.5	25.5
6.934	4.5	25.5
6.934	4.5	25.5
6.934	4.5	25.5
7.06	4.5	25.5
7.16	4.5	25.5
7.184	4.5	25.5
7.23	4.5	25.5
7.366	4.5	25.5
7.366	4.5	25.5
7.366	4.5	25.5
7.242	4.5	25.5
7.196	4.5	25.5
7.18	4.5	25.5
7.12	4.5	25.5
7.048	4.5	25.5
7.048	4.5	25.5
7.048	4.5	25.5
6.81	4.5	25.5
6.62	5.5	25.5
6.756	5.66667	26.3333
6.58	5.66667	26.3333
6.34	5.66667	27.3333
6.34	5.66667	27.3333
6.34	5.66667	27.3333
6.096	5.66667	27.3333
6.396	5.66667	27.3333
6.432	5.66667	27.3333
6.39	5.66667	27.3333
6.39	5.66667	27.3333
6.39	5.66667	27.3333
6.39	5.66667	27.3333
6.264	5.66667	27.3333
6.25	5.66667	27.3333
6.158	5.66667	28.3333
6.172	5.66667	28.3333
6.094	5.66667	28.3333
6.094	5.66667	28.3333
6.094	5.66667	28.3333
6.198	5.66667	28.3333
6.436	5.66667	28.3333
6.498	5.66667	28.3333
6.47	5.66667	28.3333
6.398	5.66667	28.3333
6.398	5.66667	28.3333
6.398	5.66667	28.3333
6.258	5.66667	28.3333
6.3	5.66667	28.3333
6.33	5.66667	28.3333
6.348	5.66667	28.3333
6.534	5.66667	28.3333
6.534	5.66667	28.3333
6.534	5.66667	28.3333
6.56	5.66667	28.3333
6.508	5.66667	28.3333
6.56	5.66667	28.3333
6.598	5.66667	28.3333
6.732	5.66667	28.3333
6.732	5.66667	28.3333
6.732	5.66667	28.3333
6.838	5.66667	28.3333
6.9	5.66667	28.3333
6.864	5.66667	28.3333
7.096	5.66667	29.3333
7.088	5.66667	29.3333
7.088	5.66667	29.3333
7.088	5.66667	29.3333
7.114	5.66667	29.3333
7.14	5.66667	29.3333
7.108	5.66667	29.3333
7.044	5.66667	29.3333
7.084	5.66667	29.3333
7.084	5.66667	29.3333
7.084	5.66667	29.3333
6.894	5.66667	29.3333
6.996	5.66667	29.3333
7.396	5.66667	29.3333
7.52	5.66667	29.3333
7.6	5.66667	29.3333
7.6	5.66667	29.3333
7.6	5.66667	29.3333
8.022	5.66667	29.3333
7.88	5.66667	29.3333
7.76	5.66667	29.3333
7.59	5.66667	29.3333
7.7	5.66667	29.3333
7.7	5.66667	29.3333
7.7	5.66667	29.3333
7.7	5.66667	29.3333
7.87	5.66667	29.3333
7.786	5.66667	30.3333
7.968	5.66667	30.3333
7.896	5.66667	30.3333
7.896	5.66667	30.3333
7.896	5.66667	30.3333
7.87	5.66667	30.3333
7.8	5.66667	30.3333
7.674	5.66667	30.3333
7.78	5.66667	30.3333
7.724	5.66667	30.3333
7.724	5.66667	30.3333
7.724	5.66667	30.3333
7.862	5.66667	30.3333
7.84	5.66667	30.3333
7.794	5.66667	30.3333
7.788	5.66667	30.3333
7.694	5.66667	30.3333
7.694	5.66667	30.3333
7.694	5.66667	30.3333
7.734	5.66667	30.3333
7.75	5.66667	30.3333
7.63	5.66667	30.3333
7.29	5.66667	30.3333
7.368	5.66667	30.3333
7.368	5.66667	30.3333
7.368	5.66667	30.3333
7.092	5.66667	30.3333
7.43	5.66667	30.3333
7.538	5.66667	30.3333
7.738	5.66667	30.3333
7.792	5.66667	30.3333
7.792	5.66667	30.3333
7.792	5.66667	30.3333
7.8	5.66667	30.3333
7.75	5.66667	30.3333
7.79	5.66667	30.3333
7.79	5.66667	30.3333
7.91	5.66667	30.3333
7.91	5.66667	30.3333
7.91	5.66667	30.3333
7.81	5.66667	30.3333
7.804	5.66667	30.3333
7.82	5.66667	30.3333
8.072	5.66667	30.3333
7.958	5.66667	30.3333
7.958	5.66667	30.3333
7.958	5.66667	30.3333
8.322	5.66667	30.3333
8.516	5.66667	30.3333
8.562	5.66667	30.3333
8.484	5.66667	30.3333
8.596	5.66667	30.3333
8.596	6.66667	30.3333
8.596	6.66667	30.3333
8.462	6.66667	30.3333
8.624	6.66667	30.3333
8.508	6.66667	30.3333
8.676	6.66667	30.3333
8.906	6.66667	30.3333
8.906	6.66667	30.3333
8.906	6.66667	30.3333
8.928	6.66667	30.3333
9.38	6.66667	30.3333
9.066	6.66667	30.3333
9.396	6.66667	30.3333
9.324	6.66667	30.3333
9.324	6.66667	30.3333
9.324	6.66667	30.3333
9.5	6.66667	31.3333
9.588	6.66667	31.3333
9.316	6.66667	31.3333
9.262	6.66667	31.3333
9.188	6.66667	31.3333
9.188	6.66667	31.3333
9.188	6.66667	31.3333
9.45	6.66667	31.3333
9.574	6.66667	31.3333
9.2	7.66667	31.3333
9.35	7.66667	31.3333
9.43	7.66667	31.3333
9.43	7.66667	31.3333
9.43	7.66667	31.3333
9.506	7.66667	31.3333
9.43	7.66667	31.3333
9.214	7.66667	31.3333
9.344	7.66667	31.3333
9.22	7.66667	31.3333
9.22	7.66667	31.3333
9.22	7.66667	31.3333
9.162	7.66667	31.3333
9.216	7.66667	31.3333
9.18	7.66667	31.3333
9.292	7.66667	31.3333
9.33	7.66667	32.3333
9.33	7.66667	32.3333
9.33	7.66667	32.3333
9.33	7.66667	32.3333
9.732	7.66667	32.3333
9.828	7.66667	32.3333
10.03	7.66667	32.3333
10.02	7.66667	32.3333
10.02	7.66667	32.3333
10.02	7.66667	32.3333
10.208	7.66667	32.3333
10.368	7.66667	32.3333
10.442	7.66667	32.3333
10.574	7.66667	32.3333
10.622	7.66667	32.3333
10.622	7.66667	32.3333
10.622	7.66667	32.3333
10.95	7.66667	33.3333
10.776	7.66667	33.3333
10.64	7.66667	33.3333
10.67	7.66667	34.3333
10.43	7.66667	34.3333
10.43	7.66667	34.3333
10.43	7.66667	34.3333
10.5	7.66667	34.3333
10.426	7.66667	34.3333
10.512	7.66667	34.3333
10.556	7.66667	34.3333
10.724	7.66667	34.3333
10.724	7.66667	34.3333
10.724	7.66667	34.3333
10.508	7.66667	34.3333
10.574	7.66667	34.3333
10.774	7.66667	34.3333
10.74	7.66667	34.3333
10.868	7.66667	34.3333
10.868	7.66667	34.3333
10.868	7.66667	34.3333
10.804	7.66667	34.3333
10.732	7.66667	34.3333
10.624	7.66667	34.3333
10.736	7.66667	34.3333
10.898	7.66667	34.3333
10.898	7.66667	34.3333
10.898	7.66667	34.3333
10.9	7.66667	34.3333
10.878	7.66667	34.3333
10.992	7.66667	34.3333
10.896	7.66667	34.3333
11.132	7.66667	34.3333
11.132	7.66667	34.3333
11.132	7.66667	34.3333
11.528	7.66667	35.3333
11.4	7.66667	35.3333
11.056	7.66667	35.3333
10.98	7.66667	35.3333
10.994	7.66667	35.3333
10.994	7.66667	35.3333
10.994	7.66667	35.3333
11.2	7.66667	35.3333
10.852	7.66667	35.3333
10.97	7.66667	35.3333
10.89	7.66667	35.3333
10.9	7.66667	35.3333
10.9	7.66667	35.3333
10.9	7.66667	35.3333
10.746	7.66667	36.3333
10.584	7.66667	36.3333
10.69	7.66667	36.3333
10.362	7.66667	37.3333
10.42	7.66667	37.3333
10.42	7.66667	37.3333
10.42	7.66667	37.3333
10.6	7.66667	37.3333
10.508	7.66667	37.3333
10.368	7.66667	37.3333
10.676	7.66667	37.3333
11.12	7.66667	37.3333
11.12	7.66667	37.3333
11.12	7.66667	37.3333
11.14	7.66667	38.3333
10.868	7.66667	38.3333
10.79	7.66667	38.3333
10.994	7.66667	38.3333
11.082	7.66667	38.3333
11.082	7.66667	38.3333
11.082	7.66667	38.3333
11.226	7.66667	38.3333
11.316	7.66667	39.3333
11.56	7.66667	39.3333
11.56	8.66667	39.3333
11.61	8.66667	39.3333
11.61	8.66667	39.3333
11.61	8.66667	39.3333
11.6	8.66667	39.3333
11.428	8.66667	39.3333
11.44	8.66667	39.3333
11.556	8.66667	39.3333
12.02	8.66667	39.3333
12.02	8.66667	39.3333
12.02	8.66667	39.3333
12.01	8.66667	39.3333
12.09	8.66667	40.3333
12.05	8.66667	40.3333
11.988	8.66667	40.3333
11.95	8.66667	40.3333
11.95	8.66667	40.3333
11.95	8.66667	40.3333
12.324	8.66667	40.3333
12.03	8.66667	40.3333
12.24	8.66667	40.3333
12.04	8.66667	40.3333
12.04	8.66667	40.3333
12.04	8.66667	40.3333
12.04	8.66667	40.3333
12.118	8.66667	40.3333
12.194	8.66667	41.3333
12.194	8.66667	41.3333
12.212	8.66667	42.3333
12.538	8.66667	43.3333
12.538	8.66667	43.3333
12.538	8.66667	43.3333
12.87	8.66667	43.3333
12.884	8.66667	43.3333
12.884	8.66667	44.3333
12.916	8.66667	45.3333
12.792	8.66667	46.3333
12.792	8.66667	46.3333
12.792	8.66667	46.3333
12.74	8.66667	46.3333
12.782	8.66667	46.3333
12.948	8.66667	47.3333
12.672	8.66667	47.3333
12.948	8.66667	47.3333
12.948	8.66667	47.3333
12.948	8.66667	47.3333
12.726	8.66667	48.3333
12.904	8.66667	48.3333
13.17	8.66667	49.3333
13.196	8.66667	50.3333
13.686	8.66667	51.3333
13.686	8.66667	51.3333
13.686	8.66667	51.3333
13.686	8.66667	52.3333
13.42	8.66667	53.3333
13.736	8.66667	53.3333
13.258	8.66667	54.3333
12.52	8.66667	54.3333
12.52	8.66667	54.3333
12.52	8.66667	54.3333
12.432	8.66667	54.3333
12.982	8.66667	55.3333
13.36	8.66667	55.3333
13.83	8.66667	55.3333
13.83	8.66667	55.3333
13.83	8.66667	55.3333
13.83	8.66667	55.3333
13.458	8.66667	55.3333
13.386	8.66667	56.3333
13.222	8.66667	56.3333
13.266	8.66667	56.3333
13.65	8.66667	56.3333
13.65	8.66667	56.3333
13.65	8.66667	56.3333
13.634	8.66667	56.3333
13.79	8.66667	56.3333
13.85	8.66667	56.3333
14.056	8.66667	56.3333
14.354	8.66667	56.3333
14.354	8.66667	56.3333
14.354	8.66667	56.3333
14.354	8.66667	56.3333
15.08	8.66667	56.3333
15.04	8.66667	56.3333
14.72	8.66667	56.3333
14.96	8.66667	56.3333
14.96	8.66667	56.3333
14.96	8.66667	56.3333
15.09	8.66667	56.3333
15.026	8.66667	56.3333
15.02	8.66667	56.3333
15.87	8.66667	57.3333
16.02	8.66667	57.3333
16.02	8.66667	57.3333
16.02	8.66667	57.3333
15.554	8.66667	57.3333
15.966	8.66667	57.3333
16.134	8.66667	57.3333
16.624	8.66667	57.3333
16.246	8.66667	57.3333
16.246	8.66667	57.3333
16.246	8.66667	57.3333
15.994	8.66667	57.3333
15.808	8.66667	57.3333
15.628	8.66667	57.3333
14.854	8.66667	57.3333
14.43	8.66667	57.3333
14.43	8.66667	57.3333
14.43	8.66667	57.3333
14.186	8.66667	57.3333
15.07	8.66667	57.3333
14.406	8.66667	57.3333
14.48	8.66667	58.3333
14.928	8.66667	58.3333
14.928	8.66667	58.3333
14.928	8.66667	58.3333
15.024	8.66667	58.3333
14.506	8.66667	58.3333
14.12	8.66667	58.3333
13.42	8.66667	58.3333
13.894	8.66667	58.3333
13.894	8.66667	58.3333
13.894	8.66667	58.3333
13.82	8.66667	59.3333
14.622	8.66667	59.3333
14.554	8.66667	59.3333
14.074	8.66667	59.3333
13.25	8.66667	59.3333
13.25	8.66667	59.3333
13.25	8.66667	60.3333
12.746	9.66667	60.3333
13.326	9.66667	60.3333
13.816	9.66667	60.3333
14.2	9.66667	61.3333
13.46	9.66667	61.3333
13.46	9.66667	61.3333
13.46	9.66667	61.3333
13.626	9.66667	61.3333
13.272	9.66667	61.3333
13.59	9.66667	61.3333
13.64	9.66667	61.3333
13.64	9.66667	61.3333
13.64	9.66667	61.3333
13.64	9.66667	61.3333
13.676	9.66667	61.3333
13.638	9.66667	61.3333
13.456	9.66667	61.3333
13.568	9.66667	61.3333
13.14	9.66667	61.3333
13.14	9.66667	61.3333
13.14	9.66667	61.3333
12.922	9.66667	61.3333
13.264	9.66667	61.3333
12.44	9.66667	61.3333
12.668	9.66667	61.3333
12.746	9.66667	61.3333
12.746	9.66667	61.3333
12.746	9.66667	61.3333
12.6	9.66667	61.3333
12.45	9.66667	61.3333
12.04	9.66667	61.3333
12.196	9.66667	61.3333
12.342	9.66667	61.3333
12.342	9.66667	61.3333
12.342	9.66667	61.3333
13.098	9.66667	61.3333
13.1	9.66667	61.3333
14.212	9.66667	61.3333
13.936	9.66667	62.3333
13.9	9.66667	62.3333
13.9	9.66667	62.3333
13.9	9.66667	62.3333
13.976	9.66667	62.3333
14.44	9.66667	62.3333
14.62	9.66667	62.3333
14.67	9.66667	62.3333
14.4	9.66667	62.3333
14.4	9.66667	62.3333
14.4	9.66667	62.3333
14.4	9.66667	62.3333
14.37	9.66667	62.3333
14.6	9.66667	62.3333
14.25	9.66667	62.3333
14.12	9.66667	62.3333
14.12	9.66667	63.3333
14.12	9.66667	63.3333
14.19	9.66667	63.3333
14.4	9.66667	63.3333
14.11	9.66667	63.3333
14.2	9.66667	63.3333
14.09	9.66667	63.3333
14.09	9.66667	63.3333
14.09	9.66667	63.3333
14.39	9.66667	63.3333
14.67	9.66667	63.3333
14.83	9.66667	63.3333
14.73	9.66667	63.3333
14.92	9.66667	63.3333
14.92	9.66667	63.3333
14.92	9.66667	63.3333
14.89	9.66667	63.3333
14.9	9.66667	63.3333
15.11	9.66667	63.3333
14.91	9.66667	63.3333
14.83	9.66667	63.3333
14.83	9.66667	63.3333
14.83	9.66667	63.3333
14.74	9.66667	63.3333
14.8	9.66667	64.3333
14.94	9.66667	64.3333
15.24	9.66667	64.3333
15.26	9.66667	64.3333
15.26	9.66667	64.3333
15.26	9.66667	64.3333
15.27	9.66667	64.3333
15.44	9.66667	64.3333
15.78	9.66667	64.3333
16.12	9.66667	64.3333
16.12	9.66667	64.3333
16.12	9.66667	64.3333
16.12	9.66667	64.3333
16.09	9.66667	64.3333
15.8	9.66667	64.3333
15.75	9.66667	64.3333
15.57	9.66667	64.3333
15.74	9.66667	64.3333
15.74	9.66667	64.3333
15.74	9.66667	64.3333
15.95	9.66667	64.3333
15.89	9.66667	64.3333
16.11	9.66667	64.3333
15.67	9.66667	64.3333
15.9	9.66667	64.3333
15.9	9.66667	64.3333
15.9	9.66667	64.3333
15.78	9.66667	64.3333
16.05	9.66667	64.3333
15.96	9.66667	64.3333
16.08	9.66667	64.3333
16.1	9.66667	64.3333
16.1	9.66667	64.3333
16.1	9.66667	64.3333
16.78	9.66667	64.3333
16.83	9.66667	64.3333
16.57	9.66667	64.3333
16.23	9.66667	64.3333
16.52	9.66667	64.3333
16.52	9.66667	64.3333
16.52	9.66667	64.3333
16.8	9.66667	64.3333
17.01	9.66667	64.3333
16.9	9.66667	64.3333
16.42	9.66667	64.3333
16.86	9.66667	64.3333
16.86	9.66667	64.3333
16.86	9.66667	64.3333
17.09	9.66667	64.3333
17.27	9.66667	64.3333
17.57	10.1667	64.8333
16.91	10.1667	64.8333
16.82	10.1667	64.8333
16.82	10.1667	64.8333
16.82	10.1667	64.8333
16.72	10.1667	64.8333
16.78	10.1667	64.8333
17.05	10.1667	64.8333
16.77	10.1667	64.8333
16.74	10.1667	64.8333
16.74	10.1667	64.8333
16.74	10.1667	64.8333
16.73	10.1667	64.8333
16.74	10.1667	64.8333
16.54	10.1667	65.8333
16.32	10.1667	65.8333
16.22	10.1667	66.8333
16.22	10.1667	66.8333
16.22	10.1667	66.8333
16.22	10.1667	66.8333
16.25	10.1667	66.8333
16.61	10.1667	67.8333
16.67	10.1667	67.8333
16.63	10.1667	67.8333
16.63	10.1667	67.8333
16.63	10.1667	67.8333
16.12	10.1667	67.8333
15.99	10.1667	67.8333
15.7	10.1667	67.8333
15.62	10.1667	67.8333
15.69	10.1667	68.8333
15.69	10.1667	69.8333
15.69	10.1667	69.8333
15.71	10.1667	69.8333
15.72	10.1667	69.8333
15.81	10.1667	69.8333
15.91	10.1667	70.8333
16.02	10.1667	70.8333
16.02	10.1667	70.8333
16.02	11.1667	70.8333
15.4	11.1667	70.8333
15.2	11.1667	70.8333
15.33	11.1667	70.8333
15.01	11.1667	70.8333
15.11	11.1667	70.8333
15.11	11.1667	70.8333
15.11	11.1667	70.8333
14.76	11.1667	70.8333
14.82	11.1667	70.8333
14.47	11.1667	70.8333
14.42	11.1667	70.8333
14.92	11.1667	70.8333
14.92	11.1667	70.8333
14.92	11.1667	70.8333
15.41	11.1667	70.8333
15.23	11.1667	70.8333
15.43	11.1667	70.8333
14.96	11.1667	70.8333
14.66	11.1667	70.8333
14.66	11.1667	70.8333
14.66	11.1667	70.8333
14.75	11.1667	70.8333
14.6	11.1667	70.8333
14.65	11.1667	70.8333
14.51	11.1667	70.8333
14.62	11.1667	70.8333
14.62	11.1667	70.8333
14.62	11.1667	70.8333
14.73	11.1667	70.8333
15.11	11.1667	70.8333
15.17	11.1667	70.8333
15.49	11.1667	70.8333
15.4	11.1667	70.8333
15.4	11.1667	70.8333
15.4	11.1667	70.8333
15.18	11.1667	70.8333
15.66	11.1667	71.8333
15.65	11.1667	72.8333
15.84	11.1667	72.8333
16.05	11.1667	73.8333
16.05	11.1667	73.8333
16.05	11.1667	73.8333
15.82	11.1667	73.8333
15.83	11.1667	73.8333
16.01	11.1667	73.8333
16.03	11.1667	73.8333
15.81	11.1667	73.8333
15.81	11.1667	73.8333
15.81	11.1667	73.8333
16.2	11.1667	73.8333
16.45	11.1667	74.8333
16.14	11.1667	75.8333
16.63	11.1667	75.8333
17.32	11.1667	75.8333
17.32	11.1667	76.8333
17.32	11.1667	76.8333
16.72	11.1667	76.8333
16.26	11.1667	77.8333
15.98	11.1667	77.8333
16.13	11.1667	77.8333
16.35	11.1667	77.8333
16.35	11.1667	77.8333
16.35	11.1667	77.8333
16.15	11.1667	78.8333
16.06	11.6667	79.3333
16.25	11.6667	79.3333
16.25	11.6667	79.3333
15.99	11.6667	79.3333
15.99	11.6667	79.3333
15.99	11.6667	79.3333
15.38	11.6667	79.3333
15.57	11.6667	79.3333
15.31	11.6667	79.3333
15.22	11.6667	79.3333
15.41	11.6667	79.3333
15.41	11.6667	79.3333
15.41	11.6667	79.3333
15.05	11.6667	79.3333
14.82	11.6667	79.3333
14.62	11.6667	80.3333
14.62	12.6667	80.3333
14.44	12.6667	81.3333
14.44	12.6667	81.3333
14.44	12.6667	81.3333
14.13	12.6667	81.3333
13.89	12.6667	82.3333
13.89	12.6667	82.3333
14.52	12.6667	82.3333
15.05	12.6667	82.3333
15.05	12.6667	82.3333
15.05	12.6667	82.3333
14.7	12.6667	83.3333
14.6	12.6667	84.3333
14.51	12.6667	84.3333
14.51	12.6667	84.3333
14.89	12.6667	84.3333
14.89	12.6667	84.3333
14.89	12.6667	84.3333
14.55	12.6667	85.3333
14.48	12.6667	85.3333
14.51	12.6667	85.3333
14.51	12.6667	85.3333
14.38	12.6667	86.3333
14.38	13	87
14.38	13	87
14.6	13	87
15.29	13	87
16.23	13	88
16.6	13	89
16.51	13	90
16.51	13	90
16.51	13	90
16.2	13	91
16.44	13	91
16.17	13	92
16.1	13	92
15.8	13	92
15.8	13	92
15.8	13	92
15.8	13	92
16.06	13	92
16.6	13	92
17.1	13	93
17.09	13	93
17.09	13	93
17.09	13	93
17.68	13	93
17.42	13	93
17.43	13	93
17.36	13	94
16.82	13	94
16.82	13	94
16.82	13	94
17.35	13	94
17.4	13	95
17.35	13	95
17.43	13	96
17.16	13	97
17.16	13	97
17.16	13	97
17.01	13	97
17.14	13	97
16.97	13	97
16.73	13	98
16.79	13	99
16.79	13	99
16.79	13	100
16.79	13	100
16.89	14	100
16.65	14	101
16.72	14	101
16.86	14	101
16.86	14	101
16.86	14	101
17.21	14	101
17.4	14	101
17.45	14	101
17.35	14	101
17.41	14	101
17.41	14	101
17.41	14	101
17.55	14	101
17.35	14	101
17.12	14	101
16.99	14	101
16.75	14	101
16.75	14	101
16.75	14	101
17.06	14	101
16.73	14	101
16.84	14	101
17.05	14	101
17.1	14	101
17.1	14	101
17.1	14	101
17.55	14	101
17.65	14	101
17.28	14	102
18.66	14	102
18.58	14	102
18.58	14	102
18.58	14	102
19	14	102
18.45	14	102
18.17	14	102
18.15	14	102
18.67	14	102
18.67	14	102
18.67	14	102
18.76	15	102
18.97	15	102
19.07	15	102
19.39	15	102
19.39	15	102
19.39	15	102
19.39	15	102
19.58	15	102
19.57	15	102
20.29	15	102
21.17	15	102
21.05	15	102
21.05	15	102
21.05	15	102
21.62	15	102
20.77	15	102
20.25	15	102
20.65	15	102
19.85	15	102
19.85	15	102
19.85	15	102
19.85	15	102
20.61	15	102
21.03	15	102
20.97	15	102
21.08	15	102
21.08	15	102
21.08	15	102
20.96	15	102
21.15	15	102
21.14	15	102
20.62	15	102
20.45	15	102
20.45	15	102
20.45	15	102
20.56	15	102
20.1	15	102
19.86	15	102
19.93	15	102
20.19	15	102
20.19	15	102
20.19	15	102
20.35	15	102
20.07	15	102
20.9	15	102
20.93	15	102
21.03	15	102
21.03	15	102
21.03	15	102
20.89	15	102
20.76	15	102
20.5	15	102
20.39	15	102
20.69	15	102
20.69	15	102
20.69	15	102
20.69	15	102
20.32	15	102
20.43	15	102
20.07	15	102
19.96	15	102
19.96	15	102
19.96	15	102
19.97	15	102
20.2	15	102
20.48	15	102
20.24	15	103
20.07	15	103
20.07	15	103
20.07	15	103
19.86	15	103
19.99	15	103
20.02	15	103
20.11	15	103
20.22	15	104
20.22	15	104
20.22	15	104
19.84	15	104
19.87	15	105
19.89	15	106
20.05	15	106
19.91	15	106
19.91	15	106
19.91	15	106
20.23	15	106
20.5	15	106
21.07	15	106
20.85	15	106
20.43	15	106
20.43	15	106
20.43	15	106
19.48	15	106
20.05	15	106
19.97	15	106
20.19	15	106
20.19	15	106
20.19	15	106
20.19	15	106
19.01	15	106
18.42	15	106
17.2	15	106
18.64	15	106
19.19	15	106
19.19	15	106
19.19	15	106
19.45	15	106
19.72	15	106
19.11	15	106
19.45	15	106
19.91	15	106
19.91	15	106
19.91	15	106
20.17	15	106
20.15	15	106
19.86	15	107
19.66	15	107
19.26	15	107
19.26	15	107
19.26	15	107
18.34	15	107
18.81	15	107
18.81	15	107
18.52	15	107
18.61	15	107
18.61	15	107
18.61	15	107
18.3	15	107
18.42	15	107
18.45	15	107
18.03	15	107
18.19	15	107
18.19	15	107
18.19	15	107
18.56	15.5	107.5
18.07	15.5	107.5
17.16	15.5	107.5
18.49	15.5	107.5
18.55	15.5	108.5
18.55	15.5	108.5
18.55	15.5	108.5
18.34	15.5	108.5
18	15.5	108.5
17.76	15.5	109.5
17.15	16.5	109.5
16.6	16.5	109.5
16.6	16.5	109.5
16.6	16.5	109.5
15.59	16.5	109.5
17.15	16.5	109.5
16.86	16.5	109.5
17.47	16.5	109.5
16.95	16.5	109.5
16.95	16.5	110.5
16.95	16.5	110.5
16.85	16.5	110.5
16.08	16.5	111.5
16.45	16.5	111.5
16.69	16.5	111.5
16.1	16.5	111.5
16.1	16.5	111.5
16.1	16.5	111.5
16.1	16.5	111.5
16.85	16.5	111.5
16.77	16.5	111.5
16.6	16.5	111.5
16.56	16.5	112.5
16.56	16.5	112.5
16.56	16.5	112.5
16.54	16.5	113.5
16.95	16.5	113.5
17.73	16.5	113.5
17.42	16.5	113.5
17.15	16.5	113.5
17.15	16.5	113.5
17.15	16.5	113.5
17.19	16.5	113.5
16.73	16.5	113.5
16.63	16.5	114.5
16.86	16.5	115.5
16.76	16.5	116.5
16.76	16.5	116.5
16.76	16.5	116.5
16.47	16.5	116.5
16.52	16.5	116.5
16.88	16.5	117.5
17.15	16.5	117.5
17.78	16.5	117.5
17.78	16.5	117.5
17.78	16.5	117.5
18.25	16.5	117.5
18.1	16.5	118.5
18.45	16.8333	119.167
18.68	16.8333	120.167
18.58	16.8333	120.167
18.58	16.8333	121.167
18.58	16.8333	121.167
18.58	16.8333	121.167
18.39	16.8333	122.167
18.38	16.8333	122.167
18.89	16.8333	122.167
19.06	17.3333	122.667
19.06	17.3333	122.667
19.06	17.3333	122.667
19.01	17.3333	123.667
19.19	17.3333	123.667
19.08	17.3333	123.667
19.22	17.3333	123.667
19.73	17.3333	124.667
19.73	17.3333	124.667
19.73	17.3333	124.667
19.23	17.3333	124.667
19.26	17.3333	125.667
19.38	17.3333	125.667
18.99	17.3333	125.667
18.87	17.3333	125.667
18.87	17.3333	126.667
18.87	17.3333	127.667
19.18	17.3333	127.667
19.53	17.3333	127.667
19.57	17.3333	127.667
19.59	18.3333	127.667
19.79	18.3333	127.667
19.79	18.3333	127.667
19.79	18.3333	128.667
19.45	18.3333	129.667
19.58	18.3333	129.667
19.55	18.3333	130.667
19.62	18.3333	130.667
19.27	18.3333	130.667
19.27	18.3333	130.667
19.27	18.3333	130.667
19.63	18.3333	130.667
19.7	18.3333	130.667
19.78	18.3333	130.667
19.8	18.3333	131.667
20.25	18.3333	132.667
20.25	18.3333	132.667
20.25	18.3333	132.667
20.15	18.3333	133.667
20.21	18.3333	134.667
20.25	18.3333	134.667
20.25	18.3333	134.667
19.73	18.3333	134.667
19.73	18.3333	134.667
19.73	18.3333	134.667
19.95	18.3333	135.667
20.07	18.3333	135.667
19.65	18.3333	135.667
19.63	18.3333	135.667
19.53	18.3333	135.667
19.53	18.3333	135.667
19.53	18.3333	135.667
19.51	18.3333	135.667
19.2	18.3333	136.667
19.3	18.3333	136.667
19.24	18.3333	136.667
18.61	18.3333	136.667
18.61	18.3333	136.667
18.61	18.3333	136.667
18.91	18.3333	136.667
19.27	18.3333	136.667
19.76	18.3333	136.667
19.52	18.3333	137.667
19.57	19.3333	137.667
19.57	19.3333	137.667
19.57	19.3333	137.667
19.51	19.3333	138.667
19.58	20.3333	138.667
19.83	20.3333	138.667
19.68	20.3333	139.667
19.68	20.3333	139.667
19.68	20.3333	139.667
19.68	20.3333	140.667
19.52	20.3333	140.667
19.63	20.3333	141.667
19.43	20.3333	141.667
19.62	20.3333	141.667
19.62	20.6667	142.333
19.62	20.6667	143.333
19.62	20.6667	144.333
19.13	20.6667	145.333
19.08	20.6667	145.333
18.66	20.6667	146.333
17.91	20.6667	146.333
17.97	20.6667	147.333
17.97	20.6667	148.333
17.97	20.6667	148.333
17.71	20.6667	149.333
17.75	20.6667	150.333
17.24	20.6667	151.333
17.59	20.6667	152.333
17.09	20.6667	152.333
17.09	20.6667	152.333
17.09	20.6667	152.333
17.09	20.6667	152.333
17.71	20.6667	152.333
17.2	20.6667	153.333
17.32	20.6667	153.333
18.12	20.6667	154.333
18.12	20.6667	154.333
18.12	20.6667	154.333
18.3	20.6667	155.333
18.54	20.6667	155.333
18.02	20.6667	156.333
18.28	21.6667	156.333
18.74	21.6667	156.333
18.74	21.6667	156.333
18.74	21.6667	157.333
18.78	21.6667	158.333
18.4	21.6667	158.333
18.26	21.6667	159.333
18.21	21.6667	159.333
18.04	21.6667	159.333
18.04	21.6667	159.333
18.04	21.6667	159.333
17.58	21.6667	159.333
17.26	21.6667	159.333
17.49	21.6667	159.333
17.24	21.6667	159.333
17.35	21.6667	160.333
17.35	21.6667	160.333
17.35	21.6667	160.333
17.35	21.6667	160.333
17.88	21.6667	160.333
18.13	21.6667	160.333
18.13	21.6667	160.333
18.1	21.6667	160.333
18.1	21.6667	160.333
18.1	21.6667	160.333
18.46	21.6667	160.333
18.01	21.6667	160.333
18.09	21.6667	160.333
18.03	21.6667	160.333
18.33	21.6667	160.333
18.33	21.6667	160.333
18.33	21.6667	160.333
18.35	21.6667	160.333
19.07	21.6667	160.333
19.12	21.6667	160.333
19.08	21.6667	160.333
19.22	21.6667	160.333
19.22	21.6667	160.333
19.22	21.6667	160.333
18.89	21.6667	160.333
18.64	21.6667	160.333
18.65	21.6667	160.333
18.66	21.6667	160.333
19.29	21.6667	160.333
19.29	21.6667	160.333
19.29	21.6667	160.333
19.69	21.6667	160.333
19.44	21.6667	160.333
19.57	21.6667	160.333
20.36	21.6667	160.333
20.52	21.6667	160.333
20.52	21.6667	160.333
20.52	21.6667	160.333
20.37	21.6667	160.333
20.58	21.6667	160.333
20.53	21.6667	160.333
20.29	21.6667	160.333
20.29	21.6667	160.333
20.29	21.6667	160.333
20.29	21.6667	160.333
20.57	21.6667	160.333
20.56	21.6667	160.333
20.45	21.6667	160.333
20.44	21.6667	160.333
20.56	21.6667	160.333
20.56	21.6667	160.333
20.56	21.6667	160.333
20.48	21.6667	160.333
19.99	21.6667	160.333
20.67	21.6667	160.333
20.62	21.6667	160.333
20.52	21.6667	160.333
20.52	21.6667	160.333
20.52	21.6667	160.333
20.52	21.6667	160.333
20.77	21.6667	160.333
21.37	21.6667	160.333
21.3	21.6667	160.333
21.17	21.6667	160.333
21.17	21.6667	160.333
21.17	21.6667	160.333
21.52	21.6667	160.333
21.39	21.6667	160.333
21.08	21.6667	160.333
20.8	21.6667	160.333
20.82	21.6667	160.333
20.82	21.6667	160.333
20.82	21.6667	160.333
20.47	21.6667	160.333
20.77	21.6667	160.333
20.61	21.6667	160.333
20.6	21.6667	160.333
20.3	21.6667	160.333
20.3	21.6667	160.333
20.3	21.6667	160.333
20.36	21.6667	160.333
19.74	21.6667	160.333
19.59	21.6667	160.333
19.61	21.6667	160.333
19.87	21.6667	160.333
19.87	21.6667	160.333
19.87	21.6667	160.333
19.75	21.6667	160.333
20.12	21.6667	160.333
20.08	21.6667	160.333
19.81	21.6667	160.333
19.81	21.6667	160.333
19.81	21.6667	160.333
19.81	21.6667	161.333
20.67	21.6667	161.333
20.8	21.6667	161.333
20.25	21.6667	161.333
20	21.6667	162.333
20.42	21.6667	162.333
20.42	21.6667	162.333
20.42	21.6667	162.333
20.5	21.6667	162.333
20.98	21.6667	162.333
21.25	21.6667	163.333
21.13	21.6667	163.333
22	21.6667	163.333
22	21.6667	163.333
22	21.6667	163.333
22	21.6667	163.333
22.3	21.6667	163.333
21.9	21.6667	163.333
21.92	21.6667	163.333
22.08	21.6667	163.333
22.08	21.6667	163.333
22.08	21.6667	163.333
22.54	21.6667	164.333
22.8	21.6667	164.333
22.66	21.6667	164.333
22.54	21.6667	164.333
22.34	21.6667	164.333
22.34	21.6667	164.333
22.34	21.6667	164.333
21.65	21.6667	164.333
21.5	21.6667	164.333
22.13	21.6667	164.333
21.98	21.6667	164.333
21.74	21.6667	164.333
21.74	21.6667	164.333
21.74	21.6667	164.333
22.02	21.6667	164.333
22.22	21.6667	165.333
[truncated: 924 more rows]
