# Supplementary material for: Measuring information flux between social media and stock prices with Transfer Entropy
Source: PLoS One. 2021 Sep 23;16(9):e0257686. doi: 10.1371/journal.pone.0257686 (PMC8459996; doi:10.1371/journal.pone.0257686)
Supplement: S1 Data — (ZIP) [file pone.0257686.s001.zip › DATA BASES/20.-TCHEY/TCEHY3.xlsx]

## Sheet: TCEHY3
fecha	tweet	TextBlob	clean	subjectivity	sentiment	polarity		fecha	eventos	negative	positive	-	+	stock	neg	pos	index					SUMMARY OUTPUT										SUMMARY OUTPUT
2015-10-07	$YUM cc: "ChinaÃ¢â‚¬Â¦oniine ordering aggregators entering casual dining..don't believe can sustain discounts http://biz.yahoo.com/cc/7/146687.htmlÃ‚Â Ã¢â‚¬Â¦ $BABA $TCEHY	$yum cc: "chinaoniine ordering aggregators entering casual dining..don't believe can sustain discounts $baba $tcehy	$yum cc: "chinaoniine ordering aggregators entering casual dining..don't believe can sustain discounts $baba $tcehy	0.866667	negative	-0.5		2011-01-01	0	0	0	0	0	4.386	0	0	0	0	2	0
2017-02-10	http://JD.comÃ‚Â : Revenue Growth Failed To Boost Share Price http://seekingalpha.com/article/4044754-jd-com-revenue-growth-failed-boost-share-price?source=feed_fÃ‚Â Ã¢â‚¬Â¦ $TCEHY $AMZN $BABA $JD	revenue growth failed to boost share price $tcehy $amzn $baba $jd	revenue growth failed to boost share price $tcehy $amzn $baba $jd	0.3	negative	-0.5		2011-01-02	0	0	0	0	0	4.386	0	0	0	0	2	0		Regression Statistics										Regression Statistics
2015-02-17	Hearing vague rumor of merger of $BABA and $TCEHY.	hearing vague rumor of merger of $baba and $tcehy.	hearing vague rumor of merger of $baba and $tcehy.	0.5	negative	-0.5		2011-01-03	2	0	2	0	1	4.51	0	1	0	0	2	2		Multiple R	0.937014									Multiple R	0.940708
2014-12-11	Tencent dominates gaming in China https://www.techinasia.com/alibaba-compete-tencent-games/Ã‚Â Ã¢â‚¬Â¦ system works. unlikely $BABA can compete $TCEHY	tencent dominates gaming in china system works. unlikely $baba can compete $tcehy	tencent dominates gaming in china system works. unlikely $baba can compete $tcehy	0.5	negative	-0.5		2011-01-04	0	0	0	0	0	4.6	0	1	0	0	2	0		R Square	0.877994									R Square	0.884931
2018-08-14	China tech stocks breaking bad... At least from a chart perspective. $CQQQ $TCEHY $BABA $BIDU $NTES $SNPTF $WUBA $WB $SINA $ATHM $AACAYpic.twitter.com/vd52CGo87t	china tech stocks breaking bad... at least from a chart perspective. $cqqq $tcehy $baba $bidu $ntes $snptf $wuba $wb $sina $athm $aacaypic.twitter.com/vd52cgo87t	china tech stocks breaking bad... at least from a chart perspective. $cqqq $tcehy $baba $bidu $ntes $snptf $wuba $wb $sina $athm $aacaypic.twitter.com/vd52cgo87t	0.533333	negative	-0.5		2011-01-05	0	0	0	0	0	4.65	0	1	0	0	2	0		Adjusted R Square	0.877911									Adjusted R Square	0.884892
2017-09-24	Crazy chart. As one executive put it: "China is a few years ahead of us". $BABA $TCEHY pic.twitter.com/w8vPJ9Jyoz	crazy chart. as one executive put it: "china is a few years ahead of us". $baba $tcehy pic.twitter.com/w8vpj9jyoz	crazy chart. as one executive put it: "china is a few years ahead of us". $baba $tcehy pic.twitter.com/w8vpj9jyoz	0.5	negative	-0.4		2011-01-06	1	0	1	0	1	4.65	0	2	0	0	2	1		Standard Error	5.2503									Standard Error	5.09798
2017-09-24	Crazy chart. As one executive put it: "China is a few years ahead of us". $BABA $TCEHY pic.twitter.com/w8vPJ9Jyoz	crazy chart. as one executive put it: "china is a few years ahead of us". $baba $tcehy pic.twitter.com/w8vpj9jyoz	crazy chart. as one executive put it: "china is a few years ahead of us". $baba $tcehy pic.twitter.com/w8vpj9jyoz	0.5	negative	-0.4		2011-01-07	0	0	0	0	0	4.61	0	2	0	0	2	0		Observations	2923									Observations	2923
2012-02-14	Tencent has bona fide blockbuster game. League of Legends registers 30 million players... http://bit.ly/yyeIvXÃ‚Â $TCEHY via @emergingmoney	tencent has bona fide blockbuster game. league of legends registers 30 million players... $tcehy via @emergingmoney	tencent has bona fide blockbuster game. league of legends registers 30 million players... $tcehy via @emergingmoney	0.4	negative	-0.4		2011-01-08	0	0	0	0	0	4.61	0	2	0	0	2	0
2018-05-16	$TCEHY - Tencent - To go along w/ the insane growth, they saw a big jump in margins, a major surprise	$tcehy - tencent - to go along w/ the insane growth, they saw a big jump in margins, a major surprise	$tcehy - tencent - to go along w/ the insane growth, they saw a big jump in margins, a major surprise	0.533333	negative	-0.3125		2011-01-09	0	0	0	0	0	4.61	0	2	0	0	2	0		ANOVA										ANOVA
2016-10-17	Netflix slowly moving into China... $NFLX $BABA $TCEHY $BIDU http://files.shareholder.com/downloads/NFLX/3041529769x0x912075/700E14FD-12BE-4C3A-9283-9A975C7FE549/FINAL_Q3_Letter.pdfÃ‚Â Ã¢â‚¬Â¦pic.twitter.com/uZvWmE3oOz	netflix slowly moving into china... $nflx $baba $tcehy $bidu	netflix slowly moving into china... $nflx $baba $tcehy $bidu	0.4	negative	-0.3		2011-01-10	0	0	0	0	0	4.59	0	2	0	0	2	0			df	SS	MS	F	Significance F						df	SS	MS	F	Significance F
2016-12-19	Uber Loses Over $800 Million In Q3 On $1.7 Billion In Revenue http://ow.ly/RLsW307hKhTÃ‚Â $BABA $GRUB $GOOGL $GRUB $AAPL $TCEHY $GMpic.twitter.com/1f5ZGW9xip	uber loses over $800 million in q3 on $1.7 billion in revenue $baba $grub $googl $grub $aapl $tcehy $gmpic.twitter.com/1f5zgw9xip	uber loses over $800 million in q3 on $1.7 billion in revenue $baba $grub $googl $grub $aapl $tcehy $gmpic.twitter.com/1f5zgw9xip	0.1	negative	-0.3		2011-01-11	0	0	0	0	0	4.622	0	2	0	0	2	0		Regression	2	579246	289623	10506.7	0					Regression	1	583822	583822	22463.8	0
2015-08-10	A bit confusing to follow, but I see a reason to be bullish Tencent $TCEHY for 8-12 earnings pic.twitter.com/LSeYO9jxTZ	a bit confusing to follow, but i see a reason to be bullish tencent $tcehy for 8-12 earnings pic.twitter.com/lseyo9jxtz	a bit confusing to follow, but i see a reason to be bullish tencent $tcehy for 8-12 earnings pic.twitter.com/lseyo9jxtz	0.4	negative	-0.3		2011-01-12	0	0	0	0	0	4.84	0	2	0	0	2	0		Residual	2920	80491.7	27.5656							Residual	2921	75915.1	25.9894
2014-04-07	quite a bumpy ride lately for holders of $TCEHY Tencent Rallies as Buyback Spurs Bets $32B Rout Overdone http://bloom.bg/1kEHCW7	quite a bumpy ride lately for holders of $tcehy tencent rallies as buyback spurs bets $32b rout overdone	quite a bumpy ride lately for holders of $tcehy tencent rallies as buyback spurs bets $32b rout overdone	0.6	negative	-0.3		2011-01-13	0	0	0	0	0	5	0	2	0	0	2	0		Total	2922	659737								Total	2922	659737
2016-01-28	Alibaba Disappoints With Dull Results, Meituan Sale http://seekingalpha.com/article/3846356-alibaba-disappoints-dull-results-meituan-sale?source=feed_fÃ‚Â Ã¢â‚¬Â¦ $TCEHY $BABA	alibaba disappoints with dull results, meituan sale $tcehy $baba	alibaba disappoints with dull results, meituan sale $tcehy $baba	0.5	negative	-0.291667		2011-01-14	0	0	0	0	0	5.2	0	2	0	0	2	0
2015-12-18	Big Cap Techs Rank Among Top Stocks Of 2015 - video: http://ow.ly/W5jTxÃ‚Â (Mentions $AMZN $GOOGL, $FB, $NFLX, $TCEHY, $AAPL stocks)	big cap techs rank among top stocks of 2015 - video: (mentions $amzn $googl, $fb, $nflx, $tcehy, $aapl stocks)	big cap techs rank among top stocks of 2015 - video: (mentions $amzn $googl, $fb, $nflx, $tcehy, $aapl stocks)	0.625	negative	-0.2625		2011-01-15	0	0	0	0	0	5.2	0	2	0	0	2	0			Coefficients	Standard Error	t Stat	P-value	Lower 95%	Upper 95%	Lower 95.0%	Upper 95.0%			Coefficients	Standard Error	t Stat	P-value	Lower 95%	Upper 95%	Lower 95.0%	Upper 95.0%
2018-10-26	Tech Review: 1) Internet of Things Creating New Avenues for Cybercrime, 2) China: Copycat to Cutting Edge Tech (video) https://www.domainmondo.com/2018/10/tech-review-internet-of-things-creating.htmlÃ‚Â Ã¢â‚¬Â¦ #IoT #cybercriminals #SecurityRisk #Security #China #tech #stocks #StockMarket $TCEHY $BABA #investor #investingpic.twitter.com/remlwjNaTx	tech review: 1) internet of things creating new avenues for cybercrime, 2) china: copycat to cutting edge tech (video) #iot #cybercriminals #securityrisk #security #china #tech #stocks #stockmarket $tcehy $baba #investor #investingpic.twitter.com/remlwjnatx	tech review: 1) internet of things creating new avenues for cybercrime, 2) china: copycat to cutting edge tech (video) #iot #cybercriminals #securityrisk #security #china #tech #stocks #stockmarket $tcehy $baba #investor #investingpic.twitter.com/remlwjnatx	0.677273	negative	-0.231818		2011-01-16	0	0	0	0	0	5.2	0	2	0	0	2	0		Intercept	6.90254	0.197979	34.865	5.65941e-223	6.51435	7.29074	6.51435	7.29074		Intercept	3.95417	0.143115	27.6293	1.75689e-149	3.67356	4.23479	3.67356	4.23479
2018-01-10	ItÃ¢â‚¬â„¢s rational to be wary of some Chinese companiesÃ¢â‚¬â€can be tough to get solid, reliable numbers for them. But $BABA $JD $BITA $CTRP & $TCEHY are less susceptible to that risk. https://www.fool.com/investing/2018/01/08/5-chinese-growth-stocks-to-buy-in-2018.aspxÃ‚Â Ã¢â‚¬Â¦	its rational to be wary of some chinese companiescan be tough to get solid, reliable numbers for them. but $baba $jd $bita $ctrp & $tcehy are less susceptible to that risk.	its rational to be wary of some chinese companiescan be tough to get solid, reliable numbers for them. but $baba $jd $bita $ctrp & $tcehy are less susceptible to that risk.	0.34	negative	-0.211111		2011-01-17	0	0	0	0	0	5.2	0	2	0	0	2	0		X Variable 1	2.13976	0.125865	17.0005	7.02132e-62	1.89297	2.38655	1.89297	2.38655		X Variable 1	0.589017	0.00392994	149.879	0	0.581312	0.596723	0.581312	0.596723
2017-04-07	If you're focusing your A.I. bets on U.S. players like IBM, Alphabet & NVIDIA, you're missing 2 giants. $BIDU $TCEHY https://www.fool.com/investing/2017/04/03/tencent-vs-baidu-who-will-win-the-upcoming-chinese.aspxÃ‚Â Ã¢â‚¬Â¦	if you're focusing your a.i. bets on you.s. players like ibm, alphabet & nvidia, you're missing 2 giants. $bidu $tcehy	if you're focusing your a.i. bets on you.s. players like ibm, alphabet & nvidia, you're missing 2 giants. $bidu $tcehy	0.05	negative	-0.2		2011-01-18	0	0	0	0	0	5.196	0	2	0	0	2	0		X Variable 2	0.606631	0.0392338	15.462	6.76071e-52	0.529702	0.683559	0.529702	0.683559
2017-01-03	Homepage Highlight: Markets In 2016: Winners & Losers @zerohedge $TOSYY $DB $TCEHY $BITCOMP $NGLOY $GLNCY https://goo.gl/SCvsll	homepage highlight: markets in 2016: winners & losers @zerohedge $tosyy $db $tcehy $bitcomp $ngloy $glncy	homepage highlight: markets in 2016: winners & losers @zerohedge $tosyy $db $tcehy $bitcomp $ngloy $glncy	0.2	negative	-0.2		2011-01-19	0	0	0	0	0	5.12	0	2	0	0	2	0
2015-01-03	Baidu Smartwatch App: Dead On Arrival http://seekingalpha.com/article/2793505-baidu-smartwatch-app-dead-on-arrival?source=feed_fÃ‚Â Ã¢â‚¬Â¦ $BABA $GOOG $GOOGL $TCEHY $BIDU	baidu smartwatch app: dead on arrival $baba $goog $googl $tcehy $bidu	baidu smartwatch app: dead on arrival $baba $goog $googl $tcehy $bidu	0.4	negative	-0.2		2011-01-20	0	0	0	0	0	5	0	2	0	0	2	0
2014-11-25	Tencent, Alibaba are forming entertainment alliances across the not-so narrow Sea in Hollywood http://ow.ly/ETC6cÃ‚Â $TCEHY $BABA $LGF $TWX	tencent, alibaba are forming entertainment alliances across the not-so narrow sea in hollywood $tcehy $baba $lgf $twx	tencent, alibaba are forming entertainment alliances across the not-so narrow sea in hollywood $tcehy $baba $lgf $twx	0.4	negative	-0.2		2011-01-21	0	0	0	0	0	4.904	0	2	0	0	2	0
2018-01-05	Little $BABA news... _x000D_ Easiest way to buy $BABA $TCEHY & #Samsung is via $EEMOhttps://www.investors.com/news/technology/alibaba-launches-major-expansion-of-supermarkets-in-beijing/Ã‚Â Ã¢â‚¬Â¦	little $baba news... _x000D_ easiest way to buy $baba $tcehy & #samsung is via $eemo	little $baba news... _x000D_ easiest way to buy $baba $tcehy & #samsung is via $eemo	0.5	negative	-0.1875		2011-01-22	0	0	0	0	0	4.904	0	2	0	0	2	0
2013-03-19	$PNGAY $HMIN $TCEHY China's new leadership seems to be on the wrong track...can investors still profit there? Read: http://bit.ly/11fB5LR	$pngay $hmin $tcehy china's new leadership seems to be on the wrong track...can investors still profit there? read:	$pngay $hmin $tcehy china's new leadership seems to be on the wrong track...can investors still profit there? read:	0.677273	negative	-0.181818		2011-01-23	0	0	0	0	0	4.904	0	2	0	0	2	0
2013-11-28	Giant To Privatize, Other Gamers To Follow? http://seekingalpha.com/article/1867521-giant-to-privatize-other-gamers-to-follow?source=feed_fÃ‚Â Ã¢â‚¬Â¦ $GAME $CYOU $NTES $TCEHY $GA	giant to privatize, other gamers to follow? $game $cyou $ntes $tcehy $ga	giant to privatize, other gamers to follow? $game $cyou $ntes $tcehy $ga	0.591667	negative	-0.175		2011-01-24	0	0	0	0	0	4.916	0	2	0	0	2	0
2017-11-23	Ã¢â‚¬Å“Another reason that platforms play a larger role in China is that inefficiencies in the market are too difficult for an individual retailer to iron out. Instead, platforms take care of logistics and payment on behalf of all the merchants.Ã¢â‚¬ï¿½ (Porter Erisman) $TCEHY $BABA $JD	another reason that platforms play a larger role in china is that inefficiencies in the market are too difficult for an individual retailer to iron out. instead, platforms take care of logistics and payment on behalf of all the merchants. (porter erisman) $tcehy $baba $jd	another reason that platforms play a larger role in china is that inefficiencies in the market are too difficult for an individual retailer to iron out. instead, platforms take care of logistics and payment on behalf of all the merchants. (porter erisman) $tcehy $baba $jd	0.633333	negative	-0.166667		2011-01-25	0	0	0	0	0	5.1	0	2	0	0	2	0
2017-11-23	Ã¢â‚¬Å“Another reason that platforms play a larger role in China is that inefficiencies in the market are too difficult for an individual retailer to iron out. Instead, platforms take care of logistics and payment on behalf of all the merchants.Ã¢â‚¬ï¿½ (Porter Erisman) $TCEHY $BABA $JD	another reason that platforms play a larger role in china is that inefficiencies in the market are too difficult for an individual retailer to iron out. instead, platforms take care of logistics and payment on behalf of all the merchants. (porter erisman) $tcehy $baba $jd	another reason that platforms play a larger role in china is that inefficiencies in the market are too difficult for an individual retailer to iron out. instead, platforms take care of logistics and payment on behalf of all the merchants. (porter erisman) $tcehy $baba $jd	0.633333	negative	-0.166667		2011-01-26	0	0	0	0	0	5.216	0	2	0	0	2	0
2012-11-28	$TCEHY Slightly increasing on wednesday, 28 nov 2012. Retains operating margin of 37.08 % http://dlvr.it/2YPF3N	$tcehy slightly increasing on wednesday, 28 nov 2012. retains operating margin of 37.08 %	$tcehy slightly increasing on wednesday, 28 nov 2012. retains operating margin of 37.08 %	0.166667	negative	-0.166667		2011-01-27	0	0	0	0	0	5.14	0	2	0	0	2	0
2017-01-11	ChinaÃ¢â‚¬â„¢s Tencent doubles down on Southeast Asia: http://ow.ly/2DCB307USfPÃ‚Â $TCEHY	chinas tencent doubles down on southeast asia: $tcehy	chinas tencent doubles down on southeast asia: $tcehy	0.288889	negative	-0.155556		2011-01-28	0	0	0	0	0	5.18	0	2	0	0	2	0
2018-01-02	More on this - China Takes Action Against Illegal, Vulgar Online Games https://buff.ly/2lzMW66Ã‚Â $NTES $TCEHY $CYOU etc.	more on this - china takes action against illegal, vulgar online games $ntes $tcehy $cyou etc.	more on this - china takes action against illegal, vulgar online games $ntes $tcehy $cyou etc.	0.475	negative	-0.15		2011-01-29	0	0	0	0	0	5.18	0	2	0	0	2	0
2015-11-05	Exceptionally active #pennystocks Tweets: $GRPR $BSSP $OOIL $PIRS $TSTS $HJOE $ARYC $PSID $TCEHY #stocks #tradingpic.twitter.com/cO1AUlJf6e	exceptionally active #pennystocks tweets: $grpr $bssp $ooil $pirs $tsts $hjoe $aryc $psid $tcehy #stocks #tradingpic.twitter.com/co1auljf6e	exceptionally active #pennystocks tweets: $grpr $bssp $ooil $pirs $tsts $hjoe $aryc $psid $tcehy #stocks #tradingpic.twitter.com/co1auljf6e	0.6	negative	-0.133333		2011-01-30	0	0	0	0	0	5.18	0	2	0	0	2	0
2015-08-20	Exceptionally active #pennystocks Tweets: $ARCS $THNS $MDBX $UPZS $CBIS $NAMG $TCEHY $TAPM $MEME $VCRTQ #stockspic.twitter.com/S8SorI2qAc	exceptionally active #pennystocks tweets: $arcs $thns $mdbx $upzs $cbis $namg $tcehy $tapm $meme $vcrtq #stockspic.twitter.com/s8sori2qac	exceptionally active #pennystocks tweets: $arcs $thns $mdbx $upzs $cbis $namg $tcehy $tapm $meme $vcrtq #stockspic.twitter.com/s8sori2qac	0.6	negative	-0.133333		2011-01-31	0	0	0	0	0	5.21	0	2	0	0	2	0
2018-09-25	Why yes, we DO get that you are investing for things other than your retirement. And college costs can be a killer. $DIS $COST $TCEHY https://www.fool.com/investing/2018/09/24/3-stocks-that-could-help-send-your-kids-to-college.aspxÃ‚Â Ã¢â‚¬Â¦	why yes, we do get that you are investing for things other than your retirement. and college costs can be a killer. $dis $cost $tcehy	why yes, we do get that you are investing for things other than your retirement. and college costs can be a killer. $dis $cost $tcehy	0.375	negative	-0.125		2011-02-01	0	0	0	0	0	5.192	0	2	0	0	2	0
2018-01-02	other $KWEB stocks are still holding well despite weakness/selling seen fr $BABA $JD $TCEHY #TENCENThttps://twitter.com/pipsnticks/status/948204798909624320Ã‚Â Ã¢â‚¬Â¦ $BABA $JD $NTES $KWEB pic.twitter.com/peW9I5YR7U	other $kweb stocks are still holding well despite weakness/selling seen fr $baba $jd $tcehy #tencent $baba $jd $ntes $kweb pic.twitter.com/pew9i5yr7u	other $kweb stocks are still holding well despite weakness/selling seen fr $baba $jd $tcehy #tencent $baba $jd $ntes $kweb pic.twitter.com/pew9i5yr7u	0.375	negative	-0.125		2011-02-02	0	0	0	0	0	5.372	0	2	0	0	2	0
2017-02-19	$SHOP $NTES $TER $AAPL $BABA $BIDU $TCEHY $WB and other's in this week's review http://chc.li/2lVxXBUÃ‚Â #nasdaq #watchlist #tradingpic.twitter.com/t5kI25GBH3	$shop $ntes $ter $aapl $baba $bidu $tcehy $wb and other's in this week's review #nasdaq #watchlist #tradingpic.twitter.com/t5ki25gbh3	$shop $ntes $ter $aapl $baba $bidu $tcehy $wb and other's in this week's review #nasdaq #watchlist #tradingpic.twitter.com/t5ki25gbh3	0.375	negative	-0.125		2011-02-03	0	0	0	0	0	5.394	0	2	0	0	2	0
2017-02-10	when #China bashing gets loudest its usually time to buy $FXI and other blue chip China #tech plays $BABA $BIDU $TCEHY	when #china bashing gets loudest its usually time to buy $fxi and other blue chip china #tech plays $baba $bidu $tcehy	when #china bashing gets loudest its usually time to buy $fxi and other blue chip china #tech plays $baba $bidu $tcehy	0.241667	negative	-0.125		2011-02-04	0	0	0	0	0	5.396	0	2	0	0	2	0
2016-07-23	$FIVE $NFLX $ULTA $TCEHY $ISRG $NTES $SIMO $ELLI and other #stocks in this week's review http://chc.li/2a28L92Ã‚Â pic.twitter.com/GRLfJVNz1Y	$five $nflx $ulta $tcehy $isrg $ntes $simo $elli and other #stocks in this week's review	$five $nflx $ulta $tcehy $isrg $ntes $simo $elli and other #stocks in this week's review	0.375	negative	-0.125		2011-02-05	0	0	0	0	0	5.396	0	2	0	0	2	0
2014-09-21	Tencent Holdings ADR (TCEHY) 16.0200 $TCEHY Baidu, Other China Tech Stocks Sink As Alibaba Rises at Investor's http://investorshangout.com/post/view?id=2044623Ã‚Â Ã¢â‚¬Â¦	tencent holdings adr (tcehy) 16.0200 $tcehy baidu, other china tech stocks sink as alibaba rises at investor's	tencent holdings adr (tcehy) 16.0200 $tcehy baidu, other china tech stocks sink as alibaba rises at investor's	0.375	negative	-0.125		2011-02-06	0	0	0	0	0	5.396	0	2	0	0	2	0
2018-09-14	The new #COD game is sick. _x000D_ Fortnite better watch out. _x000D_ $ATVI $TCEHY	the new #cod game is sick. _x000D_ fortnite better watch out. _x000D_ $atvi $tcehy	the new #cod game is sick. _x000D_ fortnite better watch out. _x000D_ $atvi $tcehy	0.552922	negative	-0.119481		2011-02-07	0	0	0	0	0	5.262	0	2	0	0	2	0
2011-12-15	In Hong Kong, the Hang Seng closed down 1.8%. Tencent $TCEHY bucked the trend to finish up 0.3%. In China, the Shanghai Comp closed -2.1%.	in hong kong, the hang seng closed down 1.8%. tencent $tcehy bucked the trend to finish up 0.3%. in china, the shanghai comp closed -2.1%.	in hong kong, the hang seng closed down 1.8%. tencent $tcehy bucked the trend to finish up 0.3%. in china, the shanghai comp closed -2.1%.	0.162963	negative	-0.118519		2011-02-08	0	0	0	0	0	5.014	0	2	0	0	2	0
2017-01-01	We calculated 21-day Expected Return of $TCEHY for you: -2.47% https://unicornbay.com/t/TCEHY.US?utm_medium=tweet&utm_campaign=expreturn&utm_source=twitterÃ‚Â Ã¢â‚¬Â¦	we calculated 21-day expected return of $tcehy for you: -2.47%	we calculated 21-day expected return of $tcehy for you: -2.47%	0.4	negative	-0.1		2011-02-09	0	0	0	0	0	4.926	0	2	0	0	2	0
2016-01-01	We calculated 63-day Expected Return of $TCEHY for you: 15.12% https://unicornbay.com/t/TCEHY.US?utm_medium=tweet&utm_campaign=expreturn&utm_source=twitterÃ‚Â Ã¢â‚¬Â¦	we calculated 63-day expected return of $tcehy for you: 15.12%	we calculated 63-day expected return of $tcehy for you: 15.12%	0.4	negative	-0.1		2011-02-10	0	0	0	0	0	4.854	0	2	0	0	2	0
2015-10-16	#UberÃ¢â‚¬â„¢s Ambitions Crushed In China? $TCEHY $BIDU $BABA @wallstdaily http://goo.gl/YPeMoz	#ubers ambitions crushed in china? $tcehy $bidu $baba @wallstdaily	#ubers ambitions crushed in china? $tcehy $bidu $baba @wallstdaily	0.1	negative	-0.1		2011-02-11	0	0	0	0	0	5.112	0	2	0	0	2	0
2013-08-14	Tencent CC: "for the large majority of our PC game revenue..we're not seeing cannibalization" http://www.tencent.com/en-us/ir/conference.shtmlÃ‚Â Ã¢â‚¬Â¦ $TCEHY	tencent cc: "for the large majority of our pc game revenue..we're not seeing cannibalization" $tcehy	tencent cc: "for the large majority of our pc game revenue..we're not seeing cannibalization" $tcehy	0.414286	negative	-0.0928571		2011-02-12	0	0	0	0	0	5.112	0	2	0	0	2	0
2017-11-08	So $TCEHY interested in $SNAP over $TWTR? _x000D_ WTF?	so $tcehy interested in $snap over $twtr? _x000D_ what the fuck?	so $tcehy interested in $snap over $twtr? _x000D_ what the fuck?	0.55	negative	-0.075		2011-02-13	0	0	0	0	0	5.112	0	2	0	0	2	0
2017-11-08	So $TCEHY interested in $SNAP over $TWTR? _x000D_ WTF?	so $tcehy interested in $snap over $twtr? _x000D_ what the fuck?	so $tcehy interested in $snap over $twtr? _x000D_ what the fuck?	0.55	negative	-0.075		2011-02-14	0	0	0	0	0	5.23	0	2	0	0	2	0
2018-06-02	"Worried About Big Tech? Chinese Giants Make AmericaÃ¢â‚¬â„¢s Look Tame" $TCEHY $BABA https://www.nytimes.com/2018/05/31/technology/china-tencent-alibaba.htmlÃ‚Â Ã¢â‚¬Â¦	"worried about big tech? chinese giants make americas look tame" $tcehy $baba	"worried about big tech? chinese giants make americas look tame" $tcehy $baba	0.105556	negative	-0.0722222		2011-02-15	0	0	0	0	0	5.218	0	2	0	0	2	0
2013-03-20	Tencent CC: "limited advertising monetization for the moment on mobile platform" http://www.morningstar.com/earnings/PrintTranscript.aspx?id=50034831Ã‚Â Ã¢â‚¬Â¦ $TCEHY	tencent cc: "limited advertising monetization for the moment on mobile platform" $tcehy	tencent cc: "limited advertising monetization for the moment on mobile platform" $tcehy	0.142857	negative	-0.0714286		2011-02-16	0	0	0	0	0	5.19	0	2	0	0	2	0
2012-05-16	The economy may be shaky in #China, but its internet co.s are still growing fast: http://bit.ly/KtyN2WÃ‚Â @EmergingMoney $SINA $TCEHY	the economy may be shaky in #china, but its internet co.s are still growing fast: @emergingmoney $sina $tcehy	the economy may be shaky in #china, but its internet co.s are still growing fast: @emergingmoney $sina $tcehy	0.55	negative	-0.0666667		2011-02-17	0	0	0	0	0	5.266	0	2	0	0	2	0
2013-07-20	Tencent Holdings Keeps Soaring Higher Despite ChinaÃ¢â‚¬â„¢s Weak Economy http://stocksonwallstreet.net/2013/07/tencent-keeps-soaring-higher-despite-chinas-weak-economy/Ã‚Â Ã¢â‚¬Â¦ $TCEHY $0700.HK $BIDU $CHL $GOOG $AMZN $FB $LNKD	tencent holdings keeps soaring higher despite chinas weak economy $tcehy $0700.hk $bidu $chl $goog $amzn $fb $lnkd	tencent holdings keeps soaring higher despite chinas weak economy $tcehy $0700.hk $bidu $chl $goog $amzn $fb $lnkd	0.5625	negative	-0.0625		2011-02-18	0	0	0	0	0	5.38	0	2	0	0	2	0
2018-03-15	Reviewing last quarter's $TCEHY slides, the Others category is growing rapidly as a % of revenues (payments and cloud computing services), they're reinvesting gaming and social network profits heavily into these areas pic.twitter.com/m9lP7sbLQM	reviewing last quarter's $tcehy slides, the others category is growing rapidly as a % of revenues (payments and cloud computing services), they're reinvesting gaming and social network profits heavily into these areas pic.twitter.com/m9lp7sblqm	reviewing last quarter's $tcehy slides, the others category is growing rapidly as a % of revenues (payments and cloud computing services), they're reinvesting gaming and social network profits heavily into these areas pic.twitter.com/m9lp7sblqm	0.211111	negative	-0.0555556		2011-02-19	0	0	0	0	0	5.38	0	2	0	0	2	0
2015-12-22	investing in China Tech --> "long runway of opportunity" $BABA $BIDU $JD $TCEHY $CTRPhttps://www.youtube.com/watch?v=tSvsEebGy2o&feature=youtu.beÃ‚Â Ã¢â‚¬Â¦	investing in china tech --> "long runway of opportunity" $baba $bidu $jd $tcehy $ctrp	investing in china tech --> "long runway of opportunity" $baba $bidu $jd $tcehy $ctrp	0.4	negative	-0.05		2011-02-20	0	0	0	0	0	5.38	0	2	0	0	2	0
2014-08-13	Tencent's blowout Q2 steals thunder from rival Alibaba. http://ow.ly/AiIjnÃ‚Â $TCEHY $JD $WUBA $CMCM $LONG $YHOO	tencent's blowout q2 steals thunder from rival alibaba. $tcehy $jd $wuba $cmcm $long $yhoo	tencent's blowout q2 steals thunder from rival alibaba. $tcehy $jd $wuba $cmcm $long $yhoo	0.4	negative	-0.05		2011-02-21	0	0	0	0	0	5.38	0	2	0	0	2	0
2018-01-04	Institutional profit taking will be happening very soon. You should be holding at least 60% of your capital in cash if you donÃ¢â‚¬â„¢t wanna get burned or start buying some puts to leverage your positions. $SPY $QQQ $BABA $AAPL $AMZN $GOOG $GOOGL $GBTC $DIS $TCEHY $TSLA $FB $TWTR $V $T	institutional profit taking will be happening very soon. you should be holding at least 60% of your capital in cash if you dont wanna get burned or start buying some puts to leverage your positions. $spy $qqq $baba $aapl $amzn $goog $googl $gbtc $dis $tcehy $tsla $fb $twtr $v $t	institutional profit taking will be happening very soon. you should be holding at least 60% of your capital in cash if you dont wanna get burned or start buying some puts to leverage your positions. $spy $qqq $baba $aapl $amzn $goog $googl $gbtc $dis $tcehy $tsla $fb $twtr $v $t	0.35	negative	-0.05		2011-02-22	0	0	0	0	0	5.048	0	2	0	0	2	0
2018-08-05	Chinese tech giant Tencent has lost nearly $150 billion in market value since its peak in January. That's worse than the recent Facebook selloff. And for perspective, it's roughly equal to Netflix's entire market value. $TCEHY $FB $NFLX_x000D_ w/ @saumvaish https://www.wsj.com/articles/fang-stocks-are-big-but-asias-tech-giants-carry-even-more-sway-1533484800Ã‚Â Ã¢â‚¬Â¦pic.twitter.com/Qr4TL15tKY	chinese tech giant tencent has lost nearly $150 billion in market value since its peak in january. that's worse than the recent facebook selloff. and for perspective, it's roughly equal to netflix's entire market value. $tcehy $fb $nflx_x000D_ w/ @saumvaish	chinese tech giant tencent has lost nearly $150 billion in market value since its peak in january. that's worse than the recent facebook selloff. and for perspective, it's roughly equal to netflix's entire market value. $tcehy $fb $nflx_x000D_ w/ @saumvaish	0.446429	negative	-0.0428571		2011-02-23	0	0	0	0	0	4.95	0	2	0	0	2	0
2017-11-29	Tencent Holdings Ltd $TCEHY Ã¢â‚¬â€ investor darling of the Tech sector Ã¢â‚¬â€ looks to have peaked after a parabolic rise in late November._x000D_ Extremely overbought from the technical perspective. Record volume in recent weeks indicates smart money offloading at lofty price levels. pic.twitter.com/KLBedEuFZ9	tencent holdings ltd $tcehy investor darling of the tech sector looks to have peaked after a parabolic rise in late november._x000D_ extremely overbought from the technical perspective. record volume in recent weeks indicates smart money offloading at lofty price levels. pic.twitter.com/klbedeufz9	tencent holdings ltd $tcehy investor darling of the tech sector looks to have peaked after a parabolic rise in late november._x000D_ extremely overbought from the technical perspective. record volume in recent weeks indicates smart money offloading at lofty price levels. pic.twitter.com/klbedeufz9	0.518571	negative	-0.0421429		2011-02-24	0	0	0	0	0	5.01	0	2	0	0	2	0
2017-11-29	Tencent Holdings Ltd $TCEHY Ã¢â‚¬â€ investor darling of the Tech sector Ã¢â‚¬â€ looks to have peaked after a parabolic rise in late November._x000D_ Extremely overbought from the technical perspective. Record volume in recent weeks indicates smart money offloading at lofty price levels. pic.twitter.com/KLBedEuFZ9	tencent holdings ltd $tcehy investor darling of the tech sector looks to have peaked after a parabolic rise in late november._x000D_ extremely overbought from the technical perspective. record volume in recent weeks indicates smart money offloading at lofty price levels. pic.twitter.com/klbedeufz9	tencent holdings ltd $tcehy investor darling of the tech sector looks to have peaked after a parabolic rise in late november._x000D_ extremely overbought from the technical perspective. record volume in recent weeks indicates smart money offloading at lofty price levels. pic.twitter.com/klbedeufz9	0.518571	negative	-0.0421429		2011-02-25	0	0	0	0	0	5.166	0	2	0	0	2	0
2018-05-15	The government in Beijing has a relatively intrusive relationship with Chinese tech companies. Sometimes that can be helpful. Other timesÃ¢â‚¬Â¦ $TCEHY $WBhttps://www.fool.com/investing/2018/05/12/3-reasons-why-im-wary-of-chinese-tech-stocks.aspxÃ‚Â Ã¢â‚¬Â¦	the government in beijing has a relatively intrusive relationship with chinese tech companies. sometimes that can be helpful. other times $tcehy $wb	the government in beijing has a relatively intrusive relationship with chinese tech companies. sometimes that can be helpful. other times $tcehy $wb	0.125	negative	-0.0416667		2011-02-26	0	0	0	0	0	5.166	0	2	0	0	2	0
2015-03-30	How Tencent, up 14,000% since its IPO, is still a relatively unknown Chinese Internet giant http://buff.ly/1Hfe3WsÃ‚Â $TCEHY	how tencent, up 14,000% since its ipo, is still a relatively unknown chinese internet giant $tcehy	how tencent, up 14,000% since its ipo, is still a relatively unknown chinese internet giant $tcehy	0.533333	negative	-0.0333333		2011-02-27	0	0	0	0	0	5.166	0	2	0	0	2	0
2018-09-10	Tencent closed at a 52-week low, down 36% from its all-time high in January. $TCEHY pic.twitter.com/tn7jg75HOn	tencent closed at a 52-week low, down 36% from its all-time high in january. $tcehy pic.twitter.com/tn7jg75hon	tencent closed at a 52-week low, down 36% from its all-time high in january. $tcehy pic.twitter.com/tn7jg75hon	0.307222	negative	-0.0238889		2011-02-28	0	0	0	0	0	5.352	0	2	0	0	2	0
2018-01-03	Long $TCEHY - multiple themes. https://twitter.com/YuanTalks/status/948576687838527491Ã‚Â Ã¢â‚¬Â¦ #Tencent earned qualification for third-party fund sales, shows regulator statement, making a further foray into #InternetFinance. _x000D_ Before, funds were sold on its wealth management platform http://qian.qq.comÃ‚Â by linking them to fund firms or third-party fund sales agencies.	long $tcehy - multiple themes. #tencent earned qualification for third-party fund sales, shows regulator statement, making a further foray into #internetfinance. _x000D_ before, funds were sold on its wealth management platform by linking them to fund firms or third-party fund sales agencies.	long $tcehy - multiple themes. #tencent earned qualification for third-party fund sales, shows regulator statement, making a further foray into #internetfinance. _x000D_ before, funds were sold on its wealth management platform by linking them to fund firms or third-party fund sales agencies.	0.3	negative	-0.0166667		2011-03-01	0	0	0	0	0	5.39	0	2	0	0	2	0
2012-11-15	eLong Reports Third Quarter 2012 Unaudited Financial Results $LONG $TCEHY #xiecheng # Ã¨Ë†Âª Ã§ï¿½Â­ #Services http://goo.gl/K93Kt	elong reports third quarter 2012 unaudited financial results $long $tcehy #xiecheng # #services	elong reports third quarter 2012 unaudited financial results $long $tcehy #xiecheng # #services	0.133333	negative	-0.0166667		2011-03-02	0	0	0	0	0	5.428	0	2	0	0	2	0
2017-08-14	Chart of the Day: China tech titans eclipse Apple- Alibaba up 76% YTD, Tencent 71%, Apple a modest 38%. $BABA $TCEHY earnings due this week pic.twitter.com/8f124zBK1z	chart of the day: china tech titans eclipse apple- alibaba up 76% ytd, tencent 71%, apple a modest 38%. $baba $tcehy earnings due this week pic.twitter.com/8f124zbk1z	chart of the day: china tech titans eclipse apple- alibaba up 76% ytd, tencent 71%, apple a modest 38%. $baba $tcehy earnings due this week pic.twitter.com/8f124zbk1z	0.6375	negative	-0.0125		2011-03-03	0	0	0	0	0	5.486	0	2	0	0	2	0
2018-12-27	TencentÃ¢â‚¬â„¢s Fortnite investment $TCEHY https://techcrunch.com/2018/12/27/epic-fortnite-3-billion-profit/Ã‚Â Ã¢â‚¬Â¦pic.twitter.com/SWEaRhbYRG	tencents fortnite investment $tcehy	tencents fortnite investment $tcehy	0	positive	0		2011-03-04	0	0	0	0	0	5.668	0	2	0	0	2	0
2018-12-12	$TCEHY Monthly - doing something it hasnÃ¢â‚¬â„¢t done in a looooooong time. _x000D_ Trendline breakout in the works?? _x000D_ Looking for the candle to CLOSE north of r line... pic.twitter.com/NfHbrsTxno	$tcehy monthly - doing something it hasnt done in a looooooong time. _x000D_ trendline breakout in the works?? _x000D_ looking for the candle to close north of are line... pic.twitter.com/nfhbrstxno	$tcehy monthly - doing something it hasnt done in a looooooong time. _x000D_ trendline breakout in the works?? _x000D_ looking for the candle to close north of are line... pic.twitter.com/nfhbrstxno	0	positive	0		2011-03-05	0	0	0	0	0	5.668	0	2	0	0	2	0
2018-11-08	Here are 10 of the worst-performing stocks of 2018:_x000D_ $GE -47%_x000D_ $WYNN -40%_x000D_ $WB -40%_x000D_ $FCX -36%_x000D_ $SINA -36%_x000D_ $KBH -34%_x000D_ $LEN -33%_x000D_ $AMAT -31%_x000D_ $AAL -29%_x000D_ $TCEHY -29%_x000D_ https://stocktwits.com/Lach14/message/144479392Ã‚Â Ã¢â‚¬Â¦	here are 10 of the worst-performing stocks of 2018:_x000D_ $ge -47%_x000D_ $wynn -40%_x000D_ $wb -40%_x000D_ $fcx -36%_x000D_ $sina -36%_x000D_ $kbh -34%_x000D_ $len -33%_x000D_ $amat -31%_x000D_ $aal -29%_x000D_ $tcehy -29%_x000D_	here are 10 of the worst-performing stocks of 2018:_x000D_ $ge -47%_x000D_ $wynn -40%_x000D_ $wb -40%_x000D_ $fcx -36%_x000D_ $sina -36%_x000D_ $kbh -34%_x000D_ $len -33%_x000D_ $amat -31%_x000D_ $aal -29%_x000D_ $tcehy -29%_x000D_	0	positive	0		2011-03-06	0	0	0	0	0	5.668	0	2	0	0	2	0
2018-10-08	$TCEHY uses AI to reduce the time to diagnose Parkinson's disease by 10x using patient videos_x000D_ https://www.forbes.com/sites/samshead/2018/10/08/tencent-aims-to-train-ai-to-spot-parkinsons-in-3-minutes/#2cd19a8c6f36Ã‚Â Ã¢â‚¬Â¦	$tcehy uses ai to reduce the time to diagnose parkinson's disease by 10x using patient videos_x000D_ #2cd19a8c6f36	$tcehy uses ai to reduce the time to diagnose parkinson's disease by 10x using patient videos_x000D_ #2cd19a8c6f36	0	positive	0		2011-03-07	0	0	0	0	0	5.58	0	2	0	0	2	0
2018-10-05	WeChat eCommerce $TCEHY $PDD $BABA $JD $VIPS Ã¢â‚¬Â¦http://313ct818yszd3xd6xa2z47nm-wpengine.netdna-ssl.com/wp-content/uploads/2018/09/WeChat-E-Commerce-Deck_Jing-Daily.pdfÃ‚Â Ã¢â‚¬Â¦pic.twitter.com/NUpi99RpWg	wechat ecommerce $tcehy $pdd $baba $jd $vips	wechat ecommerce $tcehy $pdd $baba $jd $vips	0	positive	0		2011-03-08	0	0	0	0	0	5.766	0	2	0	0	2	0
2018-10-02	Tencent Music IPO $TME $SPOT $TCEHY https://www.sec.gov/Archives/edgar/data/1744676/000119312518290581/d624633df1.htm#rom624633_19Ã‚Â Ã¢â‚¬Â¦pic.twitter.com/neMlq9nr1z	tencent music ipo $tme $spot $tcehy #rom624633_19pic.twitter.com/nemlq9nr1z	tencent music ipo $tme $spot $tcehy #rom624633_19pic.twitter.com/nemlq9nr1z	0	positive	0		2011-03-09	1	0	1	0	1	5.758	0	3	0	0	2	1
2018-09-19	A payments company $MA is advertising via a gaming company_x000D_ That gaming company $TCEHY monetizes via advertising and payments _x000D_ https://venturebeat.com/2018/09/18/riot-games-signs-mastercard-as-league-of-legends-sponsor-as-it-fixes-sexist-culture/Ã‚Â Ã¢â‚¬Â¦	a payments company $ma is advertising via a gaming company_x000D_ that gaming company $tcehy monetizes via advertising and payments _x000D_	a payments company $ma is advertising via a gaming company_x000D_ that gaming company $tcehy monetizes via advertising and payments _x000D_	0	positive	0		2011-03-10	0	0	0	0	0	5.58	0	3	0	0	2	0
2018-08-31	TechBuzz China podcast episode on Tencent $TCEHY https://pandaily.com/ep-19-tencent-and-the-case-of-the-missing-140b/Ã‚Â Ã¢â‚¬Â¦	techbuzz china podcast episode on tencent $tcehy	techbuzz china podcast episode on tencent $tcehy	0	positive	0		2011-03-11	0	0	0	0	0	5.614	0	3	0	0	2	0
2018-08-22	Competition among ChinaÃ¢â‚¬â„¢s tech players_x000D_ h/t @Stratfor $BABA $TCEHY $BIDUpic.twitter.com/uPJ7opx3Vx	competition among chinas tech players_x000D_ h/t @stratfor $baba $tcehy $bidupic.twitter.com/upj7opx3vx	competition among chinas tech players_x000D_ h/t @stratfor $baba $tcehy $bidupic.twitter.com/upj7opx3vx	0	positive	0		2011-03-12	0	0	0	0	0	5.614	0	3	0	0	2	0
2018-06-03	I would add to the list:_x000D_ Sergio Marchionne $RACE_x000D_ Liu Qiangdong $JD_x000D_ Tom Gayner $MKL_x000D_ Cornelius Patt $ZO1_x000D_ Mark Zuckerberg $FB_x000D_ Ma Huateng $TCEHY_x000D_ All of them in my portfolio	i would add to the list:_x000D_ sergio marchionne $race_x000D_ liu qiangdong $jd_x000D_ tom gayner $mkl_x000D_ cornelius patt $zo1_x000D_ mark zuckerberg $fb_x000D_ ma huateng $tcehy_x000D_ all of them in my portfolio	i would add to the list:_x000D_ sergio marchionne $race_x000D_ liu qiangdong $jd_x000D_ tom gayner $mkl_x000D_ cornelius patt $zo1_x000D_ mark zuckerberg $fb_x000D_ ma huateng $tcehy_x000D_ all of them in my portfolio	0	positive	0		2011-03-13	0	0	0	0	0	5.614	0	3	0	0	2	0
2018-05-31	The Future of Tech is in China $BABA $TCEHY $BIDU $JD https://pandaily.com/9-chinese-companies-made-it-onto-mary-meekers-internet-trends-report/Ã‚Â Ã¢â‚¬Â¦pic.twitter.com/F9z6JR9AOe	the future of tech is in china $baba $tcehy $bidu $jd	the future of tech is in china $baba $tcehy $bidu $jd	0.125	positive	0		2011-03-14	0	0	0	0	0	5.736	0	3	0	0	2	0
2018-05-30	Tencent Music IPO $TCEHY $SPOT $AAPL http://www.ft.com/content/68ff4dd8-63e2-11e8-90c2-9563a0613e56Ã‚Â Ã¢â‚¬Â¦pic.twitter.com/BBUsvRjhs8	tencent music ipo $tcehy $spot $aapl	tencent music ipo $tcehy $spot $aapl	0	positive	0		2011-03-15	0	0	0	0	0	5.496	0	3	0	0	2	0
2018-05-21	$BABA feeling the pressure? Similar to what they did with fashion brands last yr vs. $JD... "Investors putting money into Ant have to agree not to invest in or raise their stakes in $TCEHY, $JD, Meituan, or Pinduoduo"https://www.wsj.com/articles/want-to-invest-in-jack-ma-avoid-alibabas-rivals-1526814325Ã‚Â Ã¢â‚¬Â¦	$baba feeling the pressure? similar to what they did with fashion brands last yr vs. $jd... "investors putting money into ant have to agree not to invest in or raise their stakes in $tcehy, $jd, meituan, or pinduoduo"	$baba feeling the pressure? similar to what they did with fashion brands last yr vs. $jd... "investors putting money into ant have to agree not to invest in or raise their stakes in $tcehy, $jd, meituan, or pinduoduo"	0.233333	positive	0		2011-03-16	0	0	0	0	0	5.43	0	3	0	0	2	0
2018-04-16	*CHINA 1Q ONLINE RETAIL SALES RISE 35.4% Y/Y_x000D_ this essentially doubles every 2-3 years $BABA $JD $TCEHY pic.twitter.com/JqxvBBkcFG	*china 1q online retail sales rise 35.4% y/y_x000D_ this essentially doubles every 2-3 years $baba $jd $tcehy pic.twitter.com/jqxvbbkcfg	*china 1q online retail sales rise 35.4% y/y_x000D_ this essentially doubles every 2-3 years $baba $jd $tcehy pic.twitter.com/jqxvbbkcfg	0.3	positive	0		2011-03-17	0	0	0	0	0	5.03	0	3	0	0	2	0
2018-04-07	FACEBOOK?? Oh yeah, @David_Kretzmann @aaronbush100 & @TMFJMo have some thoughts on $FB (and $SPOT, $TCEHY, etc). _x000D_ Plus @cduhigg talks trade wars, and the case against $GOOGL.https://www.fool.com/podcasts/motley-fool-money/2018-04-06-the-case-against-google/Ã‚Â Ã¢â‚¬Â¦	facebook?? oh yeah, @david_kretzmann @aaronbush100 & @tmfjmo have some thoughts on $fb (and $spot, $tcehy, etc). _x000D_ plus @cduhigg talks trade wars, and the case against $googl.	facebook?? oh yeah, @david_kretzmann @aaronbush100 & @tmfjmo have some thoughts on $fb (and $spot, $tcehy, etc). _x000D_ plus @cduhigg talks trade wars, and the case against $googl.	0	positive	0		2011-03-18	0	0	0	0	0	4.948	0	3	0	0	2	0
2018-03-20	If Tencent doubles after earnings tonight it will beat Amazon and Apple to $1 trillion .. $TCEHY	if tencent doubles after earnings tonight it will beat amazon and apple to $1 trillion .. $tcehy	if tencent doubles after earnings tonight it will beat amazon and apple to $1 trillion .. $tcehy	0	positive	0		2011-03-19	0	0	0	0	0	4.948	0	3	0	0	2	0
2018-03-20	#earnings scheduled after the close today and before the open tomorrow_x000D_ $FDX $TCEHY $WGO $GIS $TGEN $RKDA $OTIV $ATU $LIQT $FVE $UQM $PQG $NBY $ARCO $DXPE $AIR $SCS $LAUR $LUNA $AKTX _x000D_ http://eps.sh/calÃ‚Â pic.twitter.com/gG6WyYNtTy	#earnings scheduled after the close today and before the open tomorrow_x000D_ $fdx $tcehy $wgo $gis $tgen $rkda $otiv $atu $liqt $fve $uqm $pqg $nby $arco $dxpe $air $scs $laur $luna $aktx _x000D_	#earnings scheduled after the close today and before the open tomorrow_x000D_ $fdx $tcehy $wgo $gis $tgen $rkda $otiv $atu $liqt $fve $uqm $pqg $nby $arco $dxpe $air $scs $laur $luna $aktx _x000D_	0.5	positive	0		2011-03-20	0	0	0	0	0	4.948	0	3	0	0	2	0
2018-02-10	SOME OF THE STRONGEST CHARTS AFTER THE PLUNGE_x000D_ $ITUB_x000D_ $ETFC_x000D_ $MMM_x000D_ $TSM_x000D_ $CAT_x000D_ $IBKR_x000D_ $SCCO_x000D_ $STLD_x000D_ $PYPL_x000D_ $SLX_x000D_ $SQ_x000D_ $NVDA_x000D_ $TCEHY_x000D_ $FDN_x000D_ $AMZN_x000D_ $NFLX_x000D_ $HCLP_x000D_ $QQQ_x000D_ $XME_x000D_ $BTU_x000D_ $FCX_x000D_ $GS_x000D_ $JPM_x000D_ $RBS_x000D_ $XLF_x000D_ $BAC_x000D_ WILL LOOK TO ADD 2 TO 4 …	some of the strongest charts after the plunge_x000D_ $itub_x000D_ $etfc_x000D_ $mmm_x000D_ $tsm_x000D_ $cat_x000D_ $ibkr_x000D_ $scco_x000D_ $stld_x000D_ $pypl_x000D_ $slx_x000D_ $sq_x000D_ $nvda_x000D_ $tcehy_x000D_ $fdn_x000D_ $amzn_x000D_ $nflx_x000D_ $hclp_x000D_ $qqq_x000D_ $xme_x000D_ $btu_x000D_ $fcx_x000D_ $gs_x000D_ $jpm_x000D_ $rbs_x000D_ $xlf_x000D_ $bac_x000D_ will look to add 2 to 4 …	some of the strongest charts after the plunge_x000D_ $itub_x000D_ $etfc_x000D_ $mmm_x000D_ $tsm_x000D_ $cat_x000D_ $ibkr_x000D_ $scco_x000D_ $stld_x000D_ $pypl_x000D_ $slx_x000D_ $sq_x000D_ $nvda_x000D_ $tcehy_x000D_ $fdn_x000D_ $amzn_x000D_ $nflx_x000D_ $hclp_x000D_ $qqq_x000D_ $xme_x000D_ $btu_x000D_ $fcx_x000D_ $gs_x000D_ $jpm_x000D_ $rbs_x000D_ $xlf_x000D_ $bac_x000D_ will look to add 2 to 4 …	0.1	positive	0		2011-03-21	0	0	0	0	0	4.96	0	3	0	0	2	0
2018-02-10	Ã¢â‚¬Å“Almost no one uses cash here anymoreÃ¢â‚¬ï¿½ $BABA $TCEHY pic.twitter.com/aERPcM3RK9	almost no one uses cash here anymore $baba $tcehy pic.twitter.com/aerpcm3rk9	almost no one uses cash here anymore $baba $tcehy pic.twitter.com/aerpcm3rk9	0	positive	0		2011-03-22	0	0	0	0	0	4.926	0	3	0	0	2	0
2018-02-07	Masa competing against $BABA and $TCEHY in global M&A pic.twitter.com/pvvHsd2zqD	masa competing against $baba and $tcehy in global m&a pic.twitter.com/pvvhsd2zqd	masa competing against $baba and $tcehy in global m&a pic.twitter.com/pvvhsd2zqd	0	positive	0		2011-03-23	0	0	0	0	0	4.878	0	3	0	0	2	0
2018-02-02	#aimpitch $TCEHY Arsh Salwan PITCHES the Chinese giant tech company Tencent Holdings. pic.twitter.com/qfsMWV6CK5	#aimpitch $tcehy arsh salwan pitches the chinese giant tech company tencent holdings. pic.twitter.com/qfsmwv6ck5	#aimpitch $tcehy arsh salwan pitches the chinese giant tech company tencent holdings. pic.twitter.com/qfsmwv6ck5	0.5	positive	0		2011-03-24	0	0	0	0	0	5.016	0	3	0	0	2	0
2018-02-01	Ã¢â‚¬Å“On Growing: 7 Lessons from the Story of WeChatÃ¢â‚¬ï¿½ $TCEHY http://blog.ycombinator.com/lessons-from-wechat/Ã‚Â Ã¢â‚¬Â¦	on growing: 7 lessons from the story of wechat $tcehy	on growing: 7 lessons from the story of wechat $tcehy	0	positive	0		2011-03-25	0	0	0	0	0	5.05	0	3	0	0	2	0
2018-01-26	The 10 biggest companies by market cap_x000D_ $AAPL - $870 billion_x000D_ $GOOGL - $821 billion_x000D_ $MSFT - $712 billion_x000D_ $AMZN - $664 billion_x000D_ $TCEHY - $560 billion_x000D_ $FB - $544 billion_x000D_ $BRK.A - $531 billion_x000D_ $BABA - $508 billion_x000D_ $JPM - $396 billion_x000D_ $JNJ - $386 billion_x000D_ https://stocktwits.com/jackdamn/message/109806067Ã‚Â Ã¢â‚¬Â¦pic.twitter.co…	the 10 biggest companies by market cap_x000D_ $aapl - $870 billion_x000D_ $googl - $821 billion_x000D_ $msft - $712 billion_x000D_ $amzn - $664 billion_x000D_ $tcehy - $560 billion_x000D_ $fb - $544 billion_x000D_ $brk.a - $531 billion_x000D_ $baba - $508 billion_x000D_ $jpm - $396 billion_x000D_ $jnj - $386 billion_x000D_	the 10 biggest companies by market cap_x000D_ $aapl - $870 billion_x000D_ $googl - $821 billion_x000D_ $msft - $712 billion_x000D_ $amzn - $664 billion_x000D_ $tcehy - $560 billion_x000D_ $fb - $544 billion_x000D_ $brk.a - $531 billion_x000D_ $baba - $508 billion_x000D_ $jpm - $396 billion_x000D_ $jnj - $386 billion_x000D_	0	positive	0		2011-03-26	0	0	0	0	0	5.05	0	3	0	0	2	0
2018-01-23	$SRMX Could be a Story to tell my grandchildren. I remember when.....https://globenewswire.com/news-release/2018/01/17/1295750/0/en/SkyFidelity-Enters-Into-Product-Development-Agreement-with-AT-T-for-IoT-Smart-Home-Eco-System.htmlÃ‚Â Ã¢â‚¬Â¦_x000D_ $DIS $AAPL $MU $NVDA $T $BAC $COST $WMT $HD $WM $V $MA $PYPL $SHOP $SQ $BABA $TCEHY $JD $GOOG $AMZN $MFST $KO pic.twitter.com/pMFufzKMf5	$srmx could be a story to tell my grandchildren. i remember when....._x000D_ $dis $aapl $mu $nvda $t $bac $cost $wmt $hd $wm $v $ma $pypl $shop $sq $baba $tcehy $jd $goog $amzn $mfst $ko pic.twitter.com/pmfufzkmf5	$srmx could be a story to tell my grandchildren. i remember when....._x000D_ $dis $aapl $mu $nvda $t $bac $cost $wmt $hd $wm $v $ma $pypl $shop $sq $baba $tcehy $jd $goog $amzn $mfst $ko pic.twitter.com/pmfufzkmf5	0	positive	0		2011-03-27	0	0	0	0	0	5.05	0	3	0	0	2	0
2018-01-16	$TCEHY_x000D_ Tiao yi tiao has 100M DAU on WeChat_x000D_ since launch by Tencent 2-wks ago_x000D_ https://sc.mp/2DhbtYrÃ‚Â _x000D_ $TSLA_x000D_ Musk says enhanced voice command_x000D_ functionality is coming to the Model 3_x000D_ http://bgr.com/2018/01/15/model-3-features-voice-control-adjusting-software-update/Ã‚Â Ã¢â‚¬Â¦_x000D_ Tesla Semi receives 50-Truck Pre-orderhttps://electrek.co/2018/01/1…	$tcehy_x000D_ tiao yi tiao has 100m dau on wechat_x000D_ since launch by tencent 2-wks ago_x000D_ _x000D_ $tsla_x000D_ musk says enhanced voice command_x000D_ functionality is coming to the model 3_x000D_ _x000D_ tesla semi receives 50-truck pre-order	$tcehy_x000D_ tiao yi tiao has 100m dau on wechat_x000D_ since launch by tencent 2-wks ago_x000D_ _x000D_ $tsla_x000D_ musk says enhanced voice command_x000D_ functionality is coming to the model 3_x000D_ _x000D_ tesla semi receives 50-truck pre-order	0	positive	0		2011-03-28	0	0	0	0	0	4.954	0	3	0	0	2	0
2018-01-14	Stocks In buy zone $ABBV $ADBE $ANET $CORT $DVMT $DXC $FND $GRFS $HDB $INXN $IPGP $ISRG $JD $KRA $LIT $LOMA $MA $NOAH $NVDA $OLED $PYPL $SBT $WUBA $TAN $MNST $TER $ROG $CRS $WLH $ZBRA $ALTR $FRAC $RNG $ATVI $TWTR $PAYC $FFTY $YUMC $AAPL $BZUN $CRM $AMTD $DAL $HUBS $TCEHY	stocks in buy zone $abbv $adbe $anet $cort $dvmt $dxc $fnd $grfs $hdb $inxn $ipgp $isrg $jd $kra $lit $loma $ma $noah $nvda $oled $pypl $sbt $wuba $tan $mnst $ter $rog $crs $wlh $zbra $altr $frac $rng $atvi $twtr $payc $ffty $yumc $aapl $bzun $crm $amtd $dal $hubs $tcehy	stocks in buy zone $abbv $adbe $anet $cort $dvmt $dxc $fnd $grfs $hdb $inxn $ipgp $isrg $jd $kra $lit $loma $ma $noah $nvda $oled $pypl $sbt $wuba $tan $mnst $ter $rog $crs $wlh $zbra $altr $frac $rng $atvi $twtr $payc $ffty $yumc $aapl $bzun $crm $amtd $dal $hubs $tcehy	0	positive	0		2011-03-29	0	0	0	0	0	4.924	0	3	0	0	2	0
2018-01-07	Lot's of bases this week. Research before buying. $ANET $EXTR $THO $FB $WB $SINA $TCEHY $COG $SGH $EXEL $VRTX $CORT $AMZN $BABA $PYPL $FND $ADBE $INGN $ABMD $ALSN $ASML $OLED $PAYC $RNG $CRM $LOGM $NVDA $IBP $SPLK $DXC $TEAM $IPGP $COHR $CGNX $AAPL $SFM $PANW $LOMA $TRHC #Canslim	lot's of bases this week. research before buying. $anet $extr $tho $fb $wb $sina $tcehy $cog $sgh $exel $vrtx $cort $amzn $baba $pypl $fnd $adbe $ingn $abmd $alsn $asml $oled $payc $rng $crm $logm $nvda $ibp $splk $dxc $team $ipgp $cohr $cgnx $aapl $sfm $panw $loma $trhc #canslim	lot's of bases this week. research before buying. $anet $extr $tho $fb $wb $sina $tcehy $cog $sgh $exel $vrtx $cort $amzn $baba $pypl $fnd $adbe $ingn $abmd $alsn $asml $oled $payc $rng $crm $logm $nvda $ibp $splk $dxc $team $ipgp $cohr $cgnx $aapl $sfm $panw $loma $trhc #canslim	0	positive	0		2011-03-30	0	0	0	0	0	5.046	0	3	0	0	2	0
2018-01-04	$REXX ALERTED AT $1.50 RAN 50% TO $2.30_x000D_ TO RECEIVE ALERTS CONTACT:_x000D_ TEAMTOPSTOCKALERTS@GMAIL.COM_x000D_ $CMCM $DPW $FRO $DNR $FCAU $TEVA $FCX $RACE $CRH $AKS $MU $AAPL $AMZN $GOOGL $BABA $FB $TCEHY $AMD $CSCO $JPM $FB $NVDA $INTC $BABA $MU $NFLX $BAC $T $BB $VRX $IBM $AMZN $TWTR $LCpic.twitter.com/DzqxgxlkBw	$rexx alerted at $1.50 ran 50% to $2.30_x000D_ to receive alerts contact:_x000D_ teamtopstockalerts@gmail.com_x000D_ $cmcm $dpw $fro $dnr $fcau $teva $fcx $race $crh $aks $mu $aapl $amzn $googl $baba $fb $tcehy $amd $csco $jpm $fb $nvda $intc $baba $mu $nflx $bac $t $bb $vrx $ibm $amzn $twtr $lcpic.twitter.com/dzqxgxlkbw	$rexx alerted at $1.50 ran 50% to $2.30_x000D_ to receive alerts contact:_x000D_ teamtopstockalerts@gmail.com_x000D_ $cmcm $dpw $fro $dnr $fcau $teva $fcx $race $crh $aks $mu $aapl $amzn $googl $baba $fb $tcehy $amd $csco $jpm $fb $nvda $intc $baba $mu $nflx $bac $t $bb $vrx $ibm $amzn $twtr $lcpic.twitter.com/dzqxgxlkbw	0	positive	0		2011-03-31	0	0	0	0	0	4.882	0	3	0	0	2	0
2018-01-03	In the worldÃ¢â‚¬â„¢s largest smartphone market, mobile-payment apps are changing everything. https://www.wsj.com/articles/chinas-mobile-payment-boom-changes-how-people-shop-borrow-even-panhandle-1515000570Ã‚Â Ã¢â‚¬Â¦ via @WSJ Sign of the times, $TCEHY $BABA $PYPL making mobile payment easier than ever.	in the worlds largest smartphone market, mobile-payment apps are changing everything. via @wsj sign of the times, $tcehy $baba $pypl making mobile payment easier than ever.	in the worlds largest smartphone market, mobile-payment apps are changing everything. via @wsj sign of the times, $tcehy $baba $pypl making mobile payment easier than ever.	0	positive	0		2011-04-01	0	0	0	0	0	4.998	0	3	0	0	2	0
2018-01-01	Tencent $TCEHY back at 414.40 HKD +8.40 (2.07%) @ 9:36 AM GMT floating the Hang Seng to 30,311.65 +392.50 (1.31%) #HSI	tencent $tcehy back at 414.40 hkd +8.40 (2.07%) @ 9:36 am gmt floating the hang seng to 30,311.65 +392.50 (1.31%) #hsi	tencent $tcehy back at 414.40 hkd +8.40 (2.07%) @ 9:36 am gmt floating the hang seng to 30,311.65 +392.50 (1.31%) #hsi	0	positive	0		2011-04-02	0	0	0	0	0	4.998	0	3	0	0	2	0
2018-01-01	Today is #NewYearsDay that means we all need to ask ourselves: Is my current trading plan working? $BTC $GBTC $SPY $WMT $AAPL $AMZN $QQQ $DIA $TSLA $FB $BIDU $BABA $GOOG $GOOGL $MSFT $JPM $BAC $BA $INTC $EBAY $PCLN $SNAP $TWTR $MCD $CAT $V $MA $TGT $NKE $TCEHY $UA $JCP $M $VZ $T	today is #newyearsday that means we all need to ask ourselves: is my current trading plan working? $btc $gbtc $spy $wmt $aapl $amzn $qqq $dia $tsla $fb $bidu $baba $goog $googl $msft $jpm $bac $ba $intc $ebay $pcln $snap $twtr $mcd $cat $v $ma $tgt $nke $tcehy $ua $jcp $m $vz $t	today is #newyearsday that means we all need to ask ourselves: is my current trading plan working? $btc $gbtc $spy $wmt $aapl $amzn $qqq $dia $tsla $fb $bidu $baba $goog $googl $msft $jpm $bac $ba $intc $ebay $pcln $snap $twtr $mcd $cat $v $ma $tgt $nke $tcehy $ua $jcp $m $vz $t	0.4	positive	0		2011-04-03	0	0	0	0	0	4.998	0	3	0	0	2	0
2017-12-26	SDT HOLDINGS is a legit private company going public through $WUHN_x000D_ - REVERSE MERGER_x000D_ - TICKER CHANGE_x000D_ - UPLIST TO NASDAQ_x000D_ - 4m FLOAT_x000D_ - $1-$5-$10_x000D_ $TCEHY $GBTC $RHHBY $LNGG $SIEGY $NSRGY $MGTI $LRLCY $PSTUC $SGSOY $FNMA $CKHUY $NPSND $ADDYY $PUBGY $CFRUY $KGFHY $BAESY $FMCC $FANUY	sdt holdings is a legit private company going public through $wuhn_x000D_ - reverse merger_x000D_ - ticker change_x000D_ - uplist to nasdaq_x000D_ - 4m float_x000D_ - $1-$5-$10_x000D_ $tcehy $gbtc $rhhby $lngg $siegy $nsrgy $mgti $lrlcy $pstuc $sgsoy $fnma $ckhuy $npsnd $addyy $pubgy $cfruy $kgfhy $baesy $fmcc $fanuy	sdt holdings is a legit private company going public through $wuhn_x000D_ - reverse merger_x000D_ - ticker change_x000D_ - uplist to nasdaq_x000D_ - 4m float_x000D_ - $1-$5-$10_x000D_ $tcehy $gbtc $rhhby $lngg $siegy $nsrgy $mgti $lrlcy $pstuc $sgsoy $fnma $ckhuy $npsnd $addyy $pubgy $cfruy $kgfhy $baesy $fmcc $fanuy	0.220833	positive	0		2011-04-04	0	0	0	0	0	5.06	0	3	0	0	2	0
2017-11-15	#Stocks to Watch Today: $BA, $TIME, $AMZN, $SQ, $TCEHY http://yhoo.it/2zF3mSYÃ‚Â pic.twitter.com/3w2lMsl9uh	#stocks to watch today: $ba, $time, $amzn, $sq, $tcehy	#stocks to watch today: $ba, $time, $amzn, $sq, $tcehy	0	positive	0		2011-04-05	0	0	0	0	0	5.072	0	3	0	0	2	0
2017-12-29	$WUHN Low Float! R/M Probable Uplist Candidate!!!_x000D_ $DIS $AAPL $MU $NVDA $T $BAC $COST $WMT $HD $WM $V $MA $PYPL $SHOP $SQ $BABA $TCEHY $JD $GOOG $AMZN $MFST $KO https://twitter.com/GrantRotzien/status/946927381045903360Ã‚Â Ã¢â‚¬Â¦	$wuhn low float! are/m probable uplist candidate!!!_x000D_ $dis $aapl $mu $nvda $t $bac $cost $wmt $hd $wm $v $ma $pypl $shop $sq $baba $tcehy $jd $goog $amzn $mfst $ko	$wuhn low float! are/m probable uplist candidate!!!_x000D_ $dis $aapl $mu $nvda $t $bac $cost $wmt $hd $wm $v $ma $pypl $shop $sq $baba $tcehy $jd $goog $amzn $mfst $ko	0.3	positive	0		2011-04-06	0	0	0	0	0	5.296	0	3	0	0	2	0
2017-12-24	China's Tencent & http://JD.comÃ‚Â Invest $863 Million in Online Retailer Vipshop http://www.domainmondo.com/2017/12/chinas-tencent-jdcom-invest-863-million.htmlÃ‚Â Ã¢â‚¬Â¦ #ecommerce #shopping #China #Tencent #Alibaba $BABA $JD $VIPS $TCEHY #stocks #investorspic.twitter.com/hfn2InifEL	china's tencent & invest $863 million in online retailer vipshop #ecommerce #shopping #china #tencent #alibaba $baba $jd $vips $tcehy #stocks #investorspic.twitter.com/hfn2inifel	china's tencent & invest $863 million in online retailer vipshop #ecommerce #shopping #china #tencent #alibaba $baba $jd $vips $tcehy #stocks #investorspic.twitter.com/hfn2inifel	0	positive	0		2011-04-07	0	0	0	0	0	5.29	0	3	0	0	2	0
2017-12-17	Wkd Headlines_x000D_ $DIS Last Jedi_x000D_ https://n.pr/2CPaBXmÃ‚Â _x000D_ $FB Abe joining Instagram_x000D_ https://sc.mp/2AGb24xÃ‚Â _x000D_ $HUM in talks for $KND_x000D_ https://reut.rs/2oruUGWÃ‚Â _x000D_ $JD Future of Grocery_x000D_ https://qz.com/1157653Ã‚Â _x000D_ $TCEHY $JD $VIPS Co-Op_x000D_ http://ir.jd.com/phoenix.zhtml?c=253315&p=irol-newsArticle&ID=2323049Ã‚Â Ã¢â‚¬Â¦_x000D_ Bitcoinhttp:…	wkd headlines_x000D_ $dis last jedi_x000D_ _x000D_ $fb abe joining instagram_x000D_ _x000D_ $hum in talks for $knd_x000D_ _x000D_ $jd future of grocery_x000D_ _x000D_ $tcehy $jd $vips co-op_x000D_ _x000D_ bitcoin	wkd headlines_x000D_ $dis last jedi_x000D_ _x000D_ $fb abe joining instagram_x000D_ _x000D_ $hum in talks for $knd_x000D_ _x000D_ $jd future of grocery_x000D_ _x000D_ $tcehy $jd $vips co-op_x000D_ _x000D_ bitcoin	0.0958333	positive	0		2011-04-08	0	0	0	0	0	5.324	0	3	0	0	2	0
2017-12-13	Ã¢â‚¬Å“Tencent Music has a dominant status in ChinaÃ¢â‚¬ï¿½ $TCEHY $AAPL $BABA $NTES https://www.bloomberg.com/news/articles/2017-12-13/tencent-fends-off-spotify-apple-in-china-s-battle-for-the-bandsÃ‚Â Ã¢â‚¬Â¦pic.twitter.com/ED8DusX77B	tencent music has a dominant status in china $tcehy $aapl $baba $ntes	tencent music has a dominant status in china $tcehy $aapl $baba $ntes	0	positive	0		2011-04-09	0	0	0	0	0	5.324	0	3	0	0	2	0
2017-11-25	Tencent, up 125% this year, still looks tempting http://on.barrons.com/2zD0lU4Ã‚Â $TCEHY	tencent, up 125% this year, still looks tempting $tcehy	tencent, up 125% this year, still looks tempting $tcehy	0	positive	0		2011-04-10	0	0	0	0	0	5.324	0	3	0	0	2	0
2017-11-21	My Mom and I had a short conversation about Momentum and Chinese stocks...http://howardlindzon.com/just-another-momentum-monday/Ã‚Â Ã¢â‚¬Â¦ $tcehy	my mom and i had a short conversation about momentum and chinese stocks... $tcehy	my mom and i had a short conversation about momentum and chinese stocks... $tcehy	0.15	positive	0		2011-04-11	0	0	0	0	0	5.12	0	3	0	0	2	0
2017-11-15	All aboard the $TCEHY train. Choo choo https://twitter.com/venturebeat/status/930833021070176263Ã‚Â Ã¢â‚¬Â¦ Tencent's Honor of Kings juggernaut helped boost its mobile gaming biz by 84% https://wp.me/p8wLEc-9D5sÃ‚Â by @tolkoto	all aboard the $tcehy train. choo choo tencent's honor of kings juggernaut helped boost its mobile gaming biz by 84% by @tolkoto	all aboard the $tcehy train. choo choo tencent's honor of kings juggernaut helped boost its mobile gaming biz by 84% by @tolkoto	0	positive	0		2011-04-12	0	0	0	0	0	4.98	0	3	0	0	2	0
2017-11-13	Tech Gained $1.7 Trillion in 2017 by @ritholtz http://ritholtz.com/2017/11/tech-gained-1-7-trillion-2017/Ã‚Â Ã¢â‚¬Â¦ $FB $AMZN $AAPL $NFLX $GOOGL $BABA $BIDU $TCEHY	tech gained $1.7 trillion in 2017 by @ritholtz $fb $amzn $aapl $nflx $googl $baba $bidu $tcehy	tech gained $1.7 trillion in 2017 by @ritholtz $fb $amzn $aapl $nflx $googl $baba $bidu $tcehy	0	positive	0		2011-04-13	0	0	0	0	0	5.13	0	3	0	0	2	0
2017-11-09	Its like the world woke up one day and noticed that #Tencent $TCEHY was a VC machine with core and controlling stakes in some of the highest margin businesses on the internet, #WeChat. #ChinaLiterature #Sogou	its like the world woke up one day and noticed that #tencent $tcehy was a vc machine with core and controlling stakes in some of the highest margin businesses on the internet, #wechat. #chinaliterature #sogou	its like the world woke up one day and noticed that #tencent $tcehy was a vc machine with core and controlling stakes in some of the highest margin businesses on the internet, #wechat. #chinaliterature #sogou	0	positive	0		2011-04-14	0	0	0	0	0	5.166	0	3	0	0	2	0
2017-11-08	China's investment holding giant Tencent is reportedly taking a 10% stake in Snap $SNAP $TCEHY http://read.bi/2hcL8gHÃ‚Â pic.twitter.com/QP1Wz4jwPp	china's investment holding giant tencent is reportedly taking a 10% stake in snap $snap $tcehy	china's investment holding giant tencent is reportedly taking a 10% stake in snap $snap $tcehy	1	positive	0		2011-04-15	0	0	0	0	0	5.18	0	3	0	0	2	0
2017-09-29	$TCEHY cuz this pic.twitter.com/JWv8XySZsg	$tcehy cuz this pic.twitter.com/jwv8xyszsg	$tcehy cuz this pic.twitter.com/jwv8xyszsg	0	positive	0		2011-04-16	0	0	0	0	0	5.18	0	3	0	0	2	0
2017-09-24	Worldclass AI talent https://bloom.bg/2fLldwxÃ‚Â $TCEHY $BIDU #deep #learning #personalization Zhang Yiming Beijing ByteDance usage 3 yrs agopic.twitter.com/kQtToCgvLP	worldclass ai talent $tcehy $bidu #deep #learning #personalization zhang yiming beijing bytedance usage 3 yrs agopic.twitter.com/kqttocgvlp	worldclass ai talent $tcehy $bidu #deep #learning #personalization zhang yiming beijing bytedance usage 3 yrs agopic.twitter.com/kqttocgvlp	0.4	positive	0		2011-04-17	0	0	0	0	0	5.18	0	3	0	0	2	0
2017-12-26	SDT HOLDINGS is a legit private company going public through $WUHN_x000D_ - REVERSE MERGER_x000D_ - TICKER CHANGE_x000D_ - UPLIST TO NASDAQ_x000D_ - 4m FLOAT_x000D_ - $1-$5-$10_x000D_ $TCEHY $GBTC $RHHBY $LNGG $SIEGY $NSRGY $MGTI $LRLCY $PSTUC $SGSOY $FNMA $CKHUY $NPSND $ADDYY $PUBGY $CFRUY $KGFHY $BAESY $FMCC $FANUY	sdt holdings is a legit private company going public through $wuhn_x000D_ - reverse merger_x000D_ - ticker change_x000D_ - uplist to nasdaq_x000D_ - 4m float_x000D_ - $1-$5-$10_x000D_ $tcehy $gbtc $rhhby $lngg $siegy $nsrgy $mgti $lrlcy $pstuc $sgsoy $fnma $ckhuy $npsnd $addyy $pubgy $cfruy $kgfhy $baesy $fmcc $fanuy	sdt holdings is a legit private company going public through $wuhn_x000D_ - reverse merger_x000D_ - ticker change_x000D_ - uplist to nasdaq_x000D_ - 4m float_x000D_ - $1-$5-$10_x000D_ $tcehy $gbtc $rhhby $lngg $siegy $nsrgy $mgti $lrlcy $pstuc $sgsoy $fnma $ckhuy $npsnd $addyy $pubgy $cfruy $kgfhy $baesy $fmcc $fanuy	0.220833	positive	0		2011-04-18	0	0	0	0	0	5.124	0	3	0	0	2	0
2017-11-15	#Stocks to Watch Today: $BA, $TIME, $AMZN, $SQ, $TCEHY http://yhoo.it/2zF3mSYÃ‚Â pic.twitter.com/3w2lMsl9uh	#stocks to watch today: $ba, $time, $amzn, $sq, $tcehy	#stocks to watch today: $ba, $time, $amzn, $sq, $tcehy	0	positive	0		2011-04-19	0	0	0	0	0	5.206	0	3	0	0	2	0
2017-12-29	$WUHN Low Float! R/M Probable Uplist Candidate!!!_x000D_ $DIS $AAPL $MU $NVDA $T $BAC $COST $WMT $HD $WM $V $MA $PYPL $SHOP $SQ $BABA $TCEHY $JD $GOOG $AMZN $MFST $KO https://twitter.com/GrantRotzien/status/946927381045903360Ã‚Â Ã¢â‚¬Â¦	$wuhn low float! are/m probable uplist candidate!!!_x000D_ $dis $aapl $mu $nvda $t $bac $cost $wmt $hd $wm $v $ma $pypl $shop $sq $baba $tcehy $jd $goog $amzn $mfst $ko	$wuhn low float! are/m probable uplist candidate!!!_x000D_ $dis $aapl $mu $nvda $t $bac $cost $wmt $hd $wm $v $ma $pypl $shop $sq $baba $tcehy $jd $goog $amzn $mfst $ko	0.3	positive	0		2011-04-20	0	0	0	0	0	5.554	0	3	0	0	2	0
2017-12-24	China's Tencent & http://JD.comÃ‚Â Invest $863 Million in Online Retailer Vipshop http://www.domainmondo.com/2017/12/chinas-tencent-jdcom-invest-863-million.htmlÃ‚Â Ã¢â‚¬Â¦ #ecommerce #shopping #China #Tencent #Alibaba $BABA $JD $VIPS $TCEHY #stocks #investorspic.twitter.com/hfn2InifEL	china's tencent & invest $863 million in online retailer vipshop #ecommerce #shopping #china #tencent #alibaba $baba $jd $vips $tcehy #stocks #investorspic.twitter.com/hfn2inifel	china's tencent & invest $863 million in online retailer vipshop #ecommerce #shopping #china #tencent #alibaba $baba $jd $vips $tcehy #stocks #investorspic.twitter.com/hfn2inifel	0	positive	0		2011-04-21	0	0	0	0	0	5.65	0	3	0	0	2	0
2017-12-17	Wkd Headlines_x000D_ $DIS Last Jedi_x000D_ https://n.pr/2CPaBXmÃ‚Â _x000D_ $FB Abe joining Instagram_x000D_ https://sc.mp/2AGb24xÃ‚Â _x000D_ $HUM in talks for $KND_x000D_ https://reut.rs/2oruUGWÃ‚Â _x000D_ $JD Future of Grocery_x000D_ https://qz.com/1157653Ã‚Â _x000D_ $TCEHY $JD $VIPS Co-Op_x000D_ http://ir.jd.com/phoenix.zhtml?c=253315&p=irol-newsArticle&ID=2323049Ã‚Â Ã¢â‚¬Â¦_x000D_ Bitcoinhttp:…	wkd headlines_x000D_ $dis last jedi_x000D_ _x000D_ $fb abe joining instagram_x000D_ _x000D_ $hum in talks for $knd_x000D_ _x000D_ $jd future of grocery_x000D_ _x000D_ $tcehy $jd $vips co-op_x000D_ _x000D_ bitcoin	wkd headlines_x000D_ $dis last jedi_x000D_ _x000D_ $fb abe joining instagram_x000D_ _x000D_ $hum in talks for $knd_x000D_ _x000D_ $jd future of grocery_x000D_ _x000D_ $tcehy $jd $vips co-op_x000D_ _x000D_ bitcoin	0.0958333	positive	0		2011-04-22	0	0	0	0	0	5.65	0	3	0	0	2	0
2017-12-13	Ã¢â‚¬Å“Tencent Music has a dominant status in ChinaÃ¢â‚¬ï¿½ $TCEHY $AAPL $BABA $NTES https://www.bloomberg.com/news/articles/2017-12-13/tencent-fends-off-spotify-apple-in-china-s-battle-for-the-bandsÃ‚Â Ã¢â‚¬Â¦pic.twitter.com/ED8DusX77B	tencent music has a dominant status in china $tcehy $aapl $baba $ntes	tencent music has a dominant status in china $tcehy $aapl $baba $ntes	0	positive	0		2011-04-23	0	0	0	0	0	5.65	0	3	0	0	2	0
2017-11-25	Tencent, up 125% this year, still looks tempting http://on.barrons.com/2zD0lU4Ã‚Â $TCEHY	tencent, up 125% this year, still looks tempting $tcehy	tencent, up 125% this year, still looks tempting $tcehy	0	positive	0		2011-04-24	0	0	0	0	0	5.65	0	3	0	0	2	0
2017-11-21	My Mom and I had a short conversation about Momentum and Chinese stocks...http://howardlindzon.com/just-another-momentum-monday/Ã‚Â Ã¢â‚¬Â¦ $tcehy	my mom and i had a short conversation about momentum and chinese stocks... $tcehy	my mom and i had a short conversation about momentum and chinese stocks... $tcehy	0.15	positive	0		2011-04-25	0	0	0	0	0	5.656	0	3	0	0	2	0
2017-11-15	All aboard the $TCEHY train. Choo choo https://twitter.com/venturebeat/status/930833021070176263Ã‚Â Ã¢â‚¬Â¦ Tencent's Honor of Kings juggernaut helped boost its mobile gaming biz by 84% https://wp.me/p8wLEc-9D5sÃ‚Â by @tolkoto	all aboard the $tcehy train. choo choo tencent's honor of kings juggernaut helped boost its mobile gaming biz by 84% by @tolkoto	all aboard the $tcehy train. choo choo tencent's honor of kings juggernaut helped boost its mobile gaming biz by 84% by @tolkoto	0	positive	0		2011-04-26	0	0	0	0	0	5.84	0	3	0	0	2	0
2017-11-13	Tech Gained $1.7 Trillion in 2017 by @ritholtz http://ritholtz.com/2017/11/tech-gained-1-7-trillion-2017/Ã‚Â Ã¢â‚¬Â¦ $FB $AMZN $AAPL $NFLX $GOOGL $BABA $BIDU $TCEHY	tech gained $1.7 trillion in 2017 by @ritholtz $fb $amzn $aapl $nflx $googl $baba $bidu $tcehy	tech gained $1.7 trillion in 2017 by @ritholtz $fb $amzn $aapl $nflx $googl $baba $bidu $tcehy	0	positive	0		2011-04-27	0	0	0	0	0	5.67	0	3	0	0	2	0
2017-11-09	Its like the world woke up one day and noticed that #Tencent $TCEHY was a VC machine with core and controlling stakes in some of the highest margin businesses on the internet, #WeChat. #ChinaLiterature #Sogou	its like the world woke up one day and noticed that #tencent $tcehy was a vc machine with core and controlling stakes in some of the highest margin businesses on the internet, #wechat. #chinaliterature #sogou	its like the world woke up one day and noticed that #tencent $tcehy was a vc machine with core and controlling stakes in some of the highest margin businesses on the internet, #wechat. #chinaliterature #sogou	0	positive	0		2011-04-28	0	0	0	0	0	5.71	0	3	0	0	2	0
2017-11-08	China's investment holding giant Tencent is reportedly taking a 10% stake in Snap $SNAP $TCEHY http://read.bi/2hcL8gHÃ‚Â pic.twitter.com/QP1Wz4jwPp	china's investment holding giant tencent is reportedly taking a 10% stake in snap $snap $tcehy	china's investment holding giant tencent is reportedly taking a 10% stake in snap $snap $tcehy	1	positive	0		2011-04-29	0	0	0	0	0	5.7	0	3	0	0	2	0
2017-09-29	$TCEHY cuz this pic.twitter.com/JWv8XySZsg	$tcehy cuz this pic.twitter.com/jwv8xyszsg	$tcehy cuz this pic.twitter.com/jwv8xyszsg	0	positive	0		2011-04-30	0	0	0	0	0	5.7	0	3	0	0	2	0
2017-09-24	Worldclass AI talent https://bloom.bg/2fLldwxÃ‚Â $TCEHY $BIDU #deep #learning #personalization Zhang Yiming Beijing ByteDance usage 3 yrs agopic.twitter.com/kQtToCgvLP	worldclass ai talent $tcehy $bidu #deep #learning #personalization zhang yiming beijing bytedance usage 3 yrs agopic.twitter.com/kqttocgvlp	worldclass ai talent $tcehy $bidu #deep #learning #personalization zhang yiming beijing bytedance usage 3 yrs agopic.twitter.com/kqttocgvlp	0.4	positive	0		2011-05-01	0	0	0	0	0	5.7	0	3	0	0	2	0
2017-09-03	Quality conversation on the intrinsic value of $TCEHY & $FCAU. @JohnHuber72 @MohnishPabrai @PrestonPyshhttps://itunes.apple.com/us/podcast/we-study-billionaires-the-investors-podcast/id928933489?mt=2&i=1000391771232Ã‚Â Ã¢â‚¬Â¦	quality conversation on the intrinsic value of $tcehy & $fcau. @johnhuber72 @mohnishpabrai @prestonpysh	quality conversation on the intrinsic value of $tcehy & $fcau. @johnhuber72 @mohnishpabrai @prestonpysh	0	positive	0		2011-05-02	0	0	0	0	0	5.67	0	3	0	0	2	0
2017-09-03	What is the intrinsic value of $FCAU and $TCEHY?_x000D_ https://www.theinvestorspodcast.com/mastermind-base-hit-investing-john-huber/Ã‚Â Ã¢â‚¬Â¦ @PrestonPysh @harirama @YahooFinance #WeChat #JEEPpic.twitter.com/NnMIPvSCin	what is the intrinsic value of $fcau and $tcehy?_x000D_ @prestonpysh @harirama @yahoofinance #wechat #jeeppic.twitter.com/nnmipvscin	what is the intrinsic value of $fcau and $tcehy?_x000D_ @prestonpysh @harirama @yahoofinance #wechat #jeeppic.twitter.com/nnmipvscin	0	positive	0		2011-05-03	0	0	0	0	0	5.57	0	3	0	0	2	0
2017-09-01	China Is A Catalyst To AMD's Radeon Instinct AI Processors https://seekingalpha.com/article/4103435-china-catalyst-amds-radeon-instinct-ai-processors?source=tweetÃ‚Â Ã¢â‚¬Â¦ $BABA $BIDU $NVDA $TCEHY $INTC $AMD	china is a catalyst to amd's radeon instinct ai processors $baba $bidu $nvda $tcehy $intc $amd	china is a catalyst to amd's radeon instinct ai processors $baba $bidu $nvda $tcehy $intc $amd	0	positive	0		2011-05-04	0	0	0	0	0	5.41	0	3	0	0	2	0
2017-08-24	$OTTV #vivalivetv continues to Expand with 10k Retail Locations. $BVTK $AZFL $TCEHY $AMFE $DOLV $OMVS $SIGO $DIGAF $MGTI $BITCF $SING $GBTCpic.twitter.com/8KHyM6soVL	$ottv #vivalivetv continues to expand with 10k retail locations. $bvtk $azfl $tcehy $amfe $dolv $omvs $sigo $digaf $mgti $bitcf $sing $gbtcpic.twitter.com/8khym6sovl	$ottv #vivalivetv continues to expand with 10k retail locations. $bvtk $azfl $tcehy $amfe $dolv $omvs $sigo $digaf $mgti $bitcf $sing $gbtcpic.twitter.com/8khym6sovl	0	positive	0		2011-05-05	0	0	0	0	0	5.4	0	3	0	0	2	0
2017-08-16	Back in June I did a presentation on Tencent for @manualofideas. Here are my slides on $TCEHY: http://basehitinvesting.com/one-of-the-worlds-widest-moats/Ã‚Â Ã¢â‚¬Â¦	back in june i did a presentation on tencent for @manualofideas. here are my slides on $tcehy:	back in june i did a presentation on tencent for @manualofideas. here are my slides on $tcehy:	0	positive	0		2011-05-06	0	0	0	0	0	5.48	0	3	0	0	2	0
2017-08-14	Things that make you go hmm...BATS versus FANGS on P/E basis_x000D_ $BABA trading at 65x _x000D_ $TCEHY 56x _x000D_ $JD 142x est 2017 earnings_x000D_ $GOOGL 30x_x000D_ $FB 38xpic.twitter.com/WntOQvoojd	things that make you go hmm...bats versus fangs on p/e basis_x000D_ $baba trading at 65x _x000D_ $tcehy 56x _x000D_ $jd 142x est 2017 earnings_x000D_ $googl 30x_x000D_ $fb 38xpic.twitter.com/wntoqvoojd	things that make you go hmm...bats versus fangs on p/e basis_x000D_ $baba trading at 65x _x000D_ $tcehy 56x _x000D_ $jd 142x est 2017 earnings_x000D_ $googl 30x_x000D_ $fb 38xpic.twitter.com/wntoqvoojd	0	positive	0		2011-05-07	0	0	0	0	0	5.48	0	3	0	0	2	0
2017-08-08	Sentiment peak in China tech names? We are exiting $JD, $NTES, $BIDU, and $TCEHY today. https://www.forbes.com/sites/russellflannery/2017/08/07/tencent-chairman-ma-huateng-overtakes-alibabas-jack-ma-as-chinas-richest-man/#133c60a57f56Ã‚Â Ã¢â‚¬Â¦	sentiment peak in china tech names? we are exiting $jd, $ntes, $bidu, and $tcehy today. #133c60a57f56	sentiment peak in china tech names? we are exiting $jd, $ntes, $bidu, and $tcehy today. #133c60a57f56	0	positive	0		2011-05-08	0	0	0	0	0	5.48	0	3	0	0	2	0
2017-04-02	Tesla delivers 25,000 vehicles in Q1: Will Stock Hit Buy Point Monday http://ow.ly/7VlD30auqs0Ã‚Â $TSLA $TCEHY pic.twitter.com/KOPFx4n9Jy	tesla delivers 25,000 vehicles in q1: will stock hit buy point monday $tsla $tcehy pic.twitter.com/kopfx4n9jy	tesla delivers 25,000 vehicles in q1: will stock hit buy point monday $tsla $tcehy pic.twitter.com/kopfx4n9jy	0	positive	0		2011-05-09	0	0	0	0	0	5.42	0	3	0	0	2	0
2017-02-09	Starbucks gifting via WeChat $SBUX $TCEHY http://chinachannel.co/starbucks-wechat-gifting-feature/Ã‚Â Ã¢â‚¬Â¦pic.twitter.com/93KX4HWLss	starbucks gifting via wechat $sbux $tcehy	starbucks gifting via wechat $sbux $tcehy	0	positive	0		2011-05-10	0	0	0	0	0	5.44	0	3	0	0	2	0
2017-02-08	The Fintech Files: What Company Will Dominate Mobile Payments? http://seekingalpha.com/article/4044032-fintech-files-company-will-dominate-mobile-payments?source=feed_fÃ‚Â Ã¢â‚¬Â¦ $AAPL #APPLE $BABA $TCEHY $PYPL $MA $V	the fintech files: what company will dominate mobile payments? $aapl #apple $baba $tcehy $pypl $ma $v	the fintech files: what company will dominate mobile payments? $aapl #apple $baba $tcehy $pypl $ma $v	0	positive	0		2011-05-11	0	0	0	0	0	5.55	0	3	0	0	2	0
2017-01-17	Landscape of startups founded by #BAT Alumni in 2016: respectively 680, 429 and 321 companies founded by $BABA, $TCEHY and $BIDU alumni.pic.twitter.com/wfTp8GdAMr	landscape of startups founded by #bat alumni in 2016: respectively 680, 429 and 321 companies founded by $baba, $tcehy and $bidu alumni.pic.twitter.com/wftp8gdamr	landscape of startups founded by #bat alumni in 2016: respectively 680, 429 and 321 companies founded by $baba, $tcehy and $bidu alumni.pic.twitter.com/wftp8gdamr	0.1	positive	0		2011-05-12	0	0	0	0	0	5.69	0	3	0	0	2	0
2017-01-17	Microsoft executive leaves to join Chinese search giant Baidu as group president $BABA $TCEHY $BIDU https://www.bloomberg.com/news/articles/2017-01-17/microsoft-executive-qi-lu-departs-to-join-china-s-baidu-as-cooÃ‚Â Ã¢â‚¬Â¦ via @technology	microsoft executive leaves to join chinese search giant baidu as group president $baba $tcehy $bidu via @technology	microsoft executive leaves to join chinese search giant baidu as group president $baba $tcehy $bidu via @technology	0.5	positive	0		2011-05-13	0	0	0	0	0	5.6	0	3	0	0	2	0
2017-01-03	4 Big Reasons Alibaba Group Holding Ltd (BABA) Stock Is a No-Go https://www.scutify.com/articles/2017-01-04--4-big-reasons-alibaba-group-holding-ltd-baba-stock-is-a-no-go-with-these-risks-alibaba-stock-should-be-trading-at-a-discount-to-facebookÃ‚Â Ã¢â‚¬Â¦ $BABA $FB $JD $BIDU $TCEHY #earnings #yuan #chinapic.twitter.com/ed6Bx4ExC7	4 big reasons alibaba group holding ltd (baba) stock is a no-go $baba $fb $jd $bidu $tcehy #earnings #yuan #chinapic.twitter.com/ed6bx4exc7	4 big reasons alibaba group holding ltd (baba) stock is a no-go $baba $fb $jd $bidu $tcehy #earnings #yuan #chinapic.twitter.com/ed6bx4exc7	0.1	positive	0		2011-05-14	0	0	0	0	0	5.6	0	3	0	0	2	0
2017-01-03	$BABA $BIDU $TCEHY $SOHU:_x000D_ China Search Engine Wars Intensify As Sogou Plans IPO:_x000D_ http://www.StockNewsWires.com/2017/01/03/baba-bidu-tcehy-sohu-china-search-engine-wars-intensify-as-sogou-plans-ipo/Ã‚Â Ã¢â‚¬Â¦	$baba $bidu $tcehy $sohu:_x000D_ china search engine wars intensify as sogou plans ipo:_x000D_	$baba $bidu $tcehy $sohu:_x000D_ china search engine wars intensify as sogou plans ipo:_x000D_	0	positive	0		2011-05-15	0	0	0	0	0	5.6	0	3	0	0	2	0
2016-07-14	Japan's Line Bolts In Debut, Providing Boost For Tech IPOs http://ow.ly/U9e2302fe9XÃ‚Â $LN $FB $ACIA $TWLO $TCEHY pic.twitter.com/m8n9hf8xcJ	japan's line bolts in debut, providing boost for tech ipos $ln $fb $acia $twlo $tcehy pic.twitter.com/m8n9hf8xcj	japan's line bolts in debut, providing boost for tech ipos $ln $fb $acia $twlo $tcehy pic.twitter.com/m8n9hf8xcj	0	positive	0		2011-05-16	0	0	0	0	0	5.63	0	3	0	0	2	0
2016-12-19	"WeChat is the undisputed king" $TCEHY $BABA $JD $YY $FB https://medium.com/ggv-capital/chinas-changing-product-landscape-c720178d09ad#.knjf9p2piÃ‚Â Ã¢â‚¬Â¦	"wechat is the undisputed king" $tcehy $baba $jd $yy $fb #.knjf9p2pi	"wechat is the undisputed king" $tcehy $baba $jd $yy $fb #.knjf9p2pi	0	positive	0		2011-05-17	0	0	0	0	0	5.504	0	3	0	0	2	0
2016-12-29	future growth driver for Alibaba, Tencent, and Didi $BABA $TCEHY $DIDIpic.twitter.com/W2XxNgap1z	future growth driver for alibaba, tencent, and didi $baba $tcehy $didipic.twitter.com/w2xxngap1z	future growth driver for alibaba, tencent, and didi $baba $tcehy $didipic.twitter.com/w2xxngap1z	0.125	positive	0		2011-05-18	0	0	0	0	0	5.642	0	3	0	0	2	0
2016-11-29	China names, nHod_x000D_ some continuation &_x000D_ some rotation w/in group_x000D_ $JD $BABA $BIDU $TCEHY_x000D_ $AVGO $KANG $MOMO $YRD_x000D_ $WB $SINA $HTHT $KNDI etc	china names, nhod_x000D_ some continuation &_x000D_ some rotation w/in group_x000D_ $jd $baba $bidu $tcehy_x000D_ $avgo $kang $momo $yrd_x000D_ $wb $sina $htht $kndi etc	china names, nhod_x000D_ some continuation &_x000D_ some rotation w/in group_x000D_ $jd $baba $bidu $tcehy_x000D_ $avgo $kang $momo $yrd_x000D_ $wb $sina $htht $kndi etc	0	positive	0		2011-05-19	0	0	0	0	0	5.684	0	3	0	0	2	0
2016-11-16	China's Tencent Posts Q3 Sales Beat; Smartphone Games, Olympics Help: http://ow.ly/Nc7P306eJTcÃ‚Â $TCEHY $BABA $JD	china's tencent posts q3 sales beat; smartphone games, olympics help: $tcehy $baba $jd	china's tencent posts q3 sales beat; smartphone games, olympics help: $tcehy $baba $jd	0	positive	0		2011-05-20	0	0	0	0	0	5.646	0	3	0	0	2	0
2016-11-15	AM #earnings $LOW $TGT $JKS $TCEHY $MTOR $SRDX $BRC $BZUN $ENZY $ECC $FOMX $OXLC $CRWS $EHIC http://eps.sh/calÃ‚Â pic.twitter.com/TG4WEHVcIw	am #earnings $low $tgt $jks $tcehy $mtor $srdx $brc $bzun $enzy $ecc $fomx $oxlc $crws $ehic	am #earnings $low $tgt $jks $tcehy $mtor $srdx $brc $bzun $enzy $ecc $fomx $oxlc $crws $ehic	0.3	positive	0		2011-05-21	0	0	0	0	0	5.646	0	3	0	0	2	0
2016-10-24	WeChat platform:_x000D_ 420 million users sent 32 billion P2P payments over 6 days in 2016_x000D_ (PayPal 4.9B TXNs in 2015)_x000D_ #Money2020 _x000D_ $TCEHY $PYPLpic.twitter.com/qcVl4gkVP7	wechat platform:_x000D_ 420 million users sent 32 billion p2p payments over 6 days in 2016_x000D_ (paypal 4.9b txns in 2015)_x000D_ #money2020 _x000D_ $tcehy $pyplpic.twitter.com/qcvl4gkvp7	wechat platform:_x000D_ 420 million users sent 32 billion p2p payments over 6 days in 2016_x000D_ (paypal 4.9b txns in 2015)_x000D_ #money2020 _x000D_ $tcehy $pyplpic.twitter.com/qcvl4gkvp7	0	positive	0		2011-05-22	0	0	0	0	0	5.646	0	3	0	0	2	0
2016-10-17	94% of WeChat users use the app daily + 61% of users open WeChat 10x a day --> lots of mobile payments $TCEHY https://medium.com/@GGVCapital/a-typical-day-on-wechat-6c7bf0b61f44#.5z23bbgthÃ‚Â Ã¢â‚¬Â¦pic.twitter.com/FCcdPGlxol	94% of wechat users use the app daily + 61% of users open wechat 10x a day --> lots of mobile payments $tcehy #.5z23bbgthpic.twitter.com/fccdpglxol	94% of wechat users use the app daily + 61% of users open wechat 10x a day --> lots of mobile payments $tcehy #.5z23bbgthpic.twitter.com/fccdpglxol	0.25	positive	0		2011-05-23	0	0	0	0	0	5.542	0	3	0	0	2	0
2016-08-18	next big growth driver for Tencent $TCEHY http://adage.com/article/digital/china-s-tencent-sees-profits-ad-revenues-soar/305485/Ã‚Â Ã¢â‚¬Â¦pic.twitter.com/Gfq1R6gbrZ	next big growth driver for tencent $tcehy	next big growth driver for tencent $tcehy	0.05	positive	0		2011-05-24	0	0	0	0	0	5.492	0	3	0	0	2	0
2016-08-18	WeChat now over 800 million users http://on.wsj.com/2bGe4hPÃ‚Â I also commented on WeChat in a recent post http://basehitinvesting.com/weekend-reading-wechats-huge-moat-in-china/Ã‚Â Ã¢â‚¬Â¦ $TCEHY	wechat now over 800 million users i also commented on wechat in a recent post $tcehy	wechat now over 800 million users i also commented on wechat in a recent post $tcehy	0.25	positive	0		2011-05-25	0	0	0	0	0	5.57	0	3	0	0	2	0
2016-08-18	China Briefs_x000D_ via @barronsonline_x000D_ $NTES NetEase Q2 Solid Beat.._x000D_ http://blogs.barrons.com/asiastocks/2016/08/17/netease-q2-solid-beat-whats-there-not-to-like/Ã‚Â Ã¢â‚¬Â¦_x000D_ $TCEHY Tencent Soars On Q2.._x000D_ http://blogs.barrons.com/asiastocks/2016/08/17/tencent-soars-on-q2-earnings-as-analysts-race-to-raise-targets/Ã‚Â Ã¢â‚¬Â¦	china briefs_x000D_ via @barronsonline_x000D_ $ntes netease q2 solid beat.._x000D_ _x000D_ $tcehy tencent soars on q2.._x000D_	china briefs_x000D_ via @barronsonline_x000D_ $ntes netease q2 solid beat.._x000D_ _x000D_ $tcehy tencent soars on q2.._x000D_	0.1	positive	0		2011-05-26	0	0	0	0	0	5.594	0	3	0	0	2	0
2016-07-22	Here's this week's review of the #market http://chc.li/2a28L92Ã‚Â $NFXL $SIMO $FIVE $TCEHY #watchlist $SPY #stockspic.twitter.com/ymUHHoTchb	here's this week's review of the #market $nfxl $simo $five $tcehy #watchlist $spy #stockspic.twitter.com/ymuhhotchb	here's this week's review of the #market $nfxl $simo $five $tcehy #watchlist $spy #stockspic.twitter.com/ymuhhotchb	0	positive	0		2011-05-27	0	0	0	0	0	5.54	0	3	0	0	2	0
2016-07-04	Weekend journal posted. Lots of charts reviewed this week. http://goo.gl/35Kt87Ã‚Â $spy $iwm $eem $slv $PEP $TCEHY $PM $EA $ADSK $MITK	weekend journal posted. lots of charts reviewed this week. $spy $iwm $eem $slv $pep $tcehy $pm $ea $adsk $mitk	weekend journal posted. lots of charts reviewed this week. $spy $iwm $eem $slv $pep $tcehy $pm $ea $adsk $mitk	0	positive	0		2011-05-28	0	0	0	0	0	5.54	0	3	0	0	2	0
2016-06-21	BREAKING: Tencent To Buy 'Clash Of Clans' Creator Supercell : WSJ http://ow.ly/GB6T301tbZuÃ‚Â $TCEHY pic.twitter.com/fK8c1hf9Ks	breaking: tencent to buy 'clash of clans' creator supercell : wsj $tcehy pic.twitter.com/fk8c1hf9ks	breaking: tencent to buy 'clash of clans' creator supercell : wsj $tcehy pic.twitter.com/fk8c1hf9ks	0	positive	0		2011-05-29	0	0	0	0	0	5.54	0	3	0	0	2	0
2016-06-06	Alibaba: Feeling The Pressure In Online Payments? http://seekingalpha.com/article/3980211-alibaba-feeling-pressure-online-payments?source=tweetÃ‚Â Ã¢â‚¬Â¦ $TCEHY $BABA #fintech #payments #china #alibaba #mobile	alibaba: feeling the pressure in online payments? $tcehy $baba #fintech #payments #china #alibaba #mobile	alibaba: feeling the pressure in online payments? $tcehy $baba #fintech #payments #china #alibaba #mobile	0	positive	0		2011-05-30	0	0	0	0	0	5.54	0	3	0	0	2	0
2016-02-01	Tapinator Updated Investor Presentation - Yahoo Finance $TAPM http://finance.yahoo.com/news/tapinator-publishes-updated-investor-presentation-185600096.htmlÃ‚Â Ã¢â‚¬Â¦ $GLUU $KING $TCEHY $BABA #mobilegames #iOS #android	tapinator updated investor presentation - yahoo finance $tapm $gluu $king $tcehy $baba #mobilegames #ios #android	tapinator updated investor presentation - yahoo finance $tapm $gluu $king $tcehy $baba #mobilegames #ios #android	0	positive	0		2011-05-31	0	0	0	0	0	5.74	0	3	0	0	2	0
2016-02-01	Tapinator Updated Investor Presentation - Yahoo Finance $TAPM http://finance.yahoo.com/news/tapinator-publishes-updated-investor-presentation-185600096.htmlÃ‚Â Ã¢â‚¬Â¦ $GLUU $KING $TCEHY $BABA #mobilegames #iOS #android	tapinator updated investor presentation - yahoo finance $tapm $gluu $king $tcehy $baba #mobilegames #ios #android	tapinator updated investor presentation - yahoo finance $tapm $gluu $king $tcehy $baba #mobilegames #ios #android	0	positive	0		2011-06-01	0	0	0	0	0	5.686	0	3	0	0	2	0
2016-01-31	Tech Slump Confirms Ongoing Pain For Emerging Markets http://seekingalpha.com/article/3850706-tech-slump-confirms-ongoing-pain-emerging-markets?source=feed_fÃ‚Â Ã¢â‚¬Â¦ $AAPL #APPLE $SSNLF $TSM $TCEHY $CHL $CICHY $NPSNY $IDCBY	tech slump confirms ongoing pain for emerging markets $aapl #apple $ssnlf $tsm $tcehy $chl $cichy $npsny $idcby	tech slump confirms ongoing pain for emerging markets $aapl #apple $ssnlf $tsm $tcehy $chl $cichy $npsny $idcby	0	positive	0		2011-06-02	0	0	0	0	0	5.68	0	3	0	0	2	0
2016-01-27	WeChat vs WhatsApp in Africa $FB $TCEHY http://www.ft.com/intl/cms/s/0/943a585c-bed1-11e5-9fdb-87b8d15baec2.html#axzz3yTQHhz1NÃ‚Â Ã¢â‚¬Â¦pic.twitter.com/zIIpQJ8eB2	wechat vs whatsapp in africa $fb $tcehy #axzz3ytqhhz1npic.twitter.com/ziipqj8eb2	wechat vs whatsapp in africa $fb $tcehy #axzz3ytqhhz1npic.twitter.com/ziipqj8eb2	0	positive	0		2011-06-03	0	0	0	0	0	5.674	0	3	0	0	2	0
2016-01-27	Tencent: Dominating Online Gaming http://seekingalpha.com/article/3838506-tencent-dominating-online-gaming?source=feed_fÃ‚Â Ã¢â‚¬Â¦ $TCEHY	tencent: dominating online gaming $tcehy	tencent: dominating online gaming $tcehy	0	positive	0		2011-06-04	0	0	0	0	0	5.674	0	3	0	0	2	0
2016-01-22	Tapinator $TAPM .31 Announces Nine Full-featured Games 2016 Tomorrows Blue Chips http://ow.ly/XpaRsÃ‚Â $gluu $king $tcehy #iOS #android	tapinator $tapm .31 announces nine full-featured games 2016 tomorrows blue chips $gluu $king $tcehy #ios #android	tapinator $tapm .31 announces nine full-featured games 2016 tomorrows blue chips $gluu $king $tcehy #ios #android	0.1	positive	0		2011-06-05	0	0	0	0	0	5.674	0	3	0	0	2	0
2016-01-20	$BABA & $TCEHY O2O Meituan/Dianping startup just raised a ton of cash. $BIDU nervous? http://buff.ly/1nkPILj	$baba & $tcehy o2o meituan/dianping startup just raised a ton of cash. $bidu nervous?	$baba & $tcehy o2o meituan/dianping startup just raised a ton of cash. $bidu nervous?	0	positive	0		2011-06-06	0	0	0	0	0	5.612	0	3	0	0	2	0
2016-01-13	the WeChat Galaxy $TCEHY http://knowledge.ckgsb.edu.cn/2016/01/13/ecommerce/welcome-to-the-wechat-galaxy/Ã‚Â Ã¢â‚¬Â¦	the wechat galaxy $tcehy	the wechat galaxy $tcehy	0	positive	0		2011-06-07	0	0	0	0	0	5.564	0	3	0	0	2	0
2016-01-11	Should You Take A Position In #Yahoo Stock In 2016? $YHOO Also $AOL $SFTBY $TCEHY $BIDU $AMZN $EBAY $GOOG $BABA http://goo.gl/q8JoOc	should you take a position in #yahoo stock in 2016? $yhoo also $aol $sftby $tcehy $bidu $amzn $ebay $goog $baba	should you take a position in #yahoo stock in 2016? $yhoo also $aol $sftby $tcehy $bidu $amzn $ebay $goog $baba	0	positive	0		2011-06-08	0	0	0	0	0	5.56	0	3	0	0	2	0
2016-01-06	Will Han Solo Play In China? 'Never Tell Me The Odds' http://ow.ly/WISjPÃ‚Â $DIS $TCEHY $VIAB $CMCSA #stockmarket #starwars	will han solo play in china? 'never tell me the odds' $dis $tcehy $viab $cmcsa #stockmarket #starwars	will han solo play in china? 'never tell me the odds' $dis $tcehy $viab $cmcsa #stockmarket #starwars	0	positive	0		2011-06-09	0	0	0	0	0	5.424	0	3	0	0	2	0
2016-01-04	Analyse Asia Podcast: 5 Predictions About Asia For 2016 http://seekingalpha.com/article/3786406-analyse-asia-podcast-5-predictions-about-asia-for-2016?source=tweetÃ‚Â Ã¢â‚¬Â¦ $GOOG $FB $MSFT $IBM $DIS $BIDU $BABA $GOOGL $GLUU $TCEHY	analyse asia podcast: 5 predictions about asia for 2016 $goog $fb $msft $ibm $dis $bidu $baba $googl $gluu $tcehy	analyse asia podcast: 5 predictions about asia for 2016 $goog $fb $msft $ibm $dis $bidu $baba $googl $gluu $tcehy	0	positive	0		2011-06-10	0	0	0	0	0	5.184	0	3	0	0	2	0
2016-01-02	Do you know that #WallStreet price for $TCEHY is $0 https://unicornbay.com/t/TCEHY.US?utm_medium=tweet&utm_campaign=wallstreet&utm_source=twitterÃ‚Â Ã¢â‚¬Â¦	do you know that #wallstreet price for $tcehy is $0	do you know that #wallstreet price for $tcehy is $0	0	positive	0		2011-06-11	0	0	0	0	0	5.184	0	3	0	0	2	0
2015-11-08	Chinese Internet giant Tencent to beef up acquisition war chest_x000D_ http://on.wsj.com/1MRfB00Ã‚Â $TCEHY pic.twitter.com/OoAxHrjGp6	chinese internet giant tencent to beef up acquisition war chest_x000D_ $tcehy pic.twitter.com/ooaxhrjgp6	chinese internet giant tencent to beef up acquisition war chest_x000D_ $tcehy pic.twitter.com/ooaxhrjgp6	0.5	positive	0		2011-06-12	0	0	0	0	0	5.184	0	3	0	0	2	0
2015-11-11	China Shops, Alibaba Drops As 11.11 Online-Buying Day Sets Record http://invst.rs/CjnpDxÃ‚Â $BABA $AMZN $JD $TCEHY pic.twitter.com/xDtOV9KChN	china shops, alibaba drops as 11.11 online-buying day sets record $baba $amzn $jd $tcehy pic.twitter.com/xdtov9kchn	china shops, alibaba drops as 11.11 online-buying day sets record $baba $amzn $jd $tcehy pic.twitter.com/xdtov9kchn	0	positive	0		2011-06-13	0	0	0	0	0	5.276	0	3	0	0	2	0
2015-12-29	WeChat eCommerce $TCEHY http://www.tmogroup.asia/wechat-e-commerce-platform-the-good-the-bad-and-the-solution/#.VoNIZ1-y9eM.twitterÃ‚Â Ã¢â‚¬Â¦	wechat ecommerce $tcehy #.voniz1-y9em.twitter	wechat ecommerce $tcehy #.voniz1-y9em.twitter	0	positive	0		2011-06-14	0	0	0	0	0	5.186	0	3	0	0	2	0
2015-12-24	Alibaba is investing $1.25B in a Chinese food-delivery service http://seekingalpha.com/news/3003836-alibaba-is-investing-1_25b-in-a-chinese-food-delivery-service?source=feed_fÃ‚Â Ã¢â‚¬Â¦ $BABA $TCEHY $TCTZD $JD	alibaba is investing $1.25b in a chinese food-delivery service $baba $tcehy $tctzd $jd	alibaba is investing $1.25b in a chinese food-delivery service $baba $tcehy $tctzd $jd	0	positive	0		2011-06-15	0	0	0	0	0	5.168	0	3	0	0	2	0
2015-12-24	2015 investments from $TCEHY $BABA and $SFTBY:_x000D_ https://www.techinasia.com/tencent-startups-invested-acquired-2015Ã‚Â Ã¢â‚¬Â¦_x000D_ https://www.techinasia.com/alibaba-biggest-investments-2015Ã‚Â Ã¢â‚¬Â¦https://www.techinasia.com/softbank-investments-2015Ã‚Â Ã¢â‚¬Â¦	2015 investments from $tcehy $baba and $sftby:_x000D_ _x000D_	2015 investments from $tcehy $baba and $sftby:_x000D_ _x000D_	0	positive	0		2011-06-16	0	0	0	0	0	5.04	0	3	0	0	2	0
2015-12-17	2016 The Year of Deals in The Mobile Gaming Industry - Yahoo Finance http://ow.ly/W1BB8Ã‚Â $gluu $king $cmge $tcehy $cyou $amcg $tcehy	2016 the year of deals in the mobile gaming industry - yahoo finance $gluu $king $cmge $tcehy $cyou $amcg $tcehy	2016 the year of deals in the mobile gaming industry - yahoo finance $gluu $king $cmge $tcehy $cyou $amcg $tcehy	0	positive	0		2011-06-17	0	0	0	0	0	4.88	0	3	0	0	2	0
2015-11-30	Goldman Sachs with big ChiNet report out today, their favs $TCEHY $BABA $CTRP $JD $BIDU, summary of ratingspic.twitter.com/sjspv2n2dn	goldman sachs with big chinet report out today, their favs $tcehy $baba $ctrp $jd $bidu, summary of ratingspic.twitter.com/sjspv2n2dn	goldman sachs with big chinet report out today, their favs $tcehy $baba $ctrp $jd $bidu, summary of ratingspic.twitter.com/sjspv2n2dn	0.1	positive	0		2011-06-18	0	0	0	0	0	4.88	0	3	0	0	2	0
2015-11-20	Tapinator - A Mobile Gaming Leader http://ow.ly/USPErÃ‚Â #MOBILEGAMES #twitterstockbuzz #growth $tapm $tcehy $gluu $king	tapinator - a mobile gaming leader #mobilegames #twitterstockbuzz #growth $tapm $tcehy $gluu $king	tapinator - a mobile gaming leader #mobilegames #twitterstockbuzz #growth $tapm $tcehy $gluu $king	0	positive	0		2011-06-19	0	0	0	0	0	4.88	0	3	0	0	2	0
2015-11-19	Why Baidu Is Well-Positioned To Monetize FinTech In China; Check out my analysis at: http://bit.ly/1MDn9OvÃ‚Â $BIDU $BABA $TCEHY #fintech	why baidu is well-positioned to monetize fintech in china; check out my analysis at: $bidu $baba $tcehy #fintech	why baidu is well-positioned to monetize fintech in china; check out my analysis at: $bidu $baba $tcehy #fintech	0	positive	0		2011-06-20	0	0	0	0	0	5.06	0	3	0	0	2	0
2015-11-09	As China Internet battles escalate, Tencent Holdings reports Q3 Tuesday morning. A preview: http://ow.ly/UrifEÃ‚Â $TCEHY $BABA $JD $BIDU	as china internet battles escalate, tencent holdings reports q3 tuesday morning. a preview: $tcehy $baba $jd $bidu	as china internet battles escalate, tencent holdings reports q3 tuesday morning. a preview: $tcehy $baba $jd $bidu	0	positive	0		2011-06-21	0	0	0	0	0	5.264	0	3	0	0	2	0
2015-11-09	$BIDU $BABA $TCEHY_x000D_ Why Buy Baidu: _x000D_ $400 Billion Up For Grabs_x000D_ (CLSA comments)_x000D_ http://blogs.barrons.com/asiastocks/2015/11/09/why-buy-baidu-400-billion-up-for-grabs/Ã‚Â Ã¢â‚¬Â¦pic.twitter.com/O19wJxg4Ci	$bidu $baba $tcehy_x000D_ why buy baidu: _x000D_ $400 billion up for grabs_x000D_ (clsa comments)_x000D_	$bidu $baba $tcehy_x000D_ why buy baidu: _x000D_ $400 billion up for grabs_x000D_ (clsa comments)_x000D_	0	positive	0		2011-06-22	0	0	0	0	0	5.37	0	3	0	0	2	0
2015-10-31	Alibaba Gears Up For Biggest Shopping Day Of Year http://news.investors.com/technology/103115-778408-alibaba-jd-tencent-target-largest-online-shopping-day-in-china.htmÃ‚Â Ã¢â‚¬Â¦ $BABA $AMZN $JD $VIPS $JMEI $TCEHY $CHIQ $YINN $CHAU	alibaba gears up for biggest shopping day of year $baba $amzn $jd $vips $jmei $tcehy $chiq $yinn $chau	alibaba gears up for biggest shopping day of year $baba $amzn $jd $vips $jmei $tcehy $chiq $yinn $chau	0	positive	0		2011-06-23	0	0	0	0	0	5.25	0	3	0	0	2	0
2015-10-27	Tencent vs. Facebook $FB $TCEHY https://www.linkedin.com/pulse/how-chinese-internet-companies-leading-way-monetizing-erik-roth?redirectFromSplash=trueÃ‚Â Ã¢â‚¬Â¦pic.twitter.com/9HTqbeNXtn	tencent vs. facebook $fb $tcehy	tencent vs. facebook $fb $tcehy	0	positive	0		2011-06-24	0	0	0	0	0	5.352	0	3	0	0	2	0
2015-10-23	Replay Paul Goodwin's webinar covering $PGJ $BABA $BIDU $TCEHY $RDY $OIL $IBB $DPS $GOLD $AU http://chc.li/1kk1t2wÃ‚Â pic.twitter.com/UsZvrfZ2dV	replay paul goodwin's webinar covering $pgj $baba $bidu $tcehy $rdy $oil $ibb $dps $gold $au	replay paul goodwin's webinar covering $pgj $baba $bidu $tcehy $rdy $oil $ibb $dps $gold $au	0	positive	0		2011-06-25	0	0	0	0	0	5.352	0	3	0	0	2	0
2015-10-19	http://JD.comÃ‚Â , Tencent expand alliance to cover WeChat/Mobile QQ advertising http://seekingalpha.com/news/2837386-jd-com-tencent-expand-alliance-to-cover-wechat-mobile-qq-advertising?source=feed_fÃ‚Â Ã¢â‚¬Â¦ $TCEHY $JD $TCTZD	tencent expand alliance to cover wechat/mobile qq advertising $tcehy $jd $tctzd	tencent expand alliance to cover wechat/mobile qq advertising $tcehy $jd $tctzd	0	positive	0		2011-06-26	0	0	0	0	0	5.352	0	3	0	0	2	0
2015-10-13	Alibaba builds a Homejoy-style service, Baidu funds a senescent e-Commerce platform: http://seekingalpha.com/article/3569186-alibaba-builds-a-home-baidu-funds-e-commerce?source=tweetÃ‚Â Ã¢â‚¬Â¦ $TCEHY $BABA $BIDU	alibaba builds a homejoy-style service, baidu funds a senescent e-commerce platform: $tcehy $baba $bidu	alibaba builds a homejoy-style service, baidu funds a senescent e-commerce platform: $tcehy $baba $bidu	0	positive	0		2011-06-27	0	0	0	0	0	5.392	0	3	0	0	2	0
2015-10-10	$BIDU $BABA $TCEHY Where Does The Dianping Meituan Merger Leave Baidu? - TechNode http://buff.ly/1VKjeUu	$bidu $baba $tcehy where does the dianping meituan merger leave baidu? - technode	$bidu $baba $tcehy where does the dianping meituan merger leave baidu? - technode	0	positive	0		2011-06-28	0	0	0	0	0	5.374	0	3	0	0	2	0
2015-10-08	Baidu Says Its O2O Momentum 'Threatening' Alibaba $TCEHY #onlineretail http://wlst.comÃ‚Â http://news.investors.com/technology/100815-774692-baidu-responds-alibaba-tencent-o2o-merger.htmÃ‚Â Ã¢â‚¬Â¦pic.twitter.com/2L55A2DfiX	baidu says its o2o momentum 'threatening' alibaba $tcehy #onlineretail	baidu says its o2o momentum 'threatening' alibaba $tcehy #onlineretail	0	positive	0		2011-06-29	0	0	0	0	0	5.28	0	3	0	0	2	0
2015-10-07	Alibaba Group And Tencent Holdings Backed Start-ups Plan $15 Billion Merger http://bit.ly/1FTfsq0Ã‚Â $BABA $TCEHY pic.twitter.com/WoLtcD7DJe	alibaba group and tencent holdings backed start-ups plan $15 billion merger $baba $tcehy pic.twitter.com/woltcd7dje	alibaba group and tencent holdings backed start-ups plan $15 billion merger $baba $tcehy pic.twitter.com/woltcd7dje	0	positive	0		2011-06-30	0	0	0	0	0	5.48	0	3	0	0	2	0
2015-10-07	China's biggest tech startups to merge http://Meituan.comÃ‚Â , part-owned by $BABA with Tencent $TCEHY-backed http://Dianping.comÃ‚Â =$15B	china's biggest tech startups to merge part-owned by $baba with tencent $tcehy-backed	china's biggest tech startups to merge part-owned by $baba with tencent $tcehy-backed	0	positive	0		2011-07-01	0	0	0	0	0	5.538	0	3	0	0	2	0
2015-10-06	ChinaÃ¢â‚¬â„¢s Nightmarish Citizen Scores Are a Warning For Americans $BABA $TCEHY https://www.aclu.org/blog/free-future/chinas-nightmarish-citizen-scores-are-warning-americansÃ‚Â Ã¢â‚¬Â¦	chinas nightmarish citizen scores are a warning for americans $baba $tcehy	chinas nightmarish citizen scores are a warning for americans $baba $tcehy	0	positive	0		2011-07-02	0	0	0	0	0	5.538	0	3	0	0	2	0
2015-09-30	Ride Hailing Industry Is Booming Worldwide; http://bit.ly/1N0tyrPÃ‚Â $UBER $BABA $BIDU $TCEHY $MSFT	ride hailing industry is booming worldwide; $uber $baba $bidu $tcehy $msft	ride hailing industry is booming worldwide; $uber $baba $bidu $tcehy $msft	0	positive	0		2011-07-03	0	0	0	0	0	5.538	0	3	0	0	2	0
2015-09-25	China's Booming Internet Fuels Infrastructure Demand http://news.investors.com/technology/092415-772517-alibaba-tencent-baidu-china-internet-equipment-growth.htmÃ‚Â Ã¢â‚¬Â¦ #IBDNews via @IBDinvestors $BABA $JD $TCEHY $BIDU $AMZN	china's booming internet fuels infrastructure demand #ibdnews via @ibdinvestors $baba $jd $tcehy $bidu $amzn	china's booming internet fuels infrastructure demand #ibdnews via @ibdinvestors $baba $jd $tcehy $bidu $amzn	0	positive	0		2011-07-04	0	0	0	0	0	5.538	0	3	0	0	2	0
2015-09-24	Family trip pic with President Xi $MSFT $AAPL $IBM $TCEHY $AMZN $CSCO $FB $JD $LNKD $INTC $SINA $LNVGY $AIRBNB & morepic.twitter.com/E8pngV9U1g	family trip pic with president xi $msft $aapl $ibm $tcehy $amzn $csco $fb $jd $lnkd $intc $sina $lnvgy $airbnb & morepic.twitter.com/e8pngv9u1g	family trip pic with president xi $msft $aapl $ibm $tcehy $amzn $csco $fb $jd $lnkd $intc $sina $lnvgy $airbnb & morepic.twitter.com/e8pngv9u1g	0	positive	0		2011-07-05	0	0	0	0	0	5.53	0	3	0	0	2	0
2015-09-14	5 Counterpoints To The Puzzling Attack On Alibaba http://seekingalpha.com/article/3509486-5-counterpoints-to-the-puzzling-attack-on-alibaba?source=feed_fÃ‚Â Ã¢â‚¬Â¦ $BIDU $TCEHY $BABA	5 counterpoints to the puzzling attack on alibaba $bidu $tcehy $baba	5 counterpoints to the puzzling attack on alibaba $bidu $tcehy $baba	0	positive	0		2011-07-06	0	0	0	0	0	5.544	0	3	0	0	2	0
2015-09-01	Alibaba is set to accelerate deployment in Internet of Things space - http://buff.ly/1FfApWnÃ‚Â $BABA $BIDU $TCEHY pic.twitter.com/bK34iHJfVE	alibaba is set to accelerate deployment in internet of things space - $baba $bidu $tcehy pic.twitter.com/bk34ihjfve	alibaba is set to accelerate deployment in internet of things space - $baba $bidu $tcehy pic.twitter.com/bk34ihjfve	0	positive	0		2011-07-07	0	0	0	0	0	5.578	0	3	0	0	2	0
2015-08-29	Have Alibaba & Tencent been letting the air out of Uber's tires in China? http://ow.ly/RxFZjÃ‚Â $BABA $TCEHY	have alibaba & tencent been letting the air out of uber's tires in china? $baba $tcehy	have alibaba & tencent been letting the air out of uber's tires in china? $baba $tcehy	0	positive	0		2011-07-08	0	0	0	0	0	5.43	0	3	0	0	2	0
2015-08-19	Messaging Is A Big Hit For Apple, Facebook, Startups http://news.investors.com/technology/081915-767391-messaging-apps-from-apple-facebook-gain.htmÃ‚Â Ã¢â‚¬Â¦ #IBDNews via @IBDinvestors $AAPL $FB $T $S $TCEHY $VZ	messaging is a big hit for apple, facebook, startups #ibdnews via @ibdinvestors $aapl $fb $t $s $tcehy $vz	messaging is a big hit for apple, facebook, startups #ibdnews via @ibdinvestors $aapl $fb $t $s $tcehy $vz	0.1	positive	0		2011-07-09	0	0	0	0	0	5.43	0	3	0	0	2	0
2015-07-22	Tencent's venture capital: Big in China, almost invisible in America via @FortuneMagazine http://for.tn/1GCO74AÃ‚Â $TCEHY on WATCH along w $JD	tencent's venture capital: big in china, almost invisible in america via @fortunemagazine $tcehy on watch along w $jd	tencent's venture capital: big in china, almost invisible in america via @fortunemagazine $tcehy on watch along w $jd	0.1	positive	0		2011-07-10	0	0	0	0	0	5.43	0	3	0	0	2	0
2015-06-04	Sina Can Double If It Breaks Up With Alibaba _x000D_ http://blogs.barrons.com/asiastocks/2015/06/04/sina-can-double-if-it-breaks-up-with-alibaba/Ã‚Â Ã¢â‚¬Â¦ _x000D_ $SINA $BABA $BIDU $TCEHY $WB	sina can double if it breaks up with alibaba _x000D_ _x000D_ $sina $baba $bidu $tcehy $wb	sina can double if it breaks up with alibaba _x000D_ _x000D_ $sina $baba $bidu $tcehy $wb	0	positive	0		2011-07-11	0	0	0	0	0	5.248	0	3	0	0	2	0
2015-02-18	Tencent Shorts Rise As China Internet Stocks Beat NASDAQ http://www.valuewalk.com/2015/02/tencent-baidu-nq-mobile/Ã‚Â Ã¢â‚¬Â¦ $BIDU $BITA $BABA $TCEHY pic.twitter.com/kSjmjrcPRA	tencent shorts rise as china internet stocks beat nasdaq $bidu $bita $baba $tcehy pic.twitter.com/ksjmjrcpra	tencent shorts rise as china internet stocks beat nasdaq $bidu $bita $baba $tcehy pic.twitter.com/ksjmjrcpra	0	positive	0		2011-07-12	0	0	0	0	0	5.15	0	3	0	0	2	0
2015-02-13	Valentine's Day deal- Alibaba, Tencent to merge Kuaidi & Didi Dache, $6B valuation, 100% China mkt share. What now, Uber? $BABA $TCEHY $BIDU	valentine's day deal- alibaba, tencent to merge kuaidi & didi dache, $6b valuation, 100% china mkt share. what now, uber? $baba $tcehy $bidu	valentine's day deal- alibaba, tencent to merge kuaidi & didi dache, $6b valuation, 100% china mkt share. what now, uber? $baba $tcehy $bidu	0	positive	0		2011-07-13	0	0	0	0	0	5.318	0	3	0	0	2	0
2015-02-13	But will $BABA's #AliPay and $TCEHY's #WeChat #mobile payment system compromise? (2/2) http://on.barrons.com/1J8QgfP	but will $baba's #alipay and $tcehy's #wechat #mobile payment system compromise? (2/2)	but will $baba's #alipay and $tcehy's #wechat #mobile payment system compromise? (2/2)	0	positive	0		2011-07-14	0	0	0	0	0	5.342	0	3	0	0	2	0
2015-02-13	Twitter Earnings Review: Time To Accumulate? http://seekingalpha.com/article/2910306-twitter-earnings-review-time-to-accumulate?source=feed_fÃ‚Â Ã¢â‚¬Â¦ $GOOG #GOOGLE $GOOGL $TCEHY $WB $TWTR	twitter earnings review: time to accumulate? $goog #google $googl $tcehy $wb $twtr	twitter earnings review: time to accumulate? $goog #google $googl $tcehy $wb $twtr	0	positive	0		2011-07-15	0	0	0	0	0	5.42	0	3	0	0	2	0
2015-02-06	MT #WeChat $TCEHY @basche42 stickers and games and restaurants today, taxis and banking and shopping tomorrow	mt #wechat $tcehy @basche42 stickers and games and restaurants today, taxis and banking and shopping tomorrow	mt #wechat $tcehy @basche42 stickers and games and restaurants today, taxis and banking and shopping tomorrow	0	positive	0		2011-07-16	0	0	0	0	0	5.42	0	3	0	0	2	0
2015-02-05	China Ã¢â‚¬â€œ Why the RRR Cut? http://tinyurl.com/oeu5mcbÃ‚Â _x000D_ $FXI $CHL $BIDU $BABA $TCEHY #China #emergingmarkets	china why the rrr cut? _x000D_ $fxi $chl $bidu $baba $tcehy #china #emergingmarkets	china why the rrr cut? _x000D_ $fxi $chl $bidu $baba $tcehy #china #emergingmarkets	0	positive	0		2011-07-17	0	0	0	0	0	5.42	0	3	0	0	2	0
2015-02-03	$JD $BABA $JD $BIDU $TCEHY _x000D_ China's internet population hits 649 million, 86 pct on phones _x000D_ http://in.reuters.com/article/2015/02/03/china-internet-idINKBN0L714N20150203Ã‚Â Ã¢â‚¬Â¦	$jd $baba $jd $bidu $tcehy _x000D_ china's internet population hits 649 million, 86 pct on phones _x000D_	$jd $baba $jd $bidu $tcehy _x000D_ china's internet population hits 649 million, 86 pct on phones _x000D_	0	positive	0		2011-07-18	0	0	0	0	0	5.37	0	3	0	0	2	0
2015-01-29	NBA Expands China Business With Five-Year Tencent Extension http://www.bloomberg.com/news/articles/2015-01-30/nba-expands-china-business-with-five-year-tencent-extensionÃ‚Â Ã¢â‚¬Â¦ $TCEHY	nba expands china business with five-year tencent extension $tcehy	nba expands china business with five-year tencent extension $tcehy	0	positive	0		2011-07-19	0	0	0	0	0	5.35	0	3	0	0	2	0
2015-01-22	Baidu is still No. 1 in China's mobile search, but see who's making big gains http://ibdn.uz/HMkE2Ã‚Â $BIDU $BABA $SOHU $TCEHY $QIHU	baidu is still no. 1 in china's mobile search, but see who's making big gains $bidu $baba $sohu $tcehy $qihu	baidu is still no. 1 in china's mobile search, but see who's making big gains $bidu $baba $sohu $tcehy $qihu	0.1	positive	0		2011-07-20	0	0	0	0	0	5.344	0	3	0	0	2	0
2015-01-14	Ignoring regulatory whims, China's tech giants fight for car-hailing app supremacy, investing blns $BABA $BIDU $TCEHY http://www.wsj.com/articles/chinese-ride-hailing-app-kuaidi-raising-more-than-500-million-1421218764Ã‚Â Ã¢â‚¬Â¦	ignoring regulatory whims, china's tech giants fight for car-hailing app supremacy, investing blns $baba $bidu $tcehy	ignoring regulatory whims, china's tech giants fight for car-hailing app supremacy, investing blns $baba $bidu $tcehy	0	positive	0		2011-07-21	0	0	0	0	0	5.296	0	3	0	0	2	0
2015-01-08	Five Leading China Internet Stocks Continue Advance http://news.investors.com/investing-international-leaders/010715-733659-leading-china-internet-stocks-advance.htmÃ‚Â Ã¢â‚¬Â¦ #IBDNews via @IBDinvestors $NTES $BIDU $VIPS $TCEHY $BITA	five leading china internet stocks continue advance #ibdnews via @ibdinvestors $ntes $bidu $vips $tcehy $bita	five leading china internet stocks continue advance #ibdnews via @ibdinvestors $ntes $bidu $vips $tcehy $bita	0	positive	0		2011-07-22	0	0	0	0	0	5.26	0	3	0	0	2	0
2015-01-07	How To Invest In '15: American Century Guru's View http://news.investors.com/investing-mutual-funds/010615-733527-market-tips-for-2015-from-american-century.htmÃ‚Â Ã¢â‚¬Â¦ #IBDNews via @IBDinvestors $BABA $TCEHY $VIPS $BAP $CCL $AAPL	how to invest in '15: american century guru's view #ibdnews via @ibdinvestors $baba $tcehy $vips $bap $ccl $aapl	how to invest in '15: american century guru's view #ibdnews via @ibdinvestors $baba $tcehy $vips $bap $ccl $aapl	0	positive	0		2011-07-23	0	0	0	0	0	5.26	0	3	0	0	2	0
2015-01-07	The Case for China Internet Names? US GDP Growth May Surpass China, Emerging Markets in 2015 http://blogs.barrons.com/emergingmarketsdaily/2015/01/07/u-s-gdp-growth-may-surpass-china-other-emerging-markets-in-2015Ã‚Â Ã¢â‚¬Â¦ $FXI $TCEHY $BIDU $BABA	the case for china internet names? us gdp growth may surpass china, emerging markets in 2015 $fxi $tcehy $bidu $baba	the case for china internet names? us gdp growth may surpass china, emerging markets in 2015 $fxi $tcehy $bidu $baba	0	positive	0		2011-07-24	0	0	0	0	0	5.26	0	3	0	0	2	0
2015-01-03	Twitter 2015 Outlook: Promise Me You Will Change $TWTR $FB $TCEHY http://seekingalpha.com/article/2792355?source=iphoneportfolioapp_twitterÃ‚Â Ã¢â‚¬Â¦	twitter 2015 outlook: promise me you will change $twtr $fb $tcehy	twitter 2015 outlook: promise me you will change $twtr $fb $tcehy	0	positive	0		2011-07-25	0	0	0	0	0	5.242	0	3	0	0	2	0
2015-01-03	Mobile Messaging is Eating the World $FB $AAPL $TWTR $GOOG $MSFT $MOMO $TCEHY https://medium.com/@srikrishnang/mobile-messaging-is-eating-the-world-e9e3a3695d57Ã‚Â Ã¢â‚¬Â¦	mobile messaging is eating the world $fb $aapl $twtr $goog $msft $momo $tcehy	mobile messaging is eating the world $fb $aapl $twtr $goog $msft $momo $tcehy	0	positive	0		2011-07-26	0	0	0	0	0	5.284	0	3	0	0	2	0
2015-01-02	Twitter 2015 Outlook: Promise Me You Will Change http://seekingalpha.com/article/2792355-twitter-2015-outlook-promise-me-you-will-change?source=feed_fÃ‚Â Ã¢â‚¬Â¦ $FB $TCEHY $TWTR	twitter 2015 outlook: promise me you will change $fb $tcehy $twtr	twitter 2015 outlook: promise me you will change $fb $tcehy $twtr	0	positive	0		2011-07-27	0	0	0	0	0	5.22	0	3	0	0	2	0
2014-11-25	iDreamSky has big partners for its big mobile gaming dreams http://ow.ly/ETuQiÃ‚Â $DSKY $TCEHY $CMCM $DISpic.twitter.com/wPo5Rfavqq	idreamsky has big partners for its big mobile gaming dreams $dsky $tcehy $cmcm $dispic.twitter.com/wpo5rfavqq	idreamsky has big partners for its big mobile gaming dreams $dsky $tcehy $cmcm $dispic.twitter.com/wpo5rfavqq	0.1	positive	0		2011-07-28	0	0	0	0	0	5.21	0	3	0	0	2	0
2014-11-24	Talking to a value portfolio manager now about what he likes for long-term: Owns "four horsemen of Chinese Internet" $BIDU $BABA $TCEHY $JD.	talking to a value portfolio manager now about what he likes for long-term: owns "four horsemen of chinese internet" $bidu $baba $tcehy $jd.	talking to a value portfolio manager now about what he likes for long-term: owns "four horsemen of chinese internet" $bidu $baba $tcehy $jd.	0	positive	0		2011-07-29	0	0	0	0	0	5.21	0	3	0	0	2	0
2014-11-18	Steven Romick: FPA Crescent Fund 3Q14 Webcast And Transcript http://www.valuewalk.com/2014/11/steven-romick-fpa-crescent-fund-3q14-webcast-transcript/Ã‚Â Ã¢â‚¬Â¦ $NSANY $RNSDF $TCEHY pic.twitter.com/EfCf9wqp4z	steven romick: fpa crescent fund 3q14 webcast and transcript $nsany $rnsdf $tcehy pic.twitter.com/efcf9wqp4z	steven romick: fpa crescent fund 3q14 webcast and transcript $nsany $rnsdf $tcehy pic.twitter.com/efcf9wqp4z	0	positive	0		2011-07-30	0	0	0	0	0	5.21	0	3	0	0	2	0
2014-11-15	3 Chinese e-commerce firms report earnings this coming week, including IBD 50's Vipshop http://ow.ly/EiObiÃ‚Â $VIPS $JD $JMEI $TCEHY	3 chinese e-commerce firms report earnings this coming week, including ibd 50's vipshop $vips $jd $jmei $tcehy	3 chinese e-commerce firms report earnings this coming week, including ibd 50's vipshop $vips $jd $jmei $tcehy	0	positive	0		2011-07-31	0	0	0	0	0	5.21	0	3	0	0	2	0
2014-10-31	IBM Continues Cloud Partnership Streak With Tencent. http://ibdn.uz/DEuOyÃ‚Â $IBM $TCEHY $TWTR $MSFT $SAP	ibm continues cloud partnership streak with tencent. $ibm $tcehy $twtr $msft $sap	ibm continues cloud partnership streak with tencent. $ibm $tcehy $twtr $msft $sap	0	positive	0		2011-08-01	0	0	0	0	0	5.3	0	3	0	0	2	0
2014-10-29	Alibaba's U.S. Startup Stakes Offer Strategy Clues http://news.investors.com/technology/102914-724029-baba-invests-in-us-mobile-app-developers.htmÃ‚Â Ã¢â‚¬Â¦ #IBDNews via @IBDinvestors $BABA $TCEHY $AAPL $AMZN $BIDU	alibaba's you.s. startup stakes offer strategy clues #ibdnews via @ibdinvestors $baba $tcehy $aapl $amzn $bidu	alibaba's you.s. startup stakes offer strategy clues #ibdnews via @ibdinvestors $baba $tcehy $aapl $amzn $bidu	0	positive	0		2011-08-02	0	0	0	0	0	5.23	0	3	0	0	2	0
2014-09-13	FYI ... $BABA Ipo opens on Friday Sept. 19.. Watch all names associated with company this week.. $YHOO $WB $SINA $QIHU $BIDU $SFTBY $TCEHY	fyi ... $baba ipo opens on friday sept. 19.. watch all names associated with company this week.. $yhoo $wb $sina $qihu $bidu $sftby $tcehy	fyi ... $baba ipo opens on friday sept. 19.. watch all names associated with company this week.. $yhoo $wb $sina $qihu $bidu $sftby $tcehy	0	positive	0		2011-08-03	0	0	0	0	0	5.26	0	3	0	0	2	0
2014-09-12	Alibaba And Tencent Are Beating Apple Pay To The Punch In China http://seekingalpha.com/article/2492055-alibaba-and-tencent-are-beating-apple-pay-to-the-punch-in-china?source=feed_fÃ‚Â Ã¢â‚¬Â¦ $TCEHY $BABA $AAPL	alibaba and tencent are beating apple pay to the punch in china $tcehy $baba $aapl	alibaba and tencent are beating apple pay to the punch in china $tcehy $baba $aapl	0	positive	0		2011-08-04	0	0	0	0	0	5.05	0	3	0	0	2	0
2014-08-27	Chinese e-commerce giant Alibaba is picking up the growth pace as its mammoth U.S. listing looms http://ow.ly/ANwvSÃ‚Â $YHOO $TCEHY $JD	chinese e-commerce giant alibaba is picking up the growth pace as its mammoth you.s. listing looms $yhoo $tcehy $jd	chinese e-commerce giant alibaba is picking up the growth pace as its mammoth you.s. listing looms $yhoo $tcehy $jd	0.5	positive	0		2011-08-05	0	0	0	0	0	5.02	0	3	0	0	2	0
2014-08-27	Alibaba Earnings Triple, Revenue Pops As IPO Looms http://ow.ly/AMmvIÃ‚Â $YHOO $TCEHY	alibaba earnings triple, revenue pops as ipo looms $yhoo $tcehy	alibaba earnings triple, revenue pops as ipo looms $yhoo $tcehy	0	positive	0		2011-08-06	0	0	0	0	0	5.02	0	3	0	0	2	0
2014-05-15	TenCent CEO says he met his wife on the QQ service. http://bloom.bg/1mYXOCIÃ‚Â #Bwest $TCEHY	tencent ceo says he met his wife on the qq service. #bwest $tcehy	tencent ceo says he met his wife on the qq service. #bwest $tcehy	0	positive	0		2011-08-07	0	0	0	0	0	5.02	0	3	0	0	2	0
2014-04-06	$TCEHY at two-month low * Tencent Extends Internet Stock Rout as Valuation Concerns Deepen http://buswk.co/1lJWt5CÃ‚Â via @BW	$tcehy at two-month low * tencent extends internet stock rout as valuation concerns deepen via @bw	$tcehy at two-month low * tencent extends internet stock rout as valuation concerns deepen via @bw	0.3	positive	0		2011-08-08	0	0	0	0	0	4.702	0	3	0	0	2	0
2014-03-31	Alibaba To Invest $692M In Intime Retail Ahead Of IPO http://stks.co/q09rdÃ‚Â $BIDU $TCEHY $AMZN	alibaba to invest $692m in intime retail ahead of ipo $bidu $tcehy $amzn	alibaba to invest $692m in intime retail ahead of ipo $bidu $tcehy $amzn	0	positive	0		2011-08-09	0	0	0	0	0	4.906	0	3	0	0	2	0
2014-03-31	Alibaba To Shell Out $692 Million For 35% Stake In Intime Retail http://stks.co/j0RuRÃ‚Â $BIDU $GOOG $FB $TWTR $EJ $AMAP $TCEHY $YHOO	alibaba to shell out $692 million for 35% stake in intime retail $bidu $goog $fb $twtr $ej $amap $tcehy $yhoo	alibaba to shell out $692 million for 35% stake in intime retail $bidu $goog $fb $twtr $ej $amap $tcehy $yhoo	0	positive	0		2011-08-10	0	0	0	0	0	4.28	0	3	0	0	2	0
2014-03-20	Tencent will gain additional 5% stake in http://stks.co/e0LwnÃ‚Â $YHOO $SINA $TCEHY $EBAY $AMZN http://stks.co/d0Lkd	tencent will gain additional 5% stake in $yhoo $sina $tcehy $ebay $amzn	tencent will gain additional 5% stake in $yhoo $sina $tcehy $ebay $amzn	0	positive	0		2011-08-11	0	0	0	0	0	4.836	0	3	0	0	2	0
2014-02-27	Tencent Names Barclays For http://stks.co/a0HG1Ã‚Â Stake Buy http://stks.co/b0H5mÃ‚Â $TCEHY $BCS $BIDU	tencent names barclays for stake buy $tcehy $bcs $bidu	tencent names barclays for stake buy $tcehy $bcs $bidu	0	positive	0		2011-08-12	0	0	0	0	0	4.752	0	3	0	0	2	0
2014-01-28	$TCEHY - Tencent WeChat In Anemic U.S. Promotion -> http://stock-news.net/304247Ã‚Â #stock #stocks #stockaction	$tcehy - tencent wechat in anemic you.s. promotion -> #stock #stocks #stockaction	$tcehy - tencent wechat in anemic you.s. promotion -> #stock #stocks #stockaction	0	positive	0		2011-08-13	0	0	0	0	0	4.752	0	3	0	0	2	0
2014-01-28	$TCEHY - [$$] Venture Capitalists Increase Activity in China -> http://stock-news.net/302643Ã‚Â #stock #stocks #stockaction	$tcehy - [$$] venture capitalists increase activity in china -> #stock #stocks #stockaction	$tcehy - [$$] venture capitalists increase activity in china -> #stock #stocks #stockaction	0	positive	0		2011-08-14	0	0	0	0	0	4.752	0	3	0	0	2	0
2014-01-21	Credit Suisse upgrades $TCEHY from Neutral to Outperform http://99wallstreet.com/new/ratings/stock/TCEHY/Ã‚Â Ã¢â‚¬Â¦	credit suisse upgrades $tcehy from neutral to outperform	credit suisse upgrades $tcehy from neutral to outperform	0	positive	0		2011-08-15	0	0	0	0	0	4.88	0	3	0	0	2	0
2014-01-17	Here are my picks for the 2014 Cincinnati Business Courier stock picking contest:_x000D_ $TCEHY _x000D_ $ANV _x000D_ $GNW _x000D_ $CECE _x000D_ $SPWR	here are my picks for the 2014 cincinnati business courier stock picking contest:_x000D_ $tcehy _x000D_ $anv _x000D_ $gnw _x000D_ $cece _x000D_ $spwr	here are my picks for the 2014 cincinnati business courier stock picking contest:_x000D_ $tcehy _x000D_ $anv _x000D_ $gnw _x000D_ $cece _x000D_ $spwr	0	positive	0		2011-08-16	1	0	1	0	1	4.63	0	4	0	0	2	1
2014-01-17	TENCENT HLDGS UNSP upgraded by Credit Suisse to outperform. http://ift.tt/LeIVz4Ã‚Â $TCEHY #TCEHY	tencent hldgs unsp upgraded by credit suisse to outperform. $tcehy #tcehy	tencent hldgs unsp upgraded by credit suisse to outperform. $tcehy #tcehy	0	positive	0		2011-08-17	0	0	0	0	0	4.62	0	4	0	0	2	0
2014-01-16	$TCEHY - [$$] The Rise of Chinas Innovation Machine -> http://stock-news.net/261004Ã‚Â #stock #stocks #stockaction	$tcehy - [$$] the rise of chinas innovation machine -> #stock #stocks #stockaction	$tcehy - [$$] the rise of chinas innovation machine -> #stock #stocks #stockaction	0	positive	0		2011-08-18	0	0	0	0	0	4.476	0	4	0	0	2	0
2014-01-16	Sina falls, report claims Weibo users fell 9% in 2013 http://seekingalpha.com/news/1511731-sina-falls-report-claims-weibo-users-fell-9-percent-in-2013?source=feed_fÃ‚Â Ã¢â‚¬Â¦ $SINA $TCEHY	sina falls, report claims weibo users fell 9% in 2013 $sina $tcehy	sina falls, report claims weibo users fell 9% in 2013 $sina $tcehy	0	positive	0		2011-08-19	0	0	0	0	0	4.396	0	4	0	0	2	0
2014-01-15	$TCEHY - Tencent Makes Strategic Investment in China South City [PDF file] -> http://stock-news.net/250805Ã‚Â #stock #stocks #stockaction	$tcehy - tencent makes strategic investment in china south city [pdf file] -> #stock #stocks #stockaction	$tcehy - tencent makes strategic investment in china south city [pdf file] -> #stock #stocks #stockaction	0	positive	0		2011-08-20	0	0	0	0	0	4.396	0	4	0	0	2	0
2014-01-13	TENCENT HLDGS UNSP Coverage Initiated at UBS AG $TCEHY http://ift.tt/19p8F71	tencent hldgs unsp coverage initiated at ubs ag $tcehy	tencent hldgs unsp coverage initiated at ubs ag $tcehy	0	positive	0		2011-08-21	0	0	0	0	0	4.396	0	4	0	0	2	0
2014-01-08	Chinese gaming stocks rally, Alibaba to launch mobile gaming platform http://seekingalpha.com/news/1497891-chinese-gaming-stocks-rally-alibaba-to-launch-mobile-gaming-platform?source=feed_fÃ‚Â Ã¢â‚¬Â¦ $ABABA $TCEHY $NQ $PWRD	chinese gaming stocks rally, alibaba to launch mobile gaming platform $ababa $tcehy $nq $pwrd	chinese gaming stocks rally, alibaba to launch mobile gaming platform $ababa $tcehy $nq $pwrd	0	positive	0		2011-08-22	0	0	0	0	0	4.306	0	4	0	0	2	0
2014-01-08	$TCEHY Tencent Under Pressure - Alibaba Will Launch A Mobile Gaming Platform To Compete With Tencent http://www.noticebrd.com/latest/alibaba-will-launch-a-mobile-gaming-platform-to-compete-with-tencentÃ‚Â Ã¢â‚¬Â¦	$tcehy tencent under pressure - alibaba will launch a mobile gaming platform to compete with tencent	$tcehy tencent under pressure - alibaba will launch a mobile gaming platform to compete with tencent	0	positive	0		2011-08-23	0	0	0	0	0	4.53	0	4	0	0	2	0
2014-01-03	Technology Sector review 2013 http://stks.co/d03ihÃ‚Â $AAPL $TCEHY $LNKD $YELP $P $YHOO $BIDU $SINA	technology sector review 2013 $aapl $tcehy $lnkd $yelp $p $yhoo $bidu $sina	technology sector review 2013 $aapl $tcehy $lnkd $yelp $p $yhoo $bidu $sina	0	positive	0		2011-08-24	0	0	0	0	0	4.548	0	4	0	0	2	0
2014-01-01	$tcehy the Chinese Internet mammoth that wallstreet never talks about . Currently on the clouds	$tcehy the chinese internet mammoth that wallstreet never talks about . currently on the clouds	$tcehy the chinese internet mammoth that wallstreet never talks about . currently on the clouds	0.2	positive	0		2011-08-25	0	0	0	0	0	4.452	0	4	0	0	2	0
2016-07-01	Ã‚Â¡Vive el regreso de la NFL a MÃƒÂ©xico! Adquiere tus entradas este 6 de agosto en la preventa Banorte y asegura tu asiento para el partido de @Chiefs vs. @Chargers. Aplican restricciones. #SoyBanorteNFLpic.twitter.com/gtvVSVV0r8	vive el regreso de la nfl a mxico! adquiere tus entradas este 6 de agosto en la preventa banorte y asegura tu asiento para el partido de @chiefs vs. @chargers. aplican restricciones. #soybanortenflpic.twitter.com/gtvvsvv0r8	vive el regreso de la nfl a mxico! adquiere tus entradas este 6 de agosto en la preventa banorte y asegura tu asiento para el partido de @chiefs vs. @chargers. aplican restricciones. #soybanortenflpic.twitter.com/gtvvsvv0r8	0	positive	0		2011-08-26	0	0	0	0	0	4.562	0	4	0	0	2	0
2013-12-10	Tecent pours $260M into financial services, intends to invest $1... http://seekingalpha.com/currents/post/1457071?source=feed_fÃ‚Â Ã¢â‚¬Â¦ $TCEHY $TCTZF	tecent pours $260m into financial services, intends to invest $1... $tcehy $tctzf	tecent pours $260m into financial services, intends to invest $1... $tcehy $tctzf	0	positive	0		2011-08-27	0	0	0	0	0	4.562	0	4	0	0	2	0
2013-11-26	$TWTR needs an Asian strategy. @alphaVN says $TWTR must expand to catch up with $FB $GOOG & compete with $SINA $TCEHY http://cnnmon.ie/19469xh	$twtr needs an asian strategy. @alphavn says $twtr must expand to catch up with $fb $goog & compete with $sina $tcehy	$twtr needs an asian strategy. @alphavn says $twtr must expand to catch up with $fb $goog & compete with $sina $tcehy	0	positive	0		2011-08-28	0	0	0	0	0	4.562	0	4	0	0	2	0
2013-11-07	Commented on: "Why You Should Be Selling Sina Now" http://ln.is/seekingalpha.com/a/LfCxÃ‚Â Ã¢â‚¬Â¦ $SINA $TCEHY $NTES $RENN	commented on: "why you should be selling sina now" $sina $tcehy $ntes $renn	commented on: "why you should be selling sina now" $sina $tcehy $ntes $renn	0	positive	0		2011-08-29	0	0	0	0	0	4.66	0	4	0	0	2	0
2013-11-04	China Looks to Buy its Way Into Silicon Valley With Tencent's Push For Stake in Snapchat http://on.wsj.com/1ffjXJNÃ‚Â $TCEHY	china looks to buy its way into silicon valley with tencent's push for stake in snapchat $tcehy	china looks to buy its way into silicon valley with tencent's push for stake in snapchat $tcehy	0	positive	0		2011-08-30	0	0	0	0	0	4.68	0	4	0	0	2	0
2013-09-19	Chinese online gaming company Tencent's $100bn market cap comes with a heady forward p/e ratio http://on.ft.com/1a6nWWiÃ‚Â $TCEHY	chinese online gaming company tencent's $100bn market cap comes with a heady forward p/e ratio $tcehy	chinese online gaming company tencent's $100bn market cap comes with a heady forward p/e ratio $tcehy	0	positive	0		2011-08-31	0	0	0	0	0	4.788	0	4	0	0	2	0
2013-05-29	TENCENT HLDGS UNSP $TCEHY was upgraded by analysts at HSBC from an "underweight" rating to a "neutral" rating. http://www.analystratings.net/stocks/NASDAQ/TCEHYÃ‚Â Ã¢â‚¬Â¦	tencent hldgs unsp $tcehy was upgraded by analysts at hsbc from an "underweight" rating to a "neutral" rating.	tencent hldgs unsp $tcehy was upgraded by analysts at hsbc from an "underweight" rating to a "neutral" rating.	0	positive	0		2011-09-01	0	0	0	0	0	4.788	0	4	0	0	2	0
2013-05-02	Are These Two Chinese Cyberspace Giants About to Crush the Industry? http://beta.fool.com/leokornsun/2013/05/02/are-these-two-chinese-internet-giants-about-to-cru/33020/Ã‚Â Ã¢â‚¬Â¦ $BIDU $QIHU $YHOO $SINA $ALBCF $TCEHY	are these two chinese cyberspace giants about to crush the industry? $bidu $qihu $yhoo $sina $albcf $tcehy	are these two chinese cyberspace giants about to crush the industry? $bidu $qihu $yhoo $sina $albcf $tcehy	0	positive	0		2011-09-02	0	0	0	0	0	4.75	0	4	0	0	2	0
2013-04-03	#TENCENT H ADR : Next Day Disclosure Return - Changes in issued share capital and share buybacks [PDF file] http://www.4-traders.com/TENCENT-H-ADR-4179159/news/TENCENT-H-ADR-Next-Day-Disclosure-Return-Changes-in-issued-share-capital-and-share-buybacks-%5BPDF-16603090/Ã‚Â Ã¢â‚¬Â¦ $TCEHY	#tencent h adr : next day disclosure return - changes in issued share capital and share buybacks [pdf file] $tcehy	#tencent h adr : next day disclosure return - changes in issued share capital and share buybacks [pdf file] $tcehy	0	positive	0		2011-09-03	0	0	0	0	0	4.75	0	4	0	0	2	0
2013-03-22	Short $tcehy? @CitronResearch	short $tcehy? @citronresearch	short $tcehy? @citronresearch	0.3	positive	0		2011-09-04	0	0	0	0	0	4.75	0	4	0	0	2	0
2013-03-22	#TENCENT H ADR : Next Day Disclosure Return - Changes in issued share capital and share buybacks [PDF file] http://www.4-traders.com/TENCENT-H-ADR-4179159/news/TENCENT-H-ADR-Next-Day-Disclosure-Return-Changes-in-issued-share-capital-and-share-buybacks-%5BPDF-16566684/Ã‚Â Ã¢â‚¬Â¦ $TCEHY	#tencent h adr : next day disclosure return - changes in issued share capital and share buybacks [pdf file] $tcehy	#tencent h adr : next day disclosure return - changes in issued share capital and share buybacks [pdf file] $tcehy	0	positive	0		2011-09-05	0	0	0	0	0	4.75	0	4	0	0	2	0
2013-03-20	Tencent CC: In '12 others slowed online video content acq. TC accelerated. Plan to continue to invest aggressively $YOKU $TCEHY	tencent cc: in '12 others slowed online video content acq. tc accelerated. plan to continue to invest aggressively $yoku $tcehy	tencent cc: in '12 others slowed online video content acq. tc accelerated. plan to continue to invest aggressively $yoku $tcehy	0	positive	0		2011-09-06	0	0	0	0	0	4.742	0	4	0	0	2	0
2013-03-20	$TCEHY: Tencent beats by RMB0.12; beats on revs http://bit.ly/10hpcm0	$tcehy: tencent beats by rmb0.12; beats on revs	$tcehy: tencent beats by rmb0.12; beats on revs	0	positive	0		2011-09-07	0	0	0	0	0	4.876	0	4	0	0	2	0
2013-01-23	#TENCENT H ADR : Change of Principal Share Registrar and Transfer Agent in the Cayman Islands [PDF file] http://www.4-traders.com/TENCENT-H-ADR-4179159/news/TENCENT-H-ADR-Change-of-Principal-Share-Registrar-and-Transfer-Agent-in-the-Cayman-Islands-%5BPDF-fi-15960421/Ã‚Â Ã¢â‚¬Â¦ $TCEHY	#tencent h adr : change of principal share registrar and transfer agent in the cayman islands [pdf file] $tcehy	#tencent h adr : change of principal share registrar and transfer agent in the cayman islands [pdf file] $tcehy	0	positive	0		2011-09-08	0	0	0	0	0	4.732	0	4	0	0	2	0
2013-01-23	#TENCENT H ADR : Change of Principal Share Registrar and Transfer Agent in the Cayman Islands [PDF file] http://www.4-traders.com/TENCENT-H-ADR-4179159/news/TENCENT-H-ADR-Change-of-Principal-Share-Registrar-and-Transfer-Agent-in-the-Cayman-Islands-%5BPDF-fi-15960421/Ã‚Â Ã¢â‚¬Â¦ $TCEHY	#tencent h adr : change of principal share registrar and transfer agent in the cayman islands [pdf file] $tcehy	#tencent h adr : change of principal share registrar and transfer agent in the cayman islands [pdf file] $tcehy	0	positive	0		2011-09-09	0	0	0	0	0	4.594	0	4	0	0	2	0
2012-11-26	Tencent WeChat Expanding Mobile E-Commerce Business Operation $TCEHY http://bwnews.co/U8EULr	tencent wechat expanding mobile e-commerce business operation $tcehy	tencent wechat expanding mobile e-commerce business operation $tcehy	0	positive	0		2011-09-10	0	0	0	0	0	4.594	0	4	0	0	2	0
2012-11-15	BaiduÃ¢â‚¬â„¢s Mobile Blues Not News to Google http://stks.co/aER2Ã‚Â $BIDU $QIHU $GOOG $MSFT $AAPL $TCEHY	baidus mobile blues not news to google $bidu $qihu $goog $msft $aapl $tcehy	baidus mobile blues not news to google $bidu $qihu $goog $msft $aapl $tcehy	0	positive	0		2011-09-11	0	0	0	0	0	4.594	0	4	0	0	2	0
2012-11-14	#TENCENT H ADR : Tencent Announces 2012 Third Quarter Results [PDF file] http://www.4-traders.com/TENCENT-H-ADR-4179159/news/TENCENT-H-ADR-Tencent-Announces-2012-Third-Quarter-Results-%5BPDF-file%5D-15508491/Ã‚Â Ã¢â‚¬Â¦ $TCEHY	#tencent h adr : tencent announces 2012 third quarter results [pdf file] $tcehy	#tencent h adr : tencent announces 2012 third quarter results [pdf file] $tcehy	0	positive	0		2011-09-12	0	0	0	0	0	4.53	0	4	0	0	2	0
2012-08-15	Emerging market stock of the day: Tencent Holdings: http://wp.me/p2rcPn-iqdÃ‚Â $TCEHY $DATE $EWH	emerging market stock of the day: tencent holdings: $tcehy $date $ewh	emerging market stock of the day: tencent holdings: $tcehy $date $ewh	0	positive	0		2011-09-13	0	0	0	0	0	4.578	0	4	0	0	2	0
2012-08-06	Why Activision Stock Could Surge 50% http://on.barrons.com/RtKMMwÃ‚Â #videogames #gaming $ATVI $TCEHY $NTES $SNE $MSFT $AAPL $EA $TTWO $NTDOY $TWC	why activision stock could surge 50% #videogames #gaming $atvi $tcehy $ntes $sne $msft $aapl $ea $ttwo $ntdoy $twc	why activision stock could surge 50% #videogames #gaming $atvi $tcehy $ntes $sne $msft $aapl $ea $ttwo $ntdoy $twc	0	positive	0		2011-09-14	0	0	0	0	0	4.656	0	4	0	0	2	0
2012-08-02	T. Rowe Emerging Markets Mgr Gonzalo Pangaro Sticking With High-Quality, Likes China http://blogs.barrons.com/emergingmarketsdaily/2012/08/02/t-rowe-em-stock-manager-sticking-with-high-quality-likes-china/Ã‚Â Ã¢â‚¬Â¦ $TROW $PRMSX $BMBRF $BIDU $TCEHY	t. rowe emerging markets mgr gonzalo pangaro sticking with high-quality, likes china $trow $prmsx $bmbrf $bidu $tcehy	t. rowe emerging markets mgr gonzalo pangaro sticking with high-quality, likes china $trow $prmsx $bmbrf $bidu $tcehy	0	positive	0		2011-09-15	0	0	0	0	0	4.54	0	4	0	0	2	0
2012-07-03	#AsianMarkets rise on M&A, monetary policy rumors http://bit.ly/P17NJTÃ‚Â #Stocks $MU $TCEHY @ChinaNews24 @thai_news @SouthKoreaDaily	#asianmarkets rise on m&a, monetary policy rumors #stocks $mu $tcehy @chinanews24 @thai_news @southkoreadaily	#asianmarkets rise on m&a, monetary policy rumors #stocks $mu $tcehy @chinanews24 @thai_news @southkoreadaily	0	positive	0		2011-09-16	0	0	0	0	0	4.56	0	4	0	0	2	0
2012-04-12	Six ways to invest in Facebook before the IPO http://blogs.marketwatch.com/cody/2012/04/09/six-ways-to-invest-in-facebook-before-the-ipo/Ã‚Â Ã¢â‚¬Â¦ via @MarketWatch #fb $fb $npsny $tcehy #DST	six ways to invest in facebook before the ipo via @marketwatch #fb $fb $npsny $tcehy #dst	six ways to invest in facebook before the ipo via @marketwatch #fb $fb $npsny $tcehy #dst	0	positive	0		2011-09-17	0	0	0	0	0	4.56	0	4	0	0	2	0
2012-03-20	#TENCENT H ADR : Date of Board Meeting [PDF file]TENCENT H ADR : Date of Board Meeting [PDF file] http://www.4-traders.com/TENCENT-H-ADR-4179159/news/TENCENT-H-ADR-Date-of-Board-Meeting-%5BPDF-file%5D-14226942/Ã‚Â Ã¢â‚¬Â¦ $TCEHY	#tencent h adr : date of board meeting [pdf file]tencent h adr : date of board meeting [pdf file] $tcehy	#tencent h adr : date of board meeting [pdf file]tencent h adr : date of board meeting [pdf file] $tcehy	0	positive	0		2011-09-18	0	0	0	0	0	4.56	0	4	0	0	2	0
2012-03-11	RT Ã¢â‚¬Å“@EmergingMoney: Get ahead of $TCEHY earnings next week. Analysts want 18 cents from China web contender. http://bit.ly/xiY2pLÃ‚Â Ã¢â‚¬ï¿½	rt @emergingmoney: get ahead of $tcehy earnings next week. analysts want 18 cents from china web contender.	rt @emergingmoney: get ahead of $tcehy earnings next week. analysts want 18 cents from china web contender.	0	positive	0		2011-09-19	0	0	0	0	0	4.456	0	4	0	0	2	0
2012-03-08	Get ahead of Tencent's earnings next week. Analysts want to see 18 cents a share from China web contender. http://bit.ly/xiY2pLÃ‚Â $TCEHY	get ahead of tencent's earnings next week. analysts want to see 18 cents a share from china web contender. $tcehy	get ahead of tencent's earnings next week. analysts want to see 18 cents a share from china web contender. $tcehy	0	positive	0		2011-09-20	0	0	0	0	0	4.382	0	4	0	0	2	0
2012-01-24	RT @EmergingMoney China continues crackdown on microblog sites. $SINA $TCEHY in the crosshairs. http://stks.co/244J	rt @emergingmoney china continues crackdown on microblog sites. $sina $tcehy in the crosshairs.	rt @emergingmoney china continues crackdown on microblog sites. $sina $tcehy in the crosshairs.	0	positive	0		2011-09-21	0	0	0	0	0	4.2	0	4	0	0	2	0
2012-01-23	China continues crackdown on microblog sites. $SINA $TCEHY in the crosshairs. http://bit.ly/Atyq5AÃ‚Â via @emergingmoney @cnbcfastmoney	china continues crackdown on microblog sites. $sina $tcehy in the crosshairs. via @emergingmoney @cnbcfastmoney	china continues crackdown on microblog sites. $sina $tcehy in the crosshairs. via @emergingmoney @cnbcfastmoney	0	positive	0		2011-09-22	0	0	0	0	0	3.858	0	4	0	0	2	0
2012-01-23	China continues crackdown on microblog sites. $SINA $TCEHY in the crosshairs. http://bit.ly/Atyq5AÃ‚Â via @emergingmoney @cnbcfastmoney	china continues crackdown on microblog sites. $sina $tcehy in the crosshairs. via @emergingmoney @cnbcfastmoney	china continues crackdown on microblog sites. $sina $tcehy in the crosshairs. via @emergingmoney @cnbcfastmoney	0	positive	0		2011-09-23	0	0	0	0	0	4.078	0	4	0	0	2	0
2011-08-16	Tencent Sees Revenue and Profit Growth but Still Fell Short of Analyst Expectations - http://www.digitaleastasia.com/2011/08/16/tencent-sees-revenue-and-profit-growth-but-still-fell-short-of-analyst-expectations/Ã‚Â Ã¢â‚¬Â¦ via @DigEastAsia $TCEHY	tencent sees revenue and profit growth but still fell short of analyst expectations - via @digeastasia $tcehy	tencent sees revenue and profit growth but still fell short of analyst expectations - via @digeastasia $tcehy	0.3	positive	0		2011-09-24	0	0	0	0	0	4.078	0	4	0	0	2	0
2017-11-18	Market Breadth Update._x000D_ NY Stock Exchange data saw a slight spike in 52 week new lows recently, and yet the US stock market barely blinked. $SPY_x000D_ Majority of the gains in global indices are driven by investor darlings such as vertically rising Tencent shares. $TCEHY pic.twitter.com/WlKLSSE09I	market breadth update._x000D_ ny stock exchange data saw a slight spike in 52 week new lows recently, and yet the us stock market barely blinked. $spy_x000D_ majority of the gains in global indices are driven by investor darlings such as vertically rising tencent shares. $tcehy pic.twitter.com/wlklsse09i	market breadth update._x000D_ ny stock exchange data saw a slight spike in 52 week new lows recently, and yet the us stock market barely blinked. $spy_x000D_ majority of the gains in global indices are driven by investor darlings such as vertically rising tencent shares. $tcehy pic.twitter.com/wlklsse09i	0.245202	positive	0.00328283		2011-09-25	0	0	0	0	0	4.078	0	4	0	0	2	0
2017-11-18	Market Breadth Update._x000D_ NY Stock Exchange data saw a slight spike in 52 week new lows recently, and yet the US stock market barely blinked. $SPY_x000D_ Majority of the gains in global indices are driven by investor darlings such as vertically rising Tencent shares. $TCEHY pic.twitter.com/WlKLSSE09I	market breadth update._x000D_ ny stock exchange data saw a slight spike in 52 week new lows recently, and yet the us stock market barely blinked. $spy_x000D_ majority of the gains in global indices are driven by investor darlings such as vertically rising tencent shares. $tcehy pic.twitter.com/wlklsse09i	market breadth update._x000D_ ny stock exchange data saw a slight spike in 52 week new lows recently, and yet the us stock market barely blinked. $spy_x000D_ majority of the gains in global indices are driven by investor darlings such as vertically rising tencent shares. $tcehy pic.twitter.com/wlklsse09i	0.245202	positive	0.00328283		2011-09-26	0	0	0	0	0	4.04	0	4	0	0	2	0
2018-01-06	China and other countries are in the second inning of becoming Ã¢â‚¬Å“consumer focused economiesÃ¢â‚¬ï¿½ off a low base which means thereÃ¢â‚¬â„¢s MASSIVE room for consumer stock appreciation. Goal: be 70% like the US from mid 30Ã¢â‚¬â„¢s now and why we own $BABA $JD $TCEHY or u can buy $CHIQ $ECONhttps://twitter.com/ivan_brussels/status/949606294310223872Ã‚Â Ã¢â‚¬Â¦ Tencent CEO Pony Ma, the glob…	china and other countries are in the second inning of becoming consumer focused economies off a low base which means theres massive room for consumer stock appreciation. goal: be 70% like the us from mid 30s now and why we own $baba $jd $tcehy or you can buy $chiq $econ tencent ceo pony ma, the global strategist with deep pockets. via @ft _x000D_ pic.twitter.com/4eplgtahgk	china and other countries are in the second inning of becoming consumer focused economies off a low base which means theres massive room for consumer stock appreciation. goal: be 70% like the us from mid 30s now and why we own $baba $jd $tcehy or you can buy $chiq $econ tencent ceo pony ma, the global strategist with deep pockets. via @ft _x000D_ pic.twitter.com/4eplgtahgk	0.4925	positive	0.0125		2011-09-27	0	0	0	0	0	4.154	0	4	0	0	2	0
2018-01-16	Beware todayÃ¢â‚¬â„¢s reversal in the market is a strong bearish signal, means that the buyers are exhausted and the sellers are taking over. $SPY $QQQ $AAPL $WMT $AMZN $TWTR $SNAP $TSLA $NFLX $BAC $JPM $BA $AXP $BTC $ GBTC $TCEHY $VZ $NKE $DIS $T $MA $V $BIDU $BABA $MCD $TGT $UAL	beware todays reversal in the market is a strong bearish signal, means that the buyers are exhausted and the sellers are taking over. $spy $qqq $aapl $wmt $amzn $twtr $snap $tsla $nflx $bac $jpm $ba $axp $btc $ gbtc $tcehy $vz $nke $dis $t $ma $v $bidu $baba $mcd $tgt $ual	beware todays reversal in the market is a strong bearish signal, means that the buyers are exhausted and the sellers are taking over. $spy $qqq $aapl $wmt $amzn $twtr $snap $tsla $nflx $bac $jpm $ba $axp $btc $ gbtc $tcehy $vz $nke $dis $t $ma $v $bidu $baba $mcd $tgt $ual	0.716667	positive	0.0166667		2011-09-28	1	0	1	0	1	4.134	0	5	0	0	2	1
2018-09-21	$PYPL's report on social commerce and digital payments in AsiaPac $FB $GOOG $PDD $TCEHY https://www.paypalobjects.com/digitalassets/c/website/marketing/global/stories/images/paypal-asia-social-commerce-report.pdfÃ‚Â Ã¢â‚¬Â¦pic.twitter.com/easOGr6Szu	$pypl's report on social commerce and digital payments in asiapac $fb $goog $pdd $tcehy	$pypl's report on social commerce and digital payments in asiapac $fb $goog $pdd $tcehy	0.0333333	positive	0.0166667		2011-09-29	0	0	0	0	0	4.174	0	5	0	0	2	0
2018-01-08	The social media of the future will be built on the blockchain or adopt that business model. $FB $TWTR $YELP $GRAM.X $TCEHY $SNAP etc.	the social media of the future will be built on the blockchain or adopt that business model. $fb $twtr $yelp $gram.x $tcehy $snap etc.	the social media of the future will be built on the blockchain or adopt that business model. $fb $twtr $yelp $gram.x $tcehy $snap etc.	0.0958333	positive	0.0166667		2011-09-30	0	0	0	0	0	4.154	0	5	0	0	2	0
2016-08-04	#WeChat may point the way to social media's future #hedgefunds $FB $TWTR $APPL $GOOGL $TCEHY http://alexanderalternativecapital.com/about-usÃ‚Â pic.twitter.com/VpyLex431O	#wechat may point the way to social media's future #hedgefunds $fb $twtr $appl $googl $tcehy	#wechat may point the way to social media's future #hedgefunds $fb $twtr $appl $googl $tcehy	0.0958333	positive	0.0166667		2011-10-01	0	0	0	0	0	4.154	0	5	0	0	2	0
2016-01-12	The Social Media ETF Is Positioned For Further Gains In 2016 http://seekingalpha.com/article/3805256-the-social-media-etf-is-positioned-for-further-gains-in-2016?source=tweetÃ‚Â Ã¢â‚¬Â¦ $FB $GOOG $GRPN $LNKD $NTES $TCEHY $TWTR $YHOO $GOOGL	the social media etf is positioned for further gains in 2016 $fb $goog $grpn $lnkd $ntes $tcehy $twtr $yhoo $googl	the social media etf is positioned for further gains in 2016 $fb $goog $grpn $lnkd $ntes $tcehy $twtr $yhoo $googl	0.283333	positive	0.0166667		2011-10-02	0	0	0	0	0	4.154	0	5	0	0	2	0
2014-05-15	TenCent's key businesses: Online games, Advertising & Social Media. http://bloom.bg/1mYXOCIÃ‚Â #Bwest $TCEHY	tencent's key businesses: online games, advertising & social media. #bwest $tcehy	tencent's key businesses: online games, advertising & social media. #bwest $tcehy	0.533333	positive	0.0166667		2011-10-03	0	0	0	0	0	3.78	0	5	0	0	2	0
2012-03-14	Chinese publisher of Sims Social announces $4.5 billion in 2011 revenue: http://bit.ly/zWONjPÃ‚Â #SimsSocial $TCEHY	chinese publisher of sims social announces $4.5 billion in 2011 revenue: #simssocial $tcehy	chinese publisher of sims social announces $4.5 billion in 2011 revenue: #simssocial $tcehy	0.0333333	positive	0.0166667		2011-10-04	0	0	0	0	0	3.78	0	5	0	0	2	0
2015-11-01	an "average" Chinese person in modern China $BABA $TCEHY $BIDU http://qr.ae/RkgO64Ã‚Â pic.twitter.com/m0fpPJxelJ	an "average" chinese person in modern china $baba $tcehy $bidu	an "average" chinese person in modern china $baba $tcehy $bidu	0.233333	positive	0.0166667		2011-10-05	0	0	0	0	0	3.85	0	5	0	0	2	0
2017-11-23	So far this year, the four big Chinese tech companies Ã¢â‚¬Å“STABÃ¢â‚¬ï¿½ are massively outperforming Ã¢â‚¬Å“FANGÃ¢â‚¬ï¿½ -> via @stocktwits_x000D_ $SINA $TCEHY $BIDU $BABA http://stocktwits.com/littlenickysmith/message/102269733Ã‚Â Ã¢â‚¬Â¦pic.twitter.com/r3pZ6uuTNZ	so far this year, the four big chinese tech companies stab are massively outperforming fang -> via @stocktwits_x000D_ $sina $tcehy $bidu $baba	so far this year, the four big chinese tech companies stab are massively outperforming fang -> via @stocktwits_x000D_ $sina $tcehy $bidu $baba	0.525	positive	0.025		2011-10-06	0	0	0	0	0	4.21	0	5	0	0	2	0
2017-11-23	So far this year, the four big Chinese tech companies Ã¢â‚¬Å“STABÃ¢â‚¬ï¿½ are massively outperforming Ã¢â‚¬Å“FANGÃ¢â‚¬ï¿½ -> via @stocktwits_x000D_ $SINA $TCEHY $BIDU $BABA http://stocktwits.com/littlenickysmith/message/102269733Ã‚Â Ã¢â‚¬Â¦pic.twitter.com/r3pZ6uuTNZ	so far this year, the four big chinese tech companies stab are massively outperforming fang -> via @stocktwits_x000D_ $sina $tcehy $bidu $baba	so far this year, the four big chinese tech companies stab are massively outperforming fang -> via @stocktwits_x000D_ $sina $tcehy $bidu $baba	0.525	positive	0.025		2011-10-07	0	0	0	0	0	4.356	0	5	0	0	2	0
2017-12-06	Sometimes stock picking is like writing scifiÃ¢â‚¬â€youÃ¢â‚¬â„¢re trying to predict how the future will look. Tencent and Control4 could be major characters. $TCEHY $CTRLhttps://www.fool.com/investing/2017/12/04/2-brilliant-stocks-to-capitalize-on-megatrends.aspxÃ‚Â Ã¢â‚¬Â¦	sometimes stock picking is like writing scifiyoure trying to predict how the future will look. tencent and control4 could be major characters. $tcehy $ctrl	sometimes stock picking is like writing scifiyoure trying to predict how the future will look. tencent and control4 could be major characters. $tcehy $ctrl	0.3125	positive	0.03125		2011-10-08	0	0	0	0	0	4.356	0	5	0	0	2	0
2017-12-06	Sometimes stock picking is like writing scifiÃ¢â‚¬â€youÃ¢â‚¬â„¢re trying to predict how the future will look. Tencent and Control4 could be major characters. $TCEHY $CTRLhttps://www.fool.com/investing/2017/12/04/2-brilliant-stocks-to-capitalize-on-megatrends.aspxÃ‚Â Ã¢â‚¬Â¦	sometimes stock picking is like writing scifiyoure trying to predict how the future will look. tencent and control4 could be major characters. $tcehy $ctrl	sometimes stock picking is like writing scifiyoure trying to predict how the future will look. tencent and control4 could be major characters. $tcehy $ctrl	0.3125	positive	0.03125		2011-10-09	0	0	0	0	0	4.356	0	5	0	0	2	0
2018-01-07	Ã¢â‚¬Å“WeChat based social security cardsÃ¢â‚¬ï¿½ $TCEHY http://m.scmp.com/tech/china-tech/article/2127010/chinas-social-security-system-turns-wechat-electronic-id?amp=1&__twitter_impression=trueÃ‚Â Ã¢â‚¬Â¦	wechat based social security cards $tcehy	wechat based social security cards $tcehy	0.0666667	positive	0.0333333		2011-10-10	0	0	0	0	0	4.372	0	5	0	0	2	0
2017-01-04	How Social Cash Made WeChat $TCEHY The App For Everything http://www.fastcompany.com/3065255/china-wechat-tencent-red-envelopes-and-social-moneyÃ‚Â Ã¢â‚¬Â¦ #FinTech #payments	how social cash made wechat $tcehy the app for everything #fintech #payments	how social cash made wechat $tcehy the app for everything #fintech #payments	0.0666667	positive	0.0333333		2011-10-11	0	0	0	0	0	4.368	0	5	0	0	2	0
2014-01-21	Friday Social media stocks: $SOCL -1.19%, $SINA -6.9%, $FB -1.56%, $LNKD -4.6%, & $TCEHY +3.71% http://stks.co/g0Bx0	friday social media stocks: $socl -1.19%, $sina -6.9%, $fb -1.56%, $lnkd -4.6%, & $tcehy +3.71%	friday social media stocks: $socl -1.19%, $sina -6.9%, $fb -1.56%, $lnkd -4.6%, & $tcehy +3.71%	0.0666667	positive	0.0333333		2011-10-12	0	0	0	0	0	4.496	0	5	0	0	2	0
2013-08-05	Social stocks $FB $LNKD $SINA $YELP $GOOG $YY $TCEHY $RENN $QIHU	social stocks $fb $lnkd $sina $yelp $goog $yy $tcehy $renn $qihu	social stocks $fb $lnkd $sina $yelp $goog $yy $tcehy $renn $qihu	0.0666667	positive	0.0333333		2011-10-13	0	0	0	0	0	4.42	0	5	0	0	2	0
2012-02-15	RT @emergingmoney: Tencent ports The Sims to China. Will Sims Social translate to Beijing phones? http://bit.ly/wHgwmlÃ‚Â $TCEHY @cnbcfastmoney	rt @emergingmoney: tencent ports the sims to china. will sims social translate to beijing phones? $tcehy @cnbcfastmoney	rt @emergingmoney: tencent ports the sims to china. will sims social translate to beijing phones? $tcehy @cnbcfastmoney	0.0666667	positive	0.0333333		2011-10-14	0	0	0	0	0	4.434	0	5	0	0	2	0
2011-09-28	RT @emergingmoney: China's Internet companies are stretching beyond purely 'social' networks $RENN $SINA $TCEHY http://bit.ly/rrB2j6	rt @emergingmoney: china's internet companies are stretching beyond purely 'social' networks $renn $sina $tcehy	rt @emergingmoney: china's internet companies are stretching beyond purely 'social' networks $renn $sina $tcehy	0.0666667	positive	0.0333333		2011-10-15	0	0	0	0	0	4.434	0	5	0	0	2	0
2011-03-09	went long $TCEHY and $SINA today - hopefully "better late than never"...SINA owns Weibo = the Chinese Twitter	went long $tcehy and $sina today - hopefully "better late than never"...sina owns weibo = the chinese twitter	went long $tcehy and $sina today - hopefully "better late than never"...sina owns weibo = the chinese twitter	0.375	positive	0.0375		2011-10-16	0	0	0	0	0	4.434	0	5	0	0	2	0
2018-10-07	Tencent just dipped below HK$300 for the first time since July 2017, a MASSIVE level. (I wanted to include a reference to dining in hell but I'm not clever enough) $TCEHY pic.twitter.com/U1r4D2LjsV	tencent just dipped below hk$300 for the first time since july 2017, a massive level. (i wanted to include a reference to dining in hell but i'm not clever enough) $tcehy pic.twitter.com/u1r4d2ljsv	tencent just dipped below hk$300 for the first time since july 2017, a massive level. (i wanted to include a reference to dining in hell but i'm not clever enough) $tcehy pic.twitter.com/u1r4d2ljsv	0.666667	positive	0.0416667		2011-10-17	0	0	0	0	0	4.412	0	5	0	0	2	0
2018-01-03	$KWEB new 52w HIGH when $BABA $TCEHY #TENCENT rebound but yet to break previous HIGHpic.twitter.com/RuMt4YQQMr	$kweb new 52w high when $baba $tcehy #tencent rebound but yet to break previous highpic.twitter.com/rumt4yqqmr	$kweb new 52w high when $baba $tcehy #tencent rebound but yet to break previous highpic.twitter.com/rumt4yqqmr	0.387071	positive	0.0432323		2011-10-18	0	0	0	0	0	4.342	0	5	0	0	2	0
2014-01-20	$TCEHY - CrossFire: Tencents Top Earning Free-to-Play Game Youve Never Heard Of -> http://stock-news.net/270821Ã‚Â #stock #stocks #stockaction	$tcehy - crossfire: tencents top earning free-to-play game youve never heard of -> #stock #stocks #stockaction	$tcehy - crossfire: tencents top earning free-to-play game youve never heard of -> #stock #stocks #stockaction	0.45	positive	0.05		2011-10-19	0	0	0	0	0	4.238	0	5	0	0	2	0
2018-08-15	$700 $TCEHY_x000D_ Really low quality of earnings evident in the first few pages of the annual report. About 1/3 of profits come from gain on sales of IPOs. Clearly not sustainable. pic.twitter.com/VrMEVQasE2	$700 $tcehy_x000D_ really low quality of earnings evident in the first few pages of the annual report. about 1/3 of profits come from gain on sales of ipos. clearly not sustainable. pic.twitter.com/vrmevqase2	$700 $tcehy_x000D_ really low quality of earnings evident in the first few pages of the annual report. about 1/3 of profits come from gain on sales of ipos. clearly not sustainable. pic.twitter.com/vrmevqase2	0.273333	positive	0.05		2011-10-20	0	0	0	0	0	4.158	0	5	0	0	2	0
2017-01-25	Back in action. What weÃ¢â‚¬â„¢re reading: http://www.marketfolly.com/2017/01/what-were-reading-12517.htmlÃ‚Â Ã¢â‚¬Â¦ $KHC $SPG $AMZN $NFLX $TCEHY $UAL $AAL $DAL	back in action. what were reading: $khc $spg $amzn $nflx $tcehy $ual $aal $dal	back in action. what were reading: $khc $spg $amzn $nflx $tcehy $ual $aal $dal	0.05	positive	0.05		2011-10-21	0	0	0	0	0	4.202	0	5	0	0	2	0
2015-06-12	anyone buying $TCEHY here after this consolidation over the past 2 months? Looks ready for its next leg higher....	anyone buying $tcehy here after this consolidation over the past 2 months? looks ready for its next leg higher....	anyone buying $tcehy here after this consolidation over the past 2 months? looks ready for its next leg higher....	0.3125	positive	0.05		2011-10-22	0	0	0	0	0	4.202	0	5	0	0	2	0
2013-09-19	China tech companies deal volume on course to beat last year's record: $18.6bn done so far in 2013 (Dealogic) http://on.ft.com/1eUj8cCÃ‚Â $TCEHY	china tech companies deal volume on course to beat last year's record: $18.6bn done so far in 2013 (dealogic) $tcehy	china tech companies deal volume on course to beat last year's record: $18.6bn done so far in 2013 (dealogic) $tcehy	0.533333	positive	0.05		2011-10-23	0	0	0	0	0	4.202	0	5	0	0	2	0
2018-01-02	Tencent commands a dominant share of China's time. Would highly recommend putting $TCEHY on your investing radar. 'ChinaÃ¢â‚¬â„¢s Digital Wallets Offer a Glimpse at the Future of Payments' http://www.visualcapitalist.com/china-digital-wallets-payments/?utm_source=twitter&utm_medium=social&utm_campaign=SocialWarfareÃ‚Â Ã¢â‚¬Â¦ via @VisualCap	tencent commands a dominant share of china's time. would highly recommend putting $tcehy on your investing radar. 'chinas digital wallets offer a glimpse at the future of payments' via @visualcap	tencent commands a dominant share of china's time. would highly recommend putting $tcehy on your investing radar. 'chinas digital wallets offer a glimpse at the future of payments' via @visualcap	0.221667	positive	0.0533333		2011-10-24	0	0	0	0	0	4.456	0	5	0	0	2	0
2017-12-06	$AAPL $TCEHY_x000D_ Apple's Cook optimistic that apps_x000D_ pulled in China will be back _x000D_ https://reut.rs/2AzCuliÃ‚Â _x000D_ (Apple decent r/r look on daily chart soon_x000D_ Tencent pull to 50d looks inviting to nibble_x000D_ -no hurry, see how they trade, pick spots)pic.twitter.com/y1wTwlGE4A	$aapl $tcehy_x000D_ apple's cook optimistic that apps_x000D_ pulled in china will be back _x000D_ _x000D_ (apple decent are/are look on daily chart soon_x000D_ tencent pull to 50d looks inviting to nibble_x000D_ -no hurry, see how they trade, pick spots)pic.twitter.com/y1wtwlge4a	$aapl $tcehy_x000D_ apple's cook optimistic that apps_x000D_ pulled in china will be back _x000D_ _x000D_ (apple decent are/are look on daily chart soon_x000D_ tencent pull to 50d looks inviting to nibble_x000D_ -no hurry, see how they trade, pick spots)pic.twitter.com/y1wtwlge4a	0.222222	positive	0.0555556		2011-10-25	0	0	0	0	0	4.49	0	5	0	0	2	0
2017-12-06	$AAPL $TCEHY_x000D_ Apple's Cook optimistic that apps_x000D_ pulled in China will be back _x000D_ https://reut.rs/2AzCuliÃ‚Â _x000D_ (Apple decent r/r look on daily chart soon_x000D_ Tencent pull to 50d looks inviting to nibble_x000D_ -no hurry, see how they trade, pick spots)pic.twitter.com/y1wTwlGE4A	$aapl $tcehy_x000D_ apple's cook optimistic that apps_x000D_ pulled in china will be back _x000D_ _x000D_ (apple decent are/are look on daily chart soon_x000D_ tencent pull to 50d looks inviting to nibble_x000D_ -no hurry, see how they trade, pick spots)pic.twitter.com/y1wtwlge4a	$aapl $tcehy_x000D_ apple's cook optimistic that apps_x000D_ pulled in china will be back _x000D_ _x000D_ (apple decent are/are look on daily chart soon_x000D_ tencent pull to 50d looks inviting to nibble_x000D_ -no hurry, see how they trade, pick spots)pic.twitter.com/y1wtwlge4a	0.222222	positive	0.0555556		2011-10-26	0	0	0	0	0	4.542	0	5	0	0	2	0
2018-02-19	$BABA $TCEHY $JD "Key to the battle is ChinaÃ¢â‚¬â„¢s nearly $13 trillion mobile payment market" Epic battle for China's retailhttps://www.reuters.com/article/us-china-retail-tech/alibaba-tencent-rally-troops-amid-10-billion-retail-battle-idUSKCN1G30TP?feedType=RSS&feedName=technologyNewsÃ‚Â Ã¢â‚¬Â¦	$baba $tcehy $jd "key to the battle is chinas nearly $13 trillion mobile payment market" epic battle for china's retail	$baba $tcehy $jd "key to the battle is chinas nearly $13 trillion mobile payment market" epic battle for china's retail	0.6	positive	0.0666667		2011-10-27	0	0	0	0	0	4.83	0	5	0	0	2	0
2017-11-22	#Tencent founder Ma Huateng has a net worth of roughly $42 billion _x000D_ http://cnnmon.ie/2AlnFFEÃ‚Â $TCEHY	#tencent founder ma huateng has a net worth of roughly $42 billion _x000D_ $tcehy	#tencent founder ma huateng has a net worth of roughly $42 billion _x000D_ $tcehy	0.166667	positive	0.0666667		2011-10-28	0	0	0	0	0	4.79	0	5	0	0	2	0
2017-11-22	#Tencent founder Ma Huateng has a net worth of roughly $42 billion _x000D_ http://cnnmon.ie/2AlnFFEÃ‚Â $TCEHY	#tencent founder ma huateng has a net worth of roughly $42 billion _x000D_ $tcehy	#tencent founder ma huateng has a net worth of roughly $42 billion _x000D_ $tcehy	0.166667	positive	0.0666667		2011-10-29	0	0	0	0	0	4.79	0	5	0	0	2	0
2015-09-11	WeChat's new personal loan tool gives borrowers $31K in minutes, sets up internet finance customer database $TCEHY http://www.wsj.com/articles/tencent-to-add-personal-loan-feature-to-wechat-app-1441952556Ã‚Â Ã¢â‚¬Â¦	wechat's new personal loan tool gives borrowers $31k in minutes, sets up internet finance customer database $tcehy	wechat's new personal loan tool gives borrowers $31k in minutes, sets up internet finance customer database $tcehy	0.377273	positive	0.0681818		2011-10-30	0	0	0	0	0	4.79	0	5	0	0	2	0
2015-02-13	Are Tencent, Alibaba Innovators Or A New Cog In The Chinese Regime? http://seekingalpha.com/article/2915016-are-tencent-alibaba-innovators-or-a-new-cog-in-the-chinese-regime?source=feed_fÃ‚Â Ã¢â‚¬Â¦ $BABA $TCEHY	are tencent, alibaba innovators or a new cog in the chinese regime? $baba $tcehy	are tencent, alibaba innovators or a new cog in the chinese regime? $baba $tcehy	0.227273	positive	0.0681818		2011-10-31	0	0	0	0	0	4.632	0	5	0	0	2	0
2014-02-04	#Weibo, China's Twitter, seems to be becoming its MySpace as it loses ground to #WeChat http://on.ft.com/1eNBo1GÃ‚Â $SINA $TCEHY	#weibo, china's twitter, seems to be becoming its myspace as it loses ground to #wechat $sina $tcehy	#weibo, china's twitter, seems to be becoming its myspace as it loses ground to #wechat $sina $tcehy	0.475	positive	0.075		2011-11-01	0	0	0	0	0	4.5	0	5	0	0	2	0
2018-05-16	A recent IPO to consider for your watch lists:_x000D_ $SOGO_x000D_ Ã¢â‚¬Â¢ChinaÃ¢â‚¬â„¢s second largest search engine_x000D_ Ã¢â‚¬Â¢Ties to $TCEHY_x000D_ Ã¢â‚¬Â¢Unlike parent co, SOGO is already a cashflow positive company, with increasing revenue and profit_x000D_ Ã¢â‚¬Â¢Zero debt_x000D_ Ã¢â‚¬Â¢$1B in cash pic.twitter.com/agN0OAWiHr	a recent ipo to consider for your watch lists:_x000D_ $sogo_x000D_ chinas second largest search engine_x000D_ ties to $tcehy_x000D_ unlike parent co, sogo is already a cashflow positive company, with increasing revenue and profit_x000D_ zero debt_x000D_ $1b in cash pic.twitter.com/agn0oawihr	a recent ipo to consider for your watch lists:_x000D_ $sogo_x000D_ chinas second largest search engine_x000D_ ties to $tcehy_x000D_ unlike parent co, sogo is already a cashflow positive company, with increasing revenue and profit_x000D_ zero debt_x000D_ $1b in cash pic.twitter.com/agn0oawihr	0.265152	positive	0.0757576		2011-11-02	0	0	0	0	0	4.74	0	5	0	0	2	0
2018-01-19	If there was ever a question on WeChat's impact on Chinese society... it's now the first app to be preserved in a museum. Future Londoners will get to experience the rush of ferociously tapping to open a red envelope first, forever. $TCEHY @JohnHuber72http://technode.com/2018/01/19/wechat-first-app-entered-museumÃ‚Â Ã¢â‚¬Â¦	if there was ever a question on wechat's impact on chinese society... it's now the first app to be preserved in a museum. future londoners will get to experience the rush of ferociously tapping to open a red envelope first, forever. $tcehy @johnhuber72	if there was ever a question on wechat's impact on chinese society... it's now the first app to be preserved in a museum. future londoners will get to experience the rush of ferociously tapping to open a red envelope first, forever. $tcehy @johnhuber72	0.215278	positive	0.0833333		2011-11-03	0	0	0	0	0	4.712	0	5	0	0	2	0
2017-10-08	"Cash is already pretty much dead in China as the country lives the future of mobile pay right now" $TCEHY $BABA https://www.cnbc.com/2017/10/08/china-is-living-the-future-of-mobile-pay-right-now.htmlÃ‚Â Ã¢â‚¬Â¦	"cash is already pretty much dead in china as the country lives the future of mobile pay right now" $tcehy $baba	"cash is already pretty much dead in china as the country lives the future of mobile pay right now" $tcehy $baba	0.515179	positive	0.0839286		2011-11-04	0	0	0	0	0	4.638	0	5	0	0	2	0
2017-10-08	"Cash is already pretty much dead in China as the country lives the future of mobile pay right now" $TCEHY $BABA https://www.cnbc.com/2017/10/08/china-is-living-the-future-of-mobile-pay-right-now.htmlÃ‚Â Ã¢â‚¬Â¦	"cash is already pretty much dead in china as the country lives the future of mobile pay right now" $tcehy $baba	"cash is already pretty much dead in china as the country lives the future of mobile pay right now" $tcehy $baba	0.515179	positive	0.0839286		2011-11-05	0	0	0	0	0	4.638	0	5	0	0	2	0
2018-12-20	#China approves some video games to the cheer of many Chinese people. Tencent higher. $tcehy https://twitter.com/ReutersChina/status/1075969070040666117Ã‚Â Ã¢â‚¬Â¦ China watchdog flags video game approvals; Tencent shares jump https://reut.rs/2EJy00g	#china approves some video games to the cheer of many chinese people. tencent higher. $tcehy china watchdog flags video game approvals; tencent shares jump	#china approves some video games to the cheer of many chinese people. tencent higher. $tcehy china watchdog flags video game approvals; tencent shares jump	0.35	positive	0.0875		2011-11-06	0	0	0	0	0	4.638	0	5	0	0	2	0
2015-08-10	$BITA what a beauty bounce, on Friday was just $1bil MC, worth $JD & $TCEHY just closed it's $1.3bil investment on it.	$bita what a beauty bounce, on friday was just $1bil mc, worth $jd & $tcehy just closed it's $1.3bil investment on it.	$bita what a beauty bounce, on friday was just $1bil mc, worth $jd & $tcehy just closed it's $1.3bil investment on it.	0.1	positive	0.1		2011-11-07	0	0	0	0	0	4.53	0	5	0	0	2	0
2018-12-27	#Fortnite maker #EpicGames made $3B profit in 2018. #Epic is valued at almost $15B. @miantosca4 @NickLicouris _x000D_ $DIS $TCEHY $KKR are shareholders of #Epic.	#fortnite maker #epicgames made $3b profit in 2018. #epic is valued at almost $15b. @miantosca4 @nicklicouris _x000D_ $dis $tcehy $kkr are shareholders of #epic.	#fortnite maker #epicgames made $3b profit in 2018. #epic is valued at almost $15b. @miantosca4 @nicklicouris _x000D_ $dis $tcehy $kkr are shareholders of #epic.	0.4	positive	0.1		2011-11-08	1	0	1	0	1	4.314	0	6	0	0	2	1
2018-01-08	Might open a short position on $AMC today. Stay short under $14.02 $SPY $QQQ $AAPL $CNK $IMAX $AMZN $FB $BIDU $BABA $WMT $GOOG $GOOGL $TWTR $SNAP $BTC $GBTC $TSLA $PCLN $QCOM $TCEHY $DIS $MSFT $NFLX $DIA $JD $WFM $BAC $KO $ORCL $TM $GE $GPRO $FIVE $FIT $WU $MCD $BA $INTC $IBM $Fpic.twitter.com/onzmLUz3ko	might open a short position on $amc today. stay short under $14.02 $spy $qqq $aapl $cnk $imax $amzn $fb $bidu $baba $wmt $goog $googl $twtr $snap $btc $gbtc $tsla $pcln $qcom $tcehy $dis $msft $nflx $dia $jd $wfm $bac $ko $orcl $tm $ge $gpro $five $fit $wu $mcd $ba $intc $ibm $fpic.twitter.com/onzmluz3ko	might open a short position on $amc today. stay short under $14.02 $spy $qqq $aapl $cnk $imax $amzn $fb $bidu $baba $wmt $goog $googl $twtr $snap $btc $gbtc $tsla $pcln $qcom $tcehy $dis $msft $nflx $dia $jd $wfm $bac $ko $orcl $tm $ge $gpro $five $fit $wu $mcd $ba $intc $ibm $fpic.twitter.com/onzmluz3ko	0.375	positive	0.1		2011-11-09	0	0	0	0	0	4.02	0	6	0	0	2	0
2018-01-02	Tencent made $0.72 last year. Here's the current estimate picture. I own it in my personal portfolio. Revenue expected to be up 59% in 2017 and 38% in 2018. $TCEHY pic.twitter.com/gT8tPNnzHD	tencent made $0.72 last year. here's the current estimate picture. i own it in my personal portfolio. revenue expected to be up 59% in 2017 and 38% in 2018. $tcehy pic.twitter.com/gt8tpnnzhd	tencent made $0.72 last year. here's the current estimate picture. i own it in my personal portfolio. revenue expected to be up 59% in 2017 and 38% in 2018. $tcehy pic.twitter.com/gt8tpnnzhd	0.433333	positive	0.1		2011-11-10	0	0	0	0	0	4.136	0	6	0	0	2	0
2017-02-05	Alibaba, NetEase, JD are all near buy points as the Year Of The Rooster starts http://ow.ly/QuP2308HhVwÃ‚Â $BABA $NTES $JD $WB $TCEHY pic.twitter.com/A4uc4In4Rv	alibaba, netease, jd are all near buy points as the year of the rooster starts $baba $ntes $jd $wb $tcehy pic.twitter.com/a4uc4in4rv	alibaba, netease, jd are all near buy points as the year of the rooster starts $baba $ntes $jd $wb $tcehy pic.twitter.com/a4uc4in4rv	0.4	positive	0.1		2011-11-11	0	0	0	0	0	4.09	0	6	0	0	2	0
2016-10-05	Wal-Mart Nearly Doubles Stake In China's http://JD.ComÃ‚Â To 10.8% http://ow.ly/uBnW304TJexÃ‚Â $WMT $JD $BABA $TCEHY $AMZNpic.twitter.com/374JCgROf7	wal-mart nearly doubles stake in china's to 10.8% $wmt $jd $baba $tcehy $amznpic.twitter.com/374jcgrof7	wal-mart nearly doubles stake in china's to 10.8% $wmt $jd $baba $tcehy $amznpic.twitter.com/374jcgrof7	0.4	positive	0.1		2011-11-12	0	0	0	0	0	4.09	0	6	0	0	2	0
2014-11-12	Tencent, League of Legends parent, reported earnings today. Wow your kids with the #LeagueOfLegends knowledge. http://ow.ly/EciA2Ã‚Â $TCEHY	tencent, league of legends parent, reported earnings today. wow your kids with the #leagueoflegends knowledge. $tcehy	tencent, league of legends parent, reported earnings today. wow your kids with the #leagueoflegends knowledge. $tcehy	1	positive	0.1		2011-11-13	0	0	0	0	0	4.09	0	6	0	0	2	0
2014-08-29	Alibaba U.S. IPO Near, But Will Tencent Rule China? http://ow.ly/ASGl7Ã‚Â $TCEHY $JD $WUBA $YHOO $CMCM $WB	alibaba you.s. ipo near, but will tencent rule china? $tcehy $jd $wuba $yhoo $cmcm $wb	alibaba you.s. ipo near, but will tencent rule china? $tcehy $jd $wuba $yhoo $cmcm $wb	0.4	positive	0.1		2011-11-14	0	0	0	0	0	4.004	0	6	0	0	2	0
2014-01-20	CORRECTION: Tencent up jus 0.2% My apologies. RT @Trader1137: Tencent $TCEHY up nearly 4%	correction: tencent up jus 0.2% my apologies. rt @trader1137: tencent $tcehy up nearly 4%	correction: tencent up jus 0.2% my apologies. rt @trader1137: tencent $tcehy up nearly 4%	0.4	positive	0.1		2011-11-15	0	0	0	0	0	4.04	0	6	0	0	2	0
2012-04-12	early portfolio poppers $RENN $WGO and opened up some space for $TCEHY (tencent holdings)	early portfolio poppers $renn $wgo and opened up some space for $tcehy (tencent holdings)	early portfolio poppers $renn $wgo and opened up some space for $tcehy (tencent holdings)	0.3	positive	0.1		2011-11-16	0	0	0	0	0	3.948	0	6	0	0	2	0
2017-08-22	From FPA letter: http://fpafunds.com/docs/quarterly-commentaries-crescent-fund/fpa-crescent-fund-commentary-2017-q2.pdf?sfvrsn=2Ã‚Â Ã¢â‚¬Â¦ _x000D_ Chart shows the value (-$28 billion) of Naspers stub (ex $TCEHY stake). Why such a large discount? pic.twitter.com/5xpKZoabTU	from fpa letter: _x000D_ chart shows the value (-$28 billion) of naspers stub (ex $tcehy stake). why such a large discount? pic.twitter.com/5xpkzoabtu	from fpa letter: _x000D_ chart shows the value (-$28 billion) of naspers stub (ex $tcehy stake). why such a large discount? pic.twitter.com/5xpkzoabtu	0.464286	positive	0.107143		2011-11-17	0	0	0	0	0	3.846	0	6	0	0	2	0
2018-01-01	if true $tcehy can (will?) use #blockchain to ensure ID and convert all activities via digital. May need some Z Systems $ibmhttps://twitter.com/profgalloway/status/948019776605052928Ã‚Â Ã¢â‚¬Â¦ WeChat accounts could double as state IDs in China_x000D_ https://www.engadget.com/2017/12/27/wechat-face-scan-national-id/?utm_campaign=crowdfire&utm_content=crowdfire&utm_medium=social&utm_source=twitter…	if true $tcehy can (will?) use #blockchain to ensure i would and convert all activities via digital. may need some z systems $ibm wechat accounts could double as state ids in china_x000D_	if true $tcehy can (will?) use #blockchain to ensure i would and convert all activities via digital. may need some z systems $ibm wechat accounts could double as state ids in china_x000D_	0.216667	positive	0.116667		2011-11-18	0	0	0	0	0	3.826	0	6	0	0	2	0
2012-08-09	GM Heads into the 21st Century and 4 Hot Stocks in Mid-Day Action http://wll.st/NlZp4IÃ‚Â $TCEHY $GM $EBAY $KGC $WIFI #mkt #stocks	gm heads into the 21st century and 4 hot stocks in mid-day action $tcehy $gm $ebay $kgc $wifi #mkt #stocks	gm heads into the 21st century and 4 hot stocks in mid-day action $tcehy $gm $ebay $kgc $wifi #mkt #stocks	0.316667	positive	0.116667		2011-11-19	0	0	0	0	0	3.826	0	6	0	0	2	0
2017-10-11	China wants more control of key tech firms even with a heavy hand in existing rule making https://seekingalpha.com/news/3300570-china-pressing-state-investments-key-tech-firms?source=tweetÃ‚Â Ã¢â‚¬Â¦ $WB $TCEHY $BABA $FENG	china wants more control of key tech firms even with a heavy hand in existing rule making $wb $tcehy $baba $feng	china wants more control of key tech firms even with a heavy hand in existing rule making $wb $tcehy $baba $feng	0.525	positive	0.125		2011-11-20	0	0	0	0	0	3.826	0	6	0	0	2	0
2017-10-11	China wants more control of key tech firms even with a heavy hand in existing rule making https://seekingalpha.com/news/3300570-china-pressing-state-investments-key-tech-firms?source=tweetÃ‚Â Ã¢â‚¬Â¦ $WB $TCEHY $BABA $FENG	china wants more control of key tech firms even with a heavy hand in existing rule making $wb $tcehy $baba $feng	china wants more control of key tech firms even with a heavy hand in existing rule making $wb $tcehy $baba $feng	0.525	positive	0.125		2011-11-21	0	0	0	0	0	3.878	0	6	0	0	2	0
2018-10-31	"We believe that the first stage of the mobile internet, the consumer internet, is drawing to a close and the second stage, the industrial internet, is kicking off. "_x000D_ $TCEHY https://www.scmp.com/tech/big-tech/article/2171079/pony-ma-sets-out-tencents-industrial-internet-ambitions-it-looksÃ‚Â Ã¢â‚¬Â¦	"we believe that the first stage of the mobile internet, the consumer internet, is drawing to a close and the second stage, the industrial internet, is kicking off. "_x000D_ $tcehy	"we believe that the first stage of the mobile internet, the consumer internet, is drawing to a close and the second stage, the industrial internet, is kicking off. "_x000D_ $tcehy	0.166667	positive	0.125		2011-11-22	0	0	0	0	0	4.04	0	6	0	0	2	0
2014-12-10	Alibaba Leads 3 Hot Chinese Stocks On The Rebound http://news.investors.com/technology/121014-729677-alibaba-netease-noah-top-china-growth-stocks.htmÃ‚Â Ã¢â‚¬Â¦ #IBDNews vÃƒÂ­a @IBDinvestors $NOAH $BABA $NTES $ATVI $TCEHY	alibaba leads 3 hot chinese stocks on the rebound #ibdnews va @ibdinvestors $noah $baba $ntes $atvi $tcehy	alibaba leads 3 hot chinese stocks on the rebound #ibdnews va @ibdinvestors $noah $baba $ntes $atvi $tcehy	0.425	positive	0.125		2011-11-23	0	0	0	0	0	3.92	0	6	0	0	2	0
2014-11-11	$YY $TCEHY $WUBA $NTES $BITA _x000D_ 5 Hot Chinese Internet Stocks Reporting This Week | via @IBDinvestors _x000D_ Video Link:http://bit.ly/1oGjh91	$yy $tcehy $wuba $ntes $bita _x000D_ 5 hot chinese internet stocks reporting this week | via @ibdinvestors _x000D_ video link:	$yy $tcehy $wuba $ntes $bita _x000D_ 5 hot chinese internet stocks reporting this week | via @ibdinvestors _x000D_ video link:	0.425	positive	0.125		2011-11-24	0	0	0	0	0	3.92	0	6	0	0	2	0
2017-11-11	This Chinese E-Commerce Giant Had A Huge '11.11' Ã¢â‚¬â€ And So Did Alibaba http://ow.ly/cbOw30gvWW2Ã‚Â $JD $BABA $TCEHY $WMTpic.twitter.com/5pgFQzFV0I	this chinese e-commerce giant had a huge '11.11' and so did alibaba $jd $baba $tcehy $wmtpic.twitter.com/5pgfqzfv0i	this chinese e-commerce giant had a huge '11.11' and so did alibaba $jd $baba $tcehy $wmtpic.twitter.com/5pgfqzfv0i	0.633333	positive	0.133333		2011-11-25	0	0	0	0	0	3.852	0	6	0	0	2	0
2017-11-11	This Chinese E-Commerce Giant Had A Huge '11.11' Ã¢â‚¬â€ And So Did Alibaba http://ow.ly/cbOw30gvWW2Ã‚Â $JD $BABA $TCEHY $WMTpic.twitter.com/5pgFQzFV0I	this chinese e-commerce giant had a huge '11.11' and so did alibaba $jd $baba $tcehy $wmtpic.twitter.com/5pgfqzfv0i	this chinese e-commerce giant had a huge '11.11' and so did alibaba $jd $baba $tcehy $wmtpic.twitter.com/5pgfqzfv0i	0.633333	positive	0.133333		2011-11-26	0	0	0	0	0	3.852	0	6	0	0	2	0
2018-08-07	New Post: China Thoughts and the Circle of Competence. Some ramblings about my trip to China, and some of the opportunities as well as the difficulties that I think investors face when looking for ideas there. http://basehitinvesting.com/china-thoughts-and-the-circle-of-competence/Ã‚Â Ã¢â‚¬Â¦ $BABA $TCEHY	new post: china thoughts and the circle of competence. some ramblings about my trip to china, and some of the opportunities as well as the difficulties that i think investors face when looking for ideas there. $baba $tcehy	new post: china thoughts and the circle of competence. some ramblings about my trip to china, and some of the opportunities as well as the difficulties that i think investors face when looking for ideas there. $baba $tcehy	0.454545	positive	0.136364		2011-11-27	0	0	0	0	0	3.852	0	6	0	0	2	0
2016-05-19	This manager says the "new" #economy in #China puts it on track for sustainable #growth: https://tr.im/q21QXÃ‚Â #investing $BABA $TCEHY	this manager says the "new" #economy in #china puts it on track for sustainable #growth: #investing $baba $tcehy	this manager says the "new" #economy in #china puts it on track for sustainable #growth: #investing $baba $tcehy	0.454545	positive	0.136364		2011-11-28	0	0	0	0	0	3.786	0	6	0	0	2	0
2016-02-01	$EDU, $TCEHY New Oriental Announces Tencent's $50M Investment in Xun Cheng - http://dlvr.it/KN1XllÃ‚Â ~ via @AlertTrade	$edu, $tcehy new oriental announces tencent's $50m investment in xun cheng - ~ via @alerttrade	$edu, $tcehy new oriental announces tencent's $50m investment in xun cheng - ~ via @alerttrade	0.454545	positive	0.136364		2011-11-29	0	0	0	0	0	3.748	0	6	0	0	2	0
2015-12-27	New Alphabet Messaging App Takes On Facebook, WeChat? http://news.investors.com/technology/122315-786673-new-alphabet-messaging-app-takes-on-facebook.htmÃ‚Â Ã¢â‚¬Â¦ #IBDNews via @IBDinvestors $GOOGL $FB $TCEHY	new alphabet messaging app takes on facebook, wechat? #ibdnews via @ibdinvestors $googl $fb $tcehy	new alphabet messaging app takes on facebook, wechat? #ibdnews via @ibdinvestors $googl $fb $tcehy	0.454545	positive	0.136364		2011-11-30	0	0	0	0	0	3.864	0	6	0	0	2	0
2014-12-22	This New Emerging Market ETF Avoids State-Owned Firms http://seekingalpha.com/article/2773995-this-new-emerging-market-etf-avoids-state-owned-firms?source=feed_fÃ‚Â Ã¢â‚¬Â¦ $VWO $EEM $PBR $INP $TCEHY $SSNGY $XSOE	this new emerging market etf avoids state-owned firms $vwo $eem $pbr $inp $tcehy $ssngy $xsoe	this new emerging market etf avoids state-owned firms $vwo $eem $pbr $inp $tcehy $ssngy $xsoe	0.454545	positive	0.136364		2011-12-01	0	0	0	0	0	4.01	0	6	0	0	2	0
2018-12-01	Setup-city out there..._x000D_ THREAD_x000D_ $ADBE, $AMD, $BRK.B, $FEYE, $NTNX, $PAYC, $RUN $TCEHY, $DIS, $WB_x000D_ $ADBE Weekly - falling wedge breakout on strong volume. RSI crawled back above 50 and MACD could get curly soon...pic.twitter.com/Fj5W6MOtXg	setup-city out there..._x000D_ thread_x000D_ $adbe, $amd, $brk.b, $feye, $ntnx, $payc, $run $tcehy, $dis, $wb_x000D_ $adbe weekly - falling wedge breakout on strong volume. rsi crawled back above 50 and macd could get curly soon...pic.twitter.com/fj5w6motxg	setup-city out there..._x000D_ thread_x000D_ $adbe, $amd, $brk.b, $feye, $ntnx, $payc, $run $tcehy, $dis, $wb_x000D_ $adbe weekly - falling wedge breakout on strong volume. rsi crawled back above 50 and macd could get curly soon...pic.twitter.com/fj5w6motxg	0.277778	positive	0.144444		2011-12-02	0	0	0	0	0	3.9	0	6	0	0	2	0
2017-07-16	Good read of @PetersMacGregor 2Q17 Report https://petersmacgregor.com/wp-content/uploads/2015/03/PMGF-Jun-2017-Quarterly-Report.pdf?utm_medium=email&utm_campaign=201707%20PMGF%20Quarterly%20Newsletter&utm_content=201707%20PMGF%20Quarterly%20Newsletter+CID_e19bc83c9e2b6d337baa185f35a7958e&utm_source=PMCM&utm_term=View%20fund%20reportÃ‚Â Ã¢â‚¬Â¦ Long $TCEHY $JD Sold $RBS Deep Dive into new bank lon…	good read of @petersmacgregor 2q17 report long $tcehy $jd sold $rbs deep dive into new bank long lon: $mtro	good read of @petersmacgregor 2q17 report long $tcehy $jd sold $rbs deep dive into new bank long lon: $mtro	0.450909	positive	0.147273		2011-12-03	0	0	0	0	0	3.9	0	6	0	0	2	0
2018-01-21	#Wechat just pushed the first ever ad in my Moments (!), which is supposed to be a 100% private space. And oddly enough - my friends and I can leave comments under the ad, and many noted Ã¢â‚¬Å“markÃ¢â‚¬ï¿½ to acknowledge this Internet-historic moment. #Tencent $TCEHY pic.twitter.com/qp5cQZRDDM	#wechat just pushed the first ever ad in my moments (!), which is supposed to be a 100% private space. and oddly enough - my friends and i can leave comments under the ad, and many noted mark to acknowledge this internet-historic moment. #tencent $tcehy pic.twitter.com/qp5cqzrddm	#wechat just pushed the first ever ad in my moments (!), which is supposed to be a 100% private space. and oddly enough - my friends and i can leave comments under the ad, and many noted mark to acknowledge this internet-historic moment. #tencent $tcehy pic.twitter.com/qp5cqzrddm	0.541667	positive	0.15		2011-12-04	0	0	0	0	0	3.9	0	6	0	0	2	0
2014-12-12	Uber makes a powerful friend in China- search giant Baidu said to buy stake for up to $600M. $BABA already has Kuaidi, $TCEHY has Didi $BIDU	uber makes a powerful friend in china- search giant baidu said to buy stake for up to $600m. $baba already has kuaidi, $tcehy has didi $bidu	uber makes a powerful friend in china- search giant baidu said to buy stake for up to $600m. $baba already has kuaidi, $tcehy has didi $bidu	1	positive	0.15		2011-12-05	0	0	0	0	0	3.902	0	6	0	0	2	0
2014-10-28	Steve Romick Having Fun With Recent Volatility http://www.valuewalk.com/2014/10/fpa-crescent-fund-3q14/Ã‚Â Ã¢â‚¬Â¦ $NPSNY $TCEHY pic.twitter.com/fTaNGytMZh	steve romick having fun with recent volatility $npsny $tcehy pic.twitter.com/ftangytmzh	steve romick having fun with recent volatility $npsny $tcehy pic.twitter.com/ftangytmzh	0.225	positive	0.15		2011-12-06	0	0	0	0	0	3.964	0	6	0	0	2	0
2011-01-03	UPDATE: You canÃ¢â‚¬â„¢t trade Facebook directly, but you can now also own a (small) stake through $GS. http://bit.ly/fgF6u3 $NPSNY $TCEHY #IPO	update: you can not trade facebook directly, but you can now also own a (small) stake through $gs. $npsny $tcehy #ipo	update: you can not trade facebook directly, but you can now also own a (small) stake through $gs. $npsny $tcehy #ipo	0.6	positive	0.15		2011-12-07	0	0	0	0	0	3.964	0	6	0	0	2	0
2018-05-31	$JD $FB $BIDU $TCEHY $NPSNY $GOOG These companies have been and will continue to be serious errors by omission of good value invest. Value is not only buy biz at 7x earnings, Value is buy cheap in a wide sense. $JD is loosing money today but is a no brainer buy. I love this gamehttps://twitter.com/hardcorevalue/status/1001878978263769088Ã‚Â Ã¢â‚¬Â¦ Thread: My favorite slides from Kleiner Perkins …	$jd $fb $bidu $tcehy $npsny $goog these companies have been and will continue to be serious errors by omission of good value invest. value is not only buy biz at 7x earnings, value is buy cheap in a wide sense. $jd is loosing money today but is a no brainer buy. i love this game thread: my favorite slides from kleiner perkins 2018 internet trends:	$jd $fb $bidu $tcehy $npsny $goog these companies have been and will continue to be serious errors by omission of good value invest. value is not only buy biz at 7x earnings, value is buy cheap in a wide sense. $jd is loosing money today but is a no brainer buy. i love this game thread: my favorite slides from kleiner perkins 2018 internet trends:	0.670833	positive	0.158333		2011-12-08	0	0	0	0	0	3.864	0	6	0	0	2	0
2018-10-29	% Below 52-week High..._x000D_ $MCD: -3%_x000D_ $KO: -4%_x000D_ $PG: -5%_x000D_ $WMT: -9%_x000D_ $AAPL: -9%_x000D_ $BRKB: -11%_x000D_ $CSCO: -11%_x000D_ $V: -11%_x000D_ $MSFT: -11%_x000D_ $JPM: -12%_x000D_ $XOM: -14%_x000D_ $BA: -15%_x000D_ $BAC: -19%_x000D_ $GOOGL: -20%_x000D_ $HD: -20%_x000D_ $C: -20%_x000D_ $INTC: -21%_x000D_ $AMZN: -25%_x000D_ $IBM: -30%_x000D_ $NFLX: -33%_x000D_ $BABA: -34%_…	% below 52-week high..._x000D_ $mcd: -3%_x000D_ $ko: -4%_x000D_ $pg: -5%_x000D_ $wmt: -9%_x000D_ $aapl: -9%_x000D_ $brkb: -11%_x000D_ $csco: -11%_x000D_ $v: -11%_x000D_ $msft: -11%_x000D_ $jpm: -12%_x000D_ $xom: -14%_x000D_ $ba: -15%_x000D_ $bac: -19%_x000D_ $googl: -20%_x000D_ $hd: -20%_x000D_ $c: -20%_x000D_ $intc: -21%_x000D_ $amzn: -25%_x000D_ $ibm: -30%_x000D_ $nflx: -33%_x000D_ $baba: -34%_…	% below 52-week high..._x000D_ $mcd: -3%_x000D_ $ko: -4%_x000D_ $pg: -5%_x000D_ $wmt: -9%_x000D_ $aapl: -9%_x000D_ $brkb: -11%_x000D_ $csco: -11%_x000D_ $v: -11%_x000D_ $msft: -11%_x000D_ $jpm: -12%_x000D_ $xom: -14%_x000D_ $ba: -15%_x000D_ $bac: -19%_x000D_ $googl: -20%_x000D_ $hd: -20%_x000D_ $c: -20%_x000D_ $intc: -21%_x000D_ $amzn: -25%_x000D_ $ibm: -30%_x000D_ $nflx: -33%_x000D_ $baba: -34%_…	0.54	positive	0.16		2011-12-09	0	0	0	0	0	3.894	0	6	0	0	2	0
2018-10-23	% Below 52-week high..._x000D_ $JNJ: -7%_x000D_ $AAPL: -8%_x000D_ $MSFT: -9%_x000D_ $BRKB: -10%_x000D_ $CSCO: -10%_x000D_ $V: -10%_x000D_ $WMT: -12%_x000D_ $JPM: -13%_x000D_ $GOOGL: -16%_x000D_ $AMZN: -16%_x000D_ $T: -17%_x000D_ $HD: -18%_x000D_ $C: -21%_x000D_ $BAC: -21%_x000D_ $WFC: -23%_x000D_ $INTC: -23%_x000D_ $NFLX: -24%_x000D_ $NVDA: -25%_x000D_ $TSLA: -29%_x000D_ $FB: -31%_x000D_ $BABA: -…	% below 52-week high..._x000D_ $jnj: -7%_x000D_ $aapl: -8%_x000D_ $msft: -9%_x000D_ $brkb: -10%_x000D_ $csco: -10%_x000D_ $v: -10%_x000D_ $wmt: -12%_x000D_ $jpm: -13%_x000D_ $googl: -16%_x000D_ $amzn: -16%_x000D_ $t: -17%_x000D_ $hd: -18%_x000D_ $c: -21%_x000D_ $bac: -21%_x000D_ $wfc: -23%_x000D_ $intc: -23%_x000D_ $nflx: -24%_x000D_ $nvda: -25%_x000D_ $tsla: -29%_x000D_ $fb: -31%_x000D_ $baba: -…	% below 52-week high..._x000D_ $jnj: -7%_x000D_ $aapl: -8%_x000D_ $msft: -9%_x000D_ $brkb: -10%_x000D_ $csco: -10%_x000D_ $v: -10%_x000D_ $wmt: -12%_x000D_ $jpm: -13%_x000D_ $googl: -16%_x000D_ $amzn: -16%_x000D_ $t: -17%_x000D_ $hd: -18%_x000D_ $c: -21%_x000D_ $bac: -21%_x000D_ $wfc: -23%_x000D_ $intc: -23%_x000D_ $nflx: -24%_x000D_ $nvda: -25%_x000D_ $tsla: -29%_x000D_ $fb: -31%_x000D_ $baba: -…	0.54	positive	0.16		2011-12-10	0	0	0	0	0	3.894	0	6	0	0	2	0
2014-09-18	Alibaba IPO Hits High End, Raises Record $21.8 Bil http://news.investors.com/technology/091814-718122-alibaba-group-ipo-raised-record-218-billion.htmÃ‚Â Ã¢â‚¬Â¦ $AMZN $BABA $FB $GOOGL $YHOO $TCEHY $V $EBAY #AlibabaIPO	alibaba ipo hits high end, raises record $21.8 bil $amzn $baba $fb $googl $yhoo $tcehy $v $ebay #alibabaipo	alibaba ipo hits high end, raises record $21.8 bil $amzn $baba $fb $googl $yhoo $tcehy $v $ebay #alibabaipo	0.54	positive	0.16		2011-12-11	0	0	0	0	0	3.894	0	6	0	0	2	0
2013-11-18	Twitter Is Highly Overvalued http://seekingalpha.com/article/1846892-twitter-is-highly-overvalued?source=feed_fÃ‚Â Ã¢â‚¬Â¦ $FB $LNKD $SINA $TCEHY $TWTR	twitter is highly overvalued $fb $lnkd $sina $tcehy $twtr	twitter is highly overvalued $fb $lnkd $sina $tcehy $twtr	0.54	positive	0.16		2011-12-12	0	0	0	0	0	3.698	0	6	0	0	2	0
2018-02-09	a few names that look good here and on further dips $PYPL $TCEHY $SQ $NOW $IBKR	a few names that look good here and on further dips $pypl $tcehy $sq $now $ibkr	a few names that look good here and on further dips $pypl $tcehy $sq $now $ibkr	0.4	positive	0.166667		2011-12-13	0	0	0	0	0	3.734	0	6	0	0	2	0
2017-12-03	My main focus going into this week for continuations and reversals..._x000D_ $TCEHY $TWTR $SHAK $NVDApic.twitter.com/5pIC3MXogq	my main focus going into this week for continuations and reversals..._x000D_ $tcehy $twtr $shak $nvdapic.twitter.com/5pic3mxogq	my main focus going into this week for continuations and reversals..._x000D_ $tcehy $twtr $shak $nvdapic.twitter.com/5pic3mxogq	0.333333	positive	0.166667		2011-12-14	0	0	0	0	0	3.764	0	6	0	0	2	0
2017-12-03	My main focus going into this week for continuations and reversals..._x000D_ $TCEHY $TWTR $SHAK $NVDApic.twitter.com/5pIC3MXogq	my main focus going into this week for continuations and reversals..._x000D_ $tcehy $twtr $shak $nvdapic.twitter.com/5pic3mxogq	my main focus going into this week for continuations and reversals..._x000D_ $tcehy $twtr $shak $nvdapic.twitter.com/5pic3mxogq	0.333333	positive	0.166667		2011-12-15	1	1	0	1	0	3.83	1	6	-1	-1	1	1
2018-02-14	Talked Chipotle's new CEO (Taco Bell?!) and earnings from Baidu and Fossil with m'man @aaronbush100 on @MarketFoolery today: https://www.fool.com/podcasts/marketfoolery/2018-02-14-chipotle-orders-from-taco-bell/Ã‚Â Ã¢â‚¬Â¦_x000D_ #stocks $CMG $YUM $BIDU $TCEHY $BABA $FOSLpic.twitter.com/XM8zU4VdyH	talked chipotle's new ceo (taco bell?!) and earnings from baidu and fossil with m'man @aaronbush100 on @marketfoolery today: _x000D_ #stocks $cmg $yum $bidu $tcehy $baba $foslpic.twitter.com/xm8zu4vdyh	talked chipotle's new ceo (taco bell?!) and earnings from baidu and fossil with m'man @aaronbush100 on @marketfoolery today: _x000D_ #stocks $cmg $yum $bidu $tcehy $baba $foslpic.twitter.com/xm8zu4vdyh	0.454545	positive	0.170455		2011-12-16	0	0	0	0	0	3.866	1	6	-1	0	2	0
2015-09-23	Chinese Internet stock pullback a buying opportunity, CLSA says $CTRP $BIDU $JD $BABA $TCEHY $NDAQ: Full Story http://bit.ly/1KOTQeh	chinese internet stock pullback a buying opportunity, clsa says $ctrp $bidu $jd $baba $tcehy $ndaq: full story	chinese internet stock pullback a buying opportunity, clsa says $ctrp $bidu $jd $baba $tcehy $ndaq: full story	0.275	positive	0.175		2011-12-17	0	0	0	0	0	3.866	1	6	-1	0	2	0
2018-01-04	Most Active #OTCPink Stocks ($Vol M) | $TCEHY $158.7 | $TWMJF $117.8 | $NSRGY $35.3 | $NPSNY $32.5 | $MEDFF $28.8 | http://www.otcmarkets.com	most active #otcpink stocks ($vol m) | $tcehy $158.7 | $twmjf $117.8 | $nsrgy $35.3 | $npsny $32.5 | $medff $28.8 |	most active #otcpink stocks ($vol m) | $tcehy $158.7 | $twmjf $117.8 | $nsrgy $35.3 | $npsny $32.5 | $medff $28.8 |	0.55	positive	0.183333		2011-12-18	0	0	0	0	0	3.866	1	6	-1	0	2	0
2017-01-16	If I could only own 4 stocks for next 10 years: $AMZN $AMT $TCEHY $SPGI	if i could only own 4 stocks for next 10 years: $amzn $amt $tcehy $spgi	if i could only own 4 stocks for next 10 years: $amzn $amt $tcehy $spgi	0.666667	positive	0.2		2011-12-19	0	0	0	0	0	3.918	1	6	-1	0	2	0
2017-01-01	$TCEHY my 2017 #chinese pick, #wechat by Tencent dominant the chinese market, nice monthly reversal candle. _x000D_ Also $VIPS getting attractivepic.twitter.com/cI6gobOwKE	$tcehy my 2017 #chinese pick, #wechat by tencent dominant the chinese market, nice monthly reversal candle. _x000D_ also $vips getting attractivepic.twitter.com/ci6gobowke	$tcehy my 2017 #chinese pick, #wechat by tencent dominant the chinese market, nice monthly reversal candle. _x000D_ also $vips getting attractivepic.twitter.com/ci6gobowke	0.333333	positive	0.2		2011-12-20	0	0	0	0	0	3.99	1	6	-1	0	2	0
2017-11-08	No brainer...been telling everyone...Tencent to take big stage in Snapchat both - cheap entry into USA teens $snap $tcehy	no brainer...been telling everyone...tencent to take big stage in snapchat both - cheap entry into usa teens $snap $tcehy	no brainer...been telling everyone...tencent to take big stage in snapchat both - cheap entry into usa teens $snap $tcehy	0.4	positive	0.2		2011-12-21	0	0	0	0	0	3.964	1	6	-1	0	2	0
2017-11-08	No brainer...been telling everyone...Tencent to take big stage in Snapchat both - cheap entry into USA teens $snap $tcehy	no brainer...been telling everyone...tencent to take big stage in snapchat both - cheap entry into usa teens $snap $tcehy	no brainer...been telling everyone...tencent to take big stage in snapchat both - cheap entry into usa teens $snap $tcehy	0.4	positive	0.2		2011-12-22	0	0	0	0	0	4.004	1	6	-1	0	2	0
2016-01-01	TRowe Global Tech crushing tech fund peers via China Tech + Amazon $CTRP $JD $TCEHY $AMZN http://www.fool.com/investing/general/2016/01/01/the-best-mutual-funds-to-buy-in-2016.aspxÃ‚Â Ã¢â‚¬Â¦pic.twitter.com/0BvgS0lI4X	trowe global tech crushing tech fund peers via china tech + amazon $ctrp $jd $tcehy $amzn	trowe global tech crushing tech fund peers via china tech + amazon $ctrp $jd $tcehy $amzn	0.45	positive	0.2		2011-12-23	0	0	0	0	0	4.066	1	6	-1	0	2	0
2015-11-23	With Meituan supported by Tencent & nuomi from Baidu, the story of Three Kingdoms ( $BIDU $BABA $TCEHY) continues... https://twitter.com/yushan_l/status/668994931109728256Ã‚Â Ã¢â‚¬Â¦ Rumor has it $BABA will invest in one of China's leading food delivery platforms Ele.me. If so, the whole picture of the sector will change.	with meituan supported by tencent & nuomi from baidu, the story of three kingdoms ( $bidu $baba $tcehy) continues... rumor has it $baba will invest in one of china's leading food delivery platforms ele.me. if so, the whole picture of the sector will change.	with meituan supported by tencent & nuomi from baidu, the story of three kingdoms ( $bidu $baba $tcehy) continues... rumor has it $baba will invest in one of china's leading food delivery platforms ele.me. if so, the whole picture of the sector will change.	0.4	positive	0.2		2011-12-24	0	0	0	0	0	4.066	1	6	-1	0	2	0
2015-10-31	Alibaba Ready For China's Biggest Online Shopping Day_x000D_ $BABA $AMZN $JD $TCEHY http://stks.co/f3N1s	alibaba ready for china's biggest online shopping day_x000D_ $baba $amzn $jd $tcehy	alibaba ready for china's biggest online shopping day_x000D_ $baba $amzn $jd $tcehy	0.5	positive	0.2		2011-12-25	0	0	0	0	0	4.066	1	6	-1	0	2	0
2018-08-15	If I can't make money in the stocks at least I'm gonna enjoy the food $TCEHY $JD $BABApic.twitter.com/6S6ulIDJQB Ã¢â‚¬â€œ at xi'an famous foods	if i can't make money in the stocks at least i'm gonna enjoy the food $tcehy $jd $babapic.twitter.com/6s6ulidjqb at xi'an famous foods	if i can't make money in the stocks at least i'm gonna enjoy the food $tcehy $jd $babapic.twitter.com/6s6ulidjqb at xi'an famous foods	0.633333	positive	0.2		2011-12-26	0	0	0	0	0	4.066	1	6	-1	0	2	0
2017-08-28	In 2014, Tencent tried to buy Whatsapp but Zuckerberg grabbed it for a huge premium while Ma was having back surgery. $FB $TCEHY pic.twitter.com/uYa3sFZ6ia	in 2014, tencent tried to buy whatsapp but zuckerberg grabbed it for a huge premium while ma was having back surgery. $fb $tcehy pic.twitter.com/uya3sfz6ia	in 2014, tencent tried to buy whatsapp but zuckerberg grabbed it for a huge premium while ma was having back surgery. $fb $tcehy pic.twitter.com/uya3sfz6ia	0.45	positive	0.2		2011-12-27	0	0	0	0	0	4.074	1	6	-1	0	2	0
2018-11-20	Easy to forget that $TCEHY, $GOOGL, and $WMT collectively own a third of $JD. Liu owns another 16%. Tiger and Hillhouse, effectively insiders, own 6%. Point is, small free float for a tech giant. WouldnÃ¢â‚¬â„¢t be hard to take $JD private. Who knows, maybe $FB joins the party.	easy to forget that $tcehy, $googl, and $wmt collectively own a third of $jd. liu owns another 16%. tiger and hillhouse, effectively insiders, own 6%. point is, small free float for a tech giant. wouldnt be hard to take $jd private. who knows, maybe $fb joins the party.	easy to forget that $tcehy, $googl, and $wmt collectively own a third of $jd. liu owns another 16%. tiger and hillhouse, effectively insiders, own 6%. point is, small free float for a tech giant. wouldnt be hard to take $jd private. who knows, maybe $fb joins the party.	0.675	positive	0.209167		2011-12-28	0	0	0	0	0	3.99	1	6	-1	0	2	0
2018-10-26	How to justify owning $BKNG here (unless you have a large deferred capital gain) over $GOOG $FB $BABA $TCEHY $AMZN ? Thoughts	how to justify owning $bkng here (unless you have a large deferred capital gain) over $goog $fb $baba $tcehy $amzn ? thoughts	how to justify owning $bkng here (unless you have a large deferred capital gain) over $goog $fb $baba $tcehy $amzn ? thoughts	0.428571	positive	0.214286		2011-12-29	0	0	0	0	0	4.024	1	6	-1	0	2	0
2013-12-26	Tencent to roll out smart TV with Weixin integration http://seekingalpha.com/currents/post/1482811?source=feed_fÃ‚Â Ã¢â‚¬Â¦ $TCEHY $TCTZF	tencent to roll out smart tv with weixin integration $tcehy $tctzf	tencent to roll out smart tv with weixin integration $tcehy $tctzf	0.642857	positive	0.214286		2011-12-30	0	0	0	0	0	4.028	1	6	-1	0	2	0
2016-01-12	HereÃ¢â‚¬â„¢s Why Tencent Holdings Limited was ChinaÃ¢â‚¬â„¢s Leading Innovative Company in 2015 $TCEHY http://www.chinabusinessnews.com/2146-heres-why-tencent-was-chinas-leading-innovative-company-in-2015/Ã‚Â Ã¢â‚¬Â¦	heres why tencent holdings limited was chinas leading innovative company in 2015 $tcehy	heres why tencent holdings limited was chinas leading innovative company in 2015 $tcehy	0.571429	positive	0.214286		2011-12-31	0	0	0	0	0	4.028	1	6	-1	0	2	0
2015-11-24	Cash In on Chinese #Tech #Stocks with One Easy Move $TCEHY $BIDU $BABA $EMQQ Also $MELI $AMZN $YNDX $NPSNY http://goo.gl/p5joSW	cash in on chinese #tech #stocks with one easy move $tcehy $bidu $baba $emqq also $meli $amzn $yndx $npsny	cash in on chinese #tech #stocks with one easy move $tcehy $bidu $baba $emqq also $meli $amzn $yndx $npsny	0.416667	positive	0.216667		2012-01-01	0	0	0	0	0	4.028	1	6	-1	0	2	0
2018-09-25	At a certain point I think $JD might be a takeover target for $TCEHY. They know the business well and are startegically aligned. They are very savvy investors. At $25-$30b I think they would get interested.	at a certain point i think $jd might be a takeover target for $tcehy. they know the business well and are startegically aligned. they are very savvy investors. at $25-$30b i think they would get interested.	at a certain point i think $jd might be a takeover target for $tcehy. they know the business well and are startegically aligned. they are very savvy investors. at $25-$30b i think they would get interested.	0.457143	positive	0.221429		2012-01-02	0	0	0	0	0	4.028	1	6	-1	0	2	0
2018-02-11	$MCHI China ETF more Internet stocks ( $TCEHY 19% $BABA 12%) than $FXI which contains 33% Banks._x000D_ - needs to reclaim the 100d MA imo for a long, watching for nowpic.twitter.com/Kg3ZB1JQ6l	$mchi china etf more internet stocks ( $tcehy 19% $baba 12%) than $fxi which contains 33% banks._x000D_ - needs to reclaim the 100d ma imo for a long, watching for nowpic.twitter.com/kg3zb1jq6l	$mchi china etf more internet stocks ( $tcehy 19% $baba 12%) than $fxi which contains 33% banks._x000D_ - needs to reclaim the 100d ma imo for a long, watching for nowpic.twitter.com/kg3zb1jq6l	0.45	positive	0.225		2012-01-03	0	0	0	0	0	4.104	1	6	-1	0	2	0
2015-02-12	Major setback for Uber's China ambitions- Kuadi, Didi Dache (=100% mkt) in advanced merger talks $BABA $TCEHY $BIDU http://www.wsj.com/articles/chinas-two-largest-taxi-hailing-app-companies-discussing-merger-1423744460Ã‚Â Ã¢â‚¬Â¦	major setback for uber's china ambitions- kuadi, didi dache (=100% mkt) in advanced merger talks $baba $tcehy $bidu	major setback for uber's china ambitions- kuadi, didi dache (=100% mkt) in advanced merger talks $baba $tcehy $bidu	0.55	positive	0.23125		2012-01-04	0	0	0	0	0	4.086	1	6	-1	0	2	0
2016-01-08	China's Internet Giants Boldly Move Into New Year http://news.investors.com/technology/010816-788775-alibaba-baidu-jd-tencent-play-big-in-china.htmÃ‚Â Ã¢â‚¬Â¦ #IBDNews via IBDinvestors $BABA $BIDU $JD $TCEHY $AMZN	china's internet giants boldly move into new year #ibdnews via ibdinvestors $baba $bidu $jd $tcehy $amzn	china's internet giants boldly move into new year #ibdnews via ibdinvestors $baba $bidu $jd $tcehy $amzn	0.560606	positive	0.234848		2012-01-05	0	0	0	0	0	4.062	1	6	-1	0	2	0
2011-11-08	New Post: "A $SINA bull turns bearish - quick hits from today's earnings release" http://stks.co/12RtÃ‚Â $SINA $TCEHY $SOHU	new post: "a $sina bull turns bearish - quick hits from today's earnings release" $sina $tcehy $sohu	new post: "a $sina bull turns bearish - quick hits from today's earnings release" $sina $tcehy $sohu	0.477273	positive	0.234848		2012-01-06	0	0	0	0	0	3.99	1	6	-1	0	2	0
2014-01-20	Tencent $TCEHY up nearly 4% which will be good news for those long of $NPN	tencent $tcehy up nearly 4% which will be good news for those long of $npn	tencent $tcehy up nearly 4% which will be good news for those long of $npn	0.466667	positive	0.25		2012-01-07	0	0	0	0	0	3.99	1	6	-1	0	2	0
2018-12-29	"China on Saturday approved the release of 80 online video games after a freeze on such approvals for most of the year." $TCEHY https://www.reuters.com/article/us-china-games-approval/china-restarts-video-game-approvals-after-months-long-freeze-idUSKCN1OS0CRÃ‚Â Ã¢â‚¬Â¦	"china on saturday approved the release of 80 online video games after a freeze on such approvals for most of the year." $tcehy	"china on saturday approved the release of 80 online video games after a freeze on such approvals for most of the year." $tcehy	0.5	positive	0.25		2012-01-08	0	0	0	0	0	3.99	1	6	-1	0	2	0
2018-02-12	ThereÃ¢â‚¬â„¢s more than one way to grow a stock price. $AR $ALGN and $TCEHY are all taking different routes. https://www.fool.com/investing/2018/02/09/3-top-growth-stocks-to-buy-in-february.aspxÃ‚Â Ã¢â‚¬Â¦	theres more than one way to grow a stock price. $ar $algn and $tcehy are all taking different routes.	theres more than one way to grow a stock price. $ar $algn and $tcehy are all taking different routes.	0.55	positive	0.25		2012-01-09	0	0	0	0	0	4.024	1	6	-1	0	2	0
2018-01-23	The Oracle Speaks!!!_x000D_ $WUHN Low Float! R/M Probable Uplist Candidate!!!_x000D_ $DIS $AAPL $MU $NVDA $T $BAC $COST $WMT $HD $WM $V $MA $PYPL $SHOP $SQ $BABA $TCEHY $JD $GOOG $AMZN $MFST $KO https://twitter.com/OneOClockDrop/status/955894655350030336Ã‚Â Ã¢â‚¬Â¦ $WUHN FIRST CORPERATE UPDATE https://ih.advfn.com/p.php?pid=nmona&article=76535130Ã‚Â Ã¢â‚¬Â¦ MORE NEWS TO COME $aapl $msft $amzn $fb…	the oracle speaks!!!_x000D_ $wuhn low float! are/m probable uplist candidate!!!_x000D_ $dis $aapl $mu $nvda $t $bac $cost $wmt $hd $wm $v $ma $pypl $shop $sq $baba $tcehy $jd $goog $amzn $mfst $ko $wuhn first corperate update more news to come $aapl $msft $amzn $fb $goog $jnj $jpm $googl $bac $wfc $wmt $cvx $hd $pg $t $unh $pfe $v $pypl $qcom $adbe $nflx $chtr $cost	the oracle speaks!!!_x000D_ $wuhn low float! are/m probable uplist candidate!!!_x000D_ $dis $aapl $mu $nvda $t $bac $cost $wmt $hd $wm $v $ma $pypl $shop $sq $baba $tcehy $jd $goog $amzn $mfst $ko $wuhn first corperate update more news to come $aapl $msft $amzn $fb $goog $jnj $jpm $googl $bac $wfc $wmt $cvx $hd $pg $t $unh $pfe $v $pypl $qcom $adbe $nflx $chtr $cost	0.377778	positive	0.25		2012-01-10	0	0	0	0	0	4.17	1	6	-1	0	2	0
2017-11-08	Must read for anyone interested in $BABA $AMZN $TCEHY $JD _x000D_ https://www.techinasia.com/ex-vp-of-alibaba-porter-erisman-on-the-clash-of-ecommerce-models-in-asiaÃ‚Â Ã¢â‚¬Â¦https://www.techinasia.com/a-chat-with-former-alibaba-vp-porter-erisman-on-ecommerce-in-southeast-asiaÃ‚Â Ã¢â‚¬Â¦	must read for anyone interested in $baba $amzn $tcehy $jd _x000D_	must read for anyone interested in $baba $amzn $tcehy $jd _x000D_	0.5	positive	0.25		2012-01-11	0	0	0	0	0	4.32	1	6	-1	0	2	0
2017-11-08	Must read for anyone interested in $BABA $AMZN $TCEHY $JD _x000D_ https://www.techinasia.com/ex-vp-of-alibaba-porter-erisman-on-the-clash-of-ecommerce-models-in-asiaÃ‚Â Ã¢â‚¬Â¦https://www.techinasia.com/a-chat-with-former-alibaba-vp-porter-erisman-on-ecommerce-in-southeast-asiaÃ‚Â Ã¢â‚¬Â¦	must read for anyone interested in $baba $amzn $tcehy $jd _x000D_	must read for anyone interested in $baba $amzn $tcehy $jd _x000D_	0.5	positive	0.25		2012-01-12	0	0	0	0	0	4.34	1	6	-1	0	2	0
2017-01-28	interesting data on WeChat red packets $TCEHY #ChineseNewYear http://mp.weixin.qq.com/s/WaBBXpChN1aNI3_Am9VvTgÃ‚Â Ã¢â‚¬Â¦pic.twitter.com/a8n2D1Engy	interesting data on wechat red packets $tcehy #chinesenewyear	interesting data on wechat red packets $tcehy #chinesenewyear	0.25	positive	0.25		2012-01-13	0	0	0	0	0	4.348	1	6	-1	0	2	0
2016-07-14	Tencent named the second most valuable brand in China: http://owl.li/t3i3302gfh8Ã‚Â $TCEHY	tencent named the second most valuable brand in china: $tcehy	tencent named the second most valuable brand in china: $tcehy	0.25	positive	0.25		2012-01-14	0	0	0	0	0	4.348	1	6	-1	0	2	0
2016-01-03	$TCEHY $BABA $ACE $RESRQ:_x000D_ Nexon Leads Japanese Charge to Top of AsiaÃ¢â‚¬â„¢s Tech Stocks in 2015:_x000D_ http://StockNewsHour.com/tcehy-baba-ace-resrq-nexon-leads-japanese-charge-to-top-of-asias-tech-stocks-in-2015/Ã‚Â Ã¢â‚¬Â¦	$tcehy $baba $ace $resrq:_x000D_ nexon leads japanese charge to top of asias tech stocks in 2015:_x000D_	$tcehy $baba $ace $resrq:_x000D_ nexon leads japanese charge to top of asias tech stocks in 2015:_x000D_	0.25	positive	0.25		2012-01-15	0	0	0	0	0	4.348	1	6	-1	0	2	0
2015-12-21	Top Techs of 2015: Are Big Stocks Buys Now? VIDEO: http://ow.ly/WcwZOÃ‚Â $TCEHY & IBD Leaderboard $AMZN $GOOGL $FBpic.twitter.com/Lvd8CYq8dc	top techs of 2015: are big stocks buys now? video: $tcehy & ibd leaderboard $amzn $googl $fbpic.twitter.com/lvd8cyq8dc	top techs of 2015: are big stocks buys now? video: $tcehy & ibd leaderboard $amzn $googl $fbpic.twitter.com/lvd8cyq8dc	0.3	positive	0.25		2012-01-16	0	0	0	0	0	4.348	1	6	-1	0	2	0
2015-12-17	Morgan Stanley says get more selective in Chinese Internet sector after run-up $BABA $BIDU $TCEHY $CTRP $WB $J... http://bit.ly/1lTbCV0	morgan stanley says get more selective in chinese internet sector after run-up $baba $bidu $tcehy $ctrp $wb $j...	morgan stanley says get more selective in chinese internet sector after run-up $baba $bidu $tcehy $ctrp $wb $j...	0.25	positive	0.25		2012-01-17	0	0	0	0	0	4.544	1	6	-1	0	2	0
2015-01-09	BitAuto is latest Chinese Internet to join Tencent's tentacles http://ibdn.uz/H58VuÃ‚Â $BITA $ATHM $BABA $JD $TCEHY pic.twitter.com/TxI0mJetKy	bitauto is latest chinese internet to join tencent's tentacles $bita $athm $baba $jd $tcehy pic.twitter.com/txi0mjetky	bitauto is latest chinese internet to join tencent's tentacles $bita $athm $baba $jd $tcehy pic.twitter.com/txi0mjetky	0.45	positive	0.25		2012-01-18	0	0	0	0	0	4.704	1	6	-1	0	2	0
2015-01-07	Alibaba lost ground Wed., but these 5 top Chinese Internets continued to soar http://ibdn.uz/GXSMiÃ‚Â $BIDU $BITA $NTES $VIPS $TCEHY	alibaba lost ground wed., but these 5 top chinese internets continued to soar $bidu $bita $ntes $vips $tcehy	alibaba lost ground wed., but these 5 top chinese internets continued to soar $bidu $bita $ntes $vips $tcehy	0.25	positive	0.25		2012-01-19	0	0	0	0	0	4.656	1	6	-1	0	2	0
2014-08-13	Tencent smashes earnings. Its WeChat service has more users than the total US population http://stks.co/a0t2WÃ‚Â $TCEHY $KWEB	tencent smashes earnings. its wechat service has more users than the total us population $tcehy $kweb	tencent smashes earnings. its wechat service has more users than the total us population $tcehy $kweb	0.625	positive	0.25		2012-01-20	0	0	0	0	0	4.692	1	6	-1	0	2	0
2014-04-10	Gettin hot in here. Tencent $5 bn bond program: powder to compete vs Alibaba's IPO proceeds. $TCEHY http://on.wsj.com/1ixx1K9	gettin hot in here. tencent $5 bn bond program: powder to compete vs alibaba's ipo proceeds. $tcehy	gettin hot in here. tencent $5 bn bond program: powder to compete vs alibaba's ipo proceeds. $tcehy	0.85	positive	0.25		2012-01-21	0	0	0	0	0	4.692	1	6	-1	0	2	0
2013-12-27	BlackBerry Messenger sees healthy iOS downloads, Asian usage http://seekingalpha.com/currents/post/1484401?source=feed_fÃ‚Â Ã¢â‚¬Â¦ $BBRY $TCEHY	blackberry messenger sees healthy ios downloads, asian usage $bbry $tcehy	blackberry messenger sees healthy ios downloads, asian usage $bbry $tcehy	0.25	positive	0.25		2012-01-22	0	0	0	0	0	4.692	1	6	-1	0	2	0
2012-01-24	Chinese now "microblogging" more than Twitter on peak days. Growth hasn't slowed for $SINA $TCEHY http://bit.ly/zSY4HmÃ‚Â via @emergingmoney	chinese now "microblogging" more than twitter on peak days. growth hasn't slowed for $sina $tcehy via @emergingmoney	chinese now "microblogging" more than twitter on peak days. growth hasn't slowed for $sina $tcehy via @emergingmoney	0.25	positive	0.25		2012-01-23	2	0	2	0	1	4.712	1	7	-1	0	2	2
2012-01-24	Chinese now "microblogging" more than Twitter on peak days. Growth hasn't slowed for $SINA $TCEHY http://bit.ly/zSY4HmÃ‚Â via @emergingmoney	chinese now "microblogging" more than twitter on peak days. growth hasn't slowed for $sina $tcehy via @emergingmoney	chinese now "microblogging" more than twitter on peak days. growth hasn't slowed for $sina $tcehy via @emergingmoney	0.25	positive	0.25		2012-01-24	3	0	3	0	1	4.726	1	8	-1	0	2	3
2014-01-23	$TCEHY - JP Morgans New China Strategy: Clean Air, Health, Internet -> http://stock-news.net/287092Ã‚Â #stock #stocks #stockaction	$tcehy - jp morgans new china strategy: clean air, health, internet -> #stock #stocks #stockaction	$tcehy - jp morgans new china strategy: clean air, health, internet -> #stock #stocks #stockaction	0.577273	positive	0.251515		2012-01-25	0	0	0	0	0	4.726	1	8	-1	0	2	0
2015-06-16	Excited to announce new strategic investment @tutegenomics from @intermountain, @health_box, Tencent $TCEHY https://www.linkedin.com/pulse/powering-precision-medicine-tute-new-investment-from-tencent-robisonÃ‚Â Ã¢â‚¬Â¦	excited to announce new strategic investment @tutegenomics from @intermountain, @health_box, tencent $tcehy	excited to announce new strategic investment @tutegenomics from @intermountain, @health_box, tencent $tcehy	0.602273	positive	0.255682		2012-01-26	0	0	0	0	0	4.684	1	8	-1	0	2	0
2017-09-18	"China is arguably the most sophisticated digital and social environment in the world" $BABA $TCEHY http://knowledge.ckgsb.edu.cn/2017/09/18/technology/esports-in-china-lead-globally/Ã‚Â Ã¢â‚¬Â¦pic.twitter.com/biiL4EwA2Y	"china is arguably the most sophisticated digital and social environment in the world" $baba $tcehy	"china is arguably the most sophisticated digital and social environment in the world" $baba $tcehy	0.391667	positive	0.258333		2012-01-27	0	0	0	0	0	4.7	1	8	-1	0	2	0
2013-10-21	Tencent Surges to New All-Time High as Barclays Says Among Top Internet Picks http://bloom.bg/1c8ereiÃ‚Â $TCEHY $CQQQ	tencent surges to new all-time high as barclays says among top internet picks $tcehy $cqqq	tencent surges to new all-time high as barclays says among top internet picks $tcehy $cqqq	0.498182	positive	0.265455		2012-01-28	0	0	0	0	0	4.7	1	8	-1	0	2	0
2014-05-31	#BigTech - Gainers for the latest week - $PCLN +7% $TWTR +6% $NOK +4% $INTC +4%. Losers for the latest week $TCEHY -2% $EBAY -2% $SCHW -2%	#bigtech - gainers for the latest week - $pcln +7% $twtr +6% $nok +4% $intc +4%. losers for the latest week $tcehy -2% $ebay -2% $schw -2%	#bigtech - gainers for the latest week - $pcln +7% $twtr +6% $nok +4% $intc +4%. losers for the latest week $tcehy -2% $ebay -2% $schw -2%	0.666667	positive	0.266667		2012-01-29	0	0	0	0	0	4.7	1	8	-1	0	2	0
2016-02-03	ESPN scores in China with huge new Tencent deal http://yhoo.it/1PA91KPÃ‚Â via @readDanwrite $DIS $TCEHY pic.twitter.com/0GAmsARfht	espn scores in china with huge new tencent deal via @readdanwrite $dis $tcehy pic.twitter.com/0gamsarfht	espn scores in china with huge new tencent deal via @readdanwrite $dis $tcehy pic.twitter.com/0gamsarfht	0.677273	positive	0.268182		2012-01-30	0	0	0	0	0	4.78	1	8	-1	0	2	0
2016-05-15	VR in China right now is like "living in the ages when horses pulled carriagesÃ¢â‚¬ï¿½ $BIDU, $BABA & $TCEHY changing that http://www.bloomberg.com/news/features/2016-05-15/china-s-virtual-reality-market-will-be-worth-8-5-billion-and-everyone-wants-a-pieceÃ‚Â Ã¢â‚¬Â¦	vr in china right now is like "living in the ages when horses pulled carriages $bidu, $baba & $tcehy changing that	vr in china right now is like "living in the ages when horses pulled carriages $bidu, $baba & $tcehy changing that	0.535714	positive	0.285714		2012-01-31	0	0	0	0	0	4.88	1	8	-1	0	2	0
2017-12-12	The dot-com bubble ran 1997-2001. $5T of market cap was lost in that crash. $goog, $amzn, $tcehy, $prcln, $ppl were all founded around then, and alone are worth $2T today. Ã‚Â¯\_(Ã£Æ’â€ž)_/Ã‚Â¯	the dot-com bubble ran 1997-2001. $5t of market cap was lost in that crash. $goog, $amzn, $tcehy, $prcln, $ppl were all founded around then, and alone are worth $2t today. \_()_/	the dot-com bubble ran 1997-2001. $5t of market cap was lost in that crash. $goog, $amzn, $tcehy, $prcln, $ppl were all founded around then, and alone are worth $2t today. \_()_/	0.1	positive	0.3		2012-02-01	0	0	0	0	0	4.808	1	8	-1	0	2	0
2017-12-12	The dot-com bubble ran 1997-2001. $5T of market cap was lost in that crash. $goog, $amzn, $tcehy, $prcln, $ppl were all founded around then, and alone are worth $2T today. Ã‚Â¯\_(Ã£Æ’â€ž)_/Ã‚Â¯	the dot-com bubble ran 1997-2001. $5t of market cap was lost in that crash. $goog, $amzn, $tcehy, $prcln, $ppl were all founded around then, and alone are worth $2t today. \_()_/	the dot-com bubble ran 1997-2001. $5t of market cap was lost in that crash. $goog, $amzn, $tcehy, $prcln, $ppl were all founded around then, and alone are worth $2t today. \_()_/	0.1	positive	0.3		2012-02-02	0	0	0	0	0	4.84	1	8	-1	0	2	0
2014-06-24	Naspers bought a 1/3 stake in #Tencent for $32m in 2001. It is now worth $47bn http://on.ft.com/1szkVurÃ‚Â $NPSNY $TCEHY	naspers bought a 1/3 stake in #tencent for $32m in 2001. it is now worth $47bn $npsny $tcehy	naspers bought a 1/3 stake in #tencent for $32m in 2001. it is now worth $47bn $npsny $tcehy	0.1	positive	0.3		2012-02-03	0	0	0	0	0	4.836	1	8	-1	0	2	0
2018-01-02	$KWEB +4.1% what a day! - when this trades cheap to the Hange Seng it sets up very well. We went over this in the trading room this morning_x000D_ $BABA $JD $TCEHY $ATHM $WBpic.twitter.com/02rUmlJb34	$kweb +4.1% what a day! - when this trades cheap to the hange seng it sets up very well. we went over this in the trading room this morning_x000D_ $baba $jd $tcehy $athm $wbpic.twitter.com/02rumljb34	$kweb +4.1% what a day! - when this trades cheap to the hange seng it sets up very well. we went over this in the trading room this morning_x000D_ $baba $jd $tcehy $athm $wbpic.twitter.com/02rumljb34	0.5	positive	0.3		2012-02-04	0	0	0	0	0	4.836	1	8	-1	0	2	0
2016-01-01	amazing opportunity starting to unfold for Alibaba + Baidu + Tencent across the healthcare market $BABA $BIDU $TCEHY pic.twitter.com/brovNVC1FN	amazing opportunity starting to unfold for alibaba + baidu + tencent across the healthcare market $baba $bidu $tcehy pic.twitter.com/brovnvc1fn	amazing opportunity starting to unfold for alibaba + baidu + tencent across the healthcare market $baba $bidu $tcehy pic.twitter.com/brovnvc1fn	0.5	positive	0.3		2012-02-05	0	0	0	0	0	4.836	1	8	-1	0	2	0
2017-01-11	This is so freaking cool $TCEHY becoming more and more a strong conviction long & as @m3pols said Naspers an interesting play on it as wellhttps://twitter.com/m3pols/status/819367647196254209Ã‚Â Ã¢â‚¬Â¦ Exciting to see Tencent actually push this more aggressively as Android instant apps haven't yet gotten traction https://twitter.com/technodechina/status/819364709660921856Ã‚Â Ã¢â‚¬Â¦	this is so freaking cool $tcehy becoming more and more a strong conviction long & as @m3pols said naspers an interesting play on it as well exciting to see tencent actually push this more aggressively as android instant apps haven't yet gotten traction	this is so freaking cool $tcehy becoming more and more a strong conviction long & as @m3pols said naspers an interesting play on it as well exciting to see tencent actually push this more aggressively as android instant apps haven't yet gotten traction	0.563636	positive	0.316667		2012-02-06	0	0	0	0	0	4.77	1	8	-1	0	2	0
2016-02-12	Mobile games co presentation looks great, experiencing extreme growth! _x000D_ http://www.otcmarkets.com/companyPresentationViewer?cmdId=1228Ã‚Â Ã¢â‚¬Â¦ #iOS #android $tapm $gluu $king $tcehy	mobile games co presentation looks great, experiencing extreme growth! _x000D_ #ios #android $tapm $gluu $king $tcehy	mobile games co presentation looks great, experiencing extreme growth! _x000D_ #ios #android $tapm $gluu $king $tcehy	0.875	positive	0.321875		2012-02-07	0	0	0	0	0	4.758	1	8	-1	0	2	0
2016-08-17	WeChat = Super App $TCEHY https://uxdesign.cc/wechat-the-invincible-app-a-key-to-business-success-in-china-8e9a920deb26#.g1hpku997Ã‚Â Ã¢â‚¬Â¦pic.twitter.com/LUNk8QO0yi	wechat = super app $tcehy #.g1hpku997pic.twitter.com/lunk8qo0yi	wechat = super app $tcehy #.g1hpku997pic.twitter.com/lunk8qo0yi	0.666667	positive	0.333333		2012-02-08	0	0	0	0	0	4.77	1	8	-1	0	2	0
2018-11-06	Pretty strong endorsement on WeChat's business applications, from $AOS China president at yesterday's investor day. $TCEHY - Todd pic.twitter.com/mVmKXdw44Q	pretty strong endorsement on wechat's business applications, from $aos china president at yesterday's investor day. $tcehy - todd pic.twitter.com/mvmkxdw44q	pretty strong endorsement on wechat's business applications, from $aos china president at yesterday's investor day. $tcehy - todd pic.twitter.com/mvmkxdw44q	0.866667	positive	0.341667		2012-02-09	0	0	0	0	0	4.894	1	8	-1	0	2	0
2016-10-25	Alibaba price target raised to $130 from $120 at Goldman $BABA $TCEHY $BIDU $JD $CTRP $NTES $VIPS: Full Story http://bit.ly/2eHgs5y	alibaba price target raised to $130 from $120 at goldman $baba $tcehy $bidu $jd $ctrp $ntes $vips: full story	alibaba price target raised to $130 from $120 at goldman $baba $tcehy $bidu $jd $ctrp $ntes $vips: full story	0.55	positive	0.35		2012-02-10	0	0	0	0	0	4.766	1	8	-1	0	2	0
2016-08-19	http://JD.comÃ‚Â rises after Tencent ups stake to 21.25% $JD $TCEHY: Full Story http://bit.ly/2bP0xEp	rises after tencent ups stake to 21.25% $jd $tcehy: full story	rises after tencent ups stake to 21.25% $jd $tcehy: full story	0.55	positive	0.35		2012-02-11	0	0	0	0	0	4.766	1	8	-1	0	2	0
2015-10-16	Youku buy could strengthen Alibaba ecosystem, says Summit Research $BABA $YOKU $BIDU $TCEHY $SOHU: Full Story http://bit.ly/1NM3CAQ	youku buy could strengthen alibaba ecosystem, says summit research $baba $yoku $bidu $tcehy $sohu: full story	youku buy could strengthen alibaba ecosystem, says summit research $baba $yoku $bidu $tcehy $sohu: full story	0.55	positive	0.35		2012-02-12	0	0	0	0	0	4.766	1	8	-1	0	2	0
2013-08-30	Forget 1TB, ChinaÃ¢â‚¬â„¢s #Tencent is giving away 10TB worth of free cloud storage, http://hotpage.info/news/category/techÃ‚Â Ã¢â‚¬Â¦ $TCEHY	forget 1tb, chinas #tencent is giving away 10tb worth of free cloud storage, $tcehy	forget 1tb, chinas #tencent is giving away 10tb worth of free cloud storage, $tcehy	0.45	positive	0.35		2012-02-13	0	0	0	0	0	4.832	1	8	-1	0	2	0
2012-09-04	China's economic Achilles' heel is their abilities (or lack thereof) in "creative destruction". #LDK #SunTech $YGL $TCEHY $TCYMY $PNGAY...	china's economic achilles' heel is their abilities (or lack thereof) in "creative destruction". #ldk #suntech $ygl $tcehy $tcymy $pngay...	china's economic achilles' heel is their abilities (or lack thereof) in "creative destruction". #ldk #suntech $ygl $tcehy $tcymy $pngay...	0.6	positive	0.35		2012-02-14	1	1	0	1	0	4.812	2	8	-2	-1	1	1
2017-01-25	Seems like the big China firms emphasize the right mindset (vs US firms mired in short-termism) Great article $TCEHY pic.twitter.com/5H7vbLBxkC	seems like the big china firms emphasize the right mindset (vs us firms mired in short-termism) great article $tcehy pic.twitter.com/5h7vblbxkc	seems like the big china firms emphasize the right mindset (vs us firms mired in short-termism) great article $tcehy pic.twitter.com/5h7vblbxkc	0.461905	positive	0.361905		2012-02-15	1	0	1	0	1	4.944	2	9	-2	0	2	1
2013-03-20	Tencent CC: "IM is most popular online activity among mobile net users in China. That's followed by search http://www.morningstar.com/earnings/PrintTranscript.aspx?id=50034831Ã‚Â Ã¢â‚¬Â¦ $TCEHY	tencent cc: "i am is most popular online activity among mobile net users in china. that's followed by search $tcehy	tencent cc: "i am is most popular online activity among mobile net users in china. that's followed by search $tcehy	0.466667	positive	0.366667		2012-02-16	0	0	0	0	0	5.19	2	9	-2	0	2	0
2018-01-08	TD Ameritrade IMX metric of retail activity rose for 11th consecutive month 8.59 & new record #sentiment_x000D_ buys: $AMZN $NVDA $MU $BABA $GE $TCEHY $MSFT $BAC_x000D_ sells: $CMG $XOM $WFC $KR $VRX $VZ $F $Tpic.twitter.com/RQPAjgt1lb	td ameritrade imx metric of retail activity rose for 11th consecutive month 8.59 & new record #sentiment_x000D_ buys: $amzn $nvda $mu $baba $ge $tcehy $msft $bac_x000D_ sells: $cmg $xom $wfc $kr $vrx $vz $f $tpic.twitter.com/rqpajgt1lb	td ameritrade imx metric of retail activity rose for 11th consecutive month 8.59 & new record #sentiment_x000D_ buys: $amzn $nvda $mu $baba $ge $tcehy $msft $bac_x000D_ sells: $cmg $xom $wfc $kr $vrx $vz $f $tpic.twitter.com/rqpajgt1lb	0.702273	positive	0.368182		2012-02-17	0	0	0	0	0	5.092	2	9	-2	0	2	0
2018-12-03	The top 10 stock requests from the @freetrade community right now:_x000D_ 1. Tesla $TSLA_x000D_ 2. Amazon $AMZN_x000D_ 3. Tencent $TCEHY_x000D_ 4. Apple $AAPL_x000D_ 5. Netflix $NFLX_x000D_ 6. Walt Disney $DIS_x000D_ 7. Alibaba $BABA_x000D_ 8. Nvidia $NVDA_x000D_ 9. Spotify $SPOT_x000D_ 10. Beyond Meat $BYNDhttps://community.freetrade.io/c/stock-requests/l/votesÃ‚Â Ã¢â‚¬Â¦	the top 10 stock requests from the @freetrade community right now:_x000D_ 1. tesla $tsla_x000D_ 2. amazon $amzn_x000D_ 3. tencent $tcehy_x000D_ 4. apple $aapl_x000D_ 5. netflix $nflx_x000D_ 6. walt disney $dis_x000D_ 7. alibaba $baba_x000D_ 8. nvidia $nvda_x000D_ 9. spotify $spot_x000D_ 10. beyond meat $bynd	the top 10 stock requests from the @freetrade community right now:_x000D_ 1. tesla $tsla_x000D_ 2. amazon $amzn_x000D_ 3. tencent $tcehy_x000D_ 4. apple $aapl_x000D_ 5. netflix $nflx_x000D_ 6. walt disney $dis_x000D_ 7. alibaba $baba_x000D_ 8. nvidia $nvda_x000D_ 9. spotify $spot_x000D_ 10. beyond meat $bynd	0.517857	positive	0.392857		2012-02-18	0	0	0	0	0	5.092	2	9	-2	0	2	0
2018-05-10	my top pick in mega-cap tech right now: #Tencent $TCEHY	my top pick in mega-cap tech right now: #tencent $tcehy	my top pick in mega-cap tech right now: #tencent $tcehy	0.517857	positive	0.392857		2012-02-19	0	0	0	0	0	5.092	2	9	-2	0	2	0
2018-02-09	amazing how fast China Tech is scaling $BABA $JD $TCEHY $BIDU $DIDIpic.twitter.com/PnjXAuY389	amazing how fast china tech is scaling $baba $jd $tcehy $bidu $didipic.twitter.com/pnjxauy389	amazing how fast china tech is scaling $baba $jd $tcehy $bidu $didipic.twitter.com/pnjxauy389	0.75	positive	0.4		2012-02-20	0	0	0	0	0	5.092	2	9	-2	0	2	0
2017-09-22	"Tencent and Alibaba are China's most powerful investors" $BABA $TCEHY $BIDU https://asia.nikkei.com/Features/Cover-story/Why-Tencent-and-Alibaba-are-China-s-most-powerful-investors?page=2Ã‚Â Ã¢â‚¬Â¦pic.twitter.com/wyp4QT89Gr	"tencent and alibaba are china's most powerful investors" $baba $tcehy $bidu	"tencent and alibaba are china's most powerful investors" $baba $tcehy $bidu	0.75	positive	0.4		2012-02-21	0	0	0	0	0	4.966	2	9	-2	0	2	0
2016-01-25	Are you brave enough to bet on these two #emergingmarket stocks? http://bit.ly/1QkM4djÃ‚Â $BIEEX $ERJ $MICGX $TCEHY via @DeFotis	are you brave enough to bet on these two #emergingmarket stocks? $bieex $erj $micgx $tcehy via @defotis	are you brave enough to bet on these two #emergingmarket stocks? $bieex $erj $micgx $tcehy via @defotis	0.75	positive	0.4		2012-02-22	0	0	0	0	0	5.046	2	9	-2	0	2	0
2017-12-17	huge partnership for Vipshop w/ Tencent and JD $VIPS $JD $TCEHY $BABA http://ir.jd.com/phoenix.zhtml?c=253315&p=irol-newsArticle&ID=2323049Ã‚Â Ã¢â‚¬Â¦pic.twitter.com/Px8L4QC32Q	huge partnership for vipshop w/ tencent and jd $vips $jd $tcehy $baba	huge partnership for vipshop w/ tencent and jd $vips $jd $tcehy $baba	0.9	positive	0.4		2012-02-23	0	0	0	0	0	5.154	2	9	-2	0	2	0
2017-12-17	huge partnership for Vipshop w/ Tencent and JD $VIPS $JD $TCEHY $BABA http://ir.jd.com/phoenix.zhtml?c=253315&p=irol-newsArticle&ID=2323049Ã‚Â Ã¢â‚¬Â¦pic.twitter.com/Px8L4QC32Q	huge partnership for vipshop w/ tencent and jd $vips $jd $tcehy $baba	huge partnership for vipshop w/ tencent and jd $vips $jd $tcehy $baba	0.9	positive	0.4		2012-02-24	0	0	0	0	0	5.16	2	9	-2	0	2	0
2016-08-15	Weekend Reading: WeChatÃ¢â‚¬â„¢s Huge Moat in China http://basehitinvesting.com/weekend-reading-wechats-huge-moat-in-china/Ã‚Â Ã¢â‚¬Â¦ $TCEHY $FB	weekend reading: wechats huge moat in china $tcehy $fb	weekend reading: wechats huge moat in china $tcehy $fb	0.9	positive	0.4		2012-02-25	0	0	0	0	0	5.16	2	9	-2	0	2	0
2017-01-25	4 Emerging Markets For A Strong Dollar & Rate Angst http://on.barrons.com/2jzp932Ã‚Â @DeFotis $EEM $EMB $TSM $TCEHY $BEEAX	4 emerging markets for a strong dollar & rate angst @defotis $eem $emb $tsm $tcehy $beeax	4 emerging markets for a strong dollar & rate angst @defotis $eem $emb $tsm $tcehy $beeax	0.733333	positive	0.433333		2012-02-26	0	0	0	0	0	5.16	2	9	-2	0	2	0
2018-05-22	Fortnite is owned by Epic Games._x000D_ Epic Games is owned by Tencent._x000D_ Tencent trades under the ticker $TCEHY._x000D_ Fortnite wants to give out $100 MILLION to the best players. That's $100,000,000 for gamers. Welcome to the world of eSports. pic.twitter.com/TP14yjauN2	fortnite is owned by epic games._x000D_ epic games is owned by tencent._x000D_ tencent trades under the ticker $tcehy._x000D_ fortnite wants to give out $100 million to the best players. that's $100,000,000 for gamers. welcome to the world of esports. pic.twitter.com/tp14yjaun2	fortnite is owned by epic games._x000D_ epic games is owned by tencent._x000D_ tencent trades under the ticker $tcehy._x000D_ fortnite wants to give out $100 million to the best players. that's $100,000,000 for gamers. welcome to the world of esports. pic.twitter.com/tp14yjaun2	0.42	positive	0.44		2012-02-27	0	0	0	0	0	5.082	2	9	-2	0	2	0
2018-01-01	Not if their chiefs want to avoid jail time - at best: https://www.wsj.com/articles/tech-in-2018-will-chinas-cowardly-lions-get-some-courage-1514460773?mod=e2twÃ‚Â Ã¢â‚¬Â¦ #China #internet #tech #AliBaba #TenCent #freemarket? $BABA $TCEHy	not if their chiefs want to avoid jail time - at best: #china #internet #tech #alibaba #tencent #freemarket? $baba $tcehy	not if their chiefs want to avoid jail time - at best: #china #internet #tech #alibaba #tencent #freemarket? $baba $tcehy	0.15	positive	0.45		2012-02-28	0	0	0	0	0	5.182	2	9	-2	0	2	0
2017-01-09	China names have been special sporty lately! Nice job! $NTES $BABA $BIDU $WB $MOMO $ZTO $EDU $TCEHY https://twitter.com/11ChartsReport/status/818693695386112001Ã‚Â Ã¢â‚¬Â¦ $NTES is another leader that members @11ChartsReport and @TCMLLC got a good start on over the last 3 sessions. pic.twitter.com/7sM9s8QYcC	china names have been special sporty lately! nice job! $ntes $baba $bidu $wb $momo $zto $edu $tcehy $ntes is another leader that members @11chartsreport and @tcmllc got a good start on over the last 3 sessions. pic.twitter.com/7sm9s8qycc	china names have been special sporty lately! nice job! $ntes $baba $bidu $wb $momo $zto $edu $tcehy $ntes is another leader that members @11chartsreport and @tcmllc got a good start on over the last 3 sessions. pic.twitter.com/7sm9s8qycc	0.559524	positive	0.451786		2012-02-29	0	0	0	0	0	5.15	2	9	-2	0	2	0
2018-04-21	$BABA (Alipay) and $TCEHY / 700 HK (Weixin) dominate the China 3rd party mobile payment market. Together represent more than 90%+ of the market. Incredible opportunity. pic.twitter.com/XqYoA58egY	$baba (alipay) and $tcehy / 700 hk (weixin) dominate the china 3rd party mobile payment market. together represent more than 90%+ of the market. incredible opportunity. pic.twitter.com/xqyoa58egy	$baba (alipay) and $tcehy / 700 hk (weixin) dominate the china 3rd party mobile payment market. together represent more than 90%+ of the market. incredible opportunity. pic.twitter.com/xqyoa58egy	0.466667	positive	0.466667		2012-03-01	0	0	0	0	0	5.16	2	9	-2	0	2	0
2018-01-04	Good Morning Investors!_x000D_ Be on the look out today for our for content covering our Global Top Picks & actionable trade based from our Quant Models._x000D_ Make sure to log-in to your portal:_x000D_ https://www.quantamize.com/investors/Ã‚Â _x000D_ $STUDY #HODL #Stocks $NXT $SCG $BCB $CMC $TCEHY $BABA $MFST $DBK $AMDpic.twitter.com/T5QPj6YIO1	good morning investors!_x000D_ be on the look out today for our for content covering our global top picks & actionable trade based from our quant models._x000D_ make sure to log-in to your portal:_x000D_ _x000D_ $study #hodl #stocks $nxt $scg $bcb $cmc $tcehy $baba $mfst $dbk $amdpic.twitter.com/t5qpj6yio1	good morning investors!_x000D_ be on the look out today for our for content covering our global top picks & actionable trade based from our quant models._x000D_ make sure to log-in to your portal:_x000D_ _x000D_ $study #hodl #stocks $nxt $scg $bcb $cmc $tcehy $baba $mfst $dbk $amdpic.twitter.com/t5qpj6yio1	0.497222	positive	0.46875		2012-03-02	0	0	0	0	0	5.124	2	9	-2	0	2	0
2018-01-01	MUST READ: This stock ended 2017 at a 52 week high and is set to soar in 2018: http://nasdaqnewsreports.blogspot.com/2017/12/a-cannabis-and-blockchain-story-iii.htmlÃ‚Â Ã¢â‚¬Â¦ $WMT $PBR $TOT $UAL $GNW $TCEHY $MPEL $IMUC $MDGL $ANV $WFM $FTR $ARR $HL $LC $JOY $AEO $DSX $NM $PH	must read: this stock ended 2017 at a 52 week high and is set to soar in 2018: $wmt $pbr $tot $ual $gnw $tcehy $mpel $imuc $mdgl $anv $wfm $ftr $arr $hl $lc $joy $aeo $dsx $nm $ph	must read: this stock ended 2017 at a 52 week high and is set to soar in 2018: $wmt $pbr $tot $ual $gnw $tcehy $mpel $imuc $mdgl $anv $wfm $ftr $arr $hl $lc $joy $aeo $dsx $nm $ph	0.37	positive	0.48		2012-03-03	0	0	0	0	0	5.124	2	9	-2	0	2	0
2018-09-05	$JD $BABA $TCEHY $SINA $WB $YY all at or near 52 week lows - incredible change in sentiment in just 6 months	$jd $baba $tcehy $sina $wb $yy all at or near 52 week lows - incredible change in sentiment in just 6 months	$jd $baba $tcehy $sina $wb $yy all at or near 52 week lows - incredible change in sentiment in just 6 months	0.65	positive	0.5		2012-03-04	0	0	0	0	0	5.124	2	9	-2	0	2	0
2018-05-31	Lots of China Tech in Top 10 App Store rankings $TCEHY $IQ $NTES $BABA https://sensortower.com/blog/top-apps-games-publishers-q1-2018Ã‚Â Ã¢â‚¬Â¦pic.twitter.com/KFibxxZQIt	lots of china tech in top 10 app store rankings $tcehy $iq $ntes $baba	lots of china tech in top 10 app store rankings $tcehy $iq $ntes $baba	0.5	positive	0.5		2012-03-05	0	0	0	0	0	5.078	2	9	-2	0	2	0
2017-11-30	Tencent isnÃ¢â‚¬â„¢t ChinaÃ¢â‚¬â„¢s Facebook. ItÃ¢â‚¬â„¢s more like a combo of Facebook, Activision Blizzard, PayPal, Netflix & Spotify. $TCEHY https://www.fool.com/investing/2017/11/28/this-chinese-tech-giant-topped-facebook.aspxÃ‚Â Ã¢â‚¬Â¦	tencent isnt chinas facebook. its more like a combo of facebook, activision blizzard, paypal, netflix & spotify. $tcehy	tencent isnt chinas facebook. its more like a combo of facebook, activision blizzard, paypal, netflix & spotify. $tcehy	0.5	positive	0.5		2012-03-06	0	0	0	0	0	4.95	2	9	-2	0	2	0
2017-11-13	$HD $KLIC (fwiw- not reco, just passing info)_x000D_ These 2 Top Stocks are in Buy_x000D_ Zones ahead of Earnings _x000D_ -via @IBDinvestors_x000D_ Also Mentions/Commentary in vid ..._x000D_ $YY $TJX $TCEHY $NTES $JD_x000D_ $WMT $TGT $ROST $WUBAhttps://www.investors.com/research/investing-action-plan/these-stocks-are-in-buy-zones-ahead-of-earnings-investing-action-plan/Ã‚Â Ã¢â‚¬Â¦	$hd $klic (fwiw- not reco, just passing info)_x000D_ these 2 top stocks are in buy_x000D_ zones ahead of earnings _x000D_ -via @ibdinvestors_x000D_ also mentions/commentary in vid ..._x000D_ $yy $tjx $tcehy $ntes $jd_x000D_ $wmt $tgt $rost $wuba	$hd $klic (fwiw- not reco, just passing info)_x000D_ these 2 top stocks are in buy_x000D_ zones ahead of earnings _x000D_ -via @ibdinvestors_x000D_ also mentions/commentary in vid ..._x000D_ $yy $tjx $tcehy $ntes $jd_x000D_ $wmt $tgt $rost $wuba	0.5	positive	0.5		2012-03-07	0	0	0	0	0	5.024	2	9	-2	0	2	0
2017-11-11	Just stunning numbers from $BABA $JD & $TCEHY Ã¢â‚¬â€ can play Baba and Tencent via $EEMO Ã¢â‚¬â€https://www.investors.com/news/technology/this-chinese-e-commerce-giant-had-a-huge-11-11-and-so-did-alibaba/Ã‚Â Ã¢â‚¬Â¦	just stunning numbers from $baba $jd & $tcehy can play baba and tencent via $eemo	just stunning numbers from $baba $jd & $tcehy can play baba and tencent via $eemo	1	positive	0.5		2012-03-08	1	0	1	0	1	5.076	2	10	-2	0	2	1
2017-11-09	interesting WeChat datapoints $TCEHY http://blog.wechat.com/2017/11/09/the-2017-wechat-data-report/Ã‚Â Ã¢â‚¬Â¦pic.twitter.com/LIJnbFoLD9	interesting wechat datapoints $tcehy	interesting wechat datapoints $tcehy	0.5	positive	0.5		2012-03-09	0	0	0	0	0	5.096	2	10	-2	0	2	0
2017-10-11	#China restricts #Gamingnow_x000D_ Forces 2h/day limit4 top #MobileGamesÃ¯Â¼â€šHonor of KingsÃ¯Â¼â€š_x000D_ #Tencent $TCEHY drops 4%Ã¯Â¼Ë†$14BÃ¯Â¼â€°_x000D_ https://www.reuters.com/article/us-tencent-games/chinas-tencent-to-limit-play-time-of-top-grossing-game-for-children-idUSKBN19O0K0Ã‚Â Ã¢â‚¬Â¦pic.twitter.com/Sny0gGS6cL	#china restricts #gamingnow_x000D_ forces 2h/day limit4 top #mobilegameshonor of kings_x000D_ #tencent $tcehy drops 4%$14b_x000D_	#china restricts #gamingnow_x000D_ forces 2h/day limit4 top #mobilegameshonor of kings_x000D_ #tencent $tcehy drops 4%$14b_x000D_	0.5	positive	0.5		2012-03-10	0	0	0	0	0	5.096	2	10	-2	0	2	0
2017-11-30	Tencent isnÃ¢â‚¬â„¢t ChinaÃ¢â‚¬â„¢s Facebook. ItÃ¢â‚¬â„¢s more like a combo of Facebook, Activision Blizzard, PayPal, Netflix & Spotify. $TCEHY https://www.fool.com/investing/2017/11/28/this-chinese-tech-giant-topped-facebook.aspxÃ‚Â Ã¢â‚¬Â¦	tencent isnt chinas facebook. its more like a combo of facebook, activision blizzard, paypal, netflix & spotify. $tcehy	tencent isnt chinas facebook. its more like a combo of facebook, activision blizzard, paypal, netflix & spotify. $tcehy	0.5	positive	0.5		2012-03-11	1	0	1	0	1	5.096	2	11	-2	0	2	1
2017-11-13	$HD $KLIC (fwiw- not reco, just passing info)_x000D_ These 2 Top Stocks are in Buy_x000D_ Zones ahead of Earnings _x000D_ -via @IBDinvestors_x000D_ Also Mentions/Commentary in vid ..._x000D_ $YY $TJX $TCEHY $NTES $JD_x000D_ $WMT $TGT $ROST $WUBAhttps://www.investors.com/research/investing-action-plan/these-stocks-are-in-buy-zones-ahead-of-earnings-investing-action-plan/Ã‚Â Ã¢â‚¬Â¦	$hd $klic (fwiw- not reco, just passing info)_x000D_ these 2 top stocks are in buy_x000D_ zones ahead of earnings _x000D_ -via @ibdinvestors_x000D_ also mentions/commentary in vid ..._x000D_ $yy $tjx $tcehy $ntes $jd_x000D_ $wmt $tgt $rost $wuba	$hd $klic (fwiw- not reco, just passing info)_x000D_ these 2 top stocks are in buy_x000D_ zones ahead of earnings _x000D_ -via @ibdinvestors_x000D_ also mentions/commentary in vid ..._x000D_ $yy $tjx $tcehy $ntes $jd_x000D_ $wmt $tgt $rost $wuba	0.5	positive	0.5		2012-03-12	0	0	0	0	0	5.13	2	11	-2	0	2	0
2017-11-11	Just stunning numbers from $BABA $JD & $TCEHY Ã¢â‚¬â€ can play Baba and Tencent via $EEMO Ã¢â‚¬â€https://www.investors.com/news/technology/this-chinese-e-commerce-giant-had-a-huge-11-11-and-so-did-alibaba/Ã‚Â Ã¢â‚¬Â¦	just stunning numbers from $baba $jd & $tcehy can play baba and tencent via $eemo	just stunning numbers from $baba $jd & $tcehy can play baba and tencent via $eemo	1	positive	0.5		2012-03-13	0	0	0	0	0	5.19	2	11	-2	0	2	0
2017-11-09	interesting WeChat datapoints $TCEHY http://blog.wechat.com/2017/11/09/the-2017-wechat-data-report/Ã‚Â Ã¢â‚¬Â¦pic.twitter.com/LIJnbFoLD9	interesting wechat datapoints $tcehy	interesting wechat datapoints $tcehy	0.5	positive	0.5		2012-03-14	2	0	2	0	1	5.18	2	12	-2	0	2	2
2017-10-11	#China restricts #Gamingnow_x000D_ Forces 2h/day limit4 top #MobileGamesÃ¯Â¼â€šHonor of KingsÃ¯Â¼â€š_x000D_ #Tencent $TCEHY drops 4%Ã¯Â¼Ë†$14BÃ¯Â¼â€°_x000D_ https://www.reuters.com/article/us-tencent-games/chinas-tencent-to-limit-play-time-of-top-grossing-game-for-children-idUSKBN19O0K0Ã‚Â Ã¢â‚¬Â¦pic.twitter.com/Sny0gGS6cL	#china restricts #gamingnow_x000D_ forces 2h/day limit4 top #mobilegameshonor of kings_x000D_ #tencent $tcehy drops 4%$14b_x000D_	#china restricts #gamingnow_x000D_ forces 2h/day limit4 top #mobilegameshonor of kings_x000D_ #tencent $tcehy drops 4%$14b_x000D_	0.5	positive	0.5		2012-03-15	0	0	0	0	0	5.348	2	12	-2	0	2	0
2017-07-15	Interesting article on Tencent management. $TCEHY https://bloom.bg/2tlT0Ef	interesting article on tencent management. $tcehy	interesting article on tencent management. $tcehy	0.5	positive	0.5		2012-03-16	0	0	0	0	0	5.57	2	12	-2	0	2	0
2017-02-07	interesting look at WeChat + China eCommerce trends via @conniechan $BABA $TCEHY $JD http://a16z.com/2017/02/06/china-trends-2016-2017/Ã‚Â Ã¢â‚¬Â¦pic.twitter.com/oCbgoEolpc	interesting look at wechat + china ecommerce trends via @conniechan $baba $tcehy $jd	interesting look at wechat + china ecommerce trends via @conniechan $baba $tcehy $jd	0.5	positive	0.5		2012-03-17	1	0	1	0	1	5.57	2	13	-2	0	2	1
2017-01-31	$TCEHY $WB $YY $NTES more ffective way to play #China #socialmedia growth #asia #emergingmarkets #stocks #trader $FB_x000D_ https://goo.gl/MUHWBj	$tcehy $wb $yy $ntes more ffective way to play #china #socialmedia growth #asia #emergingmarkets #stocks #trader $fb_x000D_	$tcehy $wb $yy $ntes more ffective way to play #china #socialmedia growth #asia #emergingmarkets #stocks #trader $fb_x000D_	0.5	positive	0.5		2012-03-18	0	0	0	0	0	5.57	2	13	-2	0	2	0
2016-08-17	Tencent Earnings Top, Revenue Growth Fastest In Years On WeChat, Mobile Gaming http://ow.ly/nDGS303jEJ3Ã‚Â $TCEHY $NTESpic.twitter.com/s7Aca5oBkH	tencent earnings top, revenue growth fastest in years on wechat, mobile gaming $tcehy $ntespic.twitter.com/s7aca5obkh	tencent earnings top, revenue growth fastest in years on wechat, mobile gaming $tcehy $ntespic.twitter.com/s7aca5obkh	0.5	positive	0.5		2012-03-19	0	0	0	0	0	5.69	2	13	-2	0	2	0
2016-12-28	Amazon, Alibaba named top Internet picks for 2017 at Evercore ISI $AMZN $BABA $FB $GOOG $GOOGL $JD $PCLN $TCEHY http://dlvr.it/Mzc921	amazon, alibaba named top internet picks for 2017 at evercore isi $amzn $baba $fb $goog $googl $jd $pcln $tcehy	amazon, alibaba named top internet picks for 2017 at evercore isi $amzn $baba $fb $goog $googl $jd $pcln $tcehy	0.5	positive	0.5		2012-03-20	1	0	1	0	1	5.578	2	14	-2	0	2	1
2016-09-06	Tencent is now the most valuable company in Asia via @FortuneMagazine http://fortune.com/2016/09/05/tencent-most-valuable/Ã‚Â Ã¢â‚¬Â¦ $TCEHY	tencent is now the most valuable company in asia via @fortunemagazine $tcehy	tencent is now the most valuable company in asia via @fortunemagazine $tcehy	0.5	positive	0.5		2012-03-21	0	0	0	0	0	5.584	2	14	-2	0	2	0
2016-08-19	Tencent overtakes Alibaba as China's most valuable tech company: http://ow.ly/WxJA303ppwXÃ‚Â $TCEHY $BABA	tencent overtakes alibaba as china's most valuable tech company: $tcehy $baba	tencent overtakes alibaba as china's most valuable tech company: $tcehy $baba	0.5	positive	0.5		2012-03-22	0	0	0	0	0	5.7	2	14	-2	0	2	0
2016-05-25	TodayÃ¢â‚¬â„¢s Top 5 Stock Picks: Bargains in U.S. and Asia http://on.barrons.com/20AEqj8Ã‚Â $DGFCX $TCEHY $NPSNY $AAPL $UTX $ECA	todays top 5 stock picks: bargains in you.s. and asia $dgfcx $tcehy $npsny $aapl $utx $eca	todays top 5 stock picks: bargains in you.s. and asia $dgfcx $tcehy $npsny $aapl $utx $eca	0.5	positive	0.5		2012-03-23	0	0	0	0	0	5.702	2	14	-2	0	2	0
2016-01-14	REPORT: Yahoo continues top level staff exodus with two VP departures: http://bit.ly/1WaVmuJÃ‚Â $YHOO $TCEHY $EBAY	report: yahoo continues top level staff exodus with two vp departures: $yhoo $tcehy $ebay	report: yahoo continues top level staff exodus with two vp departures: $yhoo $tcehy $ebay	0.5	positive	0.5		2012-03-24	0	0	0	0	0	5.702	2	14	-2	0	2	0
2016-01-11	BCG: Tencent is the Most Innovative Company in China in 2015 http://ow.ly/WVAW1Ã‚Â $TCEHY	bcg: tencent is the most innovative company in china in 2015 $tcehy	bcg: tencent is the most innovative company in china in 2015 $tcehy	0.75	positive	0.5		2012-03-25	0	0	0	0	0	5.702	2	14	-2	0	2	0
2015-08-14	Notable movers in the #stockmarket this week: $BABA $TCEHY $GOOGL and $FB - watch this video for details: http://ow.ly/QVwbp	notable movers in the #stockmarket this week: $baba $tcehy $googl and $fb - watch this video for details:	notable movers in the #stockmarket this week: $baba $tcehy $googl and $fb - watch this video for details:	0.5	positive	0.5		2012-03-26	0	0	0	0	0	5.702	2	14	-2	0	2	0
2015-06-17	interesting look at top markets for WhatsApp, Snapchat, and WeChat $FB $TCEHY http://www.globalwebindex.net/blog/top-markets-for-whatsapp-snapchat-and-wechatÃ‚Â Ã¢â‚¬Â¦pic.twitter.com/yjf2TvlAlT	interesting look at top markets for whatsapp, snapchat, and wechat $fb $tcehy	interesting look at top markets for whatsapp, snapchat, and wechat $fb $tcehy	0.5	positive	0.5		2012-03-27	0	0	0	0	0	5.672	2	14	-2	0	2	0
2015-06-16	ChinaÃ¢â‚¬â„¢s Top Taxi-Hailing App Raised $1.5 Billion _x000D_ http://blogs.barrons.com/asiastocks/2015/06/15/chinas-top-taxi-hailing-app-raised-1-5-billion/Ã‚Â Ã¢â‚¬Â¦ _x000D_ (mentions $BABA $TCEHY $BIDU)pic.twitter.com/StKVWyVays	chinas top taxi-hailing app raised $1.5 billion _x000D_ _x000D_ (mentions $baba $tcehy $bidu)pic.twitter.com/stkvwyvays	chinas top taxi-hailing app raised $1.5 billion _x000D_ _x000D_ (mentions $baba $tcehy $bidu)pic.twitter.com/stkvwyvays	0.5	positive	0.5		2012-03-28	0	0	0	0	0	5.61	2	14	-2	0	2	0
2014-12-23	China Mobile Gaming: Grew Rapidly, Signs Of Bottleneck, More Competition - http://buff.ly/1zg87HkÃ‚Â $TCEHY $KZ $CMGE $CYOU $DSKY	china mobile gaming: grew rapidly, signs of bottleneck, more competition - $tcehy $kz $cmge $cyou $dsky	china mobile gaming: grew rapidly, signs of bottleneck, more competition - $tcehy $kz $cmge $cyou $dsky	0.5	positive	0.5		2012-03-29	0	0	0	0	0	5.508	2	14	-2	0	2	0
2014-09-03	More Than 20 'Billion-Dollar' Mobile Internet Companies http://seekingalpha.com/article/2468755-more-than-20-billion-dollar-mobile-internet-companies?source=feed_fÃ‚Â Ã¢â‚¬Â¦ $FB $TCEHY $TWTR $XLK	more than 20 'billion-dollar' mobile internet companies $fb $tcehy $twtr $xlk	more than 20 'billion-dollar' mobile internet companies $fb $tcehy $twtr $xlk	0.5	positive	0.5		2012-03-30	0	0	0	0	0	5.572	2	14	-2	0	2	0
2013-03-20	#Tencent Drops 8.7% in Hong Kong Trade, The Most in 17 Months, After 7 Analysts Cut Share Price Forecasts http://bloom.bg/16IM28YÃ‚Â $TCEHY	#tencent drops 8.7% in hong kong trade, the most in 17 months, after 7 analysts cut share price forecasts $tcehy	#tencent drops 8.7% in hong kong trade, the most in 17 months, after 7 analysts cut share price forecasts $tcehy	0.5	positive	0.5		2012-03-31	0	0	0	0	0	5.572	2	14	-2	0	2	0
2013-03-20	Interesting remarks given on the $TCEHY transcript http://www.morningstar.com/earnings/50034831-tencent-holdings-ltd-adr-q4-2012.aspxÃ‚Â Ã¢â‚¬Â¦	interesting remarks given on the $tcehy transcript	interesting remarks given on the $tcehy transcript	0.5	positive	0.5		2012-04-01	0	0	0	0	0	5.572	2	14	-2	0	2	0
2011-01-06	Exclusive: #Facebook Valued at $50 Billion Looks More Like China's #Tencent Than #Google - http://ow.ly/3zmK7 $GOOG $TCEHY ^gm	exclusive: #facebook valued at $50 billion looks more like china's #tencent than #google - $goog $tcehy ^gm	exclusive: #facebook valued at $50 billion looks more like china's #tencent than #google - $goog $tcehy ^gm	0.5	positive	0.5		2012-04-02	0	0	0	0	0	5.63	2	14	-2	0	2	0
2018-01-08	So true! Thx @DSjuggerud for being ALL OVER this rally from the start.. And don't forget the amazing calls you made on #China $FXI $KBA $KWEB $TCEHY https://twitter.com/MebFaber/status/948991239671578635Ã‚Â Ã¢â‚¬Â¦ No one has nailed the MELT UP scenario better than my bud @DSjuggerud ...here he is from 2015_x000D_ http://www.dailywealth.com/3128/welcome-to-the-melt-upÃ‚Â Ã¢â‚¬Â¦	so true! thx @dsjuggerud for being all over this rally from the start.. and don't forget the amazing calls you made on #china $fxi $kba $kweb $tcehy no one has nailed the melt up scenario better than my bud @dsjuggerud ...here he is from 2015_x000D_	so true! thx @dsjuggerud for being all over this rally from the start.. and don't forget the amazing calls you made on #china $fxi $kba $kweb $tcehy no one has nailed the melt up scenario better than my bud @dsjuggerud ...here he is from 2015_x000D_	0.683333	positive	0.5125		2012-04-03	0	0	0	0	0	5.75	2	14	-2	0	2	0
2015-12-08	Gaming panel was great. Enjoyed a quick chat with $Gluu CEO De Masi. From another participant: "get close to $TCEHY money, run from $BABA."	gaming panel was great. enjoyed a quick chat with $gluu ceo de masi. from another participant: "get close to $tcehy money, run from $baba."	gaming panel was great. enjoyed a quick chat with $gluu ceo de masi. from another participant: "get close to $tcehy money, run from $baba."	0.65	positive	0.544444		2012-04-04	0	0	0	0	0	5.716	2	14	-2	0	2	0
2014-01-02	In 2013, $SOCL rose 64%; top 10 holdings include $TCEHY, $FB, $SINA, $LNKD, $TWTR, $GRPN, $YNDX, $YELP, $GOOG & $ZNGA http://stks.co/h071a	in 2013, $socl rose 64%; top 10 holdings include $tcehy, $fb, $sina, $lnkd, $twtr, $grpn, $yndx, $yelp, $goog & $znga	in 2013, $socl rose 64%; top 10 holdings include $tcehy, $fb, $sina, $lnkd, $twtr, $grpn, $yndx, $yelp, $goog & $znga	0.725	positive	0.55		2012-04-05	0	0	0	0	0	5.756	2	14	-2	0	2	0
2012-03-17	What could be better than SINA? Many people in China think its TENCENT. Breakout! $SINA $SOCL $TCEHY http://stks.co/2usj	what could be better than sina? many people in china think its tencent. breakout! $sina $socl $tcehy	what could be better than sina? many people in china think its tencent. breakout! $sina $socl $tcehy	0.5	positive	0.5625		2012-04-06	0	0	0	0	0	5.756	2	14	-2	0	2	0
2013-09-16	$AAPL $BZ $PKG $JPM $ATI $KMT $SOHU $TCEHY $QIHU $PERI On The Fly: Closing Wrap: Full Story http://bit.ly/181yk28	$aapl $bz $pkg $jpm $ati $kmt $sohu $tcehy $qihu $peri on the fly: closing wrap: full story	$aapl $bz $pkg $jpm $ati $kmt $sohu $tcehy $qihu $peri on the fly: closing wrap: full story	0.725	positive	0.575		2012-04-07	0	0	0	0	0	5.756	2	14	-2	0	2	0
2016-01-09	$TCEHY unveils a new consumer live-streaming drone! 360 degrees of #awesome http://buff.ly/1ZaxxsuÃ‚Â #Tencentpic.twitter.com/Gsb4kJQYLd	$tcehy unveils a new consumer live-streaming drone! 360 degrees of #awesome #tencentpic.twitter.com/gsb4kjqyld	$tcehy unveils a new consumer live-streaming drone! 360 degrees of #awesome #tencentpic.twitter.com/gsb4kjqyld	0.727273	positive	0.585227		2012-04-08	0	0	0	0	0	5.756	2	14	-2	0	2	0
2018-11-20	WeChat Mini Games Booming : _x000D_ * over 300 million users_x000D_ * 7-day user retention rate over 40% on some popular Mini Games _x000D_ _x000D_ $TCEHY _x000D_ https://mp.weixin.qq.com/s/VA2pJEEn8_oT1VKbEF1o9wÃ‚Â Ã¢â‚¬Â¦pic.twitter.com/tXHF7hECIr	wechat mini games booming : _x000D_ * over 300 million users_x000D_ * 7-day user retention rate over 40% on some popular mini games _x000D_ _x000D_ $tcehy _x000D_	wechat mini games booming : _x000D_ * over 300 million users_x000D_ * 7-day user retention rate over 40% on some popular mini games _x000D_ _x000D_ $tcehy _x000D_	0.9	positive	0.6		2012-04-09	0	0	0	0	0	5.666	2	14	-2	0	2	0
2018-12-12	My thoughts on the market and stocks with @freddiethekat from @ReutersBiz today. Some nice opportunities in tech and video gaming. We like $AAPL $ATVI $TTWO $TCEHY $EA at these prices.https://www.reuters.com/video/2018/12/12/video-game-stocks-ea-take-two-great-buys?videoId=491360987&videoChannel=5&channelName=BusinessÃ‚Â Ã¢â‚¬Â¦	my thoughts on the market and stocks with @freddiethekat from @reutersbiz today. some nice opportunities in tech and video gaming. we like $aapl $atvi $ttwo $tcehy $ea at these prices.	my thoughts on the market and stocks with @freddiethekat from @reutersbiz today. some nice opportunities in tech and video gaming. we like $aapl $atvi $ttwo $tcehy $ea at these prices.	1	positive	0.6		2012-04-10	0	0	0	0	0	5.504	2	14	-2	0	2	0
2016-12-20	3 #China Internet Plays With Ã¢â‚¬ËœUnprecedentedÃ¢â‚¬â„¢ Upside http://blogs.barrons.com/emergingmarketsdaily/2016/12/20/3-china-internet-plays-with-unprecedented-upside/Ã‚Â Ã¢â‚¬Â¦ $BABA $TCEHY $BIDU #emergingmarket #mobile @barronsonline	3 #china internet plays with unprecedented upside $baba $tcehy $bidu #emergingmarket #mobile @barronsonline	3 #china internet plays with unprecedented upside $baba $tcehy $bidu #emergingmarket #mobile @barronsonline	0.9	positive	0.6		2012-04-11	0	0	0	0	0	5.65	2	14	-2	0	2	0
2016-12-12	I've used this rotation to start scaling into names that I've liked for awhile $AMT $SPGI $MCO $V $AMZN $STZ $BUD $TCEHY $LYV $EXPE $EA	i've used this rotation to start scaling into names that i've liked for awhile $amt $spgi $mco $v $amzn $stz $bud $tcehy $lyv $expe $ea	i've used this rotation to start scaling into names that i've liked for awhile $amt $spgi $mco $v $amzn $stz $bud $tcehy $lyv $expe $ea	0.8	positive	0.6		2012-04-12	2	0	2	0	1	5.812	2	15	-2	0	2	2
2015-02-15	Baidu, Alibaba, and Tencent own 60% of #China's #mobile time http://bit.ly/16ZSnRgÃ‚Â _x000D_ $TCEHY $BIDU $BABA	baidu, alibaba, and tencent own 60% of #china's #mobile time _x000D_ $tcehy $bidu $baba	baidu, alibaba, and tencent own 60% of #china's #mobile time _x000D_ $tcehy $bidu $baba	1	positive	0.6		2012-04-13	0	0	0	0	0	5.8	2	15	-2	0	2	0
2014-02-27	Tencent and Baidu are looking for their own WhatsApp-type deal: http://bloom.bg/1fVqh7mÃ‚Â $bidu $tcehy $albcf $fb (by @AngusWhitley1 & @blsuth)	tencent and baidu are looking for their own whatsapp-type deal: $bidu $tcehy $albcf $fb (by @anguswhitley1 & @blsuth)	tencent and baidu are looking for their own whatsapp-type deal: $bidu $tcehy $albcf $fb (by @anguswhitley1 & @blsuth)	1	positive	0.6		2012-04-14	0	0	0	0	0	5.8	2	15	-2	0	2	0
2017-09-19	amazing run for the China Internet sector $BABA $TCEHY $CWEB $KWEB http://www.cetusnews.com/business/Emerging-Markets-Soar-Thanks-to-Tech-Stocks--Just-Like-in-the-U-S--.rk8fFGaRqW.htmlÃ‚Â Ã¢â‚¬Â¦pic.twitter.com/tJaPraIFqh	amazing run for the china internet sector $baba $tcehy $cweb $kweb	amazing run for the china internet sector $baba $tcehy $cweb $kweb	0.9	positive	0.6		2012-04-15	0	0	0	0	0	5.8	2	15	-2	0	2	0
2018-01-01	Wow. One incredible app. The features for payments are awesome..._x000D_ http://www.visualcapitalist.com/china-digital-wallets-payments/?utm_source=Daily+AR&utm_campaign=b58ee46045-RSS_EMAIL_CAMPAIGN&utm_medium=email&utm_term=0_c08a59015d-b58ee46045-144087733Ã‚Â Ã¢â‚¬Â¦ $TCEHY #Wechat #China	wow. one incredible app. the features for payments are awesome..._x000D_ $tcehy #wechat #china	wow. one incredible app. the features for payments are awesome..._x000D_ $tcehy #wechat #china	0.966667	positive	0.666667		2012-04-16	0	0	0	0	0	5.94	2	15	-2	0	2	0
2018-02-12	good article on Didi + China Tech $DIDI $AAPL $BABA $TCEHY http://www.wired.co.uk/article/didi-chuxing-china-startups-uberÃ‚Â Ã¢â‚¬Â¦	good article on didi + china tech $didi $aapl $baba $tcehy	good article on didi + china tech $didi $aapl $baba $tcehy	0.6	positive	0.7		2012-04-17	0	0	0	0	0	5.98	2	15	-2	0	2	0
2013-12-24	A Surprising Way To Participate In Today's Tech Boom http://seekingalpha.com/article/1915261-a-surprising-way-to-participate-in-todays-tech-boom?source=feed_fÃ‚Â Ã¢â‚¬Â¦ $BIDU $QIHU $TCEHY $YNDX $MLRUY	a surprising way to participate in today's tech boom $bidu $qihu $tcehy $yndx $mlruy	a surprising way to participate in today's tech boom $bidu $qihu $tcehy $yndx $mlruy	0.5	positive	0.7		2012-04-18	0	0	0	0	0	6.06	2	15	-2	0	2	0
2011-01-03	Good point by @tdekoekkoek - You can also invest in $MSFT for a piece of Facebook. http://bit.ly/h4d0Y7 $GS $NPSNY $TCEHY #IPO	good point by @tdekoekkoek - you can also invest in $msft for a piece of facebook. $gs $npsny $tcehy #ipo	good point by @tdekoekkoek - you can also invest in $msft for a piece of facebook. $gs $npsny $tcehy #ipo	0.6	positive	0.7		2012-04-19	0	0	0	0	0	6.01	2	15	-2	0	2	0
2018-08-25	Just in case you need the investment thesis perfectly spelled out. Lovely job from BarronÃ¢â‚¬â„¢s. $atvi $ea $tcehy https://www.google.com/amp/s/www.barrons.com/amp/articles/the-videogame-industry-reaches-for-the-cloud-1535155282Ã‚Â Ã¢â‚¬Â¦	just in case you need the investment thesis perfectly spelled out. lovely job from barrons. $atvi $ea $tcehy	just in case you need the investment thesis perfectly spelled out. lovely job from barrons. $atvi $ea $tcehy	0.875	positive	0.75		2012-04-20	0	0	0	0	0	6.034	2	15	-2	0	2	0
2017-11-15	Another awesome @MarketFoolery today! Awesome coverage on $SQ and $TCEHY Thanks for all you do fools! @themotleyfool	another awesome @marketfoolery today! awesome coverage on $sq and $tcehy thanks for all you do fools! @themotleyfool	another awesome @marketfoolery today! awesome coverage on $sq and $tcehy thanks for all you do fools! @themotleyfool	0.733333	positive	0.75		2012-04-21	0	0	0	0	0	6.034	2	15	-2	0	2	0
2017-11-15	Another awesome @MarketFoolery today! Awesome coverage on $SQ and $TCEHY Thanks for all you do fools! @themotleyfool	another awesome @marketfoolery today! awesome coverage on $sq and $tcehy thanks for all you do fools! @themotleyfool	another awesome @marketfoolery today! awesome coverage on $sq and $tcehy thanks for all you do fools! @themotleyfool	0.733333	positive	0.75		2012-04-22	0	0	0	0	0	6.034	2	15	-2	0	2	0
2018-01-02	Our US Top Picks highlighting Conviction Buys & Conviction Shorts are Posted!_x000D_ https://www.quantamize.com/global-top-picks/Ã‚Â Ã¢â‚¬Â¦_x000D_ Take a look at equities we screened in our Multi-Factor Quantitative Model for your portfolio/trading this year!_x000D_ $FCAU $AAPL $BABA $BAML $TSLA $GE $TCEHY $GOOG $GOOGL $JPM $GSpic.twitter.com/Ofd4DXXPzX	our us top picks highlighting conviction buys & conviction shorts are posted!_x000D_ _x000D_ take a look at equities we screened in our multi-factor quantitative model for your portfolio/trading this year!_x000D_ $fcau $aapl $baba $baml $tsla $ge $tcehy $goog $googl $jpm $gspic.twitter.com/ofd4dxxpzx	our us top picks highlighting conviction buys & conviction shorts are posted!_x000D_ _x000D_ take a look at equities we screened in our multi-factor quantitative model for your portfolio/trading this year!_x000D_ $fcau $aapl $baba $baml $tsla $ge $tcehy $goog $googl $jpm $gspic.twitter.com/ofd4dxxpzx	0.5	positive	0.78125		2012-04-23	0	0	0	0	0	6.034	2	15	-2	0	2	0
2018-09-01	Great podcast on Tencent. _x000D_ @ginyginy @ruima @thepandaily $TCEHY _x000D_ https://castbox.fm/episode/Ep.-19%3A-Tencent-and-the-Case-of-the-Missing-%24140-Billion-id1257622-id90366280?utm_campaign=a_share_ep&utm_medium=dlink&utm_source=a_share&country=caÃ‚Â Ã¢â‚¬Â¦	great podcast on tencent. _x000D_ @ginyginy @ruima @thepandaily $tcehy _x000D_	great podcast on tencent. _x000D_ @ginyginy @ruima @thepandaily $tcehy _x000D_	0.75	positive	0.8		2012-04-24	0	0	0	0	0	6.122	2	15	-2	0	2	0
2017-11-14	great presentation on China AI + innovation $BABA $BIDU $TCEHY $JD https://mp.weixin.qq.com/s/xBH9gH2xqNuQhZRhlIk-UgÃ‚Â Ã¢â‚¬Â¦pic.twitter.com/miY7D7hXmB	great presentation on china ai + innovation $baba $bidu $tcehy $jd	great presentation on china ai + innovation $baba $bidu $tcehy $jd	0.75	positive	0.8		2012-04-25	0	0	0	0	0	5.872	2	15	-2	0	2	0
2017-11-14	great presentation on China AI + innovation $BABA $BIDU $TCEHY $JD https://mp.weixin.qq.com/s/xBH9gH2xqNuQhZRhlIk-UgÃ‚Â Ã¢â‚¬Â¦pic.twitter.com/miY7D7hXmB	great presentation on china ai + innovation $baba $bidu $tcehy $jd	great presentation on china ai + innovation $baba $bidu $tcehy $jd	0.75	positive	0.8		2012-04-26	0	0	0	0	0	6.028	2	15	-2	0	2	0
2016-01-13	the "Great Wall" of China Tech $BABA $BIDI $TCEHY pic.twitter.com/vioVGzIqBh	the "great wall" of china tech $baba $bidi $tcehy pic.twitter.com/viovgziqbh	the "great wall" of china tech $baba $bidi $tcehy pic.twitter.com/viovgziqbh	0.75	positive	0.8		2012-04-27	0	0	0	0	0	6.062	2	15	-2	0	2	0
2013-02-19	#China's Ping An, Alibaba, & Tencent win regulatory approval for an online insurance company http://english.peopledaily.com.cn/90778/8135549.htmlÃ‚Â Ã¢â‚¬Â¦ $TCEHY $PNGAY	#china's ping an, alibaba, & tencent win regulatory approval for an online insurance company $tcehy $pngay	#china's ping an, alibaba, & tencent win regulatory approval for an online insurance company $tcehy $pngay	0.4	positive	0.8		2012-04-28	0	0	0	0	0	6.062	2	15	-2	0	2	0
2012-03-14	League of Legends owner announces $4.5 billion in 2011 revenue: http://bit.ly/zWONjPÃ‚Â #LoL $TCEHY	league of legends owner announces $4.5 billion in 2011 revenue: #lol $tcehy	league of legends owner announces $4.5 billion in 2011 revenue: #lol $tcehy	0.7	positive	0.8		2012-04-29	0	0	0	0	0	6.062	2	15	-2	0	2	0
2018-05-16	I joined Mac G. and @rongross144 on today's episode @MarketFoolery to talk Macy's earnings, Tencent's incredible growth, and Starbucks' aggressive plans for China. $M $TCEHY $SBUXhttps://www.fool.com/podcasts/marketfoolery/2018-05-16-retail-surprises-and-starbucks-tall/Ã‚Â Ã¢â‚¬Â¦	i joined mac g. and @rongross144 on today's episode @marketfoolery to talk macy's earnings, tencent's incredible growth, and starbucks' aggressive plans for china. $m $tcehy $sbux	i joined mac g. and @rongross144 on today's episode @marketfoolery to talk macy's earnings, tencent's incredible growth, and starbucks' aggressive plans for china. $m $tcehy $sbux	0.9	positive	0.9		2012-04-30	0	0	0	0	0	6.248	2	15	-2	0	2	0
2014-12-29	Even After A Steep Decline, Sina Is Not An Ideal Pick http://seekingalpha.com/article/2785965-even-after-a-steep-decline-sina-is-not-an-ideal-pick?source=feed_fÃ‚Â Ã¢â‚¬Â¦ $BABA $BIDU $WB $SINA $TCEHY	even after a steep decline, sina is not an ideal pick $baba $bidu $wb $sina $tcehy	even after a steep decline, sina is not an ideal pick $baba $bidu $wb $sina $tcehy	1	positive	0.9		2012-05-01	0	0	0	0	0	6.3	2	15	-2	0	2	0
2018-10-26	Charlie Munger: Best companies in China are cheaper than best US companies after this interview best companies at China fall around ~40% and best companies at USA rose 15% $JD $TCEHY https://www.cnbc.com/video/2018/05/07/charlie-munger-best-companies-in-china-are-cheaper-than-best-us-companies.htmlÃ‚Â Ã¢â‚¬Â¦	charlie munger: best companies in china are cheaper than best us companies after this interview best companies at china fall around ~40% and best companies at usa rose 15% $jd $tcehy	charlie munger: best companies in china are cheaper than best us companies after this interview best companies at china fall around ~40% and best companies at usa rose 15% $jd $tcehy	0.43	positive	0.92		2012-05-02	0	0	0	0	0	6.204	2	15	-2	0	2	0
2017-02-08	#Tencent's Magnificent $6 Billion Gold Mine In #PC And #MobileGames ... #gaming #tech #stocks #investing $tcehy $dis http://ow.ly/9zmT308xjv8	#tencent's magnificent $6 billion gold mine in #pc and #mobilegames ... #gaming #tech #stocks #investing $tcehy $dis	#tencent's magnificent $6 billion gold mine in #pc and #mobilegames ... #gaming #tech #stocks #investing $tcehy $dis	1	positive	1		2012-05-03	0	0	0	0	0	6.328	2	15	-2	0	2	0
2016-10-17	If you listen to a podcast today make it the @MarkYusko interview on @MacroVoices. #Excellent $DB $XOM $TCEHY $BABA Congrats @ErikSTownsend	if you listen to a podcast today make it the @markyusko interview on @macrovoices. #excellent $db $xom $tcehy $baba congrats @erikstownsend	if you listen to a podcast today make it the @markyusko interview on @macrovoices. #excellent $db $xom $tcehy $baba congrats @erikstownsend	1	positive	1		2012-05-04	0	0	0	0	0	6.178	2	15	-2	0	2	0
2015-03-18	$TCEHY - Tencent been best looking China Internet play, just posted 50% surge in profits pic.twitter.com/ufEDqy7vyV	$tcehy - tencent been best looking china internet play, just posted 50% surge in profits pic.twitter.com/ufedqy7vyv	$tcehy - tencent been best looking china internet play, just posted 50% surge in profits pic.twitter.com/ufedqy7vyv	0.3	positive	1		2012-05-05	0	0	0	0	0	6.178	2	15	-2	0	2	0
2015-01-12	APAC online games revenue to hit $30B in 2018 | ZDNet http://ow.ly/HbsgvÃ‚Â Best Pic In Sector http://ow.ly/HbsgwÃ‚Â $king $gluu $tcehy	apac online games revenue to hit $30b in 2018 | zdnet best pic in sector $king $gluu $tcehy	apac online games revenue to hit $30b in 2018 | zdnet best pic in sector $king $gluu $tcehy	0.3	positive	1		2012-05-06	0	0	0	0	0	6.178	2	15	-2	0	2	0
2014-12-16	Baidu is the best chance Uber has at China, Alibaba & Tencent also hold 50/50 market share with Kuaidi Dache & Didi Dache $BIDU $BABA $TCEHY	baidu is the best chance uber has at china, alibaba & tencent also hold 50/50 market share with kuaidi dache & didi dache $bidu $baba $tcehy	baidu is the best chance uber has at china, alibaba & tencent also hold 50/50 market share with kuaidi dache & didi dache $bidu $baba $tcehy	0.3	positive	1		2012-05-07	0	0	0	0	0	6.02	2	15	-2	0	2	0
								2012-05-08	0	0	0	0	0	5.926	2	15	-2	0	2	0
								2012-05-09	0	0	0	0	0	5.784	2	15	-2	0	2	0
								2012-05-10	0	0	0	0	0	5.74	2	15	-2	0	2	0
								2012-05-11	0	0	0	0	0	5.756	2	15	-2	0	2	0
								2012-05-12	0	0	0	0	0	5.756	2	15	-2	0	2	0
								2012-05-13	0	0	0	0	0	5.756	2	15	-2	0	2	0
								2012-05-14	0	0	0	0	0	5.77	2	15	-2	0	2	0
								2012-05-15	0	0	0	0	0	5.802	2	15	-2	0	2	0
								2012-05-16	1	1	0	1	0	5.7	3	15	-3	-1	1	1
								2012-05-17	0	0	0	0	0	5.662	3	15	-3	0	2	0
								2012-05-18	0	0	0	0	0	5.682	3	15	-3	0	2	0
								2012-05-19	0	0	0	0	0	5.682	3	15	-3	0	2	0
								2012-05-20	0	0	0	0	0	5.682	3	15	-3	0	2	0
								2012-05-21	0	0	0	0	0	5.57	3	15	-3	0	2	0
								2012-05-22	0	0	0	0	0	5.4	3	15	-3	0	2	0
								2012-05-23	0	0	0	0	0	5.41	3	15	-3	0	2	0
								2012-05-24	0	0	0	0	0	5.48	3	15	-3	0	2	0
								2012-05-25	0	0	0	0	0	5.512	3	15	-3	0	2	0
								2012-05-26	0	0	0	0	0	5.512	3	15	-3	0	2	0
								2012-05-27	0	0	0	0	0	5.512	3	15	-3	0	2	0
								2012-05-28	0	0	0	0	0	5.512	3	15	-3	0	2	0
								2012-05-29	0	0	0	0	0	5.536	3	15	-3	0	2	0
								2012-05-30	0	0	0	0	0	5.47	3	15	-3	0	2	0
								2012-05-31	0	0	0	0	0	5.49	3	15	-3	0	2	0
								2012-06-01	0	0	0	0	0	5.45	3	15	-3	0	2	0
								2012-06-02	0	0	0	0	0	5.45	3	15	-3	0	2	0
								2012-06-03	0	0	0	0	0	5.45	3	15	-3	0	2	0
								2012-06-04	0	0	0	0	0	5.42	3	15	-3	0	2	0
								2012-06-05	0	0	0	0	0	5.398	3	15	-3	0	2	0
								2012-06-06	0	0	0	0	0	5.66	3	15	-3	0	2	0
								2012-06-07	0	0	0	0	0	5.726	3	15	-3	0	2	0
								2012-06-08	0	0	0	0	0	5.724	3	15	-3	0	2	0
								2012-06-09	0	0	0	0	0	5.724	3	15	-3	0	2	0
								2012-06-10	0	0	0	0	0	5.724	3	15	-3	0	2	0
								2012-06-11	0	0	0	0	0	5.824	3	15	-3	0	2	0
								2012-06-12	0	0	0	0	0	5.852	3	15	-3	0	2	0
								2012-06-13	0	0	0	0	0	5.796	3	15	-3	0	2	0
								2012-06-14	0	0	0	0	0	5.834	3	15	-3	0	2	0
								2012-06-15	0	0	0	0	0	5.94	3	15	-3	0	2	0
								2012-06-16	0	0	0	0	0	5.94	3	15	-3	0	2	0
								2012-06-17	0	0	0	0	0	5.94	3	15	-3	0	2	0
								2012-06-18	0	0	0	0	0	6.01	3	15	-3	0	2	0
								2012-06-19	0	0	0	0	0	6.144	3	15	-3	0	2	0
								2012-06-20	0	0	0	0	0	6.17	3	15	-3	0	2	0
								2012-06-21	0	0	0	0	0	5.764	3	15	-3	0	2	0
								2012-06-22	0	0	0	0	0	5.722	3	15	-3	0	2	0
								2012-06-23	0	0	0	0	0	5.722	3	15	-3	0	2	0
								2012-06-24	0	0	0	0	0	5.722	3	15	-3	0	2	0
								2012-06-25	0	0	0	0	0	5.644	3	15	-3	0	2	0
								2012-06-26	0	0	0	0	0	5.612	3	15	-3	0	2	0
								2012-06-27	0	0	0	0	0	5.818	3	15	-3	0	2	0
								2012-06-28	0	0	0	0	0	5.63	3	15	-3	0	2	0
								2012-06-29	0	0	0	0	0	5.884	3	15	-3	0	2	0
								2012-06-30	0	0	0	0	0	5.884	3	15	-3	0	2	0
								2012-07-01	0	0	0	0	0	5.884	3	15	-3	0	2	0
								2012-07-02	0	0	0	0	0	5.874	3	15	-3	0	2	0
								2012-07-03	1	0	1	0	1	6.05	3	16	-3	0	2	1
								2012-07-04	0	0	0	0	0	6.05	3	16	-3	0	2	0
								2012-07-05	0	0	0	0	0	6.072	3	16	-3	0	2	0
								2012-07-06	0	0	0	0	0	6.028	3	16	-3	0	2	0
								2012-07-07	0	0	0	0	0	6.028	3	16	-3	0	2	0
								2012-07-08	0	0	0	0	0	6.028	3	16	-3	0	2	0
								2012-07-09	0	0	0	0	0	5.884	3	16	-3	0	2	0
								2012-07-10	0	0	0	0	0	5.86	3	16	-3	0	2	0
								2012-07-11	0	0	0	0	0	5.838	3	16	-3	0	2	0
								2012-07-12	0	0	0	0	0	5.694	3	16	-3	0	2	0
								2012-07-13	0	0	0	0	0	5.786	3	16	-3	0	2	0
								2012-07-14	0	0	0	0	0	5.786	3	16	-3	0	2	0
								2012-07-15	0	0	0	0	0	5.786	3	16	-3	0	2	0
								2012-07-16	0	0	0	0	0	5.786	3	16	-3	0	2	0
								2012-07-17	0	0	0	0	0	5.884	3	16	-3	0	2	0
								2012-07-18	0	0	0	0	0	5.76	3	16	-3	0	2	0
								2012-07-19	0	0	0	0	0	5.86	3	16	-3	0	2	0
								2012-07-20	0	0	0	0	0	5.892	3	16	-3	0	2	0
								2012-07-21	0	0	0	0	0	5.892	3	16	-3	0	2	0
								2012-07-22	0	0	0	0	0	5.892	3	16	-3	0	2	0
								2012-07-23	0	0	0	0	0	5.85	3	16	-3	0	2	0
								2012-07-24	0	0	0	0	0	5.85	3	16	-3	0	2	0
								2012-07-25	0	0	0	0	0	5.772	3	16	-3	0	2	0
								2012-07-26	0	0	0	0	0	5.816	3	16	-3	0	2	0
								2012-07-27	0	0	0	0	0	5.968	3	16	-3	0	2	0
								2012-07-28	0	0	0	0	0	5.968	3	16	-3	0	2	0
								2012-07-29	0	0	0	0	0	5.968	3	16	-3	0	2	0
								2012-07-30	0	0	0	0	0	5.896	3	16	-3	0	2	0
								2012-07-31	0	0	0	0	0	5.902	3	16	-3	0	2	0
								2012-08-01	0	0	0	0	0	5.896	3	16	-3	0	2	0
								2012-08-02	1	0	1	0	1	5.84	3	17	-3	0	2	1
								2012-08-03	0	0	0	0	0	6.016	3	17	-3	0	2	0
								2012-08-04	0	0	0	0	0	6.016	3	17	-3	0	2	0
								2012-08-05	0	0	0	0	0	6.016	3	17	-3	0	2	0
								2012-08-06	1	0	1	0	1	6.026	3	18	-3	0	2	1
								2012-08-07	0	0	0	0	0	6.064	3	18	-3	0	2	0
								2012-08-08	0	0	0	0	0	6.06	3	18	-3	0	2	0
								2012-08-09	1	0	1	0	1	6.14	3	19	-3	0	2	1
								2012-08-10	0	0	0	0	0	5.99	3	19	-3	0	2	0
								2012-08-11	0	0	0	0	0	5.99	3	19	-3	0	2	0
								2012-08-12	0	0	0	0	0	5.99	3	19	-3	0	2	0
								2012-08-13	0	0	0	0	0	5.84	3	19	-3	0	2	0
								2012-08-14	0	0	0	0	0	5.904	3	19	-3	0	2	0
								2012-08-15	1	0	1	0	1	6.012	3	20	-3	0	2	1
								2012-08-16	0	0	0	0	0	6.324	3	20	-3	0	2	0
								2012-08-17	0	0	0	0	0	6.38	3	20	-3	0	2	0
								2012-08-18	0	0	0	0	0	6.38	3	20	-3	0	2	0
								2012-08-19	0	0	0	0	0	6.38	3	20	-3	0	2	0
								2012-08-20	0	0	0	0	0	6.414	3	20	-3	0	2	0
								2012-08-21	0	0	0	0	0	6.35	3	20	-3	0	2	0
								2012-08-22	0	0	0	0	0	6.344	3	20	-3	0	2	0
								2012-08-23	0	0	0	0	0	6.324	3	20	-3	0	2	0
								2012-08-24	0	0	0	0	0	6.31	3	20	-3	0	2	0
								2012-08-25	0	0	0	0	0	6.31	3	20	-3	0	2	0
								2012-08-26	0	0	0	0	0	6.31	3	20	-3	0	2	0
								2012-08-27	0	0	0	0	0	6.27	3	20	-3	0	2	0
								2012-08-28	0	0	0	0	0	6.21	3	20	-3	0	2	0
								2012-08-29	0	0	0	0	0	6.21	3	20	-3	0	2	0
								2012-08-30	0	0	0	0	0	6.062	3	20	-3	0	2	0
								2012-08-31	0	0	0	0	0	6.094	3	20	-3	0	2	0
								2012-09-01	0	0	0	0	0	6.094	3	20	-3	0	2	0
								2012-09-02	0	0	0	0	0	6.094	3	20	-3	0	2	0
								2012-09-03	0	0	0	0	0	6.094	3	20	-3	0	2	0
								2012-09-04	1	0	1	0	1	6.1	3	21	-3	0	2	1
								2012-09-05	0	0	0	0	0	6.038	3	21	-3	0	2	0
								2012-09-06	0	0	0	0	0	6.3	3	21	-3	0	2	0
								2012-09-07	0	0	0	0	0	6.294	3	21	-3	0	2	0
								2012-09-08	0	0	0	0	0	6.294	3	21	-3	0	2	0
								2012-09-09	0	0	0	0	0	6.294	3	21	-3	0	2	0
								2012-09-10	0	0	0	0	0	6.28	3	21	-3	0	2	0
								2012-09-11	0	0	0	0	0	6.39	3	21	-3	0	2	0
								2012-09-12	0	0	0	0	0	6.438	3	21	-3	0	2	0
								2012-09-13	0	0	0	0	0	6.542	3	21	-3	0	2	0
								2012-09-14	0	0	0	0	0	6.656	3	21	-3	0	2	0
								2012-09-15	0	0	0	0	0	6.656	3	21	-3	0	2	0
								2012-09-16	0	0	0	0	0	6.656	3	21	-3	0	2	0
								2012-09-17	0	0	0	0	0	6.56	3	21	-3	0	2	0
								2012-09-18	0	0	0	0	0	6.58	3	21	-3	0	2	0
								2012-09-19	0	0	0	0	0	6.556	3	21	-3	0	2	0
								2012-09-20	0	0	0	0	0	6.51	3	21	-3	0	2	0
								2012-09-21	0	0	0	0	0	6.542	3	21	-3	0	2	0
								2012-09-22	0	0	0	0	0	6.542	3	21	-3	0	2	0
								2012-09-23	0	0	0	0	0	6.542	3	21	-3	0	2	0
								2012-09-24	0	0	0	0	0	6.56	3	21	-3	0	2	0
								2012-09-25	0	0	0	0	0	6.53	3	21	-3	0	2	0
								2012-09-26	0	0	0	0	0	6.54	3	21	-3	0	2	0
								2012-09-27	0	0	0	0	0	6.764	3	21	-3	0	2	0
								2012-09-28	0	0	0	0	0	6.776	3	21	-3	0	2	0
								2012-09-29	0	0	0	0	0	6.776	3	21	-3	0	2	0
								2012-09-30	0	0	0	0	0	6.776	3	21	-3	0	2	0
								2012-10-01	0	0	0	0	0	6.762	3	21	-3	0	2	0
								2012-10-02	0	0	0	0	0	6.746	3	21	-3	0	2	0
								2012-10-03	0	0	0	0	0	6.766	3	21	-3	0	2	0
								2012-10-04	0	0	0	0	0	6.802	3	21	-3	0	2	0
								2012-10-05	0	0	0	0	0	6.77	3	21	-3	0	2	0
								2012-10-06	0	0	0	0	0	6.77	3	21	-3	0	2	0
								2012-10-07	0	0	0	0	0	6.77	3	21	-3	0	2	0
								2012-10-08	0	0	0	0	0	6.726	3	21	-3	0	2	0
								2012-10-09	0	0	0	0	0	6.636	3	21	-3	0	2	0
								2012-10-10	0	0	0	0	0	6.674	3	21	-3	0	2	0
								2012-10-11	0	0	0	0	0	6.632	3	21	-3	0	2	0
								2012-10-12	0	0	0	0	0	6.638	3	21	-3	0	2	0
								2012-10-13	0	0	0	0	0	6.638	3	21	-3	0	2	0
								2012-10-14	0	0	0	0	0	6.638	3	21	-3	0	2	0
								2012-10-15	0	0	0	0	0	6.68	3	21	-3	0	2	0
								2012-10-16	0	0	0	0	0	6.76	3	21	-3	0	2	0
								2012-10-17	0	0	0	0	0	6.826	3	21	-3	0	2	0
								2012-10-18	0	0	0	0	0	6.66	3	21	-3	0	2	0
								2012-10-19	0	0	0	0	0	6.696	3	21	-3	0	2	0
								2012-10-20	0	0	0	0	0	6.696	3	21	-3	0	2	0
								2012-10-21	0	0	0	0	0	6.696	3	21	-3	0	2	0
								2012-10-22	0	0	0	0	0	6.826	3	21	-3	0	2	0
								2012-10-23	0	0	0	0	0	6.742	3	21	-3	0	2	0
								2012-10-24	0	0	0	0	0	6.946	3	21	-3	0	2	0
								2012-10-25	0	0	0	0	0	7	3	21	-3	0	2	0
								2012-10-26	0	0	0	0	0	6.86	3	21	-3	0	2	0
								2012-10-27	0	0	0	0	0	6.86	3	21	-3	0	2	0
								2012-10-28	0	0	0	0	0	6.86	3	21	-3	0	2	0
								2012-10-29	0	0	0	0	0	6.86	3	21	-3	0	2	0
								2012-10-30	0	0	0	0	0	6.86	3	21	-3	0	2	0
								2012-10-31	0	0	0	0	0	7.032	3	21	-3	0	2	0
								2012-11-01	0	0	0	0	0	7.228	3	21	-3	0	2	0
								2012-11-02	0	0	0	0	0	7.17	3	21	-3	0	2	0
								2012-11-03	0	0	0	0	0	7.17	3	21	-3	0	2	0
								2012-11-04	0	0	0	0	0	7.17	3	21	-3	0	2	0
								2012-11-05	0	0	0	0	0	7.138	3	21	-3	0	2	0
								2012-11-06	0	0	0	0	0	7.186	3	21	-3	0	2	0
								2012-11-07	0	0	0	0	0	6.976	3	21	-3	0	2	0
								2012-11-08	0	0	0	0	0	6.926	3	21	-3	0	2	0
								2012-11-09	0	0	0	0	0	6.89	3	21	-3	0	2	0
								2012-11-10	0	0	0	0	0	6.89	3	21	-3	0	2	0
								2012-11-11	0	0	0	0	0	6.89	3	21	-3	0	2	0
								2012-11-12	0	0	0	0	0	6.994	3	21	-3	0	2	0
								2012-11-13	0	0	0	0	0	7.012	3	21	-3	0	2	0
								2012-11-14	1	0	1	0	1	6.708	3	22	-3	0	2	1
								2012-11-15	2	1	1	0.5	0.5	6.378	3.5	22.5	-4	-1	1	1
								2012-11-16	0	0	0	0	0	6.38	3.5	22.5	-4	0	2	0
								2012-11-17	0	0	0	0	0	6.38	3.5	22.5	-4	0	2	0
								2012-11-18	0	0	0	0	0	6.38	3.5	22.5	-4	0	2	0
								2012-11-19	0	0	0	0	0	6.4	3.5	22.5	-4	0	2	0
								2012-11-20	0	0	0	0	0	6.528	3.5	22.5	-4	0	2	0
								2012-11-21	0	0	0	0	0	6.674	3.5	22.5	-4	0	2	0
								2012-11-22	0	0	0	0	0	6.674	3.5	22.5	-4	0	2	0
								2012-11-23	0	0	0	0	0	6.64	3.5	22.5	-4	0	2	0
								2012-11-24	0	0	0	0	0	6.64	3.5	22.5	-4	0	2	0
								2012-11-25	0	0	0	0	0	6.64	3.5	22.5	-4	0	2	0
								2012-11-26	1	0	1	0	1	6.486	3.5	23.5	-4	0	2	1
								2012-11-27	0	0	0	0	0	6.476	3.5	23.5	-4	0	2	0
								2012-11-28	1	1	0	1	0	6.54	4.5	23.5	-5	-1	1	1
								2012-11-29	0	0	0	0	0	6.57	4.5	23.5	-5	0	2	0
								2012-11-30	0	0	0	0	0	6.5	4.5	23.5	-5	0	2	0
								2012-12-01	0	0	0	0	0	6.5	4.5	23.5	-5	0	2	0
								2012-12-02	0	0	0	0	0	6.5	4.5	23.5	-5	0	2	0
								2012-12-03	0	0	0	0	0	6.286	4.5	23.5	-5	0	2	0
								2012-12-04	0	0	0	0	0	6.31	4.5	23.5	-5	0	2	0
								2012-12-05	0	0	0	0	0	6.45	4.5	23.5	-5	0	2	0
								2012-12-06	0	0	0	0	0	6.52	4.5	23.5	-5	0	2	0
								2012-12-07	0	0	0	0	0	6.48	4.5	23.5	-5	0	2	0
								2012-12-08	0	0	0	0	0	6.48	4.5	23.5	-5	0	2	0
								2012-12-09	0	0	0	0	0	6.48	4.5	23.5	-5	0	2	0
								2012-12-10	0	0	0	0	0	6.522	4.5	23.5	-5	0	2	0
								2012-12-11	0	0	0	0	0	6.528	4.5	23.5	-5	0	2	0
								2012-12-12	0	0	0	0	0	6.508	4.5	23.5	-5	0	2	0
								2012-12-13	0	0	0	0	0	6.476	4.5	23.5	-5	0	2	0
								2012-12-14	0	0	0	0	0	6.474	4.5	23.5	-5	0	2	0
								2012-12-15	0	0	0	0	0	6.474	4.5	23.5	-5	0	2	0
								2012-12-16	0	0	0	0	0	6.474	4.5	23.5	-5	0	2	0
								2012-12-17	0	0	0	0	0	6.464	4.5	23.5	-5	0	2	0
								2012-12-18	0	0	0	0	0	6.48	4.5	23.5	-5	0	2	0
								2012-12-19	0	0	0	0	0	6.42	4.5	23.5	-5	0	2	0
								2012-12-20	0	0	0	0	0	6.442	4.5	23.5	-5	0	2	0
								2012-12-21	0	0	0	0	0	6.412	4.5	23.5	-5	0	2	0
								2012-12-22	0	0	0	0	0	6.412	4.5	23.5	-5	0	2	0
								2012-12-23	0	0	0	0	0	6.412	4.5	23.5	-5	0	2	0
								2012-12-24	0	0	0	0	0	6.366	4.5	23.5	-5	0	2	0
								2012-12-25	0	0	0	0	0	6.366	4.5	23.5	-5	0	2	0
								2012-12-26	0	0	0	0	0	6.4	4.5	23.5	-5	0	2	0
								2012-12-27	0	0	0	0	0	6.374	4.5	23.5	-5	0	2	0
								2012-12-28	0	0	0	0	0	6.412	4.5	23.5	-5	0	2	0
								2012-12-29	0	0	0	0	0	6.412	4.5	23.5	-5	0	2	0
								2012-12-30	0	0	0	0	0	6.412	4.5	23.5	-5	0	2	0
								2012-12-31	0	0	0	0	0	6.53	4.5	23.5	-5	0	2	0
								2013-01-01	0	0	0	0	0	6.53	4.5	23.5	-5	0	2	0
								2013-01-02	0	0	0	0	0	6.72	4.5	23.5	-5	0	2	0
								2013-01-03	0	0	0	0	0	6.66	4.5	23.5	-5	0	2	0
								2013-01-04	0	0	0	0	0	6.694	4.5	23.5	-5	0	2	0
								2013-01-05	0	0	0	0	0	6.694	4.5	23.5	-5	0	2	0
								2013-01-06	0	0	0	0	0	6.694	4.5	23.5	-5	0	2	0
								2013-01-07	0	0	0	0	0	6.6	4.5	23.5	-5	0	2	0
								2013-01-08	0	0	0	0	0	6.57	4.5	23.5	-5	0	2	0
								2013-01-09	0	0	0	0	0	6.538	4.5	23.5	-5	0	2	0
								2013-01-10	0	0	0	0	0	6.604	4.5	23.5	-5	0	2	0
								2013-01-11	0	0	0	0	0	6.606	4.5	23.5	-5	0	2	0
								2013-01-12	0	0	0	0	0	6.606	4.5	23.5	-5	0	2	0
								2013-01-13	0	0	0	0	0	6.606	4.5	23.5	-5	0	2	0
								2013-01-14	0	0	0	0	0	6.578	4.5	23.5	-5	0	2	0
								2013-01-15	0	0	0	0	0	6.644	4.5	23.5	-5	0	2	0
								2013-01-16	0	0	0	0	0	6.92	4.5	23.5	-5	0	2	0
								2013-01-17	0	0	0	0	0	6.95	4.5	23.5	-5	0	2	0
								2013-01-18	0	0	0	0	0	7.008	4.5	23.5	-5	0	2	0
								2013-01-19	0	0	0	0	0	7.008	4.5	23.5	-5	0	2	0
								2013-01-20	0	0	0	0	0	7.008	4.5	23.5	-5	0	2	0
								2013-01-21	0	0	0	0	0	7.008	4.5	23.5	-5	0	2	0
								2013-01-22	0	0	0	0	0	6.96	4.5	23.5	-5	0	2	0
								2013-01-23	2	0	2	0	1	6.94	4.5	24.5	-5	0	2	2
								2013-01-24	0	0	0	0	0	7.034	4.5	24.5	-5	0	2	0
								2013-01-25	0	0	0	0	0	6.906	4.5	24.5	-5	0	2	0
								2013-01-26	0	0	0	0	0	6.906	4.5	24.5	-5	0	2	0
								2013-01-27	0	0	0	0	0	6.906	4.5	24.5	-5	0	2	0
								2013-01-28	0	0	0	0	0	6.9	4.5	24.5	-5	0	2	0
								2013-01-29	0	0	0	0	0	6.938	4.5	24.5	-5	0	2	0
								2013-01-30	0	0	0	0	0	7	4.5	24.5	-5	0	2	0
								2013-01-31	0	0	0	0	0	7.022	4.5	24.5	-5	0	2	0
								2013-02-01	0	0	0	0	0	6.972	4.5	24.5	-5	0	2	0
								2013-02-02	0	0	0	0	0	6.972	4.5	24.5	-5	0	2	0
								2013-02-03	0	0	0	0	0	6.972	4.5	24.5	-5	0	2	0
								2013-02-04	0	0	0	0	0	6.838	4.5	24.5	-5	0	2	0
								2013-02-05	0	0	0	0	0	6.844	4.5	24.5	-5	0	2	0
								2013-02-06	0	0	0	0	0	6.876	4.5	24.5	-5	0	2	0
								2013-02-07	0	0	0	0	0	6.988	4.5	24.5	-5	0	2	0
								2013-02-08	0	0	0	0	0	7.004	4.5	24.5	-5	0	2	0
								2013-02-09	0	0	0	0	0	7.004	4.5	24.5	-5	0	2	0
								2013-02-10	0	0	0	0	0	7.004	4.5	24.5	-5	0	2	0
								2013-02-11	0	0	0	0	0	6.99	4.5	24.5	-5	0	2	0
								2013-02-12	0	0	0	0	0	6.994	4.5	24.5	-5	0	2	0
								2013-02-13	0	0	0	0	0	7.048	4.5	24.5	-5	0	2	0
								2013-02-14	0	0	0	0	0	7.048	4.5	24.5	-5	0	2	0
								2013-02-15	0	0	0	0	0	7.106	4.5	24.5	-5	0	2	0
								2013-02-16	0	0	0	0	0	7.106	4.5	24.5	-5	0	2	0
								2013-02-17	0	0	0	0	0	7.106	4.5	24.5	-5	0	2	0
								2013-02-18	0	0	0	0	0	7.106	4.5	24.5	-5	0	2	0
								2013-02-19	1	0	1	0	1	7.09	4.5	25.5	-5	0	2	1
								2013-02-20	0	0	0	0	0	7.04	4.5	25.5	-5	0	2	0
								2013-02-21	0	0	0	0	0	6.986	4.5	25.5	-5	0	2	0
								2013-02-22	0	0	0	0	0	6.92	4.5	25.5	-5	0	2	0
								2013-02-23	0	0	0	0	0	6.92	4.5	25.5	-5	0	2	0
								2013-02-24	0	0	0	0	0	6.92	4.5	25.5	-5	0	2	0
								2013-02-25	0	0	0	0	0	6.8	4.5	25.5	-5	0	2	0
								2013-02-26	0	0	0	0	0	6.876	4.5	25.5	-5	0	2	0
								2013-02-27	0	0	0	0	0	6.89	4.5	25.5	-5	0	2	0
								2013-02-28	0	0	0	0	0	6.93	4.5	25.5	-5	0	2	0
								2013-03-01	0	0	0	0	0	6.934	4.5	25.5	-5	0	2	0
								2013-03-02	0	0	0	0	0	6.934	4.5	25.5	-5	0	2	0
								2013-03-03	0	0	0	0	0	6.934	4.5	25.5	-5	0	2	0
								2013-03-04	0	0	0	0	0	7.06	4.5	25.5	-5	0	2	0
								2013-03-05	0	0	0	0	0	7.16	4.5	25.5	-5	0	2	0
								2013-03-06	0	0	0	0	0	7.184	4.5	25.5	-5	0	2	0
								2013-03-07	0	0	0	0	0	7.23	4.5	25.5	-5	0	2	0
								2013-03-08	0	0	0	0	0	7.366	4.5	25.5	-5	0	2	0
								2013-03-09	0	0	0	0	0	7.366	4.5	25.5	-5	0	2	0
								2013-03-10	0	0	0	0	0	7.366	4.5	25.5	-5	0	2	0
								2013-03-11	0	0	0	0	0	7.242	4.5	25.5	-5	0	2	0
								2013-03-12	0	0	0	0	0	7.196	4.5	25.5	-5	0	2	0
								2013-03-13	0	0	0	0	0	7.18	4.5	25.5	-5	0	2	0
								2013-03-14	0	0	0	0	0	7.12	4.5	25.5	-5	0	2	0
								2013-03-15	0	0	0	0	0	7.048	4.5	25.5	-5	0	2	0
								2013-03-16	0	0	0	0	0	7.048	4.5	25.5	-5	0	2	0
								2013-03-17	0	0	0	0	0	7.048	4.5	25.5	-5	0	2	0
								2013-03-18	0	0	0	0	0	6.81	4.5	25.5	-5	0	2	0
								2013-03-19	1	1	0	1	0	6.62	5.5	25.5	-6	-1	1	1
								2013-03-20	6	1	5	0.166667	0.833333	6.756	5.66667	26.3333	-6	0	2	5
								2013-03-21	0	0	0	0	0	6.58	5.66667	26.3333	-6	0	2	0
								2013-03-22	2	0	2	0	1	6.34	5.66667	27.3333	-6	0	2	2
								2013-03-23	0	0	0	0	0	6.34	5.66667	27.3333	-6	0	2	0
								2013-03-24	0	0	0	0	0	6.34	5.66667	27.3333	-6	0	2	0
								2013-03-25	0	0	0	0	0	6.096	5.66667	27.3333	-6	0	2	0
								2013-03-26	0	0	0	0	0	6.396	5.66667	27.3333	-6	0	2	0
								2013-03-27	0	0	0	0	0	6.432	5.66667	27.3333	-6	0	2	0
								2013-03-28	0	0	0	0	0	6.39	5.66667	27.3333	-6	0	2	0
								2013-03-29	0	0	0	0	0	6.39	5.66667	27.3333	-6	0	2	0
								2013-03-30	0	0	0	0	0	6.39	5.66667	27.3333	-6	0	2	0
								2013-03-31	0	0	0	0	0	6.39	5.66667	27.3333	-6	0	2	0
								2013-04-01	0	0	0	0	0	6.264	5.66667	27.3333	-6	0	2	0
								2013-04-02	0	0	0	0	0	6.25	5.66667	27.3333	-6	0	2	0
								2013-04-03	1	0	1	0	1	6.158	5.66667	28.3333	-6	0	2	1
								2013-04-04	0	0	0	0	0	6.172	5.66667	28.3333	-6	0	2	0
								2013-04-05	0	0	0	0	0	6.094	5.66667	28.3333	-6	0	2	0
								2013-04-06	0	0	0	0	0	6.094	5.66667	28.3333	-6	0	2	0
								2013-04-07	0	0	0	0	0	6.094	5.66667	28.3333	-6	0	2	0
								2013-04-08	0	0	0	0	0	6.198	5.66667	28.3333	-6	0	2	0
								2013-04-09	0	0	0	0	0	6.436	5.66667	28.3333	-6	0	2	0
								2013-04-10	0	0	0	0	0	6.498	5.66667	28.3333	-6	0	2	0
								2013-04-11	0	0	0	0	0	6.47	5.66667	28.3333	-6	0	2	0
								2013-04-12	0	0	0	0	0	6.398	5.66667	28.3333	-6	0	2	0
								2013-04-13	0	0	0	0	0	6.398	5.66667	28.3333	-6	0	2	0
								2013-04-14	0	0	0	0	0	6.398	5.66667	28.3333	-6	0	2	0
								2013-04-15	0	0	0	0	0	6.258	5.66667	28.3333	-6	0	2	0
								2013-04-16	0	0	0	0	0	6.3	5.66667	28.3333	-6	0	2	0
								2013-04-17	0	0	0	0	0	6.33	5.66667	28.3333	-6	0	2	0
								2013-04-18	0	0	0	0	0	6.348	5.66667	28.3333	-6	0	2	0
								2013-04-19	0	0	0	0	0	6.534	5.66667	28.3333	-6	0	2	0
								2013-04-20	0	0	0	0	0	6.534	5.66667	28.3333	-6	0	2	0
								2013-04-21	0	0	0	0	0	6.534	5.66667	28.3333	-6	0	2	0
								2013-04-22	0	0	0	0	0	6.56	5.66667	28.3333	-6	0	2	0
								2013-04-23	0	0	0	0	0	6.508	5.66667	28.3333	-6	0	2	0
								2013-04-24	0	0	0	0	0	6.56	5.66667	28.3333	-6	0	2	0
								2013-04-25	0	0	0	0	0	6.598	5.66667	28.3333	-6	0	2	0
								2013-04-26	0	0	0	0	0	6.732	5.66667	28.3333	-6	0	2	0
								2013-04-27	0	0	0	0	0	6.732	5.66667	28.3333	-6	0	2	0
								2013-04-28	0	0	0	0	0	6.732	5.66667	28.3333	-6	0	2	0
								2013-04-29	0	0	0	0	0	6.838	5.66667	28.3333	-6	0	2	0
								2013-04-30	0	0	0	0	0	6.9	5.66667	28.3333	-6	0	2	0
								2013-05-01	0	0	0	0	0	6.864	5.66667	28.3333	-6	0	2	0
								2013-05-02	1	0	1	0	1	7.096	5.66667	29.3333	-6	0	2	1
								2013-05-03	0	0	0	0	0	7.088	5.66667	29.3333	-6	0	2	0
								2013-05-04	0	0	0	0	0	7.088	5.66667	29.3333	-6	0	2	0
								2013-05-05	0	0	0	0	0	7.088	5.66667	29.3333	-6	0	2	0
								2013-05-06	0	0	0	0	0	7.114	5.66667	29.3333	-6	0	2	0
								2013-05-07	0	0	0	0	0	7.14	5.66667	29.3333	-6	0	2	0
								2013-05-08	0	0	0	0	0	7.108	5.66667	29.3333	-6	0	2	0
								2013-05-09	0	0	0	0	0	7.044	5.66667	29.3333	-6	0	2	0
								2013-05-10	0	0	0	0	0	7.084	5.66667	29.3333	-6	0	2	0
								2013-05-11	0	0	0	0	0	7.084	5.66667	29.3333	-6	0	2	0
								2013-05-12	0	0	0	0	0	7.084	5.66667	29.3333	-6	0	2	0
								2013-05-13	0	0	0	0	0	6.894	5.66667	29.3333	-6	0	2	0
								2013-05-14	0	0	0	0	0	6.996	5.66667	29.3333	-6	0	2	0
								2013-05-15	0	0	0	0	0	7.396	5.66667	29.3333	-6	0	2	0
								2013-05-16	0	0	0	0	0	7.52	5.66667	29.3333	-6	0	2	0
								2013-05-17	0	0	0	0	0	7.6	5.66667	29.3333	-6	0	2	0
								2013-05-18	0	0	0	0	0	7.6	5.66667	29.3333	-6	0	2	0
								2013-05-19	0	0	0	0	0	7.6	5.66667	29.3333	-6	0	2	0
								2013-05-20	0	0	0	0	0	8.022	5.66667	29.3333	-6	0	2	0
								2013-05-21	0	0	0	0	0	7.88	5.66667	29.3333	-6	0	2	0
								2013-05-22	0	0	0	0	0	7.76	5.66667	29.3333	-6	0	2	0
								2013-05-23	0	0	0	0	0	7.59	5.66667	29.3333	-6	0	2	0
								2013-05-24	0	0	0	0	0	7.7	5.66667	29.3333	-6	0	2	0
								2013-05-25	0	0	0	0	0	7.7	5.66667	29.3333	-6	0	2	0
								2013-05-26	0	0	0	0	0	7.7	5.66667	29.3333	-6	0	2	0
								2013-05-27	0	0	0	0	0	7.7	5.66667	29.3333	-6	0	2	0
								2013-05-28	0	0	0	0	0	7.87	5.66667	29.3333	-6	0	2	0
								2013-05-29	1	0	1	0	1	7.786	5.66667	30.3333	-6	0	2	1
								2013-05-30	0	0	0	0	0	7.968	5.66667	30.3333	-6	0	2	0
								2013-05-31	0	0	0	0	0	7.896	5.66667	30.3333	-6	0	2	0
								2013-06-01	0	0	0	0	0	7.896	5.66667	30.3333	-6	0	2	0
								2013-06-02	0	0	0	0	0	7.896	5.66667	30.3333	-6	0	2	0
								2013-06-03	0	0	0	0	0	7.87	5.66667	30.3333	-6	0	2	0
								2013-06-04	0	0	0	0	0	7.8	5.66667	30.3333	-6	0	2	0
								2013-06-05	0	0	0	0	0	7.674	5.66667	30.3333	-6	0	2	0
								2013-06-06	0	0	0	0	0	7.78	5.66667	30.3333	-6	0	2	0
								2013-06-07	0	0	0	0	0	7.724	5.66667	30.3333	-6	0	2	0
								2013-06-08	0	0	0	0	0	7.724	5.66667	30.3333	-6	0	2	0
								2013-06-09	0	0	0	0	0	7.724	5.66667	30.3333	-6	0	2	0
								2013-06-10	0	0	0	0	0	7.862	5.66667	30.3333	-6	0	2	0
								2013-06-11	0	0	0	0	0	7.84	5.66667	30.3333	-6	0	2	0
								2013-06-12	0	0	0	0	0	7.794	5.66667	30.3333	-6	0	2	0
								2013-06-13	0	0	0	0	0	7.788	5.66667	30.3333	-6	0	2	0
								2013-06-14	0	0	0	0	0	7.694	5.66667	30.3333	-6	0	2	0
								2013-06-15	0	0	0	0	0	7.694	5.66667	30.3333	-6	0	2	0
								2013-06-16	0	0	0	0	0	7.694	5.66667	30.3333	-6	0	2	0
								2013-06-17	0	0	0	0	0	7.734	5.66667	30.3333	-6	0	2	0
								2013-06-18	0	0	0	0	0	7.75	5.66667	30.3333	-6	0	2	0
								2013-06-19	0	0	0	0	0	7.63	5.66667	30.3333	-6	0	2	0
								2013-06-20	0	0	0	0	0	7.29	5.66667	30.3333	-6	0	2	0
								2013-06-21	0	0	0	0	0	7.368	5.66667	30.3333	-6	0	2	0
								2013-06-22	0	0	0	0	0	7.368	5.66667	30.3333	-6	0	2	0
								2013-06-23	0	0	0	0	0	7.368	5.66667	30.3333	-6	0	2	0
								2013-06-24	0	0	0	0	0	7.092	5.66667	30.3333	-6	0	2	0
								2013-06-25	0	0	0	0	0	7.43	5.66667	30.3333	-6	0	2	0
								2013-06-26	0	0	0	0	0	7.538	5.66667	30.3333	-6	0	2	0
								2013-06-27	0	0	0	0	0	7.738	5.66667	30.3333	-6	0	2	0
								2013-06-28	0	0	0	0	0	7.792	5.66667	30.3333	-6	0	2	0
								2013-06-29	0	0	0	0	0	7.792	5.66667	30.3333	-6	0	2	0
								2013-06-30	0	0	0	0	0	7.792	5.66667	30.3333	-6	0	2	0
								2013-07-01	0	0	0	0	0	7.8	5.66667	30.3333	-6	0	2	0
								2013-07-02	0	0	0	0	0	7.75	5.66667	30.3333	-6	0	2	0
								2013-07-03	0	0	0	0	0	7.79	5.66667	30.3333	-6	0	2	0
								2013-07-04	0	0	0	0	0	7.79	5.66667	30.3333	-6	0	2	0
								2013-07-05	0	0	0	0	0	7.91	5.66667	30.3333	-6	0	2	0
								2013-07-06	0	0	0	0	0	7.91	5.66667	30.3333	-6	0	2	0
								2013-07-07	0	0	0	0	0	7.91	5.66667	30.3333	-6	0	2	0
								2013-07-08	0	0	0	0	0	7.81	5.66667	30.3333	-6	0	2	0
								2013-07-09	0	0	0	0	0	7.804	5.66667	30.3333	-6	0	2	0
								2013-07-10	0	0	0	0	0	7.82	5.66667	30.3333	-6	0	2	0
								2013-07-11	0	0	0	0	0	8.072	5.66667	30.3333	-6	0	2	0
								2013-07-12	0	0	0	0	0	7.958	5.66667	30.3333	-6	0	2	0
								2013-07-13	0	0	0	0	0	7.958	5.66667	30.3333	-6	0	2	0
								2013-07-14	0	0	0	0	0	7.958	5.66667	30.3333	-6	0	2	0
								2013-07-15	0	0	0	0	0	8.322	5.66667	30.3333	-6	0	2	0
								2013-07-16	0	0	0	0	0	8.516	5.66667	30.3333	-6	0	2	0
								2013-07-17	0	0	0	0	0	8.562	5.66667	30.3333	-6	0	2	0
								2013-07-18	0	0	0	0	0	8.484	5.66667	30.3333	-6	0	2	0
								2013-07-19	0	0	0	0	0	8.596	5.66667	30.3333	-6	0	2	0
								2013-07-20	1	1	0	1	0	8.596	6.66667	30.3333	-7	-1	1	1
								2013-07-21	0	0	0	0	0	8.596	6.66667	30.3333	-7	0	2	0
								2013-07-22	0	0	0	0	0	8.462	6.66667	30.3333	-7	0	2	0
								2013-07-23	0	0	0	0	0	8.624	6.66667	30.3333	-7	0	2	0
								2013-07-24	0	0	0	0	0	8.508	6.66667	30.3333	-7	0	2	0
								2013-07-25	0	0	0	0	0	8.676	6.66667	30.3333	-7	0	2	0
								2013-07-26	0	0	0	0	0	8.906	6.66667	30.3333	-7	0	2	0
								2013-07-27	0	0	0	0	0	8.906	6.66667	30.3333	-7	0	2	0
								2013-07-28	0	0	0	0	0	8.906	6.66667	30.3333	-7	0	2	0
								2013-07-29	0	0	0	0	0	8.928	6.66667	30.3333	-7	0	2	0
								2013-07-30	0	0	0	0	0	9.38	6.66667	30.3333	-7	0	2	0
								2013-07-31	0	0	0	0	0	9.066	6.66667	30.3333	-7	0	2	0
								2013-08-01	0	0	0	0	0	9.396	6.66667	30.3333	-7	0	2	0
								2013-08-02	0	0	0	0	0	9.324	6.66667	30.3333	-7	0	2	0
								2013-08-03	0	0	0	0	0	9.324	6.66667	30.3333	-7	0	2	0
								2013-08-04	0	0	0	0	0	9.324	6.66667	30.3333	-7	0	2	0
								2013-08-05	1	0	1	0	1	9.5	6.66667	31.3333	-7	0	2	1
								2013-08-06	0	0	0	0	0	9.588	6.66667	31.3333	-7	0	2	0
								2013-08-07	0	0	0	0	0	9.316	6.66667	31.3333	-7	0	2	0
								2013-08-08	0	0	0	0	0	9.262	6.66667	31.3333	-7	0	2	0
								2013-08-09	0	0	0	0	0	9.188	6.66667	31.3333	-7	0	2	0
								2013-08-10	0	0	0	0	0	9.188	6.66667	31.3333	-7	0	2	0
								2013-08-11	0	0	0	0	0	9.188	6.66667	31.3333	-7	0	2	0
								2013-08-12	0	0	0	0	0	9.45	6.66667	31.3333	-7	0	2	0
								2013-08-13	0	0	0	0	0	9.574	6.66667	31.3333	-7	0	2	0
								2013-08-14	1	1	0	1	0	9.2	7.66667	31.3333	-8	-1	1	1
								2013-08-15	0	0	0	0	0	9.35	7.66667	31.3333	-8	0	2	0
								2013-08-16	0	0	0	0	0	9.43	7.66667	31.3333	-8	0	2	0
								2013-08-17	0	0	0	0	0	9.43	7.66667	31.3333	-8	0	2	0
								2013-08-18	0	0	0	0	0	9.43	7.66667	31.3333	-8	0	2	0
								2013-08-19	0	0	0	0	0	9.506	7.66667	31.3333	-8	0	2	0
								2013-08-20	0	0	0	0	0	9.43	7.66667	31.3333	-8	0	2	0
								2013-08-21	0	0	0	0	0	9.214	7.66667	31.3333	-8	0	2	0
								2013-08-22	0	0	0	0	0	9.344	7.66667	31.3333	-8	0	2	0
								2013-08-23	0	0	0	0	0	9.22	7.66667	31.3333	-8	0	2	0
								2013-08-24	0	0	0	0	0	9.22	7.66667	31.3333	-8	0	2	0
								2013-08-25	0	0	0	0	0	9.22	7.66667	31.3333	-8	0	2	0
								2013-08-26	0	0	0	0	0	9.162	7.66667	31.3333	-8	0	2	0
								2013-08-27	0	0	0	0	0	9.216	7.66667	31.3333	-8	0	2	0
								2013-08-28	0	0	0	0	0	9.18	7.66667	31.3333	-8	0	2	0
								2013-08-29	0	0	0	0	0	9.292	7.66667	31.3333	-8	0	2	0
								2013-08-30	1	0	1	0	1	9.33	7.66667	32.3333	-8	0	2	1
								2013-08-31	0	0	0	0	0	9.33	7.66667	32.3333	-8	0	2	0
								2013-09-01	0	0	0	0	0	9.33	7.66667	32.3333	-8	0	2	0
								2013-09-02	0	0	0	0	0	9.33	7.66667	32.3333	-8	0	2	0
								2013-09-03	0	0	0	0	0	9.732	7.66667	32.3333	-8	0	2	0
								2013-09-04	0	0	0	0	0	9.828	7.66667	32.3333	-8	0	2	0
								2013-09-05	0	0	0	0	0	10.03	7.66667	32.3333	-8	0	2	0
								2013-09-06	0	0	0	0	0	10.02	7.66667	32.3333	-8	0	2	0
								2013-09-07	0	0	0	0	0	10.02	7.66667	32.3333	-8	0	2	0
								2013-09-08	0	0	0	0	0	10.02	7.66667	32.3333	-8	0	2	0
								2013-09-09	0	0	0	0	0	10.208	7.66667	32.3333	-8	0	2	0
								2013-09-10	0	0	0	0	0	10.368	7.66667	32.3333	-8	0	2	0
								2013-09-11	0	0	0	0	0	10.442	7.66667	32.3333	-8	0	2	0
								2013-09-12	0	0	0	0	0	10.574	7.66667	32.3333	-8	0	2	0
								2013-09-13	0	0	0	0	0	10.622	7.66667	32.3333	-8	0	2	0
								2013-09-14	0	0	0	0	0	10.622	7.66667	32.3333	-8	0	2	0
								2013-09-15	0	0	0	0	0	10.622	7.66667	32.3333	-8	0	2	0
								2013-09-16	1	0	1	0	1	10.95	7.66667	33.3333	-8	0	2	1
								2013-09-17	0	0	0	0	0	10.776	7.66667	33.3333	-8	0	2	0
								2013-09-18	0	0	0	0	0	10.64	7.66667	33.3333	-8	0	2	0
								2013-09-19	2	0	2	0	1	10.67	7.66667	34.3333	-8	0	2	2
								2013-09-20	0	0	0	0	0	10.43	7.66667	34.3333	-8	0	2	0
								2013-09-21	0	0	0	0	0	10.43	7.66667	34.3333	-8	0	2	0
								2013-09-22	0	0	0	0	0	10.43	7.66667	34.3333	-8	0	2	0
								2013-09-23	0	0	0	0	0	10.5	7.66667	34.3333	-8	0	2	0
								2013-09-24	0	0	0	0	0	10.426	7.66667	34.3333	-8	0	2	0
								2013-09-25	0	0	0	0	0	10.512	7.66667	34.3333	-8	0	2	0
								2013-09-26	0	0	0	0	0	10.556	7.66667	34.3333	-8	0	2	0
								2013-09-27	0	0	0	0	0	10.724	7.66667	34.3333	-8	0	2	0
								2013-09-28	0	0	0	0	0	10.724	7.66667	34.3333	-8	0	2	0
								2013-09-29	0	0	0	0	0	10.724	7.66667	34.3333	-8	0	2	0
								2013-09-30	0	0	0	0	0	10.508	7.66667	34.3333	-8	0	2	0
								2013-10-01	0	0	0	0	0	10.574	7.66667	34.3333	-8	0	2	0
								2013-10-02	0	0	0	0	0	10.774	7.66667	34.3333	-8	0	2	0
								2013-10-03	0	0	0	0	0	10.74	7.66667	34.3333	-8	0	2	0
								2013-10-04	0	0	0	0	0	10.868	7.66667	34.3333	-8	0	2	0
								2013-10-05	0	0	0	0	0	10.868	7.66667	34.3333	-8	0	2	0
								2013-10-06	0	0	0	0	0	10.868	7.66667	34.3333	-8	0	2	0
								2013-10-07	0	0	0	0	0	10.804	7.66667	34.3333	-8	0	2	0
								2013-10-08	0	0	0	0	0	10.732	7.66667	34.3333	-8	0	2	0
								2013-10-09	0	0	0	0	0	10.624	7.66667	34.3333	-8	0	2	0
								2013-10-10	0	0	0	0	0	10.736	7.66667	34.3333	-8	0	2	0
								2013-10-11	0	0	0	0	0	10.898	7.66667	34.3333	-8	0	2	0
								2013-10-12	0	0	0	0	0	10.898	7.66667	34.3333	-8	0	2	0
								2013-10-13	0	0	0	0	0	10.898	7.66667	34.3333	-8	0	2	0
								2013-10-14	0	0	0	0	0	10.9	7.66667	34.3333	-8	0	2	0
								2013-10-15	0	0	0	0	0	10.878	7.66667	34.3333	-8	0	2	0
								2013-10-16	0	0	0	0	0	10.992	7.66667	34.3333	-8	0	2	0
								2013-10-17	0	0	0	0	0	10.896	7.66667	34.3333	-8	0	2	0
								2013-10-18	0	0	0	0	0	11.132	7.66667	34.3333	-8	0	2	0
								2013-10-19	0	0	0	0	0	11.132	7.66667	34.3333	-8	0	2	0
								2013-10-20	0	0	0	0	0	11.132	7.66667	34.3333	-8	0	2	0
								2013-10-21	1	0	1	0	1	11.528	7.66667	35.3333	-8	0	2	1
								2013-10-22	0	0	0	0	0	11.4	7.66667	35.3333	-8	0	2	0
								2013-10-23	0	0	0	0	0	11.056	7.66667	35.3333	-8	0	2	0
								2013-10-24	0	0	0	0	0	10.98	7.66667	35.3333	-8	0	2	0
								2013-10-25	0	0	0	0	0	10.994	7.66667	35.3333	-8	0	2	0
								2013-10-26	0	0	0	0	0	10.994	7.66667	35.3333	-8	0	2	0
								2013-10-27	0	0	0	0	0	10.994	7.66667	35.3333	-8	0	2	0
								2013-10-28	0	0	0	0	0	11.2	7.66667	35.3333	-8	0	2	0
								2013-10-29	0	0	0	0	0	10.852	7.66667	35.3333	-8	0	2	0
								2013-10-30	0	0	0	0	0	10.97	7.66667	35.3333	-8	0	2	0
								2013-10-31	0	0	0	0	0	10.89	7.66667	35.3333	-8	0	2	0
								2013-11-01	0	0	0	0	0	10.9	7.66667	35.3333	-8	0	2	0
								2013-11-02	0	0	0	0	0	10.9	7.66667	35.3333	-8	0	2	0
								2013-11-03	0	0	0	0	0	10.9	7.66667	35.3333	-8	0	2	0
								2013-11-04	1	0	1	0	1	10.746	7.66667	36.3333	-8	0	2	1
								2013-11-05	0	0	0	0	0	10.584	7.66667	36.3333	-8	0	2	0
								2013-11-06	0	0	0	0	0	10.69	7.66667	36.3333	-8	0	2	0
								2013-11-07	1	0	1	0	1	10.362	7.66667	37.3333	-8	0	2	1
								2013-11-08	0	0	0	0	0	10.42	7.66667	37.3333	-8	0	2	0
								2013-11-09	0	0	0	0	0	10.42	7.66667	37.3333	-8	0	2	0
								2013-11-10	0	0	0	0	0	10.42	7.66667	37.3333	-8	0	2	0
								2013-11-11	0	0	0	0	0	10.6	7.66667	37.3333	-8	0	2	0
								2013-11-12	0	0	0	0	0	10.508	7.66667	37.3333	-8	0	2	0
								2013-11-13	0	0	0	0	0	10.368	7.66667	37.3333	-8	0	2	0
								2013-11-14	0	0	0	0	0	10.676	7.66667	37.3333	-8	0	2	0
								2013-11-15	0	0	0	0	0	11.12	7.66667	37.3333	-8	0	2	0
								2013-11-16	0	0	0	0	0	11.12	7.66667	37.3333	-8	0	2	0
								2013-11-17	0	0	0	0	0	11.12	7.66667	37.3333	-8	0	2	0
								2013-11-18	1	0	1	0	1	11.14	7.66667	38.3333	-8	0	2	1
								2013-11-19	0	0	0	0	0	10.868	7.66667	38.3333	-8	0	2	0
								2013-11-20	0	0	0	0	0	10.79	7.66667	38.3333	-8	0	2	0
								2013-11-21	0	0	0	0	0	10.994	7.66667	38.3333	-8	0	2	0
								2013-11-22	0	0	0	0	0	11.082	7.66667	38.3333	-8	0	2	0
								2013-11-23	0	0	0	0	0	11.082	7.66667	38.3333	-8	0	2	0
								2013-11-24	0	0	0	0	0	11.082	7.66667	38.3333	-8	0	2	0
								2013-11-25	0	0	0	0	0	11.226	7.66667	38.3333	-8	0	2	0
								2013-11-26	1	0	1	0	1	11.316	7.66667	39.3333	-8	0	2	1
								2013-11-27	0	0	0	0	0	11.56	7.66667	39.3333	-8	0	2	0
								2013-11-28	1	1	0	1	0	11.56	8.66667	39.3333	-9	-1	1	1
								2013-11-29	0	0	0	0	0	11.61	8.66667	39.3333	-9	0	2	0
								2013-11-30	0	0	0	0	0	11.61	8.66667	39.3333	-9	0	2	0
								2013-12-01	0	0	0	0	0	11.61	8.66667	39.3333	-9	0	2	0
								2013-12-02	0	0	0	0	0	11.6	8.66667	39.3333	-9	0	2	0
								2013-12-03	0	0	0	0	0	11.428	8.66667	39.3333	-9	0	2	0
								2013-12-04	0	0	0	0	0	11.44	8.66667	39.3333	-9	0	2	0
								2013-12-05	0	0	0	0	0	11.556	8.66667	39.3333	-9	0	2	0
								2013-12-06	0	0	0	0	0	12.02	8.66667	39.3333	-9	0	2	0
								2013-12-07	0	0	0	0	0	12.02	8.66667	39.3333	-9	0	2	0
								2013-12-08	0	0	0	0	0	12.02	8.66667	39.3333	-9	0	2	0
								2013-12-09	0	0	0	0	0	12.01	8.66667	39.3333	-9	0	2	0
								2013-12-10	1	0	1	0	1	12.09	8.66667	40.3333	-9	0	2	1
								2013-12-11	0	0	0	0	0	12.05	8.66667	40.3333	-9	0	2	0
								2013-12-12	0	0	0	0	0	11.988	8.66667	40.3333	-9	0	2	0
								2013-12-13	0	0	0	0	0	11.95	8.66667	40.3333	-9	0	2	0
								2013-12-14	0	0	0	0	0	11.95	8.66667	40.3333	-9	0	2	0
								2013-12-15	0	0	0	0	0	11.95	8.66667	40.3333	-9	0	2	0
								2013-12-16	0	0	0	0	0	12.324	8.66667	40.3333	-9	0	2	0
								2013-12-17	0	0	0	0	0	12.03	8.66667	40.3333	-9	0	2	0
								2013-12-18	0	0	0	0	0	12.24	8.66667	40.3333	-9	0	2	0
								2013-12-19	0	0	0	0	0	12.04	8.66667	40.3333	-9	0	2	0
								2013-12-20	0	0	0	0	0	12.04	8.66667	40.3333	-9	0	2	0
								2013-12-21	0	0	0	0	0	12.04	8.66667	40.3333	-9	0	2	0
								2013-12-22	0	0	0	0	0	12.04	8.66667	40.3333	-9	0	2	0
								2013-12-23	0	0	0	0	0	12.118	8.66667	40.3333	-9	0	2	0
								2013-12-24	1	0	1	0	1	12.194	8.66667	41.3333	-9	0	2	1
								2013-12-25	0	0	0	0	0	12.194	8.66667	41.3333	-9	0	2	0
								2013-12-26	1	0	1	0	1	12.212	8.66667	42.3333	-9	0	2	1
								2013-12-27	1	0	1	0	1	12.538	8.66667	43.3333	-9	0	2	1
								2013-12-28	0	0	0	0	0	12.538	8.66667	43.3333	-9	0	2	0
								2013-12-29	0	0	0	0	0	12.538	8.66667	43.3333	-9	0	2	0
								2013-12-30	0	0	0	0	0	12.87	8.66667	43.3333	-9	0	2	0
								2013-12-31	0	0	0	0	0	12.884	8.66667	43.3333	-9	0	2	0
								2014-01-01	1	0	1	0	1	12.884	8.66667	44.3333	-9	0	2	1
								2014-01-02	1	0	1	0	1	12.916	8.66667	45.3333	-9	0	2	1
								2014-01-03	1	0	1	0	1	12.792	8.66667	46.3333	-9	0	2	1
								2014-01-04	0	0	0	0	0	12.792	8.66667	46.3333	-9	0	2	0
								2014-01-05	0	0	0	0	0	12.792	8.66667	46.3333	-9	0	2	0
								2014-01-06	0	0	0	0	0	12.74	8.66667	46.3333	-9	0	2	0
								2014-01-07	0	0	0	0	0	12.782	8.66667	46.3333	-9	0	2	0
								2014-01-08	2	0	2	0	1	12.948	8.66667	47.3333	-9	0	2	2
								2014-01-09	0	0	0	0	0	12.672	8.66667	47.3333	-9	0	2	0
								2014-01-10	0	0	0	0	0	12.948	8.66667	47.3333	-9	0	2	0
								2014-01-11	0	0	0	0	0	12.948	8.66667	47.3333	-9	0	2	0
								2014-01-12	0	0	0	0	0	12.948	8.66667	47.3333	-9	0	2	0
								2014-01-13	1	0	1	0	1	12.726	8.66667	48.3333	-9	0	2	1
								2014-01-14	0	0	0	0	0	12.904	8.66667	48.3333	-9	0	2	0
								2014-01-15	1	0	1	0	1	13.17	8.66667	49.3333	-9	0	2	1
								2014-01-16	2	0	2	0	1	13.196	8.66667	50.3333	-9	0	2	2
								2014-01-17	2	0	2	0	1	13.686	8.66667	51.3333	-9	0	2	2
								2014-01-18	0	0	0	0	0	13.686	8.66667	51.3333	-9	0	2	0
								2014-01-19	0	0	0	0	0	13.686	8.66667	51.3333	-9	0	2	0
								2014-01-20	3	0	3	0	1	13.686	8.66667	52.3333	-9	0	2	3
								2014-01-21	2	0	2	0	1	13.42	8.66667	53.3333	-9	0	2	2
								2014-01-22	0	0	0	0	0	13.736	8.66667	53.3333	-9	0	2	0
								2014-01-23	1	0	1	0	1	13.258	8.66667	54.3333	-9	0	2	1
								2014-01-24	0	0	0	0	0	12.52	8.66667	54.3333	-9	0	2	0
								2014-01-25	0	0	0	0	0	12.52	8.66667	54.3333	-9	0	2	0
								2014-01-26	0	0	0	0	0	12.52	8.66667	54.3333	-9	0	2	0
								2014-01-27	0	0	0	0	0	12.432	8.66667	54.3333	-9	0	2	0
								2014-01-28	2	0	2	0	1	12.982	8.66667	55.3333	-9	0	2	2
								2014-01-29	0	0	0	0	0	13.36	8.66667	55.3333	-9	0	2	0
								2014-01-30	0	0	0	0	0	13.83	8.66667	55.3333	-9	0	2	0
								2014-01-31	0	0	0	0	0	13.83	8.66667	55.3333	-9	0	2	0
								2014-02-01	0	0	0	0	0	13.83	8.66667	55.3333	-9	0	2	0
								2014-02-02	0	0	0	0	0	13.83	8.66667	55.3333	-9	0	2	0
								2014-02-03	0	0	0	0	0	13.458	8.66667	55.3333	-9	0	2	0
								2014-02-04	1	0	1	0	1	13.386	8.66667	56.3333	-9	0	2	1
								2014-02-05	0	0	0	0	0	13.222	8.66667	56.3333	-9	0	2	0
								2014-02-06	0	0	0	0	0	13.266	8.66667	56.3333	-9	0	2	0
								2014-02-07	0	0	0	0	0	13.65	8.66667	56.3333	-9	0	2	0
								2014-02-08	0	0	0	0	0	13.65	8.66667	56.3333	-9	0	2	0
								2014-02-09	0	0	0	0	0	13.65	8.66667	56.3333	-9	0	2	0
								2014-02-10	0	0	0	0	0	13.634	8.66667	56.3333	-9	0	2	0
								2014-02-11	0	0	0	0	0	13.79	8.66667	56.3333	-9	0	2	0
								2014-02-12	0	0	0	0	0	13.85	8.66667	56.3333	-9	0	2	0
								2014-02-13	0	0	0	0	0	14.056	8.66667	56.3333	-9	0	2	0
								2014-02-14	0	0	0	0	0	14.354	8.66667	56.3333	-9	0	2	0
								2014-02-15	0	0	0	0	0	14.354	8.66667	56.3333	-9	0	2	0
								2014-02-16	0	0	0	0	0	14.354	8.66667	56.3333	-9	0	2	0
								2014-02-17	0	0	0	0	0	14.354	8.66667	56.3333	-9	0	2	0
								2014-02-18	0	0	0	0	0	15.08	8.66667	56.3333	-9	0	2	0
								2014-02-19	0	0	0	0	0	15.04	8.66667	56.3333	-9	0	2	0
								2014-02-20	0	0	0	0	0	14.72	8.66667	56.3333	-9	0	2	0
								2014-02-21	0	0	0	0	0	14.96	8.66667	56.3333	-9	0	2	0
								2014-02-22	0	0	0	0	0	14.96	8.66667	56.3333	-9	0	2	0
								2014-02-23	0	0	0	0	0	14.96	8.66667	56.3333	-9	0	2	0
								2014-02-24	0	0	0	0	0	15.09	8.66667	56.3333	-9	0	2	0
								2014-02-25	0	0	0	0	0	15.026	8.66667	56.3333	-9	0	2	0
								2014-02-26	0	0	0	0	0	15.02	8.66667	56.3333	-9	0	2	0
								2014-02-27	2	0	2	0	1	15.87	8.66667	57.3333	-9	0	2	2
								2014-02-28	0	0	0	0	0	16.02	8.66667	57.3333	-9	0	2	0
								2014-03-01	0	0	0	0	0	16.02	8.66667	57.3333	-9	0	2	0
								2014-03-02	0	0	0	0	0	16.02	8.66667	57.3333	-9	0	2	0
								2014-03-03	0	0	0	0	0	15.554	8.66667	57.3333	-9	0	2	0
								2014-03-04	0	0	0	0	0	15.966	8.66667	57.3333	-9	0	2	0
								2014-03-05	0	0	0	0	0	16.134	8.66667	57.3333	-9	0	2	0
								2014-03-06	0	0	0	0	0	16.624	8.66667	57.3333	-9	0	2	0
								2014-03-07	0	0	0	0	0	16.246	8.66667	57.3333	-9	0	2	0
								2014-03-08	0	0	0	0	0	16.246	8.66667	57.3333	-9	0	2	0
								2014-03-09	0	0	0	0	0	16.246	8.66667	57.3333	-9	0	2	0
								2014-03-10	0	0	0	0	0	15.994	8.66667	57.3333	-9	0	2	0
								2014-03-11	0	0	0	0	0	15.808	8.66667	57.3333	-9	0	2	0
								2014-03-12	0	0	0	0	0	15.628	8.66667	57.3333	-9	0	2	0
								2014-03-13	0	0	0	0	0	14.854	8.66667	57.3333	-9	0	2	0
								2014-03-14	0	0	0	0	0	14.43	8.66667	57.3333	-9	0	2	0
								2014-03-15	0	0	0	0	0	14.43	8.66667	57.3333	-9	0	2	0
								2014-03-16	0	0	0	0	0	14.43	8.66667	57.3333	-9	0	2	0
								2014-03-17	0	0	0	0	0	14.186	8.66667	57.3333	-9	0	2	0
								2014-03-18	0	0	0	0	0	15.07	8.66667	57.3333	-9	0	2	0
								2014-03-19	0	0	0	0	0	14.406	8.66667	57.3333	-9	0	2	0
								2014-03-20	1	0	1	0	1	14.48	8.66667	58.3333	-9	0	2	1
								2014-03-21	0	0	0	0	0	14.928	8.66667	58.3333	-9	0	2	0
								2014-03-22	0	0	0	0	0	14.928	8.66667	58.3333	-9	0	2	0
								2014-03-23	0	0	0	0	0	14.928	8.66667	58.3333	-9	0	2	0
								2014-03-24	0	0	0	0	0	15.024	8.66667	58.3333	-9	0	2	0
								2014-03-25	0	0	0	0	0	14.506	8.66667	58.3333	-9	0	2	0
								2014-03-26	0	0	0	0	0	14.12	8.66667	58.3333	-9	0	2	0
								2014-03-27	0	0	0	0	0	13.42	8.66667	58.3333	-9	0	2	0
								2014-03-28	0	0	0	0	0	13.894	8.66667	58.3333	-9	0	2	0
								2014-03-29	0	0	0	0	0	13.894	8.66667	58.3333	-9	0	2	0
								2014-03-30	0	0	0	0	0	13.894	8.66667	58.3333	-9	0	2	0
								2014-03-31	2	0	2	0	1	13.82	8.66667	59.3333	-9	0	2	2
								2014-04-01	0	0	0	0	0	14.622	8.66667	59.3333	-9	0	2	0
								2014-04-02	0	0	0	0	0	14.554	8.66667	59.3333	-9	0	2	0
								2014-04-03	0	0	0	0	0	14.074	8.66667	59.3333	-9	0	2	0
								2014-04-04	0	0	0	0	0	13.25	8.66667	59.3333	-9	0	2	0
								2014-04-05	0	0	0	0	0	13.25	8.66667	59.3333	-9	0	2	0
								2014-04-06	1	0	1	0	1	13.25	8.66667	60.3333	-9	0	2	1
								2014-04-07	1	1	0	1	0	12.746	9.66667	60.3333	-10	-1	1	1
								2014-04-08	0	0	0	0	0	13.326	9.66667	60.3333	-10	0	2	0
								2014-04-09	0	0	0	0	0	13.816	9.66667	60.3333	-10	0	2	0
								2014-04-10	1	0	1	0	1	14.2	9.66667	61.3333	-10	0	2	1
								2014-04-11	0	0	0	0	0	13.46	9.66667	61.3333	-10	0	2	0
								2014-04-12	0	0	0	0	0	13.46	9.66667	61.3333	-10	0	2	0
								2014-04-13	0	0	0	0	0	13.46	9.66667	61.3333	-10	0	2	0
								2014-04-14	0	0	0	0	0	13.626	9.66667	61.3333	-10	0	2	0
								2014-04-15	0	0	0	0	0	13.272	9.66667	61.3333	-10	0	2	0
								2014-04-16	0	0	0	0	0	13.59	9.66667	61.3333	-10	0	2	0
								2014-04-17	0	0	0	0	0	13.64	9.66667	61.3333	-10	0	2	0
								2014-04-18	0	0	0	0	0	13.64	9.66667	61.3333	-10	0	2	0
								2014-04-19	0	0	0	0	0	13.64	9.66667	61.3333	-10	0	2	0
								2014-04-20	0	0	0	0	0	13.64	9.66667	61.3333	-10	0	2	0
								2014-04-21	0	0	0	0	0	13.676	9.66667	61.3333	-10	0	2	0
								2014-04-22	0	0	0	0	0	13.638	9.66667	61.3333	-10	0	2	0
								2014-04-23	0	0	0	0	0	13.456	9.66667	61.3333	-10	0	2	0
								2014-04-24	0	0	0	0	0	13.568	9.66667	61.3333	-10	0	2	0
								2014-04-25	0	0	0	0	0	13.14	9.66667	61.3333	-10	0	2	0
								2014-04-26	0	0	0	0	0	13.14	9.66667	61.3333	-10	0	2	0
								2014-04-27	0	0	0	0	0	13.14	9.66667	61.3333	-10	0	2	0
								2014-04-28	0	0	0	0	0	12.922	9.66667	61.3333	-10	0	2	0
								2014-04-29	0	0	0	0	0	13.264	9.66667	61.3333	-10	0	2	0
								2014-04-30	0	0	0	0	0	12.44	9.66667	61.3333	-10	0	2	0
								2014-05-01	0	0	0	0	0	12.668	9.66667	61.3333	-10	0	2	0
								2014-05-02	0	0	0	0	0	12.746	9.66667	61.3333	-10	0	2	0
								2014-05-03	0	0	0	0	0	12.746	9.66667	61.3333	-10	0	2	0
								2014-05-04	0	0	0	0	0	12.746	9.66667	61.3333	-10	0	2	0
								2014-05-05	0	0	0	0	0	12.6	9.66667	61.3333	-10	0	2	0
								2014-05-06	0	0	0	0	0	12.45	9.66667	61.3333	-10	0	2	0
								2014-05-07	0	0	0	0	0	12.04	9.66667	61.3333	-10	0	2	0
								2014-05-08	0	0	0	0	0	12.196	9.66667	61.3333	-10	0	2	0
								2014-05-09	0	0	0	0	0	12.342	9.66667	61.3333	-10	0	2	0
								2014-05-10	0	0	0	0	0	12.342	9.66667	61.3333	-10	0	2	0
								2014-05-11	0	0	0	0	0	12.342	9.66667	61.3333	-10	0	2	0
								2014-05-12	0	0	0	0	0	13.098	9.66667	61.3333	-10	0	2	0
								2014-05-13	0	0	0	0	0	13.1	9.66667	61.3333	-10	0	2	0
								2014-05-14	0	0	0	0	0	14.212	9.66667	61.3333	-10	0	2	0
								2014-05-15	2	0	2	0	1	13.936	9.66667	62.3333	-10	0	2	2
								2014-05-16	0	0	0	0	0	13.9	9.66667	62.3333	-10	0	2	0
								2014-05-17	0	0	0	0	0	13.9	9.66667	62.3333	-10	0	2	0
								2014-05-18	0	0	0	0	0	13.9	9.66667	62.3333	-10	0	2	0
								2014-05-19	0	0	0	0	0	13.976	9.66667	62.3333	-10	0	2	0
								2014-05-20	0	0	0	0	0	14.44	9.66667	62.3333	-10	0	2	0
								2014-05-21	0	0	0	0	0	14.62	9.66667	62.3333	-10	0	2	0
								2014-05-22	0	0	0	0	0	14.67	9.66667	62.3333	-10	0	2	0
								2014-05-23	0	0	0	0	0	14.4	9.66667	62.3333	-10	0	2	0
								2014-05-24	0	0	0	0	0	14.4	9.66667	62.3333	-10	0	2	0
								2014-05-25	0	0	0	0	0	14.4	9.66667	62.3333	-10	0	2	0
								2014-05-26	0	0	0	0	0	14.4	9.66667	62.3333	-10	0	2	0
								2014-05-27	0	0	0	0	0	14.37	9.66667	62.3333	-10	0	2	0
								2014-05-28	0	0	0	0	0	14.6	9.66667	62.3333	-10	0	2	0
								2014-05-29	0	0	0	0	0	14.25	9.66667	62.3333	-10	0	2	0
								2014-05-30	0	0	0	0	0	14.12	9.66667	62.3333	-10	0	2	0
								2014-05-31	1	0	1	0	1	14.12	9.66667	63.3333	-10	0	2	1
								2014-06-01	0	0	0	0	0	14.12	9.66667	63.3333	-10	0	2	0
								2014-06-02	0	0	0	0	0	14.19	9.66667	63.3333	-10	0	2	0
								2014-06-03	0	0	0	0	0	14.4	9.66667	63.3333	-10	0	2	0
								2014-06-04	0	0	0	0	0	14.11	9.66667	63.3333	-10	0	2	0
								2014-06-05	0	0	0	0	0	14.2	9.66667	63.3333	-10	0	2	0
								2014-06-06	0	0	0	0	0	14.09	9.66667	63.3333	-10	0	2	0
								2014-06-07	0	0	0	0	0	14.09	9.66667	63.3333	-10	0	2	0
								2014-06-08	0	0	0	0	0	14.09	9.66667	63.3333	-10	0	2	0
								2014-06-09	0	0	0	0	0	14.39	9.66667	63.3333	-10	0	2	0
								2014-06-10	0	0	0	0	0	14.67	9.66667	63.3333	-10	0	2	0
								2014-06-11	0	0	0	0	0	14.83	9.66667	63.3333	-10	0	2	0
								2014-06-12	0	0	0	0	0	14.73	9.66667	63.3333	-10	0	2	0
								2014-06-13	0	0	0	0	0	14.92	9.66667	63.3333	-10	0	2	0
								2014-06-14	0	0	0	0	0	14.92	9.66667	63.3333	-10	0	2	0
								2014-06-15	0	0	0	0	0	14.92	9.66667	63.3333	-10	0	2	0
								2014-06-16	0	0	0	0	0	14.89	9.66667	63.3333	-10	0	2	0
								2014-06-17	0	0	0	0	0	14.9	9.66667	63.3333	-10	0	2	0
								2014-06-18	0	0	0	0	0	15.11	9.66667	63.3333	-10	0	2	0
								2014-06-19	0	0	0	0	0	14.91	9.66667	63.3333	-10	0	2	0
								2014-06-20	0	0	0	0	0	14.83	9.66667	63.3333	-10	0	2	0
								2014-06-21	0	0	0	0	0	14.83	9.66667	63.3333	-10	0	2	0
								2014-06-22	0	0	0	0	0	14.83	9.66667	63.3333	-10	0	2	0
								2014-06-23	0	0	0	0	0	14.74	9.66667	63.3333	-10	0	2	0
								2014-06-24	1	0	1	0	1	14.8	9.66667	64.3333	-10	0	2	1
								2014-06-25	0	0	0	0	0	14.94	9.66667	64.3333	-10	0	2	0
								2014-06-26	0	0	0	0	0	15.24	9.66667	64.3333	-10	0	2	0
								2014-06-27	0	0	0	0	0	15.26	9.66667	64.3333	-10	0	2	0
								2014-06-28	0	0	0	0	0	15.26	9.66667	64.3333	-10	0	2	0
								2014-06-29	0	0	0	0	0	15.26	9.66667	64.3333	-10	0	2	0
								2014-06-30	0	0	0	0	0	15.27	9.66667	64.3333	-10	0	2	0
								2014-07-01	0	0	0	0	0	15.44	9.66667	64.3333	-10	0	2	0
								2014-07-02	0	0	0	0	0	15.78	9.66667	64.3333	-10	0	2	0
								2014-07-03	0	0	0	0	0	16.12	9.66667	64.3333	-10	0	2	0
								2014-07-04	0	0	0	0	0	16.12	9.66667	64.3333	-10	0	2	0
								2014-07-05	0	0	0	0	0	16.12	9.66667	64.3333	-10	0	2	0
								2014-07-06	0	0	0	0	0	16.12	9.66667	64.3333	-10	0	2	0
								2014-07-07	0	0	0	0	0	16.09	9.66667	64.3333	-10	0	2	0
								2014-07-08	0	0	0	0	0	15.8	9.66667	64.3333	-10	0	2	0
								2014-07-09	0	0	0	0	0	15.75	9.66667	64.3333	-10	0	2	0
								2014-07-10	0	0	0	0	0	15.57	9.66667	64.3333	-10	0	2	0
								2014-07-11	0	0	0	0	0	15.74	9.66667	64.3333	-10	0	2	0
								2014-07-12	0	0	0	0	0	15.74	9.66667	64.3333	-10	0	2	0
								2014-07-13	0	0	0	0	0	15.74	9.66667	64.3333	-10	0	2	0
								2014-07-14	0	0	0	0	0	15.95	9.66667	64.3333	-10	0	2	0
								2014-07-15	0	0	0	0	0	15.89	9.66667	64.3333	-10	0	2	0
								2014-07-16	0	0	0	0	0	16.11	9.66667	64.3333	-10	0	2	0
								2014-07-17	0	0	0	0	0	15.67	9.66667	64.3333	-10	0	2	0
								2014-07-18	0	0	0	0	0	15.9	9.66667	64.3333	-10	0	2	0
								2014-07-19	0	0	0	0	0	15.9	9.66667	64.3333	-10	0	2	0
								2014-07-20	0	0	0	0	0	15.9	9.66667	64.3333	-10	0	2	0
								2014-07-21	0	0	0	0	0	15.78	9.66667	64.3333	-10	0	2	0
								2014-07-22	0	0	0	0	0	16.05	9.66667	64.3333	-10	0	2	0
								2014-07-23	0	0	0	0	0	15.96	9.66667	64.3333	-10	0	2	0
								2014-07-24	0	0	0	0	0	16.08	9.66667	64.3333	-10	0	2	0
								2014-07-25	0	0	0	0	0	16.1	9.66667	64.3333	-10	0	2	0
								2014-07-26	0	0	0	0	0	16.1	9.66667	64.3333	-10	0	2	0
								2014-07-27	0	0	0	0	0	16.1	9.66667	64.3333	-10	0	2	0
								2014-07-28	0	0	0	0	0	16.78	9.66667	64.3333	-10	0	2	0
								2014-07-29	0	0	0	0	0	16.83	9.66667	64.3333	-10	0	2	0
								2014-07-30	0	0	0	0	0	16.57	9.66667	64.3333	-10	0	2	0
								2014-07-31	0	0	0	0	0	16.23	9.66667	64.3333	-10	0	2	0
								2014-08-01	0	0	0	0	0	16.52	9.66667	64.3333	-10	0	2	0
								2014-08-02	0	0	0	0	0	16.52	9.66667	64.3333	-10	0	2	0
								2014-08-03	0	0	0	0	0	16.52	9.66667	64.3333	-10	0	2	0
								2014-08-04	0	0	0	0	0	16.8	9.66667	64.3333	-10	0	2	0
								2014-08-05	0	0	0	0	0	17.01	9.66667	64.3333	-10	0	2	0
								2014-08-06	0	0	0	0	0	16.9	9.66667	64.3333	-10	0	2	0
								2014-08-07	0	0	0	0	0	16.42	9.66667	64.3333	-10	0	2	0
								2014-08-08	0	0	0	0	0	16.86	9.66667	64.3333	-10	0	2	0
								2014-08-09	0	0	0	0	0	16.86	9.66667	64.3333	-10	0	2	0
								2014-08-10	0	0	0	0	0	16.86	9.66667	64.3333	-10	0	2	0
								2014-08-11	0	0	0	0	0	17.09	9.66667	64.3333	-10	0	2	0
								2014-08-12	0	0	0	0	0	17.27	9.66667	64.3333	-10	0	2	0
								2014-08-13	2	1	1	0.5	0.5	17.57	10.1667	64.8333	-11	-1	1	1
								2014-08-14	0	0	0	0	0	16.91	10.1667	64.8333	-11	0	2	0
								2014-08-15	0	0	0	0	0	16.82	10.1667	64.8333	-11	0	2	0
								2014-08-16	0	0	0	0	0	16.82	10.1667	64.8333	-11	0	2	0
								2014-08-17	0	0	0	0	0	16.82	10.1667	64.8333	-11	0	2	0
								2014-08-18	0	0	0	0	0	16.72	10.1667	64.8333	-11	0	2	0
								2014-08-19	0	0	0	0	0	16.78	10.1667	64.8333	-11	0	2	0
								2014-08-20	0	0	0	0	0	17.05	10.1667	64.8333	-11	0	2	0
								2014-08-21	0	0	0	0	0	16.77	10.1667	64.8333	-11	0	2	0
								2014-08-22	0	0	0	0	0	16.74	10.1667	64.8333	-11	0	2	0
								2014-08-23	0	0	0	0	0	16.74	10.1667	64.8333	-11	0	2	0
								2014-08-24	0	0	0	0	0	16.74	10.1667	64.8333	-11	0	2	0
								2014-08-25	0	0	0	0	0	16.73	10.1667	64.8333	-11	0	2	0
								2014-08-26	0	0	0	0	0	16.74	10.1667	64.8333	-11	0	2	0
								2014-08-27	2	0	2	0	1	16.54	10.1667	65.8333	-11	0	2	2
								2014-08-28	0	0	0	0	0	16.32	10.1667	65.8333	-11	0	2	0
								2014-08-29	1	0	1	0	1	16.22	10.1667	66.8333	-11	0	2	1
								2014-08-30	0	0	0	0	0	16.22	10.1667	66.8333	-11	0	2	0
								2014-08-31	0	0	0	0	0	16.22	10.1667	66.8333	-11	0	2	0
								2014-09-01	0	0	0	0	0	16.22	10.1667	66.8333	-11	0	2	0
								2014-09-02	0	0	0	0	0	16.25	10.1667	66.8333	-11	0	2	0
								2014-09-03	1	0	1	0	1	16.61	10.1667	67.8333	-11	0	2	1
								2014-09-04	0	0	0	0	0	16.67	10.1667	67.8333	-11	0	2	0
								2014-09-05	0	0	0	0	0	16.63	10.1667	67.8333	-11	0	2	0
								2014-09-06	0	0	0	0	0	16.63	10.1667	67.8333	-11	0	2	0
								2014-09-07	0	0	0	0	0	16.63	10.1667	67.8333	-11	0	2	0
								2014-09-08	0	0	0	0	0	16.12	10.1667	67.8333	-11	0	2	0
								2014-09-09	0	0	0	0	0	15.99	10.1667	67.8333	-11	0	2	0
								2014-09-10	0	0	0	0	0	15.7	10.1667	67.8333	-11	0	2	0
								2014-09-11	0	0	0	0	0	15.62	10.1667	67.8333	-11	0	2	0
								2014-09-12	1	0	1	0	1	15.69	10.1667	68.8333	-11	0	2	1
								2014-09-13	1	0	1	0	1	15.69	10.1667	69.8333	-11	0	2	1
								2014-09-14	0	0	0	0	0	15.69	10.1667	69.8333	-11	0	2	0
								2014-09-15	0	0	0	0	0	15.71	10.1667	69.8333	-11	0	2	0
								2014-09-16	0	0	0	0	0	15.72	10.1667	69.8333	-11	0	2	0
								2014-09-17	0	0	0	0	0	15.81	10.1667	69.8333	-11	0	2	0
								2014-09-18	1	0	1	0	1	15.91	10.1667	70.8333	-11	0	2	1
								2014-09-19	0	0	0	0	0	16.02	10.1667	70.8333	-11	0	2	0
								2014-09-20	0	0	0	0	0	16.02	10.1667	70.8333	-11	0	2	0
								2014-09-21	1	1	0	1	0	16.02	11.1667	70.8333	-12	-1	1	1
								2014-09-22	0	0	0	0	0	15.4	11.1667	70.8333	-12	0	2	0
								2014-09-23	0	0	0	0	0	15.2	11.1667	70.8333	-12	0	2	0
								2014-09-24	0	0	0	0	0	15.33	11.1667	70.8333	-12	0	2	0
								2014-09-25	0	0	0	0	0	15.01	11.1667	70.8333	-12	0	2	0
								2014-09-26	0	0	0	0	0	15.11	11.1667	70.8333	-12	0	2	0
								2014-09-27	0	0	0	0	0	15.11	11.1667	70.8333	-12	0	2	0
								2014-09-28	0	0	0	0	0	15.11	11.1667	70.8333	-12	0	2	0
								2014-09-29	0	0	0	0	0	14.76	11.1667	70.8333	-12	0	2	0
								2014-09-30	0	0	0	0	0	14.82	11.1667	70.8333	-12	0	2	0
								2014-10-01	0	0	0	0	0	14.47	11.1667	70.8333	-12	0	2	0
								2014-10-02	0	0	0	0	0	14.42	11.1667	70.8333	-12	0	2	0
								2014-10-03	0	0	0	0	0	14.92	11.1667	70.8333	-12	0	2	0
								2014-10-04	0	0	0	0	0	14.92	11.1667	70.8333	-12	0	2	0
								2014-10-05	0	0	0	0	0	14.92	11.1667	70.8333	-12	0	2	0
								2014-10-06	0	0	0	0	0	15.41	11.1667	70.8333	-12	0	2	0
								2014-10-07	0	0	0	0	0	15.23	11.1667	70.8333	-12	0	2	0
								2014-10-08	0	0	0	0	0	15.43	11.1667	70.8333	-12	0	2	0
								2014-10-09	0	0	0	0	0	14.96	11.1667	70.8333	-12	0	2	0
								2014-10-10	0	0	0	0	0	14.66	11.1667	70.8333	-12	0	2	0
								2014-10-11	0	0	0	0	0	14.66	11.1667	70.8333	-12	0	2	0
								2014-10-12	0	0	0	0	0	14.66	11.1667	70.8333	-12	0	2	0
								2014-10-13	0	0	0	0	0	14.75	11.1667	70.8333	-12	0	2	0
								2014-10-14	0	0	0	0	0	14.6	11.1667	70.8333	-12	0	2	0
								2014-10-15	0	0	0	0	0	14.65	11.1667	70.8333	-12	0	2	0
								2014-10-16	0	0	0	0	0	14.51	11.1667	70.8333	-12	0	2	0
								2014-10-17	0	0	0	0	0	14.62	11.1667	70.8333	-12	0	2	0
								2014-10-18	0	0	0	0	0	14.62	11.1667	70.8333	-12	0	2	0
								2014-10-19	0	0	0	0	0	14.62	11.1667	70.8333	-12	0	2	0
								2014-10-20	0	0	0	0	0	14.73	11.1667	70.8333	-12	0	2	0
								2014-10-21	0	0	0	0	0	15.11	11.1667	70.8333	-12	0	2	0
								2014-10-22	0	0	0	0	0	15.17	11.1667	70.8333	-12	0	2	0
								2014-10-23	0	0	0	0	0	15.49	11.1667	70.8333	-12	0	2	0
								2014-10-24	0	0	0	0	0	15.4	11.1667	70.8333	-12	0	2	0
								2014-10-25	0	0	0	0	0	15.4	11.1667	70.8333	-12	0	2	0
								2014-10-26	0	0	0	0	0	15.4	11.1667	70.8333	-12	0	2	0
								2014-10-27	0	0	0	0	0	15.18	11.1667	70.8333	-12	0	2	0
								2014-10-28	1	0	1	0	1	15.66	11.1667	71.8333	-12	0	2	1
								2014-10-29	1	0	1	0	1	15.65	11.1667	72.8333	-12	0	2	1
								2014-10-30	0	0	0	0	0	15.84	11.1667	72.8333	-12	0	2	0
								2014-10-31	1	0	1	0	1	16.05	11.1667	73.8333	-12	0	2	1
								2014-11-01	0	0	0	0	0	16.05	11.1667	73.8333	-12	0	2	0
								2014-11-02	0	0	0	0	0	16.05	11.1667	73.8333	-12	0	2	0
								2014-11-03	0	0	0	0	0	15.82	11.1667	73.8333	-12	0	2	0
								2014-11-04	0	0	0	0	0	15.83	11.1667	73.8333	-12	0	2	0
								2014-11-05	0	0	0	0	0	16.01	11.1667	73.8333	-12	0	2	0
								2014-11-06	0	0	0	0	0	16.03	11.1667	73.8333	-12	0	2	0
								2014-11-07	0	0	0	0	0	15.81	11.1667	73.8333	-12	0	2	0
								2014-11-08	0	0	0	0	0	15.81	11.1667	73.8333	-12	0	2	0
								2014-11-09	0	0	0	0	0	15.81	11.1667	73.8333	-12	0	2	0
								2014-11-10	0	0	0	0	0	16.2	11.1667	73.8333	-12	0	2	0
								2014-11-11	1	0	1	0	1	16.45	11.1667	74.8333	-12	0	2	1
								2014-11-12	1	0	1	0	1	16.14	11.1667	75.8333	-12	0	2	1
								2014-11-13	0	0	0	0	0	16.63	11.1667	75.8333	-12	0	2	0
								2014-11-14	0	0	0	0	0	17.32	11.1667	75.8333	-12	0	2	0
								2014-11-15	1	0	1	0	1	17.32	11.1667	76.8333	-12	0	2	1
								2014-11-16	0	0	0	0	0	17.32	11.1667	76.8333	-12	0	2	0
								2014-11-17	0	0	0	0	0	16.72	11.1667	76.8333	-12	0	2	0
								2014-11-18	1	0	1	0	1	16.26	11.1667	77.8333	-12	0	2	1
								2014-11-19	0	0	0	0	0	15.98	11.1667	77.8333	-12	0	2	0
								2014-11-20	0	0	0	0	0	16.13	11.1667	77.8333	-12	0	2	0
								2014-11-21	0	0	0	0	0	16.35	11.1667	77.8333	-12	0	2	0
								2014-11-22	0	0	0	0	0	16.35	11.1667	77.8333	-12	0	2	0
								2014-11-23	0	0	0	0	0	16.35	11.1667	77.8333	-12	0	2	0
								2014-11-24	1	0	1	0	1	16.15	11.1667	78.8333	-12	0	2	1
								2014-11-25	2	1	1	0.5	0.5	16.06	11.6667	79.3333	-13	-1	1	1
								2014-11-26	0	0	0	0	0	16.25	11.6667	79.3333	-13	0	2	0
								2014-11-27	0	0	0	0	0	16.25	11.6667	79.3333	-13	0	2	0
								2014-11-28	0	0	0	0	0	15.99	11.6667	79.3333	-13	0	2	0
								2014-11-29	0	0	0	0	0	15.99	11.6667	79.3333	-13	0	2	0
								2014-11-30	0	0	0	0	0	15.99	11.6667	79.3333	-13	0	2	0
								2014-12-01	0	0	0	0	0	15.38	11.6667	79.3333	-13	0	2	0
								2014-12-02	0	0	0	0	0	15.57	11.6667	79.3333	-13	0	2	0
								2014-12-03	0	0	0	0	0	15.31	11.6667	79.3333	-13	0	2	0
								2014-12-04	0	0	0	0	0	15.22	11.6667	79.3333	-13	0	2	0
								2014-12-05	0	0	0	0	0	15.41	11.6667	79.3333	-13	0	2	0
								2014-12-06	0	0	0	0	0	15.41	11.6667	79.3333	-13	0	2	0
								2014-12-07	0	0	0	0	0	15.41	11.6667	79.3333	-13	0	2	0
								2014-12-08	0	0	0	0	0	15.05	11.6667	79.3333	-13	0	2	0
								2014-12-09	0	0	0	0	0	14.82	11.6667	79.3333	-13	0	2	0
								2014-12-10	1	0	1	0	1	14.62	11.6667	80.3333	-13	0	2	1
								2014-12-11	1	1	0	1	0	14.62	12.6667	80.3333	-14	-1	1	1
								2014-12-12	1	0	1	0	1	14.44	12.6667	81.3333	-14	0	2	1
								2014-12-13	0	0	0	0	0	14.44	12.6667	81.3333	-14	0	2	0
								2014-12-14	0	0	0	0	0	14.44	12.6667	81.3333	-14	0	2	0
								2014-12-15	0	0	0	0	0	14.13	12.6667	81.3333	-14	0	2	0
								2014-12-16	1	0	1	0	1	13.89	12.6667	82.3333	-14	0	2	1
								2014-12-17	0	0	0	0	0	13.89	12.6667	82.3333	-14	0	2	0
								2014-12-18	0	0	0	0	0	14.52	12.6667	82.3333	-14	0	2	0
								2014-12-19	0	0	0	0	0	15.05	12.6667	82.3333	-14	0	2	0
								2014-12-20	0	0	0	0	0	15.05	12.6667	82.3333	-14	0	2	0
								2014-12-21	0	0	0	0	0	15.05	12.6667	82.3333	-14	0	2	0
								2014-12-22	1	0	1	0	1	14.7	12.6667	83.3333	-14	0	2	1
								2014-12-23	1	0	1	0	1	14.6	12.6667	84.3333	-14	0	2	1
								2014-12-24	0	0	0	0	0	14.51	12.6667	84.3333	-14	0	2	0
								2014-12-25	0	0	0	0	0	14.51	12.6667	84.3333	-14	0	2	0
								2014-12-26	0	0	0	0	0	14.89	12.6667	84.3333	-14	0	2	0
								2014-12-27	0	0	0	0	0	14.89	12.6667	84.3333	-14	0	2	0
								2014-12-28	0	0	0	0	0	14.89	12.6667	84.3333	-14	0	2	0
								2014-12-29	1	0	1	0	1	14.55	12.6667	85.3333	-14	0	2	1
								2014-12-30	0	0	0	0	0	14.48	12.6667	85.3333	-14	0	2	0
								2014-12-31	0	0	0	0	0	14.51	12.6667	85.3333	-14	0	2	0
								2015-01-01	0	0	0	0	0	14.51	12.6667	85.3333	-14	0	2	0
								2015-01-02	1	0	1	0	1	14.38	12.6667	86.3333	-14	0	2	1
								2015-01-03	3	1	2	0.333333	0.666667	14.38	13	87	-14	0	2	2
								2015-01-04	0	0	0	0	0	14.38	13	87	-14	0	2	0
								2015-01-05	0	0	0	0	0	14.6	13	87	-14	0	2	0
								2015-01-06	0	0	0	0	0	15.29	13	87	-14	0	2	0
								2015-01-07	3	0	3	0	1	16.23	13	88	-14	0	2	3
								2015-01-08	1	0	1	0	1	16.6	13	89	-14	0	2	1
								2015-01-09	1	0	1	0	1	16.51	13	90	-14	0	2	1
								2015-01-10	0	0	0	0	0	16.51	13	90	-14	0	2	0
								2015-01-11	0	0	0	0	0	16.51	13	90	-14	0	2	0
								2015-01-12	1	0	1	0	1	16.2	13	91	-14	0	2	1
								2015-01-13	0	0	0	0	0	16.44	13	91	-14	0	2	0
								2015-01-14	1	0	1	0	1	16.17	13	92	-14	0	2	1
								2015-01-15	0	0	0	0	0	16.1	13	92	-14	0	2	0
								2015-01-16	0	0	0	0	0	15.8	13	92	-14	0	2	0
								2015-01-17	0	0	0	0	0	15.8	13	92	-14	0	2	0
								2015-01-18	0	0	0	0	0	15.8	13	92	-14	0	2	0
								2015-01-19	0	0	0	0	0	15.8	13	92	-14	0	2	0
								2015-01-20	0	0	0	0	0	16.06	13	92	-14	0	2	0
								2015-01-21	0	0	0	0	0	16.6	13	92	-14	0	2	0
								2015-01-22	1	0	1	0	1	17.1	13	93	-14	0	2	1
								2015-01-23	0	0	0	0	0	17.09	13	93	-14	0	2	0
								2015-01-24	0	0	0	0	0	17.09	13	93	-14	0	2	0
								2015-01-25	0	0	0	0	0	17.09	13	93	-14	0	2	0
								2015-01-26	0	0	0	0	0	17.68	13	93	-14	0	2	0
								2015-01-27	0	0	0	0	0	17.42	13	93	-14	0	2	0
								2015-01-28	0	0	0	0	0	17.43	13	93	-14	0	2	0
								2015-01-29	1	0	1	0	1	17.36	13	94	-14	0	2	1
								2015-01-30	0	0	0	0	0	16.82	13	94	-14	0	2	0
								2015-01-31	0	0	0	0	0	16.82	13	94	-14	0	2	0
								2015-02-01	0	0	0	0	0	16.82	13	94	-14	0	2	0
								2015-02-02	0	0	0	0	0	17.35	13	94	-14	0	2	0
								2015-02-03	1	0	1	0	1	17.4	13	95	-14	0	2	1
								2015-02-04	0	0	0	0	0	17.35	13	95	-14	0	2	0
								2015-02-05	1	0	1	0	1	17.43	13	96	-14	0	2	1
								2015-02-06	1	0	1	0	1	17.16	13	97	-14	0	2	1
								2015-02-07	0	0	0	0	0	17.16	13	97	-14	0	2	0
								2015-02-08	0	0	0	0	0	17.16	13	97	-14	0	2	0
								2015-02-09	0	0	0	0	0	17.01	13	97	-14	0	2	0
								2015-02-10	0	0	0	0	0	17.14	13	97	-14	0	2	0
								2015-02-11	0	0	0	0	0	16.97	13	97	-14	0	2	0
								2015-02-12	1	0	1	0	1	16.73	13	98	-14	0	2	1
								2015-02-13	4	0	4	0	1	16.79	13	99	-14	0	2	4
								2015-02-14	0	0	0	0	0	16.79	13	99	-14	0	2	0
								2015-02-15	1	0	1	0	1	16.79	13	100	-14	0	2	1
								2015-02-16	0	0	0	0	0	16.79	13	100	-14	0	2	0
								2015-02-17	1	1	0	1	0	16.89	14	100	-15	-1	1	1
								2015-02-18	1	0	1	0	1	16.65	14	101	-15	0	2	1
								2015-02-19	0	0	0	0	0	16.72	14	101	-15	0	2	0
								2015-02-20	0	0	0	0	0	16.86	14	101	-15	0	2	0
								2015-02-21	0	0	0	0	0	16.86	14	101	-15	0	2	0
								2015-02-22	0	0	0	0	0	16.86	14	101	-15	0	2	0
								2015-02-23	0	0	0	0	0	17.21	14	101	-15	0	2	0
								2015-02-24	0	0	0	0	0	17.4	14	101	-15	0	2	0
								2015-02-25	0	0	0	0	0	17.45	14	101	-15	0	2	0
								2015-02-26	0	0	0	0	0	17.35	14	101	-15	0	2	0
								2015-02-27	0	0	0	0	0	17.41	14	101	-15	0	2	0
								2015-02-28	0	0	0	0	0	17.41	14	101	-15	0	2	0
								2015-03-01	0	0	0	0	0	17.41	14	101	-15	0	2	0
								2015-03-02	0	0	0	0	0	17.55	14	101	-15	0	2	0
								2015-03-03	0	0	0	0	0	17.35	14	101	-15	0	2	0
								2015-03-04	0	0	0	0	0	17.12	14	101	-15	0	2	0
								2015-03-05	0	0	0	0	0	16.99	14	101	-15	0	2	0
								2015-03-06	0	0	0	0	0	16.75	14	101	-15	0	2	0
								2015-03-07	0	0	0	0	0	16.75	14	101	-15	0	2	0
								2015-03-08	0	0	0	0	0	16.75	14	101	-15	0	2	0
								2015-03-09	0	0	0	0	0	17.06	14	101	-15	0	2	0
								2015-03-10	0	0	0	0	0	16.73	14	101	-15	0	2	0
								2015-03-11	0	0	0	0	0	16.84	14	101	-15	0	2	0
								2015-03-12	0	0	0	0	0	17.05	14	101	-15	0	2	0
								2015-03-13	0	0	0	0	0	17.1	14	101	-15	0	2	0
								2015-03-14	0	0	0	0	0	17.1	14	101	-15	0	2	0
								2015-03-15	0	0	0	0	0	17.1	14	101	-15	0	2	0
								2015-03-16	0	0	0	0	0	17.55	14	101	-15	0	2	0
								2015-03-17	0	0	0	0	0	17.65	14	101	-15	0	2	0
								2015-03-18	1	0	1	0	1	17.28	14	102	-15	0	2	1
								2015-03-19	0	0	0	0	0	18.66	14	102	-15	0	2	0
								2015-03-20	0	0	0	0	0	18.58	14	102	-15	0	2	0
								2015-03-21	0	0	0	0	0	18.58	14	102	-15	0	2	0
								2015-03-22	0	0	0	0	0	18.58	14	102	-15	0	2	0
								2015-03-23	0	0	0	0	0	19	14	102	-15	0	2	0
								2015-03-24	0	0	0	0	0	18.45	14	102	-15	0	2	0
								2015-03-25	0	0	0	0	0	18.17	14	102	-15	0	2	0
								2015-03-26	0	0	0	0	0	18.15	14	102	-15	0	2	0
								2015-03-27	0	0	0	0	0	18.67	14	102	-15	0	2	0
								2015-03-28	0	0	0	0	0	18.67	14	102	-15	0	2	0
								2015-03-29	0	0	0	0	0	18.67	14	102	-15	0	2	0
								2015-03-30	1	1	0	1	0	18.76	15	102	-16	-1	1	1
								2015-03-31	0	0	0	0	0	18.97	15	102	-16	0	2	0
								2015-04-01	0	0	0	0	0	19.07	15	102	-16	0	2	0
								2015-04-02	0	0	0	0	0	19.39	15	102	-16	0	2	0
								2015-04-03	0	0	0	0	0	19.39	15	102	-16	0	2	0
								2015-04-04	0	0	0	0	0	19.39	15	102	-16	0	2	0
								2015-04-05	0	0	0	0	0	19.39	15	102	-16	0	2	0
								2015-04-06	0	0	0	0	0	19.58	15	102	-16	0	2	0
								2015-04-07	0	0	0	0	0	19.57	15	102	-16	0	2	0
								2015-04-08	0	0	0	0	0	20.29	15	102	-16	0	2	0
								2015-04-09	0	0	0	0	0	21.17	15	102	-16	0	2	0
								2015-04-10	0	0	0	0	0	21.05	15	102	-16	0	2	0
								2015-04-11	0	0	0	0	0	21.05	15	102	-16	0	2	0
								2015-04-12	0	0	0	0	0	21.05	15	102	-16	0	2	0
								2015-04-13	0	0	0	0	0	21.62	15	102	-16	0	2	0
								2015-04-14	0	0	0	0	0	20.77	15	102	-16	0	2	0
								2015-04-15	0	0	0	0	0	20.25	15	102	-16	0	2	0
								2015-04-16	0	0	0	0	0	20.65	15	102	-16	0	2	0
								2015-04-17	0	0	0	0	0	19.85	15	102	-16	0	2	0
								2015-04-18	0	0	0	0	0	19.85	15	102	-16	0	2	0
								2015-04-19	0	0	0	0	0	19.85	15	102	-16	0	2	0
								2015-04-20	0	0	0	0	0	19.85	15	102	-16	0	2	0
								2015-04-21	0	0	0	0	0	20.61	15	102	-16	0	2	0
								2015-04-22	0	0	0	0	0	21.03	15	102	-16	0	2	0
								2015-04-23	0	0	0	0	0	20.97	15	102	-16	0	2	0
								2015-04-24	0	0	0	0	0	21.08	15	102	-16	0	2	0
								2015-04-25	0	0	0	0	0	21.08	15	102	-16	0	2	0
								2015-04-26	0	0	0	0	0	21.08	15	102	-16	0	2	0
								2015-04-27	0	0	0	0	0	20.96	15	102	-16	0	2	0
								2015-04-28	0	0	0	0	0	21.15	15	102	-16	0	2	0
								2015-04-29	0	0	0	0	0	21.14	15	102	-16	0	2	0
								2015-04-30	0	0	0	0	0	20.62	15	102	-16	0	2	0
								2015-05-01	0	0	0	0	0	20.45	15	102	-16	0	2	0
								2015-05-02	0	0	0	0	0	20.45	15	102	-16	0	2	0
								2015-05-03	0	0	0	0	0	20.45	15	102	-16	0	2	0
								2015-05-04	0	0	0	0	0	20.56	15	102	-16	0	2	0
								2015-05-05	0	0	0	0	0	20.1	15	102	-16	0	2	0
								2015-05-06	0	0	0	0	0	19.86	15	102	-16	0	2	0
								2015-05-07	0	0	0	0	0	19.93	15	102	-16	0	2	0
								2015-05-08	0	0	0	0	0	20.19	15	102	-16	0	2	0
								2015-05-09	0	0	0	0	0	20.19	15	102	-16	0	2	0
								2015-05-10	0	0	0	0	0	20.19	15	102	-16	0	2	0
								2015-05-11	0	0	0	0	0	20.35	15	102	-16	0	2	0
								2015-05-12	0	0	0	0	0	20.07	15	102	-16	0	2	0
								2015-05-13	0	0	0	0	0	20.9	15	102	-16	0	2	0
								2015-05-14	0	0	0	0	0	20.93	15	102	-16	0	2	0
								2015-05-15	0	0	0	0	0	21.03	15	102	-16	0	2	0
								2015-05-16	0	0	0	0	0	21.03	15	102	-16	0	2	0
								2015-05-17	0	0	0	0	0	21.03	15	102	-16	0	2	0
								2015-05-18	0	0	0	0	0	20.89	15	102	-16	0	2	0
								2015-05-19	0	0	0	0	0	20.76	15	102	-16	0	2	0
								2015-05-20	0	0	0	0	0	20.5	15	102	-16	0	2	0
								2015-05-21	0	0	0	0	0	20.39	15	102	-16	0	2	0
								2015-05-22	0	0	0	0	0	20.69	15	102	-16	0	2	0
								2015-05-23	0	0	0	0	0	20.69	15	102	-16	0	2	0
								2015-05-24	0	0	0	0	0	20.69	15	102	-16	0	2	0
								2015-05-25	0	0	0	0	0	20.69	15	102	-16	0	2	0
								2015-05-26	0	0	0	0	0	20.32	15	102	-16	0	2	0
								2015-05-27	0	0	0	0	0	20.43	15	102	-16	0	2	0
								2015-05-28	0	0	0	0	0	20.07	15	102	-16	0	2	0
								2015-05-29	0	0	0	0	0	19.96	15	102	-16	0	2	0
								2015-05-30	0	0	0	0	0	19.96	15	102	-16	0	2	0
								2015-05-31	0	0	0	0	0	19.96	15	102	-16	0	2	0
								2015-06-01	0	0	0	0	0	19.97	15	102	-16	0	2	0
								2015-06-02	0	0	0	0	0	20.2	15	102	-16	0	2	0
								2015-06-03	0	0	0	0	0	20.48	15	102	-16	0	2	0
								2015-06-04	1	0	1	0	1	20.24	15	103	-16	0	2	1
								2015-06-05	0	0	0	0	0	20.07	15	103	-16	0	2	0
								2015-06-06	0	0	0	0	0	20.07	15	103	-16	0	2	0
								2015-06-07	0	0	0	0	0	20.07	15	103	-16	0	2	0
								2015-06-08	0	0	0	0	0	19.86	15	103	-16	0	2	0
								2015-06-09	0	0	0	0	0	19.99	15	103	-16	0	2	0
								2015-06-10	0	0	0	0	0	20.02	15	103	-16	0	2	0
								2015-06-11	0	0	0	0	0	20.11	15	103	-16	0	2	0
								2015-06-12	1	0	1	0	1	20.22	15	104	-16	0	2	1
								2015-06-13	0	0	0	0	0	20.22	15	104	-16	0	2	0
								2015-06-14	0	0	0	0	0	20.22	15	104	-16	0	2	0
								2015-06-15	0	0	0	0	0	19.84	15	104	-16	0	2	0
								2015-06-16	2	0	2	0	1	19.87	15	105	-16	0	2	2
								2015-06-17	1	0	1	0	1	19.89	15	106	-16	0	2	1
								2015-06-18	0	0	0	0	0	20.05	15	106	-16	0	2	0
								2015-06-19	0	0	0	0	0	19.91	15	106	-16	0	2	0
								2015-06-20	0	0	0	0	0	19.91	15	106	-16	0	2	0
								2015-06-21	0	0	0	0	0	19.91	15	106	-16	0	2	0
								2015-06-22	0	0	0	0	0	20.23	15	106	-16	0	2	0
								2015-06-23	0	0	0	0	0	20.5	15	106	-16	0	2	0
								2015-06-24	0	0	0	0	0	21.07	15	106	-16	0	2	0
								2015-06-25	0	0	0	0	0	20.85	15	106	-16	0	2	0
								2015-06-26	0	0	0	0	0	20.43	15	106	-16	0	2	0
								2015-06-27	0	0	0	0	0	20.43	15	106	-16	0	2	0
								2015-06-28	0	0	0	0	0	20.43	15	106	-16	0	2	0
								2015-06-29	0	0	0	0	0	19.48	15	106	-16	0	2	0
								2015-06-30	0	0	0	0	0	20.05	15	106	-16	0	2	0
								2015-07-01	0	0	0	0	0	19.97	15	106	-16	0	2	0
								2015-07-02	0	0	0	0	0	20.19	15	106	-16	0	2	0
								2015-07-03	0	0	0	0	0	20.19	15	106	-16	0	2	0
								2015-07-04	0	0	0	0	0	20.19	15	106	-16	0	2	0
								2015-07-05	0	0	0	0	0	20.19	15	106	-16	0	2	0
								2015-07-06	0	0	0	0	0	19.01	15	106	-16	0	2	0
								2015-07-07	0	0	0	0	0	18.42	15	106	-16	0	2	0
								2015-07-08	0	0	0	0	0	17.2	15	106	-16	0	2	0
								2015-07-09	0	0	0	0	0	18.64	15	106	-16	0	2	0
								2015-07-10	0	0	0	0	0	19.19	15	106	-16	0	2	0
								2015-07-11	0	0	0	0	0	19.19	15	106	-16	0	2	0
								2015-07-12	0	0	0	0	0	19.19	15	106	-16	0	2	0
								2015-07-13	0	0	0	0	0	19.45	15	106	-16	0	2	0
								2015-07-14	0	0	0	0	0	19.72	15	106	-16	0	2	0
								2015-07-15	0	0	0	0	0	19.11	15	106	-16	0	2	0
								2015-07-16	0	0	0	0	0	19.45	15	106	-16	0	2	0
								2015-07-17	0	0	0	0	0	19.91	15	106	-16	0	2	0
								2015-07-18	0	0	0	0	0	19.91	15	106	-16	0	2	0
								2015-07-19	0	0	0	0	0	19.91	15	106	-16	0	2	0
								2015-07-20	0	0	0	0	0	20.17	15	106	-16	0	2	0
								2015-07-21	0	0	0	0	0	20.15	15	106	-16	0	2	0
								2015-07-22	1	0	1	0	1	19.86	15	107	-16	0	2	1
								2015-07-23	0	0	0	0	0	19.66	15	107	-16	0	2	0
								2015-07-24	0	0	0	0	0	19.26	15	107	-16	0	2	0
								2015-07-25	0	0	0	0	0	19.26	15	107	-16	0	2	0
								2015-07-26	0	0	0	0	0	19.26	15	107	-16	0	2	0
								2015-07-27	0	0	0	0	0	18.34	15	107	-16	0	2	0
								2015-07-28	0	0	0	0	0	18.81	15	107	-16	0	2	0
								2015-07-29	0	0	0	0	0	18.81	15	107	-16	0	2	0
								2015-07-30	0	0	0	0	0	18.52	15	107	-16	0	2	0
								2015-07-31	0	0	0	0	0	18.61	15	107	-16	0	2	0
								2015-08-01	0	0	0	0	0	18.61	15	107	-16	0	2	0
								2015-08-02	0	0	0	0	0	18.61	15	107	-16	0	2	0
								2015-08-03	0	0	0	0	0	18.3	15	107	-16	0	2	0
								2015-08-04	0	0	0	0	0	18.42	15	107	-16	0	2	0
								2015-08-05	0	0	0	0	0	18.45	15	107	-16	0	2	0
								2015-08-06	0	0	0	0	0	18.03	15	107	-16	0	2	0
								2015-08-07	0	0	0	0	0	18.19	15	107	-16	0	2	0
								2015-08-08	0	0	0	0	0	18.19	15	107	-16	0	2	0
								2015-08-09	0	0	0	0	0	18.19	15	107	-16	0	2	0
								2015-08-10	2	1	1	0.5	0.5	18.56	15.5	107.5	-17	-1	1	1
								2015-08-11	0	0	0	0	0	18.07	15.5	107.5	-17	0	2	0
								2015-08-12	0	0	0	0	0	17.16	15.5	107.5	-17	0	2	0
								2015-08-13	0	0	0	0	0	18.49	15.5	107.5	-17	0	2	0
								2015-08-14	1	0	1	0	1	18.55	15.5	108.5	-17	0	2	1
								2015-08-15	0	0	0	0	0	18.55	15.5	108.5	-17	0	2	0
								2015-08-16	0	0	0	0	0	18.55	15.5	108.5	-17	0	2	0
								2015-08-17	0	0	0	0	0	18.34	15.5	108.5	-17	0	2	0
								2015-08-18	0	0	0	0	0	18	15.5	108.5	-17	0	2	0
								2015-08-19	1	0	1	0	1	17.76	15.5	109.5	-17	0	2	1
								2015-08-20	1	1	0	1	0	17.15	16.5	109.5	-18	-1	1	1
								2015-08-21	0	0	0	0	0	16.6	16.5	109.5	-18	0	2	0
								2015-08-22	0	0	0	0	0	16.6	16.5	109.5	-18	0	2	0
								2015-08-23	0	0	0	0	0	16.6	16.5	109.5	-18	0	2	0
								2015-08-24	0	0	0	0	0	15.59	16.5	109.5	-18	0	2	0
								2015-08-25	0	0	0	0	0	17.15	16.5	109.5	-18	0	2	0
								2015-08-26	0	0	0	0	0	16.86	16.5	109.5	-18	0	2	0
								2015-08-27	0	0	0	0	0	17.47	16.5	109.5	-18	0	2	0
								2015-08-28	0	0	0	0	0	16.95	16.5	109.5	-18	0	2	0
								2015-08-29	1	0	1	0	1	16.95	16.5	110.5	-18	0	2	1
								2015-08-30	0	0	0	0	0	16.95	16.5	110.5	-18	0	2	0
								2015-08-31	0	0	0	0	0	16.85	16.5	110.5	-18	0	2	0
								2015-09-01	1	0	1	0	1	16.08	16.5	111.5	-18	0	2	1
								2015-09-02	0	0	0	0	0	16.45	16.5	111.5	-18	0	2	0
								2015-09-03	0	0	0	0	0	16.69	16.5	111.5	-18	0	2	0
								2015-09-04	0	0	0	0	0	16.1	16.5	111.5	-18	0	2	0
								2015-09-05	0	0	0	0	0	16.1	16.5	111.5	-18	0	2	0
								2015-09-06	0	0	0	0	0	16.1	16.5	111.5	-18	0	2	0
								2015-09-07	0	0	0	0	0	16.1	16.5	111.5	-18	0	2	0
								2015-09-08	0	0	0	0	0	16.85	16.5	111.5	-18	0	2	0
								2015-09-09	0	0	0	0	0	16.77	16.5	111.5	-18	0	2	0
								2015-09-10	0	0	0	0	0	16.6	16.5	111.5	-18	0	2	0
								2015-09-11	1	0	1	0	1	16.56	16.5	112.5	-18	0	2	1
								2015-09-12	0	0	0	0	0	16.56	16.5	112.5	-18	0	2	0
								2015-09-13	0	0	0	0	0	16.56	16.5	112.5	-18	0	2	0
								2015-09-14	1	0	1	0	1	16.54	16.5	113.5	-18	0	2	1
								2015-09-15	0	0	0	0	0	16.95	16.5	113.5	-18	0	2	0
								2015-09-16	0	0	0	0	0	17.73	16.5	113.5	-18	0	2	0
								2015-09-17	0	0	0	0	0	17.42	16.5	113.5	-18	0	2	0
								2015-09-18	0	0	0	0	0	17.15	16.5	113.5	-18	0	2	0
								2015-09-19	0	0	0	0	0	17.15	16.5	113.5	-18	0	2	0
								2015-09-20	0	0	0	0	0	17.15	16.5	113.5	-18	0	2	0
								2015-09-21	0	0	0	0	0	17.19	16.5	113.5	-18	0	2	0
								2015-09-22	0	0	0	0	0	16.73	16.5	113.5	-18	0	2	0
								2015-09-23	1	0	1	0	1	16.63	16.5	114.5	-18	0	2	1
								2015-09-24	1	0	1	0	1	16.86	16.5	115.5	-18	0	2	1
								2015-09-25	1	0	1	0	1	16.76	16.5	116.5	-18	0	2	1
								2015-09-26	0	0	0	0	0	16.76	16.5	116.5	-18	0	2	0
								2015-09-27	0	0	0	0	0	16.76	16.5	116.5	-18	0	2	0
								2015-09-28	0	0	0	0	0	16.47	16.5	116.5	-18	0	2	0
								2015-09-29	0	0	0	0	0	16.52	16.5	116.5	-18	0	2	0
								2015-09-30	1	0	1	0	1	16.88	16.5	117.5	-18	0	2	1
								2015-10-01	0	0	0	0	0	17.15	16.5	117.5	-18	0	2	0
								2015-10-02	0	0	0	0	0	17.78	16.5	117.5	-18	0	2	0
								2015-10-03	0	0	0	0	0	17.78	16.5	117.5	-18	0	2	0
								2015-10-04	0	0	0	0	0	17.78	16.5	117.5	-18	0	2	0
								2015-10-05	0	0	0	0	0	18.25	16.5	117.5	-18	0	2	0
								2015-10-06	1	0	1	0	1	18.1	16.5	118.5	-18	0	2	1
								2015-10-07	3	1	2	0.333333	0.666667	18.45	16.8333	119.167	-18	0	2	2
								2015-10-08	1	0	1	0	1	18.68	16.8333	120.167	-18	0	2	1
								2015-10-09	0	0	0	0	0	18.58	16.8333	120.167	-18	0	2	0
								2015-10-10	1	0	1	0	1	18.58	16.8333	121.167	-18	0	2	1
								2015-10-11	0	0	0	0	0	18.58	16.8333	121.167	-18	0	2	0
								2015-10-12	0	0	0	0	0	18.58	16.8333	121.167	-18	0	2	0
								2015-10-13	1	0	1	0	1	18.39	16.8333	122.167	-18	0	2	1
								2015-10-14	0	0	0	0	0	18.38	16.8333	122.167	-18	0	2	0
								2015-10-15	0	0	0	0	0	18.89	16.8333	122.167	-18	0	2	0
								2015-10-16	2	1	1	0.5	0.5	19.06	17.3333	122.667	-19	-1	1	1
								2015-10-17	0	0	0	0	0	19.06	17.3333	122.667	-19	0	2	0
								2015-10-18	0	0	0	0	0	19.06	17.3333	122.667	-19	0	2	0
								2015-10-19	1	0	1	0	1	19.01	17.3333	123.667	-19	0	2	1
								2015-10-20	0	0	0	0	0	19.19	17.3333	123.667	-19	0	2	0
								2015-10-21	0	0	0	0	0	19.08	17.3333	123.667	-19	0	2	0
								2015-10-22	0	0	0	0	0	19.22	17.3333	123.667	-19	0	2	0
								2015-10-23	1	0	1	0	1	19.73	17.3333	124.667	-19	0	2	1
								2015-10-24	0	0	0	0	0	19.73	17.3333	124.667	-19	0	2	0
								2015-10-25	0	0	0	0	0	19.73	17.3333	124.667	-19	0	2	0
								2015-10-26	0	0	0	0	0	19.23	17.3333	124.667	-19	0	2	0
								2015-10-27	1	0	1	0	1	19.26	17.3333	125.667	-19	0	2	1
								2015-10-28	0	0	0	0	0	19.38	17.3333	125.667	-19	0	2	0
								2015-10-29	0	0	0	0	0	18.99	17.3333	125.667	-19	0	2	0
								2015-10-30	0	0	0	0	0	18.87	17.3333	125.667	-19	0	2	0
								2015-10-31	2	0	2	0	1	18.87	17.3333	126.667	-19	0	2	2
								2015-11-01	1	0	1	0	1	18.87	17.3333	127.667	-19	0	2	1
								2015-11-02	0	0	0	0	0	19.18	17.3333	127.667	-19	0	2	0
								2015-11-03	0	0	0	0	0	19.53	17.3333	127.667	-19	0	2	0
								2015-11-04	0	0	0	0	0	19.57	17.3333	127.667	-19	0	2	0
								2015-11-05	1	1	0	1	0	19.59	18.3333	127.667	-20	-1	1	1
								2015-11-06	0	0	0	0	0	19.79	18.3333	127.667	-20	0	2	0
								2015-11-07	0	0	0	0	0	19.79	18.3333	127.667	-20	0	2	0
								2015-11-08	1	0	1	0	1	19.79	18.3333	128.667	-20	0	2	1
								2015-11-09	2	0	2	0	1	19.45	18.3333	129.667	-20	0	2	2
								2015-11-10	0	0	0	0	0	19.58	18.3333	129.667	-20	0	2	0
								2015-11-11	1	0	1	0	1	19.55	18.3333	130.667	-20	0	2	1
								2015-11-12	0	0	0	0	0	19.62	18.3333	130.667	-20	0	2	0
								2015-11-13	0	0	0	0	0	19.27	18.3333	130.667	-20	0	2	0
								2015-11-14	0	0	0	0	0	19.27	18.3333	130.667	-20	0	2	0
								2015-11-15	0	0	0	0	0	19.27	18.3333	130.667	-20	0	2	0
								2015-11-16	0	0	0	0	0	19.63	18.3333	130.667	-20	0	2	0
								2015-11-17	0	0	0	0	0	19.7	18.3333	130.667	-20	0	2	0
								2015-11-18	0	0	0	0	0	19.78	18.3333	130.667	-20	0	2	0
								2015-11-19	1	0	1	0	1	19.8	18.3333	131.667	-20	0	2	1
								2015-11-20	1	0	1	0	1	20.25	18.3333	132.667	-20	0	2	1
								2015-11-21	0	0	0	0	0	20.25	18.3333	132.667	-20	0	2	0
								2015-11-22	0	0	0	0	0	20.25	18.3333	132.667	-20	0	2	0
								2015-11-23	1	0	1	0	1	20.15	18.3333	133.667	-20	0	2	1
								2015-11-24	1	0	1	0	1	20.21	18.3333	134.667	-20	0	2	1
								2015-11-25	0	0	0	0	0	20.25	18.3333	134.667	-20	0	2	0
								2015-11-26	0	0	0	0	0	20.25	18.3333	134.667	-20	0	2	0
								2015-11-27	0	0	0	0	0	19.73	18.3333	134.667	-20	0	2	0
								2015-11-28	0	0	0	0	0	19.73	18.3333	134.667	-20	0	2	0
								2015-11-29	0	0	0	0	0	19.73	18.3333	134.667	-20	0	2	0
								2015-11-30	1	0	1	0	1	19.95	18.3333	135.667	-20	0	2	1
								2015-12-01	0	0	0	0	0	20.07	18.3333	135.667	-20	0	2	0
								2015-12-02	0	0	0	0	0	19.65	18.3333	135.667	-20	0	2	0
								2015-12-03	0	0	0	0	0	19.63	18.3333	135.667	-20	0	2	0
								2015-12-04	0	0	0	0	0	19.53	18.3333	135.667	-20	0	2	0
								2015-12-05	0	0	0	0	0	19.53	18.3333	135.667	-20	0	2	0
								2015-12-06	0	0	0	0	0	19.53	18.3333	135.667	-20	0	2	0
								2015-12-07	0	0	0	0	0	19.51	18.3333	135.667	-20	0	2	0
								2015-12-08	1	0	1	0	1	19.2	18.3333	136.667	-20	0	2	1
								2015-12-09	0	0	0	0	0	19.3	18.3333	136.667	-20	0	2	0
								2015-12-10	0	0	0	0	0	19.24	18.3333	136.667	-20	0	2	0
								2015-12-11	0	0	0	0	0	18.61	18.3333	136.667	-20	0	2	0
								2015-12-12	0	0	0	0	0	18.61	18.3333	136.667	-20	0	2	0
								2015-12-13	0	0	0	0	0	18.61	18.3333	136.667	-20	0	2	0
								2015-12-14	0	0	0	0	0	18.91	18.3333	136.667	-20	0	2	0
								2015-12-15	0	0	0	0	0	19.27	18.3333	136.667	-20	0	2	0
								2015-12-16	0	0	0	0	0	19.76	18.3333	136.667	-20	0	2	0
								2015-12-17	2	0	2	0	1	19.52	18.3333	137.667	-20	0	2	2
								2015-12-18	1	1	0	1	0	19.57	19.3333	137.667	-21	-1	1	1
								2015-12-19	0	0	0	0	0	19.57	19.3333	137.667	-21	0	2	0
								2015-12-20	0	0	0	0	0	19.57	19.3333	137.667	-21	0	2	0
								2015-12-21	1	0	1	0	1	19.51	19.3333	138.667	-21	0	2	1
								2015-12-22	1	1	0	1	0	19.58	20.3333	138.667	-22	-1	1	1
								2015-12-23	0	0	0	0	0	19.83	20.3333	138.667	-22	0	2	0
								2015-12-24	2	0	2	0	1	19.68	20.3333	139.667	-22	0	2	2
								2015-12-25	0	0	0	0	0	19.68	20.3333	139.667	-22	0	2	0
								2015-12-26	0	0	0	0	0	19.68	20.3333	139.667	-22	0	2	0
								2015-12-27	1	0	1	0	1	19.68	20.3333	140.667	-22	0	2	1
								2015-12-28	0	0	0	0	0	19.52	20.3333	140.667	-22	0	2	0
								2015-12-29	1	0	1	0	1	19.63	20.3333	141.667	-22	0	2	1
								2015-12-30	0	0	0	0	0	19.43	20.3333	141.667	-22	0	2	0
								2015-12-31	0	0	0	0	0	19.62	20.3333	141.667	-22	0	2	0
								2016-01-01	3	1	2	0.333333	0.666667	19.62	20.6667	142.333	-22	0	2	2
								2016-01-02	1	0	1	0	1	19.62	20.6667	143.333	-22	0	2	1
								2016-01-03	1	0	1	0	1	19.62	20.6667	144.333	-22	0	2	1
								2016-01-04	1	0	1	0	1	19.13	20.6667	145.333	-22	0	2	1
								2016-01-05	0	0	0	0	0	19.08	20.6667	145.333	-22	0	2	0
								2016-01-06	1	0	1	0	1	18.66	20.6667	146.333	-22	0	2	1
								2016-01-07	0	0	0	0	0	17.91	20.6667	146.333	-22	0	2	0
								2016-01-08	1	0	1	0	1	17.97	20.6667	147.333	-22	0	2	1
								2016-01-09	1	0	1	0	1	17.97	20.6667	148.333	-22	0	2	1
								2016-01-10	0	0	0	0	0	17.97	20.6667	148.333	-22	0	2	0
								2016-01-11	2	0	2	0	1	17.71	20.6667	149.333	-22	0	2	2
								2016-01-12	2	0	2	0	1	17.75	20.6667	150.333	-22	0	2	2
								2016-01-13	2	0	2	0	1	17.24	20.6667	151.333	-22	0	2	2
								2016-01-14	1	0	1	0	1	17.59	20.6667	152.333	-22	0	2	1
								2016-01-15	0	0	0	0	0	17.09	20.6667	152.333	-22	0	2	0
								2016-01-16	0	0	0	0	0	17.09	20.6667	152.333	-22	0	2	0
								2016-01-17	0	0	0	0	0	17.09	20.6667	152.333	-22	0	2	0
								2016-01-18	0	0	0	0	0	17.09	20.6667	152.333	-22	0	2	0
								2016-01-19	0	0	0	0	0	17.71	20.6667	152.333	-22	0	2	0
								2016-01-20	1	0	1	0	1	17.2	20.6667	153.333	-22	0	2	1
								2016-01-21	0	0	0	0	0	17.32	20.6667	153.333	-22	0	2	0
								2016-01-22	1	0	1	0	1	18.12	20.6667	154.333	-22	0	2	1
								2016-01-23	0	0	0	0	0	18.12	20.6667	154.333	-22	0	2	0
								2016-01-24	0	0	0	0	0	18.12	20.6667	154.333	-22	0	2	0
								2016-01-25	1	0	1	0	1	18.3	20.6667	155.333	-22	0	2	1
								2016-01-26	0	0	0	0	0	18.54	20.6667	155.333	-22	0	2	0
								2016-01-27	2	0	2	0	1	18.02	20.6667	156.333	-22	0	2	2
								2016-01-28	1	1	0	1	0	18.28	21.6667	156.333	-23	-1	1	1
								2016-01-29	0	0	0	0	0	18.74	21.6667	156.333	-23	0	2	0
								2016-01-30	0	0	0	0	0	18.74	21.6667	156.333	-23	0	2	0
								2016-01-31	1	0	1	0	1	18.74	21.6667	157.333	-23	0	2	1
								2016-02-01	3	0	3	0	1	18.78	21.6667	158.333	-23	0	2	3
								2016-02-02	0	0	0	0	0	18.4	21.6667	158.333	-23	0	2	0
								2016-02-03	1	0	1	0	1	18.26	21.6667	159.333	-23	0	2	1
								2016-02-04	0	0	0	0	0	18.21	21.6667	159.333	-23	0	2	0
								2016-02-05	0	0	0	0	0	18.04	21.6667	159.333	-23	0	2	0
								2016-02-06	0	0	0	0	0	18.04	21.6667	159.333	-23	0	2	0
								2016-02-07	0	0	0	0	0	18.04	21.6667	159.333	-23	0	2	0
								2016-02-08	0	0	0	0	0	17.58	21.6667	159.333	-23	0	2	0
								2016-02-09	0	0	0	0	0	17.26	21.6667	159.333	-23	0	2	0
								2016-02-10	0	0	0	0	0	17.49	21.6667	159.333	-23	0	2	0
								2016-02-11	0	0	0	0	0	17.24	21.6667	159.333	-23	0	2	0
								2016-02-12	1	0	1	0	1	17.35	21.6667	160.333	-23	0	2	1
								2016-02-13	0	0	0	0	0	17.35	21.6667	160.333	-23	0	2	0
								2016-02-14	0	0	0	0	0	17.35	21.6667	160.333	-23	0	2	0
								2016-02-15	0	0	0	0	0	17.35	21.6667	160.333	-23	0	2	0
								2016-02-16	0	0	0	0	0	17.88	21.6667	160.333	-23	0	2	0
								2016-02-17	0	0	0	0	0	18.13	21.6667	160.333	-23	0	2	0
								2016-02-18	0	0	0	0	0	18.13	21.6667	160.333	-23	0	2	0
								2016-02-19	0	0	0	0	0	18.1	21.6667	160.333	-23	0	2	0
								2016-02-20	0	0	0	0	0	18.1	21.6667	160.333	-23	0	2	0
								2016-02-21	0	0	0	0	0	18.1	21.6667	160.333	-23	0	2	0
								2016-02-22	0	0	0	0	0	18.46	21.6667	160.333	-23	0	2	0
								2016-02-23	0	0	0	0	0	18.01	21.6667	160.333	-23	0	2	0
								2016-02-24	0	0	0	0	0	18.09	21.6667	160.333	-23	0	2	0
								2016-02-25	0	0	0	0	0	18.03	21.6667	160.333	-23	0	2	0
								2016-02-26	0	0	0	0	0	18.33	21.6667	160.333	-23	0	2	0
								2016-02-27	0	0	0	0	0	18.33	21.6667	160.333	-23	0	2	0
								2016-02-28	0	0	0	0	0	18.33	21.6667	160.333	-23	0	2	0
								2016-02-29	0	0	0	0	0	18.35	21.6667	160.333	-23	0	2	0
								2016-03-01	0	0	0	0	0	19.07	21.6667	160.333	-23	0	2	0
								2016-03-02	0	0	0	0	0	19.12	21.6667	160.333	-23	0	2	0
								2016-03-03	0	0	0	0	0	19.08	21.6667	160.333	-23	0	2	0
								2016-03-04	0	0	0	0	0	19.22	21.6667	160.333	-23	0	2	0
								2016-03-05	0	0	0	0	0	19.22	21.6667	160.333	-23	0	2	0
								2016-03-06	0	0	0	0	0	19.22	21.6667	160.333	-23	0	2	0
								2016-03-07	0	0	0	0	0	18.89	21.6667	160.333	-23	0	2	0
								2016-03-08	0	0	0	0	0	18.64	21.6667	160.333	-23	0	2	0
								2016-03-09	0	0	0	0	0	18.65	21.6667	160.333	-23	0	2	0
								2016-03-10	0	0	0	0	0	18.66	21.6667	160.333	-23	0	2	0
								2016-03-11	0	0	0	0	0	19.29	21.6667	160.333	-23	0	2	0
								2016-03-12	0	0	0	0	0	19.29	21.6667	160.333	-23	0	2	0
								2016-03-13	0	0	0	0	0	19.29	21.6667	160.333	-23	0	2	0
								2016-03-14	0	0	0	0	0	19.69	21.6667	160.333	-23	0	2	0
								2016-03-15	0	0	0	0	0	19.44	21.6667	160.333	-23	0	2	0
								2016-03-16	0	0	0	0	0	19.57	21.6667	160.333	-23	0	2	0
								2016-03-17	0	0	0	0	0	20.36	21.6667	160.333	-23	0	2	0
								2016-03-18	0	0	0	0	0	20.52	21.6667	160.333	-23	0	2	0
								2016-03-19	0	0	0	0	0	20.52	21.6667	160.333	-23	0	2	0
								2016-03-20	0	0	0	0	0	20.52	21.6667	160.333	-23	0	2	0
								2016-03-21	0	0	0	0	0	20.37	21.6667	160.333	-23	0	2	0
								2016-03-22	0	0	0	0	0	20.58	21.6667	160.333	-23	0	2	0
								2016-03-23	0	0	0	0	0	20.53	21.6667	160.333	-23	0	2	0
								2016-03-24	0	0	0	0	0	20.29	21.6667	160.333	-23	0	2	0
								2016-03-25	0	0	0	0	0	20.29	21.6667	160.333	-23	0	2	0
								2016-03-26	0	0	0	0	0	20.29	21.6667	160.333	-23	0	2	0
								2016-03-27	0	0	0	0	0	20.29	21.6667	160.333	-23	0	2	0
								2016-03-28	0	0	0	0	0	20.57	21.6667	160.333	-23	0	2	0
								2016-03-29	0	0	0	0	0	20.56	21.6667	160.333	-23	0	2	0
								2016-03-30	0	0	0	0	0	20.45	21.6667	160.333	-23	0	2	0
								2016-03-31	0	0	0	0	0	20.44	21.6667	160.333	-23	0	2	0
								2016-04-01	0	0	0	0	0	20.56	21.6667	160.333	-23	0	2	0
								2016-04-02	0	0	0	0	0	20.56	21.6667	160.333	-23	0	2	0
								2016-04-03	0	0	0	0	0	20.56	21.6667	160.333	-23	0	2	0
								2016-04-04	0	0	0	0	0	20.48	21.6667	160.333	-23	0	2	0
								2016-04-05	0	0	0	0	0	19.99	21.6667	160.333	-23	0	2	0
								2016-04-06	0	0	0	0	0	20.67	21.6667	160.333	-23	0	2	0
								2016-04-07	0	0	0	0	0	20.62	21.6667	160.333	-23	0	2	0
								2016-04-08	0	0	0	0	0	20.52	21.6667	160.333	-23	0	2	0
								2016-04-09	0	0	0	0	0	20.52	21.6667	160.333	-23	0	2	0
								2016-04-10	0	0	0	0	0	20.52	21.6667	160.333	-23	0	2	0
								2016-04-11	0	0	0	0	0	20.52	21.6667	160.333	-23	0	2	0
								2016-04-12	0	0	0	0	0	20.77	21.6667	160.333	-23	0	2	0
								2016-04-13	0	0	0	0	0	21.37	21.6667	160.333	-23	0	2	0
								2016-04-14	0	0	0	0	0	21.3	21.6667	160.333	-23	0	2	0
								2016-04-15	0	0	0	0	0	21.17	21.6667	160.333	-23	0	2	0
								2016-04-16	0	0	0	0	0	21.17	21.6667	160.333	-23	0	2	0
								2016-04-17	0	0	0	0	0	21.17	21.6667	160.333	-23	0	2	0
								2016-04-18	0	0	0	0	0	21.52	21.6667	160.333	-23	0	2	0
								2016-04-19	0	0	0	0	0	21.39	21.6667	160.333	-23	0	2	0
								2016-04-20	0	0	0	0	0	21.08	21.6667	160.333	-23	0	2	0
								2016-04-21	0	0	0	0	0	20.8	21.6667	160.333	-23	0	2	0
								2016-04-22	0	0	0	0	0	20.82	21.6667	160.333	-23	0	2	0
								2016-04-23	0	0	0	0	0	20.82	21.6667	160.333	-23	0	2	0
								2016-04-24	0	0	0	0	0	20.82	21.6667	160.333	-23	0	2	0
								2016-04-25	0	0	0	0	0	20.47	21.6667	160.333	-23	0	2	0
								2016-04-26	0	0	0	0	0	20.77	21.6667	160.333	-23	0	2	0
								2016-04-27	0	0	0	0	0	20.61	21.6667	160.333	-23	0	2	0
								2016-04-28	0	0	0	0	0	20.6	21.6667	160.333	-23	0	2	0
								2016-04-29	0	0	0	0	0	20.3	21.6667	160.333	-23	0	2	0
								2016-04-30	0	0	0	0	0	20.3	21.6667	160.333	-23	0	2	0
								2016-05-01	0	0	0	0	0	20.3	21.6667	160.333	-23	0	2	0
								2016-05-02	0	0	0	0	0	20.36	21.6667	160.333	-23	0	2	0
								2016-05-03	0	0	0	0	0	19.74	21.6667	160.333	-23	0	2	0
								2016-05-04	0	0	0	0	0	19.59	21.6667	160.333	-23	0	2	0
								2016-05-05	0	0	0	0	0	19.61	21.6667	160.333	-23	0	2	0
								2016-05-06	0	0	0	0	0	19.87	21.6667	160.333	-23	0	2	0
								2016-05-07	0	0	0	0	0	19.87	21.6667	160.333	-23	0	2	0
								2016-05-08	0	0	0	0	0	19.87	21.6667	160.333	-23	0	2	0
								2016-05-09	0	0	0	0	0	19.75	21.6667	160.333	-23	0	2	0
								2016-05-10	0	0	0	0	0	20.12	21.6667	160.333	-23	0	2	0
								2016-05-11	0	0	0	0	0	20.08	21.6667	160.333	-23	0	2	0
								2016-05-12	0	0	0	0	0	19.81	21.6667	160.333	-23	0	2	0
								2016-05-13	0	0	0	0	0	19.81	21.6667	160.333	-23	0	2	0
								2016-05-14	0	0	0	0	0	19.81	21.6667	160.333	-23	0	2	0
								2016-05-15	1	0	1	0	1	19.81	21.6667	161.333	-23	0	2	1
								2016-05-16	0	0	0	0	0	20.67	21.6667	161.333	-23	0	2	0
								2016-05-17	0	0	0	0	0	20.8	21.6667	161.333	-23	0	2	0
								2016-05-18	0	0	0	0	0	20.25	21.6667	161.333	-23	0	2	0
								2016-05-19	1	0	1	0	1	20	21.6667	162.333	-23	0	2	1
								2016-05-20	0	0	0	0	0	20.42	21.6667	162.333	-23	0	2	0
								2016-05-21	0	0	0	0	0	20.42	21.6667	162.333	-23	0	2	0
								2016-05-22	0	0	0	0	0	20.42	21.6667	162.333	-23	0	2	0
								2016-05-23	0	0	0	0	0	20.5	21.6667	162.333	-23	0	2	0
								2016-05-24	0	0	0	0	0	20.98	21.6667	162.333	-23	0	2	0
								2016-05-25	1	0	1	0	1	21.25	21.6667	163.333	-23	0	2	1
								2016-05-26	0	0	0	0	0	21.13	21.6667	163.333	-23	0	2	0
								2016-05-27	0	0	0	0	0	22	21.6667	163.333	-23	0	2	0
								2016-05-28	0	0	0	0	0	22	21.6667	163.333	-23	0	2	0
								2016-05-29	0	0	0	0	0	22	21.6667	163.333	-23	0	2	0
								2016-05-30	0	0	0	0	0	22	21.6667	163.333	-23	0	2	0
								2016-05-31	0	0	0	0	0	22.3	21.6667	163.333	-23	0	2	0
								2016-06-01	0	0	0	0	0	21.9	21.6667	163.333	-23	0	2	0
								2016-06-02	0	0	0	0	0	21.92	21.6667	163.333	-23	0	2	0
								2016-06-03	0	0	0	0	0	22.08	21.6667	163.333	-23	0	2	0
								2016-06-04	0	0	0	0	0	22.08	21.6667	163.333	-23	0	2	0
								2016-06-05	0	0	0	0	0	22.08	21.6667	163.333	-23	0	2	0
								2016-06-06	1	0	1	0	1	22.54	21.6667	164.333	-23	0	2	1
								2016-06-07	0	0	0	0	0	22.8	21.6667	164.333	-23	0	2	0
								2016-06-08	0	0	0	0	0	22.66	21.6667	164.333	-23	0	2	0
								2016-06-09	0	0	0	0	0	22.54	21.6667	164.333	-23	0	2	0
								2016-06-10	0	0	0	0	0	22.34	21.6667	164.333	-23	0	2	0
								2016-06-11	0	0	0	0	0	22.34	21.6667	164.333	-23	0	2	0
								2016-06-12	0	0	0	0	0	22.34	21.6667	164.333	-23	0	2	0
								2016-06-13	0	0	0	0	0	21.65	21.6667	164.333	-23	0	2	0
								2016-06-14	0	0	0	0	0	21.5	21.6667	164.333	-23	0	2	0
								2016-06-15	0	0	0	0	0	22.13	21.6667	164.333	-23	0	2	0
								2016-06-16	0	0	0	0	0	21.98	21.6667	164.333	-23	0	2	0
								2016-06-17	0	0	0	0	0	21.74	21.6667	164.333	-23	0	2	0
								2016-06-18	0	0	0	0	0	21.74	21.6667	164.333	-23	0	2	0
								2016-06-19	0	0	0	0	0	21.74	21.6667	164.333	-23	0	2	0
								2016-06-20	0	0	0	0	0	22.02	21.6667	164.333	-23	0	2	0
								2016-06-21	1	0	1	0	1	22.22	21.6667	165.333	-23	0	2	1
[truncated: 924 more rows]

## Sheet: Sheet1
Date	Open	High	Low	Close
2010-07-26	3.532	3.584	3.532	3.584
2010-07-27	3.712	3.712	3.652	3.652
2010-07-28	3.742	3.77	3.732	3.74
2010-07-29	3.792	3.86	3.78	3.796
2010-07-30	3.842	3.886	3.842	3.886
2010-08-02	3.934	3.958	3.91	3.93
2010-08-03	3.92	3.926	3.878	3.914
2010-08-04	3.954	3.99	3.954	3.98
2010-08-05	3.97	3.97	3.94	3.954
2010-08-06	3.908	3.936	3.9	3.902
2010-08-09	3.982	3.99	3.96	3.99
2010-08-10	3.964	4.04	3.964	4
2010-08-11	3.84	3.85	3.77	3.77
2010-08-12	3.65	3.702	3.65	3.7
2010-08-13	3.702	3.724	3.702	3.724
2010-08-16	3.75	3.756	3.724	3.74
2010-08-17	3.808	3.812	3.782	3.782
2010-08-18	3.784	3.794	3.754	3.754
2010-08-19	3.812	3.812	3.76	3.76
2010-08-20	3.792	3.818	3.792	3.818
2010-08-23	3.822	3.828	3.8	3.8
2010-08-24	3.658	3.658	3.6	3.648
2010-08-25	3.57	3.57	3.532	3.558
2010-08-26	3.558	3.632	3.558	3.566
2010-08-27	3.6	3.654	3.6	3.654
2010-08-30	3.66	3.708	3.652	3.652
2010-08-31	3.65	3.666	3.65	3.666
2010-09-01	3.696	3.72	3.652	3.72
2010-09-02	3.65	3.68	3.65	3.67
2010-09-03	3.728	3.782	3.728	3.782
2010-09-07	3.884	3.884	3.83	3.83
2010-09-08	3.864	3.87	3.848	3.848
2010-09-09	3.91	3.91	3.868	3.89
2010-09-10	3.874	3.876	3.858	3.86
2010-09-13	3.912	3.966	3.912	3.922
2010-09-14	3.984	3.994	3.938	3.984
2010-09-15	3.958	3.978	3.926	3.942
2010-09-16	3.968	3.994	3.968	3.986
2010-09-17	3.972	3.996	3.964	3.98
2010-09-20	4.032	4.08	4.022	4.08
2010-09-21	4.086	4.144	4.086	4.134
2010-09-22	4.056	4.076	4.04	4.074
2010-09-23	4.01	4.07	4.002	4.024
2010-09-24	4.17	4.188	4.14	4.18
2010-09-27	4.32	4.364	4.31	4.34
2010-09-28	4.38	4.414	4.35	4.414
2010-09-29	4.362	4.37	4.33	4.36
2010-09-30	4.37	4.4	4.344	4.386
2010-10-01	4.4	4.4	4.36	4.372
2010-10-04	4.472	4.472	4.398	4.398
2010-10-05	4.364	4.39	4.31	4.376
2010-10-06	4.362	4.408	4.362	4.4
2010-10-07	4.298	4.346	4.298	4.342
2010-10-08	4.422	4.47	4.418	4.46
2010-10-11	4.516	4.562	4.516	4.556
2010-10-12	4.668	4.738	4.668	4.738
2010-10-13	4.864	4.874	4.824	4.87
2010-10-14	4.734	4.734	4.682	4.718
2010-10-15	4.774	4.774	4.732	4.772
2010-10-18	4.772	4.826	4.772	4.826
2010-10-19	4.754	4.758	4.72	4.72
2010-10-20	4.654	4.726	4.654	4.7
2010-10-21	4.818	4.818	4.744	4.752
2010-10-22	4.78	4.78	4.73	4.75
2010-10-25	4.802	4.808	4.772	4.798
2010-10-26	4.698	4.702	4.662	4.7
2010-10-27	4.646	4.646	4.576	4.606
2010-10-28	4.52	4.564	4.52	4.558
2010-10-29	4.552	4.64	4.552	4.622
2010-11-01	4.794	4.84	4.78	4.81
2010-11-02	4.782	4.866	4.782	4.858
2010-11-03	4.84	4.868	4.84	4.868
2010-11-04	4.688	4.72	4.65	4.67
2010-11-05	4.694	4.736	4.694	4.72
2010-11-08	4.646	4.646	4.562	4.562
2010-11-09	4.74	4.83	4.72	4.73
2010-11-10	4.622	4.622	4.58	4.58
2010-11-11	4.56	4.596	4.532	4.572
2010-11-12	4.552	4.556	4.49	4.528
2010-11-15	4.656	4.678	4.574	4.58
2010-11-16	4.45	4.49	4.336	4.36
2010-11-17	4.328	4.346	4.29	4.338
2010-11-18	4.482	4.57	4.482	4.526
2010-11-19	4.574	4.586	4.53	4.584
2010-11-22	4.546	4.548	4.5	4.512
2010-11-23	4.32	4.392	4.32	4.392
2010-11-24	4.34	4.418	4.34	4.416
2010-11-26	4.308	4.318	4.28	4.312
2010-11-29	4.398	4.45	4.368	4.38
2010-11-30	4.44	4.452	4.422	4.422
2010-12-01	4.51	4.566	4.474	4.522
2010-12-02	4.586	4.61	4.58	4.584
2010-12-03	4.43	4.468	4.42	4.454
2010-12-06	4.546	4.562	4.486	4.53
2010-12-07	4.59	4.654	4.584	4.622
2010-12-08	4.53	4.54	4.49	4.54
2010-12-09	4.534	4.606	4.534	4.606
2010-12-10	4.654	4.744	4.654	4.744
2010-12-13	4.654	4.66	4.604	4.604
2010-12-14	4.68	4.716	4.652	4.7
2010-12-15	4.612	4.614	4.59	4.592
2010-12-16	4.5	4.514	4.45	4.492
2010-12-17	4.47	4.49	4.432	4.49
2010-12-20	4.41	4.45	4.4	4.44
2010-12-21	4.454	4.53	4.43	4.508
2010-12-22	4.47	4.512	4.47	4.49
2010-12-23	4.472	4.482	4.47	4.472
2010-12-27	4.47	4.504	4.46	4.476
2010-12-28	4.458	4.458	4.402	4.45
2010-12-29	4.408	4.476	4.408	4.474
2010-12-30	4.42	4.444	4.412	4.442
2010-12-31	4.376	4.398	4.374	4.386
2011-01-03	4.49	4.538	4.472	4.51
2011-01-04	4.596	4.6	4.58	4.6
2011-01-05	4.578	4.65	4.578	4.65
2011-01-06	4.66	4.66	4.618	4.65
2011-01-07	4.58	4.62	4.55	4.61
2011-01-10	4.624	4.624	4.59	4.59
2011-01-11	4.652	4.658	4.62	4.622
2011-01-12	4.77	4.85	4.77	4.84
2011-01-13	4.956	5.01	4.956	5
2011-01-14	5.2	5.2	5.14	5.2
2011-01-18	5.19	5.196	5.16	5.196
2011-01-19	5.168	5.168	5.1	5.12
2011-01-20	5.054	5.054	4.96	5
2011-01-21	4.888	4.92	4.888	4.904
2011-01-24	4.892	4.918	4.89	4.916
2011-01-25	5.11	5.11	5.064	5.1
2011-01-26	5.23	5.23	5.19	5.216
2011-01-27	5.162	5.164	5.122	5.14
2011-01-28	5.22	5.24	5.17	5.18
2011-01-31	5.2	5.212	5.18	5.21
2011-02-01	5.17	5.192	5.146	5.192
2011-02-02	5.35	5.378	5.32	5.372
2011-02-03	5.384	5.396	5.334	5.394
2011-02-04	5.384	5.396	5.34	5.396
2011-02-07	5.244	5.27	5.244	5.262
2011-02-08	4.96	5.018	4.95	5.014
2011-02-09	4.93	4.938	4.9	4.926
2011-02-10	4.838	4.858	4.812	4.854
2011-02-11	5.034	5.112	5.034	5.112
2011-02-14	5.2	5.232	5.2	5.23
2011-02-15	5.22	5.22	5.166	5.218
2011-02-16	5.18	5.21	5.18	5.19
2011-02-17	5.258	5.266	5.198	5.266
2011-02-18	5.342	5.388	5.342	5.38
2011-02-22	5.066	5.08	5.002	5.048
2011-02-23	4.934	4.988	4.918	4.95
2011-02-24	5.04	5.06	5	5.01
2011-02-25	5.152	5.182	5.134	5.166
2011-02-28	5.27	5.358	5.27	5.352
2011-03-01	5.4	5.42	5.384	5.39
2011-03-02	5.412	5.436	5.41	5.428
2011-03-03	5.44	5.5	5.434	5.486
2011-03-04	5.704	5.704	5.648	5.668
2011-03-07	5.58	5.624	5.55	5.58
2011-03-08	5.674	5.768	5.674	5.766
2011-03-09	5.788	5.798	5.742	5.758
2011-03-10	5.632	5.632	5.55	5.58
2011-03-11	5.528	5.618	5.528	5.614
2011-03-14	5.744	5.76	5.706	5.736
2011-03-15	5.4	5.5	5.38	5.496
2011-03-16	5.532	5.568	5.4	5.43
2011-03-17	4.982	5.08	4.962	5.03
2011-03-18	4.948	4.96	4.932	4.948
2011-03-21	4.904	4.994	4.904	4.96
2011-03-22	4.92	4.934	4.9	4.926
2011-03-23	4.834	4.88	4.83	4.878
2011-03-24	4.96	5.038	4.96	5.016
2011-03-25	5.078	5.09	5.02	5.05
2011-03-28	4.95	4.966	4.91	4.954
2011-03-29	4.85	4.924	4.85	4.924
2011-03-30	5.02	5.058	4.984	5.046
2011-03-31	4.9	4.91	4.88	4.882
2011-04-01	4.95	5.01	4.95	4.998
2011-04-04	5.02	5.082	5.02	5.06
2011-04-05	5.06	5.08	5.03	5.072
2011-04-06	5.24	5.296	5.24	5.296
2011-04-07	5.31	5.326	5.26	5.29
2011-04-08	5.3	5.33	5.298	5.324
2011-04-11	5.184	5.184	5.12	5.12
2011-04-12	4.98	5.012	4.94	4.98
2011-04-13	5.158	5.158	5.128	5.13
2011-04-14	5.166	5.166	5.13	5.166
2011-04-15	5.156	5.204	5.152	5.18
2011-04-18	5.126	5.126	5.074	5.124
2011-04-19	5.144	5.208	5.144	5.206
2011-04-20	5.514	5.588	5.514	5.554
2011-04-21	5.592	5.67	5.59	5.65
2011-04-25	5.7	5.7	5.62	5.656
2011-04-26	5.76	5.856	5.76	5.84
2011-04-27	5.66	5.694	5.6	5.67
2011-04-28	5.694	5.754	5.694	5.71
2011-04-29	5.72	5.72	5.69	5.7
2011-05-02	5.722	5.722	5.67	5.67
2011-05-03	5.6	5.638	5.546	5.57
2011-05-04	5.45	5.45	5.374	5.41
2011-05-05	5.42	5.45	5.382	5.4
2011-05-06	5.5	5.5	5.44	5.48
2011-05-09	5.428	5.44	5.368	5.42
2011-05-10	5.428	5.452	5.428	5.44
2011-05-11	5.44	5.55	5.43	5.55
2011-05-12	5.606	5.702	5.606	5.69
2011-05-13	5.666	5.666	5.584	5.6
2011-05-16	5.606	5.67	5.606	5.63
2011-05-17	5.49	5.504	5.454	5.504
2011-05-18	5.648	5.66	5.6	5.642
2011-05-19	5.716	5.728	5.63	5.684
2011-05-20	5.696	5.696	5.636	5.646
2011-05-23	5.55	5.56	5.534	5.542
2011-05-24	5.512	5.514	5.45	5.492
2011-05-25	5.54	5.57	5.49	5.57
2011-05-26	5.626	5.626	5.574	5.594
2011-05-27	5.56	5.56	5.52	5.54
2011-05-31	5.724	5.77	5.724	5.74
2011-06-01	5.788	5.79	5.686	5.686
2011-06-02	5.7	5.702	5.626	5.68
2011-06-03	5.676	5.702	5.628	5.674
2011-06-06	5.67	5.67	5.602	5.612
2011-06-07	5.55	5.588	5.55	5.564
2011-06-08	5.552	5.612	5.54	5.56
2011-06-09	5.44	5.45	5.388	5.424
2011-06-10	5.232	5.292	5.184	5.184
2011-06-13	5.308	5.338	5.242	5.276
2011-06-14	5.184	5.234	5.184	5.186
2011-06-15	5.184	5.184	5.15	5.168
2011-06-16	5.084	5.084	5.03	5.04
2011-06-17	4.874	4.902	4.848	4.88
2011-06-20	5.022	5.082	5.022	5.06
2011-06-21	5.248	5.266	5.188	5.264
2011-06-22	5.348	5.398	5.326	5.37
2011-06-23	5.248	5.286	5.22	5.25
2011-06-24	5.364	5.404	5.344	5.352
2011-06-27	5.35	5.392	5.312	5.392
2011-06-28	5.352	5.388	5.312	5.374
2011-06-29	5.234	5.29	5.234	5.28
2011-06-30	5.454	5.488	5.404	5.48
2011-07-01	5.458	5.538	5.442	5.538
2011-07-05	5.556	5.556	5.482	5.53
2011-07-06	5.486	5.556	5.486	5.544
2011-07-07	5.55	5.578	5.522	5.578
2011-07-08	5.35	5.438	5.35	5.43
2011-07-11	5.34	5.35	5.248	5.248
2011-07-12	5.09	5.176	5.09	5.15
2011-07-13	5.29	5.35	5.29	5.318
2011-07-14	5.402	5.402	5.342	5.342
2011-07-15	5.416	5.464	5.416	5.42
2011-07-18	5.368	5.42	5.344	5.37
2011-07-19	5.294	5.37	5.294	5.35
2011-07-20	5.354	5.354	5.304	5.344
2011-07-21	5.202	5.3	5.202	5.296
2011-07-22	5.316	5.316	5.254	5.26
2011-07-25	5.242	5.26	5.212	5.242
2011-07-26	5.348	5.35	5.284	5.284
2011-07-27	5.318	5.318	5.22	5.22
2011-07-28	5.232	5.288	5.21	5.21
2011-07-29	5.198	5.214	5.166	5.21
2011-08-01	5.35	5.378	5.25	5.3
2011-08-02	5.26	5.336	5.23	5.23
2011-08-03	5.234	5.29	5.21	5.26
2011-08-04	5.18	5.194	5.03	5.05
2011-08-05	5.04	5.13	4.946	5.02
2011-08-08	4.872	4.906	4.68	4.702
2011-08-09	4.686	4.906	4.65	4.906
2011-08-10	4.886	4.886	4.28	4.28
2011-08-11	4.596	4.836	4.596	4.836
2011-08-12	4.794	4.816	4.722	4.752
2011-08-15	4.822	4.89	4.822	4.88
2011-08-16	4.678	4.68	4.626	4.63
2011-08-17	4.64	4.668	4.62	4.62
2011-08-18	4.47	4.56	4.45	4.476
2011-08-19	4.41	4.488	4.356	4.396
2011-08-22	4.38	4.38	4.3	4.306
2011-08-23	4.462	4.53	4.404	4.53
2011-08-24	4.5	4.58	4.454	4.548
2011-08-25	4.48	4.556	4.42	4.452
2011-08-26	4.468	4.562	4.434	4.562
2011-08-29	4.602	4.694	4.602	4.66
2011-08-30	4.668	4.686	4.604	4.68
2011-08-31	4.79	4.79	4.734	4.788
2011-09-01	4.824	4.88	4.75	4.788
2011-09-02	4.734	4.79	4.722	4.75
2011-09-06	4.638	4.744	4.628	4.742
2011-09-07	4.856	4.9	4.778	4.876
2011-09-08	4.812	4.812	4.716	4.732
2011-09-09	4.732	4.732	4.594	4.594
2011-09-12	4.552	4.552	4.47	4.53
2011-09-13	4.55	4.636	4.514	4.578
2011-09-14	4.57	4.656	4.552	4.656
2011-09-15	4.51	4.55	4.478	4.54
2011-09-16	4.558	4.606	4.548	4.56
2011-09-19	4.41	4.478	4.408	4.456
2011-09-20	4.438	4.44	4.382	4.382
2011-09-21	4.352	4.352	4.2	4.2
2011-09-22	4.056	4.056	3.858	3.858
2011-09-23	4.032	4.088	4.02	4.078
2011-09-26	4.054	4.054	3.994	4.04
2011-09-27	4.076	4.2	4.076	4.154
2011-09-28	4.214	4.272	4.134	4.134
2011-09-29	4.22	4.262	4.102	4.174
2011-09-30	4.23	4.23	4.142	4.154
2011-10-03	3.85	3.862	3.77	3.78
2011-10-04	3.666	3.78	3.652	3.78
2011-10-05	3.712	3.88	3.712	3.85
2011-10-06	4.158	4.23	4.148	4.21
2011-10-07	4.406	4.408	4.32	4.356
2011-10-10	4.348	4.402	4.348	4.372
2011-10-11	4.324	4.396	4.324	4.368
2011-10-12	4.44	4.548	4.44	4.496
2011-10-13	4.418	4.472	4.368	4.42
2011-10-14	4.43	4.506	4.43	4.434
2011-10-17	4.546	4.57	4.41	4.412
2011-10-18	4.334	4.422	4.24	4.342
2011-10-19	4.29	4.35	4.238	4.238
2011-10-20	4.218	4.218	4.142	4.158
2011-10-21	4.182	4.262	4.182	4.202
2011-10-24	4.406	4.49	4.406	4.456
2011-10-25	4.52	4.526	4.468	4.49
2011-10-26	4.536	4.586	4.442	4.542
2011-10-27	4.8	4.868	4.736	4.83
2011-10-28	4.83	4.846	4.78	4.79
2011-10-31	4.724	4.724	4.6	4.632
2011-11-01	4.442	4.56	4.442	4.5
2011-11-02	4.702	4.772	4.692	4.74
2011-11-03	4.746	4.766	4.638	4.712
2011-11-04	4.618	4.674	4.564	4.638
2011-11-07	4.5	4.55	4.46	4.53
2011-11-08	4.334	4.334	4.222	4.314
2011-11-09	4.214	4.214	4.02	4.02
2011-11-10	4.188	4.188	4.086	4.136
2011-11-11	4.038	4.108	4.038	4.09
2011-11-14	4.084	4.144	3.986	4.004
2011-11-15	3.988	4.064	3.988	4.04
2011-11-16	3.976	4.022	3.944	3.948
2011-11-17	3.934	3.98	3.846	3.846
2011-11-18	3.828	3.886	3.82	3.826
2011-11-21	3.886	3.91	3.858	3.878
2011-11-22	4.102	4.102	3.986	4.04
2011-11-23	3.992	3.992	3.91	3.92
2011-11-25	3.9	3.906	3.852	3.852
2011-11-28	3.828	3.828	3.756	3.786
2011-11-29	3.754	3.784	3.738	3.748
2011-11-30	3.756	3.912	3.756	3.864
2011-12-01	4.05	4.05	3.96	4.01
2011-12-02	3.89	3.946	3.87	3.9
2011-12-05	3.912	3.94	3.892	3.902
2011-12-06	3.93	3.978	3.93	3.964
2011-12-07	3.978	3.98	3.93	3.964
2011-12-08	3.94	3.96	3.864	3.864
2011-12-09	3.858	3.894	3.832	3.894
2011-12-12	3.79	3.79	3.632	3.698
2011-12-13	3.792	3.848	3.734	3.734
2011-12-14	3.808	3.81	3.76	3.764
2011-12-15	3.846	3.894	3.83	3.83
2011-12-16	3.886	3.918	3.86	3.866
2011-12-19	3.924	3.98	3.906	3.918
2011-12-20	3.928	4.024	3.928	3.99
2011-12-21	3.964	3.992	3.934	3.964
2011-12-22	3.982	4.03	3.982	4.004
2011-12-23	4.098	4.098	4.038	4.066
2011-12-27	4.048	4.11	4.048	4.074
2011-12-28	4.008	4.068	3.972	3.99
2011-12-29	3.97	4.03	3.97	4.024
2011-12-30	3.984	4.062	3.984	4.028
2012-01-03	4.078	4.156	4.078	4.104
2012-01-04	4.016	4.12	4.016	4.086
2012-01-05	4.044	4.078	4.024	4.062
2012-01-06	3.958	4.032	3.958	3.99
2012-01-09	3.958	4.026	3.958	4.024
2012-01-10	4.142	4.188	4.142	4.17
2012-01-11	4.256	4.338	4.256	4.32
2012-01-12	4.358	4.358	4.306	4.34
2012-01-13	4.326	4.398	4.322	4.348
2012-01-17	4.556	4.57	4.52	4.544
2012-01-18	4.64	4.71	4.64	4.704
2012-01-19	4.676	4.69	4.64	4.656
2012-01-20	4.632	4.696	4.632	4.692
2012-01-23	4.648	4.73	4.648	4.712
2012-01-24	4.714	4.726	4.69	4.726
2012-01-25	4.716	4.776	4.68	4.726
2012-01-26	4.78	4.78	4.684	4.684
2012-01-27	4.63	4.708	4.63	4.7
2012-01-30	4.71	4.78	4.71	4.78
2012-01-31	4.86	4.922	4.86	4.88
2012-02-01	4.808	4.82	4.718	4.808
2012-02-02	4.81	4.848	4.81	4.84
2012-02-03	4.78	4.862	4.78	4.836
2012-02-06	4.772	4.83	4.77	4.77
2012-02-07	4.696	4.786	4.696	4.758
2012-02-08	4.848	4.848	4.77	4.77
2012-02-09	4.864	4.92	4.864	4.894
2012-02-10	4.782	4.782	4.752	4.766
2012-02-13	4.818	4.872	4.818	4.832
2012-02-14	4.848	4.848	4.772	4.812
2012-02-15	4.956	4.99	4.944	4.944
2012-02-16	5.122	5.192	5.122	5.19
2012-02-17	5.146	5.166	5.082	5.092
2012-02-21	4.98	5.07	4.958	4.966
2012-02-22	5.062	5.136	5.036	5.046
2012-02-23	5.11	5.156	5.104	5.154
2012-02-24	5.16	5.168	5.146	5.16
2012-02-27	5.04	5.1	5.034	5.082
2012-02-28	5.16	5.182	5.14	5.182
2012-02-29	5.184	5.29	5.15	5.15
2012-03-01	5.176	5.176	5.136	5.16
2012-03-02	5.122	5.142	5.12	5.124
2012-03-05	5.138	5.138	5.064	5.078
2012-03-06	5.032	5.032	4.942	4.95
2012-03-07	4.974	5.04	4.974	5.024
2012-03-08	5.06	5.112	5.06	5.076
2012-03-09	5.08	5.15	5.08	5.096
2012-03-12	5.148	5.148	5.1	5.13
2012-03-13	5.17	5.19	5.14	5.19
2012-03-14	5.218	5.218	5.13	5.18
2012-03-15	5.34	5.37	5.308	5.348
2012-03-16	5.58	5.6	5.556	5.57
2012-03-19	5.628	5.69	5.628	5.69
2012-03-20	5.566	5.58	5.522	5.578
2012-03-21	5.6	5.6	5.54	5.584
2012-03-22	5.63	5.726	5.602	5.7
2012-03-23	5.73	5.73	5.676	5.702
2012-03-26	5.71	5.73	5.63	5.702
2012-03-27	5.746	5.746	5.656	5.672
2012-03-28	5.656	5.666	5.59	5.61
2012-03-29	5.558	5.558	5.452	5.508
2012-03-30	5.552	5.586	5.534	5.572
2012-04-02	5.528	5.648	5.528	5.63
2012-04-03	5.72	5.75	5.688	5.75
2012-04-04	5.664	5.722	5.66	5.716
2012-04-05	5.688	5.77	5.688	5.756
2012-04-09	5.69	5.692	5.664	5.666
2012-04-10	5.64	5.69	5.504	5.504
2012-04-11	5.718	5.718	5.624	5.65
2012-04-12	5.692	5.812	5.692	5.812
2012-04-13	5.822	5.822	5.76	5.8
2012-04-16	5.892	5.96	5.892	5.94
2012-04-17	5.904	5.988	5.898	5.98
2012-04-18	6.042	6.118	6.04	6.06
2012-04-19	6.142	6.142	5.98	6.01
2012-04-20	5.98	6.058	5.98	6.034
2012-04-23	6.024	6.056	6.012	6.034
2012-04-24	6.104	6.152	6.104	6.122
2012-04-25	5.898	5.898	5.85	5.872
2012-04-26	5.97	6.028	5.97	6.028
2012-04-27	6.08	6.082	6.024	6.062
2012-04-30	6.238	6.32	6.238	6.248
2012-05-01	6.24	6.336	6.24	6.3
2012-05-02	6.24	6.24	6.176	6.204
2012-05-03	6.346	6.346	6.304	6.328
2012-05-04	6.246	6.246	6.136	6.178
2012-05-07	5.994	6.03	5.942	6.02
2012-05-08	5.932	5.984	5.856	5.926
2012-05-09	5.736	5.784	5.71	5.784
2012-05-10	5.73	5.774	5.722	5.74
2012-05-11	5.72	5.798	5.72	5.756
2012-05-14	5.73	5.792	5.73	5.77
2012-05-15	5.878	5.894	5.802	5.802
2012-05-16	5.72	5.72	5.65	5.7
2012-05-17	5.796	5.796	5.658	5.662
2012-05-18	5.73	5.78	5.672	5.682
2012-05-21	5.564	5.57	5.516	5.57
2012-05-22	5.474	5.474	5.358	5.4
2012-05-23	5.452	5.452	5.32	5.41
2012-05-24	5.538	5.554	5.46	5.48
2012-05-25	5.54	5.602	5.508	5.512
2012-05-29	5.512	5.574	5.51	5.536
2012-05-30	5.484	5.5	5.466	5.47
2012-05-31	5.46	5.518	5.438	5.49
2012-06-01	5.322	5.482	5.322	5.45
2012-06-04	5.384	5.432	5.368	5.42
2012-06-05	5.394	5.442	5.386	5.398
2012-06-06	5.55	5.66	5.55	5.66
2012-06-07	5.63	5.814	5.63	5.726
2012-06-08	5.656	5.734	5.656	5.724
2012-06-11	5.92	5.942	5.824	5.824
2012-06-12	5.878	5.878	5.77	5.852
2012-06-13	5.82	5.838	5.796	5.796
2012-06-14	5.76	5.862	5.76	5.834
2012-06-15	5.884	5.97	5.884	5.94
2012-06-18	6.08	6.08	5.98	6.01
2012-06-19	6.094	6.202	6.094	6.144
2012-06-20	6.12	6.17	6.12	6.17
2012-06-21	5.92	5.92	5.764	5.764
2012-06-22	5.792	5.792	5.698	5.722
2012-06-25	5.66	5.72	5.63	5.644
2012-06-26	5.6	5.63	5.59	5.612
2012-06-27	5.828	5.836	5.788	5.818
2012-06-28	5.6	5.63	5.58	5.63
2012-06-29	5.812	5.884	5.812	5.884
2012-07-02	5.784	5.882	5.784	5.874
2012-07-03	5.98	6.056	5.936	6.05
2012-07-05	6.046	6.098	6.046	6.072
2012-07-06	6.028	6.052	6.004	6.028
2012-07-09	5.872	5.922	5.87	5.884
2012-07-10	5.932	5.992	5.86	5.86
2012-07-11	5.9	5.9	5.8	5.838
2012-07-12	5.672	5.7	5.64	5.694
2012-07-13	5.71	5.806	5.71	5.786
2012-07-16	5.806	5.806	5.76	5.786
2012-07-17	5.86	5.93	5.83	5.884
2012-07-18	5.768	5.77	5.69	5.76
2012-07-19	5.842	5.89	5.83	5.86
2012-07-20	5.924	5.954	5.876	5.892
2012-07-23	5.81	5.876	5.78	5.85
2012-07-24	5.818	5.864	5.81	5.85
2012-07-25	5.842	5.842	5.75	5.772
2012-07-26	5.82	5.82	5.762	5.816
2012-07-27	5.872	5.992	5.872	5.968
2012-07-30	5.892	5.958	5.892	5.896
2012-07-31	5.972	5.972	5.902	5.902
2012-08-01	5.89	5.91	5.876	5.896
2012-08-02	5.92	5.92	5.82	5.84
2012-08-03	5.996	6.018	5.95	6.016
2012-08-06	5.978	6.074	5.978	6.026
2012-08-07	6.054	6.104	6.05	6.064
2012-08-08	6.07	6.096	6.06	6.06
2012-08-09	6.116	6.186	6.116	6.14
2012-08-10	5.984	5.99	5.962	5.99
2012-08-13	5.85	5.924	5.84	5.84
2012-08-14	5.91	5.94	5.9	5.904
2012-08-15	5.994	6.028	5.93	6.012
2012-08-16	6.296	6.328	6.27	6.324
2012-08-17	6.446	6.446	6.362	6.38
2012-08-20	6.4	6.446	6.4	6.414
2012-08-21	6.382	6.422	6.35	6.35
2012-08-22	6.288	6.37	6.288	6.344
2012-08-23	6.43	6.43	6.324	6.324
2012-08-24	6.27	6.33	6.27	6.31
2012-08-27	6.312	6.326	6.27	6.27
2012-08-28	6.26	6.26	6.21	6.21
2012-08-29	6.22	6.25	6.21	6.21
2012-08-30	6.184	6.184	6.06	6.062
2012-08-31	6.09	6.132	6.09	6.094
2012-09-04	6.166	6.166	6.05	6.1
2012-09-05	6.056	6.084	6.028	6.038
2012-09-06	6.162	6.3	6.162	6.3
2012-09-07	6.3	6.322	6.268	6.294
2012-09-10	6.284	6.364	6.28	6.28
2012-09-11	6.384	6.402	6.376	6.39
2012-09-12	6.436	6.478	6.422	6.438
2012-09-13	6.42	6.59	6.37	6.542
2012-09-14	6.6	6.712	6.552	6.656
2012-09-17	6.62	6.62	6.542	6.56
2012-09-18	6.55	6.606	6.55	6.58
2012-09-19	6.544	6.64	6.544	6.556
2012-09-20	6.446	6.518	6.446	6.51
2012-09-21	6.546	6.586	6.528	6.542
2012-09-24	6.434	6.568	6.434	6.56
2012-09-25	6.658	6.66	6.53	6.53
2012-09-26	6.564	6.566	6.52	6.54
2012-09-27	6.72	6.766	6.714	6.764
2012-09-28	6.848	6.848	6.75	6.776
2012-10-01	6.75	6.868	6.75	6.762
2012-10-02	6.78	6.82	6.744	6.746
2012-10-03	6.766	6.854	6.76	6.766
2012-10-04	6.87	6.874	6.78	6.802
2012-10-05	6.854	6.854	6.77	6.77
2012-10-08	6.754	6.754	6.7	6.726
2012-10-09	6.69	6.73	6.63	6.636
2012-10-10	6.658	6.718	6.652	6.674
2012-10-11	6.676	6.69	6.63	6.632
2012-10-12	6.696	6.702	6.636	6.638
2012-10-15	6.644	6.71	6.644	6.68
2012-10-16	6.688	6.782	6.688	6.76
2012-10-17	6.764	6.826	6.74	6.826
2012-10-18	6.66	6.75	6.66	6.66
2012-10-19	6.7	6.74	6.664	6.696
2012-10-22	6.892	6.892	6.8	6.826
2012-10-23	6.842	6.842	6.708	6.742
2012-10-24	6.944	6.998	6.944	6.946
2012-10-25	7	7.052	6.974	7
2012-10-26	6.928	6.934	6.834	6.86
2012-10-31	7.07	7.1	6.912	7.032
2012-11-01	7.068	7.23	7.068	7.228
2012-11-02	7.23	7.23	7.132	7.17
2012-11-05	7.16	7.16	7.076	7.138
2012-11-06	7.162	7.186	7.12	7.186
2012-11-07	7.16	7.16	6.94	6.976
2012-11-08	7.02	7.02	6.926	6.926
2012-11-09	6.816	6.91	6.816	6.89
2012-11-12	6.96	7.03	6.96	6.994
2012-11-13	7	7.11	6.96	7.012
2012-11-14	6.96	6.96	6.708	6.708
2012-11-15	6.48	6.484	6.354	6.378
2012-11-16	6.364	6.398	6.342	6.38
2012-11-19	6.318	6.4	6.318	6.4
2012-11-20	6.48	6.528	6.454	6.528
2012-11-21	6.61	6.692	6.61	6.674
2012-11-23	6.654	6.654	6.598	6.64
2012-11-26	6.55	6.55	6.48	6.486
2012-11-27	6.45	6.49	6.45	6.476
2012-11-28	6.56	6.56	6.462	6.54
2012-11-29	6.614	6.614	6.57	6.57
2012-11-30	6.528	6.528	6.49	6.5
2012-12-03	6.32	6.38	6.258	6.286
2012-12-04	6.276	6.352	6.272	6.31
2012-12-05	6.416	6.502	6.416	6.45
2012-12-06	6.476	6.538	6.476	6.52
2012-12-07	6.512	6.512	6.44	6.48
2012-12-10	6.578	6.578	6.516	6.522
2012-12-11	6.508	6.556	6.508	6.528
2012-12-12	6.53	6.57	6.5	6.508
2012-12-13	6.558	6.558	6.45	6.476
2012-12-14	6.478	6.486	6.448	6.474
2012-12-17	6.472	6.472	6.41	6.464
2012-12-18	6.464	6.5	6.424	6.48
2012-12-19	6.42	6.452	6.416	6.42
2012-12-20	6.4	6.464	6.4	6.442
2012-12-21	6.4	6.416	6.37	6.412
2012-12-24	6.406	6.406	6.32	6.366
2012-12-26	6.35	6.408	6.35	6.4
2012-12-27	6.356	6.418	6.328	6.374
2012-12-28	6.4	6.45	6.4	6.412
2012-12-31	6.47	6.53	6.442	6.53
2013-01-02	6.674	6.73	6.672	6.72
2013-01-03	6.734	6.734	6.66	6.66
2013-01-04	6.658	6.742	6.652	6.694
2013-01-07	6.59	6.6	6.556	6.6
2013-01-08	6.592	6.592	6.54	6.57
2013-01-09	6.55	6.55	6.506	6.538
2013-01-10	6.546	6.604	6.536	6.604
2013-01-11	6.568	6.608	6.568	6.606
2013-01-14	6.59	6.594	6.544	6.578
2013-01-15	6.684	6.684	6.61	6.644
2013-01-16	6.854	6.92	6.854	6.92
2013-01-17	6.942	6.99	6.912	6.95
2013-01-18	6.926	7.02	6.926	7.008
2013-01-22	6.968	6.968	6.938	6.96
2013-01-23	6.972	6.978	6.914	6.94
2013-01-24	6.982	7.04	6.982	7.034
2013-01-25	6.942	6.942	6.9	6.906
2013-01-28	6.938	6.938	6.872	6.9
2013-01-29	6.908	6.94	6.872	6.938
2013-01-30	6.992	7.01	6.962	7
2013-01-31	7.02	7.042	7	7.022
2013-02-01	6.97	6.982	6.93	6.972
2013-02-04	6.902	6.932	6.83	6.838
2013-02-05	6.818	6.89	6.818	6.844
2013-02-06	6.836	6.878	6.836	6.876
2013-02-07	6.98	7.008	6.95	6.988
2013-02-08	7	7.026	6.942	7.004
2013-02-11	7.02	7.02	6.956	6.99
2013-02-12	7.02	7.028	6.972	6.994
2013-02-13	6.996	7.05	6.996	7.048
2013-02-14	7.01	7.054	7.008	7.048
2013-02-15	7.1	7.126	7.084	7.106
2013-02-19	7.13	7.13	7.09	7.09
2013-02-20	7.094	7.116	7.034	7.04
2013-02-21	7.03	7.03	6.94	6.986
2013-02-22	6.788	6.93	6.788	6.92
2013-02-25	6.874	6.878	6.74	6.8
2013-02-26	6.862	6.908	6.85	6.876
2013-02-27	6.77	6.91	6.77	6.89
2013-02-28	6.866	6.948	6.866	6.93
2013-03-01	6.936	6.95	6.9	6.934
2013-03-04	7.03	7.114	7.026	7.06
2013-03-05	7.062	7.18	7.062	7.16
2013-03-06	7.24	7.24	7.17	7.184
2013-03-07	7.174	7.25	7.174	7.23
2013-03-08	7.302	7.366	7.302	7.366
2013-03-11	7.31	7.31	7.22	7.242
2013-03-12	7.128	7.226	7.128	7.196
2013-03-13	7.132	7.212	7.132	7.18
2013-03-14	7.104	7.14	7.104	7.12
2013-03-15	7.086	7.096	7.038	7.048
2013-03-18	6.832	6.832	6.756	6.81
2013-03-19	6.664	6.702	6.618	6.62
2013-03-20	6.76	6.798	6.756	6.756
2013-03-21	6.512	6.632	6.48	6.58
2013-03-22	6.4	6.42	6.34	6.34
2013-03-25	6.214	6.214	6.064	6.096
2013-03-26	6.21	6.414	6.21	6.396
2013-03-27	6.45	6.45	6.394	6.432
2013-03-28	6.408	6.408	6.338	6.39
2013-04-01	6.312	6.394	6.242	6.264
2013-04-02	6.31	6.31	6.232	6.25
2013-04-03	6.224	6.3	6.152	6.158
2013-04-04	6.204	6.204	6.14	6.172
2013-04-05	6.06	6.094	5.968	6.094
2013-04-08	6.168	6.222	6.166	6.198
2013-04-09	6.332	6.436	6.33	6.436
2013-04-10	6.458	6.5	6.414	6.498
2013-04-11	6.41	6.49	6.41	6.47
2013-04-12	6.462	6.476	6.37	6.398
2013-04-15	6.34	6.346	6.232	6.258
2013-04-16	6.3	6.316	6.266	6.3
2013-04-17	6.374	6.384	6.308	6.33
2013-04-18	6.35	6.39	6.322	6.348
2013-04-19	6.472	6.54	6.468	6.534
2013-04-22	6.518	6.6	6.518	6.56
2013-04-23	6.478	6.536	6.478	6.508
2013-04-24	6.502	6.57	6.502	6.56
2013-04-25	6.562	6.626	6.562	6.598
2013-04-26	6.59	6.734	6.59	6.732
2013-04-29	6.71	6.846	6.69	6.838
2013-04-30	6.874	6.91	6.828	6.9
2013-05-01	6.862	6.898	6.838	6.864
2013-05-02	7.038	7.096	7.038	7.096
2013-05-03	7.07	7.116	7.012	7.088
2013-05-06	7.038	7.126	7.038	7.114
2013-05-07	7.126	7.14	7.092	7.14
2013-05-08	7.088	7.112	7.03	7.108
2013-05-09	7.05	7.092	7.016	7.044
2013-05-10	7.096	7.148	7.072	7.084
2013-05-13	6.942	6.942	6.884	6.894
2013-05-14	7.014	7.014	6.906	6.996
2013-05-15	7.168	7.4	7.114	7.396
2013-05-16	7.518	7.562	7.478	7.52
2013-05-17	7.55	7.6	7.502	7.6
2013-05-20	7.96	8.024	7.94	8.022
2013-05-21	7.884	7.89	7.828	7.88
2013-05-22	7.858	7.858	7.72	7.76
2013-05-23	7.494	7.594	7.48	7.59
2013-05-24	7.678	7.72	7.652	7.7
2013-05-28	7.836	7.918	7.822	7.87
2013-05-29	7.77	7.846	7.754	7.786
2013-05-30	7.992	7.992	7.92	7.968
2013-05-31	7.896	7.952	7.852	7.896
2013-06-03	7.88	7.88	7.788	7.87
2013-06-04	7.816	7.876	7.762	7.8
2013-06-05	7.76	7.76	7.67	7.674
2013-06-06	7.676	7.78	7.676	7.78
2013-06-07	7.81	7.81	7.704	7.724
2013-06-10	7.84	7.898	7.812	7.862
2013-06-11	7.75	7.88	7.75	7.84
2013-06-12	7.892	7.892	7.774	7.794
2013-06-13	7.67	7.81	7.67	7.788
2013-06-14	7.712	7.792	7.688	7.694
2013-06-17	7.758	7.794	7.728	7.734
2013-06-18	7.698	7.798	7.698	7.75
2013-06-19	7.75	7.75	7.62	7.63
2013-06-20	7.49	7.62	7.28	7.29
2013-06-21	7.392	7.392	7.26	7.368
2013-06-24	7.196	7.196	7.024	7.092
2013-06-25	7.4	7.43	7.336	7.43
2013-06-26	7.458	7.558	7.458	7.538
2013-06-27	7.666	7.75	7.666	7.738
2013-06-28	7.794	7.83	7.712	7.792
2013-07-01	7.794	7.856	7.794	7.8
2013-07-02	7.806	7.836	7.686	7.75
2013-07-03	7.672	7.82	7.672	7.79
2013-07-05	7.956	7.962	7.826	7.91
2013-07-08	7.832	7.862	7.776	7.81
2013-07-09	7.82	7.836	7.8	7.804
2013-07-10	7.842	7.842	7.8	7.82
2013-07-11	7.972	8.08	7.972	8.072
2013-07-12	8.004	8.014	7.918	7.958
2013-07-15	8.236	8.322	8.1	8.322
2013-07-16	8.5	8.52	8.49	8.516
2013-07-17	8.558	8.58	8.558	8.562
2013-07-18	8.502	8.502	8.414	8.484
2013-07-19	8.654	8.654	8.57	8.596
2013-07-22	8.47	8.48	8.432	8.462
2013-07-23	8.6	8.64	8.572	8.624
2013-07-24	8.578	8.578	8.5	8.508
2013-07-25	8.578	8.684	8.572	8.676
2013-07-26	8.784	8.968	8.784	8.906
2013-07-29	8.96	9.038	8.928	8.928
2013-07-30	9.328	9.4	9.326	9.38
2013-07-31	9.12	9.122	9	9.066
2013-08-01	9.346	9.4	9.3	9.396
2013-08-02	9.33	9.33	9.25	9.324
2013-08-05	9.444	9.56	9.444	9.5
2013-08-06	9.53	9.66	9.53	9.588
2013-08-07	9.286	9.338	9.2	9.316
2013-08-08	9.3	9.3	9.18	9.262
2013-08-09	9.156	9.24	9.136	9.188
2013-08-12	9.504	9.504	9.39	9.45
2013-08-13	9.58	9.58	9.486	9.574
2013-08-14	9.506	9.506	9.1	9.2
2013-08-15	9.3	9.398	9.3	9.35
2013-08-16	9.464	9.49	9.388	9.43
2013-08-19	9.47	9.566	9.47	9.506
2013-08-20	9.344	9.438	9.344	9.43
2013-08-21	9.33	9.33	9.168	9.214
2013-08-22	9.264	9.348	9.25	9.344
2013-08-23	9.206	9.226	9.14	9.22
2013-08-26	9.23	9.23	9.162	9.162
2013-08-27	9.2	9.29	9.19	9.216
2013-08-28	9.14	9.198	9.13	9.18
2013-08-29	9.28	9.36	9.272	9.292
2013-08-30	9.312	9.346	9.308	9.33
2013-09-03	9.8	9.8	9.68	9.732
2013-09-04	9.73	9.84	9.73	9.828
2013-09-05	9.98	10.042	9.98	10.03
2013-09-06	9.95	10.08	9.95	10.02
2013-09-09	10.01	10.208	10.01	10.208
2013-09-10	10.26	10.378	10.256	10.368
2013-09-11	10.38	10.448	10.324	10.442
2013-09-12	10.596	10.68	10.554	10.574
2013-09-13	10.546	10.646	10.546	10.622
2013-09-16	10.828	10.958	10.8	10.95
2013-09-17	10.82	10.83	10.766	10.776
2013-09-18	10.43	10.64	10.344	10.64
2013-09-19	10.68	10.68	10.548	10.67
2013-09-20	10.632	10.67	10.43	10.43
2013-09-23	10.46	10.544	10.458	10.5
2013-09-24	10.43	10.434	10.328	10.426
2013-09-25	10.528	10.56	10.49	10.512
2013-09-26	10.56	10.588	10.5	10.556
2013-09-27	10.726	10.79	10.618	10.724
2013-09-30	10.494	10.53	10.42	10.508
2013-10-01	10.542	10.606	10.512	10.574
2013-10-02	10.648	10.774	10.648	10.774
2013-10-03	10.78	10.832	10.664	10.74
2013-10-04	10.832	10.9	10.764	10.868
2013-10-07	10.714	10.82	10.714	10.804
2013-10-08	10.918	10.984	10.732	10.732
2013-10-09	10.668	10.668	10.534	10.624
2013-10-10	10.65	10.746	10.64	10.736
2013-10-11	10.764	10.916	10.764	10.898
2013-10-14	10.762	10.998	10.762	10.9
2013-10-15	10.91	10.944	10.84	10.878
2013-10-16	10.946	10.998	10.824	10.992
2013-10-17	10.88	10.91	10.814	10.896
2013-10-18	11.134	11.14	11.05	11.132
2013-10-21	11.502	11.598	11.502	11.528
2013-10-22	11.38	11.448	11.366	11.4
2013-10-23	11.148	11.148	11.006	11.056
2013-10-24	10.99	11.03	10.97	10.98
2013-10-25	11.042	11.042	10.962	10.994
2013-10-28	11.2	11.222	11.12	11.2
2013-10-29	10.842	10.866	10.834	10.852
2013-10-30	11.006	11.036	10.946	10.97
2013-10-31	10.968	10.968	10.872	10.89
2013-11-01	10.852	10.956	10.826	10.9
2013-11-04	10.782	10.804	10.73	10.746
2013-11-05	10.686	10.686	10.558	10.584
2013-11-06	10.65	10.71	10.65	10.69
2013-11-07	10.57	10.61	10.362	10.362
2013-11-08	10.356	10.442	10.34	10.42
2013-11-11	10.6	10.638	10.572	10.6
2013-11-12	10.52	10.6	10.47	10.508
2013-11-13	10.08	10.392	10.08	10.368
2013-11-14	10.63	10.678	10.536	10.676
2013-11-15	10.884	11.226	10.882	11.12
2013-11-18	11.162	11.248	11.038	11.14
2013-11-19	10.904	10.95	10.8	10.868
2013-11-20	10.774	10.876	10.76	10.79
2013-11-21	10.904	10.994	10.858	10.994
2013-11-22	10.956	11.106	10.932	11.082
2013-11-25	11.294	11.342	11.226	11.226
2013-11-26	11.322	11.324	11.226	11.316
2013-11-27	11.4	11.566	11.4	11.56
2013-11-29	11.618	11.664	11.6	11.61
2013-12-02	11.674	11.722	11.6	11.6
2013-12-03	11.51	11.55	11.356	11.428
2013-12-04	11.394	11.49	11.314	11.44
2013-12-05	11.55	11.6	11.494	11.556
2013-12-06	11.876	12.028	11.876	12.02
2013-12-09	11.968	12.036	11.882	12.01
2013-12-10	11.976	12.146	11.976	12.09
2013-12-11	12.31	12.31	12.048	12.05
2013-12-12	12.056	12.056	11.936	11.988
2013-12-13	12.076	12.076	11.904	11.95
2013-12-16	12.05	12.39	12	12.324
2013-12-17	12.066	12.066	11.984	12.03
2013-12-18	12.108	12.26	11.958	12.24
2013-12-19	11.99	12.08	11.936	12.04
2013-12-20	11.958	12.078	11.958	12.04
2013-12-23	12.04	12.144	12.026	12.118
2013-12-24	12.15	12.194	12.1	12.194
2013-12-26	12.2	12.25	12.162	12.212
2013-12-27	12.34	12.538	12.34	12.538
2013-12-30	12.8	12.87	12.792	12.87
2013-12-31	12.808	12.884	12.794	12.884
2014-01-02	12.972	13.024	12.88	12.916
2014-01-03	12.856	12.856	12.73	12.792
2014-01-06	12.832	12.832	12.72	12.74
2014-01-07	12.7	12.788	12.686	12.782
2014-01-08	12.892	12.948	12.838	12.948
2014-01-09	12.766	12.766	12.614	12.672
2014-01-10	12.75	12.956	12.748	12.948
2014-01-13	12.852	12.864	12.7	12.726
2014-01-14	12.73	12.904	12.73	12.904
2014-01-15	13.09	13.22	13.076	13.17
2014-01-16	13.24	13.24	13.176	13.196
2014-01-17	13.602	13.726	13.6	13.686
2014-01-21	13.458	13.508	13.332	13.42
2014-01-22	13.616	13.74	13.588	13.736
2014-01-23	13.496	13.506	13.196	13.258
2014-01-24	12.878	12.878	12.5	12.52
2014-01-27	12.538	12.636	12.388	12.432
2014-01-28	12.912	13.04	12.912	12.982
2014-01-29	13.66	13.66	13.284	13.36
2014-01-30	14	14	13.776	13.83
2014-01-31	13.8	13.84	13.65	13.83
2014-02-03	13.852	13.852	13.452	13.458
2014-02-04	13.3	13.386	13.164	13.386
2014-02-05	13.204	13.27	13.06	13.222
2014-02-06	13.156	13.322	13.062	13.266
2014-02-07	13.518	13.692	13.488	13.65
2014-02-10	13.804	13.804	13.608	13.634
2014-02-11	13.712	13.8	13.64	13.79
2014-02-12	13.912	13.998	13.814	13.85
2014-02-13	13.814	14.06	13.814	14.056
2014-02-14	14.196	14.358	14.196	14.354
2014-02-18	15.026	15.124	14.984	15.08
2014-02-19	15.044	15.14	15.022	15.04
2014-02-20	14.56	14.722	14.536	14.72
2014-02-21	15.004	15.004	14.93	14.96
2014-02-24	15.006	15.12	14.966	15.09
2014-02-25	14.954	15.15	14.844	15.026
2014-02-26	15.1	15.14	15.02	15.02
2014-02-27	15.824	15.888	15.71	15.87
2014-02-28	16.092	16.092	15.998	16.02
2014-03-03	15.44	15.568	15.386	15.554
2014-03-04	15.9	15.982	15.9	15.966
2014-03-05	16.056	16.138	15.972	16.134
2014-03-06	16.366	16.646	16.346	16.624
2014-03-07	16.368	16.37	16.094	16.246
2014-03-10	16.008	16.008	15.806	15.994
2014-03-11	16	16.03	15.802	15.808
2014-03-12	15.514	15.628	15.462	15.628
2014-03-13	15.266	15.306	14.804	14.854
2014-03-14	14.552	14.6	14.402	14.43
2014-03-17	14.1	14.266	14.08	14.186
2014-03-18	14.834	15.082	14.834	15.07
2014-03-19	14.798	14.798	14.224	14.406
2014-03-20	14.33	14.48	14.21	14.48
2014-03-21	14.94	15.15	14.9	14.928
2014-03-24	15.082	15.182	14.966	15.024
2014-03-25	14.45	14.612	14.45	14.506
2014-03-26	14.406	14.41	14.11	14.12
2014-03-27	13.678	13.678	13.358	13.42
2014-03-28	13.76	13.97	13.76	13.894
2014-03-31	13.958	13.958	13.816	13.82
2014-04-01	14.45	14.622	14.45	14.622
2014-04-02	14.528	14.554	14.428	14.554
2014-04-03	14.122	14.122	13.94	14.074
2014-04-04	13.7	13.9	13.25	13.25
2014-04-07	12.93	12.986	12.63	12.746
2014-04-08	13.032	13.332	13.016	13.326
2014-04-09	13.608	13.818	13.546	13.816
2014-04-10	14.5	14.694	14.1	14.2
2014-04-11	13.386	13.592	13.36	13.46
2014-04-14	13.61	13.706	13.534	13.626
2014-04-15	13.36	13.382	12.93	13.272
2014-04-16	13.516	13.59	13.4	13.59
2014-04-17	13.548	13.684	13.508	13.64
2014-04-21	13.674	13.678	13.52	13.676
2014-04-22	13.544	13.674	13.498	13.638
2014-04-23	13.548	13.63	13.456	13.456
2014-04-24	13.652	13.718	13.49	13.568
2014-04-25	13.472	13.55	13.14	13.14
2014-04-28	13.13	13.13	12.828	12.922
2014-04-29	13.14	13.266	13.04	13.264
2014-04-30	12.5	12.536	12.36	12.44
2014-05-01	12.45	12.674	12.4	12.668
2014-05-02	12.75	12.82	12.68	12.746
2014-05-05	12.7	12.75	12.6	12.6
2014-05-06	12.67	12.728	12.45	12.45
2014-05-07	12.274	12.274	12.04	12.04
2014-05-08	12.17	12.27	12.114	12.196
2014-05-09	12.23	12.342	12.23	12.342
2014-05-12	13.024	13.136	13.02	13.098
2014-05-13	13.138	13.144	13.052	13.1
2014-05-14	13.77	14.24	13.77	14.212
2014-05-15	14.152	14.186	13.752	13.936
2014-05-16	13.88	13.904	13.736	13.9
2014-05-19	13.908	14.02	13.908	13.976
2014-05-20	14.25	14.73	14.25	14.44
2014-05-21	14.65	14.65	14.4	14.62
2014-05-22	14.73	14.73	14.5	14.67
2014-05-23	14.48	14.48	14.34	14.4
2014-05-27	14.39	14.4	14.3	14.37
2014-05-28	14.5	14.64	14.47	14.6
2014-05-29	14.26	14.3	14.1	14.25
2014-05-30	14.1	14.19	14.03	14.12
2014-06-02	14.19	14.23	14.18	14.19
2014-06-03	14.24	14.42	14.24	14.4
2014-06-04	14.15	14.19	14.01	14.11
2014-06-05	14.03	14.2	14	14.2
2014-06-06	14.06	14.1	13.96	14.09
2014-06-09	14.19	14.41	14.19	14.39
2014-06-10	14.6	14.67	14.52	14.67
2014-06-11	14.75	14.89	14.75	14.83
2014-06-12	14.87	14.92	14.66	14.73
2014-06-13	14.88	14.95	14.87	14.92
2014-06-16	14.91	14.95	14.83	14.89
2014-06-17	14.94	14.94	14.76	14.9
2014-06-18	15	15.12	14.86	15.11
2014-06-19	15	15.01	14.86	14.91
2014-06-20	14.89	14.98	14.8	14.83
2014-06-23	14.76	14.76	14.62	14.74
2014-06-24	14.7	14.96	14.7	14.8
2014-06-25	14.75	14.95	14.75	14.94
2014-06-26	15.13	15.25	15.11	15.24
2014-06-27	15.12	15.28	15.12	15.26
2014-06-30	15.25	15.29	15.2	15.27
2014-07-01	15.32	15.46	15.3	15.44
2014-07-02	15.87	15.9	15.78	15.78
2014-07-03	16	16.12	16	16.12
2014-07-07	16.22	16.22	16.08	16.09
2014-07-08	16.15	16.16	15.76	15.8
2014-07-09	15.73	15.79	15.56	15.75
2014-07-10	15.74	15.74	15.4	15.57
2014-07-11	15.73	15.75	15.56	15.74
2014-07-14	15.9	15.98	15.8	15.95
2014-07-15	15.98	15.98	15.76	15.89
2014-07-16	16	16.15	16	16.11
2014-07-17	15.8	15.89	15.61	15.67
2014-07-18	15.8	15.93	15.8	15.9
2014-07-21	15.61	15.81	15.52	15.78
2014-07-22	16	16.12	16	16.05
2014-07-23	16.08	16.1	15.95	15.96
2014-07-24	15.99	16.14	15.97	16.08
2014-07-25	16.11	16.12	16	16.1
2014-07-28	16.63	16.79	16.5	16.78
2014-07-29	16.85	16.95	16.8	16.83
2014-07-30	16.6	16.76	16.5	16.57
2014-07-31	16.41	16.49	16.19	16.23
2014-08-01	16.44	16.66	16.35	16.52
2014-08-04	16.74	16.8	16.58	16.8
2014-08-05	17.06	17.18	16.96	17.01
2014-08-06	16.96	17	16.9	16.9
2014-08-07	16.68	16.68	16.31	16.42
2014-08-08	16.75	16.87	16.66	16.86
2014-08-11	16.9	17.1	16.9	17.09
2014-08-12	17.22	17.29	17.11	17.27
2014-08-13	17.6	17.64	17.3	17.57
2014-08-14	16.85	16.95	16.8	16.91
2014-08-15	16.94	16.94	16.77	16.82
2014-08-18	16.79	16.8	16.64	16.72
2014-08-19	16.68	16.81	16.68	16.78
2014-08-20	16.97	17.05	16.9	17.05
2014-08-21	17	17.03	16.77	16.77
2014-08-22	16.73	16.9	16.71	16.74
2014-08-25	16.85	16.85	16.71	16.73
2014-08-26	16.75	16.75	16.71	16.74
2014-08-27	16.66	16.67	16.53	16.54
2014-08-28	16.41	16.48	16.3	16.32
2014-08-29	16.32	16.38	16.15	16.22
2014-09-02	16.3	16.31	16.16	16.25
2014-09-03	16.31	16.78	16.31	16.61
2014-09-04	16.77	16.8	16.6	16.67
2014-09-05	16.6	16.63	16.46	16.63
2014-09-08	16.32	16.34	16.1	16.12
2014-09-09	16.14	16.17	15.98	15.99
2014-09-10	15.75	15.76	15.56	15.7
2014-09-11	15.58	15.76	15.55	15.62
2014-09-12	15.68	15.89	15.65	15.69
2014-09-15	15.89	15.92	15.71	15.71
2014-09-16	15.67	15.84	15.52	15.72
2014-09-17	15.87	16	15.8	15.81
2014-09-18	15.91	15.96	15.85	15.91
2014-09-19	16.09	16.13	15.97	16.02
2014-09-22	15.66	15.66	15.36	15.4
2014-09-23	15.36	15.42	15.18	15.2
2014-09-24	15.24	15.37	15.17	15.33
2014-09-25	15.22	15.22	14.95	15.01
2014-09-26	14.96	15.17	14.96	15.11
2014-09-29	14.95	14.95	14.66	14.76
2014-09-30	14.73	14.88	14.73	14.82
2014-10-01	14.77	14.8	14.43	14.47
2014-10-02	14.43	14.48	14.13	14.42
2014-10-03	15	15	14.83	14.92
2014-10-06	15.4	15.47	14.99	15.41
2014-10-07	15.38	15.46	15.2	15.23
2014-10-08	15.2	15.5	15.11	15.43
2014-10-09	15.24	15.24	14.8	14.96
2014-10-10	14.81	14.87	14.62	14.66
2014-10-13	14.68	14.9	14.6	14.75
2014-10-14	14.6	14.73	14.52	14.6
2014-10-15	14.53	14.7	14.25	14.65
2014-10-16	14.26	14.7	14.25	14.51
2014-10-17	14.66	14.77	14.6	14.62
2014-10-20	14.6	14.74	14.6	14.73
2014-10-21	15.02	15.13	14.97	15.11
2014-10-22	15.27	15.41	15.17	15.17
2014-10-23	15.33	15.53	15.29	15.49
2014-10-24	15.4	15.49	15.3	15.4
2014-10-27	15.16	15.19	15.05	15.18
2014-10-28	15.33	15.67	15.33	15.66
2014-10-29	15.73	15.79	15.58	15.65
2014-10-30	15.7	16.8	15.6	15.84
2014-10-31	16.06	16.09	15.93	16.05
2014-11-03	16.04	16.09	15.81	15.82
2014-11-04	15.76	15.84	15.62	15.83
2014-11-05	15.95	16.05	15.93	16.01
2014-11-06	16.02	16.05	15.93	16.03
2014-11-07	15.86	15.9	15.73	15.81
2014-11-10	16.17	16.3	16.14	16.2
2014-11-11	16.41	16.46	16.2	16.45
2014-11-12	16.26	16.28	15.88	16.14
2014-11-13	16.6	16.69	16.47	16.63
2014-11-14	17.01	17.36	17	17.32
2014-11-17	16.83	16.85	16.6	16.72
2014-11-18	16.23	16.36	16.13	16.26
2014-11-19	16.1	16.2	15.93	15.98
2014-11-20	16.08	16.19	16.03	16.13
2014-11-21	16.25	16.54	16.25	16.35
2014-11-24	16.07	16.25	16.07	16.15
2014-11-25	16.21	16.21	16.05	16.06
2014-11-26	16.16	16.28	16.09	16.25
2014-11-28	16.11	16.12	15.9	15.99
2014-12-01	15.64	15.65	15.33	15.38
2014-12-02	15.38	15.58	15.38	15.57
2014-12-03	15.5	15.55	15.25	15.31
2014-12-04	15.35	15.35	15.18	15.22
2014-12-05	15.31	15.41	15.23	15.41
2014-12-08	15.19	15.34	15	15.05
2014-12-09	14.97	14.97	14.65	14.82
2014-12-10	14.88	14.9	14.6	14.62
2014-12-11	14.6	14.73	14.59	14.62
2014-12-12	14.6	14.62	14.43	14.44
2014-12-15	14.48	14.48	14.09	14.13
2014-12-16	13.72	14.14	13.64	13.89
2014-12-17	13.65	13.98	13.55	13.89
2014-12-18	14.63	14.65	14.43	14.52
2014-12-19	14.9	15.11	14.82	15.05
2014-12-22	14.69	14.73	14.5	14.7
2014-12-23	14.6	14.69	14.49	14.6
2014-12-24	14.59	14.6	14.4	14.51
2014-12-26	14.55	15.03	14.55	14.89
2014-12-29	14.68	14.68	14.51	14.55
2014-12-30	14.54	14.54	14.39	14.48
2014-12-31	14.43	14.64	14.43	14.51
2015-01-02	14.41	14.43	14.27	14.38
2015-01-05	14.48	14.6	14.34	14.6
2015-01-06	15.4	15.49	15.05	15.29
2015-01-07	16	16.25	15.95	16.23
2015-01-08	16.49	16.61	16.45	16.6
2015-01-09	16.54	16.6	16.43	16.51
2015-01-12	16.47	16.53	16.16	16.2
2015-01-13	16.48	16.66	16.35	16.44
2015-01-14	16.13	16.2	16	16.17
2015-01-15	16.17	16.3	16.04	16.1
2015-01-16	15.68	15.8	15.61	15.8
2015-01-20	16.18	16.24	15.97	16.06
2015-01-21	16.49	16.62	16.41	16.6
2015-01-22	16.99	17.12	16.89	17.1
2015-01-23	17.09	17.2	16.97	17.09
2015-01-26	17.55	17.73	17.53	17.68
2015-01-27	17.4	17.48	17.25	17.42
2015-01-28	17.47	17.68	17.42	17.43
2015-01-29	17.3	17.37	17.15	17.36
2015-01-30	17	17.04	16.81	16.82
2015-02-02	16.9	17.44	16.9	17.35
2015-02-03	17.49	17.49	17.27	17.4
2015-02-04	17.43	17.5	17.29	17.35
2015-02-05	17.43	17.49	17.37	17.43
2015-02-06	17.44	17.44	17.14	17.16
2015-02-09	17	17.08	16.98	17.01
2015-02-10	17.12	17.18	17.05	17.14
2015-02-11	17.11	17.11	16.86	16.97
2015-02-12	16.72	16.8	16.66	16.73
2015-02-13	16.76	16.81	16.72	16.79
2015-02-17	16.79	16.95	16.76	16.89
2015-02-18	16.88	16.88	16.64	16.65
2015-02-19	16.7	16.77	16.64	16.72
2015-02-20	16.64	16.88	16.59	16.86
2015-02-23	17.05	17.34	17.05	17.21
2015-02-24	17.26	17.45	17.26	17.4
2015-02-25	17.5	17.51	17.38	17.45
2015-02-26	17.35	17.45	17.35	17.35
2015-02-27	17.54	17.54	17.41	17.41
2015-03-02	17.45	17.56	17.45	17.55
2015-03-03	17.48	17.48	17.26	17.35
2015-03-04	17.12	17.2	17.03	17.12
2015-03-05	17.13	17.13	16.97	16.99
2015-03-06	16.89	16.98	16.71	16.75
2015-03-09	17.02	17.14	16.89	17.06
2015-03-10	16.71	16.92	16.71	16.73
2015-03-11	16.85	17	16.81	16.84
2015-03-12	17.12	17.12	16.95	17.05
2015-03-13	17.1	17.14	16.96	17.1
2015-03-16	17.4	17.63	17.38	17.55
2015-03-17	17.42	17.72	17.15	17.65
2015-03-18	17.67	17.8	17.27	17.28
2015-03-19	18.46	18.66	18.45	18.66
2015-03-20	18.45	18.67	18.37	18.58
2015-03-23	18.78	19.07	18.76	19
2015-03-24	18.51	18.54	18.44	18.45
2015-03-25	18.37	18.42	18.15	18.17
2015-03-26	17.97	18.36	17.97	18.15
2015-03-27	18.48	18.72	18.3	18.67
2015-03-30	18.7	18.8	18.62	18.76
2015-03-31	18.99	19	18.87	18.97
2015-04-01	18.95	19.07	18.9	19.07
2015-04-02	19.32	19.46	19.2	19.39
2015-04-06	19.32	19.63	19.31	19.58
2015-04-07	19.6	19.65	19.56	19.57
2015-04-08	20.27	20.56	20.18	20.29
2015-04-09	20.77	21.41	20.76	21.17
2015-04-10	21.02	21.07	20.75	21.05
2015-04-13	22.03	22.15	21.62	21.62
2015-04-14	20.67	20.85	20.55	20.77
2015-04-15	20.32	20.35	20.15	20.25
2015-04-16	20.66	20.77	20.5	20.65
2015-04-17	19.92	19.97	19.65	19.85
2015-04-20	19.61	19.87	19.61	19.85
2015-04-21	20.5	20.68	20.5	20.61
2015-04-22	20.85	21.07	20.84	21.03
2015-04-23	20.81	21.03	20.77	20.97
2015-04-24	20.89	21.08	20.81	21.08
2015-04-27	21.08	21.18	20.95	20.96
2015-04-28	21	21.15	20.96	21.15
2015-04-29	21.14	21.29	21.05	21.14
2015-04-30	20.7	20.74	20.6	20.62
2015-05-01	20.7	20.7	20.43	20.45
2015-05-04	20.52	20.59	20.37	20.56
2015-05-05	20.4	20.4	20.05	20.1
2015-05-06	20.04	20.12	19.8	19.86
2015-05-07	19.85	19.93	19.79	19.93
2015-05-08	20.06	20.19	19.92	20.19
2015-05-11	20.53	20.59	20.34	20.35
2015-05-12	20.13	20.2	20.07	20.07
2015-05-13	20.92	21.1	20.81	20.9
2015-05-14	20.96	20.98	20.89	20.93
2015-05-15	20.99	21.06	20.94	21.03
2015-05-18	20.92	20.93	20.8	20.89
2015-05-19	20.89	20.9	20.75	20.76
2015-05-20	20.36	20.53	20.35	20.5
2015-05-21	20.27	20.4	20.15	20.39
2015-05-22	20.54	20.74	20.47	20.69
2015-05-26	20.46	20.62	20.3	20.32
2015-05-27	20.57	20.57	20.22	20.43
2015-05-28	20.09	20.16	19.96	20.07
2015-05-29	20	20.15	19.93	19.96
2015-06-01	20.15	20.24	19.92	19.97
2015-06-02	20.2	20.23	20.05	20.2
2015-06-03	20.46	20.5	20.25	20.48
2015-06-04	20.46	20.46	20.17	20.24
2015-06-05	20.04	20.07	19.85	20.07
2015-06-08	20.08	20.11	19.85	19.86
2015-06-09	19.95	20.09	19.8	19.99
2015-06-10	19.89	20.03	19.7	20.02
2015-06-11	20.03	20.14	19.98	20.11
2015-06-12	20.29	20.29	20.11	20.22
2015-06-15	19.82	20.07	19.81	19.84
2015-06-16	19.96	19.96	19.76	19.87
2015-06-17	19.9	20.14	19.78	19.89
2015-06-18	19.91	20.08	19.84	20.05
2015-06-19	19.9	20.04	19.84	19.91
2015-06-22	20.14	20.3	20.14	20.23
2015-06-23	20.4	20.52	20.36	20.5
2015-06-24	20.96	21.15	20.95	21.07
2015-06-25	20.95	20.99	20.81	20.85
2015-06-26	20.61	20.79	20.42	20.43
2015-06-29	19.76	19.82	19.46	19.48
2015-06-30	20.15	20.15	19.9	20.05
2015-07-01	20.19	20.19	19.92	19.97
2015-07-02	20.25	20.35	19.98	20.19
2015-07-06	19	19.15	18.55	19.01
2015-07-07	18.64	18.68	17.91	18.42
2015-07-08	17.27	17.4	17.17	17.2
2015-07-09	18.82	18.9	18.54	18.64
2015-07-10	19.3	19.35	19	19.19
2015-07-13	19.24	19.5	19.24	19.45
2015-07-14	19.45	19.8	19.43	19.72
2015-07-15	19.5	19.5	19.11	19.11
2015-07-16	19.24	19.45	19.24	19.45
2015-07-17	19.74	19.92	19.73	19.91
2015-07-20	19.97	20.21	19.93	20.17
2015-07-21	20.16	20.2	20.09	20.15
2015-07-22	20.15	20.15	19.75	19.86
2015-07-23	19.75	20	19.65	19.66
2015-07-24	19.55	19.55	19.19	19.26
2015-07-27	18.63	18.65	18.33	18.34
2015-07-28	19	19	18.67	18.81
2015-07-29	18.65	18.84	18.55	18.81
2015-07-30	18.37	18.58	18.34	18.52
2015-07-31	18.6	18.8	18.59	18.61
2015-08-03	18.35	18.5	18.27	18.3
2015-08-04	18.42	18.54	18.29	18.42
2015-08-05	18.35	18.53	18.32	18.45
2015-08-06	18.18	18.33	17.95	18.03
2015-08-07	18.09	18.25	18.08	18.19
2015-08-10	18.26	18.59	18.26	18.56
2015-08-11	18	18.1	17.9	18.07
2015-08-12	17.56	17.61	17.16	17.16
2015-08-13	18.52	18.59	18.4	18.49
2015-08-14	18.41	18.59	18.39	18.55
2015-08-17	18.23	18.35	18.01	18.34
2015-08-18	17.97	18.01	17.82	18
2015-08-19	17.99	18	17.62	17.76
2015-08-20	17.26	17.38	17.14	17.15
2015-08-21	16.85	16.92	16.5	16.6
2015-08-24	14.91	16.2	14.9	15.59
2015-08-25	17.3	17.69	17.02	17.15
2015-08-26	16.8	16.87	16.44	16.86
2015-08-27	16.94	17.47	16.93	17.47
2015-08-28	16.91	17.05	16.83	16.95
2015-08-31	16.88	16.95	16.75	16.85
2015-09-01	16.34	16.38	16.02	16.08
2015-09-02	16.4	16.45	16.2	16.45
2015-09-03	16.63	16.78	16.5	16.69
2015-09-04	16.38	16.38	15.93	16.1
2015-09-08	16.72	16.98	16.5	16.85
2015-09-09	17.11	17.28	16.77	16.77
2015-09-10	16.39	16.76	16.17	16.6
2015-09-11	16.32	16.57	16.32	16.56
2015-09-14	16.56	16.57	16.33	16.54
2015-09-15	16.86	17.13	16.59	16.95
2015-09-16	17.41	17.76	17.41	17.73
2015-09-17	16.99	17.7	16.99	17.42
2015-09-18	17.51	17.51	17.1	17.15
2015-09-21	17.2	17.32	17.15	17.19
2015-09-22	16.63	16.78	16.59	16.73
2015-09-23	16.93	16.93	16.63	16.63
2015-09-24	16.6	16.87	16.5	16.86
2015-09-25	16.87	17.15	16.72	16.76
2015-09-28	16.75	16.75	16.36	16.47
2015-09-29	16.51	16.59	16.38	16.52
2015-09-30	16.55	16.92	16.55	16.88
2015-10-01	16.93	17.2	16.92	17.15
2015-10-02	17.17	17.9	17.17	17.78
2015-10-05	18	18.3	18	18.25
2015-10-06	18.25	18.25	17.93	18.1
2015-10-07	18.27	18.47	18.24	18.45
2015-10-08	18.5	18.75	18.36	18.68
2015-10-09	18.5	18.7	18.41	18.58
2015-10-12	18.55	18.61	18.49	18.58
2015-10-13	18.49	18.51	18.26	18.39
2015-10-14	18.39	18.52	18.36	18.38
2015-10-15	18.61	18.93	18.6	18.89
2015-10-16	18.9	19.1	18.9	19.06
2015-10-19	19	19.13	18.78	19.01
2015-10-20	18.92	19.3	18.91	19.19
2015-10-21	19.16	19.32	19.08	19.08
2015-10-22	19.1	19.27	18.93	19.22
2015-10-23	19.65	19.73	19.56	19.73
2015-10-26	19.4	19.4	19.2	19.23
2015-10-27	19.23	19.33	19.17	19.26
2015-10-28	19.29	19.42	19.23	19.38
2015-10-29	19.13	19.13	18.91	18.99
2015-10-30	18.86	18.9	18.8	18.87
2015-11-02	18.95	19.27	18.93	19.18
2015-11-03	19.4	19.61	19.34	19.53
2015-11-04	19.63	19.8	19.47	19.57
2015-11-05	19.77	19.77	19.45	19.59
2015-11-06	19.8	19.88	19.63	19.79
2015-11-09	19.65	19.65	19.3	19.45
2015-11-10	19.57	19.66	19.4	19.58
2015-11-11	19.65	19.7	19.52	19.55
2015-11-12	19.73	19.81	19.61	19.62
2015-11-13	19.52	19.52	19.2	19.27
2015-11-16	19.28	19.64	19.15	19.63
2015-11-17	19.67	19.73	19.6	19.7
2015-11-18	19.58	19.78	19.47	19.78
2015-11-19	19.75	19.83	19.71	19.8
2015-11-20	19.88	20.25	19.76	20.25
2015-11-23	20.23	20.26	20.11	20.15
2015-11-24	19.97	20.26	19.83	20.21
2015-11-25	20.38	20.38	20.17	20.25
2015-11-27	19.8	19.86	19.72	19.73
2015-11-30	19.76	20.02	19.76	19.95
2015-12-01	20.02	20.08	19.85	20.07
2015-12-02	19.96	19.96	19.6	19.65
2015-12-03	19.67	19.91	19.45	19.63
2015-12-04	19.52	19.54	19.28	19.53
2015-12-07	19.5	19.52	19.3	19.51
2015-12-08	19.15	19.29	19.06	19.2
2015-12-09	19.25	19.5	19.25	19.3
2015-12-10	19.43	19.43	19.24	19.24
2015-12-11	19	19	18.61	18.61
2015-12-14	18.75	18.92	18.7	18.91
2015-12-15	19.07	19.34	19.07	19.27
2015-12-16	19.58	19.81	19.52	19.76
2015-12-17	19.62	19.62	19.48	19.52
2015-12-18	19.67	19.67	19.43	19.57
2015-12-21	19.55	19.57	19.33	19.51
2015-12-22	19.4	19.69	19.4	19.58
2015-12-23	19.65	19.85	19.61	19.83
2015-12-24	19.7	19.73	19.61	19.68
2015-12-28	19.51	19.55	19.25	19.52
2015-12-29	19.5	19.65	19.5	19.63
2015-12-30	19.41	19.53	19.4	19.43
2015-12-31	19.59	19.66	19.51	19.62
2016-01-04	19.13	19.26	18.93	19.13
2016-01-05	19.09	19.23	18.94	19.08
2016-01-06	18.64	18.71	18.53	18.66
2016-01-07	18.05	18.2	17.91	17.91
2016-01-08	18.33	18.33	17.96	17.97
2016-01-11	17.76	17.98	17.61	17.71
2016-01-12	17.65	17.82	17.59	17.75
2016-01-13	17.75	17.94	17.23	17.24
2016-01-14	17.36	17.66	17.25	17.59
2016-01-15	17.18	17.25	16.94	17.09
2016-01-19	17.99	18.06	17.55	17.71
2016-01-20	17.18	17.31	16.76	17.2
2016-01-21	17.19	17.51	17.15	17.32
2016-01-22	17.95	18.12	17.95	18.12
2016-01-25	18.43	18.5	18.27	18.3
2016-01-26	18.14	18.63	18.14	18.54
2016-01-27	18.06	18.22	17.9	18.02
2016-01-28	18.16	18.36	18.15	18.28
2016-01-29	18.6	18.75	18.5	18.74
2016-02-01	18.65	18.8	18.6	18.78
2016-02-02	18.61	18.61	18.4	18.4
2016-02-03	18.1	18.26	17.85	18.26
2016-02-04	18.2	18.42	18.08	18.21
2016-02-05	18.43	18.43	18	18.04
2016-02-08	17.88	18	17.45	17.58
2016-02-09	17.32	17.65	17.17	17.26
2016-02-10	17.5	17.64	17.41	17.49
2016-02-11	17.1	17.24	16.96	17.24
2016-02-12	17.38	17.38	17.12	17.35
2016-02-16	17.89	18	17.66	17.88
2016-02-17	17.99	18.19	17.93	18.13
2016-02-18	18.2	18.37	18.13	18.13
2016-02-19	18.04	18.2	18.03	18.1
2016-02-22	18.46	18.47	18.1	18.46
2016-02-23	18.24	18.25	18	18.01
2016-02-24	18	18.09	17.65	18.09
2016-02-25	17.85	18.08	17.81	18.03
2016-02-26	18.32	18.4	18.2	18.33
2016-02-29	18.3	18.44	18.2	18.35
2016-03-01	18.57	19.13	18.55	19.07
2016-03-02	19	19.12	18.92	19.12
2016-03-03	18.91	19.13	18.9	19.08
2016-03-04	19.11	19.26	18.95	19.22
2016-03-07	18.72	18.99	18.52	18.89
2016-03-08	18.85	18.85	18.6	18.64
2016-03-09	18.71	18.72	18.6	18.65
2016-03-10	18.7	18.98	18.4	18.66
2016-03-11	19	19.29	18.85	19.29
2016-03-14	19.31	19.73	19.31	19.69
2016-03-15	19.53	19.53	19.31	19.44
2016-03-16	19.44	19.65	19.27	19.57
2016-03-17	19.67	20.4	19.67	20.36
2016-03-18	20.42	20.66	20.37	20.52
2016-03-21	20.52	20.55	20.37	20.37
2016-03-22	20.6	20.61	20.37	20.58
2016-03-23	20.45	20.61	20.43	20.53
2016-03-24	20.5	20.5	20.2	20.29
2016-03-28	20.2	20.58	20.2	20.57
2016-03-29	20.3	20.57	20.13	20.56
2016-03-30	20.64	20.64	20.32	20.45
2016-03-31	20.32	20.47	20.32	20.44
2016-04-01	20.34	20.6	20.17	20.56
2016-04-04	20.55	20.66	20.47	20.48
2016-04-05	20.07	20.22	19.98	19.99
2016-04-06	20.36	20.67	20.3	20.67
2016-04-07	20.79	20.79	20.51	20.62
2016-04-08	20.5	20.78	20.5	20.52
2016-04-11	20.7	20.72	20.48	20.52
2016-04-12	20.62	20.84	20.48	20.77
2016-04-13	21.15	21.41	21.15	21.37
2016-04-14	21.33	21.38	21.15	21.3
2016-04-15	21.17	21.23	21.1	21.17
2016-04-18	21.37	21.55	21.31	21.52
2016-04-19	21.31	21.41	21.26	21.39
2016-04-20	21.03	21.18	20.8	21.08
2016-04-21	20.82	21.07	20.75	20.8
2016-04-22	20.7	20.99	20.7	20.82
2016-04-25	20.47	20.68	20.44	20.47
2016-04-26	20.79	20.8	20.69	20.77
2016-04-27	20.53	20.61	20.44	20.61
2016-04-28	20.53	20.82	20.53	20.6
2016-04-29	20.58	20.58	20.16	20.3
2016-05-02	20.38	20.42	20.21	20.36
2016-05-03	19.76	19.96	19.71	19.74
2016-05-04	19.65	19.72	19.55	19.59
2016-05-05	19.77	19.82	19.54	19.61
2016-05-06	19.66	19.88	19.63	19.87
2016-05-09	20.08	20.08	19.75	19.75
2016-05-10	19.96	20.14	19.93	20.12
2016-05-11	20	20.16	19.96	20.08
2016-05-12	19.85	20.04	19.76	19.81
2016-05-13	19.93	20	19.71	19.81
2016-05-16	20.4	20.7	20.33	20.67
2016-05-17	20.72	20.85	20.71	20.8
2016-05-18	20.67	20.7	19.98	20.25
2016-05-19	20.12	20.17	19.96	20
2016-05-20	20.2	20.5	20.2	20.42
2016-05-23	20.31	20.58	20.31	20.5
2016-05-24	20.62	21.04	20.62	20.98
2016-05-25	20.99	21.3	20.99	21.25
2016-05-26	21.2	21.22	21.08	21.13
2016-05-27	21.81	22.11	21.8	22
2016-05-31	22	22.38	21.99	22.3
2016-06-01	21.95	21.98	21.82	21.9
2016-06-02	21.87	21.97	21.77	21.92
2016-06-03	21.86	22.13	21.86	22.08
2016-06-06	22.32	22.6	22.32	22.54
2016-06-07	22.63	22.87	22.63	22.8
2016-06-08	22.8	22.8	22.65	22.66
2016-06-09	22.48	22.56	22.45	22.54
2016-06-10	22.27	22.4	22.26	22.34
2016-06-13	21.71	21.81	21.62	21.65
2016-06-14	21.62	21.63	21.39	21.5
2016-06-15	22.16	22.33	22.11	22.13
2016-06-16	21.8	21.99	21.53	21.98
2016-06-17	21.81	21.85	21.63	21.74
2016-06-20	22.07	22.25	22	22.02
2016-06-21	22.19	22.28	22.02	22.22
2016-06-22	22.87	22.93	22.67	22.69
2016-06-23	22.87	23.15	22.79	23.09
2016-06-24	22.08	22.55	22.08	22.16
2016-06-27	21.74	21.75	21.3	21.52
2016-06-28	22.06	22.19	21.93	22.15
2016-06-29	22.35	22.47	22.35	22.45
2016-06-30	22.65	23	22.63	22.97
2016-07-01	22.95	23.13	22.9	22.98
2016-07-05	22.63	22.73	22.5	22.6
2016-07-06	22.31	22.62	22.26	22.62
2016-07-07	22.75	22.78	22.56	22.59
2016-07-08	22.78	23.25	22.78	23.24
2016-07-11	23.19	23.39	23.14	23.36
2016-07-12	23.55	23.58	23.35	23.52
2016-07-13	23.53	23.53	23.24	23.34
2016-07-14	23.85	23.86	23.61	23.82
2016-07-15	23.91	23.94	23.75	23.78
2016-07-18	23.8	23.88	23.64	23.76
2016-07-19	23.81	23.81	23.54	23.61
2016-07-20	23.91	24.1	23.74	23.92
2016-07-21	23.85	23.85	23.66	23.68
2016-07-22	23.88	24.06	23.79	24.01
2016-07-25	24.19	24.3	23.94	23.98
2016-07-26	23.99	24.12	23.87	24.11
2016-07-27	24.25	24.4	24.09	24.25
2016-07-28	24.16	24.32	24.15	24.2
2016-07-29	24.08	24.2	23.98	24.2
2016-08-01	23.85	23.95	23.7	23.91
2016-08-02	23.75	23.9	23.61	23.71
2016-08-03	23.48	23.65	23.3	23.54
2016-08-04	23.57	23.7	23.53	23.69
2016-08-05	23.98	23.98	23.8	23.93
2016-08-08	24.26	24.41	24.1	24.24
2016-08-09	24.33	24.39	24.14	24.32
2016-08-10	24.16	24.28	24.15	24.16
2016-08-11	24.29	24.49	24.25	24.45
2016-08-12	24.11	24.29	24.11	24.17
2016-08-15	24.65	24.87	24.5	24.68
2016-08-16	25.25	25.37	24.95	25.1
2016-08-17	26.11	26.25	25.65	26.21
2016-08-18	26.32	26.47	26.25	26.44
2016-08-19	26.02	26.19	25.9	26.17
2016-08-22	26.26	26.37	26.15	26.22
2016-08-23	26.4	26.45	26.13	26.17
2016-08-24	25.97	25.99	25.78	25.83
2016-08-25	25.55	25.76	25.55	25.72
2016-08-26	25.94	26.17	25.7	25.82
2016-08-29	25.97	26.07	25.87	26.01
2016-08-30	26.37	26.52	26.25	26.44
2016-08-31	26.08	26.17	25.8	25.89
2016-09-01	26.2	26.2	25.93	25.96
2016-09-02	26.18	26.29	26.11	26.25
2016-09-06	27.65	27.8	27.55	27.63
2016-09-07	27.67	27.67	27.32	27.42
2016-09-08	27.6	27.75	27.48	27.6
2016-09-09	27.5	27.5	26.96	27.02
2016-09-12	26.42	27.16	26.41	27.12
2016-09-13	26.84	26.97	26.41	26.63
2016-09-14	26.93	27.08	26.8	26.81
2016-09-15	27.57	27.7	27.45	27.6
2016-09-16	27.59	27.64	27.35	27.37
2016-09-19	27.18	27.22	27.04	27.04
2016-09-20	27	27.06	26.9	26.9
2016-09-21	27.24	27.44	27.08	27.43
2016-09-22	27.66	27.87	27.61	27.85
2016-09-23	28.17	28.24	28.01	28.06
2016-09-26	27.55	27.6	27.41	27.44
2016-09-27	27.72	27.88	27.55	27.75
2016-09-28	28.05	28.19	27.75	28.13
2016-09-29	28.1	28.15	27.86	27.86
2016-09-30	27.86	27.9	27.75	27.88
2016-10-03	28.12	28.12	27.86	27.95
2016-10-04	28.14	28.14	27.76	27.86
2016-10-05	28.23	28.23	27.86	28.02
2016-10-06	28.08	28.09	27.86	27.93
2016-10-07	27.91	27.98	27.68	27.76
2016-10-10	27.94	28.1	27.7	28.01
2016-10-11	27.85	27.86	27.45	27.51
2016-10-12	27.51	27.6	27.34	27.35
2016-10-13	27.01	27.03	26.76	26.85
2016-10-14	27.08	27.12	26.97	27.03
2016-10-17	26.99	27.14	26.86	26.96
2016-10-18	27.32	27.51	27.14	27.32
2016-10-19	27.33	27.48	27.27	27.33
2016-10-20	27.67	27.7	27.41	27.66
2016-10-21	27.65	27.67	27.52	27.62
2016-10-24	27.84	27.88	27.7	27.76
2016-10-25	27.68	27.84	27.52	27.6
2016-10-26	27.42	27.5	27.24	27.24
2016-10-27	27.31	27.38	27	27.01
2016-10-28	26.75	27.02	26.6	26.65
2016-10-31	26.6	26.68	26.52	26.53
2016-11-01	26.74	26.78	26.34	26.44
2016-11-02	26.38	26.45	26.08	26.17
2016-11-03	26.13	26.16	25.87	25.94
2016-11-04	25.59	26.65	25.42	25.49
2016-11-07	26.3	26.57	26.02	26.46
2016-11-08	26.51	26.82	26.47	26.65
2016-11-09	26.32	26.45	26.04	26.25
2016-11-10	26.75	26.75	26.1	26.3
2016-11-11	25.4	25.43	25.13	25.35
2016-11-14	24.77	25.08	24.4	24.58
2016-11-15	24.73	25.34	24.66	25.25
2016-11-16	25.14	25.53	24.5	24.98
2016-11-17	25.02	25.35	24.98	25.1
2016-11-18	25.15	25.26	25.06	25.23
2016-11-21	24.95	25.12	24.93	25.11
2016-11-22	25.31	25.34	25.23	25.28
2016-11-23	24.9	24.9	24.8	24.84
2016-11-25	24.82	25.11	24.52	24.8
2016-11-28	24.96	25.44	24.95	25
2016-11-29	24.89	25.39	24.83	25
2016-11-30	25.05	25.14	24.92	24.94
2016-12-01	25.01	25.07	24.66	24.73
2016-12-02	24.52	24.58	24.27	24.29
2016-12-05	24.46	24.7	24.28	24.62
2016-12-06	24.5	24.66	24.3	24.35
2016-12-07	24.62	24.7	24.38	24.66
2016-12-08	24.85	24.85	24.4	24.45
2016-12-09	24.49	24.54	24.25	24.45
2016-12-12	23.93	23.99	23.77	23.82
2016-12-13	23.93	24.35	23.9	24.27
2016-12-14	24.22	24.28	23.85	23.88
2016-12-15	23.68	23.84	23.51	23.67
2016-12-16	23.66	23.72	23.32	23.41
2016-12-19	23.44	23.5	23.25	23.26
2016-12-20	23.55	23.6	23.35	23.51
2016-12-21	23.52	23.59	23.45	23.55
2016-12-22	23.31	23.38	23.09	23.14
2016-12-23	23.17	23.2	23	23.11
2016-12-27	23.13	23.18	23.05	23.17
2016-12-28	23.65	23.78	23.49	23.54
2016-12-29	24.16	24.43	24.15	24.36
2016-12-30	24.5	24.5	24.16	24.22
2017-01-03	24.35	24.54	24.25	24.45
2017-01-04	24.48	24.58	24.35	24.55
2017-01-05	25.08	25.18	24.95	25.08
2017-01-06	25.33	25.35	25.06	25.2
2017-01-09	25.3	25.3	25.12	25.28
2017-01-10	25.35	26.12	25.22	25.91
2017-01-11	26.01	26.03	25.88	25.96
2017-01-12	25.78	25.78	25.56	25.67
2017-01-13	25.65	25.98	25.65	25.8
2017-01-17	25.65	25.65	25.5	25.55
2017-01-18	25.85	25.9	25.63	25.73
2017-01-19	25.75	25.89	25.5	25.62
2017-01-20	25.5	25.6	25.35	25.45
2017-01-23	25.48	25.65	25.4	25.6
2017-01-24	25.77	25.98	25.7	25.76
2017-01-25	25.88	26.17	25.88	26.12
2017-01-26	26.43	26.56	26.29	26.51
2017-01-27	26.36	26.5	26.28	26.29
2017-01-30	26.25	26.3	26.09	26.19
2017-01-31	26.18	26.25	26.09	26.19
2017-02-01	26.8	26.8	26.36	26.74
2017-02-02	26.5	26.79	26.5	26.66
2017-02-03	26.55	26.63	26.45	26.57
2017-02-06	26.57	26.94	26.5	26.67
2017-02-07	26.65	26.65	26.31	26.36
2017-02-08	26.25	26.35	26.16	26.31
2017-02-09	26.42	26.5	26.34	26.48
2017-02-10	26.18	26.32	26.15	26.28
2017-02-13	26.3	26.39	26.25	26.33
2017-02-14	26.24	26.25	26.03	26.25
2017-02-15	26.55	26.78	26.37	26.73
2017-02-16	27.15	27.41	26.9	27.23
2017-02-17	27.22	27.34	27.15	27.33
2017-02-21	27.12	27.37	27.06	27.37
2017-02-22	27.67	27.7	27.47	27.48
2017-02-23	27.68	27.81	27.45	27.5
2017-02-24	27.14	27.32	26.96	27.11
2017-02-27	27.05	27.1	27	27.08
2017-02-28	26.7	26.88	26.51	26.56
2017-03-01	26.93	27	26.75	26.93
2017-03-02	26.65	26.65	26.47	26.47
2017-03-03	26.78	26.92	26.73	26.76
2017-03-06	26.83	27.09	26.8	26.99
2017-03-07	27.05	27.36	27.05	27.28
2017-03-08	27.4	27.4	27.15	27.2
2017-03-09	26.93	27.02	26.67	26.83
2017-03-10	27.28	27.42	27.25	27.38
2017-03-13	27.73	27.76	27.62	27.74
2017-03-14	27.72	27.72	27.41	27.51
2017-03-15	27.53	28.02	27.48	27.85
2017-03-16	28.5	28.6	28.45	28.52
2017-03-17	28.6	28.69	28.56	28.57
2017-03-20	29.35	29.61	29.35	29.56
2017-03-21	29.54	29.62	29	29.12
2017-03-22	28.67	29.04	28.45	28.89
2017-03-23	28.75	28.93	28.56	28.87
2017-03-24	28.99	29.1	28.94	29.02
2017-03-27	28.93	29.15	28.8	29.07
2017-03-28	29.1	29.63	29.1	29.49
2017-03-29	29.52	29.53	29.33	29.42
2017-03-30	29.16	29.2	29.04	29.08
2017-03-31	29	29	28.77	28.86
2017-04-03	29.03	29.16	28.93	29.06
2017-04-04	29	29.27	29	29.21
2017-04-05	29.56	29.61	29.31	29.39
2017-04-06	29.35	29.52	29.35	29.52
2017-04-07	29.37	29.4	29.19	29.32
2017-04-10	29.31	29.31	29.12	29.2
2017-04-11	29.11	29.17	28.86	28.97
2017-04-12	29.61	29.85	29.54	29.57
2017-04-13	29.65	29.78	29.6	29.63
2017-04-17	29.75	29.84	29.55	29.77
2017-04-18	29.45	29.45	29.24	29.38
2017-04-19	29.54	29.7	29.37	29.41
2017-04-20	30.35	30.7	30.26	30.68
2017-04-21	30.55	30.6	30.4	30.48
2017-04-24	30.8	30.88	30.68	30.79
2017-04-25	31.33	31.41	31.21	31.37
2017-04-26	31.16	31.2	31.1	31.13
2017-04-27	31.48	31.65	31.35	31.46
2017-04-28	31.58	31.58	31.33	31.35
2017-05-01	31.41	31.69	31.41	31.65
2017-05-02	32.08	32.08	31.49	31.92
2017-05-03	31.97	31.99	31.82	31.86
2017-05-04	31.39	31.4	31.1	31.26
2017-05-05	31.32	31.73	31.26	31.69
2017-05-08	31.48	31.57	31.45	31.52
2017-05-09	32.31	32.49	32.24	32.39
2017-05-10	32.29	32.46	32.29	32.41
2017-05-11	32.53	32.74	32.43	32.74
2017-05-12	33.28	33.61	33.25	33.46
2017-05-15	33.45	33.73	33.41	33.72
2017-05-16	33.46	33.6	33.36	33.59
2017-05-17	33.95	34.25	33.3	33.37
2017-05-18	34	34.23	33.69	34.07
2017-05-19	34.84	34.84	34.63	34.83
2017-05-22	35.72	36.09	35.25	35.98
2017-05-23	35.62	35.7	35.36	35.58
2017-05-24	35.29	35.3	34.97	35.06
2017-05-25	35.43	35.77	35.36	35.7
2017-05-26	35.6	35.67	35.46	35.57
2017-05-30	35.23	35.4	35.1	35.37
2017-05-31	34.67	34.67	34.2	34.45
2017-06-01	34.72	35.04	34.64	35
2017-06-02	34.73	35	34.73	34.91
2017-06-05	34.95	35.03	34.88	34.95
2017-06-06	35.32	35.35	35.11	35.2
2017-06-07	35.07	35.07	34.85	35.01
2017-06-08	35.69	35.79	35.35	35.62
2017-06-09	35.85	35.99	34.85	34.9
2017-06-12	34.7	34.7	33.65	34.53
2017-06-13	35.1	35.1	34.73	34.87
2017-06-14	35.6	35.82	35.38	35.46
2017-06-15	35.09	35.1	34.41	34.81
2017-06-16	35.05	35.1	34.82	34.98
2017-06-19	35.76	36.05	35.6	36.05
2017-06-20	35.98	36.08	35.8	35.9
2017-06-21	35.91	35.96	35.81	35.95
2017-06-22	36.22	36.45	35.97	36.33
2017-06-23	36.1	36.2	35.93	36.02
2017-06-26	36.55	36.73	36.42	36.54
2017-06-27	36.98	37.07	36.69	36.72
2017-06-28	36.33	36.96	36.32	36.96
2017-06-29	36.33	36.42	35.59	35.83
2017-06-30	35.77	36.07	35.75	35.96
2017-07-03	36.05	36.05	35.69	35.71
2017-07-05	34.82	34.99	34.54	34.98
2017-07-06	34.78	34.78	34.26	34.28
2017-07-07	34.46	34.74	34.41	34.66
2017-07-10	34.81	35.08	34.76	35.05
2017-07-11	35.74	35.88	35.6	35.83
2017-07-12	36.24	36.7	36.2	36.63
2017-07-13	36.58	36.59	36.24	36.27
2017-07-14	36.78	37.2	36.55	37.06
2017-07-17	36.68	36.85	36.64	36.77
2017-07-18	36.84	37.16	36.57	37.08
2017-07-19	38.3	38.6	38.25	38.45
2017-07-20	38.26	38.34	37.96	38.16
2017-07-21	38.04	38.26	37.98	38.19
2017-07-24	38.82	39.02	38.7	38.98
2017-07-25	38.85	38.94	38.72	38.82
2017-07-26	38.75	38.93	38.55	38.85
2017-07-27	39.77	39.77	38.7	38.99
2017-07-28	39.21	39.5	39	39.37
2017-07-31	40.05	40.22	39.79	39.96
2017-08-01	40.2	40.49	40.2	40.41
2017-08-02	40.3	40.3	39.57	39.78
2017-08-03	39.55	39.64	39.23	39.42
2017-08-04	39.91	39.93	39.6	39.84
2017-08-07	40.99	41.19	40.86	41.08
2017-08-08	42.07	42.34	41.86	42.12
2017-08-09	42.01	42.35	41.81	42.31
2017-08-10	41.79	41.8	40.51	40.61
2017-08-11	39.13	40.02	38.64	40.01
2017-08-14	41.22	41.78	41.22	41.64
2017-08-15	41	41	40.57	40.86
2017-08-16	42.98	43.9	42.96	43.36
2017-08-17	42.11	42.38	41.98	41.99
2017-08-18	41.8	42.1	41.5	41.89
2017-08-21	41.86	42.05	41.72	41.98
2017-08-22	41.69	42.32	41.67	42.3
2017-08-23	42.18	43.19	42.11	42.87
2017-08-24	42.23	42.4	42.05	42.21
2017-08-25	42.28	42.35	41.99	42.06
2017-08-28	41.65	41.68	41.3	41.42
2017-08-29	40.8	41.28	40.66	41.13
2017-08-30	41.95	42.04	41.45	41.93
[truncated: 477 more rows]
