# Supplementary material for: Measuring information flux between social media and stock prices with Transfer Entropy
Source: PLoS One. 2021 Sep 23;16(9):e0257686. doi: 10.1371/journal.pone.0257686 (PMC8459996; doi:10.1371/journal.pone.0257686)
Supplement: S1 Data — (ZIP) [file pone.0257686.s001.zip › DATA BASES/3.-microsoft/microsoft final.xlsx]

## Sheet: microsoft3
fecha	tweet	TextBlob	clean	subjectivity	sentiment	polarity		fecha	eventos	negative	positive	-	+	stock	util	pol	neg	pos	index				-	+		SUMMARY OUTPUT										SUMMARY OUTPUT
2013-04-15	Our hearts go out to victims & families of those affected by the terrible tragedy at the Boston Marathon. You're in our thoughts & prayers.	our hearts go out to victims & families of those affected by the terrible tragedy at the boston marathon. you're in our thoughts & prayers.	our hearts go out to victims & families of those affected by the terrible tragedy at the boston marathon. you're in our thoughts & prayers.	1	negative	-1		2009-01-01	2	0	2	0	1	19.44		0.68447	0	1	0	0	2	2	0	2
2013-04-06	Retweet if you hate getting your cereal all soggy and mushy! http://bit.ly/YfIhnT	retweet if you hate getting your cereal all soggy and mushy!	retweet if you hate getting your cereal all soggy and mushy!	0.9	negative	-1		2009-01-02	2	1	1	0.5	0.5	20.33	0.0447648	0.0375	0.5	1.5	-1	-1	1	1	1	3		Regression Statistics										Regression Statistics
2014-09-10	$EBAY, falling 3%, is the worst $SPX performer today, and it may be because of Apple Pay. http://on.mktw.net/YwIFTnÃ‚Â pic.twitter.com/uJILBjdy4s	$ebay, falling 3%, is the worst $spx performer today, and it may be because of apple pay.	$ebay, falling 3%, is the worst $spx performer today, and it may be because of apple pay.	1	negative	-1		2009-01-03	1	0	1	0	1	20.33	0	0	0.5	2.5	-1	0	2	1	1	4		Multiple R	0.926578									Multiple R	0.937768
2018-09-12	These are the hottest sectors in the world https://goo.gl/exFPzhÃ‚Â see why everyone loves to hate on them! $FB $TWTR	these are the hottest sectors in the world see why everyone loves to hate on them! $fb $twtr	these are the hottest sectors in the world see why everyone loves to hate on them! $fb $twtr	0.9	negative	-1		2009-01-04	0	0	0	0	0	20.33	0	0	0.5	2.5	-1	0	2	0	1	4		R Square	0.858547									R Square	0.879409
20 Aug 2018	The $FB chart is grim pic.twitter.com/RKuK1LqyH1	the $fb chart is grim pic.twitter.com/rkuk1lqyh1	the $fb chart is grim pic.twitter.com/rkuk1lqyh1	1	negative	-1		2009-01-05	0	0	0	0	0	20.52	0.00930239	0	0.5	2.5	-1	0	2	0	1	4		Adjusted R Square	0.858469									Adjusted R Square	0.879342
2018-07-26	WATCH: Facebook shares plunge after grim outlook https://reut.rs/2NNrjekÃ‚Â $FB pic.twitter.com/hjmpSZCSEV	watch: facebook shares plunge after grim outlook $fb pic.twitter.com/hjmpszcsev	watch: facebook shares plunge after grim outlook $fb pic.twitter.com/hjmpszcsev	1	negative	-1		2009-01-06	0	0	0	0	0	20.76	0.011628	0	0.5	2.5	-1	0	2	0	1	4		Standard Error	9.00036									Standard Error	8.3102
2018-07-26	UPDATE: Facebook shares set for worst day ever $FB pic.twitter.com/j46eErj4pY	update: facebook shares set for worst day ever $fb pic.twitter.com/j46eerj4py	update: facebook shares set for worst day ever $fb pic.twitter.com/j46eerj4py	1	negative	-1		2009-01-07	1	1	0	1	0	19.51	-0.0621009	-0.0333333	1.5	2.5	-2	-1	1	1	2	4		Observations	3652									Observations	3652
2018-03-21	POLL: Facebook shares rebounded today. Is the worst over for $FB?	poll: facebook shares rebounded today. is the worst over for $fb?	poll: facebook shares rebounded today. is the worst over for $fb?	1	negative	-1		2009-01-08	3	1	2	0.333333	0.666667	20.12	0.0307872	0.15	1.83333	3.16667	-2	0	2	2	3	6
9 Aug 2017	reaffirming what I said yesterday, $FB is ruthless AF_x000D_ https://www.wsj.com/amp/articles/the-new-copycats-how-facebook-squashes-competition-from-startups-1502293444Ã‚Â Ã¢â‚¬Â¦	reaffirming what i said yesterday, $fb is ruthless af_x000D_	reaffirming what i said yesterday, $fb is ruthless af_x000D_	1	negative	-1		2009-01-09	4	0	4	0	1	19.52	-0.0302748	0.719167	1.83333	4.16667	-2	0	2	4	3	10		ANOVA										ANOVA
2016-07-19	That time I built a @facebook chatbot but it was awful at chatting http://cnnmon.ie/29VqnDUÃ‚Â $FB via @lisahopekingpic.twitter.com/dES9KkmQWV	that time i built a @facebook chatbot but it was awful at chatting $fb via @lisahopekingpic.twitter.com/des9kkmqwv	that time i built a @facebook chatbot but it was awful at chatting $fb via @lisahopekingpic.twitter.com/des9kkmqwv	1	negative	-1		2009-01-10	0	0	0	0	0	19.52	0	0	1.83333	4.16667	-2	0	2	0	3	10			df	SS	MS	F	Significance F						df	SS	MS	F	Significance F
2016-06-19	That time I built a @facebook chatbot but it was awful at chatting http://cnnmon.ie/1ttBkTmÃ‚Â $FB via @lisahopekingpic.twitter.com/7Bgu3JmPC7	that time i built a @facebook chatbot but it was awful at chatting $fb via @lisahopekingpic.twitter.com/7bgu3jmpc7	that time i built a @facebook chatbot but it was awful at chatting $fb via @lisahopekingpic.twitter.com/7bgu3jmpc7	1	negative	-1		2009-01-11	1	0	1	0	1	19.52	0	0.285714	1.83333	5.16667	-2	0	2	1	3	11		Regression	2	1.79409e+06	897046	11073.8	0					Regression	2	1.83769e+06	918843	13305.1	0
2016-06-16	The worst is when they rally them on no volume into the close and the damn FANG Bubble doesn't participate _x000D_ $GOOGL -1.4%_x000D_ $FB -0.3%	the worst is when they rally them on no volume into the close and the damn fang bubble doesn't participate _x000D_ $googl -1.4%_x000D_ $fb -0.3%	the worst is when they rally them on no volume into the close and the damn fang bubble doesn't participate _x000D_ $googl -1.4%_x000D_ $fb -0.3%	1	negative	-1		2009-01-12	2	1	1	0.5	0.5	19.47	-0.00256481	-0.05	2.33333	5.66667	-3	-1	1	1	4	12		Residual	3649	295593	81.0065							Residual	3649	251998	69.0595
2016-06-15	That time I built a @facebook chatbot but it was awful at chatting http://cnnmon.ie/1rq74HAÃ‚Â $FB via @lisahopekingpic.twitter.com/mEpc8yoJx7	that time i built a @facebook chatbot but it was awful at chatting $fb via @lisahopekingpic.twitter.com/mepc8yojx7	that time i built a @facebook chatbot but it was awful at chatting $fb via @lisahopekingpic.twitter.com/mepc8yojx7	1	negative	-1		2009-01-13	0	0	0	0	0	19.82	0.0178168	0	2.33333	5.66667	-3	0	2	0	4	12		Total	3651	2.08968e+06								Total	3651	2.08968e+06
31 Dec 2015	$FB $BABA:_x000D_ Cramer: Worst mistake you can make in a sell-off:_x000D_ http://StockNewsHour.com/fb-baba-cramer-worst-mistake-you-can-make-in-a-sell-off/Ã‚Â Ã¢â‚¬Â¦	$fb $baba:_x000D_ cramer: worst mistake you can make in a sell-off:_x000D_	$fb $baba:_x000D_ cramer: worst mistake you can make in a sell-off:_x000D_	1	negative	-1		2009-01-14	5	0	5	0	1	19.09	-0.0375269	0.975	2.33333	6.66667	-3	0	2	5	4	17
21 Aug 2015	Tech experiences worst week in 4 years. $QCOM $FB $EApic.twitter.com/3GbKOBjwTl	tech experiences worst week in 4 years. $qcom $fb $eapic.twitter.com/3gbkobjwtl	tech experiences worst week in 4 years. $qcom $fb $eapic.twitter.com/3gbkobjwtl	1	negative	-1		2009-01-15	2	0	2	0	1	19.24	0.00782681	0.689015	2.33333	7.66667	-3	0	2	2	4	19			Coefficients	Standard Error	t Stat	P-value	Lower 95%	Upper 95%	Lower 95.0%	Upper 95.0%			Coefficients	Standard Error	t Stat	P-value	Lower 95%	Upper 95%	Lower 95.0%	Upper 95.0%
20 Aug 2015	$49 BILLION lost in $AAPL $GOOGL $AMZN $NFLX $FB - worst day since 2013. http://www.bloomberg.com/news/articles/2015-08-20/bad-day-for-fab-five-as-netflix-leads-2015-stars-to-biggest-lossÃ‚Â Ã¢â‚¬Â¦pic.twitter.com/8jktpvEVNa	$49 billion lost in $aapl $googl $amzn $nflx $fb - worst day since 2013.	$49 billion lost in $aapl $googl $amzn $nflx $fb - worst day since 2013.	1	negative	-1		2009-01-16	1	1	0	1	0	19.71	0.0241346	-0.35	3.33333	7.66667	-4	-1	1	1	5	19		Intercept	10.3316	0.341429	30.26	1.15697e-179	9.66223	11.0011	9.66223	11.0011		Intercept	17.9187	0.226992	78.9399	0	17.4737	18.3637	17.4737	18.3637
2014-11-05	Pay an insane price for a startup, get an insane risk on your balance sheet. $FB's ticking time bomb: http://mot.ly/1x8fPWk	pay an insane price for a startup, get an insane risk on your balance sheet. $fb's ticking time bomb:	pay an insane price for a startup, get an insane risk on your balance sheet. $fb's ticking time bomb:	1	negative	-1		2009-01-17	1	0	1	0	1	19.71	0	0.227273	3.33333	8.66667	-4	0	2	1	5	20		X Variable 1	0.461689	0.0348588	13.2446	3.83042e-39	0.393345	0.530034	0.393345	0.530034		X Variable 1	0.0227833	0.00391144	5.8248	6.21283e-09	0.0151145	0.0304521	0.0151145	0.0304521
2014-03-05	Boring Can Be Bullish Ã¢â‚¬â€œ March 5th #SassyMusings $AMZN $TWTR $LNKD $FB $FSLR $GLD $ESRX $AMGN $SINA $TSL $ICE $XLF $A http://stks.co/r04I8	boring can be bullish march 5th #sassymusings $amzn $twtr $lnkd $fb $fslr $gld $esrx $amgn $sina $tsl $ice $xlf $a	boring can be bullish march 5th #sassymusings $amzn $twtr $lnkd $fb $fslr $gld $esrx $amgn $sina $tsl $ice $xlf $a	1	negative	-1		2009-01-18	1	0	1	0	1	19.71	0	0	3.33333	9.66667	-4	0	2	1	5	21		X Variable 2	-0.0409278	0.00546082	-7.49481	8.28623e-14	-0.0516344	-0.0302213	-0.0516344	-0.0302213		X Variable 2	0.00205654	0.000652704	3.15081	0.00164138	0.000776843	0.00333624	0.000776843	0.00333624
1 Jan 2014	"@SeekingAlpha: The 4 Worst Stocks For 2014 http://seekingalpha.com/article/1923561-the-4-worst-stocks-for-2014?source=feed_fÃ‚Â Ã¢â‚¬Â¦ $HLF $FB $TSLA $TWTR"	"@seekingalpha: the 4 worst stocks for 2014 $hlf $fb $tsla $twtr"	"@seekingalpha: the 4 worst stocks for 2014 $hlf $fb $tsla $twtr"	1	negative	-1		2009-01-19	1	0	1	0	1	19.71	0	0	3.33333	10.6667	-4	0	2	1	5	22
27 Aug 2013	.@slangwise Gut checks: A nasty tower of uncertainty. Plus, Ackman, Facebook and a screaming buy. $djia $spx $jcp $fb http://on.mktw.net/145j5k3	.@slangwise gut checks: a nasty tower of uncertainty. plus, ackman, facebook and a screaming buy. $djia $spx $jcp $fb	.@slangwise gut checks: a nasty tower of uncertainty. plus, ackman, facebook and a screaming buy. $djia $spx $jcp $fb	1	negative	-1		2009-01-20	1	1	0	1	0	18.48	-0.064437	-0.36875	4.33333	10.6667	-5	-1	1	1	6	22
20 Aug 2013	'The Worst Thing About Working At Facebook' $FB by @nichcarlsonhttp://read.bi/180mMst	'the worst thing about working at facebook' $fb by @nichcarlson	'the worst thing about working at facebook' $fb by @nichcarlson	1	negative	-1		2009-01-21	1	0	1	0	1	19.38	0.0475525	0.5	4.33333	11.6667	-5	0	2	1	6	23
20 Aug 2013	Two Or Three Times A Year, Facebook Engineers Go Through An Insanely Stressful Two Week Stretch $FB by @nichcarlson http://read.bi/180mMst	two or three times a year, facebook engineers go through an insanely stressful two week stretch $fb by @nichcarlson	two or three times a year, facebook engineers go through an insanely stressful two week stretch $fb by @nichcarlson	1	negative	-1		2009-01-22	2	1	1	0.5	0.5	17.11	-0.124578	-0.0625	4.83333	12.1667	-6	-1	1	1	7	24
2013-05-21	Teens Are Ditching Facebook For Twitter To Avoid Boring Adults And Drama $FB http://read.bi/10MWWbu	teens are ditching facebook for twitter to avoid boring adults and drama $fb	teens are ditching facebook for twitter to avoid boring adults and drama $fb	1	negative	-1		2009-01-23	2	1	1	0.5	0.5	17.2	0.0052463	-0.05	5.33333	12.6667	-7	-1	1	1	8	25
28 Dec 2012	Worst CEO of 2012: $BBY's Brian Dunn http://yhoo.it/12KVXc7Ã‚Â $FB's Zuckerberg and $GRPN's Mason get honorable mentions @yahoofinance @aarontask	worst ceo of 2012: $bby's brian dunn $fb's zuckerberg and $grpn's mason get honorable mentions @yahoofinance @aarontask	worst ceo of 2012: $bby's brian dunn $fb's zuckerberg and $grpn's mason get honorable mentions @yahoofinance @aarontask	1	negative	-1		2009-01-24	0	0	0	0	0	17.2	0	0	5.33333	12.6667	-7	0	2	0	8	25
2012-11-16	Who was the worst CEO of 2012? Cast your vote here: http://mot.ly/TP4chFÃ‚Â $FB $ZNGA $BBY	who was the worst ceo of 2012? cast your vote here: $fb $znga $bby	who was the worst ceo of 2012? cast your vote here: $fb $znga $bby	1	negative	-1		2009-01-25	0	0	0	0	0	17.2	0	0	5.33333	12.6667	-7	0	2	0	8	25
2012-09-24	Facebook is facing its worst selloff since July. $FB quote: http://bit.ly/Qu11MNÃ‚Â pic.twitter.com/jMHy58S5	facebook is facing its worst selloff since july. $fb quote:	facebook is facing its worst selloff since july. $fb quote:	1	negative	-1		2009-01-26	0	0	0	0	0	17.63	0.0246925	0	5.33333	12.6667	-7	0	2	0	8	25
2012-09-04	Facebook's Horrible IPO Has Erased $50 Billion And It's This Guy's Fault, Says Sorkin $FB by @nichcarlsonhttp://read.bi/OUsMwb	facebook's horrible ipo has erased $50 billion and it's this guy's fault, says sorkin $fb by @nichcarlson	facebook's horrible ipo has erased $50 billion and it's this guy's fault, says sorkin $fb by @nichcarlson	1	negative	-1		2009-01-27	1	0	1	0	1	17.66	0.00170026	0	5.33333	13.6667	-7	0	2	1	8	26
17 Aug 2012	Facebook: The worst IPO ever? http://yhoo.it/PiWhsYÃ‚Â $FB @mattnesto @jeffmacke	facebook: the worst ipo ever? $fb @mattnesto @jeffmacke	facebook: the worst ipo ever? $fb @mattnesto @jeffmacke	1	negative	-1		2009-01-28	0	0	0	0	0	18.04	0.0212894	0	5.33333	13.6667	-7	0	2	0	8	26
2012-05-25	CHART OF THE DAY: Facebook Has The Worst IPO Of The Decade $FB by @jyarowhttp://read.bi/JirYMw	chart of the day: facebook has the worst ipo of the decade $fb by @jyarow	chart of the day: facebook has the worst ipo of the decade $fb by @jyarow	1	negative	-1		2009-01-29	0	0	0	0	0	17.59	-0.025261	0	5.33333	13.6667	-7	0	2	0	8	26
2012-05-09	MARK ZUCKERBERG'S HOODIE: So, Wall Street, Do You Get It Now?--He Doesn't Give A Crap About You! $FB http://read.bi/K2KGbS	mark zuckerberg's hoodie: so, wall street, do you get it now?--he doesn't give a crap about you! $fb	mark zuckerberg's hoodie: so, wall street, do you get it now?--he doesn't give a crap about you! $fb	0.8	negative	-1		2009-01-30	2	0	2	0	1	17.1	-0.0282521	0.4	5.33333	14.6667	-7	0	2	2	8	28
25 Apr 2012	Facebook Would Be TOTALLY INSANE To Buy Bing $FB $MSFT $GOOG by @MattRosoffhttp://read.bi/JGjBgk	facebook would be totally insane to buy bing $fb $msft $goog by @mattrosoff	facebook would be totally insane to buy bing $fb $msft $goog by @mattrosoff	1	negative	-1		2009-01-31	0	0	0	0	0	17.1	0	0	5.33333	14.6667	-7	0	2	0	8	28
2012-03-26	Facebook Friends? Boring. Try Getting Some Facebook ENEMIES $FB by @MattRosoffhttp://read.bi/He2Acr	facebook friends? boring. try getting some facebook enemies $fb by @mattrosoff	facebook friends? boring. try getting some facebook enemies $fb by @mattrosoff	1	negative	-1		2009-02-01	0	0	0	0	0	17.1	0	0	5.33333	14.6667	-7	0	2	0	8	28
2009-10-30	Microsoft's Video Of School Children Singing The Bing Jingle Is Absolutely Terrifying $MSFT http://bit.ly/1B5qph	microsoft's video of school children singing the bing jingle is absolutely terrifying $msft	microsoft's video of school children singing the bing jingle is absolutely terrifying $msft	1	negative	-1		2009-02-02	0	0	0	0	0	17.83	0.041804	0	5.33333	14.6667	-7	0	2	0	8	28
2010-10-18	Microsoft's 9 All-Time Worst Ads $MSFT http://read.bi/aqFVez	microsoft's 9 all-time worst ads $msft	microsoft's 9 all-time worst ads $msft	1	negative	-1		2009-02-03	0	0	0	0	0	18.5	0.0368883	0	5.33333	14.6667	-7	0	2	0	8	28
2010-01-05	Ballmer To Show Off Boring HP Tablet Wednesday $MSFT $HPQ $AAPL by @fromedome http://bit.ly/8GJ9k0	ballmer to show off boring hp tablet wednesday $msft $hpq $aapl by @fromedome	ballmer to show off boring hp tablet wednesday $msft $hpq $aapl by @fromedome	1	negative	-1		2009-02-04	1	0	1	0	1	18.63	0.0070024	0.375	5.33333	15.6667	-7	0	2	1	8	29
2011-09-20	Buying RIM Would Be A TERRIBLE Idea For Microsoft $MSFT $RIMM by @MattRosoff http://read.bi/piTHGT	buying rim would be a terrible idea for microsoft $msft $rimm by @mattrosoff	buying rim would be a terrible idea for microsoft $msft $rimm by @mattrosoff	1	negative	-1		2009-02-05	0	0	0	0	0	19.04	0.021769	0	5.33333	15.6667	-7	0	2	0	8	29
2011-07-21	Nokia Is Imploding Before Our Eyes, Posts Horrible Q2 $NOK $AAPL $MSFT by @pegobry http://read.bi/oy8Kdj	nokia is imploding before our eyes, posts horrible q2 $nok $aapl $msft by @pegobry	nokia is imploding before our eyes, posts horrible q2 $nok $aapl $msft by @pegobry	1	negative	-1		2009-02-06	0	0	0	0	0	19.66	0.032044	0	5.33333	15.6667	-7	0	2	0	8	29
2011-04-28	Holy crap! That's $3B a year! RT @alleyinsider: CHART: Microsoft Keeps Burning Hundreds Of Millions Online $MSFT http://read.bi/lxugWY	holy crap! that's $3b a year! rt @alleyinsider: chart: microsoft keeps burning hundreds of millions online $msft	holy crap! that's $3b a year! rt @alleyinsider: chart: microsoft keeps burning hundreds of millions online $msft	0.8	negative	-1		2009-02-07	0	0	0	0	0	19.66	0	0	5.33333	15.6667	-7	0	2	0	8	29
2011-04-27	The 11 Worst Mistakes In Tech History $AOL $YHOO $GOOG $MSFT $IBM $NWS $TWX $AAPL $RNWK by @pegobry http://read.bi/fE8M2l	the 11 worst mistakes in tech history $aol $yhoo $goog $msft $ibm $nws $twx $aapl $rnwk by @pegobry	the 11 worst mistakes in tech history $aol $yhoo $goog $msft $ibm $nws $twx $aapl $rnwk by @pegobry	1	negative	-1		2009-02-08	1	0	1	0	1	19.66	0	0	5.33333	16.6667	-7	0	2	1	8	30
2012-12-14	Some Microsoft Employees Are Giving Up Holiday Vacations To Help Fix Windows Phone's Terrible App Selection $MSFT http://read.bi/UgHGxP	some microsoft employees are giving up holiday vacations to help fix windows phone's terrible app selection $msft	some microsoft employees are giving up holiday vacations to help fix windows phone's terrible app selection $msft	1	negative	-1		2009-02-09	2	1	1	0.5	0.5	19.44	-0.0112533	-0.0568182	5.83333	17.1667	-8	-1	1	1	9	31
2012-11-30	The Windows 8 Sales Data Is In, And It's Horrible News For Microsoft $MSFT by @nichcarlsonhttp://read.bi/UfuMAq	the windows 8 sales data is in, and it's horrible news for microsoft $msft by @nichcarlson	the windows 8 sales data is in, and it's horrible news for microsoft $msft by @nichcarlson	1	negative	-1		2009-02-10	1	1	0	1	0	18.8	-0.033476	-0.133333	6.83333	17.1667	-9	-1	1	1	10	31
2012-11-29	No Matter What You Think Of Windows 8, The Surface Pro Seems Like A Horrible Value $MSFT by @stevekovachhttp://read.bi/U5eIim	no matter what you think of windows 8, the surface pro seems like a horrible value $msft by @stevekovach	no matter what you think of windows 8, the surface pro seems like a horrible value $msft by @stevekovach	1	negative	-1		2009-02-11	0	0	0	0	0	19.21	0.0215741	0	6.83333	17.1667	-9	0	2	0	10	31
2012-11-25	Here Are 8 Of Microsoft's Worst Product Flops $MSFT by @officialKLShttp://read.bi/SjdjZw	here are 8 of microsoft's worst product flops $msft by @officialkls	here are 8 of microsoft's worst product flops $msft by @officialkls	1	negative	-1		2009-02-12	1	0	1	0	1	19.26	0.00259948	0	6.83333	18.1667	-9	0	2	1	10	32
2012-10-23	Uh Oh, Microsoft's Surface Tablet Is Getting Some Awful Reviews $MSFT by @jyarowhttp://read.bi/XclmJb	uh oh, microsoft's surface tablet is getting some awful reviews $msft by @jyarow	uh oh, microsoft's surface tablet is getting some awful reviews $msft by @jyarow	1	negative	-1		2009-02-13	0	0	0	0	0	19.09	-0.00886577	0	6.83333	18.1667	-9	0	2	0	10	32
2012-07-19	CHART OF THE DAY: Microsoft's Online Business Is Just Awful $MSFT by @jyarow http://read.bi/OKkl2R	chart of the day: microsoft's online business is just awful $msft by @jyarow	chart of the day: microsoft's online business is just awful $msft by @jyarow	1	negative	-1		2009-02-14	0	0	0	0	0	19.09	0	0	6.83333	18.1667	-9	0	2	0	10	32
2012-06-15	Microsoft Has Always Been Awful At Making Consumer Hardware $MSFT by @jyarow http://read.bi/LRxNX1	microsoft has always been awful at making consumer hardware $msft by @jyarow	microsoft has always been awful at making consumer hardware $msft by @jyarow	1	negative	-1		2009-02-15	0	0	0	0	0	19.09	0	0	6.83333	18.1667	-9	0	2	0	10	32
2012-04-10	Nokia Reimbursing Lumia 900 Customers $100 On AT&T Bill For A Nasty Software Glitch $NOK $MSFT $T by @stevekovach http://read.bi/Hu59EB	nokia reimbursing lumia 900 customers $100 on at&t bill for a nasty software glitch $nok $msft $t by @stevekovach	nokia reimbursing lumia 900 customers $100 on at&t bill for a nasty software glitch $nok $msft $t by @stevekovach	1	negative	-1		2009-02-16	0	0	0	0	0	19.09	0	0	6.83333	18.1667	-9	0	2	0	10	32
2012-01-13	Google May Have Made The Worst Mistake In Its History This Week $GOOG $MSFT by @MattRosoffhttp://read.bi/xwO0dh	google may have made the worst mistake in its history this week $goog $msft by @mattrosoff	google may have made the worst mistake in its history this week $goog $msft by @mattrosoff	1	negative	-1		2009-02-17	1	0	1	0	1	18.09	-0.0538053	0.193182	6.83333	19.1667	-9	0	2	1	10	33
2013-12-28	Editorial: 2013 was a terrible year for both Apple's competitors and its media critics $AAPL $GOOG $MSFT #Samsung http://appleinsider.com/articles/13/12/28/editorial-2013-was-a-terrible-year-for-both-apples-competitors-and-its-media-criticsÃ‚Â Ã¢â‚¬Â¦	editorial: 2013 was a terrible year for both apple's competitors and its media critics $aapl $goog $msft #samsung	editorial: 2013 was a terrible year for both apple's competitors and its media critics $aapl $goog $msft #samsung	1	negative	-1		2009-02-18	0	0	0	0	0	18.12	0.00165706	0	6.83333	19.1667	-9	0	2	0	10	33
2013-12-09	Microsoft's 1997 investment in Apple: worst ever?_x000D_ http://www.businessweek.com/articles/2013-12-09/worst-deal-ever-microsofts-apple-investment#r=hp-lsÃ‚Â Ã¢â‚¬Â¦ @BW $AAPL $MSFT $$ @ritholtzpic.twitter.com/OlEbmnYtu0	microsoft's 1997 investment in apple: worst ever?_x000D_ #are=hp-ls @bw $aapl $msft $$ @ritholtzpic.twitter.com/olebmnytu0	microsoft's 1997 investment in apple: worst ever?_x000D_ #are=hp-ls @bw $aapl $msft $$ @ritholtzpic.twitter.com/olebmnytu0	1	negative	-1		2009-02-19	0	0	0	0	0	17.91	-0.0116571	0	6.83333	19.1667	-9	0	2	0	10	33
2013-10-17	Microsoft's PR Boss Slams NYT Gadget Guru David Pogue After He Gave Windows 8.1 A Horrible Review $MSFT http://read.bi/1bZJbhl	microsoft's pr boss slams nyt gadget guru david pogue after he gave windows 8.1 a horrible review $msft	microsoft's pr boss slams nyt gadget guru david pogue after he gave windows 8.1 a horrible review $msft	1	negative	-1		2009-02-20	1	0	1	0	1	18	0.00501254	0	6.83333	20.1667	-9	0	2	1	10	34
2013-09-03	Why I think the $7.2 billion Microsoft-Nokia deal is a terrible idea http://trib.al/0vwvTkUÃ‚Â $MSFT $NOK #wireless #phones #windows	why i think the $7.2 billion microsoft-nokia deal is a terrible idea $msft $nok #wireless #phones #windows	why i think the $7.2 billion microsoft-nokia deal is a terrible idea $msft $nok #wireless #phones #windows	1	negative	-1		2009-02-21	0	0	0	0	0	18	0	0	6.83333	20.1667	-9	0	2	0	10	34
2013-07-19	The selloff continues: Microsoft's decline today is now its worst since April 2000 http://on.mktw.net/17qJj3lÃ‚Â $MSFT	the selloff continues: microsoft's decline today is now its worst since april 2000 $msft	the selloff continues: microsoft's decline today is now its worst since april 2000 $msft	1	negative	-1		2009-02-22	0	0	0	0	0	18	0	0	6.83333	20.1667	-9	0	2	0	10	34
2013-04-18	All you people yelling for Ballmer's scalp? He managed to increase $MSFT profits 19% in the worst quarter EVER for the PC industry.	all you people yelling for ballmer's scalp? he managed to increase $msft profits 19% in the worst quarter ever for the pc industry.	all you people yelling for ballmer's scalp? he managed to increase $msft profits 19% in the worst quarter ever for the pc industry.	1	negative	-1		2009-02-23	1	0	1	0	1	17.21	-0.0448812	0	6.83333	21.1667	-9	0	2	1	10	35
2013-02-25	HP's $170 Android Tablet Is Devastating News For Microsoft $MSFT $HPQ $GOOG by @jyarow http://read.bi/XWgeFZ	hp's $170 android tablet is devastating news for microsoft $msft $hpq $goog by @jyarow	hp's $170 android tablet is devastating news for microsoft $msft $hpq $goog by @jyarow	1	negative	-1		2009-02-24	1	0	1	0	1	17.17	-0.00232688	0.136364	6.83333	22.1667	-9	0	2	1	10	36
2014-07-14	Microsoft creates frantically animated website to show how inherently awful Metro is $MSFT http://www.microsoft.com/en-us/news/bythenumbers/index.htmlÃ‚Â Ã¢â‚¬Â¦pic.twitter.com/b8ZvP6WeHd	microsoft creates frantically animated website to show how inherently awful metro is $msft	microsoft creates frantically animated website to show how inherently awful metro is $msft	1	negative	-1		2009-02-25	1	0	1	0	1	16.96	-0.0123061	0	6.83333	23.1667	-9	0	2	1	10	37
2016-09-05	So $MSFT's revenue for a year is about $85.32b? That equates to around $233,753,424.66 per day.. just let that sink in for a moment. #insane	so $msft's revenue for a year is about $85.32b? that equates to around $233,753,424.66 per day.. just let that sink in for a moment. #insane	so $msft's revenue for a year is about $85.32b? that equates to around $233,753,424.66 per day.. just let that sink in for a moment. #insane	1	negative	-1		2009-02-26	0	0	0	0	0	16.42	-0.0323575	0	6.83333	23.1667	-9	0	2	0	10	37
2016-05-01	Apple, Samsung, Facebook, Amazon & the case of the 'very bad' Q2 http://dlvr.it/LC5QNJÃ‚Â $AAPL $FB $AMZNpic.twitter.com/jPUvr2YisN	apple, samsung, facebook, amazon & the case of the 'very bad' q2 $aapl $fb $amznpic.twitter.com/jpuvr2yisn	apple, samsung, facebook, amazon & the case of the 'very bad' q2 $aapl $fb $amznpic.twitter.com/jpuvr2yisn	0.866667	negative	-0.91		2009-02-27	1	0	1	0	1	16.15	-0.0165801	0	6.83333	24.1667	-9	0	2	1	10	38
2018-03-31	If you are outraged by $FB and unconcerned about $AMZN you donÃ¢â‚¬â„¢t understand the problem. _x000D_ Ã¢â‚¬Å“Using the post officeÃ¢â‚¬ï¿½ is not on the list of AmazonÃ¢â‚¬â„¢s sins. The silliness of the pretense kills rational conversation about Amazon in the crib.pic.twitter.com/U0cdCrG3tY	if you are outraged by $fb and unconcerned about $amzn you dont understand the problem. _x000D_ using the post office is not on the list of amazons sins. the silliness of the pretense kills rational conversation about amazon in the crib.pic.twitter.com/u0cdcrg3ty	if you are outraged by $fb and unconcerned about $amzn you dont understand the problem. _x000D_ using the post office is not on the list of amazons sins. the silliness of the pretense kills rational conversation about amazon in the crib.pic.twitter.com/u0cdcrg3ty	1	negative	-0.9		2009-02-28	1	0	1	0	1	16.15	0	0.025	6.83333	25.1667	-9	0	2	1	10	39
4 Dec 2012	Outraged Students Sue Facebook Over Privacy $FB http://read.bi/QEeQtm	outraged students sue facebook over privacy $fb	outraged students sue facebook over privacy $fb	1	negative	-0.9		2009-03-01	0	0	0	0	0	16.15	0	0	6.83333	25.1667	-9	0	2	0	10	39
2012-11-05	Outraged Business Owners Say Facebook Has Crippled It Service On Purpose, And Is Now Charging To Fix It $FB http://read.bi/Snb2JK	outraged business owners say facebook has crippled it service on purpose, and is now charging to fix it $fb	outraged business owners say facebook has crippled it service on purpose, and is now charging to fix it $fb	1	negative	-0.9		2009-03-02	0	0	0	0	0	15.79	-0.0225432	0	6.83333	25.1667	-9	0	2	0	10	39
2013-11-13	RT @RiCHi: SHOCK! #Microsoft HR kills its hated 'stack-ranking'_x000D_ ~ #ITBW @Computerworld $MSFT http://blogs.computerworld.com/management/23126/shock-microsoft-hr-kills-hated-stack-ranking-itbwcwÃ‚Â Ã¢â‚¬Â¦	rt @richi: shock! #microsoft hr kills its hated 'stack-ranking'_x000D_ ~ #itbw @computerworld $msft	rt @richi: shock! #microsoft hr kills its hated 'stack-ranking'_x000D_ ~ #itbw @computerworld $msft	0.7	negative	-0.9		2009-03-03	0	0	0	0	0	15.88	0.00568363	0	6.83333	25.1667	-9	0	2	0	10	39
2011-04-05	Holy Moly Did Inc. Just Publish A BRUTAL Profile Of Etsy CEO Rob Kalin $EBAY by @pegobry http://read.bi/i29Fln	holy moly did inc. just publish a brutal profile of etsy ceo rob kalin $ebay by @pegobry	holy moly did inc. just publish a brutal profile of etsy ceo rob kalin $ebay by @pegobry	1	negative	-0.875		2009-03-04	2	0	2	0	1	16.12	0.0150003	0.536364	6.83333	26.1667	-9	0	2	2	10	41
2017-11-07	Brutal Reaction To Snap Inc Earnings $SNAP After Hours 12.21 - $2.91 - 19.18%_x000D_ #socialmedia $FB $QQQhttps://traderscommunity.com/index.php/stocks/earnings-reports/373-no-snapback-for-snap-tanks-17-after-earnings-revenue-missÃ‚Â Ã¢â‚¬Â¦	brutal reaction to snap inc earnings $snap after hours 12.21 - $2.91 - 19.18%_x000D_ #socialmedia $fb $qqq	brutal reaction to snap inc earnings $snap after hours 12.21 - $2.91 - 19.18%_x000D_ #socialmedia $fb $qqq	1	negative	-0.875		2009-03-05	1	0	1	0	1	15.27	-0.0541707	0.0681818	6.83333	27.1667	-9	0	2	1	10	42
2013-02-06	This Data On How Amazon Is Failing On Facebook Is Absolutely Brutal $FB $AMZN by @Jim_Edwardshttp://read.bi/VExhfM	this data on how amazon is failing on facebook is absolutely brutal $fb $amzn by @jim_edwards	this data on how amazon is failing on facebook is absolutely brutal $fb $amzn by @jim_edwards	1	negative	-0.875		2009-03-06	1	1	0	1	0	15.28	0.000654665	-0.3	7.83333	27.1667	-10	-1	1	1	11	42
2012-11-20	Brutal Chart For Microsoft: All The Kids Want iPads, Almost None Want The Surface $AAPL $MSFT $GOOG $AMZN by @jyarow http://read.bi/10nRV7E	brutal chart for microsoft: all the kids want ipads, almost none want the surface $aapl $msft $goog $amzn by @jyarow	brutal chart for microsoft: all the kids want ipads, almost none want the surface $aapl $msft $goog $amzn by @jyarow	1	negative	-0.875		2009-03-07	0	0	0	0	0	15.28	0	0	7.83333	27.1667	-10	0	2	0	11	42
2011-10-26	#stepstosurviveahorrormovie: Take a blanket into the theater and pull it over yrself when something bad is about to happen! Oh, and scream.	#stepstosurviveahorrormovie: take a blanket into the theater and pull it over yrself when something bad is about to happen! oh, and scream.	#stepstosurviveahorrormovie: take a blanket into the theater and pull it over yrself when something bad is about to happen! oh, and scream.	0.666667	negative	-0.875		2009-03-08	1	0	1	0	1	15.28	0	0.5	7.83333	28.1667	-10	0	2	1	11	43
2015-06-17	#E3 2015 VR gear: Is it sick or sickening? http://ow.ly/OpUy4Ã‚Â #ProjectMorpheus #HoloLens #OculusRift $FB $MSFTpic.twitter.com/wBznQZumOw	#e3 2015 vr gear: is it sick or sickening? #projectmorpheus #hololens #oculusrift $fb $msftpic.twitter.com/wbznqzumow	#e3 2015 vr gear: is it sick or sickening? #projectmorpheus #hololens #oculusrift $fb $msftpic.twitter.com/wbznqzumow	0.928571	negative	-0.807143		2009-03-09	0	0	0	0	0	15.15	-0.00854425	0	7.83333	28.1667	-10	0	2	0	11	43
2018-07-19	FacebookÃ¢â‚¬â„¢s WhatsApp to limit forwarding messages after Indian authorities sought curbs on spread of rumors that have led to violent incidents https://reut.rs/2zVKjoIÃ‚Â by @C_Rishika @KrishnaKurup23 $FB pic.twitter.com/H57oMFiOeR	facebooks whatsapp to limit forwarding messages after indian authorities sought curbs on spread of rumors that have led to violent incidents by @c_rishika @krishnakurup23 $fb pic.twitter.com/h57omfioer	facebooks whatsapp to limit forwarding messages after indian authorities sought curbs on spread of rumors that have led to violent incidents by @c_rishika @krishnakurup23 $fb pic.twitter.com/h57omfioer	1	negative	-0.8		2009-03-10	0	0	0	0	0	16.48	0.084147	0	7.83333	28.1667	-10	0	2	0	11	43
11 Apr 2018	Facebook CEO Mark Zuckerberg says his company would step up efforts to block hate messages in Myanmar https://reut.rs/2GPE6hkÃ‚Â @andysullivan $FB pic.twitter.com/fKRCh9HSEx	facebook ceo mark zuckerberg says his company would step up efforts to block hate messages in myanmar @andysullivan $fb pic.twitter.com/fkrch9hsex	facebook ceo mark zuckerberg says his company would step up efforts to block hate messages in myanmar @andysullivan $fb pic.twitter.com/fkrch9hsex	0.9	negative	-0.8		2009-03-11	0	0	0	0	0	17.11	0.0375156	0	7.83333	28.1667	-10	0	2	0	11	43
10 Apr 2018	Zuckerberg vows to step up efforts to block hate messages in Myanmar as he faced questions by the U.S. Congress about electoral interference and hate speech https://reut.rs/2GOReTQÃ‚Â @andysullivan $FB pic.twitter.com/eeolVK6afk	zuckerberg vows to step up efforts to block hate messages in myanmar as he faced questions by the you.s. congress about electoral interference and hate speech @andysullivan $fb pic.twitter.com/eeolvk6afk	zuckerberg vows to step up efforts to block hate messages in myanmar as he faced questions by the you.s. congress about electoral interference and hate speech @andysullivan $fb pic.twitter.com/eeolvk6afk	0.9	negative	-0.8		2009-03-12	3	1	2	0.333333	0.666667	17.01	-0.00586174	0.459127	8.16667	28.8333	-10	0	2	2	12	45
2018-03-27	$FB_x000D_ Ã¢â‚¬Å“They go out and find the morons for me.Ã¢â‚¬ï¿½_x000D_ @ZekeFaux _x000D_ https://www.bloomberg.com/news/features/2018-03-27/ad-scammers-need-suckers-and-facebook-helps-find-themÃ‚Â Ã¢â‚¬Â¦ pic.twitter.com/A3Hw4ee8Yi	$fb_x000D_ they go out and find the morons for me._x000D_ @zekefaux _x000D_ pic.twitter.com/a3hw4ee8yi	$fb_x000D_ they go out and find the morons for me._x000D_ @zekefaux _x000D_ pic.twitter.com/a3hw4ee8yi	1	negative	-0.8		2009-03-13	0	0	0	0	0	16.65	-0.0213912	0	8.16667	28.8333	-10	0	2	0	12	45
16 Aug 2017	Now we need Facebook and twitter to step up and remove hate speech from their sites. It's time. $fb $twtr	now we need facebook and twitter to step up and remove hate speech from their sites. it's time. $fb $twtr	now we need facebook and twitter to step up and remove hate speech from their sites. it's time. $fb $twtr	0.9	negative	-0.8		2009-03-14	1	0	1	0	1	16.65	0	0.5	8.16667	29.8333	-10	0	2	1	12	46
2017-05-23	https://market-ticker.org/post=232079Ã‚Â Cut the Crap -- Islamic Terrorism #history #truth $fb $twtr	cut the crap -- islamic terrorism #history #truth $fb $twtr	cut the crap -- islamic terrorism #history #truth $fb $twtr	0.8	negative	-0.8		2009-03-15	1	1	0	1	0	16.65	0	-0.181818	9.16667	29.8333	-11	-1	1	1	13	46
2017-03-19	If you're still using $FB and then complain about their censorship, you're an idiot.	if you're still using $fb and then complain about their censorship, you're an idiot.	if you're still using $fb and then complain about their censorship, you're an idiot.	0.8	negative	-0.8		2009-03-16	1	0	1	0	1	16.25	-0.0243173	0	9.16667	30.8333	-11	0	2	1	13	47
2017-02-20	Google YouTube Is Ending Those Annoying 30-Second Unskippable Ads You Hate http://ow.ly/myYI309bWpAÃ‚Â $GOOGL $FB pic.twitter.com/aC4wabZWcC	google youtube is ending those annoying 30-second unskippable ads you hate $googl $fb pic.twitter.com/ac4wabzwcc	google youtube is ending those annoying 30-second unskippable ads you hate $googl $fb pic.twitter.com/ac4wabzwcc	0.9	negative	-0.8		2009-03-17	1	0	1	0	1	16.9	0.0392207	0	9.16667	31.8333	-11	0	2	1	13	48
11 Dec 2015	Facebook's Zuckerberg trumps hate: 'Will fight to protect your rights,' he tells Muslims http://stks.co/s3JDLÃ‚Â $FB	facebook's zuckerberg trumps hate: 'will fight to protect your rights,' he tells muslims $fb	facebook's zuckerberg trumps hate: 'will fight to protect your rights,' he tells muslims $fb	0.9	negative	-0.8		2009-03-18	0	0	0	0	0	16.96	0.00354395	0	9.16667	31.8333	-11	0	2	0	13	48
2015-09-22	$FB in the face of a frenzied buy fest yesterday I was the idiot trading for downside pic.twitter.com/N1jmAwXMqL	$fb in the face of a frenzied buy fest yesterday i was the idiot trading for downside pic.twitter.com/n1jmawxmql	$fb in the face of a frenzied buy fest yesterday i was the idiot trading for downside pic.twitter.com/n1jmawxmql	0.8	negative	-0.8		2009-03-19	0	0	0	0	0	17.14	0.0105573	0	9.16667	31.8333	-11	0	2	0	13	48
2015-07-30	Want to sell $FB here? Go ahead. @JimCramer says you have the freedom to be an IDIOT #Yikes #HeDaresYouTohttps://amp.twimg.com/v/cf6be31a-e0cd-4b1d-b552-6efe1747abd3Ã‚Â Ã¢â‚¬Â¦	want to sell $fb here? go ahead. @jimcramer says you have the freedom to be an idiot #yikes #hedaresyouto	want to sell $fb here? go ahead. @jimcramer says you have the freedom to be an idiot #yikes #hedaresyouto	0.8	negative	-0.8		2009-03-20	0	0	0	0	0	17.06	-0.00467837	0	9.16667	31.8333	-11	0	2	0	13	48
2015-03-21	#BITCHS: $FB $AMZN $BABA $TSLA $MNST $UVXY $SPY $GILD $WYNN _x000D_ Earnings this week: $LULU _x000D_ Channeling: $GOOGL $BA $PCLN _x000D_ Crap: $CMG $AAPL	#bitchs: $fb $amzn $baba $tsla $mnst $uvxy $spy $gild $wynn _x000D_ earnings this week: $lulu _x000D_ channeling: $googl $ba $pcln _x000D_ crap: $cmg $aapl	#bitchs: $fb $amzn $baba $tsla $mnst $uvxy $spy $gild $wynn _x000D_ earnings this week: $lulu _x000D_ channeling: $googl $ba $pcln _x000D_ crap: $cmg $aapl	0.8	negative	-0.8		2009-03-21	0	0	0	0	0	17.06	0	0	9.16667	31.8333	-11	0	2	0	13	48
2015-03-20	Weekend Watch List: Facebook breaks out from 1st-stage base & remains in buy range http://ibdn.uz/KBNEsÃ‚Â $FB $AAPL $EBAY $GOOGL	weekend watch list: facebook breaks out from 1st-stage base & remains in buy range $fb $aapl $ebay $googl	weekend watch list: facebook breaks out from 1st-stage base & remains in buy range $fb $aapl $ebay $googl	1	negative	-0.8		2009-03-22	1	1	0	1	0	17.06	0	-0.6	10.1667	31.8333	-12	-1	1	1	14	48
28 Jan 2015	Those Facebook ads might be annoying, but $FB profits are way up because of them http://money.cnn.com/2015/01/28/technology/social/facebook-earnings/index.htmlÃ‚Â Ã¢â‚¬Â¦pic.twitter.com/U56WfvII5Y	those facebook ads might be annoying, but $fb profits are way up because of them	those facebook ads might be annoying, but $fb profits are way up because of them	0.9	negative	-0.8		2009-03-23	1	0	1	0	1	18.33	0.0718026	0	10.1667	32.8333	-12	0	2	1	14	49
4 Jan 2015	See how tech companies like Apple, Twitter and Facebook rank in terms of diversity: http://on.wsj.com/1xmNdt2Ã‚Â $AAPL $FB pic.twitter.com/QsLPxEudSI	see how tech companies like apple, twitter and facebook rank in terms of diversity: $aapl $fb pic.twitter.com/qslpxeudsi	see how tech companies like apple, twitter and facebook rank in terms of diversity: $aapl $fb pic.twitter.com/qslpxeudsi	0.9	negative	-0.8		2009-03-24	0	0	0	0	0	17.93	-0.0220638	0	10.1667	32.8333	-12	0	2	0	14	49
30 Dec 2014	See how tech companies like Apple, Twitter and Facebook rank in terms of diversity: http://on.wsj.com/1EFvZfBÃ‚Â $AAPL $FB pic.twitter.com/h1j2SapYYw	see how tech companies like apple, twitter and facebook rank in terms of diversity: $aapl $fb pic.twitter.com/h1j2sapyyw	see how tech companies like apple, twitter and facebook rank in terms of diversity: $aapl $fb pic.twitter.com/h1j2sapyyw	0.9	negative	-0.8		2009-03-25	1	0	1	0	1	17.88	-0.00279257	0.5	10.1667	33.8333	-12	0	2	1	14	50
2014-10-02	RT @MattMEgan5: Zuckerberg may be annoying his neighbors but $FB investors aren't complaining http://cnnmon.ie/1rHcf23Ã‚Â pic.twitter.com/JTfJdJiZQi	rt @mattmegan5: zuckerberg may be annoying his neighbors but $fb investors aren't complaining	rt @mattmegan5: zuckerberg may be annoying his neighbors but $fb investors aren't complaining	0.9	negative	-0.8		2009-03-26	2	1	1	0.5	0.5	18.83	0.0517686	-0.2	10.6667	34.3333	-13	-1	1	1	15	51
13 Aug 2014	$FB over $74 moving out of its base	$fb over $74 moving out of its base	$fb over $74 moving out of its base	1	negative	-0.8		2009-03-27	1	0	1	0	1	18.13	-0.0378834	0	10.6667	35.3333	-13	0	2	1	15	52
12 Aug 2014	Is Zillow overstating its the size of its user base? http://skrisiloff.tumblr.com/post/94556326005/is-zillow-overstating-its-the-size-of-its-userÃ‚Â Ã¢â‚¬Â¦ via @Skrisiloff $Z $FB $TWTRpic.twitter.com/gh4D7wsvH2	is zillow overstating its the size of its user base? via @skrisiloff $z $fb $twtrpic.twitter.com/gh4d7wsvh2	is zillow overstating its the size of its user base? via @skrisiloff $z $fb $twtrpic.twitter.com/gh4d7wsvh2	1	negative	-0.8		2009-03-28	0	0	0	0	0	18.13	0	0	10.6667	35.3333	-13	0	2	0	15	52
7 Aug 2014	Investor's Corner: Facebook broke out in 2013 from a 6-month double-bottom base - how to spot this pattern http://ow.ly/A5u2CÃ‚Â $FB $ALXN	investor's corner: facebook broke out in 2013 from a 6-month double-bottom base - how to spot this pattern $fb $alxn	investor's corner: facebook broke out in 2013 from a 6-month double-bottom base - how to spot this pattern $fb $alxn	1	negative	-0.8		2009-03-29	0	0	0	0	0	18.13	0	0	10.6667	35.3333	-13	0	2	0	15	52
5 Dec 2013	http://market-ticker.org/post=226522Ã‚Â Goodbye Facebook... $fb #publishers #worthless	goodbye facebook... $fb #publishers #worthless	goodbye facebook... $fb #publishers #worthless	0.9	negative	-0.8		2009-03-30	2	1	1	0.5	0.5	17.48	-0.0365106	-0.1	11.1667	35.8333	-14	-1	1	1	16	53
23 Apr 2013	Facebook Exec: 10 Things I 'Hate' About Working Here $FB by @nichcarlsonhttp://read.bi/12FcDCd	facebook exec: 10 things i 'hate' about working here $fb by @nichcarlson	facebook exec: 10 things i 'hate' about working here $fb by @nichcarlson	0.9	negative	-0.8		2009-03-31	0	0	0	0	0	18.37	0.0496616	0	11.1667	35.8333	-14	0	2	0	16	53
2013-03-05	Why I Hate Facebook $FB by @meganrosedickeyhttp://read.bi/YaiQ30	why i hate facebook $fb by @meganrosedickey	why i hate facebook $fb by @meganrosedickey	0.9	negative	-0.8		2009-04-01	0	0	0	0	0	19.31	0.0499041	0	11.1667	35.8333	-14	0	2	0	16	53
2012-02-27	How To Turn Off All Those Annoying Facebook Email Notifications $FB by @stevekovachhttp://read.bi/yqUyYk	how to turn off all those annoying facebook email notifications $fb by @stevekovach	how to turn off all those annoying facebook email notifications $fb by @stevekovach	0.9	negative	-0.8		2009-04-02	0	0	0	0	0	19.29	-0.00103617	0	11.1667	35.8333	-14	0	2	0	16	53
2011-11-05	How Can Anyone Still Hate Bill Gates? http://stks.co/zM9Ã‚Â via A Learning Day $MSFT	how can anyone still hate bill gates? via a learning day $msft	how can anyone still hate bill gates? via a learning day $msft	0.9	negative	-0.8		2009-04-03	0	0	0	0	0	18.75	-0.0283931	0	11.1667	35.8333	-14	0	2	0	16	53
2013-09-04	$MSFT Microsoft milking the install base: revenue per PC since 2000 pic.twitter.com/oO1EaU2nZ3	$msft microsoft milking the install base: revenue per pc since 2000 pic.twitter.com/oo1eau2nz3	$msft microsoft milking the install base: revenue per pc since 2000 pic.twitter.com/oo1eau2nz3	1	negative	-0.8		2009-04-04	0	0	0	0	0	18.75	0	0	11.1667	35.8333	-14	0	2	0	16	53
2018-03-10	For the record I hate $MSFT Windows...every version #computerproblemday	for the record i hate $msft windows...every version #computerproblemday	for the record i hate $msft windows...every version #computerproblemday	0.9	negative	-0.8		2009-04-05	0	0	0	0	0	18.75	0	0	11.1667	35.8333	-14	0	2	0	16	53
2018-02-05	The Market Carpet got bloody today._x000D_ $WFC $NVDA $XOM $GOOGL $CVX $QCOM $HD $MSFT $AAPL $SPY $SPXpic.twitter.com/ce2GOu6fPA	the market carpet got bloody today._x000D_ $wfc $nvda $xom $googl $cvx $qcom $hd $msft $aapl $spy $spxpic.twitter.com/ce2gou6fpa	the market carpet got bloody today._x000D_ $wfc $nvda $xom $googl $cvx $qcom $hd $msft $aapl $spy $spxpic.twitter.com/ce2gou6fpa	0.9	negative	-0.8		2009-04-06	0	0	0	0	0	18.76	0.000533191	0	11.1667	35.8333	-14	0	2	0	16	53
2012-05-23	COME ON MICROSOFT: If People Want Office On The iPad And Android, Don't Be Stupid About It $MSFT by @Julie188http://read.bi/KpzBEe	come on microsoft: if people want office on the ipad and android, don't be stupid about it $msft by @julie188	come on microsoft: if people want office on the ipad and android, don't be stupid about it $msft by @julie188	1	negative	-0.8		2009-04-07	0	0	0	0	0	18.76	0	0	11.1667	35.8333	-14	0	2	0	16	53
2016-06-13	Shocked (shocked!) to find suspicious trading ahead of $MSFT-$LNKD_x000D_ http://fortune.com/2016/06/13/linkedin-microsoft-insider-trading/Ã‚Â Ã¢â‚¬Â¦ HT @danprimack + @stephengandel	shocked (shocked!) to find suspicious trading ahead of $msft-$lnkd_x000D_ ht @danprimack + @stephengandel	shocked (shocked!) to find suspicious trading ahead of $msft-$lnkd_x000D_ ht @danprimack + @stephengandel	0.8	negative	-0.7875		2009-04-08	0	0	0	0	0	19.19	0.0226624	0	11.1667	35.8333	-14	0	2	0	16	53
2018-11-20	Trump disappointed to learn @SenSchumer daughter works at #facebook $fb and why they are so democratic oriented	trump disappointed to learn @senschumer daughter works at #facebook $fb and why they are so democratic oriented	trump disappointed to learn @senschumer daughter works at #facebook $fb and why they are so democratic oriented	0.75	negative	-0.75		2009-04-09	0	0	0	0	0	19.67	0.0247053	0	11.1667	35.8333	-14	0	2	0	16	53
2018-03-23	In these crazy markets, @jimcramer monthly member call is a MUST! What you need to know: https://goo.gl/zoZGsEÃ‚Â _x000D_ $AAPL_x000D_ $AMZN_x000D_ $FB_x000D_ $GOOGL_x000D_ $GS_x000D_ $JPM_x000D_ $JWN_x000D_ $PEP_x000D_ $ATVI_x000D_ $AVGO_x000D_ $NVDApic.twitter.com/wUS5M74zwr	in these crazy markets, @jimcramer monthly member call is a must! what you need to know: _x000D_ $aapl_x000D_ $amzn_x000D_ $fb_x000D_ $googl_x000D_ $gs_x000D_ $jpm_x000D_ $jwn_x000D_ $pep_x000D_ $atvi_x000D_ $avgo_x000D_ $nvdapic.twitter.com/wus5m74zwr	in these crazy markets, @jimcramer monthly member call is a must! what you need to know: _x000D_ $aapl_x000D_ $amzn_x000D_ $fb_x000D_ $googl_x000D_ $gs_x000D_ $jpm_x000D_ $jwn_x000D_ $pep_x000D_ $atvi_x000D_ $avgo_x000D_ $nvdapic.twitter.com/wus5m74zwr	0.9	negative	-0.75		2009-04-10	0	0	0	0	0	19.67	0	0	11.1667	35.8333	-14	0	2	0	16	53
2018-03-23	- @elonmusk on #facebook: _x000D_ (h/t @JohnSpall247) $FB pic.twitter.com/R2NcjYEE8o	- @elonmusk on #facebook: _x000D_ (h/t @johnspall247) $fb pic.twitter.com/r2ncjyee8o	- @elonmusk on #facebook: _x000D_ (h/t @johnspall247) $fb pic.twitter.com/r2ncjyee8o	1	negative	-0.75		2009-04-11	0	0	0	0	0	19.67	0	0	11.1667	35.8333	-14	0	2	0	16	53
4 Dec 2017	Talked about a ton tonight with @MichelleMakori @i24NEWS_EN - $CVS $AET deal impact from $AMZN, $BTC regulation in EU, UK, #bitcoin billionaires Winklevoss twins, and $FB Messenger Kids. Watch here: http://www.i24news.tv/en/tv/replay/clearcut/x6b2f2jÃ‚Â Ã¢â‚¬Â¦ (s 2:16)pic.twitter.com/G1hqwy5wMM	talked about a ton tonight with @michellemakori @i24news_en - $cvs $aet deal impact from $amzn, $btc regulation in eu, uk, #bitcoin billionaires winklevoss twins, and $fb messenger kids. watch here: (s 2:16)pic.twitter.com/g1hqwy5wmm	talked about a ton tonight with @michellemakori @i24news_en - $cvs $aet deal impact from $amzn, $btc regulation in eu, uk, #bitcoin billionaires winklevoss twins, and $fb messenger kids. watch here: (s 2:16)pic.twitter.com/g1hqwy5wmm	1	negative	-0.75		2009-04-12	0	0	0	0	0	19.67	0	0	11.1667	35.8333	-14	0	2	0	16	53
2017-06-01	Zuckerberg on #ParisAccord:_x000D_ (h/t @inafried) $FB pic.twitter.com/rkXhraayOZ	zuckerberg on #parisaccord:_x000D_ (h/t @inafried) $fb pic.twitter.com/rkxhraayoz	zuckerberg on #parisaccord:_x000D_ (h/t @inafried) $fb pic.twitter.com/rkxhraayoz	1	negative	-0.75		2009-04-13	0	0	0	0	0	19.59	-0.0040754	0	11.1667	35.8333	-14	0	2	0	16	53
2016-11-10	.@Facebook, @Amazon, @Netflix and @Google still rule tech: http://cnnmon.ie/2ffYV6mÃ‚Â (via @CNNMoney) $FB $GOOGL $AMZN $NFLXpic.twitter.com/RxadGdkcRU	.@facebook, @amazon, @netflix and @google still rule tech: (via @cnnmoney) $fb $googl $amzn $nflxpic.twitter.com/rxadgdkcru	.@facebook, @amazon, @netflix and @google still rule tech: (via @cnnmoney) $fb $googl $amzn $nflxpic.twitter.com/rxadgdkcru	1	negative	-0.75		2009-04-14	2	0	2	0	1	19.35	-0.0123268	0	11.1667	36.8333	-14	0	2	2	16	55
2016-11-05	.@Facebook, @Amazon, @Netflix and @Google still rule tech: http://cnnmon.ie/2f1HwyuÃ‚Â (via @CNNMoney) $FB $GOOGL $AMZN $NFLXpic.twitter.com/vbfMo5E2NN	.@facebook, @amazon, @netflix and @google still rule tech: (via @cnnmoney) $fb $googl $amzn $nflxpic.twitter.com/vbfmo5e2nn	.@facebook, @amazon, @netflix and @google still rule tech: (via @cnnmoney) $fb $googl $amzn $nflxpic.twitter.com/vbfmo5e2nn	1	negative	-0.75		2009-04-15	0	0	0	0	0	18.83	-0.0272411	0	11.1667	36.8333	-14	0	2	0	16	55
2016-11-03	.@Facebook, @Amazon, @Netflix and @Google still rule tech: http://cnnmon.ie/2eYLV52Ã‚Â (via @CNNMoney) $FB $GOOGL $AMZN $NFLXpic.twitter.com/bXZrk6ST42	.@facebook, @amazon, @netflix and @google still rule tech: (via @cnnmoney) $fb $googl $amzn $nflxpic.twitter.com/bxzrk6st42	.@facebook, @amazon, @netflix and @google still rule tech: (via @cnnmoney) $fb $googl $amzn $nflxpic.twitter.com/bxzrk6st42	1	negative	-0.75		2009-04-16	0	0	0	0	0	19.76	0.0482083	0	11.1667	36.8333	-14	0	2	0	16	55
2016-02-01	This is still CRAZY to me! http://www.timothysykes.com/2015/09/my-larry-king-interview-amazing-25-minute-video/Ã‚Â Ã¢â‚¬Â¦ I cherish it $FB $TWTR	this is still crazy to me! i cherish it $fb $twtr	this is still crazy to me! i cherish it $fb $twtr	0.9	negative	-0.75		2009-04-17	0	0	0	0	0	19.2	-0.0287494	0	11.1667	36.8333	-14	0	2	0	16	55
23 Apr 2015	Call me crazy for going with $GOOG puts but I'm playing with my $QCOM and $FB earnings profits. 100%+ each! http://sleemstockpicks.com	call me crazy for going with $goog puts but i'm playing with my $qcom and $fb earnings profits. 100%+ each!	call me crazy for going with $goog puts but i'm playing with my $qcom and $fb earnings profits. 100%+ each!	0.9	negative	-0.75		2009-04-18	0	0	0	0	0	19.2	0	0	11.1667	36.8333	-14	0	2	0	16	55
23 Apr 2014	Facebook reports earnings after the bell. What to watch: http://cnb.cx/1rgrZrLÃ‚Â (via @Recode) $FB	facebook reports earnings after the bell. what to watch: (via @recode) $fb	facebook reports earnings after the bell. what to watch: (via @recode) $fb	1	negative	-0.75		2009-04-19	0	0	0	0	0	19.2	0	0	11.1667	36.8333	-14	0	2	0	16	55
2014-02-20	.@kevinolearytv told @CNBCClosingBell that heÃ¢â‚¬â„¢s thinking of shorting $FB. READ & WATCH here: http://cnb.cx/1d7kFGtÃ‚Â (via @drewsandholm)	.@kevinolearytv told @cnbcclosingbell that hes thinking of shorting $fb. read & watch here: (via @drewsandholm)	.@kevinolearytv told @cnbcclosingbell that hes thinking of shorting $fb. read & watch here: (via @drewsandholm)	1	negative	-0.75		2009-04-20	4	0	4	0	1	18.61	-0.0312112	0.7	11.1667	37.8333	-14	0	2	4	16	59
2014-02-20	Why Facebook valued WhatsApp at $16 billion: http://cnb.cx/1mwce11Ã‚Â (via @jmorganteen) $FB	why facebook valued whatsapp at $16 billion: (via @jmorganteen) $fb	why facebook valued whatsapp at $16 billion: (via @jmorganteen) $fb	1	negative	-0.75		2009-04-21	2	0	2	0	1	18.97	0.0191596	0.445455	11.1667	38.8333	-14	0	2	2	16	61
2014-02-20	What Facebook is not saying about WhatsApp: http://cnb.cx/1h1OnRhÃ‚Â (via @CadieThompson) $FB	what facebook is not saying about whatsapp: (via @cadiethompson) $fb	what facebook is not saying about whatsapp: (via @cadiethompson) $fb	1	negative	-0.75		2009-04-22	1	0	1	0	1	18.78	-0.0100662	0	11.1667	39.8333	-14	0	2	1	16	62
2 Dec 2013	This Facebook page is using an old-but-sneaky strategy to gain fans and likes: http://cnb.cx/1arRueRÃ‚Â (via @EliLanger) $FB	this facebook page is using an old-but-sneaky strategy to gain fans and likes: (via @elilanger) $fb	this facebook page is using an old-but-sneaky strategy to gain fans and likes: (via @elilanger) $fb	1	negative	-0.75		2009-04-23	0	0	0	0	0	18.92	0.00742704	0	11.1667	39.8333	-14	0	2	0	16	62
2013-10-21	Facebook has a case of the Mondays: http://cnb.cx/1b7dyxeÃ‚Â (via @mcwellons) $FB	facebook has a case of the mondays: (via @mcwellons) $fb	facebook has a case of the mondays: (via @mcwellons) $fb	1	negative	-0.75		2009-04-24	1	0	1	0	1	20.91	0.100008	0	11.1667	40.8333	-14	0	2	1	16	63
27 Aug 2013	Facebook joins the $100 billion club: http://cnb.cx/17htyv3Ã‚Â (via @CNBCAlex) $FB	facebook joins the $100 billion club: (via @cnbcalex) $fb	facebook joins the $100 billion club: (via @cnbcalex) $fb	1	negative	-0.75		2009-04-25	1	0	1	0	1	20.91	0	0.612121	11.1667	41.8333	-14	0	2	1	16	64
2013-06-21	Fund manager gets 11 years for #Facebook, #Groupon shares scam: http://yhoo.it/11SHTupÃ‚Â (via @Reuters) $FB $GRPN	fund manager gets 11 years for #facebook, #groupon shares scam: (via @reuters) $fb $grpn	fund manager gets 11 years for #facebook, #groupon shares scam: (via @reuters) $fb $grpn	1	negative	-0.75		2009-04-26	0	0	0	0	0	20.91	0	0	11.1667	41.8333	-14	0	2	0	16	64
2013-06-11	Zuckerberg tells shareholders he has been 'disappointed' with the stock's performance: http://on.mktw.net/11dFoTdÃ‚Â $FB	zuckerberg tells shareholders he has been 'disappointed' with the stock's performance: $fb	zuckerberg tells shareholders he has been 'disappointed' with the stock's performance: $fb	0.75	negative	-0.75		2009-04-27	2	0	2	0	1	20.4	-0.0246926	0	11.1667	42.8333	-14	0	2	2	16	66
2013-03-06	What should we expect to see from Facebook on Thursday? @jasonwstein weighs in: http://cnb.cx/XRcCYSÃ‚Â (via @CadieThompson) $FB	what should we expect to see from facebook on thursday? @jasonwstein weighs in: (via @cadiethompson) $fb	what should we expect to see from facebook on thursday? @jasonwstein weighs in: (via @cadiethompson) $fb	1	negative	-0.75		2009-04-28	2	0	2	0	1	19.93	-0.0233088	0.6	11.1667	43.8333	-14	0	2	2	16	68
2012-11-13	Dallas Mavs owner @mcuban has an issue with Facebook. SEE: http://cnb.cx/RAYIaeÃ‚Â (via @JBoorstin) $FB	dallas mavs owner @mcuban has an issue with facebook. see: (via @jboorstin) $fb	dallas mavs owner @mcuban has an issue with facebook. see: (via @jboorstin) $fb	1	negative	-0.75		2009-04-29	0	0	0	0	0	20.25	0.0159287	0	11.1667	43.8333	-14	0	2	0	16	68
2012-11-07	See President Obama's record-breaking posts to Twitter & $FB immediately after being re-elected: http://cnb.cx/RWCLjTÃ‚Â (via @EliFromBrooklyn)	see president obama's record-breaking posts to twitter & $fb immediately after being re-elected: (via @elifrombrooklyn)	see president obama's record-breaking posts to twitter & $fb immediately after being re-elected: (via @elifrombrooklyn)	1	negative	-0.75		2009-04-30	0	0	0	0	0	20.26	0.000493705	0	11.1667	43.8333	-14	0	2	0	16	68
2012-05-29	Here's Why Facebook Will Fail Miserably Building A Smartphone $FB by @stevecheneyhttp://read.bi/N6WNan	here's why facebook will fail miserably building a smartphone $fb by @stevecheney	here's why facebook will fail miserably building a smartphone $fb by @stevecheney	0.65	negative	-0.75		2009-05-01	1	0	1	0	1	20.24	-0.000987654	0	11.1667	44.8333	-14	0	2	1	16	69
2013-01-24	So Microsoft didn't announce today that JJ Abrams is going to take over for Ballmer and reboot the $MSFT franchise. #disappointed	so microsoft didn't announce today that jj abrams is going to take over for ballmer and reboot the $msft franchise. #disappointed	so microsoft didn't announce today that jj abrams is going to take over for ballmer and reboot the $msft franchise. #disappointed	0.75	negative	-0.75		2009-05-02	0	0	0	0	0	20.24	0	0	11.1667	44.8333	-14	0	2	0	16	69
2014-11-15	The perils of trading in a V-shaped market: http://stks.co/h1JFFÃ‚Â [sponsored] $LUV $AAPL $MSFT $GLD	the perils of trading in a v-shaped market: [sponsored] $luv $aapl $msft $gld	the perils of trading in a v-shaped market: [sponsored] $luv $aapl $msft $gld	1	negative	-0.75		2009-05-03	0	0	0	0	0	20.24	0	0	11.1667	44.8333	-14	0	2	0	16	69
2014-10-20	Why Microsoft's CEO is against a spinoff: http://cnb.cx/11VUHqEÃ‚Â (via @jonfortt) $MSFT pic.twitter.com/0sRFPv5XOH	why microsoft's ceo is against a spinoff: (via @jonfortt) $msft pic.twitter.com/0srfpv5xoh	why microsoft's ceo is against a spinoff: (via @jonfortt) $msft pic.twitter.com/0srfpv5xoh	1	negative	-0.75		2009-05-04	0	0	0	0	0	20.19	-0.00247336	0	11.1667	44.8333	-14	0	2	0	16	69
2014-03-29	Apple gets a 30% cut of Office for iPad sales: http://cnb.cx/1dACi7BÃ‚Â (via @inafried) $AAPL $MSFT	apple gets a 30% cut of office for ipad sales: (via @inafried) $aapl $msft	apple gets a 30% cut of office for ipad sales: (via @inafried) $aapl $msft	1	negative	-0.75		2009-05-05	2	0	2	0	1	19.79	-0.0200107	0	11.1667	45.8333	-14	0	2	2	16	71
2014-01-30	Microsoft CEO search could be nearing its end: http://cnb.cx/1feBktcÃ‚Â (via @Recode) $MSFT	microsoft ceo search could be nearing its end: (via @recode) $msft	microsoft ceo search could be nearing its end: (via @recode) $msft	1	negative	-0.75		2009-05-06	0	0	0	0	0	19.79	0	0	11.1667	45.8333	-14	0	2	0	16	71
2015-10-23	How 5 tech titans made $11B in one day: http://usat.ly/1RsBgcoÃ‚Â (Photo: AP) $googl $msft $amznpic.twitter.com/9YbxcasH4D	how 5 tech titans made $11b in one day: (photo: ap) $googl $msft $amznpic.twitter.com/9ybxcash4d	how 5 tech titans made $11b in one day: (photo: ap) $googl $msft $amznpic.twitter.com/9ybxcash4d	1	negative	-0.75		2009-05-07	0	0	0	0	0	19.32	-0.024036	0	11.1667	45.8333	-14	0	2	0	16	71
2015-07-22	Microsoft's phone outsells Apple Watch: http://usat.ly/1egTU9dÃ‚Â (Photo: Getty) $msft $aaplpic.twitter.com/KO0hlLi2eW	microsoft's phone outsells apple watch: (photo: getty) $msft $aaplpic.twitter.com/ko0hlli2ew	microsoft's phone outsells apple watch: (photo: getty) $msft $aaplpic.twitter.com/ko0hlli2ew	1	negative	-0.75		2009-05-08	0	0	0	0	0	19.42	0.00516263	0	11.1667	45.8333	-14	0	2	0	16	71
2015-04-16	Google gets dinged by Bing: http://usat.ly/1J7QnnyÃ‚Â (Photo: Bing) $googl $msft $yhoopic.twitter.com/0decXQfpVq	google gets dinged by bing: (photo: bing) $googl $msft $yhoopic.twitter.com/0decxqfpvq	google gets dinged by bing: (photo: bing) $googl $msft $yhoopic.twitter.com/0decxqfpvq	1	negative	-0.75		2009-05-09	0	0	0	0	0	19.42	0	0	11.1667	45.8333	-14	0	2	0	16	71
5 Jan 2012	ironically today's blog post has beaucoup mistakes. In my defense, my daughter has been home sick and is a clinging vine #tryingtofix $fb	ironically today's blog post has beaucoup mistakes. in my defense, my daughter has been home sick and is a clinging vine #tryingtofix $fb	ironically today's blog post has beaucoup mistakes. in my defense, my daughter has been home sick and is a clinging vine #tryingtofix $fb	0.857143	negative	-0.714286		2009-05-10	2	0	2	0	1	19.42	0	1.2	11.1667	46.8333	-14	0	2	2	16	73
2018-05-13	Penny stock promoters are ridiculous! Watch this insane video https://goo.gl/sJwB4CÃ‚Â watch me expose them $FB $TWTR	penny stock promoters are ridiculous! watch this insane video watch me expose them $fb $twtr	penny stock promoters are ridiculous! watch this insane video watch me expose them $fb $twtr	1	negative	-0.708333		2009-05-11	1	0	1	0	1	19.32	-0.00516263	0	11.1667	47.8333	-14	0	2	1	16	74
16 Aug 2018	It is crazy that $FB market cap is $500 billion and $TWTR is $25 billion. _x000D_ It is insane how wrong the market is on these two companies.	it is crazy that $fb market cap is $500 billion and $twtr is $25 billion. _x000D_ it is insane how wrong the market is on these two companies.	it is crazy that $fb market cap is $500 billion and $twtr is $25 billion. _x000D_ it is insane how wrong the market is on these two companies.	0.933333	negative	-0.7		2009-05-12	3	2	1	0.666667	0.333333	19.89	0.0290762	-0.431818	11.8333	48.1667	-15	-1	1	2	18	75
21 Dec 2018	December..._x000D_ S&P 500: -12%_x000D_ Dow: -12%_x000D_ Nasdaq 100: -13%_x000D_ Russell 2000: -16%_x000D_ Crude Oil: -11%_x000D_ $FB: -11%_x000D_ $AAPL: -16%_x000D_ $AMZN: -19%_x000D_ $NFLX: -14%_x000D_ $GOOGL: -11%_x000D_ $C: -22%_x000D_ $GS: -16%_x000D_ $MS: -15%_x000D_ $BAC: -17%_x000D_ $JPM: -15%_x000D_ ***_x000D_ Gold: +3%_x000D_ 20+ Yr Treasuries: +5%_x000D_ Yen/Dollar: +2%_x000D_ Volatili…	december..._x000D_ s&p 500: -12%_x000D_ dow: -12%_x000D_ nasdaq 100: -13%_x000D_ russell 2000: -16%_x000D_ crude oil: -11%_x000D_ $fb: -11%_x000D_ $aapl: -16%_x000D_ $amzn: -19%_x000D_ $nflx: -14%_x000D_ $googl: -11%_x000D_ $c: -22%_x000D_ $gs: -16%_x000D_ $ms: -15%_x000D_ $bac: -17%_x000D_ $jpm: -15%_x000D_ ***_x000D_ gold: +3%_x000D_ 20+ yr treasuries: +5%_x000D_ yen/dollar: +2%_x000D_ volatili…	december..._x000D_ s&p 500: -12%_x000D_ dow: -12%_x000D_ nasdaq 100: -13%_x000D_ russell 2000: -16%_x000D_ crude oil: -11%_x000D_ $fb: -11%_x000D_ $aapl: -16%_x000D_ $amzn: -19%_x000D_ $nflx: -14%_x000D_ $googl: -11%_x000D_ $c: -22%_x000D_ $gs: -16%_x000D_ $ms: -15%_x000D_ $bac: -17%_x000D_ $jpm: -15%_x000D_ ***_x000D_ gold: +3%_x000D_ 20+ yr treasuries: +5%_x000D_ yen/dollar: +2%_x000D_ volatili…	1	negative	-0.7		2009-05-13	1	0	1	0	1	19.75	-0.00706355	0	11.8333	49.1667	-15	0	2	1	18	76
2018-07-25	This is getting UGLY. $FB https://on.mktw.net/2AbyLOgÃ‚Â pic.twitter.com/bGzxu9pLO2	this is getting ugly. $fb	this is getting ugly. $fb	1	negative	-0.7		2009-05-14	0	0	0	0	0	20.06	0.0155742	0	11.8333	49.1667	-15	0	2	0	18	76
2018-03-29	Billionaire investor Jim Mellon says Facebook will be decimated by its disastrous data leak: http://www.businessinsider.com/facebook-will-be-decimated-by-data-scandal-says-jim-mellon-2018-3Ã‚Â Ã¢â‚¬Â¦ $FB $QQQpic.twitter.com/CAndQ368Ng	billionaire investor jim mellon says facebook will be decimated by its disastrous data leak: $fb $qqqpic.twitter.com/candq368ng	billionaire investor jim mellon says facebook will be decimated by its disastrous data leak: $fb $qqqpic.twitter.com/candq368ng	0.8	negative	-0.7		2009-05-15	0	0	0	0	0	20.22	0.00794443	0	11.8333	49.1667	-15	0	2	0	18	76
2018-03-27	UGLY day for FAANG stocks_x000D_ $FB -4.9%_x000D_ $AAPL -2.6%_x000D_ $AMZN -3.8%_x000D_ $NFLX -6.1%_x000D_ $GOOGL -4.5%http://yhoo.it/2J0Wxx0	ugly day for faang stocks_x000D_ $fb -4.9%_x000D_ $aapl -2.6%_x000D_ $amzn -3.8%_x000D_ $nflx -6.1%_x000D_ $googl -4.5%	ugly day for faang stocks_x000D_ $fb -4.9%_x000D_ $aapl -2.6%_x000D_ $amzn -3.8%_x000D_ $nflx -6.1%_x000D_ $googl -4.5%	1	negative	-0.7		2009-05-16	0	0	0	0	0	20.22	0	0	11.8333	49.1667	-15	0	2	0	18	76
19 Aug 2016	Watch: Mark Zuckerberg shares a painful moment in @facebook's history: http://cnnmon.ie/2bj5WS2Ã‚Â $FB pic.twitter.com/3ZuBwxD3Q4	watch: mark zuckerberg shares a painful moment in @facebook's history: $fb pic.twitter.com/3zubwxd3q4	watch: mark zuckerberg shares a painful moment in @facebook's history: $fb pic.twitter.com/3zubwxd3q4	0.9	negative	-0.7		2009-05-17	1	0	1	0	1	20.22	0	0	11.8333	50.1667	-15	0	2	1	18	77
17 Aug 2016	Watch: Mark Zuckerberg shares a painful moment in @facebook's history: http://cnnmon.ie/2bdaHN4Ã‚Â $FB pic.twitter.com/1pW4dITzno	watch: mark zuckerberg shares a painful moment in @facebook's history: $fb pic.twitter.com/1pw4ditzno	watch: mark zuckerberg shares a painful moment in @facebook's history: $fb pic.twitter.com/1pw4ditzno	0.9	negative	-0.7		2009-05-18	2	0	2	0	1	20.6	0.0186189	0.2	11.8333	51.1667	-15	0	2	2	18	79
2016-06-24	Im immersed in real-time drama on $TWTR & 95% of the are operating like degenerates 2xtapping photos of brunch, pets & ugly babies on $FB	i am immersed in real-time drama on $twtr & 95% of the are operating like degenerates 2xtapping photos of brunch, pets & ugly babies on $fb	i am immersed in real-time drama on $twtr & 95% of the are operating like degenerates 2xtapping photos of brunch, pets & ugly babies on $fb	1	negative	-0.7		2009-05-19	0	0	0	0	0	20.31	-0.0141777	0	11.8333	51.1667	-15	0	2	0	18	79
2016-02-24	You can now react to your friend's Facebook post with laughter, sorrow, anger emojis. $FB http://on.mktw.net/1VEdsVsÃ‚Â pic.twitter.com/U0ti7XxtUd	you can now react to your friend's facebook post with laughter, sorrow, anger emojis. $fb	you can now react to your friend's facebook post with laughter, sorrow, anger emojis. $fb	0.2	negative	-0.7		2009-05-20	2	1	1	0.5	0.5	20.38	0.00344065	-0.0818182	12.3333	51.6667	-16	-1	1	1	19	80
2015-05-02	The investor romance with social-media stocks takes an ugly turn: http://on.barrons.com/1c6eA3zÃ‚Â $TWTR $YELP $LNKD $FB $GOOGL	the investor romance with social-media stocks takes an ugly turn: $twtr $yelp $lnkd $fb $googl	the investor romance with social-media stocks takes an ugly turn: $twtr $yelp $lnkd $fb $googl	1	negative	-0.7		2009-05-21	1	0	1	0	1	19.82	-0.0278624	0	12.3333	52.6667	-16	0	2	1	19	81
31 Dec 2014	YR %, /-, $TSLA 47.85%, $FB 42.77%, $TWTR -43.64%, $AAPL 37.72%, $GLD -2.19%, $SLV -19.51%, Wti Crude $OIL -41.11%, @NG.1 NatGas -33.12%	yr %, /-, $tsla 47.85%, $fb 42.77%, $twtr -43.64%, $aapl 37.72%, $gld -2.19%, $slv -19.51%, wti crude $oil -41.11%, @ng.1 natgas -33.12%	yr %, /-, $tsla 47.85%, $fb 42.77%, $twtr -43.64%, $aapl 37.72%, $gld -2.19%, $slv -19.51%, wti crude $oil -41.11%, @ng.1 natgas -33.12%	1	negative	-0.7		2009-05-22	0	0	0	0	0	19.75	-0.00353804	0	12.3333	52.6667	-16	0	2	0	19	81
17 Aug 2012	Zuckerberg Admits Facebook's Plummeting Stock Is 'Painful' To Watch During A Company-Wide Meeting $FB by @sfiegermanhttp://read.bi/NIsmbd	zuckerberg admits facebook's plummeting stock is 'painful' to watch during a company-wide meeting $fb by @sfiegerman	zuckerberg admits facebook's plummeting stock is 'painful' to watch during a company-wide meeting $fb by @sfiegerman	0.9	negative	-0.7		2009-05-23	0	0	0	0	0	19.75	0	0	12.3333	52.6667	-16	0	2	0	19	81
2009-10-27	Microsoft Shocked 'Family Guy' Humor Includes Incest, Holocaust Jokes $MSFT http://bit.ly/21LOlv	microsoft shocked 'family guy' humor includes incest, holocaust jokes $msft	microsoft shocked 'family guy' humor includes incest, holocaust jokes $msft	0.8	negative	-0.7		2009-05-24	0	0	0	0	0	19.75	0	0	12.3333	52.6667	-16	0	2	0	19	81
2012-11-16	Here's A Disastrous Stat For Microsoft $MSFT $AAPL by @nichcarlsonhttp://read.bi/SwmimO	here's a disastrous stat for microsoft $msft $aapl by @nichcarlson	here's a disastrous stat for microsoft $msft $aapl by @nichcarlson	0.8	negative	-0.7		2009-05-25	0	0	0	0	0	19.75	0	0	12.3333	52.6667	-16	0	2	0	19	81
2013-10-10	Meet the hedge fund shaking up @microsoft: A kinder, gentler barbarian. http://ow.ly/pH5GmÃ‚Â $MSFT	meet the hedge fund shaking up @microsoft: a kinder, gentler barbarian. $msft	meet the hedge fund shaking up @microsoft: a kinder, gentler barbarian. $msft	0.95	negative	-0.7		2009-05-26	2	0	2	0	1	20.34	0.0294359	1.25	12.3333	53.6667	-16	0	2	2	19	83
2013-05-06	BILL GATES ON THE IPAD: 'A Lot Of Those Users Are Frustrated' $MSFT $AAPL by @jyarow http://read.bi/ZL0R8J	bill gates on the ipad: 'a lot of those users are frustrated' $msft $aapl by @jyarow	bill gates on the ipad: 'a lot of those users are frustrated' $msft $aapl by @jyarow	0.2	negative	-0.7		2009-05-27	2	1	1	0.5	0.5	20.13	-0.0103782	-0.5	12.8333	54.1667	-17	-1	1	1	20	84
2014-07-17	18,000 job cuts at $MSFT represent 14% of the workforce and the pretax charge of ~$1.5B equates to 6.5% of estimated 2014 profits. Painful.	18,000 job cuts at $msft represent 14% of the workforce and the pretax charge of ~$1.5b equates to 6.5% of estimated 2014 profits. painful.	18,000 job cuts at $msft represent 14% of the workforce and the pretax charge of ~$1.5b equates to 6.5% of estimated 2014 profits. painful.	0.9	negative	-0.7		2009-05-28	4	0	4	0	1	20.45	0.0157717	0.0681818	12.8333	55.1667	-17	0	2	4	20	88
2009-09-28	Meg Whitman's Bad Timing Running For California Governor $EBAY by @SimonDumenco http://bit.ly/rpYlh	meg whitman's bad timing running for california governor $ebay by @simondumenco	meg whitman's bad timing running for california governor $ebay by @simondumenco	0.666667	negative	-0.7		2009-05-29	3	1	2	0.333333	0.666667	20.89	0.0212876	-0.258333	13.1667	55.8333	-17	0	2	2	21	90
2014-01-07	Bad News for Bricks & Mortar _x000D_ http://app.hedgeye.com/unlocked_content/32800-bad-news-for-bricks-mortarÃ‚Â Ã¢â‚¬Â¦ via @HedgeyeRetail _x000D_ $AMZN $EBAY pic.twitter.com/e0aJirgeus	bad news for bricks & mortar _x000D_ via @hedgeyeretail _x000D_ $amzn $ebay pic.twitter.com/e0ajirgeus	bad news for bricks & mortar _x000D_ via @hedgeyeretail _x000D_ $amzn $ebay pic.twitter.com/e0ajirgeus	0.666667	negative	-0.7		2009-05-30	1	0	1	0	1	20.89	0	0	13.1667	56.8333	-17	0	2	1	21	91
18 Dec 2018	CNBC NOW: $FB AND $TWTR ARE BAD COMPANIES BECAUSE, get this, MUH RUSSIA	cnbc now: $fb and $twtr are bad companies because, get this, muh russia	cnbc now: $fb and $twtr are bad companies because, get this, muh russia	0.666667	negative	-0.7		2009-05-31	0	0	0	0	0	20.89	0	0	13.1667	56.8333	-17	0	2	0	21	91
26 Apr 2018	Now @SquawkStreet @jimcramer: When you get a quarter like $FB just had it's like nothing even happened. If Cambridge Analytica were really bad they'd forecast it & they didn't. pic.twitter.com/B30cpQu0QE	now @squawkstreet @jimcramer: when you get a quarter like $fb just had it's like nothing even happened. if cambridge analytica were really bad they'd forecast it & they didn't. pic.twitter.com/b30cpqu0qe	now @squawkstreet @jimcramer: when you get a quarter like $fb just had it's like nothing even happened. if cambridge analytica were really bad they'd forecast it & they didn't. pic.twitter.com/b30cpqu0qe	0.666667	negative	-0.7		2009-06-01	6	1	5	0.166667	0.833333	21.4	0.0241204	0.686364	13.3333	57.6667	-17	0	2	5	22	96
2018-03-20	Facebook is having a bad day http://tcrn.ch/2psJ6wSÃ‚Â $FB	facebook is having a bad day $fb	facebook is having a bad day $fb	0.666667	negative	-0.7		2009-06-02	1	1	0	1	0	21.4	0	-0.3	14.3333	57.6667	-18	-1	1	1	23	96
10 Aug 2017	$SNAP ARPU is a bad miss. Here is history vs $FB pic.twitter.com/BVR44acQlZ	$snap arpu is a bad miss. here is history vs $fb pic.twitter.com/bvr44acqlz	$snap arpu is a bad miss. here is history vs $fb pic.twitter.com/bvr44acqlz	0.666667	negative	-0.7		2009-06-03	1	0	1	0	1	21.73	0.0153029	0	14.3333	58.6667	-18	0	2	1	23	97
2017-05-05	Post-election Headline: "Trump Is Bad For Tech." Returns since..._x000D_ $FB: +21%_x000D_ $AMZN: +19%_x000D_ $AAPL: +35%_x000D_ $NFLX: +26%_x000D_ $GOOGL: +17%_x000D_ $SPY: +13%pic.twitter.com/cSq3S8NXks	post-election headline: "trump is bad for tech." returns since..._x000D_ $fb: +21%_x000D_ $amzn: +19%_x000D_ $aapl: +35%_x000D_ $nflx: +26%_x000D_ $googl: +17%_x000D_ $spy: +13%pic.twitter.com/csq3s8nxks	post-election headline: "trump is bad for tech." returns since..._x000D_ $fb: +21%_x000D_ $amzn: +19%_x000D_ $aapl: +35%_x000D_ $nflx: +26%_x000D_ $googl: +17%_x000D_ $spy: +13%pic.twitter.com/csq3s8nxks	0.666667	negative	-0.7		2009-06-04	2	0	2	0	1	21.83	0.00459138	0	14.3333	59.6667	-18	0	2	2	23	99
2014-10-23	IÃ¢â‚¬â„¢ve never seen a stock want 100 as badly as $FB does.	i have never seen a stock want 100 as badly as $fb does.	i have never seen a stock want 100 as badly as $fb does.	0.666667	negative	-0.7		2009-06-05	1	0	1	0	1	22.14	0.0141007	0.136364	14.3333	60.6667	-18	0	2	1	23	100
2014-07-17	Facebook is bad and makes you feel bad and it should feel bad: Science http://huff.to/1yy3PwzÃ‚Â via @HuffPostTech $FB	facebook is bad and makes you feel bad and it should feel bad: science via @huffposttech $fb	facebook is bad and makes you feel bad and it should feel bad: science via @huffposttech $fb	0.666667	negative	-0.7		2009-06-06	0	0	0	0	0	22.14	0	0	14.3333	60.6667	-18	0	2	0	23	100
31 Jan 2014	All stocks are bad unless they go up in price: $fb $goog $spy $yhoo $twtr $qqqpic.twitter.com/jIVsTYcWxm	all stocks are bad unless they go up in price: $fb $goog $spy $yhoo $twtr $qqqpic.twitter.com/jivstycwxm	all stocks are bad unless they go up in price: $fb $goog $spy $yhoo $twtr $qqqpic.twitter.com/jivstycwxm	0.666667	negative	-0.7		2009-06-07	1	1	0	1	0	22.14	0	-0.2	15.3333	60.6667	-19	-1	1	1	24	100
2013-10-31	Analysts Are Pounding The Table Telling Investors To Buy Facebook Amid Fallout From Two Pieces Of Bad News $FB http://read.bi/1bGj7mL	analysts are pounding the table telling investors to buy facebook amid fallout from two pieces of bad news $fb	analysts are pounding the table telling investors to buy facebook amid fallout from two pieces of bad news $fb	0.666667	negative	-0.7		2009-06-08	2	1	1	0.5	0.5	22.05	-0.00407333	-0.25	15.8333	61.1667	-20	-1	1	1	25	101
21 Aug 2013	Kevin Marder: A market with bad breadth via @mardermarket http://ow.ly/o97doÃ‚Â $COMPX $SPX $LNKD $FB $TSLA $NFLX	kevin marder: a market with bad breadth via @mardermarket $compx $spx $lnkd $fb $tsla $nflx	kevin marder: a market with bad breadth via @mardermarket $compx $spx $lnkd $fb $tsla $nflx	0.666667	negative	-0.7		2009-06-09	2	0	2	0	1	22.08	0.00135966	0	15.8333	62.1667	-20	0	2	2	25	103
2013-05-23	Facebook Admits Its Android Software Is Bad, Says It Will Fix It $FB by @jyarowhttp://read.bi/10ToEn0	facebook admits its android software is bad, says it will fix it $fb by @jyarow	facebook admits its android software is bad, says it will fix it $fb by @jyarow	0.666667	negative	-0.7		2009-06-10	0	0	0	0	0	22.55	0.0210628	0	15.8333	62.1667	-20	0	2	0	25	103
2012-06-27	JP MORGAN: Facebook's Mobile Business Isn't As Bad As You Think $FB by @jyarow http://read.bi/LB4ase	jp morgan: facebook's mobile business isn't as bad as you think $fb by @jyarow	jp morgan: facebook's mobile business isn't as bad as you think $fb by @jyarow	0.666667	negative	-0.7		2009-06-11	3	0	3	0	1	22.83	0.0123404	0.5	15.8333	63.1667	-20	0	2	3	25	106
2012-06-10	There are 221m U.S. Web users. Facebook has corralled 71% of them. Now growth is slowing - and that's bad news. http://online.wsj.com/article/SB10001424052702303296604577454970244896342.html?mod=WSJ_hps_MIDDLENexttoWhatsNewsThirdÃ‚Â Ã¢â‚¬Â¦ $FB	there are 221m you.s. web users. facebook has corralled 71% of them. now growth is slowing - and that's bad news. $fb	there are 221m you.s. web users. facebook has corralled 71% of them. now growth is slowing - and that's bad news. $fb	0.666667	negative	-0.7		2009-06-12	0	0	0	0	0	23.33	0.0216646	0	15.8333	63.1667	-20	0	2	0	25	106
2012-05-23	CRAMER: I Think Facebook's May Numbers Were Really Bad $FB by @jyarowhttp://read.bi/KeoJIi	cramer: i think facebook's may numbers were really bad $fb by @jyarow	cramer: i think facebook's may numbers were really bad $fb by @jyarow	0.666667	negative	-0.7		2009-06-13	0	0	0	0	0	23.33	0	0	15.8333	63.1667	-20	0	2	0	25	106
27 Apr 2011	RT @100WAPI: You know it's bad when @spann reports a 17.5 tornado signature, then says he thought the scale was 1-10. #alwx $fb	rt @100wapi: you know it's bad when @spann reports a 17.5 tornado signature, then says he thought the scale was 1-10. #alwx $fb	rt @100wapi: you know it's bad when @spann reports a 17.5 tornado signature, then says he thought the scale was 1-10. #alwx $fb	0.666667	negative	-0.7		2009-06-14	2	0	2	0	1	23.33	0	0	15.8333	64.1667	-20	0	2	2	25	108
2011-07-01	Bad News For Google: Apple Leads A Group To Pay $4.5 Billion For Nortel Patents $AAPL $GOOG $RIMM $MSFT by @jyarow http://read.bi/ijcQs4	bad news for google: apple leads a group to pay $4.5 billion for nortel patents $aapl $goog $rimm $msft by @jyarow	bad news for google: apple leads a group to pay $4.5 billion for nortel patents $aapl $goog $rimm $msft by @jyarow	0.666667	negative	-0.7		2009-06-15	0	0	0	0	0	23.42	0.00385027	0	15.8333	64.1667	-20	0	2	0	25	108
2011-04-14	The Reviews Of The BlackBerry PlayBook Are Unbelievably Bad $AAPL $GOOG $RIMM $MSFT by @jyarow http://read.bi/iaiWaf	the reviews of the blackberry playbook are unbelievably bad $aapl $goog $rimm $msft by @jyarow	the reviews of the blackberry playbook are unbelievably bad $aapl $goog $rimm $msft by @jyarow	0.666667	negative	-0.7		2009-06-16	1	0	1	0	1	23.45	0.00128018	0	15.8333	65.1667	-20	0	2	1	25	109
2012-11-25	Here's Some Bad News If You Bought A Windows Phone This Year $MSFT by @stevekovachhttp://read.bi/10SayRb	here's some bad news if you bought a windows phone this year $msft by @stevekovach	here's some bad news if you bought a windows phone this year $msft by @stevekovach	0.666667	negative	-0.7		2009-06-17	0	0	0	0	0	23.68	0.00976027	0	15.8333	65.1667	-20	0	2	0	25	109
2012-10-18	Microsoft's having a bad day too; FY Q1 results were below Street estimates http://bit.ly/RKCnZjÃ‚Â $MSFT	microsoft's having a bad day too; fy q1 results were below street estimates $msft	microsoft's having a bad day too; fy q1 results were below street estimates $msft	0.666667	negative	-0.7		2009-06-18	1	0	1	0	1	23.5	-0.00763039	0.2	15.8333	66.1667	-20	0	2	1	25	110
2013-02-13	Since Microsoft Is Giving Dell $2 Billion, Let's Take A Look At Its Bad History Of Investing $MSFT by @jyarow http://read.bi/X3km9o	since microsoft is giving dell $2 billion, let's take a look at its bad history of investing $msft by @jyarow	since microsoft is giving dell $2 billion, let's take a look at its bad history of investing $msft by @jyarow	0.666667	negative	-0.7		2009-06-19	1	0	1	0	1	24.07	0.0239658	0.55	15.8333	67.1667	-20	0	2	1	25	111
2014-01-01	"Another Longtime Windows Exec Heads for the Exit" $msft office department, bad sign. http://allthingsd.com/20131231/another-longtime-windows-exec-heads-for-the-exit-as-2013-draws-to-a-close/Ã‚Â Ã¢â‚¬Â¦	"another longtime windows exec heads for the exit" $msft office department, bad sign.	"another longtime windows exec heads for the exit" $msft office department, bad sign.	0.666667	negative	-0.7		2009-06-20	0	0	0	0	0	24.07	0	0	15.8333	67.1667	-20	0	2	0	25	111
2018-10-24	$MSFT earnings: Gaming revenue up 44%, Xbox specifically up 36%! https://twitter.com/windowscentral/status/1055189796254113794Ã‚Â Ã¢â‚¬Â¦ Having your head in the isn't a bad thing. Microsoft is off to a $29.1 billion start for its 2019 fiscal year _x000D_ https://www.windowscentral.com/microsoft-fy19-q1-earnings?utm_source=wc_tw&utm_medium=tw_card&utm_content=59729&utm_campaign=socialÃ‚Â Ã¢â‚¬Â¦	$msft earnings: gaming revenue up 44%, xbox specifically up 36%! having your head in the isn't a bad thing. microsoft is off to a $29.1 billion start for its 2019 fiscal year _x000D_	$msft earnings: gaming revenue up 44%, xbox specifically up 36%! having your head in the isn't a bad thing. microsoft is off to a $29.1 billion start for its 2019 fiscal year _x000D_	0.666667	negative	-0.7		2009-06-21	0	0	0	0	0	24.07	0	0	15.8333	67.1667	-20	0	2	0	25	111
2011-02-11	$NOK and $MSFT teaming up. Hysterical.. I mean where's $Dell!	$nok and $msft teaming up. hysterical.. i mean where's $dell!	$nok and $msft teaming up. hysterical.. i mean where's $dell!	0.84375	negative	-0.695312		2009-06-22	0	0	0	0	0	23.28	-0.0333716	0	15.8333	67.1667	-20	0	2	0	25	111
2012-11-20	RT @richi: Windows 8: Is it really terrible and weak? - http://bit.ly/Ucq3SgÃ‚Â - #ITBW $MSFT	rt @richi: windows 8: is it really terrible and weak? - - #itbw $msft	rt @richi: windows 8: is it really terrible and weak? - - #itbw $msft	0.8125	negative	-0.6875		2009-06-23	1	0	1	0	1	23.34	0.00257396	0	15.8333	68.1667	-20	0	2	1	25	112
2014-02-21	Five crazy facts about Facebook's $16,000,000,000 deal for WhatsApp: http://youtu.be/EBnulmFHDZ0Ã‚Â (h/t @NowThisNews) $FB	five crazy facts about facebook's $16,000,000,000 deal for whatsapp: (h/t @nowthisnews) $fb	five crazy facts about facebook's $16,000,000,000 deal for whatsapp: (h/t @nowthisnews) $fb	0.95	negative	-0.675		2009-06-24	3	0	3	0	1	23.47	0.00555434	0.1	15.8333	69.1667	-20	0	2	3	25	115
2012-05-18	Remember LNKD - everyone hated that at $45 IPO price, hated it at $80 & today is $104. Hate Facebook but be careful hating the stock $FB	remember lnkd - everyone hated that at $45 ipo price, hated it at $80 & today is $104. hate facebook but be careful hating the stock $fb	remember lnkd - everyone hated that at $45 ipo price, hated it at $80 & today is $104. hate facebook but be careful hating the stock $fb	0.825	negative	-0.675		2009-06-25	1	1	0	1	0	23.79	0.0135424	-0.166667	16.8333	69.1667	-21	-1	1	1	26	115
2014-02-26	#WhatsApp's user base is insanely engaged. Average user sends >1,000 messages per month! http://www.statista.com/chart/1938/monthly-whatsapp-usage-per-user/Ã‚Â Ã¢â‚¬Â¦ $FB pic.twitter.com/KEqUmtQFTQ	#whatsapp's user base is insanely engaged. average user sends >1,000 messages per month! $fb pic.twitter.com/kequmtqftq	#whatsapp's user base is insanely engaged. average user sends >1,000 messages per month! $fb pic.twitter.com/kequmtqftq	0.8	negative	-0.6625		2009-06-26	0	0	0	0	0	23.35	-0.0186684	0	16.8333	69.1667	-21	0	2	0	26	115
25 Apr 2018	I wouldn't/didn't short $FB but I hate this company. It peddles crap, has a horrible share structure & embodies everything the Internet was designed to disrupt.	i wouldn't/didn't short $fb but i hate this company. it peddles crap, has a horrible share structure & embodies everything the internet was designed to disrupt.	i wouldn't/didn't short $fb but i hate this company. it peddles crap, has a horrible share structure & embodies everything the internet was designed to disrupt.	0.75	negative	-0.65		2009-06-27	1	0	1	0	1	23.35	0	0.625	16.8333	70.1667	-21	0	2	1	26	116
2016-06-13	$LNKD trading up 47% on $MSFT deal._x000D_ $LINK up 9% because hundreds of day-traders are morons and bought the wrong stock. _x000D_ @Wu_Tang_Finance	$lnkd trading up 47% on $msft deal._x000D_ $link up 9% because hundreds of day-traders are morons and bought the wrong stock. _x000D_ @wu_tang_finance	$lnkd trading up 47% on $msft deal._x000D_ $link up 9% because hundreds of day-traders are morons and bought the wrong stock. _x000D_ @wu_tang_finance	0.95	negative	-0.65		2009-06-28	0	0	0	0	0	23.35	0	0	16.8333	70.1667	-21	0	2	0	26	116
2014-10-29	@jimcramer $FB a screaming buy - so spending on tech to monetize Whats App and Instagram is bad? Crazy investors need to have vision. BUY	@jimcramer $fb a screaming buy - so spending on tech to monetize whats app and instagram is bad? crazy investors need to have vision. buy	@jimcramer $fb a screaming buy - so spending on tech to monetize whats app and instagram is bad? crazy investors need to have vision. buy	0.783333	negative	-0.65		2009-06-29	1	0	1	0	1	23.86	0.0216065	0	16.8333	71.1667	-21	0	2	1	26	117
2012-06-03	The Unintelligent Investment? Gauging Facebook's IPO Through The Lens Of Graham And Dodd http://seekingalpha.com/a/dkknÃ‚Â $FB	the unintelligent investment? gauging facebook's ipo through the lens of graham and dodd $fb	the unintelligent investment? gauging facebook's ipo through the lens of graham and dodd $fb	0.95	negative	-0.65		2009-06-30	2	0	2	0	1	23.77	-0.00377918	0	16.8333	72.1667	-21	0	2	2	26	119
2017-01-02	No updates at this time. Sorry again! ^B	no updates at this time. sorry again! ^b	no updates at this time. sorry again! ^b	1	negative	-0.625		2009-07-01	4	0	4	0	1	24.04	0.0112949	0.268182	16.8333	73.1667	-21	0	2	4	26	123
2018-05-31	$FB $190._x000D_ Are we still mad at them or?	$fb $190._x000D_ are we still mad at them or?	$fb $190._x000D_ are we still mad at them or?	1	negative	-0.625		2009-07-02	0	0	0	0	0	23.37	-0.028266	0	16.8333	73.1667	-21	0	2	0	26	123
26 Apr 2018	Are we still mad at $FB or no?	are we still mad at $fb or no?	are we still mad at $fb or no?	1	negative	-0.625		2009-07-03	0	0	0	0	0	23.37	0	0	16.8333	73.1667	-21	0	2	0	26	123
2018-03-29	I guess we aren't mad at $FB anymore	i guess we aren't mad at $fb anymore	i guess we aren't mad at $fb anymore	1	negative	-0.625		2009-07-04	0	0	0	0	0	23.37	0	0	16.8333	73.1667	-21	0	2	0	26	123
2017-07-26	Zuckerberg is never more boring than in his quarterly earnings release quote._x000D_ http://on.mktw.net/2uCJyutÃ‚Â _x000D_ $FB pic.twitter.com/GIMTgoxrUk	zuckerberg is never more boring than in his quarterly earnings release quote._x000D_ _x000D_ $fb pic.twitter.com/gimtgoxruk	zuckerberg is never more boring than in his quarterly earnings release quote._x000D_ _x000D_ $fb pic.twitter.com/gimtgoxruk	0.75	negative	-0.625		2009-07-05	0	0	0	0	0	23.37	0	0	16.8333	73.1667	-21	0	2	0	26	123
2017-07-17	Be VERY wary of these dangerous niches https://goo.gl/KKVQRUÃ‚Â lots of scams out there these days $FB $TWTR	be very wary of these dangerous niches lots of scams out there these days $fb $twtr	be very wary of these dangerous niches lots of scams out there these days $fb $twtr	0.905	negative	-0.625		2009-07-06	0	0	0	0	0	23.2	-0.00730087	0	16.8333	73.1667	-21	0	2	0	26	123
2016-06-19	I expose some fake newsletters here http://tim.ly/1UakFPpÃ‚Â so you don't have to fall into them $FB $TWTR peeps!	i expose some fake newsletters here so you don't have to fall into them $fb $twtr peeps!	i expose some fake newsletters here so you don't have to fall into them $fb $twtr peeps!	1	negative	-0.625		2009-07-07	0	0	0	0	0	22.53	-0.0293045	0	16.8333	73.1667	-21	0	2	0	26	123
3 Aug 2012	When monetary policy has run its course, you get mad. When you get mad, you buy stocks. When you buy stocks, you buy $FB. Don't buy $FB	when monetary policy has run its course, you get mad. when you get mad, you buy stocks. when you buy stocks, you buy $fb. don't buy $fb	when monetary policy has run its course, you get mad. when you get mad, you buy stocks. when you buy stocks, you buy $fb. don't buy $fb	1	negative	-0.625		2009-07-08	3	0	3	0	1	22.56	0.00133058	0	16.8333	74.1667	-21	0	2	3	26	126
2017-09-21	People LOOKING to make you believe their LIES about $OMVS claiming it's a fake company. BULLSH!T. $VZ & $MSFT to us relationships dont lie!	people looking to make you believe their lies about $omvs claiming it's a fake company. bullsh!t. $vz & $msft to us relationships dont lie!	people looking to make you believe their lies about $omvs claiming it's a fake company. bullsh!t. $vz & $msft to us relationships dont lie!	1	negative	-0.625		2009-07-09	5	0	5	0	1	22.44	-0.00533326	1.5	16.8333	75.1667	-21	0	2	5	26	131
2009-12-22	Judge Suggests Craigslist And Ebay Settle Before He Makes "Everyone Unhappy" $EBAY by @egs2138 http://bit.ly/4X7EQC	judge suggests craigslist and ebay settle before he makes "everyone unhappy" $ebay by @egs2138	judge suggests craigslist and ebay settle before he makes "everyone unhappy" $ebay by @egs2138	0.9	negative	-0.6		2009-07-10	1	0	1	0	1	22.39	-0.00223074	0	16.8333	76.1667	-21	0	2	1	26	132
2009-03-22	skype goes business. ebay desperately seeks revenue to flip skype. $EBAY http://bit.ly/GfBas http://bit.ly/GfBas	skype goes business. ebay desperately seeks revenue to flip skype. $ebay	skype goes business. ebay desperately seeks revenue to flip skype. $ebay	1	negative	-0.6		2009-07-11	1	0	1	0	1	22.39	0	0	16.8333	77.1667	-21	0	2	1	26	133
2010-12-04	And Now PayPal Is Cutting Off WikiLeaks $EBAY by @jyarow http://read.bi/elIHOG	and now paypal is cutting off wikileaks $ebay by @jyarow	and now paypal is cutting off wikileaks $ebay by @jyarow	0.9	negative	-0.6		2009-07-12	0	0	0	0	0	22.39	0	0	16.8333	77.1667	-21	0	2	0	26	133
2010-12-04	And Now PayPal Is Cutting Off WikiLeaks $EBAY by @jyarow http://read.bi/elIHOG	and now paypal is cutting off wikileaks $ebay by @jyarow	and now paypal is cutting off wikileaks $ebay by @jyarow	0.9	negative	-0.6		2009-07-13	2	0	2	0	1	23.23	0.0368302	0.4	16.8333	78.1667	-21	0	2	2	26	135
2016-05-10	eBay turns to artificial intelligence to refine product searches $EBAY http://read.bi/1ZC7MwRÃ‚Â pic.twitter.com/IDyaxP4H9y	ebay turns to artificial intelligence to refine product searches $ebay	ebay turns to artificial intelligence to refine product searches $ebay	1	negative	-0.6		2009-07-14	3	0	3	0	1	23.11	-0.00517908	0.25	16.8333	79.1667	-21	0	2	3	26	138
20 Aug 2018	Exclusive: Trump says it is 'dangerous' for Twitter, Facebook to ban accounts https://reut.rs/2MDzU6kÃ‚Â $TWTR $FB pic.twitter.com/fqUkj3AAX1	exclusive: trump says it is 'dangerous' for twitter, facebook to ban accounts $twtr $fb pic.twitter.com/fqukj3aax1	exclusive: trump says it is 'dangerous' for twitter, facebook to ban accounts $twtr $fb pic.twitter.com/fqukj3aax1	0.9	negative	-0.6		2009-07-15	3	0	3	0	1	24.12	0.0427759	0.386364	16.8333	80.1667	-21	0	2	3	26	141
22 Jan 2018	Facebook is planning to spend Ã¢â€šÂ¬10 million expanding its artificial intelligence centre in Paris $FB http://read.bi/2DwCw2jÃ‚Â pic.twitter.com/9NYpOJUjrl	facebook is planning to spend 10 million expanding its artificial intelligence centre in paris $fb	facebook is planning to spend 10 million expanding its artificial intelligence centre in paris $fb	1	negative	-0.6		2009-07-16	0	0	0	0	0	24.44	0.0131798	0	16.8333	80.1667	-21	0	2	0	26	141
2017-06-10	Don't be afraid to get started in the #StockMarket- losses will happen to everyone, it's how you learn. #TraderWisdom $FB $TWTRpic.twitter.com/8dEJc7AvlS	don't be afraid to get started in the #stockmarket- losses will happen to everyone, it's how you learn. #traderwisdom $fb $twtrpic.twitter.com/8dejc7avls	don't be afraid to get started in the #stockmarket- losses will happen to everyone, it's how you learn. #traderwisdom $fb $twtrpic.twitter.com/8dejc7avls	0.9	negative	-0.6		2009-07-17	3	1	2	0.333333	0.666667	24.29	-0.00615639	-0.175	17.1667	80.8333	-21	0	2	2	27	143
2017-03-01	Oculus is cutting its Rift & Touch controllers price by $200 to $598, vs Vive at $799 & PlayStation VR+Move $499 $FB http://www.ft.com/cms/s/0/0fb0fa8e-fe20-11e6-96f8-3700c5664d30.html?ft_site=falcon&desktop=true#axzz4a6CZ4KC5Ã‚Â Ã¢â‚¬Â¦	oculus is cutting its rift & touch controllers price by $200 to $598, vs vive at $799 & playstation vr+move $499 $fb #axzz4a6cz4kc5	oculus is cutting its rift & touch controllers price by $200 to $598, vs vive at $799 & playstation vr+move $499 $fb #axzz4a6cz4kc5	0.9	negative	-0.6		2009-07-18	1	0	1	0	1	24.29	0	0	17.1667	81.8333	-21	0	2	1	27	144
25 Jan 2017	$AAPL. $GOOGL. $FB, $MSFThttps://twitter.com/business/status/824469860256284672Ã‚Â Ã¢â‚¬Â¦ Apple is set to join Google, Facebook and Microsoft in an artificial intelligence research group http://bloom.bg/2kv516qÃ‚Â pic.twitter.com/OXYI74TAvt	$aapl. $googl. $fb, $msft apple is set to join google, facebook and microsoft in an artificial intelligence research group pic.twitter.com/oxyi74tavt	$aapl. $googl. $fb, $msft apple is set to join google, facebook and microsoft in an artificial intelligence research group pic.twitter.com/oxyi74tavt	1	negative	-0.6		2009-07-19	0	0	0	0	0	24.29	0	0	17.1667	81.8333	-21	0	2	0	27	144
7 Dec 2016	Powered by artificial intelligence, @facebook Messenger bots are replacing customer service for brands http://cnnmon.ie/2hjRicVÃ‚Â $FB pic.twitter.com/skjqH724sr	powered by artificial intelligence, @facebook messenger bots are replacing customer service for brands $fb pic.twitter.com/skjqh724sr	powered by artificial intelligence, @facebook messenger bots are replacing customer service for brands $fb pic.twitter.com/skjqh724sr	1	negative	-0.6		2009-07-20	0	0	0	0	0	24.53	0.00983211	0	17.1667	81.8333	-21	0	2	0	27	144
2016-10-10	If you're #deplorable boycott Facebook advertisers now and forever $FB http://dailycaller.com/2016/10/10/leaked-emails-show-facebook-exec-shared-research-with-clinton-campaign/Ã‚Â Ã¢â‚¬Â¦	if you're #deplorable boycott facebook advertisers now and forever $fb	if you're #deplorable boycott facebook advertisers now and forever $fb	0.9	negative	-0.6		2009-07-21	1	0	1	0	1	24.83	0.0121557	0	17.1667	82.8333	-21	0	2	1	27	145
2016-10-06	Everything You Wanted to Know About Chatbots But Were Afraid to Ask $FB $GOOG $GOOGL $AAPL http://read.bi/2dGLpF3Ã‚Â pic.twitter.com/7fm6ZE2QWm	everything you wanted to know about chatbots but were afraid to ask $fb $goog $googl $aapl	everything you wanted to know about chatbots but were afraid to ask $fb $goog $googl $aapl	0.9	negative	-0.6		2009-07-22	0	0	0	0	0	24.8	-0.00120899	0	17.1667	82.8333	-21	0	2	0	27	145
2016-09-26	Everything You Wanted to Know About Chatbots But Were Afraid to Ask $FB $GOOG $GOOGL $AAPL http://read.bi/2cRFixeÃ‚Â pic.twitter.com/Z27Bt0paxa	everything you wanted to know about chatbots but were afraid to ask $fb $goog $googl $aapl	everything you wanted to know about chatbots but were afraid to ask $fb $goog $googl $aapl	0.9	negative	-0.6		2009-07-23	2	1	1	0.5	0.5	25.56	0.030185	-0.166667	17.6667	83.3333	-22	-1	1	1	28	146
2016-09-22	Everything You Wanted to Know About Chatbots But Were Afraid to Ask $FB $GOOG $GOOGL $AAPL http://read.bi/2cqcG0BÃ‚Â pic.twitter.com/IhTQnt0i2B	everything you wanted to know about chatbots but were afraid to ask $fb $goog $googl $aapl	everything you wanted to know about chatbots but were afraid to ask $fb $goog $googl $aapl	0.9	negative	-0.6		2009-07-24	2	0	2	0	1	23.45	-0.0861581	0	17.6667	84.3333	-22	0	2	2	28	148
2016-09-19	Everything You Wanted to Know About Chatbots But Were Afraid to Ask $FB $GOOG $GOOGL $AAPL http://read.bi/2chTZZTÃ‚Â pic.twitter.com/SXUHHA4f9D	everything you wanted to know about chatbots but were afraid to ask $fb $goog $googl $aapl	everything you wanted to know about chatbots but were afraid to ask $fb $goog $googl $aapl	0.9	negative	-0.6		2009-07-25	0	0	0	0	0	23.45	0	0	17.6667	84.3333	-22	0	2	0	28	148
17 Apr 2016	Google, $FB, $AMZN, Apple In Rush To Grab Artificial Intelligence Startups https://www.cbinsights.com/blog/top-acquirers-ai-startups-ma-timeline/Ã‚Â Ã¢â‚¬Â¦ @cbinsights @terencer @medtechpreneur	google, $fb, $amzn, apple in rush to grab artificial intelligence startups @cbinsights @terencer @medtechpreneur	google, $fb, $amzn, apple in rush to grab artificial intelligence startups @cbinsights @terencer @medtechpreneur	1	negative	-0.6		2009-07-26	0	0	0	0	0	23.45	0	0	17.6667	84.3333	-22	0	2	0	28	148
11 Apr 2016	Race For AI: $GOOG, $FB, $AMZN, $APPL (& $CRM) Grab Artificial Intelligence Startups https://www.cbinsights.com/blog/top-acquirers-ai-startups-ma-timelineÃ‚Â Ã¢â‚¬Â¦pic.twitter.com/Oktt7zlGdv	race for ai: $goog, $fb, $amzn, $appl (& $crm) grab artificial intelligence startups	race for ai: $goog, $fb, $amzn, $appl (& $crm) grab artificial intelligence startups	1	negative	-0.6		2009-07-27	1	0	1	0	1	23.11	-0.0146051	0	17.6667	85.3333	-22	0	2	1	28	149
2016-02-01	How crazy is it that I have 101,000+ $TWTR followers, 165,000+ $FB fans & 565,000+ https://www.instagram.com/timothysykes/Ã‚Â followers?	how crazy is it that i have 101,000+ $twtr followers, 165,000+ $fb fans & 565,000+ followers?	how crazy is it that i have 101,000+ $twtr followers, 165,000+ $fb fans & 565,000+ followers?	0.9	negative	-0.6		2009-07-28	4	2	2	0.5	0.5	23.47	0.0154575	-0.410714	18.1667	85.8333	-23	-1	1	2	30	151
20 Jan 2016	$FANG - $FB $AAPL $NFLX $GOOGL dangerously close to losing 200DMA. $1.5 Trillion of mkt cap and x5 in derivatives.pic.twitter.com/nYt4dTzK4q	$fang - $fb $aapl $nflx $googl dangerously close to losing 200dma. $1.5 trillion of mkt cap and x5 in derivatives.pic.twitter.com/nyt4dtzk4q	$fang - $fb $aapl $nflx $googl dangerously close to losing 200dma. $1.5 trillion of mkt cap and x5 in derivatives.pic.twitter.com/nyt4dtzk4q	0.9	negative	-0.6		2009-07-29	6	1	5	0.166667	0.833333	23.8	0.0139626	0.480808	18.3333	86.6667	-23	0	2	5	31	156
2015-06-19	Exposing Some Dangerous Lies http://www.timothysykes.com/2014/10/exposing-biggest-penny-stock-pump-right-now/Ã‚Â Ã¢â‚¬Â¦ read it now $FB $TWTR	exposing some dangerous lies read it now $fb $twtr	exposing some dangerous lies read it now $fb $twtr	0.9	negative	-0.6		2009-07-30	1	0	1	0	1	23.81	0.00042008	0	18.3333	87.6667	-23	0	2	1	31	157
2015-05-04	It was a crazy week in #earnings for $FB and $TWTR. Should #tech #investors be concerned? http://bit.ly/1GKIMsLÃ‚Â @stocksnboxing #podcast	it was a crazy week in #earnings for $fb and $twtr. should #tech #investors be concerned? @stocksnboxing #podcast	it was a crazy week in #earnings for $fb and $twtr. should #tech #investors be concerned? @stocksnboxing #podcast	0.9	negative	-0.6		2009-07-31	1	0	1	0	1	23.52	-0.0122545	0	18.3333	88.6667	-23	0	2	1	31	158
2015-05-04	Stock Index Funds Are A Dangerous Scam: Wintergreen http://www.valuewalk.com/2015/05/stock-index-funds-bad/Ã‚Â Ã¢â‚¬Â¦ $SPY $SPX $FB $AAPL $INTCpic.twitter.com/MQkcpYHidT	stock index funds are a dangerous scam: wintergreen $spy $spx $fb $aapl $intcpic.twitter.com/mqkcpyhidt	stock index funds are a dangerous scam: wintergreen $spy $spx $fb $aapl $intcpic.twitter.com/mqkcpyhidt	0.9	negative	-0.6		2009-08-01	1	0	1	0	1	23.52	0	0.5	18.3333	89.6667	-23	0	2	1	31	159
2015-03-04	Yes, Google+ is a disappointment. But it still helped Google fight Facebook: http://on.wsj.com/1w3iV07Ã‚Â $GOOG $FB	yes, google+ is a disappointment. but it still helped google fight facebook: $goog $fb	yes, google+ is a disappointment. but it still helped google fight facebook: $goog $fb	0.4	negative	-0.6		2009-08-02	1	0	1	0	1	23.52	0	0	18.3333	90.6667	-23	0	2	1	31	160
7 Aug 2014	There is no part of the internetÃ¢â‚¬â€and no appÃ¢â‚¬â€that requires login via Facebook that I am unhappy to ignore. $FB	there is no part of the internetand no appthat requires login via facebook that i am unhappy to ignore. $fb	there is no part of the internetand no appthat requires login via facebook that i am unhappy to ignore. $fb	0.9	negative	-0.6		2009-08-03	1	1	0	1	0	23.83	0.0130942	-0.133333	19.3333	90.6667	-24	-1	1	1	32	160
2014-06-16	The flight to crazy could be reaching warp speeds http://stks.co/g0izcÃ‚Â via @howardlindzon $VIX $SPY $FB	the flight to crazy could be reaching warp speeds via @howardlindzon $vix $spy $fb	the flight to crazy could be reaching warp speeds via @howardlindzon $vix $spy $fb	0.9	negative	-0.6		2009-08-04	2	0	2	0	1	23.77	-0.00252101	0.2	19.3333	91.6667	-24	0	2	2	32	162
2014-02-19	"They're desperate. It's reminding me of the dotcom era" - Rob Enderle, President Enderle Group on $FB WhatsApp deal	"they're desperate. it's reminding me of the dotcom era" - rob enderle, president enderle group on $fb whatsapp deal	"they're desperate. it's reminding me of the dotcom era" - rob enderle, president enderle group on $fb whatsapp deal	1	negative	-0.6		2009-08-05	1	1	0	1	0	23.81	0.00168134	-0.3	20.3333	91.6667	-25	-1	1	1	33	162
2013-05-31	Elon Musk Says He Quit Mark Zuckerberg's PAC Because It Was Too Cynical $FB $TSLA by @stevekovachhttp://read.bi/1433STi	elon musk says he quit mark zuckerberg's pac because it was too cynical $fb $tsla by @stevekovach	elon musk says he quit mark zuckerberg's pac because it was too cynical $fb $tsla by @stevekovach	1	negative	-0.6		2009-08-06	2	0	2	0	1	23.46	-0.0148088	0.168182	20.3333	92.6667	-25	0	2	2	33	164
2013-05-02	$FB and $YELP shares surged Thursday, but $LNKD slumped after the bell on disappointing results http://on.wsj.com/YhPdRIÃ‚Â #worldstream #wsj	$fb and $yelp shares surged thursday, but $lnkd slumped after the bell on disappointing results #worldstream #wsj	$fb and $yelp shares surged thursday, but $lnkd slumped after the bell on disappointing results #worldstream #wsj	0.7	negative	-0.6		2009-08-07	2	1	1	0.5	0.5	23.56	0.00425352	-0.175	20.8333	93.1667	-26	-1	1	1	34	165
2013-03-05	Here's Why Everyone's Going Crazy About Facebook's News FeedÃ¢â‚¬â€And Why It Will Never Stop $FB by @owenthomas http://read.bi/YLJI9r	here's why everyone's going crazy about facebook's news feedand why it will never stop $fb by @owenthomas	here's why everyone's going crazy about facebook's news feedand why it will never stop $fb by @owenthomas	0.9	negative	-0.6		2009-08-08	0	0	0	0	0	23.56	0	0	20.8333	93.1667	-26	0	2	0	34	165
13 Dec 2012	Who is afraid of a lock-up expiration? not Facebook investors http://bit.ly/Td00ZwÃ‚Â $FB	who is afraid of a lock-up expiration? not facebook investors $fb	who is afraid of a lock-up expiration? not facebook investors $fb	0.9	negative	-0.6		2009-08-09	1	0	1	0	1	23.56	0	0	20.8333	94.1667	-26	0	2	1	34	166
2012-11-22	Here's Why I'm Not (Yet) Unhappy About Losing A Ton Of Money On Facebook Stock $FB by @Jim_Edwardshttp://read.bi/SgFW83	here's why i'm not (yet) unhappy about losing a ton of money on facebook stock $fb by @jim_edwards	here's why i'm not (yet) unhappy about losing a ton of money on facebook stock $fb by @jim_edwards	0.9	negative	-0.6		2009-08-10	0	0	0	0	0	23.42	-0.00595996	0	20.8333	94.1667	-26	0	2	0	34	166
2012-11-19	Monday links: investment diets, $FB under accumulation and why coupons drive us crazy. http://stks.co/mEyHÃ‚Â $AAPL $CSCO $AMZN $INTC $WFC	monday links: investment diets, $fb under accumulation and why coupons drive us crazy. $aapl $csco $amzn $intc $wfc	monday links: investment diets, $fb under accumulation and why coupons drive us crazy. $aapl $csco $amzn $intc $wfc	0.9	negative	-0.6		2009-08-11	0	0	0	0	0	23.13	-0.0124599	0	20.8333	94.1667	-26	0	2	0	34	166
2012-11-07	And you thought I was crazy. Rocco thinks Twitter and $FB should merge http://www.go-tst.com/f5WioÃ‚Â @rocco_thestreet @TheStreet	and you thought i was crazy. rocco thinks twitter and $fb should merge @rocco_thestreet @thestreet	and you thought i was crazy. rocco thinks twitter and $fb should merge @rocco_thestreet @thestreet	0.9	negative	-0.6		2009-08-12	2	0	2	0	1	23.53	0.0171458	0	20.8333	95.1667	-26	0	2	2	34	168
2012-09-11	Zuckerberg: Facebook stock dive is 'disappointing' http://cnnmon.ie/OowZeMÃ‚Â $FB	zuckerberg: facebook stock dive is 'disappointing' $fb	zuckerberg: facebook stock dive is 'disappointing' $fb	0.7	negative	-0.6		2009-08-13	1	0	1	0	1	23.62	0.00381761	0	20.8333	96.1667	-26	0	2	1	34	169
7 Aug 2012	Desperate For Revenue, Facebook Turns To The Gambling Business... $FB http://read.bi/O2rr61	desperate for revenue, facebook turns to the gambling business... $fb	desperate for revenue, facebook turns to the gambling business... $fb	1	negative	-0.6		2009-08-14	1	0	1	0	1	23.69	0.00295921	0.075	20.8333	97.1667	-26	0	2	1	34	170
2012-07-10	We Heard A Crazy Rumor That Facebook Is Holding A Three-Day 'Lockdown' This Month $FB by @owenthomas http://read.bi/PNGKDF	we heard a crazy rumor that facebook is holding a three-day 'lockdown' this month $fb by @owenthomas	we heard a crazy rumor that facebook is holding a three-day 'lockdown' this month $fb by @owenthomas	0.9	negative	-0.6		2009-08-15	0	0	0	0	0	23.69	0	0	20.8333	97.1667	-26	0	2	0	34	170
2012-05-30	Morgan Stanley CEO calls the steep decline in Facebook's stock "disappointing" http://on.mktw.net/KsK6HDÃ‚Â $FB	morgan stanley ceo calls the steep decline in facebook's stock "disappointing" $fb	morgan stanley ceo calls the steep decline in facebook's stock "disappointing" $fb	0.7	negative	-0.6		2009-08-16	0	0	0	0	0	23.69	0	0	20.8333	97.1667	-26	0	2	0	34	170
2012-05-18	Cutting through the hype, pro @sspencer_smb presents an actionable plan for trading facebook IPO http://stks.co/3tGeÃ‚Â $FB	cutting through the hype, pro @sspencer_smb presents an actionable plan for trading facebook ipo $fb	cutting through the hype, pro @sspencer_smb presents an actionable plan for trading facebook ipo $fb	0.9	negative	-0.6		2009-08-17	3	0	3	0	1	23.25	-0.0187479	0	20.8333	98.1667	-26	0	2	3	34	173
2012-05-17	28 Crazy Facts You Didn't Know About Facebook $FB by @mattlynley http://read.bi/KjeXBB	28 crazy facts you didn't know about facebook $fb by @mattlynley	28 crazy facts you didn't know about facebook $fb by @mattlynley	0.9	negative	-0.6		2009-08-18	2	0	2	0	1	23.58	0.0140938	0	20.8333	99.1667	-26	0	2	2	34	175
2011-05-05	10 Crazy Ideas To Send Microsoft's Stock Price Soaring -- And Why They Won't Happen $MSFT by @MattRosoff http://read.bi/izfwIu	10 crazy ideas to send microsoft's stock price soaring -- and why they won't happen $msft by @mattrosoff	10 crazy ideas to send microsoft's stock price soaring -- and why they won't happen $msft by @mattrosoff	0.9	negative	-0.6		2009-08-19	2	0	2	0	1	23.65	0.00296422	0	20.8333	100.167	-26	0	2	2	34	177
2011-02-10	Today in the #F500: Coke sells like crazy, Nokia needs Microsoft, Goldman admits pre-crisis asset problem: http://bit.ly/g6v4uT $KO $MSFT	today in the #f500: coke sells like crazy, nokia needs microsoft, goldman admits pre-crisis asset problem: $ko $msft	today in the #f500: coke sells like crazy, nokia needs microsoft, goldman admits pre-crisis asset problem: $ko $msft	0.9	negative	-0.6		2009-08-20	1	0	1	0	1	23.67	0.000845309	0	20.8333	101.167	-26	0	2	1	34	178
2012-11-02	A Guy Who Just Bought 4,000 Windows 8 PCs Says Business Are Crazy Not To Upgrade Now $MSFT by @Julie188http://read.bi/RBbhA2	a guy who just bought 4,000 windows 8 pcs says business are crazy not to upgrade now $msft by @julie188	a guy who just bought 4,000 windows 8 pcs says business are crazy not to upgrade now $msft by @julie188	0.9	negative	-0.6		2009-08-21	3	0	3	0	1	24.41	0.0307845	0	20.8333	102.167	-26	0	2	3	34	181
2012-09-17	Bill Gates' Interview Leads To An Awkward Moment At A Kleiner Event $MSFT by @owenthomashttp://read.bi/S47y1c	bill gates' interview leads to an awkward moment at a kleiner event $msft by @owenthomas	bill gates' interview leads to an awkward moment at a kleiner event $msft by @owenthomas	1	negative	-0.6		2009-08-22	0	0	0	0	0	24.41	0	0	20.8333	102.167	-26	0	2	0	34	181
2012-06-20	iPad challengers: Disappointment, dismay and disaster http://cnnmon.ie/KUCvQ7Ã‚Â $AAPL $MSFT $AMZN	ipad challengers: disappointment, dismay and disaster $aapl $msft $amzn	ipad challengers: disappointment, dismay and disaster $aapl $msft $amzn	0.4	negative	-0.6		2009-08-23	0	0	0	0	0	24.41	0	0	20.8333	102.167	-26	0	2	0	34	181
2012-02-08	The Crazy Phones Killing The iPhone In Japan $AAPL $GOOG $MSFT by @jyarowhttp://read.bi/yooQ1r	the crazy phones killing the iphone in japan $aapl $goog $msft by @jyarow	the crazy phones killing the iphone in japan $aapl $goog $msft by @jyarow	0.9	negative	-0.6		2009-08-24	1	1	0	1	0	24.64	0.00937821	-0.388889	21.8333	102.167	-27	-1	1	1	35	181
2012-01-19	Microsoft And Nokia Have A Crazy Deal To Stick 'Nokia' On Every Bing Maps Page $MSFT $NOK by @hamburger http://read.bi/yz6Lbo	microsoft and nokia have a crazy deal to stick 'nokia' on every bing maps page $msft $nok by @hamburger	microsoft and nokia have a crazy deal to stick 'nokia' on every bing maps page $msft $nok by @hamburger	0.9	negative	-0.6		2009-08-25	0	0	0	0	0	24.64	0	0	21.8333	102.167	-27	0	2	0	35	181
2012-01-17	Windows 8 Isn't Even Out And People Are Already Doing Crazy Things With It $MSFT by @stevekovachhttp://read.bi/yunhEa	windows 8 isn't even out and people are already doing crazy things with it $msft by @stevekovach	windows 8 isn't even out and people are already doing crazy things with it $msft by @stevekovach	0.9	negative	-0.6		2009-08-26	0	0	0	0	0	24.55	-0.00365928	0	21.8333	102.167	-27	0	2	0	35	181
2013-03-19	Microsoft is offering devs $100 per app for Windows Phone/8 http://build.windowsstore.com/#fbid=AErYElDgnimÃ‚Â Ã¢â‚¬Â¦ thus managing to look both desperate AND stingy. $MSFT	microsoft is offering devs $100 per app for windows phone/8 #fbid=aeryeldgnim thus managing to look both desperate and stingy. $msft	microsoft is offering devs $100 per app for windows phone/8 #fbid=aeryeldgnim thus managing to look both desperate and stingy. $msft	1	negative	-0.6		2009-08-27	1	0	1	0	1	24.69	0.00568653	0.136364	21.8333	103.167	-27	0	2	1	35	182
2014-07-17	I don't think the news is that $MSFT is cutting 12,500 from Nokia. It's that it's keeping 12,500	i don't think the news is that $msft is cutting 12,500 from nokia. it's that it's keeping 12,500	i don't think the news is that $msft is cutting 12,500 from nokia. it's that it's keeping 12,500	0.9	negative	-0.6		2009-08-28	3	0	3	0	1	24.68	-0.000405145	0	21.8333	104.167	-27	0	2	3	35	185
2015-03-14	The #SXSW anti-robot protest isn't crazy, Elon Musk and Stephen Hawking agree http://ibdn.uz/Kl7qSÃ‚Â $TSLA $MSFT pic.twitter.com/npwMekc4oQ	the #sxsw anti-robot protest isn't crazy, elon musk and stephen hawking agree $tsla $msft pic.twitter.com/npwmekc4oq	the #sxsw anti-robot protest isn't crazy, elon musk and stephen hawking agree $tsla $msft pic.twitter.com/npwmekc4oq	0.9	negative	-0.6		2009-08-29	0	0	0	0	0	24.68	0	0	21.8333	104.167	-27	0	2	0	35	185
2015-01-22	.@YahooTech's @Rafe tried out Microsoft's crazy HoloLens http://yhoo.it/1BISgHiÃ‚Â pic.twitter.com/1Jo3ueizWh $MSFT	.@yahootech's @rafe tried out microsoft's crazy hololens pic.twitter.com/1jo3ueizwh $msft	.@yahootech's @rafe tried out microsoft's crazy hololens pic.twitter.com/1jo3ueizwh $msft	0.9	negative	-0.6		2009-08-30	0	0	0	0	0	24.68	0	0	21.8333	104.167	-27	0	2	0	35	185
2016-11-16	Microsoft and Elon Musk's #OpenAI join hands to 'democratize artificial intelligence' $MSFT #AI #ElonMusk http://ibt.uk/A6g5i?utm_source=social&utm_medium=twitter&utm_campaign=/microsoft-elon-musks-openai-join-hands-democratize-artificial-intelligence-1591770Ã‚Â Ã¢â‚¬Â¦ via	microsoft and elon musk's #openai join hands to 'democratize artificial intelligence' $msft #ai #elonmusk via	microsoft and elon musk's #openai join hands to 'democratize artificial intelligence' $msft #ai #elonmusk via	1	negative	-0.6		2009-08-31	2	0	2	0	1	24.65	-0.0012163	0.272727	21.8333	105.167	-27	0	2	2	35	187
2016-09-03	#Artificial #Intelligence #Stocks http://ow.ly/2EkF303HoJVÃ‚Â @BrianDColwell #AI #4IR $fb $amzn $goog $aapl $ibm $twtr $tsla $msft $nvda $twtr	#artificial #intelligence #stocks @briandcolwell #ai #4ir $fb $amzn $goog $aapl $ibm $twtr $tsla $msft $nvda $twtr	#artificial #intelligence #stocks @briandcolwell #ai #4ir $fb $amzn $goog $aapl $ibm $twtr $tsla $msft $nvda $twtr	1	negative	-0.6		2009-09-01	5	1	4	0.2	0.8	24	-0.0267231	-0.131818	22.0333	105.967	-27	0	2	4	36	191
2011-02-04	Today is World Cancer Day. Help beat this awful disease by donating as little as $1 at each checkout w/ @ebaygiving http://bit.ly/fAx2OP	today is world cancer day. help beat this awful disease by donating as little as $1 at each checkout w/ @ebaygiving	today is world cancer day. help beat this awful disease by donating as little as $1 at each checkout w/ @ebaygiving	0.75	negative	-0.59375		2009-09-02	1	0	1	0	1	23.86	-0.00585037	0	22.0333	106.967	-27	0	2	1	36	192
2018-09-13	Dear Universe,_x000D_ Can Ihub just stay down forever?!?!?!? PLEASE!!! _x000D_ $RBIZ $LIBE $FB $TWTR $AAPL $FNHI $ARGQ $BYOC $UHLN $FUSZ $DRUS $TRTC $HEMP $MJNA $OWCP $BLPG $NWGFF $ACBFF	dear universe,_x000D_ can ihub just stay down forever?!?!?!? please!!! _x000D_ $rbiz $libe $fb $twtr $aapl $fnhi $argq $byoc $uhln $fusz $drus $trtc $hemp $mjna $owcp $blpg $nwgff $acbff	dear universe,_x000D_ can ihub just stay down forever?!?!?!? please!!! _x000D_ $rbiz $libe $fb $twtr $aapl $fnhi $argq $byoc $uhln $fusz $drus $trtc $hemp $mjna $owcp $blpg $nwgff $acbff	0.288889	negative	-0.593397		2009-09-03	1	1	0	1	0	24.11	0.0104233	-0.125	23.0333	106.967	-28	-1	1	1	37	192
2015-09-17	Hey, Denver! We're set up at the 16th Street Mall, bringing you insane deals on items for $20. Come on down now.pic.twitter.com/cPi8lSt5K7	hey, denver! we're set up at the 16th street mall, bringing you insane deals on items for $20. come on down now.pic.twitter.com/cpi8lst5k7	hey, denver! we're set up at the 16th street mall, bringing you insane deals on items for $20. come on down now.pic.twitter.com/cpi8lst5k7	0.644444	negative	-0.577778		2009-09-04	1	0	1	0	1	24.62	0.0209324	0	23.0333	107.967	-28	0	2	1	37	193
2015-11-05	If $FB employees thought share-based comp was worthless they'd quit. That analysts let FB remove this from non-GAAP income is appalling.	if $fb employees thought share-based comp was worthless they'd quit. that analysts let fb remove this from non-gaap income is appalling.	if $fb employees thought share-based comp was worthless they'd quit. that analysts let fb remove this from non-gaap income is appalling.	0.9	negative	-0.575		2009-09-05	0	0	0	0	0	24.62	0	0	23.0333	107.967	-28	0	2	0	37	193
2015-05-22	.@jbooton @sacca _x000D_ $TWTR sub $40 is dumber than $FB sub $20. They're not doing anything wrong. The Street just breathtakingly unintelligent.	.@jbooton @sacca _x000D_ $twtr sub $40 is dumber than $fb sub $20. they're not doing anything wrong. the street just breathtakingly unintelligent.	.@jbooton @sacca _x000D_ $twtr sub $40 is dumber than $fb sub $20. they're not doing anything wrong. the street just breathtakingly unintelligent.	0.925	negative	-0.575		2009-09-06	0	0	0	0	0	24.62	0	0	23.0333	107.967	-28	0	2	0	37	193
2 Dec 2014	Big day for Crude Oil showing a comeback from a devastating blow. BOUNCE OF THE CENTURY_x000D_ $TWTR $AAPL $GOOG $FB $BABA $MJNA $GPRO $CANF $YHOO	big day for crude oil showing a comeback from a devastating blow. bounce of the century_x000D_ $twtr $aapl $goog $fb $baba $mjna $gpro $canf $yhoo	big day for crude oil showing a comeback from a devastating blow. bounce of the century_x000D_ $twtr $aapl $goog $fb $baba $mjna $gpro $canf $yhoo	0.7	negative	-0.566667		2009-09-07	0	0	0	0	0	24.62	0	0	23.0333	107.967	-28	0	2	0	37	193
2018-10-08	$FB and $TWTR are LYING! They claim to have suffered "Data Breaches" when in fact they were HANDING OVER our data to the corrupt Democrats to target voters to unfairly manipulate the electorate. CRIMINALS! #databreach https://www.nytimes.com/2018/09/28/technology/facebook-hack-data-breach.htmlÃ‚Â Ã¢â‚¬Â¦https://techcrunch.com/2018/09/21/twitter-bug-sent-user-direct-messages-to-developers-for-over…	$fb and $twtr are lying! they claim to have suffered "data breaches" when in fact they were handing over our data to the corrupt democrats to target voters to unfairly manipulate the electorate. criminals! #databreach	$fb and $twtr are lying! they claim to have suffered "data breaches" when in fact they were handing over our data to the corrupt democrats to target voters to unfairly manipulate the electorate. criminals! #databreach	1	negative	-0.5625		2009-09-08	0	0	0	0	0	24.82	0.00809062	0	23.0333	107.967	-28	0	2	0	37	193
2012-05-18	Holy crap - Facebook crashed the NASDAQ system for a few minutes!! $FB #FacebookIPO	holy crap - facebook crashed the nasdaq system for a few minutes!! $fb #facebookipo	holy crap - facebook crashed the nasdaq system for a few minutes!! $fb #facebookipo	0.45	negative	-0.55625		2009-09-09	1	0	1	0	1	24.78	-0.00161286	0	23.0333	108.967	-28	0	2	1	37	194
2018-06-03	Every product and platform I've seen $MSFT acquire either a. was terrible to begin with (LinkedIn), b. was destroyed by Microsoft (Skype), c. was shut down (Sunrise calendar), or some combination of these._x000D_ Prove me wrong this time, Microsoft._x000D_ https://www.bloomberg.com/news/articles/2018-06-03/microsoft-is-said-to-have-agreed-to-acquire-coding-site-githubÃ‚Â Ã¢â‚¬Â¦	every product and platform i've seen $msft acquire either a. was terrible to begin with (linkedin), b. was destroyed by microsoft (skype), c. was shut down (sunrise calendar), or some combination of these._x000D_ prove me wrong this time, microsoft._x000D_	every product and platform i've seen $msft acquire either a. was terrible to begin with (linkedin), b. was destroyed by microsoft (skype), c. was shut down (sunrise calendar), or some combination of these._x000D_ prove me wrong this time, microsoft._x000D_	0.72963	negative	-0.551852		2009-09-10	0	0	0	0	0	25	0.00883891	0	23.0333	108.967	-28	0	2	0	37	194
2018-10-31	$FB expects 2018 capex to be $14-14.5bn and 2019 capex to be $18-20bn. That's 2-year capex of between $32 and $34.5bn... Between 2011 and 2017, they cumulatively spent $18.8bn on capex. Insane.	$fb expects 2018 capex to be $14-14.5bn and 2019 capex to be $18-20bn. that's 2-year capex of between $32 and $34.5bn... between 2011 and 2017, they cumulatively spent $18.8bn on capex. insane.	$fb expects 2018 capex to be $14-14.5bn and 2019 capex to be $18-20bn. that's 2-year capex of between $32 and $34.5bn... between 2011 and 2017, they cumulatively spent $18.8bn on capex. insane.	0.55	negative	-0.55		2009-09-11	1	0	1	0	1	24.86	-0.0056157	0.171875	23.0333	109.967	-28	0	2	1	37	195
2016-11-14	Google Will Block Ads On Fake News Sites, Cutting Off Revenue http://ow.ly/LFBQ306aMePÃ‚Â $GOOGL $FB $TWTRpic.twitter.com/gO2Fd8sh0y	google will block ads on fake news sites, cutting off revenue $googl $fb $twtrpic.twitter.com/go2fd8sh0y	google will block ads on fake news sites, cutting off revenue $googl $fb $twtrpic.twitter.com/go2fd8sh0y	0.95	negative	-0.55		2009-09-12	0	0	0	0	0	24.86	0	0	23.0333	109.967	-28	0	2	0	37	195
2016-11-05	Prosecutors in Germany are investigating Mark Zuckerberg after a hate speech complaint http://cnnmon.ie/2f2maRqÃ‚Â via @ivanakottasova $FB pic.twitter.com/zCPxZ7ow85	prosecutors in germany are investigating mark zuckerberg after a hate speech complaint via @ivanakottasova $fb pic.twitter.com/zcpxz7ow85	prosecutors in germany are investigating mark zuckerberg after a hate speech complaint via @ivanakottasova $fb pic.twitter.com/zcpxz7ow85	0.55	negative	-0.55		2009-09-13	0	0	0	0	0	24.86	0	0	23.0333	109.967	-28	0	2	0	37	195
10 Apr 2014	Stocks slammed. NASDAQ has its worst day since 2011 as tech stocks sell-off. $FB, $GOOG, $AMZN, $TSLA get crushed.	stocks slammed. nasdaq has its worst day since 2011 as tech stocks sell-off. $fb, $goog, $amzn, $tsla get crushed.	stocks slammed. nasdaq has its worst day since 2011 as tech stocks sell-off. $fb, $goog, $amzn, $tsla get crushed.	0.55	negative	-0.55		2009-09-14	0	0	0	0	0	25	0.0056157	0	23.0333	109.967	-28	0	2	0	37	195
2014-03-13	#Zuckerberg to #Obama; "I'm confused and frustrated" $fb _x000D_ http://on.mktw.net/1fut3QG	#zuckerberg to #obama; "i'm confused and frustrated" $fb _x000D_	#zuckerberg to #obama; "i'm confused and frustrated" $fb _x000D_	0.45	negative	-0.55		2009-09-15	0	0	0	0	0	25.2	0.00796821	0	23.0333	109.967	-28	0	2	0	37	195
2012-11-01	REVEALED: Facebook Bankers Spent An Insane Amount Of Money Trying To Save Their Clients From Slaughter $FB http://read.bi/Szbc4h	revealed: facebook bankers spent an insane amount of money trying to save their clients from slaughter $fb	revealed: facebook bankers spent an insane amount of money trying to save their clients from slaughter $fb	0.55	negative	-0.55		2009-09-16	0	0	0	0	0	25.2	0	0	23.0333	109.967	-28	0	2	0	37	195
2012-05-25	Particularly disgusting are all the sob stories. Ohh, this poor plumber invested his life savings in $FB stock and got killed. Buhu!	particularly disgusting are all the sob stories. ohh, this poor plumber invested his life savings in $fb stock and got killed. buhu!	particularly disgusting are all the sob stories. ohh, this poor plumber invested his life savings in $fb stock and got killed. buhu!	0.533333	negative	-0.55		2009-09-17	3	2	1	0.666667	0.333333	25.3	0.00396032	-0.221875	23.7	110.3	-29	-1	1	2	39	196
2012-05-18	Watching Nasdaq handle the $FB IPO is like a bad startup launch. Broken site. Delayed 5 minutes. Delayed indefinitely. Who knows?	watching nasdaq handle the $fb ipo is like a bad startup launch. broken site. delayed 5 minutes. delayed indefinitely. who knows?	watching nasdaq handle the $fb ipo is like a bad startup launch. broken site. delayed 5 minutes. delayed indefinitely. who knows?	0.533333	negative	-0.55		2009-09-18	3	0	3	0	1	25.26	-0.00158224	0.6	23.7	111.3	-29	0	2	3	39	199
2018-03-21	Pathetic! Mark Zuckerberg has no defense. In his apology, he is blaming third party apps, and saying $FB will shut down this malevolent practice of privacy violations. But it doesn't change that HE DID IT ON PURPOSE to help Hillary! #DeleteFacebook #QAnonhttps://www.wired.com/story/mark-zuckerberg-statement-cambridge-analytica/?mbid=social_twitter_onsiteshareÃ‚Â Ã¢â‚¬Â¦	pathetic! mark zuckerberg has no defense. in his apology, he is blaming third party apps, and saying $fb will shut down this malevolent practice of privacy violations. but it doesn't change that he did it on purpose to help hillary! #deletefacebook #qanon	pathetic! mark zuckerberg has no defense. in his apology, he is blaming third party apps, and saying $fb will shut down this malevolent practice of privacy violations. but it doesn't change that he did it on purpose to help hillary! #deletefacebook #qanon	0.572222	negative	-0.538889		2009-09-19	0	0	0	0	0	25.26	0	0	23.7	111.3	-29	0	2	0	39	199
2012-05-21	Q: What do $FB and Skrillex have in common?_x000D_ A: Sick drop.	q: what do $fb and skrillex have in common?_x000D_ a: sick drop.	q: what do $fb and skrillex have in common?_x000D_ a: sick drop.	0.678571	negative	-0.507143		2009-09-20	0	0	0	0	0	25.26	0	0	23.7	111.3	-29	0	2	0	39	199
2014-10-05	Purple "I Dream Of Jeannie" genie bottle; unfortunately, genie not included... http://ebay.to/1vkYTssÃ‚Â pic.twitter.com/sErVJbptpn	purple "i dream of jeannie" genie bottle; unfortunately, genie not included...	purple "i dream of jeannie" genie bottle; unfortunately, genie not included...	1	negative	-0.5		2009-09-21	2	2	0	1	0	25.3	0.00158224	-0.7	24.7	111.3	-30	-1	1	2	41	199
2014-02-28	Friday links: complicated investments, the $EBAY trend and making sense of @elonmusk. http://stks.co/d0HN9Ã‚Â $$	friday links: complicated investments, the $ebay trend and making sense of @elonmusk. $$	friday links: complicated investments, the $ebay trend and making sense of @elonmusk. $$	1	negative	-0.5		2009-09-22	1	0	1	0	1	25.77	0.0184067	0.214286	24.7	112.3	-30	0	2	1	41	200
2015-09-19	These 9 #StarWarsÃ‚Â listings will make you nostalgic and get you hyped for the #ForceAwakens: http://ebay.to/1MedBLyÃ‚Â pic.twitter.com/gHgqk1rxcC	these 9 #starwarslistings will make you nostalgic and get you hyped for the #forceawakens:	these 9 #starwarslistings will make you nostalgic and get you hyped for the #forceawakens:	1	negative	-0.5		2009-09-23	5	1	4	0.2	0.8	25.71	-0.00233104	0.15	24.9	113.1	-30	0	2	4	42	204
2015-05-31	9 exceptionally #nostalgic gifts for dads who grew up in the '70s, '80s and '90s. http://ebay.to/1K2DVZ9Ã‚Â pic.twitter.com/PZrQQRtRTe	9 exceptionally #nostalgic gifts for dads who grew up in the '70s, '80s and '90s.	9 exceptionally #nostalgic gifts for dads who grew up in the '70s, '80s and '90s.	1	negative	-0.5		2009-09-24	1	0	1	0	1	25.94	0.00890624	0	24.9	114.1	-30	0	2	1	42	205
2016-08-12	Here's what $EBAY and $ETSY are doing to stop illegal online wildlife trafficking: https://www.thestreet.com/video/13674051/here-s-how-etsy-and-ebay-are-trying-to-stop-illegal-online-wildlife-trafficking.htmlÃ‚Â Ã¢â‚¬Â¦ @TheStreet #WorldElephantDay	here's what $ebay and $etsy are doing to stop illegal online wildlife trafficking: @thestreet #worldelephantday	here's what $ebay and $etsy are doing to stop illegal online wildlife trafficking: @thestreet #worldelephantday	0.5	negative	-0.5		2009-09-25	0	0	0	0	0	25.55	-0.0151489	0	24.9	114.1	-30	0	2	0	42	205
2018-09-26	Ã¢â‚¬Å“Why Silicon Valley Giants Fail in ChinaÃ¢â‚¬ï¿½ $AMZN $GOOG $EBAY pic.twitter.com/SkNH28EXk3	why silicon valley giants fail in china $amzn $goog $ebay pic.twitter.com/sknh28exk3	why silicon valley giants fail in china $amzn $goog $ebay pic.twitter.com/sknh28exk3	0.3	negative	-0.5		2009-09-26	0	0	0	0	0	25.55	0	0	24.9	114.1	-30	0	2	0	42	205
2018-10-21	This is what newbies fail to understand about penny stocks https://goo.gl/53Hg7mÃ‚Â learn from their naivety $FB $TWTR	this is what newbies fail to understand about penny stocks learn from their naivety $fb $twtr	this is what newbies fail to understand about penny stocks learn from their naivety $fb $twtr	0.3	negative	-0.5		2009-09-27	0	0	0	0	0	25.55	0	0	24.9	114.1	-30	0	2	0	42	205
30 Aug 2018	@facebook @fbsecurity $FB Sell. Sell. Sell. Another absurd issue. No accountability._x000D_ https://m.youtube.com/watch?v=-qUlr5vtM0sÃ‚Â Ã¢â‚¬Â¦	@facebook @fbsecurity $fb sell. sell. sell. another absurd issue. no accountability._x000D_	@facebook @fbsecurity $fb sell. sell. sell. another absurd issue. no accountability._x000D_	1	negative	-0.5		2009-09-28	2	1	1	0.5	0.5	25.83	0.0108993	-0.7	25.4	114.6	-31	-1	1	1	43	206
27 Aug 2018	#Facebook deletes alternative health pages as the war on fake news esca http://ow.ly/jXXL30lzbnlÃ‚Â $FB #Alternative #Health	#facebook deletes alternative health pages as the war on fake news esca $fb #alternative #health	#facebook deletes alternative health pages as the war on fake news esca $fb #alternative #health	1	negative	-0.5		2009-09-29	1	0	1	0	1	25.75	-0.00310198	0	25.4	115.6	-31	0	2	1	43	207
23 Aug 2018	$BB Facebook & SnapÃ¢â‚¬â„¢s Attempt to Invalidate BlackBerry Lawsuit Fails https://utbblogs.com/facebook-snap-blackberry/Ã‚Â Ã¢â‚¬Â¦ $FB $SNAP	$bb facebook & snaps attempt to invalidate blackberry lawsuit fails $fb $snap	$bb facebook & snaps attempt to invalidate blackberry lawsuit fails $fb $snap	0.3	negative	-0.5		2009-09-30	1	0	1	0	1	25.72	-0.00116577	0.5	25.4	116.6	-31	0	2	1	43	208
2018-07-26	The impact of Facebook's disastrous revenue report continues, as $FB loses $120B in market value, the biggest drop in stock market history. pic.twitter.com/0PKpiHdWRi	the impact of facebook's disastrous revenue report continues, as $fb loses $120b in market value, the biggest drop in stock market history. pic.twitter.com/0pkpihdwri	the impact of facebook's disastrous revenue report continues, as $fb loses $120b in market value, the biggest drop in stock market history. pic.twitter.com/0pkpihdwri	0.45	negative	-0.5		2009-10-01	3	0	3	0	1	24.88	-0.0332046	0.05	25.4	117.6	-31	0	2	3	43	211
2018-07-26	Facebook just suffered its worst day ever. At the close, $FB lost 19% to $176.26. The total market value loss was $119.4 billion. https://cnb.cx/2NJsr2v	facebook just suffered its worst day ever. at the close, $fb lost 19% to $176.26. the total market value loss was $119.4 billion.	facebook just suffered its worst day ever. at the close, $fb lost 19% to $176.26. the total market value loss was $119.4 billion.	0.875	negative	-0.5		2009-10-02	1	0	1	0	1	24.96	0.00321028	0	25.4	118.6	-31	0	2	1	43	212
2018-05-18	Six years ago today: the Facebook IPO._x000D_ (@washingtonpost later called it one of the "Worst Ideas of 2012.")_x000D_ $FB _x000D_ https://www.washingtonpost.com/lifestyle/style/the-worst-ideas-of-2012/2012/10/01/f84060f6-0bcb-11e2-bd1a-b868e65d57eb_gallery.html?utm_term=.2b498e8d9516Ã‚Â Ã¢â‚¬Â¦pic.twitter.com/TgUmOAjIJ3	six years ago today: the facebook ipo._x000D_ (@washingtonpost later called it one of the "worst ideas of 2012.")_x000D_ $fb _x000D_	six years ago today: the facebook ipo._x000D_ (@washingtonpost later called it one of the "worst ideas of 2012.")_x000D_ $fb _x000D_	0.5	negative	-0.5		2009-10-03	0	0	0	0	0	24.96	0	0	25.4	118.6	-31	0	2	0	43	212
2018-03-21	BREAKING: Mark Zuckerberg says he's 'really sorry' about the company's data scandal - CNBC $FB pic.twitter.com/uXC0MhSLhk	breaking: mark zuckerberg says he's 'really sorry' about the company's data scandal - cnbc $fb pic.twitter.com/uxc0mhslhk	breaking: mark zuckerberg says he's 'really sorry' about the company's data scandal - cnbc $fb pic.twitter.com/uxc0mhslhk	1	negative	-0.5		2009-10-04	0	0	0	0	0	24.96	0	0	25.4	118.6	-31	0	2	0	43	212
2018-03-20	$FB testing 4-year rising support. Support is support until broken. Mark & bulls want this line to hold! $QQQ $NDXpic.twitter.com/sX3Xq3ZgPX	$fb testing 4-year rising support. support is support until broken. mark & bulls want this line to hold! $qqq $ndxpic.twitter.com/sx3xq3zgpx	$fb testing 4-year rising support. support is support until broken. mark & bulls want this line to hold! $qqq $ndxpic.twitter.com/sx3xq3zgpx	0.4	negative	-0.5		2009-10-05	2	0	2	0	1	24.64	-0.0129034	0	25.4	119.6	-31	0	2	2	43	214
2018-02-16	$FB selling to fund his charity or does Zuckerberg know his company is a fraud selling bots clicking on ads & profiting from fake news. https://www.sec.gov/Archives/edgar/data/1326801/000112760218006226/xslF345X03/form4.xmlÃ‚Â Ã¢â‚¬Â¦	$fb selling to fund his charity or does zuckerberg know his company is a fraud selling bots clicking on ads & profiting from fake news.	$fb selling to fund his charity or does zuckerberg know his company is a fraud selling bots clicking on ads & profiting from fake news.	1	negative	-0.5		2009-10-06	7	1	6	0.142857	0.857143	25.11	0.0188951	0.125	25.5429	120.457	-31	0	2	6	44	220
22 Jan 2018	The rapid spread of a fake trailer for a non-existent 'Friends' movie shows that Facebook still has a fake news problem $FB http://read.bi/2n0wJa4Ã‚Â pic.twitter.com/Fr9WDOQZ2K	the rapid spread of a fake trailer for a non-existent 'friends' movie shows that facebook still has a fake news problem $fb	the rapid spread of a fake trailer for a non-existent 'friends' movie shows that facebook still has a fake news problem $fb	1	negative	-0.5		2009-10-07	2	0	2	0	1	25.1	-0.000398367	1	25.5429	121.457	-31	0	2	2	44	222
31 Dec 2017	When you can't even trust $FB Messenger to be virus-free...who the fuck wd ever dream of letting their kids use Messenger Kids?! _x000D_ https://messengerkids.com	when you can't even trust $fb messenger to be virus-free...who the fuck wd ever dream of letting their kids use messenger kids?! _x000D_	when you can't even trust $fb messenger to be virus-free...who the fuck wd ever dream of letting their kids use messenger kids?! _x000D_	0.6	negative	-0.5		2009-10-08	1	0	1	0	1	25.67	0.0224551	0.4	25.5429	122.457	-31	0	2	1	44	223
2017-11-15	Fact checkers cast doubt on Facebook's fake news fight $FB http://read.bi/2AJts49Ã‚Â pic.twitter.com/dj6ozuU64F	fact checkers cast doubt on facebook's fake news fight $fb	fact checkers cast doubt on facebook's fake news fight $fb	1	negative	-0.5		2009-10-09	1	0	1	0	1	25.55	-0.00468572	0	25.5429	123.457	-31	0	2	1	44	224
2017-10-15	Facebook is still bristling with fake news @rickjnewman $FB https://yhoo.it/2yiNzscÃ‚Â pic.twitter.com/8m1Hpb3f3n	facebook is still bristling with fake news @rickjnewman $fb	facebook is still bristling with fake news @rickjnewman $fb	1	negative	-0.5		2009-10-10	0	0	0	0	0	25.55	0	0	25.5429	123.457	-31	0	2	0	44	224
2017-10-02	Facebook and Google still have a "fake news" problem, Las Vegas shooting reveals $FB $GOOGL https://www.forbes.com/sites/kathleenchaykowski/2017/10/02/facebook-and-google-still-have-a-fake-news-problem-las-vegas-shooting-reveals/#6e2644f17138Ã‚Â Ã¢â‚¬Â¦pic.twitter.com/qQwMU9bYuA	facebook and google still have a "fake news" problem, las vegas shooting reveals $fb $googl #6e2644f17138pic.twitter.com/qqwmu9byua	facebook and google still have a "fake news" problem, las vegas shooting reveals $fb $googl #6e2644f17138pic.twitter.com/qqwmu9byua	1	negative	-0.5		2009-10-11	0	0	0	0	0	25.55	0	0	25.5429	123.457	-31	0	2	0	44	224
2017-09-06	That's probably because Facebook $FB has illegally hired a number of ILLEGALS. Take Zuckerberg to court a tnd then #LockHImUp.https://twitter.com/3lectric5heep/status/905467393643880449Ã‚Â Ã¢â‚¬Â¦ Zuckerberg Says Facebook Will Ã¢â‚¬ËœFight in Courts and with CongressÃ¢â‚¬â„¢ to Protect Dreamers http://ow.ly/F2Xm100MKUgÃ‚Â @3lectric5heep	that's probably because facebook $fb has illegally hired a number of illegals. take zuckerberg to court a tnd then #lockhimup. zuckerberg says facebook will fight in courts and with congress to protect dreamers @3lectric5heep	that's probably because facebook $fb has illegally hired a number of illegals. take zuckerberg to court a tnd then #lockhimup. zuckerberg says facebook will fight in courts and with congress to protect dreamers @3lectric5heep	0.5	negative	-0.5		2009-10-12	1	0	1	0	1	25.72	0.00663158	0	25.5429	124.457	-31	0	2	1	44	225
2017-05-21	@doctorow Another reason to limit kids access $FB Ability to Target "Insecure" Teens Could Prompt Backlash | WIRED https://www.wired.com/2017/05/welcome-next-phase-facebook-backlash/Ã‚Â Ã¢â‚¬Â¦	@doctorow another reason to limit kids access $fb ability to target "insecure" teens could prompt backlash | wired	@doctorow another reason to limit kids access $fb ability to target "insecure" teens could prompt backlash | wired	0.875	negative	-0.5		2009-10-13	1	0	1	0	1	25.81	0.00349311	0	25.5429	125.457	-31	0	2	1	44	226
7 Apr 2017	Facebook is trying to teach its users how to spot fake news $FB http://read.bi/2oIi0UfÃ‚Â pic.twitter.com/5DtiN1bADD	facebook is trying to teach its users how to spot fake news $fb	facebook is trying to teach its users how to spot fake news $fb	1	negative	-0.5		2009-10-14	3	1	2	0.333333	0.666667	25.96	0.00579488	-0.030303	25.8762	126.124	-31	0	2	2	45	228
2017-03-18	Facebook is Now Exclusively Reserved For Leftists; Fake News 'Fact Checkers' Have Been Activated - $FB $TWTRhttp://ibankcoin.com/flyblog/2017/03/18/facebook-now-exclusively-reserved-leftists-fake-news-fact-checkers-activated/Ã‚Â Ã¢â‚¬Â¦	facebook is now exclusively reserved for leftists; fake news 'fact checkers' have been activated - $fb $twtr	facebook is now exclusively reserved for leftists; fake news 'fact checkers' have been activated - $fb $twtr	1	negative	-0.5		2009-10-15	0	0	0	0	0	26.71	0.0284811	0	25.8762	126.124	-31	0	2	0	45	228
2017-03-02	If $SNAP is a $30B+ company now, scary to think what Instagram would be if a standalone app or spun out by $FB.	if $snap is a $30b+ company now, scary to think what instagram would be if a standalone app or spun out by $fb.	if $snap is a $30b+ company now, scary to think what instagram would be if a standalone app or spun out by $fb.	1	negative	-0.5		2009-10-16	1	0	1	0	1	26.5	-0.00789326	0	25.8762	127.124	-31	0	2	1	45	229
2017-02-28	Managing your risk/reward makes trading not so scary https://goo.gl/1TLxlPÃ‚Â so watch this ASAP $FB $TWTR	managing your risk/reward makes trading not so scary so watch this asap $fb $twtr	managing your risk/reward makes trading not so scary so watch this asap $fb $twtr	1	negative	-0.5		2009-10-17	0	0	0	0	0	26.5	0	0	25.8762	127.124	-31	0	2	0	45	229
31 Jan 2017	Folks boycotting Starbux may also need to stop brushing teeth, watching TV or getting fake news, given $PG, $NFLX & $FB comments about Trump	folks boycotting starbux may also need to stop brushing teeth, watching tv or getting fake news, given $pg, $nflx & $fb comments about trump	folks boycotting starbux may also need to stop brushing teeth, watching tv or getting fake news, given $pg, $nflx & $fb comments about trump	1	negative	-0.5		2009-10-18	0	0	0	0	0	26.5	0	0	25.8762	127.124	-31	0	2	0	45	229
14 Jan 2017	Sometimes you've gotta fail before you can succeed. #TraderWisdom #WinningStrategies $FB $TWTRpic.twitter.com/elE7gxq3Rl	sometimes you've gotta fail before you can succeed. #traderwisdom #winningstrategies $fb $twtrpic.twitter.com/ele7gxq3rl	sometimes you've gotta fail before you can succeed. #traderwisdom #winningstrategies $fb $twtrpic.twitter.com/ele7gxq3rl	0.3	negative	-0.5		2009-10-19	0	0	0	0	0	26.36	-0.00529699	0	25.8762	127.124	-31	0	2	0	45	229
2 Jan 2017	Facebook's $FB war on 'fake news' has skeptics asking: Who decides? | http://fxn.ws/2gSQZu3	facebook's $fb war on 'fake news' has skeptics asking: who decides? |	facebook's $fb war on 'fake news' has skeptics asking: who decides? |	1	negative	-0.5		2009-10-20	0	0	0	0	0	26.37	0.000379291	0	25.8762	127.124	-31	0	2	0	45	229
16 Dec 2016	Blocking fake news while putting out inaccurate metrics... $FB pic.twitter.com/uK3rpoQyLp	blocking fake news while putting out inaccurate metrics... $fb pic.twitter.com/uk3rpoqylp	blocking fake news while putting out inaccurate metrics... $fb pic.twitter.com/uk3rpoqylp	1	negative	-0.5		2009-10-21	3	0	3	0	1	26.58	0.00793201	0.0875	25.8762	128.124	-31	0	2	3	45	232
2016-11-19	Mark Zuckerberg outlines plan to tackle fake news and misinformation $FB http://www.forbes.com/sites/kathleenchaykowski/2016/11/19/mark-zuckerberg-outlines-plan-to-tackle-fake-news/#3bfde63d5025Ã‚Â Ã¢â‚¬Â¦pic.twitter.com/llWgGCyRJT	mark zuckerberg outlines plan to tackle fake news and misinformation $fb #3bfde63d5025pic.twitter.com/llwggcyrjt	mark zuckerberg outlines plan to tackle fake news and misinformation $fb #3bfde63d5025pic.twitter.com/llwggcyrjt	1	negative	-0.5		2009-10-22	0	0	0	0	0	26.59	0.000376152	0	25.8762	128.124	-31	0	2	0	45	232
2016-11-16	Twitter and Facebook banned the NY Times as fake news? No? Then BOYCOTT ALL THEIR ADVERTISERS. $fb $twtr	twitter and facebook banned the ny times as fake news? no? then boycott all their advertisers. $fb $twtr	twitter and facebook banned the ny times as fake news? no? then boycott all their advertisers. $fb $twtr	1	negative	-0.5		2009-10-23	0	0	0	0	0	28.02	0.0523833	0	25.8762	128.124	-31	0	2	0	45	232
2016-11-16	If Facebook has been wrong on video views and now article views, why should we trust their user numbers? $FB	if facebook has been wrong on video views and now article views, why should we trust their user numbers? $fb	if facebook has been wrong on video views and now article views, why should we trust their user numbers? $fb	0.9	negative	-0.5		2009-10-24	0	0	0	0	0	28.02	0	0	25.8762	128.124	-31	0	2	0	45	232
2016-11-11	#Facebook glitch puts erroneous death notices on living user profiles including $FB founder Mark Zuckerberg @KNX1070 @CBSLA #technology	#facebook glitch puts erroneous death notices on living user profiles including $fb founder mark zuckerberg @knx1070 @cbsla #technology	#facebook glitch puts erroneous death notices on living user profiles including $fb founder mark zuckerberg @knx1070 @cbsla #technology	0.6	negative	-0.5		2009-10-25	0	0	0	0	0	28.02	0	0	25.8762	128.124	-31	0	2	0	45	232
2016-11-10	Zuckerberg says fake news, echo chambers on Facebook did not sway the U.S. election $FB http://www.forbes.com/sites/kathleenchaykowski/2016/11/10/mark-zuckerberg-says-election-doesnt-change-the-fundamental-arc-of-technology-or-progress/#ac082414c036Ã‚Â Ã¢â‚¬Â¦ $FB pic.twitter.com/E6MHvN3eQH	zuckerberg says fake news, echo chambers on facebook did not sway the you.s. election $fb #ac082414c036 $fb pic.twitter.com/e6mhvn3eqh	zuckerberg says fake news, echo chambers on facebook did not sway the you.s. election $fb #ac082414c036 $fb pic.twitter.com/e6mhvn3eqh	1	negative	-0.5		2009-10-26	0	0	0	0	0	28.68	0.0232815	0	25.8762	128.124	-31	0	2	0	45	232
2016-10-20	Think you're risky? Measure your risk tolerance before you trade http://bit.ly/2bupP5EÃ‚Â don't risk your money blindly $FB $TWTR	think you're risky? measure your risk tolerance before you trade don't risk your money blindly $fb $twtr	think you're risky? measure your risk tolerance before you trade don't risk your money blindly $fb $twtr	0.666667	negative	-0.5		2009-10-27	1	1	0	1	0	28.59	-0.00314301	-0.7	26.8762	128.124	-32	-1	1	1	46	232
2016-10-05	Facebook: Sorry about the guns and babies on marketplace. $FB http://fxn.ws/2dsM5Rq	facebook: sorry about the guns and babies on marketplace. $fb	facebook: sorry about the guns and babies on marketplace. $fb	1	negative	-0.5		2009-10-28	2	0	2	0	1	28.02	-0.0201385	0	26.8762	129.124	-32	0	2	2	46	234
29 Aug 2016	Here's why the EU's war against Google and Facebook could fail $GOOG $GOOGL $FB http://read.bi/2by7hBeÃ‚Â pic.twitter.com/r8jJzQFA9b	here's why the eu's war against google and facebook could fail $goog $googl $fb	here's why the eu's war against google and facebook could fail $goog $googl $fb	0.3	negative	-0.5		2009-10-29	1	0	1	0	1	28.22	0.00711237	0.2	26.8762	130.124	-32	0	2	1	46	235
2016-07-29	Life without $FB? That's unlikely to Cramer http://cnb.cx/2axijZAÃ‚Â pic.twitter.com/QfqXUTm4bq	life without $fb? that's unlikely to cramer	life without $fb? that's unlikely to cramer	0.5	negative	-0.5		2009-10-30	3	1	2	0.333333	0.666667	27.73	-0.0175161	-1	27.2095	130.79	-32	0	2	2	47	237
2016-07-29	Life without $FB? @jimcramer says it's unlikely http://cnb.cx/2a5hMzJÃ‚Â pic.twitter.com/LaqcskNC2Y	life without $fb? @jimcramer says it's unlikely	life without $fb? @jimcramer says it's unlikely	0.5	negative	-0.5		2009-10-31	0	0	0	0	0	27.73	0	0	27.2095	130.79	-32	0	2	0	47	237
2016-07-20	Netflix Drops 12%: How Expensive Is The Stock Compared To The Rest Of FANG? $AAPL $FB $GOOGL $NFLXhttp://benzinga.com/z/8237151	netflix drops 12%: how expensive is the stock compared to the rest of fang? $aapl $fb $googl $nflx	netflix drops 12%: how expensive is the stock compared to the rest of fang? $aapl $fb $googl $nflx	0.7	negative	-0.5		2009-11-01	1	0	1	0	1	27.73	0	0.136364	27.2095	131.79	-32	0	2	1	47	238
2016-06-24	$TWTR On my Twitter feed,lots of discussions on #Brexit & its impact. On my $FB feed,I see 3 selfies,a random cat video & a prank video.	$twtr on my twitter feed,lots of discussions on #brexit & its impact. on my $fb feed,i see 3 selfies,a random cat video & a prank video.	$twtr on my twitter feed,lots of discussions on #brexit & its impact. on my $fb feed,i see 3 selfies,a random cat video & a prank video.	0.5	negative	-0.5		2009-11-02	5	0	5	0	1	27.88	0.00539469	0.55303	27.2095	132.79	-32	0	2	5	47	243
2015-10-31	It's halloween. And we have a frightening chart for you. THIS: http://eepurl.com/bEswOvÃ‚Â _x000D_ $SPY $FB pic.twitter.com/mP4C7JfUV1	it's halloween. and we have a frightening chart for you. this: _x000D_ $spy $fb pic.twitter.com/mp4c7jfuv1	it's halloween. and we have a frightening chart for you. this: _x000D_ $spy $fb pic.twitter.com/mp4c7jfuv1	1	negative	-0.5		2009-11-03	0	0	0	0	0	27.53	-0.0126332	0	27.2095	132.79	-32	0	2	0	47	243
2015-05-11	Publishers warily embed with Facebook http://on.wsj.com/1IxRsH2Ã‚Â $FB pic.twitter.com/prAG4GrsT4	publishers warily embed with facebook $fb pic.twitter.com/prag4grst4	publishers warily embed with facebook $fb pic.twitter.com/prag4grst4	0.7	negative	-0.5		2009-11-04	3	1	2	0.333333	0.666667	28.06	0.0190687	-0.3	27.5429	133.457	-32	0	2	2	48	245
23 Apr 2015	#Facebook Stock Status Update: 'It's Complicated' http://ibdn.uz/M1TxKÃ‚Â $FB $TWTR $LNKD by @IBD_AWilliamspic.twitter.com/t0F1Qf6nZm	#facebook stock status update: 'it's complicated' $fb $twtr $lnkd by @ibd_awilliamspic.twitter.com/t0f1qf6nzm	#facebook stock status update: 'it's complicated' $fb $twtr $lnkd by @ibd_awilliamspic.twitter.com/t0f1qf6nzm	1	negative	-0.5		2009-11-05	0	0	0	0	0	28.47	0.0145058	0	27.5429	133.457	-32	0	2	0	48	245
2015-03-09	Nothing wrong with the mkt today, if you don't count $TSLA $BABA $FB $NFLX...	nothing wrong with the mkt today, if you don't count $tsla $baba $fb $nflx...	nothing wrong with the mkt today, if you don't count $tsla $baba $fb $nflx...	0.9	negative	-0.5		2009-11-06	0	0	0	0	0	28.52	0.00175473	0	27.5429	133.457	-32	0	2	0	48	245
2015-03-05	What Wall Street is getting wrong about $twtr and $fb by @mvpeers. https://www.theinformation.com/Why-Investors-Prefer-Twitter-To-Facebook?token=50e70b96ff8abb4fe214ad079c3e1dddÃ‚Â Ã¢â‚¬Â¦	what wall street is getting wrong about $twtr and $fb by @mvpeers.	what wall street is getting wrong about $twtr and $fb by @mvpeers.	0.9	negative	-0.5		2009-11-07	0	0	0	0	0	28.52	0	0	27.5429	133.457	-32	0	2	0	48	245
18 Jan 2015	From a Telecom: "Silicon Valley Has an Unfair Advantage, Deutsche Telekom CEO Says" http://on.wsj.com/15pcZSHÃ‚Â via @WSJD #Tech #Facebook $FB	from a telecom: "silicon valley has an unfair advantage, deutsche telekom ceo says" via @wsjd #tech #facebook $fb	from a telecom: "silicon valley has an unfair advantage, deutsche telekom ceo says" via @wsjd #tech #facebook $fb	1	negative	-0.5		2009-11-08	0	0	0	0	0	28.52	0	0	27.5429	133.457	-32	0	2	0	48	245
2014-11-25	It's about time $FB busted a move off this zone.... $TWTR is looking sad though....if it breaks GTFO!!pic.twitter.com/ebkFp7IiOy	it's about time $fb busted a move off this zone.... $twtr is looking sad though....if it breaks gtfo!!pic.twitter.com/ebkfp7iioy	it's about time $fb busted a move off this zone.... $twtr is looking sad though....if it breaks gtfo!!pic.twitter.com/ebkfp7iioy	1	negative	-0.5		2009-11-09	0	0	0	0	0	28.99	0.0163453	0	27.5429	133.457	-32	0	2	0	48	245
2014-10-20	Facebook warning to US drugs officers to stop setting up fake accounts as part of investigations http://pulse.me/s/2Tj50XÃ‚Â $FB	facebook warning to us drugs officers to stop setting up fake accounts as part of investigations $fb	facebook warning to us drugs officers to stop setting up fake accounts as part of investigations $fb	1	negative	-0.5		2009-11-10	2	0	2	0	1	29.01	0.000689655	0.4	27.5429	134.457	-32	0	2	2	48	247
2014-10-05	Facebook Intensifies Fight against Fake Ã¢â‚¬ËœLikesÃ¢â‚¬â„¢ http://bit.ly/1n4j9zsÃ‚Â $FB #SocialMediaLaw	facebook intensifies fight against fake likes $fb #socialmedialaw	facebook intensifies fight against fake likes $fb #socialmedialaw	1	negative	-0.5		2009-11-11	1	0	1	0	1	29.12	0.00378466	0	27.5429	135.457	-32	0	2	1	48	248
2014-09-03	$fb- when u play for momentum u watch momentum levels. When $76.70 failed to hold u make a choice on what timeframe u trade	$fb- when you play for momentum you watch momentum levels. when $76.70 failed to hold you make a choice on what timeframe you trade	$fb- when you play for momentum you watch momentum levels. when $76.70 failed to hold you make a choice on what timeframe you trade	0.3	negative	-0.5		2009-11-12	3	0	3	0	1	29.36	0.00820798	1.16667	27.5429	136.457	-32	0	2	3	48	251
2014-07-30	Do patients jeopardize clinical trials with online chatter? $PFE exec says 'it's scary' http://blogs.wsj.com/pharmalot/2014/07/30/clinical-trials-may-be-compromised-by-online-patient-chatter/Ã‚Â Ã¢â‚¬Â¦ #pharma $FB $TWTR	do patients jeopardize clinical trials with online chatter? $pfe exec says 'it's scary' #pharma $fb $twtr	do patients jeopardize clinical trials with online chatter? $pfe exec says 'it's scary' #pharma $fb $twtr	1	negative	-0.5		2009-11-13	0	0	0	0	0	29.63	0.00915409	0	27.5429	136.457	-32	0	2	0	48	251
2014-07-23	Mark Zuckerberg is out to prove Janet Yellen wrong: http://on.mktw.net/1pbVLebÃ‚Â $FB	mark zuckerberg is out to prove janet yellen wrong: $fb	mark zuckerberg is out to prove janet yellen wrong: $fb	0.9	negative	-0.5		2009-11-14	0	0	0	0	0	29.63	0	0	27.5429	136.457	-32	0	2	0	48	251
2014-07-18	MT @JeffMacke $FB up 3%, hanging around under $70 again. Barring another weird $20b purchase or experiment on users, it will breakout.	mt @jeffmacke $fb up 3%, hanging around under $70 again. barring another weird $20b purchase or experiment on users, it will breakout.	mt @jeffmacke $fb up 3%, hanging around under $70 again. barring another weird $20b purchase or experiment on users, it will breakout.	1	negative	-0.5		2009-11-15	0	0	0	0	0	29.63	0	0	27.5429	136.457	-32	0	2	0	48	251
2014-07-07	FT reader: I'll sue Facebook if it makes me sad http://on.ft.com/1m7T1S2Ã‚Â $FB	ft reader: i'll sue facebook if it makes me sad $fb	ft reader: i'll sue facebook if it makes me sad $fb	1	negative	-0.5		2009-11-16	0	0	0	0	0	29.54	-0.00304202	0	27.5429	136.457	-32	0	2	0	48	251
2014-07-01	History of $FB apologia by @MikeIsaac RT @Kati_Ver Ouch. Ã¢â‚¬Å“@nytimes: Facebook says it's sorry. We've heard that before http://nyti.ms/1okAvoX	history of $fb apologia by @mikeisaac rt @kati_ver ouch. @nytimes: facebook says it's sorry. we've heard that before	history of $fb apologia by @mikeisaac rt @kati_ver ouch. @nytimes: facebook says it's sorry. we've heard that before	1	negative	-0.5		2009-11-17	0	0	0	0	0	30	0.0154521	0	27.5429	136.457	-32	0	2	0	48	251
2014-06-30	How Facebook manipulates the news feed every day http://on.ft.com/1rRlsEaÃ‚Â informative/slightly scary post by @hannahkuchler $FB	how facebook manipulates the news feed every day informative/slightly scary post by @hannahkuchler $fb	how facebook manipulates the news feed every day informative/slightly scary post by @hannahkuchler $fb	1	negative	-0.5		2009-11-18	1	0	1	0	1	30.11	0.00365999	0	27.5429	137.457	-32	0	2	1	48	252
2014-05-06	#AlibabaIPO. Like $FB and others before, lot of millionaires being created. Alibaba notes it may be "difficult to retain and motivate...	#alibabaipo. like $fb and others before, lot of millionaires being created. alibaba notes it may be "difficult to retain and motivate...	#alibabaipo. like $fb and others before, lot of millionaires being created. alibaba notes it may be "difficult to retain and motivate...	1	negative	-0.5		2009-11-19	0	0	0	0	0	29.78	-0.0110203	0	27.5429	137.457	-32	0	2	0	48	252
2014-03-26	I Helped Oculus Get Sold for $2 Billion and All I Got was This Lousy T-Shirt $FB #Kickstarterpic.twitter.com/fCji1TwiUx	i helped oculus get sold for $2 billion and all i got was this lousy t-shirt $fb #kickstarterpic.twitter.com/fcji1twiux	i helped oculus get sold for $2 billion and all i got was this lousy t-shirt $fb #kickstarterpic.twitter.com/fcji1twiux	0.5	negative	-0.5		2009-11-20	2	1	1	0.5	0.5	29.62	-0.00538722	0.2	28.0429	137.957	-33	-1	1	1	49	253
2014-02-21	How to value FacebookÃ¢â‚¬â„¢s $19B deal: Too expensive for investors, justifiable for traders, says @AswathDamodaran http://on.wsj.com/1jVA9VOÃ‚Â $FB	how to value facebooks $19b deal: too expensive for investors, justifiable for traders, says @aswathdamodaran $fb	how to value facebooks $19b deal: too expensive for investors, justifiable for traders, says @aswathdamodaran $fb	0.7	negative	-0.5		2009-11-21	0	0	0	0	0	29.62	0	0	28.0429	137.957	-33	0	2	0	49	253
2014-02-20	Pass the bong, Eric! RT @ericjackson: Why WhatsApp Was Wrong To Sell $FB http://onforb.es/1gMRpJA	pass the bong, eric! rt @ericjackson: why whatsapp was wrong to sell $fb	pass the bong, eric! rt @ericjackson: why whatsapp was wrong to sell $fb	0.9	negative	-0.5		2009-11-22	2	0	2	0	1	29.62	0	0.1	28.0429	138.957	-33	0	2	2	49	255
2014-02-19	I'm sorry. Until someone demonstrates otherwise, I'm just gonna have to conclude Mark Zuckerberg is dumber than a bag of hammers. $FB	i'm sorry. until someone demonstrates otherwise, i'm just gonna have to conclude mark zuckerberg is dumber than a bag of hammers. $fb	i'm sorry. until someone demonstrates otherwise, i'm just gonna have to conclude mark zuckerberg is dumber than a bag of hammers. $fb	1	negative	-0.5		2009-11-23	1	0	1	0	1	29.94	0.0107456	0	28.0429	139.957	-33	0	2	1	49	256
2014-02-04	$FB celebrates 10th birthday, gets all nostalgic: http://trib.al/MuUunuZ	$fb celebrates 10th birthday, gets all nostalgic:	$fb celebrates 10th birthday, gets all nostalgic:	1	negative	-0.5		2009-11-24	3	0	3	0	1	29.91	-0.00100254	0.2	28.0429	140.957	-33	0	2	3	49	259
2 Dec 2013	Who told you at 28 on $FB 38 doable then 50.. Oops sorry.,	who told you at 28 on $fb 38 doable then 50.. oops sorry.,	who told you at 28 on $fb 38 doable then 50.. oops sorry.,	1	negative	-0.5		2009-11-25	1	0	1	0	1	29.79	-0.00402007	0	28.0429	141.957	-33	0	2	1	49	260
2013-10-30	$FB earnings show that desktop ads -- and Google -- may soon become irrelevant http://wp.me/p1re2-3z86	$fb earnings show that desktop ads -- and google -- may soon become irrelevant	$fb earnings show that desktop ads -- and google -- may soon become irrelevant	1	negative	-0.5		2009-11-26	0	0	0	0	0	29.79	0	0	28.0429	141.957	-33	0	2	0	49	260
2013-07-30	Facebook stock is at $37.95, just shy of its $38 IPO price. Closing bell is in 12 minutes. $FB http://read.bi/18Lj20T	facebook stock is at $37.95, just shy of its $38 ipo price. closing bell is in 12 minutes. $fb	facebook stock is at $37.95, just shy of its $38 ipo price. closing bell is in 12 minutes. $fb	0.5	negative	-0.5		2009-11-27	0	0	0	0	0	29.22	-0.0193194	0	28.0429	141.957	-33	0	2	0	49	260
2013-05-01	Keep in mind these $FB user metrics are factoring in parody accounts and football players' fake girlfriends.	keep in mind these $fb user metrics are factoring in parody accounts and football players' fake girlfriends.	keep in mind these $fb user metrics are factoring in parody accounts and football players' fake girlfriends.	1	negative	-0.5		2009-11-28	1	0	1	0	1	29.22	0	0.0416667	28.0429	142.957	-33	0	2	1	49	261
29 Apr 2013	Socialbakers: Why Guardian story on $FB quoting our stats was wrong. "The bottom line here is that there is no story" http://www.socialbakers.com/blog/1652-clarification-to-guardian-s-wrong-article-againÃ‚Â Ã¢â‚¬Â¦	socialbakers: why guardian story on $fb quoting our stats was wrong. "the bottom line here is that there is no story"	socialbakers: why guardian story on $fb quoting our stats was wrong. "the bottom line here is that there is no story"	0.9	negative	-0.5		2009-11-29	0	0	0	0	0	29.22	0	0	28.0429	142.957	-33	0	2	0	49	261
12 Apr 2013	Teens Are Bored With Facebook $FB by @officialKLS http://read.bi/14h5Xxp	teens are bored with facebook $fb by @officialkls	teens are bored with facebook $fb by @officialkls	1	negative	-0.5		2009-11-30	2	0	2	0	1	29.41	0.00648138	0	28.0429	143.957	-33	0	2	2	49	263
7 Apr 2013	What Facebook Got Wrong About How People Use Their Smartphones $FB by @stevekovachhttp://read.bi/16G37j1	what facebook got wrong about how people use their smartphones $fb by @stevekovach	what facebook got wrong about how people use their smartphones $fb by @stevekovach	0.9	negative	-0.5		2009-12-01	1	0	1	0	1	30.01	0.0201959	0	28.0429	144.957	-33	0	2	1	49	264
2013-03-28	It's Actually Disturbing How Often We Check Our Smartphones $FB by @meganrosedickey http://read.bi/YG7sQF	it's actually disturbing how often we check our smartphones $fb by @meganrosedickey	it's actually disturbing how often we check our smartphones $fb by @meganrosedickey	0.8	negative	-0.5		2009-12-02	3	1	2	0.333333	0.666667	29.78	-0.0076936	-0.25	28.3762	145.624	-33	0	2	2	50	266
2012-09-13	Facebook Is Making The Wrong Ads Easier To Buy $FB by @owenthomas http://read.bi/Pegw9N	facebook is making the wrong ads easier to buy $fb by @owenthomas	facebook is making the wrong ads easier to buy $fb by @owenthomas	0.9	negative	-0.5		2009-12-03	0	0	0	0	0	29.83	0.00167754	0	28.3762	145.624	-33	0	2	0	50	266
8 Aug 2012	Oops! Facebook Admits One Of Its Algorithms Was Wrong; Restates A Revenue Breakdown $FB by @Jim_Edwardshttp://read.bi/PFIXu5	oops! facebook admits one of its algorithms was wrong; restates a revenue breakdown $fb by @jim_edwards	oops! facebook admits one of its algorithms was wrong; restates a revenue breakdown $fb by @jim_edwards	0.9	negative	-0.5		2009-12-04	1	0	1	0	1	29.98	0.00501589	0	28.3762	146.624	-33	0	2	1	50	267
2 Aug 2012	As investors continue to flee consumer social-media stocks, LinkedIn is still an expensive port in a storm: http://on.mktw.net/N69friÃ‚Â $FB	as investors continue to flee consumer social-media stocks, linkedin is still an expensive port in a storm: $fb	as investors continue to flee consumer social-media stocks, linkedin is still an expensive port in a storm: $fb	0.7	negative	-0.5		2009-12-05	0	0	0	0	0	29.98	0	0	28.3762	146.624	-33	0	2	0	50	267
2012-07-13	"It either came out at the wrong price or it was handled the wrong way when it came out." -Buffett on #FacebookIPO http://bloom.bg/OCRUVmÃ‚Â $FB	"it either came out at the wrong price or it was handled the wrong way when it came out." -buffett on #facebookipo $fb	"it either came out at the wrong price or it was handled the wrong way when it came out." -buffett on #facebookipo $fb	0.9	negative	-0.5		2009-12-06	1	0	1	0	1	29.98	0	0.427778	28.3762	147.624	-33	0	2	1	50	268
2012-07-13	Facebook Unconcerned That Advertisers Pay For Thousands Of Fake 'Likes' $FB by @Jim_Edwardshttp://read.bi/NfL38B	facebook unconcerned that advertisers pay for thousands of fake 'likes' $fb by @jim_edwards	facebook unconcerned that advertisers pay for thousands of fake 'likes' $fb by @jim_edwards	1	negative	-0.5		2009-12-07	1	0	1	0	1	29.79	-0.00635769	0	28.3762	148.624	-33	0	2	1	50	269
2012-06-26	"It would be terrible for Facebook if Sheryl Sandberg left." @davidkirkpatrick, author of "The Facebook Effect" http://bloom.bg/M187bdÃ‚Â $FB	"it would be terrible for facebook if sheryl sandberg left." @davidkirkpatrick, author of "the facebook effect" $fb	"it would be terrible for facebook if sheryl sandberg left." @davidkirkpatrick, author of "the facebook effect" $fb	0.5	negative	-0.5		2009-12-08	0	0	0	0	0	29.57	-0.00741247	0	28.3762	148.624	-33	0	2	0	50	269
2012-06-08	Survey Says One in Three People are Bored With Facebook http://www.geekosystem.com/survey-says-one-in-three-people-bored-facebook/Ã‚Â Ã¢â‚¬Â¦ $FB $$	survey says one in three people are bored with facebook $fb $$	survey says one in three people are bored with facebook $fb $$	1	negative	-0.5		2009-12-09	0	0	0	0	0	29.71	0.00472332	0	28.3762	148.624	-33	0	2	0	50	269
2012-05-29	Check Out The Creepy Technology Facebook Is Paying ~ $100 Million To Have $AAPL $FB by @_dtlhttp://read.bi/N7GqKS	check out the creepy technology facebook is paying ~ $100 million to have $aapl $fb by @_dtl	check out the creepy technology facebook is paying ~ $100 million to have $aapl $fb by @_dtl	1	negative	-0.5		2009-12-10	1	0	1	0	1	29.87	0.00537101	0	28.3762	149.624	-33	0	2	1	50	270
2012-05-23	What Is Wrong With Facebook's IPO? $FB by @jyarowhttp://read.bi/KduGVT	what is wrong with facebook's ipo? $fb by @jyarow	what is wrong with facebook's ipo? $fb by @jyarow	0.9	negative	-0.5		2009-12-11	1	1	0	1	0	29.85	-0.000669826	-0.4	29.3762	149.624	-34	-1	1	1	51	270
2012-05-22	Facebook's IPO, stock collapse = everything that's wrong with Wall Street http://huff.to/K8au9yÃ‚Â via @HuffPostBiz $FB	facebook's ipo, stock collapse = everything that's wrong with wall street via @huffpostbiz $fb	facebook's ipo, stock collapse = everything that's wrong with wall street via @huffpostbiz $fb	0.9	negative	-0.5		2009-12-12	0	0	0	0	0	29.85	0	0	29.3762	149.624	-34	0	2	0	51	270
2012-05-20	Facebook has a P/E ratio of 71.4 (based on a $35 share price.) 5 scary $FB numbers: http://mot.ly/KfZsN4	facebook has a p/e ratio of 71.4 (based on a $35 share price.) 5 scary $fb numbers:	facebook has a p/e ratio of 71.4 (based on a $35 share price.) 5 scary $fb numbers:	1	negative	-0.5		2009-12-13	0	0	0	0	0	29.85	0	0	29.3762	149.624	-34	0	2	0	51	270
2012-05-18	15% of Facebook's revenue is affected by Zynga. 5 scary $FB numbers: http://mot.ly/KfZsN4Ã‚Â $ZNGA	15% of facebook's revenue is affected by zynga. 5 scary $fb numbers: $znga	15% of facebook's revenue is affected by zynga. 5 scary $fb numbers: $znga	1	negative	-0.5		2009-12-14	5	0	5	0	1	30.11	0.00867254	1.14167	29.3762	150.624	-34	0	2	5	51	275
2012-05-18	There are 23 pages in the Facebook IPO prospectus describing its business/industry risks. 5 scary $FB numbers: http://mot.ly/KfZsN4	there are 23 pages in the facebook ipo prospectus describing its business/industry risks. 5 scary $fb numbers:	there are 23 pages in the facebook ipo prospectus describing its business/industry risks. 5 scary $fb numbers:	1	negative	-0.5		2009-12-15	1	1	0	1	0	30.02	-0.00299355	-0.3	30.3762	150.624	-35	-1	1	1	52	275
2012-05-18	Today, the Winklevosses are angrily muttering at one another in their made-up twin language, refusing to rise from their bunk beds. $FB	today, the winklevosses are angrily muttering at one another in their made-up twin language, refusing to rise from their bunk beds. $fb	today, the winklevosses are angrily muttering at one another in their made-up twin language, refusing to rise from their bunk beds. $fb	1	negative	-0.5		2009-12-16	2	0	2	0	1	30.1	0.00266135	0.267857	30.3762	151.624	-35	0	2	2	52	277
19 Apr 2012	WATCH OUT: There's A Fake Instagram App For Android That Can Read Your Text Messages $GOOG $FB by @stevekovach http://read.bi/JftqUo	watch out: there's a fake instagram app for android that can read your text messages $goog $fb by @stevekovach	watch out: there's a fake instagram app for android that can read your text messages $goog $fb by @stevekovach	1	negative	-0.5		2009-12-17	2	0	2	0	1	29.6	-0.0167508	0.3125	30.3762	152.624	-35	0	2	2	52	279
9 Apr 2012	The Facebook-Instagram Deal Could Be Sad News For Amazon $AMZN $FB by @Julie188http://read.bi/IiyXoN	the facebook-instagram deal could be sad news for amazon $amzn $fb by @julie188	the facebook-instagram deal could be sad news for amazon $amzn $fb by @julie188	1	negative	-0.5		2009-12-18	0	0	0	0	0	30.36	0.0253516	0	30.3762	152.624	-35	0	2	0	52	279
2012-03-09	Facebook's Timeline Is An Annoying Waste Of Time $FB by @Julie188 http://read.bi/zzUSXe	facebook's timeline is an annoying waste of time $fb by @julie188	facebook's timeline is an annoying waste of time $fb by @julie188	0.45	negative	-0.5		2009-12-19	0	0	0	0	0	30.36	0	0	30.3762	152.624	-35	0	2	0	52	279
2012-02-23	Think $FB is expensive but feel you can make money on price pop on offering date? Odds are with you but I won't be. http://bit.ly/A9EhqO	think $fb is expensive but feel you can make money on price pop on offering date? odds are with you but i won't be.	think $fb is expensive but feel you can make money on price pop on offering date? odds are with you but i won't be.	0.7	negative	-0.5		2009-12-20	1	1	0	1	0	30.36	0	-0.05	31.3762	152.624	-36	-1	1	1	53	279
2012-02-01	FacebookÃ¢â‚¬â„¢s IPO shares may be five times as expensive as Google | http://bloom.bg/A6oaOJÃ‚Â $FB $GOOG	facebooks ipo shares may be five times as expensive as google | $fb $goog	facebooks ipo shares may be five times as expensive as google | $fb $goog	0.7	negative	-0.5		2009-12-21	3	0	3	0	1	30.52	0.00525622	0	31.3762	153.624	-36	0	2	3	53	282
2009-06-08	Microsoft, Google Employees Get Punchy Over Blind Search Test $MSFT $YHOO $GOOG by @nichcarlson http://bit.ly/NLnq6	microsoft, google employees get punchy over blind search test $msft $yhoo $goog by @nichcarlson	microsoft, google employees get punchy over blind search test $msft $yhoo $goog by @nichcarlson	0.666667	negative	-0.5		2009-12-22	1	1	0	1	0	30.82	0.00978162	-0.6	32.3762	153.624	-37	-1	1	1	54	282
2009-05-27	Sorry, Microsoft, Zune HD Will Be D.O.A. $MSFT by @fromedome http://cli.gs/jSu8TQ	sorry, microsoft, zune hd will be d.o.a. $msft by @fromedome	sorry, microsoft, zune hd will be d.o.a. $msft by @fromedome	1	negative	-0.5		2009-12-23	1	0	1	0	1	30.92	0.00323939	0.7	32.3762	154.624	-37	0	2	1	54	283
2009-03-30	MY WIFE IS NAMED LAUREN AND SHE BOUGHT A MACBOOK AIRE SO THAT PROOFS $MSFT WRONG YOU KNOW	my wife is named lauren and she bought a macbook aire so that proofs $msft wrong you know	my wife is named lauren and she bought a macbook aire so that proofs $msft wrong you know	0.9	negative	-0.5		2009-12-24	0	0	0	0	0	31	0.00258398	0	32.3762	154.624	-37	0	2	0	54	283
2010-09-21	THE GOOGLE INVESTOR: GoogleTV Looking To Capitalize Where Apple Failed $GOOG $AAPL $MSFT by @hleonard76 http://read.bi/c2yL73	the google investor: googletv looking to capitalize where apple failed $goog $aapl $msft by @hleonard76	the google investor: googletv looking to capitalize where apple failed $goog $aapl $msft by @hleonard76	0.3	negative	-0.5		2009-12-25	0	0	0	0	0	31	0	0	32.3762	154.624	-37	0	2	0	54	283
2010-08-03	Sorry, But The BlackBerry Torch Won't Save RIM $RIMM $AAPL $GOOG $MSFT by @fromedome http://read.bi/bHRHYU	sorry, but the blackberry torch won't save rim $rimm $aapl $goog $msft by @fromedome	sorry, but the blackberry torch won't save rim $rimm $aapl $goog $msft by @fromedome	1	negative	-0.5		2009-12-26	0	0	0	0	0	31	0	0	32.3762	154.624	-37	0	2	0	54	283
2010-01-06	$MSFT just demoed #Win7 at #CES! they even stole the "slate" name so $APPL cant use it in iSlate. #fail #uberfail http://tinyurl.com/y8rhmpm	$msft just demoed #win7 at #ces! they even stole the "slate" name so $appl can not use it in islate. #fail #uberfail	$msft just demoed #win7 at #ces! they even stole the "slate" name so $appl can not use it in islate. #fail #uberfail	0.3	negative	-0.5		2009-12-27	0	0	0	0	0	31	0	0	32.3762	154.624	-37	0	2	0	54	283
2011-10-05	#Microsoft $MSFT is reportedly mulling a bid for embattled #Yahoo! after previously failed takeover attempt in 2008 http://fxn.ws/nWR7e0	#microsoft $msft is reportedly mulling a bid for embattled #yahoo! after previously failed takeover attempt in 2008	#microsoft $msft is reportedly mulling a bid for embattled #yahoo! after previously failed takeover attempt in 2008	0.3	negative	-0.5		2009-12-28	1	0	1	0	1	31.17	0.00546889	0.183333	32.3762	155.624	-37	0	2	1	54	284
2011-07-05	How 20 Years Of Failed Designs From Microsoft Shaped Its Newest Product $MSFT by @MattRosoff http://read.bi/iXm9te	how 20 years of failed designs from microsoft shaped its newest product $msft by @mattrosoff	how 20 years of failed designs from microsoft shaped its newest product $msft by @mattrosoff	0.3	negative	-0.5		2009-12-29	0	0	0	0	0	31.39	0.00703325	0	32.3762	155.624	-37	0	2	0	54	284
2011-05-10	Sorry FaceTime, Windows Phone 7 Just Beat You $MSFT $AAPL by @stevekovach http://read.bi/lDSIZH	sorry facetime, windows phone 7 just beat you $msft $aapl by @stevekovach	sorry facetime, windows phone 7 just beat you $msft $aapl by @stevekovach	1	negative	-0.5		2009-12-30	2	0	2	0	1	30.96	-0.0137933	0.1	32.3762	156.624	-37	0	2	2	54	286
2012-10-11	Google's Eric Schmidt: Microsoft Is 'Well-Run' But Irrelevant $GOOG $MSFT by @owenthomashttp://read.bi/QUiIW8	google's eric schmidt: microsoft is 'well-run' but irrelevant $goog $msft by @owenthomas	google's eric schmidt: microsoft is 'well-run' but irrelevant $goog $msft by @owenthomas	1	negative	-0.5		2009-12-31	0	0	0	0	0	30.48	-0.0156253	0	32.3762	156.624	-37	0	2	0	54	286
2012-06-20	13 Weird Research Projects Microsoft Employed A Bunch Of Scientists To Study $MSFT by @mattlynley http://read.bi/Muc8B9	13 weird research projects microsoft employed a bunch of scientists to study $msft by @mattlynley	13 weird research projects microsoft employed a bunch of scientists to study $msft by @mattlynley	1	negative	-0.5		2010-01-01	4	0	4	0	1	30.48	0	0.506534	32.3762	157.624	-37	0	2	4	54	290
2012-03-20	WEIRD: Microsoft Used To Let Salespeople Buy Macs And iPads With Company Funds $MSFT by @MattRosoff http://read.bi/GDwCnz	weird: microsoft used to let salespeople buy macs and ipads with company funds $msft by @mattrosoff	weird: microsoft used to let salespeople buy macs and ipads with company funds $msft by @mattrosoff	1	negative	-0.5		2010-01-02	0	0	0	0	0	30.48	0	0	32.3762	157.624	-37	0	2	0	54	290
2013-10-25	Lonboard presentation: Is Carl Icahn Buying the Wrong Stock.pdf http://www.scribd.com/doc/179006057/Is-Carl-Icahn-Buying-the-Wrong-Stock-pdfÃ‚Â Ã¢â‚¬Â¦ $AAPL $MSFT	lonboard presentation: is carl icahn buying the wrong stock.pdf $aapl $msft	lonboard presentation: is carl icahn buying the wrong stock.pdf $aapl $msft	0.9	negative	-0.5		2010-01-03	3	0	3	0	1	30.48	0	1.325	32.3762	158.624	-37	0	2	3	54	293
2013-09-12	Why Microsoft is the unlikely iPhone 5S loser http://cnnmon.ie/1b8MG3IÃ‚Â via @CNNMoneyTech $MSFT $AAPL	why microsoft is the unlikely iphone 5s loser via @cnnmoneytech $msft $aapl	why microsoft is the unlikely iphone 5s loser via @cnnmoneytech $msft $aapl	0.5	negative	-0.5		2010-01-04	10	3	7	0.3	0.7	30.95	0.0153023	0.15888	32.6762	159.324	-37	0	2	7	57	300
2013-09-03	There's A Simple, Boring, Tax-Based Reason Microsoft's Nokia Purchase Makes Plenty Of Sense $MSFT by @jyarowhttp://read.bi/139yjqT	there's a simple, boring, tax-based reason microsoft's nokia purchase makes plenty of sense $msft by @jyarow	there's a simple, boring, tax-based reason microsoft's nokia purchase makes plenty of sense $msft by @jyarow	0.678571	negative	-0.5		2010-01-05	14	1	13	0.0714286	0.928571	30.96	0.000322985	1.28939	32.7476	160.252	-37	0	2	13	58	313
2013-08-23	"The company failed to see the sea change in mobile, as Apple and Google launched iOS and Android..." http://f-st.co/oW5q391Ã‚Â $MSFT	"the company failed to see the sea change in mobile, as apple and google launched ios and android..." $msft	"the company failed to see the sea change in mobile, as apple and google launched ios and android..." $msft	0.3	negative	-0.5		2010-01-06	18	4	14	0.222222	0.777778	30.77	-0.00615583	0.756629	32.9698	161.03	-37	0	2	14	62	327
2013-08-22	Nasdaq halts ALL trading in stocks and options, cites failed server http://blogs.barrons.com/stockstowatchtoday/2013/08/22/nasdaq-trading-halt-quiets-markets/Ã‚Â Ã¢â‚¬Â¦ via @barronsonline $NDAQ $MSFT $AAPL $GOOG	nasdaq halts all trading in stocks and options, cites failed server via @barronsonline $ndaq $msft $aapl $goog	nasdaq halts all trading in stocks and options, cites failed server via @barronsonline $ndaq $msft $aapl $goog	0.3	negative	-0.5		2010-01-07	6	1	5	0.166667	0.833333	30.45	-0.0104542	0.791522	33.1365	161.863	-37	0	2	5	63	332
2013-08-15	Google-Microsoft war heating up again, this time on YouTube app for Windows Phone. $GOOG $MSFT Angry Microsoft blog - http://blogs.technet.com/b/microsoft_on_the_issues/archive/2013/08/15/the-limits-of-google-s-openness.aspxÃ‚Â Ã¢â‚¬Â¦	google-microsoft war heating up again, this time on youtube app for windows phone. $goog $msft angry microsoft blog -	google-microsoft war heating up again, this time on youtube app for windows phone. $goog $msft angry microsoft blog -	1	negative	-0.5		2010-01-08	6	1	5	0.166667	0.833333	30.66	0.00687285	1.5	33.3032	162.697	-37	0	2	5	64	337
2013-07-21	Why the Surface failed and the iPad didn't http://stks.co/bbtdÃ‚Â by @nickbilton $MSFT $AAPL	why the surface failed and the ipad didn't by @nickbilton $msft $aapl	why the surface failed and the ipad didn't by @nickbilton $msft $aapl	0.3	negative	-0.5		2010-01-09	1	0	1	0	1	30.66	0	0.46875	33.3032	163.697	-37	0	2	1	64	338
2013-02-13	Microsoft's CFO Is Damning The Surface With Faint Praise $MSFT by @owenthomas http://read.bi/X3EhoN	microsoft's cfo is damning the surface with faint praise $msft by @owenthomas	microsoft's cfo is damning the surface with faint praise $msft by @owenthomas	1	negative	-0.5		2010-01-10	1	0	1	0	1	30.66	0	1	33.3032	164.697	-37	0	2	1	64	339
2013-02-10	Sorry Apple Fans, Your iPad Can't Do This $MSFT by @stevekovach http://read.bi/Y2Kcb5	sorry apple fans, your ipad can't do this $msft by @stevekovach	sorry apple fans, your ipad can't do this $msft by @stevekovach	1	negative	-0.5		2010-01-11	2	0	2	0	1	30.27	-0.0128018	0.2	33.3032	165.697	-37	0	2	2	64	341
2014-10-20	Microsoft CEO: I was Ã¢â‚¬Ëœcompletely wrongÃ¢â‚¬â„¢ to suggest women shouldnÃ¢â‚¬â„¢t ask for raises http://for.tn/1rXJ5bvÃ‚Â $MSFT	microsoft ceo: i was completely wrong to suggest women shouldnt ask for raises $msft	microsoft ceo: i was completely wrong to suggest women shouldnt ask for raises $msft	0.9	negative	-0.5		2010-01-12	0	0	0	0	0	30.07	-0.00662913	0	33.3032	165.697	-37	0	2	0	64	341
2015-11-22	Post - "Apple's Dominance Is Utterly Absurd" http://www.seeitmarket.com/apples-dominance-is-utterly-absurd-aapl-15002/Ã‚Â Ã¢â‚¬Â¦ by @OphirGottlieb $AAPL $MSFT $GOOGLpic.twitter.com/3UQvv48nsU	post - "apple's dominance is utterly absurd" by @ophirgottlieb $aapl $msft $googlpic.twitter.com/3uqvv48nsu	post - "apple's dominance is utterly absurd" by @ophirgottlieb $aapl $msft $googlpic.twitter.com/3uqvv48nsu	1	negative	-0.5		2010-01-13	1	0	1	0	1	30.35	0.00926852	0	33.3032	166.697	-37	0	2	1	64	342
2015-08-17	#Microsoft under fire for #Windows10 update FAIL_x000D_ @Computerworld #ITBW $MSFT _x000D_ http://goo.gl/news/SuowvÃ‚Â pic.twitter.com/JEUigL8eN8	#microsoft under fire for #windows10 update fail_x000D_ @computerworld #itbw $msft _x000D_ pic.twitter.com/jeuigl8en8	#microsoft under fire for #windows10 update fail_x000D_ @computerworld #itbw $msft _x000D_ pic.twitter.com/jeuigl8en8	0.3	negative	-0.5		2010-01-14	1	0	1	0	1	30.96	0.0198995	0	33.3032	167.697	-37	0	2	1	64	343
2015-07-08	When M&A goes wrong. Microsoft signals it overpaid for Nokia by announcing $7.6 billion write-down http://on.wsj.com/1JPhYOUÃ‚Â $MSFT	when m&a goes wrong. microsoft signals it overpaid for nokia by announcing $7.6 billion write-down $msft	when m&a goes wrong. microsoft signals it overpaid for nokia by announcing $7.6 billion write-down $msft	0.9	negative	-0.5		2010-01-15	0	0	0	0	0	30.86	-0.00323514	0	33.3032	167.697	-37	0	2	0	64	343
2016-12-13	BILL GATES: 'Stocks are expensive' $MSFT http://read.bi/2gDFwy5Ã‚Â pic.twitter.com/4O2U44yqji	bill gates: 'stocks are expensive' $msft	bill gates: 'stocks are expensive' $msft	0.7	negative	-0.5		2010-01-16	0	0	0	0	0	30.86	0	0	33.3032	167.697	-37	0	2	0	64	343
2016-06-13	Sad. Just when it seemed $MSFT was getting its sh*t together, it wildy overpays for yet another end-of-life co http://news.microsoft.com/2016/06/13/microsoft-to-acquire-linkedin/#sm.001d9v97p14ehfbwx5u27o48f147wÃ‚Â Ã¢â‚¬Â¦	sad. just when it seemed $msft was getting its sh*t together, it wildy overpays for yet another end-of-life co #sm.001d9v97p14ehfbwx5u27o48f147w	sad. just when it seemed $msft was getting its sh*t together, it wildy overpays for yet another end-of-life co #sm.001d9v97p14ehfbwx5u27o48f147w	1	negative	-0.5		2010-01-17	0	0	0	0	0	30.86	0	0	33.3032	167.697	-37	0	2	0	64	343
2016-04-21	Microsoft had a lousy quarter, partly because of factors beyond its control http://cnnmon.ie/1YJtgaOÃ‚Â $MSFT pic.twitter.com/ZkK0oDEGPD	microsoft had a lousy quarter, partly because of factors beyond its control $msft pic.twitter.com/zkk0odegpd	microsoft had a lousy quarter, partly because of factors beyond its control $msft pic.twitter.com/zkk0odegpd	0.5	negative	-0.5		2010-01-18	1	0	1	0	1	30.86	0	0	33.3032	168.697	-37	0	2	1	64	344
2017-11-05	Microsoft Browser Fails During Microsoft Cloud Demo--So Presenter Downloads Google Chrome https://www.inc.com/minda-zetlin/microsoft-browser-fails-during-microsoft-cloud-demo-so-presenter-downloads-google-chrome.htmlÃ‚Â Ã¢â‚¬Â¦ $MSFT $GOOG $GOOGL	microsoft browser fails during microsoft cloud demo--so presenter downloads google chrome $msft $goog $googl	microsoft browser fails during microsoft cloud demo--so presenter downloads google chrome $msft $goog $googl	0.3	negative	-0.5		2010-01-19	2	1	1	0.5	0.5	31.1	0.00774694	-0.4	33.8032	169.197	-38	-1	1	1	65	345
2016-11-09	5 common trading mistakes http://bit.ly/2aICQJmÃ‚Â bad news for you as a student and me as a teacher too $FB $TWTR	5 common trading mistakes bad news for you as a student and me as a teacher too $fb $twtr	5 common trading mistakes bad news for you as a student and me as a teacher too $fb $twtr	0.583333	negative	-0.5		2010-01-20	8	0	8	0	1	30.59	-0.0165347	1.25	33.8032	170.197	-38	0	2	8	65	353
2012-05-22	It is a dirty fact, but everyone on Wall Street knows the stock market could not function without Dumb Money. $FB $NDAQ	it is a dirty fact, but everyone on wall street knows the stock market could not function without dumb money. $fb $ndaq	it is a dirty fact, but everyone on wall street knows the stock market could not function without dumb money. $fb $ndaq	0.65	negative	-0.4875		2010-01-21	1	0	1	0	1	30.01	-0.0191425	0.5	33.8032	171.197	-38	0	2	1	65	354
2018-09-07	Shares of $FB are tracking for their worst quarter in six years. HereÃ¢â‚¬â„¢s how to play the social stock decline. https://www.cnbc.com/2018/09/07/facebook-twitter-and-snap-got-crushed-this-week-but-one-could-bounce.htmlÃ‚Â Ã¢â‚¬Â¦ Program sponsor: @Schwab4Traderspic.twitter.com/bxb6boy8PD	shares of $fb are tracking for their worst quarter in six years. heres how to play the social stock decline. program sponsor: @schwab4traderspic.twitter.com/bxb6boy8pd	shares of $fb are tracking for their worst quarter in six years. heres how to play the social stock decline. program sponsor: @schwab4traderspic.twitter.com/bxb6boy8pd	0.533333	negative	-0.483333		2010-01-22	2	0	2	0	1	28.96	-0.0356151	0	33.8032	172.197	-38	0	2	2	65	356
2012-03-19	Microsoft Would Please Like You To Hate Internet Explorer Less $MSFT by @Julie188 http://read.bi/zyUyaT	microsoft would please like you to hate internet explorer less $msft by @julie188	microsoft would please like you to hate internet explorer less $msft by @julie188	0.483333	negative	-0.483333		2010-01-23	0	0	0	0	0	28.96	0	0	33.8032	172.197	-38	0	2	0	65	356
23 Apr 2014	FacebookÃ¢â‚¬â„¢s #mobile user base has crossed the 1 billion threshold and it made $5.85 on average from every US user http://qz.com/202349Ã‚Â $FB	facebooks #mobile user base has crossed the 1 billion threshold and it made $5.85 on average from every us user $fb	facebooks #mobile user base has crossed the 1 billion threshold and it made $5.85 on average from every us user $fb	0.7	negative	-0.475		2010-01-24	0	0	0	0	0	28.96	0	0	33.8032	172.197	-38	0	2	0	65	356
18 Aug 2015	Tuesday links: poor decisions, negative sentiment & bad mouthing hedge funds. http://stks.co/f2zRXÃ‚Â $SPY $EFA $CMCSK $AAPL $FB $GOOG $AMZN	tuesday links: poor decisions, negative sentiment & bad mouthing hedge funds. $spy $efa $cmcsk $aapl $fb $goog $amzn	tuesday links: poor decisions, negative sentiment & bad mouthing hedge funds. $spy $efa $cmcsk $aapl $fb $goog $amzn	0.555556	negative	-0.466667		2010-01-25	2	1	1	0.5	0.5	29.32	0.0123543	-0.316667	34.3032	172.697	-39	-1	1	1	66	357
2018-10-24	Rememeber when uncle benjamin told you that was a start of a bear market candle?_x000D_ $FB down 50% from all time highs, OUCH._x000D_ #facebookwinter #nasdaqwinterhttps://twitter.com/SmartContracter/status/1023464195759591425Ã‚Â Ã¢â‚¬Â¦ Sorry to be the bearer of bad news, but what happened to $FB and $TWTR shares has alarm bells written all over it._x000D_ Its not a "buy the dip" candle, thats a…	rememeber when uncle benjamin told you that was a start of a bear market candle?_x000D_ $fb down 50% from all time highs, ouch._x000D_ #facebookwinter #nasdaqwinter sorry to be the bearer of bad news, but what happened to $fb and $twtr shares has alarm bells written all over it._x000D_ its not a "buy the dip" candle, that is a "start of a bear	rememeber when uncle benjamin told you that was a start of a bear market candle?_x000D_ $fb down 50% from all time highs, ouch._x000D_ #facebookwinter #nasdaqwinter sorry to be the bearer of bad news, but what happened to $fb and $twtr shares has alarm bells written all over it._x000D_ its not a "buy the dip" candle, that is a "start of a bear	0.651852	negative	-0.451852		2010-01-26	7	1	6	0.142857	0.857143	29.5	0.00612039	1.58636	34.446	173.554	-39	0	2	6	67	363
2018-06-26	Netflix just had its worst day in nearly two years. Tech stocks were clobbered on Monday. You have to be watching FANG stocks at these levels. $FB $AMZN $NFLX $GOOGLhttps://stocktwits.com/racernic/message/128137726Ã‚Â Ã¢â‚¬Â¦	netflix just had its worst day in nearly two years. tech stocks were clobbered on monday. you have to be watching fang stocks at these levels. $fb $amzn $nflx $googl	netflix just had its worst day in nearly two years. tech stocks were clobbered on monday. you have to be watching fang stocks at these levels. $fb $amzn $nflx $googl	0.7	negative	-0.45		2010-01-27	4	1	3	0.25	0.75	29.67	0.00574617	-0.0555556	34.696	174.304	-39	0	2	3	68	366
11 Apr 2018	Facebook's Mark Zuckerberg vows to work harder to block hate speech in Myanmar https://reut.rs/2uZTyBQÃ‚Â @andysullivan $FB pic.twitter.com/6hNUJBzHkY	facebook's mark zuckerberg vows to work harder to block hate speech in myanmar @andysullivan $fb pic.twitter.com/6hnujbzhky	facebook's mark zuckerberg vows to work harder to block hate speech in myanmar @andysullivan $fb pic.twitter.com/6hnujbzhky	0.45	negative	-0.45		2010-01-28	2	1	1	0.5	0.5	29.16	-0.0173385	-0.0407197	35.196	174.804	-40	-1	1	1	69	367
2012-11-26	Privacy and the scary, secret side of Facebook http://bloom.bg/Ter0G5Ã‚Â $FB	privacy and the scary, secret side of facebook $fb	privacy and the scary, secret side of facebook $fb	0.85	negative	-0.45		2010-01-29	0	0	0	0	0	28.18	-0.0341854	0	35.196	174.804	-40	0	2	0	69	367
2012-07-31	$FB@$21.77 $ZNGA@$2.95 "We simply attempt to be fearful when others are greedy & to be greedy only when others are fearful."-Buffett #buying	$fb@$21.77 $znga@$2.95 "we simply attempt to be fearful when others are greedy & to be greedy only when others are fearful."-buffett #buying	$fb@$21.77 $znga@$2.95 "we simply attempt to be fearful when others are greedy & to be greedy only when others are fearful."-buffett #buying	0.839286	negative	-0.45		2010-01-30	0	0	0	0	0	28.18	0	0	35.196	174.804	-40	0	2	0	69	367
2013-04-26	Google Just Fixed The Worst Part About Microsoft Office $GOOG $MSFT by @meganrosedickeyhttp://read.bi/11HLddN	google just fixed the worst part about microsoft office $goog $msft by @meganrosedickey	google just fixed the worst part about microsoft office $goog $msft by @meganrosedickey	0.6	negative	-0.45		2010-01-31	0	0	0	0	0	28.18	0	0	35.196	174.804	-40	0	2	0	69	367
2013-04-18	Microsoft Stock Is Up 8% So Far This Year, And Windows Phone Sales Aren't Horrible $MSFT $NOK by @nichcarlsonhttp://read.bi/11gFbRj	microsoft stock is up 8% so far this year, and windows phone sales aren't horrible $msft $nok by @nichcarlson	microsoft stock is up 8% so far this year, and windows phone sales aren't horrible $msft $nok by @nichcarlson	1	negative	-0.45		2010-02-01	1	0	1	0	1	28.41	0.00812869	0	35.196	175.804	-40	0	2	1	69	368
2016-10-24	$MSFT lays off of 2,850 people = nobody bats an eye_x000D_ $TWTR lays off 300 people = everyone loses their fucking mind https://twitter.com/alex/status/758814969831895041Ã‚Â Ã¢â‚¬Â¦	$msft lays off of 2,850 people = nobody bats an eye_x000D_ $twtr lays off 300 people = everyone loses their fucking mind	$msft lays off of 2,850 people = nobody bats an eye_x000D_ $twtr lays off 300 people = everyone loses their fucking mind	0.45	negative	-0.45		2010-02-02	1	0	1	0	1	28.46	0.00175836	0	35.196	176.804	-40	0	2	1	69	369
2017-04-14	#AMZN was pricey at $390 and is #Stupid now... Will be like $CSCO & $MSFT from 2000-2010 over next decade... https://twitter.com/tradetexasbig/status/853087851378081796Ã‚Â Ã¢â‚¬Â¦ Is $amzn expensive now ? Was it expensive at 390 ?	#amzn was pricey at $390 and is #stupid now... will be like $csco & $msft from 2000-2010 over next decade... is $amzn expensive now ? was it expensive at 390 ?	#amzn was pricey at $390 and is #stupid now... will be like $csco & $msft from 2000-2010 over next decade... is $amzn expensive now ? was it expensive at 390 ?	0.6	negative	-0.45		2010-02-03	3	0	3	0	1	28.63	0.00595553	0	35.196	177.804	-40	0	2	3	69	372
2018-11-14	$FB the worst. #Facebookhttps://twitter.com/SimonOstrovsky/status/1062850906520276992Ã‚Â Ã¢â‚¬Â¦ Facebook hasn't just been selling our data, it's been using the money to buy political influence by the truckload. A cutting piece, researched for half a year, by @sheeraf https://www.nytimes.com/2018/11/14/technology/facebook-data-russia-election-racism.html?fbclid=IwAR0cwpXXklcPUIK_hgP2n-hdRVnapcOqy…	$fb the worst. #facebook facebook hasn't just been selling our data, it's been using the money to buy political influence by the truckload. a cutting piece, researched for half a year, by @sheeraf	$fb the worst. #facebook facebook hasn't just been selling our data, it's been using the money to buy political influence by the truckload. a cutting piece, researched for half a year, by @sheeraf	0.541667	negative	-0.441667		2010-02-04	0	0	0	0	0	27.84	-0.0279812	0	35.196	177.804	-40	0	2	0	69	372
2016-08-24	Excel is bad for science. _x000D_ 20% of genetics papers using Excel contain erroneous data due to default conversion_x000D_ $MSFT_x000D_ https://science.slashdot.org/story/16/08/23/2222258/20-of-scientific-papers-on-genes-contain-conversion-errors-caused-by-excel-says-reportÃ‚Â Ã¢â‚¬Â¦	excel is bad for science. _x000D_ 20% of genetics papers using excel contain erroneous data due to default conversion_x000D_ $msft_x000D_	excel is bad for science. _x000D_ 20% of genetics papers using excel contain erroneous data due to default conversion_x000D_ $msft_x000D_	0.547222	negative	-0.441667		2010-02-05	0	0	0	0	0	28.02	0.00644471	0	35.196	177.804	-40	0	2	0	69	372
2013-06-12	$FB launches #hashtag feature. Click hashtag, see a feed of what other people and pages are saying about it: http://yhoo.it/1a5cbAyÃ‚Â (via BI)	$fb launches #hashtag feature. click hashtag, see a feed of what other people and pages are saying about it: (via bi)	$fb launches #hashtag feature. click hashtag, see a feed of what other people and pages are saying about it: (via bi)	0.6875	negative	-0.4375		2010-02-06	0	0	0	0	0	28.02	0	0	35.196	177.804	-40	0	2	0	69	372
2018-03-20	Da-fuq is wrong with $TWTR ?! Down 9%?! _x000D_ $FB sucking donkey balls too this week(deservingly so!)	da-fuq is wrong with $twtr ?! down 9%?! _x000D_ $fb sucking donkey balls too this week(deservingly so!)	da-fuq is wrong with $twtr ?! down 9%?! _x000D_ $fb sucking donkey balls too this week(deservingly so!)	0.594444	negative	-0.434028		2010-02-07	0	0	0	0	0	28.02	0	0	35.196	177.804	-40	0	2	0	69	372
18 Dec 2012	Why Everyone Who's Angry About Advertising On Instagram Is A Total Idiot $FB by @Jim_Edwards http://read.bi/RCzYC5	why everyone who's angry about advertising on instagram is a total idiot $fb by @jim_edwards	why everyone who's angry about advertising on instagram is a total idiot $fb by @jim_edwards	0.85	negative	-0.433333		2010-02-08	1	0	1	0	1	27.72	-0.0107644	0	35.196	178.804	-40	0	2	1	69	373
10 Aug 2012	"I feel horrible about the $ZNGA secondary and the $FB IPO so I got you an allocation on $MANU. Soccer, man. Sport of the future"	"i feel horrible about the $znga secondary and the $fb ipo so i got you an allocation on $manu. soccer, man. sport of the future"	"i feel horrible about the $znga secondary and the $fb ipo so i got you an allocation on $manu. soccer, man. sport of the future"	0.475	negative	-0.433333		2010-02-09	0	0	0	0	0	28.01	0.0104075	0	35.196	178.804	-40	0	2	0	69	373
2013-10-04	Awful Surface sales forced $MSFT to take a $900M hit to earnings & Steve Ballmer got smaller bonus check as a result http://cnnmon.ie/1bwR6CD	awful surface sales forced $msft to take a $900m hit to earnings & steve ballmer got smaller bonus check as a result	awful surface sales forced $msft to take a $900m hit to earnings & steve ballmer got smaller bonus check as a result	0.566667	negative	-0.433333		2010-02-10	0	0	0	0	0	27.99	-0.000714286	0	35.196	178.804	-40	0	2	0	69	373
2013-09-13	Microsoft Posted A Terrible, Awkward Video Making Fun Of The iPhone 5S And iPhone 5C $MSFT $AAPL by @jyarowhttp://read.bi/18bNwFR	microsoft posted a terrible, awkward video making fun of the iphone 5s and iphone 5c $msft $aapl by @jyarow	microsoft posted a terrible, awkward video making fun of the iphone 5s and iphone 5c $msft $aapl by @jyarow	0.733333	negative	-0.433333		2010-02-11	0	0	0	0	0	28.12	0.0046338	0	35.196	178.804	-40	0	2	0	69	373
2018-12-21	You missed beauties Pat...my largest payout on $MSFT 99.5P was a measly 217% and I was late on the play from my desired entry...I think your lessons work...not sure...not an expert...just someone who took your lessons to heart and learned how to trade...just saying...thanks Pat	you missed beauties pat...my largest payout on $msft 99.5p was a measly 217% and i was late on the play from my desired entry...i think your lessons work...not sure...not an expert...just someone who took your lessons to heart and learned how to trade...just saying...thanks pat	you missed beauties pat...my largest payout on $msft 99.5p was a measly 217% and i was late on the play from my desired entry...i think your lessons work...not sure...not an expert...just someone who took your lessons to heart and learned how to trade...just saying...thanks pat	0.733333	negative	-0.433333		2010-02-12	0	0	0	0	0	27.93	-0.00677972	0	35.196	178.804	-40	0	2	0	69	373
2013-06-03	Microsoft Plans Dramatic Re-Organization $MSFT by @nichcarlsonhttp://read.bi/14o4tM2	microsoft plans dramatic re-organization $msft by @nichcarlson	microsoft plans dramatic re-organization $msft by @nichcarlson	0.6	negative	-0.433333		2010-02-13	0	0	0	0	0	27.93	0	0	35.196	178.804	-40	0	2	0	69	373
2013-02-07	Dramatic Chart Shows How Android And iPhone Are Swallowing The Market $AAPL $GOOG $MSFT by @jyarowhttp://read.bi/WT9LMh	dramatic chart shows how android and iphone are swallowing the market $aapl $goog $msft by @jyarow	dramatic chart shows how android and iphone are swallowing the market $aapl $goog $msft by @jyarow	0.6	negative	-0.433333		2010-02-14	0	0	0	0	0	27.93	0	0	35.196	178.804	-40	0	2	0	69	373
2014-07-17	$MSFT cutting 18,000 jobs may be "painful" for employees but is "necessary," one analyst says. http://trib.al/oMEcrxFÃ‚Â pic.twitter.com/W3QF3GeXyg	$msft cutting 18,000 jobs may be "painful" for employees but is "necessary," one analyst says.	$msft cutting 18,000 jobs may be "painful" for employees but is "necessary," one analyst says.	0.933333	negative	-0.433333		2010-02-15	0	0	0	0	0	27.93	0	0	35.196	178.804	-40	0	2	0	69	373
2014-12-28	Check out the insane power of this new #hybrid from #Ferrari. http://ebay.to/1w6xI2ZÃ‚Â pic.twitter.com/sbLQGtvOaF	check out the insane power of this new #hybrid from #ferrari.	check out the insane power of this new #hybrid from #ferrari.	0.727273	negative	-0.431818		2010-02-16	0	0	0	0	0	28.35	0.0149257	0	35.196	178.804	-40	0	2	0	69	373
2010-01-06	Microsoft Shows Off Three Boring New Tablet Computers $MSFT $AAPL by @jwyarow http://bit.ly/4w8alb	microsoft shows off three boring new tablet computers $msft $aapl by @jwyarow	microsoft shows off three boring new tablet computers $msft $aapl by @jwyarow	0.727273	negative	-0.431818		2010-02-17	0	0	0	0	0	28.59	0.00842998	0	35.196	178.804	-40	0	2	0	69	373
2017-10-17	$FB, long base. IBD writeup. pic.twitter.com/VHnEBbqzE7	$fb, long base. ibd writeup. pic.twitter.com/vhnebbqze7	$fb, long base. ibd writeup. pic.twitter.com/vhnebbqze7	0.7	negative	-0.425		2010-02-18	0	0	0	0	0	28.97	0.0132038	0	35.196	178.804	-40	0	2	0	69	373
2018-02-19	Blockchain is a useless technology_x000D_ https://glennchan.wordpress.com/2018/02/20/blockchain-is-a-useless-technology/Ã‚Â Ã¢â‚¬Â¦_x000D_ $MSFT $IBM $ORCL $INTC have lost their way_x000D_ sort of bullish for $GOOG because their only search competitor is crazy_x000D_ $BTC will be a failure. It's just a bad version of e-gold.	blockchain is a useless technology_x000D_ _x000D_ $msft $ibm $orcl $intc have lost their way_x000D_ sort of bullish for $goog because their only search competitor is crazy_x000D_ $btc will be a failure. it's just a bad version of e-gold.	blockchain is a useless technology_x000D_ _x000D_ $msft $ibm $orcl $intc have lost their way_x000D_ sort of bullish for $goog because their only search competitor is crazy_x000D_ $btc will be a failure. it's just a bad version of e-gold.	0.613333	negative	-0.423333		2010-02-19	0	0	0	0	0	28.77	-0.0069276	0	35.196	178.804	-40	0	2	0	69	373
2010-05-26	Holy crap! It finally happened! Unbelievable: $AAPL > $MSFT - http://bit.ly/d5uiDs	holy crap! it finally happened! unbelievable: $aapl > $msft -	holy crap! it finally happened! unbelievable: $aapl > $msft -	0.933333	negative	-0.416667		2010-02-20	0	0	0	0	0	28.77	0	0	35.196	178.804	-40	0	2	0	69	373
2012-05-21	i don't get it. a month ago, $FB couldn't do anything wrong. Today, it is a turd. Seriously Wall Street/WSJ buy yourself a coffee & a clue	i don't get it. a month ago, $fb couldn't do anything wrong. today, it is a turd. seriously wall street/wsj buy yourself a coffee & a clue	i don't get it. a month ago, $fb couldn't do anything wrong. today, it is a turd. seriously wall street/wsj buy yourself a coffee & a clue	0.783333	negative	-0.416667		2010-02-21	0	0	0	0	0	28.77	0	0	35.196	178.804	-40	0	2	0	69	373
16 Apr 2014	@Mortgageman66 $FB is still weak & struggling at 100-day SMA. It needs time to build a base. Don't expect $SPY oversold bounce lasts long.	@mortgageman66 $fb is still weak & struggling at 100-day sma. it needs time to build a base. don't expect $spy oversold bounce lasts long.	@mortgageman66 $fb is still weak & struggling at 100-day sma. it needs time to build a base. don't expect $spy oversold bounce lasts long.	0.675	negative	-0.408333		2010-02-22	0	0	0	0	0	28.73	-0.0013913	0	35.196	178.804	-40	0	2	0	69	373
2017-05-09	Why do 90%+ of traders fail? See why so you can avoid failure https://goo.gl/MKI682Ã‚Â learn from their mistakes $FB $TWTR	why do 90%+ of traders fail? see why so you can avoid failure learn from their mistakes $fb $twtr	why do 90%+ of traders fail? see why so you can avoid failure learn from their mistakes $fb $twtr	0.3	negative	-0.408333		2010-02-23	0	0	0	0	0	28.33	-0.0140206	0	35.196	178.804	-40	0	2	0	69	373
2017-01-02	Sorry for any trouble! Do you to have tracking info showing the item was delivered to the seller? Keep us posted! ^H	sorry for any trouble! do you to have tracking info showing the item was delivered to the seller? keep us posted! ^h	sorry for any trouble! do you to have tracking info showing the item was delivered to the seller? keep us posted! ^h	0.6	negative	-0.40625		2010-02-24	0	0	0	0	0	28.63	0.0105338	0	35.196	178.804	-40	0	2	0	69	373
2013-04-25	Participants rigged auctions on $EBAY by posting false interest & running prices the practice was banned, but on Wall Street? @mcuban	participants rigged auctions on $ebay by posting false interest & running prices the practice was banned, but on wall street? @mcuban	participants rigged auctions on $ebay by posting false interest & running prices the practice was banned, but on wall street? @mcuban	0.6	negative	-0.4		2010-02-25	0	0	0	0	0	28.6	-0.00104837	0	35.196	178.804	-40	0	2	0	69	373
13 Apr 2016	$fb reversed saying news false	$fb reversed saying news false	$fb reversed saying news false	0.6	negative	-0.4		2010-02-26	0	0	0	0	0	28.67	0.00244456	0	35.196	178.804	-40	0	2	0	69	373
3 Dec 2015	Here you go COMPLACENT SHEEPS WHO WORSHIP FALSE IDOLS.: $fb How Mark ZuckerbergÃ¢â‚¬â„¢s Altruism Helps Himself http://nyti.ms/1YKPMB4	here you go complacent sheeps who worship false idols.: $fb how mark zuckerbergs altruism helps himself	here you go complacent sheeps who worship false idols.: $fb how mark zuckerbergs altruism helps himself	0.6	negative	-0.4		2010-02-27	0	0	0	0	0	28.67	0	0	35.196	178.804	-40	0	2	0	69	373
2012-11-15	Microsoft Is Getting Sued For False Advertisement $MSFT $AAPL by @laurastamplerhttp://read.bi/TM9oml	microsoft is getting sued for false advertisement $msft $aapl by @laurastampler	microsoft is getting sued for false advertisement $msft $aapl by @laurastampler	0.6	negative	-0.4		2010-02-28	0	0	0	0	0	28.67	0	0	35.196	178.804	-40	0	2	0	69	373
2016-10-15	The NYPD is fighting crime with outdated Microsoft Windows phones $MSFT http://read.bi/2dq47U5Ã‚Â pic.twitter.com/MsVFyoSDcU	the nypd is fighting crime with outdated microsoft windows phones $msft	the nypd is fighting crime with outdated microsoft windows phones $msft	0.633333	negative	-0.4		2010-03-01	0	0	0	0	0	29.02	0.012134	0	35.196	178.804	-40	0	2	0	69	373
2010-01-06	$EBAY:5, EBAY 0. 3. Online retailers doing poorly. Chips doing poorly today. Amat up . 4%. And intel one la http://tinyurl.com/yd224fl	$ebay:5, ebay 0. 3. online retailers doing poorly. chips doing poorly today. amat up . 4%. and intel one la	$ebay:5, ebay 0. 3. online retailers doing poorly. chips doing poorly today. amat up . 4%. and intel one la	0.6	negative	-0.4		2010-03-02	0	0	0	0	0	28.46	-0.0194857	0	35.196	178.804	-40	0	2	0	69	373
2012-05-18	Roger McNamee: The Secret Genius of Facebook http://cnbc.com/id/47479272Ã‚Â $EBAY $FB #StockMarket #StockPicks	roger mcnamee: the secret genius of facebook $ebay $fb #stockmarket #stockpicks	roger mcnamee: the secret genius of facebook $ebay $fb #stockmarket #stockpicks	0.7	negative	-0.4		2010-03-03	0	0	0	0	0	28.46	0	0	35.196	178.804	-40	0	2	0	69	373
2013-03-28	EBay's CEO: "The turnaround is behind us, and we are now playing offense." http://on.wsj.com/10lEhRqÃ‚Â $EBAY	ebay's ceo: "the turnaround is behind us, and we are now playing offense." $ebay	ebay's ceo: "the turnaround is behind us, and we are now playing offense." $ebay	0.7	negative	-0.4		2010-03-04	0	0	0	0	0	28.63	0.00595553	0	35.196	178.804	-40	0	2	0	69	373
2014-07-14	Picture this: you, @stephenasmithÃ‚Â & @RealSkipBaylessÃ‚Â at the 2015 @NBAÃ‚Â All-Star game http://bit.ly/1m0LhMNÃ‚Â . @TheVFoundationÃ‚Â #DontEverGiveUp	picture this: you, @stephenasmith& @realskipbaylessat the 2015 @nbaall-star game @thevfoundation#dontevergiveup	picture this: you, @stephenasmith& @realskipbaylessat the 2015 @nbaall-star game @thevfoundation#dontevergiveup	0.4	negative	-0.4		2010-03-05	0	0	0	0	0	28.59	-0.00139808	0	35.196	178.804	-40	0	2	0	69	373
2014-07-01	Our #summer is all about airy fabrics and dusty neutral hues. Get the look: http://bit.ly/1nXRXfYÃ‚Â pic.twitter.com/siCN2botMB	our #summer is all about airy fabrics and dusty neutral hues. get the look:	our #summer is all about airy fabrics and dusty neutral hues. get the look:	0.6	negative	-0.4		2010-03-06	0	0	0	0	0	28.59	0	0	35.196	178.804	-40	0	2	0	69	373
2015-07-05	Congratulations to @ussoccer_wnt for bringing home the World Cup! What a game. #USWNT	congratulations to @ussoccer_wnt for bringing home the world cup! what a game. #uswnt	congratulations to @ussoccer_wnt for bringing home the world cup! what a game. #uswnt	0.4	negative	-0.4		2010-03-07	0	0	0	0	0	28.59	0	0	35.196	178.804	-40	0	2	0	69	373
2015-03-02	ALERT: PayPal to buy the startup behind Wal-Mart's Apple Pay competitor for $280M Ã‚Â» http://cnb.cx/1aIJFcSÃ‚Â Ã¢â‚¬Â¢ $EBAY (via @Recode's @DelRey)	alert: paypal to buy the startup behind wal-mart's apple pay competitor for $280m $ebay (via @recode's @delrey)	alert: paypal to buy the startup behind wal-mart's apple pay competitor for $280m $ebay (via @recode's @delrey)	0.7	negative	-0.4		2010-03-08	0	0	0	0	0	28.63	0.00139808	0	35.196	178.804	-40	0	2	0	69	373
2015-01-19	What would you hide in this #secret water bottle? http://ebay.to/1y75VFxÃ‚Â pic.twitter.com/t7SpcLDeIZ	what would you hide in this #secret water bottle?	what would you hide in this #secret water bottle?	0.7	negative	-0.4		2010-03-09	0	0	0	0	0	28.8	0.00592027	0	35.196	178.804	-40	0	2	0	69	373
2016-07-19	Step up your game and become a PokÃƒÂ©mon Master with these must-have items: http://ebay.to/2a7EgO3Ã‚Â pic.twitter.com/vRhirrJghF	step up your game and become a pokmon master with these must-have items:	step up your game and become a pokmon master with these must-have items:	0.4	negative	-0.4		2010-03-10	0	0	0	0	0	28.97	0.00588542	0	35.196	178.804	-40	0	2	0	69	373
2018-10-24	Just since 2013 :_x000D_ $FB up 5.9x (approximately)_x000D_ $AMZN up 6.1x_x000D_ $NFLX up 25x_x000D_ $GOOGL (not shown) up 3.1x_x000D_ So this correction is the aberration?pic.twitter.com/pUPZn6u1gK	just since 2013 :_x000D_ $fb up 5.9x (approximately)_x000D_ $amzn up 6.1x_x000D_ $nflx up 25x_x000D_ $googl (not shown) up 3.1x_x000D_ so this correction is the aberration?pic.twitter.com/pupzn6u1gk	just since 2013 :_x000D_ $fb up 5.9x (approximately)_x000D_ $amzn up 6.1x_x000D_ $nflx up 25x_x000D_ $googl (not shown) up 3.1x_x000D_ so this correction is the aberration?pic.twitter.com/pupzn6u1gk	0.6	negative	-0.4		2010-03-11	0	0	0	0	0	29.18	0.00722277	0	35.196	178.804	-40	0	2	0	69	373
2018-09-29	$FB skating on thin ice. pic.twitter.com/gK6YCHp2La	$fb skating on thin ice. pic.twitter.com/gk6ychp2la	$fb skating on thin ice. pic.twitter.com/gk6ychp2la	0.85	negative	-0.4		2010-03-12	1	0	1	0	1	29.27	0.00307956	0.025	35.196	179.804	-40	0	2	1	69	374
2018-06-28	Think itÃ¢â‚¬â„¢s too late to buy into the FANG stocks? Based on their cash flow per share trends, youÃ¢â‚¬â„¢re wrong on 3 out of 4 counts. $FB $AMZN $NFLX $GOOG $GOOGLhttps://www.fool.com/investing/2018/06/27/fang-stocks-overvalued-actually-a-majority-may-be.aspxÃ‚Â Ã¢â‚¬Â¦	think its too late to buy into the fang stocks? based on their cash flow per share trends, youre wrong on 3 out of 4 counts. $fb $amzn $nflx $goog $googl	think its too late to buy into the fang stocks? based on their cash flow per share trends, youre wrong on 3 out of 4 counts. $fb $amzn $nflx $goog $googl	0.75	negative	-0.4		2010-03-13	0	0	0	0	0	29.27	0	0	35.196	179.804	-40	0	2	0	69	374
2018-05-01	I'm sharing my secret formula for finding penny stocks pre-spike https://goo.gl/KBzYfwÃ‚Â these rules will help you find them $FB $TWTR	i'm sharing my secret formula for finding penny stocks pre-spike these rules will help you find them $fb $twtr	i'm sharing my secret formula for finding penny stocks pre-spike these rules will help you find them $fb $twtr	0.7	negative	-0.4		2010-03-14	2	0	2	0	1	29.27	0	0	35.196	180.804	-40	0	2	2	69	376
2018-05-01	Shares of Match Group (OkCupid, Tinder, http://Match.comÃ‚Â ) tank 20% on news Facebook is getting into the dating game. $FB $MTCHpic.twitter.com/ZwIBHsmUAW	shares of match group (okcupid, tinder, tank 20% on news facebook is getting into the dating game. $fb $mtchpic.twitter.com/zwibhsmuaw	shares of match group (okcupid, tinder, tank 20% on news facebook is getting into the dating game. $fb $mtchpic.twitter.com/zwibhsmuaw	0.4	negative	-0.4		2010-03-15	0	0	0	0	0	29.29	0.000683094	0	35.196	180.804	-40	0	2	0	69	376
2018-03-21	Leaving $FB because of tensions between $FB legal/policy team and security team is dejavu for Alex Stamos. He also reportedly resigned as Yahoo's CISO in 2015 after discovering Marissa Mayer authorized a secret search tool for user data. https://www.reuters.com/article/us-yahoo-nsa-exclusive/exclusive-yahoo-secretly-scanned-customer-emails-for-u-s-intelligence-sources-idUSKCN1241YTÃ‚Â Ã¢â‚¬Â¦pic.…	leaving $fb because of tensions between $fb legal/policy team and security team is dejavu for alex stamos. he also reportedly resigned as yahoo's ciso in 2015 after discovering marissa mayer authorized a secret search tool for user data.	leaving $fb because of tensions between $fb legal/policy team and security team is dejavu for alex stamos. he also reportedly resigned as yahoo's ciso in 2015 after discovering marissa mayer authorized a secret search tool for user data.	0.7	negative	-0.4		2010-03-16	0	0	0	0	0	29.37	0.00272758	0	35.196	180.804	-40	0	2	0	69	376
31 Dec 2017	Facebook Inc $FB Position Decreased by Zacks Investment Management http://ift.tt/2kRSHMi	facebook inc $fb position decreased by zacks investment management	facebook inc $fb position decreased by zacks investment management	0.7	negative	-0.4		2010-03-17	1	0	1	0	1	29.63	0.00881355	0.75	35.196	181.804	-40	0	2	1	69	377
14 Dec 2017	IBD Big Cap 20 12-14-17 With Rank 1. $FB $SCHW $RHT $FLT $CTAS $ADBE $MAR $DLTR $DHI $ROST $AMTD $CAT $NOW $MNST $BFB $ABBV $TXN $TSN $AAPL 20. $SHW	ibd big cap 20 12-14-17 with rank 1. $fb $schw $rht $flt $ctas $adbe $mar $dltr $dhi $rost $amtd $cat $now $mnst $bfb $abbv $txn $tsn $aapl 20. $shw	ibd big cap 20 12-14-17 with rank 1. $fb $schw $rht $flt $ctas $adbe $mar $dltr $dhi $rost $amtd $cat $now $mnst $bfb $abbv $txn $tsn $aapl 20. $shw	0.5	negative	-0.4		2010-03-18	1	0	1	0	1	29.61	-0.000675152	0.3375	35.196	182.804	-40	0	2	1	69	378
2017-09-22	ZUCKERBERG ANTICIPATES SELLING 35 MLN TO 75 MLN SHARES OF FACEBOOK STOCK OVER APPROXIMATELY 18 MONTHS FROM SEPT 22 $FB pic.twitter.com/bIgwVbQAQ4	zuckerberg anticipates selling 35 mln to 75 mln shares of facebook stock over approximately 18 months from sept 22 $fb pic.twitter.com/bigwvbqaq4	zuckerberg anticipates selling 35 mln to 75 mln shares of facebook stock over approximately 18 months from sept 22 $fb pic.twitter.com/bigwvbqaq4	0.6	negative	-0.4		2010-03-19	1	0	1	0	1	29.59	-0.000675709	0.5	35.196	183.804	-40	0	2	1	69	379
2017-06-27	Facebook's poor ad viewability may harm its video push $FB http://read.bi/2sNvSO3Ã‚Â pic.twitter.com/6upx0PPJ1O	facebook's poor ad viewability may harm its video push $fb	facebook's poor ad viewability may harm its video push $fb	0.6	negative	-0.4		2010-03-20	0	0	0	0	0	29.59	0	0	35.196	183.804	-40	0	2	0	69	379
2017-05-10	In FacebookÃ¢â‚¬â„¢s rapid, AI-powered growth plan, the secret weapon is NVIDIA. https://www.fool.com/investing/2017/05/08/how-facebooks-ai-ambitions-will-boost-nvidia.aspxÃ‚Â Ã¢â‚¬Â¦ $NVDA $FB	in facebooks rapid, ai-powered growth plan, the secret weapon is nvidia. $nvda $fb	in facebooks rapid, ai-powered growth plan, the secret weapon is nvidia. $nvda $fb	0.7	negative	-0.4		2010-03-21	0	0	0	0	0	29.59	0	0	35.196	183.804	-40	0	2	0	69	379
23 Apr 2017	Op-ed in @nytimes asks if $GOOG $FB $AMZN should be broken up. Retail layoffs since 10/16 > # of ppl working in coalhttp://nyti.ms/2pTp3K5	op-ed in @nytimes asks if $goog $fb $amzn should be broken up. retail layoffs since 10/16 > # of ppl working in coal	op-ed in @nytimes asks if $goog $fb $amzn should be broken up. retail layoffs since 10/16 > # of ppl working in coal	0.4	negative	-0.4		2010-03-22	1	0	1	0	1	29.6	0.000337895	0	35.196	184.804	-40	0	2	1	69	380
2017-03-21	VIDEO http://bit.ly/2nP8smWÃ‚Â Intermed Support Lvls Broken $SPY $QQQ $IWM $SMH $IBB $AMZN $FB $GOOGpic.twitter.com/ISpNokGimr	video intermed support lvls broken $spy $qqq $iwm $smh $ibb $amzn $fb $googpic.twitter.com/ispnokgimr	video intermed support lvls broken $spy $qqq $iwm $smh $ibb $amzn $fb $googpic.twitter.com/ispnokgimr	0.4	negative	-0.4		2010-03-23	0	0	0	0	0	29.88	0.00941497	0	35.196	184.804	-40	0	2	0	69	380
2017-03-15	why not focus on $FB. We are up about 100 points now for club members, http://www.actionalertsplus.comÃ‚Â . don't focus on $TWTR so muchhttps://twitter.com/netstarman2/status/842054262226096129Ã‚Â Ã¢â‚¬Â¦ @jack @biz @jimcramer $twtr Called worst stock in tech today on CNBC. They do not have anyone to copy Chris Sacca bumped all his shares	why not focus on $fb. we are up about 100 points now for club members, don't focus on $twtr so much @jack @biz @jimcramer $twtr called worst stock in tech today on cnbc. they do not have anyone to copy chris sacca bumped all his shares	why not focus on $fb. we are up about 100 points now for club members, don't focus on $twtr so much @jack @biz @jimcramer $twtr called worst stock in tech today on cnbc. they do not have anyone to copy chris sacca bumped all his shares	0.6	negative	-0.4		2010-03-24	0	0	0	0	0	29.65	-0.0077272	0	35.196	184.804	-40	0	2	0	69	380
2017-02-14	Facebook announces TV app, and Nintendo reveals DLC for upcoming Zelda game. Watch: https://twitter.com/i/live/788577714252886017Ã‚Â Ã¢â‚¬Â¦ #CheddarLIVE #GoLive $FB	facebook announces tv app, and nintendo reveals dlc for upcoming zelda game. watch: #cheddarlive #golive $fb	facebook announces tv app, and nintendo reveals dlc for upcoming zelda game. watch: #cheddarlive #golive $fb	0.4	negative	-0.4		2010-03-25	1	0	1	0	1	30.01	0.0120685	0.5	35.196	185.804	-40	0	2	1	69	381
26 Jan 2017	My secret formula for finding penny stocks pre-spike https://goo.gl/HziuY4Ã‚Â you're gonna be stoked to learn this $FB $TWTR	my secret formula for finding penny stocks pre-spike you're gonna be stoked to learn this $fb $twtr	my secret formula for finding penny stocks pre-spike you're gonna be stoked to learn this $fb $twtr	0.7	negative	-0.4		2010-03-26	0	0	0	0	0	29.66	-0.0117313	0	35.196	185.804	-40	0	2	0	69	381
2016-11-02	Facebook has added the equivalent of Twitter's entire user base in a year. http://money.cnn.com/2016/11/02/technology/facebook-q3-earnings/index.htmlÃ‚Â Ã¢â‚¬Â¦ $FB pic.twitter.com/kEDdpvIp1C	facebook has added the equivalent of twitter's entire user base in a year. $fb pic.twitter.com/keddpvip1c	facebook has added the equivalent of twitter's entire user base in a year. $fb pic.twitter.com/keddpvip1c	0.8125	negative	-0.4		2010-03-27	0	0	0	0	0	29.66	0	0	35.196	185.804	-40	0	2	0	69	381
25 Aug 2016	See @pmarca's story about Yuri Milner's "secret spreadsheet" for his $FB investment http://fortune.com/2015/06/18/marc-andreessen-talks-about-that-time-facebook-almost-lost-80-of-its-value/Ã‚Â Ã¢â‚¬Â¦pic.twitter.com/eoPk0cJUJu	see @pmarca's story about yuri milner's "secret spreadsheet" for his $fb investment	see @pmarca's story about yuri milner's "secret spreadsheet" for his $fb investment	0.7	negative	-0.4		2010-03-28	2	0	2	0	1	29.66	0	0.520833	35.196	186.804	-40	0	2	2	69	383
2016-07-14	LINE is the 8th billion-dollar tech IPO in a decade $LN $BABA $JD $TWTR $FB $ZNGA $YNDX $GAME $IPO #IPOhttp://dlvr.it/Lp87kZ	line is the 8th billion-dollar tech ipo in a decade $ln $baba $jd $twtr $fb $znga $yndx $game $ipo #ipo	line is the 8th billion-dollar tech ipo in a decade $ln $baba $jd $twtr $fb $znga $yndx $game $ipo #ipo	0.4	negative	-0.4		2010-03-29	1	1	0	1	0	29.59	-0.00236287	-0.0555556	36.196	186.804	-41	-1	1	1	70	383
2016-05-06	The hate mail over my last $FB gun story has slowed. Now people are flagging photos from the article for removal: pic.twitter.com/EFc2qabz4Y	the hate mail over my last $fb gun story has slowed. now people are flagging photos from the article for removal: pic.twitter.com/efc2qabz4y	the hate mail over my last $fb gun story has slowed. now people are flagging photos from the article for removal: pic.twitter.com/efc2qabz4y	0.483333	negative	-0.4		2010-03-30	0	0	0	0	0	29.77	0.00606471	0	36.196	186.804	-41	0	2	0	70	383
2016-03-06	You must have a game plan. If you aim at nothing, you will hit it every time. - Dave Ramsey ...so what's your game plan? $FB $TWTR	you must have a game plan. if you aim at nothing, you will hit it every time. - dave ramsey ...so what's your game plan? $fb $twtr	you must have a game plan. if you aim at nothing, you will hit it every time. - dave ramsey ...so what's your game plan? $fb $twtr	0.4	negative	-0.4		2010-03-31	0	0	0	0	0	29.29	-0.016255	0	36.196	186.804	-41	0	2	0	70	383
2016-02-06	Momentum Stocks Are Broken. Get Over It and Profit From Their Collapse http://allstarcharts.com/momentum-stocks-broken-get/Ã‚Â Ã¢â‚¬Â¦ $FB $AMZN $MTUMpic.twitter.com/AXtQVvOS5G	momentum stocks are broken. get over it and profit from their collapse $fb $amzn $mtumpic.twitter.com/axtqvvos5g	momentum stocks are broken. get over it and profit from their collapse $fb $amzn $mtumpic.twitter.com/axtqvvos5g	0.4	negative	-0.4		2010-04-01	1	0	1	0	1	29.16	-0.00444829	0	36.196	187.804	-41	0	2	1	70	384
2016-02-05	here's why momentum stocks are broken and how to profit from it http://allstarcharts.com/momentum-stocks-broken-get/Ã‚Â Ã¢â‚¬Â¦ $MTUM $SPY $GOOG $AMZN $FB $NFLX $NKE $V	here's why momentum stocks are broken and how to profit from it $mtum $spy $goog $amzn $fb $nflx $nke $v	here's why momentum stocks are broken and how to profit from it $mtum $spy $goog $amzn $fb $nflx $nke $v	0.4	negative	-0.4		2010-04-02	2	1	1	0.5	0.5	29.16	0	-0.192857	36.696	188.304	-42	-1	1	1	71	385
29 Dec 2015	FANG rocked 2015 $FB +38% $AMZN +120% $NFLX +135% $GOOGL +49% while FUCK wiped out accounts $FEYE -34% $USO -45% $CAT -24% $KORS -45%	fang rocked 2015 $fb +38% $amzn +120% $nflx +135% $googl +49% while fuck wiped out accounts $feye -34% $uso -45% $cat -24% $kors -45%	fang rocked 2015 $fb +38% $amzn +120% $nflx +135% $googl +49% while fuck wiped out accounts $feye -34% $uso -45% $cat -24% $kors -45%	0.6	negative	-0.4		2010-04-03	0	0	0	0	0	29.16	0	0	36.696	188.304	-42	0	2	0	71	385
29 Dec 2015	YouTube is a commodity. It's a parking place for videos. It's poorly organized and content quality varies. Competitors are coming. $fb $twtr	youtube is a commodity. it's a parking place for videos. it's poorly organized and content quality varies. competitors are coming. $fb $twtr	youtube is a commodity. it's a parking place for videos. it's poorly organized and content quality varies. competitors are coming. $fb $twtr	0.6	negative	-0.4		2010-04-04	0	0	0	0	0	29.16	0	0	36.696	188.304	-42	0	2	0	71	385
2015-10-25	Facebook stumbles in its attempt to bring the Internet to India's poor. $FB http://nyti.ms/1R6uOIk	facebook stumbles in its attempt to bring the internet to india's poor. $fb	facebook stumbles in its attempt to bring the internet to india's poor. $fb	0.6	negative	-0.4		2010-04-05	3	1	2	0.333333	0.666667	29.27	0.00376519	0.412121	37.0294	188.971	-42	0	2	2	72	387
2015-09-07	Facebook is stepping up its ad game $FB #adtech http://ow.ly/3yb5A6	facebook is stepping up its ad game $fb #adtech	facebook is stepping up its ad game $fb #adtech	0.4	negative	-0.4		2010-04-06	0	0	0	0	0	29.32	0.00170678	0	37.0294	188.971	-42	0	2	0	72	387
18 Aug 2015	My blog. Market recap & game plan for 8/19. http://seekingalpha.com/instablog/10409981-biotechmoney18/4293476-market-recap-and-trade-game-plan-for-8-19Ã‚Â Ã¢â‚¬Â¦ $IWM $IBB $FB $SPY $OMER $ZLTQ & others. Cheers.	my blog. market recap & game plan for 8/19. $iwm $ibb $fb $spy $omer $zltq & others. cheers.	my blog. market recap & game plan for 8/19. $iwm $ibb $fb $spy $omer $zltq & others. cheers.	0.4	negative	-0.4		2010-04-07	0	0	0	0	0	29.35	0.00102267	0	37.0294	188.971	-42	0	2	0	72	387
2015-07-30	If you make financial decisions based on lines and colors...you're an idiot. #invest #money $LNKD $EXPE $LOCK $FB pic.twitter.com/gcGioXUU5I	if you make financial decisions based on lines and colors...you're an idiot. #invest #money $lnkd $expe $lock $fb pic.twitter.com/gcgioxuu5i	if you make financial decisions based on lines and colors...you're an idiot. #invest #money $lnkd $expe $lock $fb pic.twitter.com/gcgioxuu5i	0.4	negative	-0.4		2010-04-08	1	0	1	0	1	29.92	0.0192346	0	37.0294	189.971	-42	0	2	1	72	388
28 Jan 2015	Might as well face it, weÃ¢â‚¬â„¢re addicted to Facebook http://blog.likefolio.com/post/109397303162/might-as-well-face-it-were-addicted-to-facebookÃ‚Â Ã¢â‚¬Â¦ via @LikeFolio $FB pic.twitter.com/9xBVTd42cx	might as well face it, were addicted to facebook via @likefolio $fb pic.twitter.com/9xbvtd42cx	might as well face it, were addicted to facebook via @likefolio $fb pic.twitter.com/9xbvtd42cx	0.6	negative	-0.4		2010-04-09	0	0	0	0	0	30.34	0.0139398	0	37.0294	189.971	-42	0	2	0	72	388
2014-11-19	Facebook is now broken. I've sold and am penning a Swiftian break-up pop song $FB pic.twitter.com/5IVsKIosw6	facebook is now broken. i've sold and am penning a swiftian break-up pop song $fb pic.twitter.com/5ivskiosw6	facebook is now broken. i've sold and am penning a swiftian break-up pop song $fb pic.twitter.com/5ivskiosw6	0.4	negative	-0.4		2010-04-10	0	0	0	0	0	30.34	0	0	37.0294	189.971	-42	0	2	0	72	388
2014-03-04	WhatsApp foundersÃ¢â‚¬â„¢ secret weapon: in the land of the iPhone, they're both still using five-year-old Nokias http://on.ft.com/1doY0JfÃ‚Â $FB	whatsapp founders secret weapon: in the land of the iphone, they're both still using five-year-old nokias $fb	whatsapp founders secret weapon: in the land of the iphone, they're both still using five-year-old nokias $fb	0.7	negative	-0.4		2010-04-11	0	0	0	0	0	30.34	0	0	37.0294	189.971	-42	0	2	0	72	388
2014-02-20	Violence in #Ukraine, the numbers behind the purchase of WhatsApp. @gerardtbaker's tour of the day's news: http://on.wsj.com/1bpjRRZÃ‚Â $FB	violence in #ukraine, the numbers behind the purchase of whatsapp. @gerardtbaker's tour of the day's news: $fb	violence in #ukraine, the numbers behind the purchase of whatsapp. @gerardtbaker's tour of the day's news: $fb	0.7	negative	-0.4		2010-04-12	0	0	0	0	0	30.32	-0.000659413	0	37.0294	189.971	-42	0	2	0	72	388
2013-09-17	Unless what you quit is Harvard RT @MensHealthMag "Winners never quit and quitters never win."Ã¢â‚¬â€Vince Lombardi @BrianSozzi $MSFT $FB	unless what you quit is harvard rt @menshealthmag "winners never quit and quitters never win."vince lombardi @briansozzi $msft $fb	unless what you quit is harvard rt @menshealthmag "winners never quit and quitters never win."vince lombardi @briansozzi $msft $fb	0.4	negative	-0.4		2010-04-13	0	0	0	0	0	30.45	0.00427847	0	37.0294	189.971	-42	0	2	0	72	388
2013-09-08	On the push at $FB to monetize Instagram, and the woman behind it. http://online.wsj.com/article_email/SB10001424127887324577304579059230069305894-lMyQjAxMTAzMDAwODEwNDgyWj.htmlÃ‚Â Ã¢â‚¬Â¦	on the push at $fb to monetize instagram, and the woman behind it.	on the push at $fb to monetize instagram, and the woman behind it.	0.7	negative	-0.4		2010-04-14	0	0	0	0	0	30.82	0.0120778	0	37.0294	189.971	-42	0	2	0	72	388
2013-05-23	Are teens getting tired of Facebook? http://bloom.bg/184Ln3XÃ‚Â $FB	are teens getting tired of facebook? $fb	are teens getting tired of facebook? $fb	0.7	negative	-0.4		2010-04-15	0	0	0	0	0	30.87	0.00162104	0	37.0294	189.971	-42	0	2	0	72	388
12 Apr 2013	Facebook warned of teen base erosion. But analyst disputes report. @MarketWatch $fb http://on.mktw.net/16Sk9KP	facebook warned of teen base erosion. but analyst disputes report. @marketwatch $fb	facebook warned of teen base erosion. but analyst disputes report. @marketwatch $fb	0.5	negative	-0.4		2010-04-16	0	0	0	0	0	30.67	-0.00649989	0	37.0294	189.971	-42	0	2	0	72	388
14 Jan 2013	Mark Zuckerberg's Right-Hand Man Is Working On A Secret Project To Change How You Get Your TV, News, And Music $FB http://read.bi/W3LhQ3	mark zuckerberg's right-hand man is working on a secret project to change how you get your tv, news, and music $fb	mark zuckerberg's right-hand man is working on a secret project to change how you get your tv, news, and music $fb	0.7	negative	-0.4		2010-04-17	0	0	0	0	0	30.67	0	0	37.0294	189.971	-42	0	2	0	72	388
2012-11-18	Marissa Mayer And Sheryl Sandberg Are In Secret Talks To Make A Facebook/Yahoo Search Engine $FB $YHOO $MSFT $GOOGhttp://read.bi/UzV7aF	marissa mayer and sheryl sandberg are in secret talks to make a facebook/yahoo search engine $fb $yhoo $msft $goog	marissa mayer and sheryl sandberg are in secret talks to make a facebook/yahoo search engine $fb $yhoo $msft $goog	0.7	negative	-0.4		2010-04-18	0	0	0	0	0	30.67	0	0	37.0294	189.971	-42	0	2	0	72	388
2012-09-04	Meet the man behind Facebook's IPO debacle: http://cnb.cx/Q0xH1UÃ‚Â - by @andrewrsorkin $FB	meet the man behind facebook's ipo debacle: - by @andrewrsorkin $fb	meet the man behind facebook's ipo debacle: - by @andrewrsorkin $fb	0.7	negative	-0.4		2010-04-19	0	0	0	0	0	31.04	0.0119917	0	37.0294	189.971	-42	0	2	0	72	388
21 Aug 2012	Annoyed By Instagram? This App Will Remove Filters From Photos $FB by @_dtl http://read.bi/OWhMkI	annoyed by instagram? this app will remove filters from photos $fb by @_dtl	annoyed by instagram? this app will remove filters from photos $fb by @_dtl	0.8	negative	-0.4		2010-04-20	0	0	0	0	0	31.36	0.0102565	0	37.0294	189.971	-42	0	2	0	72	388
13 Aug 2012	Mark Zuckerberg And Steve Jobs Have One Weird Trait In Common $AAPL $FB by @mattlynley http://read.bi/RO9LP7	mark zuckerberg and steve jobs have one weird trait in common $aapl $fb by @mattlynley	mark zuckerberg and steve jobs have one weird trait in common $aapl $fb by @mattlynley	0.75	negative	-0.4		2010-04-21	0	0	0	0	0	31.33	-0.000957122	0	37.0294	189.971	-42	0	2	0	72	388
2012-07-26	The $FB numbers are fishy. Zynga $ZNGA is a disaster. What about the 2 Wall Street banks behind these companies? http://on.mktw.net/NLrL97	the $fb numbers are fishy. zynga $znga is a disaster. what about the 2 wall street banks behind these companies?	the $fb numbers are fishy. zynga $znga is a disaster. what about the 2 wall street banks behind these companies?	0.7	negative	-0.4		2010-04-22	0	0	0	0	0	31.39	0.00191323	0	37.0294	189.971	-42	0	2	0	72	388
2012-07-13	Whoa RT @SAI: Roger McNamee: Morgan Stanley's Handling Of The Facebook IPO 'Borders On Criminal' $FB by @sfiegermanhttp://read.bi/NfHJdC	whoa rt @sai: roger mcnamee: morgan stanley's handling of the facebook ipo 'borders on criminal' $fb by @sfiegerman	whoa rt @sai: roger mcnamee: morgan stanley's handling of the facebook ipo 'borders on criminal' $fb by @sfiegerman	0.55	negative	-0.4		2010-04-23	0	0	0	0	0	30.96	-0.0137933	0	37.0294	189.971	-42	0	2	0	72	388
2012-06-26	RT @alliemcbell: Yet another reason for users to be annoyed with Facebook... http://cnnmon.ie/Qa41vKÃ‚Â #emails $FB	rt @alliemcbell: yet another reason for users to be annoyed with facebook... #emails $fb	rt @alliemcbell: yet another reason for users to be annoyed with facebook... #emails $fb	0.8	negative	-0.4		2010-04-24	0	0	0	0	0	30.96	0	0	37.0294	189.971	-42	0	2	0	72	388
2012-05-23	Zuck was poorly served by his 'adults' http://bit.ly/KedzmMÃ‚Â $FB	zuck was poorly served by his 'adults' $fb	zuck was poorly served by his 'adults' $fb	0.6	negative	-0.4		2010-04-25	0	0	0	0	0	30.96	0	0	37.0294	189.971	-42	0	2	0	72	388
2012-05-18	Roger McNamee: The Secret Genius of Facebook http://cnbc.com/id/47479272Ã‚Â $EBAY $FB #StockMarket #StockPicks	roger mcnamee: the secret genius of facebook $ebay $fb #stockmarket #stockpicks	roger mcnamee: the secret genius of facebook $ebay $fb #stockmarket #stockpicks	0.7	negative	-0.4		2010-04-26	0	0	0	0	0	31.11	0.00483333	0	37.0294	189.971	-42	0	2	0	72	388
2012-05-13	Sunday links: playing your game, Warren Buffett on $JPM vs. $WFC and the rise of "meta money." http://stks.co/3ni7Ã‚Â $VIX $FB $DISH $AAPL	sunday links: playing your game, warren buffett on $jpm vs. $wfc and the rise of "meta money." $vix $fb $dish $aapl	sunday links: playing your game, warren buffett on $jpm vs. $wfc and the rise of "meta money." $vix $fb $dish $aapl	0.4	negative	-0.4		2010-04-27	0	0	0	0	0	30.85	-0.00839259	0	37.0294	189.971	-42	0	2	0	72	388
2012-02-01	"Zynga accounted for approximately 12% of our revenue" $FB	"zynga accounted for approximately 12% of our revenue" $fb	"zynga accounted for approximately 12% of our revenue" $fb	0.6	negative	-0.4		2010-04-28	0	0	0	0	0	30.91	0.00194301	0	37.0294	189.971	-42	0	2	0	72	388
2009-12-11	It's Game Over For Microsoft In The Consumer Market $MSFT by @jwyarow http://bit.ly/5c7iDN	it's game over for microsoft in the consumer market $msft by @jwyarow	it's game over for microsoft in the consumer market $msft by @jwyarow	0.4	negative	-0.4		2010-04-29	0	0	0	0	0	31	0.00290745	0	37.0294	189.971	-42	0	2	0	72	388
2009-10-06	Microsoft Will Be Irrelevant In Mobile For At Least Another Year $MSFT by @fromedome http://bit.ly/1KN7Mk	microsoft will be irrelevant in mobile for at least another year $msft by @fromedome	microsoft will be irrelevant in mobile for at least another year $msft by @fromedome	0.7	negative	-0.4		2010-04-30	0	0	0	0	0	30.54	-0.0149499	0	37.0294	189.971	-42	0	2	0	72	388
2009-09-21	Microsoft's Secret Plans To Kill Apple Revealed $MSFT $AAPL by @fromedome http://bit.ly/o0YjD	microsoft's secret plans to kill apple revealed $msft $aapl by @fromedome	microsoft's secret plans to kill apple revealed $msft $aapl by @fromedome	0.7	negative	-0.4		2010-05-01	0	0	0	0	0	30.54	0	0	37.0294	189.971	-42	0	2	0	72	388
2009-05-12	Leaked Microsoft Document Reveals Secret Strategy To Kill Apple iPhone $MSFT $AAPL by @fromedome http://bit.ly/10eMyJ	leaked microsoft document reveals secret strategy to kill apple iphone $msft $aapl by @fromedome	leaked microsoft document reveals secret strategy to kill apple iphone $msft $aapl by @fromedome	0.7	negative	-0.4		2010-05-02	0	0	0	0	0	30.54	0	0	37.0294	189.971	-42	0	2	0	72	388
2010-11-12	CHART OF THE DAY: Here Are The Email Providers Facebook's Secret Email Product Could Kill $YHOO $GOOG $AOL $MSFT http://read.bi/9CwjAD	chart of the day: here are the email providers facebook's secret email product could kill $yhoo $goog $aol $msft	chart of the day: here are the email providers facebook's secret email product could kill $yhoo $goog $aol $msft	0.7	negative	-0.4		2010-05-03	0	0	0	0	0	30.86	0.0104235	0	37.0294	189.971	-42	0	2	0	72	388
2010-08-02	Microsoft Won't Be In The Tablet Game For A Year $MSFT $INTC $GOOG $AAPL by @jwyarow http://read.bi/9mkH9Q	microsoft won't be in the tablet game for a year $msft $intc $goog $aapl by @jwyarow	microsoft won't be in the tablet game for a year $msft $intc $goog $aapl by @jwyarow	0.4	negative	-0.4		2010-05-04	1	0	1	0	1	30.13	-0.0239396	0	37.0294	190.971	-42	0	2	1	72	389
2010-05-24	CHART OF THE DAY: Apple Market Cap Just $5 Billion Behind Microsoft $AAPL $MSFT by @jwyarow http://bit.ly/a8E0wE	chart of the day: apple market cap just $5 billion behind microsoft $aapl $msft by @jwyarow	chart of the day: apple market cap just $5 billion behind microsoft $aapl $msft by @jwyarow	0.7	negative	-0.4		2010-05-05	0	0	0	0	0	29.85	-0.00933648	0	37.0294	190.971	-42	0	2	0	72	389
2010-01-19	Microsoft Readies Secret iPhone Killer $MSFT $AAPL by @jwyarow http://bit.ly/8vbE6f	microsoft readies secret iphone killer $msft $aapl by @jwyarow	microsoft readies secret iphone killer $msft $aapl by @jwyarow	0.7	negative	-0.4		2010-05-06	0	0	0	0	0	28.98	-0.0295789	0	37.0294	190.971	-42	0	2	0	72	389
2011-11-14	Kindle FireÃ¢â‚¬â„¢s Secret Weapon: Amazon Prime http://stks.co/16fNÃ‚Â via @techinsidr $AMZN $AAPL $MSFT $GOOG	kindle fires secret weapon: amazon prime via @techinsidr $amzn $aapl $msft $goog	kindle fires secret weapon: amazon prime via @techinsidr $amzn $aapl $msft $goog	0.7	negative	-0.4		2010-05-07	1	0	1	0	1	28.21	-0.0269294	0.2	37.0294	191.971	-42	0	2	1	72	390
2011-09-19	Meet The People Behind Microsoft's War On The iPad $MSFT by @MattRosoff http://read.bi/nxTeDf	meet the people behind microsoft's war on the ipad $msft by @mattrosoff	meet the people behind microsoft's war on the ipad $msft by @mattrosoff	0.7	negative	-0.4		2010-05-08	0	0	0	0	0	28.21	0	0	37.0294	191.971	-42	0	2	0	72	390
2011-09-19	Meet The People Behind Microsoft's Last-Ditch Effort To Save Windows $MSFT by @MattRosoff http://read.bi/nxTeDf	meet the people behind microsoft's last-ditch effort to save windows $msft by @mattrosoff	meet the people behind microsoft's last-ditch effort to save windows $msft by @mattrosoff	0.7	negative	-0.4		2010-05-09	0	0	0	0	0	28.21	0	0	37.0294	191.971	-42	0	2	0	72	390
2011-06-17	.@Honest_T Read this Meeker preez on mobile internet platforms. If $MSFT doesn't get in game, it will be a dinosaur http://read.bi/fsFPrW	.@honest_t read this meeker preez on mobile internet platforms. if $msft doesn't get in game, it will be a dinosaur	.@honest_t read this meeker preez on mobile internet platforms. if $msft doesn't get in game, it will be a dinosaur	0.4	negative	-0.4		2010-05-10	2	0	2	0	1	28.94	0.0255483	0	37.0294	192.971	-42	0	2	2	72	392
2011-05-05	Microsoft's Secret Plan To Disrupt Google Maps On The iPhone $MSFT $AAPL by @MattRosoff http://read.bi/lXczpj	microsoft's secret plan to disrupt google maps on the iphone $msft $aapl by @mattrosoff	microsoft's secret plan to disrupt google maps on the iphone $msft $aapl by @mattrosoff	0.7	negative	-0.4		2010-05-11	2	0	2	0	1	28.88	-0.00207548	0	37.0294	193.971	-42	0	2	2	72	394
2011-03-07	Tired, Cranky? Stop Checking Your Phone Before You Go To Bed $AAPL $MSFT by @pegobry http://read.bi/fXomxP	tired, cranky? stop checking your phone before you go to bed $aapl $msft by @pegobry	tired, cranky? stop checking your phone before you go to bed $aapl $msft by @pegobry	0.7	negative	-0.4		2010-05-12	2	0	2	0	1	29.44	0.019205	0.6	37.0294	194.971	-42	0	2	2	72	396
2012-11-18	Marissa Mayer And Sheryl Sandberg Are In Secret Talks To Make A Facebook/Yahoo Search Engine $FB $YHOO $MSFT $GOOGhttp://read.bi/UzV7aF	marissa mayer and sheryl sandberg are in secret talks to make a facebook/yahoo search engine $fb $yhoo $msft $goog	marissa mayer and sheryl sandberg are in secret talks to make a facebook/yahoo search engine $fb $yhoo $msft $goog	0.7	negative	-0.4		2010-05-13	1	0	1	0	1	29.24	-0.00681669	0	37.0294	195.971	-42	0	2	1	72	397
2012-04-24	Microsoft IsnÃ¢â‚¬â„¢t Just Losing Smartphone Market Share: Its Mobile User Base Is Actually Shrinking: http://splatf.me/I83b2gÃ‚Â $MSFT $AAPL $GOOG	microsoft isnt just losing smartphone market share: its mobile user base is actually shrinking: $msft $aapl $goog	microsoft isnt just losing smartphone market share: its mobile user base is actually shrinking: $msft $aapl $goog	0.55	negative	-0.4		2010-05-14	0	0	0	0	0	28.93	-0.0106585	0	37.0294	195.971	-42	0	2	0	72	397
2012-04-10	Microsoft's strategy behind AOL patent deal | http://bloom.bg/IsSVB4Ã‚Â $AOL $MSFT	microsoft's strategy behind aol patent deal | $aol $msft	microsoft's strategy behind aol patent deal | $aol $msft	0.7	negative	-0.4		2010-05-15	0	0	0	0	0	28.93	0	0	37.0294	195.971	-42	0	2	0	72	397
2013-11-29	Big-screen TVs, game consoles draw holiday shoppers http://ibdn.uz/rj0uUÃ‚Â $WMT $TGT $SNE $MSFT $AAPL #BlackFriday	big-screen tvs, game consoles draw holiday shoppers $wmt $tgt $sne $msft $aapl #blackfriday	big-screen tvs, game consoles draw holiday shoppers $wmt $tgt $sne $msft $aapl #blackfriday	0.4	negative	-0.4		2010-05-16	0	0	0	0	0	28.93	0	0	37.0294	195.971	-42	0	2	0	72	397
2013-09-17	Unless what you quit is Harvard RT @MensHealthMag "Winners never quit and quitters never win."Ã¢â‚¬â€Vince Lombardi @BrianSozzi $MSFT $FB	unless what you quit is harvard rt @menshealthmag "winners never quit and quitters never win."vince lombardi @briansozzi $msft $fb	unless what you quit is harvard rt @menshealthmag "winners never quit and quitters never win."vince lombardi @briansozzi $msft $fb	0.4	negative	-0.4		2010-05-17	0	0	0	0	0	28.94	0.000345637	0	37.0294	195.971	-42	0	2	0	72	397
2013-08-24	Saturday links: dimming star managers, the risk of Internet burnout and the broken MBA. http://stks.co/egDpÃ‚Â $MSFT $AMZN $AAPL $TWIT $DIS	saturday links: dimming star managers, the risk of internet burnout and the broken mba. $msft $amzn $aapl $twit $dis	saturday links: dimming star managers, the risk of internet burnout and the broken mba. $msft $amzn $aapl $twit $dis	0.4	negative	-0.4		2010-05-18	3	0	3	0	1	28.6	-0.011818	0.1	37.0294	196.971	-42	0	2	3	72	400
2013-04-13	RT @TheSeek20826344 #Google Now is the game changer, Not Google #Glass http://bit.ly/12SX4JzÃ‚Â $GOOG $AAPL $MSFT $BIDU $YELP #Googleglass	rt @theseek20826344 #google now is the game changer, not google #glass $goog $aapl $msft $bidu $yelp #googleglass	rt @theseek20826344 #google now is the game changer, not google #glass $goog $aapl $msft $bidu $yelp #googleglass	0.4	negative	-0.4		2010-05-19	0	0	0	0	0	28.24	-0.0126673	0	37.0294	196.971	-42	0	2	0	72	400
2014-09-18	Broken Windows: Touchscreen PC monitors were just 0.4% of monitor shipments in Q2 http://ow.ly/BFnPbÃ‚Â $MSFT $HPQ	broken windows: touchscreen pc monitors were just 0.4% of monitor shipments in q2 $msft $hpq	broken windows: touchscreen pc monitors were just 0.4% of monitor shipments in q2 $msft $hpq	0.4	negative	-0.4		2010-05-20	0	0	0	0	0	27.11	-0.0408367	0	37.0294	196.971	-42	0	2	0	72	400
2014-07-18	Microsoft's $399 Xbox One price tag buoyed game sales too http://ow.ly/zkEfXÃ‚Â $MSFT $SNE $EA $TTWO	microsoft's $399 xbox one price tag buoyed game sales too $msft $sne $ea $ttwo	microsoft's $399 xbox one price tag buoyed game sales too $msft $sne $ea $ttwo	0.4	negative	-0.4		2010-05-21	0	0	0	0	0	26.84	-0.0100094	0	37.0294	196.971	-42	0	2	0	72	400
2014-03-12	Microsoft counts on shooter game 'Titanfall' to fire up Xbox One sales: http://cnb.cx/1nFNq3MÃ‚Â Ã¢â‚¬Â¢ $MSFT	microsoft counts on shooter game 'titanfall' to fire up xbox one sales: $msft	microsoft counts on shooter game 'titanfall' to fire up xbox one sales: $msft	0.4	negative	-0.4		2010-05-22	0	0	0	0	0	26.84	0	0	37.0294	196.971	-42	0	2	0	72	400
2015-12-27	4th ad in 20 mins for $MSFT SurfacePro4 on @NBCSports during @Giants game_x000D_ "The tablet that can replace your laptop"_x000D_ Guys,_x000D_ --> $AAPL	4th ad in 20 mins for $msft surfacepro4 on @nbcsports during @giants game_x000D_ "the tablet that can replace your laptop"_x000D_ guys,_x000D_ --> $aapl	4th ad in 20 mins for $msft surfacepro4 on @nbcsports during @giants game_x000D_ "the tablet that can replace your laptop"_x000D_ guys,_x000D_ --> $aapl	0.4	negative	-0.4		2010-05-23	1	0	1	0	1	26.84	0	0	37.0294	197.971	-42	0	2	1	72	401
2015-06-22	$BBRY the reality behind the numbers Ã¢â‚¬â€œ While they are telling you to sell they buy $MSFT $GOOG $AAPLpic.twitter.com/EyLNdZC2TN	$bbry the reality behind the numbers while they are telling you to sell they buy $msft $goog $aaplpic.twitter.com/eylndzc2tn	$bbry the reality behind the numbers while they are telling you to sell they buy $msft $goog $aaplpic.twitter.com/eylndzc2tn	0.7	negative	-0.4		2010-05-24	1	1	0	1	0	26.27	-0.0214657	-0.4	38.0294	197.971	-43	-1	1	1	73	401
2015-05-09	ChartSmarter Mon. Game Plan: http://www.chartsmarter.com/2015/05/09/chartsmarter-monday-game-plan-51115/Ã‚Â Ã¢â‚¬Â¦ "software on the radar" $CERN $QLYS $FLTX $CRM $IMPV $DATA $MSFT pic.twitter.com/IIRDN11TiW	chartsmarter mon. game plan: "software on the radar" $cern $qlys $fltx $crm $impv $data $msft pic.twitter.com/iirdn11tiw	chartsmarter mon. game plan: "software on the radar" $cern $qlys $fltx $crm $impv $data $msft pic.twitter.com/iirdn11tiw	0.4	negative	-0.4		2010-05-25	3	0	3	0	1	26.07	-0.00764238	0.325	38.0294	198.971	-43	0	2	3	73	404
2016-07-27	With a 7% gain, Facebook would overtake Exxon Mobil for the number four spot in terms of market cap behind $AAPL $GOOGL and $MSFT. $FB $XOM	with a 7% gain, facebook would overtake exxon mobil for the number four spot in terms of market cap behind $aapl $googl and $msft. $fb $xom	with a 7% gain, facebook would overtake exxon mobil for the number four spot in terms of market cap behind $aapl $googl and $msft. $fb $xom	0.7	negative	-0.4		2010-05-26	3	1	2	0.333333	0.666667	25.01	-0.0415095	0.383333	38.3627	199.637	-43	0	2	2	74	406
2016-05-26	What's behind @Microsoft's phone troubles? http://cnnmon.ie/1XV2wGdÃ‚Â @DavidGoldmanCNN $MSFT http://snpy.tv/1scwzND	what's behind @microsoft's phone troubles? @davidgoldmancnn $msft	what's behind @microsoft's phone troubles? @davidgoldmancnn $msft	0.7	negative	-0.4		2010-05-27	0	0	0	0	0	26	0.0388208	0	38.3627	199.637	-43	0	2	0	74	406
2016-04-22	$spx futures -1 as you would have thought worse with $googl $msft $sbux etc. pivot support is 2088. Resistance 2103 then 2111	$spx futures -1 as you would have thought worse with $googl $msft $sbux etc. pivot support is 2088. resistance 2103 then 2111	$spx futures -1 as you would have thought worse with $googl $msft $sbux etc. pivot support is 2088. resistance 2103 then 2111	0.6	negative	-0.4		2010-05-28	0	0	0	0	0	25.8	-0.00772208	0	38.3627	199.637	-43	0	2	0	74	406
2017-08-13	#Microsoft Surface Phone 2 has modular #design, can be turned into portable game console. http://www.techeblog.com/index.php/tech-gadget/microsoft-surface-phone-2-has-modular-design-can-be-turned-into-portable-game-consoleÃ‚Â Ã¢â‚¬Â¦ #gadgets #geek #tech $MSFT pic.twitter.com/QudEdRXrjO	#microsoft surface phone 2 has modular #design, can be turned into portable game console. #gadgets #geek #tech $msft pic.twitter.com/qudedrxrjo	#microsoft surface phone 2 has modular #design, can be turned into portable game console. #gadgets #geek #tech $msft pic.twitter.com/qudedrxrjo	0.4	negative	-0.4		2010-05-29	0	0	0	0	0	25.8	0	0	38.3627	199.637	-43	0	2	0	74	406
2017-06-23	Hackers reportedly leaked 32 terabytes of secret Windows 10 code $MSFT http://read.bi/2s5cx7kÃ‚Â pic.twitter.com/RjeECytqAB	hackers reportedly leaked 32 terabytes of secret windows 10 code $msft	hackers reportedly leaked 32 terabytes of secret windows 10 code $msft	0.7	negative	-0.4		2010-05-30	1	1	0	1	0	25.8	0	-0.0888889	39.3627	199.637	-44	-1	1	1	75	406
2018-03-26	Morgan Stanley raised its price target on $MSFT today, sending shares surging. The analyst behind the call, Keith Weiss, joins us on @PowerLunch at 2:45 p.m. EST to talk Microsoft and why he sees a $1 trillion market cap in sight. Tune in!pic.twitter.com/0AfqVJcvjC	morgan stanley raised its price target on $msft today, sending shares surging. the analyst behind the call, keith weiss, joins us on @powerlunch at 2:45 p.m. est to talk microsoft and why he sees a $1 trillion market cap in sight. tune in!pic.twitter.com/0afqvjcvjc	morgan stanley raised its price target on $msft today, sending shares surging. the analyst behind the call, keith weiss, joins us on @powerlunch at 2:45 p.m. est to talk microsoft and why he sees a $1 trillion market cap in sight. tune in!pic.twitter.com/0afqvjcvjc	0.7	negative	-0.4		2010-05-31	0	0	0	0	0	25.8	0	0	39.3627	199.637	-44	0	2	0	75	406
2018-02-01	Google Cloud is now a $1 billion per quarter business Ã¢â‚¬â€ but it's still way behind Amazon $GOOGL $GOOG $AMZN $MSFT http://read.bi/2ExRORzÃ‚Â pic.twitter.com/HA2olTQ9MY	google cloud is now a $1 billion per quarter business but it's still way behind amazon $googl $goog $amzn $msft	google cloud is now a $1 billion per quarter business but it's still way behind amazon $googl $goog $amzn $msft	0.7	negative	-0.4		2010-06-01	0	0	0	0	0	25.89	0.0034823	0	39.3627	199.637	-44	0	2	0	75	406
2012-06-04	Another brutal day for bubble stocks: $GRPN dipped into ~$8 (down 8% today alone), $FB now in ~$26 (down another 4% today).	another brutal day for bubble stocks: $grpn dipped into ~$8 (down 8% today alone), $fb now in ~$26 (down another 4% today).	another brutal day for bubble stocks: $grpn dipped into ~$8 (down 8% today alone), $fb now in ~$26 (down another 4% today).	0.525926	negative	-0.39537		2010-06-02	1	0	1	0	1	26.46	0.0217774	0.25	39.3627	200.637	-44	0	2	1	75	407
2014-10-28	Mobile, non-existent a few years ago, now makes 66% of all Facebook revenues!!! $FB #fbearnings	mobile, non-existent a few years ago, now makes 66% of all facebook revenues!!! $fb #fbearnings	mobile, non-existent a few years ago, now makes 66% of all facebook revenues!!! $fb #fbearnings	0.1	negative	-0.390625		2010-06-03	0	0	0	0	0	26.86	0.0150041	0	39.3627	200.637	-44	0	2	0	75	407
2018-07-27	They're taking 'em out and shooting them one by one, $NFLX, $FB, $TWTR, but the market is holding tough.	they're taking 'em out and shooting them one by one, $nflx, $fb, $twtr, but the market is holding tough.	they're taking 'em out and shooting them one by one, $nflx, $fb, $twtr, but the market is holding tough.	0.833333	negative	-0.388889		2010-06-04	0	0	0	0	0	25.79	-0.0406514	0	39.3627	200.637	-44	0	2	0	75	407
11 Apr 2018	Tough room._x000D_ $FB pic.twitter.com/EQeifW42Xs	tough room._x000D_ $fb pic.twitter.com/eqeifw42xs	tough room._x000D_ $fb pic.twitter.com/eqeifw42xs	0.833333	negative	-0.388889		2010-06-05	0	0	0	0	0	25.79	0	0	39.3627	200.637	-44	0	2	0	75	407
1 Aug 2016	#Uber capitulates in #China sells to #Didi -- are u paying attention $fb ?$ebay $goog $mfst knows it's a tough mkthttp://video.cnbc.com/gallery/?video=3000539511Ã‚Â Ã¢â‚¬Â¦	#uber capitulates in #china sells to #didi -- are you paying attention $fb ?$ebay $goog $mfst knows it's a tough mkt	#uber capitulates in #china sells to #didi -- are you paying attention $fb ?$ebay $goog $mfst knows it's a tough mkt	0.833333	negative	-0.388889		2010-06-06	0	0	0	0	0	25.79	0	0	39.3627	200.637	-44	0	2	0	75	407
2009-08-24	Nokia Enters Tough PC Market With "Booklet 3G" Netbook $MSFT $NOK http://bit.ly/BK6RB	nokia enters tough pc market with "booklet 3g" netbook $msft $nok	nokia enters tough pc market with "booklet 3g" netbook $msft $nok	0.833333	negative	-0.388889		2010-06-07	0	0	0	0	0	25.29	-0.0195778	0	39.3627	200.637	-44	0	2	0	75	407
2010-01-04	Microsoft Press: Microsoft Imagine Cup Challenges Students to Tackle Tough Problems http://bit.ly/58ik1v $MSFT	microsoft press: microsoft imagine cup challenges students to tackle tough problems $msft	microsoft press: microsoft imagine cup challenges students to tackle tough problems $msft	0.833333	negative	-0.388889		2010-06-08	0	0	0	0	0	25.11	-0.00714289	0	39.3627	200.637	-44	0	2	0	75	407
2014-10-08	Wednesday links: a tough job, the pain trade and buying experiences. http://stks.co/b15vRÃ‚Â $MSFT $GPRO $MMM $YHOO $GS $VSLR $SCTY	wednesday links: a tough job, the pain trade and buying experiences. $msft $gpro $mmm $yhoo $gs $vslr $scty	wednesday links: a tough job, the pain trade and buying experiences. $msft $gpro $mmm $yhoo $gs $vslr $scty	0.833333	negative	-0.388889		2010-06-09	0	0	0	0	0	24.79	-0.0128258	0	39.3627	200.637	-44	0	2	0	75	407
2016-01-09	Apple's competition is going to have a tough year in 2016_x000D_ http://ainsdr.co/1OYvf4tÃ‚Â _x000D_ $AAPL $MSFT $GOOG @Samsung @jyarowpic.twitter.com/FrdzjXGTQY	apple's competition is going to have a tough year in 2016_x000D_ _x000D_ $aapl $msft $goog @samsung @jyarowpic.twitter.com/frdzjxgtqy	apple's competition is going to have a tough year in 2016_x000D_ _x000D_ $aapl $msft $goog @samsung @jyarowpic.twitter.com/frdzjxgtqy	0.833333	negative	-0.388889		2010-06-10	0	0	0	0	0	25	0.00843544	0	39.3627	200.637	-44	0	2	0	75	407
2018-06-11	There was a hidden message in the trailer for 'Cyberpunk 2077' Ã¢â‚¬â€ here's what to expect from the game everyone's going crazy over $MSFT https://read.bi/2JB3ODr	there was a hidden message in the trailer for 'cyberpunk 2077' here's what to expect from the game everyone's going crazy over $msft	there was a hidden message in the trailer for 'cyberpunk 2077' here's what to expect from the game everyone's going crazy over $msft	0.544444	negative	-0.388889		2010-06-11	0	0	0	0	0	25.66	0.0260575	0	39.3627	200.637	-44	0	2	0	75	407
2012-05-18	.@kteare With $AAPL trading at 13X earnings and $GOOG at 15X, just very hard to justify 50x-70x for $FB. Seems nuts	.@kteare with $aapl trading at 13x earnings and $goog at 15x, just very hard to justify 50x-70x for $fb. seems nuts	.@kteare with $aapl trading at 13x earnings and $goog at 15x, just very hard to justify 50x-70x for $fb. seems nuts	0.704167	negative	-0.379167		2010-06-12	0	0	0	0	0	25.66	0	0	39.3627	200.637	-44	0	2	0	75	407
2016-09-19	.@facebook is cracking down on @realDonaldTrump supporters with "deplorable" names http://cnnmon.ie/2dbJrxmÃ‚Â $FB pic.twitter.com/8E78HTGcVc	.@facebook is cracking down on @realdonaldtrump supporters with "deplorable" names $fb pic.twitter.com/8e78htgcvc	.@facebook is cracking down on @realdonaldtrump supporters with "deplorable" names $fb pic.twitter.com/8e78htgcvc	0.594444	negative	-0.377778		2010-06-13	0	0	0	0	0	25.66	0	0	39.3627	200.637	-44	0	2	0	75	407
2012-01-13	Despite Weak PC Sales, Microsoft is a Buy http://cnbc.com/id/45987491Ã‚Â $EBAY $GOOG $MSFT #StockMarket #StockPicks	despite weak pc sales, microsoft is a buy $ebay $goog $msft #stockmarket #stockpicks	despite weak pc sales, microsoft is a buy $ebay $goog $msft #stockmarket #stockpicks	0.625	negative	-0.375		2010-06-14	2	0	2	0	1	25.5	-0.00625491	0.836364	39.3627	201.637	-44	0	2	2	75	409
2018-09-28	This was one of the noisiest weeks in recent memory to find any signal in. As it relates to tech -- I realize there are other things going on -- I have this sense that $FB's data breach will be devastating for the company.	this was one of the noisiest weeks in recent memory to find any signal in. as it relates to tech -- i realize there are other things going on -- i have this sense that $fb's data breach will be devastating for the company.	this was one of the noisiest weeks in recent memory to find any signal in. as it relates to tech -- i realize there are other things going on -- i have this sense that $fb's data breach will be devastating for the company.	0.541667	negative	-0.375		2010-06-15	2	0	2	0	1	26.58	0.0414806	0.193182	39.3627	202.637	-44	0	2	2	75	411
2018-05-15	$SPX total return YTD contributions: $AMZN (up 36.9% YTD) contib. 25.5%, $AAPL (12.1%) 18.2%, $MSFT (15.1%) 15.5%, $NFLX (71.1%) 8.9%,$INTC (20.4%) 6.6%; MTD: $AAPL (up 14.3%) contib. 17.0%, $FB (8.5%) 4.9%, $MSFT (4.8%) 4.8%, $GOOG: (8.6%) 3.7%, $GOOG (8.1%) 3.5%pic.twitter.com/bjh2uoVao6	$spx total return ytd contributions: $amzn (up 36.9% ytd) contib. 25.5%, $aapl (12.1%) 18.2%, $msft (15.1%) 15.5%, $nflx (71.1%) 8.9%,$intc (20.4%) 6.6%; mtd: $aapl (up 14.3%) contib. 17.0%, $fb (8.5%) 4.9%, $msft (4.8%) 4.8%, $goog: (8.6%) 3.7%, $goog (8.1%) 3.5%pic.twitter.com/bjh2uovao6	$spx total return ytd contributions: $amzn (up 36.9% ytd) contib. 25.5%, $aapl (12.1%) 18.2%, $msft (15.1%) 15.5%, $nflx (71.1%) 8.9%,$intc (20.4%) 6.6%; mtd: $aapl (up 14.3%) contib. 17.0%, $fb (8.5%) 4.9%, $msft (4.8%) 4.8%, $goog: (8.6%) 3.7%, $goog (8.1%) 3.5%pic.twitter.com/bjh2uovao6	0.875	negative	-0.375		2010-06-16	1	0	1	0	1	26.32	-0.00982995	0.3	39.3627	203.637	-44	0	2	1	75	412
30 Dec 2016	$FB Breaking the neckline of the mutant head and shoulders (4 shoulders). If close is weak, mid-90s target for me pic.twitter.com/hlENfhco7V	$fb breaking the neckline of the mutant head and shoulders (4 shoulders). if close is weak, mid-90s target for me pic.twitter.com/hlenfhco7v	$fb breaking the neckline of the mutant head and shoulders (4 shoulders). if close is weak, mid-90s target for me pic.twitter.com/hlenfhco7v	0.625	negative	-0.375		2010-06-17	0	0	0	0	0	26.37	0.00189793	0	39.3627	203.637	-44	0	2	0	75	412
2014-07-24	Facebook has held talks with Uber about potentially embedding the service into the $FB Messenger app: http://cnb.cx/1tGIvlXÃ‚Â (via @Recode)	facebook has held talks with uber about potentially embedding the service into the $fb messenger app: (via @recode)	facebook has held talks with uber about potentially embedding the service into the $fb messenger app: (via @recode)	1	negative	-0.375		2010-06-18	1	0	1	0	1	26.44	0.00265101	0.1	39.3627	204.637	-44	0	2	1	75	413
23 Apr 2014	Apple and Facebook are both weak ahead of quarterly results: http://on.mktw.net/1lFeovhÃ‚Â $AAPL $FB pic.twitter.com/Tj7VMdQ6Zj	apple and facebook are both weak ahead of quarterly results: $aapl $fb pic.twitter.com/tj7vmdq6zj	apple and facebook are both weak ahead of quarterly results: $aapl $fb pic.twitter.com/tj7vmdq6zj	0.625	negative	-0.375		2010-06-19	0	0	0	0	0	26.44	0	0	39.3627	204.637	-44	0	2	0	75	413
2014-03-04	Facebook may be the next tech company to experiment with drones: http://on.wsj.com/1jOTRzOÃ‚Â (Titan Aerospace) $FB pic.twitter.com/nM1fRAbCaq	facebook may be the next tech company to experiment with drones: (titan aerospace) $fb pic.twitter.com/nm1frabcaq	facebook may be the next tech company to experiment with drones: (titan aerospace) $fb pic.twitter.com/nm1frabcaq	0.5	negative	-0.375		2010-06-20	0	0	0	0	0	26.44	0	0	39.3627	204.637	-44	0	2	0	75	413
12 Dec 2013	#Facebook to join S&P 500 on Dec. 20th: http://finance.yahoo.com/news/facebook-join-p-500-225639511.html?l=1Ã‚Â Ã¢â‚¬Â¦ (via @reuters) $FB #socialmedia	#facebook to join s&p 500 on dec. 20th: (via @reuters) $fb #socialmedia	#facebook to join s&p 500 on dec. 20th: (via @reuters) $fb #socialmedia	0.5	negative	-0.375		2010-06-21	0	0	0	0	0	25.95	-0.0187064	0	39.3627	204.637	-44	0	2	0	75	413
2013-10-07	Internet momo trash stocks looked weak today: $P -4.5% $YELP -4% $LNKD -3% $Z -2.5% $SINA -2.5% $FB -1% $BIDU -1%	internet momo trash stocks looked weak today: $p -4.5% $yelp -4% $lnkd -3% $z -2.5% $sina -2.5% $fb -1% $bidu -1%	internet momo trash stocks looked weak today: $p -4.5% $yelp -4% $lnkd -3% $z -2.5% $sina -2.5% $fb -1% $bidu -1%	0.625	negative	-0.375		2010-06-22	1	0	1	0	1	25.77	-0.00696062	0	39.3627	205.637	-44	0	2	1	75	414
11 Aug 2013	Onto the next crazy adventure, please vote for me at http://misspennystock.com/voteÃ‚Â help me out @cw_antm #antm #antm20 #antm2pt0 $FB peeps please!	onto the next crazy adventure, please vote for me at help me out @cw_antm #antm #antm20 #antm2pt0 $fb peeps please!	onto the next crazy adventure, please vote for me at help me out @cw_antm #antm #antm20 #antm2pt0 $fb peeps please!	0.45	negative	-0.375		2010-06-23	1	0	1	0	1	25.31	-0.0180115	0.136364	39.3627	206.637	-44	0	2	1	75	415
9 Jan 2013	Here's what Facebook may unveil next week: http://cnb.cx/WAsE5nÃ‚Â (via @cadiet) $FB	here's what facebook may unveil next week: (via @cadiet) $fb	here's what facebook may unveil next week: (via @cadiet) $fb	0.5	negative	-0.375		2010-06-24	1	0	1	0	1	25	-0.0123237	0	39.3627	207.637	-44	0	2	1	75	416
2012-06-27	Facebook's Lead Bank Tells Clients They Were Dumb To Buy At The IPO Price $FB by @jyarowhttp://read.bi/LBjuow	facebook's lead bank tells clients they were dumb to buy at the ipo price $fb by @jyarow	facebook's lead bank tells clients they were dumb to buy at the ipo price $fb by @jyarow	0.5	negative	-0.375		2010-06-25	0	0	0	0	0	24.53	-0.0189789	0	39.3627	207.637	-44	0	2	0	75	416
2012-05-21	Is Apple $AAPL getting some of that Facebook money back from disappointed tech investors $FB?	is apple $aapl getting some of that facebook money back from disappointed tech investors $fb?	is apple $aapl getting some of that facebook money back from disappointed tech investors $fb?	0.375	negative	-0.375		2010-06-26	0	0	0	0	0	24.53	0	0	39.3627	207.637	-44	0	2	0	75	416
2009-07-28	First Take On Microsoft-Yahoo Deal: Awful $MSFT $YHOO by @hblodget http://bit.ly/BQUgq	first take on microsoft-yahoo deal: awful $msft $yhoo by @hblodget	first take on microsoft-yahoo deal: awful $msft $yhoo by @hblodget	0.666667	negative	-0.375		2010-06-27	0	0	0	0	0	24.53	0	0	39.3627	207.637	-44	0	2	0	75	416
2012-12-28	Demand For Windows 8 Is Weak, Says Fujitsu President $MSFT by @jyarowhttp://read.bi/12THKbW	demand for windows 8 is weak, says fujitsu president $msft by @jyarow	demand for windows 8 is weak, says fujitsu president $msft by @jyarow	0.625	negative	-0.375		2010-06-28	2	0	2	0	1	24.31	-0.00900915	0	39.3627	208.637	-44	0	2	2	75	418
2013-03-05	Here's How To Deal With Doubters Who Think Your Product Idea Is Dumb $MSFT by @meganrosedickeyhttp://read.bi/YLiiAA	here's how to deal with doubters who think your product idea is dumb $msft by @meganrosedickey	here's how to deal with doubters who think your product idea is dumb $msft by @meganrosedickey	0.5	negative	-0.375		2010-06-29	2	0	2	0	1	23.31	-0.0420053	0	39.3627	209.637	-44	0	2	2	75	420
2016-03-28	Alphabet's Google Weak On #Cloud Numbers $AMZN $IBM $MSFT $RAX $GOOG $GOOGL http://bit.ly/1Rwtr50Ã‚Â via @SeekingAlpha	alphabet's google weak on #cloud numbers $amzn $ibm $msft $rax $goog $googl via @seekingalpha	alphabet's google weak on #cloud numbers $amzn $ibm $msft $rax $goog $googl via @seekingalpha	0.625	negative	-0.375		2010-06-30	2	1	1	0.5	0.5	23.01	-0.0129535	-0.3	39.8627	210.137	-45	-1	1	1	76	421
2017-07-11	Ã¢â‚¬Å“Alexa, why would anyone buy a $MSFT Invoke instead of an $AMZN Echo or an $AAPL HomePod?Ã¢â‚¬ï¿½ Ã¢â‚¬Å“Sorry, IÃ¢â‚¬â„¢m not sure."https://www.fool.com/investing/2017/07/09/is-microsoft-already-too-late-to-the-smart-home-sp.aspxÃ‚Â Ã¢â‚¬Â¦	alexa, why would anyone buy a $msft invoke instead of an $amzn echo or an $aapl homepod? sorry, i am not sure."	alexa, why would anyone buy a $msft invoke instead of an $amzn echo or an $aapl homepod? sorry, i am not sure."	0.944444	negative	-0.375		2010-07-01	0	0	0	0	0	23.16	0.00649775	0	39.8627	210.137	-45	0	2	0	76	421
2017-10-31	FB was complicit in the takedown of US democracy. They should pay a heavy penalty. $FB https://twitter.com/sarahkendzior/status/925460171161292801Ã‚Â Ã¢â‚¬Â¦ Franken to Facebook: "People are buying ads in RUBLES! You can't put 'rubles plus political ads' together and figure out it's bad?!"	fb was complicit in the takedown of us democracy. they should pay a heavy penalty. $fb franken to facebook: "people are buying ads in rubles! you can't put 'rubles plus political ads' together and figure out it's bad?!"	fb was complicit in the takedown of us democracy. they should pay a heavy penalty. $fb franken to facebook: "people are buying ads in rubles! you can't put 'rubles plus political ads' together and figure out it's bad?!"	0.422222	negative	-0.375		2010-07-02	0	0	0	0	0	23.27	0.00473832	0	39.8627	210.137	-45	0	2	0	76	421
2009-01-20	Why has $EBAY had a hard time growing its active user base? Over past 5 Qs, user growth has been been stagnant. http://tinyurl.com/8o4wtn	why has $ebay had a hard time growing its active user base? over past 5 qs, user growth has been been stagnant.	why has $ebay had a hard time growing its active user base? over past 5 qs, user growth has been been stagnant.	0.597917	negative	-0.36875		2010-07-03	0	0	0	0	0	23.27	0	0	39.8627	210.137	-45	0	2	0	76	421
15 Aug 2018	Facebook says it was 'too slow' to address hate speech in Myanmar and is acting to remedy the problem https://reut.rs/2BdjzkdÃ‚Â by @poppymcp $FB pic.twitter.com/idoN9y58BP	facebook says it was 'too slow' to address hate speech in myanmar and is acting to remedy the problem by @poppymcp $fb pic.twitter.com/idon9y58bp	facebook says it was 'too slow' to address hate speech in myanmar and is acting to remedy the problem by @poppymcp $fb pic.twitter.com/idon9y58bp	0.433333	negative	-0.366667		2010-07-04	0	0	0	0	0	23.27	0	0	39.8627	210.137	-45	0	2	0	76	421
14 Apr 2016	.@JimCramer revealed the secret on how to trade $FB. Don't fall into a sucker's game http://cnb.cx/1qKwGzhÃ‚Â pic.twitter.com/xXh0QCCvul	.@jimcramer revealed the secret on how to trade $fb. don't fall into a sucker's game pic.twitter.com/xxh0qccvul	.@jimcramer revealed the secret on how to trade $fb. don't fall into a sucker's game pic.twitter.com/xxh0qccvul	0.633333	negative	-0.366667		2010-07-05	0	0	0	0	0	23.27	0	0	39.8627	210.137	-45	0	2	0	76	421
4 Aug 2015	$AAPL is crazy active today - like $FB IPO	$aapl is crazy active today - like $fb ipo	$aapl is crazy active today - like $fb ipo	0.75	negative	-0.366667		2010-07-06	2	0	2	0	1	23.82	0.0233606	0.5	39.8627	211.137	-45	0	2	2	76	423
2018-07-29	Sorry to be the bearer of bad news, but what happened to $FB and $TWTR shares has alarm bells written all over it._x000D_ Its not a "buy the dip" candle, thats a "start of a bear market candle"_x000D_ 2018/2019 is gonna be a wild ride kiddos, strap yourselves in._x000D_ #BEARISH #FACEBOOKWINTERpic.twitter.com/jizMVS3pJ6	sorry to be the bearer of bad news, but what happened to $fb and $twtr shares has alarm bells written all over it._x000D_ its not a "buy the dip" candle, that is a "start of a bear market candle"_x000D_ 2018/2019 is gonna be a wild ride kiddos, strap yourselves in._x000D_ #bearish #facebookwinterpic.twitter.com/jizmvs3pj6	sorry to be the bearer of bad news, but what happened to $fb and $twtr shares has alarm bells written all over it._x000D_ its not a "buy the dip" candle, that is a "start of a bear market candle"_x000D_ 2018/2019 is gonna be a wild ride kiddos, strap yourselves in._x000D_ #bearish #facebookwinterpic.twitter.com/jizmvs3pj6	0.688889	negative	-0.366667		2010-07-07	1	0	1	0	1	24.3	0.0199507	0	39.8627	212.137	-45	0	2	1	76	424
2014-10-20	TRADER MASHUP https://www.youtube.com/watch?v=sZmv0Mysz1cÃ‚Â Ã¢â‚¬Â¦ get inspired $FB $TWTR $LNKD #belowdeck viewers if you $STUDY hard this can be you!	trader mashup get inspired $fb $twtr $lnkd #belowdeck viewers if you $study hard this can be you!	trader mashup get inspired $fb $twtr $lnkd #belowdeck viewers if you $study hard this can be you!	0.541667	negative	-0.364583		2010-07-08	1	0	1	0	1	24.41	0.00451658	0	39.8627	213.137	-45	0	2	1	76	425
2012-06-08	Everything You're Thinking About Facebook's App Center Is WRONG! $FB by @owenthomashttp://read.bi/JRZolp	everything you're thinking about facebook's app center is wrong! $fb by @owenthomas	everything you're thinking about facebook's app center is wrong! $fb by @owenthomas	0.5	negative	-0.3625		2010-07-09	2	0	2	0	1	24.27	-0.00575186	0	39.8627	214.137	-45	0	2	2	76	427
4 Jan 2017	Don't let failure keep you from trading. Improve with every loss you have. Overcome failure! #TraderWisdom #WinningStrategies $FB $TWTRpic.twitter.com/RBojjW6oKj	don't let failure keep you from trading. improve with every loss you have. overcome failure! #traderwisdom #winningstrategies $fb $twtrpic.twitter.com/rbojjw6okj	don't let failure keep you from trading. improve with every loss you have. overcome failure! #traderwisdom #winningstrategies $fb $twtrpic.twitter.com/rbojjw6okj	0.3	negative	-0.35625		2010-07-10	0	0	0	0	0	24.27	0	0	39.8627	214.137	-45	0	2	0	76	427
2014-03-24	The #NASDAQ Composite is having its worst day in nearly 2 months, down 1.9%._x000D_ Ã¢â‚¬Â¢ $ALXN: -8%_x000D_ Ã¢â‚¬Â¢ $NFLX: -7%_x000D_ Ã¢â‚¬Â¢ $TSLA: -7%_x000D_ Ã¢â‚¬Â¢ $FB: -5%_x000D_ Ã¢â‚¬Â¢ $TRIP: -5%	the #nasdaq composite is having its worst day in nearly 2 months, down 1.9%._x000D_ $alxn: -8%_x000D_ $nflx: -7%_x000D_ $tsla: -7%_x000D_ $fb: -5%_x000D_ $trip: -5%	the #nasdaq composite is having its worst day in nearly 2 months, down 1.9%._x000D_ $alxn: -8%_x000D_ $nflx: -7%_x000D_ $tsla: -7%_x000D_ $fb: -5%_x000D_ $trip: -5%	0.562963	negative	-0.351852		2010-07-11	0	0	0	0	0	24.27	0	0	39.8627	214.137	-45	0	2	0	76	427
2014-10-29	#StupidStock Move of the Day. I hate using Facebook. But not $FB. Still young company. Not $AMZN. It should invest. Sell-off = overreaction.	#stupidstock move of the day. i hate using facebook. but not $fb. still young company. not $amzn. it should invest. sell-off = overreaction.	#stupidstock move of the day. i hate using facebook. but not $fb. still young company. not $amzn. it should invest. sell-off = overreaction.	0.65	negative	-0.35		2010-07-12	4	1	3	0.25	0.75	24.83	0.0228116	-0.155556	40.1127	214.887	-45	0	2	3	77	430
18 Aug 2014	Arista Networks tried to break of an IPO base in early July, now it's setting up again http://ow.ly/AsROUÃ‚Â $ANET $FB	arista networks tried to break of an ipo base in early july, now it's setting up again $anet $fb	arista networks tried to break of an ipo base in early july, now it's setting up again $anet $fb	0.65	negative	-0.35		2010-07-13	1	0	1	0	1	25.13	0.0120097	0	40.1127	215.887	-45	0	2	1	77	431
2017-12-08	ThereÃ¢â‚¬â„¢s something comforting about a company that can pay its dividends through thick and thin. $MMM $WMT $MSFT https://www.fool.com/investing/2017/12/07/3-dividend-stocks-that-thrive-in-both-bull-and-bea.aspxÃ‚Â Ã¢â‚¬Â¦	theres something comforting about a company that can pay its dividends through thick and thin. $mmm $wmt $msft	theres something comforting about a company that can pay its dividends through thick and thin. $mmm $wmt $msft	0.6625	negative	-0.35		2010-07-14	2	0	2	0	1	25.44	0.0122605	0.85	40.1127	216.887	-45	0	2	2	77	433
2018-09-29	50 MILLION #Facebook accounts may have been hacked in the company's largest ever breach! Not a good time for it for $fb Covered on @foxnews #saturdaymorning #technologypic.twitter.com/J9ww7sbE5L	50 million #facebook accounts may have been hacked in the company's largest ever breach! not a good time for it for $fb covered on @foxnews #saturdaymorning #technologypic.twitter.com/j9ww7sbe5l	50 million #facebook accounts may have been hacked in the company's largest ever breach! not a good time for it for $fb covered on @foxnews #saturdaymorning #technologypic.twitter.com/j9ww7sbe5l	0.6	negative	-0.35		2010-07-15	1	0	1	0	1	25.51	0.00274775	0	40.1127	217.887	-45	0	2	1	77	434
2018-03-19	Has anyone ever tried to actually contact $FB help support? It is atrocious. But that's what I'd expect from a company run by robots.	has anyone ever tried to actually contact $fb help support? it is atrocious. but that's what i'd expect from a company run by robots.	has anyone ever tried to actually contact $fb help support? it is atrocious. but that's what i'd expect from a company run by robots.	0.55	negative	-0.35		2010-07-16	1	0	1	0	1	24.89	-0.0246045	0.2	40.1127	218.887	-45	0	2	1	77	435
2015-05-18	How #Facebook overcame its disastrous #IPO launch 3 years ago, and surged to its current $226 billion value http://for.tn/1PRBkAKÃ‚Â $FB	how #facebook overcame its disastrous #ipo launch 3 years ago, and surged to its current $226 billion value $fb	how #facebook overcame its disastrous #ipo launch 3 years ago, and surged to its current $226 billion value $fb	0.6	negative	-0.35		2010-07-17	0	0	0	0	0	24.89	0	0	40.1127	218.887	-45	0	2	0	77	435
2014-02-11	Prevalence of fake Likes make advertising your page on $FB "a waste of money" to all advertisers: http://www.washingtonsblog.com/2014/02/facebook-likes-fake.htmlÃ‚Â Ã¢â‚¬Â¦	prevalence of fake likes make advertising your page on $fb "a waste of money" to all advertisers:	prevalence of fake likes make advertising your page on $fb "a waste of money" to all advertisers:	0.5	negative	-0.35		2010-07-18	0	0	0	0	0	24.89	0	0	40.1127	218.887	-45	0	2	0	77	435
2013-03-04	1 of the worst run IPOs in history, including letting Zuck wear a hoodie on the roadshow- $FB hit w fresh IPO lawsuit http://www.orlandosentinel.com/features/consumer/sns-rt-us-facebook-ipo-lawsuitbre9231ax-20130304,0,1325371.storyÃ‚Â Ã¢â‚¬Â¦	1 of the worst run ipos in history, including letting zuck wear a hoodie on the roadshow- $fb hit w fresh ipo lawsuit	1 of the worst run ipos in history, including letting zuck wear a hoodie on the roadshow- $fb hit w fresh ipo lawsuit	0.75	negative	-0.35		2010-07-19	0	0	0	0	0	25.23	0.0135677	0	40.1127	218.887	-45	0	2	0	77	435
2013-02-12	$FB - Drops >3% on up day, lagging its industry & forming bearish H&S pattern. Not good. @Traderslog @DanZanger http://twitpic.com/c37uk9	$fb - drops >3% on up day, lagging its industry & forming bearish h&s pattern. not good. @traderslog @danzanger	$fb - drops >3% on up day, lagging its industry & forming bearish h&s pattern. not good. @traderslog @danzanger	0.6	negative	-0.35		2010-07-20	0	0	0	0	0	25.48	0.00986007	0	40.1127	218.887	-45	0	2	0	77	435
2012-06-01	My 12 YO daughter thinks $FB is for old people. And stupid, too. http://bit.ly/KE3bahÃ‚Â #Facebook	my 12 yo daughter thinks $fb is for old people. and stupid, too. #facebook	my 12 yo daughter thinks $fb is for old people. and stupid, too. #facebook	0.6	negative	-0.35		2010-07-21	1	0	1	0	1	25.12	-0.0142294	0	40.1127	219.887	-45	0	2	1	77	436
2012-05-31	Decline in $FB is reassessment of private markets flawed valuations recognized wildly optimistic & clinically insane http://bit.ly/KZFuo3Ã‚Â $$	decline in $fb is reassessment of private markets flawed valuations recognized wildly optimistic & clinically insane $$	decline in $fb is reassessment of private markets flawed valuations recognized wildly optimistic & clinically insane $$	0.56875	negative	-0.35		2010-07-22	0	0	0	0	0	25.84	0.0282593	0	40.1127	219.887	-45	0	2	0	77	436
2009-01-08	2nd list of sites w vulgar content out. includes msn china $msft, kongzhong $kong, sohu's 17173 $sohu, myspace china http://is.gd/eVsA [ZH]	2nd list of sites w vulgar content out. includes msn china $msft, kongzhong $kong, sohu's 17173 $sohu, myspace china [zh]	2nd list of sites w vulgar content out. includes msn china $msft, kongzhong $kong, sohu's 17173 $sohu, myspace china [zh]	0.4	negative	-0.35		2010-07-23	0	0	0	0	0	25.81	-0.0011617	0	40.1127	219.887	-45	0	2	0	77	436
2012-02-08	The Fight Between Google And Microsoft Is Getting Ugly And Public $GOOG $MSFT by @MattRosoffhttp://read.bi/AvA6Bp	the fight between google and microsoft is getting ugly and public $goog $msft by @mattrosoff	the fight between google and microsoft is getting ugly and public $goog $msft by @mattrosoff	0.533333	negative	-0.35		2010-07-24	0	0	0	0	0	25.81	0	0	40.1127	219.887	-45	0	2	0	77	436
2013-08-23	Word of advice to any CEO. If your stock gains $20 billion in market value on the news of your resignation, that's not a good thing. $MSFT	word of advice to any ceo. if your stock gains $20 billion in market value on the news of your resignation, that's not a good thing. $msft	word of advice to any ceo. if your stock gains $20 billion in market value on the news of your resignation, that's not a good thing. $msft	0.6	negative	-0.35		2010-07-25	0	0	0	0	0	25.81	0	0	40.1127	219.887	-45	0	2	0	77	436
19 Dec 2018	FacebookÃ¢â‚¬â„¢s $FB forward price-to-sales ratio is approaching its lowest levels EVER. ThatÃ¢â‚¬â„¢s how bad itÃ¢â‚¬â„¢s become for Facebook._x000D_ https://stocktwits.com/DrKillinger/message/148405646Ã‚Â Ã¢â‚¬Â¦	facebooks $fb forward price-to-sales ratio is approaching its lowest levels ever. that is how bad its become for facebook._x000D_	facebooks $fb forward price-to-sales ratio is approaching its lowest levels ever. that is how bad its become for facebook._x000D_	0.333333	negative	-0.35		2010-07-26	0	0	0	0	0	26.1	0.0111733	0	40.1127	219.887	-45	0	2	0	77	436
4 Jan 2018	Mark Zuckerberg's personal challenge for 2018 is to fix all the bad things happening on Facebook $FB https://yhoo.it/2qo4uqKÃ‚Â pic.twitter.com/LoZ8zbkR7j	mark zuckerberg's personal challenge for 2018 is to fix all the bad things happening on facebook $fb	mark zuckerberg's personal challenge for 2018 is to fix all the bad things happening on facebook $fb	0.483333	negative	-0.35		2010-07-27	0	0	0	0	0	26.16	0.00229621	0	40.1127	219.887	-45	0	2	0	77	436
2014-02-23	Facebook $FB spending billions trying to monopolize low barriers to entry businesses; photo sharing and chat rooms, story with a bad ending	facebook $fb spending billions trying to monopolize low barriers to entry businesses; photo sharing and chat rooms, story with a bad ending	facebook $fb spending billions trying to monopolize low barriers to entry businesses; photo sharing and chat rooms, story with a bad ending	0.483333	negative	-0.35		2010-07-28	1	0	1	0	1	25.95	-0.00805988	0	40.1127	220.887	-45	0	2	1	77	437
14 Apr 2013	Sunday links: gold is not a religion, financial advisor tech and why news is bad for you. http://stks.co/gRUoÃ‚Â $GLD $AAPL $FB $GS $USO	sunday links: gold is not a religion, financial advisor tech and why news is bad for you. $gld $aapl $fb $gs $uso	sunday links: gold is not a religion, financial advisor tech and why news is bad for you. $gld $aapl $fb $gs $uso	0.333333	negative	-0.35		2010-07-29	0	0	0	0	0	26.03	0.00307811	0	40.1127	220.887	-45	0	2	0	77	437
2012-05-15	ATTENTION FACEBOOK INVESTORS: This GM Ad Cancellation Is Big, Bad News $FB http://read.bi/KqRLHj	attention facebook investors: this gm ad cancellation is big, bad news $fb	attention facebook investors: this gm ad cancellation is big, bad news $fb	0.383333	negative	-0.35		2010-07-30	0	0	0	0	0	25.81	-0.00848778	0	40.1127	220.887	-45	0	2	0	77	437
2009-01-16	Marketers: Two recent blue-chip TV spots for $MSFT (surfer/tsunami) and $MCD (espresso cafe) want so badly to be hip but are transparent.	marketers: two recent blue-chip tv spots for $msft (surfer/tsunami) and $mcd (espresso cafe) want so badly to be hip but are transparent.	marketers: two recent blue-chip tv spots for $msft (surfer/tsunami) and $mcd (espresso cafe) want so badly to be hip but are transparent.	0.458333	negative	-0.35		2010-07-31	0	0	0	0	0	25.81	0	0	40.1127	220.887	-45	0	2	0	77	437
2014-05-20	Windows 8 Banned in #China -- Bad for $MSFT, Boon for Chinese http://trib.al/ZBu17jU	windows 8 banned in #china -- bad for $msft, boon for chinese	windows 8 banned in #china -- bad for $msft, boon for chinese	0.333333	negative	-0.35		2010-08-01	1	0	1	0	1	25.81	0	0	40.1127	221.887	-45	0	2	1	77	438
2016-11-27	Sunday links: big, bad data, manias and panics and gender-free resumes. http://abnormalreturns.com/2016/11/27/sunday-links-vertical-interests/Ã‚Â Ã¢â‚¬Â¦ $IYT $AAPL $GOOG $GOOGL $MSFT $BX $KKR $SHMpic.twitter.com/PQxbMdK8M5	sunday links: big, bad data, manias and panics and gender-free resumes. $iyt $aapl $goog $googl $msft $bx $kkr $shmpic.twitter.com/pqxbmdk8m5	sunday links: big, bad data, manias and panics and gender-free resumes. $iyt $aapl $goog $googl $msft $bx $kkr $shmpic.twitter.com/pqxbmdk8m5	0.383333	negative	-0.35		2010-08-02	2	1	1	0.5	0.5	26.33	0.019947	-0.4	40.6127	222.387	-46	-1	1	1	78	439
31 Aug 2016	Mark Zuckerberg said giving up coding to manage @facebook made him "a little sad." http://cnnmon.ie/2cc3Ul3Ã‚Â $FB pic.twitter.com/mlRFIZvqnP	mark zuckerberg said giving up coding to manage @facebook made him "a little sad." $fb pic.twitter.com/mlrfizvqnp	mark zuckerberg said giving up coding to manage @facebook made him "a little sad." $fb pic.twitter.com/mlrfizvqnp	0.75	negative	-0.34375		2010-08-03	2	1	1	0.5	0.5	26.16	-0.00647745	-0.5	41.1127	222.887	-47	-1	1	1	79	440
2016-05-12	Instagram and 5 other corporate logo changes that people hated http://yhoo.it/1qgpTMNÃ‚Â $FB pic.twitter.com/VyNSXRPIQ1	instagram and 5 other corporate logo changes that people hated $fb pic.twitter.com/vynsxrpiq1	instagram and 5 other corporate logo changes that people hated $fb pic.twitter.com/vynsxrpiq1	0.358333	negative	-0.341667		2010-08-04	0	0	0	0	0	25.73	-0.0165739	0	41.1127	222.887	-47	0	2	0	79	440
27 Dec 2017	Content moderation has always been difficult, grueling work. The difference is that now $fb, Google and other tech giants are commiting major resources to hiring 10K-plus reviewers to find and vet content including violent videos.	content moderation has always been difficult, grueling work. the difference is that now $fb, google and other tech giants are commiting major resources to hiring 10k-plus reviewers to find and vet content including violent videos.	content moderation has always been difficult, grueling work. the difference is that now $fb, google and other tech giants are commiting major resources to hiring 10k-plus reviewers to find and vet content including violent videos.	0.71875	negative	-0.340625		2010-08-05	0	0	0	0	0	25.37	-0.0140902	0	41.1127	222.887	-47	0	2	0	79	440
2016-06-08	Here's proof that the world may be getting sick of social media apps http://yhoo.it/1XahkBwÃ‚Â $FB $TWTR @melodyhahmpic.twitter.com/PxGT3MHwFG	here's proof that the world may be getting sick of social media apps $fb $twtr @melodyhahmpic.twitter.com/pxgt3mhwfg	here's proof that the world may be getting sick of social media apps $fb $twtr @melodyhahmpic.twitter.com/pxgt3mhwfg	0.461905	negative	-0.340476		2010-08-06	0	0	0	0	0	25.55	0.00706986	0	41.1127	222.887	-47	0	2	0	79	440
2018-03-22	The $SPX YTD 1.88% total return produces fun stats: Information Tech accounts for 94.9% of YTD gain, w/ConsumerStaples -35.6%; $AMZN accounts for 36.6%, $MSFT is next at 12.8%, w/ $AAPL 14th at 2.8%; $PG is worst, w/an -8.0% impact, then $XOM at -7.5%, w/ $FB 9th worst at -4.1%pic.twitter.com/3YPNQxB323	the $spx ytd 1.88% total return produces fun stats: information tech accounts for 94.9% of ytd gain, w/consumerstaples -35.6%; $amzn accounts for 36.6%, $msft is next at 12.8%, w/ $aapl 14th at 2.8%; $pg is worst, w/an -8.0% impact, then $xom at -7.5%, w/ $fb 9th worst at -4.1%pic.twitter.com/3ypnqxb323	the $spx ytd 1.88% total return produces fun stats: information tech accounts for 94.9% of ytd gain, w/consumerstaples -35.6%; $amzn accounts for 36.6%, $msft is next at 12.8%, w/ $aapl 14th at 2.8%; $pg is worst, w/an -8.0% impact, then $xom at -7.5%, w/ $fb 9th worst at -4.1%pic.twitter.com/3ypnqxb323	0.59	negative	-0.34		2010-08-07	0	0	0	0	0	25.55	0	0	41.1127	222.887	-47	0	2	0	79	440
2015-02-19	Just insane bullish flow in the Social Media darlings $FB and $TWTR all day long w/ 1-3 week outlook	just insane bullish flow in the social media darlings $fb and $twtr all day long w/ 1-3 week outlook	just insane bullish flow in the social media darlings $fb and $twtr all day long w/ 1-3 week outlook	0.488889	negative	-0.338889		2010-08-08	0	0	0	0	0	25.55	0	0	41.1127	222.887	-47	0	2	0	79	440
2012-07-27	It's going to be an ugly Friday for Starbucks and Facebook. $SBUX down 10% premkt. $FB down 12%. #earnings	it's going to be an ugly friday for starbucks and facebook. $sbux down 10% premkt. $fb down 12%. #earnings	it's going to be an ugly friday for starbucks and facebook. $sbux down 10% premkt. $fb down 12%. #earnings	0.525926	negative	-0.337037		2010-08-09	3	1	2	0.333333	0.666667	25.61	0.00234566	0.104545	41.446	223.554	-47	0	2	2	80	442
2014-12-31	IMHO, $MSFT shockingly remains MILDLY undervalued	imho, $msft shockingly remains mildly undervalued	imho, $msft shockingly remains mildly undervalued	0.75	negative	-0.333333		2010-08-10	0	0	0	0	0	25.07	-0.021311	0	41.446	223.554	-47	0	2	0	80	442
2011-03-21	Watch Out PayPal, Facebook Is Getting Serious About Payments $EBAY by @owenthomas http://read.bi/i0zxqa	watch out paypal, facebook is getting serious about payments $ebay by @owenthomas	watch out paypal, facebook is getting serious about payments $ebay by @owenthomas	0.666667	negative	-0.333333		2010-08-11	0	0	0	0	0	24.86	-0.00841179	0	41.446	223.554	-47	0	2	0	80	442
2014-12-19	Just 6 weeks after its launch, Apple Pay is shaping up as a serious threat to PayPal http://ow.ly/GbTbYÃ‚Â $AAPL $EBAY $GOOGL $WFM	just 6 weeks after its launch, apple pay is shaping up as a serious threat to paypal $aapl $ebay $googl $wfm	just 6 weeks after its launch, apple pay is shaping up as a serious threat to paypal $aapl $ebay $googl $wfm	0.666667	negative	-0.333333		2010-08-12	1	0	1	0	1	24.49	-0.0149953	0	41.446	224.554	-47	0	2	1	80	443
9 Apr 2018	#FaceBook $FB is done as a company. The company is a total fraud. No wonder #Zuckerberg is dumping all of his soon to be worthless stock. What a sham. #ConservativeCensorship #Zuckerbergpic.twitter.com/1WiciLBZ7K	#facebook $fb is done as a company. the company is a total fraud. no wonder #zuckerberg is dumping all of his soon to be worthless stock. what a sham. #conservativecensorship #zuckerbergpic.twitter.com/1wicilbz7k	#facebook $fb is done as a company. the company is a total fraud. no wonder #zuckerberg is dumping all of his soon to be worthless stock. what a sham. #conservativecensorship #zuckerbergpic.twitter.com/1wicilbz7k	0.65	negative	-0.333333		2010-08-13	1	0	1	0	1	24.4	-0.00368174	0	41.446	225.554	-47	0	2	1	80	444
4 Jan 2018	Trillion computations/sec - Is impossible possible?_x000D_ #Quantumcomputing to provide exponential impetus to #AI #ML #genomics #Entertainment #pharma #material #science #auto #aero #robotics #biosimilars #nanotech #logistics #retail_x000D_ $GOOG $FB $MSFT $AAPL $AMZN $IBM $BABA $BA $F $NFLX pic.twitter.com/gL5SFy0NT6	trillion computations/sec - is impossible possible?_x000D_ #quantumcomputing to provide exponential impetus to #ai #ml #genomics #entertainment #pharma #material #science #auto #aero #robotics #biosimilars #nanotech #logistics #retail_x000D_ $goog $fb $msft $aapl $amzn $ibm $baba $ba $f $nflx pic.twitter.com/gl5sfy0nt6	trillion computations/sec - is impossible possible?_x000D_ #quantumcomputing to provide exponential impetus to #ai #ml #genomics #entertainment #pharma #material #science #auto #aero #robotics #biosimilars #nanotech #logistics #retail_x000D_ $goog $fb $msft $aapl $amzn $ibm $baba $ba $f $nflx pic.twitter.com/gl5sfy0nt6	1	negative	-0.333333		2010-08-14	0	0	0	0	0	24.4	0	0	41.446	225.554	-47	0	2	0	80	444
2017-09-15	One would think this may have been a heads up to Facebook. Seriously. $FB has issues. https://twitter.com/MarkWarner/status/908431496737935361Ã‚Â Ã¢â‚¬Â¦ And they paid in RUBLES. Seriously. https://twitter.com/CBSNews/status/908102082544140288Ã‚Â Ã¢â‚¬Â¦	one would think this may have been a heads up to facebook. seriously. $fb has issues. and they paid in rubles. seriously.	one would think this may have been a heads up to facebook. seriously. $fb has issues. and they paid in rubles. seriously.	0.666667	negative	-0.333333		2010-08-15	1	0	1	0	1	24.4	0	0	41.446	226.554	-47	0	2	1	80	445
25 Aug 2017	The Big Brains Behind Artificial Intelligence http://www.barrons.com/articles/artificial-intelligence-gets-a-lot-smarter-1503114417Ã‚Â Ã¢â‚¬Â¦ via @barronsonline $VERI $MSFT $FB #AI #machinelearning	the big brains behind artificial intelligence via @barronsonline $veri $msft $fb #ai #machinelearning	the big brains behind artificial intelligence via @barronsonline $veri $msft $fb #ai #machinelearning	0.6	negative	-0.333333		2010-08-16	1	0	1	0	1	24.5	0.00408999	0	41.446	227.554	-47	0	2	1	80	446
2017-05-05	#AI Fueling Serious Competitive Advantage for #SocialMedia & #SportsMedia Publishers $BKD.V $BKDCD $FB $SNAP $IAC_x000D_ http://www.investorideas.com/CO/BKD/news/2017/05041SportsSocialMedia.aspÃ‚Â Ã¢â‚¬Â¦pic.twitter.com/XLenTYjyYz	#ai fueling serious competitive advantage for #socialmedia & #sportsmedia publishers $bkd.v $bkdcd $fb $snap $iac_x000D_	#ai fueling serious competitive advantage for #socialmedia & #sportsmedia publishers $bkd.v $bkdcd $fb $snap $iac_x000D_	0.666667	negative	-0.333333		2010-08-17	0	0	0	0	0	24.71	0.00853486	0	41.446	227.554	-47	0	2	0	80	446
2016-06-28	.@facebook is making a subtle change to one of its Like buttons http://cnnmon.ie/295KZc2Ã‚Â Via @lisahopeking $FB pic.twitter.com/pYiXTQkYsh	.@facebook is making a subtle change to one of its like buttons via @lisahopeking $fb pic.twitter.com/pyixtqkysh	.@facebook is making a subtle change to one of its like buttons via @lisahopeking $fb pic.twitter.com/pyixtqkysh	0.5	negative	-0.333333		2010-08-18	1	0	1	0	1	24.82	0.0044418	0	41.446	228.554	-47	0	2	1	80	447
6 Apr 2016	Facebook has a weird, hidden list of people it thinks you should poke $FB http://read.bi/1RENVvYÃ‚Â pic.twitter.com/tn8Vq2vTjl	facebook has a weird, hidden list of people it thinks you should poke $fb	facebook has a weird, hidden list of people it thinks you should poke $fb	0.666667	negative	-0.333333		2010-08-19	1	0	1	0	1	24.44	-0.0154286	0	41.446	229.554	-47	0	2	1	80	448
8 Aug 2014	Facebook gets serious about cybersecurity with PrivateCore purchase http://for.tn/1srrlYEÃ‚Â $FB	facebook gets serious about cybersecurity with privatecore purchase $fb	facebook gets serious about cybersecurity with privatecore purchase $fb	0.666667	negative	-0.333333		2010-08-20	2	1	1	0.5	0.5	24.23	-0.00862964	-0.166667	41.946	230.054	-48	-1	1	1	81	449
2014-02-20	I'm struck by how few analysts are at least openly skeptical of $FB buying WhatsApp for $16B-$19B	i'm struck by how few analysts are at least openly skeptical of $fb buying whatsapp for $16b-$19b	i'm struck by how few analysts are at least openly skeptical of $fb buying whatsapp for $16b-$19b	0.333333	negative	-0.333333		2010-08-21	0	0	0	0	0	24.23	0	0	41.946	230.054	-48	0	2	0	81	449
16 Dec 2012	Check Out Facebook's Ridiculously Ritzy Cafeteria $FB by @officialKLShttp://read.bi/V1swiW	check out facebook's ridiculously ritzy cafeteria $fb by @officialkls	check out facebook's ridiculously ritzy cafeteria $fb by @officialkls	1	negative	-0.333333		2010-08-22	0	0	0	0	0	24.23	0	0	41.946	230.054	-48	0	2	0	81	449
2012-09-07	RT @ritholtz: Jonathan Weil Calls out Ridiculous Facebook article by NYT's Sorkin: $FB Investors Know Who to Blame http://bloom.bg/P5fVJ1	rt @ritholtz: jonathan weil calls out ridiculous facebook article by nyt's sorkin: $fb investors know who to blame	rt @ritholtz: jonathan weil calls out ridiculous facebook article by nyt's sorkin: $fb investors know who to blame	1	negative	-0.333333		2010-08-23	0	0	0	0	0	24.28	0.00206147	0	41.946	230.054	-48	0	2	0	81	449
2012-05-18	Can Twitter predict the stock market? If $FB closes at $54 today, a lot of people will take that question seriously http://cnet.co/Jp4Wms	can twitter predict the stock market? if $fb closes at $54 today, a lot of people will take that question seriously	can twitter predict the stock market? if $fb closes at $54 today, a lot of people will take that question seriously	0.666667	negative	-0.333333		2010-08-24	3	0	3	0	1	24.04	-0.00993386	0	41.946	231.054	-48	0	2	3	81	452
2012-05-16	Not often I can call #StupidStock move of the day at 10:09. But $RIMM up 3% on ridiculous chatter that $FB would buy it? Are you kidding me?	not often i can call #stupidstock move of the day at 10:09. but $rimm up 3% on ridiculous chatter that $fb would buy it? are you kidding me?	not often i can call #stupidstock move of the day at 10:09. but $rimm up 3% on ridiculous chatter that $fb would buy it? are you kidding me?	1	negative	-0.333333		2010-08-25	0	0	0	0	0	24.1	0.00249269	0	41.946	231.054	-48	0	2	0	81	452
16 Apr 2012	Sergey Brin: Facebook And Apple Pose Serious Threats To Internet Freedom $GOOG $FB $AAPL by @_dtlhttp://read.bi/HYTcGC	sergey brin: facebook and apple pose serious threats to internet freedom $goog $fb $aapl by @_dtl	sergey brin: facebook and apple pose serious threats to internet freedom $goog $fb $aapl by @_dtl	0.666667	negative	-0.333333		2010-08-26	0	0	0	0	0	23.82	-0.0116863	0	41.946	231.054	-48	0	2	0	81	452
3 Jan 2011	$GOOG has a market cap of $192B and $YHOO has a market cap of 21B, so I think to put $FB at $50B is seriously a stretch.	$goog has a market cap of $192b and $yhoo has a market cap of 21b, so i think to put $fb at $50b is seriously a stretch.	$goog has a market cap of $192b and $yhoo has a market cap of 21b, so i think to put $fb at $50b is seriously a stretch.	0.666667	negative	-0.333333		2010-08-27	2	0	2	0	1	23.93	0.00460734	0	41.946	232.054	-48	0	2	2	81	454
2012-12-27	Microsoft: Google Isn't 'Truly Serious' About Enterprise Office Apps $GOOG $MSFT by @Julie188http://read.bi/V7Fwkt	microsoft: google isn't 'truly serious' about enterprise office apps $goog $msft by @julie188	microsoft: google isn't 'truly serious' about enterprise office apps $goog $msft by @julie188	0.666667	negative	-0.333333		2010-08-28	0	0	0	0	0	23.93	0	0	41.946	232.054	-48	0	2	0	81	454
2012-05-22	Steve Ballmer Is Making Some Ridiculous Predictions For Windows 8 $MSFT by @Julie188http://read.bi/LoJtLa	steve ballmer is making some ridiculous predictions for windows 8 $msft by @julie188	steve ballmer is making some ridiculous predictions for windows 8 $msft by @julie188	1	negative	-0.333333		2010-08-29	0	0	0	0	0	23.93	0	0	41.946	232.054	-48	0	2	0	81	454
2012-04-10	It's Time To Admit It: The iPad Actually Is A Serious Gaming Device $AAPL $MSFT $SNE by @KamailaSandershttp://read.bi/IIVj1v	it's time to admit it: the ipad actually is a serious gaming device $aapl $msft $sne by @kamailasanders	it's time to admit it: the ipad actually is a serious gaming device $aapl $msft $sne by @kamailasanders	0.666667	negative	-0.333333		2010-08-30	0	0	0	0	0	23.64	-0.0121928	0	41.946	232.054	-48	0	2	0	81	454
2014-09-14	Sunday links: shallow risks, shallow dips and riverfront revivals. http://stks.co/r0m3kÃ‚Â $SPY $MSFT $DJCO $DRI	sunday links: shallow risks, shallow dips and riverfront revivals. $spy $msft $djco $dri	sunday links: shallow risks, shallow dips and riverfront revivals. $spy $msft $djco $dri	0.5	negative	-0.333333		2010-08-31	0	0	0	0	0	23.47	-0.00721718	0	41.946	232.054	-48	0	2	0	81	454
2014-08-28	Why @cyanogen is the company to watch in mobile. Seriously. Watch it. $msft $goog $amzn are. By @amir.https://www.theinformation.com/Obscure-Android-Software-Firm-Attracts-Google-RivalsÃ‚Â Ã¢â‚¬Â¦	why @cyanogen is the company to watch in mobile. seriously. watch it. $msft $goog $amzn are. by @amir.	why @cyanogen is the company to watch in mobile. seriously. watch it. $msft $goog $amzn are. by @amir.	0.666667	negative	-0.333333		2010-09-01	1	0	1	0	1	23.9	0.0181555	0.5	41.946	233.054	-48	0	2	1	81	455
2015-08-23	The Dow lost $338B in market cap last week alone, the same as the size of $XOM or $MSFT. Is the worst over?_x000D_ https://amp.twimg.com/v/174ce53d-9264-4259-93fd-36522c759f11Ã‚Â Ã¢â‚¬Â¦	the dow lost $338b in market cap last week alone, the same as the size of $xom or $msft. is the worst over?_x000D_	the dow lost $338b in market cap last week alone, the same as the size of $xom or $msft. is the worst over?_x000D_	0.397222	negative	-0.333333		2010-09-02	0	0	0	0	0	23.94	0.00167228	0	41.946	233.054	-48	0	2	0	81	455
2017-08-25	The Big Brains Behind Artificial Intelligence http://www.barrons.com/articles/artificial-intelligence-gets-a-lot-smarter-1503114417Ã‚Â Ã¢â‚¬Â¦ via @barronsonline $VERI $MSFT $FB #AI #machinelearning	the big brains behind artificial intelligence via @barronsonline $veri $msft $fb #ai #machinelearning	the big brains behind artificial intelligence via @barronsonline $veri $msft $fb #ai #machinelearning	0.6	negative	-0.333333		2010-09-03	0	0	0	0	0	24.29	0.014514	0	41.946	233.054	-48	0	2	0	81	455
2018-06-15	$FUSZ RIDICULOUSLY CHEAP....OVERSOLD PERIOD #UNDERVALUED_x000D_ DEBT-FREE_x000D_ FULLY FUNDED_x000D_ 60% INSIDER OWNERSHIP_x000D_ $AAPL $SIRI $SBUX $ZNGA $BABA $QCOM $MSFT $AMZN $NVDA $NFLX $PYPL $PAY $EBAY $SNAP $FB $TWTR $HEAR $SNES $AVGR $GERN $BOXL $HBAN $VALE $INTC $CSCO $CRM $ORCL $JD $MU $CLPS $C	$fusz ridiculously cheap....oversold period #undervalued_x000D_ debt-free_x000D_ fully funded_x000D_ 60% insider ownership_x000D_ $aapl $siri $sbux $znga $baba $qcom $msft $amzn $nvda $nflx $pypl $pay $ebay $snap $fb $twtr $hear $snes $avgr $gern $boxl $hban $vale $intc $csco $crm $orcl $jd $mu $clps $c	$fusz ridiculously cheap....oversold period #undervalued_x000D_ debt-free_x000D_ fully funded_x000D_ 60% insider ownership_x000D_ $aapl $siri $sbux $znga $baba $qcom $msft $amzn $nvda $nflx $pypl $pay $ebay $snap $fb $twtr $hear $snes $avgr $gern $boxl $hban $vale $intc $csco $crm $orcl $jd $mu $clps $c	1	negative	-0.333333		2010-09-04	0	0	0	0	0	24.29	0	0	41.946	233.054	-48	0	2	0	81	455
2018-02-13	Snapchat Users Hate The New Interface And Instagram Stories Could Reap The Benefits https://benzinga.com/z/11187174Ã‚Â $FB $SNAP via @AndySwanpic.twitter.com/OgBfqXcy2V	snapchat users hate the new interface and instagram stories could reap the benefits $fb $snap via @andyswanpic.twitter.com/ogbfqxcy2v	snapchat users hate the new interface and instagram stories could reap the benefits $fb $snap via @andyswanpic.twitter.com/ogbfqxcy2v	0.677273	negative	-0.331818		2010-09-05	0	0	0	0	0	24.29	0	0	41.946	233.054	-48	0	2	0	81	455
2016-11-07	$FB is in need of a new base and continues to be an avoid for me pic.twitter.com/WRRy8rseHJ	$fb is in need of a new base and continues to be an avoid for me pic.twitter.com/wrry8rsehj	$fb is in need of a new base and continues to be an avoid for me pic.twitter.com/wrry8rsehj	0.727273	negative	-0.331818		2010-09-06	0	0	0	0	0	24.29	0	0	41.946	233.054	-48	0	2	0	81	455
30 Jan 2014	Who else is doubling both a new service's user base and their pricing on annual basis in this economy? _x000D_ $FB	who else is doubling both a new service's user base and their pricing on annual basis in this economy? _x000D_ $fb	who else is doubling both a new service's user base and their pricing on annual basis in this economy? _x000D_ $fb	0.727273	negative	-0.331818		2010-09-07	4	0	4	0	1	23.96	-0.0136791	0	41.946	234.054	-48	0	2	4	81	459
2016-08-07	Microsoft $MSFT leaving a 9 month base as shares make new all time highs pic.twitter.com/kcNVSIagss	microsoft $msft leaving a 9 month base as shares make new all time highs pic.twitter.com/kcnvsiagss	microsoft $msft leaving a 9 month base as shares make new all time highs pic.twitter.com/kcnvsiagss	0.727273	negative	-0.331818		2010-09-08	2	0	2	0	1	23.93	-0.00125283	0.4	41.946	235.054	-48	0	2	2	81	461
29 Dec 2012	How Facebook Is Hunting Down And Deleting Fake Accounts $FB by @Jim_Edwards http://read.bi/Tx3giR	how facebook is hunting down and deleting fake accounts $fb by @jim_edwards	how facebook is hunting down and deleting fake accounts $fb by @jim_edwards	0.644444	negative	-0.327778		2010-09-09	5	1	4	0.2	0.8	24.01	0.00333751	-0.0818182	42.146	235.854	-48	0	2	4	82	465
3 Aug 2018	Few #Financial #Magazine covers that went horribly wrong !! @SJosephBurns @jposhaughnessy $AAPL $FB pic.twitter.com/UqybAR0Ghq	few #financial #magazine covers that went horribly wrong !! @sjosephburns @jposhaughnessy $aapl $fb pic.twitter.com/uqybar0ghq	few #financial #magazine covers that went horribly wrong !! @sjosephburns @jposhaughnessy $aapl $fb pic.twitter.com/uqybar0ghq	0.333333	negative	-0.327083		2010-09-10	2	2	0	1	0	23.85	-0.00668619	-0.431818	43.146	235.854	-49	-1	1	2	84	465
2018-03-28	I stopped myself out of my $FB trading long rental (in premarket trading) based on the disappointing follow through from the privacy setting changes as well as the continued schmeissing of $AMZN (-$51 in premarket trading). @TSTRealMoneyPro Broke even.	i stopped myself out of my $fb trading long rental (in premarket trading) based on the disappointing follow through from the privacy setting changes as well as the continued schmeissing of $amzn (-$51 in premarket trading). @tstrealmoneypro broke even.	i stopped myself out of my $fb trading long rental (in premarket trading) based on the disappointing follow through from the privacy setting changes as well as the continued schmeissing of $amzn (-$51 in premarket trading). @tstrealmoneypro broke even.	0.55	negative	-0.325		2010-09-11	0	0	0	0	0	23.85	0	0	43.146	235.854	-49	0	2	0	84	465
2015-10-22	The near term bearish case got blasted into a mist tonight. $FB up $5 just bc "buy everything!" $AMZN $MSFT https://m.youtube.com/watch?v=hHXK2t50S-8Ã‚Â Ã¢â‚¬Â¦	the near term bearish case got blasted into a mist tonight. $fb up $5 just bc "buy everything!" $amzn $msft	the near term bearish case got blasted into a mist tonight. $fb up $5 just bc "buy everything!" $amzn $msft	0.65	negative	-0.325		2010-09-12	0	0	0	0	0	23.85	0	0	43.146	235.854	-49	0	2	0	84	465
2012-05-16	It's Not Just GM That Thinks Facebook Ads Don't Work--Others Say Facebook Is "Getting Worse, Not Better" $FB http://read.bi/JLfbVo	it's not just gm that thinks facebook ads don't work--others say facebook is "getting worse, not better" $fb	it's not just gm that thinks facebook ads don't work--others say facebook is "getting worse, not better" $fb	0.55	negative	-0.325		2010-09-13	3	0	3	0	1	25.11	0.051482	1	43.146	236.854	-49	0	2	3	84	468
2017-04-18	The amateur astronaut behind Word and Excel is making his triumphant return to Microsoft $MSFT http://read.bi/2pP1XR5Ã‚Â pic.twitter.com/yBwptvBPta	the amateur astronaut behind word and excel is making his triumphant return to microsoft $msft	the amateur astronaut behind word and excel is making his triumphant return to microsoft $msft	0.475	negative	-0.325		2010-09-14	1	0	1	0	1	25.03	-0.00319107	0	43.146	237.854	-49	0	2	1	84	469
2015-05-25	$SOUL New game 'SirVival' to launch in $AAPL App Store! As well as on $GOOG $AMZN $FB $MSFT $SNE platforms!! #Android #Playstation #Xbox,""	$soul new game 'sirvival' to launch in $aapl app store! as well as on $goog $amzn $fb $msft $sne platforms!! #android #playstation #xbox,""	$soul new game 'sirvival' to launch in $aapl app store! as well as on $goog $amzn $fb $msft $sne platforms!! #android #playstation #xbox,""	0.427273	negative	-0.322443		2010-09-15	0	0	0	0	0	25.12	0.00358924	0	43.146	237.854	-49	0	2	0	84	469
2013-05-24	GameStop now down 13% on news that game publishers and $MSFT will receive cut on used game sales http://stks.co/tE9wÃ‚Â $GME	gamestop now down 13% on news that game publishers and $msft will receive cut on used game sales $gme	gamestop now down 13% on news that game publishers and $msft will receive cut on used game sales $gme	0.362963	negative	-0.318519		2010-09-16	0	0	0	0	0	25.33	0.00832508	0	43.146	237.854	-49	0	2	0	84	469
7 Apr 2018	Rigged!! The slimy fake entrepreneur who never wrote a line of code in his life already has his handlers paying off the House Committee before they question him. Farce. No point. Just #DeleteFacebook and arrest him for rampant insider trading. #FacebookLive #FacebookDataLeaks $FB https://twitter.com/Omerta_911/status/982733715486007298Ã‚Â Ã¢â‚¬Â¦ Please bring this weasel to justice_x000D_ #qanon_…	rigged!! the slimy fake entrepreneur who never wrote a line of code in his life already has his handlers paying off the house committee before they question him. farce. no point. just #deletefacebook and arrest him for rampant insider trading. #facebooklive #facebookdataleaks $fb please bring this weasel to justice_x000D_ #qanon_x000D_ #greatawakenening _x000D_ #zuckerberg pic.twitter.com/ot4nqhc…	rigged!! the slimy fake entrepreneur who never wrote a line of code in his life already has his handlers paying off the house committee before they question him. farce. no point. just #deletefacebook and arrest him for rampant insider trading. #facebooklive #facebookdataleaks $fb please bring this weasel to justice_x000D_ #qanon_x000D_ #greatawakenening _x000D_ #zuckerberg pic.twitter.com/ot4nqhc…	0.5	negative	-0.316667		2010-09-17	0	0	0	0	0	25.22	-0.00435217	0	43.146	237.854	-49	0	2	0	84	469
2017-05-19	Weekly Recap: $14,250 Realized (Some like transparency some hate it~bc they lose imo) mainly options $BABA $AMZN $NVDA $FB $SPY $TSLA $AAPLpic.twitter.com/PilpklM18A	weekly recap: $14,250 realized (some like transparency some hate it~bc they lose imo) mainly options $baba $amzn $nvda $fb $spy $tsla $aaplpic.twitter.com/pilpklm18a	weekly recap: $14,250 realized (some like transparency some hate it~bc they lose imo) mainly options $baba $amzn $nvda $fb $spy $tsla $aaplpic.twitter.com/pilpklm18a	0.616667	negative	-0.316667		2010-09-18	1	0	1	0	1	25.22	0	0	43.146	238.854	-49	0	2	1	84	470
3 Dec 2014	-- #Facebook Fined $77K by Argentine Court for Failure to Delete http://kwai.ch/1Be7UtOÃ‚Â MT/RT @kwaichi $FB #Newsroompic.twitter.com/vd3YoJ4rVq	-- #facebook fined $77k by argentine court for failure to delete mt/rt @kwaichi $fb #newsroompic.twitter.com/vd3yoj4rvq	-- #facebook fined $77k by argentine court for failure to delete mt/rt @kwaichi $fb #newsroompic.twitter.com/vd3yoj4rvq	0.3	negative	-0.316667		2010-09-19	0	0	0	0	0	25.22	0	0	43.146	238.854	-49	0	2	0	84	470
2013-07-25	Zuckerberg: America's Failure To Produce Engineers Is 'Systemic' $FB by @Jim_Edwardshttp://read.bi/1dXAzTW	zuckerberg: america's failure to produce engineers is 'systemic' $fb by @jim_edwards	zuckerberg: america's failure to produce engineers is 'systemic' $fb by @jim_edwards	0.3	negative	-0.316667		2010-09-20	2	0	2	0	1	25.43	0.00829229	0	43.146	239.854	-49	0	2	2	84	472
2010-01-25	Tablet Computing: A History Of Failure $AAPL $MSFT $PALM by @jwyarow http://bit.ly/7c4QJz	tablet computing: a history of failure $aapl $msft $palm by @jwyarow	tablet computing: a history of failure $aapl $msft $palm by @jwyarow	0.3	negative	-0.316667		2010-09-21	1	1	0	1	0	25.15	-0.0110717	-0.5	44.146	239.854	-50	-1	1	1	85	472
2013-05-07	Microsoft admits failure on Windows 8 http://on.mktw.net/15xJ35gÃ‚Â $MSFT	microsoft admits failure on windows 8 $msft	microsoft admits failure on windows 8 $msft	0.3	negative	-0.316667		2010-09-22	5	1	4	0.2	0.8	24.61	-0.021705	0.725	44.346	240.654	-50	0	2	4	86	476
2013-09-15	$AAPL should do a response commercial with Siri saying Ã¢â‚¬Å“IÃ¢â‚¬â„¢m sorry you had to take a billion dollar write down Surface.Ã¢â‚¬ï¿½ $MSFT so desperate.	$aapl should do a response commercial with siri saying i am sorry you had to take a billion dollar write down surface. $msft so desperate.	$aapl should do a response commercial with siri saying i am sorry you had to take a billion dollar write down surface. $msft so desperate.	0.572222	negative	-0.313889		2010-09-23	0	0	0	0	0	24.43	-0.00734102	0	44.346	240.654	-50	0	2	0	86	476
2017-01-02	Sorry for the delay! We are working to resolve things as quickly as possible. ^B	sorry for the delay! we are working to resolve things as quickly as possible. ^b	sorry for the delay! we are working to resolve things as quickly as possible. ^b	1	negative	-0.3125		2010-09-24	1	0	1	0	1	24.78	0.014225	0	44.346	241.654	-50	0	2	1	86	477
3 Aug 2018	What does "buy the rumor, sell the news" mean? Watch https://goo.gl/nV5tm3Ã‚Â to find out $FB $TWTR	what does "buy the rumor, sell the news" mean? watch to find out $fb $twtr	what does "buy the rumor, sell the news" mean? watch to find out $fb $twtr	0.6875	negative	-0.3125		2010-09-25	0	0	0	0	0	24.78	0	0	44.346	241.654	-50	0	2	0	86	477
8 Jan 2018	What does it mean to buy the rumor, sell the news? https://goo.gl/qr9ekUÃ‚Â if you don't know- this is for you $FB $TWTR	what does it mean to buy the rumor, sell the news? if you don't know- this is for you $fb $twtr	what does it mean to buy the rumor, sell the news? if you don't know- this is for you $fb $twtr	0.6875	negative	-0.3125		2010-09-26	0	0	0	0	0	24.78	0	0	44.346	241.654	-50	0	2	0	86	477
28 Dec 2017	Thursday links: mean reversion, appraisal arbitrage and giving yourself a break. https://abnormalreturns.com/2017/12/28/thursday-links-getting-pulled-in/Ã‚Â Ã¢â‚¬Â¦ $XLK $MUB $FB $FEDpic.twitter.com/Bb0kRXzSkC	thursday links: mean reversion, appraisal arbitrage and giving yourself a break. $xlk $mub $fb $fedpic.twitter.com/bb0krxzskc	thursday links: mean reversion, appraisal arbitrage and giving yourself a break. $xlk $mub $fb $fedpic.twitter.com/bb0krxzskc	0.6875	negative	-0.3125		2010-09-27	2	0	2	0	1	24.73	-0.00201984	0	44.346	242.654	-50	0	2	2	86	479
2 Dec 2016	What does everyone mean when they talk about "sector rotations"? Take a look at this: http://stocktwits.com/MktOutperform/message/68248601?utm_medium=community-twitter&utm_source=twitter.com&utm_campaign=outboundteamÃ‚Â Ã¢â‚¬Â¦_x000D_ $JPM $FB $NFLX $GS	what does everyone mean when they talk about "sector rotations"? take a look at this: _x000D_ $jpm $fb $nflx $gs	what does everyone mean when they talk about "sector rotations"? take a look at this: _x000D_ $jpm $fb $nflx $gs	0.6875	negative	-0.3125		2010-09-28	3	0	3	0	1	24.68	-0.00202388	0.5	44.346	243.654	-50	0	2	3	86	482
14 Jan 2015	All upcoming traders on $FB $TWTR $LNKD ignore naysayers, start trading small, focus on your education/planning trades & grow your account!	all upcoming traders on $fb $twtr $lnkd ignore naysayers, start trading small, focus on your education/planning trades & grow your account!	all upcoming traders on $fb $twtr $lnkd ignore naysayers, start trading small, focus on your education/planning trades & grow your account!	0.4	negative	-0.3125		2010-09-29	1	0	1	0	1	24.5	-0.00732008	0	44.346	244.654	-50	0	2	1	86	483
2014-11-20	Yup our founder is insane https://www.youtube.com/watch?v=JxZolVVG8XUÃ‚Â Ã¢â‚¬Â¦ but let's all laugh at his insanity $FB $TWTR $LNKD #belowdeck peeps!	yup our founder is insane but let's all laugh at his insanity $fb $twtr $lnkd #belowdeck peeps!	yup our founder is insane but let's all laugh at his insanity $fb $twtr $lnkd #belowdeck peeps!	0.55	negative	-0.3125		2010-09-30	2	0	2	0	1	24.49	-0.000408247	0	44.346	245.654	-50	0	2	2	86	485
2013-09-26	What does $50 per share mean for Facebook? http://cnb.cx/16CsiAyÃ‚Â $FB	what does $50 per share mean for facebook? $fb	what does $50 per share mean for facebook? $fb	0.6875	negative	-0.3125		2010-10-01	2	1	1	0.5	0.5	24.38	-0.00450179	-0.120833	44.846	246.154	-51	-1	1	1	87	486
2012-05-18	Now that Facebook has floated on the stock exchange does this mean my farm has gone up in value? $FB pic.twitter.com/UaUlSIAs	now that facebook has floated on the stock exchange does this mean my farm has gone up in value? $fb pic.twitter.com/uaulsias	now that facebook has floated on the stock exchange does this mean my farm has gone up in value? $fb pic.twitter.com/uaulsias	0.6875	negative	-0.3125		2010-10-02	0	0	0	0	0	24.38	0	0	44.846	246.154	-51	0	2	0	87	486
2009-01-02	What do Google Android netbooks mean for Microsoft and Apple? http://bit.ly/OOEx $GOOG $AAPL $MSFT	what do google android netbooks mean for microsoft and apple? $goog $aapl $msft	what do google android netbooks mean for microsoft and apple? $goog $aapl $msft	0.6875	negative	-0.3125		2010-10-03	0	0	0	0	0	24.38	0	0	44.846	246.154	-51	0	2	0	87	486
2012-10-23	Does this mean we have to retire our Zune jokes? $MSFT's Surface sells out its preorders, looks like a hit: http://mot.ly/OZkg1s	does this mean we have to retire our zune jokes? $msft's surface sells out its preorders, looks like a hit:	does this mean we have to retire our zune jokes? $msft's surface sells out its preorders, looks like a hit:	0.6875	negative	-0.3125		2010-10-04	0	0	0	0	0	23.91	-0.0194663	0	44.846	246.154	-51	0	2	0	87	486
2014-04-24	Thursday Wrap: What the Numbers Mean http://stks.co/s0FErÃ‚Â $AMZN $MSFT $P $SBUX $V	thursday wrap: what the numbers mean $amzn $msft $p $sbux $v	thursday wrap: what the numbers mean $amzn $msft $p $sbux $v	0.6875	negative	-0.3125		2010-10-05	4	0	4	0	1	24.35	0.0182351	0.55	44.846	247.154	-51	0	2	4	87	490
2015-03-18	Internet Explorer is no more. It has ceased to be. There! It moved..._x000D_ @Computerworld $MSFT #Windows10 _x000D_ http://buff.ly/1xxfeuP	internet explorer is no more. it has ceased to be. there! it moved..._x000D_ @computerworld $msft #windows10 _x000D_	internet explorer is no more. it has ceased to be. there! it moved..._x000D_ @computerworld $msft #windows10 _x000D_	0.5	negative	-0.3125		2010-10-06	2	0	2	0	1	24.43	0.00328004	0	44.846	248.154	-51	0	2	2	87	492
2015-03-09	Tax Holiday For Repatriated Foreign Earnings Unlikely http://www.valuewalk.com/2015/03/tax-holiday-foreign-earnings/Ã‚Â Ã¢â‚¬Â¦ $AAPL $GOOG $MSFT $GE $ORCLpic.twitter.com/6w9bUDa60t	tax holiday for repatriated foreign earnings unlikely $aapl $goog $msft $ge $orclpic.twitter.com/6w9buda60t	tax holiday for repatriated foreign earnings unlikely $aapl $goog $msft $ge $orclpic.twitter.com/6w9buda60t	0.3125	negative	-0.3125		2010-10-07	3	0	3	0	1	24.53	0.00408501	0.1	44.846	249.154	-51	0	2	3	87	495
2017-08-04	$OMVS wallstreet money coming in imo!! Cant get cozy with companies like $MSFT without getting the attention of deeeep pockets!!	$omvs wallstreet money coming in imo!! can not get cozy with companies like $msft without getting the attention of deeeep pockets!!	$omvs wallstreet money coming in imo!! can not get cozy with companies like $msft without getting the attention of deeeep pockets!!	0.75	negative	-0.3125		2010-10-08	4	1	3	0.25	0.75	24.57	0.00162929	-0.155556	45.096	249.904	-51	0	2	3	88	498
22 Apr 2015	Facebook's mobile active user base is almost equal to the size of India's population. http://stks.co/e25meÃ‚Â $FB pic.twitter.com/XtmkKQXSfO	facebook's mobile active user base is almost equal to the size of india's population. $fb pic.twitter.com/xtmkkqxsfo	facebook's mobile active user base is almost equal to the size of india's population. $fb pic.twitter.com/xtmkkqxsfo	0.616667	negative	-0.311111		2010-10-09	0	0	0	0	0	24.57	0	0	45.096	249.904	-51	0	2	0	88	498
2017-11-12	If Bitcoin actually crashes - - it's already down almost 25%, but I mean CRASHES, like to worthless - - people will finally wake the fuck up about similar crap like $AMZN and $FB	if bitcoin actually crashes - - it's already down almost 25%, but i mean crashes, like to worthless - - people will finally wake the fuck up about similar crap like $amzn and $fb	if bitcoin actually crashes - - it's already down almost 25%, but i mean crashes, like to worthless - - people will finally wake the fuck up about similar crap like $amzn and $fb	0.597049	negative	-0.308507		2010-10-10	0	0	0	0	0	24.57	0	0	45.096	249.904	-51	0	2	0	88	498
2017-11-30	Cramer has a new word for selfie-obsessed millenials: _x000D_ (via @IBStewards) @CNBC _x000D_ $FB $ULTA _x000D_ @MadMoneyOnCNBC _x000D_ https://twitter.com/IBStewards/status/936239051413233664/photo/1pic.twitter.com/1fpomM599a	cramer has a new word for selfie-obsessed millenials: _x000D_ (via @ibstewards) @cnbc _x000D_ $fb $ulta _x000D_ @madmoneyoncnbc _x000D_	cramer has a new word for selfie-obsessed millenials: _x000D_ (via @ibstewards) @cnbc _x000D_ $fb $ulta _x000D_ @madmoneyoncnbc _x000D_	0.727273	negative	-0.306818		2010-10-11	4	0	4	0	1	24.59	0.00081367	1.21136	45.096	250.904	-51	0	2	4	88	502
2014-11-05	NEW VIDEO: [VIDEO] Mid-Week Update with Kay Kim | $SPY $DIA $QQQ $IWM $AAPL $TSLA $FB $SPX $RUT $COMPQ $DJIA http://stks.co/a1DKX	new video: [video] mid-week update with kay kim | $spy $dia $qqq $iwm $aapl $tsla $fb $spx $rut $compq $djia	new video: [video] mid-week update with kay kim | $spy $dia $qqq $iwm $aapl $tsla $fb $spx $rut $compq $djia	0.727273	negative	-0.306818		2010-10-12	1	0	1	0	1	24.83	0.00971274	0	45.096	251.904	-51	0	2	1	88	503
12 Dec 2013	Instagram's new messaging feature may rattle Snapchat: http://cnb.cx/1kDbcdpÃ‚Â (via @CadieThompson) $FB	instagram's new messaging feature may rattle snapchat: (via @cadiethompson) $fb	instagram's new messaging feature may rattle snapchat: (via @cadiethompson) $fb	0.727273	negative	-0.306818		2010-10-13	6	0	6	0	1	25.34	0.0203316	0.869697	45.096	252.904	-51	0	2	6	88	509
2013-05-26	Ashton Kutcher (@aplusk) thinks Facebook is the new religion and Twitter is too crowded: http://cnb.cx/14IcOg8Ã‚Â (via @JBoorstin) $FB	ashton kutcher (@aplusk) thinks facebook is the new religion and twitter is too crowded: (via @jboorstin) $fb	ashton kutcher (@aplusk) thinks facebook is the new religion and twitter is too crowded: (via @jboorstin) $fb	0.727273	negative	-0.306818		2010-10-14	6	0	6	0	1	25.23	-0.00435041	0.1	45.096	253.904	-51	0	2	6	88	515
2013-05-21	Check my new article -> RT @CNBC: Why Facebook Didn't Buy Tumblr: http://cnb.cx/10SipNeÃ‚Â (via @jasonwstein) $FB $YHOO	check my new article -> rt @cnbc: why facebook didn't buy tumblr: (via @jasonwstein) $fb $yhoo	check my new article -> rt @cnbc: why facebook didn't buy tumblr: (via @jasonwstein) $fb $yhoo	0.727273	negative	-0.306818		2010-10-15	0	0	0	0	0	25.54	0.0122121	0	45.096	253.904	-51	0	2	0	88	515
4 Apr 2013	Kinda disappointed in the $FB announcement. I was hoping it would be a new auto loan program.	kinda disappointed in the $fb announcement. i was hoping it would be a new auto loan program.	kinda disappointed in the $fb announcement. i was hoping it would be a new auto loan program.	0.602273	negative	-0.306818		2010-10-16	0	0	0	0	0	25.54	0	0	45.096	253.904	-51	0	2	0	88	515
25 Jan 2013	Twitter released Vine, a new video-sharing app. Will Facebook clone it? STORY: http://cnb.cx/10Webt8Ã‚Â (via @EliFromBrooklyn) $FB	twitter released vine, a new video-sharing app. will facebook clone it? story: (via @elifrombrooklyn) $fb	twitter released vine, a new video-sharing app. will facebook clone it? story: (via @elifrombrooklyn) $fb	0.727273	negative	-0.306818		2010-10-17	1	0	1	0	1	25.54	0	0.6	45.096	254.904	-51	0	2	1	88	516
2011-06-30	Apple Has Worst First Half Since Ã¢â‚¬â„¢08 http://bloom.bg/lAacjX $AAPL $GOOG $MSFT	apple has worst first half since 08 $aapl $goog $msft	apple has worst first half since 08 $aapl $goog $msft	0.5	negative	-0.305556		2010-10-18	2	2	0	1	0	25.82	0.0109035	-1.15556	46.096	254.904	-52	-1	1	2	90	516
2 Aug 2012	Oh, one last thing, i found a kid who admitted to clicking on a $FB ad! He said he didn't mean to do it, and won't let it happen again !!!	oh, one last thing, i found a kid who admitted to clicking on a $fb ad! he said he didn't mean to do it, and won't let it happen again !!!	oh, one last thing, i found a kid who admitted to clicking on a $fb ad! he said he didn't mean to do it, and won't let it happen again !!!	0.377083	negative	-0.305176		2010-10-19	4	0	4	0	1	25.1	-0.0282815	1	46.096	255.904	-52	0	2	4	90	520
2012-05-18	ARBITRARY NUMBERS!!!!! ARBITRARY NUMBERS!!!!!ARBITRARY NUMBERS!!!!!ARBITRARY NUMBERS!!!!! $fb	arbitrary numbers!!!!! arbitrary numbers!!!!!arbitrary numbers!!!!!arbitrary numbers!!!!! $fb	arbitrary numbers!!!!! arbitrary numbers!!!!!arbitrary numbers!!!!!arbitrary numbers!!!!! $fb	0.6	negative	-0.305176		2010-10-20	1	0	1	0	1	25.31	0.00833169	0	46.096	256.904	-52	0	2	1	90	521
2018-03-27	On @Breakingviews TV: The risk for Facebook is not that users quit the platform altogether, but that they slowly disengage, says @jennifersaba https://reut.rs/2pKBC8xÃ‚Â $FB pic.twitter.com/s67wPDN6nl	on @breakingviews tv: the risk for facebook is not that users quit the platform altogether, but that they slowly disengage, says @jennifersaba $fb pic.twitter.com/s67wpdn6nl	on @breakingviews tv: the risk for facebook is not that users quit the platform altogether, but that they slowly disengage, says @jennifersaba $fb pic.twitter.com/s67wpdn6nl	0.4	negative	-0.3		2010-10-21	1	0	1	0	1	25.42	0.00433673	0.433333	46.096	257.904	-52	0	2	1	90	522
2017-11-06	The Web as we knew it is dying Ã¢â‚¬â€œ a slow decay of its necessity caused by dominance of the #Trinet Ã¢â‚¬â€œ $FB $GOOG #AMZN https://tnw.to/2ykZ0AA	the web as we knew it is dying a slow decay of its necessity caused by dominance of the #trinet $fb $goog #amzn	the web as we knew it is dying a slow decay of its necessity caused by dominance of the #trinet $fb $goog #amzn	0.4	negative	-0.3		2010-10-22	2	0	2	0	1	25.38	-0.00157484	0.6	46.096	258.904	-52	0	2	2	90	524
9 Aug 2017	$ZYNE 30% from our call! Slow day in the #StockMarket where? #WeAreNotRetail $STS $HTZ $DRYS $NTRA $CBLI $EVRI $DIS $VRX $TEVA $FB $AMZNpic.twitter.com/FwWBMGu1wT	$zyne 30% from our call! slow day in the #stockmarket where? #wearenotretail $sts $htz $drys $ntra $cbli $evri $dis $vrx $teva $fb $amznpic.twitter.com/fwwbmgu1wt	$zyne 30% from our call! slow day in the #stockmarket where? #wearenotretail $sts $htz $drys $ntra $cbli $evri $dis $vrx $teva $fb $amznpic.twitter.com/fwwbmgu1wt	0.4	negative	-0.3		2010-10-23	0	0	0	0	0	25.38	0	0	46.096	258.904	-52	0	2	0	90	524
2017-02-01	Facebook admits core product's revenue growth will slow and expenses will increase. So how will it balance that?_x000D_ http://on.mktw.net/2k0bO6tÃ‚Â _x000D_ $FB pic.twitter.com/I1YQfcayqC	facebook admits core product's revenue growth will slow and expenses will increase. so how will it balance that?_x000D_ _x000D_ $fb pic.twitter.com/i1yqfcayqc	facebook admits core product's revenue growth will slow and expenses will increase. so how will it balance that?_x000D_ _x000D_ $fb pic.twitter.com/i1yqfcayqc	0.4	negative	-0.3		2010-10-24	0	0	0	0	0	25.38	0	0	46.096	258.904	-52	0	2	0	90	524
2012-06-08	NOT SO FAST: Facebook's Ads Might Still Be Worthless $FB by @jyarow http://read.bi/JRSTiy	not so fast: facebook's ads might still be worthless $fb by @jyarow	not so fast: facebook's ads might still be worthless $fb by @jyarow	0.75	negative	-0.3		2010-10-25	0	0	0	0	0	25.19	-0.00751429	0	46.096	258.904	-52	0	2	0	90	524
2009-09-21	Bing's Slow Growth Continues $MSFT $GOOG $YHOO by @fromedome http://bit.ly/4rRf33	bing's slow growth continues $msft $goog $yhoo by @fromedome	bing's slow growth continues $msft $goog $yhoo by @fromedome	0.4	negative	-0.3		2010-10-26	0	0	0	0	0	25.9	0.0277958	0	46.096	258.904	-52	0	2	0	90	524
2011-07-10	The article is biased but it describes the very thing I hate about $MSFT "MicrosoftÃ¢â‚¬â„¢s Android Shakedown": http://ow.ly/1uttXr.	the article is biased but it describes the very thing i hate about $msft "microsofts android shakedown":	the article is biased but it describes the very thing i hate about $msft "microsofts android shakedown":	0.6	negative	-0.3		2010-10-27	0	0	0	0	0	26.05	0.00577476	0	46.096	258.904	-52	0	2	0	90	524
2012-03-20	CHART OF THE DAY: Developer Interest In Android Is Slowly Eroding $AAPL $GOOG $MSFT by @jyarow http://read.bi/GBpCZs	chart of the day: developer interest in android is slowly eroding $aapl $goog $msft by @jyarow	chart of the day: developer interest in android is slowly eroding $aapl $goog $msft by @jyarow	0.4	negative	-0.3		2010-10-28	0	0	0	0	0	26.28	0.0087905	0	46.096	258.904	-52	0	2	0	90	524
2009-08-05	Outage Costs PayPal Users At Least $7 Million -- Report $EBAY by @nichcarlson http://bit.ly/hkNTk	outage costs paypal users at least $7 million -- report $ebay by @nichcarlson	outage costs paypal users at least $7 million -- report $ebay by @nichcarlson	0.4	negative	-0.3		2010-10-29	1	0	1	0	1	26.67	0.0147311	0	46.096	259.904	-52	0	2	1	90	525
2009-01-23	$EBAY is all about the transaction. User experience is secondary. And that's why it's losing out to rivals like $AMZN http://twurl.nl/6dcp5e	$ebay is all about the transaction. user experience is secondary. and that's why it's losing out to rivals like $amzn	$ebay is all about the transaction. user experience is secondary. and that's why it's losing out to rivals like $amzn	0.3	negative	-0.3		2010-10-30	0	0	0	0	0	26.67	0	0	46.096	259.904	-52	0	2	0	90	525
2011-01-12	Haven't heard the name Peter Thiel lately? Check this out: Clarium Hedge Fund Shrinks 90% http://bit.ly/ijvYoV #facebook #paypal $EBAY	haven't heard the name peter thiel lately? check this out: clarium hedge fund shrinks 90% #facebook #paypal $ebay	haven't heard the name peter thiel lately? check this out: clarium hedge fund shrinks 90% #facebook #paypal $ebay	0.6	negative	-0.3		2010-10-31	0	0	0	0	0	26.67	0	0	46.096	259.904	-52	0	2	0	90	525
2011-01-01	COMMON STOCK $ENSE: Celebrating 401K Recovery, Plus What's in Store for 2011? #Investments http://bit.ly/eo1LFb $SSW $SOFO $FLWS $PARL $EBAY	common stock $ense: celebrating 401k recovery, plus what's in store for 2011? #investments $ssw $sofo $flws $parl $ebay	common stock $ense: celebrating 401k recovery, plus what's in store for 2011? #investments $ssw $sofo $flws $parl $ebay	0.5	negative	-0.3		2010-11-01	1	0	1	0	1	26.95	0.010444	0	46.096	260.904	-52	0	2	1	90	526
2014-01-22	Icahn Calls for eBay to Split Up $EBAY http://on.wsj.com/1c4oDmvÃ‚Â . I was one year too late. http://longbets.org/467/	icahn calls for ebay to split up $ebay i was one year too late.	icahn calls for ebay to split up $ebay i was one year too late.	0.6	negative	-0.3		2010-11-02	1	0	1	0	1	27.39	0.0161946	0.6	46.096	261.904	-52	0	2	1	90	527
2018-11-27	Help @THF empower youth in low-income communities when you bid on this one-of-a-kind skateboard deck signed by the late @TheRealStanLee and Len Wein. Shop to give: https://ebay.to/2Tswfc9Ã‚Â pic.twitter.com/tU7vqcE0gC	help @thf empower youth in low-income communities when you bid on this one-of-a-kind skateboard deck signed by the late @therealstanlee and len wein. shop to give:	help @thf empower youth in low-income communities when you bid on this one-of-a-kind skateboard deck signed by the late @therealstanlee and len wein. shop to give:	0.6	negative	-0.3		2010-11-03	1	0	1	0	1	27.03	-0.0132305	0.2	46.096	262.904	-52	0	2	1	90	528
2018-11-19	At least Zuck got out in August. $FB_x000D_ https://stocktwits.com/JamesHoffa/message/145681699Ã‚Â Ã¢â‚¬Â¦pic.twitter.com/0zStkYbc94	at least zuck got out in august. $fb_x000D_	at least zuck got out in august. $fb_x000D_	0.4	negative	-0.3		2010-11-04	5	0	5	0	1	27.14	0.00406122	0.70303	46.096	263.904	-52	0	2	5	90	533
2018-07-29	10 reasons it is dangerous to hold individual stocks through earnings: _x000D_ 1. $FB_x000D_ 2. $TWTR_x000D_ 3. $FB_x000D_ 4. $TWTR_x000D_ 5. $FB_x000D_ 6. $TWTR_x000D_ 7. $FB_x000D_ 8. $TWTR_x000D_ 9. $FB_x000D_ 10. $TWTR	10 reasons it is dangerous to hold individual stocks through earnings: _x000D_ 1. $fb_x000D_ 2. $twtr_x000D_ 3. $fb_x000D_ 4. $twtr_x000D_ 5. $fb_x000D_ 6. $twtr_x000D_ 7. $fb_x000D_ 8. $twtr_x000D_ 9. $fb_x000D_ 10. $twtr	10 reasons it is dangerous to hold individual stocks through earnings: _x000D_ 1. $fb_x000D_ 2. $twtr_x000D_ 3. $fb_x000D_ 4. $twtr_x000D_ 5. $fb_x000D_ 6. $twtr_x000D_ 7. $fb_x000D_ 8. $twtr_x000D_ 9. $fb_x000D_ 10. $twtr	0.65	negative	-0.3		2010-11-05	1	0	1	0	1	26.85	-0.0107428	0	46.096	264.904	-52	0	2	1	90	534
2018-07-25	10 reasons it is dangerous to hold individual stocks through earnings: _x000D_ 1. $FB_x000D_ 2. $FB_x000D_ 3. $FB_x000D_ 4. $FB_x000D_ 5. $FB_x000D_ 6. $FB_x000D_ 7. $FB_x000D_ 8. $FB_x000D_ 9. $FB_x000D_ 10. $FB	10 reasons it is dangerous to hold individual stocks through earnings: _x000D_ 1. $fb_x000D_ 2. $fb_x000D_ 3. $fb_x000D_ 4. $fb_x000D_ 5. $fb_x000D_ 6. $fb_x000D_ 7. $fb_x000D_ 8. $fb_x000D_ 9. $fb_x000D_ 10. $fb	10 reasons it is dangerous to hold individual stocks through earnings: _x000D_ 1. $fb_x000D_ 2. $fb_x000D_ 3. $fb_x000D_ 4. $fb_x000D_ 5. $fb_x000D_ 6. $fb_x000D_ 7. $fb_x000D_ 8. $fb_x000D_ 9. $fb_x000D_ 10. $fb	0.65	negative	-0.3		2010-11-06	0	0	0	0	0	26.85	0	0	46.096	264.904	-52	0	2	0	90	534
2018-07-25	Achieving your goals is not as complex as it may seem https://goo.gl/9qWVTqÃ‚Â these 4 lessons will help simplify the process $FB $TWTR	achieving your goals is not as complex as it may seem these 4 lessons will help simplify the process $fb $twtr	achieving your goals is not as complex as it may seem these 4 lessons will help simplify the process $fb $twtr	0.4	negative	-0.3		2010-11-07	0	0	0	0	0	26.85	0	0	46.096	264.904	-52	0	2	0	90	534
2018-03-29	UPDATE: Facebook shares extend gains, now up 3.8 percent after cutting ties to several data brokers $FB https://reut.rs/2GfoaV8Ã‚Â pic.twitter.com/IntPwHOXWL	update: facebook shares extend gains, now up 3.8 percent after cutting ties to several data brokers $fb	update: facebook shares extend gains, now up 3.8 percent after cutting ties to several data brokers $fb	0.45	negative	-0.3		2010-11-08	2	0	2	0	1	26.81	-0.00149091	0	46.096	265.904	-52	0	2	2	90	536
2018-03-26	Ice cold._x000D_ $FB https://twitter.com/THR/status/978279108147843074Ã‚Â Ã¢â‚¬Â¦ #SiliconValley turned Facebook logo into Russian during premiere opener http://thr.cm/eErfz3Ã‚Â @SiliconHBO pic.twitter.com/s0Lur5ERhc	ice cold._x000D_ $fb #siliconvalley turned facebook logo into russian during premiere opener @siliconhbo pic.twitter.com/s0lur5erhc	ice cold._x000D_ $fb #siliconvalley turned facebook logo into russian during premiere opener @siliconhbo pic.twitter.com/s0lur5erhc	0.5	negative	-0.3		2010-11-09	3	0	3	0	1	26.95	0.00520842	0	46.096	266.904	-52	0	2	3	90	539
30 Jan 2018	I ask @sarafischer which problem is worse: $TWTR bots or $FB fake news? Her reply: Root of both is economic incentives to create fake amplification. E.g. On $TWTR the follower count gives you klout, 'brand equity,'; On $FB $GOOGL engagement means $$ from ad revenue.pic.twitter.com/Q0MKLp8VXE	i ask @sarafischer which problem is worse: $twtr bots or $fb fake news? her reply: root of both is economic incentives to create fake amplification. e.g. on $twtr the follower count gives you klout, 'brand equity,'; on $fb $googl engagement means $$ from ad revenue.pic.twitter.com/q0mklp8vxe	i ask @sarafischer which problem is worse: $twtr bots or $fb fake news? her reply: root of both is economic incentives to create fake amplification. e.g. on $twtr the follower count gives you klout, 'brand equity,'; on $fb $googl engagement means $$ from ad revenue.pic.twitter.com/q0mklp8vxe	0.7	negative	-0.3		2010-11-10	2	0	2	0	1	26.94	-0.000371126	0.0528409	46.096	267.904	-52	0	2	2	90	541
19 Jan 2018	America Funds USA Capital Group Of Companies reveals yuge holdings of @FannieMae @FreddieMac Preferred and Common Shares amongst others._x000D_ #Fanniegate $FNMA $FMCC $NFLX $MSFT $FB $SPY $GE $X $AAPL $AIG $GS $SB $C $JPM $BAC $RBShttps://www.americanfunds.com/individual/investments/quarterlyholdings/agthxÃ‚Â Ã¢â‚¬Â¦	america funds usa capital group of companies reveals yuge holdings of @fanniemae @freddiemac preferred and common shares amongst others._x000D_ #fanniegate $fnma $fmcc $nflx $msft $fb $spy $ge $x $aapl $aig $gs $sb $c $jpm $bac $rbs	america funds usa capital group of companies reveals yuge holdings of @fanniemae @freddiemac preferred and common shares amongst others._x000D_ #fanniegate $fnma $fmcc $nflx $msft $fb $spy $ge $x $aapl $aig $gs $sb $c $jpm $bac $rbs	0.5	negative	-0.3		2010-11-11	1	0	1	0	1	26.68	-0.00969799	1	46.096	268.904	-52	0	2	1	90	542
2017-11-29	$FB ugly price action on volume, Testing 50 MA and trend support, pic.twitter.com/vqTTEFpqby	$fb ugly price action on volume, testing 50 ma and trend support, pic.twitter.com/vqttefpqby	$fb ugly price action on volume, testing 50 ma and trend support, pic.twitter.com/vqttefpqby	0.55	negative	-0.3		2010-11-12	3	1	2	0.333333	0.666667	26.27	-0.0154866	-0.4	46.4294	269.571	-52	0	2	2	91	544
2017-10-19	Warner expounds on his scathing criticism of $TWTR two weeks ago: They only did an analysis of accounts already identified by $FB	warner expounds on his scathing criticism of $twtr two weeks ago: they only did an analysis of accounts already identified by $fb	warner expounds on his scathing criticism of $twtr two weeks ago: they only did an analysis of accounts already identified by $fb	1	negative	-0.3		2010-11-13	0	0	0	0	0	26.27	0	0	46.4294	269.571	-52	0	2	0	91	544
2017-02-11	Tech Stocks Register Sell Signal: Caution Through Late April - https://www.seeitmarket.com/technology-stocks-are-poised-for-a-reversal-heres-why-16555/Ã‚Â Ã¢â‚¬Â¦ blog by @LarryFooter $QQQ $AAPL $FB $NFLX	tech stocks register sell signal: caution through late april - blog by @larryfooter $qqq $aapl $fb $nflx	tech stocks register sell signal: caution through late april - blog by @larryfooter $qqq $aapl $fb $nflx	0.6	negative	-0.3		2010-11-14	1	1	0	1	0	26.27	0	-0.1	47.4294	269.571	-53	-1	1	1	92	544
20 Dec 2016	Facebook was hit with an antitrust complaint in Europe over WhatsApp $FB http://read.bi/2hPRR2jÃ‚Â pic.twitter.com/cRzFeyH3Rn	facebook was hit with an antitrust complaint in europe over whatsapp $fb	facebook was hit with an antitrust complaint in europe over whatsapp $fb	0.2	negative	-0.3		2010-11-15	8	2	6	0.25	0.75	26.2	-0.00266815	1.13636	47.6794	270.321	-53	0	2	6	94	550
2016-09-13	Just some #stockmarkethumor for you to start your week off. The market is crazy, but STT has your back! $FB $TWTRpic.twitter.com/GRM3Li66IS	just some #stockmarkethumor for you to start your week off. the market is crazy, but stt has your back! $fb $twtrpic.twitter.com/grm3li66is	just some #stockmarkethumor for you to start your week off. the market is crazy, but stt has your back! $fb $twtrpic.twitter.com/grm3li66is	0.45	negative	-0.3		2010-11-16	1	0	1	0	1	25.81	-0.0149975	0.136364	47.6794	271.321	-53	0	2	1	94	551
2016-07-11	Remember when peeps were concerned that $FB couldnt execute a mobile strategy? And the shares were $17 in late 2012?	remember when peeps were concerned that $fb couldnt execute a mobile strategy? and the shares were $17 in late 2012?	remember when peeps were concerned that $fb couldnt execute a mobile strategy? and the shares were $17 in late 2012?	0.6	negative	-0.3		2010-11-17	0	0	0	0	0	25.57	-0.00934219	0	47.6794	271.321	-53	0	2	0	94	551
22 Apr 2016	$GOOGL $AMZN $FB $NFLX Each remains in rising channels. Would be a negative for each if shor-term support gives waypic.twitter.com/CQJFM2Pt70	$googl $amzn $fb $nflx each remains in rising channels. would be a negative for each if shor-term support gives waypic.twitter.com/cqjfm2pt70	$googl $amzn $fb $nflx each remains in rising channels. would be a negative for each if shor-term support gives waypic.twitter.com/cqjfm2pt70	0.4	negative	-0.3		2010-11-18	1	0	1	0	1	25.84	0.0105039	0.136364	47.6794	272.321	-53	0	2	1	94	552
12 Aug 2015	How in the F was $FB not a buy for at least a trade with that pattern and gap R/R thru the roof	how in the f was $fb not a buy for at least a trade with that pattern and gap are/are thru the roof	how in the f was $fb not a buy for at least a trade with that pattern and gap are/are thru the roof	0.4	negative	-0.3		2010-11-19	6	0	6	0	1	25.69	-0.00582183	1	47.6794	273.321	-53	0	2	6	94	558
22 Apr 2015	One thing confusing everyone: look at Facebook's declining GAAP revenue -> http://stks.co/b25XNÃ‚Â $FB pic.twitter.com/YS4Ukzgkxu	one thing confusing everyone: look at facebook's declining gaap revenue -> $fb pic.twitter.com/ys4ukzgkxu	one thing confusing everyone: look at facebook's declining gaap revenue -> $fb pic.twitter.com/ys4ukzgkxu	0.4	negative	-0.3		2010-11-20	0	0	0	0	0	25.69	0	0	47.6794	273.321	-53	0	2	0	94	558
29 Jan 2015	The way of the market: _x000D_ $AAPL crushes: $AMZN: Ã¢â€ â€˜ _x000D_ $GOOG falters: $AMZN: Ã¢â€ â€˜ _x000D_ $FB beats: $AMZN: Ã¢â€ â€˜ _x000D_ $AMZN loses: $AMZN: Ã¢â€ â€˜	the way of the market: _x000D_ $aapl crushes: $amzn: _x000D_ $goog falters: $amzn: _x000D_ $fb beats: $amzn: _x000D_ $amzn loses: $amzn:	the way of the market: _x000D_ $aapl crushes: $amzn: _x000D_ $goog falters: $amzn: _x000D_ $fb beats: $amzn: _x000D_ $amzn loses: $amzn:	0.1	negative	-0.3		2010-11-21	0	0	0	0	0	25.69	0	0	47.6794	273.321	-53	0	2	0	94	558
2014-11-25	Lee Rigby's murdereres also attended @UAF events a far left fascist hate group supported by Cameron, Clegg & Miliband. But lets blame $FB!	lee rigby's murdereres also attended @uaf events a far left fascist hate group supported by cameron, clegg & miliband. but lets blame $fb!	lee rigby's murdereres also attended @uaf events a far left fascist hate group supported by cameron, clegg & miliband. but lets blame $fb!	0.633333	negative	-0.3		2010-11-22	0	0	0	0	0	25.73	0.00155578	0	47.6794	273.321	-53	0	2	0	94	558
2014-10-20	$aapl pay will show up fashionably late and then act like $fb connect meets paypal meets visa/mc	$aapl pay will show up fashionably late and then act like $fb connect meets paypal meets visa/mc	$aapl pay will show up fashionably late and then act like $fb connect meets paypal meets visa/mc	0.6	negative	-0.3		2010-11-23	0	0	0	0	0	25.12	-0.0239932	0	47.6794	273.321	-53	0	2	0	94	558
2014-07-25	One-fifth of the world's population now logs into Facebook at least once a month. http://on.wsj.com/1Ac7KRDÃ‚Â $FB pic.twitter.com/QW3QUrzKEF	one-fifth of the world's population now logs into facebook at least once a month. $fb pic.twitter.com/qw3qurzkef	one-fifth of the world's population now logs into facebook at least once a month. $fb pic.twitter.com/qw3qurzkef	0.4	negative	-0.3		2010-11-24	0	0	0	0	0	25.37	0.00990303	0	47.6794	273.321	-53	0	2	0	94	558
2014-07-23	$FB enterprise value in the $170 billions, next year's sales maybe $16-17bn...I don't know how you crazy kids do it.	$fb enterprise value in the $170 billions, next year's sales maybe $16-17bn...i don't know how you crazy kids do it.	$fb enterprise value in the $170 billions, next year's sales maybe $16-17bn...i don't know how you crazy kids do it.	0.45	negative	-0.3		2010-11-25	0	0	0	0	0	25.37	0	0	47.6794	273.321	-53	0	2	0	94	558
2014-06-24	Of the tech stocks I follow, these 5 have at least doubled in 12 months: $FB (177%), $Z, $YELP, $MU, $NFLX, $PANW (100%)	of the tech stocks i follow, these 5 have at least doubled in 12 months: $fb (177%), $z, $yelp, $mu, $nflx, $panw (100%)	of the tech stocks i follow, these 5 have at least doubled in 12 months: $fb (177%), $z, $yelp, $mu, $nflx, $panw (100%)	0.4	negative	-0.3		2010-11-26	0	0	0	0	0	25.25	-0.00474126	0	47.6794	273.321	-53	0	2	0	94	558
23 Apr 2014	About 1.23 billion Facebook users logged on at least once a month at end of 2013. 62% logged on every day. http://on.wsj.com/1gR8RdiÃ‚Â $FB	about 1.23 billion facebook users logged on at least once a month at end of 2013. 62% logged on every day. $fb	about 1.23 billion facebook users logged on at least once a month at end of 2013. 62% logged on every day. $fb	0.4	negative	-0.3		2010-11-27	0	0	0	0	0	25.25	0	0	47.6794	273.321	-53	0	2	0	94	558
2014-03-25	Facebook Inc. said late Tuesday it agreed to buy virtual reality tech company Oculus VR Inc. for $2 billion. http://on.mktw.net/1doiyUoÃ‚Â $FB	facebook inc. said late tuesday it agreed to buy virtual reality tech company oculus vr inc. for $2 billion. $fb	facebook inc. said late tuesday it agreed to buy virtual reality tech company oculus vr inc. for $2 billion. $fb	0.6	negative	-0.3		2010-11-28	0	0	0	0	0	25.25	0	0	47.6794	273.321	-53	0	2	0	94	558
2014-03-07	What do Facebook, Twitter, Google, and Apple employees have in common? http://qz.com/183958Ã‚Â $GOOG $TWTR $FB $AAPL RT @MaxNisen	what do facebook, twitter, google, and apple employees have in common? $goog $twtr $fb $aapl rt @maxnisen	what do facebook, twitter, google, and apple employees have in common? $goog $twtr $fb $aapl rt @maxnisen	0.5	negative	-0.3		2010-11-29	2	0	2	0	1	25.31	0.00237338	0	47.6794	274.321	-53	0	2	2	94	560
29 Dec 2013	The UP Cycle on the Secondary Delineator: Day 5. Algos have been selling into the highs. See http://stks.co/c02ebÃ‚Â $twtr $fb $aapl $goog	the up cycle on the secondary delineator: day 5. algos have been selling into the highs. see $twtr $fb $aapl $goog	the up cycle on the secondary delineator: day 5. algos have been selling into the highs. see $twtr $fb $aapl $goog	0.3	negative	-0.3		2010-11-30	0	0	0	0	0	25.26	-0.00197742	0	47.6794	274.321	-53	0	2	0	94	560
19 Dec 2013	$FB selling 70M shares in secondary offering - majority coming from #Zuckerberg to cover taxes on options	$fb selling 70m shares in secondary offering - majority coming from #zuckerberg to cover taxes on options	$fb selling 70m shares in secondary offering - majority coming from #zuckerberg to cover taxes on options	0.3	negative	-0.3		2010-12-01	0	0	0	0	0	26.04	0.0304117	0	47.6794	274.321	-53	0	2	0	94	560
2013-11-13	Snapchat received and rejected an all-cash offer from Facebook of at least $3 billion, @WSJ reports: http://cnb.cx/17uK3ZxÃ‚Â Ã¢â‚¬Â¢ $FB	snapchat received and rejected an all-cash offer from facebook of at least $3 billion, @wsj reports: $fb	snapchat received and rejected an all-cash offer from facebook of at least $3 billion, @wsj reports: $fb	0.4	negative	-0.3		2010-12-02	4	0	4	0	1	26.89	0.0321206	0.4	47.6794	275.321	-53	0	2	4	94	564
2013-11-13	Snapchat received and rejected an all-cash offer from Facebook of at least $3 billion - DJ Ã¢â‚¬Â¢ $FB	snapchat received and rejected an all-cash offer from facebook of at least $3 billion - dj $fb	snapchat received and rejected an all-cash offer from facebook of at least $3 billion - dj $fb	0.4	negative	-0.3		2010-12-03	0	0	0	0	0	27.02	0.0048229	0	47.6794	275.321	-53	0	2	0	94	564
30 Jan 2013	Dow falls, Facebook beats estimates; shares waffle in late trading. It's 45 Seconds Over Wall St http://on.wsj.com/VopzpWÃ‚Â #worldstream $FB	dow falls, facebook beats estimates; shares waffle in late trading. it's 45 seconds over wall st #worldstream $fb	dow falls, facebook beats estimates; shares waffle in late trading. it's 45 seconds over wall st #worldstream $fb	0.6	negative	-0.3		2010-12-04	2	2	0	1	0	27.02	0	-1.2	48.6794	275.321	-54	-1	1	2	96	564
5 Dec 2012	Investors appear to be liking Facebook again. Its stock is at highest level since a sell-off began in late July. http://on.wsj.com/XrpqHpÃ‚Â $FB	investors appear to be liking facebook again. its stock is at highest level since a sell-off began in late july. $fb	investors appear to be liking facebook again. its stock is at highest level since a sell-off began in late july. $fb	0.6	negative	-0.3		2010-12-05	0	0	0	0	0	27.02	0	0	48.6794	275.321	-54	0	2	0	96	564
1 Dec 2012	Why Facebook still defies common sense http://bit.ly/VaEGCrÃ‚Â $FB	why facebook still defies common sense $fb	why facebook still defies common sense $fb	0.5	negative	-0.3		2010-12-06	0	0	0	0	0	26.84	-0.00668402	0	48.6794	275.321	-54	0	2	0	96	564
2012-11-13	They don't like it - short sellers turn cold on Facebook as lockup looms: http://on.wsj.com/ZCPxcNÃ‚Â $FB	they don't like it - short sellers turn cold on facebook as lockup looms: $fb	they don't like it - short sellers turn cold on facebook as lockup looms: $fb	0.65	negative	-0.3		2010-12-07	1	0	1	0	1	26.87	0.00111715	0.5	48.6794	276.321	-54	0	2	1	96	565
2012-10-26	Reading Complaint against $CITI, reason Mark Mahaney was fired: it was a JUNIOR analyst who leaked info to TechCrunch $FB	reading complaint against $citi, reason mark mahaney was fired: it was a junior analyst who leaked info to techcrunch $fb	reading complaint against $citi, reason mark mahaney was fired: it was a junior analyst who leaked info to techcrunch $fb	0.2	negative	-0.3		2010-12-08	0	0	0	0	0	27.23	0.0133088	0	48.6794	276.321	-54	0	2	0	96	565
2012-05-29	Market no longer common ownership of means of production: its where early-stage investors exit to muppets & HFT http://reut.rs/KAOeE2Ã‚Â $FB $$	market no longer common ownership of means of production: its where early-stage investors exit to muppets & hft $fb $$	market no longer common ownership of means of production: its where early-stage investors exit to muppets & hft $fb $$	0.5	negative	-0.3		2010-12-09	0	0	0	0	0	27.08	-0.00552386	0	48.6794	276.321	-54	0	2	0	96	565
2012-05-29	What do Mark Zuckerberg and $FB have in common? By the end of the day, they'll both be 28.	what do mark zuckerberg and $fb have in common? by the end of the day, they'll both be 28.	what do mark zuckerberg and $fb have in common? by the end of the day, they'll both be 28.	0.5	negative	-0.3		2010-12-10	2	0	2	0	1	27.34	0.00955538	0	48.6794	277.321	-54	0	2	2	96	567
2012-05-23	Mark Zuckerberg sells 30.2 million shares of $FB common stock at $37.58 http://j.mp/JFREbd	mark zuckerberg sells 30.2 million shares of $fb common stock at $37.58	mark zuckerberg sells 30.2 million shares of $fb common stock at $37.58	0.5	negative	-0.3		2010-12-11	0	0	0	0	0	27.34	0	0	48.6794	277.321	-54	0	2	0	96	567
2012-05-18	They are printing $FB stocks on postage stamps so that it will at least have some value after it crashes.	they are printing $fb stocks on postage stamps so that it will at least have some value after it crashes.	they are printing $fb stocks on postage stamps so that it will at least have some value after it crashes.	0.4	negative	-0.3		2010-12-12	0	0	0	0	0	27.34	0	0	48.6794	277.321	-54	0	2	0	96	567
2012-05-03	Facebook to offer 2 classes of common stock. $FB #FacebookIPO	facebook to offer 2 classes of common stock. $fb #facebookipo	facebook to offer 2 classes of common stock. $fb #facebookipo	0.5	negative	-0.3		2010-12-13	1	0	1	0	1	27.25	-0.00329731	0	48.6794	278.321	-54	0	2	1	96	568
2012-05-03	How To Control Facebook's Confusing, 'Labyrinthian' Privacy Settings $FB by @_dtl http://read.bi/II0zI9	how to control facebook's confusing, 'labyrinthian' privacy settings $fb by @_dtl	how to control facebook's confusing, 'labyrinthian' privacy settings $fb by @_dtl	0.4	negative	-0.3		2010-12-14	0	0	0	0	0	27.62	0.0134867	0	48.6794	278.321	-54	0	2	0	96	568
2009-12-15	Microsoft is playing dirty tricks and blocking Double Click server / Google Ad Manager ads from Internet Explorer. $MSFT $GOOG	microsoft is playing dirty tricks and blocking double click server / google ad manager ads from internet explorer. $msft $goog	microsoft is playing dirty tricks and blocking double click server / google ad manager ads from internet explorer. $msft $goog	0.4	negative	-0.3		2010-12-15	3	1	2	0.333333	0.666667	27.85	0.00829278	-0.2125	49.0127	278.987	-54	0	2	2	97	570
2009-11-04	RIM Should Sell Now Before It's Too Late $RIMM $MSFT $AAPL by @fromedome http://bit.ly/4mdMNU	rim should sell now before it's too late $rimm $msft $aapl by @fromedome	rim should sell now before it's too late $rimm $msft $aapl by @fromedome	0.6	negative	-0.3		2010-12-16	2	0	2	0	1	27.99	0.00501434	0.183333	49.0127	279.987	-54	0	2	2	97	572
2009-06-02	Microsoft's 'Project Natal' Is Vaporware, At Least Until Their E3 Booth Opens $MSFT by @sachinag http://bit.ly/hN7nx	microsoft's 'project natal' is vaporware, at least until their e3 booth opens $msft by @sachinag	microsoft's 'project natal' is vaporware, at least until their e3 booth opens $msft by @sachinag	0.4	negative	-0.3		2010-12-17	0	0	0	0	0	27.9	-0.00322061	0	49.0127	279.987	-54	0	2	0	97	572
2009-03-06	@ecyrd Adding $GOOG Apps to govt is breaking away from single-vendor reliance on $MSFT office, not creating that problem. At least not now	@ecyrd adding $goog apps to govt is breaking away from single-vendor reliance on $msft office, not creating that problem. at least not now	@ecyrd adding $goog apps to govt is breaking away from single-vendor reliance on $msft office, not creating that problem. at least not now	0.4	negative	-0.3		2010-12-18	2	0	2	0	1	27.9	0	0	49.0127	280.987	-54	0	2	2	97	574
2010-06-30	Microsoft Exec: Foursquare Sucks, And It's Going To Lose $MSFT by @ncsaint http://bit.ly/8YuIoi	microsoft exec: foursquare sucks, and it's going to lose $msft by @ncsaint	microsoft exec: foursquare sucks, and it's going to lose $msft by @ncsaint	0.3	negative	-0.3		2010-12-19	1	1	0	1	0	27.9	0	-0.133333	50.0127	280.987	-55	-1	1	1	98	574
2011-01-10	MICROSOFT LOSES ANOTHER EXEC: Head Of Servers And Tools, Bob Muglia Is Leaving $MSFT by @jyarow http://read.bi/gOx3wK	microsoft loses another exec: head of servers and tools, bob muglia is leaving $msft by @jyarow	microsoft loses another exec: head of servers and tools, bob muglia is leaving $msft by @jyarow	0.1	negative	-0.3		2010-12-20	8	1	7	0.125	0.875	27.81	-0.00323106	0.396825	50.1377	281.862	-55	0	2	7	99	581
2012-12-24	Microsoft Has A Creepy Patent That Lets You Hug Someone Over The Internet Using A Robotic Pillow $MSFT by @Julie188http://read.bi/VZ7JZB	microsoft has a creepy patent that lets you hug someone over the internet using a robotic pillow $msft by @julie188	microsoft has a creepy patent that lets you hug someone over the internet using a robotic pillow $msft by @julie188	0.6	negative	-0.3		2010-12-21	6	0	6	0	1	28.07	0.00930576	0.744286	50.1377	282.862	-55	0	2	6	99	587
2012-01-01	RT @SAI: Why Is Windows Phone Failing? $MSFT $GOOG $AAPL by @stevekovach http://read.bi/usoHWuÃ‚Â too late.	rt @sai: why is windows phone failing? $msft $goog $aapl by @stevekovach too late.	rt @sai: why is windows phone failing? $msft $goog $aapl by @stevekovach too late.	0.6	negative	-0.3		2010-12-22	5	2	3	0.4	0.6	28.19	0.00426595	-0.311111	50.5377	283.462	-55	0	2	3	101	590
2013-12-12	The one thing $AAPL and $MSFT will always have in common is that both founders were college dropouts --> http://stks.co/cz9L	the one thing $aapl and $msft will always have in common is that both founders were college dropouts -->	the one thing $aapl and $msft will always have in common is that both founders were college dropouts -->	0.5	negative	-0.3		2010-12-23	1	0	1	0	1	28.3	0.00389443	0.568182	50.5377	284.462	-55	0	2	1	101	591
2013-12-12	YEP! RT @cube1us: $MSFT $ORCL $CSCO all have two things in common: arrogant management and dismissive attitude toward their customers.	yep! rt @cube1us: $msft $orcl $csco all have two things in common: arrogant management and dismissive attitude toward their customers.	yep! rt @cube1us: $msft $orcl $csco all have two things in common: arrogant management and dismissive attitude toward their customers.	0.5	negative	-0.3		2010-12-24	0	0	0	0	0	28.3	0	0	50.5377	284.462	-55	0	2	0	101	591
2013-08-23	In late July, Microsoft's CEO Steve Ballmer basically said the company's Surface RT tablet was a flop: http://f-st.co/geR3cWZÃ‚Â $msft	in late july, microsoft's ceo steve ballmer basically said the company's surface rt tablet was a flop: $msft	in late july, microsoft's ceo steve ballmer basically said the company's surface rt tablet was a flop: $msft	0.6	negative	-0.3		2010-12-25	1	0	1	0	1	28.3	0	0.375	50.5377	285.462	-55	0	2	1	101	592
2013-08-23	Now that's just rude... Microsoft CEO Steve Ballmer will retire within a year, and $MSFT is up 8% in the pre-market	now that's just rude... microsoft ceo steve ballmer will retire within a year, and $msft is up 8% in the pre-market	now that's just rude... microsoft ceo steve ballmer will retire within a year, and $msft is up 8% in the pre-market	0.6	negative	-0.3		2010-12-26	0	0	0	0	0	28.3	0	0	50.5377	285.462	-55	0	2	0	101	592
2014-11-17	$MSFT action insane today, over 60% of 145,000 calls trading offer, now above 45K Nov. 50's, 30 day IV up 13.5%, news has to be coming	$msft action insane today, over 60% of 145,000 calls trading offer, now above 45k nov. 50's, 30 day iv up 13.5%, news has to be coming	$msft action insane today, over 60% of 145,000 calls trading offer, now above 45k nov. 50's, 30 day iv up 13.5%, news has to be coming	0.4	negative	-0.3		2010-12-27	4	1	3	0.25	0.75	28.07	-0.00816038	0.55	50.7877	286.212	-55	0	2	3	102	595
2014-09-08	$TSLA and $MSFT are helping $COMP buck today's negative trend. $YHOO up 5% on Alibaba buzz. http://on.mktw.net/1pIDd4UÃ‚Â pic.twitter.com/5y6V4ZyOMm	$tsla and $msft are helping $comp buck today's negative trend. $yhoo up 5% on alibaba buzz.	$tsla and $msft are helping $comp buck today's negative trend. $yhoo up 5% on alibaba buzz.	0.4	negative	-0.3		2010-12-28	6	0	6	0	1	28.01	-0.0021398	0.525	50.7877	287.212	-55	0	2	6	102	601
2014-08-14	#Windows: Four years old, but still the ugly duckling of mobile OS: http://on.mktw.net/1pbc5j5Ã‚Â @thetellblog $MSFT	#windows: four years old, but still the ugly duckling of mobile os: @thetellblog $msft	#windows: four years old, but still the ugly duckling of mobile os: @thetellblog $msft	0.6	negative	-0.3		2010-12-29	1	0	1	0	1	27.97	-0.00142912	0.5	50.7877	288.212	-55	0	2	1	102	602
2014-01-27	I can measure the length of my reporting career by no. of times $msft has renamed its online storage product. At least 3 and I think 4.	i can measure the length of my reporting career by no. of times $msft has renamed its online storage product. at least 3 and i think 4.	i can measure the length of my reporting career by no. of times $msft has renamed its online storage product. at least 3 and i think 4.	0.4	negative	-0.3		2010-12-30	6	0	6	0	1	27.85	-0.00429951	0.436364	50.7877	289.212	-55	0	2	6	102	608
2014-01-07	Ford CEO Alan Mulally says he won't leave for Microsoft, staying at Ford at least through 2014 http://yhoo.it/1aFkBfXÃ‚Â $F $MSFT	ford ceo alan mulally says he won't leave for microsoft, staying at ford at least through 2014 $f $msft	ford ceo alan mulally says he won't leave for microsoft, staying at ford at least through 2014 $f $msft	0.4	negative	-0.3		2010-12-31	1	0	1	0	1	27.91	0.00215208	0.114091	50.7877	290.212	-55	0	2	1	102	609
2015-10-23	Forget unicorns and bubbles, the sexiest tech companies are boring old Big Tech http://cnnmon.ie/1NYjCzKÃ‚Â $MSFT $AMZNpic.twitter.com/aTAdU8iKs9	forget unicorns and bubbles, the sexiest tech companies are boring old big tech $msft $amznpic.twitter.com/atadu8iks9	forget unicorns and bubbles, the sexiest tech companies are boring old big tech $msft $amznpic.twitter.com/atadu8iks9	0.433333	negative	-0.3		2011-01-01	5	1	4	0.2	0.8	27.91	0	1.2	50.9877	291.012	-55	0	2	4	103	613
2015-01-27	Stocks weaken late in session. Apple jumps after hours. http://ibdn.uz/I3i3oÃ‚Â $AAPL $CAT $MSFT	stocks weaken late in session. apple jumps after hours. $aapl $cat $msft	stocks weaken late in session. apple jumps after hours. $aapl $cat $msft	0.6	negative	-0.3		2011-01-02	6	1	5	0.166667	0.833333	27.91	0	1.26023	51.1544	291.846	-55	0	2	5	104	618
2016-11-03	Invite to discuss interoperability issues in #healthcare, but late b/c interoperability incompatibility btwn $MSFT & $GOOG.	invite to discuss interoperability issues in #healthcare, but late b/c interoperability incompatibility btwn $msft & $goog.	invite to discuss interoperability issues in #healthcare, but late b/c interoperability incompatibility btwn $msft & $goog.	0.6	negative	-0.3		2011-01-03	21	0	21	0	1	27.98	0.00250492	1.55	51.1544	292.846	-55	0	2	21	104	639
2018-11-27	As Microsoft and Apple duke it out for the #1 market-cap spot, @michaelsantoli reminds us that in late 1999, Microsoft's mkt cap was 40x Apple's._x000D_ @CNBC $MSFT $AAPL _x000D_ @SquawkAlley	as microsoft and apple duke it out for the #1 market-cap spot, @michaelsantoli reminds us that in late 1999, microsoft's mkt cap was 40x apple's._x000D_ @cnbc $msft $aapl _x000D_ @squawkalley	as microsoft and apple duke it out for the #1 market-cap spot, @michaelsantoli reminds us that in late 1999, microsoft's mkt cap was 40x apple's._x000D_ @cnbc $msft $aapl _x000D_ @squawkalley	0.6	negative	-0.3		2011-01-04	4	1	3	0.25	0.75	28.09	0.00392367	0.0113636	51.4044	293.596	-55	0	2	3	105	642
2018-04-10	Artificial Intelligence Is Driving Big Tech #AI @themotleyfool #stocks $AAPL, $GOOGL, $MSFT, $GOOGhttps://www.fool.com/investing/2018/04/09/artificial-intelligence-is-driving-big-tech.aspxÃ‚Â Ã¢â‚¬Â¦	artificial intelligence is driving big tech #ai @themotleyfool #stocks $aapl, $googl, $msft, $goog	artificial intelligence is driving big tech #ai @themotleyfool #stocks $aapl, $googl, $msft, $goog	0.55	negative	-0.3		2011-01-05	6	1	5	0.166667	0.833333	28	-0.00320913	1.0875	51.571	294.429	-55	0	2	5	106	647
2018-01-19	America Funds USA Capital Group Of Companies reveals yuge holdings of @FannieMae @FreddieMac Preferred and Common Shares amongst others._x000D_ #Fanniegate $FNMA $FMCC $NFLX $MSFT $FB $SPY $GE $X $AAPL $AIG $GS $SB $C $JPM $BAC $RBShttps://www.americanfunds.com/individual/investments/quarterlyholdings/agthxÃ‚Â Ã¢â‚¬Â¦	america funds usa capital group of companies reveals yuge holdings of @fanniemae @freddiemac preferred and common shares amongst others._x000D_ #fanniegate $fnma $fmcc $nflx $msft $fb $spy $ge $x $aapl $aig $gs $sb $c $jpm $bac $rbs	america funds usa capital group of companies reveals yuge holdings of @fanniemae @freddiemac preferred and common shares amongst others._x000D_ #fanniegate $fnma $fmcc $nflx $msft $fb $spy $ge $x $aapl $aig $gs $sb $c $jpm $bac $rbs	0.5	negative	-0.3		2011-01-06	4	0	4	0	1	28.82	0.0288651	1.5	51.571	295.429	-55	0	2	4	106	651
3 Dec 2013	For anyone wondering, organic $FB content linking to e-comm drives HUGE sales. Some of the stuff we're doing @247ls is INSANE	for anyone wondering, organic $fb content linking to e-comm drives huge sales. some of the stuff we're doing @247ls is insane	for anyone wondering, organic $fb content linking to e-comm drives huge sales. some of the stuff we're doing @247ls is insane	0.95	negative	-0.3		2011-01-07	6	0	6	0	1	28.6	-0.00766287	1.14318	51.571	296.429	-55	0	2	6	106	657
19 Apr 2017	That increase in the Chinese upgradable iPhone base is staggering.. I mean +56%. $GOOG doesn't have access. $FB is limited. It's bonkers. pic.twitter.com/R7ADaGlybh	that increase in the chinese upgradable iphone base is staggering.. i mean +56%. $goog doesn't have access. $fb is limited. it's bonkers. pic.twitter.com/r7adaglybh	that increase in the chinese upgradable iphone base is staggering.. i mean +56%. $goog doesn't have access. $fb is limited. it's bonkers. pic.twitter.com/r7adaglybh	0.457589	negative	-0.295982		2011-01-08	1	0	1	0	1	28.6	0	0	51.571	297.429	-55	0	2	1	106	658
2018-07-27	I work hard in my Diary on @realmoney - delivering non consensus views._x000D_ Frankly I am not selling a service and trying to contribute productively to the investment narrative_x000D_ Here r the lessons we should learn from $FB, $INTC, $TWTR and the markets this week https://realmoneypro.thestreet.com/dougs-daily-diary?cm_ven_int=homepage-daily-diary&published[value][date]=2018-07-27#this-week…	i work hard in my diary on @realmoney - delivering non consensus views._x000D_ frankly i am not selling a service and trying to contribute productively to the investment narrative_x000D_ here are the lessons we should learn from $fb, $intc, $twtr and the markets this week #this-weeks-less-20180727	i work hard in my diary on @realmoney - delivering non consensus views._x000D_ frankly i am not selling a service and trying to contribute productively to the investment narrative_x000D_ here are the lessons we should learn from $fb, $intc, $twtr and the markets this week #this-weeks-less-20180727	0.541667	negative	-0.291667		2011-01-09	0	0	0	0	0	28.6	0	0	51.571	297.429	-55	0	2	0	106	658
11 Jan 2018	$13k in just 30 minutes? yup, I did it! https://goo.gl/Gp944HÃ‚Â study hard and you can too $FB $TWTR	$13k in just 30 minutes? yup, i did it! study hard and you can too $fb $twtr	$13k in just 30 minutes? yup, i did it! study hard and you can too $fb $twtr	0.541667	negative	-0.291667		2011-01-10	4	1	3	0.25	0.75	28.22	-0.0133758	0.2	51.821	298.179	-55	0	2	3	107	661
2017-11-29	For bitcoin traders: This is what a Ã¢â‚¬Å“hard forkÃ¢â‚¬ï¿½ looks like in the tech sector. $QQQ $FB $AAPL $AMZN $NFLX $GOOGL	for bitcoin traders: this is what a hard fork looks like in the tech sector. $qqq $fb $aapl $amzn $nflx $googl	for bitcoin traders: this is what a hard fork looks like in the tech sector. $qqq $fb $aapl $amzn $nflx $googl	0.541667	negative	-0.291667		2011-01-11	0	0	0	0	0	28.11	-0.00390549	0	51.821	298.179	-55	0	2	0	107	661
10 Jan 2017	Triangle Continuation Pattern._x000D_ Study hard to learn from @timothysykes _x000D_ http://bit.ly/1JsboyKÃ‚Â _x000D_ #trader #stocks #millionaire $TWTR $FB pic.twitter.com/YHaoUpDtvM	triangle continuation pattern._x000D_ study hard to learn from @timothysykes _x000D_ _x000D_ #trader #stocks #millionaire $twtr $fb pic.twitter.com/yhaoupdtvm	triangle continuation pattern._x000D_ study hard to learn from @timothysykes _x000D_ _x000D_ #trader #stocks #millionaire $twtr $fb pic.twitter.com/yhaoupdtvm	0.541667	negative	-0.291667		2011-01-12	2	1	1	0.5	0.5	28.55	0.0155315	-0.1125	52.321	298.679	-56	-1	1	1	108	662
4 Jan 2017	really hard to believe this isn't trending on $FB or $TWTR, guessing it is being filtered out. _x000D_ http://www.fox32chicago.com/news/crime/227116738-storyÃ‚Â Ã¢â‚¬Â¦	really hard to believe this isn't trending on $fb or $twtr, guessing it is being filtered out. _x000D_	really hard to believe this isn't trending on $fb or $twtr, guessing it is being filtered out. _x000D_	0.541667	negative	-0.291667		2011-01-13	0	0	0	0	0	28.19	-0.0126896	0	52.321	298.679	-56	0	2	0	108	662
2016-05-07	How to trade like @timothysykes without doing all the hard work? Let #stockstotrade get you there http://ow.ly/4noaMoÃ‚Â $FB $TWTR	how to trade like @timothysykes without doing all the hard work? let #stockstotrade get you there $fb $twtr	how to trade like @timothysykes without doing all the hard work? let #stockstotrade get you there $fb $twtr	0.541667	negative	-0.291667		2011-01-14	0	0	0	0	0	28.3	0.00389443	0	52.321	298.679	-56	0	2	0	108	662
2016-02-02	Here's a lesson on how hard it's getting to make money investing in IPOs: http://stks.co/f3sF0Ã‚Â _x000D_ $FB $FEYE $GRPN $SQ $TWTR	here's a lesson on how hard it's getting to make money investing in ipos: _x000D_ $fb $feye $grpn $sq $twtr	here's a lesson on how hard it's getting to make money investing in ipos: _x000D_ $fb $feye $grpn $sq $twtr	0.541667	negative	-0.291667		2011-01-15	1	0	1	0	1	28.3	0	0	52.321	299.679	-56	0	2	1	108	663
30 Jan 2016	Here are the specifics steps you need to find the hottest stocks http://tim.ly/sykesstepsÃ‚Â use the weekend to study hard $FB $TWTR $LNKD peeps	here are the specifics steps you need to find the hottest stocks use the weekend to study hard $fb $twtr $lnkd peeps	here are the specifics steps you need to find the hottest stocks use the weekend to study hard $fb $twtr $lnkd peeps	0.541667	negative	-0.291667		2011-01-16	0	0	0	0	0	28.3	0	0	52.321	299.679	-56	0	2	0	108	663
2015-07-28	$FB I know it's hard but this monster setting up again pic.twitter.com/8IoTjGR1jP	$fb i know it's hard but this monster setting up again pic.twitter.com/8iotjgr1jp	$fb i know it's hard but this monster setting up again pic.twitter.com/8iotjgr1jp	0.541667	negative	-0.291667		2011-01-17	0	0	0	0	0	28.3	0	0	52.321	299.679	-56	0	2	0	108	663
2013-10-08	Facebook, Yahoo and Netflix hit hard in selloff http://on.mktw.net/19fhMUOÃ‚Â $FB	facebook, yahoo and netflix hit hard in selloff $fb	facebook, yahoo and netflix hit hard in selloff $fb	0.541667	negative	-0.291667		2011-01-18	0	0	0	0	0	28.66	0.0126407	0	52.321	299.679	-56	0	2	0	108	663
2013-03-11	It's Hard To Believe How Drastic The Changes To Facebook Have Been Over The Years $FB by @meganrosedickeyhttp://read.bi/WiSKhD	it's hard to believe how drastic the changes to facebook have been over the years $fb by @meganrosedickey	it's hard to believe how drastic the changes to facebook have been over the years $fb by @meganrosedickey	0.541667	negative	-0.291667		2011-01-19	2	0	2	0	1	28.47	-0.00665156	0.433333	52.321	300.679	-56	0	2	2	108	665
2017-07-12	Why making AR glasses is so hard, according to the biggest names doing it via @wareable $VUZI $KOPN $MSFT https://www.wareable.com/ar/why-making-ar-glasses-is-so-difficult-4885Ã‚Â Ã¢â‚¬Â¦	why making ar glasses is so hard, according to the biggest names doing it via @wareable $vuzi $kopn $msft	why making ar glasses is so hard, according to the biggest names doing it via @wareable $vuzi $kopn $msft	0.541667	negative	-0.291667		2011-01-20	2	0	2	0	1	28.35	-0.00422384	0.3	52.321	301.679	-56	0	2	2	108	667
22 Dec 2018	Sick Burn $FB $CRMhttps://twitter.com/CNBC/status/1076639695042428928Ã‚Â Ã¢â‚¬Â¦ "Facebook is the new cigarettes," says Salesforce CEO. https://cnb.cx/2EuzLh8	sick burn $fb $crm "facebook is the new cigarettes," says salesforce ceo.	sick burn $fb $crm "facebook is the new cigarettes," says salesforce ceo.	0.655844	negative	-0.288961		2011-01-21	0	0	0	0	0	28.02	-0.0117085	0	52.321	301.679	-56	0	2	0	108	667
2018-03-26	Facebook's new privacy scandal has come at the worst possible time for the company $FB https://read.bi/2pIfImdÃ‚Â pic.twitter.com/eBAwx45FXF	facebook's new privacy scandal has come at the worst possible time for the company $fb	facebook's new privacy scandal has come at the worst possible time for the company $fb	0.818182	negative	-0.287879		2011-01-22	0	0	0	0	0	28.02	0	0	52.321	301.679	-56	0	2	0	108	667
2012-05-19	I knew something was wrong when everyone I know was offered secondary stock from $32-36 $FB. Going to be a long six months for them	i knew something was wrong when everyone i know was offered secondary stock from $32-36 $fb. going to be a long six months for them	i knew something was wrong when everyone i know was offered secondary stock from $32-36 $fb. going to be a long six months for them	0.533333	negative	-0.283333		2011-01-23	0	0	0	0	0	28.02	0	0	52.321	301.679	-56	0	2	0	108	667
2018-10-29	It is a FANG inferno on Wall Street. Facebook, Amazon, Netflix and Alphabet all in a correction or worse and shedding nearly half $1 trillion in market cap just this month $FB $AMZN $NFLX $GOOGLpic.twitter.com/W8VCSpYV5J	it is a fang inferno on wall street. facebook, amazon, netflix and alphabet all in a correction or worse and shedding nearly half $1 trillion in market cap just this month $fb $amzn $nflx $googlpic.twitter.com/w8vcspyv5j	it is a fang inferno on wall street. facebook, amazon, netflix and alphabet all in a correction or worse and shedding nearly half $1 trillion in market cap just this month $fb $amzn $nflx $googlpic.twitter.com/w8vcspyv5j	0.383333	negative	-0.283333		2011-01-24	0	0	0	0	0	28.38	0.0127661	0	52.321	301.679	-56	0	2	0	108	667
2018-12-03	Amazon overtakes Microsoft in market value; less than $1 billion behind Apple $AMZN $MSFT $AAPLpic.twitter.com/Pa6fp91s1m	amazon overtakes microsoft in market value; less than $1 billion behind apple $amzn $msft $aaplpic.twitter.com/pa6fp91s1m	amazon overtakes microsoft in market value; less than $1 billion behind apple $amzn $msft $aaplpic.twitter.com/pa6fp91s1m	0.383333	negative	-0.283333		2011-01-25	1	0	1	0	1	28.45	0.00246356	0.3125	52.321	302.679	-56	0	2	1	108	668
2017-03-04	Don't waste your time at a 9-5 job just to get by. Work hard & eventually you can be a full-time trader! #MarketHumor #StockMarket $FB $TWTRpic.twitter.com/NFAlnZXrc8	don't waste your time at a 9-5 job just to get by. work hard & eventually you can be a full-time trader! #markethumor #stockmarket $fb $twtrpic.twitter.com/nfalnzxrc8	don't waste your time at a 9-5 job just to get by. work hard & eventually you can be a full-time trader! #markethumor #stockmarket $fb $twtrpic.twitter.com/nfalnzxrc8	0.270833	negative	-0.282292		2011-01-26	1	0	1	0	1	28.78	0.0115325	0	52.321	303.679	-56	0	2	1	108	669
2010-09-10	CHART OF THE DAY: The Ugly Outlook For Nokia's New CEO $MSFT $GOOG $AAPL $NOK by @jwyarow http://read.bi/9COvda	chart of the day: the ugly outlook for nokia's new ceo $msft $goog $aapl $nok by @jwyarow	chart of the day: the ugly outlook for nokia's new ceo $msft $goog $aapl $nok by @jwyarow	0.727273	negative	-0.281818		2011-01-27	0	0	0	0	0	28.87	0.00312229	0	52.321	303.679	-56	0	2	0	108	669
2017-04-14	$AAPL Mac, iPad dodge ugly new NSA hacker bomb targeting Windows PCs $MSFT http://appleinsider.com/articles/17/04/14/apples-mac-ipad-dodge-an-ugly-new-nsa-hacker-bomb-targeting-majority-of-windows-pcs-globallyÃ‚Â Ã¢â‚¬Â¦pic.twitter.com/5LE2rOnalz	$aapl mac, ipad dodge ugly new nsa hacker bomb targeting windows pcs $msft	$aapl mac, ipad dodge ugly new nsa hacker bomb targeting windows pcs $msft	0.727273	negative	-0.281818		2011-01-28	0	0	0	0	0	27.75	-0.0395672	0	52.321	303.679	-56	0	2	0	108	669
21 Jan 2016	Facebook's new sports feature is bad news for Twitter http://yhoo.it/1Vc37zCÃ‚Â @readDanwrite $FB $TWTRpic.twitter.com/TDRtYcixJk	facebook's new sports feature is bad news for twitter @readdanwrite $fb $twtrpic.twitter.com/tdrtycixjk	facebook's new sports feature is bad news for twitter @readdanwrite $fb $twtrpic.twitter.com/tdrtycixjk	0.560606	negative	-0.281818		2011-01-29	0	0	0	0	0	27.75	0	0	52.321	303.679	-56	0	2	0	108	669
2015-05-13	Is FacebookÃ¢â‚¬â„¢s new partnership bad for journalism? $FB http://fxn.ws/1e2a8DDÃ‚Â pic.twitter.com/H7GoyhvLRA	is facebooks new partnership bad for journalism? $fb	is facebooks new partnership bad for journalism? $fb	0.560606	negative	-0.281818		2011-01-30	0	0	0	0	0	27.75	0	0	52.321	303.679	-56	0	2	0	108	669
2018-04-10	The fiscal year vs. calendar year discussion is usually a snoozefest. But here, it might mean a difference of billions of dollars in taxes. $AAPL $MSFT $GE $GOOGhttps://www.fool.com/taxes/2018/04/08/this-tiny-tax-rule-will-save-corporations-billions.aspxÃ‚Â Ã¢â‚¬Â¦	the fiscal year vs. calendar year discussion is usually a snoozefest. but here, it might mean a difference of billions of dollars in taxes. $aapl $msft $ge $goog	the fiscal year vs. calendar year discussion is usually a snoozefest. but here, it might mean a difference of billions of dollars in taxes. $aapl $msft $ge $goog	0.46875	negative	-0.28125		2011-01-31	0	0	0	0	0	27.73	-0.000720981	0	52.321	303.679	-56	0	2	0	108	669
2018-05-13	End poverty hunger_x000D_ #AI #ML #Iot #Robotics #cloud #HPC #3dp #genomics will ensure dramatic #productivity gain by 2030_x000D_ #CEO #CTO #fortune500 #startups let us pledge to end extreme #poverty from #world #SDGs #endHunger _x000D_ $MSFT $AMZN $FB $GOOG $AAPL $GE $MRK $PFE $JNJ $IBM $CSCOpic.twitter.com/gVReZyp5HN	end poverty hunger_x000D_ #ai #ml #iot #robotics #cloud #hpc #3dp #genomics will ensure dramatic #productivity gain by 2030_x000D_ #ceo #cto #fortune500 #startups let us pledge to end extreme #poverty from #world #sdgs #endhunger _x000D_ $msft $amzn $fb $goog $aapl $ge $mrk $pfe $jnj $ibm $cscopic.twitter.com/gvrezyp5hn	end poverty hunger_x000D_ #ai #ml #iot #robotics #cloud #hpc #3dp #genomics will ensure dramatic #productivity gain by 2030_x000D_ #ceo #cto #fortune500 #startups let us pledge to end extreme #poverty from #world #sdgs #endhunger _x000D_ $msft $amzn $fb $goog $aapl $ge $mrk $pfe $jnj $ibm $cscopic.twitter.com/gvrezyp5hn	0.8	negative	-0.279167		2011-02-01	3	0	3	0	1	27.99	0.00933244	1.31667	52.321	304.679	-56	0	2	3	108	672
2018-05-13	End poverty hunger_x000D_ #AI #ML #Iot #Robotics #cloud #HPC #3dp #genomics will ensure dramatic #productivity gain by 2030_x000D_ #CEO #CTO #fortune500 #startups let us pledge to end extreme #poverty from #world #SDGs #endHunger _x000D_ $MSFT $AMZN $FB $GOOG $AAPL $GE $MRK $PFE $JNJ $IBM $CSCOpic.twitter.com/gVReZyp5HN	end poverty hunger_x000D_ #ai #ml #iot #robotics #cloud #hpc #3dp #genomics will ensure dramatic #productivity gain by 2030_x000D_ #ceo #cto #fortune500 #startups let us pledge to end extreme #poverty from #world #sdgs #endhunger _x000D_ $msft $amzn $fb $goog $aapl $ge $mrk $pfe $jnj $ibm $cscopic.twitter.com/gvrezyp5hn	end poverty hunger_x000D_ #ai #ml #iot #robotics #cloud #hpc #3dp #genomics will ensure dramatic #productivity gain by 2030_x000D_ #ceo #cto #fortune500 #startups let us pledge to end extreme #poverty from #world #sdgs #endhunger _x000D_ $msft $amzn $fb $goog $aapl $ge $mrk $pfe $jnj $ibm $cscopic.twitter.com/gvrezyp5hn	0.8	negative	-0.279167		2011-02-02	3	0	3	0	1	27.94	-0.00178791	0.2	52.321	305.679	-56	0	2	3	108	675
2015-07-30	the trifecta. $twtr $fb $lnkd all beat their expected earnings but their stocks went down. Behavior is changing.https://twitter.com/jessefelder/status/626867963384233985Ã‚Â Ã¢â‚¬Â¦ $LNKD now down $50 from after hours highs. I almost feel bad for the bots that bought up there.	the trifecta. $twtr $fb $lnkd all beat their expected earnings but their stocks went down. behavior is changing. $lnkd now down $50 from after hours highs. i almost feel bad for the bots that bought up there.	the trifecta. $twtr $fb $lnkd all beat their expected earnings but their stocks went down. behavior is changing. $lnkd now down $50 from after hours highs. i almost feel bad for the bots that bought up there.	0.411111	negative	-0.277778		2011-02-03	2	0	2	0	1	27.65	-0.0104337	0	52.321	306.679	-56	0	2	2	108	677
2018-03-29	Here are 8 common penny stock trading mistakes you should avoid https://goo.gl/f8rYnMÃ‚Â so study up and learn from the past $FB $TWTR	here are 8 common penny stock trading mistakes you should avoid so study up and learn from the past $fb $twtr	here are 8 common penny stock trading mistakes you should avoid so study up and learn from the past $fb $twtr	0.375	negative	-0.275		2011-02-04	3	1	2	0.333333	0.666667	27.77	0.00433057	-0.46875	52.6544	307.346	-56	0	2	2	109	679
2018-03-08	$FB - Facebook (FB) has started to experience deceleration among its user base metrics, Ross Sandler of Barclays tells clients in an overnight note - this is the first time the analyst has come out with a call like this. He is the #1 in the name. Via notablecalls	$fb - facebook (fb) has started to experience deceleration among its user base metrics, ross sandler of barclays tells clients in an overnight note - this is the first time the analyst has come out with a call like this. he is the #1 in the name. via notablecalls	$fb - facebook (fb) has started to experience deceleration among its user base metrics, ross sandler of barclays tells clients in an overnight note - this is the first time the analyst has come out with a call like this. he is the #1 in the name. via notablecalls	0.666667	negative	-0.275		2011-02-05	1	0	1	0	1	27.77	0	0.0166667	52.6544	308.346	-56	0	2	1	109	680
11 Jan 2013	Facebook wants you to pay $100 to send a message to Mark Zuckerberg's inbox: http://cnb.cx/13mm5dPÃ‚Â (via @cadiet) $FB	facebook wants you to pay $100 to send a message to mark zuckerberg's inbox: (via @cadiet) $fb	facebook wants you to pay $100 to send a message to mark zuckerberg's inbox: (via @cadiet) $fb	0.55	negative	-0.275		2011-02-06	0	0	0	0	0	27.77	0	0	52.6544	308.346	-56	0	2	0	109	680
7 Dec 2018	from pure technical standpoint, #FAANG in huge trouble. $fb dead stock. double digits almost assured. $aapl dead stock. WORST monthly chart in 3 yrs. $amzn WORST monthly chart in 4 yrs. $nflx WORST monthly chart in 2 yrs. $googl relatively strong but not playable. conclusion: BAD	from pure technical standpoint, #faang in huge trouble. $fb dead stock. double digits almost assured. $aapl dead stock. worst monthly chart in 3 yrs. $amzn worst monthly chart in 4 yrs. $nflx worst monthly chart in 2 yrs. $googl relatively strong but not playable. conclusion: bad	from pure technical standpoint, #faang in huge trouble. $fb dead stock. double digits almost assured. $aapl dead stock. worst monthly chart in 3 yrs. $amzn worst monthly chart in 4 yrs. $nflx worst monthly chart in 2 yrs. $googl relatively strong but not playable. conclusion: bad	0.575	negative	-0.271032		2011-02-07	1	0	1	0	1	28.2	0.0153657	0	52.6544	309.346	-56	0	2	1	109	681
2018-04-18	$FUSZ #CRM Game Changer has ARRIVED! Shorty in Big Trouble!! $AMZN @BABA $AAPL $ADT $BIDU $ATVI $CRM $BTC $BTCS $CANN $CRUS $FEYE $GERN $INTC $JPM $LRDR $LDSR $MGTI $RIOT $NFLX $BKNG $NVDA $TWTR $EBAY $MSFT $TSLA $GOOGL $GOOG $IBM $ORCL $FB $CSCO $ROKU $C $MO #digitaladvertisingpic.twitter.com/cuVsTily1J	$fusz #crm game changer has arrived! shorty in big trouble!! $amzn @baba $aapl $adt $bidu $atvi $crm $btc $btcs $cann $crus $feye $gern $intc $jpm $lrdr $ldsr $mgti $riot $nflx $bkng $nvda $twtr $ebay $msft $tsla $googl $goog $ibm $orcl $fb $csco $roku $c $mo #digitaladvertisingpic.twitter.com/cuvstily1j	$fusz #crm game changer has arrived! shorty in big trouble!! $amzn @baba $aapl $adt $bidu $atvi $crm $btc $btcs $cann $crus $feye $gern $intc $jpm $lrdr $ldsr $mgti $riot $nflx $bkng $nvda $twtr $ebay $msft $tsla $googl $goog $ibm $orcl $fb $csco $roku $c $mo #digitaladvertisingpic.twitter.com/cuvstily1j	0.233333	negative	-0.270833		2011-02-08	2	0	2	0	1	28.28	0.00283286	0.183929	52.6544	310.346	-56	0	2	2	109	683
18 Apr 2018	$FUSZ #CRM Game Changer has ARRIVED! Shorty in Big Trouble!! $AMZN @BABA $AAPL $ADT $BIDU $ATVI $CRM $BTC $BTCS $CANN $CRUS $FEYE $GERN $INTC $JPM $LRDR $LDSR $MGTI $RIOT $NFLX $BKNG $NVDA $TWTR $EBAY $MSFT $TSLA $GOOGL $GOOG $IBM $ORCL $FB $CSCO $ROKU $C $MO #digitaladvertisingpic.twitter.com/cuVsTily1J	$fusz #crm game changer has arrived! shorty in big trouble!! $amzn @baba $aapl $adt $bidu $atvi $crm $btc $btcs $cann $crus $feye $gern $intc $jpm $lrdr $ldsr $mgti $riot $nflx $bkng $nvda $twtr $ebay $msft $tsla $googl $goog $ibm $orcl $fb $csco $roku $c $mo #digitaladvertisingpic.twitter.com/cuvstily1j	$fusz #crm game changer has arrived! shorty in big trouble!! $amzn @baba $aapl $adt $bidu $atvi $crm $btc $btcs $cann $crus $feye $gern $intc $jpm $lrdr $ldsr $mgti $riot $nflx $bkng $nvda $twtr $ebay $msft $tsla $googl $goog $ibm $orcl $fb $csco $roku $c $mo #digitaladvertisingpic.twitter.com/cuvstily1j	0.233333	negative	-0.270833		2011-02-09	3	0	3	0	1	27.97	-0.0110224	0.1	52.6544	311.346	-56	0	2	3	109	686
24 Dec 2013	Tried shorting $twtr today as $fb went red. Didn't work. Very frustrating. I'm over it, but hard to believe people did this all year.	tried shorting $twtr today as $fb went red. didn't work. very frustrating. i'm over it, but hard to believe people did this all year.	tried shorting $twtr today as $fb went red. didn't work. very frustrating. i'm over it, but hard to believe people did this all year.	0.513889	negative	-0.270556		2011-02-10	1	1	0	1	0	27.5	-0.0169465	-0.6	53.6544	311.346	-57	-1	1	1	110	686
2013-08-23	15 Epic Tweets After Microsoft CEO Announced He'll Be Stepping Down: http://cnb.cx/17QviLNÃ‚Â (via @EliLanger) $MSFT	15 epic tweets after microsoft ceo announced he'll be stepping down: (via @elilanger) $msft	15 epic tweets after microsoft ceo announced he'll be stepping down: (via @elilanger) $msft	0.562963	negative	-0.268519		2011-02-11	7	2	5	0.285714	0.714286	27.25	-0.00913248	-0.632812	53.9401	312.06	-57	0	2	5	112	691
2018-06-04	So much crap made up in biz media. More "fake news."_x000D_ Guest just says he likes $FB because "his sense" is that it is underowned by institutions._x000D_ $FB 72% institutional holdings_x000D_ $GOOGL 80% institutional_x000D_ $AAPL 63% institutionalal_x000D_ $NFLX 83% institutional	so much crap made up in biz media. more "fake news."_x000D_ guest just says he likes $fb because "his sense" is that it is underowned by institutions._x000D_ $fb 72% institutional holdings_x000D_ $googl 80% institutional_x000D_ $aapl 63% institutionalal_x000D_ $nflx 83% institutional	so much crap made up in biz media. more "fake news."_x000D_ guest just says he likes $fb because "his sense" is that it is underowned by institutions._x000D_ $fb 72% institutional holdings_x000D_ $googl 80% institutional_x000D_ $aapl 63% institutionalal_x000D_ $nflx 83% institutional	0.766667	negative	-0.266667		2011-02-12	0	0	0	0	0	27.25	0	0	53.9401	312.06	-57	0	2	0	112	691
2016-03-13	https://market-ticker.org/post=231232Ã‚Â FaceBook Is Actively Promoting Criminal Acts $fb #boycott	facebook is actively promoting criminal acts $fb #boycott	facebook is actively promoting criminal acts $fb #boycott	0.575	negative	-0.266667		2011-02-13	2	0	2	0	1	27.25	0	0	53.9401	313.06	-57	0	2	2	112	693
2013-10-03	The secret behind Facebook's big jump in mobile ad revenue may be apps http://bloom.bg/18Qmd8gÃ‚Â #Bwest $FB	the secret behind facebook's big jump in mobile ad revenue may be apps #bwest $fb	the secret behind facebook's big jump in mobile ad revenue may be apps #bwest $fb	0.5	negative	-0.266667		2011-02-14	5	0	5	0	1	27.23	-0.000734214	0.55	53.9401	314.06	-57	0	2	5	112	698
2012-05-18	So $FB at $6 would be a 20x P/E, which seems reasonable for a fast-growing company with no proper business model and terrible governance	so $fb at $6 would be a 20x p/e, which seems reasonable for a fast-growing company with no proper business model and terrible governance	so $fb at $6 would be a 20x p/e, which seems reasonable for a fast-growing company with no proper business model and terrible governance	0.566667	negative	-0.266667		2011-02-15	0	0	0	0	0	26.96	-0.00996506	0	53.9401	314.06	-57	0	2	0	112	698
2018-12-28	In 2019 we will have a trade deal between US and China and the FED will not raise and that the Global economy will show lot of resilience and return to the 4-5% growth range_x000D_ Some PT base on that_x000D_ $AMZN $2500_x000D_ $GOOG $1500_x000D_ $AAPL $275_x000D_ $NVDA $330_x000D_ $INTC $65_x000D_ $MSFT $130_x000D_ $QQQ $220_x000D_ GL Short	in 2019 we will have a trade deal between us and china and the fed will not raise and that the global economy will show lot of resilience and return to the 4-5% growth range_x000D_ some pt base on that_x000D_ $amzn $2500_x000D_ $goog $1500_x000D_ $aapl $275_x000D_ $nvda $330_x000D_ $intc $65_x000D_ $msft $130_x000D_ $qqq $220_x000D_ gl short	in 2019 we will have a trade deal between us and china and the fed will not raise and that the global economy will show lot of resilience and return to the 4-5% growth range_x000D_ some pt base on that_x000D_ $amzn $2500_x000D_ $goog $1500_x000D_ $aapl $275_x000D_ $nvda $330_x000D_ $intc $65_x000D_ $msft $130_x000D_ $qqq $220_x000D_ gl short	0.433333	negative	-0.266667		2011-02-16	0	0	0	0	0	27.02	0.00222308	0	53.9401	314.06	-57	0	2	0	112	698
2011-03-28	Idiotic New EU Law Could Choke E-Commerce Startups $AMZN $EBAY by @pegobry http://read.bi/g7jFlE	idiotic new eu law could choke e-commerce startups $amzn $ebay by @pegobry	idiotic new eu law could choke e-commerce startups $amzn $ebay by @pegobry	0.643939	negative	-0.265152		2011-02-17	0	0	0	0	0	27.21	0.00700718	0	53.9401	314.06	-57	0	2	0	112	698
2014-02-04	"We need to believe in the impossible and remove the improbable," wrote new Microsoft CEO Satya Nadella. http://on.wsj.com/1aZlxlqÃ‚Â $MSFT	"we need to believe in the impossible and remove the improbable," wrote new microsoft ceo satya nadella. $msft	"we need to believe in the impossible and remove the improbable," wrote new microsoft ceo satya nadella. $msft	0.727273	negative	-0.265152		2011-02-18	1	0	1	0	1	27.06	-0.00552793	0	53.9401	315.06	-57	0	2	1	112	699
2011-05-31	THE MICROSOFT INVESTOR: Ballmer Hasn't Performed As Poorly As Some Other CEOs $MSFT by @hleonard76 http://read.bi/iN3R1q	the microsoft investor: ballmer hasn't performed as poorly as some other ceos $msft by @hleonard76	the microsoft investor: ballmer hasn't performed as poorly as some other ceos $msft by @hleonard76	0.4875	negative	-0.2625		2011-02-19	1	0	1	0	1	27.06	0	0.75	53.9401	316.06	-57	0	2	1	112	700
2017-06-21	The iPhone originally happened because Steve Jobs hated a guy worked at Microsoft $AAPL $MSFT http://read.bi/2srhKK7Ã‚Â pic.twitter.com/CFmPQ1eOXA	the iphone originally happened because steve jobs hated a guy worked at microsoft $aapl $msft	the iphone originally happened because steve jobs hated a guy worked at microsoft $aapl $msft	0.725	negative	-0.2625		2011-02-20	0	0	0	0	0	27.06	0	0	53.9401	316.06	-57	0	2	0	112	700
2018-08-09	The Swiss National Bank printed money out of thin air in Q2 2018 and purchased 4.85 million shares of $T_x000D_ Other notables:_x000D_ +673k $MSFT_x000D_ +305k $AAPL_x000D_ +423k $XOM_x000D_ @RudyHavenstein _x000D_ @DavidBCollum	the swiss national bank printed money out of thin air in q2 2018 and purchased 4.85 million shares of $t_x000D_ other notables:_x000D_ +673k $msft_x000D_ +305k $aapl_x000D_ +423k $xom_x000D_ @rudyhavenstein _x000D_ @davidbcollum	the swiss national bank printed money out of thin air in q2 2018 and purchased 4.85 million shares of $t_x000D_ other notables:_x000D_ +673k $msft_x000D_ +305k $aapl_x000D_ +423k $xom_x000D_ @rudyhavenstein _x000D_ @davidbcollum	0.6125	negative	-0.2625		2011-02-21	1	0	1	0	1	27.06	0	0.133333	53.9401	317.06	-57	0	2	1	112	701
2014-02-07	.@davidgregory: they are buying oils, health care, and tech, including $FB, $TWTR, $GOOG and $AAPL! #TweetThePress. Very heavy buying	.@davidgregory: they are buying oils, health care, and tech, including $fb, $twtr, $goog and $aapl! #tweetthepress. very heavy buying	.@davidgregory: they are buying oils, health care, and tech, including $fb, $twtr, $goog and $aapl! #tweetthepress. very heavy buying	0.65	negative	-0.26		2011-02-22	0	0	0	0	0	26.59	-0.0175214	0	53.9401	317.06	-57	0	2	0	112	701
2009-05-29	Zune HD Gets Wet Sloppy Kiss From Gizmodo $MSFT by @fromedome http://bit.ly/5E9m2	zune hd gets wet sloppy kiss from gizmodo $msft by @fromedome	zune hd gets wet sloppy kiss from gizmodo $msft by @fromedome	0.575	negative	-0.258333		2011-02-23	0	0	0	0	0	26.59	0	0	53.9401	317.06	-57	0	2	0	112	701
2017-03-30	Thursday Bounce Line Failure - Trouble Ahead? $IWM $NDX $SPX $DJI $OIL $AAPL $TXN $ADBE $AMZN $AVGO $MSFT $PCLN https://goo.gl/iy1rlX	thursday bounce line failure - trouble ahead? $iwm $ndx $spx $dji $oil $aapl $txn $adbe $amzn $avgo $msft $pcln	thursday bounce line failure - trouble ahead? $iwm $ndx $spx $dji $oil $aapl $txn $adbe $amzn $avgo $msft $pcln	0.25	negative	-0.258333		2011-02-24	0	0	0	0	0	26.77	0.00674665	0	53.9401	317.06	-57	0	2	0	112	701
2018-07-25	Wow, live shot of $FB https://twitter.com/barstoolsports/status/1022244222923988992Ã‚Â Ã¢â‚¬Â¦ This is the worst attempt at anything in the history of attempts (via @Scottlfc87) pic.twitter.com/tnBQO6inbG	wow, live shot of $fb this is the worst attempt at anything in the history of attempts (via @scottlfc87) pic.twitter.com/tnbqo6inbg	wow, live shot of $fb this is the worst attempt at anything in the history of attempts (via @scottlfc87) pic.twitter.com/tnbqo6inbg	0.833333	negative	-0.254545		2011-02-25	1	0	1	0	1	26.55	-0.00825215	0	53.9401	318.06	-57	0	2	1	112	702
7 Apr 2014	Worst performing S&P 500 stocks last week: $ETFC (down 9.56%) $AKAM (down 6.68%) $NFLX (down 6.01%) $ADBE (down 5.49%) $FB (down 5.43%)	worst performing s&p 500 stocks last week: $etfc (down 9.56%) $akam (down 6.68%) $nflx (down 6.01%) $adbe (down 5.49%) $fb (down 5.43%)	worst performing s&p 500 stocks last week: $etfc (down 9.56%) $akam (down 6.68%) $nflx (down 6.01%) $adbe (down 5.49%) $fb (down 5.43%)	0.35873	negative	-0.253968		2011-02-26	0	0	0	0	0	26.55	0	0	53.9401	318.06	-57	0	2	0	112	702
25 Aug 2014	Facebook wants to crack down on annoying Ã¢â‚¬ËœclickbaitÃ¢â‚¬â„¢ in your news feed http://for.tn/1vGlGjlÃ‚Â $FB	facebook wants to crack down on annoying clickbait in your news feed $fb	facebook wants to crack down on annoying clickbait in your news feed $fb	0.42963	negative	-0.251852		2011-02-27	0	0	0	0	0	26.55	0	0	53.9401	318.06	-57	0	2	0	112	702
2017-03-29	This is very true. And the engagement for $SNAP is insane. It will not be killed by $FB.. But can we wait until $17-$19? https://twitter.com/Jacobh101/status/847167617118953472Ã‚Â Ã¢â‚¬Â¦ it took @facebook 5 years to get to 150 M active users, @Snapchat did it in a year and half...Buy $SNAP!!!	this is very true. and the engagement for $snap is insane. it will not be killed by $fb.. but can we wait until $17-$19? it took @facebook 5 years to get to 150 m active users, @snapchat did it in a year and half...buy $snap!!!	this is very true. and the engagement for $snap is insane. it will not be killed by $fb.. but can we wait until $17-$19? it took @facebook 5 years to get to 150 m active users, @snapchat did it in a year and half...buy $snap!!!	0.61125	negative	-0.251354		2011-02-28	1	0	1	0	1	26.58	0.00112934	0.1	53.9401	319.06	-57	0	2	1	112	703
2011-07-18	We're giving away a $25 eBay gift card everyday until 9/9, RT any tweet with #eBayGearUP to enter! Official rules: http://bit.ly/owq6CX	we're giving away a $25 ebay gift card everyday until 9/9, rt any tweet with #ebaygearup to enter! official rules:	we're giving away a $25 ebay gift card everyday until 9/9, rt any tweet with #ebaygearup to enter! official rules:	0.6	negative	-0.25		2011-03-01	1	0	1	0	1	26.16	-0.0159275	0	53.9401	320.06	-57	0	2	1	112	704
2015-10-24	#PumpkinÃ‚Â too small for a jack-o-lantern? Turn it into a centerpiece with this #DIY: http://ebay.to/1NqnxChÃ‚Â pic.twitter.com/8VpbL2Ct6E	#pumpkintoo small for a jack-o-lantern? turn it into a centerpiece with this #diy:	#pumpkintoo small for a jack-o-lantern? turn it into a centerpiece with this #diy:	0.4	negative	-0.25		2011-03-02	0	0	0	0	0	26.08	-0.00306279	0	53.9401	320.06	-57	0	2	0	112	704
2015-10-23	RememberÃ‚Â #computerÃ‚Â labs? TheÃ‚Â #iMacÃ‚Â is no more, but you can still be the ultimateÃ‚Â #AppleÃ‚Â fan. http://ebay.to/1LFKezFÃ‚Â pic.twitter.com/ElvG1aYzPh	remember#computerlabs? the#imacis no more, but you can still be the ultimate#applefan.	remember#computerlabs? the#imacis no more, but you can still be the ultimate#applefan.	0.5	negative	-0.25		2011-03-03	0	0	0	0	0	26.2	0.00459071	0	53.9401	320.06	-57	0	2	0	112	704
2015-09-25	It's not #HalloweenÃ‚Â without a few scares! These #wirelessÃ‚Â decorations will do the trick: http://ebay.to/1VaPtvLÃ‚Â pic.twitter.com/SboSU4bpWH	it's not #halloweenwithout a few scares! these #wirelessdecorations will do the trick:	it's not #halloweenwithout a few scares! these #wirelessdecorations will do the trick:	0.1	negative	-0.25		2011-03-04	0	0	0	0	0	25.95	-0.0095878	0	53.9401	320.06	-57	0	2	0	112	704
2015-06-01	What happens when #MichaelJordan and #BugsBunny join forces? The ultimate collectible #sneaker http://ebay.to/1JdaBP5Ã‚Â pic.twitter.com/ye7fQq06MY	what happens when #michaeljordan and #bugsbunny join forces? the ultimate collectible #sneaker	what happens when #michaeljordan and #bugsbunny join forces? the ultimate collectible #sneaker	0.9	negative	-0.25		2011-03-05	0	0	0	0	0	25.95	0	0	53.9401	320.06	-57	0	2	0	112	704
2015-05-12	What's missing from this 1977 $10 bill that makes it so valuable? Hint: flip it over!_x000D_ http://ebay.to/1cLylOqÃ‚Â pic.twitter.com/UugavygyGE	what's missing from this 1977 $10 bill that makes it so valuable? hint: flip it over!_x000D_	what's missing from this 1977 $10 bill that makes it so valuable? hint: flip it over!_x000D_	0.05	negative	-0.25		2011-03-06	0	0	0	0	0	25.95	0	0	53.9401	320.06	-57	0	2	0	112	704
2015-05-04	11 of the most outrageous #StarWars products you'll ever see. #MayThe4thBeWithYou #StarWarsDay http://ebay.to/1JGuxeBÃ‚Â pic.twitter.com/YF7XzslGYD	11 of the most outrageous #starwars products you'll ever see. #maythe4thbewithyou #starwarsday	11 of the most outrageous #starwars products you'll ever see. #maythe4thbewithyou #starwarsday	0.75	negative	-0.25		2011-03-07	2	1	1	0.5	0.5	25.72	-0.00890279	0.1	54.4401	320.56	-58	-1	1	1	113	705
2017-01-03	Hi, sorry to see this. Have you tried working with them since they left feedback and requested revision -http://ebay.eu/1pboqqo	hi, sorry to see this. have you tried working with them since they left feedback and requested revision -	hi, sorry to see this. have you tried working with them since they left feedback and requested revision -	0.5	negative	-0.25		2011-03-08	2	0	2	0	1	25.91	0.00736013	0.075	54.4401	321.56	-58	0	2	2	113	707
2018-06-19	No better time to add to your collection. #NationalWatchDay https://ebay.to/2I0ZZFWÃ‚Â pic.twitter.com/k7vyz7Z14r	no better time to add to your collection. #nationalwatchday	no better time to add to your collection. #nationalwatchday	0.5	negative	-0.25		2011-03-09	1	0	1	0	1	25.89	-0.000772239	0	54.4401	322.56	-58	0	2	1	113	708
2018-10-31	WATCH: Facebook posts disappointing quarterly user growth and sales figures, but profits far exceed forecasts https://reut.rs/2DdC1cJÃ‚Â via @ReutersTV $FB pic.twitter.com/VTvSZS0nkk	watch: facebook posts disappointing quarterly user growth and sales figures, but profits far exceed forecasts via @reuterstv $fb pic.twitter.com/vtvszs0nkk	watch: facebook posts disappointing quarterly user growth and sales figures, but profits far exceed forecasts via @reuterstv $fb pic.twitter.com/vtvszs0nkk	0.85	negative	-0.25		2011-03-10	0	0	0	0	0	25.41	-0.018714	0	54.4401	322.56	-58	0	2	0	113	708
2018-07-25	Facebook fails to add North American users in the second quarter, after data leak and fake news scandals. $FB https://cnb.cx/2Ac3U4m	facebook fails to add north american users in the second quarter, after data leak and fake news scandals. $fb	facebook fails to add north american users in the second quarter, after data leak and fake news scandals. $fb	0.325	negative	-0.25		2011-03-11	0	0	0	0	0	25.68	0.0105697	0	54.4401	322.56	-58	0	2	0	113	708
11 Apr 2018	"Sorry Is Not Enough" - @EU_Justice WP29 To @Facebook $FB http://www.domainmondo.com/2018/04/european-union-wp29-to-facebook-fb.htmlÃ‚Â Ã¢â‚¬Â¦ #WP29 #ICANN #ICANN62 #WHOIS #NetGov #Facebook #Zuckerberg #data #privacy #EUGDPR #GDPR	"sorry is not enough" - @eu_justice wp29 to @facebook $fb #wp29 #icann #icann62 #whois #netgov #facebook #zuckerberg #data #privacy #eugdpr #gdpr	"sorry is not enough" - @eu_justice wp29 to @facebook $fb #wp29 #icann #icann62 #whois #netgov #facebook #zuckerberg #data #privacy #eugdpr #gdpr	0.75	negative	-0.25		2011-03-12	0	0	0	0	0	25.68	0	0	54.4401	322.56	-58	0	2	0	113	708
6 Apr 2018	Zuck's gonna get his head handed to him by Congress. Not just for the sins of the past, but also for the lack of substantive fixes, IMO. $FB	zuck's gonna get his head handed to him by congress. not just for the sins of the past, but also for the lack of substantive fixes, imo. $fb	zuck's gonna get his head handed to him by congress. not just for the sins of the past, but also for the lack of substantive fixes, imo. $fb	0.25	negative	-0.25		2011-03-13	1	0	1	0	1	25.68	0	0	54.4401	323.56	-58	0	2	1	113	709
2018-03-28	Everything is going wrong simultaneously for the tech juggernauts that have kept the market afloat for years: http://www.businessinsider.com/tech-stocks-everything-going-wrong-simultaneously-for-market-leading-mega-cap-companies-2018-3Ã‚Â Ã¢â‚¬Â¦ by @JoeCiolli $FB $TSLA	everything is going wrong simultaneously for the tech juggernauts that have kept the market afloat for years: by @joeciolli $fb $tsla	everything is going wrong simultaneously for the tech juggernauts that have kept the market afloat for years: by @joeciolli $fb $tsla	0.5	negative	-0.25		2011-03-14	0	0	0	0	0	25.69	0.000389371	0	54.4401	323.56	-58	0	2	0	113	709
2018-03-23	Am I the only fool who thinks $FB is a screaming buy?_x000D_ 13x FCF Ex-cash 2019E_x000D_ If at 159$ you still think itÃ¢â‚¬â„¢s expensive, sell the Put 160$ Jan19 and get 17$ just for waiting._x000D_ Forget the noise and focus on earnings, earnings, earnings.	am i the only fool who thinks $fb is a screaming buy?_x000D_ 13x fcf ex-cash 2019e_x000D_ if at 159$ you still think its expensive, sell the put 160$ jan19 and get 17$ just for waiting._x000D_ forget the noise and focus on earnings, earnings, earnings.	am i the only fool who thinks $fb is a screaming buy?_x000D_ 13x fcf ex-cash 2019e_x000D_ if at 159$ you still think its expensive, sell the put 160$ jan19 and get 17$ just for waiting._x000D_ forget the noise and focus on earnings, earnings, earnings.	0.85	negative	-0.25		2011-03-15	1	0	1	0	1	25.39	-0.0117465	0.8	54.4401	324.56	-58	0	2	1	113	710
2018-03-23	Tech just saw its worst week since 2011 and shed more than $500B in market cap. $FB $ORCL $MU $AAPL $NVDA were some of the biggest laggardspic.twitter.com/soyzgqRac3	tech just saw its worst week since 2011 and shed more than $500b in market cap. $fb $orcl $mu $aapl $nvda were some of the biggest laggardspic.twitter.com/soyzgqrac3	tech just saw its worst week since 2011 and shed more than $500b in market cap. $fb $orcl $mu $aapl $nvda were some of the biggest laggardspic.twitter.com/soyzgqrac3	0.75	negative	-0.25		2011-03-16	1	0	1	0	1	24.79	-0.023915	0	54.4401	325.56	-58	0	2	1	113	711
2018-03-20	Some Facebook employees are angry that Mark Zuckerberg has ghosted in the middle of this scandal $FB http://read.bi/2poECrRÃ‚Â pic.twitter.com/nLZ8OwBfZQ	some facebook employees are angry that mark zuckerberg has ghosted in the middle of this scandal $fb	some facebook employees are angry that mark zuckerberg has ghosted in the middle of this scandal $fb	0.5	negative	-0.25		2011-03-17	1	0	1	0	1	24.78	-0.00040347	0	54.4401	326.56	-58	0	2	1	113	712
16 Jan 2018	You don't need a lot to start https://goo.gl/5sqNg3Ã‚Â you can start small and grow your account $FB $TWTR	you don't need a lot to start you can start small and grow your account $fb $twtr	you don't need a lot to start you can start small and grow your account $fb $twtr	0.4	negative	-0.25		2011-03-18	2	0	2	0	1	24.8	0.000806696	0.316667	54.4401	327.56	-58	0	2	2	113	714
31 Dec 2017	As per the usual, February was another month of trading in the SharePlanner Splash Zone $FB $TSLA $GOOGL $GS $NFLXhttp://bit.ly/2oTTfEa	as per the usual, february was another month of trading in the shareplanner splash zone $fb $tsla $googl $gs $nflx	as per the usual, february was another month of trading in the shareplanner splash zone $fb $tsla $googl $gs $nflx	0.25	negative	-0.25		2011-03-19	0	0	0	0	0	24.8	0	0	54.4401	327.56	-58	0	2	0	113	714
5 Dec 2017	$FB piercing candle on volume. Still needs to get past 50 MA pic.twitter.com/8qF6HZwqzM	$fb piercing candle on volume. still needs to get past 50 ma pic.twitter.com/8qf6hzwqzm	$fb piercing candle on volume. still needs to get past 50 ma pic.twitter.com/8qf6hzwqzm	0.25	negative	-0.25		2011-03-20	1	0	1	0	1	24.8	0	0.05	54.4401	328.56	-58	0	2	1	113	715
2017-11-24	Discriminatory ads slip past Facebook's filters $FB http://read.bi/2iMDbAbÃ‚Â pic.twitter.com/oYat9T9Uqn	discriminatory ads slip past facebook's filters $fb	discriminatory ads slip past facebook's filters $fb	0.25	negative	-0.25		2011-03-21	4	1	3	0.25	0.75	25.33	0.0211459	0.616667	54.6901	329.31	-58	0	2	3	114	718
2017-07-27	Returns over the past 2 years..._x000D_ Facebook: +84%_x000D_ Twitter: -50%_x000D_ $FB $TWTRpic.twitter.com/wqybZA3uZk	returns over the past 2 years..._x000D_ facebook: +84%_x000D_ twitter: -50%_x000D_ $fb $twtrpic.twitter.com/wqybza3uzk	returns over the past 2 years..._x000D_ facebook: +84%_x000D_ twitter: -50%_x000D_ $fb $twtrpic.twitter.com/wqybza3uzk	0.25	negative	-0.25		2011-03-22	3	0	3	0	1	25.3	-0.00118511	0	54.6901	330.31	-58	0	2	3	114	721
2017-07-21	Here's my warning about using the wrong brokers https://goo.gl/yaFMFaÃ‚Â please don't ignore this key post $FB $TWTR	here's my warning about using the wrong brokers please don't ignore this key post $fb $twtr	here's my warning about using the wrong brokers please don't ignore this key post $fb $twtr	0.95	negative	-0.25		2011-03-23	3	0	3	0	1	25.54	0.00944153	0.0166667	54.6901	331.31	-58	0	2	3	114	724
2017-07-03	Fake news is everywhere, especially with penny stocks so watch out https://goo.gl/EANAvRÃ‚Â and study this ASAP $FB $TWTR	fake news is everywhere, especially with penny stocks so watch out and study this asap $fb $twtr	fake news is everywhere, especially with penny stocks so watch out and study this asap $fb $twtr	1	negative	-0.25		2011-03-24	2	0	2	0	1	25.81	0.0105161	0	54.6901	332.31	-58	0	2	2	114	726
2017-03-15	Returns over the past 3 years..._x000D_ Facebook: +103%_x000D_ Twitter: -72%_x000D_ $FB $TWTRpic.twitter.com/y9lrU1aY1g	returns over the past 3 years..._x000D_ facebook: +103%_x000D_ twitter: -72%_x000D_ $fb $twtrpic.twitter.com/y9lru1ay1g	returns over the past 3 years..._x000D_ facebook: +103%_x000D_ twitter: -72%_x000D_ $fb $twtrpic.twitter.com/y9lru1ay1g	0.25	negative	-0.25		2011-03-25	0	0	0	0	0	25.62	-0.00738864	0	54.6901	332.31	-58	0	2	0	114	726
2017-02-16	This part of Zuckerberg's manifesto grabs me. $FB is stepping in where traditional structures of gov't, non-profits, companies have failed. pic.twitter.com/Dzf7vnGoRv	this part of zuckerberg's manifesto grabs me. $fb is stepping in where traditional structures of gov't, non-profits, companies have failed. pic.twitter.com/dzf7vngorv	this part of zuckerberg's manifesto grabs me. $fb is stepping in where traditional structures of gov't, non-profits, companies have failed. pic.twitter.com/dzf7vngorv	0.525	negative	-0.25		2011-03-26	0	0	0	0	0	25.62	0	0	54.6901	332.31	-58	0	2	0	114	726
2017-02-02	Returns over the past 3 years..._x000D_ Facebook: +113%_x000D_ Twitter: -73%_x000D_ $FB $TWTRpic.twitter.com/B2UtdOEOlm	returns over the past 3 years..._x000D_ facebook: +113%_x000D_ twitter: -73%_x000D_ $fb $twtrpic.twitter.com/b2utdoeolm	returns over the past 3 years..._x000D_ facebook: +113%_x000D_ twitter: -73%_x000D_ $fb $twtrpic.twitter.com/b2utdoeolm	0.25	negative	-0.25		2011-03-27	0	0	0	0	0	25.62	0	0	54.6901	332.31	-58	0	2	0	114	726
26 Dec 2016	"Had my daughter sell her $FB shares this past week to add $SQ and $VRX for 2017. She said but I don't know them. I said then look them up."pic.twitter.com/QcefPvlibA	"had my daughter sell her $fb shares this past week to add $sq and $vrx for 2017. she said but i don't know them. i said then look them up."pic.twitter.com/qcefpvliba	"had my daughter sell her $fb shares this past week to add $sq and $vrx for 2017. she said but i don't know them. i said then look them up."pic.twitter.com/qcefpvliba	0.25	negative	-0.25		2011-03-28	5	2	3	0.4	0.6	25.41	-0.00823054	0.384848	55.0901	332.91	-58	0	2	3	116	729
2016-11-20	Facebook's Fake News Problem May Actually Hurt Earnings via @forbes http://www.forbes.com/sites/roberthof/2016/11/20/facebooks-fake-news-problem-may-actually-hurt-earnings/#f9b55fd6e90dÃ‚Â Ã¢â‚¬Â¦ #fakenews $FB	facebook's fake news problem may actually hurt earnings via @forbes #f9b55fd6e90d #fakenews $fb	facebook's fake news problem may actually hurt earnings via @forbes #f9b55fd6e90d #fakenews $fb	0.55	negative	-0.25		2011-03-29	1	0	1	0	1	25.49	0.00314342	0.119048	55.0901	333.91	-58	0	2	1	116	730
2016-11-12	Here I review a $250,000 profit day https://www.youtube.com/watch?v=XvKL-pYeQf4Ã‚Â Ã¢â‚¬Â¦ always learn from the past $FB $TWTR	here i review a $250,000 profit day always learn from the past $fb $twtr	here i review a $250,000 profit day always learn from the past $fb $twtr	0.25	negative	-0.25		2011-03-30	1	0	1	0	1	25.61	0.00469672	0	55.0901	334.91	-58	0	2	1	116	731
2016-10-29	Trading with @timothysykes Month 5 week 4 - https://www.youtube.com/watch?v=P6qL_N7ekwcÃ‚Â Ã¢â‚¬Â¦ - few daft errors but still on track! #Stocks $FB #Pennystocks	trading with @timothysykes month 5 week 4 - - few daft errors but still on track! #stocks $fb #pennystocks	trading with @timothysykes month 5 week 4 - - few daft errors but still on track! #stocks $fb #pennystocks	0.1	negative	-0.25		2011-03-31	1	0	1	0	1	25.39	-0.00862758	0	55.0901	335.91	-58	0	2	1	116	732
2016-10-25	Returns over the past 2 years..._x000D_ Facebook: +65%_x000D_ Twitter: -65%_x000D_ $FB $TWTRpic.twitter.com/99xGaqLPll	returns over the past 2 years..._x000D_ facebook: +65%_x000D_ twitter: -65%_x000D_ $fb $twtrpic.twitter.com/99xgaqlpll	returns over the past 2 years..._x000D_ facebook: +65%_x000D_ twitter: -65%_x000D_ $fb $twtrpic.twitter.com/99xgaqlpll	0.25	negative	-0.25		2011-04-01	1	0	1	0	1	25.48	0.00353847	0	55.0901	336.91	-58	0	2	1	116	733
2016-10-11	Returns over the past 2 years..._x000D_ Facebook: +70%_x000D_ Twitter: -67%_x000D_ $FB $TWTRpic.twitter.com/PNjuxsE2Vt	returns over the past 2 years..._x000D_ facebook: +70%_x000D_ twitter: -67%_x000D_ $fb $twtrpic.twitter.com/pnjuxse2vt	returns over the past 2 years..._x000D_ facebook: +70%_x000D_ twitter: -67%_x000D_ $fb $twtrpic.twitter.com/pnjuxse2vt	0.25	negative	-0.25		2011-04-02	0	0	0	0	0	25.48	0	0	55.0901	336.91	-58	0	2	0	116	733
1 Aug 2016	$FB Me: Go fuck yourselves! _x000D_ Aaaand, back to $TWTR	$fb me: go fuck yourselves! _x000D_ aaaand, back to $twtr	$fb me: go fuck yourselves! _x000D_ aaaand, back to $twtr	0.3	negative	-0.25		2011-04-03	0	0	0	0	0	25.48	0	0	55.0901	336.91	-58	0	2	0	116	733
2016-07-27	Unanimity is unsettling: Only one Wall Street analyst has a sell rating on Facebook http://on.wsj.com/2auY8LjÃ‚Â $FB pic.twitter.com/XnzzgLafR2	unanimity is unsettling: only one wall street analyst has a sell rating on facebook $fb pic.twitter.com/xnzzglafr2	unanimity is unsettling: only one wall street analyst has a sell rating on facebook $fb pic.twitter.com/xnzzglafr2	0.85	negative	-0.25		2011-04-04	0	0	0	0	0	25.55	0.00274345	0	55.0901	336.91	-58	0	2	0	116	733
2016-06-06	'Dadada' a perhaps sentimental, re-used password that got $FB's Mark Zuckerberg hacked. http://on.mktw.net/1X6IeKEÃ‚Â pic.twitter.com/BXrdIlK0P3	'dadada' a perhaps sentimental, re-used password that got $fb's mark zuckerberg hacked.	'dadada' a perhaps sentimental, re-used password that got $fb's mark zuckerberg hacked.	1	negative	-0.25		2011-04-05	1	1	0	1	0	25.78	0.00896176	-0.875	56.0901	336.91	-59	-1	1	1	117	733
2016-05-13	I think we can put both $AMZN and $FB on failed breakout watch...but especially $FB as momentum couldn't even reach overbought conditions	i think we can put both $amzn and $fb on failed breakout watch...but especially $fb as momentum couldn't even reach overbought conditions	i think we can put both $amzn and $fb on failed breakout watch...but especially $fb as momentum couldn't even reach overbought conditions	0.65	negative	-0.25		2011-04-06	2	0	2	0	1	26.15	0.0142502	2	56.0901	337.91	-59	0	2	2	117	735
2016-05-12	Returns over the past year..._x000D_ Facebook: +55%_x000D_ Twitter: -62%_x000D_ $FB $TWTRpic.twitter.com/3hkTuue5DO	returns over the past year..._x000D_ facebook: +55%_x000D_ twitter: -62%_x000D_ $fb $twtrpic.twitter.com/3hktuue5do	returns over the past year..._x000D_ facebook: +55%_x000D_ twitter: -62%_x000D_ $fb $twtrpic.twitter.com/3hktuue5do	0.25	negative	-0.25		2011-04-07	0	0	0	0	0	26.2	0.00191026	0	56.0901	337.91	-59	0	2	0	117	735
28 Apr 2016	FacebookÃ¢â‚¬â„¢s share price over the last 5 days looks like the Loch Ness Monster_x000D_ (equally as creepy too) _x000D_ $FB pic.twitter.com/NvxiVfnn6L	facebooks share price over the last 5 days looks like the loch ness monster_x000D_ (equally as creepy too) _x000D_ $fb pic.twitter.com/nvxivfnn6l	facebooks share price over the last 5 days looks like the loch ness monster_x000D_ (equally as creepy too) _x000D_ $fb pic.twitter.com/nvxivfnn6l	0.533333	negative	-0.25		2011-04-08	0	0	0	0	0	26.07	-0.00497422	0	56.0901	337.91	-59	0	2	0	117	735
2016-03-29	12 years ago, some guy named Zuckerberg spoke with @CNBC about his small, growing company $FB https://amp.twimg.com/v/3e92687d-e3e2-4086-983c-ff4eb6117359Ã‚Â Ã¢â‚¬Â¦	12 years ago, some guy named zuckerberg spoke with @cnbc about his small, growing company $fb	12 years ago, some guy named zuckerberg spoke with @cnbc about his small, growing company $fb	0.4	negative	-0.25		2011-04-09	0	0	0	0	0	26.07	0	0	56.0901	337.91	-59	0	2	0	117	735
2016-03-02	Facebook just passed 3 million advertisers. Here's why it's focused on small businesses: http://read.bi/1LUZg51Ã‚Â #smallbiz $FB #startup	facebook just passed 3 million advertisers. here's why it's focused on small businesses: #smallbiz $fb #startup	facebook just passed 3 million advertisers. here's why it's focused on small businesses: #smallbiz $fb #startup	0.4	negative	-0.25		2011-04-10	0	0	0	0	0	26.07	0	0	56.0901	337.91	-59	0	2	0	117	735
2016-02-02	How to trade with a small account http://www.timothysykes.com/2016/01/how-to-trade-penny-stocks-with-a-small-account/Ã‚Â Ã¢â‚¬Â¦ study $FB $TWTR	how to trade with a small account study $fb $twtr	how to trade with a small account study $fb $twtr	0.4	negative	-0.25		2011-04-11	0	0	0	0	0	25.98	-0.00345822	0	56.0901	337.91	-59	0	2	0	117	735
11 Jan 2016	This bastard still refuses to pay back his US victims http://www.timothysykes.com/2015/02/jordan-belfort-still-scumbag/Ã‚Â Ã¢â‚¬Â¦ sad $FB $TWTR	this bastard still refuses to pay back his us victims sad $fb $twtr	this bastard still refuses to pay back his us victims sad $fb $twtr	0.5	negative	-0.25		2011-04-12	2	1	1	0.5	0.5	25.64	-0.0131734	-0.2	56.5901	338.41	-60	-1	1	1	118	736
30 Dec 2015	CNBC guest says she has a Instagram profile "for her puppy" , so "buy $FB stock" #UNBELIEVABLE	cnbc guest says she has a instagram profile "for her puppy" , so "buy $fb stock" #unbelievable	cnbc guest says she has a instagram profile "for her puppy" , so "buy $fb stock" #unbelievable	1	negative	-0.25		2011-04-13	0	0	0	0	0	25.63	-0.000390092	0	56.5901	338.41	-60	0	2	0	118	736
2015-10-01	Ill tell you, I call them my "Big 6" $AAPL $BABA $FB $GPRO $TSLA $TWTR	ill tell you, i call them my "big 6" $aapl $baba $fb $gpro $tsla $twtr	ill tell you, i call them my "big 6" $aapl $baba $fb $gpro $tsla $twtr	0.55	negative	-0.25		2011-04-14	1	1	0	1	0	25.42	-0.00822724	-0.7	57.5901	338.41	-61	-1	1	1	119	736
22 Apr 2015	The three unread messages in our $FB graphics always drive me crazy. WHAT DO THEY SAY??? pic.twitter.com/qTbrvI9sVx	the three unread messages in our $fb graphics always drive me crazy. what do they say??? pic.twitter.com/qtbrvi9svx	the three unread messages in our $fb graphics always drive me crazy. what do they say??? pic.twitter.com/qtbrvi9svx	0.65	negative	-0.25		2011-04-15	0	0	0	0	0	25.37	-0.00196885	0	57.5901	338.41	-61	0	2	0	119	736
2015-02-03	We remind you 90%+ of traders fail so practically everyone on $TWTR $FB $LNKD who claims profitability but doesn't prove it is likely LYING	we remind you 90%+ of traders fail so practically everyone on $twtr $fb $lnkd who claims profitability but doesn't prove it is likely lying	we remind you 90%+ of traders fail so practically everyone on $twtr $fb $lnkd who claims profitability but doesn't prove it is likely lying	0.65	negative	-0.25		2011-04-16	0	0	0	0	0	25.37	0	0	57.5901	338.41	-61	0	2	0	119	736
1 Dec 2014	How Facebook's changes to its newsfeed affect small businesses: http://on.wsj.com/1tvD2gvÃ‚Â $FB	how facebook's changes to its newsfeed affect small businesses: $fb	how facebook's changes to its newsfeed affect small businesses: $fb	0.4	negative	-0.25		2011-04-17	0	0	0	0	0	25.37	0	0	57.5901	338.41	-61	0	2	0	119	736
2014-11-22	@mitsmr: Brands are anxious to track people's Ã¢â‚¬Å“chatter dataÃ¢â‚¬ï¿½ on $TWTR & $FB http://mitsmr.com/12UlC6MÃ‚Â pic.twitter.com/PTQ1j7g6H6 @ajt @socialrank	@mitsmr: brands are anxious to track people's chatter data on $twtr & $fb pic.twitter.com/ptq1j7g6h6 @ajt @socialrank	@mitsmr: brands are anxious to track people's chatter data on $twtr & $fb pic.twitter.com/ptq1j7g6h6 @ajt @socialrank	1	negative	-0.25		2011-04-18	2	1	1	0.5	0.5	25.08	-0.0114967	0.251515	58.0901	338.91	-62	-1	1	1	120	737
2014-10-23	Ok. So Mark Zuckerberg's Mandarin accent is terrible, but hey he can get his point across and also he runs $FB. Cut him some slack?	ok. so mark zuckerberg's mandarin accent is terrible, but hey he can get his point across and also he runs $fb. cut him some slack?	ok. so mark zuckerberg's mandarin accent is terrible, but hey he can get his point across and also he runs $fb. cut him some slack?	0.75	negative	-0.25		2011-04-19	3	0	3	0	1	25.15	0.00278718	1.5	58.0901	339.91	-62	0	2	3	120	740
2014-09-01	340: Try to keep your trading mistakes small $SPY $EURUSD $FB $TSLA $NFLXpic.twitter.com/ol2ym9C76G	340: try to keep your trading mistakes small $spy $eurusd $fb $tsla $nflxpic.twitter.com/ol2ym9c76g	340: try to keep your trading mistakes small $spy $eurusd $fb $tsla $nflxpic.twitter.com/ol2ym9c76g	0.4	negative	-0.25		2011-04-20	3	0	3	0	1	25.76	0.023965	2.4	58.0901	340.91	-62	0	2	3	120	743
2014-07-23	One of the MOST SHOCKING things from Facebook's earnings is the amount of cash they have Ã¢â€ â€™ http://stks.co/a0nUBÃ‚Â $FB	one of the most shocking things from facebook's earnings is the amount of cash they have $fb	one of the most shocking things from facebook's earnings is the amount of cash they have $fb	0.75	negative	-0.25		2011-04-21	2	0	2	0	1	25.52	-0.00936044	0.666667	58.0901	341.91	-62	0	2	2	120	745
2014-07-03	Sick of seeing certain types of posts on Facebook? Here's how to tweak your news feed: http://on.wsj.com/1m9MYf6Ã‚Â $FB	sick of seeing certain types of posts on facebook? here's how to tweak your news feed: $fb	sick of seeing certain types of posts on facebook? here's how to tweak your news feed: $fb	0.714286	negative	-0.25		2011-04-22	2	0	2	0	1	25.52	0	0.870833	58.0901	342.91	-62	0	2	2	120	747
2014-05-20	RT @paulvigna: Memo to Facebook: letÃ¢â‚¬â„¢s get small http://on.wsj.com/1j5saQdÃ‚Â @WSJMoneyBeat interview w/@Stibel $FB	rt @paulvigna: memo to facebook: lets get small @wsjmoneybeat interview w/@stibel $fb	rt @paulvigna: memo to facebook: lets get small @wsjmoneybeat interview w/@stibel $fb	0.4	negative	-0.25		2011-04-23	0	0	0	0	0	25.52	0	0	58.0901	342.91	-62	0	2	0	120	747
2014-05-06	Facebook Plans Campaign to 'Friend' Small Business http://zite.to/1qa3lMDÃ‚Â #smallbiz #smb $FB RT @abc @DanNieves	facebook plans campaign to 'friend' small business #smallbiz #smb $fb rt @abc @dannieves	facebook plans campaign to 'friend' small business #smallbiz #smb $fb rt @abc @dannieves	0.4	negative	-0.25		2011-04-24	0	0	0	0	0	25.52	0	0	58.0901	342.91	-62	0	2	0	120	747
[truncated: 17,311 more rows]

## Sheet: Sheet1
Date	Open	High	Low	Close
2008-08-04	25.39	25.55	25.11	25.28
2008-08-05	25.64	26.28	25.5	26.21
2008-08-06	26.73	27.16	26.38	27.02
2008-08-07	26.9	27.75	26.73	27.39
2008-08-08	27.35	28.23	27.19	28.13
2008-08-11	27.86	28.4	27.66	27.9
2008-08-12	27.78	28.36	27.58	28.12
2008-08-13	28.07	28.5	27.76	27.91
2008-08-14	27.82	28.28	27.56	27.91
2008-08-15	27.98	28.15	27.58	27.81
2008-08-18	27.78	28.05	27.55	27.69
2008-08-19	27.54	27.75	27.27	27.32
2008-08-20	27.54	27.58	27.17	27.29
[truncated: 2,756 more rows]

## Sheet: Sheet2
util	pol
[truncated: 3,652 more rows]
