# Supplementary material for: Measuring information flux between social media and stock prices with Transfer Entropy
Source: PLoS One. 2021 Sep 23;16(9):e0257686. doi: 10.1371/journal.pone.0257686 (PMC8459996; doi:10.1371/journal.pone.0257686)
Supplement: S1 Data — (ZIP) [file pone.0257686.s001.zip › DATA BASES/3.-microsoft/microsoft limpio.xlsx]

## Sheet: Regress
SUMMARY OUTPUT
Regression Statistics
Multiple R	0.987768
R Square	0.975686
Adjusted R Square	0.975682
Standard Error	4.44577
Observations	5563
ANOVA
	df	SS	MS	F	Significance F
Regression	1	4.41064e+06	4.41064e+06	223156	0
Residual	5561	109912	19.7648
Total	5562	4.52055e+06
	Coefficients	Standard Error	t Stat	P-value	Lower 95%	Upper 95%	Lower 95.0%	Upper 95.0%
Intercept	23.4573	0.103709	226.184	0	23.254	23.6606	23.254	23.6606
X Variable 1	0.0647234	0.000137012	472.394	0	0.0644548	0.064992	0.0644548	0.064992
RESIDUAL OUTPUT
Observation	Predicted Y	Residuals
1	23.5221	-3.19205
2	23.4573	-3.12733
3	23.4573	-3.12733
4	23.4573	-3.94733
5	23.3926	-3.2726										[h,p,jbstat,critval] = jbtest(x)
6	23.4573	-3.93733
7	23.4573	-4.36733										h =
8	23.5221	-4.14205
9	23.5221	-6.41205										0
10	23.5868	-6.38677
11	23.5868	-5.92678
12	23.5868	-5.54677										p =
13	23.6515	-6.5515
14	23.6515	-4.3915										0.5
15	23.6515	-6.4415
16	23.7162	-6.54622
17	23.7162	-6.75622										jbstat =
18	23.6515	-8.3715
19	23.7162	-8.43622										0.2207
20	23.7162	-5.38622
21	23.6515	-4.8215
22	23.5868	-6.10678										critval =
23	23.5868	-4.83678
24	23.5868	-3.91678										5.9821
25	23.5868	-4.23678
26	23.5221	-3.76205										>> [h,p,adstat,cv] = adtest(x)
27	23.5221	-4.32205										Warning: P is less than the smallest tabulated value, returning 0.0005.
28	23.5868	-4.38677										> In adtest (line 279)
29	23.5868	-4.97677
30	23.5868	-4.61678										h =
31	23.5868	-4.80677
32	23.5868	-2.67678										logical
33	23.6515	-2.7415
34	23.6515	-3.2515										1
35	23.6515	-3.7215
36	23.6515	-3.4115
37	23.6515	-3.8615										p =
38	23.7162	-4.29622
39	23.7162	-4.39622										0.0005
40	23.6515	-3.7615
41	23.6515	-3.9015
42	23.6515	-3.4315										adstat =
43	23.6515	-3.0515
44	23.6515	-3.2715										8.1535
45	23.6515	-3.8315
46	23.7162	-3.37622
47	23.6515	-3.5215										cv =
48	23.6515	-3.2015
49	23.6515	-2.7615										0.7518
50	23.6515	-2.7615
51	23.7162	-2.31622
52	23.6515	-2.2515
53	23.6515	-1.9215
54	23.6515	-1.8215
55	23.7162	-1.57622
56	23.6515	-1.5115
57	23.5868	-1.53678
58	23.5868	-1.50678
59	23.5868	-0.756775
60	23.5868	-0.256775
61	23.5868	-0.136774
62	23.6515	-0.151499
63	23.7162	0.353778
64	23.7162	-0.376222
65	23.7162	-0.246223
66	23.6515	0.138502
67	23.7162	-0.366222
68	23.7162	0.0537778
69	23.7162	0.323779
70	23.7162	-1.15622
71	23.7162	-1.27622
72	23.7162	-1.32622
73	23.7162	-1.32622
74	23.7162	-0.486222
75	23.7162	-0.606221
76	23.7809	0.339055
77	23.7809	0.509055
78	23.7809	0.509055
79	23.7809	1.04905
80	23.7162	1.84378
81	23.7162	-0.266221
82	23.7162	-0.606221
83	23.6515	-0.1815
84	23.6515	0.1485
85	23.6515	0.1585
86	23.6515	-0.131499
87	23.7162	-0.196222
88	23.7162	-0.196222
89	23.6515	0.178501
90	23.6515	0.118501
91	23.6515	-0.1915
92	23.5868	-0.0267764
93	23.5868	-0.0267764
94	23.5868	-0.0567744
95	23.5868	0.0332256
96	23.5868	0.103226
97	23.5868	-0.336775
98	23.5868	-0.00677542
99	23.5868	0.0632246
100	23.5868	0.0832246
101	23.5868	0.823225
102	23.5221	1.11795
103	23.5868	1.10323
104	23.5868	1.09322
105	23.6515	0.998501
106	23.6515	0.968502
107	23.6515	1.1285
108	23.7162	1.14378
109	23.6515	1.6485
110	23.6515	1.6085
111	23.5868	1.71322
112	23.6515	2.1185
113	23.6515	2.0585
114	23.6515	2.2885
115	23.6515	2.1785
116	23.6515	2.0985
117	23.7162	2.00378
118	23.7162	1.16378
119	23.7162	1.24378
120	23.7162	0.923777
121	23.7162	1.39378
122	23.7162	1.38378
123	23.7809	1.88905
124	23.7809	1.76905
125	23.7809	1.93905
126	23.7809	2.02905
127	23.8457	2.11433
128	23.8457	2.65433
129	23.8457	2.73433
130	23.7809	4.80905
131	23.7809	4.23905
132	23.8457	4.37433
133	23.7809	3.94905
134	23.8457	3.88433
135	23.8457	4.03433
136	23.8457	4.21433
137	23.8457	5.16433
138	23.8457	5.27433
139	23.9104	5.44961
140	23.9751	5.64489
141	23.9751	5.64489
142	23.9751	5.93488
143	23.9751	5.43488
144	23.9751	6.03488
145	23.9751	5.80489
146	23.9751	6.00488
147	23.9751	5.81489
148	23.9751	5.89489
149	23.9104	5.93961
150	23.9104	6.19961
151	23.9104	6.18961
152	23.8457	5.75433
153	23.8457	6.51433
154	23.8457	6.67433
155	23.9104	6.90961
156	23.9751	6.94488
157	24.0398	7.13016
158	24.0398	6.92016
159	24.0398	6.44016
160	24.0398	6.44016
161	24.0398	6.91016
162	24.0398	6.92016
163	24.0398	6.73016
164	24.1046	6.34544
165	24.1046	6.55544
166	24.1046	6.24544
167	24.1046	6.85544
168	24.1046	6.75544
169	24.0398	7.06016
170	24.0398	6.55016
171	24.0398	4.92016
172	23.9751	5.34488
173	23.9751	5.52488
174	23.9104	5.75961
175	23.9104	4.49961
176	23.9104	4.54961
177	23.9104	4.71961
178	23.9104	5.35961
179	23.9104	5.35961
180	23.9751	5.65488
181	24.0398	5.57016
182	24.1046	5.48544
183	24.1046	5.49544
184	24.1693	5.84071
185	24.1693	5.49071
186	24.1693	5.42071
187	24.1693	4.99071
188	24.1046	5.05544
189	24.1046	5.16544
190	24.1046	5.81544
191	24.1046	6.02544
192	24.1693	4.04071
193	24.1693	4.77071
194	24.1693	4.71071
195	24.1693	5.27071
196	24.1693	5.07071
197	24.1693	4.43071
198	24.1693	2.67071
199	24.1046	2.16544
200	24.1693	1.90071
201	24.234	0.77599
202	24.234	1.56599
203	24.2987	2.16127
204	24.3635	1.13654
205	24.3635	2.21654
206	24.4282	1.89182
207	24.4929	1.9471
208	24.4929	1.2771
209	24.5576	0.752372
210	24.5576	0.442373
211	24.5576	-0.247628
212	24.5576	-1.24763
213	24.4929	-1.4829
214	24.5576	-0.737627
215	24.5576	-0.257628
216	24.5576	-0.287627
217	24.5576	0.272373
218	24.5576	0.572372
219	24.6224	0.817651
220	24.6224	0.88765
221	24.6871	0.202926
222	24.6871	1.12293
223	24.6224	1.70765
224	24.5576	1.60237
225	24.5576	1.05237
226	24.5576	-0.0676266
227	24.5576	-0.0576266
228	24.5576	0.262373
229	24.5576	-0.117626
230	24.4929	-0.262903
231	24.4929	-0.452902
232	24.4929	-0.562903
233	24.5576	-0.657627
234	24.5576	-0.597628
235	24.5576	-0.627627
236	24.5576	-0.547627
237	24.4929	-0.642903
238	24.5576	0.552374
239	24.5576	0.472374
240	24.5576	0.662372
241	24.5576	0.872373
242	24.4929	0.657097
243	24.5576	0.0523744
244	24.5576	0.222374
245	24.5576	0.172373
246	24.5576	0.122373
247	24.5576	-0.0676266
248	24.4929	-0.112904
249	24.4929	-0.142903
250	24.4929	-0.0629032
251	24.4929	0.0370978
252	24.4929	0.0770968
253	24.5576	0.0323734
254	24.5576	0.272373
255	24.5576	0.782373
256	24.5576	0.672373
257	24.6224	0.917651
258	24.5576	1.26237
259	24.5576	0.542373
260	24.5576	0.752372
261	24.5576	0.822372
262	24.5576	2.11237
263	24.6224	2.40765
264	24.6871	2.45293
265	24.6871	2.16293
266	24.6871	2.12293
267	24.6871	2.26293
268	24.6871	2.25293
269	24.6871	1.58293
270	24.6224	1.64765
271	24.6224	1.57765
272	24.6871	1.12293
273	24.7518	1.0882
274	24.7518	0.368204
275	24.7518	0.498203
276	24.8165	2.05348
277	24.8165	2.52348
278	24.8165	2.43348
279	24.7518	3.0982
280	24.7518	3.2382
281	24.6871	3.21293
282	24.6871	3.12293
283	24.6871	3.38293
284	24.6871	3.50293
285	24.7518	3.5482
286	24.7518	3.3182
287	24.7518	3.2582
288	24.8165	3.15348
289	24.8165	3.03348
290	24.8165	3.09348
291	24.8812	3.02876
292	24.946	2.96403
293	24.946	3.03403
294	24.946	3.14403
295	24.946	3.05403
296	24.946	3.87403
297	25.0107	3.20931
298	24.946	3.07403
299	25.0107	3.43931
300	25.0754	3.70459
301	25.1401	3.72986
302	25.1401	2.60986
303	25.1401	2.79986
304	25.2049	2.56514
305	25.2049	2.99514
306	25.2049	3.07514
307	25.2049	2.76514
308	25.1401	2.35986
309	25.1401	2.10986
310	25.1401	2.08986
311	25.1401	1.81986
312	25.1401	1.91986
313	25.1401	1.91986
314	25.0754	0.644585
315	25.0754	0.834586
316	25.0754	0.814585
317	25.0754	0.334586
318	25.0754	0.604586
319	25.0754	0.604586
320	25.1401	0.249862
321	25.1401	0.399864
322	25.1401	0.269863
323	25.2049	0.40514
324	25.1401	1.05986
325	25.1401	0.929863
326	25.0754	0.564585
327	25.0107	0.40931
328	25.0107	0.359311
329	25.0107	0.359311
330	24.946	0.134033
331	24.946	0.204033
332	25.0107	0.64931
333	25.0754	0.794587
334	25.0754	0.754586
335	25.0754	0.594586
336	25.0754	0.284587
337	25.0754	0.244586
338	25.0754	-0.0454129
339	25.0754	-0.0454129
340	25.0754	-0.505414
341	25.0754	-0.555414
342	25.0754	-0.405414
343	25.0754	-0.315414
344	25.0754	-0.315414
345	25.0754	-0.645414
346	25.1401	-0.920138
347	25.2049	-1.29486
348	25.2049	-1.19486
349	25.2696	-1.30959
350	25.2696	-1.55959
351	25.2696	-1.55959
352	25.3343	-1.62431
353	25.2696	-1.00958
354	25.3343	-1.07431
355	25.399	-0.929032
356	25.399	-0.639031
357	25.4638	-1.16376
358	25.4638	0.336245
359	25.5285	0.0915232
360	25.4638	0.536246
361	25.4638	0.556246
362	25.5285	0.491522
363	25.4638	0.566247
364	25.399	1.52097
365	25.399	1.14097
366	25.4638	1.12625
367	25.5285	2.01152
368	25.5285	1.53152
369	25.5285	1.57152
370	25.5285	2.00152
371	25.5932	2.3168
372	25.6579	1.67208
373	25.6579	2.06207
374	25.5932	1.8068
375	25.6579	1.74208
376	25.6579	0.0220754
377	25.7226	-1.24265
378	25.7874	-0.207371
379	25.7874	-1.58737
380	25.7874	-0.59737
381	25.7874	-0.687371
382	25.7874	-0.277371
383	25.7874	-1.73737
384	25.7874	0.0126276
385	25.7874	0.432628
386	25.7874	-0.0473714
387	25.8521	0.0379042
388	25.7874	0.712629
389	25.7874	1.20263
390	25.7874	1.33263
391	25.7226	1.48735
392	25.7226	1.25735
393	25.7226	0.267352
394	25.7226	-0.282647
395	25.7226	-0.142648
396	25.7226	-0.272647
397	25.7874	-0.897372
398	25.7874	0.102628
399	25.7874	0.552629
400	25.8521	0.397905
401	25.8521	1.1079
402	25.8521	1.41791
403	25.8521	1.18791
404	25.8521	1.30791
405	25.8521	1.30791
406	25.8521	1.30791
407	25.8521	1.33791
408	25.9168	0.893181
409	25.9815	0.608458
410	25.9815	0.0284584
411	25.9815	0.268458
412	25.9168	0.333182
413	25.9168	1.24318
414	25.9168	0.283183
415	25.9815	0.298459
416	25.9168	0.843182
417	25.9168	0.153182
418	25.9168	-0.376817
419	25.9168	-0.616819
420	25.9168	-0.616819
421	25.9168	-0.916818
422	25.9815	-1.68154
423	25.9168	-1.04682
424	25.9815	-0.761543
425	25.9168	-0.216817
426	25.9815	-0.321542
427	25.9815	-0.581542
428	25.9815	-0.281541
429	25.9815	-0.471542
430	26.0463	-0.286265
431	26.0463	-0.486266
432	26.0463	-0.0462651
433	25.9815	0.0184584
434	25.9815	0.0484594
435	25.9815	-0.221542
436	25.9815	0.0484594
437	25.9815	0.0584594
438	25.9815	-0.161542
439	26.0463	-0.0262651
440	26.0463	-0.0862661
441	26.0463	-0.0862661
442	26.0463	-0.0862661
443	26.0463	-0.0862661
444	25.9815	1.41846
445	25.9815	1.69846
446	26.0463	2.06374
447	26.0463	2.06374
448	26.0463	2.06374
449	26.0463	1.69373
450	26.111	1.72901
451	26.0463	2.20373
452	26.0463	2.20373
453	25.9815	2.27846
454	25.9815	2.24846
455	25.9168	2.20318
456	25.9168	3.79318
457	25.9168	3.81318
458	25.9815	3.35846
459	26.0463	3.51373
460	26.0463	3.90374
461	26.111	4.12901
462	26.111	4.08901
463	26.111	4.23901
464	26.0463	4.61373
465	26.0463	4.72373
466	25.9815	5.75846
467	26.0463	6.24374
468	25.9815	6.09846
469	25.9815	6.02846
470	26.0463	5.99374
471	26.0463	6.15374
472	25.9815	6.00846
473	25.9815	5.92846
474	25.9815	6.02846
475	26.0463	6.54373
476	26.0463	5.89374
477	26.111	5.40901
478	26.111	5.40901
479	26.111	5.40901
480	26.111	4.98901
481	26.0463	4.42373
482	26.0463	4.30373
483	26.111	6.30901
484	26.111	6.00901
485	26.0463	5.87373
486	26.0463	6.15374
487	26.0463	5.93373
488	26.111	5.86901
489	26.1757	5.84429
490	26.111	5.89901
491	26.111	4.53901
492	26.111	4.62901
493	26.111	4.09901
494	26.1757	3.72429
495	26.1757	3.54429
496	26.1757	3.09429
497	26.2404	3.02956
498	26.2404	3.50956
499	26.1757	3.58429
500	26.1757	2.93429
501	26.2404	2.30956
502	26.2404	2.26956
503	26.2404	3.10956
504	26.2404	2.65956
505	26.3052	2.98484
506	26.3052	2.82484
507	26.3052	3.03484
508	26.2404	3.77956
509	26.3052	3.53484
510	26.3052	4.39484
511	26.2404	4.68956
512	26.2404	3.89956
513	26.3052	4.39484
514	26.3699	4.33012
515	26.4346	3.4354
516	26.4346	4.15539
517	26.3699	4.19012
518	26.3699	4.39012
519	26.3699	4.39012
520	26.3699	4.33012
521	26.3699	3.82012
522	26.3699	3.63012
523	26.3052	3.43484
524	26.3052	2.32484
525	26.3699	3.02012
526	26.3699	3.07012
527	26.3699	3.29012
528	26.3699	4.08012
529	26.3699	4.30012
530	26.3699	3.75012
531	26.3699	3.75012
532	26.3699	3.10012
533	26.3699	3.89012
534	26.4346	3.89539
535	26.4993	4.00067
536	26.4993	3.92067
537	26.5641	3.85595
538	26.5641	3.82595
539	26.5641	3.56595
540	26.6288	3.57123
541	26.6288	4.15123
542	26.6935	4.0465
543	26.7582	4.04178
544	26.7582	3.78178
545	26.8229	3.43705
546	26.8229	3.73705
547	26.8229	3.86706
548	26.8229	3.80705
549	26.8877	3.93233
550	26.9524	3.86761
551	27.0171	3.37288
552	27.0171	3.93288
553	27.0171	3.92288
554	27.0171	4.19288
555	27.0818	4.12816
556	27.0818	4.12816
557	27.0818	4.12816
558	27.0818	4.09816
559	27.0818	3.69816
560	27.1466	2.34344
561	27.2113	2.44871
562	27.276	2.58399
563	27.276	2.75399
564	27.3407	2.50927
565	27.3407	2.50927
566	27.3407	1.63927
567	27.3407	1.85927
568	27.276	1.92399
569	27.276	1.92399
570	27.3407	2.16927
571	27.3407	2.14927
572	27.3407	2.15927
573	27.4055	1.23454
574	27.3407	0.709266
575	27.3407	0.559267
576	27.3407	0.539266
577	27.4055	0.804542
578	27.4055	0.804542
579	27.4702	0.739819
580	27.4702	0.739819
581	27.5349	1.0051
582	27.5996	1.92037
583	27.5349	1.9651
584	27.5996	1.90037
585	27.5996	2.03037
586	27.6644	2.19565
587	27.6644	1.41565
588	27.6644	1.14565
589	27.6644	1.16565
590	27.6644	-0.57435
591	27.7291	-0.889074
592	27.6644	-1.14435
593	27.5996	-1.07963
594	27.5996	-0.869627
595	27.5996	-0.889628
596	27.5349	-0.584903
597	27.5349	-0.584903
598	27.5996	0.100374
599	27.5349	0.165097
600	27.5349	-0.144905
601	27.5996	-0.519627
602	27.5996	-0.239626
603	27.5996	-0.649626
604	27.6644	-1.04435
605	27.6644	-1.04435
606	27.7291	-1.10907
607	27.7291	-1.29907
608	27.7291	-1.35907
609	27.6644	-0.99435
610	27.6644	-1.20435
611	27.6644	-0.724349
612	27.7291	-0.409074
613	27.7938	-0.553797
614	27.8585	-0.74852
615	27.8585	-1.04852
616	27.9232	-1.11324
617	27.9232	-1.11324
618	27.9232	-0.823244
619	27.988	-0.427968
620	27.988	-0.677968
621	27.988	-0.537966
622	28.0527	-0.60269
623	28.0527	-0.992692
624	28.0527	-1.19269
625	28.1174	-1.15742
626	28.0527	-1.50269
627	28.0527	-1.50269
628	27.988	-1.43797
629	27.988	-1.27797
630	27.988	-1.27797
631	28.0527	-1.34269
632	28.1174	-1.40742
633	28.1821	-0.562137
634	28.2469	-0.62686
635	28.2469	-0.62686
636	28.3116	-0.691583
637	28.3116	-0.691583
638	28.3116	-0.691583
639	28.3116	-0.691583
640	28.3763	-0.756307
641	28.3763	-0.756307
642	28.441	-0.82103
643	28.5058	-1.25575
644	28.5058	-1.25575
645	28.5058	-1.25575
646	28.5058	-1.25575
647	28.5058	-1.25575
648	28.5058	-1.25575
649	28.5705	-1.32048
650	28.6352	-1.3852
651	28.6999	-2.23993
652	28.6999	-1.86992
653	28.6999	-1.86992
654	28.6352	-1.8052
655	28.6352	-1.7452
656	28.6352	-1.7452
657	28.6999	-1.48993
658	28.7646	-1.55465
659	28.8294	-1.61937
660	28.8294	-1.61937
661	28.8294	-1.61937
662	28.8941	-1.85409
663	28.8941	-1.6441
664	28.8941	-1.6441
665	28.9588	-1.70882
666	28.9588	-1.70882
667	28.9588	-1.70882
668	28.9588	-1.70882
669	28.9588	-1.80882
670	28.9588	-1.80882
671	28.9588	-1.80882
672	29.0235	-1.87354
673	28.9588	-1.80882
674	28.9588	-1.80882
675	29.0235	-1.87354
676	29.0235	-1.41354
677	29.0883	-1.47826
678	29.0883	-1.47826
679	29.153	-1.54299
680	29.153	-1.54299
681	29.153	-1.52299
682	29.2177	-1.58771
683	29.2177	-1.58771
684	29.153	-1.52299
685	29.2177	-1.58771
686	29.2824	-1.40244
687	29.2824	-1.40244
688	29.2824	-1.40244
689	29.3472	-1.46716
690	29.4119	-1.53188
691	29.4766	-1.59661
692	29.4766	-1.59661
693	29.4766	-1.59661
694	29.5413	-1.63133
695	29.6061	-1.69605
696	29.6061	-1.59605
697	29.6708	-1.66078
698	29.7355	-1.8855
699	29.7355	-1.8855
700	29.7355	-2.2855
701	29.7355	-2.2855
702	29.7355	-1.8055
703	29.7355	-1.8055
704	29.7355	-1.8055
705	29.8002	-1.87022
706	29.8002	-2.36022
707	29.8649	-2.42495
708	29.8649	-2.42495
709	29.8649	-2.36495
710	29.9297	-2.58967
711	29.9944	-2.65439
712	29.9944	-2.65439
713	29.9944	-2.65439
714	29.9944	-2.65439
715	29.9297	-2.64967
716	29.9944	-2.71439
717	29.9944	-2.71439
718	29.9944	-2.71439
719	29.9944	-2.44439
720	29.9944	-2.44439
721	29.9944	-2.44439
722	29.9297	-2.37967
723	29.9297	-2.37967
724	29.8649	-2.31495
725	29.8649	-2.31495
726	29.9297	-2.06967
727	29.9297	-2.06967
728	29.9297	-2.04967
729	29.9297	-2.04967
730	29.9297	-2.04967
731	29.9297	-1.89967
732	29.9297	-1.89967
733	29.9297	-1.89967
734	29.9297	-1.89967
735	29.8649	-1.83495
736	29.8649	-1.83495
737	29.8002	-1.77022
738	29.8002	-1.77022
739	29.8649	-1.82495
740	29.9297	-1.88967
741	29.9944	-1.95439
742	30.0591	-2.01912
743	30.0591	-2.04912
744	30.0591	-2.04912
745	30.0591	-2.04912
746	30.1238	-2.11384
747	30.1886	-2.31856
748	30.1886	-2.42856
749	30.1238	-2.75384
750	30.1238	-2.75384
751	30.1886	-2.37856
752	30.2533	-2.44329
753	30.2533	-2.30329
754	30.2533	-2.10329
755	30.2533	-2.10329
756	30.2533	-2.10329
757	30.1886	-1.83856
758	30.1886	-2.09856
759	30.1886	-2.09856
760	30.1238	-2.03384
761	30.1238	-1.98384
762	30.1238	-1.98384
763	30.1238	-2.12384
764	30.1238	-2.12384
765	30.0591	-2.05912
766	30.0591	-2.13912
767	30.1238	-1.94384
768	30.0591	-1.87912
769	30.1238	-1.80384
770	30.0591	-1.94912
771	30.0591	-1.89912
772	30.0591	-1.89912
773	30.1238	-1.51384
774	30.1238	-1.51384
775	30.1238	-1.32384
776	30.1238	-1.32384
777	30.1238	-1.32384
778	30.1886	-1.38856
779	30.1886	-1.62856
780	30.1886	-1.62856
781	30.1886	-1.58856
782	30.1886	-1.58856
783	30.1238	-1.42384
784	30.1886	-0.578562
785	30.1886	0.0914376
786	30.1238	-1.18384
787	30.0591	-1.26912
788	30.0591	-1.36912
789	30.1238	-1.43384
790	30.1886	-1.35856
791	30.1886	-1.35856
792	30.1238	-1.33384
793	30.1238	-1.33384
794	30.1238	-1.33384
795	30.0591	-1.26912
796	30.0591	-1.26912
797	30.0591	-1.26912
798	30.0591	-1.26912
799	30.0591	-1.26912
800	30.0591	-1.26912
801	30.0591	-1.26912
802	29.9944	-1.20439
803	30.0591	0.770883
804	29.9944	1.76561
805	29.9944	1.76561
806	30.0591	1.70088
807	30.1238	1.63616
808	30.0591	1.70088
809	30.1238	1.63616
810	30.1886	1.57144
811	30.1886	1.75144
812	30.2533	1.68671
813	30.318	1.62199
814	30.3827	1.55727
815	30.3827	1.55727
816	30.4475	1.49254
817	30.5122	1.42782
818	30.4475	1.34254
819	30.5122	1.27782
820	30.5122	1.27782
821	30.5769	2.0331
822	30.5769	2.52309
823	30.6416	2.45837
824	30.6416	2.45837
825	30.5769	2.52309
826	30.5769	2.5831
827	30.5769	2.5831
828	30.5769	2.9131
829	30.5122	3.23782
830	30.5122	3.23782
831	30.5769	3.1731
832	30.5769	3.1731
833	30.5769	3.1731
834	30.5769	3.1731
835	30.6416	2.66837
836	30.5769	2.7331
837	30.6416	2.66837
838	30.6416	2.66837
839	30.6416	2.66837
840	30.6416	2.66837
841	30.6416	2.34837
842	30.5769	2.4131
843	30.6416	2.01837
844	30.7064	1.95365
845	30.7064	1.98365
846	30.7064	2.32365
847	30.7064	2.32365
848	30.7064	2.82365
849	30.7711	2.75892
850	30.7711	2.75892
851	30.7711	2.75892
852	30.8358	2.6942
853	30.8358	2.6942
854	30.7711	2.75892
855	30.7711	3.30893
856	30.7711	3.30893
857	30.7711	3.30893
858	30.7711	3.30893
859	30.8358	4.0342
860	30.8358	4.0342
861	30.8358	4.0342
862	30.8358	4.0342
863	30.8358	4.0142
864	30.9005	3.94948
865	30.9005	3.94948
866	30.9005	3.94948
867	30.9005	3.94948
868	30.9652	3.88475
869	30.9652	3.88475
870	30.9652	3.64476
871	31.03	3.58003
872	31.03	3.58003
873	31.03	3.58003
874	31.0947	3.51531
875	31.1594	3.45059
876	31.2241	2.92586
877	31.1594	3.11059
878	31.1594	3.11059
879	31.1594	3.11059
880	31.1594	3.86059
881	31.2241	3.80586
882	31.2889	3.61114
883	31.2889	3.61114
884	31.2241	4.36586
885	31.2241	4.36586
886	31.2241	4.36586
887	31.2241	4.36586
888	31.2241	4.36586
889	31.2889	4.30114
890	31.2889	4.30114
891	31.3536	4.23642
892	31.3536	4.23642
893	31.3536	3.63642
894	31.3536	3.63642
895	31.2889	3.49114
896	31.3536	3.42641
897	31.4183	3.54169
898	31.4183	3.54169
899	31.4183	3.54169
900	31.483	4.18697
901	31.483	3.35697
902	31.483	2.91697
903	31.483	2.91697
904	31.483	3.51697
905	31.483	3.51697
906	31.5478	3.04224
907	31.6125	2.97752
908	31.6772	2.9128
909	31.6772	2.9128
910	31.6772	1.5928
911	31.7419	1.52807
912	31.8066	1.91335
913	31.8714	1.84863
914	31.9361	1.78391
915	32.0008	1.71918
916	32.0008	1.71918
917	32.0008	1.71918
918	32.0008	1.66918
919	32.0008	1.66918
920	32.0008	2.61918
921	32.0655	2.47446
922	32.0655	2.47446
923	32.0655	2.29446
924	32.1303	2.22974
925	32.1303	2.07973
926	32.0655	2.14446
927	32.0655	2.26446
928	32.0655	2.28446
929	32.0655	2.28446
930	32.0008	2.69918
931	32.0008	3.68918
932	32.0008	3.68918
933	32.0008	3.68918
934	32.0655	3.62446
935	32.0655	3.62446
936	32.0655	3.62446
937	32.0655	3.62446
938	32.0655	3.62446
939	32.1303	3.55973
940	32.1303	3.55973
941	32.1303	3.55973
942	32.1303	3.55973
943	32.195	3.49501
944	32.195	3.47501
945	32.195	3.47501
946	32.2597	3.41029
947	32.2597	3.41029
948	32.2597	3.91029
949	32.2597	3.91029
950	32.3244	3.94556
951	32.3892	3.88084
952	32.4539	3.81612
953	32.4539	3.28612
954	32.4539	2.98612
955	32.4539	2.98612
956	32.5186	2.92139
957	32.4539	2.98612
958	32.5186	2.92139
959	32.4539	2.98612
960	32.5186	2.92139
961	32.5186	2.92139
962	32.5186	-1.11861
963	32.4539	-1.05388
964	32.4539	-1.05388
965	32.4539	-1.05388
966	32.3892	-0.989159
967	32.3892	-0.989159
968	32.4539	-1.05388
969	32.4539	-1.05388
970	32.4539	-1.05388
971	32.4539	-1.05388
972	32.3892	-0.989159
973	32.4539	-0.443885
974	32.4539	-0.633883
975	32.4539	-0.633883
976	32.4539	-0.493884
977	32.5186	-0.558607
978	32.5833	-0.623331
979	32.5186	-1.12861
980	32.5833	-1.19333
981	32.5833	-0.963329
982	32.5833	-0.91333
983	32.5833	-0.883329
984	32.5833	0.306669
985	32.5833	0.306669
986	32.5833	0.116671
987	32.5833	0.116671
988	32.5833	0.116671
989	32.6481	0.051948
990	32.6481	-0.418053
991	32.6481	-0.418053
992	32.6481	-0.418053
993	32.6481	-0.298055
994	32.6481	-0.298055
995	32.7128	-0.922775
996	32.7775	-0.987499
997	32.7128	-0.922775
998	32.7775	-0.977501
999	32.8422	-1.04222
1000	32.8422	-0.452224
1001	32.7775	-0.387501
1002	32.7775	-0.387501
1003	32.7128	-0.322777
1004	32.7128	2.03722
1005	32.6481	2.10195
1006	32.6481	2.10195
1007	32.5833	2.16667
1008	32.5833	2.16667
1009	32.5833	2.16667
1010	32.5833	2.16667
1011	32.6481	2.10195
1012	32.6481	2.10195
1013	32.5833	2.16667
1014	32.6481	2.10195
1015	32.6481	2.10195
1016	32.5833	2.16667
1017	32.6481	2.10195
1018	32.5833	2.16667
1019	32.5833	2.16667
1020	32.5833	2.16667
1021	32.5833	2.16667
1022	32.5833	2.16667
1023	32.5186	2.23139
1024	32.5833	2.16667
1025	32.5186	2.23139
1026	32.4539	2.29612
1027	32.4539	2.29612
1028	32.3892	2.36084
1029	32.3892	2.36084
1030	32.4539	2.29612
1031	32.3892	2.36084
1032	32.3244	2.42556
1033	32.3892	2.36084
1034	32.3244	2.42556
1035	32.3244	2.42556
1036	32.3244	2.42556
1037	32.3244	1.82557
1038	32.3892	1.76084
1039	32.3892	1.76084
1040	32.3244	1.82557
1041	32.3892	1.76084
1042	32.4539	0.806115
1043	32.4539	0.566117
1044	32.4539	1.09612
1045	32.5186	1.03139
1046	32.5833	0.816672
1047	32.5833	0.816672
1048	32.6481	0.751949
1049	32.7128	0.687226
1050	32.7775	0.622502
1051	32.8422	0.557779
1052	32.8422	0.557779
1053	32.8422	0.557779
1054	32.8422	0.557779
1055	32.8422	0.557779
1056	32.8422	0.557779
1057	32.8422	-0.962224
1058	32.7775	-0.897501
1059	32.8422	-0.962224
1060	32.9069	-1.02695
1061	32.9069	-1.02695
1062	32.9717	-1.09167
1063	33.0364	-1.15639
1064	32.9717	-1.09167
1065	32.9069	-1.02695
1066	32.9717	-1.09167
1067	33.0364	-1.15639
1068	33.1011	-1.22112
1069	33.1658	-1.28584
1070	33.1658	-1.28584
1071	33.1658	-1.28584
1072	33.2306	-2.03056
1073	33.2306	-2.03056
1074	33.2953	-2.09529
1075	33.2953	-2.09529
1076	33.2306	-2.03056
1077	33.2306	-2.08056
1078	33.2306	-0.840565
1079	33.2306	-0.840565
1080	33.1658	-0.475841
1081	33.1658	-0.475841
1082	33.1658	-0.475841
1083	33.1011	-0.0711179
1084	33.0364	-0.00639451
1085	33.0364	-0.00639451
1086	32.9717	0.0583289
1087	32.9717	-0.171671
1088	32.9069	0.0230533
1089	32.9069	0.0230533
1090	32.9069	0.0230533
1091	32.9069	0.0230533
1092	32.9717	-0.0416701
1093	32.9717	-0.0416701
1094	32.9717	-0.0416701
1095	32.9069	0.0230533
1096	32.9717	0.34833
1097	32.9717	0.668329
1098	32.9717	0.668329
1099	32.9717	-0.181669
1100	33.0364	-0.246393
1101	33.0364	-0.296392
1102	33.1011	-0.361115
1103	33.1011	-0.361115
1104	33.1011	-0.361115
1105	33.1658	-0.715839
1106	33.1658	-0.715839
1107	33.1658	-0.655842
1108	33.2306	-0.720566
1109	33.2306	-0.460564
1110	33.2306	0.0394363
1111	33.2306	0.0394363
1112	33.2306	0.0394363
1113	33.2953	-0.0252872
1114	33.2953	-0.0252872
1115	33.2953	0.284715
1116	33.2306	0.689434
1117	33.2306	0.689434
1118	33.1658	0.714161
1119	33.2306	0.0694353
1120	33.2306	0.0694353
1121	33.2306	0.0694353
1122	33.2953	-0.285289
1123	33.36	-0.350013
1124	33.36	-0.350013
1125	33.36	0.399987
1126	33.2953	0.464711
1127	33.2953	0.834714
1128	33.36	0.76999
1129	33.36	1.08999
1130	33.36	1.08999
1131	33.2953	1.34471
1132	33.36	1.55999
1133	33.36	1.55999
1134	33.2953	1.62471
1135	33.36	0.399987
1136	33.36	0.35999
1137	33.4247	2.30527
1138	33.4895	2.24054
1139	33.4895	2.24054
1140	33.4895	2.24054
1141	33.5542	2.17582
1142	33.5542	2.17582
1143	33.4895	2.24054
1144	33.4895	2.24054
1145	33.5542	2.17582
1146	33.5542	2.01582
1147	33.6189	1.9511
1148	33.6836	1.83637
1149	33.6836	1.83637
1150	33.7484	1.78165
1151	33.8131	1.71692
1152	33.8778	1.6522
1153	33.8131	1.71692
1154	33.8131	2.12692
1155	33.8131	2.82692
1156	33.8778	4.3022
1157	33.8131	4.36693
1158	33.7484	4.43165
1159	33.7484	4.43165
1160	33.7484	3.61165
1161	33.8131	3.54693
1162	33.8778	4.2822
1163	33.9425	4.21748
1164	33.8778	4.2822
1165	33.8778	4.2822
1166	33.8778	4.2822
1167	33.8778	4.1422
1168	33.8778	4.1422
1169	33.8778	4.1422
1170	33.9425	4.07748
1171	33.9425	3.89748
1172	34.0072	3.83276
1173	34.072	3.76803
1174	34.0072	3.83276
1175	34.072	2.66803
1176	34.072	3.00803
1177	34.1367	3.26331
1178	34.1367	3.26331
1179	34.1367	3.26331
1180	34.1367	3.43331
1181	34.2014	3.36859
1182	34.2661	3.30386
1183	34.2661	3.30386
1184	34.2661	3.30386
1185	34.2661	3.37386
1186	34.3309	3.30914
1187	34.3309	3.01914
1188	34.3956	2.95441
1189	34.4603	3.13969
1190	34.4603	3.66969
1191	34.525	3.60497
1192	34.525	3.60497
1193	34.4603	3.66969
1194	34.4603	3.66969
1195	34.4603	3.66969
1196	34.4603	3.84969
1197	34.4603	3.53969
1198	34.525	3.47497
1199	34.5898	3.41024
1200	34.6545	3.34552
1201	34.6545	3.70552
1202	34.6545	3.70552
1203	34.5898	4.12024
1204	34.5898	3.02025
1205	34.525	3.08497
1206	34.5898	3.02025
1207	34.525	3.08497
1208	34.4603	3.14969
1209	34.4603	3.14969
1210	34.3956	2.82442
1211	34.3309	2.88914
1212	34.3309	2.35914
1213	34.3309	2.35914
1214	34.3956	2.29441
1215	34.3956	2.49441
1216	34.3956	2.49441
1217	34.4603	2.05969
1218	34.4603	2.05969
1219	34.525	1.99497
1220	34.525	1.99497
1221	34.4603	1.78969
1222	34.4603	2.33969
1223	34.3956	2.40441
1224	34.4603	2.33969
1225	34.525	2.55497
1226	34.525	2.55497
1227	34.525	2.76497
1228	34.4603	2.82969
1229	34.525	2.76497
1230	34.5898	2.70025
1231	34.5898	2.70025
1232	34.5898	2.82024
1233	34.5898	2.82024
1234	34.5898	2.82024
1235	34.5898	2.82024
1236	34.6545	2.75552
1237	34.6545	2.75552
1238	34.6545	2.75552
1239	34.7192	2.6908
1240	34.7192	2.6908
1241	34.7192	2.6908
1242	34.7192	2.6908
1243	34.7839	2.62607
1244	34.7839	2.62607
1245	34.8486	2.56135
1246	34.7839	2.62607
1247	34.7839	2.62607
1248	34.8486	2.56135
1249	34.9134	2.49663
1250	34.9134	2.49663
1251	34.9134	2.24663
1252	34.9134	2.24663
1253	34.9134	2.24663
1254	34.9134	2.24663
1255	34.9134	2.24663
1256	34.9781	2.1819
1257	34.9781	2.1819
1258	34.9134	1.49663
1259	34.9781	0.551903
1260	34.9781	0.551903
1261	34.9781	1.06191
1262	34.9781	1.06191
1263	34.9134	1.12663
1264	34.8486	0.93135
1265	34.9134	0.866627
1266	34.9781	1.7819
1267	35.0428	1.71718
1268	35.0428	1.84718
1269	35.0428	1.84718
1270	35.1075	1.27246
1271	35.1075	1.27246
1272	35.1075	1.27246
1273	35.1723	1.20773
1274	35.237	1.14301
1275	35.3017	1.07829
1276	35.3664	0.563564
1277	35.3664	0.563564
1278	35.3664	0.693565
1279	35.3664	0.693565
1280	35.3664	0.693565
1281	35.3664	0.693565
1282	35.3664	1.44356
1283	35.4312	1.37884
1284	35.4959	0.534116
1285	35.4312	0.598839
1286	35.4312	1.22884
1287	35.3664	1.49356
1288	35.3664	1.49356
1289	35.3664	1.49356
1290	35.3664	1.49356
1291	35.3664	1.49356
1292	35.4312	1.42884
1293	35.4312	1.42884
1294	35.3664	0.983562
1295	35.4312	0.918838
1296	35.4959	0.854115
1297	35.5606	0.789391
1298	35.5606	0.789391
1299	35.6253	0.724668
1300	35.5606	0.789391
1301	35.5606	0.789391
1302	35.5606	0.789391
1303	35.4959	0.854115
1304	35.5606	0.789391
1305	35.5606	0.789391
1306	35.5606	0.789391
1307	35.4959	0.854115
1308	35.4959	0.854115
1309	35.4959	0.854115
1310	35.4959	0.324117
1311	35.5606	0.259393
1312	35.6253	0.19467
1313	35.6253	0.19467
1314	35.6253	0.19467
1315	35.6253	0.19467
1316	35.6253	0.19467
1317	35.6253	0.934671
1318	35.6901	0.869948
1319	35.6901	0.869948
1320	35.6901	1.47994
1321	35.6901	1.77995
1322	35.7548	1.71522
1323	35.8195	1.7905
1324	35.8195	1.7905
1325	35.8195	1.8005
1326	35.8842	1.86578
1327	35.9489	1.80105
1328	36.0137	1.73633
1329	36.0784	1.90161
1330	36.0784	1.61161
1331	36.1431	2.16688
1332	36.2078	1.57216
1333	36.2078	1.57216
1334	36.2078	1.57216
1335	36.2078	1.57216
1336	36.2726	1.83744
1337	36.3373	1.77271
1338	36.402	1.70799
1339	36.402	1.74799
1340	36.4667	1.43327
1341	36.5315	1.36854
1342	36.4667	1.43327
1343	36.5315	1.48854
1344	36.5962	1.42382
1345	36.5962	1.67382
1346	36.5315	1.73854
1347	36.5315	1.35854
1348	36.5962	1.29382
1349	36.6609	1.22909
1350	36.6609	2.88909
1351	36.6609	2.88909
1352	36.6609	2.88909
1353	36.7256	2.82437
1354	36.6609	2.88909
1355	36.5962	2.95382
1356	36.5962	2.67382
1357	36.6609	2.6091
1358	36.7256	2.54437
1359	36.7256	2.54437
1360	36.7904	3.53965
1361	36.7904	3.53965
1362	36.7904	3.53965
1363	36.8551	3.30493
1364	36.8551	3.30493
1365	36.8551	3.30493
1366	36.7904	3.36965
1367	36.8551	3.30493
1368	36.9198	3.4202
1369	36.9845	2.37548
1370	36.9845	2.37548
1371	37.0492	2.31076
1372	37.0492	2.31076
1373	37.0492	2.31076
1374	37.114	2.24603
1375	37.114	2.24603
1376	37.114	2.24603
1377	37.114	2.24603
1378	37.114	2.24603
1379	37.1787	2.18131
1380	37.1787	3.12131
1381	37.114	3.18603
1382	37.114	3.18603
1383	37.1787	3.81131
1384	37.2434	3.74659
1385	37.2434	3.74659
1386	37.3081	3.68186
1387	37.3729	3.61714
1388	37.3729	3.97714
1389	37.4376	3.91241
1390	37.5023	2.36769
1391	37.567	2.30297
1392	37.567	2.30297
1393	37.6318	2.23824
1394	37.6318	2.23824
1395	37.6965	2.10352
1396	37.7612	2.0388
1397	37.7612	2.0588
1398	37.6965	2.12352
1399	37.6965	1.66352
1400	37.6965	1.66352
1401	37.7612	1.4188
1402	37.8259	1.35407
1403	37.8259	1.92407
1404	37.8259	1.92407
1405	37.8259	1.92407
1406	37.8259	1.92407
1407	37.8906	2.11935
1408	37.9554	2.05463
1409	38.0201	1.96991
1410	38.0201	1.8399
1411	37.9554	1.90463
1412	37.8906	1.96935
1413	37.9554	1.90463
1414	37.9554	2.91463
1415	38.0201	2.8499
1416	38.0848	2.78518
1417	38.0201	2.4899
1418	38.0848	2.31518
1419	38.0848	1.91518
1420	38.1495	1.85046
1421	38.1495	1.54046
1422	38.2143	1.47573
1423	38.2143	1.47573
1424	38.2143	1.47573
1425	38.279	1.41101
1426	38.2143	1.47573
1427	38.279	1.41101
1428	38.279	1.26101
1429	38.279	2.14101
1430	38.279	2.14101
1431	38.279	1.96101
1432	38.2143	2.02574
1433	38.2143	1.61574
1434	38.2143	1.53573
1435	38.2143	1.53573
1436	38.279	1.40101
1437	38.279	1.40101
1438	38.279	1.40101
1439	38.279	1.40101
1440	38.3437	1.33629
1441	38.4084	1.27156
1442	38.4732	1.20684
1443	38.4084	1.27156
1444	38.4084	1.94156
1445	38.4084	1.94156
1446	38.4732	1.87684
1447	38.4732	1.71684
1448	38.5379	1.47211
1449	38.5379	1.80212
1450	38.5379	2.25212
1451	38.6026	2.18739
1452	38.6026	2.60739
1453	38.6673	2.54267
1454	38.7321	2.74795
1455	38.7321	2.74795
1456	38.7968	2.47322
1457	38.7968	2.31322
1458	38.8615	2.2485
1459	38.9262	2.18378
1460	38.9262	2.18378
1461	38.9262	2.18378
1462	38.9262	1.93378
1463	38.9909	2.23905
1464	39.0557	2.17433
1465	39.0557	2.17433
1466	39.0557	2.17433
1467	39.0557	2.17433
1468	39.0557	2.17433
1469	39.1204	2.37961
1470	39.1204	2.37961
1471	39.1204	2.37961
1472	39.1204	2.37961
1473	39.1204	2.37961
1474	39.1204	2.37961
1475	39.1851	2.31488
1476	39.2498	2.25016
1477	39.2498	2.25016
1478	39.3146	2.18544
1479	39.3146	2.18544
1480	39.3146	2.18544
1481	39.3146	2.18544
1482	39.3793	2.12071
1483	39.3793	2.12071
1484	39.3793	2.12071
1485	39.3793	2.12071
1486	39.3793	2.30071
1487	39.444	2.58599
1488	39.5087	2.19127
1489	39.5087	2.19127
1490	39.5087	2.19127
1491	39.5087	2.27126
1492	39.5087	2.18126
1493	39.5087	2.18126
1494	39.5087	2.18126
1495	39.5735	2.11654
1496	39.5735	2.51654
1497	39.5735	2.51654
1498	39.6382	2.45182
1499	39.5735	2.51654
1500	39.6382	2.50182
1501	39.5735	2.56654
1502	39.5087	2.63126
1503	39.5087	2.63126
1504	39.5087	2.94127
1505	39.5087	4.57127
1506	39.5735	4.50654
1507	39.6382	4.89182
1508	39.6382	4.89182
1509	39.5735	4.95654
1510	39.5735	4.95654
1511	39.5735	4.95654
1512	39.6382	4.89182
1513	39.7029	4.82709
1514	39.7676	4.76237
1515	39.8324	4.69765
1516	39.8971	4.63292
1517	39.8324	4.69765
1518	39.8324	4.69765
1519	39.8324	4.69765
1520	39.7676	4.76237
1521	39.8324	4.69765
1522	39.7676	4.76237
1523	39.7676	4.76237
1524	39.8324	4.85765
1525	39.7676	4.92237
1526	39.7676	4.92237
1527	39.7676	4.92237
1528	39.7676	4.92237
1529	39.7676	5.07237
1530	39.7676	5.06237
1531	39.7676	5.06237
1532	39.7676	5.06237
1533	39.7029	5.1271
1534	39.6382	5.19182
1535	39.6382	5.19182
1536	39.6382	5.19182
1537	39.6382	5.19182
1538	39.7029	5.1271
1539	39.7029	5.1271
1540	39.7029	5.1271
1541	39.7029	5.16709
1542	39.7029	4.7971
1543	39.7676	4.73237
1544	39.7676	3.09237
1545	39.7676	3.09237
1546	39.7676	3.31237
1547	39.8324	3.39765
1548	39.8324	3.36765
1549	39.8324	3.36765
1550	39.8324	3.68765
1551	39.8324	4.24765
1552	39.7676	4.50237
1553	39.7676	4.50237
1554	39.8324	4.95765
1555	39.8971	4.89293
1556	39.9618	4.8282
1557	39.9618	4.8282
1558	40.0265	5.30348
1559	39.9618	5.3682
1560	40.0265	5.30348
1561	39.9618	5.3682
1562	40.0265	5.30348
1563	40.0265	4.92348
1564	40.0265	5.12348
1565	40.0912	5.07875
1566	40.156	4.71403
1567	40.0912	4.78876
1568	40.0912	5.33875
1569	40.156	4.93403
1570	40.156	4.93403
1571	40.156	4.93403
1572	40.156	4.80403
1573	40.2207	5.68931
1574	40.2854	5.62458
1575	40.3501	5.55986
1576	40.3501	5.55986
1577	40.3501	5.55986
1578	40.4149	5.49514
1579	40.4149	5.49514
1580	40.4149	6.05514
1581	40.3501	6.11986
1582	40.3501	6.40986
1583	40.4149	6.42514
1584	40.3501	6.48986
1585	40.2854	6.41459
1586	40.2854	5.95459
1587	40.3501	5.88986
1588	40.3501	5.88986
1589	40.4149	5.82514
1590	40.4149	5.82514
1591	40.4149	5.82514
1592	40.4149	6.34514
1593	40.4149	6.10514
1594	40.4149	6.26514
1595	40.3501	6.32986
1596	40.3501	7.16986
1597	40.3501	7.16986
1598	40.3501	7.16986
1599	40.4149	7.10514
1600	40.4149	7.10514
1601	40.4149	7.10514
1602	40.4149	6.64514
1603	40.4796	5.28041
1604	40.5443	6.23569
1605	40.4796	6.30041
1606	40.4149	3.61514
1607	40.4796	3.55041
1608	40.4796	3.17042
1609	40.4796	3.17042
1610	40.4796	3.25041
1611	40.4796	2.26042
1612	40.4796	2.26042
1613	40.5443	3.08569
1614	40.5443	3.08569
1615	40.5443	3.53569
1616	40.4796	3.60042
1617	40.4796	3.60042
1618	40.4796	3.60042
1619	40.4149	3.66514
1620	40.4796	4.40042
1621	40.5443	4.33569
1622	40.5443	4.33569
1623	40.5443	4.47569
1624	40.5443	4.47569
1625	40.609	4.41097
1626	40.6738	4.34624
1627	40.6738	4.34624
1628	40.7385	4.28152
1629	40.8032	4.2168
1630	40.8032	4.2168
1631	40.8679	4.15207
1632	40.8679	5.26207
1633	40.8679	5.62208
1634	40.9326	5.68735
1635	40.9326	5.11735
1636	40.9326	5.11735
1637	40.9326	5.11735
1638	40.9974	5.05263
1639	41.0621	4.9879
1640	41.0621	5.8879
1641	41.0621	6.5079
1642	41.1268	6.73318
1643	41.1915	7.50846
1644	41.1915	7.67846
1645	41.1915	7.58846
1646	41.2563	7.52373
1647	41.2563	7.52373
1648	41.2563	8.35373
1649	41.321	8.28901
1650	41.2563	8.35373
1651	41.2563	8.35373
1652	41.321	8.25901
1653	41.321	8.25901
1654	41.321	8.25901
1655	41.2563	8.32374
1656	41.2563	8.32374
1657	41.1915	8.26846
1658	41.1915	8.26846
1659	41.1915	7.50846
1660	41.2563	6.72373
1661	41.2563	6.33373
1662	41.2563	6.21373
1663	41.2563	6.21373
1664	41.2563	6.21373
1665	41.321	6.42901
1666	41.3857	6.36429
1667	41.3857	6.36429
1668	41.4504	6.35956
1669	41.4504	7.00956
1670	41.4504	7.00956
1671	41.5152	6.94484
1672	41.5152	6.94484
1673	41.5799	6.88012
1674	41.6446	6.81539
1675	41.6446	6.43539
1676	41.6446	7.19539
1677	41.6446	7.19539
1678	41.7093	7.13067
1679	41.7741	7.06595
1680	41.7093	7.13067
1681	41.7093	7.13067
1682	41.7741	6.64594
1683	41.8388	5.75122
1684	41.8388	5.33122
1685	41.8388	5.33122
1686	41.9035	5.2665
1687	41.9035	5.2665
1688	41.9682	4.98178
1689	41.9682	4.98178
1690	42.0329	4.91705
1691	42.0977	4.57233
1692	42.0977	4.57233
1693	42.0977	3.06233
1694	42.0329	3.12705
1695	42.0329	3.70705
1696	42.0329	3.70705
1697	42.0329	3.70705
1698	42.0329	5.94705
1699	42.0977	5.88233
1700	42.0977	5.88233
1701	42.0977	6.35233
1702	42.1624	6.28761
1703	42.1624	6.28761
1704	42.2271	5.65288
1705	42.2918	5.58816
1706	42.2918	5.58816
1707	42.3566	5.52344
1708	42.3566	5.52344
1709	42.3566	5.52344
1710	42.3566	5.09344
1711	42.3566	4.66344
1712	42.3566	4.66344
1713	42.4213	4.59871
1714	42.486	3.96399
1715	42.5507	3.89927
1716	42.6155	3.83454
1717	42.6802	3.76982
1718	42.6802	3.76982
1719	42.6802	3.76982
1720	42.6155	3.83454
1721	42.5507	3.89927
1722	42.5507	3.89927
1723	42.5507	3.89927
1724	42.5507	3.89927
1725	42.5507	3.89927
1726	42.5507	3.89927
1727	42.6155	3.83454
1728	42.6155	3.83454
1729	42.6802	3.76982
1730	42.6802	3.76982
1731	42.6802	3.76982
1732	42.6155	3.83454
1733	42.6155	3.83454
1734	42.6155	3.83454
1735	42.6155	4.14454
1736	42.6802	4.07982
1737	42.6802	4.07982
1738	42.7449	4.01509
1739	42.7449	4.01509
1740	42.8096	3.95037
1741	42.8096	3.95037
1742	42.8744	3.45565
1743	42.9391	4.25092
1744	42.8744	3.72565
1745	42.9391	3.42093
1746	42.9391	2.54092
1747	43.0038	3.2362
1748	43.0038	3.2362
1749	43.0038	3.3862
1750	43.0685	2.85148
1751	43.0685	2.85148
1752	43.0685	2.85148
1753	43.1332	2.78675
1754	43.198	2.72203
1755	43.198	2.72203
1756	43.198	2.72203
1757	43.2627	2.65731
1758	43.3274	3.80259
1759	43.3274	3.80259
1760	43.2627	3.86731
1761	43.3274	3.80259
1762	43.3274	3.80259
1763	43.3921	3.78786
1764	43.4569	3.72314
1765	43.4569	3.72314
1766	43.4569	3.72314
1767	43.4569	3.55314
1768	43.4569	3.55314
1769	43.4569	3.55314
1770	43.4569	3.55314
1771	43.4569	3.55314
1772	43.4569	3.55314
1773	43.5216	3.48841
1774	43.5216	3.48841
1775	43.5863	3.42369
1776	43.5863	3.42369
1777	43.5863	3.42369
1778	43.651	-0.991033
1779	43.7158	-1.05576
1780	43.7158	-1.05576
1781	43.7805	-1.12048
1782	43.7158	-1.05576
1783	43.7158	-1.05576
1784	43.7158	-1.05576
1785	43.651	-0.991033
1786	43.7158	-1.05576
1787	43.7158	-1.05576
1788	43.7158	-1.05576
1789	43.7158	-1.05576
1790	43.7805	-1.12048
1791	43.8452	-1.1852
1792	43.7805	-1.12048
1793	43.7805	-1.12048
1794	43.8452	-1.1852
1795	43.7805	-2.59048
1796	43.7805	-2.59048
1797	43.8452	-2.6552
1798	43.8452	-2.6552
1799	43.9099	-2.71993
1800	43.8452	-1.83521
1801	43.9099	-1.89993
1802	43.9747	-3.57465
1803	43.9099	-3.50992
1804	43.9747	-3.57465
1805	43.9747	-3.57465
1806	43.9747	-2.69465
1807	44.0394	-2.75937
1808	44.0394	-2.43938
1809	44.1041	-2.5041
1810	44.1041	-2.5041
1811	44.1041	-2.5041
1812	44.1041	-2.2641
1813	44.1041	-2.2641
1814	44.1041	-2.2641
1815	44.1688	-2.32882
1816	44.2335	-2.39354
1817	44.2335	-1.78354
1818	44.2983	-1.84827
1819	44.363	-1.95299
1820	44.363	-1.95299
1821	44.4277	-1.33771
1822	44.4924	-0.622438
1823	44.5572	-0.687162
1824	44.5572	-0.687162
1825	44.6219	-0.751885
1826	44.6866	-0.816609
1827	44.7513	-1.17133
1828	44.8161	-1.31605
1829	44.8808	-1.02078
1830	44.8808	-1.02078
1831	44.8808	-1.02078
1832	44.9455	-1.0855
1833	44.9455	-0.795499
1834	44.9455	-0.795499
1835	44.8808	-0.790778
1836	44.8808	-0.890776
1837	44.8808	-0.890776
1838	44.9455	-0.8855
1839	45.0102	-0.950224
1840	45.0102	-1.13022
1841	45.0102	-1.73023
1842	45.0749	-1.79495
1843	45.0749	-2.01495
1844	45.0749	-4.05495
1845	45.0749	-4.05495
1846	45.0749	-4.05495
1847	45.0102	-3.99022
1848	45.0102	-3.99022
1849	44.9455	-3.9255
1850	44.8808	-3.50078
1851	44.8161	-3.43605
1852	44.8808	-3.32078
1853	44.9455	-3.3855
1854	44.9455	-3.3855
1855	44.9455	-3.2455
1856	44.8808	-3.18078
1857	44.9455	-3.2455
1858	44.9455	-3.2455
1859	44.9455	-2.4455
1860	45.0102	-4.29022
1861	44.9455	-4.2255
1862	44.9455	-4.6555
1863	45.0102	-3.46023
1864	45.0749	-3.52495
1865	45.1397	-3.60967
1866	45.2044	-3.7844
1867	45.2691	-3.78912
1868	45.2691	-3.78912
1869	45.3338	-3.61384
1870	45.3338	-3.61384
1871	45.3338	-3.61384
1872	45.3986	-3.67856
1873	45.4633	-3.74329
1874	45.4633	-3.81329
1875	45.4633	-3.20329
1876	45.4633	-3.20329
1877	45.4633	-3.20329
1878	45.528	-3.26801
1879	45.528	-2.88801
1880	45.5927	-2.60273
1881	45.5927	-2.60273
1882	45.6575	-2.31746
1883	45.6575	-2.31746
1884	45.6575	-2.31746
1885	45.6575	-2.31746
1886	45.6575	-2.31746
1887	45.6575	-2.31746
1888	45.6575	-2.31746
1889	45.6575	-2.31746
1890	45.6575	-2.31746
1891	45.6575	-2.31746
1892	45.6575	-2.31746
1893	45.6575	-2.31746
1894	45.7222	-2.38218
1895	45.7869	-2.44691
1896	45.8516	-2.51163
1897	45.8516	2.01837
1898	45.8516	2.01837
1899	45.8516	2.01837
1900	45.9164	2.11365
1901	45.9164	2.11365
1902	45.9811	3.17892
1903	45.9811	3.17892
1904	45.9811	3.17892
1905	46.0458	3.1142
1906	46.1105	2.94948
1907	46.1105	2.94948
1908	46.1752	2.88475
1909	46.24	2.82003
1910	46.3047	2.75531
1911	46.3694	2.69058
1912	46.3694	2.69058
1913	46.3694	2.69058
1914	46.3047	2.75531
1915	46.3047	2.75531
1916	46.3694	2.69058
1917	46.3694	2.27058
1918	46.3694	2.27058
1919	46.4341	2.20586
1920	46.4341	2.20586
1921	46.4989	1.74114
1922	46.4989	1.10113
1923	46.5636	1.03641
1924	46.6283	0.971688
1925	46.6283	-0.348311
1926	46.693	0.00696764
1927	46.693	0.00696764
1928	46.7578	-0.0577558
1929	46.8225	-0.122479
1930	46.8225	-0.122479
1931	46.8225	-0.122479
1932	46.8225	0.92752
1933	46.7578	0.992243
1934	46.8225	0.92752
1935	46.8225	0.547519
1936	46.8225	0.547519
1937	46.8225	0.547519
1938	46.8225	0.757522
1939	46.8225	0.757522
1940	46.8225	0.757522
1941	46.8872	0.532794
1942	46.9519	-0.051925
1943	47.0167	-0.116648
1944	47.0814	-0.181372
1945	47.1461	-0.246095
1946	47.1461	-0.246095
1947	47.1461	-0.246095
1948	47.2108	-0.310819
1949	47.2108	-0.310819
1950	47.2108	-0.310819
1951	47.2108	-0.310819
1952	47.2108	-0.620821
1953	47.2108	-0.620821
1954	47.1461	-0.556097
1955	47.1461	-0.556097
1956	47.1461	-0.556097
1957	47.2108	-0.620821
1958	47.2108	-1.07082
1959	47.2755	-1.13555
1960	47.3403	-1.61027
1961	47.405	-0.79499
1962	47.4697	-1.02972
1963	47.4697	-1.49971
1964	47.5344	-2.05444
1965	47.5344	-2.05444
1966	47.5992	-1.76916
1967	47.5992	-1.76916
1968	47.5992	-1.76916
1969	47.6639	-1.83388
1970	47.6639	-1.69388
1971	47.6639	-1.69388
1972	47.6639	-1.69388
1973	47.6639	-1.69388
1974	47.6639	-1.69388
1975	47.7286	-1.00861
1976	47.7286	-1.00861
1977	47.7933	-1.56333
1978	47.7933	-2.15333
1979	47.8581	-2.59806
1980	47.8581	-3.48806
1981	47.9228	-3.62278
1982	47.9228	-3.68278
1983	47.9228	-3.68278
[truncated: 3,580 more rows]

## Sheet: msft3
Num	fecha	sentiment							fecha	Eventos	Negative	Neutral	Positive		neg	pos	-	+		fecha	Eventos	Negative	Neutral	Positive				Stock	Index			SUMMARY OUTPUT										SUMMARY OUTPUT
2	2009-01-01	positive							2009-01-01	1	0	0	1	0	0	0	0	0		2009-01-01	1	0	0	1	1	3	1	20.33	1
3	2009-01-02	negative							2009-01-02	2	1	0	1		0	0	0	0		2009-01-02	2	0.5	0	0.5	-1	1	0.5	20.33	0			Regression Statistics										Regression Statistics
4	2009-01-02	positive							2009-01-03	1	0	1	0		0	0	0	0		2009-01-03	1	0	1	0	0	2	1	20.33	0			Multiple R	0.525497									Multiple R	0.987762
5	2009-01-03	neutral							2009-01-07	1	0	1	0		0	0	0	0		2009-01-07	1	0	1	0	0	2	1	19.51	0			R Square	0.276147									R Square	0.975674
6	2009-01-07	neutral							2009-01-08	1	1	0	0		0	0	0	0		2009-01-08	1	1	0	0	-1	1	1	20.12	-1			Adjusted R Square	0.275887									Adjusted R Square	0.975669
7	2009-01-08	negative							2009-01-11	1	0	0	1		0	0	0	0		2009-01-11	1	0	0	1	1	3	1	19.52	0			Standard Error	24.2428									Standard Error	4.44383
8	2009-01-11	positive							2009-01-14	2	0	1	1		0	1	0	1		2009-01-14	2	0	0.5	0.5	0	2	0.5	19.09	0			Observations	5561									Observations	5561
10	2009-01-14	neutral							2009-01-21	1	0	0	1		0	1	0	0		2009-01-21	1	0	0	1	1	3	1	19.38	1
9	2009-01-14	positive							2009-01-22	6	1	3	2		0.333333	1.66667	0.333333	0.666667		2009-01-22	6	0.166667	0.5	0.333333	0	2	0.5	17.11	1			ANOVA										ANOVA
11	2009-01-21	positive							2009-01-23	1	0	0	1		0.333333	1.66667	0	0		2009-01-23	1	0	0	1	1	3	1	17.2	2				df	SS	MS	F	Significance F						df	SS	MS	F	Significance F
12	2009-01-22	negative							2009-01-27	2	0	1	1		0.333333	2.66667	0	1		2009-01-27	2	0	0.5	0.5	0	2	0.5	17.66	2			Regression	2	1.24617e+06	623084	1060.18	0					Regression	1	4.40291e+06	4.40291e+06	222959	0
15	2009-01-22	neutral							2009-01-28	3	0	2	1		0.333333	3.16667	0	0.5		2009-01-28	3	0	0.666667	0.333333	0	2	0.666667	18.04	2			Residual	5558	3.26652e+06	587.715							Residual	5559	109777	19.7476
17	2009-01-22	neutral							2009-01-30	1	0	0	1		0.333333	3.16667	0	0		2009-01-30	1	0	0	1	1	3	1	17.1	3			Total	5560	4.51269e+06								Total	5560	4.51269e+06
16	2009-01-22	neutral							2009-02-12	1	0	1	0		0.333333	3.16667	0	0		2009-02-12	1	0	1	0	0	2	1	19.26	3
13	2009-01-22	positive							2009-02-23	1	0	1	0		0.333333	3.16667	0	0		2009-02-23	1	0	1	0	0	2	1	17.21	3				Coefficients	Standard Error	t Stat	P-value	Lower 95%	Upper 95%	Lower 95.0%	Upper 95.0%			Coefficients	Standard Error	t Stat	P-value	Lower 95%	Upper 95%	Lower 95.0%
14	2009-01-22	positive							2009-02-24	1	0	0	1		0.333333	3.16667	0	0		2009-02-24	1	0	0	1	1	3	1	17.17	4			Intercept	17.7189	2.39836	7.38793	1.71196e-13	13.0172	22.4207	13.0172	22.4207		Intercept	23.4625	0.103683	226.291	0	23.2593	23.6658	23.2593
18	2009-01-23	positive							2009-02-25	1	0	1	0		0.333333	3.16667	0	0		2009-02-25	1	0	1	0	0	2	1	16.96	4			X Variable 1	-3.12393	0.343273	-9.10044	1.23013e-19	-3.79688	-2.45098	-3.79688	-2.45098		X Variable 1	0.0647102	0.000137044	472.186	0	0.0644416	0.0649789	0.0644416
19	2009-01-27	neutral							2009-03-06	1	1	0	0		0.333333	3.16667	0	0		2009-03-06	1	1	0	0	-1	1	1	15.28	3			X Variable 2	1.5014	0.121712	12.3357	1.64031e-34	1.2628	1.74	1.2628	1.74
20	2009-01-27	positive							2009-03-08	1	0	0	1		0.333333	3.16667	0	0		2009-03-08	1	0	0	1	1	3	1	15.28	4
22	2009-01-28	neutral							2009-03-23	1	0	1	0		0.333333	3.16667	0	0		2009-03-23	1	0	1	0	0	2	1	18.33	4
23	2009-01-28	neutral							2009-03-26	1	1	0	0		0.333333	3.16667	0	0		2009-03-26	1	1	0	0	-1	1	1	18.83	3
21	2009-01-28	positive							2009-03-30	1	1	0	0		0.333333	3.16667	0	0		2009-03-30	1	1	0	0	-1	1	1	17.48	2
24	2009-01-30	positive							2009-04-05	1	0	1	0		0.333333	3.16667	0	0		2009-04-05	1	0	1	0	0	2	1	18.75	2
25	2009-02-12	neutral							2009-04-10	1	0	1	0		0.333333	3.16667	0	0		2009-04-10	1	0	1	0	0	2	1	19.67	2
26	2009-02-23	neutral							2009-04-14	3	0	3	0		0.333333	3.16667	0	0		2009-04-14	3	0	1	0	0	2	1	19.35	2
27	2009-02-24	positive							2009-04-16	2	1	1	0		1.33333	3.16667	1	0		2009-04-16	2	0.5	0.5	0	-1	1	0.5	19.76	1
28	2009-02-25	neutral							2009-04-17	1	0	1	0		1.33333	3.16667	0	0		2009-04-17	1	0	1	0	0	2	1	19.2	1
29	2009-03-06	negative							2009-04-19	1	0	0	1		1.33333	3.16667	0	0		2009-04-19	1	0	0	1	1	3	1	19.2	2
30	2009-03-08	positive							2009-04-20	3	0	2	1		1.33333	3.66667	0	0.5		2009-04-20	3	0	0.666667	0.333333	0	2	0.666667	18.61	2
31	2009-03-23	neutral							2009-04-21	2	0	1	1		1.33333	4.66667	0	1		2009-04-21	2	0	0.5	0.5	0	2	0.5	18.97	2
32	2009-03-26	negative							2009-04-22	1	0	1	0		1.33333	4.66667	0	0		2009-04-22	1	0	1	0	0	2	1	18.78	2
33	2009-03-30	negative							2009-04-24	1	0	1	0		1.33333	4.66667	0	0		2009-04-24	1	0	1	0	0	2	1	20.91	2
34	2009-04-05	neutral							2009-04-25	1	0	0	1		1.33333	4.66667	0	0		2009-04-25	1	0	0	1	1	3	1	20.91	3
35	2009-04-10	neutral							2009-04-27	2	0	2	0		1.33333	4.66667	0	0		2009-04-27	2	0	1	0	0	2	1	20.4	3
36	2009-04-14	neutral							2009-04-28	2	0	1	1		1.33333	5.66667	0	1		2009-04-28	2	0	0.5	0.5	0	2	0.5	19.93	3
37	2009-04-14	neutral							2009-05-01	1	0	1	0		1.33333	5.66667	0	0		2009-05-01	1	0	1	0	0	2	1	20.24	3
38	2009-04-14	neutral							2009-05-05	2	0	2	0		1.33333	5.66667	0	0		2009-05-05	2	0	1	0	0	2	1	19.79	3
39	2009-04-16	negative							2009-05-10	2	0	0	2		1.33333	5.66667	0	0		2009-05-10	2	0	0	1	1	3	1	19.42	4
40	2009-04-16	neutral							2009-05-11	1	0	1	0		1.33333	5.66667	0	0		2009-05-11	1	0	1	0	0	2	1	19.32	4
41	2009-04-17	neutral							2009-05-12	3	2	1	0		3.33333	5.66667	2	0		2009-05-12	3	0.666667	0.333333	0	-1	1	0.666667	19.89	3
42	2009-04-19	positive							2009-05-13	1	0	1	0		3.33333	5.66667	0	0		2009-05-13	1	0	1	0	0	2	1	19.75	3
43	2009-04-20	neutral							2009-05-17	1	0	1	0		3.33333	5.66667	0	0		2009-05-17	1	0	1	0	0	2	1	20.22	3
44	2009-04-20	neutral							2009-05-18	2	0	1	1		3.33333	6.66667	0	1		2009-05-18	2	0	0.5	0.5	0	2	0.5	20.6	3
45	2009-04-20	positive							2009-05-20	3	0	3	0		3.33333	6.66667	0	0		2009-05-20	3	0	1	0	0	2	1	20.38	3
46	2009-04-21	neutral							2009-05-21	1	0	1	0		3.33333	6.66667	0	0		2009-05-21	1	0	1	0	0	2	1	19.82	3
47	2009-04-21	positive							2009-05-26	1	0	0	1		3.33333	6.66667	0	0		2009-05-26	1	0	0	1	1	3	1	20.34	4
48	2009-04-22	neutral							2009-05-27	2	1	1	0		4.33333	6.66667	1	0		2009-05-27	2	0.5	0.5	0	-1	1	0.5	20.13	3
49	2009-04-24	neutral							2009-05-28	4	0	4	0		4.33333	6.66667	0	0		2009-05-28	4	0	1	0	0	2	1	20.45	3
50	2009-04-25	positive							2009-05-29	3	1	2	0		4.83333	6.66667	0.5	0		2009-05-29	3	0.333333	0.666667	0	0	2	0.666667	20.89	3
51	2009-04-27	neutral							2009-05-30	1	0	1	0		4.83333	6.66667	0	0		2009-05-30	1	0	1	0	0	2	1	20.89	3
52	2009-04-27	neutral							2009-06-01	7	2	2	3		5.83333	8.16667	1	1.5		2009-06-01	7	0.285714	0.285714	0.428571	1	3	0.428571	21.4	4
53	2009-04-28	neutral							2009-06-02	1	1	0	0		5.83333	8.16667	0	0		2009-06-02	1	1	0	0	-1	1	1	21.4	3
54	2009-04-28	positive							2009-06-03	1	0	1	0		5.83333	8.16667	0	0		2009-06-03	1	0	1	0	0	2	1	21.73	3
55	2009-05-01	neutral							2009-06-04	1	0	1	0		5.83333	8.16667	0	0		2009-06-04	1	0	1	0	0	2	1	21.83	3
56	2009-05-05	neutral							2009-06-05	1	0	0	1		5.83333	8.16667	0	0		2009-06-05	1	0	0	1	1	3	1	22.14	4
57	2009-05-05	neutral							2009-06-07	1	1	0	0		5.83333	8.16667	0	0		2009-06-07	1	1	0	0	-1	1	1	22.14	3
58	2009-05-10	positive							2009-06-08	2	1	0	1		5.83333	8.16667	0	0		2009-06-08	2	0.5	0	0.5	-1	1	0.5	22.05	2
59	2009-05-10	positive							2009-06-09	2	0	2	0		5.83333	8.16667	0	0		2009-06-09	2	0	1	0	0	2	1	22.08	2
60	2009-05-11	neutral							2009-06-11	3	0	2	1		5.83333	8.66667	0	0.5		2009-06-11	3	0	0.666667	0.333333	0	2	0.666667	22.83	2
62	2009-05-12	negative							2009-06-14	2	0	2	0		5.83333	8.66667	0	0		2009-06-14	2	0	1	0	0	2	1	23.33	2
63	2009-05-12	negative							2009-06-16	1	0	1	0		5.83333	8.66667	0	0		2009-06-16	1	0	1	0	0	2	1	23.45	2
61	2009-05-12	neutral							2009-06-18	1	0	0	1		5.83333	8.66667	0	0		2009-06-18	1	0	0	1	1	3	1	23.5	3
64	2009-05-13	neutral							2009-06-19	1	0	0	1		5.83333	8.66667	0	0		2009-06-19	1	0	0	1	1	3	1	24.07	4
65	2009-05-17	neutral							2009-06-23	1	0	1	0		5.83333	8.66667	0	0		2009-06-23	1	0	1	0	0	2	1	23.34	4
67	2009-05-18	neutral							2009-06-24	2	0	1	1		5.83333	9.66667	0	1		2009-06-24	2	0	0.5	0.5	0	2	0.5	23.47	4
66	2009-05-18	positive							2009-06-25	1	1	0	0		5.83333	9.66667	0	0		2009-06-25	1	1	0	0	-1	1	1	23.79	3
70	2009-05-20	neutral							2009-06-27	1	0	0	1		5.83333	9.66667	0	0		2009-06-27	1	0	0	1	1	3	1	23.35	4
68	2009-05-20	neutral							2009-06-30	1	0	1	0		5.83333	9.66667	0	0		2009-06-30	1	0	1	0	0	2	1	23.77	4
69	2009-05-20	neutral							2009-07-01	2	0	1	1		5.83333	10.6667	0	1		2009-07-01	2	0	0.5	0.5	0	2	0.5	24.04	4
71	2009-05-21	neutral							2009-07-08	2	0	2	0		5.83333	10.6667	0	0		2009-07-08	2	0	1	0	0	2	1	22.56	4
72	2009-05-26	positive							2009-07-09	5	0	3	2		5.83333	11.3333	0	0.666667		2009-07-09	5	0	0.6	0.4	0	2	0.6	22.44	4
73	2009-05-27	negative							2009-07-10	1	0	1	0		5.83333	11.3333	0	0		2009-07-10	1	0	1	0	0	2	1	22.39	4
74	2009-05-27	neutral							2009-07-11	1	0	1	0		5.83333	11.3333	0	0		2009-07-11	1	0	1	0	0	2	1	22.39	4
75	2009-05-28	neutral							2009-07-13	2	0	1	1		5.83333	12.3333	0	1		2009-07-13	2	0	0.5	0.5	0	2	0.5	23.23	4
76	2009-05-28	neutral							2009-07-14	3	0	2	1		5.83333	12.8333	0	0.5		2009-07-14	3	0	0.666667	0.333333	0	2	0.666667	23.11	4
77	2009-05-28	neutral							2009-07-15	3	0	1	2		5.83333	14.8333	0	2		2009-07-15	3	0	0.333333	0.666667	1	3	0.666667	24.12	5
78	2009-05-28	neutral							2009-07-17	3	1	2	0		6.33333	14.8333	0.5	0		2009-07-17	3	0.333333	0.666667	0	0	2	0.666667	24.29	5
80	2009-05-29	negative							2009-07-18	1	0	1	0		6.33333	14.8333	0	0		2009-07-18	1	0	1	0	0	2	1	24.29	5
79	2009-05-29	neutral							2009-07-21	1	0	1	0		6.33333	14.8333	0	0		2009-07-21	1	0	1	0	0	2	1	24.83	5
81	2009-05-29	neutral							2009-07-23	2	1	1	0		7.33333	14.8333	1	0		2009-07-23	2	0.5	0.5	0	-1	1	0.5	25.56	4
82	2009-05-30	neutral							2009-07-24	2	0	2	0		7.33333	14.8333	0	0		2009-07-24	2	0	1	0	0	2	1	23.45	4
83	2009-06-01	negative							2009-07-27	1	0	1	0		7.33333	14.8333	0	0		2009-07-27	1	0	1	0	0	2	1	23.11	4
85	2009-06-01	negative							2009-07-28	3	2	1	0		9.33333	14.8333	2	0		2009-07-28	3	0.666667	0.333333	0	-1	1	0.666667	23.47	3
84	2009-06-01	neutral							2009-07-29	6	1	3	2		9.66667	15.5	0.333333	0.666667		2009-07-29	6	0.166667	0.5	0.333333	0	2	0.5	23.8	3
88	2009-06-01	neutral							2009-07-30	1	0	1	0		9.66667	15.5	0	0		2009-07-30	1	0	1	0	0	2	1	23.81	3
87	2009-06-01	positive							2009-07-31	1	0	1	0		9.66667	15.5	0	0		2009-07-31	1	0	1	0	0	2	1	23.52	3
89	2009-06-01	positive							2009-08-01	1	0	0	1		9.66667	15.5	0	0		2009-08-01	1	0	0	1	1	3	1	23.52	4
86	2009-06-01	positive							2009-08-02	1	0	1	0		9.66667	15.5	0	0		2009-08-02	1	0	1	0	0	2	1	23.52	4
90	2009-06-02	negative							2009-08-03	1	1	0	0		9.66667	15.5	0	0		2009-08-03	1	1	0	0	-1	1	1	23.83	3
91	2009-06-03	neutral							2009-08-04	1	0	1	0		9.66667	15.5	0	0		2009-08-04	1	0	1	0	0	2	1	23.77	3
92	2009-06-04	neutral							2009-08-06	2	0	1	1		9.66667	16.5	0	1		2009-08-06	2	0	0.5	0.5	0	2	0.5	23.46	3
93	2009-06-05	positive							2009-08-07	2	1	1	0		10.6667	16.5	1	0		2009-08-07	2	0.5	0.5	0	-1	1	0.5	23.56	2
94	2009-06-07	negative							2009-08-09	1	0	1	0		10.6667	16.5	0	0		2009-08-09	1	0	1	0	0	2	1	23.56	2
96	2009-06-08	negative							2009-08-12	2	0	2	0		10.6667	16.5	0	0		2009-08-12	2	0	1	0	0	2	1	23.53	2
95	2009-06-08	positive							2009-08-13	1	0	1	0		10.6667	16.5	0	0		2009-08-13	1	0	1	0	0	2	1	23.62	2
97	2009-06-09	neutral							2009-08-14	1	0	1	0		10.6667	16.5	0	0		2009-08-14	1	0	1	0	0	2	1	23.69	2
98	2009-06-09	neutral							2009-08-17	3	0	3	0		10.6667	16.5	0	0		2009-08-17	3	0	1	0	0	2	1	23.25	2
100	2009-06-11	neutral							2009-08-18	1	0	1	0		10.6667	16.5	0	0		2009-08-18	1	0	1	0	0	2	1	23.58	2
101	2009-06-11	neutral							2009-08-19	2	0	2	0		10.6667	16.5	0	0		2009-08-19	2	0	1	0	0	2	1	23.65	2
99	2009-06-11	positive							2009-08-20	1	0	1	0		10.6667	16.5	0	0		2009-08-20	1	0	1	0	0	2	1	23.67	2
102	2009-06-14	neutral							2009-08-21	3	0	3	0		10.6667	16.5	0	0		2009-08-21	3	0	1	0	0	2	1	24.41	2
103	2009-06-14	neutral							2009-08-24	1	1	0	0		10.6667	16.5	0	0		2009-08-24	1	1	0	0	-1	1	1	24.64	1
104	2009-06-16	neutral							2009-08-27	1	0	0	1		10.6667	16.5	0	0		2009-08-27	1	0	0	1	1	3	1	24.69	2
105	2009-06-18	positive							2009-08-28	1	0	1	0		10.6667	16.5	0	0		2009-08-28	1	0	1	0	0	2	1	24.68	2
106	2009-06-19	positive							2009-08-31	1	0	0	1		10.6667	16.5	0	0		2009-08-31	1	0	0	1	1	3	1	24.65	3
107	2009-06-23	neutral							2009-09-04	1	0	1	0		10.6667	16.5	0	0		2009-09-04	1	0	1	0	0	2	1	24.62	3
109	2009-06-24	neutral							2009-09-09	1	0	1	0		10.6667	16.5	0	0		2009-09-09	1	0	1	0	0	2	1	24.78	3
108	2009-06-24	positive							2009-09-11	1	0	0	1		10.6667	16.5	0	0		2009-09-11	1	0	0	1	1	3	1	24.86	4
110	2009-06-25	negative							2009-09-17	3	2	1	0		12.6667	16.5	2	0		2009-09-17	3	0.666667	0.333333	0	-1	1	0.666667	25.3	3
111	2009-06-27	positive							2009-09-18	3	0	2	1		12.6667	17	0	0.5		2009-09-18	3	0	0.666667	0.333333	0	2	0.666667	25.26	3
112	2009-06-30	neutral							2009-09-21	2	2	0	0		12.6667	17	0	0		2009-09-21	2	1	0	0	-1	1	1	25.3	2
114	2009-07-01	neutral							2009-09-22	1	0	0	1		12.6667	17	0	0		2009-09-22	1	0	0	1	1	3	1	25.77	3
113	2009-07-01	positive							2009-09-23	5	1	2	2		13.1667	18	0.5	1		2009-09-23	5	0.2	0.4	0.4	0	2	0.4	25.71	3
115	2009-07-08	neutral							2009-09-24	1	0	1	0		13.1667	18	0	0		2009-09-24	1	0	1	0	0	2	1	25.94	3
116	2009-07-08	neutral							2009-09-28	1	0	1	0		13.1667	18	0	0		2009-09-28	1	0	1	0	0	2	1	25.83	3
119	2009-07-09	neutral							2009-09-29	1	0	1	0		13.1667	18	0	0		2009-09-29	1	0	1	0	0	2	1	25.75	3
120	2009-07-09	neutral							2009-09-30	1	0	0	1		13.1667	18	0	0		2009-09-30	1	0	0	1	1	3	1	25.72	4
121	2009-07-09	neutral							2009-10-01	2	0	2	0		13.1667	18	0	0		2009-10-01	2	0	1	0	0	2	1	24.88	4
117	2009-07-09	positive							2009-10-02	1	0	1	0		13.1667	18	0	0		2009-10-02	1	0	1	0	0	2	1	24.96	4
118	2009-07-09	positive							2009-10-05	2	0	2	0		13.1667	18	0	0		2009-10-05	2	0	1	0	0	2	1	24.64	4
122	2009-07-10	neutral							2009-10-06	6	1	4	1		13.4167	18.25	0.25	0.25		2009-10-06	6	0.166667	0.666667	0.166667	0	2	0.666667	25.11	4
123	2009-07-11	neutral							2009-10-07	2	0	1	1		13.4167	19.25	0	1		2009-10-07	2	0	0.5	0.5	0	2	0.5	25.1	4
124	2009-07-13	neutral							2009-10-08	1	0	0	1		13.4167	19.25	0	0		2009-10-08	1	0	0	1	1	3	1	25.67	5
125	2009-07-13	positive							2009-10-09	1	0	1	0		13.4167	19.25	0	0		2009-10-09	1	0	1	0	0	2	1	25.55	5
126	2009-07-14	neutral							2009-10-12	1	0	1	0		13.4167	19.25	0	0		2009-10-12	1	0	1	0	0	2	1	25.72	5
127	2009-07-14	neutral							2009-10-13	1	0	1	0		13.4167	19.25	0	0		2009-10-13	1	0	1	0	0	2	1	25.81	5
128	2009-07-14	positive							2009-10-14	1	0	0	1		13.4167	19.25	0	0		2009-10-14	1	0	0	1	1	3	1	25.96	6
129	2009-07-15	neutral							2009-10-16	1	0	1	0		13.4167	19.25	0	0		2009-10-16	1	0	1	0	0	2	1	26.5	6
131	2009-07-15	positive							2009-10-21	3	0	3	0		13.4167	19.25	0	0		2009-10-21	3	0	1	0	0	2	1	26.58	6
130	2009-07-15	positive							2009-10-27	1	1	0	0		13.4167	19.25	0	0		2009-10-27	1	1	0	0	-1	1	1	28.59	5
132	2009-07-17	negative							2009-10-28	2	0	2	0		13.4167	19.25	0	0		2009-10-28	2	0	1	0	0	2	1	28.02	5
133	2009-07-17	neutral							2009-10-29	1	0	0	1		13.4167	19.25	0	0		2009-10-29	1	0	0	1	1	3	1	28.22	6
134	2009-07-17	neutral							2009-10-30	2	1	1	0		14.4167	19.25	1	0		2009-10-30	2	0.5	0.5	0	-1	1	0.5	27.73	5
135	2009-07-18	neutral							2009-11-01	1	0	0	1		14.4167	19.25	0	0		2009-11-01	1	0	0	1	1	3	1	27.73	6
136	2009-07-21	neutral							2009-11-02	4	0	2	2		14.4167	20.25	0	1		2009-11-02	4	0	0.5	0.5	0	2	0.5	27.88	6
137	2009-07-23	negative							2009-11-04	3	1	2	0		14.9167	20.25	0.5	0		2009-11-04	3	0.333333	0.666667	0	0	2	0.666667	28.06	6
138	2009-07-23	neutral							2009-11-10	2	0	1	1		14.9167	21.25	0	1		2009-11-10	2	0	0.5	0.5	0	2	0.5	29.01	6
139	2009-07-24	neutral							2009-11-11	1	0	1	0		14.9167	21.25	0	0		2009-11-11	1	0	1	0	0	2	1	29.12	6
140	2009-07-24	neutral							2009-11-12	3	0	1	2		14.9167	23.25	0	2		2009-11-12	3	0	0.333333	0.666667	1	3	0.666667	29.36	7
141	2009-07-27	neutral							2009-11-20	3	1	0	2		14.9167	23.25	0	0		2009-11-20	3	0.333333	0	0.666667	1	3	0.666667	29.62	8
142	2009-07-28	negative							2009-11-22	2	0	1	1		14.9167	24.25	0	1		2009-11-22	2	0	0.5	0.5	0	2	0.5	29.62	8
143	2009-07-28	negative							2009-11-24	3	0	2	1		14.9167	24.75	0	0.5		2009-11-24	3	0	0.666667	0.333333	0	2	0.666667	29.91	8
144	2009-07-28	neutral							2009-11-30	2	0	2	0		14.9167	24.75	0	0		2009-11-30	2	0	1	0	0	2	1	29.41	8
146	2009-07-29	negative							2009-12-01	1	0	1	0		14.9167	24.75	0	0		2009-12-01	1	0	1	0	0	2	1	30.01	8
147	2009-07-29	neutral							2009-12-02	3	1	2	0		15.4167	24.75	0.5	0		2009-12-02	3	0.333333	0.666667	0	0	2	0.666667	29.78	8
149	2009-07-29	neutral							2009-12-04	1	0	1	0		15.4167	24.75	0	0		2009-12-04	1	0	1	0	0	2	1	29.98	8
150	2009-07-29	neutral							2009-12-07	1	0	1	0		15.4167	24.75	0	0		2009-12-07	1	0	1	0	0	2	1	29.79	8
148	2009-07-29	positive							2009-12-10	1	0	1	0		15.4167	24.75	0	0		2009-12-10	1	0	1	0	0	2	1	29.87	8
145	2009-07-29	positive							2009-12-11	1	1	0	0		15.4167	24.75	0	0		2009-12-11	1	1	0	0	-1	1	1	29.85	7
151	2009-07-30	neutral							2009-12-14	3	0	2	1		15.4167	25.25	0	0.5		2009-12-14	3	0	0.666667	0.333333	0	2	0.666667	30.11	7
152	2009-07-31	neutral							2009-12-16	3	0	2	1		15.4167	25.75	0	0.5		2009-12-16	3	0	0.666667	0.333333	0	2	0.666667	30.1	7
153	2009-08-01	positive							2009-12-17	2	1	1	0		16.4167	25.75	1	0		2009-12-17	2	0.5	0.5	0	-1	1	0.5	29.6	6
154	2009-08-02	neutral							2009-12-20	1	0	1	0		16.4167	25.75	0	0		2009-12-20	1	0	1	0	0	2	1	30.36	6
155	2009-08-03	negative							2009-12-21	3	0	3	0		16.4167	25.75	0	0		2009-12-21	3	0	1	0	0	2	1	30.52	6
156	2009-08-04	neutral							2009-12-22	1	0	0	1		16.4167	25.75	0	0		2009-12-22	1	0	0	1	1	3	1	30.82	7
157	2009-08-06	neutral							2009-12-23	1	0	0	1		16.4167	25.75	0	0		2009-12-23	1	0	0	1	1	3	1	30.92	8
158	2009-08-06	positive							2009-12-28	1	0	0	1		16.4167	25.75	0	0		2009-12-28	1	0	0	1	1	3	1	31.17	9
159	2009-08-07	negative							2009-12-30	2	0	1	1		16.4167	26.75	0	1		2009-12-30	2	0	0.5	0.5	0	2	0.5	30.96	9
160	2009-08-07	neutral							2010-01-01	3	0	3	0		16.4167	26.75	0	0		2010-01-01	3	0	1	0	0	2	1	30.48	9
161	2009-08-09	neutral							2010-01-03	1	0	1	0		16.4167	26.75	0	0		2010-01-03	1	0	1	0	0	2	1	30.48	9
162	2009-08-12	neutral							2010-01-04	8	2	5	1		16.8167	26.95	0.4	0.2		2010-01-04	8	0.25	0.625	0.125	0	2	0.625	30.95	9
163	2009-08-12	neutral							2010-01-05	11	1	5	5		17.0167	27.95	0.2	1		2010-01-05	11	0.0909091	0.454545	0.454545	0	2	0.454545	30.96	9
164	2009-08-13	neutral							2010-01-06	17	3	8	6		17.3917	28.7	0.375	0.75		2010-01-06	17	0.176471	0.470588	0.352941	0	2	0.470588	30.77	9
165	2009-08-14	neutral							2010-01-07	3	0	1	2		17.3917	30.7	0	2		2010-01-07	3	0	0.333333	0.666667	1	3	0.666667	30.45	10
166	2009-08-17	neutral							2010-01-08	1	0	1	0		17.3917	30.7	0	0		2010-01-08	1	0	1	0	0	2	1	30.66	10
167	2009-08-17	neutral							2010-01-13	1	0	1	0		17.3917	30.7	0	0		2010-01-13	1	0	1	0	0	2	1	30.35	10
168	2009-08-17	neutral							2010-01-14	1	0	1	0		17.3917	30.7	0	0		2010-01-14	1	0	1	0	0	2	1	30.96	10
169	2009-08-18	neutral							2010-01-18	1	0	1	0		17.3917	30.7	0	0		2010-01-18	1	0	1	0	0	2	1	30.86	10
170	2009-08-19	neutral							2010-01-19	1	1	0	0		17.3917	30.7	0	0		2010-01-19	1	1	0	0	-1	1	1	31.1	9
171	2009-08-19	neutral							2010-01-20	3	0	2	1		17.3917	31.2	0	0.5		2010-01-20	3	0	0.666667	0.333333	0	2	0.666667	30.59	9
172	2009-08-20	neutral							2010-01-22	1	0	1	0		17.3917	31.2	0	0		2010-01-22	1	0	1	0	0	2	1	28.96	9
173	2009-08-21	neutral							2010-01-25	1	1	0	0		17.3917	31.2	0	0		2010-01-25	1	1	0	0	-1	1	1	29.32	8
174	2009-08-21	neutral							2010-01-26	2	0	1	1		17.3917	32.2	0	1		2010-01-26	2	0	0.5	0.5	0	2	0.5	29.5	8
175	2009-08-21	neutral							2010-01-27	2	1	1	0		18.3917	32.2	1	0		2010-01-27	2	0.5	0.5	0	-1	1	0.5	29.67	7
176	2009-08-24	negative							2010-02-01	1	0	1	0		18.3917	32.2	0	0		2010-02-01	1	0	1	0	0	2	1	28.41	7
177	2009-08-27	positive							2010-02-02	1	0	1	0		18.3917	32.2	0	0		2010-02-02	1	0	1	0	0	2	1	28.46	7
178	2009-08-28	neutral							2010-02-03	3	0	3	0		18.3917	32.2	0	0		2010-02-03	3	0	1	0	0	2	1	28.63	7
179	2009-08-31	positive							2010-03-12	1	0	1	0		18.3917	32.2	0	0		2010-03-12	1	0	1	0	0	2	1	29.27	7
180	2009-09-04	neutral							2010-03-14	2	0	2	0		18.3917	32.2	0	0		2010-03-14	2	0	1	0	0	2	1	29.27	7
181	2009-09-09	neutral							2010-03-17	1	0	0	1		18.3917	32.2	0	0		2010-03-17	1	0	0	1	1	3	1	29.63	8
182	2009-09-11	positive							2010-03-18	1	0	0	1		18.3917	32.2	0	0		2010-03-18	1	0	0	1	1	3	1	29.61	9
185	2009-09-17	negative							2010-03-19	1	0	0	1		18.3917	32.2	0	0		2010-03-19	1	0	0	1	1	3	1	29.59	10
183	2009-09-17	negative							2010-03-22	1	0	1	0		18.3917	32.2	0	0		2010-03-22	1	0	1	0	0	2	1	29.6	10
184	2009-09-17	neutral							2010-03-25	1	0	0	1		18.3917	32.2	0	0		2010-03-25	1	0	0	1	1	3	1	30.01	11
186	2009-09-18	neutral							2010-03-28	2	0	1	1		18.3917	33.2	0	1		2010-03-28	2	0	0.5	0.5	0	2	0.5	29.66	11
187	2009-09-18	neutral							2010-03-29	1	0	1	0		18.3917	33.2	0	0		2010-03-29	1	0	1	0	0	2	1	29.59	11
188	2009-09-18	positive							2010-04-01	1	0	1	0		18.3917	33.2	0	0		2010-04-01	1	0	1	0	0	2	1	29.16	11
190	2009-09-21	negative							2010-04-02	2	1	1	0		19.3917	33.2	1	0		2010-04-02	2	0.5	0.5	0	-1	1	0.5	29.16	10
189	2009-09-21	negative							2010-04-05	3	0	2	1		19.3917	33.7	0	0.5		2010-04-05	3	0	0.666667	0.333333	0	2	0.666667	29.27	10
191	2009-09-22	positive							2010-04-08	1	0	1	0		19.3917	33.7	0	0		2010-04-08	1	0	1	0	0	2	1	29.92	10
192	2009-09-23	negative							2010-05-04	1	0	1	0		19.3917	33.7	0	0		2010-05-04	1	0	1	0	0	2	1	30.13	10
194	2009-09-23	neutral							2010-05-07	1	0	0	1		19.3917	33.7	0	0		2010-05-07	1	0	0	1	1	3	1	28.21	11
195	2009-09-23	neutral							2010-05-10	2	0	2	0		19.3917	33.7	0	0		2010-05-10	2	0	1	0	0	2	1	28.94	11
193	2009-09-23	positive							2010-05-11	2	0	2	0		19.3917	33.7	0	0		2010-05-11	2	0	1	0	0	2	1	28.88	11
196	2009-09-23	positive							2010-05-12	2	0	1	1		19.3917	34.7	0	1		2010-05-12	2	0	0.5	0.5	0	2	0.5	29.44	11
197	2009-09-24	neutral							2010-05-13	1	0	1	0		19.3917	34.7	0	0		2010-05-13	1	0	1	0	0	2	1	29.24	11
198	2009-09-28	neutral							2010-05-18	3	0	2	1		19.3917	35.2	0	0.5		2010-05-18	3	0	0.666667	0.333333	0	2	0.666667	28.6	11
199	2009-09-29	neutral							2010-05-23	1	0	1	0		19.3917	35.2	0	0		2010-05-23	1	0	1	0	0	2	1	26.84	11
200	2009-09-30	positive							2010-05-24	1	1	0	0		19.3917	35.2	0	0		2010-05-24	1	1	0	0	-1	1	1	26.27	10
201	2009-10-01	neutral							2010-05-25	3	0	1	2		19.3917	37.2	0	2		2010-05-25	3	0	0.333333	0.666667	1	3	0.666667	26.07	11
202	2009-10-01	neutral							2010-05-26	3	1	0	2		19.3917	37.2	0	0		2010-05-26	3	0.333333	0	0.666667	1	3	0.666667	25.01	12
203	2009-10-02	neutral							2010-05-30	1	0	1	0		19.3917	37.2	0	0		2010-05-30	1	0	1	0	0	2	1	25.8	12
204	2009-10-05	neutral							2010-06-02	1	0	0	1		19.3917	37.2	0	0		2010-06-02	1	0	0	1	1	3	1	26.46	13
205	2009-10-05	neutral							2010-06-14	2	0	0	2		19.3917	37.2	0	0		2010-06-14	2	0	0	1	1	3	1	25.5	14
207	2009-10-06	negative							2010-06-15	2	0	1	1		19.3917	38.2	0	1		2010-06-15	2	0	0.5	0.5	0	2	0.5	26.58	14
206	2009-10-06	neutral							2010-06-16	1	0	0	1		19.3917	38.2	0	0		2010-06-16	1	0	0	1	1	3	1	26.32	15
208	2009-10-06	neutral							2010-06-18	1	0	0	1		19.3917	38.2	0	0		2010-06-18	1	0	0	1	1	3	1	26.44	16
211	2009-10-06	neutral							2010-06-22	1	0	1	0		19.3917	38.2	0	0		2010-06-22	1	0	1	0	0	2	1	25.77	16
210	2009-10-06	neutral							2010-06-23	1	0	0	1		19.3917	38.2	0	0		2010-06-23	1	0	0	1	1	3	1	25.31	17
209	2009-10-06	positive							2010-06-24	1	0	1	0		19.3917	38.2	0	0		2010-06-24	1	0	1	0	0	2	1	25	17
213	2009-10-07	neutral							2010-06-28	2	0	2	0		19.3917	38.2	0	0		2010-06-28	2	0	1	0	0	2	1	24.31	17
212	2009-10-07	positive							2010-06-29	2	0	2	0		19.3917	38.2	0	0		2010-06-29	2	0	1	0	0	2	1	23.31	17
214	2009-10-08	positive							2010-06-30	2	1	1	0		20.3917	38.2	1	0		2010-06-30	2	0.5	0.5	0	-1	1	0.5	23.01	16
215	2009-10-09	neutral							2010-07-06	1	0	0	1		20.3917	38.2	0	0		2010-07-06	1	0	0	1	1	3	1	23.82	17
216	2009-10-12	neutral							2010-07-07	1	0	1	0		20.3917	38.2	0	0		2010-07-07	1	0	1	0	0	2	1	24.3	17
217	2009-10-13	neutral							2010-07-09	2	0	2	0		20.3917	38.2	0	0		2010-07-09	2	0	1	0	0	2	1	24.27	17
218	2009-10-14	positive							2010-07-12	4	1	3	0		20.725	38.2	0.333333	0		2010-07-12	4	0.25	0.75	0	0	2	0.75	24.83	17
219	2009-10-16	neutral							2010-07-13	1	0	1	0		20.725	38.2	0	0		2010-07-13	1	0	1	0	0	2	1	25.13	17
221	2009-10-21	neutral							2010-07-14	2	0	0	2		20.725	38.2	0	0		2010-07-14	2	0	0	1	1	3	1	25.44	18
222	2009-10-21	neutral							2010-07-15	1	0	1	0		20.725	38.2	0	0		2010-07-15	1	0	1	0	0	2	1	25.51	18
220	2009-10-21	neutral							2010-07-16	1	0	0	1		20.725	38.2	0	0		2010-07-16	1	0	0	1	1	3	1	24.89	19
223	2009-10-27	negative							2010-08-01	1	0	1	0		20.725	38.2	0	0		2010-08-01	1	0	1	0	0	2	1	25.81	19
224	2009-10-28	neutral							2010-08-02	2	1	1	0		21.725	38.2	1	0		2010-08-02	2	0.5	0.5	0	-1	1	0.5	26.33	18
225	2009-10-28	neutral							2010-08-03	2	1	1	0		22.725	38.2	1	0		2010-08-03	2	0.5	0.5	0	-1	1	0.5	26.16	17
226	2009-10-29	positive							2010-08-09	1	0	1	0		22.725	38.2	0	0		2010-08-09	1	0	1	0	0	2	1	25.61	17
228	2009-10-30	negative							2010-08-12	1	0	1	0		22.725	38.2	0	0		2010-08-12	1	0	1	0	0	2	1	24.49	17
227	2009-10-30	neutral							2010-08-16	1	0	1	0		22.725	38.2	0	0		2010-08-16	1	0	1	0	0	2	1	24.5	17
229	2009-11-01	positive							2010-08-18	1	0	1	0		22.725	38.2	0	0		2010-08-18	1	0	1	0	0	2	1	24.82	17
231	2009-11-02	neutral							2010-08-19	1	0	1	0		22.725	38.2	0	0		2010-08-19	1	0	1	0	0	2	1	24.44	17
233	2009-11-02	neutral							2010-08-20	2	1	1	0		23.725	38.2	1	0		2010-08-20	2	0.5	0.5	0	-1	1	0.5	24.23	16
232	2009-11-02	positive							2010-08-24	3	0	3	0		23.725	38.2	0	0		2010-08-24	3	0	1	0	0	2	1	24.04	16
230	2009-11-02	positive							2010-08-27	2	0	2	0		23.725	38.2	0	0		2010-08-27	2	0	1	0	0	2	1	23.93	16
234	2009-11-04	negative							2010-09-01	1	0	0	1		23.725	38.2	0	0		2010-09-01	1	0	0	1	1	3	1	23.9	17
235	2009-11-04	neutral							2010-09-07	4	0	4	0		23.725	38.2	0	0		2010-09-07	4	0	1	0	0	2	1	23.96	17
236	2009-11-04	neutral							2010-09-08	2	0	1	1		23.725	39.2	0	1		2010-09-08	2	0	0.5	0.5	0	2	0.5	23.93	17
238	2009-11-10	neutral							2010-09-09	5	1	3	1		24.0583	39.5333	0.333333	0.333333		2010-09-09	5	0.2	0.6	0.2	0	2	0.6	24.01	17
237	2009-11-10	positive							2010-09-10	2	2	0	0		24.0583	39.5333	0	0		2010-09-10	2	1	0	0	-1	1	1	23.85	16
239	2009-11-11	neutral							2010-09-13	2	0	0	2		24.0583	39.5333	0	0		2010-09-13	2	0	0	1	1	3	1	25.11	17
241	2009-11-12	neutral							2010-09-14	1	0	1	0		24.0583	39.5333	0	0		2010-09-14	1	0	1	0	0	2	1	25.03	17
240	2009-11-12	positive							2010-09-18	1	0	1	0		24.0583	39.5333	0	0		2010-09-18	1	0	1	0	0	2	1	25.22	17
242	2009-11-12	positive							2010-09-20	2	0	2	0		24.0583	39.5333	0	0		2010-09-20	2	0	1	0	0	2	1	25.43	17
244	2009-11-20	negative							2010-09-21	1	1	0	0		24.0583	39.5333	0	0		2010-09-21	1	1	0	0	-1	1	1	25.15	16
243	2009-11-20	positive							2010-09-22	5	0	2	3		24.0583	41.0333	0	1.5		2010-09-22	5	0	0.4	0.6	1	3	0.6	24.61	17
245	2009-11-20	positive							2010-09-24	1	0	1	0		24.0583	41.0333	0	0		2010-09-24	1	0	1	0	0	2	1	24.78	17
247	2009-11-22	neutral							2010-09-27	2	0	2	0		24.0583	41.0333	0	0		2010-09-27	2	0	1	0	0	2	1	24.73	17
246	2009-11-22	positive							2010-09-28	3	0	2	1		24.0583	41.5333	0	0.5		2010-09-28	3	0	0.666667	0.333333	0	2	0.666667	24.68	17
248	2009-11-24	neutral							2010-09-30	1	0	1	0		24.0583	41.5333	0	0		2010-09-30	1	0	1	0	0	2	1	24.49	17
249	2009-11-24	neutral							2010-10-01	2	1	1	0		25.0583	41.5333	1	0		2010-10-01	2	0.5	0.5	0	-1	1	0.5	24.38	16
250	2009-11-24	positive							2010-10-05	4	0	3	1		25.0583	41.8667	0	0.333333		2010-10-05	4	0	0.75	0.25	0	2	0.75	24.35	16
251	2009-11-30	neutral							2010-10-06	2	0	2	0		25.0583	41.8667	0	0		2010-10-06	2	0	1	0	0	2	1	24.43	16
252	2009-11-30	neutral							2010-10-07	3	0	2	1		25.0583	42.3667	0	0.5		2010-10-07	3	0	0.666667	0.333333	0	2	0.666667	24.53	16
253	2009-12-01	neutral							2010-10-08	4	1	3	0		25.3917	42.3667	0.333333	0		2010-10-08	4	0.25	0.75	0	0	2	0.75	24.57	16
256	2009-12-02	negative							2010-10-11	4	0	1	3		25.3917	45.3667	0	3		2010-10-11	4	0	0.25	0.75	1	3	0.75	24.59	17
254	2009-12-02	neutral							2010-10-12	1	0	1	0		25.3917	45.3667	0	0		2010-10-12	1	0	1	0	0	2	1	24.83	17
255	2009-12-02	neutral							2010-10-13	5	0	3	2		25.3917	46.0333	0	0.666667		2010-10-13	5	0	0.6	0.4	0	2	0.6	25.34	17
257	2009-12-04	neutral							2010-10-14	6	0	5	1		25.3917	46.2333	0	0.2		2010-10-14	6	0	0.833333	0.166667	0	2	0.833333	25.23	17
258	2009-12-07	neutral							2010-10-17	1	0	0	1		25.3917	46.2333	0	0		2010-10-17	1	0	0	1	1	3	1	25.54	18
259	2009-12-10	neutral							2010-10-18	2	2	0	0		25.3917	46.2333	0	0		2010-10-18	2	1	0	0	-1	1	1	25.82	17
260	2009-12-11	negative							2010-10-19	4	0	2	2		25.3917	47.2333	0	1		2010-10-19	4	0	0.5	0.5	0	2	0.5	25.1	17
262	2009-12-14	neutral							2010-10-20	1	0	1	0		25.3917	47.2333	0	0		2010-10-20	1	0	1	0	0	2	1	25.31	17
263	2009-12-14	neutral							2010-10-22	2	0	1	1		25.3917	48.2333	0	1		2010-10-22	2	0	0.5	0.5	0	2	0.5	25.38	17
261	2009-12-14	positive							2010-10-29	1	0	1	0		25.3917	48.2333	0	0		2010-10-29	1	0	1	0	0	2	1	26.67	17
265	2009-12-16	neutral							2010-11-03	1	0	0	1		25.3917	48.2333	0	0		2010-11-03	1	0	0	1	1	3	1	27.03	18
266	2009-12-16	neutral							2010-11-04	5	0	2	3		25.3917	49.7333	0	1.5		2010-11-04	5	0	0.4	0.6	1	3	0.6	27.14	19
264	2009-12-16	positive							2010-11-05	1	0	1	0		25.3917	49.7333	0	0		2010-11-05	1	0	1	0	0	2	1	26.85	19
267	2009-12-17	negative							2010-11-08	2	0	2	0		25.3917	49.7333	0	0		2010-11-08	2	0	1	0	0	2	1	26.81	19
268	2009-12-17	neutral							2010-11-09	2	0	2	0		25.3917	49.7333	0	0		2010-11-09	2	0	1	0	0	2	1	26.95	19
269	2009-12-20	neutral							2010-11-10	2	0	2	0		25.3917	49.7333	0	0		2010-11-10	2	0	1	0	0	2	1	26.94	19
270	2009-12-21	neutral							2010-11-12	3	1	2	0		25.8917	49.7333	0.5	0		2010-11-12	3	0.333333	0.666667	0	0	2	0.666667	26.27	19
271	2009-12-21	neutral							2010-11-14	1	1	0	0		25.8917	49.7333	0	0		2010-11-14	1	1	0	0	-1	1	1	26.27	18
272	2009-12-21	neutral							2010-11-15	2	0	1	1		25.8917	50.7333	0	1		2010-11-15	2	0	0.5	0.5	0	2	0.5	26.2	18
273	2009-12-22	positive							2010-11-16	1	0	0	1		25.8917	50.7333	0	0		2010-11-16	1	0	0	1	1	3	1	25.81	19
274	2009-12-23	positive							2010-11-18	1	0	0	1		25.8917	50.7333	0	0		2010-11-18	1	0	0	1	1	3	1	25.84	20
275	2009-12-28	positive							2010-11-23	1	0	1	0		25.8917	50.7333	0	0		2010-11-23	1	0	1	0	0	2	1	25.12	20
277	2009-12-30	neutral							2010-11-28	1	0	1	0		25.8917	50.7333	0	0		2010-11-28	1	0	1	0	0	2	1	25.25	20
276	2009-12-30	positive							2010-12-07	1	0	0	1		25.8917	50.7333	0	0		2010-12-07	1	0	0	1	1	3	1	26.87	21
278	2010-01-01	neutral							2010-12-10	2	0	2	0		25.8917	50.7333	0	0		2010-12-10	2	0	1	0	0	2	1	27.34	21
279	2010-01-01	neutral							2010-12-13	1	0	1	0		25.8917	50.7333	0	0		2010-12-13	1	0	1	0	0	2	1	27.25	21
280	2010-01-01	neutral							2010-12-15	1	1	0	0		25.8917	50.7333	0	0		2010-12-15	1	1	0	0	-1	1	1	27.85	20
281	2010-01-03	neutral							2010-12-16	2	0	1	1		25.8917	51.7333	0	1		2010-12-16	2	0	0.5	0.5	0	2	0.5	27.99	20
289	2010-01-04	negative							2010-12-19	1	1	0	0		25.8917	51.7333	0	0		2010-12-19	1	1	0	0	-1	1	1	27.9	19
286	2010-01-04	negative							2010-12-20	4	0	2	2		25.8917	52.7333	0	1		2010-12-20	4	0	0.5	0.5	0	2	0.5	27.81	19
285	2010-01-04	neutral							2010-12-21	2	0	2	0		25.8917	52.7333	0	0		2010-12-21	2	0	1	0	0	2	1	28.07	19
284	2010-01-04	neutral							2010-12-22	1	0	1	0		25.8917	52.7333	0	0		2010-12-22	1	0	1	0	0	2	1	28.19	19
283	2010-01-04	neutral							2010-12-25	1	0	0	1		25.8917	52.7333	0	0		2010-12-25	1	0	0	1	1	3	1	28.3	20
287	2010-01-04	neutral							2010-12-27	1	0	1	0		25.8917	52.7333	0	0		2010-12-27	1	0	1	0	0	2	1	28.07	20
288	2010-01-04	neutral							2010-12-28	4	0	4	0		25.8917	52.7333	0	0		2010-12-28	4	0	1	0	0	2	1	28.01	20
282	2010-01-04	positive							2010-12-29	1	0	0	1		25.8917	52.7333	0	0		2010-12-29	1	0	0	1	1	3	1	27.97	21
290	2010-01-05	negative							2010-12-30	6	0	4	2		25.8917	53.2333	0	0.5		2010-12-30	6	0	0.666667	0.333333	0	2	0.666667	27.85	21
295	2010-01-05	neutral							2010-12-31	2	0	1	1		25.8917	54.2333	0	1		2010-12-31	2	0	0.5	0.5	0	2	0.5	27.91	21
297	2010-01-05	neutral							2011-01-01	2	0	0	2		25.8917	54.2333	0	0		2011-01-01	2	0	0	1	1	3	1	27.91	22
298	2010-01-05	neutral							2011-01-02	3	0	1	2		25.8917	56.2333	0	2		2011-01-02	3	0	0.333333	0.666667	1	3	0.666667	27.91	23
299	2010-01-05	neutral							2011-01-03	12	0	9	3		25.8917	56.5667	0	0.333333		2011-01-03	12	0	0.75	0.25	0	2	0.75	27.98	23
291	2010-01-05	neutral							2011-01-04	4	0	3	1		25.8917	56.9	0	0.333333		2011-01-04	4	0	0.75	0.25	0	2	0.75	28.09	23
300	2010-01-05	positive							2011-01-05	7	0	5	2		25.8917	57.3	0	0.4		2011-01-05	7	0	0.714286	0.285714	0	2	0.714286	28	23
293	2010-01-05	positive							2011-01-06	6	0	5	1		25.8917	57.5	0	0.2		2011-01-06	6	0	0.833333	0.166667	0	2	0.833333	28.82	23
296	2010-01-05	positive							2011-01-10	1	0	0	1		25.8917	57.5	0	0		2011-01-10	1	0	0	1	1	3	1	28.22	24
292	2010-01-05	positive							2011-01-21	2	1	1	0		26.8917	57.5	1	0		2011-01-21	2	0.5	0.5	0	-1	1	0.5	28.02	23
294	2010-01-05	positive							2011-01-25	1	0	0	1		26.8917	57.5	0	0		2011-01-25	1	0	0	1	1	3	1	28.45	24
306	2010-01-06	negative							2011-01-26	1	0	0	1		26.8917	57.5	0	0		2011-01-26	1	0	0	1	1	3	1	28.78	25
303	2010-01-06	negative							2011-01-27	1	0	0	1		26.8917	57.5	0	0		2011-01-27	1	0	0	1	1	3	1	28.87	26
309	2010-01-06	negative							2011-01-30	1	0	1	0		26.8917	57.5	0	0		2011-01-30	1	0	1	0	0	2	1	27.75	26
301	2010-01-06	neutral							2011-02-02	2	0	1	1		26.8917	58.5	0	1		2011-02-02	2	0	0.5	0.5	0	2	0.5	27.94	26
305	2010-01-06	neutral							2011-02-06	1	0	0	1		26.8917	58.5	0	0		2011-02-06	1	0	0	1	1	3	1	27.77	27
308	2010-01-06	neutral							2011-02-07	2	0	1	1		26.8917	59.5	0	1		2011-02-07	2	0	0.5	0.5	0	2	0.5	28.2	27
311	2010-01-06	neutral							2011-02-08	4	1	2	1		27.3917	60	0.5	0.5		2011-02-08	4	0.25	0.5	0.25	0	2	0.5	28.28	27
312	2010-01-06	neutral							2011-02-09	4	1	2	1		27.8917	60.5	0.5	0.5		2011-02-09	4	0.25	0.5	0.25	0	2	0.5	27.97	27
313	2010-01-06	neutral							2011-02-10	1	1	0	0		27.8917	60.5	0	0		2011-02-10	1	1	0	0	-1	1	1	27.5	26
314	2010-01-06	neutral							2011-02-13	1	0	1	0		27.8917	60.5	0	0		2011-02-13	1	0	1	0	0	2	1	27.25	26
317	2010-01-06	neutral							2011-02-14	1	0	1	0		27.8917	60.5	0	0		2011-02-14	1	0	1	0	0	2	1	27.23	26
310	2010-01-06	positive							2011-02-15	1	0	1	0		27.8917	60.5	0	0		2011-02-15	1	0	1	0	0	2	1	26.96	26
302	2010-01-06	positive							2011-02-18	1	0	1	0		27.8917	60.5	0	0		2011-02-18	1	0	1	0	0	2	1	27.06	26
304	2010-01-06	positive							2011-02-20	1	0	1	0		27.8917	60.5	0	0		2011-02-20	1	0	1	0	0	2	1	27.06	26
316	2010-01-06	positive							2011-03-07	2	1	0	1		27.8917	60.5	0	0		2011-03-07	2	0.5	0	0.5	-1	1	0.5	25.72	25
307	2010-01-06	positive							2011-03-08	2	0	2	0		27.8917	60.5	0	0		2011-03-08	2	0	1	0	0	2	1	25.91	25
315	2010-01-06	positive							2011-03-09	6	0	3	3		27.8917	61.5	0	1		2011-03-09	6	0	0.5	0.5	0	2	0.5	25.89	25
318	2010-01-07	neutral							2011-03-10	1	0	1	0		27.8917	61.5	0	0		2011-03-10	1	0	1	0	0	2	1	25.41	25
319	2010-01-07	positive							2011-03-11	2	0	2	0		27.8917	61.5	0	0		2011-03-11	2	0	1	0	0	2	1	25.68	25
320	2010-01-07	positive							2011-03-13	1	0	1	0		27.8917	61.5	0	0		2011-03-13	1	0	1	0	0	2	1	25.68	25
321	2010-01-08	neutral							2011-03-15	1	0	0	1		27.8917	61.5	0	0		2011-03-15	1	0	0	1	1	3	1	25.39	26
322	2010-01-13	neutral							2011-03-23	1	0	1	0		27.8917	61.5	0	0		2011-03-23	1	0	1	0	0	2	1	25.54	26
323	2010-01-14	neutral							2011-03-28	1	0	1	0		27.8917	61.5	0	0		2011-03-28	1	0	1	0	0	2	1	25.41	26
324	2010-01-18	neutral							2011-03-30	1	0	0	1		27.8917	61.5	0	0		2011-03-30	1	0	0	1	1	3	1	25.61	27
325	2010-01-19	negative							2011-04-07	1	1	0	0		27.8917	61.5	0	0		2011-04-07	1	1	0	0	-1	1	1	26.2	26
327	2010-01-20	neutral							2011-04-08	2	0	1	1		27.8917	62.5	0	1		2011-04-08	2	0	0.5	0.5	0	2	0.5	26.07	26
328	2010-01-20	neutral							2011-04-12	1	1	0	0		27.8917	62.5	0	0		2011-04-12	1	1	0	0	-1	1	1	25.64	25
326	2010-01-20	positive							2011-04-14	2	1	0	1		27.8917	62.5	0	0		2011-04-14	2	0.5	0	0.5	-1	1	0.5	25.42	24
329	2010-01-22	neutral							2011-04-15	1	0	1	0		27.8917	62.5	0	0		2011-04-15	1	0	1	0	0	2	1	25.37	24
330	2010-01-25	negative							2011-04-16	1	0	1	0		27.8917	62.5	0	0		2011-04-16	1	0	1	0	0	2	1	25.37	24
332	2010-01-26	neutral							2011-04-18	6	2	2	2		28.8917	63.5	1	1		2011-04-18	6	0.333333	0.333333	0.333333	-1	1	0.333333	25.08	23
331	2010-01-26	positive							2011-04-19	2	0	2	0		28.8917	63.5	0	0		2011-04-19	2	0	1	0	0	2	1	25.15	23
334	2010-01-27	negative							2011-05-02	1	0	0	1		28.8917	63.5	0	0		2011-05-02	1	0	0	1	1	3	1	25.66	24
333	2010-01-27	neutral							2011-05-08	1	0	0	1		28.8917	63.5	0	0		2011-05-08	1	0	0	1	1	3	1	25.87	25
335	2010-02-01	neutral							2011-05-09	9	0	6	3		28.8917	64	0	0.5		2011-05-09	9	0	0.666667	0.333333	0	2	0.666667	25.83	25
336	2010-02-02	neutral							2011-05-10	10	2	5	3		29.2917	64.6	0.4	0.6		2011-05-10	10	0.2	0.5	0.3	0	2	0.5	25.67	25
337	2010-02-03	neutral							2011-05-11	5	0	3	2		29.2917	65.2667	0	0.666667		2011-05-11	5	0	0.6	0.4	0	2	0.6	25.36	25
338	2010-02-03	neutral							2011-05-12	1	0	1	0		29.2917	65.2667	0	0		2011-05-12	1	0	1	0	0	2	1	25.32	25
339	2010-02-03	neutral							2011-05-13	1	0	1	0		29.2917	65.2667	0	0		2011-05-13	1	0	1	0	0	2	1	25.03	25
340	2010-03-12	neutral							2011-05-15	3	0	3	0		29.2917	65.2667	0	0		2011-05-15	3	0	1	0	0	2	1	25.03	25
341	2010-03-14	neutral							2011-05-16	7	1	6	0		29.4583	65.2667	0.166667	0		2011-05-16	7	0.142857	0.857143	0	0	2	0.857143	24.57	25
342	2010-03-14	neutral							2011-05-17	1	0	1	0		29.4583	65.2667	0	0		2011-05-17	1	0	1	0	0	2	1	24.52	25
343	2010-03-17	positive							2011-05-26	1	0	1	0		29.4583	65.2667	0	0		2011-05-26	1	0	1	0	0	2	1	24.67	25
344	2010-03-18	positive							2011-05-27	1	0	1	0		29.4583	65.2667	0	0		2011-05-27	1	0	1	0	0	2	1	24.76	25
345	2010-03-19	positive							2011-05-29	1	0	1	0		29.4583	65.2667	0	0		2011-05-29	1	0	1	0	0	2	1	24.76	25
346	2010-03-22	neutral							2011-06-01	3	0	3	0		29.4583	65.2667	0	0		2011-06-01	3	0	1	0	0	2	1	24.43	25
347	2010-03-25	positive							2011-06-02	1	0	0	1		29.4583	65.2667	0	0		2011-06-02	1	0	0	1	1	3	1	24.22	26
348	2010-03-28	neutral							2011-06-05	1	0	0	1		29.4583	65.2667	0	0		2011-06-05	1	0	0	1	1	3	1	23.91	27
349	2010-03-28	positive							2011-06-06	4	0	3	1		29.4583	65.6	0	0.333333		2011-06-06	4	0	0.75	0.25	0	2	0.75	24.01	27
350	2010-03-29	neutral							2011-06-09	1	0	0	1		29.4583	65.6	0	0		2011-06-09	1	0	0	1	1	3	1	23.96	28
351	2010-04-01	neutral							2011-06-10	5	0	4	1		29.4583	65.85	0	0.25		2011-06-10	5	0	0.8	0.2	0	2	0.8	23.71	28
353	2010-04-02	negative							2011-06-11	1	0	1	0		29.4583	65.85	0	0		2011-06-11	1	0	1	0	0	2	1	23.71	28
352	2010-04-02	neutral							2011-06-12	1	0	0	1		29.4583	65.85	0	0		2011-06-12	1	0	0	1	1	3	1	23.71	29
354	2010-04-05	neutral							2011-06-17	1	1	0	0		29.4583	65.85	0	0		2011-06-17	1	1	0	0	-1	1	1	24.26	28
356	2010-04-05	neutral							2011-06-19	1	0	0	1		29.4583	65.85	0	0		2011-06-19	1	0	0	1	1	3	1	24.26	29
355	2010-04-05	positive							2011-06-20	1	0	0	1		29.4583	65.85	0	0		2011-06-20	1	0	0	1	1	3	1	24.47	30
357	2010-04-08	neutral							2011-06-21	1	0	1	0		29.4583	65.85	0	0		2011-06-21	1	0	1	0	0	2	1	24.76	30
358	2010-05-04	neutral							2011-06-26	1	0	0	1		29.4583	65.85	0	0		2011-06-26	1	0	0	1	1	3	1	24.3	31
359	2010-05-07	positive							2011-06-28	3	0	2	1		29.4583	66.35	0	0.5		2011-06-28	3	0	0.666667	0.333333	0	2	0.666667	25.8	31
360	2010-05-10	neutral							2011-06-29	3	0	1	2		29.4583	68.35	0	2		2011-06-29	3	0	0.333333	0.666667	1	3	0.666667	25.62	32
361	2010-05-10	neutral							2011-06-30	2	1	1	0		30.4583	68.35	1	0		2011-06-30	2	0.5	0.5	0	-1	1	0.5	26	31
362	2010-05-11	neutral							2011-07-01	6	1	4	1		30.7083	68.6	0.25	0.25		2011-07-01	6	0.166667	0.666667	0.166667	0	2	0.666667	26.02	31
363	2010-05-11	neutral							2011-07-02	1	0	0	1		30.7083	68.6	0	0		2011-07-02	1	0	0	1	1	3	1	26.02	32
365	2010-05-12	neutral							2011-07-05	2	1	0	1		30.7083	68.6	0	0		2011-07-05	2	0.5	0	0.5	-1	1	0.5	26.03	31
364	2010-05-12	positive							2011-07-10	1	1	0	0		30.7083	68.6	0	0		2011-07-10	1	1	0	0	-1	1	1	26.92	30
366	2010-05-13	neutral							2011-07-12	2	0	1	1		30.7083	69.6	0	1		2011-07-12	2	0	0.5	0.5	0	2	0.5	26.54	30
367	2010-05-18	neutral							2011-07-18	1	0	0	1		30.7083	69.6	0	0		2011-07-18	1	0	0	1	1	3	1	26.59	31
369	2010-05-18	neutral							2011-07-19	4	1	1	2		31.7083	71.6	1	2		2011-07-19	4	0.25	0.25	0.5	1	3	0.5	27.54	32
368	2010-05-18	positive							2011-07-20	1	0	1	0		31.7083	71.6	0	0		2011-07-20	1	0	1	0	0	2	1	27.06	32
370	2010-05-23	neutral							2011-07-21	9	1	5	3		31.9083	72.2	0.2	0.6		2011-07-21	9	0.111111	0.555556	0.333333	0	2	0.555556	27.1	32
371	2010-05-24	negative							2011-07-22	1	0	1	0		31.9083	72.2	0	0		2011-07-22	1	0	1	0	0	2	1	27.53	32
372	2010-05-25	neutral							2011-07-25	1	0	0	1		31.9083	72.2	0	0		2011-07-25	1	0	0	1	1	3	1	27.91	33
374	2010-05-25	positive							2011-07-27	1	0	0	1		31.9083	72.2	0	0		2011-07-27	1	0	0	1	1	3	1	27.33	34
373	2010-05-25	positive							2011-07-28	2	0	2	0		31.9083	72.2	0	0		2011-07-28	2	0	1	0	0	2	1	27.72	34
375	2010-05-26	negative							2011-07-29	2	1	1	0		32.9083	72.2	1	0		2011-07-29	2	0.5	0.5	0	-1	1	0.5	27.4	33
376	2010-05-26	positive							2011-07-30	1	0	0	1		32.9083	72.2	0	0		2011-07-30	1	0	0	1	1	3	1	27.4	34
377	2010-05-26	positive							2011-08-06	1	0	1	0		32.9083	72.2	0	0		2011-08-06	1	0	1	0	0	2	1	25.68	34
378	2010-05-30	neutral							2011-08-08	1	0	0	1		32.9083	72.2	0	0		2011-08-08	1	0	0	1	1	3	1	24.48	35
379	2010-06-02	positive							2011-08-09	1	0	0	1		32.9083	72.2	0	0		2011-08-09	1	0	0	1	1	3	1	25.58	36
380	2010-06-14	positive							2011-08-10	1	0	1	0		32.9083	72.2	0	0		2011-08-10	1	0	1	0	0	2	1	24.2	36
381	2010-06-14	positive							2011-08-11	4	1	2	1		33.4083	72.7	0.5	0.5		2011-08-11	4	0.25	0.5	0.25	0	2	0.5	25.19	36
383	2010-06-15	neutral							2011-08-12	1	0	1	0		33.4083	72.7	0	0		2011-08-12	1	0	1	0	0	2	1	25.1	36
382	2010-06-15	positive							2011-08-15	3	0	2	1		33.4083	73.2	0	0.5		2011-08-15	3	0	0.666667	0.333333	0	2	0.666667	25.51	36
384	2010-06-16	positive							2011-08-19	1	0	1	0		33.4083	73.2	0	0		2011-08-19	1	0	1	0	0	2	1	24.05	36
385	2010-06-18	positive							2011-09-05	2	0	2	0		33.4083	73.2	0	0		2011-09-05	2	0	1	0	0	2	1	25.8	36
386	2010-06-22	neutral							2011-09-08	1	0	1	0		33.4083	73.2	0	0		2011-09-08	1	0	1	0	0	2	1	26.22	36
387	2010-06-23	positive							2011-09-11	1	0	1	0		33.4083	73.2	0	0		2011-09-11	1	0	1	0	0	2	1	25.74	36
388	2010-06-24	neutral							2011-09-12	1	0	0	1		33.4083	73.2	0	0		2011-09-12	1	0	0	1	1	3	1	25.89	37
389	2010-06-28	neutral							2011-09-14	2	1	0	1		33.4083	73.2	0	0		2011-09-14	2	0.5	0	0.5	-1	1	0.5	26.5	36
390	2010-06-28	neutral							2011-09-15	1	0	1	0		33.4083	73.2	0	0		2011-09-15	1	0	1	0	0	2	1	26.99	36
391	2010-06-29	neutral							2011-09-18	1	0	1	0		33.4083	73.2	0	0		2011-09-18	1	0	1	0	0	2	1	27.12	36
392	2010-06-29	neutral							2011-09-19	5	2	1	2		35.4083	75.2	2	2		2011-09-19	5	0.4	0.2	0.4	-1	1	0.4	27.21	35
393	2010-06-30	negative							2011-09-20	4	1	3	0		35.7417	75.2	0.333333	0		2011-09-20	4	0.25	0.75	0	0	2	0.75	26.98	35
394	2010-06-30	neutral							2011-09-21	2	0	1	1		35.7417	76.2	0	1		2011-09-21	2	0	0.5	0.5	0	2	0.5	25.99	35
395	2010-07-06	positive							2011-09-26	1	0	1	0		35.7417	76.2	0	0		2011-09-26	1	0	1	0	0	2	1	25.44	35
396	2010-07-07	neutral							2011-09-28	1	0	1	0		35.7417	76.2	0	0		2011-09-28	1	0	1	0	0	2	1	25.58	35
397	2010-07-09	neutral							2011-09-29	2	0	1	1		35.7417	77.2	0	1		2011-09-29	2	0	0.5	0.5	0	2	0.5	25.45	35
398	2010-07-09	neutral							2011-10-02	1	0	0	1		35.7417	77.2	0	0		2011-10-02	1	0	0	1	1	3	1	24.89	36
399	2010-07-12	negative							2011-10-05	10	1	9	0		35.8528	77.2	0.111111	0		2011-10-05	10	0.1	0.9	0	0	2	0.9	25.89	36
400	2010-07-12	neutral							2011-10-06	2	0	2	0		35.8528	77.2	0	0		2011-10-06	2	0	1	0	0	2	1	26.34	36
401	2010-07-12	neutral							2011-10-08	1	0	0	1		35.8528	77.2	0	0		2011-10-08	1	0	0	1	1	3	1	26.25	37
402	2010-07-12	neutral							2011-10-12	2	0	1	1		35.8528	78.2	0	1		2011-10-12	2	0	0.5	0.5	0	2	0.5	26.96	37
403	2010-07-13	neutral							2011-10-14	1	0	1	0		35.8528	78.2	0	0		2011-10-14	1	0	1	0	0	2	1	27.27	37
405	2010-07-14	positive							2011-10-20	3	0	3	0		35.8528	78.2	0	0		2011-10-20	3	0	1	0	0	2	1	27.04	37
404	2010-07-14	positive							2011-10-21	1	0	1	0		35.8528	78.2	0	0		2011-10-21	1	0	1	0	0	2	1	27.16	37
406	2010-07-15	neutral							2011-10-22	1	0	1	0		35.8528	78.2	0	0		2011-10-22	1	0	1	0	0	2	1	27.16	37
407	2010-07-16	positive							2011-10-23	1	0	1	0		35.8528	78.2	0	0		2011-10-23	1	0	1	0	0	2	1	27.16	37
408	2010-08-01	neutral							2011-10-24	3	0	2	1		35.8528	78.7	0	0.5		2011-10-24	3	0	0.666667	0.333333	0	2	0.666667	27.19	37
409	2010-08-02	negative							2011-10-25	3	0	1	2		35.8528	80.7	0	2		2011-10-25	3	0	0.333333	0.666667	1	3	0.666667	26.81	38
410	2010-08-02	neutral							2011-10-26	4	0	1	3		35.8528	83.7	0	3		2011-10-26	4	0	0.25	0.75	1	3	0.75	26.59	39
411	2010-08-03	negative							2011-11-02	2	0	2	0		35.8528	83.7	0	0		2011-11-02	2	0	1	0	0	2	1	26.01	39
412	2010-08-03	neutral							2011-11-04	2	0	2	0		35.8528	83.7	0	0		2011-11-04	2	0	1	0	0	2	1	26.25	39
413	2010-08-09	neutral							2011-11-05	1	1	0	0		35.8528	83.7	0	0		2011-11-05	1	1	0	0	-1	1	1	26.25	38
414	2010-08-12	neutral							2011-11-08	2	0	2	0		35.8528	83.7	0	0		2011-11-08	2	0	1	0	0	2	1	27.16	38
415	2010-08-16	neutral							2011-11-09	1	0	1	0		35.8528	83.7	0	0		2011-11-09	1	0	1	0	0	2	1	26.2	38
416	2010-08-18	neutral							2011-11-10	2	0	0	2		35.8528	83.7	0	0		2011-11-10	2	0	0	1	1	3	1	26.28	39
417	2010-08-19	neutral							2011-11-14	3	2	0	1		35.8528	83.7	0	0		2011-11-14	3	0.666667	0	0.333333	-1	1	0.666667	26.76	38
418	2010-08-20	negative							2011-11-16	2	0	2	0		35.8528	83.7	0	0		2011-11-16	2	0	1	0	0	2	1	26.07	38
419	2010-08-20	neutral							2011-11-17	1	0	1	0		35.8528	83.7	0	0		2011-11-17	1	0	1	0	0	2	1	25.54	38
420	2010-08-24	neutral							2011-11-18	2	0	2	0		35.8528	83.7	0	0		2011-11-18	2	0	1	0	0	2	1	25.3	38
421	2010-08-24	neutral							2011-11-19	1	0	1	0		35.8528	83.7	0	0		2011-11-19	1	0	1	0	0	2	1	25.3	38
422	2010-08-24	neutral							2011-11-21	1	0	1	0		35.8528	83.7	0	0		2011-11-21	1	0	1	0	0	2	1	25	38
423	2010-08-27	neutral							2011-11-27	1	0	0	1		35.8528	83.7	0	0		2011-11-27	1	0	0	1	1	3	1	24.3	39
424	2010-08-27	neutral							2011-11-28	1	1	0	0		35.8528	83.7	0	0		2011-11-28	1	1	0	0	-1	1	1	24.87	38
425	2010-09-01	positive							2011-12-04	1	0	0	1		35.8528	83.7	0	0		2011-12-04	1	0	0	1	1	3	1	25.22	39
426	2010-09-07	neutral							2011-12-05	1	1	0	0		35.8528	83.7	0	0		2011-12-05	1	1	0	0	-1	1	1	25.7	38
427	2010-09-07	neutral							2011-12-06	1	0	0	1		35.8528	83.7	0	0		2011-12-06	1	0	0	1	1	3	1	25.66	39
428	2010-09-07	neutral							2011-12-08	2	0	2	0		35.8528	83.7	0	0		2011-12-08	2	0	1	0	0	2	1	25.4	39
429	2010-09-07	neutral							2011-12-09	1	0	1	0		35.8528	83.7	0	0		2011-12-09	1	0	1	0	0	2	1	25.7	39
431	2010-09-08	neutral							2011-12-12	1	0	1	0		35.8528	83.7	0	0		2011-12-12	1	0	1	0	0	2	1	25.51	39
430	2010-09-08	positive							2011-12-13	3	0	1	2		35.8528	85.7	0	2		2011-12-13	3	0	0.333333	0.666667	1	3	0.666667	25.76	40
432	2010-09-09	negative							2011-12-15	2	0	1	1		35.8528	86.7	0	1		2011-12-15	2	0	0.5	0.5	0	2	0.5	25.56	40
434	2010-09-09	neutral							2011-12-16	3	1	2	0		36.3528	86.7	0.5	0		2011-12-16	3	0.333333	0.666667	0	0	2	0.666667	26	40
435	2010-09-09	neutral							2011-12-18	2	1	1	0		37.3528	86.7	1	0		2011-12-18	2	0.5	0.5	0	-1	1	0.5	26	39
436	2010-09-09	neutral							2011-12-20	5	0	4	1		37.3528	86.95	0	0.25		2011-12-20	5	0	0.8	0.2	0	2	0.8	26.03	39
433	2010-09-09	positive							2011-12-21	2	0	2	0		37.3528	86.95	0	0		2011-12-21	2	0	1	0	0	2	1	25.76	39
438	2010-09-10	negative							2011-12-26	3	0	2	1		37.3528	87.45	0	0.5		2011-12-26	3	0	0.666667	0.333333	0	2	0.666667	26.03	39
437	2010-09-10	negative							2011-12-27	6	0	3	3		37.3528	88.45	0	1		2011-12-27	6	0	0.5	0.5	0	2	0.5	26.04	39
439	2010-09-13	positive							2011-12-28	1	0	1	0		37.3528	88.45	0	0		2011-12-28	1	0	1	0	0	2	1	25.82	39
440	2010-09-13	positive							2011-12-29	1	0	0	1		37.3528	88.45	0	0		2011-12-29	1	0	0	1	1	3	1	26.02	40
441	2010-09-14	neutral							2011-12-30	1	0	1	0		37.3528	88.45	0	0		2011-12-30	1	0	1	0	0	2	1	25.96	40
442	2010-09-18	neutral							2011-12-31	1	0	1	0		37.3528	88.45	0	0		2011-12-31	1	0	1	0	0	2	1	25.96	40
443	2010-09-20	neutral							2012-01-01	11	1	6	4		37.5194	89.1167	0.166667	0.666667		2012-01-01	11	0.0909091	0.545455	0.363636	0	2	0.545455	25.96	40
444	2010-09-20	neutral							2012-01-02	2	0	1	1		37.5194	90.1167	0	1		2012-01-02	2	0	0.5	0.5	0	2	0.5	25.96	40
445	2010-09-21	negative							2012-01-04	1	1	0	0		37.5194	90.1167	0	0		2012-01-04	1	1	0	0	-1	1	1	27.4	39
446	2010-09-22	neutral							2012-01-05	7	0	5	2		37.5194	90.5167	0	0.4		2012-01-05	7	0	0.714286	0.285714	0	2	0.714286	27.68	39
449	2010-09-22	neutral							2012-01-06	6	0	2	4		37.5194	92.5167	0	2		2012-01-06	6	0	0.333333	0.666667	1	3	0.666667	28.11	40
448	2010-09-22	positive							2012-01-07	1	0	1	0		37.5194	92.5167	0	0		2012-01-07	1	0	1	0	0	2	1	28.11	40
450	2010-09-22	positive							2012-01-08	2	0	1	1		37.5194	93.5167	0	1		2012-01-08	2	0	0.5	0.5	0	2	0.5	28.11	40
447	2010-09-22	positive							2012-01-09	2	0	2	0		37.5194	93.5167	0	0		2012-01-09	2	0	1	0	0	2	1	27.74	40
451	2010-09-24	neutral							2012-01-10	3	0	0	3		37.5194	93.5167	0	0		2012-01-10	3	0	0	1	1	3	1	27.84	41
452	2010-09-27	neutral							2012-01-13	2	1	0	1		37.5194	93.5167	0	0		2012-01-13	2	0.5	0	0.5	-1	1	0.5	28.25	40
453	2010-09-27	neutral							2012-01-14	2	0	2	0		37.5194	93.5167	0	0		2012-01-14	2	0	1	0	0	2	1	28.25	40
454	2010-09-28	neutral							2012-01-17	2	1	1	0		38.5194	93.5167	1	0		2012-01-17	2	0.5	0.5	0	-1	1	0.5	28.26	39
455	2010-09-28	neutral							2012-01-18	2	0	2	0		38.5194	93.5167	0	0		2012-01-18	2	0	1	0	0	2	1	28.23	39
456	2010-09-28	positive							2012-01-19	6	2	2	2		39.5194	94.5167	1	1		2012-01-19	6	0.333333	0.333333	0.333333	-1	1	0.333333	28.12	38
457	2010-09-30	neutral							2012-01-20	1	0	1	0		39.5194	94.5167	0	0		2012-01-20	1	0	1	0	0	2	1	29.71	38
459	2010-10-01	negative							2012-01-23	1	0	1	0		39.5194	94.5167	0	0		2012-01-23	1	0	1	0	0	2	1	29.73	38
458	2010-10-01	neutral							2012-01-24	2	0	0	2		39.5194	94.5167	0	0		2012-01-24	2	0	0	1	1	3	1	29.34	39
461	2010-10-05	neutral							2012-01-25	2	0	0	2		39.5194	94.5167	0	0		2012-01-25	2	0	0	1	1	3	1	29.56	40
462	2010-10-05	neutral							2012-02-02	1	0	1	0		39.5194	94.5167	0	0		2012-02-02	1	0	1	0	0	2	1	29.95	40
463	2010-10-05	neutral							2012-02-03	1	0	0	1		39.5194	94.5167	0	0		2012-02-03	1	0	0	1	1	3	1	30.24	41
460	2010-10-05	positive							2012-02-06	3	0	3	0		39.5194	94.5167	0	0		2012-02-06	3	0	1	0	0	2	1	30.2	41
464	2010-10-06	neutral							2012-02-07	3	0	2	1		39.5194	95.0167	0	0.5		2012-02-07	3	0	0.666667	0.333333	0	2	0.666667	30.35	41
465	2010-10-06	neutral							2012-02-08	5	2	2	1		40.5194	95.5167	1	0.5		2012-02-08	5	0.4	0.4	0.2	-1	1	0.4	30.66	40
466	2010-10-07	neutral							2012-02-09	2	0	1	1		40.5194	96.5167	0	1		2012-02-09	2	0	0.5	0.5	0	2	0.5	30.77	40
467	2010-10-07	neutral							2012-02-29	1	1	0	0		40.5194	96.5167	0	0		2012-02-29	1	1	0	0	-1	1	1	31.74	39
468	2010-10-07	positive							2012-03-01	1	0	0	1		40.5194	96.5167	0	0		2012-03-01	1	0	0	1	1	3	1	32.29	40
469	2010-10-08	negative							2012-03-02	1	1	0	0		40.5194	96.5167	0	0		2012-03-02	1	1	0	0	-1	1	1	32.08	39
470	2010-10-08	neutral							2012-03-08	1	0	1	0		40.5194	96.5167	0	0		2012-03-08	1	0	1	0	0	2	1	32.01	39
471	2010-10-08	neutral							2012-03-12	1	0	0	1		40.5194	96.5167	0	0		2012-03-12	1	0	0	1	1	3	1	32.04	40
472	2010-10-08	neutral							2012-03-19	5	1	2	2		41.0194	97.5167	0.5	1		2012-03-19	5	0.2	0.4	0.4	0	2	0.4	32.2	40
473	2010-10-11	neutral							2012-03-20	4	3	1	0		44.0194	97.5167	3	0		2012-03-20	4	0.75	0.25	0	-1	1	0.75	31.99	39
476	2010-10-11	positive							2012-03-21	2	0	1	1		44.0194	98.5167	0	1		2012-03-21	2	0	0.5	0.5	0	2	0.5	31.91	39
474	2010-10-11	positive							2012-03-23	1	0	1	0		44.0194	98.5167	0	0		2012-03-23	1	0	1	0	0	2	1	32.01	39
475	2010-10-11	positive							2012-03-26	1	0	0	1		44.0194	98.5167	0	0		2012-03-26	1	0	0	1	1	3	1	32.59	40
477	2010-10-12	neutral							2012-04-03	1	0	1	0		44.0194	98.5167	0	0		2012-04-03	1	0	1	0	0	2	1	31.94	40
481	2010-10-13	neutral							2012-04-05	3	0	1	2		44.0194	100.517	0	2		2012-04-05	3	0	0.333333	0.666667	1	3	0.666667	31.52	41
482	2010-10-13	neutral							2012-04-06	2	0	1	1		44.0194	101.517	0	1		2012-04-06	2	0	0.5	0.5	0	2	0.5	31.52	41
478	2010-10-13	neutral							2012-04-08	1	0	1	0		44.0194	101.517	0	0		2012-04-08	1	0	1	0	0	2	1	31.52	41
479	2010-10-13	positive							2012-04-09	5	1	3	1		44.3528	101.85	0.333333	0.333333		2012-04-09	5	0.2	0.6	0.2	0	2	0.6	31.1	41
480	2010-10-13	positive							2012-04-10	5	4	0	1		44.3528	101.85	0	0		2012-04-10	5	0.8	0	0.2	-1	1	0.8	30.47	40
483	2010-10-14	neutral							2012-04-11	2	0	1	1		44.3528	102.85	0	1		2012-04-11	2	0	0.5	0.5	0	2	0.5	30.35	40
484	2010-10-14	neutral							2012-04-20	3	0	1	2		44.3528	104.85	0	2		2012-04-20	3	0	0.333333	0.666667	1	3	0.666667	32.42	41
485	2010-10-14	neutral							2012-04-23	1	0	1	0		44.3528	104.85	0	0		2012-04-23	1	0	1	0	0	2	1	32.12	41
486	2010-10-14	neutral							2012-04-24	1	1	0	0		44.3528	104.85	0	0		2012-04-24	1	1	0	0	-1	1	1	31.92	40
488	2010-10-14	neutral							2012-04-25	1	0	1	0		44.3528	104.85	0	0		2012-04-25	1	0	1	0	0	2	1	32.2	40
487	2010-10-14	positive							2012-04-27	1	0	1	0		44.3528	104.85	0	0		2012-04-27	1	0	1	0	0	2	1	31.98	40
489	2010-10-17	positive							2012-04-28	1	0	0	1		44.3528	104.85	0	0		2012-04-28	1	0	0	1	1	3	1	31.98	41
491	2010-10-18	negative							2012-04-30	9	0	4	5		44.3528	106.1	0	1.25		2012-04-30	9	0	0.444444	0.555556	1	3	0.555556	32.02	42
490	2010-10-18	negative							2012-05-01	3	1	1	1		45.3528	107.1	1	1		2012-05-01	3	0.333333	0.333333	0.333333	-1	1	0.333333	32.01	41
492	2010-10-19	neutral							2012-05-07	2	0	2	0		45.3528	107.1	0	0		2012-05-07	2	0	1	0	0	2	1	30.65	41
493	2010-10-19	neutral							2012-05-10	2	0	2	0		45.3528	107.1	0	0		2012-05-10	2	0	1	0	0	2	1	30.74	41
494	2010-10-19	positive							2012-05-15	1	0	1	0		45.3528	107.1	0	0		2012-05-15	1	0	1	0	0	2	1	30.21	41
495	2010-10-19	positive							2012-05-16	2	0	0	2		45.3528	107.1	0	0		2012-05-16	2	0	0	1	1	3	1	29.9	42
496	2010-10-20	neutral							2012-05-17	2	0	2	0		45.3528	107.1	0	0		2012-05-17	2	0	1	0	0	2	1	29.72	42
498	2010-10-22	neutral							2012-05-18	2	0	1	1		45.3528	108.1	0	1		2012-05-18	2	0	0.5	0.5	0	2	0.5	29.27	42
497	2010-10-22	positive							2012-05-20	1	0	0	1		45.3528	108.1	0	0		2012-05-20	1	0	0	1	1	3	1	29.27	43
499	2010-10-29	neutral							2012-05-21	1	0	1	0		45.3528	108.1	0	0		2012-05-21	1	0	1	0	0	2	1	29.75	43
500	2010-11-03	positive							2012-05-22	1	1	0	0		45.3528	108.1	0	0		2012-05-22	1	1	0	0	-1	1	1	29.76	42
505	2010-11-04	neutral							2012-05-23	6	1	3	2		45.6861	108.767	0.333333	0.666667		2012-05-23	6	0.166667	0.5	0.333333	0	2	0.5	29.11	42
503	2010-11-04	neutral							2012-06-04	1	0	0	1		45.6861	108.767	0	0		2012-06-04	1	0	0	1	1	3	1	28.55	43
502	2010-11-04	positive							2012-06-05	2	0	2	0		45.6861	108.767	0	0		2012-06-05	2	0	1	0	0	2	1	28.51	43
501	2010-11-04	positive							2012-06-06	2	0	1	1		45.6861	109.767	0	1		2012-06-06	2	0	0.5	0.5	0	2	0.5	29.35	43
504	2010-11-04	positive							2012-06-11	2	0	2	0		45.6861	109.767	0	0		2012-06-11	2	0	1	0	0	2	1	28.9	43
506	2010-11-05	neutral							2012-06-12	3	0	0	3		45.6861	109.767	0	0		2012-06-12	3	0	0	1	1	3	1	29.29	44
507	2010-11-08	neutral							2012-06-13	2	0	1	1		45.6861	110.767	0	1		2012-06-13	2	0	0.5	0.5	0	2	0.5	29.13	44
508	2010-11-08	neutral							2012-06-14	5	0	4	1		45.6861	111.017	0	0.25		2012-06-14	5	0	0.8	0.2	0	2	0.8	29.34	44
509	2010-11-09	neutral							2012-06-15	3	1	1	1		46.6861	112.017	1	1		2012-06-15	3	0.333333	0.333333	0.333333	-1	1	0.333333	30.02	43
510	2010-11-09	neutral							2012-06-18	13	1	5	7		46.8861	113.417	0.2	1.4		2012-06-18	13	0.0769231	0.384615	0.538462	1	3	0.538462	29.84	44
511	2010-11-10	neutral							2012-06-19	7	1	5	1		47.0861	113.617	0.2	0.2		2012-06-19	7	0.142857	0.714286	0.142857	0	2	0.714286	30.7	44
512	2010-11-10	neutral							2012-06-20	4	2	2	0		48.0861	113.617	1	0		2012-06-20	4	0.5	0.5	0	-1	1	0.5	30.93	43
513	2010-11-12	negative							2012-06-21	1	0	1	0		48.0861	113.617	0	0		2012-06-21	1	0	1	0	0	2	1	30.14	43
514	2010-11-12	neutral							2012-06-22	3	0	1	2		48.0861	115.617	0	2		2012-06-22	3	0	0.333333	0.666667	1	3	0.666667	30.7	44
515	2010-11-12	neutral							2012-06-23	1	0	0	1		48.0861	115.617	0	0		2012-06-23	1	0	0	1	1	3	1	30.7	45
516	2010-11-14	negative							2012-06-25	8	0	3	5		48.0861	117.283	0	1.66667		2012-06-25	8	0	0.375	0.625	1	3	0.625	29.87	46
517	2010-11-15	neutral							2012-06-29	1	0	1	0		48.0861	117.283	0	0		2012-06-29	1	0	1	0	0	2	1	30.59	46
518	2010-11-15	positive							2012-07-02	3	2	0	1		48.0861	117.283	0	0		2012-07-02	3	0.666667	0	0.333333	-1	1	0.666667	30.56	45
519	2010-11-16	positive							2012-07-03	6	0	4	2		48.0861	117.783	0	0.5		2012-07-03	6	0	0.666667	0.333333	0	2	0.666667	30.76	45
520	2010-11-18	positive							2012-07-04	2	0	2	0		48.0861	117.783	0	0		2012-07-04	2	0	1	0	0	2	1	30.76	45
521	2010-11-23	neutral							2012-07-05	3	0	2	1		48.0861	118.283	0	0.5		2012-07-05	3	0	0.666667	0.333333	0	2	0.666667	30.7	45
522	2010-11-28	neutral							2012-07-06	1	0	1	0		48.0861	118.283	0	0		2012-07-06	1	0	1	0	0	2	1	30.19	45
523	2010-12-07	positive							2012-07-09	5	0	5	0		48.0861	118.283	0	0		2012-07-09	5	0	1	0	0	2	1	30	45
524	2010-12-10	neutral							2012-07-10	1	1	0	0		48.0861	118.283	0	0		2012-07-10	1	1	0	0	-1	1	1	29.74	44
525	2010-12-10	neutral							2012-07-12	2	0	2	0		48.0861	118.283	0	0		2012-07-12	2	0	1	0	0	2	1	28.63	44
526	2010-12-13	neutral							2012-07-14	1	0	0	1		48.0861	118.283	0	0		2012-07-14	1	0	0	1	1	3	1	29.39	45
527	2010-12-15	negative							2012-07-16	4	0	2	2		48.0861	119.283	0	1		2012-07-16	4	0	0.5	0.5	0	2	0.5	29.44	45
529	2010-12-16	neutral							2012-07-17	1	0	1	0		48.0861	119.283	0	0		2012-07-17	1	0	1	0	0	2	1	29.66	45
528	2010-12-16	positive							2012-07-18	1	0	1	0		48.0861	119.283	0	0		2012-07-18	1	0	1	0	0	2	1	30.45	45
530	2010-12-19	negative							2012-07-19	7	1	4	2		48.3361	119.783	0.25	0.5		2012-07-19	7	0.142857	0.571429	0.285714	0	2	0.571429	30.67	45
534	2010-12-20	neutral							2012-07-21	1	0	1	0		48.3361	119.783	0	0		2012-07-21	1	0	1	0	0	2	1	30.12	45
533	2010-12-20	neutral							2012-07-22	1	0	1	0		48.3361	119.783	0	0		2012-07-22	1	0	1	0	0	2	1	30.12	45
532	2010-12-20	positive							2012-07-31	3	0	3	0		48.3361	119.783	0	0		2012-07-31	3	0	1	0	0	2	1	29.47	45
531	2010-12-20	positive							2012-08-07	1	0	1	0		48.3361	119.783	0	0		2012-08-07	1	0	1	0	0	2	1	30.26	45
535	2010-12-21	neutral							2012-08-08	1	0	0	1		48.3361	119.783	0	0		2012-08-08	1	0	0	1	1	3	1	30.33	46
536	2010-12-21	neutral							2012-08-09	1	0	0	1		48.3361	119.783	0	0		2012-08-09	1	0	0	1	1	3	1	30.5	47
537	2010-12-22	neutral							2012-08-10	3	0	2	1		48.3361	120.283	0	0.5		2012-08-10	3	0	0.666667	0.333333	0	2	0.666667	30.42	47
538	2010-12-25	positive							2012-08-11	1	0	0	1		48.3361	120.283	0	0		2012-08-11	1	0	0	1	1	3	1	30.42	48
539	2010-12-27	neutral							2012-08-13	1	0	1	0		48.3361	120.283	0	0		2012-08-13	1	0	1	0	0	2	1	30.39	48
540	2010-12-28	neutral							2012-08-14	4	0	2	2		48.3361	121.283	0	1		2012-08-14	4	0	0.5	0.5	0	2	0.5	30.13	48
541	2010-12-28	neutral							2012-08-15	3	1	0	2		48.3361	121.283	0	0		2012-08-15	3	0.333333	0	0.666667	1	3	0.666667	30.2	49
542	2010-12-28	neutral							2012-08-16	1	0	1	0		48.3361	121.283	0	0		2012-08-16	1	0	1	0	0	2	1	30.78	49
543	2010-12-28	neutral							2012-08-20	3	0	1	2		48.3361	123.283	0	2		2012-08-20	3	0	0.333333	0.666667	1	3	0.666667	30.74	50
544	2010-12-29	positive							2012-08-21	4	0	1	3		48.3361	126.283	0	3		2012-08-21	4	0	0.25	0.75	1	3	0.75	30.8	51
545	2010-12-30	neutral							2012-08-22	2	0	1	1		48.3361	127.283	0	1		2012-08-22	2	0	0.5	0.5	0	2	0.5	30.54	51
546	2010-12-30	neutral							2012-08-23	5	0	0	5		48.3361	127.283	0	0		2012-08-23	5	0	0	1	1	3	1	30.26	52
548	2010-12-30	neutral							2012-08-24	1	0	1	0		48.3361	127.283	0	0		2012-08-24	1	0	1	0	0	2	1	30.56	52
550	2010-12-30	neutral							2012-08-27	1	0	1	0		48.3361	127.283	0	0		2012-08-27	1	0	1	0	0	2	1	30.69	52
547	2010-12-30	positive							2012-08-28	3	0	2	1		48.3361	127.783	0	0.5		2012-08-28	3	0	0.666667	0.333333	0	2	0.666667	30.63	52
549	2010-12-30	positive							2012-08-31	1	0	0	1		48.3361	127.783	0	0		2012-08-31	1	0	0	1	1	3	1	30.82	53
552	2010-12-31	neutral							2012-09-03	1	0	0	1		48.3361	127.783	0	0		2012-09-03	1	0	0	1	1	3	1	30.82	54
551	2010-12-31	positive							2012-09-05	4	0	1	3		48.3361	130.783	0	3		2012-09-05	4	0	0.25	0.75	1	3	0.75	30.39	55
553	2011-01-01	positive							2012-09-07	1	0	1	0		48.3361	130.783	0	0		2012-09-07	1	0	1	0	0	2	1	30.95	55
554	2011-01-01	positive							2012-09-13	2	0	1	1		48.3361	131.783	0	1		2012-09-13	2	0	0.5	0.5	0	2	0.5	30.94	55
555	2011-01-02	neutral							2012-09-14	1	0	1	0		48.3361	131.783	0	0		2012-09-14	1	0	1	0	0	2	1	31.21	55
556	2011-01-02	positive							2012-09-15	1	0	0	1		48.3361	131.783	0	0		2012-09-15	1	0	0	1	1	3	1	31.21	56
557	2011-01-02	positive							2012-09-16	1	0	1	0		48.3361	131.783	0	0		2012-09-16	1	0	1	0	0	2	1	31.21	56
558	2011-01-03	neutral							2012-09-17	6	2	3	1		49.0028	132.117	0.666667	0.333333		2012-09-17	6	0.333333	0.5	0.166667	0	2	0.5	31.21	56
559	2011-01-03	neutral							2012-09-18	4	0	4	0		49.0028	132.117	0	0		2012-09-18	4	0	1	0	0	2	1	31.18	56
561	2011-01-03	neutral							2012-09-24	1	0	1	0		49.0028	132.117	0	0		2012-09-24	1	0	1	0	0	2	1	30.78	56
562	2011-01-03	neutral							2012-10-01	1	0	0	1		49.0028	132.117	0	0		2012-10-01	1	0	0	1	1	3	1	29.49	57
564	2011-01-03	neutral							2012-10-02	4	1	1	2		50.0028	134.117	1	2		2012-10-02	4	0.25	0.25	0.5	1	3	0.5	29.66	58
565	2011-01-03	neutral							2012-10-03	3	0	0	3		50.0028	134.117	0	0		2012-10-03	3	0	0	1	1	3	1	29.86	59
567	2011-01-03	neutral							2012-10-04	4	0	4	0		50.0028	134.117	0	0		2012-10-04	4	0	1	0	0	2	1	30.03	59
569	2011-01-03	neutral							2012-10-05	2	0	0	2		50.0028	134.117	0	0		2012-10-05	2	0	0	1	1	3	1	29.85	60
563	2011-01-03	neutral							2012-10-07	1	0	1	0		50.0028	134.117	0	0		2012-10-07	1	0	1	0	0	2	1	29.85	60
566	2011-01-03	positive							2012-10-10	1	0	1	0		50.0028	134.117	0	0		2012-10-10	1	0	1	0	0	2	1	28.98	60
568	2011-01-03	positive							2012-10-12	1	0	1	0		50.0028	134.117	0	0		2012-10-12	1	0	1	0	0	2	1	29.2	60
560	2011-01-03	positive							2012-10-13	2	1	1	0		51.0028	134.117	1	0		2012-10-13	2	0.5	0.5	0	-1	1	0.5	29.2	59
573	2011-01-04	neutral							2012-10-14	2	0	1	1		51.0028	135.117	0	1		2012-10-14	2	0	0.5	0.5	0	2	0.5	29.2	59
570	2011-01-04	neutral							2012-10-15	5	0	2	3		51.0028	136.617	0	1.5		2012-10-15	5	0	0.4	0.6	1	3	0.6	29.51	60
571	2011-01-04	neutral							2012-10-16	10	0	5	5		51.0028	137.617	0	1		2012-10-16	10	0	0.5	0.5	0	2	0.5	29.49	60
572	2011-01-04	positive							2012-10-18	8	1	5	2		51.2028	138.017	0.2	0.4		2012-10-18	8	0.125	0.625	0.25	0	2	0.625	29.5	60
574	2011-01-05	neutral							2012-10-19	9	2	2	5		52.2028	140.517	1	2.5		2012-10-19	9	0.222222	0.222222	0.555556	1	3	0.555556	28.64	61
577	2011-01-05	neutral							2012-10-23	4	2	1	1		54.2028	141.517	2	1		2012-10-23	4	0.5	0.25	0.25	-1	1	0.5	28.05	60
578	2011-01-05	neutral							2012-10-24	5	1	3	1		54.5361	141.85	0.333333	0.333333		2012-10-24	5	0.2	0.6	0.2	0	2	0.6	27.9	60
579	2011-01-05	neutral							2012-10-25	15	0	8	7		54.5361	142.725	0	0.875		2012-10-25	15	0	0.533333	0.466667	0	2	0.533333	27.88	60
580	2011-01-05	neutral							2012-10-26	3	0	0	3		54.5361	142.725	0	0		2012-10-26	3	0	0	1	1	3	1	28.21	61
576	2011-01-05	positive							2012-10-28	1	0	1	0		54.5361	142.725	0	0		2012-10-28	1	0	1	0	0	2	1	28.21	61
575	2011-01-05	positive							2012-10-29	7	0	3	4		54.5361	144.058	0	1.33333		2012-10-29	7	0	0.428571	0.571429	1	3	0.571429	28.21	62
583	2011-01-06	neutral							2012-10-30	5	0	5	0		54.5361	144.058	0	0		2012-10-30	5	0	1	0	0	2	1	28.21	62
584	2011-01-06	neutral							2012-10-31	1	0	0	1		54.5361	144.058	0	0		2012-10-31	1	0	0	1	1	3	1	28.54	63
585	2011-01-06	neutral							2012-11-01	2	0	0	2		54.5361	144.058	0	0		2012-11-01	2	0	0	1	1	3	1	29.52	64
586	2011-01-06	neutral							2012-11-02	2	1	1	0		55.5361	144.058	1	0		2012-11-02	2	0.5	0.5	0	-1	1	0.5	29.5	63
582	2011-01-06	neutral							2012-11-04	1	0	0	1		55.5361	144.058	0	0		2012-11-04	1	0	0	1	1	3	1	29.5	64
581	2011-01-06	positive							2012-11-05	1	0	1	0		55.5361	144.058	0	0		2012-11-05	1	0	1	0	0	2	1	29.63	64
587	2011-01-10	positive							2012-11-06	3	0	1	2		55.5361	146.058	0	2		2012-11-06	3	0	0.333333	0.666667	1	3	0.666667	29.86	65
588	2011-01-21	negative							2012-11-07	3	0	3	0		55.5361	146.058	0	0		2012-11-07	3	0	1	0	0	2	1	29.08	65
589	2011-01-21	neutral							2012-11-08	4	0	4	0		55.5361	146.058	0	0		2012-11-08	4	0	1	0	0	2	1	28.81	65
590	2011-01-25	positive							2012-11-09	3	0	2	1		55.5361	146.558	0	0.5		2012-11-09	3	0	0.666667	0.333333	0	2	0.666667	28.83	65
591	2011-01-26	positive							2012-11-13	1	0	1	0		55.5361	146.558	0	0		2012-11-13	1	0	1	0	0	2	1	27.09	65
592	2011-01-27	positive							2012-11-14	5	0	2	3		55.5361	148.058	0	1.5		2012-11-14	5	0	0.4	0.6	1	3	0.6	26.84	66
593	2011-01-30	neutral							2012-11-16	2	1	1	0		56.5361	148.058	1	0		2012-11-16	2	0.5	0.5	0	-1	1	0.5	26.52	65
595	2011-02-02	neutral							2012-11-18	3	1	1	1		57.5361	149.058	1	1		2012-11-18	3	0.333333	0.333333	0.333333	-1	1	0.333333	26.52	64
594	2011-02-02	positive							2012-11-19	4	1	2	1		58.0361	149.558	0.5	0.5		2012-11-19	4	0.25	0.5	0.25	0	2	0.5	26.73	64
596	2011-02-06	positive							2012-11-20	6	2	4	0		58.5361	149.558	0.5	0		2012-11-20	6	0.333333	0.666667	0	0	2	0.666667	26.71	64
598	2011-02-07	neutral							2012-11-21	3	1	1	1		59.5361	150.558	1	1		2012-11-21	3	0.333333	0.333333	0.333333	-1	1	0.333333	26.95	63
597	2011-02-07	positive							2012-11-22	1	0	1	0		59.5361	150.558	0	0		2012-11-22	1	0	1	0	0	2	1	26.95	63
599	2011-02-08	negative							2012-11-24	1	0	0	1		59.5361	150.558	0	0		2012-11-24	1	0	0	1	1	3	1	27.7	64
601	2011-02-08	neutral							2012-11-25	2	2	0	0		59.5361	150.558	0	0		2012-11-25	2	1	0	0	-1	1	1	27.7	63
602	2011-02-08	neutral							2012-11-26	3	1	2	0		60.0361	150.558	0.5	0		2012-11-26	3	0.333333	0.666667	0	0	2	0.666667	27.39	63
600	2011-02-08	positive							2012-11-27	3	0	1	2		60.0361	152.558	0	2		2012-11-27	3	0	0.333333	0.666667	1	3	0.666667	27.08	64
605	2011-02-09	negative							2012-11-28	1	0	1	0		60.0361	152.558	0	0		2012-11-28	1	0	1	0	0	2	1	27.36	64
604	2011-02-09	neutral							2012-11-29	6	1	4	1		60.2861	152.808	0.25	0.25		2012-11-29	6	0.166667	0.666667	0.166667	0	2	0.666667	26.95	64
606	2011-02-09	neutral							2012-11-30	6	1	2	3		60.7861	154.308	0.5	1.5		2012-11-30	6	0.166667	0.333333	0.5	1	3	0.5	26.62	65
603	2011-02-09	positive							2012-12-01	1	0	1	0		60.7861	154.308	0	0		2012-12-01	1	0	1	0	0	2	1	26.62	65
607	2011-02-10	negative							2012-12-02	1	0	0	1		60.7861	154.308	0	0		2012-12-02	1	0	0	1	1	3	1	26.62	66
608	2011-02-13	neutral							2012-12-03	1	0	1	0		60.7861	154.308	0	0		2012-12-03	1	0	1	0	0	2	1	26.43	66
609	2011-02-14	neutral							2012-12-04	4	0	3	1		60.7861	154.642	0	0.333333		2012-12-04	4	0	0.75	0.25	0	2	0.75	26.37	66
610	2011-02-15	neutral							2012-12-05	1	1	0	0		60.7861	154.642	0	0		2012-12-05	1	1	0	0	-1	1	1	26.67	65
611	2011-02-18	neutral							2012-12-09	3	0	2	1		60.7861	155.142	0	0.5		2012-12-09	3	0	0.666667	0.333333	0	2	0.666667	26.46	65
612	2011-02-20	neutral							2012-12-10	3	0	2	1		60.7861	155.642	0	0.5		2012-12-10	3	0	0.666667	0.333333	0	2	0.666667	26.94	65
614	2011-03-07	negative							2012-12-11	4	0	1	3		60.7861	158.642	0	3		2012-12-11	4	0	0.25	0.75	1	3	0.75	27.32	66
613	2011-03-07	positive							2012-12-12	5	0	2	3		60.7861	160.142	0	1.5		2012-12-12	5	0	0.4	0.6	1	3	0.6	27.24	67
615	2011-03-08	neutral							2012-12-13	1	0	0	1		60.7861	160.142	0	0		2012-12-13	1	0	0	1	1	3	1	27.11	68
616	2011-03-08	neutral							2012-12-14	4	1	2	1		61.2861	160.642	0.5	0.5		2012-12-14	4	0.25	0.5	0.25	0	2	0.5	26.81	68
618	2011-03-09	neutral							2012-12-15	1	0	0	1		61.2861	160.642	0	0		2012-12-15	1	0	0	1	1	3	1	26.81	69
619	2011-03-09	neutral							2012-12-16	1	0	1	0		61.2861	160.642	0	0		2012-12-16	1	0	1	0	0	2	1	26.81	69
622	2011-03-09	neutral							2012-12-17	1	0	1	0		61.2861	160.642	0	0		2012-12-17	1	0	1	0	0	2	1	27.1	69
620	2011-03-09	positive							2012-12-18	3	1	0	2		61.2861	160.642	0	0		2012-12-18	3	0.333333	0	0.666667	1	3	0.666667	27.56	70
621	2011-03-09	positive							2012-12-19	3	0	3	0		61.2861	160.642	0	0		2012-12-19	3	0	1	0	0	2	1	27.31	70
617	2011-03-09	positive							2012-12-21	1	0	1	0		61.2861	160.642	0	0		2012-12-21	1	0	1	0	0	2	1	27.45	70
623	2011-03-10	neutral							2012-12-23	1	0	0	1		61.2861	160.642	0	0		2012-12-23	1	0	0	1	1	3	1	27.45	71
624	2011-03-11	neutral							2012-12-24	7	2	5	0		61.6861	160.642	0.4	0		2012-12-24	7	0.285714	0.714286	0	0	2	0.714286	27.06	71
625	2011-03-11	neutral							2012-12-26	3	0	2	1		61.6861	161.142	0	0.5		2012-12-26	3	0	0.666667	0.333333	0	2	0.666667	26.86	71
626	2011-03-13	neutral							2012-12-27	5	1	1	3		62.6861	164.142	1	3		2012-12-27	5	0.2	0.2	0.6	1	3	0.6	26.96	72
627	2011-03-15	positive							2012-12-28	2	1	0	1		62.6861	164.142	0	0		2012-12-28	2	0.5	0	0.5	-1	1	0.5	26.55	71
628	2011-03-23	neutral							2012-12-29	1	0	1	0		62.6861	164.142	0	0		2012-12-29	1	0	1	0	0	2	1	26.55	71
629	2011-03-28	neutral							2012-12-30	3	1	1	1		63.6861	165.142	1	1		2012-12-30	3	0.333333	0.333333	0.333333	-1	1	0.333333	26.55	70
630	2011-03-30	positive							2012-12-31	1	0	1	0		63.6861	165.142	0	0		2012-12-31	1	0	1	0	0	2	1	26.71	70
631	2011-04-07	negative							2012-12-31 17:00:00	1	0	1	0		63.6861	165.142	0	0		2012-12-31 17:00:00	1	0	1	0	0	2	1	26.71	70
633	2011-04-08	neutral							2012-12-31 17:03:00	1	0	0	1		63.6861	165.142	0	0		2012-12-31 17:03:00	1	0	0	1	1	3	1	26.71	71
632	2011-04-08	positive							2013-01-01 07:03:00	1	0	0	1		63.6861	165.142	0	0		2013-01-01 07:03:00	1	0	0	1	1	3	1	26.71	72
634	2011-04-12	negative							2013-01-02 03:32:00	1	0	0	1		63.6861	165.142	0	0		2013-01-02 03:32:00	1	0	0	1	1	3	1	27.62	73
636	2011-04-14	negative							2013-01-02 06:55:00	1	0	0	1		63.6861	165.142	0	0		2013-01-02 06:55:00	1	0	0	1	1	3	1	27.62	74
635	2011-04-14	positive							2013-01-02 09:39:00	1	0	1	0		63.6861	165.142	0	0		2013-01-02 09:39:00	1	0	1	0	0	2	1	27.62	74
637	2011-04-15	neutral							2013-01-02 12:12:00	1	0	0	1		63.6861	165.142	0	0		2013-01-02 12:12:00	1	0	0	1	1	3	1	27.62	75
638	2011-04-16	neutral							2013-01-02 14:07:00	1	0	1	0		63.6861	165.142	0	0		2013-01-02 14:07:00	1	0	1	0	0	2	1	27.62	75
640	2011-04-18	negative							2013-01-02 15:26:00	1	0	1	0		63.6861	165.142	0	0		2013-01-02 15:26:00	1	0	1	0	0	2	1	27.62	75
642	2011-04-18	negative							2013-01-02 16:20:00	1	0	1	0		63.6861	165.142	0	0		2013-01-02 16:20:00	1	0	1	0	0	2	1	27.62	75
641	2011-04-18	neutral							2013-01-02 16:30:00	1	0	0	1		63.6861	165.142	0	0		2013-01-02 16:30:00	1	0	0	1	1	3	1	27.62	76
644	2011-04-18	neutral							2013-01-02 17:18:00	1	0	1	0		63.6861	165.142	0	0		2013-01-02 17:18:00	1	0	1	0	0	2	1	27.62	76
643	2011-04-18	positive							2013-01-02 18:01:00	1	0	0	1		63.6861	165.142	0	0		2013-01-02 18:01:00	1	0	0	1	1	3	1	27.62	77
639	2011-04-18	positive							2013-01-03 07:09:00	1	0	0	1		63.6861	165.142	0	0		2013-01-03 07:09:00	1	0	0	1	1	3	1	27.25	78
645	2011-04-19	neutral							2013-01-03 10:20:00	1	0	1	0		63.6861	165.142	0	0		2013-01-03 10:20:00	1	0	1	0	0	2	1	27.25	78
646	2011-04-19	neutral							2013-01-03 11:36:00	1	0	1	0		63.6861	165.142	0	0		2013-01-03 11:36:00	1	0	1	0	0	2	1	27.25	78
647	2011-05-02	positive							2013-01-03 12:05:00	1	0	1	0		63.6861	165.142	0	0		2013-01-03 12:05:00	1	0	1	0	0	2	1	27.25	78
648	2011-05-08	positive							2013-01-03 12:20:00	1	0	1	0		63.6861	165.142	0	0		2013-01-03 12:20:00	1	0	1	0	0	2	1	27.25	78
650	2011-05-09	neutral							2013-01-03 13:37:00	1	0	1	0		63.6861	165.142	0	0		2013-01-03 13:37:00	1	0	1	0	0	2	1	27.25	78
652	2011-05-09	neutral							2013-01-03 13:45:00	1	0	0	1		63.6861	165.142	0	0		2013-01-03 13:45:00	1	0	0	1	1	3	1	27.25	79
653	2011-05-09	neutral							2013-01-03 14:15:00	1	0	0	1		63.6861	165.142	0	0		2013-01-03 14:15:00	1	0	0	1	1	3	1	27.25	80
654	2011-05-09	neutral							2013-01-10 08:17:00	1	0	0	1		63.6861	165.142	0	0		2013-01-10 08:17:00	1	0	0	1	1	3	1	26.46	81
657	2011-05-09	neutral							2013-01-11 08:14:00	1	0	1	0		63.6861	165.142	0	0		2013-01-11 08:14:00	1	0	1	0	0	2	1	26.83	81
656	2011-05-09	neutral							2013-01-12 10:07:00	1	0	1	0		63.6861	165.142	0	0		2013-01-12 10:07:00	1	0	1	0	0	2	1	26.83	81
649	2011-05-09	positive							2013-01-13 08:29:00	1	1	0	0		63.6861	165.142	0	0		2013-01-13 08:29:00	1	1	0	0	-1	1	1	26.83	80
651	2011-05-09	positive							2013-01-14 06:26:00	1	0	1	0		63.6861	165.142	0	0		2013-01-14 06:26:00	1	0	1	0	0	2	1	26.89	80
655	2011-05-09	positive							2013-01-14 07:27:00	1	0	1	0		63.6861	165.142	0	0		2013-01-14 07:27:00	1	0	1	0	0	2	1	26.89	80
663	2011-05-10	negative							2013-01-15 10:47:00	1	0	0	1		63.6861	165.142	0	0		2013-01-15 10:47:00	1	0	0	1	1	3	1	27.21	81
666	2011-05-10	negative							2013-01-15 11:44:00	1	0	0	1		63.6861	165.142	0	0		2013-01-15 11:44:00	1	0	0	1	1	3	1	27.21	82
660	2011-05-10	neutral							2013-01-15 11:51:00	1	0	0	1		63.6861	165.142	0	0		2013-01-15 11:51:00	1	0	0	1	1	3	1	27.21	83
658	2011-05-10	neutral							2013-01-15 11:56:00	1	0	1	0		63.6861	165.142	0	0		2013-01-15 11:56:00	1	0	1	0	0	2	1	27.21	83
661	2011-05-10	neutral							2013-01-15 13:13:00	1	0	1	0		63.6861	165.142	0	0		2013-01-15 13:13:00	1	0	1	0	0	2	1	27.21	83
664	2011-05-10	neutral							2013-01-16 14:11:00	1	0	0	1		63.6861	165.142	0	0		2013-01-16 14:11:00	1	0	0	1	1	3	1	27.04	84
667	2011-05-10	neutral							2013-01-17 01:29:00	1	0	1	0		63.6861	165.142	0	0		2013-01-17 01:29:00	1	0	1	0	0	2	1	27.25	84
662	2011-05-10	positive							2013-01-17 05:14:00	1	0	1	0		63.6861	165.142	0	0		2013-01-17 05:14:00	1	0	1	0	0	2	1	27.25	84
665	2011-05-10	positive							2013-01-17 07:59:00	1	0	0	1		63.6861	165.142	0	0		2013-01-17 07:59:00	1	0	0	1	1	3	1	27.25	85
659	2011-05-10	positive							2013-01-17 08:15:00	1	0	1	0		63.6861	165.142	0	0		2013-01-17 08:15:00	1	0	1	0	0	2	1	27.25	85
668	2011-05-11	neutral							2013-01-17 21:32:00	1	0	1	0		63.6861	165.142	0	0		2013-01-17 21:32:00	1	0	1	0	0	2	1	27.25	85
669	2011-05-11	neutral							2013-01-18 01:03:00	1	0	1	0		63.6861	165.142	0	0		2013-01-18 01:03:00	1	0	1	0	0	2	1	27.25	85
672	2011-05-11	neutral							2013-01-22 09:19:00	1	0	1	0		63.6861	165.142	0	0		2013-01-22 09:19:00	1	0	1	0	0	2	1	27.15	85
671	2011-05-11	positive							2013-01-22 10:48:00	1	0	1	0		63.6861	165.142	0	0		2013-01-22 10:48:00	1	0	1	0	0	2	1	27.15	85
670	2011-05-11	positive							2013-01-22 13:05:00	1	0	1	0		63.6861	165.142	0	0		2013-01-22 13:05:00	1	0	1	0	0	2	1	27.15	85
673	2011-05-12	neutral							2013-01-22 13:06:00	1	0	0	1		63.6861	165.142	0	0		2013-01-22 13:06:00	1	0	0	1	1	3	1	27.15	86
674	2011-05-13	neutral							2013-01-22 14:29:00	1	1	0	0		63.6861	165.142	0	0		2013-01-22 14:29:00	1	1	0	0	-1	1	1	27.15	85
675	2011-05-15	neutral							2013-01-22 19:00:00	1	0	1	0		63.6861	165.142	0	0		2013-01-22 19:00:00	1	0	1	0	0	2	1	27.15	85
676	2011-05-15	neutral							2013-01-22 20:00:00	1	0	0	1		63.6861	165.142	0	0		2013-01-22 20:00:00	1	0	0	1	1	3	1	27.15	86
677	2011-05-15	neutral							2013-01-23 04:14:00	1	0	1	0		63.6861	165.142	0	0		2013-01-23 04:14:00	1	0	1	0	0	2	1	27.61	86
683	2011-05-16	negative							2013-01-23 07:01:00	1	0	0	1		63.6861	165.142	0	0		2013-01-23 07:01:00	1	0	0	1	1	3	1	27.61	87
678	2011-05-16	neutral							2013-01-23 11:29:00	1	0	1	0		63.6861	165.142	0	0		2013-01-23 11:29:00	1	0	1	0	0	2	1	27.61	87
679	2011-05-16	neutral							2013-01-23 16:11:00	1	0	0	1		63.6861	165.142	0	0		2013-01-23 16:11:00	1	0	0	1	1	3	1	27.61	88
680	2011-05-16	neutral							2013-01-23 20:00:00	1	0	1	0		63.6861	165.142	0	0		2013-01-23 20:00:00	1	0	1	0	0	2	1	27.61	88
681	2011-05-16	neutral							2013-01-24 09:05:00	1	0	1	0		63.6861	165.142	0	0		2013-01-24 09:05:00	1	0	1	0	0	2	1	27.63	88
682	2011-05-16	neutral							2013-01-24 12:32:00	1	0	0	1		63.6861	165.142	0	0		2013-01-24 12:32:00	1	0	0	1	1	3	1	27.63	89
684	2011-05-16	neutral							2013-01-24 15:32:00	1	0	1	0		63.6861	165.142	0	0		2013-01-24 15:32:00	1	0	1	0	0	2	1	27.63	89
685	2011-05-17	neutral							2013-01-24 16:43:00	1	1	0	0		63.6861	165.142	0	0		2013-01-24 16:43:00	1	1	0	0	-1	1	1	27.63	88
686	2011-05-26	neutral							2013-01-24 19:35:00	1	0	0	1		63.6861	165.142	0	0		2013-01-24 19:35:00	1	0	0	1	1	3	1	27.63	89
687	2011-05-27	neutral							2013-01-26 04:23:00	1	0	0	1		63.6861	165.142	0	0		2013-01-26 04:23:00	1	0	0	1	1	3	1	27.88	90
688	2011-05-29	neutral							2013-01-26 15:49:00	1	0	1	0		63.6861	165.142	0	0		2013-01-26 15:49:00	1	0	1	0	0	2	1	27.88	90
689	2011-06-01	neutral							2013-01-27 09:08:00	1	0	1	0		63.6861	165.142	0	0		2013-01-27 09:08:00	1	0	1	0	0	2	1	27.88	90
690	2011-06-01	neutral							2013-01-27 09:09:00	1	0	0	1		63.6861	165.142	0	0		2013-01-27 09:09:00	1	0	0	1	1	3	1	27.88	91
691	2011-06-01	neutral							2013-01-27 09:10:00	1	0	0	1		63.6861	165.142	0	0		2013-01-27 09:10:00	1	0	0	1	1	3	1	27.88	92
692	2011-06-02	positive							2013-01-27 09:11:00	1	0	0	1		63.6861	165.142	0	0		2013-01-27 09:11:00	1	0	0	1	1	3	1	27.88	93
693	2011-06-05	positive							2013-01-27 09:34:00	1	0	1	0		63.6861	165.142	0	0		2013-01-27 09:34:00	1	0	1	0	0	2	1	27.88	93
694	2011-06-06	neutral							2013-01-27 11:53:00	1	0	1	0		63.6861	165.142	0	0		2013-01-27 11:53:00	1	0	1	0	0	2	1	27.88	93
696	2011-06-06	neutral							2013-01-28 11:12:00	1	0	0	1		63.6861	165.142	0	0		2013-01-28 11:12:00	1	0	0	1	1	3	1	27.91	94
697	2011-06-06	neutral							2013-01-28 13:18:00	1	0	0	1		63.6861	165.142	0	0		2013-01-28 13:18:00	1	0	0	1	1	3	1	27.91	95
695	2011-06-06	positive							2013-01-29 07:23:00	1	0	1	0		63.6861	165.142	0	0		2013-01-29 07:23:00	1	0	1	0	0	2	1	28.01	95
698	2011-06-09	positive							2013-01-29 21:00:00	1	0	0	1		63.6861	165.142	0	0		2013-01-29 21:00:00	1	0	0	1	1	3	1	28.01	96
700	2011-06-10	neutral							2013-01-30 12:02:00	1	0	0	1		63.6861	165.142	0	0		2013-01-30 12:02:00	1	0	0	1	1	3	1	27.85	97
699	2011-06-10	neutral							2013-01-30 22:46:00	1	0	1	0		63.6861	165.142	0	0		2013-01-30 22:46:00	1	0	1	0	0	2	1	27.85	97
701	2011-06-10	neutral							2013-01-31 05:14:00	1	0	1	0		63.6861	165.142	0	0		2013-01-31 05:14:00	1	0	1	0	0	2	1	27.45	97
702	2011-06-10	neutral							2013-01-31 10:36:00	1	0	1	0		63.6861	165.142	0	0		2013-01-31 10:36:00	1	0	1	0	0	2	1	27.45	97
703	2011-06-10	positive							2013-02-01 08:56:00	1	0	1	0		63.6861	165.142	0	0		2013-02-01 08:56:00	1	0	1	0	0	2	1	27.93	97
704	2011-06-11	neutral							2013-02-01 09:13:00	1	0	1	0		63.6861	165.142	0	0		2013-02-01 09:13:00	1	0	1	0	0	2	1	27.93	97
705	2011-06-12	positive							2013-02-03 06:01:00	1	0	1	0		63.6861	165.142	0	0		2013-02-03 06:01:00	1	0	1	0	0	2	1	27.93	97
706	2011-06-17	negative							2013-02-03 06:15:00	1	0	0	1		63.6861	165.142	0	0		2013-02-03 06:15:00	1	0	0	1	1	3	1	27.93	98
707	2011-06-19	positive							2013-02-04 07:00:00	1	0	1	0		63.6861	165.142	0	0		2013-02-04 07:00:00	1	0	1	0	0	2	1	27.44	98
708	2011-06-20	positive							2013-02-04 09:08:00	1	0	0	1		63.6861	165.142	0	0		2013-02-04 09:08:00	1	0	0	1	1	3	1	27.44	99
709	2011-06-21	neutral							2013-02-04 11:25:00	1	0	1	0		63.6861	165.142	0	0		2013-02-04 11:25:00	1	0	1	0	0	2	1	27.44	99
710	2011-06-26	positive							2013-02-05 10:11:00	1	0	1	0		63.6861	165.142	0	0		2013-02-05 10:11:00	1	0	1	0	0	2	1	27.5	99
712	2011-06-28	neutral							2013-02-06 09:22:00	1	0	0	1		63.6861	165.142	0	0		2013-02-06 09:22:00	1	0	0	1	1	3	1	27.34	100
713	2011-06-28	neutral							2013-02-06 11:53:00	1	0	0	1		63.6861	165.142	0	0		2013-02-06 11:53:00	1	0	0	1	1	3	1	27.34	101
711	2011-06-28	positive							2013-02-06 13:11:00	1	0	1	0		63.6861	165.142	0	0		2013-02-06 13:11:00	1	0	1	0	0	2	1	27.34	101
716	2011-06-29	neutral							2013-02-06 16:17:00	1	0	1	0		63.6861	165.142	0	0		2013-02-06 16:17:00	1	0	1	0	0	2	1	27.34	101
714	2011-06-29	positive							2013-02-06 20:00:00	1	0	1	0		63.6861	165.142	0	0		2013-02-06 20:00:00	1	0	1	0	0	2	1	27.34	101
715	2011-06-29	positive							2013-02-07 07:43:00	1	1	0	0		63.6861	165.142	0	0		2013-02-07 07:43:00	1	1	0	0	-1	1	1	27.28	100
718	2011-06-30	negative							2013-02-07 09:18:00	1	0	0	1		63.6861	165.142	0	0		2013-02-07 09:18:00	1	0	0	1	1	3	1	27.28	101
717	2011-06-30	neutral							2013-02-07 12:51:00	1	0	1	0		63.6861	165.142	0	0		2013-02-07 12:51:00	1	0	1	0	0	2	1	27.28	101
723	2011-07-01	negative							2013-02-07 15:27:00	1	0	1	0		63.6861	165.142	0	0		2013-02-07 15:27:00	1	0	1	0	0	2	1	27.28	101
721	2011-07-01	neutral							2013-02-08 08:46:00	1	0	1	0		63.6861	165.142	0	0		2013-02-08 08:46:00	1	0	1	0	0	2	1	27.55	101
720	2011-07-01	neutral							2013-02-08 14:35:00	1	0	1	0		63.6861	165.142	0	0		2013-02-08 14:35:00	1	0	1	0	0	2	1	27.55	101
722	2011-07-01	neutral							2013-02-08 19:31:00	1	0	1	0		63.6861	165.142	0	0		2013-02-08 19:31:00	1	0	1	0	0	2	1	27.55	101
724	2011-07-01	neutral							2013-02-09 09:42:00	1	1	0	0		63.6861	165.142	0	0		2013-02-09 09:42:00	1	1	0	0	-1	1	1	27.55	100
719	2011-07-01	positive							2013-02-09 10:39:00	1	0	1	0		63.6861	165.142	0	0		2013-02-09 10:39:00	1	0	1	0	0	2	1	27.55	100
725	2011-07-02	positive							2013-02-10 07:00:00	1	1	0	0		63.6861	165.142	0	0		2013-02-10 07:00:00	1	1	0	0	-1	1	1	27.55	99
727	2011-07-05	negative							2013-02-10 09:38:00	1	0	1	0		63.6861	165.142	0	0		2013-02-10 09:38:00	1	0	1	0	0	2	1	27.55	99
726	2011-07-05	positive							2013-02-11 12:54:00	1	0	0	1		63.6861	165.142	0	0		2013-02-11 12:54:00	1	0	0	1	1	3	1	27.86	100
728	2011-07-10	negative							2013-02-11 13:52:00	1	0	1	0		63.6861	165.142	0	0		2013-02-11 13:52:00	1	0	1	0	0	2	1	27.86	100
730	2011-07-12	neutral							2013-02-12 06:46:00	1	0	1	0		63.6861	165.142	0	0		2013-02-12 06:46:00	1	0	1	0	0	2	1	27.88	100
729	2011-07-12	positive							2013-02-12 11:03:00	1	0	1	0		63.6861	165.142	0	0		2013-02-12 11:03:00	1	0	1	0	0	2	1	27.88	100
731	2011-07-18	positive							2013-02-12 11:38:00	1	0	1	0		63.6861	165.142	0	0		2013-02-12 11:38:00	1	0	1	0	0	2	1	27.88	100
733	2011-07-19	negative							2013-02-13 04:46:00	1	0	1	0		63.6861	165.142	0	0		2013-02-13 04:46:00	1	0	1	0	0	2	1	28.03	100
732	2011-07-19	neutral							2013-02-13 06:54:00	1	0	1	0		63.6861	165.142	0	0		2013-02-13 06:54:00	1	0	1	0	0	2	1	28.03	100
735	2011-07-19	positive							2013-02-13 07:23:00	1	0	1	0		63.6861	165.142	0	0		2013-02-13 07:23:00	1	0	1	0	0	2	1	28.03	100
734	2011-07-19	positive							2013-02-13 07:50:00	1	0	1	0		63.6861	165.142	0	0		2013-02-13 07:50:00	1	0	1	0	0	2	1	28.03	100
736	2011-07-20	neutral							2013-02-13 09:26:00	1	1	0	0		63.6861	165.142	0	0		2013-02-13 09:26:00	1	1	0	0	-1	1	1	28.03	99
745	2011-07-21	negative							2013-02-13 09:52:00	1	0	1	0		63.6861	165.142	0	0		2013-02-13 09:52:00	1	0	1	0	0	2	1	28.03	99
737	2011-07-21	neutral							2013-02-13 10:46:00	1	1	0	0		63.6861	165.142	0	0		2013-02-13 10:46:00	1	1	0	0	-1	1	1	28.03	98
740	2011-07-21	neutral							2013-02-13 16:23:00	1	0	1	0		63.6861	165.142	0	0		2013-02-13 16:23:00	1	0	1	0	0	2	1	28.03	98
738	2011-07-21	neutral							2013-02-14 01:21:00	1	0	0	1		63.6861	165.142	0	0		2013-02-14 01:21:00	1	0	0	1	1	3	1	28.04	99
739	2011-07-21	neutral							2013-02-14 06:12:00	1	0	0	1		63.6861	165.142	0	0		2013-02-14 06:12:00	1	0	0	1	1	3	1	28.04	100
743	2011-07-21	neutral							2013-02-14 08:45:00	1	0	0	1		63.6861	165.142	0	0		2013-02-14 08:45:00	1	0	0	1	1	3	1	28.04	101
741	2011-07-21	positive							2013-02-14 12:38:00	1	0	0	1		63.6861	165.142	0	0		2013-02-14 12:38:00	1	0	0	1	1	3	1	28.04	102
744	2011-07-21	positive							2013-02-15 07:27:00	1	0	1	0		63.6861	165.142	0	0		2013-02-15 07:27:00	1	0	1	0	0	2	1	28.01	102
742	2011-07-21	positive							2013-02-15 07:28:00	1	0	1	0		63.6861	165.142	0	0		2013-02-15 07:28:00	1	0	1	0	0	2	1	28.01	102
746	2011-07-22	neutral							2013-02-15 12:00:00	1	0	1	0		63.6861	165.142	0	0		2013-02-15 12:00:00	1	0	1	0	0	2	1	28.01	102
747	2011-07-25	positive							2013-02-15 21:02:00	1	0	0	1		63.6861	165.142	0	0		2013-02-15 21:02:00	1	0	0	1	1	3	1	28.01	103
748	2011-07-27	positive							2013-02-20 12:27:00	1	0	0	1		63.6861	165.142	0	0		2013-02-20 12:27:00	1	0	0	1	1	3	1	27.87	104
749	2011-07-28	neutral							2013-02-22 20:56:00	1	0	1	0		63.6861	165.142	0	0		2013-02-22 20:56:00	1	0	1	0	0	2	1	27.76	104
750	2011-07-28	neutral							2013-02-25 07:11:00	1	1	0	0		63.6861	165.142	0	0		2013-02-25 07:11:00	1	1	0	0	-1	1	1	27.37	103
751	2011-07-29	negative							2013-02-25 22:23:00	1	0	1	0		63.6861	165.142	0	0		2013-02-25 22:23:00	1	0	1	0	0	2	1	27.37	103
752	2011-07-29	neutral							2013-02-27 13:04:00	1	0	0	1		63.6861	165.142	0	0		2013-02-27 13:04:00	1	0	0	1	1	3	1	27.81	104
753	2011-07-30	positive							2013-02-27 19:00:00	1	0	0	1		63.6861	165.142	0	0		2013-02-27 19:00:00	1	0	0	1	1	3	1	27.81	105
754	2011-08-06	neutral							2013-03-01 14:58:00	1	0	1	0		63.6861	165.142	0	0		2013-03-01 14:58:00	1	0	1	0	0	2	1	27.95	105
755	2011-08-08	positive							2013-03-04 06:24:00	1	0	1	0		63.6861	165.142	0	0		2013-03-04 06:24:00	1	0	1	0	0	2	1	28.15	105
756	2011-08-09	positive							2013-03-04 08:32:00	1	0	1	0		63.6861	165.142	0	0		2013-03-04 08:32:00	1	0	1	0	0	2	1	28.15	105
757	2011-08-10	neutral							2013-03-04 13:03:00	1	0	1	0		63.6861	165.142	0	0		2013-03-04 13:03:00	1	0	1	0	0	2	1	28.15	105
761	2011-08-11	negative							2013-03-05 06:44:00	1	1	0	0		63.6861	165.142	0	0		2013-03-05 06:44:00	1	1	0	0	-1	1	1	28.35	104
759	2011-08-11	neutral							2013-03-06 04:37:00	1	0	1	0		63.6861	165.142	0	0		2013-03-06 04:37:00	1	0	1	0	0	2	1	28.09	104
758	2011-08-11	neutral							2013-03-06 08:16:00	1	0	1	0		63.6861	165.142	0	0		2013-03-06 08:16:00	1	0	1	0	0	2	1	28.09	104
760	2011-08-11	positive							2013-03-06 15:24:00	1	1	0	0		63.6861	165.142	0	0		2013-03-06 15:24:00	1	1	0	0	-1	1	1	28.09	103
762	2011-08-12	neutral							2013-03-07 04:41:00	1	0	1	0		63.6861	165.142	0	0		2013-03-07 04:41:00	1	0	1	0	0	2	1	28.14	103
764	2011-08-15	neutral							2013-03-07 09:22:00	1	0	1	0		63.6861	165.142	0	0		2013-03-07 09:22:00	1	0	1	0	0	2	1	28.14	103
765	2011-08-15	neutral							2013-03-08 11:50:00	1	0	1	0		63.6861	165.142	0	0		2013-03-08 11:50:00	1	0	1	0	0	2	1	28	103
763	2011-08-15	positive							2013-03-08 15:05:00	1	0	1	0		63.6861	165.142	0	0		2013-03-08 15:05:00	1	0	1	0	0	2	1	28	103
766	2011-08-19	neutral							2013-03-08 21:08:00	1	1	0	0		63.6861	165.142	0	0		2013-03-08 21:08:00	1	1	0	0	-1	1	1	28	102
767	2011-09-05	neutral							2013-03-13 05:01:00	1	0	1	0		63.6861	165.142	0	0		2013-03-13 05:01:00	1	0	1	0	0	2	1	27.92	102
768	2011-09-05	neutral							2013-03-19 06:45:00	1	0	0	1		63.6861	165.142	0	0		2013-03-19 06:45:00	1	0	0	1	1	3	1	28.18	103
769	2011-09-08	neutral							2013-03-19 14:37:00	1	1	0	0		63.6861	165.142	0	0		2013-03-19 14:37:00	1	1	0	0	-1	1	1	28.18	102
770	2011-09-11	neutral							2013-03-20 09:10:00	1	0	0	1		63.6861	165.142	0	0		2013-03-20 09:10:00	1	0	0	1	1	3	1	28.32	103
771	2011-09-12	positive							2013-03-21 09:24:00	1	1	0	0		63.6861	165.142	0	0		2013-03-21 09:24:00	1	1	0	0	-1	1	1	28.11	102
772	2011-09-14	negative							2013-03-25 03:53:00	1	0	1	0		63.6861	165.142	0	0		2013-03-25 03:53:00	1	0	1	0	0	2	1	28.16	102
773	2011-09-14	positive							2013-03-25 04:21:00	1	0	1	0		63.6861	165.142	0	0		2013-03-25 04:21:00	1	0	1	0	0	2	1	28.16	102
774	2011-09-15	neutral							2013-04-01 06:17:00	1	0	0	1		63.6861	165.142	0	0		2013-04-01 06:17:00	1	0	0	1	1	3	1	28.61	103
775	2011-09-18	neutral							2013-04-01 06:20:00	1	0	1	0		63.6861	165.142	0	0		2013-04-01 06:20:00	1	0	1	0	0	2	1	28.61	103
776	2011-09-19	negative							2013-04-02 05:48:00	1	0	1	0		63.6861	165.142	0	0		2013-04-02 05:48:00	1	0	1	0	0	2	1	28.8	103
780	2011-09-19	negative							2013-04-02 06:17:00	1	0	1	0		63.6861	165.142	0	0		2013-04-02 06:17:00	1	0	1	0	0	2	1	28.8	103
779	2011-09-19	neutral							2013-04-02 08:09:00	1	0	1	0		63.6861	165.142	0	0		2013-04-02 08:09:00	1	0	1	0	0	2	1	28.8	103
778	2011-09-19	positive							2013-04-02 08:25:00	1	0	0	1		63.6861	165.142	0	0		2013-04-02 08:25:00	1	0	0	1	1	3	1	28.8	104
777	2011-09-19	positive							2013-04-03 01:56:00	1	0	1	0		63.6861	165.142	0	0		2013-04-03 01:56:00	1	0	1	0	0	2	1	28.56	104
783	2011-09-20	negative							2013-04-03 22:34:00	1	0	1	0		63.6861	165.142	0	0		2013-04-03 22:34:00	1	0	1	0	0	2	1	28.56	104
781	2011-09-20	neutral							2013-04-04 05:21:00	1	0	1	0		63.6861	165.142	0	0		2013-04-04 05:21:00	1	0	1	0	0	2	1	28.6	104
782	2011-09-20	neutral							2013-04-04 09:29:00	1	0	1	0		63.6861	165.142	0	0		2013-04-04 09:29:00	1	0	1	0	0	2	1	28.6	104
784	2011-09-20	neutral							2013-04-05 03:30:00	1	1	0	0		63.6861	165.142	0	0		2013-04-05 03:30:00	1	1	0	0	-1	1	1	28.7	103
785	2011-09-21	neutral							2013-04-09 13:55:00	1	0	0	1		63.6861	165.142	0	0		2013-04-09 13:55:00	1	0	0	1	1	3	1	29.61	104
786	2011-09-21	positive							2013-04-10 15:05:00	1	0	1	0		63.6861	165.142	0	0		2013-04-10 15:05:00	1	0	1	0	0	2	1	30.28	104
787	2011-09-26	neutral							2013-04-11 08:57:00	1	1	0	0		63.6861	165.142	0	0		2013-04-11 08:57:00	1	1	0	0	-1	1	1	28.94	103
788	2011-09-28	neutral							2013-04-13 05:36:00	1	1	0	0		63.6861	165.142	0	0		2013-04-13 05:36:00	1	1	0	0	-1	1	1	28.79	102
790	2011-09-29	neutral							2013-04-15 05:39:00	1	0	1	0		63.6861	165.142	0	0		2013-04-15 05:39:00	1	0	1	0	0	2	1	28.69	102
789	2011-09-29	positive							2013-04-15 15:45:00	1	0	0	1		63.6861	165.142	0	0		2013-04-15 15:45:00	1	0	0	1	1	3	1	28.69	103
791	2011-10-02	positive							2013-04-17 11:45:00	1	0	0	1		63.6861	165.142	0	0		2013-04-17 11:45:00	1	0	0	1	1	3	1	28.83	104
797	2011-10-05	negative							2013-04-17 12:50:00	1	0	1	0		63.6861	165.142	0	0		2013-04-17 12:50:00	1	0	1	0	0	2	1	28.83	104
792	2011-10-05	neutral							2013-04-18 05:43:00	1	1	0	0		63.6861	165.142	0	0		2013-04-18 05:43:00	1	1	0	0	-1	1	1	28.79	103
793	2011-10-05	neutral							2013-04-18 06:51:00	1	0	1	0		63.6861	165.142	0	0		2013-04-18 06:51:00	1	0	1	0	0	2	1	28.79	103
794	2011-10-05	neutral							2013-04-18 08:04:00	1	0	1	0		63.6861	165.142	0	0		2013-04-18 08:04:00	1	0	1	0	0	2	1	28.79	103
795	2011-10-05	neutral							2013-04-18 12:39:00	1	1	0	0		63.6861	165.142	0	0		2013-04-18 12:39:00	1	1	0	0	-1	1	1	28.79	102
796	2011-10-05	neutral							2013-04-18 13:03:00	1	0	1	0		63.6861	165.142	0	0		2013-04-18 13:03:00	1	0	1	0	0	2	1	28.79	102
798	2011-10-05	neutral							2013-04-18 13:08:00	1	0	1	0		63.6861	165.142	0	0		2013-04-18 13:08:00	1	0	1	0	0	2	1	28.79	102
799	2011-10-05	neutral							2013-04-18 13:09:00	2	0	2	0		63.6861	165.142	0	0		2013-04-18 13:09:00	2	0	1	0	0	2	1	28.79	102
800	2011-10-05	neutral							2013-04-18 13:14:00	1	0	1	0		63.6861	165.142	0	0		2013-04-18 13:14:00	1	0	1	0	0	2	1	28.79	102
801	2011-10-05	neutral							2013-04-18 13:18:00	1	0	1	0		63.6861	165.142	0	0		2013-04-18 13:18:00	1	0	1	0	0	2	1	28.79	102
802	2011-10-06	neutral							2013-04-18 14:57:00	1	0	1	0		63.6861	165.142	0	0		2013-04-18 14:57:00	1	0	1	0	0	2	1	28.79	102
803	2011-10-06	neutral							2013-04-18 16:36:00	1	1	0	0		63.6861	165.142	0	0		2013-04-18 16:36:00	1	1	0	0	-1	1	1	28.79	101
804	2011-10-08	positive							2013-04-22 14:54:00	1	0	0	1		63.6861	165.142	0	0		2013-04-22 14:54:00	1	0	0	1	1	3	1	30.83	102
806	2011-10-12	neutral							2013-04-24 08:47:00	1	1	0	0		63.6861	165.142	0	0		2013-04-24 08:47:00	1	1	0	0	-1	1	1	31.76	101
805	2011-10-12	positive							2013-04-24 10:19:00	1	0	1	0		63.6861	165.142	0	0		2013-04-24 10:19:00	1	0	1	0	0	2	1	31.76	101
807	2011-10-14	neutral							2013-04-24 10:25:00	1	0	0	1		63.6861	165.142	0	0		2013-04-24 10:25:00	1	0	0	1	1	3	1	31.76	102
809	2011-10-20	neutral							2013-04-24 10:41:00	1	0	0	1		63.6861	165.142	0	0		2013-04-24 10:41:00	1	0	0	1	1	3	1	31.76	103
810	2011-10-20	neutral							2013-04-24 13:34:00	1	1	0	0		63.6861	165.142	0	0		2013-04-24 13:34:00	1	1	0	0	-1	1	1	31.76	102
808	2011-10-20	neutral							2013-04-24 13:59:00	1	0	0	1		63.6861	165.142	0	0		2013-04-24 13:59:00	1	0	0	1	1	3	1	31.76	103
811	2011-10-21	neutral							2013-04-24 18:01:00	1	0	0	1		63.6861	165.142	0	0		2013-04-24 18:01:00	1	0	0	1	1	3	1	31.76	104
812	2011-10-22	neutral							2013-04-25 04:10:00	1	0	1	0		63.6861	165.142	0	0		2013-04-25 04:10:00	1	0	1	0	0	2	1	31.94	104
813	2011-10-23	neutral							2013-04-25 04:20:00	1	0	0	1		63.6861	165.142	0	0		2013-04-25 04:20:00	1	0	0	1	1	3	1	31.94	105
815	2011-10-24	neutral							2013-04-25 05:50:00	1	0	0	1		63.6861	165.142	0	0		2013-04-25 05:50:00	1	0	0	1	1	3	1	31.94	106
816	2011-10-24	neutral							2013-04-25 08:08:00	1	0	0	1		63.6861	165.142	0	0		2013-04-25 08:08:00	1	0	0	1	1	3	1	31.94	107
814	2011-10-24	positive							2013-04-25 09:02:00	1	0	1	0		63.6861	165.142	0	0		2013-04-25 09:02:00	1	0	1	0	0	2	1	31.94	107
818	2011-10-25	neutral							2013-04-25 10:27:00	1	0	0	1		63.6861	165.142	0	0		2013-04-25 10:27:00	1	0	0	1	1	3	1	31.94	108
817	2011-10-25	positive							2013-04-25 21:11:00	1	0	0	1		63.6861	165.142	0	0		2013-04-25 21:11:00	1	0	0	1	1	3	1	31.94	109
819	2011-10-25	positive							2013-04-26 05:04:00	1	1	0	0		63.6861	165.142	0	0		2013-04-26 05:04:00	1	1	0	0	-1	1	1	31.79	108
822	2011-10-26	neutral							2013-04-26 06:19:00	1	0	0	1		63.6861	165.142	0	0		2013-04-26 06:19:00	1	0	0	1	1	3	1	31.79	109
820	2011-10-26	positive							2013-04-26 16:34:00	1	0	1	0		63.6861	165.142	0	0		2013-04-26 16:34:00	1	0	1	0	0	2	1	31.79	109
823	2011-10-26	positive							2013-04-29 15:15:00	1	0	0	1		63.6861	165.142	0	0		2013-04-29 15:15:00	1	0	0	1	1	3	1	32.61	110
821	2011-10-26	positive							2013-04-30 07:24:00	1	0	1	0		63.6861	165.142	0	0		2013-04-30 07:24:00	1	0	1	0	0	2	1	33.1	110
824	2011-11-02	neutral							2013-04-30 11:50:00	1	0	0	1		63.6861	165.142	0	0		2013-04-30 11:50:00	1	0	0	1	1	3	1	33.1	111
825	2011-11-02	neutral							2013-04-30 14:51:00	1	0	1	0		63.6861	165.142	0	0		2013-04-30 14:51:00	1	0	1	0	0	2	1	33.1	111
826	2011-11-04	neutral							2013-04-30 16:01:00	1	1	0	0		63.6861	165.142	0	0		2013-04-30 16:01:00	1	1	0	0	-1	1	1	33.1	110
827	2011-11-04	neutral							2013-05-02 04:04:00	1	0	1	0		63.6861	165.142	0	0		2013-05-02 04:04:00	1	0	1	0	0	2	1	33.16	110
828	2011-11-05	negative							2013-05-02 10:38:00	1	0	1	0		63.6861	165.142	0	0		2013-05-02 10:38:00	1	0	1	0	0	2	1	33.16	110
829	2011-11-08	neutral							2013-05-05 07:15:00	1	0	1	0		63.6861	165.142	0	0		2013-05-05 07:15:00	1	0	1	0	0	2	1	33.49	110
830	2011-11-08	neutral							2013-05-06 06:02:00	1	1	0	0		63.6861	165.142	0	0		2013-05-06 06:02:00	1	1	0	0	-1	1	1	33.75	109
831	2011-11-09	neutral							2013-05-06 07:07:00	1	0	1	0		63.6861	165.142	0	0		2013-05-06 07:07:00	1	0	1	0	0	2	1	33.75	109
832	2011-11-10	positive							2013-05-06 09:53:00	1	0	0	1		63.6861	165.142	0	0		2013-05-06 09:53:00	1	0	0	1	1	3	1	33.75	110
833	2011-11-10	positive							2013-05-06 11:02:00	1	0	1	0		63.6861	165.142	0	0		2013-05-06 11:02:00	1	0	1	0	0	2	1	33.75	110
836	2011-11-14	negative							2013-05-06 11:04:00	1	0	1	0		63.6861	165.142	0	0		2013-05-06 11:04:00	1	0	1	0	0	2	1	33.75	110
834	2011-11-14	negative							2013-05-06 12:04:00	1	0	1	0		63.6861	165.142	0	0		2013-05-06 12:04:00	1	0	1	0	0	2	1	33.75	110
835	2011-11-14	positive							2013-05-07 05:53:00	1	0	0	1		63.6861	165.142	0	0		2013-05-07 05:53:00	1	0	0	1	1	3	1	33.31	111
837	2011-11-16	neutral							2013-05-07 06:53:00	1	1	0	0		63.6861	165.142	0	0		2013-05-07 06:53:00	1	1	0	0	-1	1	1	33.31	110
838	2011-11-16	neutral							2013-05-07 10:06:00	1	0	0	1		63.6861	165.142	0	0		2013-05-07 10:06:00	1	0	0	1	1	3	1	33.31	111
839	2011-11-17	neutral							2013-05-07 12:10:00	1	0	1	0		63.6861	165.142	0	0		2013-05-07 12:10:00	1	0	1	0	0	2	1	33.31	111
840	2011-11-18	neutral							2013-05-07 13:30:00	1	0	1	0		63.6861	165.142	0	0		2013-05-07 13:30:00	1	0	1	0	0	2	1	33.31	111
841	2011-11-18	neutral							2013-05-07 18:46:00	1	0	1	0		63.6861	165.142	0	0		2013-05-07 18:46:00	1	0	1	0	0	2	1	33.31	111
842	2011-11-19	neutral							2013-05-08 08:26:00	1	0	1	0		63.6861	165.142	0	0		2013-05-08 08:26:00	1	0	1	0	0	2	1	32.99	111
843	2011-11-21	neutral							2013-05-08 11:51:00	1	1	0	0		63.6861	165.142	0	0		2013-05-08 11:51:00	1	1	0	0	-1	1	1	32.99	110
844	2011-11-27	positive							2013-05-09 05:12:00	1	0	0	1		63.6861	165.142	0	0		2013-05-09 05:12:00	1	0	0	1	1	3	1	32.66	111
845	2011-11-28	negative							2013-05-09 09:01:00	1	0	0	1		63.6861	165.142	0	0		2013-05-09 09:01:00	1	0	0	1	1	3	1	32.66	112
846	2011-12-04	positive							2013-05-12 17:05:00	1	0	1	0		63.6861	165.142	0	0		2013-05-12 17:05:00	1	0	1	0	0	2	1	32.69	112
847	2011-12-05	negative							2013-05-13 05:20:00	1	0	1	0		63.6861	165.142	0	0		2013-05-13 05:20:00	1	0	1	0	0	2	1	33.03	112
848	2011-12-06	positive							2013-05-13 18:10:00	1	0	1	0		63.6861	165.142	0	0		2013-05-13 18:10:00	1	0	1	0	0	2	1	33.03	112
849	2011-12-08	neutral							2013-05-14 05:55:00	1	0	1	0		63.6861	165.142	0	0		2013-05-14 05:55:00	1	0	1	0	0	2	1	33.53	112
850	2011-12-08	neutral							2013-05-14 07:53:00	1	0	0	1		63.6861	165.142	0	0		2013-05-14 07:53:00	1	0	0	1	1	3	1	33.53	113
851	2011-12-09	neutral							2013-05-14 08:35:00	1	0	1	0		63.6861	165.142	0	0		2013-05-14 08:35:00	1	0	1	0	0	2	1	33.53	113
852	2011-12-12	neutral							2013-05-14 11:00:00	1	0	1	0		63.6861	165.142	0	0		2013-05-14 11:00:00	1	0	1	0	0	2	1	33.53	113
853	2011-12-13	neutral							2013-05-14 12:08:00	1	0	0	1		63.6861	165.142	0	0		2013-05-14 12:08:00	1	0	0	1	1	3	1	33.53	114
854	2011-12-13	positive							2013-05-14 12:28:00	1	0	1	0		63.6861	165.142	0	0		2013-05-14 12:28:00	1	0	1	0	0	2	1	33.53	114
855	2011-12-13	positive							2013-05-14 14:18:00	1	1	0	0		63.6861	165.142	0	0		2013-05-14 14:18:00	1	1	0	0	-1	1	1	33.53	113
856	2011-12-15	neutral							2013-05-16 09:36:00	1	0	1	0		63.6861	165.142	0	0		2013-05-16 09:36:00	1	0	1	0	0	2	1	34.08	113
857	2011-12-15	positive							2013-05-16 13:05:00	1	0	1	0		63.6861	165.142	0	0		2013-05-16 13:05:00	1	0	1	0	0	2	1	34.08	113
859	2011-12-16	negative							2013-05-16 18:39:00	1	0	1	0		63.6861	165.142	0	0		2013-05-16 18:39:00	1	0	1	0	0	2	1	34.08	113
858	2011-12-16	neutral							2013-05-16 20:12:00	1	0	1	0		63.6861	165.142	0	0		2013-05-16 20:12:00	1	0	1	0	0	2	1	34.08	113
860	2011-12-16	neutral							2013-05-17 11:24:00	1	0	0	1		63.6861	165.142	0	0		2013-05-17 11:24:00	1	0	0	1	1	3	1	34.87	114
861	2011-12-18	negative							2013-05-17 16:45:00	1	0	1	0		63.6861	165.142	0	0		2013-05-17 16:45:00	1	0	1	0	0	2	1	34.87	114
862	2011-12-18	neutral							2013-05-18 09:16:00	1	0	1	0		63.6861	165.142	0	0		2013-05-18 09:16:00	1	0	1	0	0	2	1	34.87	114
863	2011-12-20	neutral							2013-05-18 21:57:00	1	0	1	0		63.6861	165.142	0	0		2013-05-18 21:57:00	1	0	1	0	0	2	1	34.87	114
864	2011-12-20	neutral							2013-05-21 08:57:00	1	0	1	0		63.6861	165.142	0	0		2013-05-21 08:57:00	1	0	1	0	0	2	1	34.85	114
865	2011-12-20	neutral							2013-05-21 09:36:00	1	0	0	1		63.6861	165.142	0	0		2013-05-21 09:36:00	1	0	0	1	1	3	1	34.85	115
866	2011-12-20	neutral							2013-05-21 09:48:00	1	0	1	0		63.6861	165.142	0	0		2013-05-21 09:48:00	1	0	1	0	0	2	1	34.85	115
867	2011-12-20	positive							2013-05-21 10:51:00	1	0	1	0		63.6861	165.142	0	0		2013-05-21 10:51:00	1	0	1	0	0	2	1	34.85	115
869	2011-12-21	neutral							2013-05-21 11:05:00	1	0	1	0		63.6861	165.142	0	0		2013-05-21 11:05:00	1	0	1	0	0	2	1	34.85	115
868	2011-12-21	neutral							2013-05-21 11:15:00	1	0	0	1		63.6861	165.142	0	0		2013-05-21 11:15:00	1	0	0	1	1	3	1	34.85	116
872	2011-12-26	neutral							2013-05-21 12:35:00	1	0	1	0		63.6861	165.142	0	0		2013-05-21 12:35:00	1	0	1	0	0	2	1	34.85	116
870	2011-12-26	neutral							2013-05-22 05:08:00	1	0	1	0		63.6861	165.142	0	0		2013-05-22 05:08:00	1	0	1	0	0	2	1	34.61	116
871	2011-12-26	positive							2013-05-22 06:45:00	1	0	0	1		63.6861	165.142	0	0		2013-05-22 06:45:00	1	0	0	1	1	3	1	34.61	117
876	2011-12-27	neutral							2013-05-22 08:00:00	1	0	1	0		63.6861	165.142	0	0		2013-05-22 08:00:00	1	0	1	0	0	2	1	34.61	117
875	2011-12-27	neutral							2013-05-22 10:16:00	1	0	1	0		63.6861	165.142	0	0		2013-05-22 10:16:00	1	0	1	0	0	2	1	34.61	117
878	2011-12-27	neutral							2013-05-22 14:31:00	1	0	0	1		63.6861	165.142	0	0		2013-05-22 14:31:00	1	0	0	1	1	3	1	34.61	118
873	2011-12-27	positive							2013-05-22 17:17:00	1	0	0	1		63.6861	165.142	0	0		2013-05-22 17:17:00	1	0	0	1	1	3	1	34.61	119
874	2011-12-27	positive							2013-05-23 09:26:00	1	0	0	1		63.6861	165.142	0	0		2013-05-23 09:26:00	1	0	0	1	1	3	1	34.15	120
877	2011-12-27	positive							2013-05-24 11:21:00	1	1	0	0		63.6861	165.142	0	0		2013-05-24 11:21:00	1	1	0	0	-1	1	1	34.27	119
879	2011-12-28	neutral							2013-05-25 05:00:00	1	0	1	0		63.6861	165.142	0	0		2013-05-25 05:00:00	1	0	1	0	0	2	1	34.27	119
880	2011-12-29	positive							2013-05-26 17:03:00	1	0	1	0		63.6861	165.142	0	0		2013-05-26 17:03:00	1	0	1	0	0	2	1	34.27	119
881	2011-12-30	neutral							2013-05-28 07:28:00	1	0	1	0		63.6861	165.142	0	0		2013-05-28 07:28:00	1	0	1	0	0	2	1	35.02	119
882	2011-12-31	neutral							2013-05-30 18:10:00	1	0	0	1		63.6861	165.142	0	0		2013-05-30 18:10:00	1	0	0	1	1	3	1	35.03	120
893	2012-01-01	negative							2013-05-31 13:53:00	1	0	0	1		63.6861	165.142	0	0		2013-05-31 13:53:00	1	0	0	1	1	3	1	34.9	121
883	2012-01-01	neutral							2013-06-01 05:00:00	1	0	1	0		63.6861	165.142	0	0		2013-06-01 05:00:00	1	0	1	0	0	2	1	34.9	121
884	2012-01-01	neutral							2013-06-03 05:49:00	1	1	0	0		63.6861	165.142	0	0		2013-06-03 05:49:00	1	1	0	0	-1	1	1	35.59	120
885	2012-01-01	neutral							2013-06-03 07:06:00	1	0	1	0		63.6861	165.142	0	0		2013-06-03 07:06:00	1	0	1	0	0	2	1	35.59	120
887	2012-01-01	neutral							2013-06-03 07:32:00	1	0	1	0		63.6861	165.142	0	0		2013-06-03 07:32:00	1	0	1	0	0	2	1	35.59	120
889	2012-01-01	neutral							2013-06-03 07:45:00	1	0	1	0		63.6861	165.142	0	0		2013-06-03 07:45:00	1	0	1	0	0	2	1	35.59	120
891	2012-01-01	neutral							2013-06-03 10:08:00	1	0	1	0		63.6861	165.142	0	0		2013-06-03 10:08:00	1	0	1	0	0	2	1	35.59	120
892	2012-01-01	positive							2013-06-03 12:35:00	1	0	0	1		63.6861	165.142	0	0		2013-06-03 12:35:00	1	0	0	1	1	3	1	35.59	121
886	2012-01-01	positive							2013-06-03 17:00:00	1	0	1	0		63.6861	165.142	0	0		2013-06-03 17:00:00	1	0	1	0	0	2	1	35.59	121
890	2012-01-01	positive							2013-06-03 18:00:00	1	0	0	1		63.6861	165.142	0	0		2013-06-03 18:00:00	1	0	0	1	1	3	1	35.59	122
888	2012-01-01	positive							2013-06-03 22:48:00	1	0	1	0		63.6861	165.142	0	0		2013-06-03 22:48:00	1	0	1	0	0	2	1	35.59	122
894	2012-01-02	neutral							2013-06-04 10:04:00	1	0	1	0		63.6861	165.142	0	0		2013-06-04 10:04:00	1	0	1	0	0	2	1	34.99	122
895	2012-01-02	positive							2013-06-04 11:00:00	1	0	1	0		63.6861	165.142	0	0		2013-06-04 11:00:00	1	0	1	0	0	2	1	34.99	122
896	2012-01-04	negative							2013-06-05 18:12:00	1	1	0	0		63.6861	165.142	0	0		2013-06-05 18:12:00	1	1	0	0	-1	1	1	34.78	121
898	2012-01-05	neutral							2013-06-05 18:20:00	1	0	0	1		63.6861	165.142	0	0		2013-06-05 18:20:00	1	0	0	1	1	3	1	34.78	122
900	2012-01-05	neutral							2013-06-06 04:04:00	1	0	0	1		63.6861	165.142	0	0		2013-06-06 04:04:00	1	0	0	1	1	3	1	34.96	123
901	2012-01-05	neutral							2013-06-06 15:05:00	1	0	1	0		63.6861	165.142	0	0		2013-06-06 15:05:00	1	0	1	0	0	2	1	34.96	123
902	2012-01-05	neutral							2013-06-06 15:15:00	1	0	1	0		63.6861	165.142	0	0		2013-06-06 15:15:00	1	0	1	0	0	2	1	34.96	123
903	2012-01-05	neutral							2013-06-07 08:26:00	1	0	0	1		63.6861	165.142	0	0		2013-06-07 08:26:00	1	0	0	1	1	3	1	35.67	124
897	2012-01-05	positive							2013-06-11 11:20:00	1	0	1	0		63.6861	165.142	0	0		2013-06-11 11:20:00	1	0	1	0	0	2	1	34.84	124
899	2012-01-05	positive							2013-06-14 06:53:00	1	0	1	0		63.6861	165.142	0	0		2013-06-14 06:53:00	1	0	1	0	0	2	1	34.4	124
904	2012-01-06	neutral							2013-06-16 11:37:00	1	0	1	0		63.6861	165.142	0	0		2013-06-16 11:37:00	1	0	1	0	0	2	1	34.4	124
908	2012-01-06	neutral							2013-06-17 05:48:00	1	0	1	0		63.6861	165.142	0	0		2013-06-17 05:48:00	1	0	1	0	0	2	1	35	124
906	2012-01-06	positive							2013-06-17 17:24:00	1	0	1	0		63.6861	165.142	0	0		2013-06-17 17:24:00	1	0	1	0	0	2	1	35	124
905	2012-01-06	positive							2013-06-19 13:04:00	1	0	0	1		63.6861	165.142	0	0		2013-06-19 13:04:00	1	0	0	1	1	3	1	34.59	125
909	2012-01-06	positive							2013-06-19 14:14:00	1	0	0	1		63.6861	165.142	0	0		2013-06-19 14:14:00	1	0	0	1	1	3	1	34.59	126
907	2012-01-06	positive							2013-06-19 15:17:00	1	0	0	1		63.6861	165.142	0	0		2013-06-19 15:17:00	1	0	0	1	1	3	1	34.59	127
910	2012-01-07	neutral							2013-06-19 17:08:00	1	0	1	0		63.6861	165.142	0	0		2013-06-19 17:08:00	1	0	1	0	0	2	1	34.59	127
912	2012-01-08	neutral							2013-06-21 07:29:00	1	0	1	0		63.6861	165.142	0	0		2013-06-21 07:29:00	1	0	1	0	0	2	1	33.27	127
911	2012-01-08	positive							2013-06-21 13:41:00	1	0	0	1		63.6861	165.142	0	0		2013-06-21 13:41:00	1	0	0	1	1	3	1	33.27	128
913	2012-01-09	neutral							2013-06-24 09:56:00	1	0	0	1		63.6861	165.142	0	0		2013-06-24 09:56:00	1	0	0	1	1	3	1	33.72	129
914	2012-01-09	neutral							2013-06-24 12:47:00	1	0	0	1		63.6861	165.142	0	0		2013-06-24 12:47:00	1	0	0	1	1	3	1	33.72	130
915	2012-01-10	positive							2013-06-24 13:55:00	1	0	0	1		63.6861	165.142	0	0		2013-06-24 13:55:00	1	0	0	1	1	3	1	33.72	131
917	2012-01-10	positive							2013-06-24 15:45:00	1	0	0	1		63.6861	165.142	0	0		2013-06-24 15:45:00	1	0	0	1	1	3	1	33.72	132
916	2012-01-10	positive							2013-06-24 16:06:00	1	0	1	0		63.6861	165.142	0	0		2013-06-24 16:06:00	1	0	1	0	0	2	1	33.72	132
919	2012-01-13	negative							2013-06-24 16:17:00	1	0	1	0		63.6861	165.142	0	0		2013-06-24 16:17:00	1	0	1	0	0	2	1	33.72	132
918	2012-01-13	positive							2013-06-25 06:36:00	1	0	1	0		63.6861	165.142	0	0		2013-06-25 06:36:00	1	0	1	0	0	2	1	33.67	132
920	2012-01-14	neutral							2013-06-25 09:04:00	1	0	1	0		63.6861	165.142	0	0		2013-06-25 09:04:00	1	0	1	0	0	2	1	33.67	132
921	2012-01-14	neutral							2013-06-27 07:08:00	1	0	1	0		63.6861	165.142	0	0		2013-06-27 07:08:00	1	0	1	0	0	2	1	34.62	132
922	2012-01-17	negative							2013-06-28 10:59:00	1	0	0	1		63.6861	165.142	0	0		2013-06-28 10:59:00	1	0	0	1	1	3	1	34.54	133
923	2012-01-17	neutral							2013-06-29 12:37:00	1	0	1	0		63.6861	165.142	0	0		2013-06-29 12:37:00	1	0	1	0	0	2	1	34.54	133
924	2012-01-18	neutral							2013-07-01 07:59:00	1	0	1	0		63.6861	165.142	0	0		2013-07-01 07:59:00	1	0	1	0	0	2	1	34.36	133
925	2012-01-18	neutral							2013-07-01 13:15:00	1	0	0	1		63.6861	165.142	0	0		2013-07-01 13:15:00	1	0	0	1	1	3	1	34.36	134
929	2012-01-19	negative							2013-07-06 07:17:00	1	0	1	0		63.6861	165.142	0	0		2013-07-06 07:17:00	1	0	1	0	0	2	1	34.21	134
930	2012-01-19	negative							2013-07-07 04:48:00	1	1	0	0		63.6861	165.142	0	0		2013-07-07 04:48:00	1	1	0	0	-1	1	1	34.21	133
926	2012-01-19	neutral							2013-07-08 18:08:00	1	0	1	0		63.6861	165.142	0	0		2013-07-08 18:08:00	1	0	1	0	0	2	1	34.33	133
928	2012-01-19	neutral							2013-07-09 05:06:00	1	0	1	0		63.6861	165.142	0	0		2013-07-09 05:06:00	1	0	1	0	0	2	1	34.35	133
927	2012-01-19	positive							2013-07-09 08:15:00	1	0	1	0		63.6861	165.142	0	0		2013-07-09 08:15:00	1	0	1	0	0	2	1	34.35	133
931	2012-01-19	positive							2013-07-10 13:49:00	1	1	0	0		63.6861	165.142	0	0		2013-07-10 13:49:00	1	1	0	0	-1	1	1	34.7	132
932	2012-01-20	neutral							2013-07-11 03:42:00	1	0	1	0		63.6861	165.142	0	0		2013-07-11 03:42:00	1	0	1	0	0	2	1	35.69	132
933	2012-01-23	neutral							2013-07-11 06:02:00	1	0	1	0		63.6861	165.142	0	0		2013-07-11 06:02:00	1	0	1	0	0	2	1	35.69	132
934	2012-01-24	positive							2013-07-11 06:11:00	1	0	1	0		63.6861	165.142	0	0		2013-07-11 06:11:00	1	0	1	0	0	2	1	35.69	132
935	2012-01-24	positive							2013-07-11 06:20:00	1	0	0	1		63.6861	165.142	0	0		2013-07-11 06:20:00	1	0	0	1	1	3	1	35.69	133
936	2012-01-25	positive							2013-07-11 06:54:00	1	0	1	0		63.6861	165.142	0	0		2013-07-11 06:54:00	1	0	1	0	0	2	1	35.69	133
937	2012-01-25	positive							2013-07-11 07:11:00	1	0	1	0		63.6861	165.142	0	0		2013-07-11 07:11:00	1	0	1	0	0	2	1	35.69	133
938	2012-02-02	neutral							2013-07-11 08:54:00	1	0	1	0		63.6861	165.142	0	0		2013-07-11 08:54:00	1	0	1	0	0	2	1	35.69	133
939	2012-02-03	positive							2013-07-11 12:27:00	1	0	1	0		63.6861	165.142	0	0		2013-07-11 12:27:00	1	0	1	0	0	2	1	35.69	133
940	2012-02-06	neutral							2013-07-11 13:06:00	1	0	0	1		63.6861	165.142	0	0		2013-07-11 13:06:00	1	0	0	1	1	3	1	35.69	134
941	2012-02-06	neutral							2013-07-11 13:13:00	1	0	1	0		63.6861	165.142	0	0		2013-07-11 13:13:00	1	0	1	0	0	2	1	35.69	134
942	2012-02-06	neutral							2013-07-11 13:54:00	1	0	1	0		63.6861	165.142	0	0		2013-07-11 13:54:00	1	0	1	0	0	2	1	35.69	134
943	2012-02-07	neutral							2013-07-11 15:23:00	1	0	1	0		63.6861	165.142	0	0		2013-07-11 15:23:00	1	0	1	0	0	2	1	35.69	134
945	2012-02-07	neutral							2013-07-11 15:37:00	1	0	0	1		63.6861	165.142	0	0		2013-07-11 15:37:00	1	0	0	1	1	3	1	35.69	135
944	2012-02-07	positive							2013-07-12 05:23:00	1	0	1	0		63.6861	165.142	0	0		2013-07-12 05:23:00	1	0	1	0	0	2	1	35.67	135
947	2012-02-08	negative							2013-07-12 17:26:00	1	0	1	0		63.6861	165.142	0	0		2013-07-12 17:26:00	1	0	1	0	0	2	1	35.67	135
950	2012-02-08	negative							2013-07-13 06:38:00	1	0	0	1		63.6861	165.142	0	0		2013-07-13 06:38:00	1	0	0	1	1	3	1	35.67	136
946	2012-02-08	neutral							2013-07-14 09:08:00	1	0	1	0		63.6861	165.142	0	0		2013-07-14 09:08:00	1	0	1	0	0	2	1	35.67	136
949	2012-02-08	neutral							2013-07-15 03:55:00	1	0	1	0		63.6861	165.142	0	0		2013-07-15 03:55:00	1	0	1	0	0	2	1	36.17	136
948	2012-02-08	positive							2013-07-15 05:58:00	1	0	1	0		63.6861	165.142	0	0		2013-07-15 05:58:00	1	0	1	0	0	2	1	36.17	136
952	2012-02-09	neutral							2013-07-16 08:23:00	1	0	0	1		63.6861	165.142	0	0		2013-07-16 08:23:00	1	0	0	1	1	3	1	36.27	137
951	2012-02-09	positive							2013-07-16 08:36:00	1	0	0	1		63.6861	165.142	0	0		2013-07-16 08:36:00	1	0	0	1	1	3	1	36.27	138
953	2012-02-29	negative							2013-07-16 18:09:00	1	0	0	1		63.6861	165.142	0	0		2013-07-16 18:09:00	1	0	0	1	1	3	1	36.27	139
954	2012-03-01	positive							2013-07-17 04:21:00	1	0	1	0		63.6861	165.142	0	0		2013-07-17 04:21:00	1	0	1	0	0	2	1	35.74	139
955	2012-03-02	negative							2013-07-18 13:06:00	1	0	1	0		63.6861	165.142	0	0		2013-07-18 13:06:00	1	0	1	0	0	2	1	35.44	139
956	2012-03-08	neutral							2013-07-18 13:08:00	1	0	1	0		63.6861	165.142	0	0		2013-07-18 13:08:00	1	0	1	0	0	2	1	35.44	139
957	2012-03-12	positive							2013-07-18 13:11:00	1	0	0	1		63.6861	165.142	0	0		2013-07-18 13:11:00	1	0	0	1	1	3	1	35.44	140
961	2012-03-19	negative							2013-07-18 13:13:00	1	1	0	0		63.6861	165.142	0	0		2013-07-18 13:13:00	1	1	0	0	-1	1	1	35.44	139
959	2012-03-19	neutral							2013-07-18 13:19:00	1	0	0	1		63.6861	165.142	0	0		2013-07-18 13:19:00	1	0	0	1	1	3	1	35.44	140
960	2012-03-19	neutral							2013-07-18 14:09:00	1	1	0	0		63.6861	165.142	0	0		2013-07-18 14:09:00	1	1	0	0	-1	1	1	35.44	139
962	2012-03-19	positive							2013-07-18 14:10:00	1	0	0	1		63.6861	165.142	0	0		2013-07-18 14:10:00	1	0	0	1	1	3	1	35.44	140
958	2012-03-19	positive							2013-07-18 23:14:00	1	0	1	0		63.6861	165.142	0	0		2013-07-18 23:14:00	1	0	1	0	0	2	1	35.44	140
963	2012-03-20	negative							2013-07-19 05:00:00	1	0	1	0		63.6861	165.142	0	0		2013-07-19 05:00:00	1	0	1	0	0	2	1	31.4	140
964	2012-03-20	negative							2013-07-19 08:06:00	1	1	0	0		63.6861	165.142	0	0		2013-07-19 08:06:00	1	1	0	0	-1	1	1	31.4	139
966	2012-03-20	negative							2013-07-19 09:05:00	1	0	1	0		63.6861	165.142	0	0		2013-07-19 09:05:00	1	0	1	0	0	2	1	31.4	139
965	2012-03-20	neutral							2013-07-19 09:55:00	1	0	1	0		63.6861	165.142	0	0		2013-07-19 09:55:00	1	0	1	0	0	2	1	31.4	139
968	2012-03-21	neutral							2013-07-19 12:22:00	1	1	0	0		63.6861	165.142	0	0		2013-07-19 12:22:00	1	1	0	0	-1	1	1	31.4	138
967	2012-03-21	positive							2013-07-19 13:16:00	1	0	1	0		63.6861	165.142	0	0		2013-07-19 13:16:00	1	0	1	0	0	2	1	31.4	138
969	2012-03-23	neutral							2013-07-19 13:21:00	1	0	0	1		63.6861	165.142	0	0		2013-07-19 13:21:00	1	0	0	1	1	3	1	31.4	139
970	2012-03-26	positive							2013-07-19 15:10:00	1	0	1	0		63.6861	165.142	0	0		2013-07-19 15:10:00	1	0	1	0	0	2	1	31.4	139
971	2012-04-03	neutral							2013-07-19 17:06:00	1	0	1	0		63.6861	165.142	0	0		2013-07-19 17:06:00	1	0	1	0	0	2	1	31.4	139
973	2012-04-05	neutral							2013-07-20 06:52:00	1	0	1	0		63.6861	165.142	0	0		2013-07-20 06:52:00	1	0	1	0	0	2	1	31.4	139
972	2012-04-05	positive							2013-07-21 06:29:00	1	1	0	0		63.6861	165.142	0	0		2013-07-21 06:29:00	1	1	0	0	-1	1	1	31.4	138
974	2012-04-05	positive							2013-07-22 12:27:00	1	0	0	1		63.6861	165.142	0	0		2013-07-22 12:27:00	1	0	0	1	1	3	1	32.01	139
976	2012-04-06	neutral							2013-07-23 05:21:00	1	0	1	0		63.6861	165.142	0	0		2013-07-23 05:21:00	1	0	1	0	0	2	1	31.82	139
975	2012-04-06	positive							2013-07-23 07:11:00	1	0	1	0		63.6861	165.142	0	0		2013-07-23 07:11:00	1	0	1	0	0	2	1	31.82	139
977	2012-04-08	neutral							2013-07-24 08:19:00	1	0	1	0		63.6861	165.142	0	0		2013-07-24 08:19:00	1	0	1	0	0	2	1	31.96	139
978	2012-04-09	negative							2013-07-24 13:18:00	1	0	0	1		63.6861	165.142	0	0		2013-07-24 13:18:00	1	0	0	1	1	3	1	31.96	140
980	2012-04-09	neutral							2013-07-24 20:07:00	1	0	0	1		63.6861	165.142	0	0		2013-07-24 20:07:00	1	0	0	1	1	3	1	31.96	141
981	2012-04-09	neutral							2013-07-25 07:50:00	1	1	0	0		63.6861	165.142	0	0		2013-07-25 07:50:00	1	1	0	0	-1	1	1	31.39	140
982	2012-04-09	neutral							2013-07-25 10:59:00	1	0	0	1		63.6861	165.142	0	0		2013-07-25 10:59:00	1	0	0	1	1	3	1	31.39	141
979	2012-04-09	positive							2013-07-26 10:40:00	1	0	1	0		63.6861	165.142	0	0		2013-07-26 10:40:00	1	0	1	0	0	2	1	31.62	141
983	2012-04-10	negative							2013-08-01 18:28:00	1	0	1	0		63.6861	165.142	0	0		2013-08-01 18:28:00	1	0	1	0	0	2	1	31.67	141
986	2012-04-10	negative							2013-08-05 08:52:00	1	0	1	0		63.6861	165.142	0	0		2013-08-05 08:52:00	1	0	1	0	0	2	1	31.7	141
985	2012-04-10	negative							2013-08-08 07:45:00	1	0	1	0		63.6861	165.142	0	0		2013-08-08 07:45:00	1	0	1	0	0	2	1	32.89	141
984	2012-04-10	negative							2013-08-08 12:48:00	1	0	1	0		63.6861	165.142	0	0		2013-08-08 12:48:00	1	0	1	0	0	2	1	32.89	141
987	2012-04-10	positive							2013-08-09 14:32:00	1	0	1	0		63.6861	165.142	0	0		2013-08-09 14:32:00	1	0	1	0	0	2	1	32.7	141
989	2012-04-11	neutral							2013-08-10 00:09:00	1	0	1	0		63.6861	165.142	0	0		2013-08-10 00:09:00	1	0	1	0	0	2	1	32.7	141
988	2012-04-11	positive							2013-08-10 04:28:00	1	0	1	0		63.6861	165.142	0	0		2013-08-10 04:28:00	1	0	1	0	0	2	1	32.7	141
992	2012-04-20	neutral							2013-08-11 06:56:00	1	0	0	1		63.6861	165.142	0	0		2013-08-11 06:56:00	1	0	0	1	1	3	1	32.7	142
991	2012-04-20	positive							2013-08-13 11:44:00	1	0	1	0		63.6861	165.142	0	0		2013-08-13 11:44:00	1	0	1	0	0	2	1	32.23	142
990	2012-04-20	positive							2013-08-13 14:44:00	1	0	1	0		63.6861	165.142	0	0		2013-08-13 14:44:00	1	0	1	0	0	2	1	32.23	142
993	2012-04-23	neutral							2013-08-13 15:51:00	1	0	1	0		63.6861	165.142	0	0		2013-08-13 15:51:00	1	0	1	0	0	2	1	32.23	142
994	2012-04-24	negative							2013-08-14 03:34:00	1	0	1	0		63.6861	165.142	0	0		2013-08-14 03:34:00	1	0	1	0	0	2	1	32.35	142
995	2012-04-25	neutral							2013-08-14 10:38:00	1	0	1	0		63.6861	165.142	0	0		2013-08-14 10:38:00	1	0	1	0	0	2	1	32.35	142
996	2012-04-27	neutral							2013-08-15 05:45:00	1	0	0	1		63.6861	165.142	0	0		2013-08-15 05:45:00	1	0	0	1	1	3	1	31.79	143
997	2012-04-28	positive							2013-08-15 08:32:00	1	0	0	1		63.6861	165.142	0	0		2013-08-15 08:32:00	1	0	0	1	1	3	1	31.79	144
998	2012-04-30	neutral							2013-08-15 13:17:00	1	1	0	0		63.6861	165.142	0	0		2013-08-15 13:17:00	1	1	0	0	-1	1	1	31.79	143
999	2012-04-30	neutral							2013-08-16 02:17:00	1	0	0	1		63.6861	165.142	0	0		2013-08-16 02:17:00	1	0	0	1	1	3	1	31.8	144
1000	2012-04-30	neutral							2013-08-18 15:43:00	1	0	0	1		63.6861	165.142	0	0		2013-08-18 15:43:00	1	0	0	1	1	3	1	31.8	145
1005	2012-04-30	neutral							2013-08-22 09:33:00	1	0	1	0		63.6861	165.142	0	0		2013-08-22 09:33:00	1	0	1	0	0	2	1	32.39	145
1002	2012-04-30	positive							2013-08-22 10:59:00	1	1	0	0		63.6861	165.142	0	0		2013-08-22 10:59:00	1	1	0	0	-1	1	1	32.39	144
1004	2012-04-30	positive							2013-08-22 11:54:00	1	0	1	0		63.6861	165.142	0	0		2013-08-22 11:54:00	1	0	1	0	0	2	1	32.39	144
1001	2012-04-30	positive							2013-08-22 14:43:00	1	1	0	0		63.6861	165.142	0	0		2013-08-22 14:43:00	1	1	0	0	-1	1	1	32.39	143
1003	2012-04-30	positive							2013-08-23 06:04:00	1	0	1	0		63.6861	165.142	0	0		2013-08-23 06:04:00	1	0	1	0	0	2	1	34.75	143
1006	2012-04-30	positive							2013-08-23 06:05:00	1	1	0	0		63.6861	165.142	0	0		2013-08-23 06:05:00	1	1	0	0	-1	1	1	34.75	142
1008	2012-05-01	negative							2013-08-23 06:06:00	1	0	1	0		63.6861	165.142	0	0		2013-08-23 06:06:00	1	0	1	0	0	2	1	34.75	142
1007	2012-05-01	neutral							2013-08-23 06:08:00	2	1	1	0		64.6861	165.142	1	0		2013-08-23 06:08:00	2	0.5	0.5	0	-1	1	0.5	34.75	141
1009	2012-05-01	positive							2013-08-23 06:10:00	1	0	1	0		64.6861	165.142	0	0		2013-08-23 06:10:00	1	0	1	0	0	2	1	34.75	141
1010	2012-05-07	neutral							2013-08-23 06:12:00	1	0	1	0		64.6861	165.142	0	0		2013-08-23 06:12:00	1	0	1	0	0	2	1	34.75	141
1011	2012-05-07	neutral							2013-08-23 06:16:00	1	0	1	0		64.6861	165.142	0	0		2013-08-23 06:16:00	1	0	1	0	0	2	1	34.75	141
1013	2012-05-10	neutral							2013-08-23 06:18:00	1	0	0	1		64.6861	165.142	0	0		2013-08-23 06:18:00	1	0	0	1	1	3	1	34.75	142
1012	2012-05-10	neutral							2013-08-23 06:20:00	1	0	1	0		64.6861	165.142	0	0		2013-08-23 06:20:00	1	0	1	0	0	2	1	34.75	142
1014	2012-05-15	neutral							2013-08-23 06:22:00	1	1	0	0		64.6861	165.142	0	0		2013-08-23 06:22:00	1	1	0	0	-1	1	1	34.75	141
1016	2012-05-16	positive							2013-08-23 06:25:00	1	0	0	1		64.6861	165.142	0	0		2013-08-23 06:25:00	1	0	0	1	1	3	1	34.75	142
1015	2012-05-16	positive							2013-08-23 06:41:00	1	0	1	0		64.6861	165.142	0	0		2013-08-23 06:41:00	1	0	1	0	0	2	1	34.75	142
1017	2012-05-17	neutral							2013-08-23 06:48:00	1	1	0	0		64.6861	165.142	0	0		2013-08-23 06:48:00	1	1	0	0	-1	1	1	34.75	141
1018	2012-05-17	neutral							2013-08-23 06:50:00	1	0	0	1		64.6861	165.142	0	0		2013-08-23 06:50:00	1	0	0	1	1	3	1	34.75	142
1019	2012-05-18	neutral							2013-08-23 07:15:00	1	1	0	0		64.6861	165.142	0	0		2013-08-23 07:15:00	1	1	0	0	-1	1	1	34.75	141
1020	2012-05-18	positive							2013-08-23 07:24:00	1	0	1	0		64.6861	165.142	0	0		2013-08-23 07:24:00	1	0	1	0	0	2	1	34.75	141
1021	2012-05-20	positive							2013-08-23 07:50:00	1	0	1	0		64.6861	165.142	0	0		2013-08-23 07:50:00	1	0	1	0	0	2	1	34.75	141
1022	2012-05-21	neutral							2013-08-23 08:20:00	1	0	1	0		64.6861	165.142	0	0		2013-08-23 08:20:00	1	0	1	0	0	2	1	34.75	141
1023	2012-05-22	negative							2013-08-23 09:36:00	1	0	1	0		64.6861	165.142	0	0		2013-08-23 09:36:00	1	0	1	0	0	2	1	34.75	141
1025	2012-05-23	negative							2013-08-23 09:47:00	1	1	0	0		64.6861	165.142	0	0		2013-08-23 09:47:00	1	1	0	0	-1	1	1	34.75	140
1028	2012-05-23	neutral							2013-08-23 09:57:00	1	0	0	1		64.6861	165.142	0	0		2013-08-23 09:57:00	1	0	0	1	1	3	1	34.75	141
1027	2012-05-23	neutral							2013-08-23 10:34:00	1	1	0	0		64.6861	165.142	0	0		2013-08-23 10:34:00	1	1	0	0	-1	1	1	34.75	140
1029	2012-05-23	neutral							2013-08-23 10:49:00	1	1	0	0		64.6861	165.142	0	0		2013-08-23 10:49:00	1	1	0	0	-1	1	1	34.75	139
1024	2012-05-23	positive							2013-08-23 12:26:00	1	0	1	0		64.6861	165.142	0	0		2013-08-23 12:26:00	1	0	1	0	0	2	1	34.75	139
1026	2012-05-23	positive							2013-08-23 12:56:00	1	1	0	0		64.6861	165.142	0	0		2013-08-23 12:56:00	1	1	0	0	-1	1	1	34.75	138
1030	2012-06-04	positive							2013-08-23 13:03:00	1	0	1	0		64.6861	165.142	0	0		2013-08-23 13:03:00	1	0	1	0	0	2	1	34.75	138
1031	2012-06-05	neutral							2013-08-23 13:37:00	1	0	0	1		64.6861	165.142	0	0		2013-08-23 13:37:00	1	0	0	1	1	3	1	34.75	139
1032	2012-06-05	neutral							2013-08-23 14:29:00	1	1	0	0		64.6861	165.142	0	0		2013-08-23 14:29:00	1	1	0	0	-1	1	1	34.75	138
1033	2012-06-06	neutral							2013-08-23 21:52:00	1	1	0	0		64.6861	165.142	0	0		2013-08-23 21:52:00	1	1	0	0	-1	1	1	34.75	137
1034	2012-06-06	positive							2013-08-24 03:38:00	1	0	0	1		64.6861	165.142	0	0		2013-08-24 03:38:00	1	0	0	1	1	3	1	34.75	138
1035	2012-06-11	neutral							2013-08-24 04:37:00	1	1	0	0		64.6861	165.142	0	0		2013-08-24 04:37:00	1	1	0	0	-1	1	1	34.75	137
1036	2012-06-11	neutral							2013-08-24 10:46:00	1	0	1	0		64.6861	165.142	0	0		2013-08-24 10:46:00	1	0	1	0	0	2	1	34.75	137
1037	2012-06-12	positive							2013-08-24 18:06:00	1	0	1	0		64.6861	165.142	0	0		2013-08-24 18:06:00	1	0	1	0	0	2	1	34.75	137
1039	2012-06-12	positive							2013-08-26 03:35:00	1	0	1	0		64.6861	165.142	0	0		2013-08-26 03:35:00	1	0	1	0	0	2	1	34.15	137
1038	2012-06-12	positive							2013-08-26 05:57:00	1	0	0	1		64.6861	165.142	0	0		2013-08-26 05:57:00	1	0	0	1	1	3	1	34.15	138
1040	2012-06-13	neutral							2013-08-26 06:10:00	1	0	1	0		64.6861	165.142	0	0		2013-08-26 06:10:00	1	0	1	0	0	2	1	34.15	138
1041	2012-06-13	positive							2013-08-26 10:43:00	1	1	0	0		64.6861	165.142	0	0		2013-08-26 10:43:00	1	1	0	0	-1	1	1	34.15	137
1042	2012-06-14	neutral							2013-08-26 20:20:00	1	0	0	1		64.6861	165.142	0	0		2013-08-26 20:20:00	1	0	0	1	1	3	1	34.15	138
1044	2012-06-14	neutral							2013-08-27 07:57:00	1	0	0	1		64.6861	165.142	0	0		2013-08-27 07:57:00	1	0	0	1	1	3	1	33.26	139
1045	2012-06-14	neutral							2013-08-28 08:01:00	1	0	1	0		64.6861	165.142	0	0		2013-08-28 08:01:00	1	0	1	0	0	2	1	33.02	139
1043	2012-06-14	neutral							2013-08-29 14:48:00	1	0	1	0		64.6861	165.142	0	0		2013-08-29 14:48:00	1	0	1	0	0	2	1	33.55	139
1046	2012-06-14	positive							2013-08-29 20:21:00	1	0	0	1		64.6861	165.142	0	0		2013-08-29 20:21:00	1	0	0	1	1	3	1	33.55	140
1048	2012-06-15	negative							2013-08-30 17:00:00	1	0	0	1		64.6861	165.142	0	0		2013-08-30 17:00:00	1	0	0	1	1	3	1	33.4	141
1047	2012-06-15	neutral							2013-08-31 11:16:00	1	0	1	0		64.6861	165.142	0	0		2013-08-31 11:16:00	1	0	1	0	0	2	1	33.4	141
1049	2012-06-15	positive							2013-09-01 05:33:00	1	0	0	1		64.6861	165.142	0	0		2013-09-01 05:33:00	1	0	0	1	1	3	1	33.4	142
1059	2012-06-18	negative							2013-09-02 20:09:00	1	0	0	1		64.6861	165.142	0	0		2013-09-02 20:09:00	1	0	0	1	1	3	1	33.4	143
1052	2012-06-18	neutral							2013-09-02 20:24:00	1	0	0	1		64.6861	165.142	0	0		2013-09-02 20:24:00	1	0	0	1	1	3	1	33.4	144
1054	2012-06-18	neutral							2013-09-02 20:35:00	1	0	0	1		64.6861	165.142	0	0		2013-09-02 20:35:00	1	0	0	1	1	3	1	33.4	145
1056	2012-06-18	neutral							2013-09-02 20:52:00	1	0	1	0		64.6861	165.142	0	0		2013-09-02 20:52:00	1	0	1	0	0	2	1	33.4	145
1058	2012-06-18	neutral							2013-09-02 20:56:00	1	0	1	0		64.6861	165.142	0	0		2013-09-02 20:56:00	1	0	1	0	0	2	1	33.4	145
1061	2012-06-18	neutral							2013-09-02 21:01:00	1	0	1	0		64.6861	165.142	0	0		2013-09-02 21:01:00	1	0	1	0	0	2	1	33.4	145
1062	2012-06-18	positive							2013-09-02 21:07:00	1	0	1	0		64.6861	165.142	0	0		2013-09-02 21:07:00	1	0	1	0	0	2	1	33.4	145
1053	2012-06-18	positive							2013-09-02 21:09:00	1	0	1	0		64.6861	165.142	0	0		2013-09-02 21:09:00	1	0	1	0	0	2	1	33.4	145
1057	2012-06-18	positive							2013-09-03 04:25:00	1	0	1	0		64.6861	165.142	0	0		2013-09-03 04:25:00	1	0	1	0	0	2	1	31.88	145
1050	2012-06-18	positive							2013-09-03 05:13:00	1	1	0	0		64.6861	165.142	0	0		2013-09-03 05:13:00	1	1	0	0	-1	1	1	31.88	144
1055	2012-06-18	positive							2013-09-03 06:17:00	1	0	0	1		64.6861	165.142	0	0		2013-09-03 06:17:00	1	0	0	1	1	3	1	31.88	145
1051	2012-06-18	positive							2013-09-03 06:45:00	1	0	0	1		64.6861	165.142	0	0		2013-09-03 06:45:00	1	0	0	1	1	3	1	31.88	146
1060	2012-06-18	positive							2013-09-03 08:12:00	1	0	1	0		64.6861	165.142	0	0		2013-09-03 08:12:00	1	0	1	0	0	2	1	31.88	146
1064	2012-06-19	negative							2013-09-03 08:31:00	1	0	0	1		64.6861	165.142	0	0		2013-09-03 08:31:00	1	0	0	1	1	3	1	31.88	147
1063	2012-06-19	neutral							2013-09-03 08:49:00	1	0	0	1		64.6861	165.142	0	0		2013-09-03 08:49:00	1	0	0	1	1	3	1	31.88	148
1067	2012-06-19	neutral							2013-09-03 09:00:00	1	1	0	0		64.6861	165.142	0	0		2013-09-03 09:00:00	1	1	0	0	-1	1	1	31.88	147
1069	2012-06-19	neutral							2013-09-03 09:36:00	1	1	0	0		64.6861	165.142	0	0		2013-09-03 09:36:00	1	1	0	0	-1	1	1	31.88	146
1065	2012-06-19	neutral							2013-09-03 09:52:00	1	0	0	1		64.6861	165.142	0	0		2013-09-03 09:52:00	1	0	0	1	1	3	1	31.88	147
1066	2012-06-19	neutral							2013-09-03 10:35:00	1	0	0	1		64.6861	165.142	0	0		2013-09-03 10:35:00	1	0	0	1	1	3	1	31.88	148
1068	2012-06-19	positive							2013-09-03 13:10:00	1	0	0	1		64.6861	165.142	0	0		2013-09-03 13:10:00	1	0	0	1	1	3	1	31.88	149
1071	2012-06-20	negative							2013-09-03 13:37:00	1	0	0	1		64.6861	165.142	0	0		2013-09-03 13:37:00	1	0	0	1	1	3	1	31.88	150
1072	2012-06-20	negative							2013-09-03 16:05:00	1	0	1	0		64.6861	165.142	0	0		2013-09-03 16:05:00	1	0	1	0	0	2	1	31.88	150
1070	2012-06-20	neutral							2013-09-03 16:13:00	1	0	1	0		64.6861	165.142	0	0		2013-09-03 16:13:00	1	0	1	0	0	2	1	31.88	150
1073	2012-06-20	neutral							2013-09-04 07:01:00	1	0	0	1		64.6861	165.142	0	0		2013-09-04 07:01:00	1	0	0	1	1	3	1	31.2	151
1074	2012-06-21	neutral							2013-09-04 08:45:00	1	0	1	0		64.6861	165.142	0	0		2013-09-04 08:45:00	1	0	1	0	0	2	1	31.2	151
1076	2012-06-22	neutral							2013-09-04 13:35:00	1	0	0	1		64.6861	165.142	0	0		2013-09-04 13:35:00	1	0	0	1	1	3	1	31.2	152
1077	2012-06-22	positive							2013-09-04 13:59:00	1	0	1	0		64.6861	165.142	0	0		2013-09-04 13:59:00	1	0	1	0	0	2	1	31.2	152
1075	2012-06-22	positive							2013-09-04 15:20:00	1	1	0	0		64.6861	165.142	0	0		2013-09-04 15:20:00	1	1	0	0	-1	1	1	31.2	151
1078	2012-06-23	positive							2013-09-06 08:25:00	1	0	1	0		64.6861	165.142	0	0		2013-09-06 08:25:00	1	0	1	0	0	2	1	31.15	151
1083	2012-06-25	neutral							2013-09-10 03:15:00	1	0	1	0		64.6861	165.142	0	0		2013-09-10 03:15:00	1	0	1	0	0	2	1	32.39	151
1084	2012-06-25	neutral							2013-09-10 10:50:00	1	0	1	0		64.6861	165.142	0	0		2013-09-10 10:50:00	1	0	1	0	0	2	1	32.39	151
1086	2012-06-25	neutral							2013-09-12 06:06:00	1	1	0	0		64.6861	165.142	0	0		2013-09-12 06:06:00	1	1	0	0	-1	1	1	32.69	150
1085	2012-06-25	positive							2013-09-12 13:40:00	1	0	1	0		64.6861	165.142	0	0		2013-09-12 13:40:00	1	0	1	0	0	2	1	32.69	150
1082	2012-06-25	positive							2013-09-12 21:41:00	1	0	1	0		64.6861	165.142	0	0		2013-09-12 21:41:00	1	0	1	0	0	2	1	32.69	150
1079	2012-06-25	positive							2013-09-13 08:20:00	1	1	0	0		64.6861	165.142	0	0		2013-09-13 08:20:00	1	1	0	0	-1	1	1	33.03	149
1081	2012-06-25	positive							2013-09-13 11:02:00	1	1	0	0		64.6861	165.142	0	0		2013-09-13 11:02:00	1	1	0	0	-1	1	1	33.03	148
1080	2012-06-25	positive							2013-09-13 13:39:00	1	0	1	0		64.6861	165.142	0	0		2013-09-13 13:39:00	1	0	1	0	0	2	1	33.03	148
1087	2012-06-29	neutral							2013-09-15 10:46:00	1	1	0	0		64.6861	165.142	0	0		2013-09-15 10:46:00	1	1	0	0	-1	1	1	33.03	147
1089	2012-07-02	negative							2013-09-16 07:01:00	1	0	1	0		64.6861	165.142	0	0		2013-09-16 07:01:00	1	0	1	0	0	2	1	32.8	147
1090	2012-07-02	negative							2013-09-17 03:44:00	1	1	0	0		64.6861	165.142	0	0		2013-09-17 03:44:00	1	1	0	0	-1	1	1	32.93	146
1088	2012-07-02	positive							2013-09-17 06:02:00	1	0	1	0		64.6861	165.142	0	0		2013-09-17 06:02:00	1	0	1	0	0	2	1	32.93	146
1091	2012-07-03	neutral							2013-09-17 06:03:00	1	0	1	0		64.6861	165.142	0	0		2013-09-17 06:03:00	1	0	1	0	0	2	1	32.93	146
1093	2012-07-03	neutral							2013-09-17 06:05:00	1	0	1	0		64.6861	165.142	0	0		2013-09-17 06:05:00	1	0	1	0	0	2	1	32.93	146
1094	2012-07-03	neutral							2013-09-17 06:06:00	1	0	0	1		64.6861	165.142	0	0		2013-09-17 06:06:00	1	0	0	1	1	3	1	32.93	147
1096	2012-07-03	neutral							2013-09-17 06:08:00	1	0	1	0		64.6861	165.142	0	0		2013-09-17 06:08:00	1	0	1	0	0	2	1	32.93	147
1092	2012-07-03	positive							2013-09-17 06:11:00	1	0	1	0		64.6861	165.142	0	0		2013-09-17 06:11:00	1	0	1	0	0	2	1	32.93	147
1095	2012-07-03	positive							2013-09-17 06:46:00	1	1	0	0		64.6861	165.142	0	0		2013-09-17 06:46:00	1	1	0	0	-1	1	1	32.93	146
1097	2012-07-04	neutral							2013-09-18 15:28:00	1	0	0	1		64.6861	165.142	0	0		2013-09-18 15:28:00	1	0	0	1	1	3	1	33.32	147
1098	2012-07-04	neutral							2013-09-19 13:38:00	1	0	1	0		64.6861	165.142	0	0		2013-09-19 13:38:00	1	0	1	0	0	2	1	33.64	147
1099	2012-07-05	neutral							2013-09-19 16:05:00	1	0	1	0		64.6861	165.142	0	0		2013-09-19 16:05:00	1	0	1	0	0	2	1	33.64	147
1100	2012-07-05	neutral							2013-09-20 06:43:00	1	0	1	0		64.6861	165.142	0	0		2013-09-20 06:43:00	1	0	1	0	0	2	1	32.79	147
1101	2012-07-05	positive							2013-09-21 06:48:00	1	0	0	1		64.6861	165.142	0	0		2013-09-21 06:48:00	1	0	0	1	1	3	1	32.79	148
1102	2012-07-06	neutral							2013-09-23 07:41:00	1	0	1	0		64.6861	165.142	0	0		2013-09-23 07:41:00	1	0	1	0	0	2	1	32.74	148
1103	2012-07-09	neutral							2013-09-23 07:43:00	1	0	0	1		64.6861	165.142	0	0		2013-09-23 07:43:00	1	0	0	1	1	3	1	32.74	149
1104	2012-07-09	neutral							2013-09-23 14:36:00	1	0	1	0		64.6861	165.142	0	0		2013-09-23 14:36:00	1	0	1	0	0	2	1	32.74	149
1105	2012-07-09	neutral							2013-09-23 17:52:00	1	0	1	0		64.6861	165.142	0	0		2013-09-23 17:52:00	1	0	1	0	0	2	1	32.74	149
1106	2012-07-09	neutral							2013-09-24 09:48:00	1	0	0	1		64.6861	165.142	0	0		2013-09-24 09:48:00	1	0	0	1	1	3	1	32.45	150
1107	2012-07-09	neutral							2013-09-24 13:28:00	1	0	1	0		64.6861	165.142	0	0		2013-09-24 13:28:00	1	0	1	0	0	2	1	32.45	150
1108	2012-07-10	negative							2013-09-25 06:04:00	1	0	1	0		64.6861	165.142	0	0		2013-09-25 06:04:00	1	0	1	0	0	2	1	32.51	150
1109	2012-07-12	neutral							2013-09-25 11:18:00	1	0	0	1		64.6861	165.142	0	0		2013-09-25 11:18:00	1	0	0	1	1	3	1	32.51	151
1110	2012-07-12	neutral							2013-09-26 14:46:00	1	0	1	0		64.6861	165.142	0	0		2013-09-26 14:46:00	1	0	1	0	0	2	1	32.77	151
1111	2012-07-14	positive							2013-09-27 08:55:00	1	0	1	0		64.6861	165.142	0	0		2013-09-27 08:55:00	1	0	1	0	0	2	1	33.27	151
1114	2012-07-16	neutral							2013-09-27 10:55:00	1	0	1	0		64.6861	165.142	0	0		2013-09-27 10:55:00	1	0	1	0	0	2	1	33.27	151
1115	2012-07-16	neutral							2013-09-28 05:46:00	1	0	1	0		64.6861	165.142	0	0		2013-09-28 05:46:00	1	0	1	0	0	2	1	33.27	151
1113	2012-07-16	positive							2013-09-28 10:07:00	1	0	0	1		64.6861	165.142	0	0		2013-09-28 10:07:00	1	0	0	1	1	3	1	33.27	152
1112	2012-07-16	positive							2013-09-29 07:33:00	1	0	1	0		64.6861	165.142	0	0		2013-09-29 07:33:00	1	0	1	0	0	2	1	33.27	152
1116	2012-07-17	neutral							2013-10-01 15:13:00	1	0	1	0		64.6861	165.142	0	0		2013-10-01 15:13:00	1	0	1	0	0	2	1	33.58	152
1117	2012-07-18	neutral							2013-10-02 06:07:00	1	1	0	0		64.6861	165.142	0	0		2013-10-02 06:07:00	1	1	0	0	-1	1	1	33.92	151
1121	2012-07-19	negative							2013-10-02 07:54:00	1	0	1	0		64.6861	165.142	0	0		2013-10-02 07:54:00	1	0	1	0	0	2	1	33.92	151
1118	2012-07-19	neutral							2013-10-04 10:30:00	1	1	0	0		64.6861	165.142	0	0		2013-10-04 10:30:00	1	1	0	0	-1	1	1	33.88	150
1120	2012-07-19	neutral							2013-10-07 09:25:00	1	0	0	1		64.6861	165.142	0	0		2013-10-07 09:25:00	1	0	0	1	1	3	1	33.3	151
1123	2012-07-19	neutral							2013-10-07 15:40:00	1	0	1	0		64.6861	165.142	0	0		2013-10-07 15:40:00	1	0	1	0	0	2	1	33.3	151
1124	2012-07-19	neutral							2013-10-07 15:42:00	1	0	1	0		64.6861	165.142	0	0		2013-10-07 15:42:00	1	0	1	0	0	2	1	33.3	151
1119	2012-07-19	positive							2013-10-08 04:59:00	1	0	0	1		64.6861	165.142	0	0		2013-10-08 04:59:00	1	0	0	1	1	3	1	33.01	152
1122	2012-07-19	positive							2013-10-08 07:01:00	1	0	0	1		64.6861	165.142	0	0		2013-10-08 07:01:00	1	0	0	1	1	3	1	33.01	153
1125	2012-07-21	neutral							2013-10-08 10:15:00	1	0	1	0		64.6861	165.142	0	0		2013-10-08 10:15:00	1	0	1	0	0	2	1	33.01	153
1126	2012-07-22	neutral							2013-10-10 03:43:00	1	0	1	0		64.6861	165.142	0	0		2013-10-10 03:43:00	1	0	1	0	0	2	1	33.76	153
1127	2012-07-31	neutral							2013-10-10 10:23:00	1	1	0	0		64.6861	165.142	0	0		2013-10-10 10:23:00	1	1	0	0	-1	1	1	33.76	152
1128	2012-07-31	neutral							2013-10-11 16:20:00	1	0	1	0		64.6861	165.142	0	0		2013-10-11 16:20:00	1	0	1	0	0	2	1	34.13	152
1129	2012-07-31	neutral							2013-10-12 07:54:00	1	0	0	1		64.6861	165.142	0	0		2013-10-12 07:54:00	1	0	0	1	1	3	1	34.13	153
1130	2012-08-07	neutral							2013-10-14 08:26:00	1	0	1	0		64.6861	165.142	0	0		2013-10-14 08:26:00	1	0	1	0	0	2	1	34.45	153
1131	2012-08-08	positive							2013-10-14 14:42:00	1	0	1	0		64.6861	165.142	0	0		2013-10-14 14:42:00	1	0	1	0	0	2	1	34.45	153
1132	2012-08-09	positive							2013-10-16 07:25:00	1	1	0	0		64.6861	165.142	0	0		2013-10-16 07:25:00	1	1	0	0	-1	1	1	34.64	152
1133	2012-08-10	neutral							2013-10-17 08:35:00	1	0	0	1		64.6861	165.142	0	0		2013-10-17 08:35:00	1	0	0	1	1	3	1	34.92	153
1135	2012-08-10	neutral							2013-10-17 09:26:00	1	0	1	0		64.6861	165.142	0	0		2013-10-17 09:26:00	1	0	1	0	0	2	1	34.92	153
1134	2012-08-10	positive							2013-10-17 10:32:00	1	1	0	0		64.6861	165.142	0	0		2013-10-17 10:32:00	1	1	0	0	-1	1	1	34.92	152
1136	2012-08-11	positive							2013-10-23 12:41:00	1	0	0	1		64.6861	165.142	0	0		2013-10-23 12:41:00	1	0	0	1	1	3	1	33.76	153
1137	2012-08-13	neutral							2013-10-24 17:35:00	1	0	1	0		64.6861	165.142	0	0		2013-10-24 17:35:00	1	0	1	0	0	2	1	33.72	153
1139	2012-08-14	neutral							2013-10-25 04:38:00	1	0	0	1		64.6861	165.142	0	0		2013-10-25 04:38:00	1	0	0	1	1	3	1	35.73	154
1140	2012-08-14	neutral							2013-10-25 05:51:00	1	0	0	1		64.6861	165.142	0	0		2013-10-25 05:51:00	1	0	0	1	1	3	1	35.73	155
1141	2012-08-14	positive							2013-10-25 06:04:00	1	0	1	0		64.6861	165.142	0	0		2013-10-25 06:04:00	1	0	1	0	0	2	1	35.73	155
1138	2012-08-14	positive							2013-10-25 07:18:00	1	0	1	0		64.6861	165.142	0	0		2013-10-25 07:18:00	1	0	1	0	0	2	1	35.73	155
1142	2012-08-15	negative							2013-10-25 09:11:00	1	0	0	1		64.6861	165.142	0	0		2013-10-25 09:11:00	1	0	0	1	1	3	1	35.73	156
1143	2012-08-15	positive							2013-10-25 10:17:00	1	0	1	0		64.6861	165.142	0	0		2013-10-25 10:17:00	1	0	1	0	0	2	1	35.73	156
1144	2012-08-15	positive							2013-10-25 11:02:00	1	1	0	0		64.6861	165.142	0	0		2013-10-25 11:02:00	1	1	0	0	-1	1	1	35.73	155
1145	2012-08-16	neutral							2013-10-26 07:05:00	1	0	1	0		64.6861	165.142	0	0		2013-10-26 07:05:00	1	0	1	0	0	2	1	35.73	155
1148	2012-08-20	neutral							2013-10-26 15:24:00	1	0	0	1		64.6861	165.142	0	0		2013-10-26 15:24:00	1	0	0	1	1	3	1	35.73	156
1147	2012-08-20	positive							2013-10-28 05:29:00	1	0	1	0		64.6861	165.142	0	0		2013-10-28 05:29:00	1	0	1	0	0	2	1	35.57	156
1146	2012-08-20	positive							2013-10-28 15:55:00	1	0	0	1		64.6861	165.142	0	0		2013-10-28 15:55:00	1	0	0	1	1	3	1	35.57	157
1151	2012-08-21	neutral							2013-10-29 08:48:00	1	0	0	1		64.6861	165.142	0	0		2013-10-29 08:48:00	1	0	0	1	1	3	1	35.52	158
1150	2012-08-21	positive							2013-10-29 14:04:00	1	0	1	0		64.6861	165.142	0	0		2013-10-29 14:04:00	1	0	1	0	0	2	1	35.52	158
1152	2012-08-21	positive							2013-11-01 06:06:00	1	0	0	1		64.6861	165.142	0	0		2013-11-01 06:06:00	1	0	0	1	1	3	1	35.53	159
1149	2012-08-21	positive							2013-11-01 09:50:00	1	0	0	1		64.6861	165.142	0	0		2013-11-01 09:50:00	1	0	0	1	1	3	1	35.53	160
1153	2012-08-22	neutral							2013-11-01 14:38:00	1	0	0	1		64.6861	165.142	0	0		2013-11-01 14:38:00	1	0	0	1	1	3	1	35.53	161
1154	2012-08-22	positive							2013-11-02 08:20:00	1	1	0	0		64.6861	165.142	0	0		2013-11-02 08:20:00	1	1	0	0	-1	1	1	35.53	160
1155	2012-08-23	positive							2013-11-04 04:40:00	1	0	1	0		64.6861	165.142	0	0		2013-11-04 04:40:00	1	0	1	0	0	2	1	35.94	160
1156	2012-08-23	positive							2013-11-05 00:17:00	1	0	1	0		64.6861	165.142	0	0		2013-11-05 00:17:00	1	0	1	0	0	2	1	36.64	160
1159	2012-08-23	positive							2013-11-06 10:37:00	1	0	0	1		64.6861	165.142	0	0		2013-11-06 10:37:00	1	0	0	1	1	3	1	38.18	161
1158	2012-08-23	positive							2013-11-06 12:44:00	1	1	0	0		64.6861	165.142	0	0		2013-11-06 12:44:00	1	1	0	0	-1	1	1	38.18	160
1157	2012-08-23	positive							2013-11-06 12:50:00	1	1	0	0		64.6861	165.142	0	0		2013-11-06 12:50:00	1	1	0	0	-1	1	1	38.18	159
1160	2012-08-24	neutral							2013-11-06 21:58:00	1	0	1	0		64.6861	165.142	0	0		2013-11-06 21:58:00	1	0	1	0	0	2	1	38.18	159
1161	2012-08-27	neutral							2013-11-12 10:54:00	1	0	1	0		64.6861	165.142	0	0		2013-11-12 10:54:00	1	0	1	0	0	2	1	37.36	159
1162	2012-08-28	neutral							2013-11-12 11:07:00	1	0	0	1		64.6861	165.142	0	0		2013-11-12 11:07:00	1	0	0	1	1	3	1	37.36	160
1164	2012-08-28	neutral							2013-11-13 05:04:00	1	0	0	1		64.6861	165.142	0	0		2013-11-13 05:04:00	1	0	0	1	1	3	1	38.16	161
1163	2012-08-28	positive							2013-11-13 09:18:00	1	0	0	1		64.6861	165.142	0	0		2013-11-13 09:18:00	1	0	0	1	1	3	1	38.16	162
1165	2012-08-31	positive							2013-11-13 09:20:00	1	1	0	0		64.6861	165.142	0	0		2013-11-13 09:20:00	1	1	0	0	-1	1	1	38.16	161
1166	2012-09-03	positive							2013-11-13 18:04:00	1	0	1	0		64.6861	165.142	0	0		2013-11-13 18:04:00	1	0	1	0	0	2	1	38.16	161
1170	2012-09-05	neutral							2013-11-13 18:55:00	1	0	1	0		64.6861	165.142	0	0		2013-11-13 18:55:00	1	0	1	0	0	2	1	38.16	161
1167	2012-09-05	positive							2013-11-14 07:06:00	1	0	1	0		64.6861	165.142	0	0		2013-11-14 07:06:00	1	0	1	0	0	2	1	38.02	161
1168	2012-09-05	positive							2013-11-14 08:17:00	1	0	1	0		64.6861	165.142	0	0		2013-11-14 08:17:00	1	0	1	0	0	2	1	38.02	161
1169	2012-09-05	positive							2013-11-14 12:56:00	1	0	1	0		64.6861	165.142	0	0		2013-11-14 12:56:00	1	0	1	0	0	2	1	38.02	161
1171	2012-09-07	neutral							2013-11-14 14:51:00	1	0	0	1		64.6861	165.142	0	0		2013-11-14 14:51:00	1	0	0	1	1	3	1	38.02	162
1173	2012-09-13	neutral							2013-11-15 11:10:00	1	0	1	0		64.6861	165.142	0	0		2013-11-15 11:10:00	1	0	1	0	0	2	1	37.84	162
1172	2012-09-13	positive							2013-11-15 13:52:00	1	0	0	1		64.6861	165.142	0	0		2013-11-15 13:52:00	1	0	0	1	1	3	1	37.84	163
1174	2012-09-14	neutral							2013-11-15 14:10:00	1	0	0	1		64.6861	165.142	0	0		2013-11-15 14:10:00	1	0	0	1	1	3	1	37.84	164
1175	2012-09-15	positive							2013-11-16 05:22:00	1	1	0	0		64.6861	165.142	0	0		2013-11-16 05:22:00	1	1	0	0	-1	1	1	37.84	163
1176	2012-09-16	neutral							2013-11-19 09:35:00	1	0	0	1		64.6861	165.142	0	0		2013-11-19 09:35:00	1	0	0	1	1	3	1	36.74	164
1178	2012-09-17	negative							2013-11-20 08:39:00	1	0	1	0		64.6861	165.142	0	0		2013-11-20 08:39:00	1	0	1	0	0	2	1	37.08	164
1182	2012-09-17	negative							2013-11-21 02:50:00	1	0	0	1		64.6861	165.142	0	0		2013-11-21 02:50:00	1	0	0	1	1	3	1	37.4	165
1177	2012-09-17	neutral							2013-11-21 07:11:00	1	0	1	0		64.6861	165.142	0	0		2013-11-21 07:11:00	1	0	1	0	0	2	1	37.4	165
1180	2012-09-17	neutral							2013-11-21 07:37:00	1	0	1	0		64.6861	165.142	0	0		2013-11-21 07:37:00	1	0	1	0	0	2	1	37.4	165
1181	2012-09-17	neutral							2013-11-22 10:39:00	1	0	1	0		64.6861	165.142	0	0		2013-11-22 10:39:00	1	0	1	0	0	2	1	37.57	165
1179	2012-09-17	positive							2013-11-22 10:53:00	1	0	0	1		64.6861	165.142	0	0		2013-11-22 10:53:00	1	0	0	1	1	3	1	37.57	166
1183	2012-09-18	neutral							2013-11-22 13:40:00	1	0	0	1		64.6861	165.142	0	0		2013-11-22 13:40:00	1	0	0	1	1	3	1	37.57	167
1184	2012-09-18	neutral							2013-11-23 11:32:00	1	0	1	0		64.6861	165.142	0	0		2013-11-23 11:32:00	1	0	1	0	0	2	1	37.57	167
1185	2012-09-18	neutral							2013-11-24 19:28:00	1	0	1	0		64.6861	165.142	0	0		2013-11-24 19:28:00	1	0	1	0	0	2	1	37.57	167
1186	2012-09-18	neutral							2013-11-25 08:28:00	1	0	1	0		64.6861	165.142	0	0		2013-11-25 08:28:00	1	0	1	0	0	2	1	37.64	167
1187	2012-09-24	neutral							2013-11-25 18:03:00	1	0	0	1		64.6861	165.142	0	0		2013-11-25 18:03:00	1	0	0	1	1	3	1	37.64	168
1188	2012-10-01	positive							2013-11-26 10:31:00	1	0	1	0		64.6861	165.142	0	0		2013-11-26 10:31:00	1	0	1	0	0	2	1	37.35	168
1189	2012-10-02	negative							2013-11-26 14:18:00	1	0	0	1		64.6861	165.142	0	0		2013-11-26 14:18:00	1	0	0	1	1	3	1	37.35	169
1192	2012-10-02	neutral							2013-11-27 13:08:00	1	0	0	1		64.6861	165.142	0	0		2013-11-27 13:08:00	1	0	0	1	1	3	1	37.6	170
1191	2012-10-02	positive							2013-11-29 08:28:00	1	0	1	0		64.6861	165.142	0	0		2013-11-29 08:28:00	1	0	1	0	0	2	1	38.13	170
1190	2012-10-02	positive							2013-11-29 09:04:00	1	0	0	1		64.6861	165.142	0	0		2013-11-29 09:04:00	1	0	0	1	1	3	1	38.13	171
1193	2012-10-03	positive							2013-11-29 10:55:00	1	0	1	0		64.6861	165.142	0	0		2013-11-29 10:55:00	1	0	1	0	0	2	1	38.13	171
1194	2012-10-03	positive							2013-11-29 13:33:00	1	1	0	0		64.6861	165.142	0	0		2013-11-29 13:33:00	1	1	0	0	-1	1	1	38.13	170
1195	2012-10-03	positive							2013-11-30 05:32:00	1	0	1	0		64.6861	165.142	0	0		2013-11-30 05:32:00	1	0	1	0	0	2	1	38.13	170
1197	2012-10-04	neutral							2013-12-01 13:52:00	1	0	1	0		64.6861	165.142	0	0		2013-12-01 13:52:00	1	0	1	0	0	2	1	38.13	170
1198	2012-10-04	neutral							2013-12-03 04:51:00	1	0	1	0		64.6861	165.142	0	0		2013-12-03 04:51:00	1	0	1	0	0	2	1	38.31	170
1199	2012-10-04	neutral							2013-12-05 08:26:00	1	0	1	0		64.6861	165.142	0	0		2013-12-05 08:26:00	1	0	1	0	0	2	1	38	170
1196	2012-10-04	neutral							2013-12-05 09:42:00	1	0	0	1		64.6861	165.142	0	0		2013-12-05 09:42:00	1	0	0	1	1	3	1	38	171
1200	2012-10-05	positive							2013-12-05 11:00:00	1	0	0	1		64.6861	165.142	0	0		2013-12-05 11:00:00	1	0	0	1	1	3	1	38	172
1201	2012-10-05	positive							2013-12-05 11:31:00	1	0	0	1		64.6861	165.142	0	0		2013-12-05 11:31:00	1	0	0	1	1	3	1	38	173
1202	2012-10-07	neutral							2013-12-06 05:07:00	1	0	1	0		64.6861	165.142	0	0		2013-12-06 05:07:00	1	0	1	0	0	2	1	38.36	173
1203	2012-10-10	neutral							2013-12-07 15:50:00	1	0	1	0		64.6861	165.142	0	0		2013-12-07 15:50:00	1	0	1	0	0	2	1	38.36	173
1204	2012-10-12	neutral							2013-12-09 05:42:00	1	1	0	0		64.6861	165.142	0	0		2013-12-09 05:42:00	1	1	0	0	-1	1	1	38.71	172
1206	2012-10-13	negative							2013-12-11 05:15:00	1	0	1	0		64.6861	165.142	0	0		2013-12-11 05:15:00	1	0	1	0	0	2	1	37.61	172
1205	2012-10-13	neutral							2013-12-11 07:06:00	1	1	0	0		64.6861	165.142	0	0		2013-12-11 07:06:00	1	1	0	0	-1	1	1	37.61	171
1208	2012-10-14	neutral							2013-12-11 07:40:00	1	0	0	1		64.6861	165.142	0	0		2013-12-11 07:40:00	1	0	0	1	1	3	1	37.61	172
1207	2012-10-14	positive							2013-12-11 08:42:00	1	1	0	0		64.6861	165.142	0	0		2013-12-11 08:42:00	1	1	0	0	-1	1	1	37.61	171
1211	2012-10-15	neutral							2013-12-11 11:54:00	1	1	0	0		64.6861	165.142	0	0		2013-12-11 11:54:00	1	1	0	0	-1	1	1	37.61	170
1213	2012-10-15	neutral							2013-12-11 20:56:00	1	0	1	0		64.6861	165.142	0	0		2013-12-11 20:56:00	1	0	1	0	0	2	1	37.61	170
1209	2012-10-15	positive							2013-12-12 10:30:00	1	1	0	0		64.6861	165.142	0	0		2013-12-12 10:30:00	1	1	0	0	-1	1	1	37.22	169
1210	2012-10-15	positive							2013-12-12 18:14:00	1	1	0	0		64.6861	165.142	0	0		2013-12-12 18:14:00	1	1	0	0	-1	1	1	37.22	168
1212	2012-10-15	positive							2013-12-13 12:06:00	1	0	1	0		64.6861	165.142	0	0		2013-12-13 12:06:00	1	0	1	0	0	2	1	36.69	168
1215	2012-10-16	neutral							2013-12-13 12:10:00	1	0	1	0		64.6861	165.142	0	0		2013-12-13 12:10:00	1	0	1	0	0	2	1	36.69	168
1216	2012-10-16	neutral							2013-12-14 06:31:00	1	0	0	1		64.6861	165.142	0	0		2013-12-14 06:31:00	1	0	0	1	1	3	1	36.69	169
1217	2012-10-16	neutral							2013-12-16 07:42:00	1	0	1	0		64.6861	165.142	0	0		2013-12-16 07:42:00	1	0	1	0	0	2	1	36.89	169
1218	2012-10-16	neutral							2013-12-16 09:14:00	1	0	1	0		64.6861	165.142	0	0		2013-12-16 09:14:00	1	0	1	0	0	2	1	36.89	169
1223	2012-10-16	neutral							2013-12-17 11:05:00	1	0	0	1		64.6861	165.142	0	0		2013-12-17 11:05:00	1	0	0	1	1	3	1	36.52	170
1220	2012-10-16	positive							2013-12-17 11:54:00	1	0	1	0		64.6861	165.142	0	0		2013-12-17 11:54:00	1	0	1	0	0	2	1	36.52	170
1222	2012-10-16	positive							2013-12-17 11:55:00	1	0	0	1		64.6861	165.142	0	0		2013-12-17 11:55:00	1	0	0	1	1	3	1	36.52	171
1221	2012-10-16	positive							2013-12-17 22:55:00	1	0	1	0		64.6861	165.142	0	0		2013-12-17 22:55:00	1	0	1	0	0	2	1	36.52	171
1214	2012-10-16	positive							2013-12-19 13:56:00	1	1	0	0		64.6861	165.142	0	0		2013-12-19 13:56:00	1	1	0	0	-1	1	1	36.25	170
1219	2012-10-16	positive							2013-12-20 07:44:00	1	0	1	0		64.6861	165.142	0	0		2013-12-20 07:44:00	1	0	1	0	0	2	1	36.8	170
1224	2012-10-18	negative							2013-12-20 10:14:00	1	1	0	0		64.6861	165.142	0	0		2013-12-20 10:14:00	1	1	0	0	-1	1	1	36.8	169
1226	2012-10-18	neutral							2013-12-21 22:11:00	1	0	0	1		64.6861	165.142	0	0		2013-12-21 22:11:00	1	0	0	1	1	3	1	36.8	170
1227	2012-10-18	neutral							2013-12-24 09:00:00	1	0	0	1		64.6861	165.142	0	0		2013-12-24 09:00:00	1	0	0	1	1	3	1	37.08	171
1228	2012-10-18	neutral							2013-12-25 09:35:00	1	0	1	0		64.6861	165.142	0	0		2013-12-25 09:35:00	1	0	1	0	0	2	1	37.08	171
1229	2012-10-18	neutral							2013-12-28 13:47:00	1	0	1	0		64.6861	165.142	0	0		2013-12-28 13:47:00	1	0	1	0	0	2	1	37.29	171
1230	2012-10-18	neutral							2013-12-28 17:34:00	1	1	0	0		64.6861	165.142	0	0		2013-12-28 17:34:00	1	1	0	0	-1	1	1	37.29	170
1231	2012-10-18	positive							2013-12-29 11:44:00	1	0	0	1		64.6861	165.142	0	0		2013-12-29 11:44:00	1	0	0	1	1	3	1	37.29	171
1225	2012-10-18	positive							2013-12-30 08:13:00	1	0	0	1		64.6861	165.142	0	0		2013-12-30 08:13:00	1	0	0	1	1	3	1	37.29	172
1238	2012-10-19	negative							2013-12-30 10:41:00	1	0	1	0		64.6861	165.142	0	0		2013-12-30 10:41:00	1	0	1	0	0	2	1	37.29	172
1240	2012-10-19	negative							2013-12-31 07:40:00	1	0	1	0		64.6861	165.142	0	0		2013-12-31 07:40:00	1	0	1	0	0	2	1	37.41	172
1232	2012-10-19	neutral							2013-12-31 09:06:00	1	0	1	0		64.6861	165.142	0	0		2013-12-31 09:06:00	1	0	1	0	0	2	1	37.41	172
1234	2012-10-19	neutral							2013-12-31 17:00:00	1	0	1	0		64.6861	165.142	0	0		2013-12-31 17:00:00	1	0	1	0	0	2	1	37.41	172
1236	2012-10-19	positive							2013-12-31 17:28:00	1	0	1	0		64.6861	165.142	0	0		2013-12-31 17:28:00	1	0	1	0	0	2	1	37.41	172
1239	2012-10-19	positive							2013-12-31 17:33:00	1	0	0	1		64.6861	165.142	0	0		2013-12-31 17:33:00	1	0	0	1	1	3	1	37.41	173
1235	2012-10-19	positive							2013-12-31 18:02:00	1	0	1	0		64.6861	165.142	0	0		2013-12-31 18:02:00	1	0	1	0	0	2	1	37.41	173
1233	2012-10-19	positive							2013-12-31 19:42:00	1	0	1	0		64.6861	165.142	0	0		2013-12-31 19:42:00	1	0	1	0	0	2	1	37.41	173
1237	2012-10-19	positive							2013-12-31 19:52:00	1	0	0	1		64.6861	165.142	0	0		2013-12-31 19:52:00	1	0	0	1	1	3	1	37.41	174
1241	2012-10-23	negative							2014-01-01 00:26:00	1	0	1	0		64.6861	165.142	0	0		2014-01-01 00:26:00	1	0	1	0	0	2	1	37.41	174
1244	2012-10-23	negative							2014-01-01 06:28:00	1	0	1	0		64.6861	165.142	0	0		2014-01-01 06:28:00	1	0	1	0	0	2	1	37.41	174
1242	2012-10-23	neutral							2014-01-01 07:14:00	1	0	1	0		64.6861	165.142	0	0		2014-01-01 07:14:00	1	0	1	0	0	2	1	37.41	174
1243	2012-10-23	positive							2014-01-01 08:49:00	1	0	0	1		64.6861	165.142	0	0		2014-01-01 08:49:00	1	0	0	1	1	3	1	37.41	175
1247	2012-10-24	negative							2014-01-01 11:53:00	1	0	1	0		64.6861	165.142	0	0		2014-01-01 11:53:00	1	0	1	0	0	2	1	37.41	175
1246	2012-10-24	neutral							2014-01-01 13:34:00	1	0	0	1		64.6861	165.142	0	0		2014-01-01 13:34:00	1	0	0	1	1	3	1	37.41	176
1248	2012-10-24	neutral							2014-01-01 14:33:00	1	1	0	0		64.6861	165.142	0	0		2014-01-01 14:33:00	1	1	0	0	-1	1	1	37.41	175
1249	2012-10-24	neutral							2014-01-01 17:17:00	1	0	1	0		64.6861	165.142	0	0		2014-01-01 17:17:00	1	0	1	0	0	2	1	37.41	175
1245	2012-10-24	positive							2014-01-01 20:40:00	1	0	0	1		64.6861	165.142	0	0		2014-01-01 20:40:00	1	0	0	1	1	3	1	37.41	176
1250	2012-10-25	neutral							2014-01-01 20:57:00	1	0	0	1		64.6861	165.142	0	0		2014-01-01 20:57:00	1	0	0	1	1	3	1	37.41	177
1251	2012-10-25	neutral							2014-01-01 23:18:00	1	0	1	0		64.6861	165.142	0	0		2014-01-01 23:18:00	1	0	1	0	0	2	1	37.41	177
1252	2012-10-25	neutral							2014-01-02 00:53:00	1	0	1	0		64.6861	165.142	0	0		2014-01-02 00:53:00	1	0	1	0	0	2	1	37.16	177
1254	2012-10-25	neutral							2014-01-02 02:27:00	1	0	1	0		64.6861	165.142	0	0		2014-01-02 02:27:00	1	0	1	0	0	2	1	37.16	177
1256	2012-10-25	neutral							2014-01-02 05:09:00	1	0	1	0		64.6861	165.142	0	0		2014-01-02 05:09:00	1	0	1	0	0	2	1	37.16	177
1258	2012-10-25	neutral							2014-01-02 08:12:00	1	0	1	0		64.6861	165.142	0	0		2014-01-02 08:12:00	1	0	1	0	0	2	1	37.16	177
1259	2012-10-25	neutral							2014-01-02 08:13:00	1	0	1	0		64.6861	165.142	0	0		2014-01-02 08:13:00	1	0	1	0	0	2	1	37.16	177
1260	2012-10-25	neutral							2014-01-02 10:05:00	1	0	0	1		64.6861	165.142	0	0		2014-01-02 10:05:00	1	0	0	1	1	3	1	37.16	178
1263	2012-10-25	positive							2014-01-02 10:34:00	1	0	1	0		64.6861	165.142	0	0		2014-01-02 10:34:00	1	0	1	0	0	2	1	37.16	178
1257	2012-10-25	positive							2014-01-07 15:23:00	1	1	0	0		64.6861	165.142	0	0		2014-01-07 15:23:00	1	1	0	0	-1	1	1	36.41	177
1255	2012-10-25	positive							2014-01-09 07:21:00	1	0	0	1		64.6861	165.142	0	0		2014-01-09 07:21:00	1	0	0	1	1	3	1	35.53	178
1253	2012-10-25	positive							2014-01-09 23:31:00	1	0	1	0		64.6861	165.142	0	0		2014-01-09 23:31:00	1	0	1	0	0	2	1	35.53	178
1261	2012-10-25	positive							2014-01-11 06:30:00	1	0	1	0		64.6861	165.142	0	0		2014-01-11 06:30:00	1	0	1	0	0	2	1	36.04	178
1262	2012-10-25	positive							2014-01-12 09:20:00	1	0	1	0		64.6861	165.142	0	0		2014-01-12 09:20:00	1	0	1	0	0	2	1	36.04	178
1264	2012-10-25	positive							2014-01-12 16:14:00	1	1	0	0		64.6861	165.142	0	0		2014-01-12 16:14:00	1	1	0	0	-1	1	1	36.04	177
1267	2012-10-26	positive							2014-01-14 11:39:00	1	1	0	0		64.6861	165.142	0	0		2014-01-14 11:39:00	1	1	0	0	-1	1	1	35.78	176
1266	2012-10-26	positive							2014-01-14 23:36:00	1	0	0	1		64.6861	165.142	0	0		2014-01-14 23:36:00	1	0	0	1	1	3	1	35.78	177
1265	2012-10-26	positive							2014-01-15 18:42:00	1	0	0	1		64.6861	165.142	0	0		2014-01-15 18:42:00	1	0	0	1	1	3	1	36.76	178
1268	2012-10-28	neutral							2014-01-15 20:01:00	1	0	0	1		64.6861	165.142	0	0		2014-01-15 20:01:00	1	0	0	1	1	3	1	36.76	179
1270	2012-10-29	neutral							2014-01-16 09:57:00	1	0	1	0		64.6861	165.142	0	0		2014-01-16 09:57:00	1	0	1	0	0	2	1	36.89	179
1271	2012-10-29	neutral							2014-01-16 16:49:00	1	0	1	0		64.6861	165.142	0	0		2014-01-16 16:49:00	1	0	1	0	0	2	1	36.89	179
1275	2012-10-29	neutral							2014-01-17 10:46:00	1	0	0	1		64.6861	165.142	0	0		2014-01-17 10:46:00	1	0	0	1	1	3	1	36.38	180
1274	2012-10-29	positive							2014-01-17 16:03:00	1	0	1	0		64.6861	165.142	0	0		2014-01-17 16:03:00	1	0	1	0	0	2	1	36.38	180
1272	2012-10-29	positive							2014-01-18 22:57:00	1	0	1	0		64.6861	165.142	0	0		2014-01-18 22:57:00	1	0	1	0	0	2	1	36.38	180
1273	2012-10-29	positive							2014-01-19 20:00:00	1	0	0	1		64.6861	165.142	0	0		2014-01-19 20:00:00	1	0	0	1	1	3	1	36.38	181
1269	2012-10-29	positive							2014-01-20 07:29:00	1	0	0	1		64.6861	165.142	0	0		2014-01-20 07:29:00	1	0	0	1	1	3	1	36.38	182
1276	2012-10-30	neutral							2014-01-20 08:27:00	1	0	0	1		64.6861	165.142	0	0		2014-01-20 08:27:00	1	0	0	1	1	3	1	36.38	183
1277	2012-10-30	neutral							2014-01-22 05:10:00	1	0	0	1		64.6861	165.142	0	0		2014-01-22 05:10:00	1	0	0	1	1	3	1	35.93	184
1278	2012-10-30	neutral							2014-01-22 05:12:00	1	0	1	0		64.6861	165.142	0	0		2014-01-22 05:12:00	1	0	1	0	0	2	1	35.93	184
1279	2012-10-30	neutral							2014-01-23 09:57:00	1	0	1	0		64.6861	165.142	0	0		2014-01-23 09:57:00	1	0	1	0	0	2	1	36.06	184
1280	2012-10-30	neutral							2014-01-23 14:21:00	1	0	1	0		64.6861	165.142	0	0		2014-01-23 14:21:00	1	0	1	0	0	2	1	36.06	184
1281	2012-10-31	positive							2014-01-23 16:03:00	1	0	1	0		64.6861	165.142	0	0		2014-01-23 16:03:00	1	0	1	0	0	2	1	36.06	184
1283	2012-11-01	positive							2014-01-23 19:50:00	2	0	2	0		64.6861	165.142	0	0		2014-01-23 19:50:00	2	0	1	0	0	2	1	36.06	184
1282	2012-11-01	positive							2014-01-24 07:06:00	1	0	1	0		64.6861	165.142	0	0		2014-01-24 07:06:00	1	0	1	0	0	2	1	36.81	184
1284	2012-11-02	negative							2014-01-24 11:02:00	1	0	0	1		64.6861	165.142	0	0		2014-01-24 11:02:00	1	0	0	1	1	3	1	36.81	185
1285	2012-11-02	neutral							2014-01-27 07:23:00	1	0	0	1		64.6861	165.142	0	0		2014-01-27 07:23:00	1	0	0	1	1	3	1	36.03	186
1286	2012-11-04	positive							2014-01-27 11:42:00	1	1	0	0		64.6861	165.142	0	0		2014-01-27 11:42:00	1	1	0	0	-1	1	1	36.03	185
1287	2012-11-05	neutral							2014-01-29 11:15:00	1	0	1	0		64.6861	165.142	0	0		2014-01-29 11:15:00	1	0	1	0	0	2	1	36.66	185
1288	2012-11-06	neutral							2014-01-30 06:46:00	1	1	0	0		64.6861	165.142	0	0		2014-01-30 06:46:00	1	1	0	0	-1	1	1	36.86	184
1289	2012-11-06	positive							2014-01-30 08:27:00	1	0	1	0		64.6861	165.142	0	0		2014-01-30 08:27:00	1	0	1	0	0	2	1	36.86	184
1290	2012-11-06	positive							2014-01-30 14:59:00	2	0	1	1		64.6861	166.142	0	1		2014-01-30 14:59:00	2	0	0.5	0.5	0	2	0.5	36.86	184
1291	2012-11-07	neutral							2014-01-30 15:15:00	1	0	1	0		64.6861	166.142	0	0		2014-01-30 15:15:00	1	0	1	0	0	2	1	36.86	184
1292	2012-11-07	neutral							2014-01-30 15:29:00	1	0	1	0		64.6861	166.142	0	0		2014-01-30 15:29:00	1	0	1	0	0	2	1	36.86	184
1293	2012-11-07	neutral							2014-01-30 15:39:00	1	0	0	1		64.6861	166.142	0	0		2014-01-30 15:39:00	1	0	0	1	1	3	1	36.86	185
1294	2012-11-08	neutral							2014-01-30 15:42:00	1	0	1	0		64.6861	166.142	0	0		2014-01-30 15:42:00	1	0	1	0	0	2	1	36.86	185
1295	2012-11-08	neutral							2014-02-04 07:05:00	1	1	0	0		64.6861	166.142	0	0		2014-02-04 07:05:00	1	1	0	0	-1	1	1	36.35	184
1296	2012-11-08	neutral							2014-02-04 07:06:00	1	0	0	1		64.6861	166.142	0	0		2014-02-04 07:06:00	1	0	0	1	1	3	1	36.35	185
1297	2012-11-08	neutral							2014-02-04 07:09:00	1	0	0	1		64.6861	166.142	0	0		2014-02-04 07:09:00	1	0	0	1	1	3	1	36.35	186
1299	2012-11-09	neutral							2014-02-04 07:23:00	1	0	0	1		64.6861	166.142	0	0		2014-02-04 07:23:00	1	0	0	1	1	3	1	36.35	187
1300	2012-11-09	neutral							2014-02-04 07:27:00	1	0	1	0		64.6861	166.142	0	0		2014-02-04 07:27:00	1	0	1	0	0	2	1	36.35	187
1298	2012-11-09	positive							2014-02-04 07:30:00	1	0	0	1		64.6861	166.142	0	0		2014-02-04 07:30:00	1	0	0	1	1	3	1	36.35	188
1301	2012-11-13	neutral							2014-02-04 07:47:00	1	1	0	0		64.6861	166.142	0	0		2014-02-04 07:47:00	1	1	0	0	-1	1	1	36.35	187
1305	2012-11-14	neutral							2014-02-04 07:53:00	1	0	1	0		64.6861	166.142	0	0		2014-02-04 07:53:00	1	0	1	0	0	2	1	36.35	187
1306	2012-11-14	neutral							2014-02-04 12:23:00	1	0	1	0		64.6861	166.142	0	0		2014-02-04 12:23:00	1	0	1	0	0	2	1	36.35	187
1302	2012-11-14	positive							2014-02-04 13:45:00	1	1	0	0		64.6861	166.142	0	0		2014-02-04 13:45:00	1	1	0	0	-1	1	1	36.35	186
1303	2012-11-14	positive							2014-02-04 13:46:00	1	0	0	1		64.6861	166.142	0	0		2014-02-04 13:46:00	1	0	0	1	1	3	1	36.35	187
1304	2012-11-14	positive							2014-02-04 13:54:00	1	0	1	0		64.6861	166.142	0	0		2014-02-04 13:54:00	1	0	1	0	0	2	1	36.35	187
1308	2012-11-16	negative							2014-02-04 14:41:00	1	0	1	0		64.6861	166.142	0	0		2014-02-04 14:41:00	1	0	1	0	0	2	1	36.35	187
1307	2012-11-16	neutral							2014-02-04 15:10:00	1	1	0	0		64.6861	166.142	0	0		2014-02-04 15:10:00	1	1	0	0	-1	1	1	36.35	186
1311	2012-11-18	negative							2014-02-04 15:42:00	1	0	1	0		64.6861	166.142	0	0		2014-02-04 15:42:00	1	0	1	0	0	2	1	36.35	186
1309	2012-11-18	neutral							2014-02-04 19:21:00	1	0	1	0		64.6861	166.142	0	0		2014-02-04 19:21:00	1	0	1	0	0	2	1	36.35	186
1310	2012-11-18	positive							2014-02-05 00:46:00	1	0	1	0		64.6861	166.142	0	0		2014-02-05 00:46:00	1	0	1	0	0	2	1	35.82	186
1312	2012-11-19	negative							2014-02-05 02:22:00	1	0	0	1		64.6861	166.142	0	0		2014-02-05 02:22:00	1	0	0	1	1	3	1	35.82	187
1314	2012-11-19	neutral							2014-02-05 04:24:00	1	0	0	1		64.6861	166.142	0	0		2014-02-05 04:24:00	1	0	0	1	1	3	1	35.82	188
1315	2012-11-19	neutral							2014-02-05 05:33:00	1	0	1	0		64.6861	166.142	0	0		2014-02-05 05:33:00	1	0	1	0	0	2	1	35.82	188
1313	2012-11-19	positive							2014-02-05 11:14:00	1	0	1	0		64.6861	166.142	0	0		2014-02-05 11:14:00	1	0	1	0	0	2	1	35.82	188
1317	2012-11-20	negative							2014-02-05 18:10:00	1	0	1	0		64.6861	166.142	0	0		2014-02-05 18:10:00	1	0	1	0	0	2	1	35.82	188
1321	2012-11-20	negative							2014-02-05 23:05:00	1	0	1	0		64.6861	166.142	0	0		2014-02-05 23:05:00	1	0	1	0	0	2	1	35.82	188
1319	2012-11-20	neutral							2014-02-07 11:53:00	1	0	1	0		64.6861	166.142	0	0		2014-02-07 11:53:00	1	0	1	0	0	2	1	36.56	188
1318	2012-11-20	neutral							2014-02-07 18:57:00	1	0	0	1		64.6861	166.142	0	0		2014-02-07 18:57:00	1	0	0	1	1	3	1	36.56	189
1320	2012-11-20	neutral							2014-02-09 15:33:00	1	0	1	0		64.6861	166.142	0	0		2014-02-09 15:33:00	1	0	1	0	0	2	1	36.56	189
1316	2012-11-20	neutral							2014-02-11 15:00:00	1	0	1	0		64.6861	166.142	0	0		2014-02-11 15:00:00	1	0	1	0	0	2	1	37.17	189
1322	2012-11-21	negative							2014-02-12 00:03:00	1	0	1	0		64.6861	166.142	0	0		2014-02-12 00:03:00	1	0	1	0	0	2	1	37.47	189
1323	2012-11-21	neutral							2014-02-12 13:17:00	1	0	0	1		64.6861	166.142	0	0		2014-02-12 13:17:00	1	0	0	1	1	3	1	37.47	190
1324	2012-11-21	positive							2014-02-13 00:25:00	1	0	0	1		64.6861	166.142	0	0		2014-02-13 00:25:00	1	0	0	1	1	3	1	37.61	191
1325	2012-11-22	neutral							2014-02-13 08:23:00	1	0	1	0		64.6861	166.142	0	0		2014-02-13 08:23:00	1	0	1	0	0	2	1	37.61	191
1326	2012-11-24	positive							2014-02-14 07:30:00	1	0	1	0		64.6861	166.142	0	0		2014-02-14 07:30:00	1	0	1	0	0	2	1	37.62	191
1328	2012-11-25	negative							2014-02-20 11:26:00	1	0	0	1		64.6861	166.142	0	0		2014-02-20 11:26:00	1	0	0	1	1	3	1	37.75	192
1327	2012-11-25	negative							2014-02-20 16:59:00	1	0	0	1		64.6861	166.142	0	0		2014-02-20 16:59:00	1	0	0	1	1	3	1	37.75	193
1330	2012-11-26	negative							2014-02-20 22:07:00	1	0	0	1		64.6861	166.142	0	0		2014-02-20 22:07:00	1	0	0	1	1	3	1	37.75	194
1329	2012-11-26	neutral							2014-02-23 13:09:00	1	0	0	1		64.6861	166.142	0	0		2014-02-23 13:09:00	1	0	0	1	1	3	1	37.98	195
1331	2012-11-26	neutral							2014-02-24 10:45:00	1	0	1	0		64.6861	166.142	0	0		2014-02-24 10:45:00	1	0	1	0	0	2	1	37.69	195
1334	2012-11-27	neutral							2014-03-02 21:11:00	1	0	0	1		64.6861	166.142	0	0		2014-03-02 21:11:00	1	0	0	1	1	3	1	38.31	196
1332	2012-11-27	positive							2014-03-03 04:31:00	1	0	0	1		64.6861	166.142	0	0		2014-03-03 04:31:00	1	0	0	1	1	3	1	37.78	197
1333	2012-11-27	positive							2014-03-03 11:10:00	1	0	1	0		64.6861	166.142	0	0		2014-03-03 11:10:00	1	0	1	0	0	2	1	37.78	197
1335	2012-11-28	neutral							2014-03-03 11:39:00	1	0	1	0		64.6861	166.142	0	0		2014-03-03 11:39:00	1	0	1	0	0	2	1	37.78	197
1337	2012-11-29	negative							2014-03-03 18:29:00	1	0	1	0		64.6861	166.142	0	0		2014-03-03 18:29:00	1	0	1	0	0	2	1	37.78	197
1336	2012-11-29	neutral							2014-03-05 07:07:00	1	0	0	1		64.6861	166.142	0	0		2014-03-05 07:07:00	1	0	0	1	1	3	1	38.11	198
1339	2012-11-29	neutral							2014-03-05 13:39:00	1	0	0	1		64.6861	166.142	0	0		2014-03-05 13:39:00	1	0	0	1	1	3	1	38.11	199
1340	2012-11-29	neutral							2014-03-05 19:20:00	1	0	0	1		64.6861	166.142	0	0		2014-03-05 19:20:00	1	0	0	1	1	3	1	38.11	200
1338	2012-11-29	neutral							2014-03-06 10:41:00	1	0	1	0		64.6861	166.142	0	0		2014-03-06 10:41:00	1	0	1	0	0	2	1	38.15	200
1341	2012-11-29	positive							2014-03-07 08:36:00	1	0	0	1		64.6861	166.142	0	0		2014-03-07 08:36:00	1	0	0	1	1	3	1	37.9	201
1346	2012-11-30	negative							2014-03-08 11:00:00	1	0	0	1		64.6861	166.142	0	0		2014-03-08 11:00:00	1	0	0	1	1	3	1	37.9	202
1345	2012-11-30	neutral							2014-03-09 21:20:00	1	1	0	0		64.6861	166.142	0	0		2014-03-09 21:20:00	1	1	0	0	-1	1	1	37.9	201
1347	2012-11-30	neutral							2014-03-11 17:36:00	1	0	0	1		64.6861	166.142	0	0		2014-03-11 17:36:00	1	0	0	1	1	3	1	38.02	202
1344	2012-11-30	positive							2014-03-11 19:10:00	1	0	0	1		64.6861	166.142	0	0		2014-03-11 19:10:00	1	0	0	1	1	3	1	38.02	203
1342	2012-11-30	positive							2014-03-12 12:40:00	1	0	1	0		64.6861	166.142	0	0		2014-03-12 12:40:00	1	0	1	0	0	2	1	38.27	203
1343	2012-11-30	positive							2014-03-12 21:01:00	1	1	0	0		64.6861	166.142	0	0		2014-03-12 21:01:00	1	1	0	0	-1	1	1	38.27	202
1348	2012-12-01	neutral							2014-03-13 05:25:00	1	0	1	0		64.6861	166.142	0	0		2014-03-13 05:25:00	1	0	1	0	0	2	1	37.89	202
1349	2012-12-02	positive							2014-03-13 12:04:00	1	0	0	1		64.6861	166.142	0	0		2014-03-13 12:04:00	1	0	0	1	1	3	1	37.89	203
1350	2012-12-03	neutral							2014-03-13 14:32:00	1	0	0	1		64.6861	166.142	0	0		2014-03-13 14:32:00	1	0	0	1	1	3	1	37.89	204
1352	2012-12-04	neutral							2014-03-18 04:06:00	1	0	1	0		64.6861	166.142	0	0		2014-03-18 04:06:00	1	0	1	0	0	2	1	39.55	204
1354	2012-12-04	neutral							2014-03-18 09:36:00	1	0	1	0		64.6861	166.142	0	0		2014-03-18 09:36:00	1	0	1	0	0	2	1	39.55	204
1351	2012-12-04	neutral							2014-03-18 11:19:00	1	0	1	0		64.6861	166.142	0	0		2014-03-18 11:19:00	1	0	1	0	0	2	1	39.55	204
1353	2012-12-04	positive							2014-03-18 11:27:00	1	0	0	1		64.6861	166.142	0	0		2014-03-18 11:27:00	1	0	0	1	1	3	1	39.55	205
1355	2012-12-05	negative							2014-03-18 13:18:00	1	1	0	0		64.6861	166.142	0	0		2014-03-18 13:18:00	1	1	0	0	-1	1	1	39.55	204
1356	2012-12-09	neutral							2014-03-18 13:35:00	1	1	0	0		64.6861	166.142	0	0		2014-03-18 13:35:00	1	1	0	0	-1	1	1	39.55	203
1357	2012-12-09	neutral							2014-03-19 03:40:00	1	0	1	0		64.6861	166.142	0	0		2014-03-19 03:40:00	1	0	1	0	0	2	1	39.27	203
1358	2012-12-09	positive							2014-03-19 05:47:00	1	0	0	1		64.6861	166.142	0	0		2014-03-19 05:47:00	1	0	0	1	1	3	1	39.27	204
1360	2012-12-10	neutral							2014-03-19 14:06:00	1	0	0	1		64.6861	166.142	0	0		2014-03-19 14:06:00	1	0	0	1	1	3	1	39.27	205
1361	2012-12-10	neutral							2014-03-19 14:59:00	1	0	1	0		64.6861	166.142	0	0		2014-03-19 14:59:00	1	0	1	0	0	2	1	39.27	205
1359	2012-12-10	positive							2014-03-20 09:57:00	1	0	0	1		64.6861	166.142	0	0		2014-03-20 09:57:00	1	0	0	1	1	3	1	40.33	206
1365	2012-12-11	neutral							2014-03-20 18:16:00	1	0	1	0		64.6861	166.142	0	0		2014-03-20 18:16:00	1	0	1	0	0	2	1	40.33	206
1363	2012-12-11	positive							2014-03-20 18:24:00	1	0	1	0		64.6861	166.142	0	0		2014-03-20 18:24:00	1	0	1	0	0	2	1	40.33	206
1364	2012-12-11	positive							2014-03-21 06:10:00	1	0	0	1		64.6861	166.142	0	0		2014-03-21 06:10:00	1	0	0	1	1	3	1	40.16	207
1362	2012-12-11	positive							2014-03-21 06:49:00	1	0	1	0		64.6861	166.142	0	0		2014-03-21 06:49:00	1	0	1	0	0	2	1	40.16	207
1369	2012-12-12	neutral							2014-03-21 07:25:00	1	0	1	0		64.6861	166.142	0	0		2014-03-21 07:25:00	1	0	1	0	0	2	1	40.16	207
1370	2012-12-12	neutral							2014-03-21 08:08:00	1	1	0	0		64.6861	166.142	0	0		2014-03-21 08:08:00	1	1	0	0	-1	1	1	40.16	206
1367	2012-12-12	positive							2014-03-21 09:20:00	1	0	0	1		64.6861	166.142	0	0		2014-03-21 09:20:00	1	0	0	1	1	3	1	40.16	207
1368	2012-12-12	positive							2014-03-25 05:52:00	1	0	0	1		64.6861	166.142	0	0		2014-03-25 05:52:00	1	0	0	1	1	3	1	40.34	208
1366	2012-12-12	positive							2014-03-27 10:07:00	1	0	0	1		64.6861	166.142	0	0		2014-03-27 10:07:00	1	0	0	1	1	3	1	39.36	209
1371	2012-12-13	positive							2014-03-27 10:15:00	1	0	1	0		64.6861	166.142	0	0		2014-03-27 10:15:00	1	0	1	0	0	2	1	39.36	209
1375	2012-12-14	negative							2014-03-27 10:17:00	1	0	0	1		64.6861	166.142	0	0		2014-03-27 10:17:00	1	0	0	1	1	3	1	39.36	210
1373	2012-12-14	neutral							2014-03-27 10:19:00	1	0	1	0		64.6861	166.142	0	0		2014-03-27 10:19:00	1	0	1	0	0	2	1	39.36	210
1372	2012-12-14	neutral							2014-03-27 10:27:00	1	0	1	0		64.6861	166.142	0	0		2014-03-27 10:27:00	1	0	1	0	0	2	1	39.36	210
1374	2012-12-14	positive							2014-03-27 10:29:00	1	0	0	1		64.6861	166.142	0	0		2014-03-27 10:29:00	1	0	0	1	1	3	1	39.36	211
1376	2012-12-15	positive							2014-03-27 11:48:00	1	0	1	0		64.6861	166.142	0	0		2014-03-27 11:48:00	1	0	1	0	0	2	1	39.36	211
1377	2012-12-16	neutral							2014-03-27 12:24:00	1	0	1	0		64.6861	166.142	0	0		2014-03-27 12:24:00	1	0	1	0	0	2	1	39.36	211
1378	2012-12-17	neutral							2014-03-27 12:52:00	1	0	1	0		64.6861	166.142	0	0		2014-03-27 12:52:00	1	0	1	0	0	2	1	39.36	211
1380	2012-12-18	negative							2014-03-27 13:51:00	1	0	1	0		64.6861	166.142	0	0		2014-03-27 13:51:00	1	0	1	0	0	2	1	39.36	211
1379	2012-12-18	positive							2014-03-27 14:52:00	1	0	0	1		64.6861	166.142	0	0		2014-03-27 14:52:00	1	0	0	1	1	3	1	39.36	212
1381	2012-12-18	positive							2014-03-28 06:56:00	1	0	1	0		64.6861	166.142	0	0		2014-03-28 06:56:00	1	0	1	0	0	2	1	40.3	212
1382	2012-12-19	neutral							2014-03-29 06:03:00	1	1	0	0		64.6861	166.142	0	0		2014-03-29 06:03:00	1	1	0	0	-1	1	1	40.3	211
1383	2012-12-19	neutral							2014-03-30 08:51:00	1	0	1	0		64.6861	166.142	0	0		2014-03-30 08:51:00	1	0	1	0	0	2	1	40.3	211
1384	2012-12-19	neutral							2014-03-31 05:50:00	1	0	0	1		64.6861	166.142	0	0		2014-03-31 05:50:00	1	0	0	1	1	3	1	40.99	212
1385	2012-12-21	neutral							2014-03-31 07:53:00	1	0	0	1		64.6861	166.142	0	0		2014-03-31 07:53:00	1	0	0	1	1	3	1	40.99	213
1386	2012-12-23	positive							2014-03-31 13:03:00	1	0	1	0		64.6861	166.142	0	0		2014-03-31 13:03:00	1	0	1	0	0	2	1	40.99	213
1392	2012-12-24	negative							2014-03-31 13:51:00	1	0	0	1		64.6861	166.142	0	0		2014-03-31 13:51:00	1	0	0	1	1	3	1	40.99	214
1387	2012-12-24	negative							2014-03-31 16:02:00	1	0	0	1		64.6861	166.142	0	0		2014-03-31 16:02:00	1	0	0	1	1	3	1	40.99	215
1388	2012-12-24	neutral							2014-04-02 11:52:00	1	0	1	0		64.6861	166.142	0	0		2014-04-02 11:52:00	1	0	1	0	0	2	1	41.35	215
1389	2012-12-24	neutral							2014-04-02 13:01:00	1	0	0	1		64.6861	166.142	0	0		2014-04-02 13:01:00	1	0	0	1	1	3	1	41.35	216
1390	2012-12-24	neutral							2014-04-04 08:13:00	1	0	0	1		64.6861	166.142	0	0		2014-04-04 08:13:00	1	0	0	1	1	3	1	39.87	217
1391	2012-12-24	neutral							2014-04-04 09:23:00	1	0	0	1		64.6861	166.142	0	0		2014-04-04 09:23:00	1	0	0	1	1	3	1	39.87	218
1393	2012-12-24	neutral							2014-04-04 13:29:00	1	0	1	0		64.6861	166.142	0	0		2014-04-04 13:29:00	1	0	1	0	0	2	1	39.87	218
1395	2012-12-26	neutral							2014-04-05 12:00:00	1	0	0	1		64.6861	166.142	0	0		2014-04-05 12:00:00	1	0	0	1	1	3	1	39.87	219
1396	2012-12-26	neutral							2014-04-06 18:36:00	1	0	1	0		64.6861	166.142	0	0		2014-04-06 18:36:00	1	0	1	0	0	2	1	39.87	219
1394	2012-12-26	positive							2014-04-07 10:19:00	1	0	0	1		64.6861	166.142	0	0		2014-04-07 10:19:00	1	0	0	1	1	3	1	39.8	220
1400	2012-12-27	negative							2014-04-07 11:39:00	1	0	0	1		64.6861	166.142	0	0		2014-04-07 11:39:00	1	0	0	1	1	3	1	39.8	221
1401	2012-12-27	neutral							2014-04-08 00:01:00	1	0	1	0		64.6861	166.142	0	0		2014-04-08 00:01:00	1	0	1	0	0	2	1	39.82	221
1397	2012-12-27	positive							2014-04-08 09:48:00	1	1	0	0		64.6861	166.142	0	0		2014-04-08 09:48:00	1	1	0	0	-1	1	1	39.82	220
1399	2012-12-27	positive							2014-04-10 06:15:00	1	0	1	0		64.6861	166.142	0	0		2014-04-10 06:15:00	1	0	1	0	0	2	1	39.36	220
1398	2012-12-27	positive							2014-04-10 14:33:00	1	0	1	0		64.6861	166.142	0	0		2014-04-10 14:33:00	1	0	1	0	0	2	1	39.36	220
1403	2012-12-28	negative							2014-04-14 10:39:00	1	0	0	1		64.6861	166.142	0	0		2014-04-14 10:39:00	1	0	0	1	1	3	1	39.18	221
1402	2012-12-28	positive							2014-04-14 15:43:00	1	0	0	1		64.6861	166.142	0	0		2014-04-14 15:43:00	1	0	0	1	1	3	1	39.18	222
1404	2012-12-29	neutral							2014-04-15 03:49:00	1	0	1	0		64.6861	166.142	0	0		2014-04-15 03:49:00	1	0	1	0	0	2	1	39.75	222
1405	2012-12-30	negative							2014-04-15 10:36:00	1	0	1	0		64.6861	166.142	0	0		2014-04-15 10:36:00	1	0	1	0	0	2	1	39.75	222
1407	2012-12-30	neutral							2014-04-15 15:05:00	1	0	1	0		64.6861	166.142	0	0		2014-04-15 15:05:00	1	0	1	0	0	2	1	39.75	222
1406	2012-12-30	positive							2014-04-15 17:00:00	1	0	1	0		64.6861	166.142	0	0		2014-04-15 17:00:00	1	0	1	0	0	2	1	39.75	222
1408	2012-12-31	neutral							2014-04-17 15:30:00	1	0	0	1		64.6861	166.142	0	0		2014-04-17 15:30:00	1	0	0	1	1	3	1	40.01	223
1409	2012-12-31 17:00:00	neutral							2014-04-20 17:19:00	1	0	0	1		64.6861	166.142	0	0		2014-04-20 17:19:00	1	0	0	1	1	3	1	40.01	224
1410	2012-12-31 17:03:00	positive							2014-04-22 05:46:00	1	0	0	1		64.6861	166.142	0	0		2014-04-22 05:46:00	1	0	0	1	1	3	1	39.99	225
1411	2013-01-01 07:03:00	positive							2014-04-24 06:23:00	1	0	1	0		64.6861	166.142	0	0		2014-04-24 06:23:00	1	0	1	0	0	2	1	39.86	225
1412	2013-01-02 03:32:00	positive							2014-04-24 13:20:00	1	1	0	0		64.6861	166.142	0	0		2014-04-24 13:20:00	1	1	0	0	-1	1	1	39.86	224
1413	2013-01-02 06:55:00	positive							2014-04-24 13:49:00	1	1	0	0		64.6861	166.142	0	0		2014-04-24 13:49:00	1	1	0	0	-1	1	1	39.86	223
1414	2013-01-02 09:39:00	neutral							2014-04-24 14:02:00	1	0	0	1		64.6861	166.142	0	0		2014-04-24 14:02:00	1	0	0	1	1	3	1	39.86	224
1415	2013-01-02 12:12:00	positive							2014-04-28 06:44:00	1	0	1	0		64.6861	166.142	0	0		2014-04-28 06:44:00	1	0	1	0	0	2	1	40.87	224
1416	2013-01-02 14:07:00	neutral							2014-04-28 07:23:00	1	0	0	1		64.6861	166.142	0	0		2014-04-28 07:23:00	1	0	0	1	1	3	1	40.87	225
1417	2013-01-02 15:26:00	neutral							2014-04-28 08:22:00	1	0	0	1		64.6861	166.142	0	0		2014-04-28 08:22:00	1	0	0	1	1	3	1	40.87	226
1418	2013-01-02 16:20:00	neutral							2014-04-29 15:49:00	1	1	0	0		64.6861	166.142	0	0		2014-04-29 15:49:00	1	1	0	0	-1	1	1	40.51	225
1419	2013-01-02 16:30:00	positive							2014-04-30 10:50:00	1	0	0	1		64.6861	166.142	0	0		2014-04-30 10:50:00	1	0	0	1	1	3	1	40.4	226
1420	2013-01-02 17:18:00	neutral							2014-05-01 18:18:00	1	0	1	0		64.6861	166.142	0	0		2014-05-01 18:18:00	1	0	1	0	0	2	1	40	226
1421	2013-01-02 18:01:00	positive							2014-05-01 23:00:00	1	0	0	1		64.6861	166.142	0	0		2014-05-01 23:00:00	1	0	0	1	1	3	1	40	227
1422	2013-01-03 07:09:00	positive							2014-05-02 03:23:00	1	0	1	0		64.6861	166.142	0	0		2014-05-02 03:23:00	1	0	1	0	0	2	1	39.69	227
1423	2013-01-03 10:20:00	neutral							2014-05-02 05:01:00	1	0	0	1		64.6861	166.142	0	0		2014-05-02 05:01:00	1	0	0	1	1	3	1	39.69	228
1424	2013-01-03 11:36:00	neutral							2014-05-02 13:38:00	1	0	1	0		64.6861	166.142	0	0		2014-05-02 13:38:00	1	0	1	0	0	2	1	39.69	228
1425	2013-01-03 12:05:00	neutral							2014-05-02 14:00:00	1	0	1	0		64.6861	166.142	0	0		2014-05-02 14:00:00	1	0	1	0	0	2	1	39.69	228
1426	2013-01-03 12:20:00	neutral							2014-05-03 10:34:00	1	0	0	1		64.6861	166.142	0	0		2014-05-03 10:34:00	1	0	0	1	1	3	1	39.69	229
1427	2013-01-03 13:37:00	neutral							2014-05-03 10:44:00	1	1	0	0		64.6861	166.142	0	0		2014-05-03 10:44:00	1	1	0	0	-1	1	1	39.69	228
1428	2013-01-03 13:45:00	positive							2014-05-03 11:58:00	1	0	0	1		64.6861	166.142	0	0		2014-05-03 11:58:00	1	0	0	1	1	3	1	39.69	229
1429	2013-01-03 14:15:00	positive							2014-05-11 18:09:00	1	0	1	0		64.6861	166.142	0	0		2014-05-11 18:09:00	1	0	1	0	0	2	1	39.54	229
1430	2013-01-10 08:17:00	positive							2014-05-13 08:14:00	1	0	1	0		64.6861	166.142	0	0		2014-05-13 08:14:00	1	0	1	0	0	2	1	40.42	229
1431	2013-01-11 08:14:00	neutral							2014-05-13 12:16:00	1	0	1	0		64.6861	166.142	0	0		2014-05-13 12:16:00	1	0	1	0	0	2	1	40.42	229
1432	2013-01-12 10:07:00	neutral							2014-05-14 17:28:00	1	0	1	0		64.6861	166.142	0	0		2014-05-14 17:28:00	1	0	1	0	0	2	1	40.24	229
1433	2013-01-13 08:29:00	negative							2014-05-14 20:57:00	1	1	0	0		64.6861	166.142	0	0		2014-05-14 20:57:00	1	1	0	0	-1	1	1	40.24	228
1434	2013-01-14 06:26:00	neutral							2014-05-16 09:04:00	1	0	1	0		64.6861	166.142	0	0		2014-05-16 09:04:00	1	0	1	0	0	2	1	39.83	228
1435	2013-01-14 07:27:00	neutral							2014-05-19 12:01:00	1	0	1	0		64.6861	166.142	0	0		2014-05-19 12:01:00	1	0	1	0	0	2	1	39.75	228
1436	2013-01-15 10:47:00	positive							2014-05-19 13:03:00	1	0	1	0		64.6861	166.142	0	0		2014-05-19 13:03:00	1	0	1	0	0	2	1	39.75	228
1437	2013-01-15 11:44:00	positive							2014-05-20 05:27:00	1	0	0	1		64.6861	166.142	0	0		2014-05-20 05:27:00	1	0	0	1	1	3	1	39.68	229
1438	2013-01-15 11:51:00	positive							2014-05-20 06:55:00	1	0	1	0		64.6861	166.142	0	0		2014-05-20 06:55:00	1	0	1	0	0	2	1	39.68	229
1439	2013-01-15 11:56:00	neutral							2014-05-20 08:27:00	1	0	1	0		64.6861	166.142	0	0		2014-05-20 08:27:00	1	0	1	0	0	2	1	39.68	229
1440	2013-01-15 13:13:00	neutral							2014-05-20 08:30:00	1	0	1	0		64.6861	166.142	0	0		2014-05-20 08:30:00	1	0	1	0	0	2	1	39.68	229
1441	2013-01-16 14:11:00	positive							2014-05-20 09:36:00	1	0	0	1		64.6861	166.142	0	0		2014-05-20 09:36:00	1	0	0	1	1	3	1	39.68	230
1442	2013-01-17 01:29:00	neutral							2014-05-20 13:01:00	1	0	0	1		64.6861	166.142	0	0		2014-05-20 13:01:00	1	0	0	1	1	3	1	39.68	231
1443	2013-01-17 05:14:00	neutral							2014-05-20 14:54:00	1	0	0	1		64.6861	166.142	0	0		2014-05-20 14:54:00	1	0	0	1	1	3	1	39.68	232
1444	2013-01-17 07:59:00	positive							2014-05-20 23:45:00	1	1	0	0		64.6861	166.142	0	0		2014-05-20 23:45:00	1	1	0	0	-1	1	1	39.68	231
1445	2013-01-17 08:15:00	neutral							2014-05-21 03:10:00	1	0	1	0		64.6861	166.142	0	0		2014-05-21 03:10:00	1	0	1	0	0	2	1	40.35	231
1446	2013-01-17 21:32:00	neutral							2014-05-21 06:57:00	1	0	1	0		64.6861	166.142	0	0		2014-05-21 06:57:00	1	0	1	0	0	2	1	40.35	231
1447	2013-01-18 01:03:00	neutral							2014-05-21 17:30:00	1	0	0	1		64.6861	166.142	0	0		2014-05-21 17:30:00	1	0	0	1	1	3	1	40.35	232
1448	2013-01-22 09:19:00	neutral							2014-05-27 18:08:00	1	0	1	0		64.6861	166.142	0	0		2014-05-27 18:08:00	1	0	1	0	0	2	1	40.19	232
1449	2013-01-22 10:48:00	neutral							2014-05-28 10:12:00	1	0	0	1		64.6861	166.142	0	0		2014-05-28 10:12:00	1	0	0	1	1	3	1	40.01	233
1450	2013-01-22 13:05:00	neutral							2014-05-29 08:52:00	1	0	1	0		64.6861	166.142	0	0		2014-05-29 08:52:00	1	0	1	0	0	2	1	40.34	233
1451	2013-01-22 13:06:00	positive							2014-06-02 07:41:00	1	0	1	0		64.6861	166.142	0	0		2014-06-02 07:41:00	1	0	1	0	0	2	1	40.79	233
1452	2013-01-22 14:29:00	negative							2014-06-02 08:32:00	1	0	0	1		64.6861	166.142	0	0		2014-06-02 08:32:00	1	0	0	1	1	3	1	40.79	234
1453	2013-01-22 19:00:00	neutral							2014-06-05 10:19:00	1	0	1	0		64.6861	166.142	0	0		2014-06-05 10:19:00	1	0	1	0	0	2	1	41.21	234
1454	2013-01-22 20:00:00	positive							2014-06-05 10:30:00	1	0	0	1		64.6861	166.142	0	0		2014-06-05 10:30:00	1	0	0	1	1	3	1	41.21	235
1455	2013-01-23 04:14:00	neutral							2014-06-07 13:44:00	1	0	0	1		64.6861	166.142	0	0		2014-06-07 13:44:00	1	0	0	1	1	3	1	41.48	236
1456	2013-01-23 07:01:00	positive							2014-06-08 20:19:00	1	0	1	0		64.6861	166.142	0	0		2014-06-08 20:19:00	1	0	1	0	0	2	1	41.48	236
1457	2013-01-23 11:29:00	neutral							2014-06-09 02:24:00	1	0	0	1		64.6861	166.142	0	0		2014-06-09 02:24:00	1	0	0	1	1	3	1	41.27	237
1458	2013-01-23 16:11:00	positive							2014-06-10 05:18:00	1	0	1	0		64.6861	166.142	0	0		2014-06-10 05:18:00	1	0	1	0	0	2	1	41.11	237
1459	2013-01-23 20:00:00	neutral							2014-06-10 08:20:00	1	0	0	1		64.6861	166.142	0	0		2014-06-10 08:20:00	1	0	0	1	1	3	1	41.11	238
1460	2013-01-24 09:05:00	neutral							2014-06-10 08:30:00	1	0	0	1		64.6861	166.142	0	0		2014-06-10 08:30:00	1	0	0	1	1	3	1	41.11	239
1461	2013-01-24 12:32:00	positive							2014-06-10 18:00:00	1	0	1	0		64.6861	166.142	0	0		2014-06-10 18:00:00	1	0	1	0	0	2	1	41.11	239
1462	2013-01-24 15:32:00	neutral							2014-06-10 19:15:00	1	0	1	0		64.6861	166.142	0	0		2014-06-10 19:15:00	1	0	1	0	0	2	1	41.11	239
1463	2013-01-24 16:43:00	negative							2014-06-11 07:35:00	1	0	1	0		64.6861	166.142	0	0		2014-06-11 07:35:00	1	0	1	0	0	2	1	40.86	239
1464	2013-01-24 19:35:00	positive							2014-06-13 07:27:00	1	0	0	1		64.6861	166.142	0	0		2014-06-13 07:27:00	1	0	0	1	1	3	1	41.23	240
1465	2013-01-26 04:23:00	positive							2014-06-13 19:45:00	1	0	0	1		64.6861	166.142	0	0		2014-06-13 19:45:00	1	0	0	1	1	3	1	41.23	241
1466	2013-01-26 15:49:00	neutral							2014-06-14 06:57:00	1	0	1	0		64.6861	166.142	0	0		2014-06-14 06:57:00	1	0	1	0	0	2	1	41.23	241
1467	2013-01-27 09:08:00	neutral							2014-06-15 00:11:00	1	0	1	0		64.6861	166.142	0	0		2014-06-15 00:11:00	1	0	1	0	0	2	1	41.23	241
1468	2013-01-27 09:09:00	positive							2014-06-15 11:14:00	1	0	1	0		64.6861	166.142	0	0		2014-06-15 11:14:00	1	0	1	0	0	2	1	41.23	241
1469	2013-01-27 09:10:00	positive							2014-06-15 17:18:00	1	0	1	0		64.6861	166.142	0	0		2014-06-15 17:18:00	1	0	1	0	0	2	1	41.23	241
1470	2013-01-27 09:11:00	positive							2014-06-16 04:39:00	1	0	0	1		64.6861	166.142	0	0		2014-06-16 04:39:00	1	0	0	1	1	3	1	41.5	242
1471	2013-01-27 09:34:00	neutral							2014-06-16 04:54:00	1	0	1	0		64.6861	166.142	0	0		2014-06-16 04:54:00	1	0	1	0	0	2	1	41.5	242
1472	2013-01-27 11:53:00	neutral							2014-06-16 05:58:00	1	0	1	0		64.6861	166.142	0	0		2014-06-16 05:58:00	1	0	1	0	0	2	1	41.5	242
1473	2013-01-28 11:12:00	positive							2014-06-16 06:01:00	1	0	1	0		64.6861	166.142	0	0		2014-06-16 06:01:00	1	0	1	0	0	2	1	41.5	242
1474	2013-01-28 13:18:00	positive							2014-06-16 06:45:00	1	0	1	0		64.6861	166.142	0	0		2014-06-16 06:45:00	1	0	1	0	0	2	1	41.5	242
1475	2013-01-29 07:23:00	neutral							2014-06-16 07:55:00	1	0	1	0		64.6861	166.142	0	0		2014-06-16 07:55:00	1	0	1	0	0	2	1	41.5	242
1476	2013-01-29 21:00:00	positive							2014-06-16 08:08:00	1	0	0	1		64.6861	166.142	0	0		2014-06-16 08:08:00	1	0	0	1	1	3	1	41.5	243
1477	2013-01-30 12:02:00	positive							2014-06-16 08:39:00	1	0	0	1		64.6861	166.142	0	0		2014-06-16 08:39:00	1	0	0	1	1	3	1	41.5	244
1478	2013-01-30 22:46:00	neutral							2014-06-16 08:58:00	1	0	1	0		64.6861	166.142	0	0		2014-06-16 08:58:00	1	0	1	0	0	2	1	41.5	244
1479	2013-01-31 05:14:00	neutral							2014-06-16 09:14:00	1	0	0	1		64.6861	166.142	0	0		2014-06-16 09:14:00	1	0	0	1	1	3	1	41.5	245
1480	2013-01-31 10:36:00	neutral							2014-06-16 09:23:00	1	0	1	0		64.6861	166.142	0	0		2014-06-16 09:23:00	1	0	1	0	0	2	1	41.5	245
1481	2013-02-01 08:56:00	neutral							2014-06-16 10:42:00	1	0	1	0		64.6861	166.142	0	0		2014-06-16 10:42:00	1	0	1	0	0	2	1	41.5	245
1482	2013-02-01 09:13:00	neutral							2014-06-16 11:09:00	1	0	1	0		64.6861	166.142	0	0		2014-06-16 11:09:00	1	0	1	0	0	2	1	41.5	245
1483	2013-02-03 06:01:00	neutral							2014-06-16 12:45:00	1	0	0	1		64.6861	166.142	0	0		2014-06-16 12:45:00	1	0	0	1	1	3	1	41.5	246
1484	2013-02-03 06:15:00	positive							2014-06-16 12:50:00	1	0	1	0		64.6861	166.142	0	0		2014-06-16 12:50:00	1	0	1	0	0	2	1	41.5	246
1485	2013-02-04 07:00:00	neutral							2014-06-16 12:54:00	1	0	1	0		64.6861	166.142	0	0		2014-06-16 12:54:00	1	0	1	0	0	2	1	41.5	246
1486	2013-02-04 09:08:00	positive							2014-06-16 17:54:00	1	0	1	0		64.6861	166.142	0	0		2014-06-16 17:54:00	1	0	1	0	0	2	1	41.5	246
1487	2013-02-04 11:25:00	neutral							2014-06-17 14:22:00	1	0	1	0		64.6861	166.142	0	0		2014-06-17 14:22:00	1	0	1	0	0	2	1	41.68	246
1488	2013-02-05 10:11:00	neutral							2014-06-25 21:21:00	1	0	0	1		64.6861	166.142	0	0		2014-06-25 21:21:00	1	0	0	1	1	3	1	42.03	247
1489	2013-02-06 09:22:00	positive							2014-06-30 03:39:00	1	0	0	1		64.6861	166.142	0	0		2014-06-30 03:39:00	1	0	0	1	1	3	1	41.7	248
1490	2013-02-06 11:53:00	positive							2014-06-30 07:00:00	1	0	1	0		64.6861	166.142	0	0		2014-06-30 07:00:00	1	0	1	0	0	2	1	41.7	248
1491	2013-02-06 13:11:00	neutral							2014-06-30 09:09:00	1	0	1	0		64.6861	166.142	0	0		2014-06-30 09:09:00	1	0	1	0	0	2	1	41.7	248
1492	2013-02-06 16:17:00	neutral							2014-07-08 20:03:00	1	0	1	0		64.6861	166.142	0	0		2014-07-08 20:03:00	1	0	1	0	0	2	1	41.78	248
1493	2013-02-06 20:00:00	neutral							2014-07-10 06:25:00	1	0	1	0		64.6861	166.142	0	0		2014-07-10 06:25:00	1	0	1	0	0	2	1	41.69	248
1494	2013-02-07 07:43:00	negative							2014-07-10 07:12:00	1	0	1	0		64.6861	166.142	0	0		2014-07-10 07:12:00	1	0	1	0	0	2	1	41.69	248
1495	2013-02-07 09:18:00	positive							2014-07-10 07:33:00	1	0	1	0		64.6861	166.142	0	0		2014-07-10 07:33:00	1	0	1	0	0	2	1	41.69	248
1496	2013-02-07 12:51:00	neutral							2014-07-10 20:04:00	1	0	0	1		64.6861	166.142	0	0		2014-07-10 20:04:00	1	0	0	1	1	3	1	41.69	249
1497	2013-02-07 15:27:00	neutral							2014-07-11 07:24:00	1	0	1	0		64.6861	166.142	0	0		2014-07-11 07:24:00	1	0	1	0	0	2	1	42.09	249
1498	2013-02-08 08:46:00	neutral							2014-07-11 10:20:00	1	0	1	0		64.6861	166.142	0	0		2014-07-11 10:20:00	1	0	1	0	0	2	1	42.09	249
1499	2013-02-08 14:35:00	neutral							2014-07-13 17:05:00	1	0	0	1		64.6861	166.142	0	0		2014-07-13 17:05:00	1	0	0	1	1	3	1	42.09	250
1500	2013-02-08 19:31:00	neutral							2014-07-13 20:00:00	1	1	0	0		64.6861	166.142	0	0		2014-07-13 20:00:00	1	1	0	0	-1	1	1	42.09	249
1501	2013-02-09 09:42:00	negative							2014-07-14 09:08:00	1	0	0	1		64.6861	166.142	0	0		2014-07-14 09:08:00	1	0	0	1	1	3	1	42.14	250
1502	2013-02-09 10:39:00	neutral							2014-07-14 09:47:00	1	1	0	0		64.6861	166.142	0	0		2014-07-14 09:47:00	1	1	0	0	-1	1	1	42.14	249
1503	2013-02-10 07:00:00	negative							2014-07-14 13:00:00	1	1	0	0		64.6861	166.142	0	0		2014-07-14 13:00:00	1	1	0	0	-1	1	1	42.14	248
1504	2013-02-10 09:38:00	neutral							2014-07-14 15:06:00	1	0	1	0		64.6861	166.142	0	0		2014-07-14 15:06:00	1	0	1	0	0	2	1	42.14	248
1505	2013-02-11 12:54:00	positive							2014-07-15 04:08:00	1	0	1	0		64.6861	166.142	0	0		2014-07-15 04:08:00	1	0	1	0	0	2	1	42.45	248
1506	2013-02-11 13:52:00	neutral							2014-07-16 03:14:00	1	0	1	0		64.6861	166.142	0	0		2014-07-16 03:14:00	1	0	1	0	0	2	1	44.08	248
1507	2013-02-12 06:46:00	neutral							2014-07-16 11:06:00	1	0	0	1		64.6861	166.142	0	0		2014-07-16 11:06:00	1	0	0	1	1	3	1	44.08	249
1508	2013-02-12 11:03:00	neutral							2014-07-17 00:18:00	1	0	0	1		64.6861	166.142	0	0		2014-07-17 00:18:00	1	0	0	1	1	3	1	44.53	250
1509	2013-02-12 11:38:00	neutral							2014-07-17 05:09:00	1	0	1	0		64.6861	166.142	0	0		2014-07-17 05:09:00	1	0	1	0	0	2	1	44.53	250
1510	2013-02-13 04:46:00	neutral							2014-07-17 05:15:00	3	1	1	1		65.6861	167.142	1	1		2014-07-17 05:15:00	3	0.333333	0.333333	0.333333	-1	1	0.333333	44.53	249
1511	2013-02-13 06:54:00	neutral							2014-07-17 05:18:00	1	0	1	0		65.6861	167.142	0	0		2014-07-17 05:18:00	1	0	1	0	0	2	1	44.53	249
1512	2013-02-13 07:23:00	neutral							2014-07-17 05:37:00	1	0	1	0		65.6861	167.142	0	0		2014-07-17 05:37:00	1	0	1	0	0	2	1	44.53	249
1513	2013-02-13 07:50:00	neutral							2014-07-17 05:53:00	1	0	0	1		65.6861	167.142	0	0		2014-07-17 05:53:00	1	0	0	1	1	3	1	44.53	250
1514	2013-02-13 09:26:00	negative							2014-07-17 06:24:00	1	0	0	1		65.6861	167.142	0	0		2014-07-17 06:24:00	1	0	0	1	1	3	1	44.53	251
1515	2013-02-13 09:52:00	neutral							2014-07-17 06:26:00	1	0	0	1		65.6861	167.142	0	0		2014-07-17 06:26:00	1	0	0	1	1	3	1	44.53	252
1516	2013-02-13 10:46:00	negative							2014-07-17 06:31:00	1	0	0	1		65.6861	167.142	0	0		2014-07-17 06:31:00	1	0	0	1	1	3	1	44.53	253
1517	2013-02-13 16:23:00	neutral							2014-07-17 06:41:00	1	0	0	1		65.6861	167.142	0	0		2014-07-17 06:41:00	1	0	0	1	1	3	1	44.53	254
1518	2013-02-14 01:21:00	positive							2014-07-17 06:49:00	1	1	0	0		65.6861	167.142	0	0		2014-07-17 06:49:00	1	1	0	0	-1	1	1	44.53	253
1519	2013-02-14 06:12:00	positive							2014-07-17 06:55:00	1	0	1	0		65.6861	167.142	0	0		2014-07-17 06:55:00	1	0	1	0	0	2	1	44.53	253
1520	2013-02-14 08:45:00	positive							2014-07-17 07:17:00	1	0	1	0		65.6861	167.142	0	0		2014-07-17 07:17:00	1	0	1	0	0	2	1	44.53	253
1521	2013-02-14 12:38:00	positive							2014-07-17 07:40:00	1	1	0	0		65.6861	167.142	0	0		2014-07-17 07:40:00	1	1	0	0	-1	1	1	44.53	252
1522	2013-02-15 07:27:00	neutral							2014-07-17 09:01:00	1	0	0	1		65.6861	167.142	0	0		2014-07-17 09:01:00	1	0	0	1	1	3	1	44.53	253
1523	2013-02-15 07:28:00	neutral							2014-07-17 09:58:00	1	1	0	0		65.6861	167.142	0	0		2014-07-17 09:58:00	1	1	0	0	-1	1	1	44.53	252
1524	2013-02-15 12:00:00	neutral							2014-07-17 10:49:00	1	0	1	0		65.6861	167.142	0	0		2014-07-17 10:49:00	1	0	1	0	0	2	1	44.53	252
1525	2013-02-15 21:02:00	positive							2014-07-18 09:15:00	1	0	0	1		65.6861	167.142	0	0		2014-07-18 09:15:00	1	0	0	1	1	3	1	44.69	253
1526	2013-02-20 12:27:00	positive							2014-07-18 21:00:00	1	1	0	0		65.6861	167.142	0	0		2014-07-18 21:00:00	1	1	0	0	-1	1	1	44.69	252
1527	2013-02-22 20:56:00	neutral							2014-07-19 07:45:00	1	0	1	0		65.6861	167.142	0	0		2014-07-19 07:45:00	1	0	1	0	0	2	1	44.69	252
1528	2013-02-25 07:11:00	negative							2014-07-20 18:08:00	1	0	1	0		65.6861	167.142	0	0		2014-07-20 18:08:00	1	0	1	0	0	2	1	44.69	252
1529	2013-02-25 22:23:00	neutral							2014-07-20 19:58:00	1	0	1	0		65.6861	167.142	0	0		2014-07-20 19:58:00	1	0	1	0	0	2	1	44.69	252
1530	2013-02-27 13:04:00	positive							2014-07-21 11:46:00	1	0	1	0		65.6861	167.142	0	0		2014-07-21 11:46:00	1	0	1	0	0	2	1	44.84	252
1531	2013-02-27 19:00:00	positive							2014-07-22 06:30:00	1	0	1	0		65.6861	167.142	0	0		2014-07-22 06:30:00	1	0	1	0	0	2	1	44.83	252
1532	2013-03-01 14:58:00	neutral							2014-07-22 11:26:00	1	0	1	0		65.6861	167.142	0	0		2014-07-22 11:26:00	1	0	1	0	0	2	1	44.83	252
1533	2013-03-04 06:24:00	neutral							2014-07-22 12:55:00	1	0	1	0		65.6861	167.142	0	0		2014-07-22 12:55:00	1	0	1	0	0	2	1	44.83	252
1534	2013-03-04 08:32:00	neutral							2014-07-22 13:04:00	1	1	0	0		65.6861	167.142	0	0		2014-07-22 13:04:00	1	1	0	0	-1	1	1	44.83	251
1535	2013-03-04 13:03:00	neutral							2014-07-22 13:05:00	1	1	0	0		65.6861	167.142	0	0		2014-07-22 13:05:00	1	1	0	0	-1	1	1	44.83	250
1536	2013-03-05 06:44:00	negative							2014-07-22 13:07:00	1	0	1	0		65.6861	167.142	0	0		2014-07-22 13:07:00	1	0	1	0	0	2	1	44.83	250
1537	2013-03-06 04:37:00	neutral							2014-07-22 13:13:00	1	0	1	0		65.6861	167.142	0	0		2014-07-22 13:13:00	1	0	1	0	0	2	1	44.83	250
1538	2013-03-06 08:16:00	neutral							2014-07-22 13:29:00	1	0	1	0		65.6861	167.142	0	0		2014-07-22 13:29:00	1	0	1	0	0	2	1	44.83	250
1539	2013-03-06 15:24:00	negative							2014-07-22 13:31:00	1	0	0	1		65.6861	167.142	0	0		2014-07-22 13:31:00	1	0	0	1	1	3	1	44.83	251
1540	2013-03-07 04:41:00	neutral							2014-07-22 14:41:00	1	0	1	0		65.6861	167.142	0	0		2014-07-22 14:41:00	1	0	1	0	0	2	1	44.83	251
1541	2013-03-07 09:22:00	neutral							2014-07-22 16:30:00	1	0	1	0		65.6861	167.142	0	0		2014-07-22 16:30:00	1	0	1	0	0	2	1	44.83	251
1542	2013-03-08 11:50:00	neutral							2014-07-23 09:40:00	1	0	1	0		65.6861	167.142	0	0		2014-07-23 09:40:00	1	0	1	0	0	2	1	44.87	251
1543	2013-03-08 15:05:00	neutral							2014-07-25 07:33:00	1	0	1	0		65.6861	167.142	0	0		2014-07-25 07:33:00	1	0	1	0	0	2	1	44.5	251
1544	2013-03-08 21:08:00	negative							2014-07-27 17:25:00	1	0	0	1		65.6861	167.142	0	0		2014-07-27 17:25:00	1	0	0	1	1	3	1	44.5	252
1545	2013-03-13 05:01:00	neutral							2014-08-01 14:53:00	1	0	1	0		65.6861	167.142	0	0		2014-08-01 14:53:00	1	0	1	0	0	2	1	42.86	252
1546	2013-03-19 06:45:00	positive							2014-08-01 15:53:00	1	0	1	0		65.6861	167.142	0	0		2014-08-01 15:53:00	1	0	1	0	0	2	1	42.86	252
1547	2013-03-19 14:37:00	negative							2014-08-05 13:39:00	1	0	1	0		65.6861	167.142	0	0		2014-08-05 13:39:00	1	0	1	0	0	2	1	43.08	252
1548	2013-03-20 09:10:00	positive							2014-08-07 12:55:00	1	0	0	1		65.6861	167.142	0	0		2014-08-07 12:55:00	1	0	0	1	1	3	1	43.23	253
1549	2013-03-21 09:24:00	negative							2014-08-08 05:11:00	1	0	1	0		65.6861	167.142	0	0		2014-08-08 05:11:00	1	0	1	0	0	2	1	43.2	253
1550	2013-03-25 03:53:00	neutral							2014-08-11 10:28:00	1	0	1	0		65.6861	167.142	0	0		2014-08-11 10:28:00	1	0	1	0	0	2	1	43.2	253
1551	2013-03-25 04:21:00	neutral							2014-08-12 09:52:00	1	0	1	0		65.6861	167.142	0	0		2014-08-12 09:52:00	1	0	1	0	0	2	1	43.52	253
1552	2013-04-01 06:17:00	positive							2014-08-13 07:58:00	1	0	1	0		65.6861	167.142	0	0		2014-08-13 07:58:00	1	0	1	0	0	2	1	44.08	253
1553	2013-04-01 06:20:00	neutral							2014-08-14 10:25:00	1	1	0	0		65.6861	167.142	0	0		2014-08-14 10:25:00	1	1	0	0	-1	1	1	44.27	252
1554	2013-04-02 05:48:00	neutral							2014-08-14 11:00:00	1	0	1	0		65.6861	167.142	0	0		2014-08-14 11:00:00	1	0	1	0	0	2	1	44.27	252
1555	2013-04-02 06:17:00	neutral							2014-08-15 14:22:00	1	0	0	1		65.6861	167.142	0	0		2014-08-15 14:22:00	1	0	0	1	1	3	1	44.79	253
1556	2013-04-02 08:09:00	neutral							2014-08-15 18:00:00	1	0	0	1		65.6861	167.142	0	0		2014-08-15 18:00:00	1	0	0	1	1	3	1	44.79	254
1557	2013-04-02 08:25:00	positive							2014-08-17 06:42:00	1	0	0	1		65.6861	167.142	0	0		2014-08-17 06:42:00	1	0	0	1	1	3	1	44.79	255
1558	2013-04-03 01:56:00	neutral							2014-08-17 07:51:00	1	0	1	0		65.6861	167.142	0	0		2014-08-17 07:51:00	1	0	1	0	0	2	1	44.79	255
1559	2013-04-03 22:34:00	neutral							2014-08-19 09:43:00	1	0	0	1		65.6861	167.142	0	0		2014-08-19 09:43:00	1	0	0	1	1	3	1	45.33	256
1560	2013-04-04 05:21:00	neutral							2014-08-19 11:13:00	1	1	0	0		65.6861	167.142	0	0		2014-08-19 11:13:00	1	1	0	0	-1	1	1	45.33	255
1561	2013-04-04 09:29:00	neutral							2014-08-19 11:16:00	1	0	0	1		65.6861	167.142	0	0		2014-08-19 11:16:00	1	0	0	1	1	3	1	45.33	256
1562	2013-04-05 03:30:00	negative							2014-08-19 11:17:00	1	1	0	0		65.6861	167.142	0	0		2014-08-19 11:17:00	1	1	0	0	-1	1	1	45.33	255
1563	2013-04-09 13:55:00	positive							2014-08-19 11:29:00	1	0	0	1		65.6861	167.142	0	0		2014-08-19 11:29:00	1	0	0	1	1	3	1	45.33	256
1564	2013-04-10 15:05:00	neutral							2014-08-20 08:28:00	1	0	1	0		65.6861	167.142	0	0		2014-08-20 08:28:00	1	0	1	0	0	2	1	44.95	256
1565	2013-04-11 08:57:00	negative							2014-08-22 07:34:00	1	0	1	0		65.6861	167.142	0	0		2014-08-22 07:34:00	1	0	1	0	0	2	1	45.15	256
1566	2013-04-13 05:36:00	negative							2014-08-25 15:36:00	1	0	0	1		65.6861	167.142	0	0		2014-08-25 15:36:00	1	0	0	1	1	3	1	45.17	257
1567	2013-04-15 05:39:00	neutral							2014-08-27 10:05:00	1	0	0	1		65.6861	167.142	0	0		2014-08-27 10:05:00	1	0	0	1	1	3	1	44.87	258
1568	2013-04-15 15:45:00	positive							2014-08-28 14:26:00	1	1	0	0		65.6861	167.142	0	0		2014-08-28 14:26:00	1	1	0	0	-1	1	1	44.88	257
1569	2013-04-17 11:45:00	positive							2014-09-01 12:21:00	1	0	1	0		65.6861	167.142	0	0		2014-09-01 12:21:00	1	0	1	0	0	2	1	45.43	257
1570	2013-04-17 12:50:00	neutral							2014-09-02 04:48:00	1	0	0	1		65.6861	167.142	0	0		2014-09-02 04:48:00	1	0	0	1	1	3	1	45.09	258
1571	2013-04-18 05:43:00	negative							2014-09-02 09:16:00	1	0	1	0		65.6861	167.142	0	0		2014-09-02 09:16:00	1	0	1	0	0	2	1	45.09	258
1572	2013-04-18 06:51:00	neutral							2014-09-02 09:17:00	1	0	1	0		65.6861	167.142	0	0		2014-09-02 09:17:00	1	0	1	0	0	2	1	45.09	258
1573	2013-04-18 08:04:00	neutral							2014-09-03 19:03:00	1	0	1	0		65.6861	167.142	0	0		2014-09-03 19:03:00	1	0	1	0	0	2	1	44.96	258
1574	2013-04-18 12:39:00	negative							2014-09-05 09:17:00	1	0	0	1		65.6861	167.142	0	0		2014-09-05 09:17:00	1	0	0	1	1	3	1	45.91	259
1575	2013-04-18 13:03:00	neutral							2014-09-05 11:17:00	1	0	0	1		65.6861	167.142	0	0		2014-09-05 11:17:00	1	0	0	1	1	3	1	45.91	260
1576	2013-04-18 13:08:00	neutral							2014-09-05 13:09:00	1	0	0	1		65.6861	167.142	0	0		2014-09-05 13:09:00	1	0	0	1	1	3	1	45.91	261
1577	2013-04-18 13:09:00	neutral							2014-09-06 11:04:00	1	0	1	0		65.6861	167.142	0	0		2014-09-06 11:04:00	1	0	1	0	0	2	1	45.91	261
1578	2013-04-18 13:09:00	neutral							2014-09-06 14:27:00	1	0	1	0		65.6861	167.142	0	0		2014-09-06 14:27:00	1	0	1	0	0	2	1	45.91	261
1579	2013-04-18 13:14:00	neutral							2014-09-07 08:53:00	1	0	0	1		65.6861	167.142	0	0		2014-09-07 08:53:00	1	0	0	1	1	3	1	45.91	262
1580	2013-04-18 13:18:00	neutral							2014-09-07 14:56:00	1	0	1	0		65.6861	167.142	0	0		2014-09-07 14:56:00	1	0	1	0	0	2	1	45.91	262
1581	2013-04-18 14:57:00	neutral							2014-09-08 08:40:00	1	0	1	0		65.6861	167.142	0	0		2014-09-08 08:40:00	1	0	1	0	0	2	1	46.47	262
1582	2013-04-18 16:36:00	negative							2014-09-08 13:02:00	1	1	0	0		65.6861	167.142	0	0		2014-09-08 13:02:00	1	1	0	0	-1	1	1	46.47	261
1583	2013-04-22 14:54:00	positive							2014-09-09 07:12:00	1	0	1	0		65.6861	167.142	0	0		2014-09-09 07:12:00	1	0	1	0	0	2	1	46.76	261
1584	2013-04-24 08:47:00	negative							2014-09-10 04:36:00	1	0	0	1		65.6861	167.142	0	0		2014-09-10 04:36:00	1	0	0	1	1	3	1	46.84	262
1585	2013-04-24 10:19:00	neutral							2014-09-10 12:54:00	1	1	0	0		65.6861	167.142	0	0		2014-09-10 12:54:00	1	1	0	0	-1	1	1	46.84	261
1586	2013-04-24 10:25:00	positive							2014-09-14 04:38:00	1	1	0	0		65.6861	167.142	0	0		2014-09-14 04:38:00	1	1	0	0	-1	1	1	46.7	260
1587	2013-04-24 10:41:00	positive							2014-09-15 06:06:00	1	0	1	0		65.6861	167.142	0	0		2014-09-15 06:06:00	1	0	1	0	0	2	1	46.24	260
1588	2013-04-24 13:34:00	negative							2014-09-15 06:22:00	1	0	0	1		65.6861	167.142	0	0		2014-09-15 06:22:00	1	0	0	1	1	3	1	46.24	261
1589	2013-04-24 13:59:00	positive							2014-09-15 07:01:00	1	0	1	0		65.6861	167.142	0	0		2014-09-15 07:01:00	1	0	1	0	0	2	1	46.24	261
1590	2013-04-24 18:01:00	positive							2014-09-15 07:03:00	1	0	0	1		65.6861	167.142	0	0		2014-09-15 07:03:00	1	0	0	1	1	3	1	46.24	262
1591	2013-04-25 04:10:00	neutral							2014-09-15 07:12:00	1	0	1	0		65.6861	167.142	0	0		2014-09-15 07:12:00	1	0	1	0	0	2	1	46.24	262
1592	2013-04-25 04:20:00	positive							2014-09-15 09:59:00	1	0	1	0		65.6861	167.142	0	0		2014-09-15 09:59:00	1	0	1	0	0	2	1	46.24	262
1593	2013-04-25 05:50:00	positive							2014-09-16 03:18:00	1	0	1	0		65.6861	167.142	0	0		2014-09-16 03:18:00	1	0	1	0	0	2	1	46.76	262
1594	2013-04-25 08:08:00	positive							2014-09-17 10:34:00	1	0	1	0		65.6861	167.142	0	0		2014-09-17 10:34:00	1	0	1	0	0	2	1	46.52	262
1595	2013-04-25 09:02:00	neutral							2014-09-18 13:19:00	1	0	1	0		65.6861	167.142	0	0		2014-09-18 13:19:00	1	0	1	0	0	2	1	46.68	262
1596	2013-04-25 10:27:00	positive							2014-09-18 20:40:00	1	1	0	0		65.6861	167.142	0	0		2014-09-18 20:40:00	1	1	0	0	-1	1	1	46.68	261
1597	2013-04-25 21:11:00	positive							2014-09-19 05:10:00	1	0	1	0		65.6861	167.142	0	0		2014-09-19 05:10:00	1	0	1	0	0	2	1	47.52	261
1598	2013-04-26 05:04:00	negative							2014-09-19 13:28:00	1	0	1	0		65.6861	167.142	0	0		2014-09-19 13:28:00	1	0	1	0	0	2	1	47.52	261
1599	2013-04-26 06:19:00	positive							2014-09-19 17:07:00	1	0	1	0		65.6861	167.142	0	0		2014-09-19 17:07:00	1	0	1	0	0	2	1	47.52	261
1600	2013-04-26 16:34:00	neutral							2014-09-20 01:00:00	1	0	0	1		65.6861	167.142	0	0		2014-09-20 01:00:00	1	0	0	1	1	3	1	47.52	262
1601	2013-04-29 15:15:00	positive							2014-09-21 06:22:00	1	0	1	0		65.6861	167.142	0	0		2014-09-21 06:22:00	1	0	1	0	0	2	1	47.52	262
1602	2013-04-30 07:24:00	neutral							2014-09-21 07:44:00	1	0	1	0		65.6861	167.142	0	0		2014-09-21 07:44:00	1	0	1	0	0	2	1	47.52	262
1603	2013-04-30 11:50:00	positive							2014-09-22 15:57:00	1	0	1	0		65.6861	167.142	0	0		2014-09-22 15:57:00	1	0	1	0	0	2	1	47.06	262
1604	2013-04-30 14:51:00	neutral							2014-10-02 12:56:00	1	0	0	1		65.6861	167.142	0	0		2014-10-02 12:56:00	1	0	0	1	1	3	1	45.76	263
1605	2013-04-30 16:01:00	negative							2014-10-08 09:46:00	1	0	0	1		65.6861	167.142	0	0		2014-10-08 09:46:00	1	0	0	1	1	3	1	46.78	264
1606	2013-05-02 04:04:00	neutral							2014-10-08 09:52:00	1	1	0	0		65.6861	167.142	0	0		2014-10-08 09:52:00	1	1	0	0	-1	1	1	46.78	263
1607	2013-05-02 10:38:00	neutral							2014-10-10 06:44:00	1	1	0	0		65.6861	167.142	0	0		2014-10-10 06:44:00	1	1	0	0	-1	1	1	44.03	262
1608	2013-05-05 07:15:00	neutral							2014-10-10 09:09:00	1	0	0	1		65.6861	167.142	0	0		2014-10-10 09:09:00	1	0	0	1	1	3	1	44.03	263
1609	2013-05-06 06:02:00	negative							2014-10-13 17:10:00	1	0	1	0		65.6861	167.142	0	0		2014-10-13 17:10:00	1	0	1	0	0	2	1	43.65	263
1610	2013-05-06 07:07:00	neutral							2014-10-13 21:12:00	1	0	1	0		65.6861	167.142	0	0		2014-10-13 21:12:00	1	0	1	0	0	2	1	43.65	263
1611	2013-05-06 09:53:00	positive							2014-10-14 19:00:00	1	0	1	0		65.6861	167.142	0	0		2014-10-14 19:00:00	1	0	1	0	0	2	1	43.73	263
1612	2013-05-06 11:02:00	neutral							2014-10-16 06:08:00	1	0	1	0		65.6861	167.142	0	0		2014-10-16 06:08:00	1	0	1	0	0	2	1	42.74	263
1613	2013-05-06 11:04:00	neutral							2014-10-16 15:44:00	1	0	1	0		65.6861	167.142	0	0		2014-10-16 15:44:00	1	0	1	0	0	2	1	42.74	263
1614	2013-05-06 12:04:00	neutral							2014-10-17 09:36:00	1	0	0	1		65.6861	167.142	0	0		2014-10-17 09:36:00	1	0	0	1	1	3	1	43.63	264
1615	2013-05-07 05:53:00	positive							2014-10-17 12:48:00	1	0	1	0		65.6861	167.142	0	0		2014-10-17 12:48:00	1	0	1	0	0	2	1	43.63	264
1616	2013-05-07 06:53:00	negative							2014-10-20 04:42:00	1	0	1	0		65.6861	167.142	0	0		2014-10-20 04:42:00	1	0	1	0	0	2	1	44.08	264
1617	2013-05-07 10:06:00	positive							2014-10-20 08:10:00	1	1	0	0		65.6861	167.142	0	0		2014-10-20 08:10:00	1	1	0	0	-1	1	1	44.08	263
1618	2013-05-07 12:10:00	neutral							2014-10-20 10:55:00	1	0	1	0		65.6861	167.142	0	0		2014-10-20 10:55:00	1	0	1	0	0	2	1	44.08	263
1619	2013-05-07 13:30:00	neutral							2014-10-20 11:37:00	1	0	1	0		65.6861	167.142	0	0		2014-10-20 11:37:00	1	0	1	0	0	2	1	44.08	263
1620	2013-05-07 18:46:00	neutral							2014-10-20 23:01:00	1	1	0	0		65.6861	167.142	0	0		2014-10-20 23:01:00	1	1	0	0	-1	1	1	44.08	262
1621	2013-05-08 08:26:00	neutral							2014-10-21 04:50:00	1	0	0	1		65.6861	167.142	0	0		2014-10-21 04:50:00	1	0	0	1	1	3	1	44.88	263
1622	2013-05-08 11:51:00	negative							2014-10-21 06:10:00	1	0	0	1		65.6861	167.142	0	0		2014-10-21 06:10:00	1	0	0	1	1	3	1	44.88	264
1623	2013-05-09 05:12:00	positive							2014-10-21 08:21:00	1	0	1	0		65.6861	167.142	0	0		2014-10-21 08:21:00	1	0	1	0	0	2	1	44.88	264
1624	2013-05-09 09:01:00	positive							2014-10-23 13:05:00	2	0	1	1		65.6861	168.142	0	1		2014-10-23 13:05:00	2	0	0.5	0.5	0	2	0.5	45.02	264
1625	2013-05-12 17:05:00	neutral							2014-10-23 13:08:00	1	0	1	0		65.6861	168.142	0	0		2014-10-23 13:08:00	1	0	1	0	0	2	1	45.02	264
1626	2013-05-13 05:20:00	neutral							2014-10-23 13:16:00	1	0	0	1		65.6861	168.142	0	0		2014-10-23 13:16:00	1	0	0	1	1	3	1	45.02	265
1627	2013-05-13 18:10:00	neutral							2014-10-23 13:24:00	1	0	0	1		65.6861	168.142	0	0		2014-10-23 13:24:00	1	0	0	1	1	3	1	45.02	266
1628	2013-05-14 05:55:00	neutral							2014-10-23 13:52:00	1	0	1	0		65.6861	168.142	0	0		2014-10-23 13:52:00	1	0	1	0	0	2	1	45.02	266
1629	2013-05-14 07:53:00	positive							2014-10-23 14:01:00	1	0	0	1		65.6861	168.142	0	0		2014-10-23 14:01:00	1	0	0	1	1	3	1	45.02	267
1630	2013-05-14 08:35:00	neutral							2014-10-23 15:49:00	1	0	0	1		65.6861	168.142	0	0		2014-10-23 15:49:00	1	0	0	1	1	3	1	45.02	268
1631	2013-05-14 11:00:00	neutral							2014-10-23 16:01:00	1	0	1	0		65.6861	168.142	0	0		2014-10-23 16:01:00	1	0	1	0	0	2	1	45.02	268
1632	2013-05-14 12:08:00	positive							2014-10-23 16:37:00	1	0	0	1		65.6861	168.142	0	0		2014-10-23 16:37:00	1	0	0	1	1	3	1	45.02	269
1633	2013-05-14 12:28:00	neutral							2014-10-24 12:04:00	1	0	1	0		65.6861	168.142	0	0		2014-10-24 12:04:00	1	0	1	0	0	2	1	46.13	269
1634	2013-05-14 14:18:00	negative							2014-10-28 03:23:00	1	0	1	0		65.6861	168.142	0	0		2014-10-28 03:23:00	1	0	1	0	0	2	1	46.49	269
1635	2013-05-16 09:36:00	neutral							2014-10-29 23:01:00	1	0	0	1		65.6861	168.142	0	0		2014-10-29 23:01:00	1	0	0	1	1	3	1	46.62	270
1636	2013-05-16 13:05:00	neutral							2014-10-30 05:07:00	1	0	1	0		65.6861	168.142	0	0		2014-10-30 05:07:00	1	0	1	0	0	2	1	46.05	270
1637	2013-05-16 18:39:00	neutral							2014-10-30 07:23:00	1	0	1	0		65.6861	168.142	0	0		2014-10-30 07:23:00	1	0	1	0	0	2	1	46.05	270
1638	2013-05-16 20:12:00	neutral							2014-10-30 09:59:00	1	0	1	0		65.6861	168.142	0	0		2014-10-30 09:59:00	1	0	1	0	0	2	1	46.05	270
1639	2013-05-17 11:24:00	positive							2014-10-30 14:49:00	1	0	0	1		65.6861	168.142	0	0		2014-10-30 14:49:00	1	0	0	1	1	3	1	46.05	271
1640	2013-05-17 16:45:00	neutral							2014-10-30 17:41:00	1	0	0	1		65.6861	168.142	0	0		2014-10-30 17:41:00	1	0	0	1	1	3	1	46.05	272
1641	2013-05-18 09:16:00	neutral							2014-10-31 16:51:00	1	0	1	0		65.6861	168.142	0	0		2014-10-31 16:51:00	1	0	1	0	0	2	1	46.95	272
1642	2013-05-18 21:57:00	neutral							2014-11-04 12:32:00	1	0	1	0		65.6861	168.142	0	0		2014-11-04 12:32:00	1	0	1	0	0	2	1	47.57	272
1643	2013-05-21 08:57:00	neutral							2014-11-05 16:57:00	1	0	0	1		65.6861	168.142	0	0		2014-11-05 16:57:00	1	0	0	1	1	3	1	47.86	273
1644	2013-05-21 09:36:00	positive							2014-11-06 20:04:00	1	0	0	1		65.6861	168.142	0	0		2014-11-06 20:04:00	1	0	0	1	1	3	1	48.7	274
1645	2013-05-21 09:48:00	neutral							2014-11-11 06:59:00	1	0	1	0		65.6861	168.142	0	0		2014-11-11 06:59:00	1	0	1	0	0	2	1	48.87	274
1646	2013-05-21 10:51:00	neutral							2014-11-12 09:03:00	1	0	1	0		65.6861	168.142	0	0		2014-11-12 09:03:00	1	0	1	0	0	2	1	48.78	274
1647	2013-05-21 11:05:00	neutral							2014-11-12 10:35:00	1	0	0	1		65.6861	168.142	0	0		2014-11-12 10:35:00	1	0	0	1	1	3	1	48.78	275
1648	2013-05-21 11:15:00	positive							2014-11-12 18:04:00	1	0	1	0		65.6861	168.142	0	0		2014-11-12 18:04:00	1	0	1	0	0	2	1	48.78	275
1649	2013-05-21 12:35:00	neutral							2014-11-13 07:32:00	1	0	1	0		65.6861	168.142	0	0		2014-11-13 07:32:00	1	0	1	0	0	2	1	49.61	275
1650	2013-05-22 05:08:00	neutral							2014-11-13 07:51:00	1	0	0	1		65.6861	168.142	0	0		2014-11-13 07:51:00	1	0	0	1	1	3	1	49.61	276
1651	2013-05-22 06:45:00	positive							2014-11-13 13:48:00	1	1	0	0		65.6861	168.142	0	0		2014-11-13 13:48:00	1	1	0	0	-1	1	1	49.61	275
1652	2013-05-22 08:00:00	neutral							2014-11-13 15:22:00	1	0	1	0		65.6861	168.142	0	0		2014-11-13 15:22:00	1	0	1	0	0	2	1	49.61	275
1653	2013-05-22 10:16:00	neutral							2014-11-14 09:35:00	1	0	0	1		65.6861	168.142	0	0		2014-11-14 09:35:00	1	0	0	1	1	3	1	49.58	276
1654	2013-05-22 14:31:00	positive							2014-11-14 09:58:00	1	0	1	0		65.6861	168.142	0	0		2014-11-14 09:58:00	1	0	1	0	0	2	1	49.58	276
1655	2013-05-22 17:17:00	positive							2014-11-14 22:49:00	1	0	1	0		65.6861	168.142	0	0		2014-11-14 22:49:00	1	0	1	0	0	2	1	49.58	276
1656	2013-05-23 09:26:00	positive							2014-11-15 16:18:00	1	1	0	0		65.6861	168.142	0	0		2014-11-15 16:18:00	1	1	0	0	-1	1	1	49.58	275
1657	2013-05-24 11:21:00	negative							2014-11-16 21:33:00	1	0	1	0		65.6861	168.142	0	0		2014-11-16 21:33:00	1	0	1	0	0	2	1	49.58	275
1658	2013-05-25 05:00:00	neutral							2014-11-17 10:20:00	1	1	0	0		65.6861	168.142	0	0		2014-11-17 10:20:00	1	1	0	0	-1	1	1	49.46	274
1659	2013-05-26 17:03:00	neutral							2014-11-17 10:21:00	1	0	1	0		65.6861	168.142	0	0		2014-11-17 10:21:00	1	0	1	0	0	2	1	49.46	274
1660	2013-05-28 07:28:00	neutral							2014-11-20 09:15:00	1	0	1	0		65.6861	168.142	0	0		2014-11-20 09:15:00	1	0	1	0	0	2	1	48.7	274
1661	2013-05-30 18:10:00	positive							2014-11-21 12:12:00	1	0	0	1		65.6861	168.142	0	0		2014-11-21 12:12:00	1	0	0	1	1	3	1	47.98	275
1662	2013-05-31 13:53:00	positive							2014-11-24 08:32:00	1	0	1	0		65.6861	168.142	0	0		2014-11-24 08:32:00	1	0	1	0	0	2	1	47.59	275
1663	2013-06-01 05:00:00	neutral							2014-11-25 08:00:00	1	0	1	0		65.6861	168.142	0	0		2014-11-25 08:00:00	1	0	1	0	0	2	1	47.47	275
1664	2013-06-03 05:49:00	negative							2014-11-25 09:51:00	1	0	1	0		65.6861	168.142	0	0		2014-11-25 09:51:00	1	0	1	0	0	2	1	47.47	275
1665	2013-06-03 07:06:00	neutral							2014-11-25 11:18:00	1	0	1	0		65.6861	168.142	0	0		2014-11-25 11:18:00	1	0	1	0	0	2	1	47.47	275
1666	2013-06-03 07:32:00	neutral							2014-11-26 09:38:00	1	0	0	1		65.6861	168.142	0	0		2014-11-26 09:38:00	1	0	0	1	1	3	1	47.75	276
1667	2013-06-03 07:45:00	neutral							2014-11-26 16:08:00	1	0	0	1		65.6861	168.142	0	0		2014-11-26 16:08:00	1	0	0	1	1	3	1	47.75	277
1668	2013-06-03 10:08:00	neutral							2014-11-27 15:53:00	1	0	1	0		65.6861	168.142	0	0		2014-11-27 15:53:00	1	0	1	0	0	2	1	47.75	277
1669	2013-06-03 12:35:00	positive							2014-11-28 13:07:00	1	0	0	1		65.6861	168.142	0	0		2014-11-28 13:07:00	1	0	0	1	1	3	1	47.81	278
1670	2013-06-03 17:00:00	neutral							2014-12-02 05:58:00	1	0	1	0		65.6861	168.142	0	0		2014-12-02 05:58:00	1	0	1	0	0	2	1	48.46	278
1671	2013-06-03 18:00:00	positive							2014-12-02 06:25:00	1	0	1	0		65.6861	168.142	0	0		2014-12-02 06:25:00	1	0	1	0	0	2	1	48.46	278
1672	2013-06-03 22:48:00	neutral							2014-12-02 06:49:00	1	0	0	1		65.6861	168.142	0	0		2014-12-02 06:49:00	1	0	0	1	1	3	1	48.46	279
1673	2013-06-04 10:04:00	neutral							2014-12-02 10:05:00	1	0	1	0		65.6861	168.142	0	0		2014-12-02 10:05:00	1	0	1	0	0	2	1	48.46	279
1674	2013-06-04 11:00:00	neutral							2014-12-02 12:36:00	1	0	0	1		65.6861	168.142	0	0		2014-12-02 12:36:00	1	0	0	1	1	3	1	48.46	280
1675	2013-06-05 18:12:00	negative							2014-12-02 20:08:00	1	0	0	1		65.6861	168.142	0	0		2014-12-02 20:08:00	1	0	0	1	1	3	1	48.46	281
1676	2013-06-05 18:20:00	positive							2014-12-03 14:22:00	1	0	1	0		65.6861	168.142	0	0		2014-12-03 14:22:00	1	0	1	0	0	2	1	48.08	281
1677	2013-06-06 04:04:00	positive							2014-12-04 06:27:00	1	0	1	0		65.6861	168.142	0	0		2014-12-04 06:27:00	1	0	1	0	0	2	1	48.84	281
1678	2013-06-06 15:05:00	neutral							2014-12-04 07:57:00	1	0	1	0		65.6861	168.142	0	0		2014-12-04 07:57:00	1	0	1	0	0	2	1	48.84	281
1679	2013-06-06 15:15:00	neutral							2014-12-04 08:40:00	1	0	0	1		65.6861	168.142	0	0		2014-12-04 08:40:00	1	0	0	1	1	3	1	48.84	282
1680	2013-06-07 08:26:00	positive							2014-12-04 10:02:00	1	0	0	1		65.6861	168.142	0	0		2014-12-04 10:02:00	1	0	0	1	1	3	1	48.84	283
1681	2013-06-11 11:20:00	neutral							2014-12-04 20:04:00	1	1	0	0		65.6861	168.142	0	0		2014-12-04 20:04:00	1	1	0	0	-1	1	1	48.84	282
1682	2013-06-14 06:53:00	neutral							2014-12-04 22:32:00	1	0	1	0		65.6861	168.142	0	0		2014-12-04 22:32:00	1	0	1	0	0	2	1	48.84	282
1683	2013-06-16 11:37:00	neutral							2014-12-06 11:37:00	1	0	0	1		65.6861	168.142	0	0		2014-12-06 11:37:00	1	0	0	1	1	3	1	48.42	283
1684	2013-06-17 05:48:00	neutral							2014-12-09 03:33:00	1	0	0	1		65.6861	168.142	0	0		2014-12-09 03:33:00	1	0	0	1	1	3	1	47.59	284
1685	2013-06-17 17:24:00	neutral							2014-12-11 02:02:00	1	0	1	0		65.6861	168.142	0	0		2014-12-11 02:02:00	1	0	1	0	0	2	1	47.17	284
1686	2013-06-19 13:04:00	positive							2014-12-11 11:14:00	1	0	1	0		65.6861	168.142	0	0		2014-12-11 11:14:00	1	0	1	0	0	2	1	47.17	284
1687	2013-06-19 14:14:00	positive							2014-12-11 11:19:00	1	0	0	1		65.6861	168.142	0	0		2014-12-11 11:19:00	1	0	0	1	1	3	1	47.17	285
1688	2013-06-19 15:17:00	positive							2014-12-11 12:27:00	1	0	1	0		65.6861	168.142	0	0		2014-12-11 12:27:00	1	0	1	0	0	2	1	47.17	285
1689	2013-06-19 17:08:00	neutral							2014-12-12 06:37:00	1	0	0	1		65.6861	168.142	0	0		2014-12-12 06:37:00	1	0	0	1	1	3	1	46.95	286
1690	2013-06-21 07:29:00	neutral							2014-12-14 13:24:00	1	0	1	0		65.6861	168.142	0	0		2014-12-14 13:24:00	1	0	1	0	0	2	1	46.95	286
1691	2013-06-21 13:41:00	positive							2014-12-14 20:13:00	1	0	0	1		65.6861	168.142	0	0		2014-12-14 20:13:00	1	0	0	1	1	3	1	46.95	287
1692	2013-06-24 09:56:00	positive							2014-12-15 10:07:00	1	0	0	1		65.6861	168.142	0	0		2014-12-15 10:07:00	1	0	0	1	1	3	1	46.67	288
1693	2013-06-24 12:47:00	positive							2014-12-15 18:14:00	1	0	1	0		65.6861	168.142	0	0		2014-12-15 18:14:00	1	0	1	0	0	2	1	46.67	288
1694	2013-06-24 13:55:00	positive							2014-12-16 14:16:00	1	0	1	0		65.6861	168.142	0	0		2014-12-16 14:16:00	1	0	1	0	0	2	1	45.16	288
1695	2013-06-24 15:45:00	positive							2014-12-16 19:15:00	1	1	0	0		65.6861	168.142	0	0		2014-12-16 19:15:00	1	1	0	0	-1	1	1	45.16	287
1696	2013-06-24 16:06:00	neutral							2014-12-17 05:45:00	1	0	1	0		65.6861	168.142	0	0		2014-12-17 05:45:00	1	0	1	0	0	2	1	45.74	287
1697	2013-06-24 16:17:00	neutral							2014-12-17 10:23:00	1	0	1	0		65.6861	168.142	0	0		2014-12-17 10:23:00	1	0	1	0	0	2	1	45.74	287
1698	2013-06-25 06:36:00	neutral							2014-12-17 17:00:00	1	0	1	0		65.6861	168.142	0	0		2014-12-17 17:00:00	1	0	1	0	0	2	1	45.74	287
1699	2013-06-25 09:04:00	neutral							2014-12-22 08:33:00	1	0	1	0		65.6861	168.142	0	0		2014-12-22 08:33:00	1	0	1	0	0	2	1	47.98	287
1700	2013-06-27 07:08:00	neutral							2014-12-22 09:52:00	1	0	0	1		65.6861	168.142	0	0		2014-12-22 09:52:00	1	0	0	1	1	3	1	47.98	288
1701	2013-06-28 10:59:00	positive							2014-12-22 17:28:00	1	0	1	0		65.6861	168.142	0	0		2014-12-22 17:28:00	1	0	1	0	0	2	1	47.98	288
1702	2013-06-29 12:37:00	neutral							2014-12-23 08:08:00	1	0	1	0		65.6861	168.142	0	0		2014-12-23 08:08:00	1	0	1	0	0	2	1	48.45	288
1703	2013-07-01 07:59:00	neutral							2014-12-23 12:04:00	1	0	0	1		65.6861	168.142	0	0		2014-12-23 12:04:00	1	0	0	1	1	3	1	48.45	289
1704	2013-07-01 13:15:00	positive							2014-12-23 17:56:00	1	0	1	0		65.6861	168.142	0	0		2014-12-23 17:56:00	1	0	1	0	0	2	1	48.45	289
1705	2013-07-06 07:17:00	neutral							2014-12-26 22:00:00	1	0	0	1		65.6861	168.142	0	0		2014-12-26 22:00:00	1	0	0	1	1	3	1	47.88	290
1706	2013-07-07 04:48:00	negative							2014-12-27 12:58:00	1	0	0	1		65.6861	168.142	0	0		2014-12-27 12:58:00	1	0	0	1	1	3	1	47.88	291
1707	2013-07-08 18:08:00	neutral							2014-12-27 19:51:00	1	0	1	0		65.6861	168.142	0	0		2014-12-27 19:51:00	1	0	1	0	0	2	1	47.88	291
1708	2013-07-09 05:06:00	neutral							2014-12-28 18:20:00	1	0	0	1		65.6861	168.142	0	0		2014-12-28 18:20:00	1	0	0	1	1	3	1	47.88	292
1709	2013-07-09 08:15:00	neutral							2014-12-28 18:27:00	1	0	1	0		65.6861	168.142	0	0		2014-12-28 18:27:00	1	0	1	0	0	2	1	47.88	292
1710	2013-07-10 13:49:00	negative							2014-12-28 19:00:00	1	0	1	0		65.6861	168.142	0	0		2014-12-28 19:00:00	1	0	1	0	0	2	1	47.88	292
1711	2013-07-11 03:42:00	neutral							2014-12-29 09:46:00	1	0	1	0		65.6861	168.142	0	0		2014-12-29 09:46:00	1	0	1	0	0	2	1	47.45	292
1712	2013-07-11 06:02:00	neutral							2014-12-30 01:58:00	1	0	1	0		65.6861	168.142	0	0		2014-12-30 01:58:00	1	0	1	0	0	2	1	47.02	292
1713	2013-07-11 06:11:00	neutral							2014-12-30 07:55:00	1	0	1	0		65.6861	168.142	0	0		2014-12-30 07:55:00	1	0	1	0	0	2	1	47.02	292
1714	2013-07-11 06:20:00	positive							2014-12-30 08:48:00	1	0	0	1		65.6861	168.142	0	0		2014-12-30 08:48:00	1	0	0	1	1	3	1	47.02	293
1715	2013-07-11 06:54:00	neutral							2014-12-31 03:18:00	1	0	0	1		65.6861	168.142	0	0		2014-12-31 03:18:00	1	0	0	1	1	3	1	46.45	294
1716	2013-07-11 07:11:00	neutral							2014-12-31 03:54:00	1	0	0	1		65.6861	168.142	0	0		2014-12-31 03:54:00	1	0	0	1	1	3	1	46.45	295
1717	2013-07-11 08:54:00	neutral							2014-12-31 14:14:00	1	0	0	1		65.6861	168.142	0	0		2014-12-31 14:14:00	1	0	0	1	1	3	1	46.45	296
1718	2013-07-11 12:27:00	neutral							2014-12-31 17:11:00	1	0	0	1		65.6861	168.142	0	0		2014-12-31 17:11:00	1	0	0	1	1	3	1	46.45	297
1719	2013-07-11 13:06:00	positive							2014-12-31 17:55:00	1	0	1	0		65.6861	168.142	0	0		2014-12-31 17:55:00	1	0	1	0	0	2	1	46.45	297
1720	2013-07-11 13:13:00	neutral							2014-12-31 17:56:00	1	0	1	0		65.6861	168.142	0	0		2014-12-31 17:56:00	1	0	1	0	0	2	1	46.45	297
1721	2013-07-11 13:54:00	neutral							2014-12-31 18:42:00	1	1	0	0		65.6861	168.142	0	0		2014-12-31 18:42:00	1	1	0	0	-1	1	1	46.45	296
1722	2013-07-11 15:23:00	neutral							2014-12-31 18:49:00	1	1	0	0		65.6861	168.142	0	0		2014-12-31 18:49:00	1	1	0	0	-1	1	1	46.45	295
1723	2013-07-11 15:37:00	positive							2014-12-31 19:13:00	1	0	1	0		65.6861	168.142	0	0		2014-12-31 19:13:00	1	0	1	0	0	2	1	46.45	295
1724	2013-07-12 05:23:00	neutral							2015-01-01 05:00:00	1	0	1	0		65.6861	168.142	0	0		2015-01-01 05:00:00	1	0	1	0	0	2	1	46.45	295
1725	2013-07-12 17:26:00	neutral							2015-01-01 07:43:00	1	0	1	0		65.6861	168.142	0	0		2015-01-01 07:43:00	1	0	1	0	0	2	1	46.45	295
1726	2013-07-13 06:38:00	positive							2015-01-01 09:30:00	1	0	1	0		65.6861	168.142	0	0		2015-01-01 09:30:00	1	0	1	0	0	2	1	46.45	295
1727	2013-07-14 09:08:00	neutral							2015-01-01 09:41:00	1	0	1	0		65.6861	168.142	0	0		2015-01-01 09:41:00	1	0	1	0	0	2	1	46.45	295
1728	2013-07-15 03:55:00	neutral							2015-01-01 09:59:00	1	0	0	1		65.6861	168.142	0	0		2015-01-01 09:59:00	1	0	0	1	1	3	1	46.45	296
1729	2013-07-15 05:58:00	neutral							2015-01-01 11:40:00	1	0	1	0		65.6861	168.142	0	0		2015-01-01 11:40:00	1	0	1	0	0	2	1	46.45	296
1730	2013-07-16 08:23:00	positive							2015-01-01 11:56:00	1	0	0	1		65.6861	168.142	0	0		2015-01-01 11:56:00	1	0	0	1	1	3	1	46.45	297
1731	2013-07-16 08:36:00	positive							2015-01-01 13:10:00	1	0	1	0		65.6861	168.142	0	0		2015-01-01 13:10:00	1	0	1	0	0	2	1	46.45	297
1732	2013-07-16 18:09:00	positive							2015-01-01 13:41:00	1	0	1	0		65.6861	168.142	0	0		2015-01-01 13:41:00	1	0	1	0	0	2	1	46.45	297
1733	2013-07-17 04:21:00	neutral							2015-01-01 13:51:00	1	1	0	0		65.6861	168.142	0	0		2015-01-01 13:51:00	1	1	0	0	-1	1	1	46.45	296
1734	2013-07-18 13:06:00	neutral							2015-01-01 14:41:00	1	0	1	0		65.6861	168.142	0	0		2015-01-01 14:41:00	1	0	1	0	0	2	1	46.45	296
1735	2013-07-18 13:08:00	neutral							2015-01-01 20:13:00	1	0	1	0		65.6861	168.142	0	0		2015-01-01 20:13:00	1	0	1	0	0	2	1	46.45	296
1736	2013-07-18 13:11:00	positive							2015-01-02 06:00:00	1	0	1	0		65.6861	168.142	0	0		2015-01-02 06:00:00	1	0	1	0	0	2	1	46.76	296
1737	2013-07-18 13:13:00	negative							2015-01-02 07:50:00	1	0	0	1		65.6861	168.142	0	0		2015-01-02 07:50:00	1	0	0	1	1	3	1	46.76	297
1738	2013-07-18 13:19:00	positive							2015-01-02 08:23:00	1	0	1	0		65.6861	168.142	0	0		2015-01-02 08:23:00	1	0	1	0	0	2	1	46.76	297
1739	2013-07-18 14:09:00	negative							2015-01-02 12:58:00	1	0	0	1		65.6861	168.142	0	0		2015-01-02 12:58:00	1	0	0	1	1	3	1	46.76	298
1740	2013-07-18 14:10:00	positive							2015-01-02 14:44:00	1	0	1	0		65.6861	168.142	0	0		2015-01-02 14:44:00	1	0	1	0	0	2	1	46.76	298
1741	2013-07-18 23:14:00	neutral							2015-01-02 16:10:00	1	0	0	1		65.6861	168.142	0	0		2015-01-02 16:10:00	1	0	0	1	1	3	1	46.76	299
1742	2013-07-19 05:00:00	neutral							2015-01-02 16:33:00	2	0	2	0		65.6861	168.142	0	0		2015-01-02 16:33:00	2	0	1	0	0	2	1	46.76	299
1743	2013-07-19 08:06:00	negative							2015-01-05 04:39:00	1	0	0	1		65.6861	168.142	0	0		2015-01-05 04:39:00	1	0	0	1	1	3	1	46.33	300
1744	2013-07-19 09:05:00	neutral							2015-01-10 15:33:00	1	0	0	1		65.6861	168.142	0	0		2015-01-10 15:33:00	1	0	0	1	1	3	1	47.19	301
1745	2013-07-19 09:55:00	neutral							2015-01-12 10:55:00	1	1	0	0		65.6861	168.142	0	0		2015-01-12 10:55:00	1	1	0	0	-1	1	1	46.6	300
1746	2013-07-19 12:22:00	negative							2015-01-13 06:31:00	1	0	0	1		65.6861	168.142	0	0		2015-01-13 06:31:00	1	0	0	1	1	3	1	46.36	301
1747	2013-07-19 13:16:00	neutral							2015-01-15 04:02:00	1	0	1	0		65.6861	168.142	0	0		2015-01-15 04:02:00	1	0	1	0	0	2	1	45.48	301
1748	2013-07-19 13:21:00	positive							2015-01-17 01:53:00	1	0	0	1		65.6861	168.142	0	0		2015-01-17 01:53:00	1	0	0	1	1	3	1	46.24	302
1749	2013-07-19 15:10:00	neutral							2015-01-17 12:39:00	1	0	1	0		65.6861	168.142	0	0		2015-01-17 12:39:00	1	0	1	0	0	2	1	46.24	302
1750	2013-07-19 17:06:00	neutral							2015-01-20 13:28:00	1	0	1	0		65.6861	168.142	0	0		2015-01-20 13:28:00	1	0	1	0	0	2	1	46.39	302
1751	2013-07-20 06:52:00	neutral							2015-01-21 03:11:00	1	0	0	1		65.6861	168.142	0	0		2015-01-21 03:11:00	1	0	0	1	1	3	1	45.92	303
1752	2013-07-21 06:29:00	negative							2015-01-21 04:16:00	1	0	1	0		65.6861	168.142	0	0		2015-01-21 04:16:00	1	0	1	0	0	2	1	45.92	303
1753	2013-07-22 12:27:00	positive							2015-01-21 07:01:00	1	0	1	0		65.6861	168.142	0	0		2015-01-21 07:01:00	1	0	1	0	0	2	1	45.92	303
1754	2013-07-23 05:21:00	neutral							2015-01-21 10:06:00	1	0	0	1		65.6861	168.142	0	0		2015-01-21 10:06:00	1	0	0	1	1	3	1	45.92	304
1755	2013-07-23 07:11:00	neutral							2015-01-21 10:27:00	1	0	0	1		65.6861	168.142	0	0		2015-01-21 10:27:00	1	0	0	1	1	3	1	45.92	305
1756	2013-07-24 08:19:00	neutral							2015-01-21 11:44:00	1	0	1	0		65.6861	168.142	0	0		2015-01-21 11:44:00	1	0	1	0	0	2	1	45.92	305
1757	2013-07-24 13:18:00	positive							2015-01-21 13:40:00	1	0	1	0		65.6861	168.142	0	0		2015-01-21 13:40:00	1	0	1	0	0	2	1	45.92	305
1758	2013-07-24 20:07:00	positive							2015-01-21 23:10:00	1	0	0	1		65.6861	168.142	0	0		2015-01-21 23:10:00	1	0	0	1	1	3	1	45.92	306
1759	2013-07-25 07:50:00	negative							2015-01-22 01:58:00	1	0	0	1		65.6861	168.142	0	0		2015-01-22 01:58:00	1	0	0	1	1	3	1	47.13	307
1760	2013-07-25 10:59:00	positive							2015-01-22 04:05:00	1	0	1	0		65.6861	168.142	0	0		2015-01-22 04:05:00	1	0	1	0	0	2	1	47.13	307
1761	2013-07-26 10:40:00	neutral							2015-01-22 07:29:00	1	1	0	0		65.6861	168.142	0	0		2015-01-22 07:29:00	1	1	0	0	-1	1	1	47.13	306
1762	2013-08-01 18:28:00	neutral							2015-01-22 09:01:00	1	0	0	1		65.6861	168.142	0	0		2015-01-22 09:01:00	1	0	0	1	1	3	1	47.13	307
1763	2013-08-05 08:52:00	neutral							2015-01-22 14:14:00	1	0	1	0		65.6861	168.142	0	0		2015-01-22 14:14:00	1	0	1	0	0	2	1	47.13	307
1764	2013-08-08 07:45:00	neutral							2015-01-23 11:19:00	1	0	0	1		65.6861	168.142	0	0		2015-01-23 11:19:00	1	0	0	1	1	3	1	47.18	308
1765	2013-08-08 12:48:00	neutral							2015-01-23 15:52:00	1	0	0	1		65.6861	168.142	0	0		2015-01-23 15:52:00	1	0	0	1	1	3	1	47.18	309
1766	2013-08-09 14:32:00	neutral							2015-01-25 12:20:00	1	0	1	0		65.6861	168.142	0	0		2015-01-25 12:20:00	1	0	1	0	0	2	1	47.18	309
1767	2013-08-10 00:09:00	neutral							2015-01-25 14:50:00	1	0	1	0		65.6861	168.142	0	0		2015-01-25 14:50:00	1	0	1	0	0	2	1	47.18	309
1768	2013-08-10 04:28:00	neutral							2015-01-26 03:46:00	1	0	1	0		65.6861	168.142	0	0		2015-01-26 03:46:00	1	0	1	0	0	2	1	47.01	309
1769	2013-08-11 06:56:00	positive							2015-01-26 11:11:00	1	0	1	0		65.6861	168.142	0	0		2015-01-26 11:11:00	1	0	1	0	0	2	1	47.01	309
1770	2013-08-13 11:44:00	neutral							2015-01-26 13:44:00	1	0	1	0		65.6861	168.142	0	0		2015-01-26 13:44:00	1	0	1	0	0	2	1	47.01	309
1771	2013-08-13 14:44:00	neutral							2015-01-26 13:47:00	1	0	1	0		65.6861	168.142	0	0		2015-01-26 13:47:00	1	0	1	0	0	2	1	47.01	309
1772	2013-08-13 15:51:00	neutral							2015-01-26 14:10:00	1	0	1	0		65.6861	168.142	0	0		2015-01-26 14:10:00	1	0	1	0	0	2	1	47.01	309
1773	2013-08-14 03:34:00	neutral							2015-01-26 14:12:00	1	0	1	0		65.6861	168.142	0	0		2015-01-26 14:12:00	1	0	1	0	0	2	1	47.01	309
1774	2013-08-14 10:38:00	neutral							2015-01-26 14:18:00	1	0	0	1		65.6861	168.142	0	0		2015-01-26 14:18:00	1	0	0	1	1	3	1	47.01	310
1775	2013-08-15 05:45:00	positive							2015-01-26 14:32:00	2	0	1	1		65.6861	169.142	0	1		2015-01-26 14:32:00	2	0	0.5	0.5	0	2	0.5	47.01	310
1776	2013-08-15 08:32:00	positive							2015-01-26 14:33:00	1	0	0	1		65.6861	169.142	0	0		2015-01-26 14:33:00	1	0	0	1	1	3	1	47.01	311
1777	2013-08-15 13:17:00	negative							2015-01-26 15:02:00	1	0	1	0		65.6861	169.142	0	0		2015-01-26 15:02:00	1	0	1	0	0	2	1	47.01	311
1778	2013-08-16 02:17:00	positive							2015-01-26 15:06:00	1	0	1	0		65.6861	169.142	0	0		2015-01-26 15:06:00	1	0	1	0	0	2	1	47.01	311
1779	2013-08-18 15:43:00	positive							2015-01-27 05:15:00	1	0	0	1		65.6861	169.142	0	0		2015-01-27 05:15:00	1	0	0	1	1	3	1	42.66	312
1780	2013-08-22 09:33:00	neutral							2015-01-27 05:54:00	1	0	0	1		65.6861	169.142	0	0		2015-01-27 05:54:00	1	0	0	1	1	3	1	42.66	313
1781	2013-08-22 10:59:00	negative							2015-01-27 06:23:00	1	0	1	0		65.6861	169.142	0	0		2015-01-27 06:23:00	1	0	1	0	0	2	1	42.66	313
1782	2013-08-22 11:54:00	neutral							2015-01-27 06:27:00	1	0	0	1		65.6861	169.142	0	0		2015-01-27 06:27:00	1	0	0	1	1	3	1	42.66	314
1783	2013-08-22 14:43:00	negative							2015-01-27 07:00:00	1	1	0	0		65.6861	169.142	0	0		2015-01-27 07:00:00	1	1	0	0	-1	1	1	42.66	313
1784	2013-08-23 06:04:00	neutral							2015-01-27 07:38:00	1	0	1	0		65.6861	169.142	0	0		2015-01-27 07:38:00	1	0	1	0	0	2	1	42.66	313
1785	2013-08-23 06:05:00	negative							2015-01-27 09:34:00	1	0	1	0		65.6861	169.142	0	0		2015-01-27 09:34:00	1	0	1	0	0	2	1	42.66	313
1786	2013-08-23 06:06:00	neutral							2015-01-27 10:33:00	1	1	0	0		65.6861	169.142	0	0		2015-01-27 10:33:00	1	1	0	0	-1	1	1	42.66	312
1787	2013-08-23 06:08:00	negative							2015-01-27 10:43:00	1	0	0	1		65.6861	169.142	0	0		2015-01-27 10:43:00	1	0	0	1	1	3	1	42.66	313
1788	2013-08-23 06:08:00	neutral							2015-01-27 14:18:00	1	0	1	0		65.6861	169.142	0	0		2015-01-27 14:18:00	1	0	1	0	0	2	1	42.66	313
1789	2013-08-23 06:10:00	neutral							2015-01-27 14:32:00	1	0	1	0		65.6861	169.142	0	0		2015-01-27 14:32:00	1	0	1	0	0	2	1	42.66	313
1790	2013-08-23 06:12:00	neutral							2015-01-27 14:36:00	1	0	1	0		65.6861	169.142	0	0		2015-01-27 14:36:00	1	0	1	0	0	2	1	42.66	313
1791	2013-08-23 06:16:00	neutral							2015-01-27 14:42:00	1	0	0	1		65.6861	169.142	0	0		2015-01-27 14:42:00	1	0	0	1	1	3	1	42.66	314
1792	2013-08-23 06:18:00	positive							2015-01-27 14:54:00	1	0	0	1		65.6861	169.142	0	0		2015-01-27 14:54:00	1	0	0	1	1	3	1	42.66	315
1793	2013-08-23 06:20:00	neutral							2015-01-27 15:31:00	1	1	0	0		65.6861	169.142	0	0		2015-01-27 15:31:00	1	1	0	0	-1	1	1	42.66	314
1794	2013-08-23 06:22:00	negative							2015-01-27 18:34:00	1	0	1	0		65.6861	169.142	0	0		2015-01-27 18:34:00	1	0	1	0	0	2	1	42.66	314
1795	2013-08-23 06:25:00	positive							2015-01-27 19:27:00	1	0	0	1		65.6861	169.142	0	0		2015-01-27 19:27:00	1	0	0	1	1	3	1	42.66	315
1796	2013-08-23 06:41:00	neutral							2015-01-28 09:11:00	1	1	0	0		65.6861	169.142	0	0		2015-01-28 09:11:00	1	1	0	0	-1	1	1	41.19	314
1797	2013-08-23 06:48:00	negative							2015-01-28 09:51:00	1	0	1	0		65.6861	169.142	0	0		2015-01-28 09:51:00	1	0	1	0	0	2	1	41.19	314
1798	2013-08-23 06:50:00	positive							2015-01-28 11:04:00	1	0	0	1		65.6861	169.142	0	0		2015-01-28 11:04:00	1	0	0	1	1	3	1	41.19	315
1799	2013-08-23 07:15:00	negative							2015-01-28 13:19:00	1	0	1	0		65.6861	169.142	0	0		2015-01-28 13:19:00	1	0	1	0	0	2	1	41.19	315
1800	2013-08-23 07:24:00	neutral							2015-01-28 14:51:00	1	0	0	1		65.6861	169.142	0	0		2015-01-28 14:51:00	1	0	0	1	1	3	1	41.19	316
1801	2013-08-23 07:50:00	neutral							2015-01-29 07:40:00	1	1	0	0		65.6861	169.142	0	0		2015-01-29 07:40:00	1	1	0	0	-1	1	1	42.01	315
1802	2013-08-23 08:20:00	neutral							2015-01-29 17:36:00	1	0	0	1		65.6861	169.142	0	0		2015-01-29 17:36:00	1	0	0	1	1	3	1	42.01	316
1803	2013-08-23 09:36:00	neutral							2015-01-30 11:07:00	1	0	0	1		65.6861	169.142	0	0		2015-01-30 11:07:00	1	0	0	1	1	3	1	40.4	317
1804	2013-08-23 09:47:00	negative							2015-01-31 02:08:00	1	1	0	0		65.6861	169.142	0	0		2015-01-31 02:08:00	1	1	0	0	-1	1	1	40.4	316
1805	2013-08-23 09:57:00	positive							2015-02-01 08:35:00	1	0	0	1		65.6861	169.142	0	0		2015-02-01 08:35:00	1	0	0	1	1	3	1	40.4	317
1806	2013-08-23 10:34:00	negative							2015-02-01 16:29:00	1	0	1	0		65.6861	169.142	0	0		2015-02-01 16:29:00	1	0	1	0	0	2	1	40.4	317
1807	2013-08-23 10:49:00	negative							2015-02-02 06:00:00	1	0	1	0		65.6861	169.142	0	0		2015-02-02 06:00:00	1	0	1	0	0	2	1	41.28	317
1808	2013-08-23 12:26:00	neutral							2015-02-02 16:00:00	1	0	0	1		65.6861	169.142	0	0		2015-02-02 16:00:00	1	0	0	1	1	3	1	41.28	318
1809	2013-08-23 12:56:00	negative							2015-02-03 09:12:00	1	0	1	0		65.6861	169.142	0	0		2015-02-03 09:12:00	1	0	1	0	0	2	1	41.6	318
1810	2013-08-23 13:03:00	neutral							2015-02-03 11:40:00	1	0	0	1		65.6861	169.142	0	0		2015-02-03 11:40:00	1	0	0	1	1	3	1	41.6	319
1811	2013-08-23 13:37:00	positive							2015-02-03 14:39:00	1	0	1	0		65.6861	169.142	0	0		2015-02-03 14:39:00	1	0	1	0	0	2	1	41.6	319
1812	2013-08-23 14:29:00	negative							2015-02-03 15:50:00	1	0	1	0		65.6861	169.142	0	0		2015-02-03 15:50:00	1	0	1	0	0	2	1	41.6	319
1813	2013-08-23 21:52:00	negative							2015-02-04 07:26:00	1	0	1	0		65.6861	169.142	0	0		2015-02-04 07:26:00	1	0	1	0	0	2	1	41.84	319
1814	2013-08-24 03:38:00	positive							2015-02-04 11:48:00	1	0	1	0		65.6861	169.142	0	0		2015-02-04 11:48:00	1	0	1	0	0	2	1	41.84	319
1815	2013-08-24 04:37:00	negative							2015-02-04 12:13:00	1	0	1	0		65.6861	169.142	0	0		2015-02-04 12:13:00	1	0	1	0	0	2	1	41.84	319
1816	2013-08-24 10:46:00	neutral							2015-02-04 13:32:00	1	0	0	1		65.6861	169.142	0	0		2015-02-04 13:32:00	1	0	0	1	1	3	1	41.84	320
1817	2013-08-24 18:06:00	neutral							2015-02-04 14:08:00	1	0	0	1		65.6861	169.142	0	0		2015-02-04 14:08:00	1	0	0	1	1	3	1	41.84	321
1818	2013-08-26 03:35:00	neutral							2015-02-05 04:47:00	1	0	1	0		65.6861	169.142	0	0		2015-02-05 04:47:00	1	0	1	0	0	2	1	42.45	321
1819	2013-08-26 05:57:00	positive							2015-02-05 09:29:00	1	0	0	1		65.6861	169.142	0	0		2015-02-05 09:29:00	1	0	0	1	1	3	1	42.45	322
1820	2013-08-26 06:10:00	neutral							2015-02-06 00:13:00	1	0	0	1		65.6861	169.142	0	0		2015-02-06 00:13:00	1	0	0	1	1	3	1	42.41	323
1821	2013-08-26 10:43:00	negative							2015-02-06 06:20:00	1	0	1	0		65.6861	169.142	0	0		2015-02-06 06:20:00	1	0	1	0	0	2	1	42.41	323
1822	2013-08-26 20:20:00	positive							2015-02-12 13:38:00	1	0	0	1		65.6861	169.142	0	0		2015-02-12 13:38:00	1	0	0	1	1	3	1	43.09	324
1823	2013-08-27 07:57:00	positive							2015-02-13 06:42:00	1	0	0	1		65.6861	169.142	0	0		2015-02-13 06:42:00	1	0	0	1	1	3	1	43.87	325
1824	2013-08-28 08:01:00	neutral							2015-02-13 22:16:00	1	0	0	1		65.6861	169.142	0	0		2015-02-13 22:16:00	1	0	0	1	1	3	1	43.87	326
1825	2013-08-29 14:48:00	neutral							2015-02-16 08:00:00	1	0	1	0		65.6861	169.142	0	0		2015-02-16 08:00:00	1	0	1	0	0	2	1	43.87	326
1826	2013-08-29 20:21:00	positive							2015-02-16 14:22:00	1	0	0	1		65.6861	169.142	0	0		2015-02-16 14:22:00	1	0	0	1	1	3	1	43.87	327
1827	2013-08-30 17:00:00	positive							2015-02-16 19:37:00	1	0	0	1		65.6861	169.142	0	0		2015-02-16 19:37:00	1	0	0	1	1	3	1	43.87	328
1828	2013-08-31 11:16:00	neutral							2015-02-17 13:35:00	1	0	0	1		65.6861	169.142	0	0		2015-02-17 13:35:00	1	0	0	1	1	3	1	43.58	329
1829	2013-09-01 05:33:00	positive							2015-02-19 11:37:00	1	0	0	1		65.6861	169.142	0	0		2015-02-19 11:37:00	1	0	0	1	1	3	1	43.5	330
1830	2013-09-02 20:09:00	positive							2015-02-20 07:07:00	1	0	0	1		65.6861	169.142	0	0		2015-02-20 07:07:00	1	0	0	1	1	3	1	43.86	331
1831	2013-09-02 20:24:00	positive							2015-02-20 11:45:00	1	0	1	0		65.6861	169.142	0	0		2015-02-20 11:45:00	1	0	1	0	0	2	1	43.86	331
1832	2013-09-02 20:35:00	positive							2015-02-20 18:01:00	1	0	1	0		65.6861	169.142	0	0		2015-02-20 18:01:00	1	0	1	0	0	2	1	43.86	331
1833	2013-09-02 20:52:00	neutral							2015-02-22 07:51:00	1	0	0	1		65.6861	169.142	0	0		2015-02-22 07:51:00	1	0	0	1	1	3	1	43.86	332
1834	2013-09-02 20:56:00	neutral							2015-02-23 05:57:00	1	0	1	0		65.6861	169.142	0	0		2015-02-23 05:57:00	1	0	1	0	0	2	1	44.15	332
1835	2013-09-02 21:01:00	neutral							2015-02-23 17:40:00	1	0	1	0		65.6861	169.142	0	0		2015-02-23 17:40:00	1	0	1	0	0	2	1	44.15	332
1836	2013-09-02 21:07:00	neutral							2015-02-24 21:18:00	1	1	0	0		65.6861	169.142	0	0		2015-02-24 21:18:00	1	1	0	0	-1	1	1	44.09	331
1837	2013-09-02 21:09:00	neutral							2015-02-25 15:42:00	1	0	1	0		65.6861	169.142	0	0		2015-02-25 15:42:00	1	0	1	0	0	2	1	43.99	331
1838	2013-09-03 04:25:00	neutral							2015-02-25 23:55:00	1	0	1	0		65.6861	169.142	0	0		2015-02-25 23:55:00	1	0	1	0	0	2	1	43.99	331
1839	2013-09-03 05:13:00	negative							2015-02-26 02:29:00	1	0	0	1		65.6861	169.142	0	0		2015-02-26 02:29:00	1	0	0	1	1	3	1	44.06	332
1840	2013-09-03 06:17:00	positive							2015-02-26 04:42:00	1	0	0	1		65.6861	169.142	0	0		2015-02-26 04:42:00	1	0	0	1	1	3	1	44.06	333
1841	2013-09-03 06:45:00	positive							2015-03-02 09:07:00	1	0	1	0		65.6861	169.142	0	0		2015-03-02 09:07:00	1	0	1	0	0	2	1	43.88	333
1842	2013-09-03 08:12:00	neutral							2015-03-03 10:46:00	1	0	1	0		65.6861	169.142	0	0		2015-03-03 10:46:00	1	0	1	0	0	2	1	43.28	333
1843	2013-09-03 08:31:00	positive							2015-03-03 16:13:00	1	0	0	1		65.6861	169.142	0	0		2015-03-03 16:13:00	1	0	0	1	1	3	1	43.28	334
1844	2013-09-03 08:49:00	positive							2015-03-04 12:42:00	1	0	1	0		65.6861	169.142	0	0		2015-03-04 12:42:00	1	0	1	0	0	2	1	43.06	334
1845	2013-09-03 09:00:00	negative							2015-03-12 03:14:00	1	0	1	0		65.6861	169.142	0	0		2015-03-12 03:14:00	1	0	1	0	0	2	1	41.02	334
1846	2013-09-03 09:36:00	negative							2015-03-12 06:05:00	1	0	1	0		65.6861	169.142	0	0		2015-03-12 06:05:00	1	0	1	0	0	2	1	41.02	334
1847	2013-09-03 09:52:00	positive							2015-03-12 07:47:00	1	0	1	0		65.6861	169.142	0	0		2015-03-12 07:47:00	1	0	1	0	0	2	1	41.02	334
1848	2013-09-03 10:35:00	positive							2015-03-12 08:47:00	1	1	0	0		65.6861	169.142	0	0		2015-03-12 08:47:00	1	1	0	0	-1	1	1	41.02	333
1849	2013-09-03 13:10:00	positive							2015-03-12 09:59:00	1	0	1	0		65.6861	169.142	0	0		2015-03-12 09:59:00	1	0	1	0	0	2	1	41.02	333
1850	2013-09-03 13:37:00	positive							2015-03-12 12:56:00	1	1	0	0		65.6861	169.142	0	0		2015-03-12 12:56:00	1	1	0	0	-1	1	1	41.02	332
1851	2013-09-03 16:05:00	neutral							2015-03-13 20:13:00	1	1	0	0		65.6861	169.142	0	0		2015-03-13 20:13:00	1	1	0	0	-1	1	1	41.38	331
1852	2013-09-03 16:13:00	neutral							2015-03-14 15:48:00	1	1	0	0		65.6861	169.142	0	0		2015-03-14 15:48:00	1	1	0	0	-1	1	1	41.38	330
1853	2013-09-04 07:01:00	positive							2015-03-16 06:45:00	1	0	0	1		65.6861	169.142	0	0		2015-03-16 06:45:00	1	0	0	1	1	3	1	41.56	331
1854	2013-09-04 08:45:00	neutral							2015-03-16 08:12:00	1	0	0	1		65.6861	169.142	0	0		2015-03-16 08:12:00	1	0	0	1	1	3	1	41.56	332
1855	2013-09-04 13:35:00	positive							2015-03-16 11:02:00	1	0	1	0		65.6861	169.142	0	0		2015-03-16 11:02:00	1	0	1	0	0	2	1	41.56	332
1856	2013-09-04 13:59:00	neutral							2015-03-17 07:59:00	1	0	1	0		65.6861	169.142	0	0		2015-03-17 07:59:00	1	0	1	0	0	2	1	41.7	332
1857	2013-09-04 15:20:00	negative							2015-03-17 09:07:00	1	1	0	0		65.6861	169.142	0	0		2015-03-17 09:07:00	1	1	0	0	-1	1	1	41.7	331
1858	2013-09-06 08:25:00	neutral							2015-03-17 12:00:00	1	0	0	1		65.6861	169.142	0	0		2015-03-17 12:00:00	1	0	0	1	1	3	1	41.7	332
1859	2013-09-10 03:15:00	neutral							2015-03-17 13:01:00	1	0	1	0		65.6861	169.142	0	0		2015-03-17 13:01:00	1	0	1	0	0	2	1	41.7	332
1860	2013-09-10 10:50:00	neutral							2015-03-18 03:13:00	1	0	1	0		65.6861	169.142	0	0		2015-03-18 03:13:00	1	0	1	0	0	2	1	42.5	332
1861	2013-09-12 06:06:00	negative							2015-04-01 02:36:00	1	0	0	1		65.6861	169.142	0	0		2015-04-01 02:36:00	1	0	0	1	1	3	1	40.72	333
1862	2013-09-12 13:40:00	neutral							2015-04-01 07:50:00	1	1	0	0		65.6861	169.142	0	0		2015-04-01 07:50:00	1	1	0	0	-1	1	1	40.72	332
1863	2013-09-12 21:41:00	neutral							2015-04-02 09:21:00	1	0	1	0		65.6861	169.142	0	0		2015-04-02 09:21:00	1	0	1	0	0	2	1	40.29	332
1864	2013-09-13 08:20:00	negative							2015-04-06 05:53:00	1	0	0	1		65.6861	169.142	0	0		2015-04-06 05:53:00	1	0	0	1	1	3	1	41.55	333
1865	2013-09-13 11:02:00	negative							2015-04-06 07:03:00	1	0	0	1		65.6861	169.142	0	0		2015-04-06 07:03:00	1	0	0	1	1	3	1	41.55	334
1866	2013-09-13 13:39:00	neutral							2015-04-07 04:01:00	1	0	0	1		65.6861	169.142	0	0		2015-04-07 04:01:00	1	0	0	1	1	3	1	41.53	335
1867	2013-09-15 10:46:00	negative							2015-04-08 16:49:00	1	0	0	1		65.6861	169.142	0	0		2015-04-08 16:49:00	1	0	0	1	1	3	1	41.42	336
1868	2013-09-16 07:01:00	neutral							2015-04-09 06:11:00	1	0	0	1		65.6861	169.142	0	0		2015-04-09 06:11:00	1	0	0	1	1	3	1	41.48	337
1869	2013-09-17 03:44:00	negative							2015-04-09 17:55:00	1	0	1	0		65.6861	169.142	0	0		2015-04-09 17:55:00	1	0	1	0	0	2	1	41.48	337
1870	2013-09-17 06:02:00	neutral							2015-04-10 20:38:00	1	0	0	1		65.6861	169.142	0	0		2015-04-10 20:38:00	1	0	0	1	1	3	1	41.72	338
1871	2013-09-17 06:03:00	neutral							2015-04-11 17:15:00	1	0	1	0		65.6861	169.142	0	0		2015-04-11 17:15:00	1	0	1	0	0	2	1	41.72	338
1872	2013-09-17 06:05:00	neutral							2015-04-12 16:31:00	1	0	1	0		65.6861	169.142	0	0		2015-04-12 16:31:00	1	0	1	0	0	2	1	41.72	338
1873	2013-09-17 06:06:00	positive							2015-04-12 16:40:00	1	0	0	1		65.6861	169.142	0	0		2015-04-12 16:40:00	1	0	0	1	1	3	1	41.72	339
1874	2013-09-17 06:08:00	neutral							2015-04-12 17:49:00	1	0	0	1		65.6861	169.142	0	0		2015-04-12 17:49:00	1	0	0	1	1	3	1	41.72	340
1875	2013-09-17 06:11:00	neutral							2015-04-14 21:01:00	1	0	1	0		65.6861	169.142	0	0		2015-04-14 21:01:00	1	0	1	0	0	2	1	41.65	340
1876	2013-09-17 06:46:00	negative							2015-04-15 00:34:00	1	0	1	0		65.6861	169.142	0	0		2015-04-15 00:34:00	1	0	1	0	0	2	1	42.26	340
1877	2013-09-18 15:28:00	positive							2015-04-15 03:28:00	1	0	1	0		65.6861	169.142	0	0		2015-04-15 03:28:00	1	0	1	0	0	2	1	42.26	340
1878	2013-09-19 13:38:00	neutral							2015-04-15 10:55:00	1	0	1	0		65.6861	169.142	0	0		2015-04-15 10:55:00	1	0	1	0	0	2	1	42.26	340
1879	2013-09-19 16:05:00	neutral							2015-04-15 12:05:00	1	0	0	1		65.6861	169.142	0	0		2015-04-15 12:05:00	1	0	0	1	1	3	1	42.26	341
1880	2013-09-20 06:43:00	neutral							2015-04-21 13:08:00	1	0	1	0		65.6861	169.142	0	0		2015-04-21 13:08:00	1	0	1	0	0	2	1	42.64	341
1881	2013-09-21 06:48:00	positive							2015-04-22 07:28:00	1	0	0	1		65.6861	169.142	0	0		2015-04-22 07:28:00	1	0	0	1	1	3	1	42.99	342
1882	2013-09-23 07:41:00	neutral							2015-04-22 12:12:00	1	0	1	0		65.6861	169.142	0	0		2015-04-22 12:12:00	1	0	1	0	0	2	1	42.99	342
1883	2013-09-23 07:43:00	positive							2015-04-23 05:01:00	1	0	0	1		65.6861	169.142	0	0		2015-04-23 05:01:00	1	0	0	1	1	3	1	43.34	343
1884	2013-09-23 14:36:00	neutral							2015-04-23 08:53:00	1	0	1	0		65.6861	169.142	0	0		2015-04-23 08:53:00	1	0	1	0	0	2	1	43.34	343
1885	2013-09-23 17:52:00	neutral							2015-04-23 09:19:00	1	0	1	0		65.6861	169.142	0	0		2015-04-23 09:19:00	1	0	1	0	0	2	1	43.34	343
1886	2013-09-24 09:48:00	positive							2015-04-23 11:50:00	1	0	1	0		65.6861	169.142	0	0		2015-04-23 11:50:00	1	0	1	0	0	2	1	43.34	343
1887	2013-09-24 13:28:00	neutral							2015-04-23 12:48:00	1	0	1	0		65.6861	169.142	0	0		2015-04-23 12:48:00	1	0	1	0	0	2	1	43.34	343
1888	2013-09-25 06:04:00	neutral							2015-04-23 13:06:00	1	0	1	0		65.6861	169.142	0	0		2015-04-23 13:06:00	1	0	1	0	0	2	1	43.34	343
1889	2013-09-25 11:18:00	positive							2015-04-23 13:16:00	1	0	1	0		65.6861	169.142	0	0		2015-04-23 13:16:00	1	0	1	0	0	2	1	43.34	343
1890	2013-09-26 14:46:00	neutral							2015-04-23 13:28:00	1	0	1	0		65.6861	169.142	0	0		2015-04-23 13:28:00	1	0	1	0	0	2	1	43.34	343
1891	2013-09-27 08:55:00	neutral							2015-04-23 13:48:00	1	0	1	0		65.6861	169.142	0	0		2015-04-23 13:48:00	1	0	1	0	0	2	1	43.34	343
1892	2013-09-27 10:55:00	neutral							2015-04-23 14:04:00	1	0	1	0		65.6861	169.142	0	0		2015-04-23 14:04:00	1	0	1	0	0	2	1	43.34	343
1893	2013-09-28 05:46:00	neutral							2015-04-23 14:23:00	1	0	1	0		65.6861	169.142	0	0		2015-04-23 14:23:00	1	0	1	0	0	2	1	43.34	343
1894	2013-09-28 10:07:00	positive							2015-04-23 15:07:00	1	0	1	0		65.6861	169.142	0	0		2015-04-23 15:07:00	1	0	1	0	0	2	1	43.34	343
1895	2013-09-29 07:33:00	neutral							2015-04-23 15:14:00	1	0	0	1		65.6861	169.142	0	0		2015-04-23 15:14:00	1	0	0	1	1	3	1	43.34	344
1896	2013-10-01 15:13:00	neutral							2015-04-23 15:24:00	1	0	0	1		65.6861	169.142	0	0		2015-04-23 15:24:00	1	0	0	1	1	3	1	43.34	345
1897	2013-10-02 06:07:00	negative							2015-04-23 16:53:00	1	0	0	1		65.6861	169.142	0	0		2015-04-23 16:53:00	1	0	0	1	1	3	1	43.34	346
1898	2013-10-02 07:54:00	neutral							2015-04-24 01:00:00	1	0	1	0		65.6861	169.142	0	0		2015-04-24 01:00:00	1	0	1	0	0	2	1	47.87	346
1899	2013-10-04 10:30:00	negative							2015-04-24 05:03:00	1	0	1	0		65.6861	169.142	0	0		2015-04-24 05:03:00	1	0	1	0	0	2	1	47.87	346
1900	2013-10-07 09:25:00	positive							2015-04-25 10:45:00	1	0	1	0		65.6861	169.142	0	0		2015-04-25 10:45:00	1	0	1	0	0	2	1	47.87	346
1901	2013-10-07 15:40:00	neutral							2015-04-27 10:38:00	1	0	0	1		65.6861	169.142	0	0		2015-04-27 10:38:00	1	0	0	1	1	3	1	48.03	347
1902	2013-10-07 15:42:00	neutral							2015-04-27 11:20:00	1	0	1	0		65.6861	169.142	0	0		2015-04-27 11:20:00	1	0	1	0	0	2	1	48.03	347
1903	2013-10-08 04:59:00	positive							2015-04-28 10:50:00	1	0	0	1		65.6861	169.142	0	0		2015-04-28 10:50:00	1	0	0	1	1	3	1	49.16	348
1904	2013-10-08 07:01:00	positive							2015-04-28 11:57:00	1	0	1	0		65.6861	169.142	0	0		2015-04-28 11:57:00	1	0	1	0	0	2	1	49.16	348
1905	2013-10-08 10:15:00	neutral							2015-04-28 13:08:00	1	0	1	0		65.6861	169.142	0	0		2015-04-28 13:08:00	1	0	1	0	0	2	1	49.16	348
1906	2013-10-10 03:43:00	neutral							2015-04-28 13:21:00	1	0	0	1		65.6861	169.142	0	0		2015-04-28 13:21:00	1	0	0	1	1	3	1	49.16	349
1907	2013-10-10 10:23:00	negative							2015-04-29 06:28:00	1	0	0	1		65.6861	169.142	0	0		2015-04-29 06:28:00	1	0	0	1	1	3	1	49.06	350
1908	2013-10-11 16:20:00	neutral							2015-04-29 08:33:00	1	0	1	0		65.6861	169.142	0	0		2015-04-29 08:33:00	1	0	1	0	0	2	1	49.06	350
1909	2013-10-12 07:54:00	positive							2015-04-29 08:45:00	1	0	0	1		65.6861	169.142	0	0		2015-04-29 08:45:00	1	0	0	1	1	3	1	49.06	351
1910	2013-10-14 08:26:00	neutral							2015-04-29 10:09:00	1	0	0	1		65.6861	169.142	0	0		2015-04-29 10:09:00	1	0	0	1	1	3	1	49.06	352
1911	2013-10-14 14:42:00	neutral							2015-04-29 10:23:00	1	0	0	1		65.6861	169.142	0	0		2015-04-29 10:23:00	1	0	0	1	1	3	1	49.06	353
1912	2013-10-16 07:25:00	negative							2015-04-29 11:03:00	1	0	0	1		65.6861	169.142	0	0		2015-04-29 11:03:00	1	0	0	1	1	3	1	49.06	354
1913	2013-10-17 08:35:00	positive							2015-04-29 11:32:00	1	0	1	0		65.6861	169.142	0	0		2015-04-29 11:32:00	1	0	1	0	0	2	1	49.06	354
1914	2013-10-17 09:26:00	neutral							2015-04-29 12:01:00	1	0	1	0		65.6861	169.142	0	0		2015-04-29 12:01:00	1	0	1	0	0	2	1	49.06	354
1915	2013-10-17 10:32:00	negative							2015-04-29 12:21:00	1	1	0	0		65.6861	169.142	0	0		2015-04-29 12:21:00	1	1	0	0	-1	1	1	49.06	353
1916	2013-10-23 12:41:00	positive							2015-04-29 16:23:00	1	0	1	0		65.6861	169.142	0	0		2015-04-29 16:23:00	1	0	1	0	0	2	1	49.06	353
1917	2013-10-24 17:35:00	neutral							2015-04-29 19:40:00	1	0	0	1		65.6861	169.142	0	0		2015-04-29 19:40:00	1	0	0	1	1	3	1	49.06	354
1918	2013-10-25 04:38:00	positive							2015-04-30 07:54:00	1	0	1	0		65.6861	169.142	0	0		2015-04-30 07:54:00	1	0	1	0	0	2	1	48.64	354
1919	2013-10-25 05:51:00	positive							2015-04-30 12:08:00	1	0	1	0		65.6861	169.142	0	0		2015-04-30 12:08:00	1	0	1	0	0	2	1	48.64	354
1920	2013-10-25 06:04:00	neutral							2015-04-30 14:43:00	1	0	0	1		65.6861	169.142	0	0		2015-04-30 14:43:00	1	0	0	1	1	3	1	48.64	355
1921	2013-10-25 07:18:00	neutral							2015-04-30 15:17:00	1	0	1	0		65.6861	169.142	0	0		2015-04-30 15:17:00	1	0	1	0	0	2	1	48.64	355
1922	2013-10-25 09:11:00	positive							2015-05-04 10:41:00	1	0	0	1		65.6861	169.142	0	0		2015-05-04 10:41:00	1	0	0	1	1	3	1	48.24	356
1923	2013-10-25 10:17:00	neutral							2015-05-05 12:02:00	1	0	1	0		65.6861	169.142	0	0		2015-05-05 12:02:00	1	0	1	0	0	2	1	47.6	356
1924	2013-10-25 11:02:00	negative							2015-05-05 12:13:00	1	0	0	1		65.6861	169.142	0	0		2015-05-05 12:13:00	1	0	0	1	1	3	1	47.6	357
1925	2013-10-26 07:05:00	neutral							2015-05-05 15:08:00	1	0	0	1		65.6861	169.142	0	0		2015-05-05 15:08:00	1	0	0	1	1	3	1	47.6	358
1926	2013-10-26 15:24:00	positive							2015-05-06 13:25:00	1	0	1	0		65.6861	169.142	0	0		2015-05-06 13:25:00	1	0	1	0	0	2	1	46.28	358
1927	2013-10-28 05:29:00	neutral							2015-05-07 11:11:00	1	0	0	1		65.6861	169.142	0	0		2015-05-07 11:11:00	1	0	0	1	1	3	1	46.7	359
1928	2013-10-28 15:55:00	positive							2015-05-07 12:40:00	1	0	1	0		65.6861	169.142	0	0		2015-05-07 12:40:00	1	0	1	0	0	2	1	46.7	359
1929	2013-10-29 08:48:00	positive							2015-05-07 16:00:00	1	0	0	1		65.6861	169.142	0	0		2015-05-07 16:00:00	1	0	0	1	1	3	1	46.7	360
1930	2013-10-29 14:04:00	neutral							2015-05-07 16:04:00	1	0	0	1		65.6861	169.142	0	0		2015-05-07 16:04:00	1	0	0	1	1	3	1	46.7	361
1931	2013-11-01 06:06:00	positive							2015-05-07 17:52:00	1	0	1	0		65.6861	169.142	0	0		2015-05-07 17:52:00	1	0	1	0	0	2	1	46.7	361
1932	2013-11-01 09:50:00	positive							2015-05-07 18:05:00	1	0	1	0		65.6861	169.142	0	0		2015-05-07 18:05:00	1	0	1	0	0	2	1	46.7	361
1933	2013-11-01 14:38:00	positive							2015-05-08 05:59:00	1	0	1	0		65.6861	169.142	0	0		2015-05-08 05:59:00	1	0	1	0	0	2	1	47.75	361
1934	2013-11-02 08:20:00	negative							2015-05-09 04:34:00	1	1	0	0		65.6861	169.142	0	0		2015-05-09 04:34:00	1	1	0	0	-1	1	1	47.75	360
1935	2013-11-04 04:40:00	neutral							2015-05-10 05:29:00	1	0	0	1		65.6861	169.142	0	0		2015-05-10 05:29:00	1	0	0	1	1	3	1	47.75	361
1936	2013-11-05 00:17:00	neutral							2015-05-11 04:55:00	1	0	1	0		65.6861	169.142	0	0		2015-05-11 04:55:00	1	0	1	0	0	2	1	47.37	361
1937	2013-11-06 10:37:00	positive							2015-05-11 05:19:00	1	0	1	0		65.6861	169.142	0	0		2015-05-11 05:19:00	1	0	1	0	0	2	1	47.37	361
1938	2013-11-06 12:44:00	negative							2015-05-11 15:15:00	1	0	1	0		65.6861	169.142	0	0		2015-05-11 15:15:00	1	0	1	0	0	2	1	47.37	361
1939	2013-11-06 12:50:00	negative							2015-05-19 07:04:00	1	0	1	0		65.6861	169.142	0	0		2015-05-19 07:04:00	1	0	1	0	0	2	1	47.58	361
1940	2013-11-06 21:58:00	neutral							2015-05-19 10:06:00	1	0	1	0		65.6861	169.142	0	0		2015-05-19 10:06:00	1	0	1	0	0	2	1	47.58	361
1941	2013-11-12 10:54:00	neutral							2015-05-20 05:59:00	1	0	1	0		65.6861	169.142	0	0		2015-05-20 05:59:00	1	0	1	0	0	2	1	47.58	361
1942	2013-11-12 11:07:00	positive							2015-05-21 15:15:00	1	0	0	1		65.6861	169.142	0	0		2015-05-21 15:15:00	1	0	0	1	1	3	1	47.42	362
1943	2013-11-13 05:04:00	positive							2015-05-22 07:14:00	1	0	0	1		65.6861	169.142	0	0		2015-05-22 07:14:00	1	0	0	1	1	3	1	46.9	363
1944	2013-11-13 09:18:00	positive							2015-05-22 10:03:00	1	0	0	1		65.6861	169.142	0	0		2015-05-22 10:03:00	1	0	0	1	1	3	1	46.9	364
1945	2013-11-13 09:20:00	negative							2015-05-22 10:05:00	1	0	0	1		65.6861	169.142	0	0		2015-05-22 10:05:00	1	0	0	1	1	3	1	46.9	365
1946	2013-11-13 18:04:00	neutral							2015-05-22 10:18:00	1	0	0	1		65.6861	169.142	0	0		2015-05-22 10:18:00	1	0	0	1	1	3	1	46.9	366
1947	2013-11-13 18:55:00	neutral							2015-05-22 10:22:00	1	0	1	0		65.6861	169.142	0	0		2015-05-22 10:22:00	1	0	1	0	0	2	1	46.9	366
1948	2013-11-14 07:06:00	neutral							2015-05-22 13:34:00	1	0	1	0		65.6861	169.142	0	0		2015-05-22 13:34:00	1	0	1	0	0	2	1	46.9	366
1949	2013-11-14 08:17:00	neutral							2015-05-22 21:14:00	1	0	0	1		65.6861	169.142	0	0		2015-05-22 21:14:00	1	0	0	1	1	3	1	46.9	367
1950	2013-11-14 12:56:00	neutral							2015-05-24 11:31:00	1	0	1	0		65.6861	169.142	0	0		2015-05-24 11:31:00	1	0	1	0	0	2	1	46.9	367
1951	2013-11-14 14:51:00	positive							2015-05-24 12:04:00	1	0	1	0		65.6861	169.142	0	0		2015-05-24 12:04:00	1	0	1	0	0	2	1	46.9	367
1952	2013-11-15 11:10:00	neutral							2015-05-25 12:20:00	1	0	1	0		65.6861	169.142	0	0		2015-05-25 12:20:00	1	0	1	0	0	2	1	46.9	367
1953	2013-11-15 13:52:00	positive							2015-05-26 11:25:00	1	0	1	0		65.6861	169.142	0	0		2015-05-26 11:25:00	1	0	1	0	0	2	1	46.59	367
1954	2013-11-15 14:10:00	positive							2015-05-26 13:25:00	1	0	1	0		65.6861	169.142	0	0		2015-05-26 13:25:00	1	0	1	0	0	2	1	46.59	367
1955	2013-11-16 05:22:00	negative							2015-05-26 15:27:00	1	1	0	0		65.6861	169.142	0	0		2015-05-26 15:27:00	1	1	0	0	-1	1	1	46.59	366
1956	2013-11-19 09:35:00	positive							2015-05-26 18:16:00	1	0	1	0		65.6861	169.142	0	0		2015-05-26 18:16:00	1	0	1	0	0	2	1	46.59	366
1957	2013-11-20 08:39:00	neutral							2015-05-26 20:07:00	1	0	1	0		65.6861	169.142	0	0		2015-05-26 20:07:00	1	0	1	0	0	2	1	46.59	366
1958	2013-11-21 02:50:00	positive							2015-05-26 23:14:00	1	0	0	1		65.6861	169.142	0	0		2015-05-26 23:14:00	1	0	0	1	1	3	1	46.59	367
1959	2013-11-21 07:11:00	neutral							2015-06-05 10:44:00	1	0	1	0		65.6861	169.142	0	0		2015-06-05 10:44:00	1	0	1	0	0	2	1	46.14	367
1960	2013-11-21 07:37:00	neutral							2015-06-07 14:17:00	1	0	0	1		65.6861	169.142	0	0		2015-06-07 14:17:00	1	0	0	1	1	3	1	46.14	368
1961	2013-11-22 10:39:00	neutral							2015-06-08 06:04:00	1	0	0	1		65.6861	169.142	0	0		2015-06-08 06:04:00	1	0	0	1	1	3	1	45.73	369
1962	2013-11-22 10:53:00	positive							2015-06-10 10:05:00	1	0	0	1		65.6861	169.142	0	0		2015-06-10 10:05:00	1	0	0	1	1	3	1	46.61	370
1963	2013-11-22 13:40:00	positive							2015-06-11 10:24:00	1	0	0	1		65.6861	169.142	0	0		2015-06-11 10:24:00	1	0	0	1	1	3	1	46.44	371
1964	2013-11-23 11:32:00	neutral							2015-06-12 08:47:00	1	0	1	0		65.6861	169.142	0	0		2015-06-12 08:47:00	1	0	1	0	0	2	1	45.97	371
1965	2013-11-24 19:28:00	neutral							2015-06-15 13:49:00	1	0	0	1		65.6861	169.142	0	0		2015-06-15 13:49:00	1	0	0	1	1	3	1	45.48	372
1966	2013-11-25 08:28:00	neutral							2015-06-15 19:03:00	1	0	1	0		65.6861	169.142	0	0		2015-06-15 19:03:00	1	0	1	0	0	2	1	45.48	372
1967	2013-11-25 18:03:00	positive							2015-06-16 08:34:00	1	0	0	1		65.6861	169.142	0	0		2015-06-16 08:34:00	1	0	0	1	1	3	1	45.83	373
1968	2013-11-26 10:31:00	neutral							2015-06-16 09:13:00	1	0	1	0		65.6861	169.142	0	0		2015-06-16 09:13:00	1	0	1	0	0	2	1	45.83	373
1969	2013-11-26 14:18:00	positive							2015-06-16 18:35:00	1	0	1	0		65.6861	169.142	0	0		2015-06-16 18:35:00	1	0	1	0	0	2	1	45.83	373
1970	2013-11-27 13:08:00	positive							2015-06-16 19:42:00	1	0	0	1		65.6861	169.142	0	0		2015-06-16 19:42:00	1	0	0	1	1	3	1	45.83	374
1971	2013-11-29 08:28:00	neutral							2015-06-17 05:41:00	1	0	1	0		65.6861	169.142	0	0		2015-06-17 05:41:00	1	0	1	0	0	2	1	45.97	374
1972	2013-11-29 09:04:00	positive							2015-06-17 07:45:00	1	0	1	0		65.6861	169.142	0	0		2015-06-17 07:45:00	1	0	1	0	0	2	1	45.97	374
1973	2013-11-29 10:55:00	neutral							2015-06-17 10:40:00	1	0	1	0		65.6861	169.142	0	0		2015-06-17 10:40:00	1	0	1	0	0	2	1	45.97	374
1974	2013-11-29 13:33:00	negative							2015-06-17 16:00:00	1	0	1	0		65.6861	169.142	0	0		2015-06-17 16:00:00	1	0	1	0	0	2	1	45.97	374
1975	2013-11-30 05:32:00	neutral							2015-06-17 16:08:00	1	0	1	0		65.6861	169.142	0	0		2015-06-17 16:08:00	1	0	1	0	0	2	1	45.97	374
1976	2013-12-01 13:52:00	neutral							2015-06-18 12:42:00	1	0	0	1		65.6861	169.142	0	0		2015-06-18 12:42:00	1	0	0	1	1	3	1	46.72	375
1977	2013-12-03 04:51:00	neutral							2015-06-18 15:02:00	1	0	1	0		65.6861	169.142	0	0		2015-06-18 15:02:00	1	0	1	0	0	2	1	46.72	375
1978	2013-12-05 08:26:00	neutral							2015-06-22 05:57:00	1	0	0	1		65.6861	169.142	0	0		2015-06-22 05:57:00	1	0	0	1	1	3	1	46.23	376
1979	2013-12-05 09:42:00	positive							2015-06-24 06:03:00	1	0	1	0		65.6861	169.142	0	0		2015-06-24 06:03:00	1	0	1	0	0	2	1	45.64	376
1980	2013-12-05 11:00:00	positive							2015-06-27 09:02:00	1	0	0	1		65.6861	169.142	0	0		2015-06-27 09:02:00	1	0	0	1	1	3	1	45.26	377
1981	2013-12-05 11:31:00	positive							2015-06-29 13:25:00	1	0	1	0		65.6861	169.142	0	0		2015-06-29 13:25:00	1	0	1	0	0	2	1	44.37	377
1982	2013-12-06 05:07:00	neutral							2015-07-07 10:01:00	1	0	0	1		65.6861	169.142	0	0		2015-07-07 10:01:00	1	0	0	1	1	3	1	44.3	378
1983	2013-12-07 15:50:00	neutral							2015-07-08 06:16:00	1	0	1	0		65.6861	169.142	0	0		2015-07-08 06:16:00	1	0	1	0	0	2	1	44.24	378
1984	2013-12-09 05:42:00	negative							2015-07-08 06:17:00	1	0	1	0		65.6861	169.142	0	0		2015-07-08 06:17:00	1	0	1	0	0	2	1	44.24	378
1985	2013-12-11 05:15:00	neutral							2015-07-08 06:24:00	1	0	1	0		65.6861	169.142	0	0		2015-07-08 06:24:00	1	0	1	0	0	2	1	44.24	378
1986	2013-12-11 07:06:00	negative							2015-07-08 06:25:00	1	0	1	0		65.6861	169.142	0	0		2015-07-08 06:25:00	1	0	1	0	0	2	1	44.24	378
1987	2013-12-11 07:40:00	positive							2015-07-08 07:00:00	1	0	1	0		65.6861	169.142	0	0		2015-07-08 07:00:00	1	0	1	0	0	2	1	44.24	378
1988	2013-12-11 08:42:00	negative							2015-07-08 08:00:00	1	0	0	1		65.6861	169.142	0	0		2015-07-08 08:00:00	1	0	0	1	1	3	1	44.24	379
1989	2013-12-11 11:54:00	negative							2015-07-08 08:38:00	1	0	0	1		65.6861	169.142	0	0		2015-07-08 08:38:00	1	0	0	1	1	3	1	44.24	380
1990	2013-12-11 20:56:00	neutral							2015-07-08 09:00:00	1	0	0	1		65.6861	169.142	0	0		2015-07-08 09:00:00	1	0	0	1	1	3	1	44.24	381
1991	2013-12-12 10:30:00	negative							2015-07-08 09:34:00	1	1	0	0		65.6861	169.142	0	0		2015-07-08 09:34:00	1	1	0	0	-1	1	1	44.24	380
1992	2013-12-12 18:14:00	negative							2015-07-08 11:06:00	1	1	0	0		65.6861	169.142	0	0		2015-07-08 11:06:00	1	1	0	0	-1	1	1	44.24	379
1993	2013-12-13 12:06:00	neutral							2015-07-08 14:02:00	1	0	1	0		65.6861	169.142	0	0		2015-07-08 14:02:00	1	0	1	0	0	2	1	44.24	379
1994	2013-12-13 12:10:00	neutral							2015-07-08 18:15:00	1	0	1	0		65.6861	169.142	0	0		2015-07-08 18:15:00	1	0	1	0	0	2	1	44.24	379
1995	2013-12-14 06:31:00	positive							2015-07-08 18:47:00	1	0	1	0		65.6861	169.142	0	0		2015-07-08 18:47:00	1	0	1	0	0	2	1	44.24	379
1996	2013-12-16 07:42:00	neutral							2015-07-09 00:04:00	1	0	1	0		65.6861	169.142	0	0		2015-07-09 00:04:00	1	0	1	0	0	2	1	44.52	379
1997	2013-12-16 09:14:00	neutral							2015-07-09 04:05:00	1	1	0	0		65.6861	169.142	0	0		2015-07-09 04:05:00	1	1	0	0	-1	1	1	44.52	378
1998	2013-12-17 11:05:00	positive							2015-07-10 04:14:00	1	0	1	0		65.6861	169.142	0	0		2015-07-10 04:14:00	1	0	1	0	0	2	1	44.61	378
1999	2013-12-17 11:54:00	neutral							2015-07-11 07:05:00	1	0	1	0		65.6861	169.142	0	0		2015-07-11 07:05:00	1	0	1	0	0	2	1	44.61	378
2000	2013-12-17 11:55:00	positive							2015-07-11 12:31:00	1	0	1	0		65.6861	169.142	0	0		2015-07-11 12:31:00	1	0	1	0	0	2	1	44.61	378
[truncated: 5,015 more rows]
[truncated: 1 more columns]

## Sheet: time serie
Date	Open	High	Low	Close	Adj Close	Volume
2009-01-02	19.53	20.4	19.37	20.33	15.7405	50084000
2009-01-05	20.2	20.67	20.06	20.52	15.8876	61475200
2009-01-06	20.75	21	20.61	20.76	16.0734	58083400
2009-01-07	20.19	20.29	19.48	19.51	15.1056	72709900
2009-01-08	19.63	20.19	19.55	20.12	15.5779	70255400
2009-01-09	20.17	20.3	19.41	19.52	15.1134	49815300
2009-01-12	19.71	19.79	19.3	19.47	15.0746	52163500
2009-01-13	19.52	19.99	19.52	19.82	15.3456	65843500
2009-01-14	19.53	19.68	19.01	19.09	14.7804	80257500
2009-01-15	19.07	19.3	18.52	19.24	14.8966	96169800
2009-01-16	19.63	19.91	19.15	19.71	15.2605	79634100
2009-01-20	19.46	19.62	18.37	18.48	14.3081	89873000
2009-01-21	18.87	19.45	18.46	19.38	15.005	68340900
2009-01-22	18.05	18.18	17.07	17.11	13.2474	222436600
2009-01-23	16.97	17.49	16.75	17.2	13.3171	117020600
2009-01-26	17.29	17.81	17.23	17.63	13.65	92476500
2009-01-27	17.78	17.97	17.43	17.66	13.6733	61695000
2009-01-28	17.8	18.31	17.76	18.04	13.9675	64145500
2009-01-29	17.78	17.96	17.56	17.59	13.6191	49192800
2009-01-30	17.74	17.79	17.1	17.1	13.2397	62370900
2009-02-02	17.03	18.13	17	17.83	13.8049	88871700
2009-02-03	17.85	18.61	17.6	18.5	14.3236	86865100
2009-02-04	18.54	19	18.5	18.63	14.4243	75618000
2009-02-05	18.51	19.14	18.25	19.04	14.7417	75195200
2009-02-06	19.16	19.93	19.06	19.66	15.2217	86746000
2009-02-09	19.64	19.77	19.26	19.44	15.0514	52196400
2009-02-10	19.25	19.8	18.7	18.8	14.5559	83953200
2009-02-11	18.94	19.49	18.92	19.21	14.8733	58599000
2009-02-12	18.97	19.32	18.54	19.26	14.912	75323200
2009-02-13	19.27	19.47	19.04	19.09	14.7804	47416000
2009-02-17	18.49	18.5	17.89	18.09	14.1022	75853300
2009-02-18	18.22	18.45	18	18.12	14.1256	54946900
2009-02-19	18.3	18.38	17.81	17.91	13.9619	49195600
2009-02-20	17.77	18.19	17.66	18	14.0321	69413800
2009-02-23	18.02	18.15	17.16	17.21	13.4162	70803400
2009-02-24	17.03	17.35	16.36	17.17	13.385	122674500
2009-02-25	17.01	17.24	16.46	16.96	13.2213	105894600
2009-02-26	17.05	17.08	16.42	16.42	12.8003	83219500
2009-02-27	16.29	16.52	16.1	16.15	12.5899	93428000
2009-03-02	15.96	16.25	15.72	15.79	12.3092	80602100
2009-03-03	16.03	16.24	15.64	15.88	12.3794	80476600
2009-03-04	16.12	16.4	15.89	16.12	12.5665	69285100
2009-03-05	15.86	15.88	15.27	15.27	11.9039	89708500
2009-03-06	15.35	15.62	14.87	15.28	11.9117	92821400
2009-03-09	15.2	15.74	15.1	15.15	11.8103	66479100
2009-03-10	15.37	16.62	15.25	16.48	12.8471	95184200
2009-03-11	16.63	17.2	16.43	17.11	13.3382	84522200
2009-03-12	17.01	17.04	16.48	17.01	13.2603	93694100
2009-03-13	16.98	17.05	16.18	16.65	12.9796	82965800
2009-03-16	16.82	16.96	16.24	16.25	12.6678	67028900
2009-03-17	16.32	16.9	16.26	16.9	13.1745	62481000
2009-03-18	17.03	17.22	16.6	16.96	13.2213	70710700
2009-03-19	17.37	17.45	16.92	17.14	13.3616	58994600
2009-03-20	17.32	17.65	16.88	17.06	13.2993	81725500
2009-03-23	17.37	18.59	17.31	18.33	14.2893	71600000
2009-03-24	18.04	18.21	17.84	17.93	13.9775	50044100
2009-03-25	17.98	18.31	17.52	17.88	13.9385	73927100
2009-03-26	18.17	18.88	18.12	18.83	14.6791	63775100
2009-03-27	18.54	18.62	18.05	18.13	14.1334	47670400
2009-03-30	17.74	17.76	17.27	17.48	13.6267	49633000
2009-03-31	17.83	18.79	17.78	18.37	14.3205	92423300
2009-04-01	18.23	19.36	18.18	19.31	15.0533	96438900
2009-04-02	19.5	19.89	19	19.29	15.0377	99082300
2009-04-03	19.13	19.15	18.43	18.75	14.6167	81858400
2009-04-06	18.54	18.76	18.27	18.76	14.6245	47476100
2009-04-07	18.76	19.14	18.63	18.76	14.6245	65815200
2009-04-08	18.97	19.62	18.96	19.19	14.9597	56408900
2009-04-09	19.45	19.7	19.22	19.67	15.3339	55759600
2009-04-13	19.69	19.85	19.37	19.59	15.2715	44444700
2009-04-14	19.44	19.55	19	19.35	15.0845	63796300
2009-04-15	19.21	19.25	18.51	18.83	14.6791	72725500
2009-04-16	19.16	19.78	18.99	19.76	15.4041	67688700
2009-04-17	19.69	19.69	19	19.2	14.9675	61398500
2009-04-20	18.89	18.95	18.57	18.61	14.5076	62937200
2009-04-21	18.59	19.08	18.57	18.97	14.7882	60928300
2009-04-22	18.76	19.19	18.7	18.78	14.6401	59401000
2009-04-23	18.92	18.94	18.47	18.92	14.7492	86116300
2009-04-24	19.82	21.2	19.5	20.91	16.3006	168478500
2009-04-27	20.55	20.82	20.28	20.4	15.903	68219600
2009-04-28	20.25	20.27	19.79	19.93	15.5366	76685200
2009-04-29	20.11	20.89	20.06	20.25	15.7861	79301600
2009-04-30	20.6	21.1	20.01	20.26	15.7939	87439900
2009-05-01	20.19	20.35	19.86	20.24	15.7783	63224500
2009-05-04	20.37	20.4	19.98	20.19	15.7393	54313400
2009-05-05	20.14	20.24	19.64	19.79	15.4275	66835500
2009-05-06	20.06	20.07	19.61	19.79	15.4275	59639100
2009-05-07	19.96	19.99	19.14	19.32	15.0611	68727200
2009-05-08	19.46	19.64	19.14	19.42	15.139	67597600
2009-05-11	19.2	19.73	19.01	19.32	15.0611	63762600
2009-05-12	19.51	20.06	19.47	19.89	15.5054	71966800
2009-05-13	19.92	20	19.67	19.75	15.3963	49281700
2009-05-14	19.83	20.23	19.8	20.06	15.6379	54539500
2009-05-15	20.13	20.5	19.98	20.22	15.7627	61289900
2009-05-18	20.36	20.6	20.24	20.6	16.0589	46073800
2009-05-19	20.51	20.74	20.25	20.31	15.9334	51368300
2009-05-20	20.41	20.69	20.22	20.38	15.9883	47450700
2009-05-21	20.14	20.23	19.51	19.82	15.549	58232800
2009-05-22	19.93	20.17	19.47	19.75	15.4941	37318700
2009-05-26	19.54	20.45	19.45	20.34	15.9569	44991700
2009-05-27	20.25	20.6	20.07	20.13	15.7922	42892900
2009-05-28	20.32	20.63	20.05	20.45	16.0432	45480800
2009-05-29	20.56	20.94	20.3	20.89	16.3884	46134900
2009-06-01	21	21.5	20.86	21.4	16.7885	57317100
2009-06-02	21.36	21.98	21.2	21.4	16.7885	48935700
2009-06-03	21.31	21.76	21.29	21.73	17.0474	56039600
2009-06-04	21.77	21.9	21.58	21.83	17.1258	42330000
2009-06-05	21.96	22.31	21.81	22.14	17.369	59579200
2009-06-08	21.98	22.32	21.63	22.05	17.2984	49000600
2009-06-09	22.06	22.32	21.88	22.08	17.322	50887700
2009-06-10	22.17	22.62	22.12	22.55	17.6907	61297200
2009-06-11	22.59	23.26	22.57	22.83	17.9103	65124600
2009-06-12	22.9	23.38	22.74	23.33	18.3026	50963500
2009-06-15	23.23	23.54	23.02	23.42	18.3732	69089600
2009-06-16	23.47	24.11	23.44	23.45	18.3967	105295600
2009-06-17	23.5	23.82	23.17	23.68	18.5772	86483100
2009-06-18	23.62	23.69	23.3	23.5	18.436	58852200
2009-06-19	24.04	24.34	23.75	24.07	18.8831	115459000
2009-06-22	23.95	23.95	23.25	23.28	18.2634	71291600
2009-06-23	23.38	23.66	23.21	23.34	18.3104	56752700
2009-06-24	23.45	23.75	23.36	23.47	18.4124	54287700
2009-06-25	23.43	23.92	23.2	23.79	18.6635	57724300
2009-06-26	23.57	23.69	23.32	23.35	18.3183	65126400
2009-06-29	23.6	24.03	23.55	23.86	18.7184	62854900
2009-06-30	23.97	24.24	23.63	23.77	18.6478	66452400
2009-07-01	24.05	24.3	23.96	24.04	18.8596	54908400
2009-07-02	23.76	24.04	23.21	23.37	18.334	65422200
2009-07-06	23.21	23.28	22.87	23.2	18.2006	49207700
2009-07-07	23.08	23.14	22.46	22.53	17.675	52842500
2009-07-08	22.31	22.69	22	22.56	17.6985	73023400
2009-07-09	22.65	22.81	22.37	22.44	17.6044	46981200
2009-07-10	22.19	22.54	22.15	22.39	17.5652	43229200
2009-07-13	22.42	23.29	22.14	23.23	18.2242	67584000
2009-07-14	23.2	23.22	22.86	23.11	18.13	45448700
2009-07-15	23.75	24.12	23.56	24.12	18.9224	67238700
2009-07-16	23.93	24.44	23.86	24.44	19.1734	64555100
2009-07-17	24.4	24.45	24.1	24.29	19.0557	52860100
2009-07-20	24.44	24.53	24.15	24.53	19.244	47798000
2009-07-21	24.69	24.83	24.37	24.83	19.4794	52028400
2009-07-22	24.7	24.9	24.51	24.8	19.4558	66192500
2009-07-23	24.93	25.72	24.84	25.56	20.0521	106060500
2009-07-24	23.61	23.89	22.81	23.45	18.3967	215135700
2009-07-27	23.44	23.45	22.9	23.11	18.13	80950000
2009-07-28	22.99	23.55	22.9	23.47	18.4124	70288400
2009-07-29	23.73	23.91	23.34	23.8	18.6713	73626900
2009-07-30	24.2	24.43	23.71	23.81	18.6792	67820000
2009-07-31	23.77	24.07	23.5	23.52	18.4517	54258200
2009-08-03	23.82	23.86	23.5	23.83	18.6949	46902900
2009-08-04	23.68	23.79	23.53	23.77	18.6478	49218300
2009-08-05	23.84	24.25	23.79	23.81	18.6792	53310300
2009-08-06	23.93	23.98	23.27	23.46	18.4046	59686000
2009-08-07	23.75	23.82	23.5	23.56	18.483	46169700
2009-08-10	23.46	23.55	23.3	23.42	18.3732	35261900
2009-08-11	23.32	23.4	23.05	23.13	18.1457	33615800
2009-08-12	23.13	23.9	23.03	23.53	18.4595	61972300
2009-08-13	23.63	23.85	23.4	23.62	18.5301	38954500
2009-08-14	23.62	23.8	23.51	23.69	18.585	46330200
2009-08-17	23.32	23.6	23.23	23.25	18.2398	42474400
2009-08-18	23.29	23.65	23.27	23.58	18.6027	38878900
2009-08-19	23.25	23.72	23.25	23.65	18.658	41821300
2009-08-20	23.6	23.87	23.54	23.67	18.6737	39505900
2009-08-21	23.93	24.42	23.77	24.41	19.2575	69011400
2009-08-24	24.41	24.73	24.28	24.64	19.439	54180900
2009-08-25	24.6	24.82	24.46	24.64	19.439	43980300
2009-08-26	24.59	24.75	24.42	24.55	19.368	41079000
2009-08-27	24.41	24.78	24.3	24.69	19.4784	45495600
2009-08-28	25.07	25.49	24.61	24.68	19.4706	55808000
2009-08-31	24.57	24.85	24.29	24.65	19.4469	49592800
2009-09-01	24.35	24.74	23.9	24	18.9341	62608500
2009-09-02	23.82	24.14	23.78	23.86	18.8236	40771300
2009-09-03	23.91	24.14	23.76	24.11	19.0209	34120000
2009-09-04	24.09	24.8	24.08	24.62	19.4232	44999700
2009-09-08	24.62	24.84	24.41	24.82	19.581	53737100
2009-09-09	24.74	24.95	24.67	24.78	19.5494	49900300
2009-09-10	24.8	25.05	24.65	25	19.723	46256000
2009-09-11	24.93	25.17	24.81	24.86	19.6126	54303500
2009-09-14	24.65	25.09	24.64	25	19.723	42806800
2009-09-15	24.97	25.27	24.86	25.2	19.8808	44716600
2009-09-16	25.25	25.35	24.95	25.2	19.8808	50055800
2009-09-17	25.06	25.38	25.06	25.3	19.9597	42428800
2009-09-18	25.46	25.48	25.1	25.26	19.9281	68016500
2009-09-21	25.11	25.37	25.1	25.3	19.9597	28878700
2009-09-22	25.4	25.82	25.29	25.77	20.3305	61376700
2009-09-23	25.92	26.25	25.64	25.71	20.2831	60599900
2009-09-24	25.92	26.11	25.66	25.94	20.4646	56302900
2009-09-25	25.69	25.82	25.52	25.55	20.1569	50158900
2009-09-28	25.6	26.16	25.6	25.83	20.3778	44358000
2009-09-29	25.91	25.96	25.69	25.75	20.3147	39050300
2009-09-30	25.76	25.99	25.38	25.72	20.291	63533400
2009-10-01	25.41	25.47	24.8	24.88	19.6283	75958100
2009-10-02	24.46	25.09	24.43	24.96	19.6915	51219700
2009-10-05	24.98	25.06	24.52	24.64	19.439	60804900
2009-10-06	24.68	25.21	24.66	25.11	19.8098	48795300
2009-10-07	24.99	25.18	24.88	25.1	19.8019	38472700
2009-10-08	25.44	25.9	25.22	25.67	20.2516	60521300
2009-10-09	25.57	25.79	25.46	25.55	20.1569	39520000
2009-10-12	25.66	25.89	25.55	25.72	20.291	29145800
2009-10-13	25.59	25.94	25.52	25.81	20.362	37749000
2009-10-14	26.14	26.2	25.82	25.96	20.4804	45365500
2009-10-15	25.9	26.71	25.9	26.71	21.0721	65620100
2009-10-16	26.45	26.63	26.1	26.5	20.9064	56500900
2009-10-19	26.49	26.58	26.25	26.36	20.7959	48143200
2009-10-20	26.42	26.51	25.94	26.37	20.8038	54604700
2009-10-21	26.46	26.75	26.39	26.58	20.9695	61672700
2009-10-22	26.56	26.72	26.13	26.59	20.9774	61600000
2009-10-23	29.2	29.35	27.88	28.02	22.1055	281761000
2009-10-26	28.13	29.02	28.11	28.68	22.6262	124149700
2009-10-27	28.73	28.88	28.44	28.59	22.5552	69685800
2009-10-28	28.24	28.77	27.95	28.02	22.1055	73542400
2009-10-29	28.07	28.41	27.85	28.22	22.2633	65225500
2009-10-30	28.03	28.4	27.66	27.73	21.8768	73371800
2009-11-02	27.7	28.05	27.41	27.88	21.9951	62428900
2009-11-03	27.64	27.74	27.43	27.53	21.719	50294800
2009-11-04	27.69	28.39	27.62	28.06	22.1371	63898400
2009-11-05	28.52	28.74	28.28	28.47	22.4606	52681700
2009-11-06	28.38	28.63	28.2	28.52	22.5	38908500
2009-11-09	28.62	29	28.53	28.99	22.8708	57518000
2009-11-10	28.9	29.28	28.81	29.01	22.8866	65881100
2009-11-11	29.08	29.3	29.02	29.12	22.9734	49693400
2009-11-12	29.01	29.49	29	29.36	23.1627	55352400
2009-11-13	29.47	29.79	29.37	29.63	23.3757	53037600
2009-11-16	29.61	29.8	29.37	29.54	23.3047	54129500
2009-11-17	29.5	30	29.47	30	23.7722	75648900
2009-11-18	30	30.14	29.81	30.11	23.8594	59431200
2009-11-19	29.99	30	29.7	29.78	23.5979	51967700
2009-11-20	29.66	29.77	29.43	29.62	23.4711	42647100
2009-11-23	29.84	30.01	29.7	29.94	23.7247	41832700
2009-11-24	29.95	29.99	29.75	29.91	23.7009	37341400
2009-11-25	29.81	29.86	29.58	29.79	23.6058	32033500
2009-11-27	29.11	29.39	28.75	29.22	23.1541	29357900
2009-11-30	29.15	29.45	29	29.41	23.3047	44172000
2009-12-01	29.52	30.05	29.41	30.01	23.7802	49904200
2009-12-02	29.9	29.99	29.65	29.78	23.5979	36308600
2009-12-03	29.84	30.2	29.76	29.83	23.6375	43095200
2009-12-04	30.05	30.37	29.83	29.98	23.7564	58810700
2009-12-07	29.78	30.08	29.68	29.79	23.6058	38082700
2009-12-08	29.52	29.74	29.38	29.57	23.4315	37402200
2009-12-09	29.47	29.81	29.25	29.71	23.5424	44713300
2009-12-10	29.71	29.96	29.66	29.87	23.6692	45940200
2009-12-11	29.97	30	29.79	29.85	23.6534	43744200
2009-12-14	29.91	30.16	29.9	30.11	23.8594	34651200
2009-12-15	29.89	30.21	29.88	30.02	23.7881	49473200
2009-12-16	30.07	30.41	30.04	30.1	23.8515	55737800
2009-12-17	29.95	29.96	29.57	29.6	23.4553	43691200
2009-12-18	29.84	30.45	29.8	30.36	24.0575	94118000
2009-12-21	30.4	30.84	30.37	30.52	24.1843	40129100
2009-12-22	30.6	30.93	30.54	30.82	24.422	36321000
2009-12-23	30.71	30.95	30.69	30.92	24.5012	28362700
2009-12-24	30.88	31	30.76	31	24.5646	11083900
2009-12-28	31	31.18	30.89	31.17	24.6993	25384000
2009-12-29	31.35	31.5	31.23	31.39	24.8737	29716200
2009-12-30	31.15	31.29	30.8	30.96	24.5329	42006200
2009-12-31	30.98	30.99	30.48	30.48	24.1526	31929700
2010-01-04	30.62	31.1	30.59	30.95	24.525	38409100
2010-01-05	30.85	31.1	30.64	30.96	24.5329	49749600
2010-01-06	30.88	31.08	30.52	30.77	24.3824	58182400
2010-01-07	30.63	30.7	30.19	30.45	24.1288	50559700
2010-01-08	30.28	30.88	30.24	30.66	24.2952	51197400
2010-01-11	30.71	30.76	30.12	30.27	23.9862	68754700
2010-01-12	30.15	30.4	29.91	30.07	23.8277	65912100
2010-01-13	30.26	30.52	30.01	30.35	24.0496	51863500
2010-01-14	30.31	31.1	30.26	30.96	24.5329	63228100
2010-01-15	31.08	31.24	30.71	30.86	24.4537	79913200
2010-01-19	30.75	31.24	30.68	31.1	24.6439	46575700
2010-01-20	30.81	30.94	30.31	30.59	24.2397	54849500
2010-01-21	30.61	30.72	30	30.01	23.7802	73086700
2010-01-22	30	30.2	28.84	28.96	22.9481	102004600
2010-01-25	29.24	29.66	29.1	29.32	23.2334	63373000
2010-01-26	29.2	29.85	29.09	29.5	23.376	66639900
2010-01-27	29.35	29.82	29.02	29.67	23.5107	63949500
2010-01-28	29.84	29.87	28.89	29.16	23.1066	117513700
2010-01-29	29.9	29.92	27.66	28.18	22.33	193888500
2010-02-01	28.39	28.48	27.92	28.41	22.5123	85931100
2010-02-02	28.37	28.5	28.14	28.46	22.5519	54413700
2010-02-03	28.26	28.79	28.12	28.63	22.6866	61397900
2010-02-04	28.38	28.5	27.81	27.84	22.0606	77850000
2010-02-05	28	28.28	27.57	28.02	22.2033	80960100
2010-02-08	28.01	28.08	27.57	27.72	21.9655	52820600
2010-02-09	27.97	28.34	27.75	28.01	22.1953	59195800
2010-02-10	28.03	28.24	27.84	27.99	22.1795	48591300
2010-02-11	27.93	28.4	27.7	28.12	22.2825	65993700
2010-02-12	27.81	28.06	27.58	27.93	22.1319	81117200
2010-02-16	28.13	28.37	28.02	28.35	22.5698	51935600
2010-02-17	28.53	28.65	28.36	28.59	22.7609	45882900
2010-02-18	28.59	29.03	28.51	28.97	23.0634	42856500
2010-02-19	28.79	28.92	28.69	28.77	22.9042	44451800
2010-02-22	28.84	28.94	28.65	28.73	22.8723	36707100
2010-02-23	28.68	28.83	28.09	28.33	22.5539	52266200
2010-02-24	28.52	28.79	28.38	28.63	22.7927	43165900
2010-02-25	28.27	28.65	28.02	28.6	22.7688	48735300
2010-02-26	28.65	28.85	28.51	28.67	22.8246	40370600
2010-03-01	28.77	29.05	28.53	29.02	23.1032	43805400
2010-03-02	29.08	29.3	28.24	28.46	22.6574	93123900
2010-03-03	28.51	28.61	28.35	28.46	22.6574	48442100
2010-03-04	28.46	28.65	28.27	28.63	22.7927	42890600
2010-03-05	28.66	28.68	28.42	28.59	22.7609	56001800
2010-03-08	28.52	28.93	28.5	28.63	22.7927	39414500
2010-03-09	28.56	29.11	28.55	28.8	22.9281	50271600
2010-03-10	28.86	29.11	28.8	28.97	23.0634	44891400
2010-03-11	28.89	29.19	28.85	29.18	23.2306	35349700
2010-03-12	29.32	29.38	29.04	29.27	23.3022	31700200
2010-03-15	29.18	29.37	29.01	29.29	23.3182	37512000
2010-03-16	29.42	29.49	29.2	29.37	23.3818	36723500
2010-03-17	29.5	29.87	29.4	29.63	23.5888	50385700
2010-03-18	29.63	29.72	29.5	29.61	23.5729	43845200
2010-03-19	29.76	29.9	29.35	29.59	23.557	81332100
2010-03-22	29.5	29.7	29.39	29.6	23.5649	37718200
2010-03-23	29.59	29.9	29.41	29.88	23.7879	42026600
2010-03-24	29.72	29.85	29.6	29.65	23.6048	33987700
2010-03-25	29.83	30.57	29.8	30.01	23.8914	73168700
2010-03-26	30.09	30.2	29.59	29.66	23.6127	55595500
2010-03-29	29.71	29.82	29.55	29.59	23.557	33336000
2010-03-30	29.63	29.86	29.5	29.77	23.7003	34954800
2010-03-31	29.64	29.72	29.17	29.29	23.3182	63760000
2010-04-01	29.35	29.54	28.62	29.16	23.2147	74768100
2010-04-05	29.13	29.43	29.03	29.27	23.3022	34331200
2010-04-06	29.15	29.58	28.98	29.32	23.342	47366800
2010-04-07	29.16	29.56	29.14	29.35	23.3659	58318800
2010-04-08	29.32	29.98	29.3	29.92	23.8197	63713800
2010-04-09	29.95	30.41	29.9	30.34	24.1541	54752500
2010-04-12	30.25	30.49	30.21	30.32	24.1381	37068800
2010-04-13	30.15	30.5	30.13	30.45	24.2416	41374600
2010-04-14	30.79	31	30.66	30.82	24.5362	68941200
2010-04-15	30.82	30.95	30.71	30.87	24.576	52745400
2010-04-16	30.79	30.98	30.6	30.67	24.4168	88703100
2010-04-19	30.77	31.25	30.76	31.04	24.7113	64970300
2010-04-20	31.22	31.44	31.13	31.36	24.9661	52199500
2010-04-21	31.33	31.5	31.23	31.33	24.9422	55343100
2010-04-22	31.04	31.53	30.9	31.39	24.99	84847600
2010-04-23	31.12	31.58	30.65	30.96	24.6477	126766600
2010-04-26	31	31.28	30.86	31.11	24.7671	63649300
2010-04-27	30.95	31.25	30.75	30.85	24.5601	68730900
2010-04-28	30.92	31	30.62	30.91	24.6079	64557900
2010-04-29	30.93	31.43	30.67	31	24.6795	52665200
2010-04-30	31.07	31.08	30.52	30.54	24.3133	63214800
2010-05-03	30.67	31.06	30.58	30.86	24.568	43989500
2010-05-04	30.52	30.55	29.75	30.13	23.9869	82085600
2010-05-05	29.77	30.09	29.69	29.85	23.764	66833800
2010-05-06	29.59	29.88	27.91	28.98	23.0714	128613000
2010-05-07	28.93	28.95	27.32	28.21	22.4584	173718100
2010-05-10	29.01	29.48	28.71	28.94	23.0395	86653300
2010-05-11	28.68	29.65	28.57	28.88	22.9917	63789400
2010-05-12	28.98	29.58	28.92	29.44	23.4376	47146800
2010-05-13	29.26	29.73	29.18	29.24	23.2783	45188800
2010-05-14	29.2	29.21	28.64	28.93	23.0316	63334000
2010-05-17	29.12	29.23	28.45	28.94	23.0395	46053300
2010-05-18	28.87	29	28.4	28.6	22.8716	52690600
2010-05-19	28.52	28.69	27.79	28.24	22.5837	61746700
2010-05-20	27.65	27.84	27.04	27.11	21.68	87991100
2010-05-21	26.63	27.11	26.44	26.84	21.4641	117596300
2010-05-24	26.85	26.86	26.26	26.27	21.0083	73711700
2010-05-25	25.65	26.33	25.38	26.07	20.8483	98373600
2010-05-26	26.23	26.61	24.56	25.01	20.0006	176684100
2010-05-27	25.73	26.36	25.73	26	20.7923	136433600
2010-05-28	25.84	26.12	25.66	25.8	20.6324	67496900
2010-06-01	25.53	26.31	25.52	25.89	20.7044	76152400
2010-06-02	26.06	26.48	25.73	26.46	21.1602	65718800
2010-06-03	26.55	26.93	26.41	26.86	21.4801	67837000
2010-06-04	26.1	26.57	25.62	25.79	20.6244	89832200
2010-06-07	25.82	25.83	25.24	25.29	20.2245	80456200
2010-06-08	25.25	25.26	24.65	25.11	20.0806	87355000
2010-06-09	25.22	25.52	24.75	24.79	19.8247	87794000
2010-06-10	25.13	25.15	24.78	25	19.9926	78930900
2010-06-11	25.04	25.72	24.77	25.66	20.5204	68057700
2010-06-14	25.86	25.96	25.47	25.5	20.3925	50972400
2010-06-15	25.75	26.65	25.74	26.58	21.2562	81641500
2010-06-16	26.47	26.58	26.23	26.32	21.0482	48698000
2010-06-17	26.56	26.67	26.04	26.37	21.0882	47995500
2010-06-18	26.37	26.53	26.17	26.44	21.1442	52075600
2010-06-21	26.78	26.89	25.89	25.95	20.7524	54625300
2010-06-22	26.16	26.45	25.76	25.77	20.6084	55985400
2010-06-23	25.78	25.78	25.22	25.31	20.2405	61466200
2010-06-24	25.46	25.72	24.93	25	19.9926	85243400
2010-06-25	25.05	25.11	24.31	24.53	19.6168	156256700
2010-06-28	24.51	24.61	24.12	24.31	19.4408	73784800
2010-06-29	24.13	24.2	23.11	23.31	18.6411	119882100
2010-06-30	23.3	23.68	22.95	23.01	18.4012	81050500
2010-07-01	23.09	23.32	22.73	23.16	18.5212	92239400
2010-07-02	23.36	23.48	23.05	23.27	18.6091	62485100
2010-07-06	23.7	24.09	23.58	23.82	19.049	73592000
2010-07-07	23.82	24.32	23.61	24.3	19.4328	79965300
2010-07-08	24.6	24.62	23.97	24.41	19.5208	50758100
2010-07-09	24.33	24.41	24.15	24.27	19.4088	53806100
2010-07-12	24.43	24.89	24.42	24.83	19.8567	49854200
2010-07-13	25.14	25.3	24.9	25.13	20.0966	61928700
2010-07-14	25.5	25.61	25.12	25.44	20.3445	72808100
2010-07-15	25.5	25.59	24.98	25.51	20.4005	56934700
2010-07-16	25.51	25.64	24.88	24.89	19.9047	65064800
2010-07-19	24.96	25.3	24.91	25.23	20.1766	38181800
2010-07-20	24.86	25.48	24.7	25.48	20.3765	45530700
2010-07-21	25.6	25.65	24.98	25.12	20.0886	73297300
2010-07-22	25.51	25.99	25.47	25.84	20.6644	73016400
2010-07-23	25.84	26.02	25.25	25.81	20.6404	108520100
2010-07-26	25.86	26.2	25.8	26.1	20.8723	67249900
2010-07-27	26.14	26.24	25.96	26.16	20.9203	60672100
2010-07-28	26.07	26.19	25.83	25.95	20.7524	69704800
2010-07-29	26.13	26.41	25.6	26.03	20.8163	69446200
2010-07-30	25.75	25.84	25.35	25.81	20.6404	83534800
2010-08-02	25.99	26.38	25.75	26.33	21.0562	55044600
2010-08-03	26.2	26.35	25.97	26.16	20.9203	56877700
2010-08-04	26.15	26.24	25.44	25.73	20.5764	78531900
2010-08-05	25.49	25.58	25.21	25.37	20.2885	64922100
2010-08-06	25.18	25.56	25.02	25.55	20.4325	55982100
2010-08-09	25.55	25.73	25.37	25.61	20.4805	57096500
2010-08-10	25.33	25.34	24.88	25.07	20.0486	87257700
2010-08-11	24.68	24.9	24.56	24.86	19.8807	76746900
2010-08-12	24.42	24.68	24.36	24.49	19.5848	70240500
2010-08-13	24.35	24.67	24.24	24.4	19.5128	45263500
2010-08-16	24.36	24.61	24.3	24.5	19.5928	40909700
2010-08-17	24.71	24.96	24.6	24.71	19.8661	52912600
2010-08-18	24.68	24.95	24.41	24.82	19.9546	46818900
2010-08-19	24.62	24.74	24.21	24.44	19.6491	54064600
2010-08-20	24.31	24.4	24.2	24.23	19.4802	49560100
2010-08-23	24.44	24.64	24.24	24.28	19.5204	51643000
2010-08-24	24.09	24.35	24	24.04	19.3275	66522500
2010-08-25	24	24.22	23.87	24.1	19.3757	47404800
2010-08-26	24.09	24.19	23.79	23.82	19.1506	49105300
2010-08-27	23.88	24.02	23.51	23.93	19.239	60939400
2010-08-30	23.74	23.82	23.6	23.64	19.0059	45453100
2010-08-31	23.6	23.73	23.32	23.47	18.8692	66074600
2010-09-01	23.67	23.95	23.54	23.9	19.2149	65235900
2010-09-02	23.88	23.95	23.71	23.94	19.2471	48837100
2010-09-03	24.24	24.45	24.2	24.29	19.5285	64189100
2010-09-07	24.1	24.3	23.92	23.96	19.2632	51928700
2010-09-08	24.07	24.2	23.74	23.93	19.239	65512400
2010-09-09	24.19	24.21	23.99	24.01	19.3033	46028900
2010-09-10	23.98	24.03	23.79	23.85	19.1747	58284300
2010-09-13	24.2	25.29	24.09	25.11	20.1877	114680400
2010-09-14	25.04	25.35	24.89	25.03	20.1234	87160400
2010-09-15	25.1	25.22	24.92	25.12	20.1958	56201900
2010-09-16	25.06	25.37	25.05	25.33	20.3646	44548300
2010-09-17	25.4	25.53	25.08	25.22	20.2762	70341600
2010-09-20	25.28	25.52	25.11	25.43	20.445	49838700
2010-09-21	25.42	25.42	25.08	25.15	20.2199	52675700
2010-09-22	24.89	24.97	24.36	24.61	19.7857	94299400
2010-09-23	24.51	24.59	24.36	24.43	19.641	46201800
2010-09-24	24.64	24.8	24.58	24.78	19.9224	51948800
2010-09-27	24.85	24.99	24.59	24.73	19.8822	43603300
2010-09-28	24.8	24.9	24.35	24.68	19.842	56041200
2010-09-29	24.63	24.66	24.4	24.5	19.6973	44318900
2010-09-30	24.61	24.83	24.36	24.49	19.6893	61262700
2010-10-01	24.77	24.82	24.3	24.38	19.6008	62672300
2010-10-04	23.96	23.99	23.78	23.91	19.223	98143400
2010-10-05	24.06	24.45	23.91	24.35	19.5767	78152900
2010-10-06	24.32	24.54	24.13	24.43	19.641	50489700
2010-10-07	24.62	24.75	24.28	24.53	19.7214	50096100
2010-10-08	24.62	24.65	24.37	24.57	19.7536	41327800
2010-10-11	24.74	24.74	24.5	24.59	19.7697	27587800
2010-10-12	24.65	24.93	24.43	24.83	19.9626	50141500
2010-10-13	25.02	25.54	24.89	25.34	20.3726	75336500
2010-10-14	25.29	25.34	25	25.23	20.2842	51949100
2010-10-15	25.36	25.55	25.23	25.54	20.5334	68954800
2010-10-18	25.59	25.95	25.45	25.82	20.7585	48330500
2010-10-19	25.27	25.37	24.95	25.1	20.1797	66150900
2010-10-20	25.26	25.4	25.1	25.31	20.3485	56283600
2010-10-21	25.4	25.54	25.05	25.42	20.437	50032400
2010-10-22	25.52	25.54	25.27	25.38	20.4048	25837900
2010-10-25	25.24	25.35	25.17	25.19	20.252	50912400
2010-10-26	25.12	25.97	25.06	25.9	20.8229	69304200
2010-10-27	25.79	26.11	25.62	26.05	20.9435	64805500
2010-10-28	26.21	26.38	25.92	26.28	21.1284	80730300
2010-10-29	27.15	27.2	26.48	26.67	21.4419	114193200
2010-11-01	26.88	27.22	26.7	26.95	21.667	61912100
2010-11-02	27.06	27.42	27.02	27.39	22.0208	54402100
2010-11-03	27.46	27.49	26.96	27.03	21.7313	110255300
2010-11-04	27.41	27.43	27.01	27.14	21.8198	93599300
2010-11-05	27.17	27.19	26.53	26.85	21.5866	110953700
2010-11-08	26.68	28.87	26.58	26.81	21.5545	71670800
2010-11-09	26.81	27.11	26.71	26.95	21.667	58538600
2010-11-10	27.01	27.08	26.81	26.94	21.659	52277300
2010-11-11	26.68	26.72	26.28	26.68	21.45	62073100
2010-11-12	26.47	26.52	26.1	26.27	21.1203	64962200
2010-11-15	26.33	26.5	26.17	26.2	21.064	51794600
2010-11-16	26.04	26.04	25.65	25.81	20.878	65339200
2010-11-17	25.9	25.91	25.55	25.57	20.6839	58299700
2010-11-18	25.71	26.08	25.61	25.84	20.9023	59514000
2010-11-19	25.8	25.83	25.6	25.69	20.7809	52423200
2010-11-22	25.65	25.74	25.44	25.73	20.8133	53350500
2010-11-23	25.57	25.6	25.09	25.12	20.3199	69742500
2010-11-24	25.2	25.46	25.16	25.37	20.5221	56825900
2010-11-26	25.21	25.41	25.17	25.25	20.425	21356500
2010-11-29	25.19	25.42	24.93	25.31	20.4735	56603600
2010-11-30	25.05	25.47	25	25.26	20.4331	75282100
2010-12-01	25.57	26.25	25.56	26.04	21.064	74123500
2010-12-02	26.24	26.98	26.2	26.89	21.7516	91759200
2010-12-03	26.81	27.06	26.78	27.02	21.8568	52622000
2010-12-06	26.93	26.98	26.76	26.84	21.7112	36264200
2010-12-07	27.08	27.13	26.85	26.87	21.7354	57860500
2010-12-08	26.83	27.24	26.8	27.23	22.0267	41666800
2010-12-09	27.28	27.34	27.01	27.08	21.9053	47148300
2010-12-10	27.19	27.4	27.11	27.34	22.1156	37625800
2010-12-13	27.27	27.45	27.17	27.25	22.0428	47943900
2010-12-14	27.31	27.75	27.26	27.62	22.3421	64070500
2010-12-15	27.53	27.99	27.53	27.85	22.5282	69634200
2010-12-16	27.76	27.99	27.66	27.99	22.6414	57680200
2010-12-17	27.92	28.09	27.75	27.9	22.5686	87456500
2010-12-20	27.95	27.99	27.68	27.81	22.4958	52811000
2010-12-21	27.85	28.14	27.76	28.07	22.7061	38153000
2010-12-22	28.01	28.4	27.98	28.19	22.8032	42252300
2010-12-23	27.97	28.32	27.96	28.3	22.8922	24902500
2010-12-27	28.12	28.2	27.88	28.07	22.7061	21652800
2010-12-28	27.97	28.17	27.96	28.01	22.6576	23042200
2010-12-29	27.94	28.12	27.88	27.97	22.6253	19502500
2010-12-30	27.92	28	27.78	27.85	22.5282	20786100
2010-12-31	27.8	27.92	27.63	27.91	22.5767	24752000
2011-01-03	28.05	28.18	27.92	27.98	22.6333	53443800
2011-01-04	27.94	28.17	27.85	28.09	22.7223	54405600
2011-01-05	27.9	28.01	27.77	28	22.6495	58998700
2011-01-06	28.04	28.85	27.86	28.82	23.3128	88026300
2011-01-07	28.64	28.74	28.25	28.6	23.1349	73762000
2011-01-10	28.26	28.4	28.04	28.22	22.8275	57573600
2011-01-11	28.2	28.25	28.05	28.11	22.7385	50298900
2011-01-12	28.12	28.59	28.07	28.55	23.0944	52631100
2011-01-13	28.33	28.39	28.01	28.19	22.8032	67077600
2011-01-14	28.08	28.38	27.91	28.3	22.8922	62688400
2011-01-18	28.16	28.74	28.14	28.66	23.1834	53322700
2011-01-19	28.46	28.68	28.27	28.47	23.0297	50005900
2011-01-20	28.5	28.55	28.13	28.35	22.9326	58613600
2011-01-21	28.4	28.43	28.02	28.02	22.6657	58080300
2011-01-24	28.02	28.56	27.99	28.38	22.9569	52047800
2011-01-25	28.14	28.45	28.12	28.45	23.0135	42436600
2011-01-26	28.51	28.99	28.5	28.78	23.2805	74628800
2011-01-27	28.75	29.46	28.49	28.87	23.3533	146938600
2011-01-28	28.9	28.93	27.45	27.75	22.4473	141249400
2011-01-31	27.77	27.9	27.42	27.73	22.4311	65029000
2011-02-01	27.8	28.06	27.61	27.99	22.6414	62810700
2011-02-02	27.93	28.11	27.88	27.94	22.601	45824000
2011-02-03	27.97	27.97	27.54	27.65	22.3664	60340100
2011-02-04	27.7	27.84	27.51	27.77	22.4635	40412200
2011-02-07	27.8	28.34	27.79	28.2	22.8113	68980900
2011-02-08	28.1	28.34	28.05	28.28	22.876	34904200
2011-02-09	28.19	28.26	27.91	27.97	22.6253	52905100
2011-02-10	27.93	27.94	27.29	27.5	22.2451	76672400
2011-02-11	27.76	27.81	27.07	27.25	22.0428	83939700
2011-02-14	27.21	27.27	26.95	27.23	22.0267	56766200
2011-02-15	27.04	27.33	26.95	26.96	21.9371	44116500
2011-02-16	27.05	27.07	26.6	27.02	21.986	70817900
2011-02-17	26.97	27.37	26.91	27.21	22.1406	57207300
2011-02-18	27.13	27.21	26.99	27.06	22.0185	68667800
2011-02-22	26.78	27.1	26.52	26.59	21.6361	60889000
2011-02-23	26.53	26.86	26.43	26.59	21.6361	60234100
2011-02-24	26.64	27.06	26.5	26.77	21.7825	64494200
2011-02-25	26.91	26.95	26.5	26.55	21.6035	53006300
2011-02-28	26.69	26.86	26.51	26.58	21.6279	51379900
2011-03-01	26.6	26.78	26.15	26.16	21.2862	60055000
2011-03-02	26.11	26.37	26.04	26.08	21.2211	48658200
2011-03-03	26.26	26.4	26.18	26.2	21.3187	68271500
2011-03-04	26.22	26.24	25.8	25.95	21.1153	70437200
2011-03-07	26.13	26.27	25.55	25.72	20.9282	64980400
2011-03-08	25.77	26.02	25.65	25.91	21.0828	50549800
2011-03-09	25.81	25.98	25.66	25.89	21.0665	39789100
2011-03-10	25.62	25.71	25.35	25.41	20.6759	66549500
2011-03-11	25.41	25.85	25.36	25.68	20.8956	49905800
2011-03-14	25.49	25.76	25.35	25.69	20.9038	54473400
2011-03-15	25.08	25.47	25	25.39	20.6596	76067300
2011-03-16	25.22	25.28	24.68	24.79	20.1714	100725400
2011-03-17	25.06	25.22	24.75	24.78	20.1633	62497000
2011-03-18	25.06	25.18	24.8	24.8	20.1796	85486700
2011-03-21	25.18	25.58	25.15	25.33	20.6108	46878100
2011-03-22	25.3	25.46	25.23	25.3	20.5864	30895600
2011-03-23	25.23	25.61	25.18	25.54	20.7817	43969000
2011-03-24	25.6	25.87	25.5	25.81	21.0014	38696700
2011-03-25	25.93	25.95	25.59	25.62	20.8468	57029800
2011-03-28	25.66	25.72	25.38	25.41	20.6759	48973200
2011-03-29	25.34	25.52	25.3	25.49	20.741	40763500
2011-03-30	25.6	25.72	25.5	25.61	20.8387	41999300
2011-03-31	25.6	25.68	25.34	25.39	20.6596	63233700
2011-04-01	25.53	25.53	25.31	25.48	20.7329	63114200
2011-04-04	25.45	25.66	25.41	25.55	20.7898	35433700
2011-04-05	25.82	26.18	25.74	25.78	20.977	73651100
2011-04-06	25.98	26.31	25.86	26.15	21.2781	65581400
2011-04-07	26.19	26.26	25.97	26.2	21.3187	46134700
2011-04-08	26.17	26.28	25.96	26.07	21.213	39887600
2011-04-11	26.19	26.25	25.8	25.98	21.1397	34286300
2011-04-12	25.83	25.85	25.55	25.64	20.8631	36920400
2011-04-13	25.65	25.87	25.56	25.63	20.8549	38144700
2011-04-14	25.42	25.44	25.09	25.42	20.6841	55239900
2011-04-15	25.46	25.56	25.18	25.37	20.6434	65080400
2011-04-18	25.1	25.28	24.72	25.08	20.4074	58045100
2011-04-19	25	25.17	24.87	25.15	20.4644	38892400
2011-04-20	25.54	26	25.51	25.76	20.9607	61608600
2011-04-21	25.79	25.89	25.36	25.52	20.7654	46892300
2011-04-25	25.56	25.62	25.34	25.61	20.8387	33525100
2011-04-26	25.74	26.44	25.67	26.19	21.3106	69200000
2011-04-27	26.3	26.39	26.13	26.38	21.4652	52689000
2011-04-28	26.46	26.87	26.4	26.71	21.7337	80200000
2011-04-29	26.55	26.64	25.36	25.92	21.0909	319317900
2011-05-02	25.94	26	25.48	25.66	20.8793	89825600
2011-05-03	25.6	25.85	25.49	25.81	21.0014	71892900
2011-05-04	25.85	26.25	25.79	26.06	21.2048	73292300
2011-05-05	26.05	26.08	25.68	25.79	20.9851	55600000
2011-05-06	26.07	26.22	25.75	25.87	21.0502	55993000
2011-05-09	25.8	25.96	25.67	25.83	21.0177	38696400
2011-05-10	25.38	25.85	25.25	25.67	20.8875	120798700
2011-05-11	25.65	25.66	25.21	25.36	20.6352	78600000
2011-05-12	25.35	25.39	25.1	25.32	20.6027	77400000
2011-05-13	25.28	25.32	24.95	25.03	20.3667	66812300
2011-05-16	24.96	25.07	24.5	24.57	19.9924	91350900
2011-05-17	24.4	24.7	24.27	24.52	20.0825	82882100
2011-05-18	24.53	24.74	24.25	24.69	20.2217	53931100
2011-05-19	24.85	24.88	24.5	24.72	20.2463	37783600
2011-05-20	24.72	24.87	24.44	24.49	20.0579	45451500
2011-05-23	24.21	24.25	24.03	24.17	19.7959	52692500
2011-05-24	24.2	24.29	24.04	24.15	19.7795	47691800
2011-05-25	24.17	24.31	24.16	24.19	19.8122	34904200
2011-05-26	24.35	25.03	24.32	24.67	20.2054	78016600
2011-05-27	24.68	24.9	24.65	24.76	20.2791	50251000
2011-05-31	24.96	25.06	24.7	25.01	20.4838	60196300
2011-06-01	24.99	25.1	24.37	24.43	20.0088	74033500
2011-06-02	24.49	24.65	24.18	24.22	19.8368	51487800
2011-06-03	24.05	24.14	23.84	23.91	19.5829	60697700
2011-06-06	23.89	24.25	23.77	24.01	19.6648	54778700
2011-06-07	24.09	24.17	23.9	24.06	19.7058	41112600
2011-06-08	23.9	24.02	23.86	23.94	19.6075	42205000
2011-06-09	24.01	24.04	23.82	23.96	19.6239	42878700
2011-06-10	24.02	24.02	23.69	23.71	19.4191	49327200
2011-06-13	23.79	24.19	23.7	24.04	19.6894	47572500
2011-06-14	24.3	24.45	24.19	24.22	19.8368	42894500
2011-06-15	24	24.01	23.67	23.74	19.4437	49410200
2011-06-16	23.75	24.1	23.65	24	19.6566	57184100
2011-06-17	24.22	24.3	23.98	24.26	19.8696	83320400
2011-06-20	24.17	24.66	24.16	24.47	20.0416	54338400
2011-06-21	24.52	24.86	24.4	24.76	20.2791	49708700
2011-06-22	24.6	24.81	24.59	24.65	20.189	44287300
2011-06-23	24.44	24.65	24.2	24.63	20.1726	59470400
2011-06-24	24.51	24.54	24.19	24.3	19.9023	101387200
2011-06-27	24.23	25.46	24.23	25.2	20.6395	92044200
2011-06-28	25.3	25.92	25.16	25.8	21.1309	81032100
2011-06-29	25.71	25.71	25.36	25.62	20.9834	66051000
2011-06-30	25.74	26	25.66	26	21.2947	52535400
2011-07-01	25.93	26.17	25.84	26.02	21.3111	52906200
2011-07-05	26.1	26.15	25.9	26.03	21.3192	37805300
2011-07-06	25.97	26.37	25.96	26.33	21.5649	48744200
2011-07-07	26.49	26.88	26.36	26.77	21.9253	51946500
2011-07-08	26.54	26.98	26.51	26.92	22.0482	58320700
2011-07-11	26.62	26.8	26.49	26.63	21.8107	43999800
2011-07-12	26.55	26.79	26.34	26.54	21.737	47319300
2011-07-13	26.6	26.96	26.51	26.63	21.8107	40861800
2011-07-14	26.62	27.01	26.36	26.47	21.6796	46382300
2011-07-15	26.47	26.93	26.47	26.78	21.9335	49132400
2011-07-18	26.63	26.9	26.26	26.59	21.7779	44501900
2011-07-19	26.81	27.64	26.78	27.54	22.556	86730600
2011-07-20	27.28	27.35	26.98	27.06	22.1628	49795400
2011-07-21	27.04	27.31	26.65	27.1	22.1956	81737400
2011-07-22	26.86	27.55	26.68	27.53	22.5478	76380600
2011-07-25	27.26	28.09	27.19	27.91	22.859	108482400
2011-07-26	27.82	28.15	27.78	28.08	22.9982	74636500
2011-07-27	27.88	27.99	27.2	27.33	22.384	71488700
2011-07-28	27.29	28.07	27.21	27.72	22.7034	83761400
2011-07-29	27.52	27.71	27.26	27.4	22.4413	104394800
2011-08-01	27.51	27.69	26.75	27.27	22.3348	61838400
2011-08-02	26.98	27.45	26.76	26.8	21.9499	63883100
2011-08-03	26.83	27	26.48	26.92	22.0482	64581200
2011-08-04	26.53	26.87	25.93	25.94	21.2455	92949500
2011-08-05	25.97	26.1	25.23	25.68	21.0326	112071700
2011-08-08	25.02	25.6	24.39	24.48	20.0497	134257200
2011-08-09	24.71	25.62	24.03	25.58	20.9507	126268900
2011-08-10	24.95	25.09	24.1	24.2	19.8204	127819900
2011-08-11	24.5	25.38	24.4	25.19	20.6313	90690100
2011-08-12	25.13	25.34	24.65	25.1	20.5576	64787100
2011-08-15	25.24	25.58	25.15	25.51	20.8934	56529400
2011-08-16	25.22	25.59	25.05	25.35	20.8934	54251500
2011-08-17	25.25	25.7	24.93	25.25	20.8109	50923700
2011-08-18	24.57	25.09	24.03	24.67	20.3329	105714200
2011-08-19	24.41	24.62	23.91	24.05	19.8219	77397900
2011-08-22	24.42	24.49	23.79	23.98	19.7642	54721000
2011-08-23	24.03	24.75	24.03	24.72	20.3741	59670600
2011-08-24	24.65	24.93	24.42	24.9	20.5225	45329700
2011-08-25	25.08	25.16	24.5	24.57	20.2505	48192000
2011-08-26	24.51	25.34	24.42	25.25	20.8109	71957000
2011-08-29	25.53	25.86	25.37	25.84	21.2972	38863200
2011-08-30	25.73	26.43	25.7	26.23	21.6186	57341400
2011-08-31	26.29	26.71	26.26	26.6	21.9236	59300800
2011-09-01	26.46	26.86	26.21	26.21	21.6022	60510800
2011-09-02	25.78	26	25.66	25.8	21.2642	43894400
2011-09-06	25.2	25.59	25.11	25.51	21.0252	54929300
2011-09-07	25.69	26	25.57	26	21.4291	41961000
2011-09-08	26	26.66	25.95	26.22	21.6104	65811900
2011-09-09	26	26.18	25.5	25.74	21.2148	64529200
2011-09-12	25.44	25.93	25.27	25.89	21.3384	55046100
2011-09-13	25.92	26.19	25.81	26.04	21.462	48792300
2011-09-14	26.17	26.8	25.89	26.5	21.8412	66739200
2011-09-15	26.73	27.03	26.31	26.99	22.245	67808300
2011-09-16	27.05	27.27	26.83	27.12	22.3522	89681500
2011-09-19	26.8	27.31	26.6	27.21	22.4264	52324900
2011-09-20	27.31	27.5	26.93	26.98	22.2368	49211900
2011-09-21	27.05	27.06	25.97	25.99	21.4208	72750700
2011-09-22	25.3	25.65	24.6	25.06	20.6543	96278300
2011-09-23	24.9	25.15	24.69	25.06	20.6543	64768100
2011-09-26	25.19	25.52	24.73	25.44	20.9675	51057600
2011-09-27	25.66	25.92	25.45	25.67	21.1571	55620700
2011-09-28	25.93	26.37	25.51	25.58	21.0829	60736200
2011-09-29	25.98	26.17	25.09	25.45	20.9758	63407300
2011-09-30	25.2	25.5	24.88	24.89	20.5142	54060500
2011-10-03	24.72	25.34	24.52	24.53	20.2175	64592500
2011-10-04	24.3	25.39	24.26	25.34	20.8851	83485400
2011-10-05	25.42	26.16	25.16	25.89	21.3384	94061300
2011-10-06	25.9	26.4	25.7	26.34	21.7093	55111400
2011-10-07	26.34	26.51	26.2	26.25	21.6351	52741600
2011-10-10	26.58	26.97	26.47	26.94	22.2038	41815300
2011-10-11	26.86	27.07	26.72	27	22.2533	38826200
2011-10-12	27.18	27.31	26.9	26.96	22.2203	52489800
2011-10-13	26.76	27.2	26.62	27.18	22.4016	43823500
2011-10-14	27.31	27.5	27.02	27.27	22.4758	50947700
2011-10-17	27.11	27.42	26.85	26.98	22.2368	39453300
2011-10-18	26.94	27.4	26.8	27.31	22.5088	52487900
2011-10-19	27.37	27.47	27.01	27.13	22.3604	42880000
2011-10-20	27.26	27.34	26.4	27.04	22.2862	76300200
2011-10-21	27.15	27.19	26.8	27.16	22.3851	76620600
2011-10-24	27.06	27.4	27.04	27.19	22.4099	56897800
2011-10-25	27.08	27.23	26.72	26.81	22.0967	53554600
2011-10-26	27.03	27.06	26.1	26.59	21.9154	63029900
2011-10-27	27.13	27.4	26.65	27.25	22.4593	74512400
2011-10-28	27.14	27.19	26.79	26.98	22.2368	57712100
2011-10-31	26.76	27	26.62	26.63	21.9483	46799000
2011-11-01	26.19	26.32	25.86	25.99	21.4208	61182600
2011-11-02	26.1	26.2	25.7	26.01	21.4373	53533100
2011-11-03	26.24	26.59	25.98	26.53	21.8659	65836100
2011-11-04	26.38	26.4	26	26.25	21.6351	36549200
2011-11-07	26.21	26.82	26.13	26.8	22.0884	42589700
2011-11-08	27.01	27.2	26.69	27.16	22.3851	47822500
2011-11-09	26.59	26.75	26.06	26.2	21.5939	62950900
2011-11-10	26.47	26.5	26.12	26.28	21.6599	32514400
2011-11-11	26.58	27.08	26.57	26.91	22.1791	37903000
2011-11-14	26.88	27	26.65	26.76	22.0555	34199200
2011-11-15	26.56	26.94	26.4	26.74	22.2049	43874200
2011-11-16	26.47	26.51	26.04	26.07	21.6486	53262800
2011-11-17	26.01	26.04	25.44	25.54	21.2085	70977500
2011-11-18	25.48	25.5	25.15	25.3	21.0092	47626200
2011-11-21	25.24	25.25	24.9	25	20.76	61882500
2011-11-22	24.89	24.96	24.65	24.79	20.5857	49204500
2011-11-23	24.61	24.79	24.47	24.47	20.3199	49099700
2011-11-25	24.38	24.67	24.3	24.3	20.1788	26164600
2011-11-28	24.94	24.97	24.69	24.87	20.6521	46766700
2011-11-29	24.82	25.04	24.75	24.84	20.6272	40917100
2011-11-30	25.37	25.59	25.14	25.58	21.2417	81350900
2011-12-01	25.56	25.63	25.2	25.28	20.9925	48545400
2011-12-02	25.59	25.62	25.16	25.22	20.9427	52293800
2011-12-05	25.78	25.8	25.5	25.7	21.3413	56818400
2011-12-06	25.81	25.87	25.61	25.66	21.3081	46175300
2011-12-07	25.67	25.76	25.34	25.6	21.2583	62667000
2011-12-08	25.48	25.72	25.37	25.4	21.0922	60522200
2011-12-09	25.52	25.87	25.5	25.7	21.3413	53788500
2011-12-12	25.41	25.57	25.29	25.51	21.1835	38945900
2011-12-13	25.75	26.1	25.65	25.76	21.3911	54581100
2011-12-14	25.72	25.86	25.57	25.59	21.25	47926400
2011-12-15	25.72	25.88	25.54	25.56	21.2251	46213900
2011-12-16	25.67	26.17	25.63	26	21.5904	101408100
2011-12-19	26.02	26.12	25.46	25.53	21.2002	52258300
2011-12-20	25.86	26.1	25.81	26.03	21.6154	60767600
2011-12-21	26.01	26.19	25.44	25.76	21.3911	64132500
2011-12-22	25.82	25.86	25.48	25.81	21.4327	35794100
2011-12-23	25.91	26.04	25.73	26.03	21.6154	23205800
2011-12-27	25.96	26.14	25.93	26.04	21.6237	21287200
2011-12-28	26.11	26.15	25.76	25.82	21.441	29822500
2011-12-29	25.95	26.05	25.86	26.02	21.6071	22616900
2011-12-30	26	26.12	25.91	25.96	21.5572	27395700
2012-01-03	26.55	26.96	26.39	26.77	22.2299	64731500
2012-01-04	26.82	27.47	26.78	27.4	22.753	80516100
2012-01-05	27.38	27.73	27.29	27.68	22.9855	56081400
2012-01-06	27.53	28.19	27.53	28.11	23.3426	99455500
2012-01-09	28.05	28.1	27.72	27.74	23.0353	59706800
2012-01-10	27.93	28.15	27.75	27.84	23.1184	60014400
2012-01-11	27.43	27.98	27.37	27.72	23.0187	65582400
2012-01-12	27.87	28.02	27.65	28	23.2512	49370800
2012-01-13	27.93	28.25	27.79	28.25	23.4588	60196100
2012-01-17	28.4	28.65	28.17	28.26	23.4671	72395300
2012-01-18	28.31	28.4	27.97	28.23	23.4422	64860600
2012-01-19	28.16	28.44	28.03	28.12	23.3509	74053500
2012-01-20	28.82	29.74	28.75	29.71	24.6712	165902900
2012-01-23	29.55	29.95	29.35	29.73	24.6878	76078100
2012-01-24	29.47	29.57	29.18	29.34	24.364	51703300
2012-01-25	29.07	29.65	29.07	29.56	24.5467	59231700
2012-01-26	29.61	29.7	29.4	29.5	24.4968	49102800
2012-01-27	29.45	29.53	29.17	29.23	24.2726	44187700
2012-01-30	28.97	29.62	28.83	29.61	24.5882	51114800
2012-01-31	29.66	29.7	29.23	29.53	24.5218	50572400
2012-02-01	29.79	30.05	29.76	29.89	24.8207	67409900
2012-02-02	29.9	30.17	29.71	29.95	24.8705	52223300
2012-02-03	30.14	30.4	30.09	30.24	25.1113	41838500
2012-02-06	30.04	30.22	29.97	30.2	25.0781	28039700
2012-02-07	30.15	30.49	30.05	30.35	25.2027	39242400
2012-02-08	30.26	30.67	30.22	30.66	25.4601	49659100
2012-02-09	30.68	30.8	30.48	30.77	25.5515	50481600
2012-02-10	30.64	30.8	30.36	30.5	25.3272	44605300
2012-02-13	30.63	30.77	30.43	30.58	25.3937	33319800
2012-02-14	30.33	30.46	29.85	30.25	25.285	59644000
2012-02-15	30.33	30.39	30.03	30.05	25.1178	43311300
2012-02-16	30.31	31.55	30.3	31.29	26.1543	94705100
2012-02-17	31.2	31.32	30.95	31.25	26.1209	70036500
2012-02-21	31.18	31.61	31.15	31.44	26.2797	50829900
2012-02-22	31.45	31.68	31.18	31.27	26.1376	49253200
2012-02-23	31.2	31.59	31	31.37	26.2212	35034700
2012-02-24	31.48	31.5	31.24	31.48	26.3131	35575400
2012-02-27	31.24	31.5	31.1	31.35	26.2045	34568400
2012-02-28	31.41	31.93	31.38	31.87	26.6391	45230600
2012-02-29	31.89	32	31.61	31.74	26.5305	59323600
2012-03-01	31.93	32.39	31.85	32.29	26.9902	77344100
2012-03-02	32.31	32.44	32	32.08	26.8147	47314200
2012-03-05	32.01	32.05	31.62	31.8	26.5806	45240000
2012-03-06	31.54	31.98	31.49	31.56	26.38	51932900
2012-03-07	31.67	31.92	31.53	31.84	26.6141	34340400
2012-03-08	32.04	32.21	31.9	32.01	26.7561	36747400
2012-03-09	32.1	32.16	31.92	31.99	26.7394	34628400
2012-03-12	31.97	32.2	31.82	32.04	26.7812	34073600
2012-03-13	32.24	32.69	32.15	32.67	27.3078	48951700
2012-03-14	32.53	32.88	32.49	32.77	27.3914	41986900
2012-03-15	32.79	32.94	32.58	32.85	27.4583	49068300
2012-03-16	32.91	32.95	32.5	32.6	27.2493	65626400
2012-03-19	32.54	32.61	32.15	32.2	26.915	44789200
2012-03-20	32.1	32.15	31.74	31.99	26.7394	41566800
2012-03-21	31.96	32.15	31.82	31.91	26.6726	37928600
2012-03-22	31.81	32.09	31.79	32	26.7478	31749500
2012-03-23	32.1	32.11	31.72	32.01	26.7561	35912200
2012-03-26	32.19	32.61	32.15	32.59	27.241	36758300
2012-03-27	32.65	32.7	32.4	32.52	27.1824	36274900
2012-03-28	32.52	32.7	32.04	32.19	26.9066	41344800
2012-03-29	32.06	32.19	31.81	32.12	26.8481	37038500
2012-03-30	32.4	32.41	32.04	32.26	26.9651	31749400
2012-04-02	32.22	32.46	31.95	32.29	26.9902	35853600
2012-04-03	32.16	32.19	31.66	31.94	26.6976	42752100
2012-04-04	31.66	31.69	31.05	31.21	26.0875	49455900
2012-04-05	31.15	31.63	31.05	31.52	26.3466	50368600
2012-04-09	31.22	31.4	30.97	31.1	25.9955	31056400
2012-04-10	31.06	31.19	30.3	30.47	25.4689	54131300
2012-04-11	30.43	30.53	30.23	30.35	25.3686	43014000
2012-04-12	30.48	31.04	30.42	30.98	25.8952	38304000
2012-04-13	30.89	31.16	30.72	30.81	25.7531	39749200
2012-04-16	30.99	31.19	30.77	31.08	25.9788	38124800
2012-04-17	31.27	31.61	31.2	31.44	26.2797	34361500
2012-04-18	31.28	31.31	31.04	31.14	26.0289	40552900
2012-04-19	31.13	31.68	30.94	31.01	25.9203	54781200
2012-04-20	32.15	32.89	32.05	32.42	27.0989	106045000
2012-04-23	32.31	32.5	32.03	32.12	26.8481	61398200
2012-04-24	32.21	32.52	31.83	31.92	26.6809	40871100
2012-04-25	31.92	32.32	31.87	32.2	26.915	62495500
2012-04-26	32.12	32.23	31.92	32.11	26.8397	40308100
2012-04-27	32.12	32.22	31.88	31.98	26.7311	41419100
2012-04-30	31.98	32.11	31.92	32.02	26.7645	35697200
2012-05-01	32.05	32.34	31.95	32.01	26.7561	43832300
2012-05-02	31.85	31.93	31.64	31.8	26.5806	37385300
2012-05-03	31.88	31.9	31.61	31.76	26.5472	31501300
2012-05-04	31.45	31.57	30.92	30.98	25.8952	57927200
2012-05-07	30.7	30.86	30.57	30.65	25.6194	48641400
2012-05-08	30.48	30.78	30.17	30.5	25.494	46328300
2012-05-09	30.19	30.83	30.1	30.76	25.7113	50309300
2012-05-10	30.86	31.02	30.45	30.74	25.6946	43839200
2012-05-11	30.69	31.54	30.69	31.16	26.0457	43459300
2012-05-14	30.82	31.04	30.64	30.68	25.6444	40528900
2012-05-15	30.64	30.8	30.15	30.21	25.4173	61822800
2012-05-16	30.31	30.32	29.74	29.9	25.1565	60083700
2012-05-17	29.99	30.21	29.71	29.72	25.005	48484000
2012-05-18	29.79	29.81	29.17	29.27	24.6264	56205300
2012-05-21	29.1	29.79	29.06	29.75	25.0303	38787900
2012-05-22	29.69	29.88	29.5	29.76	25.0387	39504900
2012-05-23	29.35	29.4	28.64	29.11	24.4918	65171000
2012-05-24	29.16	29.3	28.76	29.07	24.4581	52575000
2012-05-25	29.2	29.36	29.01	29.06	24.4497	29507200
2012-05-29	29.38	29.72	29.22	29.56	24.8704	37758800
2012-05-30	29.35	29.48	29.12	29.34	24.6853	41585500
2012-05-31	29.3	29.42	28.94	29.19	24.5591	39134000
2012-06-01	28.76	28.96	28.44	28.45	23.9365	56634300
2012-06-04	28.62	28.78	28.32	28.55	24.0206	47926300
2012-06-05	28.51	28.75	28.39	28.51	23.987	45715400
2012-06-06	28.88	29.37	28.81	29.35	24.6937	46860500
2012-06-07	29.64	29.7	29.17	29.23	24.5928	37792800
2012-06-08	29.21	29.68	29.05	29.65	24.9461	42551100
2012-06-11	29.73	29.81	28.82	28.9	24.3151	46361900
2012-06-12	29.1	29.3	28.84	29.29	24.6432	35337900
2012-06-13	29.22	29.44	29.05	29.13	24.5086	32984600
2012-06-14	29.33	29.46	28.88	29.34	24.6853	39458900
2012-06-15	29.59	30.08	29.49	30.02	25.2574	62314400
2012-06-18	29.99	30.03	29.71	29.84	25.106	58679900
2012-06-19	30.19	31.11	30.05	30.7	25.8295	75725800
2012-06-20	30.93	31.05	30.64	30.93	26.0231	36257100
2012-06-21	30.96	31.14	30.06	30.14	25.3584	48456600
2012-06-22	30.3	30.73	30.03	30.7	25.8295	45098100
2012-06-25	30.3	30.32	29.62	29.87	25.1312	42217200
2012-06-26	30	30.27	29.94	30.02	25.2574	38421300
2012-06-27	30.19	30.5	30.03	30.17	25.3836	33781700
2012-06-28	29.98	30.05	29.42	29.91	25.1649	45328400
2012-06-29	30.45	30.69	30.14	30.59	25.737	55227200
2012-07-02	30.62	30.62	30.21	30.56	25.7118	30589100
2012-07-03	30.23	30.76	30.17	30.76	25.88	20938100
2012-07-05	30.59	30.78	30.38	30.7	25.8295	28801900
2012-07-06	30.61	30.7	29.95	30.19	25.4004	38294800
2012-07-09	30.12	30.23	29.78	30	25.2406	30680800
2012-07-10	30.08	30.22	29.51	29.74	25.0218	37534100
2012-07-11	29.71	29.74	29.11	29.3	24.6516	39184900
2012-07-12	29.15	29.18	28.54	28.63	24.0879	63523600
2012-07-13	28.76	29.48	28.72	29.39	24.7274	39085000
2012-07-16	29.48	29.53	29.04	29.44	24.7694	27900600
2012-07-17	29.64	29.86	29.2	29.66	24.9545	33771300
2012-07-18	29.6	30.45	29.46	30.45	25.6192	41090400
2012-07-19	30.51	30.8	30.38	30.67	25.8043	46663200
2012-07-20	31	31.05	30.05	30.12	25.3416	64021700
2012-07-23	29.57	29.58	29.01	29.28	24.6348	55151900
2012-07-24	29.24	29.36	28.9	29.15	24.5254	47723300
2012-07-25	29.24	29.33	28.78	28.83	24.2562	45579500
2012-07-26	29.23	29.5	29.09	29.16	24.5338	45301400
2012-07-27	29.48	29.85	29.18	29.76	25.0387	44242600
2012-07-30	29.75	29.82	29.46	29.64	24.9377	28905000
2012-07-31	29.48	29.71	29.33	29.47	24.7947	37620900
2012-08-01	29.59	29.65	29.21	29.41	24.7442	31721800
2012-08-02	29.21	29.53	28.97	29.19	24.5591	39520500
2012-08-03	29.53	29.94	29.48	29.75	25.0303	35859400
2012-08-06	30	30.11	29.81	29.95	25.1985	27471800
2012-08-07	30.07	30.35	29.87	30.26	25.4593	28002900
2012-08-08	30.21	30.47	30.11	30.33	25.5182	26257600
2012-08-09	30.39	30.65	30.3	30.5	25.6613	24920800
2012-08-10	30.5	30.62	30.25	30.42	25.594	27810300
2012-08-13	30.35	30.46	30.16	30.39	25.5687	23049100
2012-08-14	30.3	30.39	30.01	30.13	25.5179	34551400
2012-08-15	30.11	30.28	30.02	30.2	25.5772	24351000
2012-08-16	30.36	30.94	30.26	30.78	26.0684	35787200
2012-08-17	30.92	30.92	30.59	30.9	26.17	32589900
2012-08-20	30.82	30.85	30.58	30.74	26.0345	23737700
2012-08-21	30.76	30.96	30.61	30.8	26.0853	28822700
2012-08-22	30.59	30.76	30.47	30.54	25.8651	33437400
2012-08-23	30.39	30.4	30.08	30.26	25.628	28355600
2012-08-24	30.25	30.63	30.18	30.56	25.8821	22943300
2012-08-27	30.93	30.96	30.59	30.69	25.9922	34691100
2012-08-28	30.7	30.8	30.52	30.63	25.9414	23947900
2012-08-29	30.65	30.75	30.44	30.65	25.9583	23346800
2012-08-30	30.53	30.61	30.22	30.32	25.6788	23982100
2012-08-31	30.6	30.96	30.38	30.82	26.1023	36590100
2012-09-04	30.45	30.66	30.15	30.39	25.7381	48556700
2012-09-05	30.22	30.53	30.21	30.39	25.7381	33650000
2012-09-06	30.5	31.36	30.46	31.35	26.5512	48371700
2012-09-07	31.04	31.07	30.73	30.95	26.2124	42649100
2012-09-10	30.83	30.9	30.51	30.72	26.0176	40524000
2012-09-11	30.69	30.91	30.61	30.79	26.0769	25191800
2012-09-12	30.94	31.18	30.73	30.78	26.0684	32775800
2012-09-13	30.89	31.18	30.4	30.94	26.2039	45047300
2012-09-14	31.01	31.25	30.81	31.21	26.4326	51422800
2012-09-17	31.19	31.26	31.04	31.21	26.4326	36488500
2012-09-18	31.1	31.21	31.03	31.18	26.4072	34542700
2012-09-19	31.09	31.19	31.04	31.05	26.2971	48871900
2012-09-20	30.95	31.48	30.91	31.45	26.6358	45543000
2012-09-21	31.43	31.61	31.09	31.19	26.4156	102348900
2012-09-24	31	31.07	30.64	30.78	26.0684	46825900
2012-09-25	30.95	31	30.36	30.39	25.7381	54266400
2012-09-26	30.28	30.6	30.04	30.17	25.5518	54672000
2012-09-27	30.17	30.4	29.89	30.16	25.5433	47129900
2012-09-28	30.18	30.26	29.74	29.76	25.2045	54229300
2012-10-01	29.81	29.98	29.42	29.49	24.9759	54042700
2012-10-02	29.68	29.89	29.5	29.66	25.1199	43338900
2012-10-03	29.75	29.99	29.67	29.86	25.2892	46655900
2012-10-04	29.97	30.03	29.57	30.03	25.4332	43634900
2012-10-05	30.23	30.25	29.74	29.85	25.2808	41133900
2012-10-08	29.64	29.92	29.55	29.78	25.2215	29752000
2012-10-09	29.68	29.74	29.18	29.28	24.798	45121100
2012-10-10	29.15	29.31	28.95	28.98	24.5439	47227100
2012-10-11	29.22	29.25	28.87	28.95	24.5185	41488500
2012-10-12	28.97	29.32	28.8	29.2	24.7303	46464700
2012-10-15	29.37	29.72	29.25	29.51	24.9928	42440200
2012-10-16	29.45	29.74	29.32	29.49	24.9759	47739400
2012-10-17	29.3	29.64	29.09	29.59	25.0606	44206100
2012-10-18	29.65	29.73	29.26	29.5	24.9843	59238500
2012-10-19	29.05	29.08	28.5	28.64	24.256	90470800
2012-10-22	28.73	28.83	27.83	28	23.7139	83374000
2012-10-23	27.77	28.2	27.76	28.05	23.7563	64414800
2012-10-24	28.16	28.2	27.87	27.9	23.6293	53320400
2012-10-25	28.19	28.2	27.86	27.88	23.6123	54084300
2012-10-26	27.86	28.34	27.84	28.21	23.8918	57790000
2012-10-31	28.55	28.88	28.5	28.54	24.1713	69464100
2012-11-01	28.84	29.56	28.82	29.52	25.0013	72047900
2012-11-02	29.59	29.77	29.33	29.5	24.9843	57131600
2012-11-05	29.62	29.74	29.33	29.63	25.0944	38070800
2012-11-06	29.82	30.2	29.61	29.86	25.2892	43401500
2012-11-07	29.53	29.83	29.05	29.08	24.6286	57871800
2012-11-08	29.12	29.37	28.8	28.81	24.4	49841800
2012-11-09	28.88	29.19	28.81	28.83	24.4169	43291200
2012-11-12	28.94	29.01	28.21	28.22	23.9003	61112300
2012-11-13	27.02	27.3	26.75	27.09	23.1318	131689200
2012-11-14	27.24	27.29	26.8	26.84	22.9183	76086100
2012-11-15	26.88	26.97	26.63	26.66	22.7646	50955600
2012-11-16	26.67	26.7	26.34	26.52	22.6451	64083300
2012-11-19	26.8	26.8	26.47	26.73	22.8244	57179300
2012-11-20	26.76	26.8	26.46	26.71	22.8073	47070400
2012-11-21	26.71	27.17	26.67	26.95	23.0122	66360300
2012-11-23	27.23	27.77	27.2	27.7	23.6526	57845700
2012-11-26	27.54	27.58	27.17	27.39	23.3879	85198700
2012-11-27	27.36	27.38	27.04	27.08	23.1232	45018600
2012-11-28	27.01	27.39	26.77	27.36	23.3623	53018400
2012-11-29	27.11	27.36	26.86	26.95	23.0122	69551400
2012-11-30	27.05	27.13	26.49	26.62	22.7305	83690200
2012-12-03	26.78	26.82	26.4	26.43	22.5682	53173800
2012-12-04	26.5	26.63	26.34	26.37	22.517	49777500
2012-12-05	26.38	26.93	26.26	26.67	22.7731	68283800
2012-12-06	26.81	26.98	26.61	26.73	22.8244	39182300
2012-12-07	26.82	26.82	26.37	26.46	22.5938	46162100
2012-12-10	26.56	26.97	26.52	26.94	23.0037	47031100
2012-12-11	27.05	27.49	27.05	27.32	23.3282	52282800
2012-12-12	27.53	27.62	27.08	27.24	23.2599	43966300
2012-12-13	27.32	27.52	26.95	27.11	23.1489	45080100
2012-12-14	27.11	27.13	26.7	26.81	22.8927	42077500
2012-12-17	26.79	27.22	26.68	27.1	23.1403	42046100
2012-12-18	27.25	27.63	27.14	27.56	23.5331	50486900
2012-12-19	27.69	27.73	27.25	27.31	23.3196	53519900
2012-12-20	27.36	27.68	27.15	27.68	23.6356	52607300
2012-12-21	27.45	27.49	27	27.45	23.4392	98776500
2012-12-24	27.2	27.25	27	27.06	23.1062	20842400
2012-12-26	27.03	27.2	26.7	26.86	22.9354	31631100
2012-12-27	26.89	27.09	26.57	26.96	23.0208	39394000
2012-12-28	26.71	26.9	26.55	26.55	22.6707	28239900
2012-12-31	26.59	26.77	26.37	26.71	22.8073	42749500
2013-01-02	27.25	27.73	27.15	27.62	23.5843	52899300
2013-01-03	27.63	27.65	27.16	27.25	23.2684	48294400
2013-01-04	27.27	27.34	26.73	26.74	22.8329	52521100
2013-01-07	26.77	26.88	26.64	26.69	22.7902	37110400
2013-01-08	26.75	26.79	26.46	26.55	22.6707	44703100
2013-01-09	26.72	26.75	26.56	26.7	22.7988	49047900
2013-01-10	26.65	26.98	26.29	26.46	22.5938	71431300
2013-01-11	26.49	26.93	26.28	26.83	22.9098	55512100
2013-01-14	26.9	27.08	26.76	26.89	22.961	48324400
2013-01-15	26.83	27.29	26.83	27.21	23.2342	48244500
2013-01-16	27.15	27.23	27.01	27.04	23.0891	41077400
2013-01-17	27.19	27.47	27.06	27.25	23.2684	51685900
2013-01-18	27.1	27.29	27.04	27.25	23.2684	52167700
2013-01-22	27.3	27.45	27	27.15	23.183	58650600
2013-01-23	27.2	27.64	27.2	27.61	23.5758	50387700
2013-01-24	27.7	28.07	27.47	27.63	23.5929	101739300
2013-01-25	27.58	28.23	27.39	27.88	23.8063	81847700
2013-01-28	28.01	28.23	27.76	27.91	23.832	56056500
2013-01-29	27.82	28.13	27.6	28.01	23.9174	49242600
2013-01-30	28.01	28.19	27.76	27.85	23.7807	43580500
2013-01-31	27.79	27.97	27.4	27.45	23.4392	50530000
2013-02-01	27.67	28.05	27.55	27.93	23.849	55565900
2013-02-04	27.87	28.02	27.42	27.44	23.4306	50540000
2013-02-05	27.62	27.66	27.36	27.5	23.4819	35410400
2013-02-06	27.38	27.54	27.25	27.34	23.3452	41889600
2013-02-07	27.35	27.39	27.1	27.28	23.294	38028300
2013-02-08	27.35	27.71	27.31	27.55	23.5246	33318500
2013-02-11	27.65	27.92	27.5	27.86	23.7893	32247700
2013-02-12	27.88	28	27.75	27.88	23.8063	35990900
2013-02-13	27.93	28.11	27.88	28.03	23.9344	41715600
2013-02-14	27.92	28.06	27.87	28.04	23.943	32663200
2013-02-15	28.04	28.16	27.88	28.01	23.9174	49650900
2013-02-19	27.88	28.09	27.8	28.05	24.1498	38781400
2013-02-20	28.13	28.2	27.83	27.87	23.9948	44110200
2013-02-21	27.74	27.74	27.23	27.49	23.6677	49078500
2013-02-22	27.68	27.76	27.48	27.76	23.9001	31425900
2013-02-25	27.97	28.05	27.37	27.37	23.5644	48011800
2013-02-26	27.38	27.6	27.34	27.37	23.5644	49923300
2013-02-27	27.42	28	27.33	27.81	23.9432	36394700
2013-02-28	27.88	27.97	27.74	27.8	23.9346	35840200
2013-03-01	27.72	27.98	27.52	27.95	24.0637	34849700
2013-03-04	27.85	28.15	27.7	28.15	24.2359	38157500
2013-03-05	28.29	28.54	28.16	28.35	24.4081	41432200
2013-03-06	28.21	28.23	27.78	28.09	24.1842	51448500
2013-03-07	28.11	28.28	28.01	28.14	24.2273	29196700
2013-03-08	28.25	28.33	27.96	28	24.1068	37667800
2013-03-11	27.94	27.97	27.67	27.87	23.9948	36627500
2013-03-12	27.84	27.95	27.64	27.91	24.0293	39255200
2013-03-13	27.87	28.02	27.75	27.92	24.0379	29093400
2013-03-14	28	28.16	27.93	28.14	24.2273	55914800
2013-03-15	28.03	28.16	27.98	28.04	24.1412	92710300
2013-03-18	27.88	28.28	27.81	28.1	24.1929	44809400
2013-03-19	28.12	28.22	28.03	28.18	24.2617	51901600
2013-03-20	28.34	28.49	28.18	28.32	24.3823	35447800
2013-03-21	28.11	28.36	28.05	28.11	24.2015	34233200
2013-03-22	28.19	28.34	28.1	28.25	24.322	28720900
2013-03-25	28.3	28.35	27.96	28.16	24.2445	44154000
2013-03-26	28.24	28.34	28.11	28.16	24.2445	27824300
2013-03-27	28.14	28.45	28.08	28.37	24.4253	36047400
2013-03-28	28.32	28.66	28.26	28.61	24.6319	55453800
2013-04-01	28.64	28.66	28.36	28.61	24.6319	29201100
2013-04-02	28.59	28.85	28.52	28.8	24.7955	28456500
2013-04-03	28.75	28.95	28.54	28.56	24.5889	35062800
2013-04-04	28.39	28.61	28.27	28.6	24.6233	45263200
2013-04-05	28.22	28.78	28.11	28.7	24.7094	50927300
2013-04-08	28.73	28.73	28.47	28.59	24.6147	34759500
2013-04-09	28.73	29.82	28.68	29.61	25.4929	77733800
2013-04-10	29.57	30.32	29.52	30.28	26.0697	71116700
2013-04-11	29.1	29.2	28.73	28.94	24.9161	130923200
2013-04-12	28.85	29.02	28.66	28.79	24.7869	62886300
2013-04-15	28.65	28.98	28.51	28.69	24.7008	56332900
2013-04-16	28.9	29.14	28.7	28.97	24.9419	52797300
2013-04-17	28.85	29.04	28.6	28.83	24.8214	52840700
2013-04-18	28.95	28.98	28.5	28.79	24.7869	56906600
2013-04-19	29.62	30.24	29.61	29.77	25.6306	99790700
2013-04-22	30.3	31.18	30.27	30.83	26.5433	137904000
2013-04-23	30.7	30.9	30.38	30.6	26.3453	59126900
2013-04-24	30.62	31.92	30.6	31.76	27.344	90946600
2013-04-25	31.71	32.84	31.54	31.94	27.4989	110700200
2013-04-26	31.9	31.98	31.45	31.79	27.3698	47799300
2013-04-29	31.8	32.68	31.77	32.61	28.0758	59116400
2013-04-30	32.56	33.11	32.28	33.1	28.4976	75165200
2013-05-01	32.93	33.08	32.6	32.72	28.1705	54330900
2013-05-02	32.63	33.17	32.39	33.16	28.5493	46059500
2013-05-03	33.23	33.52	33.08	33.49	28.8334	46784600
2013-05-06	33.42	33.91	33.25	33.75	29.0573	40978300
2013-05-07	33.65	33.79	33.24	33.31	28.6784	43078300
2013-05-08	33.07	33.24	32.65	32.99	28.4029	51595700
2013-05-09	32.85	33	32.59	32.66	28.1188	46417800
2013-05-10	32.67	32.72	32.32	32.69	28.1446	36394900
2013-05-13	32.61	33.07	32.55	33.03	28.4374	36027600
2013-05-14	32.86	33.53	32.8	33.53	29.0703	56870100
2013-05-15	33.45	33.9	33.43	33.85	29.3477	46303900
2013-05-16	33.64	34.15	33.55	34.08	29.5471	59382900
2013-05-17	34.13	34.87	34.1	34.87	30.232	60666700
2013-05-20	34.73	35.1	34.68	35.08	30.4141	54020800
2013-05-21	35.1	35.27	34.72	34.85	30.2147	48702400
2013-05-22	34.79	34.84	34.36	34.61	30.0066	66047500
2013-05-23	34.23	34.55	33.9	34.15	29.6078	51102700
2013-05-24	33.92	34.28	33.9	34.27	29.7119	33174400
2013-05-28	34.42	35.18	34.41	35.02	30.3621	48212100
2013-05-29	34.74	35.02	34.57	34.88	30.2407	38412200
2013-05-30	34.85	35.25	34.81	35.03	30.3708	51131000
2013-05-31	34.82	35.28	34.79	34.9	30.2581	56165700
2013-06-03	34.92	35.63	34.83	35.59	30.8563	51252600
2013-06-04	35.62	35.74	34.77	34.99	30.3361	65529500
2013-06-05	34.6	34.89	34.43	34.78	30.154	46025100
2013-06-06	34.84	35.11	34.49	34.96	30.3101	37618500
2013-06-07	35.25	35.78	35.06	35.67	30.9256	40757300
2013-06-10	35.51	35.65	35.14	35.47	30.7522	35994500
2013-06-11	35.05	35.18	34.68	34.84	30.206	39435900
2013-06-12	35.14	35.27	34.85	35	30.3448	37372700
2013-06-13	34.99	35.02	34.59	34.72	30.102	45654900
2013-06-14	34.55	34.69	34.25	34.4	29.8246	53192600
2013-06-17	34.69	35.16	34.63	35	30.3448	49670100
2013-06-18	34.97	35.17	34.9	34.98	30.3274	28616500
2013-06-19	34.96	35.09	34.59	34.59	29.9893	30816200
2013-06-20	34.26	34.33	33.37	33.49	29.0356	54493700
2013-06-21	33.66	33.73	33.05	33.27	28.8449	85338500
2013-06-24	32.94	34.2	32.57	33.72	29.235	56109000
2013-06-25	34.08	34.38	33.46	33.67	29.1917	44073400
2013-06-26	34.12	34.48	33.89	34.35	29.7812	48665900
2013-06-27	34.52	34.78	34.5	34.62	30.0153	28993100
2013-06-28	34.38	34.79	34.34	34.54	29.9459	65545500
2013-07-01	34.75	34.99	34.33	34.36	29.7899	31055400
2013-07-02	34.41	34.44	33.63	33.94	29.4257	37630000
2013-07-03	33.66	34.37	33.6	34.01	29.4864	15994400
2013-07-05	34.09	34.24	33.58	34.21	29.6598	26085900
2013-07-08	34.35	34.59	33.98	34.33	29.7639	32396900
2013-07-09	34.58	34.6	34.14	34.35	29.7812	25318500
2013-07-10	34.34	34.81	34.32	34.7	30.0847	29658800
2013-07-11	35	35.77	34.9	35.69	30.943	53638300
2013-07-12	35.58	35.73	35.28	35.67	30.9256	35501200
2013-07-15	35.66	36.22	35.58	36.17	31.3591	34142600
2013-07-16	36.01	36.43	35.96	36.27	31.4458	36378500
2013-07-17	36.34	36.39	35.49	35.74	30.9863	37285100
2013-07-18	35.72	35.89	35.22	35.44	30.7262	49547100
2013-07-19	32.4	32.67	31.02	31.4	27.2236	248428500
2013-07-22	31.7	32.01	31.6	32.01	27.7524	79040700
2013-07-23	31.91	32.04	31.71	31.82	27.5877	65810400
2013-07-24	32.04	32.19	31.89	31.96	27.7091	52803100
2013-07-25	31.62	31.65	31.25	31.39	27.2149	63213000
2013-07-26	31.26	31.62	31.21	31.62	27.4143	38633600
2013-07-29	31.47	31.6	31.4	31.54	27.345	28870700
2013-07-30	31.78	32.12	31.55	31.85	27.6137	45799500
2013-07-31	31.97	32.05	31.71	31.84	27.6051	43898400
2013-08-01	32.06	32.09	31.6	31.67	27.4577	42557900
2013-08-02	31.69	31.9	31.57	31.89	27.6484	29199900
2013-08-05	31.9	32	31.64	31.7	27.4837	30984000
2013-08-06	31.55	31.67	31.38	31.58	27.3796	36331500
2013-08-07	31.54	32.1	31.25	32.06	27.7958	38078600
2013-08-08	32.24	33.07	32.05	32.89	28.5154	59034400
2013-08-09	32.77	32.9	32.47	32.7	28.3507	26800700
2013-08-12	32.46	32.97	32.46	32.87	28.4981	25493700
2013-08-13	32.51	32.55	32.21	32.23	28.1401	39464100
2013-08-14	32.14	33.36	31.7	32.35	28.2449	48519600
2013-08-15	32	32.18	30.84	31.79	27.7559	33338000
2013-08-16	31.79	31.99	31.66	31.8	27.7647	32866300
2013-08-19	31.76	31.97	31.38	31.39	27.4067	27902500
2013-08-20	31.44	31.9	31.37	31.62	27.6075	22979600
2013-08-21	31.61	32.01	31.54	31.61	27.5988	37409100
2013-08-22	32.19	32.49	32.1	32.39	28.2798	31169900
2013-08-23	35.17	35.2	34	34.75	30.3403	225493800
2013-08-26	34.4	34.67	34.03	34.15	29.8164	72786800
2013-08-27	33.52	34.1	33.15	33.26	29.0394	58522300
2013-08-28	33.39	33.6	33	33.02	28.8298	44257400
2013-08-29	32.93	33.6	32.8	33.55	29.2926	45284700
2013-08-30	33.37	33.48	33.09	33.4	29.1616	42790200
2013-09-03	31.75	32.07	31.29	31.88	27.8345	154507000
2013-09-04	31.39	31.47	31.11	31.2	27.2408	142320600
2013-09-05	31.1	31.44	30.95	31.23	27.267	71644900
2013-09-06	31.31	31.39	31.13	31.15	27.1971	75434900
2013-09-09	31.22	31.79	31.2	31.66	27.6424	49628500
2013-09-10	31.9	32.4	31.79	32.39	28.2798	56881200
2013-09-11	32.57	32.93	32.53	32.74	28.5854	39087500
2013-09-12	32.72	32.78	32.59	32.69	28.5417	32860200
2013-09-13	32.77	33.07	32.51	33.03	28.8386	40899000
2013-09-16	33.38	33.5	32.73	32.8	28.6378	52839700
2013-09-17	33.42	33.47	32.9	32.93	28.7513	84716500
2013-09-18	32.99	33.4	32.83	33.32	29.0918	64099900
2013-09-19	33.48	33.68	33.32	33.64	29.3712	42026600
2013-09-20	33.41	33.48	32.69	32.79	28.629	102904900
2013-09-23	32.54	32.97	32.5	32.74	28.5854	39826100
2013-09-24	32.87	32.87	32.15	32.45	28.3322	40685000
2013-09-25	32.49	32.8	32.4	32.51	28.3846	28907500
2013-09-26	32.64	33	32.59	32.77	28.6116	28504000
2013-09-27	32.88	33.75	32.87	33.27	29.0481	55348000
2013-09-30	33	33.31	32.7	33.28	29.0568	39839500
2013-10-01	33.35	33.61	33.3	33.58	29.3188	36718700
2013-10-02	33.36	34.03	33.29	33.92	29.6156	46946800
2013-10-03	33.88	34	33.42	33.86	29.5633	38703800
2013-10-04	33.69	33.99	33.62	33.88	29.5807	33008100
2013-10-07	33.6	33.71	33.2	33.3	29.0743	35069300
2013-10-08	33.31	33.33	32.8	33.01	28.8211	41017600
2013-10-09	33.07	33.35	32.96	33.07	28.8735	35878600
2013-10-10	33.31	33.89	33.26	33.76	29.4759	42875100
2013-10-11	33.68	34.14	33.68	34.13	29.799	30033300
2013-10-14	33.9	34.5	33.78	34.45	30.0784	27757900
2013-10-15	34.67	34.99	34.47	34.49	30.1133	47097800
2013-10-16	34.6	34.9	34.56	34.64	30.2443	35111600
2013-10-17	34.45	34.99	34.37	34.92	30.4887	31359200
2013-10-18	34.82	34.99	34.33	34.96	30.5237	41811700
2013-10-21	34.98	35.2	34.91	34.99	30.5498	27433500
2013-10-22	35.02	35.1	34.52	34.58	30.1919	40438500
2013-10-23	34.35	34.49	33.67	33.76	29.4759	58600500
2013-10-24	33.82	34.1	33.57	33.72	29.441	53209700
2013-10-25	35.88	36.29	35.47	35.73	31.1959	113494000
2013-10-28	35.61	35.73	35.27	35.57	31.0562	38383600
2013-10-29	35.63	35.72	35.26	35.52	31.0126	31702200
2013-10-30	35.53	35.79	35.43	35.54	31.0301	36997700
2013-10-31	35.66	35.69	35.34	35.41	30.9166	41682300
2013-11-01	35.67	35.69	35.39	35.53	31.0213	40264600
2013-11-04	35.59	35.98	35.55	35.94	31.3793	28060700
2013-11-05	35.79	36.71	35.77	36.64	31.9905	51681900
2013-11-06	37.24	38.22	37.06	38.18	33.335	88948800
2013-11-07	37.96	38.01	37.43	37.5	32.7413	60437400
2013-11-08	37.67	37.78	37.34	37.78	32.9858	36737800
2013-11-11	37.69	37.78	37.35	37.59	32.8199	26872500
2013-11-12	37.38	37.6	37.2	37.36	32.6191	31651600
2013-11-13	36.98	38.16	36.9	38.16	33.3176	44957600
2013-11-14	37.87	38.13	37.72	38.02	33.1954	46183700
2013-11-15	37.95	38.02	37.72	37.84	33.0382	50601300
2013-11-18	37.35	37.58	37.07	37.2	32.4794	53277500
2013-11-19	36.85	37.23	36.67	36.74	32.3211	44275000
2013-11-20	36.92	37.41	36.86	37.08	32.6202	32229900
2013-11-21	37.27	37.53	37.26	37.4	32.9017	23064700
2013-11-22	37.53	37.68	37.33	37.57	33.0512	27982000
2013-11-25	37.93	37.95	37.57	37.64	33.1128	30646800
2013-11-26	37.57	37.65	37.35	37.35	32.8577	34465300
2013-11-27	37.57	37.76	37.49	37.6	33.0776	26002100
2013-11-29	37.82	38.29	37.82	38.13	33.5439	22090400
2013-12-02	38.09	38.78	38.06	38.45	33.8254	42950400
2013-12-03	38.14	38.49	38.08	38.31	33.7022	52109800
2013-12-04	38.21	38.98	38.12	38.94	34.2565	51983600
2013-12-05	38.85	38.88	37.18	38	33.4295	116305000
2013-12-06	38.42	38.55	37.99	38.36	33.7462	36457300
2013-12-09	38.56	38.87	38.37	38.71	34.0541	30286000
2013-12-10	38.61	38.9	38.02	38.11	33.5263	37828600
2013-12-11	38.06	38.3	37.39	37.61	33.0864	39853400
2013-12-12	37.64	37.64	37.18	37.22	32.7433	36012800
2013-12-13	37.42	37.45	36.62	36.69	32.2771	40066100
2013-12-16	36.73	37	36.54	36.89	32.453	31734200
2013-12-17	36.94	37.11	36.33	36.52	32.1275	45687700
2013-12-18	36.36	36.6	35.53	36.58	32.1803	63192100
2013-12-19	36.51	36.55	36.08	36.25	31.89	34160100
2013-12-20	36.2	36.93	36.19	36.8	32.3738	62649100
2013-12-23	36.81	36.89	36.55	36.62	32.2155	25128700
2013-12-24	36.72	37.17	36.64	37.08	32.6202	14243000
2013-12-26	37.2	37.49	37.17	37.44	32.9369	17612800
2013-12-27	37.58	37.62	37.17	37.29	32.8049	14563000
2013-12-30	37.22	37.38	36.9	37.29	32.8049	16290500
2013-12-31	37.4	37.58	37.22	37.41	32.9105	17503500
2014-01-02	37.35	37.4	37.1	37.16	32.6905	30632200
2014-01-03	37.2	37.22	36.6	36.91	32.4706	31134800
2014-01-06	36.85	36.89	36.11	36.13	31.7844	43603700
2014-01-07	36.33	36.49	36.21	36.41	32.0307	35802800
2014-01-08	36	36.14	35.58	35.76	31.4589	59971700
2014-01-09	35.88	35.91	35.4	35.53	31.2566	36516300
2014-01-10	35.9	36.15	35.75	36.04	31.7053	40548800
2014-01-13	35.99	36.02	34.83	34.98	30.7727	45901900
2014-01-14	34.73	35.88	34.63	35.78	31.4765	41623300
2014-01-15	35.9	36.79	35.85	36.76	32.3386	44812600
2014-01-16	36.69	37	36.31	36.89	32.453	38018700
2014-01-17	36.83	36.83	36.15	36.38	32.0044	46267500
2014-01-21	36.82	36.82	36.06	36.17	31.8196	31567300
2014-01-22	36.26	36.32	35.75	35.93	31.6085	21904300
2014-01-23	36.09	36.13	35.52	36.06	31.7228	43954000
2014-01-24	37.45	37.55	36.53	36.81	32.3826	76395500
2014-01-27	36.87	36.89	35.98	36.03	31.6965	44420800
2014-01-28	36.12	36.39	35.75	36.27	31.9076	36205500
2014-01-29	35.98	36.88	35.9	36.66	32.2507	52745900
2014-01-30	36.79	36.88	36.23	36.86	32.4266	35036300
2014-01-31	36.95	37.89	36.56	37.84	33.2887	93162300
2014-02-03	37.74	37.99	36.43	36.48	32.0923	64063100
2014-02-04	36.97	37.19	36.25	36.35	31.978	54697900
2014-02-05	36.29	36.47	35.8	35.82	31.5117	55814400
2014-02-06	35.8	36.25	35.69	36.18	31.8284	35351800
2014-02-07	36.32	36.59	36.01	36.56	32.1627	33260500
2014-02-10	36.63	36.8	36.29	36.8	32.3738	26767000
2014-02-11	36.88	37.26	36.86	37.17	32.6993	32141400
2014-02-12	37.35	37.6	37.3	37.47	32.9633	27051800
2014-02-13	37.33	37.86	37.33	37.61	33.0864	37635500
2014-02-14	37.39	37.78	37.33	37.62	33.0952	31407500
2014-02-18	37.63	37.78	37.41	37.42	33.1661	32834000
2014-02-19	37.22	37.75	37.21	37.51	33.2459	29750400
2014-02-20	37.57	37.87	37.4	37.75	33.4586	27526100
2014-02-21	37.94	38.35	37.86	37.98	33.6625	38021300
2014-02-24	37.69	37.98	37.54	37.69	33.4054	32085100
2014-02-25	37.61	37.85	37.35	37.54	33.2725	30736500
2014-02-26	37.58	37.74	37.19	37.47	33.2104	41041800
2014-02-27	37.45	37.89	37.23	37.86	33.5561	33903400
2014-02-28	37.98	38.46	37.82	38.31	33.9549	41215000
2014-03-03	37.92	38.13	37.49	37.78	33.4852	29717500
2014-03-04	38.2	38.48	38.07	38.41	34.0436	26802400
2014-03-05	38.25	38.27	37.93	38.11	33.7777	20520100
2014-03-06	38.14	38.24	37.89	38.15	33.8131	23582200
2014-03-07	38.28	38.36	37.69	37.9	33.5916	26591600
2014-03-10	37.99	38.01	37.72	37.82	33.5207	19006600
2014-03-11	37.87	38.23	37.72	38.02	33.6979	25216400
2014-03-12	37.8	38.43	37.79	38.27	33.9195	30494100
2014-03-13	38.42	38.45	37.64	37.89	33.5827	32169700
2014-03-14	37.65	38.14	37.51	37.7	33.4143	27195600
2014-03-17	37.9	38.41	37.79	38.05	33.7245	20479600
2014-03-18	38.26	39.9	38.22	39.55	35.054	64063900
2014-03-19	39.47	39.55	38.91	39.27	34.8058	35597200
2014-03-20	39.25	40.65	39.24	40.33	35.7453	59269800
2014-03-21	40.72	40.94	40.01	40.16	35.5946	80721800
2014-03-24	40.34	40.64	39.86	40.5	35.896	46098400
2014-03-25	40.66	40.99	39.96	40.34	35.7542	43193100
2014-03-26	40.48	40.71	39.6	39.79	35.2667	41977500
2014-03-27	39.74	39.97	39.34	39.36	34.8856	35369200
2014-03-28	39.79	40.64	39.68	40.3	35.7187	43472700
2014-03-31	40.43	41.5	40.4	40.99	36.3303	46886300
2014-04-01	41.15	41.59	41.07	41.42	36.7114	32605000
2014-04-02	41.44	41.66	41.17	41.35	36.6494	28666700
2014-04-03	41.29	41.29	40.71	41.01	36.348	30139600
2014-04-04	41.25	41.39	39.64	39.87	35.3376	51409600
2014-04-07	39.96	40.27	39.74	39.8	35.2756	37559600
2014-04-08	39.75	39.93	39.2	39.82	35.2933	35918600
2014-04-09	39.93	40.55	39.88	40.47	35.8694	27398700
2014-04-10	40.44	40.69	39.09	39.36	34.8856	45960800
2014-04-11	39	39.79	39	39.21	34.7526	34330200
2014-04-14	39.11	39.41	38.9	39.18	34.726	32006600
2014-04-15	39.34	39.96	39.05	39.75	35.2312	33968700
2014-04-16	40.06	40.42	39.91	40.4	35.8074	30615800
2014-04-17	40.01	40.2	39.51	40.01	35.4617	36688400
2014-04-21	40.13	40.15	39.79	39.94	35.3996	22221200
2014-04-22	39.96	40.14	39.83	39.99	35.444	27056700
2014-04-23	39.99	39.99	39.47	39.69	35.1781	24602800
2014-04-24	39.74	39.97	39.3	39.86	35.3287	42381600
2014-04-25	40.29	40.68	39.75	39.91	35.3731	56876800
2014-04-28	40.14	41.29	40.09	40.87	36.2239	50610200
2014-04-29	41.1	41.19	40.39	40.51	35.9048	29636200
2014-04-30	40.4	40.5	40.17	40.4	35.8074	35458700
2014-05-01	40.24	40.36	39.95	40	35.4528	28787400
2014-05-02	40.31	40.34	39.66	39.69	35.1781	43416600
2014-05-05	39.52	39.64	39.3	39.43	34.9476	22460900
2014-05-06	39.29	39.35	38.95	39.06	34.6197	27112400
2014-05-07	39.22	39.51	38.51	39.42	34.9388	41744500
2014-05-08	39.34	39.9	38.97	39.64	35.1338	32120400
2014-05-09	39.54	39.85	39.37	39.54	35.0451	29647600
2014-05-12	39.74	40.02	39.65	39.97	35.4262	22782600
2014-05-13	39.92	40.5	39.85	40.42	36.0778	27004800
2014-05-14	40.3	40.45	40.05	40.24	35.9172	18818700
2014-05-15	40.09	40.4	39.51	39.6	35.3459	37793200
2014-05-16	39.67	39.84	39.27	39.83	35.5512	29867100
2014-05-19	39.61	39.82	39.46	39.75	35.4798	24537400
2014-05-20	39.68	39.94	39.46	39.68	35.4173	21320900
2014-05-21	39.8	40.35	39.74	40.35	36.0153	22398700
2014-05-22	40.29	40.35	39.85	40.1	35.7922	20201800
2014-05-23	40.37	40.37	40	40.12	35.81	18020000
2014-05-27	40.26	40.26	39.81	40.19	35.8725	26160600
2014-05-28	40.14	40.19	39.82	40.01	35.7119	25711500
2014-05-29	40.15	40.35	39.91	40.34	36.0064	19888200
2014-05-30	40.45	40.97	40.25	40.94	36.542	34567600
2014-06-02	40.95	41.09	40.68	40.79	36.4081	18504300
2014-06-03	40.6	40.68	40.25	40.29	35.9618	18068900
2014-06-04	40.21	40.37	39.86	40.32	35.9886	23209000
2014-06-05	40.59	41.25	40.4	41.21	36.7829	31865200
2014-06-06	41.48	41.66	41.24	41.48	37.0239	24060500
2014-06-09	41.39	41.48	41.02	41.27	36.8365	15019200
2014-06-10	41.03	41.16	40.86	41.11	36.6937	15117700
2014-06-11	40.93	41.07	40.77	40.86	36.4706	18040000
2014-06-12	40.81	40.88	40.29	40.58	36.2206	29818900
2014-06-13	41.1	41.57	40.86	41.23	36.8008	26310000
2014-06-16	41.04	41.61	41.04	41.5	37.0418	24205300
2014-06-17	41.29	41.91	40.34	41.68	37.2025	22518600
2014-06-18	41.61	41.74	41.18	41.65	37.1757	27097000
2014-06-19	41.57	41.77	41.33	41.51	37.0507	19828200
2014-06-20	41.45	41.83	41.38	41.68	37.2025	47764900
2014-06-23	41.73	42	41.69	41.99	37.4792	18743900
2014-06-24	41.83	41.94	41.56	41.75	37.2649	26509100
2014-06-25	41.7	42.05	41.46	42.03	37.5149	20049100
2014-06-26	41.93	41.94	41.43	41.72	37.2382	23604400
2014-06-27	41.61	42.29	41.51	42.25	37.7112	74640000
2014-06-30	42.17	42.21	41.7	41.7	37.2203	30793100
2014-07-01	41.86	42.15	41.69	41.87	37.3721	26917000
2014-07-02	41.73	41.9	41.53	41.9	37.3988	20208100
2014-07-03	41.91	41.99	41.56	41.8	37.3096	15969300
2014-07-07	41.75	42.12	41.71	41.99	37.4792	21952400
2014-07-08	41.87	42	41.61	41.78	37.2917	31218200
2014-07-09	41.98	41.99	41.53	41.67	37.1935	18445900
2014-07-10	41.37	42	41.05	41.69	37.2114	21854700
2014-07-11	41.7	42.09	41.48	42.09	37.5684	24083000
2014-07-14	42.22	42.45	42.04	42.14	37.613	21881100
2014-07-15	42.33	42.47	42.03	42.45	37.8897	28748700
2014-07-16	42.51	44.31	42.48	44.08	39.3446	63318000
2014-07-17	45.45	45.71	44.25	44.53	39.7463	82180300
2014-07-18	44.65	44.84	44.25	44.69	39.8891	43407500
2014-07-21	44.56	45.16	44.22	44.84	40.023	37604400
2014-07-22	45	45.15	44.59	44.83	40.0141	43095800
2014-07-23	45.45	45.45	44.62	44.87	40.0498	52362900
2014-07-24	44.93	45	44.32	44.4	39.6303	30725300
2014-07-25	44.3	44.66	44.3	44.5	39.7195	26737700
2014-07-28	44.36	44.51	43.93	43.97	39.2465	29684200
2014-07-29	43.91	44.09	43.64	43.89	39.175	27763100
2014-07-30	44.07	44.1	43.29	43.58	38.8984	31921400
2014-07-31	43.38	43.69	43.08	43.16	38.5235	31537500
2014-08-01	43.21	43.25	42.6	42.86	38.2557	31170300
2014-08-04	42.97	43.47	42.81	43.37	38.7109	34277400
2014-08-05	43.31	43.46	42.83	43.08	38.4521	26266400
2014-08-06	42.74	43.17	42.21	42.74	38.1486	24634000
2014-08-07	42.84	43.45	42.65	43.23	38.5859	30314900
2014-08-08	43.23	43.32	42.91	43.2	38.5592	28942700
2014-08-11	43.26	43.45	43.02	43.2	38.5592	20351600
2014-08-12	43.04	43.59	43	43.52	38.8448	21431100
2014-08-13	43.68	44.18	43.52	44.08	39.3446	22889500
2014-08-14	44.08	44.42	44.01	44.27	39.5142	19313200
2014-08-15	44.58	44.9	44.4	44.79	39.9784	41611300
2014-08-18	44.94	45.11	44.68	45.11	40.264	26891100
2014-08-19	44.97	45.34	44.83	45.33	40.7131	28139500
2014-08-20	45.34	45.4	44.9	44.95	40.3718	24770500
2014-08-21	44.84	45.25	44.83	45.22	40.6143	22285500
2014-08-22	45.35	45.47	45.07	45.15	40.5514	18294500
2014-08-25	45.4	45.44	45.04	45.17	40.5693	16910000
2014-08-26	45.31	45.4	44.94	45.01	40.4257	14873100
2014-08-27	44.9	45	44.76	44.87	40.2999	21287900
2014-08-28	44.75	44.98	44.61	44.88	40.3089	17657600
2014-08-29	45.09	45.44	44.86	45.43	40.8029	21607600
2014-09-02	45.43	45.46	44.85	45.09	40.4975	22976800
2014-09-03	44.53	45.11	44.53	44.96	40.3807	33684500
2014-09-04	44.74	45.27	44.72	45.26	40.6502	26475500
2014-09-05	45.11	45.93	45.11	45.91	41.234	36939400
2014-09-08	46.02	46.8	45.99	46.47	41.7369	45736700
2014-09-09	46.47	46.97	46.42	46.76	41.9974	40302400
2014-09-10	46.82	46.94	46.28	46.84	42.0693	27302400
2014-09-11	46.74	47	46.47	47	42.213	29216400
2014-09-12	46.91	47.02	46.6	46.7	41.9435	38244700
2014-09-15	46.54	46.71	46.1	46.24	41.5304	37667600
2014-09-16	46.39	46.85	46.29	46.76	41.9974	27910600
2014-09-17	46.26	46.69	46.23	46.52	41.7819	38311900
2014-09-18	46.59	46.83	46.46	46.68	41.9256	35556600
2014-09-19	46.81	47.57	46.6	47.52	42.68	202522400
2014-09-22	47.3	47.38	46.98	47.06	42.2669	38686100
2014-09-23	46.85	46.98	46.47	46.56	41.8178	33430300
2014-09-24	46.63	47.11	46.34	47.08	42.2848	26582700
2014-09-25	46.88	47.09	46.03	46.04	41.3507	33077400
2014-09-26	45.93	46.62	45.76	46.41	41.6831	27078800
2014-09-29	45.98	46.56	45.76	46.44	41.71	26091000
2014-09-30	46.37	46.48	46.01	46.36	41.6381	33033100
2014-10-01	46.27	46.53	45.85	45.9	41.225	38088400
2014-10-02	45.83	46.1	45.64	45.76	41.0993	25119400
2014-10-03	45.98	46.3	45.61	46.09	41.3957	32453200
2014-10-06	46.12	46.3	45.92	46.09	41.3957	20604000
2014-10-07	45.86	45.93	45.42	45.53	40.8927	25723700
2014-10-08	45.48	46.89	45.34	46.78	42.0154	33031000
2014-10-09	46.5	46.8	45.74	45.85	41.1801	34422800
2014-10-10	45.6	46.12	43.95	44.03	39.5455	51978100
2014-10-13	43.82	44.56	43.49	43.65	39.2042	37100200
2014-10-14	43.87	44.38	43.56	43.73	39.276	38115700
2014-10-15	43	43.39	42.1	43.22	38.818	60218700
2014-10-16	42.53	43.08	42.22	42.74	38.3869	49040400
2014-10-17	43.2	43.94	42.79	43.63	39.1862	40683300
2014-10-20	43.06	44.14	42.81	44.08	39.5904	34527900
2014-10-21	44.36	44.98	44.19	44.88	40.3089	36433800
2014-10-22	45	45.07	44.23	44.38	39.8598	33570900
2014-10-23	44.62	45.45	44.53	45.02	40.4346	45451900
2014-10-24	46.83	46.9	45.18	46.13	41.4316	61076700
2014-10-27	45.71	46.1	45.71	45.91	41.234	30371300
2014-10-28	45.86	46.5	45.77	46.49	41.7549	29049800
2014-10-29	46.44	46.7	46.34	46.62	41.8717	30276100
2014-10-30	46.32	46.32	45.77	46.05	41.3597	30073900
2014-10-31	46.94	46.97	46.48	46.95	42.1681	35849700
2014-11-03	46.89	47.46	46.73	47.44	42.6081	23130400
2014-11-04	47.3	47.73	47.25	47.57	42.7249	21530800
2014-11-05	47.8	47.9	47.26	47.86	42.9854	22449600
2014-11-06	47.86	48.86	47.79	48.7	43.7398	33037800
2014-11-07	48.92	48.92	48.29	48.68	43.7219	28000600
2014-11-10	48.65	49.15	48.55	48.89	43.9105	36370100
2014-11-11	48.85	48.95	48.65	48.87	43.8925	23445200
2014-11-12	48.56	48.92	48.52	48.78	43.8117	22722100
2014-11-13	48.81	49.65	48.71	49.61	44.5571	26210400
2014-11-14	49.74	50.05	49.39	49.58	44.5302	29081700
2014-11-17	49.41	49.71	49.14	49.46	44.4224	30318600
2014-11-18	49.13	49.33	48.7	48.74	44.0518	23995500
2014-11-19	48.66	48.75	47.93	48.22	43.5819	26177500
2014-11-20	48	48.7	47.87	48.7	44.0157	21510600
2014-11-21	49.02	49.05	47.57	47.98	43.365	42884800
2014-11-24	47.99	48	47.39	47.59	43.0125	35434200
2014-11-25	47.66	47.97	47.45	47.47	42.904	28008000
2014-11-26	47.49	47.99	47.28	47.75	43.1571	27163600
2014-11-28	47.95	48.2	47.61	47.81	43.2113	21534400
2014-12-01	47.88	48.78	47.71	48.62	43.9434	31191600
2014-12-02	48.84	49.05	48.2	48.46	43.7988	25773500
2014-12-03	48.44	48.5	47.81	48.08	43.4553	23534800
2014-12-04	48.39	49.06	48.2	48.84	44.1422	30320400
2014-12-05	48.82	48.97	48.38	48.42	43.7626	27313400
2014-12-08	48.26	48.35	47.45	47.7	43.1119	26663100
2014-12-09	47.11	47.92	47.05	47.59	43.0125	24330500
2014-12-10	47.58	47.66	46.7	46.9	42.3888	30431800
2014-12-11	47.08	47.74	46.68	47.17	42.6329	29060400
2014-12-12	46.78	47.73	46.67	46.95	42.434	34248400
2014-12-15	47.2	47.67	46.55	46.67	42.181	29247800
2014-12-16	45.9	46.34	45.13	45.16	40.8162	47801400
2014-12-17	45.05	45.95	44.9	45.74	41.3404	34970900
2014-12-18	46.58	47.52	46.34	47.52	42.9492	40105600
2014-12-19	47.63	48.1	47.17	47.66	43.0757	64551200
2014-12-22	47.78	48.12	47.71	47.98	43.365	26566000
2014-12-23	48.37	48.8	48.13	48.45	43.7897	23648100
2014-12-24	48.64	48.64	48.08	48.14	43.5096	11437800
2014-12-26	48.41	48.41	47.82	47.88	43.2746	13197800
2014-12-29	47.7	47.78	47.26	47.45	42.8859	14439500
2014-12-30	47.44	47.62	46.84	47.02	42.4973	16384700
2014-12-31	46.73	47.44	46.45	46.45	41.9821	21552500
2015-01-02	46.66	47.42	46.54	46.76	42.2623	27913900
2015-01-05	46.37	46.73	46.25	46.33	41.8737	39673900
2015-01-06	46.38	46.75	45.54	45.65	41.2591	36447900
2015-01-07	45.98	46.46	45.49	46.23	41.7833	29114100
2015-01-08	46.75	47.75	46.72	47.59	43.0125	29645200
2015-01-09	47.61	47.82	46.9	47.19	42.6509	23942800
2015-01-12	47.42	47.54	46.36	46.6	42.1177	23651900
2015-01-13	46.97	47.91	46.06	46.36	41.9008	35270600
2015-01-14	45.96	46.24	45.62	45.96	41.5392	29719600
2015-01-15	46.22	46.38	45.41	45.48	41.1054	32750800
2015-01-16	45.31	46.28	45.17	46.24	41.7923	35695300
2015-01-20	46.3	46.65	45.57	46.39	41.9279	36041400
2015-01-21	45.94	46.14	45.48	45.92	41.5031	39081100
2015-01-22	46.38	47.14	46.08	47.13	42.5967	35898000
2015-01-23	47.36	47.39	46.8	47.18	42.6419	26047800
2015-01-26	47	47.13	46.24	47.01	42.4883	42525500
2015-01-27	42.95	43.2	42.11	42.66	38.5567	169164000
2015-01-28	42.74	42.79	41.16	41.19	37.2281	84507100
2015-01-29	40.93	42.12	40.79	42.01	37.9692	63585300
2015-01-30	41.55	41.58	40.35	40.4	36.514	78004900
2015-02-02	40.59	41.37	40.23	41.28	37.3094	50352500
2015-02-03	41.63	41.93	41.05	41.6	37.5986	51890200
2015-02-04	41.94	42.21	41.36	41.84	37.8155	41614800
2015-02-05	42.22	42.64	41.86	42.45	38.3669	36548200
2015-02-06	42.68	42.79	42.15	42.41	38.3307	34311700
2015-02-09	42.24	42.74	42.21	42.36	38.2855	31381100
2015-02-10	42.74	42.77	42.18	42.6	38.5024	29670700
2015-02-11	42.65	42.65	42.21	42.38	38.3036	38262500
2015-02-12	42.66	43.09	42.51	43.09	38.9453	33268800
2015-02-13	43.38	43.87	43.15	43.87	39.6503	40264900
2015-02-17	43.97	44	43.19	43.58	39.6685	33695700
2015-02-18	43.63	43.7	43.39	43.53	39.623	27074900
2015-02-19	43.18	43.53	43.05	43.5	39.5957	27603400
2015-02-20	43.51	43.88	43.29	43.86	39.9234	29721100
2015-02-23	43.7	44.19	43.65	44.15	40.1873	32518800
2015-02-24	44.15	44.3	43.92	44.09	40.1327	25253000
2015-02-25	43.95	44.09	43.8	43.99	40.0417	29759800
2015-02-26	43.99	44.23	43.89	44.06	40.1054	28957300
2015-02-27	44.13	44.2	43.66	43.85	39.9142	33807700
2015-03-02	43.67	44.19	43.55	43.88	39.9416	31924000
2015-03-03	43.56	43.83	43.09	43.28	39.3954	31748600
2015-03-04	43.01	43.21	42.88	43.06	39.1952	25705800
2015-03-05	43.07	43.24	42.82	43.11	39.2407	23193500
2015-03-06	43	43.11	42.15	42.36	38.558	36248800
2015-03-09	42.19	43.13	42.19	42.85	39.004	32108000
2015-03-10	42.35	42.71	42.03	42.03	38.2576	38506100
2015-03-11	42.31	42.37	41.84	41.98	38.2121	32215300
2015-03-12	41.33	41.65	40.86	41.02	37.3383	59992500
2015-03-13	40.7	41.47	40.61	41.38	37.6659	58007700
2015-03-16	41.47	41.64	41.28	41.56	37.8298	35273500
2015-03-17	41.37	41.83	41.15	41.7	37.9572	31587200
2015-03-18	41.43	42.83	41.33	42.5	38.6854	43971800
2015-03-19	42.26	42.59	42.22	42.29	38.4943	33879100
2015-03-20	42.56	42.98	42.49	42.88	39.0313	71904500
2015-03-23	42.88	43.13	42.78	42.86	39.0131	26049000
2015-03-24	42.78	43.17	42.75	42.9	39.0495	25513300
2015-03-25	42.92	42.93	41.44	41.46	37.7388	43469900
2015-03-26	41.22	41.61	40.92	41.21	37.5112	37495600
2015-03-27	41.12	41.43	40.83	40.97	37.2927	33820300
2015-03-30	41.1	41.54	40.91	40.96	37.2836	35049700
2015-03-31	40.78	41.03	40.54	40.66	37.0106	34887200
2015-04-01	40.6	40.76	40.31	40.72	37.0652	36752000
2015-04-02	40.66	40.74	40.12	40.29	36.6738	37487500
2015-04-06	40.34	41.78	40.18	41.55	37.8207	39223700
2015-04-07	41.61	41.91	41.31	41.53	37.8025	28809400
2015-04-08	41.46	41.69	41.04	41.42	37.7024	24753400
2015-04-09	41.25	41.62	41.25	41.48	37.757	25723900
2015-04-10	41.63	41.95	41.41	41.72	37.9754	28022000
2015-04-13	41.4	42.06	41.39	41.76	38.0118	30276700
2015-04-14	41.8	42.03	41.39	41.65	37.9117	24078000
2015-04-15	41.76	42.46	41.68	42.26	38.467	27343600
2015-04-16	41.95	42.34	41.82	42.16	38.3759	22509700
2015-04-17	41.67	41.74	41.16	41.62	37.8844	42387600
2015-04-20	41.73	43.17	41.68	42.91	39.0586	45738800
2015-04-21	43	43.15	42.53	42.64	38.8129	26013800
2015-04-22	42.67	43.13	42.55	42.99	39.1314	25064300
2015-04-23	42.89	43.61	42.8	43.34	39.45	46309500
2015-04-24	45.66	48.14	45.65	47.87	43.5734	130933700
2015-04-27	47.23	48.13	47.22	48.03	43.7191	59248200
2015-04-28	47.78	49.21	47.7	49.16	44.7476	60730800
2015-04-29	48.72	49.31	48.5	49.06	44.6566	47804600
2015-04-30	48.7	49.54	48.6	48.64	44.2743	64725500
2015-05-01	48.58	48.88	48.4	48.66	44.2925	38937300
2015-05-04	48.37	48.87	48.18	48.24	43.9102	34039500
2015-05-05	47.82	48.16	47.31	47.6	43.3277	50369200
2015-05-06	47.57	47.77	46.02	46.28	42.1261	52433000
2015-05-07	46.27	47.09	46.16	46.7	42.5084	32971700
2015-05-08	47.55	47.98	47.52	47.75	43.4642	35364900
2015-05-11	47.55	47.91	47.37	47.37	43.1183	24609400
2015-05-12	46.85	47.68	46.42	47.35	43.1001	29928300
2015-05-13	48.19	48.32	47.57	47.63	43.355	34184600
2015-05-14	48.03	48.82	48.03	48.72	44.3471	32980900
2015-05-15	48.87	48.91	48.05	48.3	43.9648	28642700
2015-05-18	47.98	48.22	47.61	48.01	43.7009	23631000
2015-05-19	47.56	47.81	47.18	47.58	43.5909	28574800
2015-05-20	47.39	47.93	47.27	47.58	43.5909	25047900
2015-05-21	47.28	47.6	47.01	47.42	43.4443	22410700
2015-05-22	47.3	47.35	46.82	46.9	42.9679	25720600
2015-05-26	46.83	46.88	46.19	46.59	42.6839	29581900
2015-05-27	46.82	47.77	46.62	47.61	43.6184	27335600
2015-05-28	47.5	48.02	47.39	47.45	43.4718	19283700
2015-05-29	47.43	47.57	46.59	46.86	42.9313	35428100
2015-06-01	47.06	47.77	46.62	47.23	43.2703	28837300
2015-06-02	46.93	47.35	46.62	46.92	42.9863	21283400
2015-06-03	47.37	47.74	46.82	46.85	42.9221	28002200
2015-06-04	46.79	47.16	46.2	46.36	42.4732	27745500
2015-06-05	46.31	46.52	45.84	46.14	42.2717	25438100
2015-06-08	46.3	46.43	45.67	45.73	41.896	21822300
2015-06-09	45.76	45.94	45.46	45.65	41.8227	24406100
2015-06-10	45.79	46.83	45.69	46.61	42.7023	28417400
2015-06-11	46.66	46.92	46.13	46.44	42.5465	27347800
2015-06-12	46.22	46.47	45.9	45.97	42.1159	23931000
2015-06-15	45.45	45.65	45.02	45.48	41.667	33254500
2015-06-16	45.35	46.24	45.3	45.83	41.9876	27070300
2015-06-17	45.73	46.07	45.36	45.97	42.1159	28704100
2015-06-18	46.22	46.8	46.17	46.72	42.803	32658300
2015-06-19	46.79	46.83	45.99	46.1	42.235	63837000
2015-06-22	46.33	46.72	46.16	46.23	42.3541	20318100
2015-06-23	46.13	46.28	45.62	45.91	42.0609	25896500
2015-06-24	45.67	46.25	45.55	45.64	41.8136	34890900
2015-06-25	46.03	46.06	45.5	45.65	41.8227	20616000
2015-06-26	45.65	46.28	45.03	45.26	41.4654	49835300
2015-06-29	45.04	45.23	44.36	44.37	40.6501	34081700
2015-06-30	44.71	44.72	43.94	44.15	40.4485	35945400
2015-07-01	44.46	45.23	44.1	44.45	40.7234	28343900
2015-07-02	44.48	44.75	44.06	44.4	40.6775	21752000
2015-07-06	43.96	44.48	43.95	44.39	40.6684	23034000
2015-07-07	44.34	44.49	43.32	44.3	40.5859	36435800
2015-07-08	44.44	44.9	44.03	44.24	40.5309	39785900
2015-07-09	44.75	45.22	44.5	44.52	40.7875	32424700
2015-07-10	45.01	45.14	44.57	44.61	40.8699	25465800
2015-07-13	44.98	45.62	44.95	45.54	41.722	28178300
2015-07-14	45.45	45.96	45.31	45.62	41.7953	22880300
2015-07-15	45.68	45.89	45.43	45.76	41.9235	26629600
2015-07-16	46.01	46.69	45.97	46.66	42.7481	26271700
2015-07-17	46.55	46.78	46.26	46.62	42.7114	29467100
2015-07-20	46.65	47.13	46.44	46.92	42.9863	30631900
2015-07-21	46.78	47.33	46.48	47.28	43.3161	42781900
2015-07-22	45.44	46.93	45.2	45.54	41.722	59152400
2015-07-23	45.27	46.23	45.1	46.11	42.2442	33934000
2015-07-24	45.91	46.32	45.8	45.94	42.0884	32333200
2015-07-27	45.94	46.01	45.25	45.35	41.5479	39701400
2015-07-28	45.58	45.64	44.79	45.34	41.5387	34328900
2015-07-29	45.4	46.78	45.26	46.29	42.4091	40945900
2015-07-30	46.26	47.4	45.93	46.88	42.9496	39777900
2015-07-31	47.29	47.37	46.5	46.7	42.7847	31201500
2015-08-03	46.98	47	46.45	46.81	42.8855	24125900
2015-08-04	46.75	47.71	46.68	47.54	43.5543	33403900
2015-08-05	47.98	48.41	47.54	47.58	43.5909	26959700
2015-08-06	47.71	47.77	46.33	46.62	42.7114	27368000
2015-08-07	46.39	46.78	46.26	46.74	42.8214	19163000
2015-08-10	46.95	47.49	46.84	47.33	43.3619	23079900
2015-08-11	46.82	46.94	45.9	46.41	42.519	28384300
2015-08-12	46.19	46.9	45.71	46.74	42.8214	30181400
2015-08-13	47.06	47.1	46.49	46.73	42.8122	22627200
2015-08-14	46.53	47.1	46.52	47	43.0596	21356800
2015-08-17	46.81	47.45	46.57	47.32	43.3527	21099700
2015-08-18	46.84	47.43	46.7	47.27	43.5925	23574100
2015-08-19	46.78	47.08	46.3	46.61	42.9838	31485500
2015-08-20	46.07	46.47	45.66	45.66	42.1077	36238200
2015-08-21	45.3	45.48	43.07	43.07	39.7192	70053100
2015-08-24	40.45	42.69	39.72	41.68	38.4374	88753700
2015-08-25	42.57	43.24	40.39	40.47	37.3215	70616600
2015-08-26	42.01	42.84	41.06	42.71	39.3873	63408000
2015-08-27	43.23	43.95	42.93	43.9	40.4847	50943200
2015-08-28	43.4	44.15	43.39	43.93	40.5123	28246700
2015-08-31	43.56	43.93	43.1	43.52	40.1342	34159100
2015-09-01	42.17	42.59	41.66	41.82	38.5665	49688900
2015-09-02	42.36	43.38	41.88	43.36	39.9867	37671500
2015-09-03	43.41	43.98	43.28	43.5	40.1158	28285200
2015-09-04	42.81	43.04	42.2	42.61	39.295	37138800
2015-09-08	43.3	44	43.2	43.89	40.4755	32469800
2015-09-09	44.21	44.4	42.91	43.07	39.7192	33318800
2015-09-10	43.12	43.79	42.75	43.29	39.9221	31366600
2015-09-11	43.14	43.59	42.94	43.48	40.0974	27132500
2015-09-14	43.43	43.44	42.86	43.04	39.6916	23656000
2015-09-15	43.19	44.29	43.08	43.98	40.5585	28662100
2015-09-16	43.97	44.38	43.84	44.3	40.8536	23372200
2015-09-17	44.29	45	44.08	44.25	40.8074	32768200
2015-09-18	43.5	43.99	43.33	43.48	40.0974	62221600
2015-09-21	43.62	44.47	43.6	44.11	40.6783	26177200
2015-09-22	43.38	44.05	43.31	43.9	40.4847	28085900
2015-09-23	43.93	44.17	43.51	43.87	40.457	17145200
2015-09-24	43.45	44.13	43.27	43.91	40.4939	27905600
2015-09-25	44.48	44.73	43.76	43.94	40.5216	29384600
2015-09-28	43.83	44.09	43.21	43.29	39.9221	27613800
2015-09-29	43.37	43.57	43.05	43.44	40.0605	32763600
2015-09-30	43.88	44.3	43.66	44.26	40.8167	34589500
2015-10-01	44.75	44.75	43.75	44.61	41.1394	28657900
2015-10-02	44.27	45.57	43.92	45.57	42.0248	41839000
2015-10-05	45.75	46.89	45.7	46.63	43.0023	34369300
2015-10-06	46.33	47.18	46.22	46.75	43.113	27017200
2015-10-07	47.1	47.35	45.95	46.8	43.1591	27711500
2015-10-08	46.56	47.52	46.5	47.45	43.7585	33772700
2015-10-09	47.45	47.54	46.92	47.11	43.4449	28600600
2015-10-12	46.98	47.07	46.5	47	43.3435	19769100
2015-10-13	46.56	47.13	46.56	46.89	43.2421	19987800
2015-10-14	46.65	47.1	46.53	46.68	43.0484	24697800
2015-10-15	47.01	47.03	46.53	47.01	43.3527	27189400
2015-10-16	47.02	47.54	46.9	47.51	43.8138	26450300
2015-10-19	47.42	47.88	47.02	47.62	43.9153	29387600
2015-10-20	47.44	47.81	47.02	47.77	44.0536	30574000
2015-10-21	47.92	47.99	47.11	47.2	43.5279	25144300
2015-10-22	47.53	48.95	47.09	48.03	44.2934	56637100
2015-10-23	52.3	54.07	52.25	52.87	48.7568	135227100
2015-10-26	52.53	54.32	52.5	54.25	50.0295	64633300
2015-10-27	53.99	54.37	53.58	53.69	49.513	50999900
2015-10-28	53.54	53.98	52.86	53.98	49.7805	47000800
2015-10-29	53.54	53.83	53.22	53.36	49.2087	30036300
2015-10-30	53.32	53.99	52.62	52.64	48.5447	46619800
2015-11-02	52.85	53.36	52.62	53.24	49.098	30285000
2015-11-03	52.93	54.39	52.9	54.15	49.9373	36596900
2015-11-04	54.18	54.88	54.06	54.4	50.1678	37020400
2015-11-05	54.49	54.7	54	54.38	50.1494	31468500
2015-11-06	54.09	54.98	53.96	54.92	50.6473	32851200
2015-11-09	54.55	54.87	53.56	54.16	49.9465	32513100
2015-11-10	54.07	54.13	53.27	53.51	49.347	55283700
2015-11-11	53.7	54.2	53.46	53.65	49.4762	36516300
2015-11-12	53.48	53.98	53.19	53.32	49.1718	35361100
2015-11-13	53.07	53.29	52.53	52.84	48.7292	36848200
2015-11-16	53.08	53.89	52.85	53.77	49.5868	32165200
2015-11-17	53.17	53.53	52.85	52.97	49.1783	31551300
2015-11-18	53	53.98	52.98	53.85	49.9953	29710000
2015-11-19	53.99	54.66	53.78	53.94	50.0789	28149200
2015-11-20	54.25	54.3	53.27	54.19	50.311	37147600
2015-11-23	54.25	54.46	53.75	54.19	50.311	28235900
2015-11-24	53.92	54.44	53.58	54.25	50.3667	24600000
2015-11-25	54.09	54.23	53.69	53.69	49.8468	21005100
2015-11-27	53.8	54.08	53.79	53.93	50.0696	9009100
2015-11-30	54.54	54.96	54	54.35	50.4595	56241400
2015-12-01	54.41	55.23	54.3	55.22	51.2673	39952800
2015-12-02	55.32	55.96	55.06	55.21	51.258	47274900
2015-12-03	55.49	55.77	53.93	54.2	50.3203	38627800
2015-12-04	54.12	56.23	54.1	55.91	51.9079	43963700
2015-12-07	55.79	55.97	55.29	55.81	51.815	30709800
2015-12-08	55.47	56.1	54.99	55.79	51.7965	32878000
2015-12-09	55.37	55.87	54.51	54.98	51.0444	36373200
2015-12-10	55.39	55.66	55.01	55.27	51.3137	31620700
2015-12-11	54.71	55.1	54.01	54.06	50.1903	39549500
2015-12-14	54.33	55.21	53.68	55.14	51.193	46768900
2015-12-15	55.66	55.9	55.09	55.2	51.2487	39843000
2015-12-16	55.54	56.25	54.76	56.13	52.1121	37503300
2015-12-17	56.36	56.79	55.53	55.7	51.7129	41280900
2015-12-18	55.77	56	54.03	54.13	50.2553	84684200
2015-12-21	54.88	55.35	54.23	54.83	50.9052	37246300
2015-12-22	54.99	55.48	54.5	55.35	51.3879	28300300
2015-12-23	55.7	55.88	55.44	55.82	51.8243	27279800
2015-12-24	55.86	55.96	55.43	55.67	51.685	9570000
2015-12-28	55.35	55.95	54.98	55.95	51.945	21698000
2015-12-29	56.29	56.85	56.06	56.55	52.502	27731400
2015-12-30	56.47	56.78	56.29	56.31	52.2792	21704500
2015-12-31	56.04	56.19	55.42	55.48	51.5086	27334100
2016-01-04	54.32	54.8	53.39	54.8	50.8773	53778000
2016-01-05	54.93	55.39	54.54	55.05	51.1094	34079700
2016-01-06	54.32	54.4	53.64	54.05	50.181	39518900
2016-01-07	52.7	53.49	52.07	52.17	48.4356	56564900
2016-01-08	52.37	53.28	52.15	52.33	48.5841	48754000
2016-01-11	52.51	52.85	51.46	52.3	48.5563	36663600
2016-01-12	52.76	53.1	52.06	52.78	49.0019	36095500
2016-01-13	53.8	54.07	51.3	51.64	47.9435	66883600
2016-01-14	52	53.42	51.57	53.11	49.3083	52381900
2016-01-15	51.31	51.97	50.34	50.99	47.34	71820700
2016-01-19	51.48	51.68	50.06	50.56	46.9408	43564500
2016-01-20	49.98	51.38	49.1	50.79	47.1544	63273000
2016-01-21	51	51.58	50.3	50.48	46.8665	40191200
2016-01-22	51.41	52.33	51.26	52.29	48.547	37555800
2016-01-25	51.94	52.65	51.65	51.79	48.0828	34707700
2016-01-26	51.79	52.44	51.55	52.17	48.4356	28699500
2016-01-27	52.01	52.2	51.02	51.22	47.5536	36775200
2016-01-28	51.86	52.21	51.25	52.06	48.3334	62513800
2016-01-29	54.73	55.09	54	55.09	51.1466	83611700
2016-02-01	54.88	55.09	54.5	54.71	50.7938	44208500
2016-02-02	54.17	54.26	52.65	53	49.2062	56313800
2016-02-03	53.25	53.39	51.26	52.16	48.4263	57559800
2016-02-04	52.1	52.81	51.37	52	48.2777	46803400
2016-02-05	51.94	52	49.56	50.16	46.5695	62009000
2016-02-08	49.55	49.57	48.19	49.41	45.8731	59290500
2016-02-09	49.02	50.24	48.67	49.28	45.7525	45822200
2016-02-10	49.89	50.39	49.52	49.71	46.1517	38237000
2016-02-11	48.68	50.11	48.51	49.69	46.1331	48878600
2016-02-12	50.25	50.68	49.75	50.5	46.8851	34243300
2016-02-16	50.9	51.09	50.13	51.09	47.7734	37291200
2016-02-17	51.49	52.77	51.45	52.42	49.0171	40789000
2016-02-18	52.33	52.95	52.1	52.19	48.802	27176000
2016-02-19	51.97	52.28	51.53	51.82	48.4561	33559100
2016-02-22	52.28	53	52.28	52.65	49.2322	25008300
2016-02-23	52.34	52.37	50.98	51.18	47.8576	28895300
2016-02-24	50.69	51.5	50.2	51.36	48.0259	33014500
2016-02-25	51.73	52.1	50.61	52.1	48.7179	26695900
2016-02-26	52.6	52.68	51.1	51.3	47.9698	35975900
2016-02-29	51.35	51.65	50.66	50.88	47.5771	31654000
2016-03-01	50.97	52.59	50.92	52.58	49.1667	33024500
2016-03-02	52.41	52.96	52.16	52.95	49.5127	29289900
2016-03-03	52.97	52.97	51.78	52.35	48.9516	24418100
2016-03-04	52.4	52.45	51.71	52.03	48.6524	33034200
2016-03-07	51.56	51.8	50.58	51.03	47.7173	38407800
2016-03-08	50.8	52.13	50.6	51.65	48.2971	33835100
2016-03-09	51.89	52.85	51.86	52.84	49.4098	28251600
2016-03-10	52.93	52.94	51.16	52.05	48.6711	38384200
2016-03-11	53	53.07	52.38	53.07	49.6249	32275700
2016-03-14	52.71	53.59	52.63	53.17	49.7184	24083600
2016-03-15	52.75	53.59	52.74	53.59	50.1112	21104800
2016-03-16	53.45	54.6	53.4	54.35	50.8218	31691700
2016-03-17	54.21	55	54	54.66	51.1117	28223900
2016-03-18	54.92	54.97	53.45	53.49	50.0176	67625500
2016-03-21	53.25	53.93	52.93	53.86	50.3636	23925700
2016-03-22	53.61	54.25	53.46	54.07	50.56	23124100
2016-03-23	54.11	54.24	53.74	53.97	50.4665	20129000
2016-03-24	53.84	54.33	53.73	54.21	50.6909	19950000
2016-03-28	54.21	54.29	53.33	53.54	50.0644	17025100
2016-03-29	53.66	54.86	53.45	54.71	51.1584	23375000
2016-03-30	54.93	55.64	54.9	55.05	51.4764	23008300
2016-03-31	54.95	55.59	54.86	55.23	51.6447	26360500
2016-04-01	55.05	55.61	54.57	55.57	51.9626	24399200
2016-04-04	55.43	55.66	55	55.43	51.8317	18928800
2016-04-05	55.19	55.3	54.46	54.56	51.0182	19272300
2016-04-06	54.36	55.2	54.21	55.12	51.5418	21032100
2016-04-07	54.87	54.91	54.23	54.46	50.9247	19225100
2016-04-08	54.67	55.28	54.32	54.42	50.8873	22167200
2016-04-11	54.49	55.15	54.3	54.31	50.7844	21414200
2016-04-12	54.37	54.78	53.76	54.65	51.1023	24574200
2016-04-13	55.12	55.44	54.89	55.35	51.7569	20818000
2016-04-14	55.22	55.58	55.07	55.36	51.7663	20875100
2016-04-15	55.3	55.92	55.11	55.65	52.0374	28793800
2016-04-18	55.49	56.59	55.21	56.46	52.7949	23150300
2016-04-19	56.63	56.77	55.68	56.39	52.7294	29596800
2016-04-20	56.29	56.5	55.49	55.59	51.9813	36195700
2016-04-21	55.8	56.23	55.42	55.78	52.159	38909100
2016-04-22	51.91	52.43	50.77	51.78	48.4187	126834100
2016-04-25	51.78	52.13	51.63	52.11	48.7272	33226900
2016-04-26	52.26	52.35	51.09	51.44	48.1007	33532600
2016-04-27	51.48	51.5	50.55	50.94	47.6332	43369300
2016-04-28	50.62	50.77	49.56	49.9	46.6607	43134800
2016-04-29	49.35	50.25	49.35	49.87	46.6326	48411700
2016-05-02	50	50.75	49.78	50.61	47.3246	33114500
2016-05-03	50.34	50.41	49.6	49.78	46.5485	26460200
2016-05-04	49.84	50.06	49.46	49.87	46.6326	24257600
2016-05-05	49.87	50.3	49.73	49.94	46.6981	25390700
2016-05-06	49.92	50.39	49.66	50.39	47.1189	24787300
2016-05-09	50.49	50.59	50	50.07	46.8197	17951600
2016-05-10	50.33	51.1	50.19	51.02	47.708	22741500
2016-05-11	51.13	51.78	51	51.05	47.736	24039100
2016-05-12	51.2	51.81	50.92	51.51	48.1662	24102800
2016-05-13	51.44	51.9	51.04	51.08	47.7641	22592300
2016-05-16	50.8	51.96	50.75	51.83	48.4654	20032000
2016-05-17	51.72	51.73	50.36	50.51	47.5614	27803500
2016-05-18	50.48	51.14	50.3	50.81	47.8439	24907500
2016-05-19	50.47	50.62	49.82	50.32	47.3825	23842400
2016-05-20	50.48	51.22	50.4	50.62	47.665	23905800
2016-05-23	50.6	50.68	49.98	50.03	47.1095	25999700
2016-05-24	50.7	51.71	50.4	51.59	48.5784	34757900
2016-05-25	51.92	52.49	51.79	52.12	49.0775	24040200
2016-05-26	51.93	51.98	51.36	51.89	48.8609	24182900
2016-05-27	51.92	52.32	51.77	52.32	49.2658	17721400
2016-05-31	52.26	53	52.08	53	49.9061	37653100
2016-06-01	52.44	52.95	52.44	52.85	49.7648	25324800
2016-06-02	52.64	52.74	51.84	52.48	49.4165	22565300
2016-06-03	52.38	52.42	51.6	51.79	48.7667	23368300
2016-06-06	51.99	52.35	51.89	52.13	49.0869	18243300
2016-06-07	52.24	52.73	52.1	52.1	49.0586	20866800
2016-06-08	52.02	52.44	51.87	52.04	49.0021	21149400
2016-06-09	52	52	51.49	51.62	48.6067	20305700
2016-06-10	51.05	52.05	51.04	51.48	48.4748	25833200
2016-06-13	49.58	50.72	49.06	50.14	47.213	83217800
2016-06-14	49.9	50.1	49.57	49.83	46.9211	42577100
2016-06-15	49.78	50.12	49.69	49.69	46.7893	33757600
2016-06-16	49.52	50.47	49.51	50.39	47.4484	31188600
2016-06-17	50.41	50.43	49.82	50.13	47.2036	45710500
2016-06-20	50.64	50.83	50.03	50.07	47.1471	35607900
2016-06-21	50.2	51.43	50.16	51.19	48.2018	34097800
2016-06-22	51.08	51.46	50.95	50.99	48.0134	28816800
2016-06-23	51.28	52.06	51.15	51.91	48.8797	29028800
2016-06-24	49.81	50.94	49.52	49.83	46.9211	133503000
2016-06-27	49.1	49.15	48.04	48.43	45.6029	50216300
2016-06-28	48.92	49.47	48.67	49.44	46.5539	38140700
2016-06-29	49.91	50.72	49.8	50.54	47.5897	31304000
2016-06-30	50.72	51.3	50.5	51.17	48.1829	28527800
2016-07-01	51.13	51.72	51.07	51.16	48.1735	21400400
2016-07-05	50.83	51.28	50.74	51.17	48.1829	24806400
2016-07-06	50.78	51.54	50.39	51.38	48.3807	28167500
2016-07-07	51.42	51.61	51.07	51.38	48.3807	19580800
2016-07-08	51.73	52.36	51.55	52.3	49.247	28391000
2016-07-11	52.5	52.83	52.47	52.59	49.52	22269200
2016-07-12	52.94	53.4	52.79	53.21	50.1038	27317600
2016-07-13	53.56	53.86	53.18	53.51	50.3863	25356800
2016-07-14	53.84	53.99	53.58	53.74	50.6029	24545500
2016-07-15	53.95	54	53.21	53.7	50.5652	32024400
2016-07-18	53.7	54.34	53.55	53.96	50.8101	31433900
2016-07-19	53.71	53.9	52.93	53.09	49.9908	53336500
2016-07-20	56.15	56.84	55.53	55.91	52.6462	89893300
2016-07-21	55.98	56.23	55.76	55.8	52.5426	32776700
2016-07-22	56.08	56.63	55.78	56.57	53.2677	32157200
2016-07-25	56.47	56.74	56.26	56.73	53.4183	25610600
2016-07-26	56.52	57.29	56.51	56.76	53.4466	28079000
2016-07-27	56.61	56.8	56.11	56.19	52.9099	32095300
2016-07-28	56	56.37	55.72	56.21	52.9287	37550400
2016-07-29	56.26	56.76	56.05	56.68	53.3713	30558700
2016-08-01	56.6	56.75	56.14	56.58	53.2771	26003400
2016-08-02	56.85	56.9	56.31	56.58	53.2771	35122000
2016-08-03	56.68	57.11	56.49	56.97	53.6443	22075600
2016-08-04	56.8	57.52	56.67	57.39	54.0398	26466400
2016-08-05	57.65	58.21	57.45	57.96	54.5765	29335200
2016-08-08	58.06	58.09	57.78	58.06	54.6707	19473500
2016-08-09	58.17	58.5	58.02	58.2	54.8025	16920700
2016-08-10	58.16	58.32	57.82	58.02	54.6331	15756900
2016-08-11	58.03	58.45	58.03	58.3	54.8967	18133800
2016-08-12	58.03	58.19	57.62	57.94	54.5577	21655200
2016-08-15	58.01	58.5	57.96	58.12	54.7272	19283900
2016-08-16	57.61	57.62	57.27	57.44	54.424	20523500
2016-08-17	57.54	57.68	57.23	57.56	54.5377	18856400
2016-08-18	57.42	57.7	57.27	57.6	54.5756	14214300
2016-08-19	57.43	57.73	57.2	57.62	54.5946	17271000
2016-08-22	57.6	57.75	57.26	57.67	54.6419	15221900
2016-08-23	57.9	58.18	57.85	57.89	54.8504	18732400
2016-08-24	57.8	58.04	57.72	57.95	54.9072	18151500
2016-08-25	57.88	58.29	57.78	58.17	55.1157	18552600
2016-08-26	58.28	58.7	57.69	58.03	54.983	20971200
2016-08-29	58.18	58.6	58.1	58.1	55.0494	16217900
2016-08-30	57.98	58.19	57.61	57.89	54.8504	16930200
2016-08-31	57.65	57.8	57.3	57.46	54.443	20860300
2016-09-01	57.01	57.82	57.01	57.59	54.5661	26075400
2016-09-02	57.67	58.19	57.42	57.67	54.6419	18900500
2016-09-06	57.78	57.8	57.21	57.61	54.5851	16278400
2016-09-07	57.47	57.84	57.41	57.66	54.6325	17493400
2016-09-08	57.63	57.79	57.18	57.43	54.4145	19972500
2016-09-09	56.79	57.52	56.21	56.21	53.2586	35113900
2016-09-12	56	57.21	55.61	57.05	54.0545	29303000
2016-09-13	56.5	56.65	56.05	56.53	53.5618	30130200
2016-09-14	56.39	56.63	56.03	56.26	53.306	24062500
2016-09-15	56.15	57.35	55.98	57.19	54.1871	26847000
2016-09-16	57.63	57.63	56.75	57.25	54.244	44607000
2016-09-19	57.27	57.75	56.85	56.93	53.9408	20879200
2016-09-20	57.35	57.35	56.75	56.81	53.8271	17384000
2016-09-21	57.51	57.85	57.08	57.76	54.7272	33707300
2016-09-22	57.92	58	57.63	57.82	54.7841	19822200
2016-09-23	57.87	57.91	57.38	57.43	54.4145	19955300
2016-09-26	57.08	57.14	56.83	56.9	53.9124	21688700
2016-09-27	56.93	58.06	56.68	57.95	54.9072	28065100
2016-09-28	57.88	58.06	57.67	58.03	54.983	20536400
2016-09-29	57.81	58.17	57.21	57.4	54.3861	25463500
2016-09-30	57.57	57.77	57.34	57.6	54.5756	29910800
2016-10-03	57.41	57.55	57.06	57.42	54.4051	19189500
2016-10-04	57.27	57.6	56.97	57.24	54.2345	20085900
2016-10-05	57.29	57.96	57.26	57.64	54.6135	16726400
2016-10-06	57.74	57.86	57.28	57.74	54.7083	16212600
2016-10-07	57.85	57.98	57.42	57.8	54.7651	20089000
2016-10-10	57.91	58.39	57.87	58.04	54.9925	18084400
2016-10-11	57.89	58.02	56.89	57.19	54.1871	26497400
2016-10-12	57.11	57.27	56.4	57.11	54.1113	22177500
2016-10-13	56.7	57.3	56.32	56.92	53.9313	25313700
2016-10-14	57.12	57.74	57.12	57.42	54.4051	27402500
2016-10-17	57.36	57.46	56.87	57.22	54.2156	23830000
2016-10-18	57.53	57.95	57.41	57.66	54.6325	18631500
2016-10-19	57.47	57.84	57.4	57.53	54.5093	22878400
2016-10-20	57.5	57.52	56.66	57.25	54.244	49455600
2016-10-21	60.28	60.45	59.49	59.66	56.5274	80032200
2016-10-24	59.94	61	59.93	61	57.7971	54067000
2016-10-25	60.85	61.37	60.8	60.99	57.7876	35137200
2016-10-26	60.81	61.2	60.47	60.63	57.4465	29911600
2016-10-27	60.61	60.83	60.09	60.1	56.9443	28479900
2016-10-28	60.01	60.52	59.58	59.87	56.7264	33574700
2016-10-31	60.16	60.42	59.92	59.92	56.7738	26434700
2016-11-01	59.97	60.02	59.25	59.8	56.6601	24533000
2016-11-02	59.82	59.93	59.3	59.43	56.3095	22147000
2016-11-03	59.53	59.64	59.11	59.21	56.1011	21600400
2016-11-04	58.65	59.28	58.52	58.71	55.6273	28697000
2016-11-07	59.78	60.52	59.78	60.42	57.2475	31664800
2016-11-08	60.55	60.78	60.15	60.47	57.2949	22862000
2016-11-09	60	60.59	59.2	60.17	57.0107	49632500
2016-11-10	60.48	60.49	57.63	58.7	55.6179	57822400
2016-11-11	58.23	59.12	58.01	59.02	55.9211	38767800
2016-11-14	59.02	59.08	57.28	58.12	55.0683	40861900
2016-11-15	58.33	59.49	58.32	58.87	56.1557	35904100
2016-11-16	58.94	59.66	58.81	59.65	56.8998	26851400
2016-11-17	60.41	60.95	59.97	60.64	57.8441	32132700
2016-11-18	60.78	61.14	60.3	60.35	57.5675	27686300
2016-11-21	60.5	60.97	60.42	60.86	58.054	19652600
2016-11-22	60.98	61.26	60.81	61.12	58.302	23206700
2016-11-23	61.01	61.1	60.25	60.4	57.6152	21847200
2016-11-25	60.3	60.53	60.13	60.53	57.7392	8409600
2016-11-28	60.34	61.02	60.21	60.61	57.8155	20732600
2016-11-29	60.65	61.41	60.52	61.09	58.2734	22366700
2016-11-30	60.86	61.18	60.22	60.26	57.4817	34655400
2016-12-01	60.11	60.15	58.94	59.2	56.4705	34542100
2016-12-02	59.08	59.47	58.8	59.25	56.5182	25515700
2016-12-05	59.7	60.59	59.56	60.22	57.4435	23552700
2016-12-06	60.43	60.46	59.8	59.95	57.186	19907000
2016-12-07	60.01	61.38	59.8	61.37	58.5405	30809000
2016-12-08	61.3	61.58	60.84	61.01	58.1971	21220800
[truncated: 617 more rows]
