# Supplementary material for: Measuring information flux between social media and stock prices with Transfer Entropy
Source: PLoS One. 2021 Sep 23;16(9):e0257686. doi: 10.1371/journal.pone.0257686 (PMC8459996; doi:10.1371/journal.pone.0257686)
Supplement: S1 Data — (ZIP) [file pone.0257686.s001.zip › DATA BASES/3.-microsoft/msft.xlsx]

## Sheet: SheetJS
Num	Date	Tweet
1	2009-01-01	piqqem said: $AAPL, $GOOG, $MSFT end year most popular: http://tinyurl.com/8f73fw: piqqem said: $AAPL, $GOOG, $MSFT end year most popular..
2	2009-01-01	Happy New Year! Need extra controllers for your new game console? Or your old one? Save 10% till 1-10. http://twurl.cc/afg $MSFT $SNE $NTDOY
3	2009-01-02	What do Google Android netbooks mean for Microsoft and Apple? http://bit.ly/OOEx $GOOG $AAPL $MSFT
4	2009-01-02	@karaswisher (continued) shows than anyone else. If the conversation followed true business influence that $msft should be the leader
5	2009-01-03	RT I think these are on target - video and $MSFT $yhoo not @dbreakenridge Website Magazine's 2009 predictions ...http://tinyurl.com/7nbsfc
6	2009-01-07	Looks like Windows Vista upgrade, er, Windows 7, sorry, will be available mid 2009: http://tinyurl.com/9qhyde Buh Bye Vista. $MSFT
7	2009-01-08	2nd list of sites w vulgar content out. includes msn china $msft, kongzhong $kong, sohu's 17173 $sohu, myspace china http://is.gd/eVsA [ZH]
8	2009-01-11	uhhhh, microsoft you're kidding right? http://is.gd/fdZl $msft
9	2009-01-14	For being the most powerful tech (does it even need that qualifier?) company in the world, $MSFT looks damn cheap
10	2009-01-14	Yes, Dell phone coming. (But Windows Mobile or Android?) http://bit.ly/5LpEt $DELL $MSFT $GOOG
11	2009-01-21	Apple on netbooks: Mostly garbage, but we have some ideas. http://bit.ly/F6kU $AAPL $DELL $MSFT
12	2009-01-22	@bmccandless RT check out Krakow's take on $msft windows 7 : http://tinyurl.com/awwpj2 (wsmco adds - i think this makes $msft a buy @17.11)
13	2009-01-22	CNBC Fast Money points out Microsoft hasn't been at these levels since Windows 98 release back in Q1'98: http://tinyurl.com/6gn58g $MSFT
14	2009-01-22	$MSFT if support holds it is not impossible for $MSFT to rally back to $18.59, even today, much depends on institutional drive.
15	2009-01-22	$MSFT Is it not funny how cutting jobs at $AAPL is considered a huge plus and cuts at $MSFT considered a big minus? Margins margins margins.
16	2009-01-22	Microsoft Blows Q2, Firing 5,000 $MSFT http://tinyurl.com/d8vncy
17	2009-01-22	@KarlOnSea Indeed, especially considering the CEO of $MSFT pretty much wrote off the iPhone from the beginning. Too bad to c $MSFT off track
18	2009-01-23	Windows Mobile getting better, still a tiny business for Microsoft: http://bit.ly/2J2sbK $MSFT
19	2009-01-27	Yahoo Earnings Preview: The Ball Is Now in Carol's Court http://tinyurl.com/d9r6je ($YHOO $MSFT $GOOG $AAPL $XLK)
20	2009-01-27	Lessons of the Fall: Hit the Bid, 'Cheap' Stocks Can Get Cheaper http://tinyurl.com/aez3fs ($YHOO $MSFT $TTWO $ELNK $OPWV $ERTS $JAMFX)
21	2009-01-28	so $AAPL and $MSFT don't make the Global 100 list..world's most sustainable companies???: so $AAPL and $MSFT don't make the Global 100 li..
22	2009-01-28	Yahoo CEO Bartz Era Begins with No Preconceived Notions http://tinyurl.com/c8ne92 ($YHOO $MSFT $GOOG $TWX $XLK)
23	2009-01-28	woo. $msft's web sandbox open sourced. i had a need to build something similar at safepage but now... http://tinyurl.com/b7so6o
24	2009-01-30	Google has boiled Microsoft so slowly $MSFT thought it was just a hot tub treatment:)
25	2009-02-12	Microsoft hires Wal-Mart veteran to open retail stores. http://bit.ly/wQm6Q $MSFT
26	2009-02-23	Microsoft should buy Research In Motion: http://bit.ly/u9AeN $MSFT $RIMM
27	2009-02-24	Live coverage of the $MSFT "Strategic Update," wonder what Ballmer has in store http://tinyurl.com/al8q2p
28	2009-02-25	$MSFT's Bob Laux kicks some CPA butt on XBRL financial reporting... http://is.gd/kPSk
29	2009-03-06	@ecyrd Adding $GOOG Apps to govt is breaking away from single-vendor reliance on $MSFT office, not creating that problem. At least not now
30	2009-03-08	Nathan Richardson has interesting ideas on how Google, Yahoo and Microsoft can help newspapers survive. http://is.gd/m6Vb $GOOG$ $MSFT$
31	2009-03-23	Actual revenue for Twitter, finally. Via a Microsoft's marketing budget http://bit.ly/GD7S $MSFT
32	2009-03-26	@ruv so the trouble is that $MSFT pre-announced your pre-announcement of a manifesto yet to be written or announced? those jerks.
33	2009-03-30	MY WIFE IS NAMED LAUREN AND SHE BOUGHT A MACBOOK AIRE SO THAT PROOFS $MSFT WRONG YOU KNOW
34	2009-04-05	can you believe $JAVA balked at $9.50? http://is.gd/qUSw They must have the same disease that $YHOO had when $MSFT came calling.
35	2009-04-10	Ballmer, Bartz finally talking search deal: http://bit.ly/WFP3D $MSFT $YHOO by @fromedome
36	2009-04-14	Microsoft Stuck Fixing Broken Xbox 360s For Free, Again $MSFT by @eKrangel http://poprl.com/0Oqm
37	2009-04-14	Search Spending Rebounds In March $GOOG $YHOO $MSFT by @nichcarlson http://bit.ly/3zVz8Z
38	2009-04-14	Yahoo could save $1+ billion per year outsourcing search to Microsoft: http://bit.ly/4lSlNv $MSFT $YHOO
39	2009-04-16	Apple's Lame Response To Microsoft Ads: PCs No Bargain $AAPL $MSFT by @eKrangel http://bit.ly/5wFi
40	2009-04-16	Microsoft's Enemies Line Up To Testify In EU Antitrust Case $MSFT by @eKrangel http://bit.ly/EKNtV
41	2009-04-17	Yahoo-Microsoft Deal Not Likely, Says Fortune $YHOO $MSFT by @nichcarlson http://bit.ly/jSOfM
42	2009-04-19	4 new Mac ads in Mac vs. PC series. Think I like "Legal Copy" the best. http://bit.ly/Mqwga $MSFT $AAPL
43	2009-04-20	Microsoft Already Hiring For Windows 8 $MSFT by @eKrangel http://bit.ly/8U9ZQ
44	2009-04-20	Digg Ditches Microsoft To Sell Custom Ads Alone $MSFT by @eKrangel http://bit.ly/61uaz
45	2009-04-20	Microsoft's Cheap Netbook Plan: 'Windows 7 Starter' $MSFT by @eKrangel http://bit.ly/YpdAu
46	2009-04-21	Microsoft Trademarks Yet Another Possible Search Brand: 'Sift' $MSFT by @eKrangel http://bit.ly/vFMkp
47	2009-04-21	Microsoft Ups Ante Vs. Sony: New Xbox Comes With Great Free Games $MSFT $SNE by @eKrangel http://bit.ly/ShCRs
48	2009-04-22	Microsoft's Windows 7 Starter Is A Gift To Google $MSFT $GOOG by @fromedome http://bit.ly/tR0wP
49	2009-04-24	AOL And Yahoo Ad People: Here's Your Competition From Redmond $MSFT $YHOO $TWX by @nichcarlson http://bit.ly/17i0dC
50	2009-04-25	Good Gizmodo run-down on the "Best Surprise New Features" of Windows 7 RC1 http://bit.ly/dkgRJ $MSFT
51	2009-04-27	Eric Schmidt, Craig Mundie Join Obama's Tech Advisory Council $GOOG $MSFT by @fromedome http://bit.ly/btalT
52	2009-04-27	4 Reasons Yahoo Must NOT Sell Its Search Business To Microsoft $YHOO $MSFT by @nichcarlson http://bit.ly/owIOH
53	2009-04-28	Microsoft Planning iPhone Rival $MSFT $AAPL by @fromedome http://bit.ly/cGoJc
54	2009-04-28	Say It Ain't So: Microsoft Launching Its Own Version Of Twitter $MSFT by @hblodget http://bit.ly/SeDs9
55	2009-05-01	What Microsoft Can Learn From Apple $MSFT $AAPL by @fromedome http://bit.ly/gbB48
56	2009-05-05	Apple, Microsoft, Google And News Corp Are All Sniffing Around Twitter $AAPL $MSFT $GOOG $NWS by @nichcarlson http://bit.ly/audHP
57	2009-05-05	Yahoo And Microsoft Crawling Closer To Search Deal $YHOO $MSFT by @hblodget http://bit.ly/hsfu6
58	2009-05-10	Microsoft Silverlight Catching Up To Adobe Flash $MSFT $ADBE by @fromedome http://bit.ly/TJhYm
59	2009-05-10	Good analysis here. Twitter may have more value than facebook. RT @alleyinsider: Microsoft Must Buy Twitter $MSFT http://bit.ly/uAMmB
60	2009-05-11	Microsoft Raising Debt... To Buy Yahoo? SAP? RIM? $MSFT $YHOO $SAP $RIMM by @fromedome http://bit.ly/vbzTp
61	2009-05-12	Apple's New Commercial Mocks Microsoft's 'Laptop Hunters' $AAPL $MSFT by @fromedome http://bit.ly/cWgMv
62	2009-05-12	Leaked Microsoft Document Reveals Secret Strategy To Kill Apple iPhone $MSFT $AAPL by @fromedome http://bit.ly/10eMyJ
63	2009-05-12	Microsoft Tries To Save Zune By Calling iTunes A Ripoff $MSFT $AAPL by @fromedome http://bit.ly/w21b4
64	2009-05-13	Google Isn't "A Problem" Like Microsoft In The 1990s, Says FTC Chair (CLIP) $GOOG $MSFT by @nichcarlson http://bit.ly/CEW8h
65	2009-05-17	Inside Steve Ballmer's Brain $MSFT by @fromedome http://bit.ly/jgriv
66	2009-05-18	Microsoft Wants To Buy Search Startups, CFO Tells Twitter VC $MSFT by @nichcarlson http://bit.ly/uSuvW
67	2009-05-18	10 Things Every Startup Should Know About Microsoft's Acquisition Strategy $MSFT by @nichcarlson http://bit.ly/TxQvo
68	2009-05-20	Microsoft Kicking Apple's Butt In The Living Room $MSFT $AAPL by @fromedome http://bit.ly/16uHVG
69	2009-05-20	Microsoft Builds Netflix Into Windows $MSFT $NFLX by @fromedome http://bit.ly/3xg6ru
70	2009-05-20	Yahoo Comes Up With Confusing New Search Slogan, "WOO" $YHOO $GOOG $MSFT by @nichcarlson http://bit.ly/q94KP
71	2009-05-21	AT&T, Microsoft, And Village Voice Media Sell Sex Ads Too, Says Craigslist CEO $T $MSFT by @nichcarlson http://u.mavrev.com/4wkp
72	2009-05-26	Users Love Microsoft, Yahoo Search -- When It's Branded With A Google Logo $MSFT $GOOG $YHOO by @nichcarlson http://bit.ly/6BqyP
73	2009-05-27	Sorry, Microsoft, Zune HD Will Be D.O.A. $MSFT by @fromedome http://cli.gs/jSu8TQ
74	2009-05-27	Yahoo CEO Names Her Price For Microsoft Search Deal $YHOO $MSFT by @nichcarlson http://bit.ly/C9ZtE
75	2009-05-28	CHART OF THE DAY: Microsoft's Years Of Search Futility $MSFT $GOOG by @fromedome http://bit.ly/mxBtt
76	2009-05-28	The Microsoft Bing Demonstration Video (CLIP) $MSFT by @nichcarlson http://poprl.com/1k4R
77	2009-05-28	Former Ask.com CEO Snorts At Microsoft's 'Bing' $MSFT $IACI by @fromedome http://bit.ly/hiEKf
78	2009-05-28	Microsoft's New Search Engine 'Bing' Is A Blank Screen $MSFT by @fromedome http://bit.ly/M3n6E
79	2009-05-29	It's Time For Microsoft To Face Reality About Search And The Internet $MSFT by @hblodget http://bit.ly/Bolf
80	2009-05-29	Zune HD Gets Wet Sloppy Kiss From Gizmodo $MSFT by @fromedome http://bit.ly/5E9m2
81	2009-05-29	Ballmer Explains Bing (CLIP) $MSFT by @nichcarlson http://bit.ly/pvMET
82	2009-05-30	6 Things To Expect At Next Week's E3 Gaming Expo $SNE $MSFT $NTDOY by @sachinag http://bit.ly/aIbxu
83	2009-06-01	Microsoft Kills The Game Disc $MSFT by @fromedome http://bit.ly/Mpm5g
84	2009-06-01	What An Anti-Google Whisper Campaign Looks Like $GOOG $MSFT by @nichcarlson http://bit.ly/l4dh8
85	2009-06-01	Microsoft Tries To Out-Wii Nintendo: You Are The Controller Via 'Project Natal' $MSFT by @fromedome http://bit.ly/7Mv67
86	2009-06-01	Microsoft's Xbox Video Becoming 'Zune Video', Adding Facebook, Twitter $MSFT by @fromedome http://bit.ly/VScqU
87	2009-06-01	LIVE: Watch Microsoft's E3 Press Conference $MSFT by @fromedome http://bit.ly/1B530
88	2009-06-01	Why There's No Wii 2, Xbox 720, Or PS4 On The Horizon $MSFT $SNE $NTDOY by @sachinag http://bit.ly/Ky1jT
89	2009-06-01	Microsoft Lost Tons Of Traffic Announcing Bing Before It Was Ready $MSFT by @nichcarlson http://bit.ly/1wO8KO
90	2009-06-02	Microsoft's 'Project Natal' Is Vaporware, At Least Until Their E3 Booth Opens $MSFT by @sachinag http://bit.ly/hN7nx
91	2009-06-03	Ballmer Threatens Obama, Says He'll Move Jobs Overseas $MSFT by @thestalwart http://bit.ly/VPi3E
92	2009-06-04	Microsoft Targeting Bing Ads To iPhones, Too $MSFT $AAPL by @fromedome http://bit.ly/13hVOu
93	2009-06-05	Bill Gates's New $9 Million Country Cabin (SLIDESHOW) $MSFT by @nichcarlson http://bit.ly/LT7ia
94	2009-06-07	The Biggest Winners And Losers From The E3 Gaming Expo $SNE $MSFT $ERTS by @sachinag http://bit.ly/gPXSk
95	2009-06-08	Hot G4 Girl, Funny SNL Guy Star In Microsoft-Sponsored Variety Show On Hulu (CLIP) $MSFT by @nichcarlson http://bit.ly/173QNt
96	2009-06-08	Microsoft, Google Employees Get Punchy Over Blind Search Test $MSFT $YHOO $GOOG by @nichcarlson http://bit.ly/NLnq6
97	2009-06-09	Google Traffic Goes Up When Rivals Advertise $GOOG $MSFT by @hblodget http://bit.ly/19s6Kb
98	2009-06-09	Bing Stealing Market Share From Yahoo And Google, Says ComScore $MSFT $GOOG $YHOO by @nichcarlson http://bit.ly/4TKmk
99	2009-06-11	Which of 4 reasons for Apple pricing Snow Leopard OS X at $29 most plausible? via @Pogue http://bit.ly/16nNN6 $AAPL $MSFT
100	2009-06-11	Jimmy Fallon Plays With Microsoft's Wii-Killer 'Project Natal' $MSFT by @fromedome http://digg.com/u15Slw
101	2009-06-11	Microsoft Launches Anti-Virus Service, Kills MS Money $MSFT http://bit.ly/yussm
102	2009-06-14	Steve Ballmer on managing time, running meetings, making decisions, micromanaging, in "Lessons in Leadership." $MSFT http://bit.ly/uykBg
103	2009-06-14	Microsoft Stops Paying For Employees' iPhones $MSFT $AAPL by @fromedome http://digg.com/u15gC3
104	2009-06-16	Microsoft Sues Over Click Fraud $MSFT by @fromedome http://bit.ly/kLjK1
105	2009-06-18	Ballmer Says He'll Spend As Much As $11 Billion On Search $MSFT by @nichcarlson http://bit.ly/nxnRq
106	2009-06-19	Versions 1.0 Of Today's Most Popular Apps $AAPL $MSFT $ADBE by @nichcarlson http://bit.ly/ATfvz
107	2009-06-23	Boxee Adds MLB.TV, Windows Support $MSFT by @fromedome http://bit.ly/2XnTa
108	2009-06-24	Microsoft Offers To Monitor Your Home Power Usage $MSFT http://bit.ly/zsv7b
109	2009-06-24	The Masses Are Learning What "Bing" Is $MSFT $GOOG by @nichcarlson http://bit.ly/73wUx
110	2009-06-25	Microsoft Slashes Windows 7 Pre-Order Prices In Half $MSFT by @fromedome http://bit.ly/1azLlZ
111	2009-06-27	Bing: The Better Way To Google! (CLIP) $GOOG $MSFT by @nichcarlson http://bit.ly/UeNbg
112	2009-06-30	Cisco "Thinking About" Going Up Against Microsoft Office and Google Apps $MSFT $CSCO http://bit.ly/42pKU
113	2009-07-01	Yahoo, Microsoft and Real Sued For Copyright Infringement $YHOO $MSFT $REAL http://bit.ly/TUCFj
114	2009-07-01	Microsoft's New Gross-Out Commercial For Internet Explorer (CLIP) $MSFT by @nichcarlson http://bit.ly/14nEQw
115	2009-07-08	Windows Savior Gets Big Promotion $MSFT http://bit.ly/4Ssq5
116	2009-07-08	Google Launching OS, Firing Torpedo Into Microsoft (And Apple) Hold $MSFT $GOOG $AAPL by @hblodget http://bit.ly/Nebwj
117	2009-07-09	Google One-Ups Bing With Creative Commons Image Search $GOOG $MSFT http://bit.ly/3Rb9uY
118	2009-07-09	Microsoft's Best Product Ever: The Office 2010 Trailer $MSFT by @fromedome http://bit.ly/66tCC
119	2009-07-09	Five Reasons Microsoft Need Not Fear Google OS $MSFT $GOOG http://bit.ly/1SrKzU
120	2009-07-09	The Forgotten Operating Systems That Couldn't Beat Microsoft, Apple $MSFT $AAPL $GOOG by @nichcarlson http://bit.ly/4DmUy
121	2009-07-09	David Pogue on $MSFT Bing vs. $GOOG Search http://bit.ly/EReM6
122	2009-07-10	Google CEO Did Not Want To Build An OS $GOOG $AAPL $MSFT by @nichcarlson http://bit.ly/Ky20G
123	2009-07-11	Bing vs. Google: Consumers Can't Tell a Difference $GOOG $MSFT http://bit.ly/kumNm
124	2009-07-13	Microsoft To Crush Google Docs $GOOG $MSFT by @fromedome http://bit.ly/5eBBS
125	2009-07-13	Microsoft To Offer Free Office Software $MSFT $GOOG http://bit.ly/2MYLrt
126	2009-07-14	Microsoft's Cloud Pricing In Line With Google's, Amazon's $MSFT $GOOG $AMZN http://bit.ly/pPhNm
127	2009-07-14	Ballmer Ribs Google's OS At Microsoft Conference $MSFT $GOOG http://bit.ly/DxSVX
128	2009-07-14	Microsoft, Not Amazon, A More Likely Netflix Buyer $NFLX $MSFT by @fromedome http://bit.ly/nY83B
129	2009-07-15	Microsoft's 'Minority Report'-Like Motion Controls Coming To Windows, Too $MSFT by @fromedome http://bit.ly/F2FI8
130	2009-07-15	Bing's First Month A Bust $MSFT $YHOO $GOOG by @fromedome http://bit.ly/sqyEN
131	2009-07-15	Bill Gates Says Google's OS Is Nothing New $MSFT $GOOG http://bit.ly/pVkNC
132	2009-07-17	Microsoft Starts Long, Slow Process Of Killing The Videogame Disc $MSFT by @fromedome http://bit.ly/2lsrtC
133	2009-07-17	Microsoft Xbox Sales Grow While Industry Tanks $MSFT $SNE $NTDOY http://bit.ly/2n7img
134	2009-07-17	Microsoft And Yahoo THIS CLOSE To A Search Deal. Again. $MSFT $YHOO by @hblodget http://bit.ly/HBbTV
135	2009-07-18	Microsoft Will Overhaul MSN $MSFT by @nichcarlson http://bit.ly/SGNho
136	2009-07-21	Former Apple Exec To Help Microsoft With Its Retail Stores $AAPL $MSFT http://bit.ly/l1aOD
137	2009-07-23	RT @angusdav: #microsoft $msft loses > $8mm/day on search (http://bit.ly/8w4k7), enough to fund a Series A startup round every 12 hrs.
138	2009-07-23	Yahoo Board Meets To Talk Microsoft Search Deal $YHOO $MSFT by @nichcarlson http://bit.ly/2yZrNT
139	2009-07-24	Ten Reasons Why People Will Upgrade To Windows 7 $MSFT http://bit.ly/1UPeu
140	2009-07-24	Microsoft Cows To Apple Lawyers, Changes 'Laptop Hunters' Ad $MSFT $AAPL http://bit.ly/xbUwy
141	2009-07-27	10 Ways Google Is Trying To Kill Microsoft $GOOG $MSFT http://bit.ly/iiLoD
142	2009-07-28	First Take On Microsoft-Yahoo Deal: Awful $MSFT $YHOO by @hblodget http://bit.ly/BQUgq
143	2009-07-28	Yahoo-Microsoft Deal Finally Done, Seems Lousy For Yahoo $YHOO $MSFT by @hblodget http://bit.ly/1a3WKM
144	2009-07-28	Windows Apps Market Now Open To Developers $MSFT http://bit.ly/bylf4
145	2009-07-29	Ballmer's Note To The Troops: Most Of You Won't Lose Your Jobs $MSFT $YHOO by @fromedome http://bit.ly/3oFX3U
146	2009-07-29	CHART OF THE DAY: Yahoo-Microsoft Search Now Going Down Together $YHOO $MSFT by @fromedome http://bit.ly/1hGIGf
147	2009-07-29	Xbox 360 To Get Facebook And Twitter Before Christmas $MSFT http://bit.ly/bvyYO
148	2009-07-29	LIVE blogging Yahoo-Microsoft Conference Call On Search Deal: http://bit.ly/D5QLm $MSFT $YHOO
149	2009-07-29	Yahoo Already Suffering From Microsoft Technology $YHOO $MSFT by @fromedome http://bit.ly/VL6gh
150	2009-07-29	Yahoo, Microsoft Officially Announce Search Deal $YHOO $MSFT by @fromedome http://bit.ly/F7qUT
151	2009-07-30	Microsoft Admits Its Phones Are Crappy, Vows To Improve $MSFT by @fromedome http://bit.ly/qOVCR
152	2009-07-31	Ballmer And Bartz Flail As Yahoo-Microsoft Deal Slammed $MSFT $YHOO by @hblodget http://bit.ly/qJIjY
153	2009-08-01	Advertisers Don't Love Yahoo-Microsoft Deal, Either $YHOO $MSFT http://bit.ly/Oq3YJ
154	2009-08-02	CHARTS OF THE WEEK: Yahoo-Microsoft Face Uphill Battle $YHOO $GOOG $MSFT by @fromedome http://bit.ly/PbxQp
155	2009-08-03	Google Attacks Microsoft's Office Cash Cow $GOOG $MSFT by @fromedome http://bit.ly/ruKAh
156	2009-08-04	Yahoos, Meet Your Microsoft Search Overlord (CLIP) $YHOO $MSFT by @nichcarlson http://bit.ly/1sUFF
157	2009-08-06	10 Bing jingles Microsoft rejected by @fromedome $MSFT $GOOG http://bit.ly/inrvK
158	2009-08-06	Look Out, Google: Bing's New Jingle Could Give It A Real Edge $MSFT $GOOG by @fromedome http://bit.ly/J87Cc
159	2009-08-07	CHART OF THE DAY: Microsoft's Windows 7 Upgrade Mess $MSFT by @fromedome http://bit.ly/3vzAXh
160	2009-08-07	Microsoft Retail Store Construction Photos Revealed $MSFT by @fromedome http://bit.ly/4u78Dq
161	2009-08-09	Publicis Buying Microsoft's Razorfish For $500-600 Million $MSFT by @fromedome http://bit.ly/ZL06j
162	2009-08-12	Bing's Paid Click Share Is Up 44% Since June -- Report $MSFT $GOOG by @nichcarlson http://bit.ly/4CIPp
163	2009-08-12	Microsoft Word Patent Injunction Shouldn't Hurt Sales $MSFT by @fromedome http://bit.ly/2WoTXF
164	2009-08-13	Microsoft Finally Making Outlook For Mac $MSFT $AAPL by @fromedome http://bit.ly/23Q769
165	2009-08-14	Microsoft Not Completely Oblivious, Wants Apps For Zune HD $MSFT $AAPL by @fromedome http://bit.ly/32OyXz
166	2009-08-17	Bing Search Share Rises Again In July $GOOG $MSFT $YHOO by @fromedome http://bit.ly/q77Y5
167	2009-08-17	CHART OF THE DAY: Google Running Away With Mobile Search, Too $GOOG $MSFT $YHOO by @fromedome http://bit.ly/UMLV6
168	2009-08-17	MSNBC.com Buys Hyperlocal News Site EveryBlock $MSFT $GE http://bit.ly/kazFV
169	2009-08-18	Xbox 360 Fails Five Times More Often Than PS3 $MSFT $SNE $NTDOY http://bit.ly/6CKZw
170	2009-08-19	Microsoft Attacks Mac With iMovie Clone $MSFT $AAPL by @fromedome http://bit.ly/11uAYm
171	2009-08-19	Microsoft Begs Court To Be Allowed To Keep Selling Word $MSFT http://bit.ly/Zl8sy
172	2009-08-20	CHART OF THE DAY: Here's Who's Eating iTunes' Dust $AAPL $AMZN $MSFT by @fromedome http://bit.ly/g0VLi
173	2009-08-21	Microsoft Stores Will Only Hire You If You Can Lift 75 Pounds $MSFT http://bit.ly/32qzlX
174	2009-08-21	CHART OF THE DAY: Smartphone Sales To Beat PC Sales By 2011 $AAPL $MSFT by @fromedome http://bit.ly/18oGq1
175	2009-08-21	Amazon, Microsoft And Yahoo Join Alliance To Gang Up On Google $AMZN $MSFT $YHOO $GOOG http://bit.ly/2vbCOT
176	2009-08-24	Nokia Enters Tough PC Market With "Booklet 3G" Netbook $MSFT $NOK http://bit.ly/BK6RB
177	2009-08-27	Microsoft's Windows 7 Launch Party: Oct. 22 In New York $MSFT by @fromedome http://bit.ly/2dUCG
178	2009-08-28	Microsoft's Holds Weekly "Screw Google" Meetings In DC -- Report $GOOG $MSFT by @nichcarlson http://bit.ly/1pqjQU
179	2009-08-31	Apple: The New Microsoft $AAPL $MSFT by @hblodget http://bit.ly/4r79ac
180	2009-09-04	Microsoft Can Keep Selling Word During Patent War $MSFT http://bit.ly/AuDAJ
181	2009-09-09	SCANDAL: Microsoft Trains Windows Sales People To Bash Linux $MSFT $BBY by @nichcarlson http://bit.ly/tYMJe
182	2009-09-11	Microsoft's First Windows 7 Commercial: Blogs And Little Girls Love Us! $MSFT by @fromedome http://bit.ly/wDUKD
183	2009-09-17	Jon Rubinstein: Palm roadmap will ONLY be WebOS devices going forward. (No more Windows Mobile) http://bit.ly/1NuZmh $PALM $MSFT
184	2009-09-17	Want To Play A Free Game On Your Zune HD? Please Watch This Pre-Roll Car Commercial First! $MSFT by @fromedome http://bit.ly/i7zJG
185	2009-09-17	Microsoft's Mobile Strategy Is A Mess $MSFT by @fromedome http://bit.ly/3PPV4x
186	2009-09-18	Why Did Microsoft's Yusuf Mehdi Just Meet With AOL's Tim Armstrong? $MSFT $TWX $GOOG by @fromedome http://bit.ly/4sFa9x
187	2009-09-18	Bingle: Bing and Google Results Combined $GOOG $MSFT http://bit.ly/4zRYZ4
188	2009-09-18	Popular 'ShopSavvy' App Coming To Windows Mobile Before iPhone $MSFT $AAPL by @fromedome http://bit.ly/G5mL1
189	2009-09-21	Bing's Slow Growth Continues $MSFT $GOOG $YHOO by @fromedome http://bit.ly/4rRf33
190	2009-09-21	Microsoft's Secret Plans To Kill Apple Revealed $MSFT $AAPL by @fromedome http://bit.ly/o0YjD
191	2009-09-22	Microsoft Smartly Poaching Apple Employees For Retail Stores $MSFT $AAPL by @fromedome http://bit.ly/2n9Il4
192	2009-09-23	More Leaked Photos Of Mystery Microsoft Products: Boring $MSFT by @fromedome http://bit.ly/4FxQbe
193	2009-09-23	Has Microsoft Completely Lost It? $MSFT by @fromedome http://bit.ly/BVyDZ
194	2009-09-23	Microsoft To Acquire Electronic Arts? Analysts Say No $MSFT $ERTS by @nichcarlson http://bit.ly/WDlGH
195	2009-09-23	Microsoft Building 'Windows Cafe' In Paris $MSFT by @fromedome http://bit.ly/HKIFz
196	2009-09-23	Microsoft Tablet Seems Cool, But Let's See It First $MSFT by @fromedome http://bit.ly/2WDfqg
197	2009-09-24	At $3.2 Billion, Palm Is Too Pricey For Acquisition Suitors $PALM $DELL $MSFT $MOT $NOK http://bit.ly/jv9Ev
198	2009-09-28	10 Rock Star Tech Execs You've Never Heard Of $AAPL $MSFT $GOOG by @nichcarlson http://bit.ly/AxSHV
199	2009-09-29	Microsoft's Recruiting Gold: We'll Buy Your House At Pre-Crash Prices So You Can Move To Redmond $MSFT by @from.. http://bit.ly/pttV3
200	2009-09-30	Microsoft must make more apps for the iPhone: http://bit.ly/zD03c $AAPL $MSFT
201	2009-10-01	We all got punked. It wasn't $MSFT $AAPL. Instead. $IBM Look Who's Launching an Email Service http://om.bit.ly/4ETpS0
202	2009-10-01	Microsoft Offers To Store Your Private Health Information Online $GOOG $MSFT http://bit.ly/E3g12
203	2009-10-02	10 iPhone Apps Microsoft Must Make $AAPL $MSFT by @fromedome
204	2009-10-05	Microsoft's In-Game Advertising Boss Says Business Is Booming $MSFT by @nichcarlson http://bit.ly/12eOXZ
205	2009-10-05	AOL, Yahoo, and Microsoft Spend Big On Ads To Reclaim Their Luster $TWX $YHOO $MSFT http://bit.ly/3wpY6x
206	2009-10-06	CHART OF THE DAY: Google Set To Dominate Mobile Advertising $GOOG $MSFT $YHOO by @fromedome http://bit.ly/ECjGp
207	2009-10-06	Microsoft Will Be Irrelevant In Mobile For At Least Another Year $MSFT by @fromedome http://bit.ly/1KN7Mk
208	2009-10-06	Sarah Palin Autographed Xbox 360 On eBay For $1.1 Million $EBAY $MSFT http://bit.ly/16Qei7
209	2009-10-06	Steve Ballmer's 14-Year-Old Son Helping Make Sure Windows 7 Doesn't Bomb $MSFT by @fromedome http://bit.ly/113JyW
210	2009-10-06	Windows Mobile 6.5 Review: There's No Excuse For This $MSFT http://bit.ly/3UWaxd
211	2009-10-06	Some Of Verizon's Google Android Phones Could Use Bing As Default Search Engine $GOOG $MSFT $VZ by @fromedome http://bit.ly/q3MAc
212	2009-10-07	Mossberg: Windows 7 Is The Best Microsoft Has Ever Made $MSFT $AAPL by @fromedome http://bit.ly/b9R3A
213	2009-10-07	Bing Market Share Actually Shrinks $MSFT $GOOG $YHOO by @nichcarlson http://bit.ly/4GohXo
214	2009-10-08	Google Android Is Getting Huge $GOOG $AAPL $RIMM $MSFT by @fromedome http://bit.ly/bkScp
215	2009-10-09	BLODGET ON BLOOMBERG: Microsoft Needs To Buy Research In Motion $MSFT $RIMM by @hblodget http://bit.ly/13umeG
216	2009-10-12	Microsoft Blows It $MSFT by @nichcarlson http://bit.ly/38HyZn
217	2009-10-13	How Google Is Trying To Hold Up The Microsoft-Yahoo Deal $GOOG $YHOO $MSFT http://bit.ly/blWxc
218	2009-10-14	CHART OF THE DAY: Mac Sales Spike When A New Version Of Windows Comes Out $AAPL $MSFT http://bit.ly/4iqiq8
219	2009-10-16	Windows 7 vs Snow Leopard: Which Operating System Is Faster? $AAPL $MSFT http://bit.ly/8pMQh
220	2009-10-21	RT @bgurley Apple (AAPL) goes past Google (GOOG) in market cap. Pretty amazing. ($AAPL should aim to go past $MSFT now)
221	2009-10-21	Playstation 3 Now Outselling Xbox, Wii $MSFT $NTDOY $SNE http://bit.ly/4myhep
222	2009-10-21	Bing! Microsoft Adds Facebook, Twitter Statuses To Search Results $MSFT $GOOG by @nichcarlson http://bit.ly/iDvYd
223	2009-10-27	Microsoft Shocked 'Family Guy' Humor Includes Incest, Holocaust Jokes $MSFT http://bit.ly/21LOlv
224	2009-10-28	CHART OF THE DAY: Apple's Big Ad Budget Pays Off $DELL $AAPL $MSFT $DELL http://bit.ly/bbpzL
225	2009-10-28	Microsoft And Yahoo Delay Signing Search Deal $YHOO $MSFT by @nichcarlson http://bit.ly/K4Z0g
226	2009-10-29	Microsoft Ready To Buy Ask.com? $MSFT $IACI by @fromedome http://bit.ly/1gY9ar
227	2009-10-30	LA Spends Microsoft's Money On A Google Contract $GOOG $MSFT by @alaskamiller http://bit.ly/3Jxa0V
228	2009-10-30	Microsoft's Video Of School Children Singing The Bing Jingle Is Absolutely Terrifying $MSFT http://bit.ly/1B5qph
229	2009-11-01	Microsoft's New Retail Stores Look Just Like Apple Stores $MSFT $AAPL by @fromedome http://bit.ly/XELJY
230	2009-11-02	Don't Believe The Hype -- Nintendo Is Doing Just Fine $NTDOY $SNE $MSFT http://bit.ly/4momcp
231	2009-11-02	Microsoft And OpenX Team Up To Go After Google AdSense $MSFT $GOOG http://bit.ly/3NyGDq
232	2009-11-02	How To Get A Refund For Windows Bundled With Your New PC $MSFT by @alaskamiller http://bit.ly/3bttvN
233	2009-11-02	Steve Ballmer: "We Will See Growth, We Will Not See Recovery" $MSFT by @jwyarow http://bit.ly/EYKWc
234	2009-11-04	RIM Should Sell Now Before It's Too Late $RIMM $MSFT $AAPL by @fromedome http://bit.ly/4mdMNU
235	2009-11-04	Microsoft Preps Conference Rooms For Mass Firings $MSFT by @nichcarlson http://bit.ly/2TWhoM
236	2009-11-04	Microsoft Redesigns MSN To Fend Off Facebook $MSFT $YHOO http://bit.ly/CYIyU
237	2009-11-10	Amazon Kindle App For Windows Now Available $AMZN $MSFT $AAPL by @fromedome http://bit.ly/3UhUxi
238	2009-11-10	Does Microsoft Need Its Media Properties? $MSFT http://bit.ly/TBKem
239	2009-11-11	Xbox's Natal To Launch With 5 Million Units, 14 Games $MSFT $NTDOY by @@ncsaint http://bit.ly/2ppvWZ
240	2009-11-12	And speaking of i-popping (clever pun there, @RachelCmrn), $AAPL's market cap closing in on $MSFT. http://bit.ly/2wlQz
241	2009-11-12	CHART OF THE DAY: Apple's Market Cap Chases Microsoft $MSFT $AAPL http://bit.ly/4dyPGT
242	2009-11-12	AIDS Vaccine Beat Out By Xbox's Natal In Time's "Best Inventions of 2009" $MSFT by @@ncsaint http://bit.ly/4k55BM
243	2009-11-20	Microsoft Shareholders Ask Ballmer Why Young People Love Apple $MSFT $AAPL http://bit.ly/3x7c0K
244	2009-11-20	Why Yahoo Can't Let Search Share Keep Slipping $MSFT $YHOO by @jwyarow http://bit.ly/5RrBPj
245	2009-11-20	Microsoft Shareholders Ask Ballmer Why Young People Love Apple $MSFT $AAPL http://bit.ly/3x7c0K
246	2009-11-22	Microsoft Offers To Pay News Corp To "De-List" Itself From Google $MSFT $NWS $GOOG by @nichcarlson http://bit.ly/5taOJp
247	2009-11-22	CHARTS OF THE WEEK: Yahoo's Search Business Is Toast $YHOO $MSFT $GOOG by @jwyarow http://bit.ly/7KDmqU
248	2009-11-24	Yahoo-Microsoft Search Deal Approved -- In Canada And Australia $MSFT $YHOO by @nichcarlson http://bit.ly/5DeF98
249	2009-11-24	BREAKING: Microsoft CFO Chris Liddell Out $MSFT http://bit.ly/6fwDBH
250	2009-11-24	If Microsoft Really Wanted News Corp. Content, It Wouldn't Cost Much $MSFT $GOOG $NWS by @jwyarow http://bit.ly/59LHUc
251	2009-11-30	Nintendo: Chicks Dig Our Wii $NTDOY $MSFT $SNE by @ncsaint http://bit.ly/90UFiL
252	2009-11-30	Microsoft Has No Plans To Fund A Google Boycott $MSFT $NWS $GOOG by @jwyarow http://bit.ly/5Uh2D4
253	2009-12-01	The big 3-0!! $MSFT
254	2009-12-02	Acer To Sell A Google Chrome OS Netbook In 2010 $GOOG $MSFT by @jwyarow http://bit.ly/4HhKDd
255	2009-12-02	Bing Maps Redesign Challenges Google With 3D Photos, Real-Time Tweets $GOOG $MSFT http://bit.ly/6xh0GT
256	2009-12-02	Bing + Silverlight == Ultimate Fail. http://flic.kr/p/7k6n14 You'll never learn, will you $MSFT? http://j.mp/5hStkX
257	2009-12-04	15 Google-y Perks That Will Leave You Smoldering With Jealousy $GOOG $YHOO $MSFT by @nichcarlson http://bit.ly/4ZJf3e
258	2009-12-07	CHART OF THE DAY: Microsoft's Decade Of Dominance $MSFT $IBM $CSCO $AAPL $GOOG http://bit.ly/6RNrY4
259	2009-12-10	Microsoft Acquires Healthcare Software Company Sentillion $MSFT by @jwyarow http://bit.ly/5cgl8o
260	2009-12-11	It's Game Over For Microsoft In The Consumer Market $MSFT by @jwyarow http://bit.ly/5c7iDN
261	2009-12-14	Finally wrote a note on $MSFT buying Opalis (http://bit.ly/8L7w0I) - seems helpful for good, old fashioned IT Management.
262	2009-12-14	Microsoft Rips Off Twitter Ripoff $MSFT by @fromedome http://bit.ly/6dsALB
263	2009-12-14	Google Preps to Hit Apple Where it Hurts http://bit.ly/5Plign $AAPL $F $GOOG $MOT $MSFT $QCOM $SIRI #InformationTechnology #Internet
264	2009-12-16	Bing iPhone App: Smart Move By Microsoft! $MSFT $AAPL by @fromedome http://bit.ly/6QrbOX
265	2009-12-16	CHART OF THE DAY: How Long Can Microsoft's Internet Explorer Hang On? $MSFT http://bit.ly/5g6zvz
266	2009-12-16	Europe Drops Antitrust Case Against Microsoft Over Browsers $MSFT by @jwyarow http://bit.ly/7z0XnV
267	2009-12-17	CHART OF THE DAY: iPhone Blows Past Windows Mobile $AAPL $MSFT $GOOG $RIMM http://bit.ly/5RNQpG
268	2009-12-17	Videogames Set To Bounce Back In 2010 $NTDOY $MSFT $SNE by @ncsaint http://bit.ly/8hhp7d
269	2009-12-20	CHARTS OF THE WEEK: How Long Can Microsoft's Internet Explorer Hold On? $MSFT by @jwyarow http://bit.ly/6Fjdn3
270	2009-12-21	Time For The Xbox 720, PS4, And Wii 2? $NTDOY $MSFT $SNE by @ncsaint http://bit.ly/8Jkat4
271	2009-12-21	Investors Push Yelp To IPO $MSFT $GOOG by @nichcarlson http://bit.ly/5FKZBs
272	2009-12-21	AOL And Microsoft Can't Keep Up With Yahoo Video Content $AOL $MSFT $YHOO by @nichcarlson http://bit.ly/4qLqM0
273	2009-12-22	Using search engine marketing (SEM) effectively is as much art as it is science $GOOG $YHOO $MSFT http://is.gd/5xfly
274	2009-12-23	http://bit.ly/6VRn1f @dondodge on how $MSFT looks like $IBM circa 1985, good read about cloud computing
275	2009-12-28	After Hours Most Active: $ORCL, $MSFT, $INTC, $NOVL, $DELL http://ow.ly/Mtu1 #nasdaq
276	2009-12-30	Microsoft Is Worried It Can't Attract And Retain Young Employees $MSFT http://bit.ly/5Otlgk
277	2009-12-30	Why Is There A Bing Icon On My BlackBerry? $MSFT $RIMM $VZ by @ncsaint http://bit.ly/7vio9Y
278	2010-01-01	$MSFT Craig Mundie lecture on technology for global challenges [video] http://ow.ly/RFT7
279	2010-01-01	http://nxy.in/p4apq $MSFT News out as Market may be topping!
280	2010-01-01	http://nxy.in/mmyqg $MSFT info listed here..
281	2010-01-03	Except 4 the giant clock, we did things at $msft this way 2 .. RT @mcsquareme: "How to Run a Meeting Like Google http://bit.ly/6SyMq1"
282	2010-01-04	#tech Do You Really Need a Microwave or a Washer-Dryer Running Android http://bit.ly/82eWkL Elbowing in on $MSFT home appliance strategy
283	2010-01-04	Call To The Floor: Electronic Health Records http://cnbc.com/id/34692023 $CERN $GE $GOOG $MCK $MDRX $MSFT $SI #StockMarket #StockPicks
284	2010-01-04	big names booked 4 @2009CES later this week: talking w/ execs @ $MSFT $DWA $INTC etc.. n other news reading this: http://tinyurl.com/yh2a9tm
285	2010-01-04	RT @jamesurquhart: @ruv I haven't met a single hosting provider or cloud providers that is building a $MSFT-centric service. <- =opportunity
286	2010-01-04	Google $GOOG not better than Bing $MSFT or Yahoo $YHOO Self check on search engines http://tinyurl.com/ygncsll
287	2010-01-04	$MSFT:Additional funds that will be dispursed to allow for companies like software providers like all scripts o http://tinyurl.com/ycjszhr
288	2010-01-04	Apple, Google, Microsoft - Will Tech Train Continue in 2010? $AAPL, $GOOG, $MSFT http://bit.ly/5bf6WI
289	2010-01-04	Microsoft Press: Microsoft Imagine Cup Challenges Students to Tackle Tough Problems http://bit.ly/58ik1v $MSFT
290	2010-01-05	Ballmer To Show Off Boring HP Tablet Wednesday $MSFT $HPQ $AAPL by @fromedome http://bit.ly/8GJ9k0
291	2010-01-05	Lightning Round: Microsoft, Home Depot, Pepsico and More http://bit.ly/5RMD8G $ATVI $DOW $ERTS $GS $HD $JEF $LOW $MSFT $PEP #StockPicks
292	2010-01-05	Another Tech Exec to GM? First $MSFT CFO now...$GM eyeing Apple COO Tim Cook to fill CEO role http://bit.ly/6leH5t
293	2010-01-05	After Hours Most Active: $MSFT, $MU, $ORCL, $BPOP, $INCY http://ow.ly/Mtu1 #nasdaq
294	2010-01-05	BREAKING: $GOOG calls the Nexus One a "super phone". $MSFT reportedly now working on a "super-duper phone". Developing...
295	2010-01-05	Agreed RT @PattyEdwards: @optionmonster Like $MSFT, could make a big diff to $GOOG #s... Innovation will have ripple effect in industry.
296	2010-01-05	Boy, what happened to $MSFT? The $AAPL vs. $GOOG rivalry is getting hot. Apple acquiring Quattro - http://bit.ly/663TtD vi @fiercewireless
297	2010-01-05	Tax Enforcers Intensify Focus on Multinationals http://bit.ly/8lJ4Ov $GOOG $MSFT #LawsLegislation #Economy #Taxes #PoliticsGovernment
298	2010-01-05	Options Bearish on This Digital Video Stock http://bit.ly/6Bf8oo $DTV $MSFT $SNE $T $TIVO #InvestmentStrategy #Nasdaq #NYSE #StockMarket
299	2010-01-05	BSquare trading up 28% in pre on Heat Seeker. $BSQR renewed OEM agreement with $MSFT -www.trademonster.com/pt
300	2010-01-05	Office Live, Office Online - would be a lot easier if $MSFT made one Office online product
301	2010-01-06	Apple Tablet Cleared For Takeoff $AAPL $MSFT by @fromedome http://bit.ly/6SZtw7
302	2010-01-06	Apple tablet ready for takeoff. No roadbumps from Microsoft at CES: http://bit.ly/83xe7T $AAPL $MSFT
303	2010-01-06	Microsoft Shows Off Three Boring New Tablet Computers $MSFT $AAPL by @jwyarow http://bit.ly/4w8alb
304	2010-01-06	Three Years Later, You'll Finally Be Able To Use Your Xbox 360 As An AT&T TV Set-Top Box $MSFT $T by @fromedome http://bit.ly/7Fu2Gw
305	2010-01-06	RT @JohnPaczkowski: CES: Steve Ballmer Keynote http://ping.fm/h7K6I $MSFT
306	2010-01-06	$MSFT just demoed #Win7 at #CES! they even stole the "slate" name so $APPL cant use it in iSlate. #fail #uberfail http://tinyurl.com/y8rhmpm
307	2010-01-06	Microsoft Buying More Market Share For Bing: Default Search Engine On New HP PCs $MSFT by @jwyarow http://bit.ly/7mtdCm
308	2010-01-06	@jimgoldman says power restored @ CES, but 25 mins after Ballmer presentation was supposed to start. $MSFT
309	2010-01-06	The Consumer Electronics Show is w/o electricity. @jimgoldman reports room 4 Ballmer's Microsoft $MSFT presentation has literally gone dark.
310	2010-01-06	After Hours Most Active: $MSFT, $ZION, $BBBY, $ORCL, $QCOM http://ow.ly/Mtu1 #nasdaq
311	2010-01-06	RT @rizzn: SA> #CES2010 RUMOR: $T and $MSFT Buying $DTV – Announcement at CES http://goo.gl/fb/A8Kc
312	2010-01-06	RT @Attitrade Leaked photo of $MSFT $HPQ tablet http://twitpic.com/wy625
313	2010-01-06	No Microsoft Courier Tablet Today At CES $MSFT $AAPL $HPQ by @fromedome http://bit.ly/5jw9Iz
314	2010-01-06	Apple and Microsoft beware: Google will be an unstoppable force in mobility | Betanews http://bit.ly/8xpsrN tip @techmeme $GOOG $MSFT $AAPL
315	2010-01-06	LOL. RT @thurrott: Exclusive! $MSFT To Announce Tablet PC Before AAPL http://bit.ly/6vInEd
316	2010-01-06	RIM does something cool! New BlackBerry PowerPoint gadget coming for $200: http://bit.ly/7vt5qV $RIMM $MSFT
317	2010-01-06	Microsoft Office 2010: download versions and prices http://su.pr/2QXsnG Bloggers delve into the details... $MSFT
318	2010-01-07	AOL Might Dump Google For Microsoft $AOL $MSFT $GOOG by @nichcarlson http://bit.ly/8D5Qmc
319	2010-01-07	Microsoft's Xbox Live Is Blowing Away The Competition $MSFT by @ncsaint http://bit.ly/8yr6Ie
320	2010-01-07	Steve Ballmer: I've got your 'slate computer' right here. Three of them. http://cptlst.com/teq3 [@bcaulfield] $AAPL $MSFT
321	2010-01-08	Microsoft: Nobody Will Work With Google Because Of The Nexus One $GOOG $MSFT by @jwyarow http://bit.ly/5qWQ41
322	2010-01-13	What Microsoft's $250 Million Cloud Computing Deal With HP Actually Means $MSFT $HPQ $VMW by @fromedome http://bit.ly/6tj6Ls
323	2010-01-14	Longtime Microsoft Exec Bill Veghte Leaves $MSFT by @fromedome http://bit.ly/61X1yW
324	2010-01-18	Here Comes ESPN To Xbox $MSFT by @ncsaint http://bit.ly/6bqGUJ
325	2010-01-19	Microsoft Readies Secret iPhone Killer $MSFT $AAPL by @jwyarow http://bit.ly/8vbE6f
326	2010-01-20	Facebook Wants To Sell Its Own Ads, Pushes Microsoft Aside $MSFT by @jwyarow http://bit.ly/58CuLi
327	2010-01-20	CNBC: Steve Jobs Hates Eric Schmidt $AAPL $GOOG $MSFT by @jwyarow http://bit.ly/8l62ky
328	2010-01-20	Apple In Talks To Replace Google With Bing On The iPhone $AAPL $MSFT $GOOG by @jwyarow http://bit.ly/7rrBDR
329	2010-01-22	Watch Steve Ballmer Sign A Student's MacBook $MSFT by @jwyarow http://bit.ly/8EsPGy
330	2010-01-25	Tablet Computing: A History Of Failure $AAPL $MSFT $PALM by @jwyarow http://bit.ly/7c4QJz
331	2010-01-26	Google Is The New Microsoft In Washington D.C. $GOOG $MSFT http://bit.ly/6H7i7U
332	2010-01-26	Bill Gates: Google Has Done 'Nothing' In China 'And Gotten A Lot Of Credit For It' $GOOG $MSFT by @jwyarow http://bit.ly/7CWy0F
333	2010-01-27	Apple is "Microsoft and Intel rolled into one when it comes to mobile computing", via @daringfireball http://bit.ly/dBd6Ih $AAPL $MSFT $INTC
334	2010-01-27	Nintendo Reportedly Turned Down Project Natal Tech $NTDOY $MSFT by @ncsaint http://bit.ly/aNrBdf
335	2010-02-01	Google Is Going To Be "Aggressive" On AOL Search Deal $GOOG $AOL $MSFT by @nichcarlson http://bit.ly/cqxuTZ
336	2010-02-02	Windows Will Work On The iPad! $AAPL $MSFT by @ncsaint http://bit.ly/b3LOCZ
337	2010-02-03	Apple's giant pile of cash in context (compare cash for $AAPL, $GOOG, $MSFT) http://bit.ly/d8hGlT
338	2010-02-03	CHART OF THE DAY: Apple's Giant Pile Of Cash In Context $AAPL $GOOG $MSFT http://bit.ly/baS3rk
339	2010-02-03	Bing Is 'Outmanned And Outgunned' By Google, But It Will 'Grow' Into Profitability, Says Yusuf Mehdi $MSFT $GOOG b... http://bit.ly/cxrvbm
340	2010-03-12	CHART OF THE DAY: The Xbox Wins A Small Battle In Console Wars $MSFT $NTDOY http://bit.ly/dnJeMH
341	2010-03-14	Steve Jobs Thinks Google Stole The iPhone Look And Feel $AAPL $GOOG $MSFT by @jwyarow http://bit.ly/bWb814
342	2010-03-14	CHARTS OF THE WEEK: Only A Matter Of Time Until Apple's Market Cap Is Bigger Than Microsoft $AAPL $MSFT by @jwyarow http://bit.ly/a0JvmE
343	2010-03-17	AWESOME: SkiFree For iPhone Now Available! $MSFT $AAPL by @fromedome http://bit.ly/ddcr6H
344	2010-03-18	CHART OF THE DAY: Here's How Much A Unique Visitor Is Worth $GOOG $MSFT $AOL $YHOO by @jwyarow http://bit.ly/96TK3E
345	2010-03-19	Microsoft Won 10 Times More Patents Than Apple In 2009 $MSFT $APPL by @pegobry http://bit.ly/9U6Pgb
346	2010-03-22	The $80 Million Difference Between Shades Of Blue $MSFT by @jwyarow http://bit.ly/anF1OX
347	2010-03-25	Microsoft's Bing Makes More UI Changes, Also Checks In With Foursquare $MSFT http://bit.ly/auOnHx
348	2010-03-28	Google Apps Still A Tiny Business -- Only $50 Million A Year -- But Microsoft Should Be In Major Panic Mode $MSFT ... http://bit.ly/9QbbNM
349	2010-03-28	CHARTS OF THE WEEK: The Top 10 Tech Companies Have Cash Gushing Out Of Their Ears $AAPL $MSFT $ORCL $IBM by @jwyarow http://bit.ly/bhRFbs
350	2010-03-29	CHART OF THE DAY: Here's Why The Next Year And A Half Is Critical In The Smartphone Wars $AAPL $RIMM $MSFT $GOOG http://bit.ly/cZ86NU
351	2010-04-01	Microsoft Expanding Its Retail Business: Next Stores In Denver And San Diego $MSFT $AAPL by @jwyarow http://bit.ly/cZLS5p
352	2010-04-02	CHART OF THE DAY: Here's What Microsoft And Apple Need To Do To Beat Google In Search $GOOG $AAPL $MSFT http://bit.ly/9W2r3W
353	2010-04-02	Microsoft Smartly Changes Awkward 'Windows Phone 7 Series' Name $MSFT by @fromedome http://bit.ly/dwUtqC
354	2010-04-05	That Secret Microsoft Announcement Next Week Is For -- Get This -- New Mobile Phones $MSFT by @hblodget http://bit.ly/cXFOdu
355	2010-04-05	Google's Android Gains The Most Mobile Share In February $GOOG $MSFT $RIMM $AAPL $PALM by @jwyarow http://bit.ly/aad2VD
356	2010-04-05	CHART OF THE DAY: How Microsoft Lost Its Mojo $MSFT http://bit.ly/cIjmIp
357	2010-04-08	iPhone OS 4.0: Steve Jobs Is Still Coming To Kill Us All http://bit.ly/cGBxhK $AAPL #iPhone #iPad $AMZN $MSFT
358	2010-05-04	Google's Chrome browser grows 10% in April, taking marketshare from Explorer http://bit.ly/bfeMC8 $GOOG $MSFT
359	2010-05-07	CHART OF THE DAY: Here's How Much Tech Companies Spend On Advertising $YHOO $GOOG $AAPL $MSFT http://bit.ly/b1K2He
360	2010-05-10	April Comscore Search Numbers Out! Yahoo Gains Because Of User Interface Tweak $YHOO $GOOG $MSFT by @fromedome http://bit.ly/a9Zn4A
361	2010-05-10	Apple On Track To Generate $40+ Million Annually Selling iWork Apps For iPad $AAPL $MSFT $GOOG by @jwyarow http://bit.ly/c6bz3W
362	2010-05-11	Google To Businesses: Don't Upgrade To Office 2010 Tomorrow! $GOOG $MSFT by @ncsaint http://bit.ly/cYas40
363	2010-05-11	Microsoft's Wii-Challenger Project Natal Is Coming In October $MSFT by @jwyarow http://bit.ly/bgAVYD
364	2010-05-12	Gaming industry analyst: "E3 2010 will be the best industry event in the history of modern gaming." $msft $sne $ntdoy http://bit.ly/cwJEVC
365	2010-05-12	CHART OF THE DAY: Facebook Just Blew Away The Competition In Display Ads $YHOO $AOL $MSFT http://bit.ly/bNTvOZ
366	2010-05-13	CHART OF THE DAY: Yahoo Still The King Of Email, But Losing Ground To Gmail $YHOO $MSFT $GOOG $AOL http://bit.ly/bWUhTl
367	2010-05-18	10 Things We Learned Today $GOOG $YHOO $MSFT by @ncsaint http://bit.ly/cLevYt
368	2010-05-18	Microsoft Completely Overhauls Hotmail To Compete With Gmail $MSFT $GOOG $YHOO by @ncsaint http://bit.ly/bqC6sp
369	2010-05-18	THE MICROSOFT INVESTOR: Cloud Computing Will Blow Up To Be A $100 Billion Market $MSFT http://bit.ly/dwpy3i
370	2010-05-23	Three Ways Microsoft Can Steal Search Share From Google $MSFT $GOOG $AAPL by @danielruby http://bit.ly/dlysD8
371	2010-05-24	CHART OF THE DAY: Apple Market Cap Just $5 Billion Behind Microsoft $AAPL $MSFT by @jwyarow http://bit.ly/a8E0wE
372	2010-05-25	The Rise And Fall Of Microsoft’s Xbox Champions, Robbie Bach And J Allard $MSFT by @deantak http://bit.ly/dBEMuY
373	2010-05-25	CHART OF THE DAY: Microsoft Spends Eight Times As Much On R&D As Apple $MSFT $AAPL $GOOG http://bit.ly/cDIxff
374	2010-05-25	74% of SAI readers polled so far think Microsoft CEO Steve Ballmer should be fired. Vote now! http://bit.ly/cHfqgh $MSFT
375	2010-05-26	Holy crap! It finally happened! Unbelievable: $AAPL > $MSFT - http://bit.ly/d5uiDs
376	2010-05-26	It's official: Apple is now worth more than Microsoft ($AAPL, $MSFT) http://bit.ly/9kUhjK
377	2010-05-26	It's official: Apple is now worth more than Microsoft ($AAPL, $MSFT) http://bit.ly/9kUhjK
378	2010-05-30	RT @MParekh Glass half empty at Microsoft: "Ballmer just opened the Second Envelope" http://bit.ly/cWJWaj $MSFT $AAPL $GOOG
379	2010-06-02	Buy $AAPL, sell $MSFT? Seems almost dangerously obvious -- but @market thinks it's still worthwhile. Here's why: http://mot.ly/9eTdiA
380	2010-06-14	ESPN Coming To Xbox: Will Offer Over 3,500 Live Events, Free For Gold Members $MSFT by @danrayburn http://bit.ly/cebJMM
381	2010-06-14	Check Out Kayak's Awesome New "Explore" Feature $GOOG $MSFT $YHOO by @fromedome http://bit.ly/9JAr1N
382	2010-06-15	Hot New York City Startup Extension.fm Is Built On Chrome $GOOG $AAPL $MSFT by @ncsaint http://bit.ly/9VisoH
383	2010-06-15	Microsoft Spending $80 Million To Convince People To Buy Office 2010 $MSFT by @jwyarow http://bit.ly/9EsrLV
384	2010-06-16	Amazon Wants To Become The Primary Shopping Option On Bing $AMZN $MSFT by @jwyarow http://bit.ly/d4fEtO
385	2010-06-18	Wow, Google Is Now Buying Ads To Promote Its Bing-Like Background-Image Feature $GOOG $MSFT by @fromedome http://bit.ly/bzM8Rb
386	2010-06-22	How Microsoft Foresaw The iPad – And Then Blew It $MSFT $AAPL http://bit.ly/b09GLk
387	2010-06-23	Bing Rolls Out New Features For Google To Copy $MSFT $GOOG by @jwyarow http://bit.ly/clCFai
388	2010-06-24	10 Things You Need To Know This Morning $HPQ $MSFT $AAPL $EBAY $MOT $VIA $GOOG by @jwyarow http://bit.ly/dv9mdn
389	2010-06-28	Leaked Microsoft Documents Show Plans For A Windows App Store $MSFT by @jwyarow http://bit.ly/btT70d
390	2010-06-28	Leaked Presentation Reveals Microsoft's Plans For Windows 8 $MSFT by @jwyarow http://bit.ly/dBgupl
391	2010-06-29	Microsoft Won't Confirm Or Deny 500 Kins Sold $MSFT by @jwyarow http://bit.ly/dgKUK6
392	2010-06-29	Hulu Plus Hardware Deals: Apple, Samsung In The Bag; Sony, Xbox, Vizio On The Way $AAPL $SNE $MSFT by @fromedome http://bit.ly/a9qRql
393	2010-06-30	Microsoft Exec: Foursquare Sucks, And It's Going To Lose $MSFT by @ncsaint http://bit.ly/8YuIoi
394	2010-06-30	Microsoft's Employees, Shareholders Pine For Bill Gates Return $MSFT by @jwyarow http://bit.ly/aRf6ry
395	2010-07-06	CHART OF THE DAY: Android Used By More Developers Than Apple $GOOG $AAPL $MSFT http://read.bi/dj81QB
396	2010-07-07	Microsoft Only Sold 503 Kin Phones, John Gruber Hears $MSFT http://bit.ly/cvFGLE
397	2010-07-09	Microsoft Employees, Burned By Layoffs, Want To Some Higher-Ups Canned $MSFT by @jwyarow http://read.bi/dzyeyv
398	2010-07-09	Patent Troll NTP Sues Apple, Google, HTC, Microsoft, AND Motorola Over Email Patents $AAPL $GOOG $MSFT by @fromedome http://read.bi/bpGQhe
399	2010-07-12	June ComScore Search Numbers Out: Google Share Down, Bing And Yahoo Up $GOOG $MSFT $YHOO by @fromedome http://read.bi/9tDnpw
400	2010-07-12	Apple iPod Still Obliterating Microsoft Zune $AAPL $MSFT by @fromedome http://bit.ly/dAW3sQ
401	2010-07-12	Even Microsoft Bob and Mobile ESPN lasted longer than the Microsoft Kin: http://bit.ly/9bedrk $MSFT
402	2010-07-12	Steve Ballmer Says We Are "Hardcore" About Tablet Computing, Windows Slates Coming This Year $MSFT $AAPL by @jwyarow http://read.bi/8YeGTv
403	2010-07-13	CHART OF THE DAY: Microsoft's Head Of Sales Blames Facebook For Low Online Ad Prices $MSFT http://read.bi/bNPIQA
404	2010-07-14	Here's Why Gaming Could Be Apple's Winning Ticket Into The Living Room $AAPL $MSFT $SNE by @fromedome http://bit.ly/bEpq2O
405	2010-07-14	Microsoft COO Kevin Turner: "The iPhone 4 Might be Their Vista" $MSFT $AAPL by @jwyarow http://read.bi/aQw3RO
406	2010-07-15	10 Things You Need To Know This Morning $AAPL $GOOG $HPQ $VZ $MSFT by @jwyarow http://read.bi/anI5gs
407	2010-07-16	RT @MarkArteaga: Is #WP7 really a disaster? Should $MSFT bother? My feedback on @InfoWorlds article on killing #WP7 http://bit.ly/c6URUR
408	2010-08-01	Steve Ballmer Has No Respect For An Android Tablet $MSFT $GOOG by @jwyarow http://read.bi/cauHxU
409	2010-08-02	Microsoft Won't Be In The Tablet Game For A Year $MSFT $INTC $GOOG $AAPL by @jwyarow http://read.bi/9mkH9Q
410	2010-08-02	Only Bill Gates Can Fire His BFF Steve Ballmer $MSFT by @jwyarow http://read.bi/cwp9Dr
411	2010-08-03	Sorry, But The BlackBerry Torch Won't Save RIM $RIMM $AAPL $GOOG $MSFT by @fromedome http://read.bi/bHRHYU
412	2010-08-03	THE MICROSOFT INVESTOR: Analysts Anticipate Dividend Hike After Encouraging Enterprise Outlook $MSFT by @hleonard76 http://read.bi/b2y8TZ
413	2010-08-09	Video Of A Sleek HTC Windows Phone 7 Device Leaks $MSFT by @ncsaint http://read.bi/blGFc0
414	2010-08-12	THE MICROSOFT INVESTOR: Downgrade And Muted PC Outlook Sends Shares Spinning $MSFT $GOOG $HPQ by @hleonard76 http://read.bi/9MqRxV
415	2010-08-16	Bing Bigger Than Yahoo, According To Chitika $MSFT $YHOO $GOOG by @jwyarow http://read.bi/cdbISH
416	2010-08-18	Xbox Will Be The Killer App For Windows Phone 7 $MSFT $AAPL $GOOG by @jwyarow http://read.bi/9umKlP
417	2010-08-19	10 Things You Need To Know This Morning $MSFT $HPQ $AAPL $RIMM $VZ by @jwyarow http://read.bi/cDA8Kd
418	2010-08-20	5 Ways To Rely Less On Google for Traffic And Revenue $GOOG $MSFT by @elbst23 http://read.bi/cmdcj9
419	2010-08-20	HP Not Ditching Windows For Its Tablets $HPQ $MSFT $AAPL by @jwyarow http://read.bi/aPRP8m
420	2010-08-24	How Mick Jagger And Keith Richards Tried To Screw Over Bandmates On The Windows 95 Ads $MSFT by @jwyarow http://read.bi/alRfBw
421	2010-08-24	THE GOOGLE INVESTOR: Facebook Places To Crush Google In Local Ad Market $GOOG $MSFT by @hleonard76 http://read.bi/bUhHDs
422	2010-08-24	IT BEGINS: Apple's iPads are invading the corporate market, killing Microsoft's laptops by @hblodget $AAPL $MSFT http://read.bi/bfCBDg
423	2010-08-27	Microsoft Had $20 Million Deal With HP To Make A Windows Phone $DELL $MSFT $HPQ by @jwyarow http://read.bi/bLL3vo
424	2010-08-27	AOL Or Microsoft Could Buy Ad Startup AppNexus, Say Gossipers $AOL $MSFT by @ncsaint http://read.bi/de2RxP
425	2010-09-01	$AAPL $JPM $PFE $BAC $MSFT $C among the 30 stocks that matter most to hedge funds. List w/details here: http://ow.ly/2xYYc $$
426	2010-09-07	Here's Why Microsoft Needs To Make Office Apps For The iPad $AAPL $GOOG $MSFT by @fromedome http://read.bi/ccWMgb
427	2010-09-07	RIM Buys Another Company -- This Time To Defend Itself Against Microsoft $RIMM $MSFT $AAPL by @fromedome http://read.bi/9tWO6T
428	2010-09-07	Microsoft Quietly Starts Advertising Windows Phone 7 $MSFT by @jwyarow http://read.bi/bk1N4I
429	2010-09-07	10 Things You Need To Know This Morning $ORCL $MSFT $AMZN $AAPL $GOOG by @jwyarow http://read.bi/b116x8
430	2010-09-08	Samsung Uses Google's Free Android Software, Blocks Google Search $GOOG $MSFT $VZ by @jwyarow http://read.bi/cCiemr
431	2010-09-08	THE APPLE INVESTOR: Stock Predictions Jumping From $300 To $1,000 $AAPL $MSFT $GOOG by @hleonard76 http://read.bi/c6eblX
432	2010-09-09	Will Steve Ballmer Buy RIM Now Just To Destroy Nokia? $MSFT $NOK $RIMM by @fromedome http://read.bi/cxsnPK
433	2010-09-09	WOW: Nokia Steals Microsoft Office Boss Stephen Elop As New CEO $MSFT $NOK $AAPL $RIMM by @fromedome http://read.bi/cznRle
434	2010-09-09	Xbox Co-creator: Here's Why Microsoft Shouldn't Spin Out Xbox $MSFT by @jwyarow http://read.bi/a1NpTM
435	2010-09-09	RUMOR: Verizon To Shiv Google, Make Bing Default On Android Phones $GOOG $VZ $MSFT by @jwyarow http://read.bi/aOo1tW
436	2010-09-09	Apple Is A "Mutant Virus" Infecting The PC Industry, Says Acer Founder $AAPL $MSFT $GOOG by @jwyarow http://read.bi/cXilbx
437	2010-09-10	OMG: Microsoft Throws A Huge, Crazy Parade To Celebrate The Birth Of Windows Phone, Death Of iPhone $MSFT $RIMM $AAPL http://read.bi/adlr3e
438	2010-09-10	CHART OF THE DAY: The Ugly Outlook For Nokia's New CEO $MSFT $GOOG $AAPL $NOK by @jwyarow http://read.bi/9COvda
439	2010-09-13	CHART OF THE DAY: Apple Selling Just As Many Computers As Dell To College Students $AAPL $DELL $HPQ $MSFT by @jwyarow http://read.bi/ahUqnh
440	2010-09-13	CHART OF THE DAY: Apple Selling Just As Many Computers As Dell To College Students $AAPL $DELL $HPQ $MSFT by @jwyarow http://read.bi/ahUqnh
441	2010-09-14	CHART OF THE DAY: Bing Beats Yahoo For Number 2 Spot In Search Rankings by @jwyarow $GOOG $MSFT $YHOO http://read.bi/9ZTYog
442	2010-09-18	Microsoft: Kinect Sales Are Going To "Blow Away" iPad Sales $MSFT $AAPL by @jwyarow http://read.bi/9JZvlA
443	2010-09-20	The Yahoo-Microsoft Deal Is About To Wreak Havoc In The Search Ad Market $YHOO $MSFT $GOOG by @ncsaint http://read.bi/a0Q4nZ
444	2010-09-20	Google Apps Is Adding 1 Million Users Per Month $GOOG $MSFT by @ncsaint http://read.bi/aELWO2
445	2010-09-21	THE GOOGLE INVESTOR: GoogleTV Looking To Capitalize Where Apple Failed $GOOG $AAPL $MSFT by @hleonard76 http://read.bi/c2yL73
446	2010-09-22	WOW: Microsoft Just Issued 3-Year Debt At Less Than 1% Yield $MSFT by @WhiteGM http://read.bi/9pRKFs
447	2010-09-22	The REAL Reason Bill Gates Wants To Tax The Rich $MSFT by @jwyarow http://read.bi/cYcNF9
448	2010-09-22	The Crucial Question For Microsoft Investors: Can It Survive 10 More Years? $MSFT by @vincefernando http://read.bi/cyNUe1
449	2010-09-22	Microsoft Finally Just Stopped Pretending It’s A Growth Company $MSFT by @@MattRosoff http://read.bi/awsXFG
450	2010-09-22	James Altucher: More Buybacks And Dividends Means Stocks Can DOUBLE From Here $GLD $SPY $MSFT by @thestalwart http://read.bi/b8FqiZ
451	2010-09-24	Eric Schmidt: Forget Apple, Facebook, Bing's Our Biggest Problem $GOOG $MSFT by @jwyarow http://read.bi/aLtb2q
452	2010-09-27	Microsoft Employees Are More Bored Than Ever $MSFT by @jwyarow http://read.bi/apzHxV
453	2010-09-27	10 Things You Need To Know This Morning $GOOG $MSFT $NOK $AAPL by @jwyarow http://read.bi/9IGw2b
454	2010-09-28	CHART OF THE DAY: Microsoft Hasn't Acquired Any Companies This Year $MSFT $GOOG $AAPL http://read.bi/9Hp1jb
455	2010-09-28	THE MICROSOFT INVESTOR: Bing Launches Loyalty Program...Again $MSFT by @hleonard76 http://read.bi/bUwunN
456	2010-09-28	THE GOOGLE INVESTOR: Developers Think Android Is Better In The Long-Term $GOOG $AAPL $MSFT by @hleonard76 http://read.bi/ddlMNW
457	2010-09-30	No Microsoft Windows Tablets Until Mid-2011 $MSFT $AAPL $GOOG $INTC by @jwyarow http://read.bi/cgsMgj
458	2010-10-01	Here's How Apple's iPad Is Invading The Business World $AAPL $RIMM $MSFT http://read.bi/bZTDPm
459	2010-10-01	Steve Ballmer Only Gets Half Of His Potential Bonus Because Of Microsoft's Continued Failure In Mobile http://read.bi/cLbp3r $MSFT $AAPL
460	2010-10-05	Apple Fan John Gruber: Windows Phone 7 "Really Nice" And Better Than Android $AAPL $GOOG $MSFT by @fromedome http://read.bi/912vAO
461	2010-10-05	Microsoft Slapped With Another Downgrade $MSFT by @jwyarow http://read.bi/9CSi2W
462	2010-10-05	Steve Ballmer Might Announce Microsoft's Slate Plans Next Monday $MSFT $AAPL by @jwyarow http://read.bi/bvysiD
463	2010-10-05	10 Things You Need To Know This Morning $AAPL $MSFT $NFLX $GOOG by @jwyarow http://read.bi/bx5Alg
464	2010-10-06	Here's Why Apple Fans Are Rooting For Microsoft In Mobile $AAPL $MSFT $GOOG by @fromedome http://read.bi/aRSK0m
465	2010-10-06	Move Over Steve Jobs: Mark Zuckerberg Is Now Tech's Rockstar CEO $AAPL $GOOG $MSFT by @ncsaint http://read.bi/cOT28r
466	2010-10-07	Microsoft Would Have To Pay $15-$17 Billion For Adobe $MSFT $ADBE $AAPL by @jwyarow http://read.bi/cpdSgF
467	2010-10-07	Microsoft Considers Buying Adobe To Fight Apple $MSFT $ADBE by @jwyarow http://read.bi/chh6D4
468	2010-10-07	Twitter Has No Plans To Help You Search For Old Tweets $GOOG $MSFT by @ncsaint http://read.bi/9suOVf
469	2010-10-08	Microsoft Shutting Down $280 Million Acquisition $MSFT by @jwyarow http://read.bi/9NBwAe
470	2010-10-08	Microsoft Stops Covering All Healthcare Costs For Employees $MSFT by @jwyarow http://read.bi/dgniAp
471	2010-10-08	Steve Ballmer On Buying Adobe: "No Comment" $MSFT $ADBE by @jwyarow http://read.bi/dBn5Wb
472	2010-10-08	Microsoft Buying Adobe Is "Nonsense," Says Kara Swisher $MSFT $ADBE by @jwyarow http://read.bi/bmadko
473	2010-10-11	Everything You Need To Know About Windows Phone 7 $MSFT $T by @jwyarow http://read.bi/cGIlO8
474	2010-10-11	Snap Reaction To Windows Phone: It's Pretty Good $MSFT http://read.bi/dmSAsU
475	2010-10-11	CHART OF THE DAY: Chrome Beats Firefox To Own The Tech Set $GOOG $MSFT http://read.bi/a9aDUC
476	2010-10-11	LIVE: Microsoft, AT&T Show Off The New Windows Phone $MSFT http://read.bi/a7z0mN
477	2010-10-12	Will Facebook And Microsoft Declare War On Google Tomorrow? $MSFT by @@MattRosoff http://read.bi/93d67Z
478	2010-10-13	Facebook Expands Microsoft Partnership, Adding Social Features to Searches http://ow.ly/2T61c $MSFT $GOOG
479	2010-10-13	LIVE: Facebook And Bing Event $MSFT by @jwyarow http://read.bi/aHtRzb
480	2010-10-13	Somehow, Microsoft Is Even More Uptight Than Apple About Its Apps Store $MSFT $AAPL by @@MattRosoff http://read.bi/dC8TMU
481	2010-10-13	Hon Hai To Raise Prices For Apple, Nokia, Microsoft -- Report $AAPL $NOK $MSFT by @jwyarow http://read.bi/azPWkG
482	2010-10-13	Don't Look Now, But Big Tech Is About To Break Its Highs For The Entire-Year $AAPL $MSFT $INTC $CSCO by @thestalwart http://read.bi/brkfyS
483	2010-10-14	Could Google's Market Cap Pass Microsoft's Soon? $GOOG $MSFT $AAPL by @MattRosoff http://read.bi/bMBytE
484	2010-10-14	Intel Understands What The iPad Means – Does Microsoft? $INTC $MSFT $AAPL by @MattRosoff http://read.bi/9h4nPf
485	2010-10-14	THE MICROSOFT INVESTOR: Microsoft May Have A Chance In Mobile After All. Remember Xbox? $MSFT by @hleonard76 http://read.bi/9fd2E1
486	2010-10-14	Here's How Microsoft Can Save Itself Amidst Tanking PC Sales $MSFT by @MattRosoff http://read.bi/bMHJHf
487	2010-10-14	Here's What The Facebook-Infused Bing Looks Like In Action -- VIDEO $MSFT by @ncsaint http://read.bi/9MZly6
488	2010-10-14	10 Things You Need To Know This Morning $GOOG $AOL $YHOO $GS $AAPL $MSFT by @jwyarow http://read.bi/9Dwc1Z
489	2010-10-17	CHARTS OF THE WEEK: Google Chrome Beats Firefox To Own The Tech Set $GOOG $MSFT by @jyarow http://read.bi/dmBuMw
490	2010-10-18	Microsoft's Ray Ozzie Is Stepping Down As Chief Software Architect $MSFT by @jyarow http://read.bi/9m5asm
491	2010-10-18	Microsoft's 9 All-Time Worst Ads $MSFT http://read.bi/aqFVez
492	2010-10-19	Here's How Apple Is Invading The Enterprise $AAPL $GOOG $MSFT $RIMM by @fromedome http://read.bi/9GF0cV
493	2010-10-19	Office Finally Comes to the Cloud $MSFT by @MattRosoff http://read.bi/aXkBAg
494	2010-10-19	THE MICROSOFT INVESTOR: More Insight Into Office Going Cloud As The Architect Walks $MSFT by @hleonard76 http://read.bi/cmuXGF
495	2010-10-19	Steve Jobs' Best Competition-Smashing Quotes From Last Night's Call $AAPL $GOOG $MSFT $NOK by @jyarow http://read.bi/9yfU7R
496	2010-10-20	Walt Mossberg: Windows Phone 7 Is "Inferior," Lacking "Killer Innovation" $MSFT $GOOG $AAPL by @jyarow http://read.bi/d8j7sC
497	2010-10-22	#OpenStack + #HyperV - welcome to the party $MSFT ! Thanks to cloud.com for the help: http://bit.ly/a9xl2p
498	2010-10-22	HP Slate 500 Priced At $800, DOA $HOQ $AAPL $MSFT by @jyarow http://read.bi/c6nShy
499	2010-10-29	Stocks to Watch http://yhoo.it/aR1dpr $CVX $D $POM $MSFT $MET $SUN $$
500	2010-11-03	Windows Phone 7 Selling Fast In Europe, Australia $MSFT by @MattRosoff http://read.bi/9eblSn
501	2010-11-04	CHART OF THE DAY: Windows Phone 7 Getting As Much Attention As iPad From Publishers In 2011 $MSFT $AAPL $GOOG $HPQ http://read.bi/9mw0kJ
502	2010-11-04	Here's How New Search Engine Blekko Stacks Up Against Google And Bing $GOOG $MSFT by @ncsaint http://read.bi/9vRtMz
503	2010-11-04	Steve Jobs Is Less Powerful Than Bill Gates, Says Forbes $AAPL $MSFT $GOOG $AMZN by @jyarow http://read.bi/aGCx8n
504	2010-11-04	Xbox Kinect: It's A Lot Of Fun, But It's "Half-Baked" $MSFT by @jyarow http://read.bi/a3D0FV
505	2010-11-04	10 Things You Need To Know This Morning $TSLA $AAPL $GOOG $MSFT $NWS by @jyarow http://read.bi/bS3sOB
506	2010-11-05	CHART OF THE DAY: Windows Phone Apps More Expensive Than iPhone Apps $MSFT $AAPL by @jyarow http://read.bi/9W1w8Q
507	2010-11-08	CHART OF THE DAY: Facebook Is Dominating The Display Ad Market $MSFT $YHOO $GOOG http://read.bi/cstmpE
508	2010-11-08	Kid Gets Elbowed In The Face Playing Microsoft Kinect $MSFT by @ncsaint http://read.bi/9FQ7Ia
509	2010-11-09	Still Think The Apple TV Isn't The Next Big Living Room Gaming Platform? $AAPL $MSFT by @fromedome http://read.bi/9N8vHi
510	2010-11-09	THE MICROSOFT INVESTOR: Ballmer Sells 12% Of His Microsoft Stake For Billion Dollar Plus Payday $MSFT by @hleonard76 http://read.bi/a16E2z
511	2010-11-10	And now Motorola is suing Microsoft back! Alleges infringement of 16 patents by PC, mobile, Xbox software $MSFT $MOT http://read.bi/98ivIb
512	2010-11-10	15 Burning Questions About Apple's Mac App Store $AAPL $MSFT $ADBE by @fromedome http://read.bi/aZjBKF
513	2010-11-12	CHART OF THE DAY: Here Are The Email Providers Facebook's Secret Email Product Could Kill $YHOO $GOOG $AOL $MSFT http://read.bi/9CwjAD
514	2010-11-12	Amazon Is Selling The Windows Phone 7 For A Penny $MSFT $AMZN by @stevekovach http://read.bi/bMSJjH
515	2010-11-12	Microsoft's Kin Phones Are Coming Back! $MSFT $VZ by @jyarow http://read.bi/aTCCV9
516	2010-11-14	HP Sells 9,000 Slate 500 Tablets, Twice What It Expected $HPQ $AAPL $MSFT by @jyarow http://read.bi/aaH9xL
517	2010-11-15	Microsoft Sells 1 Million Kinects In 10 Days $MSFT by @jyarow http://read.bi/d3ddmc
518	2010-11-15	Tune In At 1PM ET For LIVE Coverage Of Facebook's Email Announcement $YHOO $GOOG $AOL $MSFT by @ncsaint http://read.bi/awBSnt
519	2010-11-16	New post: Steve Ballmer and Bill Gates: Here's why we're not breaking up Microsoft http://bit.ly/bxHWEu $MSFT
520	2010-11-18	Call of Duty did $650 million in 5 days, exceeding MW2 by $100mm. 2.6mm uniques on XBOX Live on 11/9. Record for $AMZN and $GME $ATVI $MSFT
521	2010-11-23	Here are some of the patents that $MSFT acquired from Novell; wonder what they'll use them for? http://bit.ly/dKTP7L
522	2010-11-28	Meant CLOUDY RT @ReformedBroker: @jimcramer Ballmer told a group of students at UW that 70% of $MSFT engineers working on Cloud stuff.
523	2010-12-07	Did Deloitte Compromise Independence in McClellan Insider Trading Scandal? My latest column @Forbes http://bit.ly/9Oy41M $MSFT $BX $MCK
524	2010-12-10	Retired Four Horseman of Tech volatility: Microsoft - $MSFT 25, Cisco - $CSCO 29, Dell - $DELL 30, Intel - $INTC 24
525	2010-12-10	Will Microsoft Bid For Twitter? http://blogs.forbes.com/victoriabarret/2010/12/10/steve-ballmers-breakfast-with-twitter/ $MSFT #twitter
526	2010-12-13	Earth-Shaking Superphones of 2010 - http://t.st/3ofaW $AAPL $GOOG $RIMM $MSFT $MOT $NOK
527	2010-12-15	10 Tech Products For The Filthy Rich $MSFT $AAPL by @MattRosoff http://read.bi/hhMA2R
528	2010-12-16	After Hours Most Active: $RIMM, $ORCL, $MSFT, $HUGH, $CSCO, http://bit.ly/AzYaT #nasdaq
529	2010-12-16	Apple Aims to Do for Computer Software What It Did for Mobile, Music Apps http://ow.ly/3qq5s $MSFT $ADBE
530	2010-12-19	Cash Cow Disease: The Cognitive Decline of Microsoft and Google $MSFT $GOOG http://read.bi/fyz5xm
531	2010-12-20	Bull or Bear: Who’s Right About Netflix? http://cnbc.com/id/40752228 $AAPL $AMZN $MSFT $NFLX $SNE #Media #StockPicks #StockMarket
532	2010-12-20	On a list ranking CEOs based on the economic value they've created, Microsoft's Steve Ballmer drops. http://bit.ly/fHhMfR #pcbuzz $MSFT
533	2010-12-20	BARRON'S COVER: Outlook for Stocks in 2011 $KO $MSFT $EBAY $WMT $AAPL $GOOG $ORCL $QCOM $XOM $PFE $F $PEP $PG http://on.barrons.com/gdLNDx
534	2010-12-20	Everyone knows that innovation's the secret to Apple's ($AAPL) success. So why does it spend less on R&D than $MSFT? http://mot.ly/idonzt
535	2010-12-21	Exclusive: #Microsoft Is Said to Announce Version of #Windows for #ARM Chips - http://ow.ly/3sLun $MSFT $ARMH ^gm
536	2010-12-21	Will be way higher RT @MattRosoff: 1 in 5 American adults will own a tablet in the next three years. Bad news for $MSFT. http://is.gd/jabyf
537	2010-12-22	10 Ways Google Is Turning Into Microsoft $GOOG $MSFT by @MattRosoff http://read.bi/iddB7h
538	2010-12-25	1. Google: 970m 2. Microsoft: 860m 3. Facebook: 648m 4. Yahoo: 630m unique visitors as of November 2010 (comscore) $goog $msft $yhoo $face
539	2010-12-27	Morning Notes: Commodities Sell-Off Presents Opportunity, Says Gartman http://bit.ly/fCFUdp $ARMH $CLC1 $MSFT #FastMoney #StockMarket
540	2010-12-28	How Microsoft Excel Changed The World $MSFT by @tweber http://read.bi/e7thM5
541	2010-12-28	Don't Declare Victory For Android Just Yet $GOOG $AAPL $MSFT $NOK by @MattRosoff http://read.bi/gLoyel
542	2010-12-28	French Authorities Considering Tax On Tablets...Except For Windows $MSFT by @MattRosoff http://read.bi/hYtcjT
543	2010-12-28	THE MICROSOFT INVESTOR: Can Microsoft's Tablet Put A Dent In The iPad's Lead? $MSFT by @hleonard76 http://read.bi/eVqymJ
544	2010-12-29	The 10 Tech Companies With The Most To Prove In 2011 $MSFT $AAPL $GOOG by @MattRosoff http://read.bi/eE01aC
545	2010-12-30	Now Is The Time For Microsoft To Buy Nokia $MSFT $NOK by @MattRosoff http://read.bi/eHMZEI
546	2010-12-30	Why Microsoft Should Buy Nokia Instead Of RIM $MSFT $NOK $RIMM $GOOG by @MattRosoff http://read.bi/f7gIU0
547	2010-12-30	THE MICROSOFT INVESTOR: How Will Microsoft Stock Weather The New Year? $MSFT by @hleonard76 http://read.bi/hMdyi7
548	2010-12-30	Nokia Wouldn't Work With Microsoft Because It's Just As Controlling As Apple $NOK $MSFT by @jyarow http://read.bi/eUgUpp
549	2010-12-30	10 Unusual Stocks Attracting Huge Interest This M... $LMT $TM $HMC $SAP $MCP $VMED $CSCO $AIXG $MSFT $XOMA by @WhiteGM http://read.bi/gAYhl0
550	2010-12-30	10 Things You Need To Know This Morning $AAPL $T $VZ $RIMM $GOOG $NOK $MSFT $BKS by @jyarow http://read.bi/hE5wnI
551	2010-12-31	I'm not the last person on $MSFT campus in 2010, but it's definitely starting to thin out here today. Happy New Year!
552	2010-12-31	Microsoft - $MSFT February 30 calls active into CEO Ballmer keynote at the 2011 International CES on Jan 5
553	2011-01-01	$MSFT : equity2all and ison, equity, you are welcome. The more info we have the better off we are. AND, thanks fo http://bit.ly/feLMKg
554	2011-01-01	Seven Out of Thirty: The Best Dow Jones Industrial Stocks For 2011 and Beyond - YCh… http://stk.ly/g3jpXd $MRK $KFT $JNJ $PG $MSFT $WMT $JPM
555	2011-01-02	Apple's absence to be felt at Consumer Electronics Show. http://bit.ly/gzy1Z4 $AAPL $MSFT $VZ #tech
556	2011-01-02	New Post: Time for M&A in Location/Yellow Page-type sites? http://stk.ly/fuusMW covering $YHOO, $GOOG, $MSFT, $YELP
557	2011-01-02	New post: http://stk.ly/fRBR38 Apocalypse Now: Google Style, covering $GOOG, $MSFT, $BLEKKO, $YHOO
558	2011-01-03	Microsoft Supposedly Showing Off Its Answer To Apple TV And Google TV At CES $MSFT $GOOG $AAPL http://read.bi/fsiNo4
559	2011-01-03	Cramer: Dow to Climb 15% in 2011 http://bit.ly/eAEG0C $BA $CAT $CSCO $HD $HPQ $JNJ $KFT $MRK $MSFT $PFE #DowJonesIndustrialAverage
560	2011-01-03	Good point by @tdekoekkoek - You can also invest in $MSFT for a piece of Facebook. http://bit.ly/h4d0Y7 $GS $NPSNY $TCEHY #IPO
561	2011-01-03	Apple: Did They Give Verizon LTE Exclusivity? - Tech Trader Daily - Barron's $AAPL $RIMM $MOT $NOK $GOOG $MSFT $HPQ http://bit.ly/gV91ZY
562	2011-01-03	HPQ: Morgan Stanley Suggests Things They Might Do - Tech Trader Daily - Barron's $HPQ $ORCL $INFA $MSFT $IBM $EMC $DELL http://bit.ly/hzbDPC
563	2011-01-03	RT @robertlendvai: If you're shopping for MS Office for Mac, you can buy direct from $MSFT for only $119 until Jan 6th http://bit.ly/cBFvHt
564	2011-01-03	Groupon, Facebook: Marketwatch Doubts IPO Talk - Tech Trader Daily - Barron's $GOOG $YHOO $EBAY $AMZN $MSFT $BIDU $SINA http://bit.ly/dQUpcS
565	2011-01-03	Kinect Creators Making PC Controller $MSFT by @MattRosoff http://read.bi/i0INip
566	2011-01-03	Bing’s Combined U.S. Market Share Rose to 29% Last November http://seekingalpha.com/a/58p7 $AOL $GOOG $MSFT $YHOO
567	2011-01-03	MegaCaps Lead today's rally: $XOM , $AAPL up 2%, $WMT up 1.5%, $GOOG up 1.75%. Still the Wallflowers: $MSFT up just 0.4%, $GE up just 0.8%
568	2011-01-03	Top 10 Dorm-Room Ventures http://cnbc.com/id/40074629 $DELL $FDX $GOOG $MSFT $NAPS $NKE $YHOO #Transportation #HedgeFunds #Internet
569	2011-01-03	Goldman Invests in Facebook at $50 Billion Valuation http://bit.ly/hxdcWP $EBAY $GOOG $GS $MSFT $TWX $YHOO #Russia #MergersAcquisitions
570	2011-01-04	Windows Phone Update Coming This Week $MSFT by @MattRosoff http://read.bi/hPOhVB
571	2011-01-04	See If You Can Spot The Problem With Microsoft's Tablet Strategy $MSFT $GOOG $AAPL by @MattRosoff http://read.bi/fEmW15
572	2011-01-04	The Best Way To Completely Erase Your Hard Drive $APPL $MSFT by @stevekovach http://read.bi/g5kE47
573	2011-01-04	THE MICROSOFT INVESTOR: How Long Can The Office And Windows Gravy Train Last? $MSFT by @hleonard76 http://read.bi/fhUSVN
574	2011-01-05	Ballmer Learned His Lesson From Last Year: No Tablets $MSFT by @MattRosoff http://read.bi/eLqTHV
575	2011-01-05	Ballmer: $MSFT sold 8 million Kinect sensors in first 60 days. Planned for 5M.
576	2011-01-05	LIVE: Steve Ballmer's CES Keynote $MSFT by @MattRosoff http://read.bi/eMdHwK
577	2011-01-05	Here's How Scared Steve Ballmer Is Of Google Apps $MSFT $GOOG by @MattRosoff http://read.bi/h0gT3F
578	2011-01-05	Ballmer Made Personal Appeal To Sell Microsoft Cloud $MSFT $GOOG by @MattRosoff http://read.bi/h0gT3F
579	2011-01-05	Millennial, The Biggest Mobile Ad Network Not Owned By Google Or Apple, Raises A Bi... $GOOG $AAPL $MSFT by @fromedome http://read.bi/dHOvao
580	2011-01-05	Facebook is Google five years ago, and Google is Microsoft. $GOOG $MSFT http://bit.ly/ijNlhI
581	2011-01-06	Excellent Research Embedded on @theback9's Blog Today on $AAPL $AA $NFLX $MSFT http://stk.ly/bMGfwv
582	2011-01-06	Ballmer Is Open To Idea Of Major Phone Acquisition $MSFT $RIMM $NOK by @MattRosoff http://read.bi/esoaqJ
583	2011-01-06	By The Way, Kinect Is Now A Billion-Dollar Business (And Profitable) $MSFT by @MattRosoff http://read.bi/fCcVt6
584	2011-01-06	THE MICROSOFT INVESTOR: Microsoft Finally On Its Way To Taking Over The Living Room $MSFT by @hleonard76 http://read.bi/fJa9XO
585	2011-01-06	Coming In 2011: Services That Let You Watch Your Video Every... $SNE $TWX $CMCSA $MSFT $AKA $RNWK $AAPL by @MattRosoff http://read.bi/dYLuLp
586	2011-01-06	10 Things You Need To Know This Morning $MSFT $AAPL $GOOG $YHOO by @jyarow http://read.bi/dIINEJ
587	2011-01-10	“@financialtimes: Microsoft shake-up set to claim more heads http://bit.ly/gXYd6R” $$ $msft
588	2011-01-21	CHART OF THE DAY: Apple's Insane Pile Of Cash In Context $AAPL $MSFT $GOOG $INTC http://read.bi/hYLRi4
589	2011-01-21	Microsoft cloud not just for consumers as Ballmer takes on CRM: http://goo.gl/7I7Kt $MSFT $ORCL $CRM by @mlevram
590	2011-01-25	Google Says It Plans to Hire More Than 6,000 in 2011 http://bloom.bg/g0WoQs $AAPL $GOOG $MSFT $SCOR $YHOO
591	2011-01-26	WHERE ARE THEY NOW? What Happened To The People In Microsoft's Iconic 1978 Company Photo $MSFT by @jyarow http://read.bi/fujpHs
592	2011-01-27	Microsoft Earnings Leak Early! Stock Up 2% On The News $MSFT by @jyarow http://read.bi/fjtDXk
593	2011-01-30	Sunday Links: Limits and Dangers http://stk.ly/dPclrx via @AbnormalReaturns $EGPT $MSFT $AAPL
594	2011-02-02	Whitney Tilson's hedge fund reduces short exposure, refocuses on buying cheap stocks http://bit.ly/ggeV90 $BRK-A $MSFT $NFLX $JOE
595	2011-02-02	Exclusive: Billionaire #Slim Gets Richer as Mining, Mobile Beat #Gates, #Buffett Returns - http://ow.ly/3OTDe $MSFT $BRK ^gm
596	2011-02-06	Hide Your Real Email Address With Hotmail $MSFT by @MattRosoff http://read.bi/epfy5b
597	2011-02-07	Ballmer Wants More Techies In High Positions $MSFT by @MattRosoff http://read.bi/hc0mDL
598	2011-02-07	Conan O'Brian Almost Ended Up On Xbox $MSFT by @MattRosoff http://read.bi/gbL3xN
599	2011-02-08	CHART OF THE DAY: Facebook Is Going Up, Up, Up And Yahoo Is Going Down, Down, Down $YHOO $GOOG $AOL $MSFT by @jyarow http://read.bi/e6XtF7
600	2011-02-08	THE MICROSOFT INVESTOR: Here's Why Microsoft Will Win In The Cloud On The Small Business Front $MSFT by @hleonard76 http://read.bi/h3C0j2
601	2011-02-08	Exclusive: #Microsoft Said to Extend Management Shake-Up to Enhance Technology Skills - http://ow.ly/3SowI $MSFT ^gm
602	2011-02-08	Telecoms Pray Nokia Doesn't Pick Google Android As Its Operating System $GOOG $NOK $MSFT by @jyarow http://read.bi/hegHBJ
603	2011-02-09	What HP really bought from Palm: A mobile future, untethered from Microsoft http://tech.fortune.cnn.com/2011/02/09/what-1-2-billion-bought-hp-a-mobile-future-untethered-from-microsoft/ … $HPQ $MSFT
604	2011-02-09	HP Just Announced Its Doing WebOS PCs -- Time For Microsoft To Worry? $MSFT $HPQ $AAPL by @jyarow http://read.bi/hRE78S
605	2011-02-09	Microsoft Puts Bing Leader In Charge Of Serious Business: Cloud And Enterprise Software $MSFT by @MattRosoff http://read.bi/hKSpGe
606	2011-02-09	10 Things You Need To Know This Morning $NOK $AAPL $HPQ $GOOG $MSFT $AMZN by @jyarow http://read.bi/gmbrpG
607	2011-02-10	Today in the #F500: Coke sells like crazy, Nokia needs Microsoft, Goldman admits pre-crisis asset problem: http://bit.ly/g6v4uT $KO $MSFT
608	2011-02-13	Comment: Elop owns 130,000 $MSFT shares and zero $NOK shares. http://aol.it/dJVuT0 Needs confirmation.
609	2011-02-14	Floundering cellphone maker teams up with flailing mobile OS. Yeah, this could end well. When $NOK met $MSFT: http://mot.ly/hFck0T
610	2011-02-15	CHART OF THE DAY: Is The Smartphone Is Killing The PC? $MSFT $AAPL $DELL by @jyarow http://read.bi/hUgUkp
611	2011-02-18	About that Obama Meeting with the Tech Elite… http://stk.ly/eZUivv via @reformedbroker $AAPL $GOOG $MSFT
612	2011-02-20	CHARTS OF THE WEEK: The Market For iPads Is Bigger Than You Think $AAPL $GOOG $MMI $MSFT by @jyarow http://read.bi/e8PxuV
613	2011-03-07	Microsoft Is Said to Pay Nokia More Than $1 Billion in Accord http://bloom.bg/fH2ZGX $AAPL $GOOG $MSFT
614	2011-03-07	Tired, Cranky? Stop Checking Your Phone Before You Go To Bed $AAPL $MSFT by @pegobry http://read.bi/fXomxP
615	2011-03-08	Microsoft's 15 Biggest Acquisitions And What Happened To Them $MSFT by @MattRosoff http://read.bi/eQhlfJ
616	2011-03-08	Bill Gates Gives Away So Much Money He's Only The Third Richest Man Alive $MSFT by @pegobry http://read.bi/e3UVcW
617	2011-03-09	This Kinect Hack Is Actually Useful $MSFT by @MattRosoff http://read.bi/dO7sMP
618	2011-03-09	Carlos Slim Tops Forbes Billionaires List for Second Year http://bloom.bg/dJyfpS $BRK/A $GS $MSFT $ORCL
619	2011-03-09	THE FUTURE OF BING: Microsoft's Next Big Partnerships $MSFT http://read.bi/f1oxBe
620	2011-03-09	Microsoft's First Windows Phone Update Has Been A Total Disaster $MSFT by @MattRosoff http://read.bi/euJ8k1
621	2011-03-09	Kinect Sales Are Still Hot -- Microsoft Has Sold 10 Million Units $MSFT by @MattRosoff http://read.bi/fzQ1mY
622	2011-03-09	10 Things You Need To Know This Morning $AAPL $MSFT $ANSW $HPQ $VMW $GOOG $CRM by @pegobry http://read.bi/dJ6aap
623	2011-03-10	THE MICROSOFT INVESTOR: If HP's WebOS Strategy Plays Out, Microsoft Is Screwed $MSFT by @hleonard76 http://read.bi/dHcqpf
624	2011-03-11	Ballmer: Windows Will Look Different In Five Years $MSFT by @MattRosoff http://read.bi/idrQg6
625	2011-03-11	Nokia Dreams Of Shipping 200 Million Windows Phones $NOK $MSFT by @MattRosoff http://read.bi/fxQwlb
626	2011-03-13	Writer Bro Uttal on his $MSFT IPO story in 1986: "I doubt that a story like this has been published before or is likely to be done again."
627	2011-03-15	Can Nokia and Microsoft win in the workplace? http://bit.ly/fhEVZn $NOK $MSFT
628	2011-03-23	Why U.S. patents are now less valuable http://tech.fortune.cnn.com/2011/03/23/why-u-s-patents-are-now-less-valuable/ … (Thanks $MSFT )
629	2011-03-28	Exclusive: #Nokia CEO Fights Traditions in Race for #IPhone-Challenging #Windows Device - http://ow.ly/4nGSg $NOK $MSFT $AAPL ^gm
630	2011-03-30	Microsoft Is Said to Plan Mobile Payments in New Phone Software http://bloom.bg/fmQe3v $AAPL $GOOG $MSFT
631	2011-04-07	Thursday links: trading remotely http://stk.ly/et3akv via @abnormalreturns $AAPL $GS $MSFT $CMG $QQQ
632	2011-04-08	Google Wins U.S. Approval to Acquire ITA for $700 Million http://bloom.bg/eetiFJ $EXPE $GOOG $MSFT $OWW $PCLN $TSG $YHOO
633	2011-04-08	The Rise And Fall Of Microsoft Bing: How One Company Was Destroyed By Grown-ups, Process, And Discipline $MSFT http://read.bi/gB1YUU
634	2011-04-12	Google In Trouble Over Lying About Security Of Apps To The Government $GOOG $MSFT by @MattRosoff http://read.bi/h8VPSB
635	2011-04-14	Microsoft Looks Very Cheap http://stk.ly/h11e3d via @EddyElfenbein $MSFT
636	2011-04-14	The Reviews Of The BlackBerry PlayBook Are Unbelievably Bad $AAPL $GOOG $RIMM $MSFT by @jyarow http://read.bi/iaiWaf
637	2011-04-15	RIM Chiefs Defend PlayBook Against Critics as Debut Approaches http://bloom.bg/i3ofcv $AAPL $GOOG $MSFT $MSI
638	2011-04-16	The Guy Who Ran Microsoft And Google In China Is All About Cloning US Startups Now $MSFT $GOOG by @pegobry http://read.bi/hR9zYQ
639	2011-04-18	The Great Decisions And Lucky Breaks That Made Microsoft The Most Powerful Company In The World $MSFT by @MattRosoff http://read.bi/hRalq6
640	2011-04-18	10 Crazy Stories About Bill Gates From Paul Allen's New Book $MSFT by @MattRosoff http://read.bi/gFJTZR
641	2011-04-18	Microsoft Talking To Networks About TV On Xbox $MSFT by @MattRosoff http://read.bi/dG53Fb
642	2011-04-18	Microsoft Tries To Bury Google Apps With Office 365 $MSFT $GOOG by @MattRosoff http://read.bi/dLciSW
643	2011-04-18	Paul Allen Trashes Bill Gates Again, Says Early Days Of Microsoft Were Like "Hell" $MSFT by @MattRosoff http://read.bi/epciN3
644	2011-04-18	10 Things You Need To Know This Morning $GOOG $DMD $AAPL $MSFT $HPQ $YHOO by @pegobry http://read.bi/hnbABp
645	2011-04-19	Paul Allen's advice for Microsoft is simple... http://tech.fortune.cnn.com/2011/04/19/paul-allens-advice-for-microsoft/ … $MSFT
646	2011-04-19	This Chart From Goldman Sachs Shows Why The BlackBerry PlayBook Is Doomed $RIMM $AAPL $MSFT by @jyarow http://read.bi/dIN6XJ
647	2011-05-02	How does Bin Laden's death affect investment outlook? @LizClaman asks Warren Buffett. Watch LIVE now: http://fxn.ws/i21ubC $MSFT
648	2011-05-08	Apple Brand Value at $153 Billion Overtakes Google for Top Spot http://bloom.bg/jsVGqA $AAPL $AMZN $GE $GOOG $IBM $KO $MCD $MSFT $T $WMT
649	2011-05-09	Microsoft's 15 Biggest Acquisitions (So Far) $MSFT by @MattRosoff http://read.bi/lmqJNY
650	2011-05-09	Microsoft Said to Discuss Buying Internet-Call Provider Skype http://bloom.bg/mdFRMO $GOOG $MSFT
651	2011-05-09	Confirmed: Microsoft Will Announce Acquisition of Skype Tomorrow Morning http://kara.allthingsd.com/?p=43738 $MSFT
652	2011-05-09	Microsoft Close to $7 Billion Deal to Buy Skype, WSJ Reports http://bloom.bg/kHrJcA $GOOG $MSFT
653	2011-05-09	Google Decides To Launch Its Music Service Without Label Support $GOOG $AAPL $MSFT $AMZN by @jyarow http://read.bi/mpUZoi
654	2011-05-09	This Quote Sums Up The Difference Between Microsoft And Apple $AAPL $MSFT by @MattRosoff http://read.bi/lbJaRt
655	2011-05-09	Take 60 Seconds And Enjoy These Unintentionally Hilarious Microsoft's Bing Product Placements $MSFT by @nichcarlson http://read.bi/mBXDPT
656	2011-05-09	Here's Everything That's New In Windows Phone 7's Big Update $MSFT by @ellishamburger http://read.bi/j33TWe
657	2011-05-09	10 Things You Need To Know This Morning $AMZN $AAPL $LNKD $MSFT $GOOG by @pegobry http://read.bi/lePOYg
658	2011-05-10	Investor Silver Lake Defends Skype’s $8.5 Billion Acquisition Price http://onforb.es/lv3owA $MSFT
659	2011-05-10	Why Microsoft's $8.5 billion deal for Skype is a win for the company http://onforb.es/koFCFJ $MSFT
660	2011-05-10	The @Microsoft-@Skype deal is the largest ever US acquisition of a foreign tech company & the largest global tech M&A deal this year. $MSFT
661	2011-05-10	In 2010, Skype had 170M connected users who logged over 207B minutes of voice & video conversations in 2010. http://bit.ly/mrvSV3 $MSFT
662	2011-05-10	More Evidence That The iPad Is Just Destroying Netbooks $AAPL $MSFT $INTC by @pegobry http://read.bi/mBU7ZO
663	2011-05-10	Sorry FaceTime, Windows Phone 7 Just Beat You $MSFT $AAPL by @stevekovach http://read.bi/lDSIZH
664	2011-05-10	Microsoft will acquire Skype http://bit.ly/mTvhDD $MSFT
665	2011-05-10	Watch Microsoft's Cool New "I'm A PC" Ad $MSFT $AAPL by @pegobry http://read.bi/lprBwL
666	2011-05-10	SKYPE-MICROSOFT: Meet The Winners And Losers $MSFT $EBAY $GOOG $CSCO by @pegobry http://read.bi/kXH2Pa
667	2011-05-10	Skype's Road To $8 Billion $MSFT $EBAY by @pegobry http://read.bi/jWUmcF
668	2011-05-11	Google Chromebook Will Be Offered in June http://bloom.bg/l7Pbcn $BBY $GOOG $MSFT
669	2011-05-11	Corporate Tax Holiday Would Cost $78.7 Billion http://bloom.bg/l7pqIZ $AAPL $DUK $GOOG $MSFT $PFE
670	2011-05-11	HOW PEOPLE REALLY USE THE iPAD: Our Exclusive Survey Results $AAPL $GOOG $MSFT http://read.bi/llg20C
671	2011-05-11	RT @lazerow Fascinating insider story on why $GOOG does not own Skype today http://j.mp/lMruUQ $MSFT $SKYPE
672	2011-05-11	14.17 And 50: These Two Numbers Explain Why Microsoft Dropped $8 Billion On Skype $MSFT by @pegobry http://read.bi/irCryU
673	2011-05-12	Microsoft Insider: Here's Why We Bought Skype $MSFT by @MattRosoff http://read.bi/j4tuW7
674	2011-05-13	Amazon Server Said to Be Used in Sony Attack http://bloom.bg/lFPpyT $AMZN $MSFT
675	2011-05-15	RT @Ross Jean-Louis Gassée on why Microsoft should have bought Nokia instead of Skype http://is.gd/DNZHy6 beyond #mustread $MSFT $$
676	2011-05-15	Sony Attack Shows Amazon Cloud Lures Hackers at Pennies an Hour http://bloom.bg/mbL8cp $AMZN $MSFT
677	2011-05-15	Yahoo’s China Toehold Threatened by Deepening Rift With Alibaba http://bloom.bg/lEE24O $GOOG $MSFT
678	2011-05-16	Japanese Telecom Is Packing Windows Onto A 4-Inch PC $MSFT by @MattRosoff http://read.bi/kVQ3Td
679	2011-05-16	Bing Goes Deeper With Facebook Friendship $MSFT by @MattRosoff http://read.bi/jlQ4aB
680	2011-05-16	The Next 10 Companies Microsoft Could Buy In Europe $MSFT by @MattRosoff http://read.bi/ir7DnO
681	2011-05-16	Here's Why Microsoft Buying Nokia Might Actually Make Sense $MSFT $NOK $RIMM by @fromedome http://read.bi/iply9P
682	2011-05-16	Count The Microsoft Product Placements In Steve Ballmer's Commencement Speech $MSFT by @jyarow http://read.bi/iWb138
683	2011-05-16	Weird Rumor: Microsoft Negotiating To Buy Nokia's Phone Business $MSFT $NOK by @jyarow http://read.bi/kQWMZz
684	2011-05-16	10 Things You Need To Know This Morning $AAPL $GOOG $YHOO $NOK $MSFT $RIMM by @pegobry http://read.bi/ijVHEW
685	2011-05-17	Skype: From Conception to Acquisition (infographic) http://ow.ly/4Wgpd $MSFT
686	2011-05-26	Ira Sohn Conference Notes: Hedge Fund Manager Presentations via @marketfolly $FDO $TIF $WLP $AON $MSFT http://stk.ly/lXv1K5
687	2011-05-27	$MSFT is traded at a 30% discounted to the S&P 500. Apple is only a 20% discount. $AAPL FTW.
688	2011-05-29	Google, Microsoft Test Apple’s Tablet Dominance http://bloom.bg/m5thQX $AAPL $GOOG $MSFT $NVDA $QCOM
689	2011-06-01	Nokia Says Microsoft Acquisition Rumor Is "Totally Baseless" $MSFT $NOK by @fromedome http://read.bi/l7EpKR
690	2011-06-01	Microsoft Buying Nokia's Phone Business For $19 Billion -- REPORT $MSFT $NOK by @jyarow http://read.bi/lGThQE
691	2011-06-01	RT @jeffcohn Microsoft strikes deal to acquire Nokia’s phone business for $19B, insider claims http://goo.gl/fb/Cbqkj $NOK $MSFT
692	2011-06-02	Microsoft offers us a peek at Windows 8. Check out the demo video http://bit.ly/jIoe8A $MSFT
693	2011-06-05	Milestone: "Apple Is Now Worth More Than Microsoft and Intel Combined" $$ $MSFT $INTC $AAPLhttp://www.theatlantic.com/technology/archive/2011/06/apple-is-now-worth-more-than-microsoft-and-intel-combined/239925/ …
694	2011-06-06	Steve Jobs Using ICloud to Pick Apart PC Industry http://bloom.bg/j3cAAa $AAPL $AMZN $GOOG $MSFT
695	2011-06-06	Apple’s Jobs Shows New Mac Software Features http://bloom.bg/iFsTAa $AAPL $AMZN $GOOG $MSFT
696	2011-06-06	Apple’s Jobs Set to Unveil ICloud to Deflect Google Android http://bloom.bg/j3B7us $AAPL $AMZN $GOOG $MSFT
697	2011-06-06	Tech Stocks Cheapest Since 1998 as IPOs Spur Bubble Fear http://bloom.bg/m43RGH $GRPN $HPQ $LNKD $MSFT $SPY $XLK $YHOO
698	2011-06-09	This Can't Be Good: Microsoft Selling Windows Phones For A Penny $MSFT by @stevekovach http://read.bi/mp6YZr
699	2011-06-10	HTC Loves Microsoft, But Is Betting On Android $MSFT $GOOG by @MattRosoff http://read.bi/kHWzlz
700	2011-06-10	Microsoft's Xbox Live TV Service Seems Pointless $MSFT by @MattRosoff http://read.bi/kAN1U7
701	2011-06-10	Microsoft Windows Phones Are Getting Buried At Carrier's Stores $MSFT by @MattRosoff http://read.bi/jNlgS9
702	2011-06-10	Time to Rethink Unattractive Stocks Like Target, Ford & Microsoft: Fund Manager http://yhoo.it/jSEXMa #breakout $F $MSFT $TGT
703	2011-06-10	Apple's Vision For The Cloud Is Really Microsoft's Vision For The Cloud $AAPL $MSFT $GOOG by @pegobry http://read.bi/kxMR3e
704	2011-06-11	Hackers Fight to Control Hijacked Networks http://bloom.bg/mkirZq $AAPL $GOOG $MSFT
705	2011-06-12	10 Amazing Things We Just Learned About Bill Gates From His Daily Mail Interview $MSFT by @stevekovach http://read.bi/lfAc3i
706	2011-06-17	.@Honest_T Read this Meeker preez on mobile internet platforms. If $MSFT doesn't get in game, it will be a dinosaur http://read.bi/fsFPrW
707	2011-06-19	Classic! RT @spmsnk "Who's Suing Who" Infographic $AAPL $GOOG $NOK $RIMM $ERIC $ORCL $MOT $MSFT http://yfrog.com/kftztp
708	2011-06-20	Real M&A: RIM Takeover Beckons http://bloom.bg/ieYMAD $AAPL $DELL $GOOG $MSFT
709	2011-06-21	Google To Unleash An Army Of Developers Against Skype $GOOG $MSFT by @_dtl http://read.bi/kUCz6p
710	2011-06-26	WSJ.com: Microsoft Challenges Itself With New Cloud Version of Office http://me.lt/5g5pZ $MSFT
711	2011-06-28	An Informed & Detailed Comparison | Office 365 vs. Google Apps: The InfoWorld review http://stk.ly/mj0dpu $GOOG $MSFT
712	2011-06-28	On Google+ Launch, I bet $FBOOK feels the same way $GOOG felt when $MSFT launched Bing.
713	2011-06-28	Microsoft to Release Web-Based Office in Google Riposte http://bloom.bg/lULoSZ $GOOG $MSFT
714	2011-06-29	RT @MattRosoff: Perhaps the most accurate $MSFT OrgChart I've ever seen: http://is.gd/TPc2vh
715	2011-06-29	Why Silicon Valley's Love Affair With Stock Options Is Hitting The Skids $MSFT by @ErikSherman http://read.bi/k23pVv
716	2011-06-29	The Org Charts Of All The Major Tech Companies (Humor) $AAPL $GOOG $MSFT by @jyarow http://read.bi/mHIqKt
717	2011-06-30	Microsoft signs third Android patent deal in a week | @WinRumors: http://bit.ly/kneyFj $MSFT
718	2011-06-30	Apple Has Worst First Half Since ’08 http://bloom.bg/lAacjX $AAPL $GOOG $MSFT
719	2011-07-01	Top Advisor To Ballmer Is Leaving Microsoft $MSFT by @MattRosoff http://read.bi/kaWOhv
720	2011-07-01	Apple, Allies Beat Google for Key Tech Patents http://bloom.bg/mt3sMk $AAPL $GOOG $MSFT
721	2011-07-01	How Long Until The Facebook Browser? $GOOG $MSFT $AAPL by @pegobry http://read.bi/m1s6dA
722	2011-07-01	Chrome Hits 20% Marketshare (Report) $GOOG $MSFT by @pegobry http://read.bi/mm1dCh
723	2011-07-01	Bad News For Google: Apple Leads A Group To Pay $4.5 Billion For Nortel Patents $AAPL $GOOG $RIMM $MSFT by @jyarow http://read.bi/ijcQs4
724	2011-07-01	OpenSearchServer Raises $300,000 To Tackle The Billion Dollar Enterprise Search Market $IBM $MSFT $ORCL by @pegobry http://read.bi/m3x1bx
725	2011-07-02	RT @TrendRida New Post: Does Motorola Benefit from Google Blundering the Nortel Patents? http://stk.ly/kOdAkk $MMI $GOOG $AAPL $MSFT
726	2011-07-05	Interesting RT @SAI: CHART OF THE DAY: Android Is Blowing Everyone Away $AAPL $MSFT $GOOG $RIMM $HPQ by @jyarow http://read.bi/raa0mh
727	2011-07-05	How 20 Years Of Failed Designs From Microsoft Shaped Its Newest Product $MSFT by @MattRosoff http://read.bi/iXm9te
728	2011-07-10	The article is biased but it describes the very thing I hate about $MSFT "Microsoft’s Android Shakedown": http://ow.ly/1uttXr.
729	2011-07-12	Apple HDTV Could Cost Cable More Than 10% of Customers http://bit.ly/ri0AxX $AAPL $AMZN $CMCSA $CVC $MSFT $NFLX $SNE $TWX #Employment
730	2011-07-12	Google+ To Pass 10,000,000 Users Today http://stk.ly/nlJuRR via @paulballen $GOOG $FBOOK $MSFT
731	2011-07-18	More Windows Phone 7 customers are "very satisfied" than Google Android customers: http://www.splatf.com/?p=391 $GOOG $MSFT $RIMM $AAPL
732	2011-07-19	The iPad Just Ate 11% Of The PC Market $AAPL $MSFT by @MattRosoff http://read.bi/nfvvBJ
733	2011-07-19	Microsoft To Hulu: No Thanks $MSFT by @MattRosoff http://read.bi/qTJxs6
734	2011-07-19	Microsoft Offers Huge Cash Bounty To Help Crack Down On Cybercrime $MSFT by @_dtl http://read.bi/qHiTqf
735	2011-07-19	THE MICROSOFT INVESTOR: When It Comes To Facebook, Microsoft Is The Clear Winner $MSFT by @hleonard76 http://read.bi/pwR1wF
736	2011-07-20	10 Things You Need To Know This Morning $AAPL $YHOO $NWS $DIS $CMCSA $MSFT $NFLX by @pegobry http://read.bi/oaWQvC
737	2011-07-21	Sales of the Windows operating system fell slightly in the fourth quarter to $4.74 billion from $4.78 billion http://bit.ly/qOT2i0 $MSFT
738	2011-07-21	Anybody Who Thinks Microsoft Is Going Out Of Business Is Nuts -- Here's Why $MSFT by @MattRosoff http://read.bi/nxH3HG
739	2011-07-21	Microsoft reports greater-than-expected 30 percent increase in Q4 profit, helped by sales of Office software http://reut.rs/q8mJ9i $MSFT
740	2011-07-21	Microsoft rallies on corporate demand. But won't that cycle come to an end at some point? Can $MSFT really catch up in the consumer game?
741	2011-07-21	LIVE: Microsoft Earnings $MSFT by @MattRosoff http://read.bi/pmr0cO
742	2011-07-21	Microsoft Is Redoing Bing To Look More Like The New Windows Design $MSFT $GOOG by @MattRosoff http://read.bi/rofBZH
743	2011-07-21	THE MICROSOFT INVESTOR: Here's What Wall Street Is Thinking Ahead Of Earnings Tonight $MSFT by @hleonard76 http://read.bi/oQHvBO
744	2011-07-21	How To Get Mac's Fun Photo Booth App On Your Windows PC $AAPL $MSFT by @ellishamburger http://read.bi/qewS8e
745	2011-07-21	Nokia Is Imploding Before Our Eyes, Posts Horrible Q2 $NOK $AAPL $MSFT by @pegobry http://read.bi/oy8Kdj
746	2011-07-22	Is Microsoft screwed in the post-PC era? Short answer 'yes,' with an 'if;' long answer: 'no' with a 'but.' http://onforb.es/pjvm4i $MSFT
747	2011-07-25	Value investing in tech boom 2.0: Investors who sat out the first bubble now see value in $GOOG, $MSFT http://bit.ly/oslFK2
748	2011-07-27	The Company That Makes Apple Most Nervous Is ... $AAPL $GOOG $MSFT by @jyarow http://read.bi/qPXSvI
749	2011-07-28	this is killer... RT @ashrust: Bill Gates talking about the Internet in 1995: http://bit.ly/qzauSi $MSFT (ht: @derekhernquist)
750	2011-07-28	DEAR STEVE BALLMER: Here's How To Fix Microsoft And Get Me To Buy Your Stock $MSFT http://read.bi/o5lXt9
751	2011-07-29	FLASH: Bill Gates sells 5,000,000 shares of Microsoft for average $27.59 each on July 27, 2011 -SEC filing $MSFT
752	2011-07-29	Bill Gates Sells 5,000,000 Shares Of Microsoft Corp $MSFT @BillGates
753	2011-07-30	Bill Gates Now Has More Money Than The Federal Government $MSFT by @pegobry http://read.bi/nF3LIG
754	2011-08-06	Only Four U.S. Companies Still Have a AAA Rating $XOM $MSFT $JNJ by @AimeeGroth http://read.bi/o8xgTO
755	2011-08-08	Yahoo Discount Means U.S. Web Portal Free in Takeover: Real M&A http://bloom.bg/rbqZ6v $GOOG $MSFT $YHOO
756	2011-08-09	Apple Passes Exxon to Become Most Valuable Company http://bloom.bg/p3HIcr $AAPL $IBM $INTC $MSFT $XOM
757	2011-08-10	Google Lost U.S. Search Share, Yahoo Gained http://bloom.bg/pldCaN $GOOG $MSFT $SCOR $YHOO
758	2011-08-11	"Open" Google Accuses Microsoft Of Revealing "Confidential" Source Code $GOOG $MSFT by @MattRosoff http://read.bi/qGyaZw
759	2011-08-11	Bill Gates Wrote The First PC Game In A Night $MSFT $IBM by @MattRosoff http://read.bi/pjqqNR
760	2011-08-11	Windows Phone's Stellar "Mango" Update Will Launch On September 1 $MSFT by @ellishamburger http://read.bi/qSsNiT
761	2011-08-11	Windows Phone Is Such A Dud, It Finished Behind Bada Last Quarter $MSFT $GOOG by @MattRosoff http://read.bi/psdF2s
762	2011-08-12	10 Things You Need To Know This Morning $AAPL $GOOG $MSFT $DIS $YHOO by @jyarow http://read.bi/pGNHRg
763	2011-08-15	A for Awesome! The ultimate Google-Motorola linkfest http://stk.ly/phW7Ek via @abnormalreturns $GOOG $MMI $RIMM $MSFT $AAPL
764	2011-08-15	How The Google-Motorola Deal Affects Microsoft $MSFT $AAPL $GOOG $MMI by @jyarow http://read.bi/r6Vqn6
765	2011-08-15	Google buys Motorola, patents, and an Android business model for $12.5 billion http://splatf.me/nWMYOh $GOOG $MMI $AAPL $MSFT
766	2011-08-19	Why are $HPQ and $MSFT in the Dow and not $AAPL?
767	2011-09-05	RT @MaxSanna: $MSFT confirms #Lync mobile apps for iOS, Android &WP7 by the end of the year,WITH A/V,not just IM! http://bit.ly/r1mXg3 #ucoms
768	2011-09-05	0 for 2...Investing with my Father-In-Law http://stks.co/5ZO via @HowardLindzon $GLD $AAPL $MSFT
769	2011-09-08	Yahoo's next move | http://bloom.bg/r4RYIJ $YHOO $MSFT $AOL
770	2011-09-11	What Microsoft Did For Cantor Fitzgerald On 9/11 $MSFT by @AimeeGrothhttp://read.bi/qVXbrK
771	2011-09-12	WHERE ARE THEY NOW? What Happened To The People In Microsoft's Iconic 1978 Company Photo $MSFT by @jyarowhttp://read.bi/r8qVZ6
772	2011-09-14	Microsoft Can Only Keep Growing The Hard Way: By Clawing For Market Share $MSFT by @MattRosoff http://read.bi/q1MPVr
773	2011-09-14	Huge difference between $AAPL & $MSFT: How they introduce new products http://stks.co/DcV via @splatf
774	2011-09-15	Even with a 30% premium, #Microsoft could buy #Blackberry for just $16.5 billion. If not now, when? If not Ballmer, who? $MSFT $RIMM
775	2011-09-18	A visual tour of Microsoft's Windows 8 preview: http://cnnmon.ie/pc0GPM $MSFT
776	2011-09-19	Meet The People Behind Microsoft's War On The iPad $MSFT by @MattRosoff http://read.bi/nxTeDf
777	2011-09-19	Apple Is Almost Worth As Much As Google And Microsoft Combined $AAPL $GOOG $MSFT by @jyarowhttp://read.bi/qgskay
778	2011-09-19	REPORT: Microsoft Is Close To Deals With Comcast And Verizon For Live TV On Xbox $MSFT $CMCSA $VZ by @MattRosoffhttp://read.bi/oGqDuM
779	2011-09-19	Windows 8 Tablets Are Selling For Thousands On eBay $MSFT by @stevekovach http://read.bi/pzTrlG
780	2011-09-19	Meet The People Behind Microsoft's Last-Ditch Effort To Save Windows $MSFT by @MattRosoff http://read.bi/nxTeDf
781	2011-09-20	Microsoft increases quarterly dividend by 25.0% to $0.20 from $0.16 $MSFT
782	2011-09-20	A Warning To Microsoft Employees: Don't Tweet Confidential Product Info $MSFT by @MattRosoff http://read.bi/mOGCiy
783	2011-09-20	Buying RIM Would Be A TERRIBLE Idea For Microsoft $MSFT $RIMM by @MattRosoff http://read.bi/piTHGT
784	2011-09-20	THE MICROSOFT INVESTOR: Why Microsoft Should Buy Research In Motion $MSFT by @hleonard76 http://read.bi/qsWbLH
785	2011-09-21	$MSFT currently yields 3.08% while a 30-year Treasury bonds yields 3.04%. But $MSFT is rated AAA. $$ $SPY
786	2011-09-21	U.S. probing higher Google ad rate for Microsoft | http://bloom.bg/rlMVp6 $GOOG $MSFT
787	2011-09-26	The Secret to $MSFT Operating System SUccess & Failures $$ http://twitpic.com/6r2ktg
788	2011-09-28	The big difference between Amazon and Apple: valuation. http://stks.co/P5N via @abnormalreturns $AMZN $AAPL $MSFT
789	2011-09-29	Microsoft to add Comcast, Verizon TV to Xbox Live | http://bloom.bg/o70CVb $MSFT $CMCSA $VZ
790	2011-09-29	Goldman: Microsoft Is Getting $444 Million Annually From Android Patent Licenses $MSFT $GOOG http://read.bi/nk4SFW
791	2011-10-02	Here Are The Top 7 Highest Paying Companies In Silicon Valley $AAPL $GOOG $MSFT $AOL by @ellishamburger http://read.bi/qwCH30
792	2011-10-05	Here's What Bill Gates Had To Say About The Passing Of Steve Jobs $MSFT $AAPL by @MattRosoffhttp://read.bi/pVRXfz
793	2011-10-05	Apple’s Steve Jobs Dies http://bloom.bg/pV3MVw $AAPL $GOOG $IBM $MSFT $XOM
794	2011-10-05	Microsoft said nowhere close to Yahoo bid | http://bloom.bg/pFddxt $MSFT $YHOO
795	2011-10-05	CHART OF THE DAY: The Size Of A Combined Yahoo-Microsoft $YHOO $MSFT by @jyarowhttp://read.bi/nWIbhL
796	2011-10-05	Yahoo climbs on report of Microsoft interest | http://bloom.bg/qB9r3D $YHOO $MSFT
797	2011-10-05	#Microsoft $MSFT is reportedly mulling a bid for embattled #Yahoo! after previously failed takeover attempt in 2008 http://fxn.ws/nWR7e0
798	2011-10-05	Microsoft Considering Buying Yahoo $MSFT $YHOO by @nichcarlsonhttp://read.bi/pkLOeL
799	2011-10-05	Microsoft Is Considering A Bid For Yahoo $YHOO $MSFT - Reuters @Microsoft @Yahoo
800	2011-10-05	Microsoft Just Made Google TV Look Even Sillier $MSFT $CMCSA $VZQ $GOOG $AAPL by @MattRosoffhttp://read.bi/pS3gEL
801	2011-10-05	Apple Tops HTC as Nokia Customer Loyalty Falls http://bloom.bg/nvePXF $AAPL $GOOG $HPQ $IBM $MSFT $NFLX $XOM
802	2011-10-06	CHART OF THE DAY: Steve Jobs Lived To See Apple Triumph Over Microsoft $AAPL $MSFT by @jyarowhttp://read.bi/n2PtEY
803	2011-10-06	10 Things You Need To Know This Morning $AAPL $MSFT $YHOO $RIMM by @jyarow http://read.bi/oylsRH
804	2011-10-08	those $150M of $AAPL shares $MSFT bought in 1997? They'd be worth about $44.4B today
805	2011-10-12	Apple is the most valuable global brand | http://bloom.bg/pQQQZY $AAPL $KO $MSFT
806	2011-10-12	But ... but what will we shamlessly mock now? How can you abandon us like this, Microsoft? $MSFT Zune, R.I.P.: http://mot.ly/qeRen3
807	2011-10-14	Microsoft completes $8.5B acquisition of Skype http://yhoo.it/nw7e7m $MSFT
808	2011-10-20	The Evolution of Computing: Powerful (Mainframe - $IBM) - Ubiquitous (PC - $MSFT, $INTC), Universal (Web - $GOOG), Human (iPad - $AAPL)
809	2011-10-20	#AMZN bullish ops earnings play http://www.thestreet.com/story/11283509/1/amzn-priced-for-perfection.html … @OptionsProfits @_T3Live_ @OptionPit #stockaction $AMZN $AAPL $MSFT
810	2011-10-20	Microsoft to help halve phone costs next year | http://bloom.bg/q1O4bE $MSFT
811	2011-10-21	Microsoft would bankroll joint Yahoo bid through mix of loans, preferred stock in Yahoo: http://on.wsj.com/rjPX63 $YHOO $MSFT #microhoo #taketwo
812	2011-10-22	Google May Finance an Offer to Acquire Yahoo http://bloom.bg/nJy88R $BX $GOOG $MSFT $PEF2734 $YHOO
813	2011-10-23	Steve Jobs Admired Zuckerberg for ‘Not Selling Out’ http://bloom.bg/ngSYBR $AAPL $GOOG $MSFT
814	2011-10-24	Steve Jobs Told Cook ‘Just Do What’s Right’ http://bloom.bg/vj14no $AAPL $CBS $GOOG $MSFT
815	2011-10-24	Here's A Different Take On All These Android Patent Cases $AAPL $GOOG $MSFT by @MattRosoff http://read.bi/rzVfHf
816	2011-10-24	Bill Gates Flipped Out When He Heard Apple Was Bringing Steve Jobs Back $AAPL $MSFT by @jyarow http://read.bi/nWoF3B
817	2011-10-25	Steve Ballmer Staged An Emotional Event With Bill Gates To Keep Employees Happy, Says Book $MSFT $GOOG by @MattRosoff http://read.bi/vkyqWW
818	2011-10-25	LEAKED: Nokia's Big Windows Phone Announcement For Tomorrow Morning $MSFT $NOK by @ellishamburger http://read.bi/rWMfpf
819	2011-10-25	THE MICROSOFT INVESTOR: Microsoft Is Owning Android By Tying Up Even More Handset Makers To License Agreements $MSFT http://read.bi/rXwW4S
820	2011-10-26	Groupon wants IPO at 5X sales, above Microsoft | http://bloom.bg/rpiDFg $MSFT
821	2011-10-26	Here's Everything Nokia Announced At Its Huge Event In London This Morning $MSFT $NOK by @ellishamburgerhttp://read.bi/w1F6pr
822	2011-10-26	10 Things You Need To Know This Morning $AMZN $MSFT by @_dtl http://read.bi/vD0Vtm
823	2011-10-26	LIVE: Nokia Announces New Flagship Windows Phones At Nokia World London $NOK $MSFT by @ellishamburger http://read.bi/tyvOqh
824	2011-11-02	$MSFT gets it: Attackers moving from implementation errors towards abuse of design seams in networked systems #BlueHat http://tinyurl.com/3qz24ax
825	2011-11-02	Every Attempt To Reinvent The TV Has Been A Flop $GOOG $AAPL $MSFT by @MattRosoffhttp://read.bi/v0tV9P
826	2011-11-04	CHART OF THE DAY: Groupon Has The Second Biggest IPO In Tech History $GRPN $GOOG $MSFT $AMZN $LNKD by @jyarowhttp://read.bi/ufaWRO
827	2011-11-04	GM Is About To Move 100,000 Employees To Google Apps $GOOG $MSFT by @MattRosoff http://read.bi/sH3103
828	2011-11-05	How Can Anyone Still Hate Bill Gates? http://stks.co/zM9 via A Learning Day $MSFT
829	2011-11-08	The Saddest Thing I Read In The Steve Jobs Biography $AAPL $MSFT by @jyarowhttp://read.bi/s0A2Hn
830	2011-11-08	Salesforce's http://Do.com aims to torpedo Microsoft's collaboration stronghold - http://rww.to/uMAllF @rww. #cio $CRM $MSFT @benioff
831	2011-11-09	A group of public investors came by Box today to hear about the future of enterprise software. $MSFT down 4% today. Coincidence?
832	2011-11-10	Why is the Nasdaq100 Ready for a Monster Breakout? http://stks.co/14eF via @AllStarCharts $QQQ $CSCO $AAPL $MSFT $ORCL $INTC
833	2011-11-10	RT @SAI: WATCH: How Nokia's Savior Windows Phone Went From A Chunk Of Plastic To Gorgeous Reality $NOK $MSFT http://read.bi/u4O0Gz
834	2011-11-14	Netflix, Green Mountain…….Is http://Salesforce.com Next? | ValuePlays http://stks.co/17CL $CRM, $GMCR, $ORCL, $NFLX, $MSFT
835	2011-11-14	HEAD TO HEAD BATTLE: Microsoft Store Vs. Apple Store — Which Is Better? $AAPL $MSFT http://read.bi/sLiQNf
836	2011-11-14	Kindle Fire’s Secret Weapon: Amazon Prime http://stks.co/16fN via @techinsidr $AMZN $AAPL $MSFT $GOOG
837	2011-11-16	RT @WolverineTrader Xbox 360 successor rumored to arrive in 2012, an appearance at CES? http://stks.co/1AHC via @engadget $MSFT
838	2011-11-16	Smartphones, Microsoft Driving Qualcomm Business: CEO http://bit.ly/tnYOQC $AAPL $MSFT $QCOM #WirelessCommunications #Technology
839	2011-11-17	Amazon Is Going To Be Totally Clobbered In Smartphones $AMZN $GOOG $MSFT $AAPL by @jyarowhttp://read.bi/sYE9bY
840	2011-11-18	Microsoft And TechStars Will Give You $20,000 To Develop An App For Kinect $MSFT by @MattRosoffhttp://read.bi/rPjiZG
841	2011-11-18	You Would Never Expect These Tech Giants To Back A Bill That Censors The Internet $AAPL $GOOG $MSFT by @mattlynley http://read.bi/uDKRVV
842	2011-11-19	What Microsoft, Oracle, IBM, And SAP Don't Tell Customers $MSFT $IBM $ORCL $SAP by @MattRosoff http://read.bi/tS6eNR
843	2011-11-21	Microsoft, Intel hit by government tech cuts | http://bloom.bg/tinJey $MSFT $INTC
844	2011-11-27	In Their Own Words: What Steve Jobs And Bill Gates REALLY Thought About Each Other $AAPL $MSFT by @jyarowhttp://read.bi/sZA3Eg
845	2011-11-28	whoa.. RT @cselland But now it's $MSFT showing off the thing of beauty & $AAPL thats behind the times" http://stks.co/1IO3 $NOK ht @bobegan
846	2011-12-04	Here are the 20 most popular stock holdings by hedge funds. http://mot.ly/ultFyW $AAPL $MSFT $GOOG
847	2011-12-05	BIG SPENDERS: The 10 Biggest Tech Acquisitions Of 2011 And What They Mean $GOOG $MSFT $HPQ $T by @MattRosoff http://read.bi/sb4jjy
848	2011-12-06	At $msft windows 8 store event. Pretty interesting stuff so far. Sure feels like giant has been woken.
849	2011-12-08	Microsoft & HP To Sell #Cloud Services Together as part of a 4 yr. initiative announced today #EnSW $MSFT $HPQ
850	2011-12-08	$HPQ and $MSFT Announce Cloud Collaboration
851	2011-12-09	Microsoft said to seek TV exec for Xbox | http://bloom.bg/sUX7Vo $MSFT
852	2011-12-12	The 15 Biggest Tech Flops In 2011 $AAPL $RIMM $GOOG $MSFT $HPQ by @jyarowhttp://read.bi/snOhav
853	2011-12-13	Pros Call Microsoft a Buy Despite Outlook http://cnbc.com/id/45660053 $GLW $MSFT #StockMarket #StockPicks
854	2011-12-13	$MSFT co-founder Paul Allen builds giant space jet. Still a better use of capital than Bing. http://on.wsj.com/vrODJV
855	2011-12-13	RANKED: The 10 Best New Smartphones Of 2011 $AAPL $GOOG $NOK $MSFT by @stevekovachhttp://read.bi/vEtnz9
856	2011-12-15	Microsoft And Yahoo Are Now Equal In Search $MSFT $YHOO $GOOG by @MattRosoffhttp://read.bi/tpql4X
857	2011-12-15	A list of the top 10 holdings in the GMO Quality fund; $MSFT $CSCO $JNJ http://on.mktw.net/sotphR
858	2011-12-16	5 years. $AAPL, $GOOG, and $MSFT http://img.ly/bzLT
859	2011-12-16	Microsoft Can Turn You Into A Hologram At Its Secret Research Facility $MSFT by @hamburger http://read.bi/vaHp9z
860	2011-12-16	Guess Who Finally Knocked Internet Explorer 8 Off Its Pedestal $GOOG $MSFT by @stevekovach http://read.bi/vewjNp
861	2011-12-18	Yes The Spec Is Dead, But There's Only One Reason Why We Ever Cared Anyway $MSFT by @MattRosoff http://read.bi/vZl8V0
862	2011-12-18	How I Left Microsoft And Started A Competing Company Without Violating My Non-Compete $MSFT http://read.bi/tBwg8Y
863	2011-12-20	Updated: Microsoft, Nokia, Amazon All Mulled Bids On RIM http://stks.co/1dDX via @paidcontent $MSFT $NOK $AMZN $RIMM
864	2011-12-20	Microsoft And Nokia Looked At Buying RIM This Year $MSFT $NOK $RIMM by @MattRosoffhttp://read.bi/tNZa90
865	2011-12-20	THE MICROSOFT INVESTOR: Microsoft Will Have To Sacrifice Margin To Compete In Cloud Computing $MSFT by @hleonard76 http://read.bi/uMcBGS
866	2011-12-20	10 Things You Need To Know This Morning $AAPL $MSFT $GRPN by @_dtl http://read.bi/sexeOT
867	2011-12-20	And The Most Popular Browser In The World Is... $MSFT $GOOG by @_dtl http://read.bi/uBfrkv
868	2011-12-21	If $MSFT or $NOK is foolish enough to buy $RIMM as the rumors suggest, they should be shorted and I rarely suggest to short a stock.
869	2011-12-21	*Video* @MarketFoolery: 1 Tech Giant's Make-or-Break Mobile Move ($AAPL, $GOOG, $MSFT, $NOK, $NUAN, $QCOM, $RIMM) http://www.fool.com/investing/general/2011/12/20/1-tech-giants-make-or-break-mobile-move.aspx …
870	2011-12-26	Why Is Windows Phone Failing? $MSFT $GOOG $AAPL by @stevekovach http://read.bi/usoHWu
871	2011-12-26	good read.. RT @atul Windows Phone is Superior; Why Hasn’t it Taken Off? http://stks.co/1gTX via @theRomit $MSFT $GOOG $AAPL
872	2011-12-26	Popular sentiment on $MSFT assumes "unrealistically bad scenario," concludes Bernstein in upbeat report. http://bit.ly/sCwHOK
873	2011-12-27	The Evidence Keeps Piling Up That Gadget Bans On Airplanes Are Complete B.S. $AMZN $AAPL $MSFT $GOOG by @jyarow http://read.bi/rAaeVA
874	2011-12-27	Microsoft's Biggest Mobile Problem Isn't That It's Late, It's That The Phones Aren't That Great $MSFT by @jyarow http://read.bi/s00wZJ
875	2011-12-27	THE MICROSOFT INVESTOR: Surprise! Microsoft Will Become A Leader In Cloud Services In 2012 $MSFT by @hleonard76 http://read.bi/rFWmhv
876	2011-12-27	Tuesday links: small simple things, $XLP outperformance and the future of equity research. http://stks.co/1gv4 $AAPL $GOOG $MSFT $HPQ $SHLD
877	2011-12-27	The best bets were $INTC, $MSFT, $CSCO and $DELL. Now it's YOUR turn to vote: Who are the new #4horsemen of tech?http://cnnmon.ie/tUH4oa
878	2011-12-27	Interview w/ @AdvPerspectives we discussed: Krugman, China, Japan, Europe, Sideways mkts, Profit margins, Apple, $MSFT http://advisorperspectives.com/newsletters11/Vitaliy_Katsenelson_on_Krugmans_Missed_Call.php …
879	2011-12-28	Is This The Plan That Will Save Windows Phone 7? $MSFT by @stevekovach http://read.bi/sx7Qw5
880	2011-12-29	Microsoft's Impressive Lineup Of Windows Phones For Early 2012 Just Leaked $NOK $MSFT by @stevekovach http://read.bi/rZt3Ol
881	2011-12-30	The World's Youngest Microsoft Certified Professional Is In Critical Condition $MSFT by @_dtlhttp://read.bi/u1Zdyv
882	2011-12-31	RT @EarningsReports - Check out the upcoming #earnings annoucements $TRV , $CAT , $MSFT , $HPQ , $PG #TFB http://brokerz.com/_0gdD/
883	2012-01-01	The BeanScreen for January 1, 2012 http://stks.co/1jZe via @wallstreetbean $RES $DO $GRMN $RIMM $AAPL $MSFT et al..
884	2012-01-01	Someone just got a simple quote on $msft @simplestockqtes http://www.simplestockquotes.com/msft
885	2012-01-01	Mobile technology in 2012 - http://bit.ly/sHyN98 . #IT #CIO #CoIT $AAPL $GOOG $MOT $MSFT $RIM
886	2012-01-01	The top 10 holdings of the QQQ by % are $AAPL $MSFT $GOOG $ORCL $INTC $CSCO $QCOM $AMZN $AMGN $CMCSA look to these to lead if we go up
887	2012-01-01	$$ $MSFT Ten years later, Windows XP still dominates the Web http://bit.ly/qJv4Bl
888	2012-01-01	Commented on: "A Great Technology Pair Trade For 2012" http://seekingalpha.com/a/6sfr $AAPL $CRM $MSFT $ORCL $RIMM
889	2012-01-01	$$ $MSFT 5 Dates to Circle in January http://bit.ly/qJv4Bl
890	2012-01-01	Commented on: "2 Undervalued 'Safe Harbor' Tech Stocks" http://seekingalpha.com/a/6rh1 $AAPL $EMC $EMR $MSFT $ORCL $TDC $VMW $HPQ
891	2012-01-01	Stocks Making Headlines That Are Poised To Move in 2012 http://seekingalpha.com/a/6shi $AAPL $ORCL $GOOG $SIRI $NFLX $MCD $BAC $RIMM $MSFT
892	2012-01-01	6 Undervalued Dividend Stocks With Great Upside Potential http://seekingalpha.com/a/6shj $RY $MSFT $INTC $JCI $EEP $LMT
893	2012-01-01	RT @SAI: Why Is Windows Phone Failing? $MSFT $GOOG $AAPL by @stevekovach http://read.bi/usoHWu too late.
894	2012-01-02	New Year's Resolutions We'd Like To See Big Tech Companies Make For 2012 $GOOG $AAPL $MSFT by @stevekovach http://read.bi/t4182l
895	2012-01-02	Largest USA Tech Companies Market Cap: http://stks.co/1jhj via @ospreyflyer great battle for 2nd between $GOOG $IBM & $MSFT
896	2012-01-04	RT @Xiphos_Trading When $AAPL, $GOOG, $MSFT, accounting for 30% of $QQQ are on a tear, but $QQQ still below Oct high, remaining 75% weak
897	2012-01-05	Windows Phone Apps Look Stunning, But They Can't Compete With iPhone App Functionality $MSFT $AAPL by @hamburgerhttp://read.bi/AvSHeI
898	2012-01-05	CHART OF THE DAY: Will Google's Market Cap Pass Microsoft's This Year? $GOOG $MSFT by @jyarowhttp://read.bi/zXyTuo
899	2012-01-05	Looking thru application software $NUAN $MSFT $VRSN best of breed there chart wise http://stks.co/1nG4
900	2012-01-05	No, Microsoft Is Not Working On A Deal To Buy Nokia $MSFT $NOK by @MattRosoffhttp://read.bi/zz4q0p
901	2012-01-05	Canadian provincial #bonds vs. corporate bonds w/ Paul Sandhu of Marret Asset Mgmt http://bit.ly/yWsnRb $MSFT $JNJ #debt
902	2012-01-05	THE MICROSOFT INVESTOR: Acquisition Of Nokia's Smartphone Business Heat Up Again $MSFT by @hleonard76http://read.bi/AeWVPh
903	2012-01-05	The Next Xbox Might Also Be A DVR $MSFT by @_dtlhttp://read.bi/zC7496
904	2012-01-06	$QQQ 15% $AAPL 9% $MSFT - whats the point when 2 stocks are a quarter of it. Another 3 stocks make the next 16% so 40% in 5 stocks.
905	2012-01-06	Yes, Microsoft Will Bring Xbox Live Games To iPhone and Android $MSFT by @Julie188http://read.bi/yG5wS1
906	2012-01-06	Will Microsoft And Sony Really Debut The Next Xbox and PlayStation 4 This Summer? $SNE $MSFT by @KamailaSandershttp://read.bi/wU41dI
907	2012-01-06	"Frisky" is not a word normally used to describe Bill Gates' Microsoft... T3's Redler's take http://bloom.bg/wibq96 $NFLX $AAPL $GOOG $MSFT
908	2012-01-06	An Ex-Microsoft Employees Tells Us The Big Difference Between Management By Steve Ballmer Versus Bill Gates $MSFT http://read.bi/yYkR3s
909	2012-01-06	Microsoft Might Be Bringing Xbox LIVE Games To iOS And Android $MSFT by @_dtlhttp://read.bi/yUdEOq
910	2012-01-07	Microsoft, Defying Image, Has a Design Gem in Windows Phone http://stks.co/1oxC via NYT $MSFT $AAPL $GOOG
911	2012-01-08	A good #SEO read RT @StockTwits: 2011: The Year Google & Bing Took Away From SEOs & Publishrs http://stks.co/1p81 $MSFT $GOOG $DMD $AOL
912	2012-01-08	Nokia Has Plans To Unleash A 'Sleek Metallic' Windows Phone Tomorrow $MSFT $NOK $T by @stevekovachhttp://read.bi/wYLnpG
913	2012-01-09	DREAM TEAM: How Microsoft, Nokia, HTC, And AT&T Are Going To Rock Mobile In 2012 $T $MSFT $NOK by @stevekovachhttp://read.bi/wp1pyb
914	2012-01-09	Nokia to announce Windows Phone for AT&T | http://bloom.bg/wTAxkF $MSFT $NOK $T
915	2012-01-10	Thorough and thoughtful piece from @Slate -- "Microsoft Is About To Make a Huge Comeback. Really" http://www.slate.com/articles/technology/technology/2012/01/windows_phone_7_windows_8_how_microsoft_can_reclaim_its_throne_in_2012.html … $MSFT
916	2012-01-10	Google users to get more personalized results | http://bloom.bg/xUuZ4a $GOOG $MSFT
917	2012-01-10	HANDS ON: Nokia's Gorgeous Lumia 900, Microsoft's Only Chance To Beat The iPhone $NOK $MSFT by @hamburgerhttp://read.bi/zBzssD
918	2012-01-13	Netflix, Microsoft, and Barnes & Noble proudly made our 5 smart stock moves list this week: http://mot.ly/yKxSs9 . $NFLX $MSFT $BKS
919	2012-01-13	Google May Have Made The Worst Mistake In Its History This Week $GOOG $MSFT by @MattRosoffhttp://read.bi/xwO0dh
920	2012-01-14	“@SAI: Bill Gates Has Given Away $28 Billion Since 2007, Saving Over 5 Million Lives $MSFT by @jyarow http://read.bi/AAdXQC ”
921	2012-01-14	Saturday links: losing by trading, why we get fat and hockey without the fighting. http://stks.co/1vo0 $MSFT #longreads
922	2012-01-17	Windows 8 Isn't Even Out And People Are Already Doing Crazy Things With It $MSFT by @stevekovachhttp://read.bi/yunhEa
923	2012-01-17	THE MICROSOFT INVESTOR: Why Microsoft And Nokia Have A Fighting Chance In The Smartphone Race $MSFT by @hleonard76 http://read.bi/w74lT8
924	2012-01-18	Microsoft Just Put One Of Its Hardcore Technical Geniuses On Xbox $MSFT by @MattRosoff http://read.bi/y5vo79
925	2012-01-18	EXCLUSIVE: How Nokia Built The Phone That Will Save Windows Phone $NOK $MSFT by @hamburgerhttp://read.bi/zqWIcP
926	2012-01-19	Microsoft and Intel earnings jump despite PC weakness http://cnnmon.ie/ADDIMC $MSFT $INTC
927	2012-01-19	LIVE: Microsoft Explains How It Beat On Earnings This Quarter $MSFT by @MattRosoff http://read.bi/ytNOSv
928	2012-01-19	CHART OF THE DAY: Microsoft Is Still Burning Money Online Like Crazy, But It's Getting Better! $MSFT by @jyarowhttp://read.bi/w7hJ26
929	2012-01-19	Microsoft And Nokia Have A Crazy Deal To Stick 'Nokia' On Every Bing Maps Page $MSFT $NOK by @hamburger http://read.bi/yz6Lbo
930	2012-01-19	Slow PC Sales Could Hurt Microsoft's Earnings This Quarter $MSFT by @MattRosoffhttp://read.bi/AmZArY
931	2012-01-19	If True, Instagram On Windows Phone Could Fix Microsoft's Crappy App Problem $MSFT by @hamburger http://read.bi/x36VRF
932	2012-01-20	Microsoft and Intel are facing a year of transition as the post-PC world develops http://bit.ly/wgUFLs $MSFT $INTC
933	2012-01-23	Ward calls Microsoft ‘screaming valuation bargain’ | http://bloom.bg/x7K5mI $MSFT
934	2012-01-24	This Is What The 'Post-PC' Era Looks Like: More iPads Than Desktop PCs $AAPL $MSFT by @MattRosoffhttp://read.bi/x1YBkD
935	2012-01-24	The Greatest Companies In The History Of Technology, Period. $AAPL $MSFT $IBM $CSCO $HPQ $T $F $GE by @jyarow http://read.bi/x0QcIE
936	2012-01-25	“@zzbar Wintel cartel $Msft+$intc+$Dell=$249+$136+$30 = $415bn. $aapl = $415bn.” Loved UNIX & AAPL whole life. 1 of few times I been rite
937	2012-01-25	The Best Tablets You Can Buy In 2012 $GOOG $AAPL $MSFT by @stevekovachhttp://read.bi/A3VpXv
938	2012-02-02	Why does Facebook need ~ $10B in cash? My guess is to allow them to go head-to-head with $GOOG, $AAPL, and $MSFT on all-cash acquisitions.
939	2012-02-03	For The First Time Ever, Smartphones Are Outselling PCs $MSFT $AAPL $GOOG by @MattRosoffhttp://read.bi/x1IGdU
940	2012-02-06	Talk about change of guards $MSFT admits no longer ruling workplace http://read.bi/xBEldP and Haliburton dumps $RIMM - http://read.bi/xBEldP
941	2012-02-06	Microsoft Admits It No Longer Rules Your Workplace $MSFT $AAPL $GOOG by @MattRosoffhttp://read.bi/AnGlhM
942	2012-02-06	10 Things You Need To Know This Morning $GOOG $AAPL $FB $MSFT $HPQ by @_dtl http://read.bi/zMyHqk
943	2012-02-07	These Charts Show Why Apple Doesn't Need To Pay A Dividend $AAPL $MSFT $CSCO $ORCL by @MattRosoffhttp://read.bi/wfAo6A
944	2012-02-07	In One Week You'll Be Able To Get Your Hands On Nokia's Beautiful Lumia 800 Smartphone $NOK $MSFT by @hamburger http://read.bi/ysknoW
945	2012-02-07	THE MICROSOFT INVESTOR: Pre-Orders For The Nokia Lumia 900 Have Begun $MSFT by @hleonard76http://read.bi/wBoKhx
946	2012-02-08	Yahoo's Search Traffic Is TANKING $YHOO $MSFT $GOOG by @MattRosoffhttp://read.bi/A3CMNf
947	2012-02-08	The Crazy Phones Killing The iPhone In Japan $AAPL $GOOG $MSFT by @jyarowhttp://read.bi/yooQ1r
948	2012-02-08	The Whole World Will Finally Get To Look At Windows 8 On February 29th $MSFT by @MattRosoffhttp://read.bi/z80IXZ
949	2012-02-08	Nokia Slashes 4,000 Jobs To Send Windows Phone Production To Asia $NOK $MSFT by @Julie188http://read.bi/zGIBzv
950	2012-02-08	The Fight Between Google And Microsoft Is Getting Ugly And Public $GOOG $MSFT by @MattRosoffhttp://read.bi/AvA6Bp
951	2012-02-09	$AAPL sets new intraday record...near $500...makes it worth $462B...that's more than value of $MSFT & $GOOG combined $$pic.twitter.com/KSkXm2A8
952	2012-02-09	THE MICROSOFT INVESTOR: Nokia Says There Is No "Plan B," It's All About Windows Phone $MSFT by @hleonard76http://read.bi/yZ5RYQ
953	2012-02-29	Confused About Microsoft's Next Version Of Windows? Here's What You Need To Know $MSFT by @MattRosoffhttp://read.bi/A2Kg16
954	2012-03-01	I've Been A Mac User For 11 Years And This Is The First Time I'm Excited To Use A PC $MSFT by @stevekovachhttp://read.bi/Ao5Bd2
955	2012-03-02	Microsoft to 58 Was Not a Typo, But it Was Wrong – Too Low http://stks.co/2e41 via @harmongreg $MSFT
956	2012-03-08	Dell seeks edge over iPad with Wndows tablet | http://bloom.bg/zhV5TT $AAPL $DELL $MSFT
957	2012-03-12	Lightning Round: KLA-Tencor, Abbott Laboratories, Transocean and More http://bit.ly/wWFdds $ABT $ETP $KLAC $KMP $MAPP $MSFT $RIG $S $SE
958	2012-03-19	You'll Be Able To Buy Both Kinds Of Windows 8 Tablets In October $MSFT by @MattRosoff http://read.bi/FQa4nd
959	2012-03-19	In short, not you. RT @jaltucher: Who Makes All the Money on Wall Street? http://stks.co/2wjZ $MSFT $BRKA
960	2012-03-19	Microsoft Fires Bing Marketing Execs After Investigation $MSFT by @MattRosoff http://read.bi/wbKNah
961	2012-03-19	Microsoft Would Please Like You To Hate Internet Explorer Less $MSFT by @Julie188 http://read.bi/zyUyaT
962	2012-03-19	$2.65 a quarter dividend is $10.60 a share annually. And that's about a 1.8% yield for $AAPL. Lower yield than $MSFT but higher than $CSCO.
963	2012-03-20	WEIRD: Microsoft Used To Let Salespeople Buy Macs And iPads With Company Funds $MSFT by @MattRosoff http://read.bi/GDwCnz
964	2012-03-20	CHART OF THE DAY: Developer Interest In Android Is Slowly Eroding $AAPL $GOOG $MSFT by @jyarow http://read.bi/GBpCZs
965	2012-03-20	10 Things You Need To Know This Morning $AAPL $MSFT $HPQ $GOOG $ZNGA by @_dtl http://read.bi/GAkovE
966	2012-03-20	Microsoft Is In Trouble If It Doesn't Release Windows 8 By October $MSFT by @_dtl http://read.bi/GAt5eI
967	2012-03-21	The Best Thing That Happened To Microsoft In The Last Twelve Months $MSFT $GOOG $AAPL by @jyarowhttp://read.bi/GMaEiP
968	2012-03-21	Microsoft Finally Admits Everyone Hates Internet Explorer $MSFT by @MalloryARussellhttp://read.bi/GCGMJA
969	2012-03-23	Nokia Is Paying $25 Million To Get AT&T Employees Off Android And iPhone $NOK $MSFT $T by @MattRosoffhttp://read.bi/GLohkL
970	2012-03-26	Getting Windows 8 On Your Mac Is A Pain, Here's How To Make It Easy $MSFT $AAPL by @mattlynley http://read.bi/GQTYb0
971	2012-04-03	So How Long Until We Can Write The Obituary For Windows Phone? $MSFT by @MattRosoffhttp://read.bi/HktkIu
972	2012-04-05	The First 10 Apps You Must Download For Your New Windows Phone $MSFT by @stevekovach http://read.bi/HNDBw5
973	2012-04-05	THE MICROSOFT INVESTOR: Reiterating Cautious Optimism About The Windows-Nokia Platform $MSFT by @hleonard76http://read.bi/I6aaCQ
974	2012-04-05	Sexy Lumia has Microsoft and Nokia gunning for iPhone http://cnnmon.ie/HjCnbh $MSFT $NOK $AAPL
975	2012-04-06	Forget the CEOs: Get To Know These 10 Super Connected Employees $AMZN $CRM $HPQ $ADBE $ORCL $MSFT $T by @boonspoon http://read.bi/HXL7Xq
976	2012-04-06	Why Does Windows Phone 7 Have Such A Crappy App Selection? $MSFT by @stevekovach http://read.bi/HsialM
977	2012-04-08	Check Out This Windows Project Glass Parody Video $GOOG $MSFT by @_dtlhttp://read.bi/HqcQ4G
978	2012-04-09	While Everybody Was Flipping Out About Instagram-Facebook, AOL Closed Up 43% Today $AOL $MSFT by @MattRosoff http://read.bi/HtgKII
979	2012-04-09	Microsoft And Nokia Really Screwed Up The Launch Of Their Super Important Phone $NOK $MSFT $T by @jyarowhttp://read.bi/HAUStg
980	2012-04-09	$AOL stock is surging this morning after a $1 billion deal to sell patents to $MSFT. http://cnnmon.ie/HWXukq
981	2012-04-09	AOL to sell patents to Microsoft for $1.06 billion | http://bloom.bg/HAOQsJ $AOL $MSFT
982	2012-04-09	10 Things You Need To Know This Morning $NFLX $GOOG $MSFT $T by @_dtlhttp://read.bi/HmnJQt
983	2012-04-10	Nokia Reimbursing Lumia 900 Customers $100 On AT&T Bill For A Nasty Software Glitch $NOK $MSFT $T by @stevekovach http://read.bi/Hu59EB
984	2012-04-10	$AAPL market cap breached the $600B mark. The other company to do so? $MSFT in '99. http://on.mktw.net/IuJmBC pic.twitter.com/Y6idgc3f
985	2012-04-10	It's Time To Admit It: The iPad Actually Is A Serious Gaming Device $AAPL $MSFT $SNE by @KamailaSandershttp://read.bi/IIVj1v
986	2012-04-10	Microsoft's strategy behind AOL patent deal | http://bloom.bg/IsSVB4 $AOL $MSFT
987	2012-04-10	Start the trillion $ market value stories again. $AAPL briefly rose above $600 market cap this morning. $MSFT did it in 2000 too.
988	2012-04-11	I added to the following longs today: OCN (favorite long), YHOO, MSFT, IFF, CSX, BTU and BRK.B. $OCN $YHOO $MSFT $IFF $CSX $BTU $BRK.B
989	2012-04-11	Microsoft Has Only Sold 3.5 Million Windows Phones To Date -- REPORT $MSFT $NOK $GOOG $AAPL by @jyarowhttp://read.bi/HL02Q2
990	2012-04-20	Enough about $AAPL. Microsoft had a great day in the market. A list of $MSFT’s best days: http://on.mktw.net/Jr2nRd pic.twitter.com/fCTeskoh
991	2012-04-20	Sometimes there are second chances in the tech world, says @dcallaway $MSFT shares up more than 25% this year http://on.mktw.net/HW10yF
992	2012-04-20	The Rumor That Won't Die: Facebook To Buy Bing From Microsoft $MSFT by @nichcarlsonhttp://read.bi/HSLVZv
993	2012-04-23	RT @julpepitone: Microsoft selling some AOL #patents to Facebook for $550 million http://cnnmon.ie/I6xO6Q via @CNNMoneyTech $MSFT $AOL $FB
994	2012-04-24	Microsoft Isn’t Just Losing Smartphone Market Share: Its Mobile User Base Is Actually Shrinking: http://splatf.me/I83b2g $MSFT $AAPL $GOOG
995	2012-04-25	Doug Kass Increases Net Long Exposure http://bit.ly/Idy6Lk $BAC $BRCM $BRK'B $CLX $F $FCX $GM $GS $MSFT $PEP $PG $YHOO #StockMarket
996	2012-04-27	The Highest-Paid Interns In Technology [RANKED] $GOOG $AAPL $ORCL $YHOO $IBM $CSCO $ZNGA $MSFT by @mattlynleyhttp://read.bi/JFqErv
997	2012-04-28	Steve Wozniak Says Windows Phone Is More Beautiful Than iPhone Or Android $MSFT $GOOG $AAPL by @stevekovachhttp://read.bi/IyivTM
998	2012-04-30	Could Yahoo! Delay the Facebook IPO? http://stks.co/3alC via @tjmoynihan (ht @reebok77) $FB $YHOO $GOOG $MSFT
999	2012-04-30	Microsoft May Have Solved A Big Problem With Its Tablet Strategy Today $MSFT $BN by @MattRosoffhttp://read.bi/IBguJN
1000	2012-04-30	Microsoft Is Building An Operating System To Run Your House $MSFT by @Julie188http://read.bi/IoMQqG
1001	2012-04-30	Microsoft, Barnes & Noble Partnership Is A Crummy Deal For The Mobile Industry $MSFT $BKS by @Julie188http://read.bi/Ikx2EO
1002	2012-04-30	Microsoft's First Windows Phone Partner Just Bailed $MSFT by @MattRosoff http://read.bi/IAopHc
1003	2012-04-30	Microsoft invests $300M in Barnes & Noble venture | http://bloom.bg/IgKkNs $MSFT $BKS
1004	2012-04-30	Microsoft buys into Barnes & Noble's Nook - shares of $BKS soar more than 79% on the news http://cnnmon.ie/JpvAhw $MSFT
1005	2012-04-30	10 Things You Need To Know This Morning $MSFT $AAPL $BKS $GOOG $AMZN by @jyarowhttp://read.bi/JvYsWR
1006	2012-04-30	Microsoft Is Investing $300 Million In Barnes &Noble! $AMZN $AAPL $BKS $MSFT by @jyarow http://read.bi/IP1QdT
1007	2012-05-01	Microsoft is using its money to disrupt Apple and Amazon, and $MSFT stock is a bargain to boot, writes Nigam Arora http://on.mktw.net/In8vyW
1008	2012-05-01	Sorry, Microsoft: Big Government Agency Changes Its Mind And Goes Google $GOOG $MSFT by @MattRosoffhttp://read.bi/In2wKs
1009	2012-05-01	THE MICROSOFT INVESTOR: The Critics Weigh In On The Barnes & Noble Deal $MSFT by @hleonard76 http://read.bi/IqQj68
1010	2012-05-07	Why Microsoft hires war vets. WATCH: http://cnnmon.ie/K6Um97 $MSFT
1011	2012-05-07	If Microsoft Has Its Way, The Facebook Phone Will Be Powered By Windows $MSFT $GOOG by @nichcarlsonhttp://read.bi/KAEGMw
1012	2012-05-10	RT @DavidGoldmanCNN: Microsoft fires shot across Google's bow with new Bing social search http://cnnmon.ie/K2hdBC $MSFT $GOOG
1013	2012-05-10	Microsoft Just Blew Google Away In Social Search $MSFT $GOOG by @MattRosoffhttp://read.bi/K2hMeK
1014	2012-05-15	THE MICROSOFT INVESTOR: Microsoft Blows The Windows Skype App $MSFT by @hleonard76 http://read.bi/Kddvkb
1015	2012-05-16	The One Thing Bing Does Better Than Google $MSFT $GOOG by @_dtlhttp://read.bi/JMgfbA
1016	2012-05-16	An Apple Fanboy Loves His Nokia Lumia So Much That He Sent A Letter To Microsoft $NOK $MSFT $AAPL by @stevekovach http://read.bi/JLYhpJ
1017	2012-05-17	THE MICROSOFT INVESTOR: Ballmer Should Have Been Fired A Long Time Ago $MSFT by @hleonard76 http://read.bi/KiTyZa
1018	2012-05-17	Bill Gates' 1979 Porsche Is On Sale For Just $60,000 $MSFT by @Julie188http://read.bi/JVBWHu
1019	2012-05-18	U.S. Will Ban Some Motorola Android Phone Imports For Infringing Microsoft Patents $MMI $MSFT by @stevekovachhttp://read.bi/JTyICR
1020	2012-05-18	Enough on Facebook! Buy Google or Apple $FB looks rich compared to tech blue chips $AAPL $GOOG $MSFT $IBM Today's Buzz.http://cnnmon.ie/JcHTk5
1021	2012-05-20	Don't Write Windows Phone's Obituary Just Yet, Samsung's New Focus 2 Is A Winner [REVIEW] $T $MSFT by @officialKLS http://read.bi/JIKKk7
1022	2012-05-21	Microsoft's Kinect Can Read Your Face Now $MSFT by @Julie188 http://read.bi/LeBeEV
1023	2012-05-22	Steve Ballmer Is Making Some Ridiculous Predictions For Windows 8 $MSFT by @Julie188http://read.bi/LoJtLa
1024	2012-05-23	New Blog Post: My Thoughts on the Facebook IPO http://ow.ly/b6VMd $FB $GOOG $MSFT
1025	2012-05-23	COME ON MICROSOFT: If People Want Office On The iPad And Android, Don't Be Stupid About It $MSFT by @Julie188http://read.bi/KpzBEe
1026	2012-05-23	Microsoft Is Filled With Abusive Managers And Overworked Employees, Says Tell-All Book $MSFT by @Julie188 http://read.bi/KoYksj
1027	2012-05-23	REPORT: Microsoft Office Coming To The iPad And Android Tablets This Fall $MSFT $AAPL $GOOG by @_dtlhttp://read.bi/KdMosl
1028	2012-05-23	Microsoft's New Web Ad Deal With WPP's 24/7 Media Explained In Plain English $MSFT $WPPGY by @Jim_Edwards http://read.bi/KdxUJd
1029	2012-05-23	The Way You Use Windows Is About To Change Forever — Here's What You Need To Know $MSFT by @stevekovachhttp://read.bi/KdnpFz
1030	2012-06-04	This Is The World's First Windows Tablet That Will Compete Directly With The iPad $MSFT by @stevekovach http://read.bi/Ka45Zc
1031	2012-06-05	Android Is Losing The Platform War, Period $GOOG $AAPL $MSFT by @jyarowhttp://read.bi/Mdxu70
1032	2012-06-05	Here's Why Windows 8 Is Shaping Up To Be A Giant Bomb For Business Users $MSFT by @Julie188 http://read.bi/KeuzsD
1033	2012-06-06	Microsoft Is In Serious Danger Of Flying Straight Into A Mountain With Windows 8 $MSFT by @jyarowhttp://read.bi/MfdQb0
1034	2012-06-06	The Five World-Changing Stories Going On In Tech Right Now $AAPL $GOOG $MSFT $FB $YHOO by @nichcarlsonhttp://read.bi/L9Rs1C
1035	2012-06-11	Apple Thumbs Its Nose At Google, Microsoft, And Mozilla With WWDC Videos $APPL $MSFT by @Julie188 http://read.bi/KoLDkn
1036	2012-06-11	Corporate Cash Balances Deceptively Top-Heavy http://blogs.barrons.com/incomeinvesting/2012/06/11/corporate-cash-balances-deceptively-top-heavy/ … $GE $GM $PFE $MSFT $CSCO
1037	2012-06-12	Yahoo's Search Market Share Drops For The Ninth Straight Month $GOOG $YHOO $MSFT by @MattRosoffhttp://read.bi/KzQdHU
1038	2012-06-12	The 6 Best Tech Companies For Interns $GOOG $MSFT by @Julie188http://read.bi/LRa1Xq
1039	2012-06-12	Microsoft Is Suddenly Cool Again For Interns Looking At Tech Jobs $MSFT by @Julie188 http://read.bi/LQZOKy
1040	2012-06-13	Microsoft Is Buying Yammer, According To People At Yammer $MSFT by @owenthomas http://read.bi/LUXIZY
1041	2012-06-13	Microsoft Is About To Make An Epic, Greedy Mistake With Its Tablets $MSFT by @Julie188 http://read.bi/MO1OpL
1042	2012-06-14	YAMMER TIME! Microsoft To Buy Social-Enterprise Startup For $1.2B $MSFT by @owenthomashttp://read.bi/LQeYTU
1043	2012-06-14	#Microsoft is in talks to buy social network #Yammer for $1 billion: http://bloom.bg/MDlUPt $MSFT
1044	2012-06-14	Microsoft Is Throwing A Big Bash On Monday For Its iPad Killers $MSFT by @Julie188http://read.bi/LoTSb4
1045	2012-06-14	Nokia CEO: Our Microsoft Phones Just Aren't Selling That Well $NOK $MSFT by @Julie188http://read.bi/KYanjm
1046	2012-06-14	THE MICROSOFT INVESTOR: Skype's User Metrics Are Pretty Impressive $MSFT by @hleonard76http://read.bi/Lomn8K
1047	2012-06-15	Microsoft to acquire Yammer, a social-network for businesses, for $1.2 billion: http://on.mktw.net/LRGGQc $MSFT
1048	2012-06-15	Microsoft Has Always Been Awful At Making Consumer Hardware $MSFT by @jyarow http://read.bi/LRxNX1
1049	2012-06-15	GAME CHANGER: Microsoft Is Going To Make Its Own Tablet! $MSFT by @jyarowhttp://read.bi/LZA6Du
1050	2012-06-18	More smart reading on $MSFT Surface tablet: @peterrojas at @gdgt: http://gdgt.com/discuss/my-quick-reaction-to-the-microsoft-surface-tablets-1a4l/ …
1051	2012-06-18	The Original Microsoft Surface Table Is Now Called 'PixelSense' $MSFT by @stevekovach http://read.bi/Kwxdxu
1052	2012-06-18	A Closer Look At Microsoft's Game-Changing Windows 8 Tablet $MSFT by @Julie188http://read.bi/LXMxS0
1053	2012-06-18	Watch The First Video Of Microsoft Surface In Action $MSFT by @stevekovachhttp://read.bi/Kwv7hb
1054	2012-06-18	Microsoft announces Surface tablet http://www.cbsnews.com/8301-501465_162-57455701-501465/microsoft-announces-surface-tablet-computer-with-windows-8/ … $MSFT
1055	2012-06-18	REMINDER: The iPad Is Super Cheap Because Tim Cook Is A Genius $AAPL $MSFT by @jyarow http://read.bi/LXIiFV
1056	2012-06-18	Steve Ballmer's Biggest Mistake: Obsessing Over Google $MSFT $GOOG $AAPL by @jyarowhttp://read.bi/KwrbNm
1057	2012-06-18	FIRST PHOTOS: Here's Microsoft's New Tablet 'Surface' $MSFT by @stevekovachhttp://read.bi/Kwq9RA
1058	2012-06-18	All the bloggers at this $MSFT event are typing on Mac books $AAPL
1059	2012-06-18	Microsoft's Secret Event Could Totally Blow Up In Its Face $MSFT by @jyarowhttp://read.bi/KwhzlO
1060	2012-06-18	Why Microsoft Is Going To Have To Build Its Own Tablet $MSFT $AAPL by @jyarow http://read.bi/Kw4Qzt
1061	2012-06-18	LinkedIn CEO Laughs At The Idea Of A Microsoft Buyout $MSFT $LNKD by @owenthomashttp://read.bi/LWoseb
1062	2012-06-18	LEAKED: Microsoft's Master Plan To Take Over The Living Room With A New Xbox $MSFT by @mattlynley http://read.bi/LW4MqY
1063	2012-06-19	Shares of Bank of America, Microsoft, and NVIDIA all surged today. Here’s why: http://mot.ly/KKWhSP $BAC $MSFT $NVDA
1064	2012-06-19	Apple WWDC reveals last week weren't routine: They were thinly veiled thrusts at Google & Microsoft http://bit.ly/LA0aGl $AAPL $MSFT $GOOG
1065	2012-06-19	RT @thomsonreuters: Today's graphic compares Microsoft's new Surface tablet, the iPad and the Galaxy Tab - http://bit.ly/NMLAyE $MSFT $AAPL
1066	2012-06-19	Today's graphic compares Microsoft's new Surface tablet, the iPad and the Galaxy Tab - http://bit.ly/NMLAyE $MSFT $AAPL
1067	2012-06-19	Here's How Microsoft's Surface Tablet Compares To The iPad $AAPL $MSFT by @stevekovach http://read.bi/N4achK
1068	2012-06-19	'Microsoft Is Still Searching For Its Own Identity In The Post-PC Era' $AAPL $MSFT by @jyarowhttp://read.bi/N42PXz
1069	2012-06-19	Is It Even Possible For You To Have An Open Mind About Microsoft's iPad-Killer? $MSFT $AAPL $GOOG by @nichcarlson http://read.bi/Kx8QzA
1070	2012-06-20	From the built-in kickstand to that keyboard on the inside cover: Explore some of the features in the $MSFT Surface: http://on.wsj.com/KU5NhT
1071	2012-06-20	iPad challengers: Disappointment, dismay and disaster http://cnnmon.ie/KUCvQ7 $AAPL $MSFT $AMZN
1072	2012-06-20	13 Weird Research Projects Microsoft Employed A Bunch Of Scientists To Study $MSFT by @mattlynley http://read.bi/Muc8B9
1073	2012-06-20	Microsoft's Research Scientists Finally Solved Why Scammers Say They're From Nigeria $MSFT by @mattlynleyhttp://read.bi/KyWo2s
1074	2012-06-21	What Surface means for $MSFT, a closer look at $CVX and a critical breakdown of $GE, courtesy of @MickWe http://on.mktw.net/KOTCrl
1075	2012-06-22	Acer's CEO Slams Microsoft's Tablet: 'I Don't Think It Will Be Successful' $MSFT http://read.bi/KS1k3Y
1076	2012-06-22	The Microsoft Surface Tablet Is Going To Be A Total Flop $MSFT by @jyarowhttp://read.bi/Mp95JS
1077	2012-06-22	Microsoft Just Shafted Its Most Important Smartphone Partner, Nokia $MSFT $NOK by @MattRosoffhttp://read.bi/MoZCCy
1078	2012-06-23	Why I Won't Be First In Line To Buy A Microsoft Surface Tablet $MSFT by @Julie188 http://read.bi/MgOQQc
1079	2012-06-25	I haven't been able to stop thinking about this report comparing economics of $msft and $aaplhttp://www.asymco.com/2012/06/20/who-will-be-microsofts-tim-cook/ …
1080	2012-06-25	Below the surface (great read on $MSFT) http://stks.co/j0yj via @TNLNYC
1081	2012-06-25	CHART OF THE DAY: Which Tech Company Spends The Most On Advertising? $MSFT $AAPL $GOOG $EBAY by @jyarowhttp://read.bi/LXvPoH
1082	2012-06-25	Microsoft Wants Yammer To Help It Sell Microsoft Products In A Whole New Way $MSFT by @Julie188http://read.bi/Mwpa0s
1083	2012-06-25	RT @julpepitone: FINALLY: Microsoft buys Yammer for $1.2 billion in cash. http://cnnmon.ie/LLEDJz $MSFT
1084	2012-06-25	MICROSOFT ACQUIRES YAMMER FOR $1.2 BILLION $MSFT by @mattlynleyhttp://read.bi/MwdlaK
1085	2012-06-25	How Apple's Decision To Buy Aluminum From Australia Forced Microsoft To Build Its Own Tablet $AAPL $MSFT by @jyarowhttp://read.bi/LW7PSE
1086	2012-06-25	Will #Apple Sell 3D Printers Soon? http://bit.ly/L7kxYK $AAPL $AMZN $MSFT $GOOG #google #tech #investing #Mac #stocks
1087	2012-06-29	Here's What Steve Ballmer Thought About The iPhone Five Years Ago $AAPL $MSFT by @jyarow http://read.bi/MX5bdz
1088	2012-07-02	Some business deals just don't work out -- and sometimes they REALLY don't work out. http://cnnmon.ie/LLCdOk $MSFT
1089	2012-07-02	At a purchase price of $6B for aQuantive in 2007, $MSFT writes down its second-biggest deal ever. http://on.wsj.com/OYthqY
1090	2012-07-02	In 2007, Microsoft spent $6 billion to buy online ad co. Aquantive. Today it announced a writeoff on the deal - for $6.2 billion. $MSFT
1091	2012-07-03	FINALLY: Microsoft Has Stopped Losing Market Share In Mobile Phones $MSFT by @acocotashttp://read.bi/KYJafE
1092	2012-07-03	Bill Gates: Here's Why The iPad Was A Success And Microsoft's Original Vision Fell Short $AAPL $MSFT by @Julie188http://read.bi/M3Lu12
1093	2012-07-03	Bill Gates Explains Why Microsoft Had To Punch Its PC Partners In The Guts $MSFT by @Julie188http://read.bi/M3FXHD
1094	2012-07-03	Microsoft’s Downfall: Inside the Executive E-mails and Cannibalistic Culture That Felled a Tech http://www.vanityfair.com/online/daily/2012/07/microsoft-downfall-emails-steve-ballmer … @VanityFair $MSFT $$
1095	2012-07-03	Microsoft Was Destroyed By Its 'Stack Review' Process, According To New Vanity Fair Expose $MSFT by @jyarowhttp://read.bi/M3AFMm
1096	2012-07-03	THE MICROSOFT INVESTOR: Why It Went After Yammer $MSFT by @hleonard76http://read.bi/M3uPuq
1097	2012-07-04	Microsoft's Fancy Tablet Keyboard 'Works Well,' But You Have To Look At Your Fingers As You Type $MSFT by @jyarow http://read.bi/P8a3PE
1098	2012-07-04	Microsoft's Head PR Guy Tries To Make Fun Of Google, Has It Blow Up In His Face $MSFT $GOOG by @jyarowhttp://read.bi/MU3ziR
1099	2012-07-05	Here's A Radical Re-Imagining Of Microsoft's Brand Around A Simpler Design $MSFT by @jyarowhttp://read.bi/L2SE9y
1100	2012-07-05	Innovation, Microsoft Style $MSFT by @jyarow http://read.bi/L2xGYr
1101	2012-07-05	Amazing graph from @asymco illustrating how Windows used to rule the world. And doesn't, any more. http://www.asymco.com/2012/07/04/the-building-and-dismantling-of-the-windows-advantage/ … $MSFT $AAPL
1102	2012-07-06	SOURCE: Microsoft May Abandon The Ad Business Over IE10 Fiasco $MSFT by @laurastampler http://read.bi/MGL19Y
1103	2012-07-09	Microsoft Snubs Ad Agencies In Favor Of This 22-Year-Old For Surface Tablet Launch Video $MSFT by @Jim_Edwardshttp://read.bi/MdUdh9
1104	2012-07-09	For all you @BloombergTV touchscreen fans...Microsoft is buying Perceptive Pixel (they make the touchscreen) $$ $MSFT pic.twitter.com/HNefX2Z6
1105	2012-07-09	Breaking: Microsoft to acquire large-scale touch display company Perceptive Pixel. Terms were not disclosed. $MSFT
1106	2012-07-09	Windows 8 Will Let You Store The Entire Operating System On A USB Drive And Use It On Any PC $MSFT by @stevekovachhttp://read.bi/MV42oO
1107	2012-07-09	Windows 8 Will Launch In October $MSFT by @stevekovach http://read.bi/MdpQHC
1108	2012-07-10	What It's Like Raising $1 Million In Less Than 10 Hours To Kill The Xbox $MSFT by @mattlynleyhttp://read.bi/NeXhur
1109	2012-07-12	The 25 Highest-Paying Tech Companies Of 2012 $AAPL $FB $MSFT $GOOG by @mattlynley http://read.bi/NssoF5
1110	2012-07-12	Tech stocks aren't giving investors much to feel upbeat about today. $HPQ $YHOO $AAPL $MSFT shares are down http://on.mktw.net/P2TL9E
1111	2012-07-14	What employees considered the "most destructive process" at $MSFT and a housing bottom. 8 fascinating reads: http://mot.ly/NwhrP3
1112	2012-07-16	Why after signing love serenades to $MSFT in December we sold it http://www.institutionalinvestor.com/blogarticle/3061233/Why-Windows-8-Made-Me-Sell-MSFT.html …
1113	2012-07-16	So, if I understand correctly, Marissa Mayer has effectively agreed to become a future employee of $MSFT
1114	2012-07-16	Move over TomKat, there's another big breakup in town. Microsoft & NBC end 16-yr partnership http://cnnmon.ie/M3JarP $MSFT $CMCSA
1115	2012-07-16	RT @richi: Microsoft Office 2013 (aka 15) beta release date 'today' http://cwrld.us/Q1I6Ld #ITBW $MSFT #officepreview
1116	2012-07-17	Windows 8 Is For Touch Screens. Period. $MSFT by @MattRosoffhttp://read.bi/NCm6nV
1117	2012-07-18	Windows 8 will go on sale Oct. 26 http://cnnmon.ie/NzVsZ4 via @CNNMoneyTech $MSFT
1118	2012-07-19	$MSFT call very solid. Lots of momentum going into the fall...
1119	2012-07-19	Microsoft's Enterprise Software Business Is Way Bigger Than Windows And Extremely Healthy $MSFT by @Julie188 http://read.bi/Q8muwJ
1120	2012-07-19	Payments To Nokia Led Microsoft To A Loss In Its Entertainment And Devices Division $NOK $MSFT by @jyarowhttp://read.bi/Q8hAj6
1121	2012-07-19	CHART OF THE DAY: Microsoft's Online Business Is Just Awful $MSFT by @jyarow http://read.bi/OKkl2R
1122	2012-07-19	Microsoft hit with first ever quarterly loss http://cbsn.ws/NKgc44 $MSFT
1123	2012-07-19	And The Winner Of The Apps vs. Browsers War Is... $AAPL $MSFT $GOOG http://read.bi/OJR0Wl
1124	2012-07-19	THE MICROSOFT INVESTOR: Expect The Surface Around The Same Time As Windows 8 $MSFT by @hleonard76http://read.bi/Q7BwCM
1125	2012-07-21	Silicon Valley's Top Engineers Can Answer These 7 Ridiculous Riddles $GOOG $AMZN $FB $ADBE $MSFT by @mattlynleyhttp://read.bi/MQTfH0
1126	2012-07-22	The Windows 8 App Store Will Have One Big Advantage Over Apple And Google $MSFT by @stevekovachhttp://read.bi/OR7r34
1127	2012-07-31	Microsoft is replacing Hotmail with Outlook: http://on.mktw.net/MQfzqr $MSFT
1128	2012-07-31	Microsoft relaunches Hotmail as social-friendly Outlook http://yhoo.it/NGSyWM $MSFT
1129	2012-07-31	$MSFT Hotmail accounts are about to become #Outlook accounts. http://cnnmon.ie/PlfyFS (correct)
1130	2012-08-07	Why Microsoft Had To Build The Surface Tablet $MSFT by @jyarow http://read.bi/Mib6f9
1131	2012-08-08	Microsoft Is Rushing To Open More Stores To Sell Its Surface Tablet $MSFT by @Julie188 http://read.bi/P6k3cu
1132	2012-08-09	The 20 Most Valuable Enterprise Tech Companies In The World $ORCL $IBM $MSFT by @Julie188 http://read.bi/QiqRyR
1133	2012-08-10	Spooked by Cyberspace, Iran Threatens to Disconnect From the Internet http://shar.es/vEhxC via @minyanville $IBM, $MSFT, $GOOG, $FB, $YHOO
1134	2012-08-10	Microsoft Employees Get Inspired At Bill Gates' Old Office $MSFT by @Julie188http://read.bi/RGCju1
1135	2012-08-10	This Guy's Microsoft Blog Will Be Seen As A Death Warrant By Advertisers $MSFT by @Jim_Edwardshttp://read.bi/MYHZug
1136	2012-08-11	Apple Thinks Its iPhone Patents Are Worth 3X As Much As Microsoft's $AAPL $GOOG $MSFT by @jyarowhttp://read.bi/P0HnHA
1137	2012-08-13	If You Can't Wait For Microsoft Office To Come To The iPad, Try This Instead $MSFT by @stevekovachhttp://read.bi/PdOk7H
1138	2012-08-14	Microsoft's Cloud Storage Service SkyDrive Just Got A Gorgeous Makeover $MSFT by @officialKLShttp://read.bi/Qz1NUy
1139	2012-08-14	There's A Rumor Going Around That Microsoft's Surface Tablet Will Cost Just $199 $MSFT by @stevekovachhttp://read.bi/QyLp6q
1140	2012-08-14	MacBook Users Say Microsoft Office Is "Practically Unusable" On Retina Display $MSFT $AAPL by @Julie188http://read.bi/MXu24e
1141	2012-08-14	Yammer Cofounder: Microsoft Doesn't Get Enough Credit For Being A Great Place To Work $MSFT by @Julie188http://read.bi/QxNboq
1142	2012-08-15	Early Reviews Of Microsoft's Windows 8 Are Not Good $MSFT by @jyarow http://read.bi/PlfU33
1143	2012-08-15	Nokia And Microsoft Will Announce A New Windows Phone On September 5 $NOK $MSFT by @stevekovachhttp://read.bi/N3SevY
1144	2012-08-15	Nokia CEO Says A New Windows Phone Is Coming Soon $NOK $MSFT by @stevekovachhttp://read.bi/PkaW6v
1145	2012-08-16	Microsoft's Xbox Can Already Do What Apple Is Trying To Do With Apple TV $MSFT $AAPL by @stevekovachhttp://read.bi/NJ37nH
1146	2012-08-20	If you love tons of #Free eBooks, this is for you: http://ligman.me/NyCwOR #MSPartner $MSFT #Microsoft #Windows8 #Office
1147	2012-08-20	Apple's Market Cap Reaches $621B, Now The Most Valuable Public Company Of All Time http://tcrn.ch/Sd9Z0Z beating out $MSFT at its 1999 peak
1148	2012-08-20	After Selling His Startup For $1.2 Billion, Yammer CEO Calls The End Of Silicon Valley $MSFT by @shontelaylayhttp://read.bi/PMQ49K
1149	2012-08-21	Google Plans To Kill It's Popular Postini Spam Filtering Service $GOOG $MSFT by @Julie188http://read.bi/MLuOzW
1150	2012-08-21	RT @LaMonicaBuzz: Apple is not overvalued ... yet. $AAPL is no longer dirt cheap. Be careful. Today's Buzz. $MSFT $GOOGhttp://bit.ly/QWHMrc
1151	2012-08-21	$AAPL P/E is now 15.40. $MSFT P/E is 15.39. Five year history of revenue and earnings: http://www.asymco.com/2012/08/21/the-interlopers/ …
1152	2012-08-21	Interesting new use for a $MSFT #Kinect from a Cambridge entrepreneur: a safety monitor for seniors who live alone - http://www.boston.com/business/technology/innoeco/2012/08/cambridge_startup_zebcare_cont.html …
1153	2012-08-22	Santa Clara County to adopt Office 365 for 15,000 employees. $MSFT $GOOG http://bit.ly/NhbJY6
1154	2012-08-22	Microsoft Just Scored A Nice Win Against Google Apps Right In Google's Backyard $MSFT $GOOG by @Julie188http://read.bi/O2hULR
1155	2012-08-23	Microsoft launched its new logo just in time for the fall release of the Windows 8 operating system: http://on.mktw.net/Oapbeo $MSFT
1156	2012-08-23	Yeah, Microsoft has a new logo -- but it used to have a DEATH METAL ONE. Not kidding. http://money.cnn.com/gallery/technology/2012/08/23/microsoft-new-logo/ … via @CNNMoneyTech $MSFT
1157	2012-08-23	Check Out This Huge Crowd Cheering For The Microsoft Store Opening In Boston $MSFT by @Julie188 http://read.bi/MP2RY2
1158	2012-08-23	Microsoft Has Updated Its Logo For The First Time In 25 Years $MSFT by @_dtlhttp://read.bi/PF48yJ
1159	2012-08-23	Nokia Will Announce Two New Windows Phones On September 5 $MSFT $NOK by @stevekovachhttp://read.bi/MOqFvg
1160	2012-08-24	Microsoft's 10 Biggest Winners Of All Time $MSFT by @officialKLShttp://read.bi/R7qZSv
1161	2012-08-27	10 Things You Need To Know This Morning $AAPL $GOOG $IACI $NYT $MSFT $NOK $SSNLF by @nichcarlsonhttp://read.bi/Oiq4zL
1162	2012-08-28	What are Apple’s next lawsuit targets? http://yhoo.it/QtwgbK @timsprinkle $AAPL $AMZN $GOOG $MSFT
1163	2012-08-28	You Can Poke Fun At Samsung All You Like, But It's Doing Some Great Things With Windows 8 $MSFT by @stevekovachhttp://read.bi/PM3VMJ
1164	2012-08-28	As we start the day, $MSFT + $GOOG + $AMZN + $FB = $627B, $AAPL = $633B.
1165	2012-08-31	Interesting to note that the market cap of $AAPL exceeds the market cap of $MSFT, $GOOG, $AMZN and $YHOO combined. #HardwareIsTheNewSoftware
1166	2012-09-03	The Great Tablet War Of 2012 $GOOG $AAPL $AMZN $MSFT by @owenthomas http://read.bi/Te0XkU
1167	2012-09-05	Shares of Nokia fell up to 15% today after the company announced its new flagship smartphone: http://mot.ly/RFe6Dk $NOK $MSFT
1168	2012-09-05	Server Virtualization: #FREE Windows Server 2012 Virtual Academy: http://ligman.me/RKUh9H #MSPartner #WinSrv $MSFT
1169	2012-09-05	FIRST PHOTOS: Check Out Nokia's Stunningly Gorgeous Windows Phone, The Lumia 920 $NOK $MSFT by @stevekovachhttp://read.bi/Us72K5
1170	2012-09-05	Stocks to watch: FedEx, Facebook http://yhoo.it/Q4PctY $FDX $FB $AAPL $NOK $MSFT
1171	2012-09-07	Nokia to start selling make-or-break smartphone in Nov http://yhoo.it/RU5mW0 $NOK $MSFT
1172	2012-09-13	Confirmed: All Windows RT Tablets Will Include Microsoft Office For Free $MSFT by @Julie188http://read.bi/PeBkhq
1173	2012-09-13	Here's How iOS 6 Stacks Up Against Windows Phone 8 $AAPL $MSFT by @_dtl http://read.bi/QJ0ohZ
1174	2012-09-14	The iPhone business isn't just bigger than Microsoft Office -- it's bigger than all of Microsoft http://bloom.bg/QZ3osP $AAPL $MSFT
1175	2012-09-15	There Was Nothing 'Magical' About Jobs And Woz $AAPL $MSFT by @Julie188http://read.bi/PtHxnY
1176	2012-09-16	Microsoft's Surface Tablet Will Be Priced To Compete With The iPad $MSFT by @officialKLShttp://read.bi/PwkbhJ
1177	2012-09-17	$AAPL = $GOOG + $MSFT + $AMZN + $FB ($655B)
1178	2012-09-17	Bill Gates' Interview Leads To An Awkward Moment At A Kleiner Event $MSFT by @owenthomashttp://read.bi/S47y1c
1179	2012-09-17	Amazing #Apple Does It Again. The iPhone 5 looks like a winner for the co. and its stock http://on.barrons.com/OvUUsE $AAPL $NOK $T $MSFT $S $SNE
1180	2012-09-17	A Yammer Employee Dressed Up As Bill Gates Getting Arrested $MSFT by @jyarow http://read.bi/OTw0iD
1181	2012-09-17	BALLMER: 'Google Is Just Another Big Company' $GOOG $MSFT by @jyarowhttp://read.bi/OSXCEz
1182	2012-09-17	RT @richi: #IE8 is dead to Google Apps || http://shar.es/uJdXY || Today's #itbw for @computerworld $GOOG $MSFT
1183	2012-09-18	Microsoft increases quarterly dividend by 15% to 23 cents per share, payable Dec. 13 http://yhoo.it/PoDCdZ $MSFT
1184	2012-09-18	Microsoft warns of Internet Explorer hack potential http://yhoo.it/Pouzd8 $MSFT @nicholsnyc
1185	2012-09-18	Breaking: Research in Motion and Microsoft forge licensing pact. $RIMM +3%. http://bit.ly/PP4ntN $MSFT
1186	2012-09-18	Mindblowing. RT @peteryared $AAPL = $GOOG + $MSFT + $AMZN + $FB ($655B)
1187	2012-09-24	This year: $GRPN: -75.04% $FB: -43.57% $MSFT: +18.44% $GOOG: +15.34% $AAPL: +70.57% $LNKD: +95.82% And… drum roll please… $AOL: +120.34%
1188	2012-10-01	Microsoft Is Making A 'Multi-Million Dollar Investment' To Build Its Own News Organization $MSFT http://read.bi/Rv3qXs
1189	2012-10-02	Microsoft Invites A Rapper To Perform At Its Atlanta Store, It Turns Into A Mess $MSFT by @jyarowhttp://read.bi/RydmiU
1190	2012-10-02	Microsoft Cofounder On Windows 8: It Will Be REALLY Great After They Fix It $MSFT by @Julie188http://read.bi/SAtLR1
1191	2012-10-02	RUMOR: Microsoft Will Release Its Own Smartphone In The Coming Months $MSFT by @jyarowhttp://read.bi/SA9z1S
1192	2012-10-02	$GOOG now w/ a bigger mkt cap than $MSFT. Since $GOOG IPO its stock is up 600% vs MSFT's 9% & $AAPL's 4,176% gainpic.twitter.com/ESqLQWkf
1193	2012-10-03	D'OH! Even Microsoft's Own Lobbyists Oppose Microsoft's 'Do Not Track' Plan $MSFT by @Jim_Edwardshttp://read.bi/T1Rmj1
1194	2012-10-03	Soooo... how's that burning oil platform looking, Nokia? $MSFT rumored to be working on its own Windows phone: http://mot.ly/Vghd7x
1195	2012-10-03	Another Report Says Microsoft Has Built Its Own Phone $MSFT by @jyarowhttp://read.bi/T0UETF
1196	2012-10-04	Microsoft Will Show Off The Final Version Of Its New Windows Phone Software October 29 $MSFT by @stevekovachhttp://read.bi/RE39BP
1197	2012-10-04	Microsoft Will Finally Let People Try Its Surface Tablet On October 25 $MSFT by @stevekovach http://read.bi/OFyiGy
1198	2012-10-04	Why Microsoft's Decision To Make A Phone Is Totally Different From Its Decision To Make A Tablet $MSFT $NOK by @jyarow http://read.bi/OEZiGh
1199	2012-10-04	10 Things You Need To Know This Morning $TSLA $MSFT $AOL $AAPL $HPQ $NFLX by @jyarowhttp://read.bi/T2APGd
1200	2012-10-05	Nokia's New Lumia Windows Phone Feels Like A Lead Weight Compared To The iPhone 5 $NOK $MSFT $AAPL by @stevekovach http://read.bi/SBL6gk
1201	2012-10-05	Heck Yes, Microsoft Absolutely Should Make Its Own Phone $MSFT $NOK by @jyarowhttp://read.bi/SBFwum
1202	2012-10-07	Microsoft: Partners In Search And The Mobile Strategy For Growth - Seeking Alpha $MIMV $GOOG $MSFT http://j.mp/ULZNec
1203	2012-10-10	Steve Ballmer's Plan To Make Microsoft Just Like Apple $MSFT $AAPL by @stevekovachhttp://read.bi/T53FWF
1204	2012-10-12	PEAK SEARCH: Why The Google Era May Be Over $YHOO $GOOG $MSFT $AAPL $FB $AMZN $YELP by @owenthomashttp://read.bi/SPN7Wq
1205	2012-10-13	Microsoft's CEO outlined his visions for the company, but it looks very similar to Apple's path: http://mot.ly/R1m5Jn $AAPL $MSFT
1206	2012-10-13	Amazon And Apple Don't Need The Government's Help Destroying Google $GOOG $MSFT $AAPL by @owenthomashttp://read.bi/RVwqYO
1207	2012-10-14	Here's Microsoft's First Commercial For Windows 8 $MSFT by @stevekovachhttp://read.bi/SUiqiO
1208	2012-10-14	Halo 4, Microsoft's Most Important Game Of The Year, Has Been Pirated Like Crazy $MSFT by @stevekovachhttp://read.bi/RXA6sZ
1209	2012-10-15	Walmart Jumped The Gun And Is Selling Microsoft's New Version Of Windows Already $MSFT $WMT by @officialKLShttp://read.bi/RuBT6t
1210	2012-10-15	With Its New Music App, Microsoft Pulled Off Something Even Apple Couldn't Do $MSFT $AAPL by @stevekovachhttp://read.bi/Ru8olb
1211	2012-10-15	Analyst: 'Windows 8 Expectations Plummet' $MSFT by @jyarowhttp://read.bi/V0QOMb
1212	2012-10-15	Microsoft Takes On Pandora, Spotify With New Music Service $MSFT $P by @nichcarlsonhttp://read.bi/R0BgnQ
1213	2012-10-15	10 Things You Need To Know This Morning $AMZN $MSFT $YHOO $AAPL $S by @nichcarlson http://read.bi/R0zoLL
1214	2012-10-16	These Amazing World Maps Show Where Apple's Beating Google, Amazon, And Microsoft $AAPL $GOOG $AMZN $MSFT http://read.bi/WwjEC5
1215	2012-10-16	Microsoft Surface tablet priced at iPad-like $499 http://cnnmon.ie/S1HXWv $MSFT $AAPL
1216	2012-10-16	POLL: Would You Buy A Microsoft Surface Tablet Over The iPad? $MSFT $AAPL by @jyarow http://read.bi/QnF1zZ
1217	2012-10-16	WIRED: 'The iPad Is In Microsoft’s Head' $MSFT $AAPL by @jyarowhttp://read.bi/PAcJHx
1218	2012-10-16	Here's What Microsoft's Tablet Has That Apple's iPad Doesn't $MSFT http://read.bi/Qn1QDN
1219	2012-10-16	Microsoft's Windows Boss: The Surface Is The 'Best Tablet' Ever And The 'Best Laptop' Ever $MSFT by @jyarow http://read.bi/PzWSZx
1220	2012-10-16	Microsoft prices Wi-Fi Surface tablet below new Apple iPad http://reut.rs/V5C92j $MSFT $AAPL
1221	2012-10-16	Why Microsoft's First Ad For Its iPad-Killer, The Surface, Is A Mistake $MSFT by @jyarowhttp://read.bi/PzGJDn
1222	2012-10-16	REVEALED: Here's How Much Microsoft Is Charging For Its iPad-Killer $MSFT $AAPL by @jyarowhttp://read.bi/PzAbVx
1223	2012-10-16	iPhone-Maker: Yes, We Employed 14-Year-Olds $AAPL $MSFT http://read.bi/PztC59
1224	2012-10-18	Microsoft's having a bad day too; FY Q1 results were below Street estimates http://bit.ly/RKCnZj $MSFT
1225	2012-10-18	Microsoft profit slips more than expected as PCs fizzle http://reut.rs/PdcwtU $MSFT
1226	2012-10-18	Microsoft's 1Q profit slides as PC sales slow but CEO says Windows8 will start a "new era" for the software maker http://fxn.ws/RFlOLa $MSFT
1227	2012-10-18	CHART OF THE DAY: The Microsoft Online Money Pit $MSFT by @jyarow http://read.bi/RKpZZt
1228	2012-10-18	Microsoft profit falls as PC sales shrink http://reut.rs/PdcwtU $MSFT
1229	2012-10-18	EARNINGS CENTRAL: Microsoft Q1 EPS $0.65 vs. $0.56 Est. • Q1 Revs. $17.36B. vs. $16.42B Est. • $MSFT QUOTE: http://cnb.cx/VaJEzh
1230	2012-10-18	Microsoft Corp. Q1 revenue $16.01 billion $MSFT
1231	2012-10-18	LIVE: Microsoft Earnings! $MSFT by @jyarow http://read.bi/QxF8J2
1232	2012-10-19	Marc Benioff: Windows 8 Is Going To Be 'The End Of Windows' $MSFT $CRM by @jyarowhttp://read.bi/T5P8he
1233	2012-10-19	How To Make Sure You Buy The Right Version Of Windows 8 $MSFT by @_dtlhttp://read.bi/Rd8P4n
1234	2012-10-19	CHART OF THE DAY: Where Microsoft's Profits Come From $MSFT by @jyarowhttp://read.bi/Rd5IJS
1235	2012-10-19	This Video Will Get You Excited For Microsoft's Surface Tablet $MSFT by @stevekovachhttp://read.bi/Rd01eX
1236	2012-10-19	An Early Look At Windows 8 Baffles Consumers $MSFT by @jyarowhttp://read.bi/T5vim5
1237	2012-10-19	An Expert Proves That The iPad Has A Better Display Than Microsoft's Surface $AAPL $MSFT by @_dtlhttp://read.bi/RcJ3gP
1238	2012-10-19	Here's What I Meant When I Said 'Microsoft Is Throwing Money Down A Rat Hole' $MSFT by @hblodgethttp://read.bi/RcCRFA
1239	2012-10-19	Windows 8 Is Both Infuriating And Brilliant $MSFT by @Julie188 http://read.bi/T4WgKO
1240	2012-10-19	RT @beckyquickcnbc: @hblodget on Squawk, asked what chance Bing has vs. $GOOG: "I think $MSFT is throwing money down a rat hole."
1241	2012-10-23	Uh Oh, Microsoft's Surface Tablet Is Getting Some Awful Reviews $MSFT by @jyarowhttp://read.bi/XclmJb
1242	2012-10-23	MOSSBERG: I Like The Microsoft Surface Tablet, But I've Got Some Big Complaints About It $MSFT $AAPL by @jyarowhttp://read.bi/Xc9SoQ
1243	2012-10-23	How does Microsoft's Windows 8 hold up? BTV and @Gizmodo test drive the new operating system http://bloom.bg/XalSXU $MSFT
1244	2012-10-23	Does this mean we have to retire our Zune jokes? $MSFT's Surface sells out its preorders, looks like a hit: http://mot.ly/OZkg1s
1245	2012-10-24	How Best Buy Is Training Employees On Microsoft's Radically Different Windows 8 $MSFT $BBY by @_dtlhttp://read.bi/StYu3X
1246	2012-10-24	Microsoft's Fancy Touch Cover Keyboard Is A Smash Hit $MSFT by @officialKLShttp://read.bi/RgYfv1
1247	2012-10-24	POGUE: Microsoft's Surface Tablet Is 'Spectacularly Designed' But The Software Is Terrible $MSFT $AAPL by @nichcarlsonhttp://read.bi/RgB7g9
1248	2012-10-24	Microsoft's Surface tablet kicks off the Windows 8 push - the biggest risk Microsoft has taken in decades. http://cnnmon.ie/PqiRCC $MSFT
1249	2012-10-24	10 Things You Need To Know This Morning $AAPL $MSFT $FB $YELP $ZNGA $HP by @nichcarlson http://read.bi/SrCaI6
1250	2012-10-25	Microsoft Is Trying To Create Apple-Like Lines For The Surface $MSFT by @owenthomashttp://read.bi/TEk0HU
1251	2012-10-25	Tim Cook On Microsoft's Surface Tablet: It's Like A Car That Flies And Floats $AAPL $MSFT by @jyarowhttp://read.bi/TEfVTW
1252	2012-10-25	Now Apple And Microsoft Are Gunning For Pandora And Spotify $AAPL $MSFT $P by @owenthomashttp://read.bi/QIO4xz
1253	2012-10-25	RT @businessinsider: Windows 8 Is Better Than We Thought It Would Be $MSFT by @officialKLShttp://read.bi/QIH6Zm
1254	2012-10-25	Microsoft formally launched #Windows8 today with global availability of the software set to begin Friday http://on.mktw.net/Szvesk $MSFT
1255	2012-10-25	Microsoft: 'Sometimes Being Second Is A Good Thing' $MSFT by @jyarow http://read.bi/QIqHo3
1256	2012-10-25	9 Reasons Why Companies Will Ignore Windows 8 $MSFT by @Julie188http://read.bi/QIpQ6O
1257	2012-10-25	Intel Is Ready For Windows 8, But More Importantly Ready For The Future $INTC $MSFT by @officialKLShttp://read.bi/TDxvHD
1258	2012-10-25	Why does the Surface beat Apple's iPad? Steve Ballmer explains: http://cnb.cx/P5ptEO $MSFT $AAPL
1259	2012-10-25	Microsoft: Eligible Windows 7 PCs purchased between June 2, '12 and Jan 31, '13 can download upgrade to Windows 8 Pro for $14.99. $MSFT
1260	2012-10-25	Microsoft: Consumers running PCs with Windows XP, Vista, 7 can upgrade to Windows 8 Pro for $39.99 $MSFT
1261	2012-10-25	Microsoft says Windows 7 sold more than 670 million licenses worldwide. $MSFT
1262	2012-10-25	The 10 Best Free Windows 8 Apps For Work And Play $MSFT by @Julie188http://read.bi/TCKR6Z
1263	2012-10-25	Microsoft CEO Steve Ballmer to @CNBC: Windows 8 is aimed at new devices like tablets; reimagination of Windows from end to end. $MSFT
1264	2012-10-25	Is Windows 8 the PC's Best Chance to Stay Relevant? - by @jonfortt http://cnb.cx/XlPHVB $MSFT
1265	2012-10-26	Google Snubs Bing With Hilarious 'Get Your Google Back' Video $MSFT $GOOG by @officialKLShttp://read.bi/RS9jww
1266	2012-10-26	Here Are The First Windows 8 Apps You Really Need To Install $MSFT by @_dtl http://read.bi/Sdyn3T
1267	2012-10-26	Microsoft's Strategy For Getting You Used To Windows 8's Radical New Interface: Trial And Error $MSFT by @stevekovachhttp://read.bi/SdlMxt
1268	2012-10-28	The Windows 8 App Store Is Growing By 500 Apps A Day $MSFT by @Julie188http://read.bi/S5U5nj
1269	2012-10-29	Microsoft Offers Business Users A Good Reason To Buy Windows Phone 8 $MSFT by @Julie188http://read.bi/Rsrw4p
1270	2012-10-29	Here's One Reason Microsoft Thinks It's Failing To Sell Smartphones $MSFT by @jyarowhttp://read.bi/XNlKhv
1271	2012-10-29	Review: Microsoft Takes Another Stab At Smartphones With Windows Phone 8 $MSFT by @stevekovachhttp://read.bi/Rsccop
1272	2012-10-29	Yammer Really Wants To Be The Facebook Of Business $MSFT $FB by @owenthomas http://read.bi/XMv2dH
1273	2012-10-29	So how much money did $MSFT pay to get @jessicalba to sign up and endorse Windows Phone 8. A lot. Sort of like Jay-Z & his $HWP
1274	2012-10-29	LIVE: Microsoft's Windows Phone 8 Launch $MSFT by @_dtl http://read.bi/Rs5PBn
1275	2012-10-29	Microsoft: Yammer Is Teaching Us To Write Software Faster $MSFT by @owenthomas http://read.bi/Rs5FtS
1276	2012-10-30	Microsoft CEO Steve Ballmer Thinks Apple Is A 'Low Volume Player' Except For The iPad $AAPL $MSFT by @jyarowhttp://read.bi/W3ggkH
1277	2012-10-30	Review: The Microsoft Surface Tablet $MSFT by @stevekovach http://read.bi/TspIdH
1278	2012-10-30	Microsoft CEO Ballmer says $MSFT has sold 4 million Window 8 upgrades since launch on Friday.
1279	2012-10-30	BALLMER: 'Hundreds Of Millions' Of People Will Be Using Windows 8 Next Year $MSFT by @Julie188 http://read.bi/TsniMr
1280	2012-10-30	10 Things You Need To Know This Morning $AAPL $AMZN $MSFT $GOOG $NOK by @nichcarlsonhttp://read.bi/TSBOPE
1281	2012-10-31	Microsoft Is Getting Sued Over The Most Distinctive Feature Of Its New Windows Software $MSFT by @officialKLShttp://read.bi/RrTDPe
1282	2012-11-01	11 Quick Tricks You Need To Learn Before Upgrading To Windows 8 $MSFT by @officialKLShttp://read.bi/YsVAjj
1283	2012-11-01	BAD MATH: Windows 8 Sales Are Much More Impressive Than Two Apple Bloggers Are Suggesting $AAPL $MSFT by @nichcarlsonhttp://read.bi/TbDcZd
1284	2012-11-02	A Guy Who Just Bought 4,000 Windows 8 PCs Says Business Are Crazy Not To Upgrade Now $MSFT by @Julie188http://read.bi/RBbhA2
1285	2012-11-02	Microsoft Is Secretly Testing It's Own Smartphone $MSFT $AAPL $GOOG $NOKhttp://read.bi/RvOZDe
1286	2012-11-04	awesome... The slow decline of PCs and the fast rise of Smartphones/Tablets was predicted in 1993 http://stks.co/dDZO $MSFT
1287	2012-11-05	Why the Outcome of the Election Won’t Affect Stocks http://bit.ly/SuQ387 $.SPX $AAPL $HPQ $IBM $INTC $MSFT #MittRomney #BarackObama
1288	2012-11-06	Here's How To Figure Out What Gadgets You'll Have To Replace When You Switch To Windows RT $MSFT by @Julie188http://read.bi/VRRRsw
1289	2012-11-06	Skype Is Replacing Windows Live Messenger $MSFT by @owenthomas http://read.bi/PVfeog
1290	2012-11-06	Microsoft Is Working On Its Own Smaller Tablet — A 7-Inch Xbox Surface $MSFT $AAPL $GOOG $AMZN by @jyarowhttp://read.bi/PUfW5p
1291	2012-11-07	Cisco: Skype Could Cost You Jobs And Healthcare, Our Experts Say $CSCO $MSFT by @Julie188http://read.bi/PYbum6
1292	2012-11-07	Here's How Much The Other Microsoft Surface Tablet Could Cost You $MSFT by @Julie188http://read.bi/TwiXpj
1293	2012-11-07	Report: Microsoft Office Coming To The iPhone And iPad Early Next Year $MSFT $AAPL $GOOG by @stevekovachhttp://read.bi/TvZViA
1294	2012-11-08	HP Warns People Not To Run Windows 7 On PCs Designed For Windows 8 $HPQ $MSFT by @Julie188 http://read.bi/VVKkci
1295	2012-11-08	With Microsoft, The SAP-Oracle Database Feud Is Now A Three-Way Battle $MSFT by @Julie188 http://read.bi/RHNstW
1296	2012-11-08	Thinking Of Upgrading Your Computer To Windows 8? Don't $MSFT http://read.bi/RH5yMz
1297	2012-11-08	10 Things You Need To Know This Morning $YHOO $SBUX $AAPL $MSFT $NFLX by @jyarow http://read.bi/VUPzc4
1298	2012-11-09	Wow. Truly amazing. RT @Benioff: Did Romney's $MSFT decision cost him the presidency? http://arstechnica.com/information-technology/2012/11/inside-team-romneys-whale-of-an-it-meltdown/ …
1299	2012-11-09	$MSFT has $66 billion in the bank. They pay $20 billion for $NOK, $25 billion for $DELL and STILL have money left.http://on.mktw.net/RJUNZQ
1300	2012-11-09	Users Are Complaining The Keyboard Cover On The Microsoft Surface Breaks Within Days $MSFT http://read.bi/WKg5v0
1301	2012-11-13	Barclays Capital expects PC sales to fall 3% this year http://on.mktw.net/ZCRd60 $MSFT $HPQ $DELL
1302	2012-11-14	Apple Cofounder Now Thinks Microsoft Might Be More Innovative $AAPL $MSFT by @_dtlhttp://read.bi/W6Xjg6
1303	2012-11-14	The world's most valuable software franchise is now run by two women http://thebea.st/TZXHdY $MSFT
1304	2012-11-14	Also a good take on the $APPL and $MSFT dismissals: Being Good http://bit.ly/RD7Nzp via @whitneyhess
1305	2012-11-14	Both $APPL and $MSFT recently fired friction makers. Someone ought to tell them sand is what enables the pearl. http://www.nytimes.com/2012/11/14/technology/at-microsoft-sinofsky-seen-as-smart-but-abrasive.html?pagewanted=all&_r=0 …
1306	2012-11-14	Only Three Smartphone Companies Are Profitable $AAPL $GOOG $MSFT by @jyarowhttp://read.bi/UCIPo4
1307	2012-11-16	Microsoft's Windows 8 Sales Are 'Well Below Expectations' Inside The Company $MSFT by @jyarowhttp://read.bi/RZSsdm
1308	2012-11-16	Here's A Disastrous Stat For Microsoft $MSFT $AAPL by @nichcarlsonhttp://read.bi/SwmimO
1309	2012-11-18	Apple Can Finish What Microsoft’s Sinofsky Started http://stks.co/nErY via Jean-Louis Gassée $AAPL $MSFT
1310	2012-11-18	REVIEW: Nokia's New Windows Phone, The Lumia 920 $MSFT $NOK $T by @stevekovachhttp://read.bi/TLnJwY
1311	2012-11-18	Marissa Mayer And Sheryl Sandberg Are In Secret Talks To Make A Facebook/Yahoo Search Engine $FB $YHOO $MSFT $GOOGhttp://read.bi/UzV7aF
1312	2012-11-19	Customers Are Complaining That Microsoft's New Windows Phones Keep Randomly Rebooting $MSFT by @stevekovach http://read.bi/T7EiVA
1313	2012-11-19	Oprah Is Tweeting Her Love For Microsoft's Surface From Her iPad $AAPL $MSFT by @jyarowhttp://read.bi/T7tTsY
1314	2012-11-19	Yahoo Can Do A Search Deal With Facebook Without Breaking Its Microsoft Contract $YHOO $MSFT $FB by @carney http://read.bi/ZZUBc8
1315	2012-11-19	Why It Sucks To Be Worth $1 Billion $GOOG $MSFT $AAPL by @meganrosedickey http://read.bi/T6JZ5V
1316	2012-11-20	Windows 8's growing pains could deliver a major blow to Microsoft's already dwindling market value. http://bit.ly/SOmv4V $MSFT
1317	2012-11-20	Brutal Chart For Microsoft: All The Kids Want iPads, Almost None Want The Surface $AAPL $MSFT $GOOG $AMZN by @jyarow http://read.bi/10nRV7E
1318	2012-11-20	Wall Street's not buying what Microsoft is selling http://bit.ly/10mGZqJ $MSFT
1319	2012-11-20	If This Is Actually The Next-Generation Xbox, It's Going To Be Crazy Powerful $MSFT by @officialKLShttp://read.bi/10mjPkq
1320	2012-11-20	10 Things You Need To Know This Morning $GOOG $AAPL $HTC $YHOO $AMZN $MSFT by @nichcarlsonhttp://read.bi/USGiGg
1321	2012-11-20	RT @richi: Windows 8: Is it really terrible and weak? - http://bit.ly/Ucq3Sg - #ITBW $MSFT
1322	2012-11-21	Fears that Surface isn't selling well or that Windows 8 will be a disappointment are pushing $MSFT to new lows http://on.mktw.net/10vwbXj
1323	2012-11-21	Kids Don't Care About Microsoft's Surface Tablet $AAPL $MSFT by @jyarowhttp://read.bi/10v6Z36
1324	2012-11-21	Microsoft Is Making A Cheap Xbox For Streaming Video $MSFT by @_dtl http://read.bi/Ufl2IF
1325	2012-11-22	The End Of The Smartphone Era Is Coming $MSFT $GOOG $AAPL by @nichcarlsonhttp://read.bi/UVLgwh
1326	2012-11-24	The 20 Most Memorable Quotes From Bill Gates $MSFT by @nichcarlsonhttp://read.bi/TVjfUD
1327	2012-11-25	Here's Some Bad News If You Bought A Windows Phone This Year $MSFT by @stevekovachhttp://read.bi/10SayRb
1328	2012-11-25	Here Are 8 Of Microsoft's Worst Product Flops $MSFT by @officialKLShttp://read.bi/SjdjZw
1329	2012-11-26	Watch Out: Microsoft Is About To Make It More Expensive To Bring iPhones And iPads To Work $MSFT by @Julie188http://read.bi/QHbrvb
1330	2012-11-26	Apple Crushed Microsoft In This Analysis Of Black Friday Shopping $AAPL $MSFT by @nichcarlsonhttp://read.bi/10X8V4N
1331	2012-11-26	10 Things You Need To Know This Morning $HP $AAPL $MSFT $SSNLF by @nichcarlsonhttp://read.bi/10WQY6q
1332	2012-11-27	Microsoft sells 40 million licenses of Windows 8 after 1 month on the market, matching early pace of Windows 7 http://cnnmon.ie/TrR5W5 $MSFT
1333	2012-11-27	Here's More Evidence That Microsoft Is Making Its Own Smartphone $MSFT by @stevekovachhttp://read.bi/VbuhvM
1334	2012-11-27	The iPhone Is Beating Android In The U.S. $AAPL $GOOG $MSFT by @jyarowhttp://read.bi/U0VWbS
1335	2012-11-28	The Truth About Microsoft's Windows Phone Sales $MSFT by @Julie188http://read.bi/WvBDFQ
1336	2012-11-29	A month after $MSFT launched Windows 8, sales of Windows-based devices have fallen 21% from the year-earlier period http://on.mktw.net/QQ8yIL
1337	2012-11-29	No Matter What You Think Of Windows 8, The Surface Pro Seems Like A Horrible Value $MSFT by @stevekovachhttp://read.bi/U5eIim
1338	2012-11-29	Microsoft Surface Pro to start at $899, a bit less than most expected. http://cnnmon.ie/11kYsQY $MSFT
1339	2012-11-29	IDC Says 2013 Is Microsoft's 'Year Of Reckoning' For Mobile $MSFT by @jyarowhttp://read.bi/U4XLov
1340	2012-11-29	Obama Turns His Back On Silicon Valley $GOOG $AMZN $CSCO $AAPL $MSFT by @nichcarlsonhttp://read.bi/U4yYkd
1341	2012-11-29	Interesting article about Google Shopping only taking paid vendors http://www.cnn.com/2012/11/28/tech/web/bing-scroogled/index.html … (dscls: I work for $MSFT)
1342	2012-11-30	This is AWESOME news. “@TheRomit: Access control and single sign on now free on Azure $msft http://blogs.msdn.com/b/windowsazure/archive/2012/11/30/windows-azure-active-directory-making-it-easier-to-establish-identity-management-in-the-cloud.aspx …”
1343	2012-11-30	The Latest Slap In The Face For Microsoft... $MSFT $AAPL $AMZN $FB $GOOG by @jyarowhttp://read.bi/UfV31y
1344	2012-11-30	STEVE BALLMER'S NIGHTMARE IS COMING TRUE $MSFT by @jyarow http://read.bi/11acfuq
1345	2012-11-30	Is $MSFT the next $HPQ? Sales of windows PCs drop 21% following the launch of Windows 8.http://www.reuters.com/article/2012/11/29/us-microsoft-windows-idUSBRE8AS12Y20121129 …
1346	2012-11-30	The Windows 8 Sales Data Is In, And It's Horrible News For Microsoft $MSFT by @nichcarlsonhttp://read.bi/UfuMAq
1347	2012-11-30	SOURCES CONFIRM: A New Xbox Is Coming Next Year $MSFT http://read.bi/Ufqzwz
1348	2012-12-01	HTC Has Decided Not To Sell One Of Its Signature Windows Phones In The U.S. $MSFT by @stevekovachhttp://read.bi/YBrHAb
1349	2012-12-02	New Rumors Swirl That Nokia Is Working On An Android Phone $NOK $MSFT by @Julie188http://read.bi/11lJaMw
1350	2012-12-03	#Microsoft: Has the downward spiral begun? (by @YahooFinance's @TimSprinkle) $MSFT #technology #tech http://yhoo.it/TByLtv
1351	2012-12-04	Shopping for a tablet for the holidays? We review the top contenders -- and the stocks behind them: http://mot.ly/VtQs0i $AAPL $MSFT $AMZN
1352	2012-12-04	IDC: Windows Phone Is Going To Be Big In 2016, We Swear $AAPL $GOOG $MSFT by @jyarowhttp://read.bi/WH9V97
1353	2012-12-04	Yahoo And Microsoft Almost Did Another Huge Deal Together $YHOO $MSFT by @nichcarlsonhttp://read.bi/QEQHTG
1354	2012-12-04	Here's Why Microsoft Is Being Suspiciously Quiet About Tablet Sales $AAPL $MSFT $INTChttp://read.bi/QEfJSO
1355	2012-12-05	Activision Blizzard's Call of Duty: Black Ops II grosses $1 B in 15 days. $ATVI $EA $MSFT $SNE
1356	2012-12-09	Big opportunities in tech. $AAPL $MSFT $DELL $INTChttp://mot.ly/TKbFkA
1357	2012-12-09	Apple, Google, Microsoft join forces to buy Kodak Patents http://stks.co/gGoJ via The Register $MSFT $AAPL $GOOG
1358	2012-12-09	How Apple Really Lost Its Lead In The '80s $AAPL $MSFT $GOOG by @jyarowhttp://read.bi/UnKFTe
1359	2012-12-10	Now There's More Evidence That Microsoft Is Making Office For The iPad And iPhone $MSFT by @Julie188http://read.bi/UQiUHH
1360	2012-12-10	The Only Laptops That Mattered In 2012 $AAPL $MSFT $DELL by @_dtlhttp://read.bi/UQdagY
1361	2012-12-10	This Screen That Fits On Your Eye Foretells The End Of The Smartphone Era $GOOG $AAPL $MSFT by @nichcarlson http://read.bi/UQ2cYW
1362	2012-12-11	Staples Becomes The First Retailer To Sell Microsoft's Surface RT Tablet $MSFT by @Julie188http://read.bi/UAFtOm
1363	2012-12-11	This One Story Tells You How Much Has Changed For Apple And Microsoft In 15 Years $AAPL $MSFT by @owenthomashttp://read.bi/TT34fu
1364	2012-12-11	Microsoft Wants A Discount From Apple To Bring Office To The iPad $AAPL $MSFT by @jyarowhttp://read.bi/Vyue7M
1365	2012-12-11	This Startup Opened An Office In Seattle Specifically To Poach Ex-Microsoft Staff $MSFT by @Jim_Edwardshttp://read.bi/Vytobb
1366	2012-12-12	It's Official: Best Buy Is Selling The Microsoft Surface Tablet Too $MSFT $BBY by @Julie188http://read.bi/Rpr4Ib
1367	2012-12-12	GOOGLE: We Are 'Pretty Clearly' Winning The Smartphone War $AAPL $GOOG $MSFT by @jyarow http://read.bi/XbYkzb
1368	2012-12-12	Employees Say They LOVE Working For These 20 Tech Companies $FB $GOOG $MSFT $AAPL $SAP by @meganrosedickey http://read.bi/RpgiS7
1369	2012-12-12	ANDREESSEN: This Is A Tech Depression $AAPL $GOOG $MSFT $FB $HPQ by @jyarowhttp://read.bi/RpeuIT
1370	2012-12-12	Apple TV Is Coming In 2014, And Everyone Is Going To Copy It, Says Marc Andreessen $AAPL $MSFT $GOOG by @jyarowhttp://read.bi/XbyviL
1371	2012-12-13	Only the Grand Canyon has a louder echo than a $MSFT store
1372	2012-12-14	SELL $MSFT The Market will Crash .... .#DAX #CAC #FTSE #CAC #IBEX #STOCKMARKET STOCKS #SENSEX $VIX $UVXY NYSE $SPY $SPX #CBOE #MKT $DIA $QQQ
1373	2012-12-14	$AAPL mkt ~ $500b. The only other >$500b cos in history were $XOM, $MSFT, $INTC, $CSCO and $GE The avg value of those 5 today is $212b
1374	2012-12-14	McDonald's, Intel and Microsoft: 3 unloved dividend stocks to watch in 2013 http://on.mktw.net/UGqceN $MCD $INTC $MSFT
1375	2012-12-14	Some Microsoft Employees Are Giving Up Holiday Vacations To Help Fix Windows Phone's Terrible App Selection $MSFT http://read.bi/UgHGxP
1376	2012-12-15	The new age of Capital Intensity http://stks.co/hHRb via asymco $AAPL $INTC $GOOG $MSFT
1377	2012-12-16	Santa Ditches Google For Microsoft $GOOG $MSFT http://read.bi/VJQ9ZA
1378	2012-12-17	The 15 Biggest Stories In Tech This Year $AAPL $GOOG $MSFT $FB $ZNGA $GRPN by @shontelaylayhttp://read.bi/UXYw30
1379	2012-12-18	Yes-kia? Don't look now. But $NOK up 4% pre-market to $4.10. Last close above $4 was April. Maybe Lumia will be a hit? Good news for $MSFT?
1380	2012-12-18	My picks for the year's worst CEOs..... http://www.cnbc.com/id/100320782 $GRPN, $MSFT, $JCP, $ZNGA $EKDKQ
1381	2012-12-18	Nokia CEO: Why We Sell Our Most Important Phone On Only One Carrier $NOK $MSFT $T by @stevekovachhttp://read.bi/RBLdL5
1382	2012-12-19	NORAD Switches Santa From Google To Microsoft's Maps And Apps $MSFT by @Julie188http://read.bi/URGKAD
1383	2012-12-19	Nokia Fixes Software Bug That Caused The Lumia 920 To Take Blurry Photos $NOK $MSFT by @stevekovach http://read.bi/UdirQ3
1384	2012-12-19	Nokia Is Supposedly Working On A Windows Tablet For Launch Early Next Year $NOK $MSFT by @stevekovachhttp://read.bi/UQAUiN
1385	2012-12-21	In A Coup For Microsoft, HTC Agrees To Make Windows Tablets $MSFT $AAPLhttp://read.bi/Yt5OmD
1386	2012-12-23	NYT: Windows 8 Is A Flop So Far $MSFT by @jyarowhttp://read.bi/U5A4Om
1387	2012-12-24	So far, Microsoft's Windows 8 sales have disappointed. Latest edition of $MSFT software hasn't brought usual sales pop: http://cnb.cx/ZuVLPs
1388	2012-12-24	Google's Enterprise Chief: We're Going To Grab 90% Of Office Users Away From Microsoft $GOOG $MSFT by @Julie188http://read.bi/UiW7nc
1389	2012-12-24	Tim O’Reilly’s Key to Creating the Next Big Thing http://stks.co/cGsS via Wired $AMZN $MSFT $GOOG
1390	2012-12-24	Mark Cuban Says Nokia's Lumia 920 'Crushes' The iPhone 5 $AAPL $NOK $MSFT by @stevekovachhttp://read.bi/Uj2Z44
1391	2012-12-24	Microsoft Chief Research Officer Craig Mundie To Retire In 2014, Serve As Steve Ballmer's Advisor Until Then $MSFT http://read.bi/UiTWQJ
1392	2012-12-24	Microsoft Has A Creepy Patent That Lets You Hug Someone Over The Internet Using A Robotic Pillow $MSFT by @Julie188http://read.bi/VZ7JZB
1393	2012-12-24	10 Things You Need To Know This Morning $FB $AAPL $RIMM $MSFT $GOOG by @stevekovach http://read.bi/VYObVf
1394	2012-12-26	Here's A Good Idea Of The Most Popular Tablets Given On Christmas $AAPL $GOOG $MSFT by @stevekovachhttp://read.bi/ZA7IU9
1395	2012-12-26	Nokia Has Some Tricks Up Its Sleeve For Its Windows Tablet $NOK $MSFT by @stevekovachhttp://read.bi/ZAcssX
1396	2012-12-26	10 Things You Need To Know This Morning $FB $MSFT $GOOG $NOK by @stevekovachhttp://read.bi/ZAa0Tb
1397	2012-12-27	Even Google Hasn't Completely Ditched Microsoft Office For Google Apps $GOOG $MSFT by @Julie188 http://read.bi/V8fFc6
1398	2012-12-27	“Microsoft will make more money from Windows Phone than Google will ever hope to make from Android” $msft $goog http://seekingalpha.com/article/1080191-android-vs-windows-phone-monetization-of-mobile-market-share-part-i …
1399	2012-12-27	Even With 75,000 New Apps, Windows Phones Still Have A Problem $MSFT by @stevekovachhttp://read.bi/TlR2uy
1400	2012-12-27	Microsoft: Google Isn't 'Truly Serious' About Enterprise Office Apps $GOOG $MSFT by @Julie188http://read.bi/V7Fwkt
1401	2012-12-27	Windows 8 Peaked In Early December And Then Went Flat $MSFT by @jyarowhttp://read.bi/TltZzZ
1402	2012-12-28	Here's A Ridiculously Good Deal On A Windows 8 Laptop From Vizio $MSFT by @officialKLS http://read.bi/12U7hll
1403	2012-12-28	Demand For Windows 8 Is Weak, Says Fujitsu President $MSFT by @jyarowhttp://read.bi/12THKbW
1404	2012-12-29	Blake Krikorian Leaves Amazon's Board Because He Just Sold His Startup To One Of Its Rivals $AMZN $MSFT $GOOG $AAPLhttp://read.bi/TwJyDM
1405	2012-12-30	Acer President: All Those People Who Hate Windows 8 Need To Spend More Time With It $MSFT by @stevekovachhttp://read.bi/WdA7I3
1406	2012-12-30	The problem with Windows 8: you need a touchscreen to enjoy best features. $MSFT http://cnnmon.ie/WMBAHm
1407	2012-12-30	Sunday links: manager risk, record low yields and "I don't want to download your app." http://stks.co/gI6I $TNX $AAPL $MSFT $AMZN
1408	2012-12-31	CHART OF THE DAY: One Of The Biggest Stories To Watch In 2013 $MSFT $AAPL $AMZN $GOOG by @jyarowhttp://read.bi/Tt8eOO
1409	2012-12-31 17:00:00	Facebook, Apple, Katy Perry Star In 2013 Predictions http://news.investors.com/blogs-click/123112-638937-2013-tech-predictions-include-facebook-google-apple.htm … $FB $AAPL $MSFT $GOOG $NFLX $CSTR $BBY
1410	2012-12-31 17:03:00	Here's Samsung's Plan To Free Itself From Google And Apple $GOOG $AAPL $MSFT by @Julie188http://read.bi/WbFsPG
1411	2013-01-01 07:03:00	The Netbook Is Really Dead: Asus (And The Rest) Won't Make Any More In 2013 $MSFT $AAPL $GOOG by @jyarowhttp://read.bi/VtAl14
1412	2013-01-02 03:32:00	@ChartingStock They live in their Xbox, parent are just a distraction ;-) . The oldest also like their new tablets. Seen it in school $MSFT
1413	2013-01-02 06:55:00	Interesting view on Android Vs. Windows Phone: Monetization Of Mobile Market Share, Part I http://seekingalpha.com/a/n5hb $GOOG $MSFT
1414	2013-01-02 09:39:00	.@StompGames, Concord-based maker of social games, adds $MSFT veteran @WalterSomol to head mktg & bizdev: http://www.boston.com/business/technology/innoeco/2013/01/microsoft_veteran_walter_somol.html …
1415	2013-01-02 12:12:00	Microsoft Is Already Teasing The New Xbox $MSFT by @stevekovachhttp://read.bi/VuLHze
1416	2013-01-02 14:07:00	Windows 8 Grew Less Than 1% In December, Says Net Marketshare $MSFT by @Julie188http://read.bi/VvadjO
1417	2013-01-02 15:26:00	Current positions (cost): $AAPL 501.16 $MSFT $26.80 $DVA $107.80 $HES 49.40 $MBI $7.98 $SHLD $40.91 $CAT $88.08 $X 25.70 $ANR 10.88
1418	2013-01-02 16:20:00	Bill Gates Is $7 Billion Richer Than He Was A Year Ago $MSFT by @Julie188http://read.bi/VvAej3
1419	2013-01-02 16:30:00	"@Khaledmrd: http://stks.co/mHmW "Windows 8 Gained 1.77% Market Share, Windows Overall Rose To 91.74%" even Windows 7 still selling $MSFT"
1420	2013-01-02 17:18:00	Congrats to #DigitalMedia #tech co. @R2control & #Founder @BlakeKrik on #acquisition by @Microsoft $MSFT; #MandA Terms: http://bit.ly/Uleg1j
1421	2013-01-02 18:01:00	Fashionable to kill off Microsoft, but here’s another huge deal. $617MM for DoD. $msft http://www.defense.gov//news/newsarticle.aspx?id=118887 …
1422	2013-01-03 07:09:00	“@MS_SurfaceEvang: Meet Microsoft, the world's best kept R&D secret | PCWorld http://www.pcworld.com/article/2020268/meet-microsoft-the-worlds-best-kept-randd-secret.html … via @pcworld” $msft
1423	2013-01-03 10:20:00	Nokia Will Make Sure The Next Lumia Phone Isn't So Fat And Heavy $MSFT $NOK by @_dtlhttp://read.bi/ZgsGpS
1424	2013-01-03 11:36:00	Microsoft Invested $300 Million in a Doomed Business: http://stks.co/mHqx $BKS $MSFT $NTDOY
1425	2013-01-03 12:05:00	New #accelerator @9milelabs (from former $msft employee) helps jumpstart B2B companies in Seattle; http://9milepartners.com/ #startups
1426	2013-01-03 12:20:00	iPad still dominates tablet Web traffic; Microsoft Surface has smaller share than PlayBook http://goo.gl/d22zo $MSFT $RIMM $AAPL
1427	2013-01-03 13:37:00	Will 2013 Be The Year Of Nokia? http://seekingalpha.com/a/nfxp $MSFT $NOK
1428	2013-01-03 13:45:00	"@JoeContractor: $MSFT really impressed with windows 8, after little bit of learning curve"
1429	2013-01-03 14:15:00	Microsoft to Google: Play fair with YouTube http://cnnmon.ie/Wo3mIg $MSFT $GOOG
1430	2013-01-10 08:17:00	‘Apple is done’ and Surface tablet is cool, according to teens http://bgr.com/2013/01/10/iphone-surface-teen-survey-287400/ … $AAPL $MSFT
1431	2013-01-11 08:14:00	The Search Market As We Know It Is Being Totally Changed $GOOG $MSFT by @jyarowhttp://read.bi/UbaZTS
1432	2013-01-12 10:07:00	There Were Plenty Of Windows 8 Devices At CES, But Microsoft Wasn't There To Promote Them $MSFT http://read.bi/VSp3Uk
1433	2013-01-13 08:29:00	Why Microsoft Invested Heavily In The Desktop Search Business Even As Mobile Was Taking Off $MSFT $GOOG by @jyarowhttp://read.bi/V3dFHh
1434	2013-01-14 06:26:00	Ex-Microsoft Execs Explain Why They're Using iPhones Now $AAPL $MSFT by @meganrosedickeyhttp://read.bi/W3xI33
1435	2013-01-14 07:27:00	Ex-Windows Boss Sinofsky: These Are The Technologies You'll Be Using Next $MSFT $AAPL $SSNLF by @nichcarlson http://read.bi/V9GOhe
1436	2013-01-15 10:47:00	Windows Phone People Like Their Phones More Than Android People $MSFT $GOOG $AAPL by @jyarowhttp://read.bi/V73LUV
1437	2013-01-15 11:44:00	Five quick questions about Facebook's new 'Graph Search' http://www.splatf.com/2013/01/facebook-search-questions/ … $FB $MSFT $GOOG $AAPL $LNKD
1438	2013-01-15 11:51:00	Facebook Is Integrating Bing With Its New Search Engine $GOOG $MSFT $FB by @jyarowhttp://read.bi/V76Moa
1439	2013-01-15 11:56:00	Facebook announces partnership with Microsoft's Bing, will use as a back-up search tool. [QUOTE] http://cnb.cx/UNYXOO $MSFT
1440	2013-01-15 13:13:00	How Facebook Launched A Search Product Without Ticking Off Microsoft $FB $MSFT by @Julie188http://read.bi/WIa7Es
1441	2013-01-16 14:11:00	Now You Can Make Free Phone Calls Through Facebook's Messenger App $FB $MSFT by @_dtlhttp://read.bi/UtHpt4
1442	2013-01-17 01:29:00	8 tech stocks to cash in on http://bit.ly/W8Egyj $INTC $IBM $MSFT $AAPL $CTSH $ORCL $CSCO $CTSH
1443	2013-01-17 05:14:00	10 Things You Need To Know This Morning $FB $MSFT $AAPL by @nichcarlson http://read.bi/13GTmR8
1444	2013-01-17 07:59:00	Apple And Android's Stunning Race To One Billion Users In Context $GOOG $AAPL $MSFT by @nichcarlsonhttp://read.bi/13HsMHp
1445	2013-01-17 08:15:00	Stop Calling iPads 'Mobile' Devices $AAPL $GOOG $MSFT by @jyarowhttp://read.bi/13HwDo7
1446	2013-01-17 21:32:00	My newest toy... So pumped! @MicrosoftStore $MSFT pic.twitter.com/9uD3mq3r
1447	2013-01-18 01:03:00	8 tech stocks to cash in on http://bit.ly/13KIwbN $INTC $IBM $MSFT $AAPL $CTSH $ORCL $CSCO $CTSH
1448	2013-01-22 09:19:00	Microsoft in talks to invest $1B-$3B in buyout of dell, @DavidFaberCNBC has learned. $MSFT & $DELL QUOTES: http://cnb.cx/140Heug
1449	2013-01-22 10:48:00	Microsoft's reported bid to help Dell recalls software giant's move to help Apple http://on.mktw.net/143NMaH $MSFT $DELL $AAPL
1450	2013-01-22 13:05:00	you know its bad when $MSFT can make better use of its cash financing LBO's than inventing things
1451	2013-01-22 13:06:00	Among the top tickers trending today: $MSFT $VZ $GOOG. Tuesday's movers and shakers:http://on.mktw.net/VickMX
1452	2013-01-22 14:29:00	$GOOG up after hours on news they continue to profit from littering the Internet with annoying ads. $MSFT $AAPL
1453	2013-01-22 19:00:00	Joining the Dell buyout could pay dividends for Microsoft -- but it might not make sense for Dell. http://cnnmon.ie/Xxw8GL $MSFT $DELL
1454	2013-01-22 20:00:00	Consumers will finally be able to buy Microsoft's Surface Pro tablet next month. http://cnnmon.ie/140SnLI $MSFT
1455	2013-01-23 04:14:00	'A' for effort Microsoft, but combining a laptop and tablet is tricky business. #laptop #tablet $MSFT http://cnnmon.ie/XxsegC
1456	2013-01-23 07:01:00	Nokia's Next Windows Phone Will Have An Awesome Camera $NOK $MSFT by @stevekovach http://read.bi/WmxnJ2
1457	2013-01-23 11:29:00	Problem: Not enough people upgrading to Windows 8. Solution: Hike upgrade price from $40 to $200. Genius! http://mot.ly/VVPoR4 $MSFT
1458	2013-01-23 16:11:00	Record profits and everyone sells your stock and thinks you suck? Welcome to $MSFT for the last decade, $AAPL.
1459	2013-01-23 20:00:00	When Microsoft unveiled the Surface, it promised both laptop & tablet experiences. That will never work. http://cnnmon.ie/XzWQi3 $MSFT
1460	2013-01-24 09:05:00	Is Google's chromebook a Mac and Windows killer? http://www.go-tst.com/h5W6Y @antonwahlman @TheStreet $GOOG $AAPL $MSFT
1461	2013-01-24 12:32:00	Dear Apple, Welcome To Microsoft's Agonizing World $AAPL $MSFT by @jyarowhttp://read.bi/W2Mz0B
1462	2013-01-24 15:32:00	Microsoft Doesn't Reveal Surface Sales, Probably Never Will $MSFT by @jyarow http://read.bi/WXqFIK
1463	2013-01-24 16:43:00	So Microsoft didn't announce today that JJ Abrams is going to take over for Ballmer and reboot the $MSFT franchise. #disappointed
1464	2013-01-24 19:35:00	$SBUX was best in show tonight but $MSFT a downer....$SBUX raises a conference call to a high art form, glad my trust owns it.
1465	2013-01-26 04:23:00	I hadn't poured over $MSFT in a while bf writing this. No growth but good Lord the cash flows... http://finance.yahoo.com/blogs/breakout/apple-microsoft-182333686.html … via @YahooFinance
1466	2013-01-26 15:49:00	$MSFT with a P/E of 15 and $AAPL at 9.8? Bizzaro world.
1467	2013-01-27 09:08:00	The story is $AAPL is now $MSFT. Dividend payout ratio for MSFT is 42%, AAPL is 12%. If AAPL matched, its yield would be ~6% (twice MSFT).
1468	2013-01-27 09:09:00	So if $AAPL really is the new $MSFT, it's undervalued by a ton. $MSFT trailing P/E is 15, $AAPL is 10. Huge safety margin, then.
1469	2013-01-27 09:10:00	And $AAPL is NOTHING like $MSFT in terms of hit products. I would own $AAPL at 2x the price of $MSFT. It's trading at 1/2 to 2/3s.
1470	2013-01-27 09:11:00	On top of that, $MSFT is primarily making their profits from software (windows+office) and manage only 21% margin. $AAPL is hardware w/ 25%.
1471	2013-01-27 09:34:00	$AAPL profits could collapse by 50% and they still be a far better stock than $MSFT. So the comparison is about as thin as the iPhone 5.
1472	2013-01-27 11:53:00	Bloomberg TV: "How to use Twitter as a stock trading tool." A couple of my snarky $MSFT tweets are highlighted. http://www.bloomberg.com/video/how-to-use-twitter-as-a-stock-trading-tool-Ygscr~yUQVizdLi3AG6NsA.html …
1473	2013-01-28 11:12:00	The 14 Most Anticipated Smartphones Launching This Year $AAPL $GOOG $SNE $NOK $MSFT by @officialKLShttp://read.bi/WJbkxc
1474	2013-01-28 13:18:00	ANDREESSEN: Anyone Who Thinks The Internet Is Over Is Too Old Or Too Rich $ORCL $SAP $MSFT by @Julie188http://read.bi/TNrs4p
1475	2013-01-29 07:23:00	Four Senators Are About To Propose The Immigration Bill Of Silicon Valley's Dreams $MSFT $GOOG by @meganrosedickey http://read.bi/114SnLZ
1476	2013-01-29 21:00:00	#ATDBriefing 1) $MSFT/@Microsoft debuted its new Office suite, but without a mention of versions for Android and iOS: http://dthin.gs/Xgf9K9
1477	2013-01-30 12:02:00	Microsoft's latest version of Office is a radical change from the past. Review of Office 365: http://on.wsj.com/UAvIC3 $MSFT
1478	2013-01-30 22:46:00	Bill Gates: Steve Jobs 'Was Always Cooler Than Me' $MSFT by @Julie188http://read.bi/WzvlIE
1479	2013-01-31 05:14:00	10 Things You Need To Know This Morning $FB $GOOG $MSFT $DELL $BBRY $RIMM $AAPL by @nichcarlson http://read.bi/VpFe8D
1480	2013-01-31 10:36:00	Microsoft sued over search-related patents http://reut.rs/Vqgkpe $MSFT
1481	2013-02-01 08:56:00	Microsoft Might Buy A Startup That Powers 10 Percent Of The World's Smartphones $MSFT by @Julie188 http://read.bi/11d89o6
1482	2013-02-01 09:13:00	THE END OF SMARTPHONES: A First-Hand Account Of What It's Like Wearing Google Glass $GOOG $AAPL $MSFT by @nichcarlsonhttp://read.bi/11dbqDR
1483	2013-02-03 06:01:00	Review: The Best And Worst New Features Of Microsoft's New Office 2013 Software $MSFT by @Julie188 http://read.bi/UOXkn5
1484	2013-02-03 06:15:00	7 Reasons Why You Should Buy Microsoft’s New Version Of Office $MSFT by @Julie188http://read.bi/14yb34F
1485	2013-02-04 07:00:00	This Software Can Analyze News And Predict Disease, Violence, And Disaster $MSFT by @meganrosedickeyhttp://read.bi/YOAWxK
1486	2013-02-04 09:08:00	Microsoft's #Windows holds more than 90% of the PC market. But for how long? http://on.mktw.net/XSdFEl @MarketWatch $MSFT
1487	2013-02-04 11:25:00	What you need to know before you decide whether to buy tech's biggest names: http://on.mktw.net/WU7W4A $GOOG $AAPL $YHOO $MSFT
1488	2013-02-05 10:11:00	@pkedrosky Last time $msft loaned rescue money, it was $150m to $aapl in 1997. #irony
1489	2013-02-06 09:22:00	Now For Some Of The Good Things People Are Saying About Microsoft's Surface Pro Tablet $MSFT by @stevekovachhttp://read.bi/12tja3W
1490	2013-02-06 11:53:00	Marc Benioff Has The Absolute Best Take On Microsoft's Surface Pro $MSFT $CRM by @jyarowhttp://read.bi/12tH6nP
1491	2013-02-06 13:11:00	Report: The Next Xbox Won't Let You Play Used Games And Will Require An Internet Connection $MSFT by @officialKLS http://read.bi/12tSsZ3
1492	2013-02-06 16:17:00	Suddenly Google Is Going To Sell Ads On Yahoo $GOOG $YHOO $MSFT by @owenthomashttp://read.bi/14T9tM7
1493	2013-02-06 20:00:00	U.S. tech writers have given Microsoft's new Surface tablet-laptop hybrid largely negative reviews: http://cnb.cx/WPD1qm $MSFT
1494	2013-02-07 07:43:00	Dramatic Chart Shows How Android And iPhone Are Swallowing The Market $AAPL $GOOG $MSFT by @jyarowhttp://read.bi/WT9LMh
1495	2013-02-07 09:18:00	Here's A Funny Internal Video Microsoft Once Used To Make Fun Of Gmail $MSFT $GOOG by @jyarowhttp://read.bi/11PTqin
1496	2013-02-07 12:51:00	Facebook Deal To Buy Microsoft's Atlas Coming As Early As Next Week $FB $MSFT http://read.bi/WTJMnW
1497	2013-02-07 15:27:00	U.S. judge narrowed a patent lawsuit brought by Google's Motorola Mobility unit against Microsoft Corp http://reut.rs/YdHj83 $MSFT $GOOG
1498	2013-02-08 08:46:00	Google Now Destroys Siri http://bit.ly/WV8F2x $GOOG $AAPL $FB $MSFT $YHOO #android #mobile #siri #droid $NUAN #ios
1499	2013-02-08 14:35:00	200 Million People Want A Microsoft Windows Tablet And Not An iPad $MSFT by @Julie188 http://read.bi/TVDyXV
1500	2013-02-08 19:31:00	There's Another Big Change At Yammer That Employees Don't Know About $MSFT by @owenthomas http://read.bi/YLemlV
1501	2013-02-09 09:42:00	With Surface, Microsoft Is Trying Hard To Make The Future Happen Now $MSFT by @stevekovachhttp://read.bi/YhQLqX
1502	2013-02-09 10:39:00	The 128 GB Surface Pro Is Already Sold Out Online $MSFT by @stevekovach http://read.bi/YhWkWi
1503	2013-02-10 07:00:00	Sorry Apple Fans, Your iPad Can't Do This $MSFT by @stevekovach http://read.bi/Y2Kcb5
1504	2013-02-10 09:38:00	Stock picks for the year: long $GOOG, $ARMH, $QCOM, $NUAN. Short: $VMW, $INTC, $MSFT. Let's check back in a year...
1505	2013-02-11 12:54:00	A Really Handy Trick Every Windows 8 User Must Learn $MSFT by @stevekovach http://read.bi/12nDmjA
1506	2013-02-11 13:52:00	A Photo Of Bill Gates Using An 80-Inch Windows Tablet To Answer Questions On Reddit $MSFT by @stevekovach http://read.bi/1284xU7
1507	2013-02-12 06:46:00	Bill Gates: Robots Will Be The Next World-Changing Technology $MSFT by @officialKLS http://read.bi/Y6zIr9
1508	2013-02-12 11:03:00	Microsoft's Xbox Business Is Booming $MSFT by @Julie188 http://read.bi/Y72W9b
1509	2013-02-12 11:38:00	By the way: Apple ($AAPL) isn't the only company with gobs of cash. http://cnnmon.ie/WH2Vgv cc: $MSFT, $GOOG, $CSCO, $ORCL
1510	2013-02-13 04:46:00	10 Things You Need To Know This Morning $AAPL $MSFT $GOOG $DELL by @jyarow http://read.bi/X2gvta
1511	2013-02-13 06:54:00	Microsoft Windows Phone Sales Were Up 124% Last Quarter $MSFT $AAPL $GOOG by @jyarowhttp://read.bi/X2JP2T
1512	2013-02-13 07:23:00	Apple Could Destroy Microsoft's Xbox Business In The Blink Of An Eye If It Wants, Says Xbox Founder $AAPL $MSFT http://read.bi/X4NUVv
1513	2013-02-13 07:50:00	Can $AAPL truly wipe out $MSFT's entire XBox biz? Seems far-fetched http://stks.co/fLq3
1514	2013-02-13 09:26:00	Since Microsoft Is Giving Dell $2 Billion, Let's Take A Look At Its Bad History Of Investing $MSFT by @jyarow http://read.bi/X3km9o
1515	2013-02-13 09:52:00	Amazon And Microsoft Have Both Delayed Their Plans For Smartphones $AMZN $MSFT by @jyarow http://read.bi/X5cS72
1516	2013-02-13 10:46:00	Microsoft's CFO Is Damning The Surface With Faint Praise $MSFT by @owenthomas http://read.bi/X3EhoN
1517	2013-02-13 16:23:00	Just how dead is this market? The $DJIA hi-low spread hasn't been this flat since the year Microsoft went public. $MSFT http://blogs.marketwatch.com/thetell/2013/02/13/dow-is-trading-at-its-flattest-since-1986-bespoke/ …
1518	2013-02-14 01:21:00	New @Unigine #3D #Benchmark looks great, works on #Mac #Linux and @Windows http://bit.ly/WoTf8M $AAPL $MSFT $AMD $NVDA $INTC
1519	2013-02-14 06:12:00	HP, In A Huge Slap At Windows 8, Plans To Release A High-End Android Tablet $HPQ $MSFT $GOOG by @jyarowhttp://read.bi/12DSZU4
1520	2013-02-14 08:45:00	And Now A Good Sign For Windows 8 Tablets $MSFT by @stevekovachhttp://read.bi/12kF8Xe
1521	2013-02-14 12:38:00	Here's How Much Money Microsoft Could Get From Selling Office On The iPad $MSFT $GOOG $AAPL by @jyarowhttp://read.bi/12lwRlM
1522	2013-02-15 07:27:00	LOLOLOL replacement cycle RT @ToddSullivan: Surface Pro Teardown Reveals It's Virtually Unrepairable http://j.mp/Ytp6U4 $MSFT $AAPL
1523	2013-02-15 07:28:00	Skype is getting some competition from BBM Video Chat! Funny how $MSFT spent $8.5 billion on a low-quality phone call http://buff.ly/XcPodl
1524	2013-02-15 12:00:00	Microsoft Nabs A Giant, 100,000-User Contract For Its Office 365 Cloud $MSFT by @Julie188 http://read.bi/ZfSOlq
1525	2013-02-15 21:02:00	#ATDBriefing 3) A new report said @Microsoft is leaving money on the table by not releasing Office for iOS: http://dthin.gs/VoNHhX $MSFT
1526	2013-02-20 12:27:00	Apple is still cool, but less so http://reut.rs/Yn9yka New @reuterspolls data on cool tech $AAPL $MSFT $FB
1527	2013-02-22 20:56:00	#ATDBriefing 1) @Microsoft was hacked, the company announced, just like @Facebook and Apple: http://dthin.gs/15CuwTr $MSFT $FB $AAPL
1528	2013-02-25 07:11:00	HP's $170 Android Tablet Is Devastating News For Microsoft $MSFT $HPQ $GOOG by @jyarowhttp://read.bi/XWgeFZ
1529	2013-02-25 22:23:00	LinkedIn Is Still Quietly Gunning For Yammer And http://Salesforce.com $LNKD $CRM $MSFT by @owenthomashttp://read.bi/XbOobA
1530	2013-02-27 13:04:00	Microsoft Brings Its New Touch-Friendly Office Suite To Business Customers $MSFT by @Julie188 http://read.bi/YAkgGh
1531	2013-02-27 19:00:00	Signatures Of Famous CEOs, And The Secrets They Reveal $AAPL $MSFT $GOOG $FB by @jyarowhttp://read.bi/VOKCoW
1532	2013-03-01 14:58:00	Microsoft Thinks We'll All Have Wall-Sized Touchscreens In Our Homes $MSFT by @Julie188 http://read.bi/Z7v52v
1533	2013-03-04 06:24:00	20 Quotes Show Us How Bill Gates Became The World's Second Richest Man $MSFT by @nichcarlson http://read.bi/Vu7RWu
1534	2013-03-04 08:32:00	Microsoft stepping into the bookstore game by purchasing Barnes & Noble. Think it will happen? $MSFT $BKS
1535	2013-03-04 13:03:00	Google Android Leads On Smartphone App Downloads http://ow.ly/il9n1 $AAPL $GOOG $BBRY $MSFT
1536	2013-03-05 06:44:00	Here's How To Deal With Doubters Who Think Your Product Idea Is Dumb $MSFT by @meganrosedickeyhttp://read.bi/YLiiAA
1537	2013-03-06 04:37:00	Microsoft has been fined 731M by EU regulators for violating internet browser pledge. $MSFT QUOTE: http://cnb.cx/VaJEzh
1538	2013-03-06 08:16:00	Microsoft $MSFT fined $730 million by #EU for failing to honor agreement to give users a choice of Internet browser. http://cnnmon.ie/YcDwYj
1539	2013-03-06 15:24:00	Yammer CEO David Sacks: Here's How I Avoided Getting Crushed By http://Salesforce.com $CRM $MSFT by @owenthomas http://read.bi/13Huaf0
1540	2013-03-07 04:41:00	10 Things You Need To Know This Morning $GOOG $AMZN $AAPL $YHOO $SSNLF $MSFT $FB by @jyarowhttp://read.bi/XseQzi
1541	2013-03-07 09:22:00	Google about to lose patent spat with Microsoft: German court inclined to ban Google Maps http://bit.ly/W8atsg #android $MSFT $GOOG
1542	2013-03-08 11:50:00	Bill Gates on Mayer's telecommuting ban (VIDEO): http://cnnmon.ie/15Cw3I9 $MSFT, $YHOO
1543	2013-03-08 15:05:00	David Sacks Should Be Microsoft's Next CEO $MSFT by @owenthomas http://read.bi/YhG0V8
1544	2013-03-08 21:08:00	And lastly -- #ATDBriefing 5) Samsung's CEO said Windows 8 is "no better" than Windows Vista: http://dthin.gs/13M1a66 $MSFT
1545	2013-03-13 05:01:00	And Microsoft expects us to move to Windows Azure? http://goo.gl/news/O3bU Yeah, right! $MSFT #cloud #FAIL
1546	2013-03-19 06:45:00	The top 5 biggest cash hogs: http://on.mktw.net/WB2fZL $MSFT $GOOG $PFE $CSCO $AAPL are sitting on a combined total of $347 billion
1547	2013-03-19 14:37:00	Microsoft is offering devs $100 per app for Windows Phone/8 http://build.windowsstore.com/#fbid=AErYElDgnim … thus managing to look both desperate AND stingy. $MSFT
1548	2013-03-20 09:10:00	5 HOT CHARTS: http://tim.ly/10gG1j6 much better looking than $AAPL $FB $GOOG $AMZN $QQQ $DIA $SPY $BAC $LQMT $BBRY $ZNGA $SIRI $MSFT $ORCL
1549	2013-03-21 09:24:00	Beating a dead horse? RT @BrianSozzi: There We Go Microsoft, Giddy Up Stallion http://ow.ly/i/1JmNW $MSFT $$
1550	2013-03-25 03:53:00	10 Things You Need To Know This Morning $MSFT $GOOG $AMZN $DELL $AAPL $ORCL by @nichcarlsonhttp://read.bi/14p1wjn
1551	2013-03-25 04:21:00	RT @richi: Windows Blue download leaked: Build 9364 ahoy! http://goo.gl/news/AkBr :: $MSFT #ITBW #windowsblue
1552	2013-04-01 06:17:00	$MSFT's chance to be cool!! Come on Steve, buy em! RT @MartyChargin: @jimcramer @gkrich7 NFLx gonna make a big move. #shortsgetfried
1553	2013-04-01 06:20:00	Maxim & Co. , reit $10 tgt on $VRNG says settlement talks with $MSFT could turn into $MSFT buying $VRNG to pursue infrigment vs. $GOOG
1554	2013-04-02 05:48:00	10 Reasons Why BlackBerry Will Defeat Microsoft For the Number 3 Smartphone Platform http://buff.ly/XUbeCQ $BBRY $MSFT
1555	2013-04-02 06:17:00	Rumor: Microsoft Is Slashing The Price Of Windows For Tablets To Fight Android $MSFT by @jyarow http://read.bi/12a2zTE
1556	2013-04-02 08:09:00	Amazon is the cloud to beat, but Google has the cloud to watch. Here's why. http://gigaom.com/2013/04/02/amazon-is-the-cloud-to-beat-but-google-has-the-cloud-to-watch-heres-why/ … $GOOG $AMZN $MSFT #GCE #AWS #Azure #EnSW
1557	2013-04-02 08:25:00	Xbox 360 Vs. Playstation 3: Which Console Is Better? $MSFT $SNE by @KirstenAcuna http://read.bi/12azTKe
1558	2013-04-03 01:56:00	But i am looking at why $NFLX should be bought buy $MSFT, unlike @Rocco_thestreet.. and of course doing int'l oils today
1559	2013-04-03 22:34:00	Microsoft, Amazon and the "Resource Curse" http://www.crashdev.com/2013/04/microsoft-amazon-and-resource-curse.html … $AMZN $MSFT $GOOG #stayhungry
1560	2013-04-04 05:21:00	This Is Bill Gate's Resume From 1974 $MSFT by @meganrosedickey http://read.bi/16yByYQ
1561	2013-04-04 09:29:00	Could #Microsoft be obsolete by 2017? (@YahooFinance's #DailyTicker w/@MichaelSantoli @HBlodget) http://yhoo.it/XrN7kf $MSFT
1562	2013-04-05 03:30:00	Gartner: Microsoft is dead, Windows has expired, Office has ceased to be http://goo.gl/news/5R0S :: $MSFT #ITBW for @Computerworld
1563	2013-04-09 13:55:00	$MSFT is the most overbought stock in the S&&P 500. How long has it been since someone has been able to say that? $$
1564	2013-04-10 15:05:00	Microsoft's upcoming Windows 'Blue' update could merge desktop and mobile--and could threaten Apple http://cnnmon.ie/16S7qGj $MSFT $AAPL
1565	2013-04-11 08:57:00	It's a rough morning for the PC industry: shares in HP, Microsoft and Lenovo are all heavily down. http://on.wsj.com/Yppd8o $HPQ $MSFT
1566	2013-04-13 05:36:00	RT @TheSeek20826344 #Google Now is the game changer, Not Google #Glass http://bit.ly/12SX4Jz $GOOG $AAPL $MSFT $BIDU $YELP #Googleglass
1567	2013-04-15 05:39:00	Microsoft Is Making A Smartwatch, Too $MSFT $GOOG $AAPL by @meganrosedickeyhttp://read.bi/115aAWA
1568	2013-04-15 15:45:00	Download #FREE CRM for Dummies eBook: http://ligman.me/XCftGh from #Microsoft #MSPartner #MSDynCRM $MSFT #MSUSPartner
1569	2013-04-17 11:45:00	Microsoft's Amazon-Killer Cloud Absolutely Won't Hurt Amazon $MSFT $AMZN by @Julie188http://read.bi/YW2aSM
1570	2013-04-17 12:50:00	Market cap of $AAPL is now about 36% cash and rising. EV barely bigger than $GOOG $MSFT: http://avondaleam.com/apple-now-worth-just-slightly-more-than-samsung/ …
1571	2013-04-18 05:43:00	Microsoft Stock Is Up 8% So Far This Year, And Windows Phone Sales Aren't Horrible $MSFT $NOK by @nichcarlsonhttp://read.bi/11gFbRj
1572	2013-04-18 06:51:00	This Is Allegedly What Nokia's New Lumia Phone Looks Like $MSFT by @_dtlhttp://read.bi/Z5N5gM
1573	2013-04-18 08:04:00	Microsoft, Google among the tech earnings you don't want to miss today. http://on.mktw.net/Z5WiWv $MSFT $GOOG
1574	2013-04-18 12:39:00	The NASDAQ is down -1.3% ahead of earnings from Google, Microsoft and IBM http://on.mktw.net/17JozoA $GOOG $IBM $MSFT
1575	2013-04-18 13:03:00	EARNINGS ALERT: Microsoft Q3 EPS $0.72 vs. $0.68 Est.; Q3 Revs. $20.49B vs. $20.50B Est. $MSFT QUOTE: http://cnb.cx/VaJEzh
1576	2013-04-18 13:08:00	EARNINGS: Microsoft 3Q EPS 72C, EST. 68C $MSFT
1577	2013-04-18 13:09:00	EARNINGS: Microsoft 3Q Rev. $20.49 billion, EST. $20.47 billion $MSFT
1578	2013-04-18 13:09:00	BREAKING: Microsoft says CFO Peter Klein will leave the company $MSFT
1579	2013-04-18 13:14:00	EARNINGS ALERT: Microsoft CFO Klein to leave company at the end of year; Microsoft to name new CFO in next several weeks. $MSFT
1580	2013-04-18 13:18:00	$GOOG and $MSFT beat forecasts; $IBM earnings miss estimates http://on.mktw.net/17JsK3T
1581	2013-04-18 14:57:00	Microsoft Hints That A 7-Inch Windows Tablet Will Ship This Year $MSFT by @Julie188http://read.bi/11iwhmf
1582	2013-04-18 16:36:00	All you people yelling for Ballmer's scalp? He managed to increase $MSFT profits 19% in the worst quarter EVER for the PC industry.
1583	2013-04-22 14:54:00	Activist Hedge Fund Buys $2 Billion Worth Of Microsoft $MSFT by @jyarow http://read.bi/17evsNJ
1584	2013-04-24 08:47:00	Almost all of $MSFT's 20% gain in past decade could've been captured by an investor who bought shares just 3 mos ago http://on.mktw.net/15K0nTH
1585	2013-04-24 10:19:00	Microsoft Will Announce The Next Xbox On May 21 $MSFT by @stevekovachhttp://read.bi/Y4D7NT
1586	2013-04-24 10:25:00	Remember what happened when $MSFT announced its first dividend? Is a lost decade in the cards for $AAPL too?http://on.mktw.net/12I2ftz
1587	2013-04-24 10:41:00	Microsoft to announce a new Xbox on May 21. $MSFT
1588	2013-04-24 13:34:00	Apple, Microsoft and Intel expected to make 54% of dividend payouts in tech sector in 2013 http://on.wsj.com/Zs412f via @WSJ $AAPL $MSFT $INTC
1589	2013-04-24 13:59:00	NEW POST: Stock #Market Recap 04/24/13 {Video} http://stks.co/hSw9 $AMD $CRUS $GNC $IWM $IYT $MSFT $QQQ $SMH $SPY $XHB $XLF $ZNGA
1590	2013-04-24 18:01:00	WATCH OUT, GMAIL: The New Hotmail Is Surprisingly Cool $MSFT by @Jim_Edwardshttp://read.bi/17jdARV
1591	2013-04-25 04:10:00	10 Things You Need To Know This Morning $MSFT $AAPL $YHOO $VZ $IBM $GOOG by @nichcarlsonhttp://read.bi/17YTgGx
1592	2013-04-25 04:20:00	Meet Apple, the new Microsoft. Oh, and Microsoft's stock has gone nowhere for around a decade... http://qz.com/77964 via @qz $AAPL $MSFT
1593	2013-04-25 05:50:00	Please Shut Up With All This Apple Is The New Microsoft Nonsense $AAPL $MSFT by @jyarowhttp://read.bi/10f567W
1594	2013-04-25 08:08:00	Microsoft and IBM are leading the tech sector right now. But Zynga is still zinking. $msft $ibm $znga @MarketWatchhttp://on.mktw.net/Y6K3ub
1595	2013-04-25 09:02:00	$MSFT's mkt cap becomes the 3rd largest in the $SPX, surpassing $GOOG for the 1st time since Nov.
1596	2013-04-25 10:27:00	Study Says Apple's MacBook Pro Is The Best Windows Laptop You Can Buy $AAPL $MSFT by @_dtlhttp://read.bi/10fDAqX
1597	2013-04-25 21:11:00	Nice ink on @rahulsood and his many-headed effort to make $MSFT a desirable partner for startups (tough job + needed) http://thenextweb.com/microsoft/2013/04/25/microsoft-push-into-the-world-of-startups-and-rahul-sood-the-man-leading-the-charge/ …
1598	2013-04-26 05:04:00	Google Just Fixed The Worst Part About Microsoft Office $GOOG $MSFT by @meganrosedickeyhttp://read.bi/11HLddN
1599	2013-04-26 06:19:00	Windows 8 was released exactly 6 months ago. How has the market treated $MSFT & $AAPL since then?http://www.zdnet.com/apple-versus-microsoft-the-ticker-tape-tells-the-tale-7000014556/ …
1600	2013-04-26 16:34:00	Troll logic: If you buy $10,000 of $MSFT you have 312 shares. Same $ invested in $AAPL is only 24 shares. Obviously MSFT is better. #duh
1601	2013-04-29 15:15:00	Your Skype Account Can Be Easily Hijacked, Says A Guy Who Was Hacked Six Times In One Day $MSFT by @Julie188 http://read.bi/ZYiX3z
1602	2013-04-30 07:24:00	Why one dividend investor won't touch Microsoft, Wal-Mart or Comcast, but loves Mickey D's http://onforb.es/14K4AY5 $MSFT $WMT $CMCSA $MCD
1603	2013-04-30 11:50:00	Apple Is Going To Copy Microsoft Design Innovations, According To Latest Report $AAPL $MSFT by @jyarowhttp://read.bi/1011Zl8
1604	2013-04-30 14:51:00	Are you an II ranked analyst? how about an II ranked student? http://finance.yahoo.com/blogs/breakout/trade-school-student-stock-pickers-more-luck-win-171328503.html … #iitopstudents w/ @mattnesto $GS $AAPL $BAC $MSFT $C
1605	2013-04-30 16:01:00	$MSFT trading at highest point in past 5 years. Maybe decline of PC industry should have happened sooner? - http://investing.money.msn.com/investments/charts?symbol=US:MSFT#symbol=MSFT&event=&BB=off&CCI=off&EMA=off&MACD=off&MFI=off&PSAR=off&RSI=off&SMA=off&FSO=off&SSO=off&Volume=off&period=Custom&linetype=Line&scale=Auto&dates=5/5/2008,4/30/2013&comparelist=$indu,$compx,$inx …
1606	2013-05-02 04:04:00	10 Things You Need To Know This Morning $FB $MSFT $YHOO $AAPL by @stevekovach http://read.bi/11XM3mJ
1607	2013-05-02 10:38:00	Hotmail Is Really, Officially Dead As Of Today $MSFT by @_dtlhttp://read.bi/100UmzI
1608	2013-05-05 07:15:00	Weekend Review – 5/5/2013 http://www.cboeoptionshub.com/2013/05/05/weekend-review-552013/ … $AAPL $INTC $MSFT $IBM $FCX
1609	2013-05-06 06:02:00	BILL GATES ON THE IPAD: 'A Lot Of Those Users Are Frustrated' $MSFT $AAPL by @jyarow http://read.bi/ZL0R8J
1610	2013-05-06 07:07:00	BILL GATES ON APPLE'S STOCK COLLAPSE: There Will Always Be Doomsayers $AAPL $MSFT by @jyarowhttp://read.bi/17HHcZn
1611	2013-05-06 09:53:00	Google is now officially worth more than Microsoft http://on.mktw.net/16c4qJ7 $GOOG $MSFT
1612	2013-05-06 11:02:00	Tech comeback continues. Since S&P’s April 18 closing low: $SPX +5%, $AMD +47%, $STX +24%, $WDC +18%, $AAPL +17%, $MSFT +17%, $GOOG +11%.
1613	2013-05-06 11:04:00	$AAPL and $MSFT Both Have returned 17% + since April - GO Bill Gates! #timmyboy
1614	2013-05-06 12:04:00	This Man Is Building Microsoft's Next Multi-Billion-Dollar Business — From Android Devices $MSFT by @Julie188 http://read.bi/10eukUk
1615	2013-05-07 05:53:00	Is Window's 8 Microsoft's 'new Coke' moment? http://bloom.bg/ZDQBM6 $MSFT
1616	2013-05-07 06:53:00	Microsoft admits failure on Windows 8 http://on.mktw.net/15xJ35g $MSFT
1617	2013-05-07 10:06:00	Can Microsoft really make a 'U-turn' on Windows 8? http://on.mktw.net/12dSRM6 $MSFT
1618	2013-05-07 12:10:00	Microsoft VP Says Smaller Windows 8 Tablets Are Coming At The End Of June $MSFT by @stevekovachhttp://read.bi/18s43cL
1619	2013-05-07 13:30:00	$AMZN opens app store in China http://www.rethink-wireless.com/2013/05/07/amazon-opens-app-store-china.htm … $AAPL $FB $BIDU $GOOG $LNKD $QIHU $YHOO $QQQ $NOK $BBRY $MSFT $INTC
1620	2013-05-07 18:46:00	Which "key aspects" of Windows 8 will Microsoft change? http://on.mktw.net/15nGXoE $MSFT
1621	2013-05-08 08:26:00	Microsoft executive said the company is turning itself inside out to reboot Windows 8. http://on.wsj.com/15ntQnt $MSFT
1622	2013-05-08 11:51:00	Microsoft admitted this week that Windows 8 needs some work. 5 other software upgrades that flopped http://on.mktw.net/18YIaix $MSFT
1623	2013-05-09 05:12:00	Barnes & Noble shares up more than 30% premarket on Microsoft rumors http://on.mktw.net/17NYm7C $BKS $MSFT
1624	2013-05-09 09:01:00	Miss the old versions of Windows? These two products can help: http://on.wsj.com/YFPgtd $MSFT
1625	2013-05-12 17:05:00	It Looks Like Nokia's Next Lumia Phone Will Have A Metal Body And Giant Camera $NOK $MSFT by @stevekovach http://read.bi/15DwG85
1626	2013-05-13 05:20:00	Bill Gates Gets Emotional Talking About His Last Visit With Steve Jobs $MSFT $AAPL by @meganrosedickey http://read.bi/19ikEgC
1627	2013-05-13 18:10:00	13 Things Microsoft Needs To Fix In Windows 8 $MSFT by @Julie188http://read.bi/13uatWv
1628	2013-05-14 05:55:00	Apple Is Hiring Up For Its Microsoft Office Killer $AAPL $MSFT by @jyarowhttp://read.bi/10F3gi5
1629	2013-05-14 07:53:00	Microsoft: Windows Blue Will Be Called Windows 8.1 And Be Free For Everyone $MSFT by @Julie188http://read.bi/10FaP8q
1630	2013-05-14 08:35:00	Microsoft Now Has 70,000 Apps In Its Windows 8 Store $MSFT by @Julie188http://read.bi/10nNHOF
1631	2013-05-14 11:00:00	Windows Chief: Windows 8 Wasn't Designed 'To Spite You' $MSFT by @Julie188 http://read.bi/10FpS23
1632	2013-05-14 12:08:00	Microsoft feeling 'very good' about future of Windows 8 http://on.mktw.net/12xLRdd $MSFT
1633	2013-05-14 12:28:00	Clippy, Microsoft's Talking Paperclip, Is Back $MSFT by @Julie188 http://read.bi/10FxD88
1634	2013-05-14 14:18:00	CHART OF THE DAY: The iPhone's Market Share Is Dead In The Water $AAPL $GOOG $MSFT $GOOG by @jyarowhttp://read.bi/19pqo8f
1635	2013-05-16 09:36:00	Microsoft's Windows Phone Is Now Bigger Than BlackBerry $BBRY $MSFT by @jyarowhttp://read.bi/YYWZTj
1636	2013-05-16 13:05:00	BILL GATES IS THE RICHEST MAN IN THE WORLD AGAIN $MSFT by @jyarow http://read.bi/YZogF7
1637	2013-05-16 18:39:00	Jeff Gundlach: Apple is the New Microsoft, Long Japan http://stks.co/aUjw h/t @valuewalk $AAPL $MSFT $USDJPY $DXJ
1638	2013-05-16 20:12:00	Wish you could use Microsoft Office on your iPad? Here are four alternatives: http://on.wsj.com/1050TIL $MSFT $AAPL
1639	2013-05-17 11:24:00	Why Microsoft's Stock Is At A Five-Year High Even Though The PC Business Is Imploding $MSFT by @jyarow http://read.bi/YOUT5Z
1640	2013-05-17 16:45:00	Since FB's IPO: $goog +50%, $lnkd +85%, $amzn +23%, $msft +17%, $aapl -23%, $fb -35%
1641	2013-05-18 09:16:00	my VIDEO http://stks.co/aUtT review of trends & scenarios $SPY $AAPL $MSFT $IWM $GOOG $XLF $TSLA $QQQ
1642	2013-05-18 21:57:00	Wish you could use Microsoft Office on your iPad? Here are four alternatives: http://on.wsj.com/112gKDA $MSFT $AAPL
1643	2013-05-21 08:57:00	And it's not just #Apple keeping billions of dollars abroad...check out these facts http://reut.rs/12GYWSG $AAPL $MSFT $HPQ
1644	2013-05-21 09:36:00	LIVE: Microsoft Announces The New Xbox $MSFT by @stevekovach http://read.bi/10K9E6M
1645	2013-05-21 09:48:00	Microsoft is expected to announce its next generation Xbox today. Follow our Xbox live blog: http://on.wsj.com/12JByEd $MSFT
1646	2013-05-21 10:51:00	Look at what's happening to Sony as Microsoft holds its Xbox event: http://on.mktw.net/12s6UNW $SNE $MSFT
1647	2013-05-21 11:05:00	Little about the Xbox One is radically different from the Xbox 360. http://cnnmon.ie/165PFsb $MSFT
1648	2013-05-21 11:15:00	$MSFT down 6¢ since announcement, $SNE up $1.89. That’s ONE good joke.
1649	2013-05-21 12:35:00	Microsoft announced its next-generation video game console, the #XboxOne. FULL DETAILS: http://www.cbsnews.com/8301-205_162-57585520/microsoft-announces-xbox-one/ … $MSFT (via @CBSSciTech)
1650	2013-05-22 05:08:00	$MSFT humiliated $SNE and $AAPL yesterday. Xbox1 a true game changer. "Jobs’ Dream device Made by MSFT" via slate http://slate.me/13GlyAl
1651	2013-05-22 06:45:00	Microsoft's New Xbox One Could Replace Your Cable Company's DVR One Day $MSFT by @stevekovachhttp://read.bi/10LJZL2
1652	2013-05-22 08:00:00	Here's A Crazy Stat: Most Windows 8 Users Rarely Any Windows 8 Apps $MSFT by @Julie188http://read.bi/10LT0DL
1653	2013-05-22 10:16:00	GameStop shares hit by worries of used-game fee on Xbox One $GME $MSFT http://blogs.marketwatch.com/thetell/2013/05/22/gamestop-shares-hit-by-worries-of-used-game-fee-on-xbox-one/ …
1654	2013-05-22 14:31:00	Something to keep in mind. $MSFT topped 36wks prior to $SPX top. $AAPL topped 35wks ago.pic.twitter.com/bJEFOtQIKU
1655	2013-05-22 17:17:00	Microsoft Makes Fun Of The iPad In Its Best Windows 8 Ad Yet $MSFT $AAPL by @jyarowhttp://read.bi/12NOSXZ
1656	2013-05-23 09:26:00	Microsoft Has Another New Ad Bashing The iPad $MSFT $AAPL by @jyarowhttp://read.bi/10TUDmW
1657	2013-05-24 11:21:00	GameStop now down 13% on news that game publishers and $MSFT will receive cut on used game sales http://stks.co/tE9w $GME
1658	2013-05-25 05:00:00	9 Things Windows Phones Can Do That The iPhone Can't $MSFT $AAPL by @stevekovachhttp://read.bi/14Mmbvt
1659	2013-05-26 17:03:00	What Steve Jobs And Bill Gates Really Thought About Each Other $AAPL $MSFT by @jyarowhttp://read.bi/10WqYpo
1660	2013-05-28 07:28:00	The richest man in the world (@BillGates) supports increased corporate tax scrutiny. Do you? http://bloom.bg/11mNp6U $MSFT
1661	2013-05-30 18:10:00	Surprised? Cloud providers bring in $2B in first quarter http://bit.ly/15n5yWL $CRM $AMZN $GOOG $MSFT #CIO
1662	2013-05-31 13:53:00	look out $GOOG this $MSFT glass looks amazing!! http://twitpic.com/cukkyb
1663	2013-06-01 05:00:00	8 Things Windows 8 Tablets Can Do That The iPad Can't $MSFT $AAPL by @stevekovachhttp://read.bi/12nf1At
1664	2013-06-03 05:49:00	Microsoft Plans Dramatic Re-Organization $MSFT by @nichcarlsonhttp://read.bi/14o4tM2
1665	2013-06-03 07:06:00	Microsoft is considering a major restructuring, @AllThingsD reports: http://on.mktw.net/15vfRYU $MSFT
1666	2013-06-03 07:32:00	Microsoft Hoping To Save Tablet Operating System By Slashing Price $MSFT by @kylebrussell http://read.bi/11RadBP
1667	2013-06-03 07:45:00	Microsoft shares this morning rallied after reports of major strategic changes http://bit.ly/ZHxndO $MSFT
1668	2013-06-03 10:08:00	Trending on Forbes: $MSFT shares rise, Game of Thrones S3E9 review, and more http://bit.ly/12pO0fG
1669	2013-06-03 12:35:00	As Soon As Ballmer's Huge Re-Org Goes Through, These Three Executives Will Be The New Powers At Microsoft $MSFT http://read.bi/10Mrv1E
1670	2013-06-03 17:00:00	Microsoft buys release mgmt software #InRelease from InCycle Software; http://bit.ly/14c7QJc @Microsoft $MSFT @InCycleSoftware #DevOps
1671	2013-06-03 18:00:00	All The Cool Things The New Xbox, PS4, And Nintendo Wii Can Do $NTDOY $MSFT $SNE by @stevekovachhttp://read.bi/15AxcQV
1672	2013-06-03 22:48:00	Microsoft shares rise after reports of restructuring plans, slashed tablet prices http://bit.ly/14qnEVm $MSFT
1673	2013-06-04 10:04:00	Just noticed with some surprise that $MSFT is at its highest stock price in 13 years.
1674	2013-06-04 11:00:00	Microsoft and Google Are Zeroing In On What They See As Amazon's Biggest Weakness In Cloud Computing $MSFT $GOOGhttp://read.bi/11CgDPj
1675	2013-06-05 18:12:00	Microsoft, FBI Take Down Hackers Who Stole Over $500 Million From Banks $MSFT http://read.bi/11m4KhA
1676	2013-06-05 18:20:00	Microsoft will soon offer Office for free on Windows tablets: http://on.mktw.net/14x5ukT $MSFT
1677	2013-06-06 04:04:00	LEAK: New Nokia Phone With A 41-Megapixel Camera Coming In July $MSFT $NOK by @jyarowhttp://read.bi/18ZU6oI
1678	2013-06-06 15:05:00	NSA & FBI have tapped into servers of tech firms to gain intelligence data; firms include $GOOG, $YHOO, $MSFT, $AAPL, $FB. - @WashingtonPost
1679	2013-06-06 15:15:00	$MSFT "currently running an ad campaign w/ the slogan 'Your privacy is our priority'" was 1st to team up w/ NSA/FBI http://www.guardian.co.uk/world/2013/jun/06/us-tech-giants-nsa-data …
1680	2013-06-07 08:26:00	Microsoft's upcoming Xbox One gaming console will be able to play used games. $MSFT [MORE: http://bit.ly/10TCCWu ]
1681	2013-06-11 11:20:00	Data-Driven Tech Industry Is Shaken by Online Privacy Fears: http://ow.ly/lVKsL $MSFT $GOOG $YHOO $AAPL $FB
1682	2013-06-14 06:53:00	.@Microsoft Office has finally arrived on #Apple's #iPhone, but there are some strings attached: http://fxn.ws/13GuKaT $MSFT $AAPL
1683	2013-06-16 11:37:00	Bill Gates: Three Things I’ve Learned From Warren Buffett http://stks.co/tGqg $MSFT $BRKA
1684	2013-06-17 05:48:00	This Is A Short Video Showing How Microsoft Office Works On An iPhone $MSFT by @nichcarlsonhttp://read.bi/14FFqHJ
1685	2013-06-17 17:24:00	Updated look at relationship bw $AAPL and SPX (2012-13) vs $MSFT SPX (1999-2001). Both topped ~244 days before SPX pic.twitter.com/XRGH8fCgmD
1686	2013-06-19 13:04:00	Microsoft was in advanced takeover discussions with Nokia, @WSJ reports. Deal is dead for now. $MSFT $NOK
1687	2013-06-19 14:14:00	OK, any of the $GME haters out there, check out the reversal in policy at $MSFT for Xbox1...$GME exploding higher!!!
1688	2013-06-19 15:17:00	Microsoft has announced a major policy change on the most controversial policies of the Xbox One: http://cnb.cx/1aun9zT $MSFT
1689	2013-06-19 17:08:00	Facebook, Google, Microsoft pay major Internet providers for faster connections into their networks: http://on.wsj.com/1bWPMDK $FB $GOOG $MSFT
1690	2013-06-21 07:29:00	A Microsoft Buyout Is Nokia's Only Chance For Survival http://seekingalpha.com/a/wgk4 $MSFT $SI $NOK $AAPL $GOOG
1691	2013-06-21 13:41:00	Half way there. 500,000 #Free eBooks given away! http://ligman.me/11MlI8W $MSFT #MSPartner #SharePoint #SQLServer #Microsoft
1692	2013-06-24 09:56:00	Programming Windows 8 Apps with HTML, CSS, and JavaScript: http://ligman.me/11MlI8W #MSPartner #Free #Windows8 $MSFT
1693	2013-06-24 12:47:00	Microsoft and Oracle announce partnership; customers will be able to run Oracle Linux, databases & Weblogic on Windows Azure. $MSFT $ORCL
1694	2013-06-24 13:55:00	Oracle and Microsoft unveil new software partnership http://on.mktw.net/1aImGdx $MSFT $ORCL
1695	2013-06-24 15:45:00	Passed the 750,000 #Free eBooks given away mark today! http://ligman.me/11MlI8W Let's hit a MILLION! #MSPartner $MSFT #WPC13
1696	2013-06-24 16:06:00	A peek at Windows Blue: http://on.mktw.net/19m0c3R $MSFT
1697	2013-06-24 16:17:00	Oracle To Run on Hyper-V & Azure ▸ http://bit.ly/19mrlnb $ORCL $MSFT @WindowsAzure #CloudComputing #Virtualizationpic.twitter.com/4MC0mJMAFr
1698	2013-06-25 06:36:00	In case you missed it...What to expect from #Microsoft and #Windows at this week's Build Conference. http://www.marketwatch.com/story/microsoft-to-give-first-peek-at-windows-blue-2013-06-24?link=MW_popular … $MSFT
1699	2013-06-25 09:04:00	BREAKING: Microsoft is announcing the creation of Microsoft Ventures $MSFT
1700	2013-06-27 07:08:00	As Microsoft speeds up its pace of development, will it be enough to catch up to the rest of the market? http://on.mktw.net/14Zvxos $MSFT
1701	2013-06-28 10:59:00	Microsoft the top performer in the Dow this quarter. Hell has frozen over. Good night. $MSFT
1702	2013-06-29 12:37:00	How will Microsoft's focus on touch change the PC? http://on.mktw.net/10ndJ56 $MSFT
1703	2013-07-01 07:59:00	Microsoft Aims To Take On iPad In Health Care http://onforb.es/10usFyv via @forbes $MSFT
1704	2013-07-01 13:15:00	13 killer Windows 8.1 features: Savvy Windows users will find plenty to love about the new Windows update. http://cnnmon.ie/14loPbs $MSFT
1705	2013-07-06 07:17:00	"An entire class of switching equipment may go away" http://stks.co/aaLg $CSCO $JNPR $FFIV $RVBD $CTXS $MSFT $VMW
1706	2013-07-07 04:48:00	Sunday links: manipulated prices, sector performance and when big data fails. http://stks.co/fbxs $XLY $MSFT $ZNGA $MUB $GOOG
1707	2013-07-08 18:08:00	Inside The Lab Where Microsoft Is Building Its Next Generation Of Hardware With 3D Printers $MSFT by @jyarow http://read.bi/158PR4B
1708	2013-07-09 05:06:00	Microsoft may unveil a major restructuring of the company this week, reports @allthingsd http://on.mktw.net/14ZWbvu $MSFT
1709	2013-07-09 08:15:00	A highly-anticipated overhaul of #Microsoft may be unveiled on Thursday: http://fxn.ws/186eKnJ $MSFT via @mattmegan5
1710	2013-07-10 13:49:00	THE PC INDUSTRY CONTINUES TO IMPLODE: Sales Are Down 11% This Quarter $GOOG $AAPL $MSFT by @jyarowhttp://read.bi/189sJcx
1711	2013-07-11 03:42:00	Microsoft investors deserve clearer view of strategy for replacing lost operating system & biz software sales http://on.ft.com/174BoZb $MSFT
1712	2013-07-11 06:02:00	MICROSOFT ANNOUNCES ITS REORG $MSFT by @jyarowhttp://read.bi/13DdSW3
1713	2013-07-11 06:11:00	Microsoft's Steve Ballmer announces company restructuring; $MSFT STORY: http://cnb.cx/12oESWF
1714	2013-07-11 06:20:00	"Moving people out of comfort zones is a good thing" @sydfinkelstein comments on $MSFT restructuring http://ow.ly/mRzof @marketplaceAPM
1715	2013-07-11 06:54:00	Note to pundits analysing the $MSFT reorg: Your first reaction is likely to be wrong. (That's usually true but especially so here.)
1716	2013-07-11 07:11:00	Microsoft shares are up as sweeping reorganization is announced http://on.mktw.net/176kMAk $MSFT
1717	2013-07-11 08:54:00	Here's a list of the key companies set to report earnings next week: http://www.bespokeinvest.com/thinkbig/2013/7/11/key-earnings-reports-next-week.html … $GOOG $BAC $C $MS $GS $MSFT $EBAY $GE $$
1718	2013-07-11 12:27:00	Microsoft unveiled major reorganization aimed at breaking down barriers between different units. http://on.wsj.com/12tERfh $MSFT
1719	2013-07-11 13:06:00	The United States Department of Fear is a proud partner of Microsoft Corp (NYSE $MSFT)
1720	2013-07-11 13:13:00	Note to startups: NEVER HAVE AN ORG WITH DOTTED LINE REPORTS. It means you don't know what you are doing. Case in point: $MSFT's reorg.
1721	2013-07-11 13:54:00	Here's a recap of Microsoft's reorganization call: http://on.mktw.net/189SaY4 $MSFT
1722	2013-07-11 15:23:00	Does Microsoft's announcement make it a buy? http://on.mktw.net/1avko3M $MSFT
1723	2013-07-11 15:37:00	Can Microsoft really change and innovate? http://on.mktw.net/176PA41 $MSFT
1724	2013-07-12 05:23:00	Microsoft worked closely with the NSA to help them gain access to encrypted messages, the @Guardian reports http://on.mktw.net/18aWHJF $MSFT
1725	2013-07-12 17:26:00	Microsoft Is Suing The U.S. Customs Office For Letting Google's Phones Into The Country $MSFT $GOOG by @Julie188http://read.bi/13axrxK
1726	2013-07-13 06:38:00	A thoughtful perspective on $MSFT and Ballmer that I, frankly, had completely dismissed http://slashdot.org/topic/cloud/why-all-the-hate-for-steve-ballmer/ … #microsoft
1727	2013-07-14 09:08:00	Microsoft Has An Identity Crisis $MSFT by @jyarowhttp://read.bi/1alY3lL
1728	2013-07-15 03:55:00	10 Things You Need To Know This Morning $TMUS $SNE $MSFT $GOOG by @ajs http://read.bi/1aHgkO5
1729	2013-07-15 05:58:00	Microsoft Slashes The Price Of The Surface RT Because No One Is Buying It $MSFT by @jyarowhttp://read.bi/1bCaOu2
1730	2013-07-16 08:23:00	Microsoft shares reached a 52-week high of $36.32 a share. http://on.mktw.net/18j02Xl $MSFT
1731	2013-07-16 08:36:00	Seeing reports that Apple is interested in buying the company that helped Microsoft build Xbox Kinect http://stocktwits.com/jessefelder/message/14608052?utm_source=twitter&utm_medium=community&utm_campaign=link … $AAPL $MSFT
1732	2013-07-16 18:09:00	Microsoft Has A Full-Blown Mall Right On Its Massive Headquarters $MSFT by @jyarow http://read.bi/1aNFv1e
1733	2013-07-17 04:21:00	Microsoft Tells The Obama Administration: 'The Constitution Is Suffering' Under PRISM $MSFT by @Jim_Edwards http://read.bi/1bIjrTP
1734	2013-07-18 13:06:00	EARNINGS ALERT: Microsoft Q4 EPS $0.66 ex-items vs. $0.75 Est.; Q4 Revs. $19.90B vs. $20.73B Est. $MSFT QUOTE: http://cnb.cx/qHjSgl
1735	2013-07-18 13:08:00	Earnings misses from $GOOG + $MSFT... on the heels of misses at $INTC, $IBM, + $EBAY. What's going on in #tech ?
1736	2013-07-18 13:11:00	$GOOG and $MSFT both down more than 4% after-hours following earnings miss http://on.mktw.net/12LyKb7
1737	2013-07-18 13:13:00	S&P 500 Futures have fallen over 5 points on the back of weak earnings from Google & Microsoft. $GOOG $MSFT $SPX
1738	2013-07-18 13:19:00	Busy close... $GOOG and $MSFT both just missed by a mile and Detroit files for bankruptcy
1739	2013-07-18 14:09:00	$GOOG $MSFT: Dan Niles of Alpha One is "negatively positioned" in both. READ BETWEEN THE LINES: SHORT.
1740	2013-07-18 14:10:00	First 40 minutes of AH trade: $MSFT and $GOOG lost $30b in market cap combined!
1741	2013-07-18 23:14:00	$GOOG, $MSFT & $AAPL all perfected once-in-a-generation high-margin models, & now investing the profits in finding the next thing
1742	2013-07-19 05:00:00	Microsoft earnings showed off a rough fourth quarter. http://bit.ly/17oA97g $MSFT
1743	2013-07-19 08:06:00	Google is down 2%. Apple is down 1%. Microsoft is down 9.7%. $GOOG $AAPL $MSFT
1744	2013-07-19 09:05:00	Here are all of Microsoft's $MSFT largest drops since 1987. Stats compiled by @RyanDetrick: http://stocktwits.com/RyanDetrick/message/14684315?utm_source=twitter&utm_medium=community&utm_campaign=chart …
1745	2013-07-19 09:55:00	Ouch. Microsoft wrote down $900 million worth of Surface inventory during its fourth quarter http://on.mktw.net/13T0opi $MSFT
1746	2013-07-19 12:22:00	The selloff continues: Microsoft's decline today is now its worst since April 2000 http://on.mktw.net/17qJj3l $MSFT
1747	2013-07-19 13:16:00	CHART OF THE DAY: Microsoft's Big Problem In One Chart $MSFT $AAPL $GOOG by @jyarowhttp://read.bi/130LPty
1748	2013-07-19 13:21:00	Microsoft last saw a percentage decline greater than today's in January 2009 when it fell 11.71%. $MSFT
1749	2013-07-19 15:10:00	Can the Windows 8.1 upgrade save Microsoft? http://on.mktw.net/1axmyfG $MSFT
1750	2013-07-19 17:06:00	Microsoft fell as much as 12.5% on Friday, before recovering slightly to close with a loss of 11.4%. http://on.mktw.net/198gIUk $MSFT
1751	2013-07-20 06:52:00	This is how $GOOG, $MSFT, and $AAPL compete: http://stocktwits.com/message/14695024?utm_source=twitter&utm_medium=community&utm_campaign=chart …
1752	2013-07-21 06:29:00	Why the Surface failed and the iPad didn't http://stks.co/bbtd by @nickbilton $MSFT $AAPL
1753	2013-07-22 12:27:00	McDonald's, Microsoft and Intel are among the most oversold stocks in the Dow: Bespoke http://on.mktw.net/1bXffj4 $MCD $MSFT $INTC
1754	2013-07-23 05:21:00	Google, Facebook, Twitter Ad Targeting Failing: Poll http://ibdn.uz/ndS8E $FB $GOOG $MSFT $YHOO $LNKD
1755	2013-07-23 07:11:00	How big tech stays offline - on taxes http://reut.rs/14BMN52 @specialreports $MSFT $GOOG $YHOO
1756	2013-07-24 08:19:00	Bill Gates should not come back to run $MSFT. Been there/done that. The Board needs to fire Ballmer and hire someone younger. #short_$MSFT
1757	2013-07-24 13:18:00	The contrast between new and old tech this earnings season will be remembered for a while. Monster beat for $FB. Monster miss for $MSFT.
1758	2013-07-24 20:07:00	Goog's @chromecast is latest reminder: battle between $aapl $goog $msft over TV is extremely complex. So many technologies could enter in.
1759	2013-07-25 07:50:00	$MSFT will allow indie game devs to self publish on #XBoxOne http://goo.gl/5OJClt -who wants to help me do a music game? #EraOfTheEngineer
1760	2013-07-25 10:59:00	Best Buy names a new head for its Geek Squad service unit http://on.mktw.net/167lNch $BBY $MSFT $AAPL $AMZN
1761	2013-07-26 10:40:00	Here's your updated list of the biggest winners and losers so far this earnings season: http://www.bespokeinvest.com/thinkbig/2013/7/26/best-and-worst-performing-stocks-on-earnings-this-season.html … $FB $MSFT $UA $YHOO $AMD $$
1762	2013-08-01 18:28:00	A Tour Of Microsoft's Truly Gigantic, Sprawling Headquarters $MSFT by @jyarow http://read.bi/143NW3l
1763	2013-08-05 08:52:00	Tech Market Cap in $ Blns $AAPL $424 $MSFT $264 $IBM $213 $AMZN $137 $INTC $113 $FB $95 $HPQ $52 $BRCM $16 $EXPE $7 #FaceBook #Sell
1764	2013-08-08 07:45:00	A Trader is already Up $2.1 Million on the 150,000 $MSFT Sep 35 Calls they bought for $.14
1765	2013-08-08 12:48:00	#FISA Court Gives #DOJ Yet Another Extension to Respond to $GOOG & $MSFT Transparency Petitions http://bit.ly/14APc0V #civilliberties #p21
1766	2013-08-09 14:32:00	Microsoft accuses Google of spamming users, via Scroogled $MSFT $GOOG @benpimentelhttp://blogs.marketwatch.com/thetell/2013/08/09/microsoft-accuses-of-google-of-spamming-users-draws-contrast-between-gmail-and-outlook-com/ …
1767	2013-08-10 00:09:00	iPhone Patent Wars: Xerox PARC & the Apple, Inc. Macintosh: innovator, duplicator & litigator $MSFT $AAPLhttp://appleinsider.com/articles/13/08/10/xerox-parc-the-apple-inc-macintosh-innovator-duplicator-litigator …
1768	2013-08-10 04:28:00	A brief history of Apple's iWatch. Spot on. (via @anildash) http://stks.co/sNxZ $AAPL $GOOG $MSFT $NKE
1769	2013-08-11 06:56:00	Google's Chrome browser is now responsible for 43% of all the web traffic generated by desktops $GOOG $MSFT http://flip.it/wI7GZ
1770	2013-08-13 11:44:00	He should've bought into $MSFT and dragged the entire C-Suite out of Redmond chained to a tractor pull.
1771	2013-08-13 14:44:00	Appaloosa increases stakes in Citigroup & Bank of America, reduces stakes in AIG, Microsoft, Weatherford. $C $BAC $AIG $MSFT $WFT
1772	2013-08-13 15:51:00	BlackBerry is Ahead of Windows Phone in the U.S. http://buff.ly/1bt8AvT $BBRY $MSFT
1773	2013-08-14 03:34:00	“@BrianSozzi: Tech Stocks in August 2013 $AAPL: +7.2% $GOOG: -2.54% $MSFT: +1.7% Nasdaq: +0.24%”. Stock selection matters!
1774	2013-08-14 10:38:00	Microsoft will roll out an updated version of Windows 8 in October http://on.mktw.net/17NBxi0 $MSFT
1775	2013-08-15 05:45:00	This time every Q I wonder who has the most airtight Faustian Lifetime Employment contract: Ballmer or Chambers? $MSFT $CSCO
1776	2013-08-15 08:32:00	Why BlackBerry Is Worth More Than People Think http://seekingalpha.com/f/a/z3tk $GOOG $IBM $MSFT $NOK $SSNLF.PK $BBRY
1777	2013-08-15 13:17:00	Google-Microsoft war heating up again, this time on YouTube app for Windows Phone. $GOOG $MSFT Angry Microsoft blog - http://blogs.technet.com/b/microsoft_on_the_issues/archive/2013/08/15/the-limits-of-google-s-openness.aspx …
1778	2013-08-16 02:17:00	Our most popular story right now? "Microsoft's 45-inch touchscreen costs $150." http://cnnmon.ie/17PKd7C $MSFT (By @DavidGoldmanCNN)
1779	2013-08-18 15:43:00	If the first three words in your Twitter bio are "iOS apps FTW," pardon me while I ignore your advice to Steve Ballmer on how to run $MSFT
1780	2013-08-22 09:33:00	Here's what matters for Microsoft's next six months http://bit.ly/16ible5 $MSFT
1781	2013-08-22 10:59:00	Nasdaq halts ALL trading in stocks and options, cites failed server http://blogs.barrons.com/stockstowatchtoday/2013/08/22/nasdaq-trading-halt-quiets-markets/ … via @barronsonline $NDAQ $MSFT $AAPL $GOOG
1782	2013-08-22 11:54:00	Didn't speak to Steve. Not having dinner in September. Steve doesn't believe in buyback and not doing one. $MSFT
1783	2013-08-22 14:43:00	Amazon's AWS is 5X the size of the other cloud vendors combined http://bit.ly/17NZUxt $AMZN $GOOG $MSFT $RAX #CIO
1784	2013-08-23 06:04:00	BREAKING: Microsoft shares jump to $35.00 pre-market from $32.39 close following Steve Ballmer retirement news $MSFT
1785	2013-08-23 06:05:00	Now that's just rude... Microsoft CEO Steve Ballmer will retire within a year, and $MSFT is up 8% in the pre-market
1786	2013-08-23 06:06:00	Breaking: Microsoft CEO Steve Ballmer to retire within 12 months. $MSFT QUOTE: http://cnb.cx/VaJEzh
1787	2013-08-23 06:08:00	Word of advice to any CEO. If your stock gains $20 billion in market value on the news of your resignation, that's not a good thing. $MSFT
1788	2013-08-23 06:08:00	Who will succeed Ballmer @Microsoft? Some guesses: http://ow.ly/ocsR3 $MSFT
1789	2013-08-23 06:10:00	Well, we finally know what has been holding $MSFT stock back for 10 years. 10yrs = 0% Ballmer out = +8% pic.twitter.com/VXN5z4ZI0S
1790	2013-08-23 06:12:00	I'm starting the "@scottgu for $MSFT CEO" campaign. #heardItHereFirst
1791	2013-08-23 06:16:00	Steve Balmer owns 333,252,990 shares of $MSFT, so today's move just made him another billion dollars! @cnbcmelloy
1792	2013-08-23 06:18:00	Ballmer generates $24B of market cap with his retirement announcement. If only his leadership had been able to do that. $MSFT
1793	2013-08-23 06:20:00	Two weeks ago THIS $MSFT chart was posted. It highlighted the MASSIVE upside in call volume http://stks.co/eg76
1794	2013-08-23 06:22:00	Microsoft shares are up in pre-market trading on news that CEO Steve Ballmer will step down: http://on.wsj.com/1daduBx $MSFT
1795	2013-08-23 06:25:00	Quick, Let's Throw Out A Bunch Of Names For Who Should Be The Next Microsoft CEO $MSFT by @nichcarlson http://read.bi/1dadPnz
1796	2013-08-23 06:41:00	RT @carlquintanilla: Steve Ballmer owns 333 million shares of $MSFT. So his retirement just made him $840 million richer. (via @SPCapitalIQ)
1797	2013-08-23 06:48:00	In late July, Microsoft's CEO Steve Ballmer basically said the company's Surface RT tablet was a flop: http://f-st.co/geR3cWZ $msft
1798	2013-08-23 06:50:00	A-Rod will be available. And has a Seattle background. $MSFT
1799	2013-08-23 07:15:00	"The company failed to see the sea change in mobile, as Apple and Google launched iOS and Android..." http://f-st.co/oW5q391 $MSFT
1800	2013-08-23 07:24:00	The final measure of Steve Ballmer: Number of times he uses "I" in his farewell note: 16. Number of times he uses "You": 4 $MSFT
1801	2013-08-23 07:50:00	Infamous Microsoft Employee Blog Mini-Microsoft Is Back and Loving Today's Ballmer News $MSFT by @nichcarlsonhttp://read.bi/1daowXc
1802	2013-08-23 08:20:00	Benedict Cumberbatch for $MSFT CEO. Imagine him calmy saying "Developers, developers, developers" and tell me it doesn't work.
1803	2013-08-23 09:36:00	Bill Gates Will Not Be The Next Microsoft CEO $MSFT by @jyarowhttp://read.bi/1796SNv
1804	2013-08-23 09:47:00	Steve Ballmer: the $16 billion drag on Microsoft (but don't worry, the $MSFT jump nets him $666 mil) http://ow.ly/od4L1
1805	2013-08-23 09:57:00	it's just nuts that Steve Ballmer just added ~$1B to his net worth by announcing he was quitting $msft. I'd quit every day if that was me
1806	2013-08-23 10:34:00	15 Epic Tweets After Microsoft CEO Announced He'll Be Stepping Down: http://cnb.cx/17QviLN (via @EliLanger) $MSFT
1807	2013-08-23 10:49:00	MICROSOFT: 'We Are Well Down The Path' To Finding Steve Ballmer's Replacement $MSFT by @jyarow http://read.bi/179hc8a
1808	2013-08-23 12:26:00	The Don't-Let-The-Door-Hit-Ya Index: Ballmer bounce among biggest CEO-exit gains since H-P dropped Fiorina http://on.mktw.net/153HV37 $MSFT
1809	2013-08-23 12:56:00	Yes to @shanselman for $MSFT CEO (or at least Corporate VP in charge of Demos) https://www.facebook.com/hanselmanformsftceo …
1810	2013-08-23 13:03:00	[Market Close] Stocks climb; Dow closes above 15,000; $MSFT, $FB lead Nasdaq:http://cnb.cx/178FCyz
1811	2013-08-23 13:37:00	“Stocks manage modest gains on Wall Street; Microsoft jumps after CEO says he will retire” http://yhoo.it/12wAqES (via @AP) $MSFT
1812	2013-08-23 14:29:00	Microsoft CEO Ballmer to step down within a year. Our timeline on his tenure: http://on.mktw.net/12wGQE5 $MSFT
1813	2013-08-23 21:52:00	$MSFT shares got a boost on Friday. How the "Ballmer bounce" compares to other high-profile CEO departures: http://on.mktw.net/12wLRwx
1814	2013-08-24 03:38:00	Under Ballmer, the size of Microsoft's business has more than tripled, but its revenue growth has stalled http://on.mktw.net/1dafBoH $MSFT
1815	2013-08-24 04:37:00	Saturday links: dimming star managers, the risk of Internet burnout and the broken MBA. http://stks.co/egDp $MSFT $AMZN $AAPL $TWIT $DIS
1816	2013-08-24 10:46:00	Why Microsoft is going to have a tough time finding the right leader to replace Steve Ballmer http://on.mktw.net/12wun39 via @tpoletti $MSFT
1817	2013-08-24 18:06:00	Microsoft and Google each have a current market value of $290 billion. $MSFT $GOOG
1818	2013-08-26 03:35:00	Steve Ballmer was actually fired, sources say. So what now? ~ #ITBW for @Computerworld $MSFT ~~ http://shar.es/zC35W ~~
1819	2013-08-26 05:57:00	Will $FB open above its all-time high? Will more deets from $MSFT CEO retirement emerge? Premarket trends: http://on.mktw.net/1c98mud
1820	2013-08-26 06:10:00	Ballmer's farewell from Microsoft represents another big scalp for activist investors http://bit.ly/13SJhDP $MSFT
1821	2013-08-26 10:43:00	Of course Ballmer was forced to walk the plank and other #Microsoft thoughts: http://blogs.seattletimes.com/jontalton/2013/08/26/a-few-thoughts-about-ballmer/ … My online column @seattletimes $MSFT
1822	2013-08-26 20:20:00	Breaking $MSFT CEO news: boosters launch campaign to draft Eric Rudder for CEO. Sure, he's mellowed, but still old school. #Rudder4CEO
1823	2013-08-27 07:57:00	Bill Gates Was The Only Person That Could Fire Steve Ballmer (And It Sure Looks Like He Did) $MSFT by @jyarowhttp://read.bi/12HLDmg
1824	2013-08-28 08:01:00	The Only Chart You Need To See To Understand Why Steve Ballmer Is No Longer Microsoft's CEO $MSFT by @jyarowhttp://read.bi/12L1Xmc
1825	2013-08-29 14:48:00	This year: $AAPL: -7.61% $AOL: +14.66% $GOOG +20.93% $MSFT: +25.61% $YHOO: +37.19% $FB: +55.07% And… drum roll please… $GRPN: +113.58%
1826	2013-08-29 20:21:00	My latest Happy 10th birthday Skype. You changed everything; too bad you didn't change Microsoft http://gigaom.com/2013/08/29/happy-10th-birthday-skype-you-changed-everything-too-bad-you-didnt-change-microsoft/ … #omsays $msft
1827	2013-08-30 17:00:00	This 8-K from $MSFT wins tonight's #fridaynightdump prize! http://1.usa.gov/14fa4oC
1828	2013-08-31 11:16:00	The Life And Awesomeness Of Bill Gates $MSFT by @jyarow http://read.bi/12Y0Orq
1829	2013-09-01 05:33:00	Sunday links: luck and success, the huge month that is September and the best trading-themed movies. http://stks.co/rQuA $UUP $MSFT $IEV
1830	2013-09-02 20:09:00	Ballmer: what really sold me on Nokia was this device... $NOK $MSFT pic.twitter.com/458LT5PCtM
1831	2013-09-02 20:24:00	With this $MSFT $NOK transaction expected to close before 4/14, Stephen Elop would become the most pivotal exec during CEO search
1832	2013-09-02 20:35:00	Can you hear that laugh now? That's @andyrubin and ghost of Steve laughing at $msft $nok. http://gigaom.com/2013/09/02/it-happened-microsoft-to-buy-nokias-device-division-for-5-44-billion-euros/ …
1833	2013-09-02 20:52:00	#Microsoft to buy #Nokia's devices business $MSFT $NOK: http://on.mktw.net/18n6JGr via @MarketWatch
1834	2013-09-02 20:56:00	Bronte Capital: Musical Chairs http://brontecapital.blogspot.com/2013/09/musical-chairs.html?spref=tw … $BBRY $MSFT $NOK
1835	2013-09-02 21:01:00	Nokia sells handset business to Microsoft at a shockingly low price http://bit.ly/18yRk4V $MSFT
1836	2013-09-02 21:07:00	Flip phones and crashware - together at last! Teenagers are buzzing... $NOK $MSFT
1837	2013-09-02 21:09:00	Steve Ballmer Tells Employees: 'Stephen Elop Will Be Coming back to Microsoft' $MSFT by @Julie188http://read.bi/17GZWvd
1838	2013-09-03 04:25:00	Analysts: Microsoft Bought Nokia Because Nokia Was Going To Stop Making Windows Phones $NOK $MSFT by @nichcarlsonhttp://read.bi/138sIRC
1839	2013-09-03 05:13:00	Microsoft's Stock Is Getting Crushed This Morning As Reality Sets In $MSFT $NOK by @jyarowhttp://read.bi/138CenS
1840	2013-09-03 06:17:00	RT @sanguit: $MSFT paid more for Skype than they did for Nokia. Talk about software eating the world.
1841	2013-09-03 06:45:00	ValueAct Hedge Fund's huge Microsoft victory http://bit.ly/15AsNKJ $MSFT
1842	2013-09-03 08:12:00	Is Microsoft's Next Major Move To Spin Out The Xbox Group? $MSFT $NOK by @jyarowhttp://read.bi/139fd49
1843	2013-09-03 08:31:00	"End of Nokia will create more startups in Finland" http://om.co/2013/09/03/nokia-sale-will-release-untapped-startup-energy-in-finland/ … #internetofthings #nokia #windows #helsinki $MSFT $NOK
1844	2013-09-03 08:49:00	Here's why #Microsoft really bought #Nokia: http://yhoo.it/1eaIUqj #DailyTicker w/@aarontask @hblodget @ampressman $MSFT $NOK
1845	2013-09-03 09:00:00	Why I think the $7.2 billion Microsoft-Nokia deal is a terrible idea http://trib.al/0vwvTkU $MSFT $NOK #wireless #phones #windows
1846	2013-09-03 09:36:00	There's A Simple, Boring, Tax-Based Reason Microsoft's Nokia Purchase Makes Plenty Of Sense $MSFT by @jyarowhttp://read.bi/139yjqT
1847	2013-09-03 09:52:00	There are two notable absences among today's stock winners: Microsoft and Verizon http://bit.ly/15ATIGh $MSFT $VZ
1848	2013-09-03 10:35:00	Microsoft's Nokia deal latest sign that U.S. firms hunger for European assets $NOK $MSFT http://blogs.marketwatch.com/thetell/2013/09/03/microsofts-nokia-deal-latest-sign-that-u-s-firms-hunger-for-european-assets/ …pic.twitter.com/583K0pYyyN
1849	2013-09-03 13:10:00	Here's my first take on $MSFT buying $NOK aka the re-hiring of Stephen Elop by Steve Ballmer:http://on.mktw.net/1fx4X8y
1850	2013-09-03 13:37:00	We're talking $MSFT & $NOK, $CBS making up w/ $TWC, and a couple billion dollars worth of candles: http://www.marketfoolery.com #DozensOfListeners
1851	2013-09-03 16:05:00	On Microsoft and Nokia: Why now? And will Apple and Google be worried? http://on.ft.com/17C2F55 $MSFT
1852	2013-09-03 16:13:00	$MSFT acquires #Nokia #Android KitKat announced #iPhone 5S/5C event announced #Nexus 5 leaked in a video #OSX Mavericks Preview 7 seeded
1853	2013-09-04 07:01:00	Xbox One pre-order supply nearly sold out: http://cnb.cx/19ihqeD $MSFT
1854	2013-09-04 08:45:00	"Microsoft's problem isn't that it has too little tech... it has too much." Why @Wadhwa says Nokia can't save $MSFT: http://linkd.in/15ubOuz
1855	2013-09-04 13:35:00	Big changes are happening at Microsoft. And those changes are good for Google, says analyst http://on.mktw.net/17uWHkj $MSFT $GOOG
1856	2013-09-04 13:59:00	Microsoft aims to pull off a high-stakes corporate hat trick. http://on.mktw.net/1fzRBbm $MSFT
1857	2013-09-04 15:20:00	$MSFT Microsoft milking the install base: revenue per PC since 2000 pic.twitter.com/oO1EaU2nZ3
1858	2013-09-06 08:25:00	Questions The Nokia Board Of Directors Need To Answer http://seekingalpha.com/a/zy9e $MSFT $NOK
1859	2013-09-10 03:15:00	Some people wake up at the butt crack of dawn. 3 days this week I've been up before dawn bent over. #1245 #330 #215 $AAPL $MSFT
1860	2013-09-10 10:50:00	#Microsoft, Mulally and the dream of the savior CEO: http://blogs.seattletimes.com/jontalton/2013/09/10/mulally-microsoft-and-the-savior-ceo/ … My online column @seattletimes $MSFT
1861	2013-09-12 06:06:00	Why Microsoft is the unlikely iPhone 5S loser http://cnnmon.ie/1b8MG3I via @CNNMoneyTech $MSFT $AAPL
1862	2013-09-12 13:40:00	“#Microsoft axes #freelancers, contract #writers at MSN” http://yhoo.it/187199l (via @Reuters) $MSFT
1863	2013-09-12 21:41:00	This Is What Plugged-In People In Silicon Valley Are Whispering About Microsoft's CEO Search $MSFT by @nichcarlsonhttp://read.bi/1avsYwe
1864	2013-09-13 08:20:00	Attempting to lure #Apple fans to the other side, #Microsoft launches #iPad trade-in program: http://fxn.ws/13WBUsJ $AAPL $MSFT
1865	2013-09-13 11:02:00	Microsoft Posted A Terrible, Awkward Video Making Fun Of The iPhone 5S And iPhone 5C $MSFT $AAPL by @jyarowhttp://read.bi/18bNwFR
1866	2013-09-13 13:39:00	Microsoft's Biggest Problem In One Chart $MSFT $GOOG $AAPL by @jyarowhttp://read.bi/18cq2Ay
1867	2013-09-15 10:46:00	$AAPL should do a response commercial with Siri saying “I’m sorry you had to take a billion dollar write down Surface.” $MSFT so desperate.
1868	2013-09-16 07:01:00	Remember how Ballmer's retirement added $27B to $MSFT value? Summers stepping aside has added over $100B to S&P 500 market cap!
1869	2013-09-17 03:44:00	Ding-dong! AIX is DEAD: $IBM doubles-down on Linux (as $MSFT gives up) Today's #ITBW for @Computerworld http://shar.es/iO6eb
1870	2013-09-17 06:02:00	BREAKING: Microsoft sets $40 billion buyback, boosts dividend 22% $MSFT
1871	2013-09-17 06:03:00	MICROSOFT ANNOUNCES MASSIVE $40 BILLION BUYBACK, DIVIDEND INCREASE, STOCK UP $MSFT by @jyarowhttp://read.bi/152PPuN
1872	2013-09-17 06:05:00	With $MSFT announcing 22% divvy increase, you have to wonder if the pressure mounts on $AAPL -- @Carl_C_Icahn or no Carl!
1873	2013-09-17 06:06:00	Breaking: Microsoft boosts dividend by 22%. Software giant's board also OK's new $40 billion share buyback program. $MSFT
1874	2013-09-17 06:08:00	$MSFT--Buy any means necessary---dividend boost--new buyback (replacement)
1875	2013-09-17 06:11:00	Microsoft announces quarterly dividend increase of 22%: press release http://on.mktw.net/1dlvYMM $MSFT
1876	2013-09-17 06:46:00	Unless what you quit is Harvard RT @MensHealthMag "Winners never quit and quitters never win."—Vince Lombardi @BrianSozzi $MSFT $FB
1877	2013-09-18 15:28:00	RT @EricLigman: Huge collection of #FREE eBooks from #Microsoft: http://ligman.me/11MlI8W #Office #Office365 #msPartner #SharePoint $MSFT
1878	2013-09-19 13:38:00	$YHOO finally closed above the $31 per share $MSFT bid for it in Feb 2008 http://stks.co/qTKw
1879	2013-09-19 16:05:00	$MSFT Microsoft’s plans for the cloud. You think they’re burning money online now? Ain’t seen nothing yet. pic.twitter.com/fOxFqrkdAL
1880	2013-09-20 06:43:00	Nokia's Elop will pocket $25.5M if the Microsoft deal happens http://bit.ly/15bxD28 $NOK $MSFT
1881	2013-09-21 06:48:00	Use $MSFT Office? You'll love this. $GOOG has now made it's Quickoffice app free for both $AAPL iOS and Android. http://bit.ly/1fmvl7R
1882	2013-09-23 07:41:00	Microsoft has introduced its Surface Pro 2 at an event in NYC. $MSFT
1883	2013-09-23 07:43:00	Microsoft just unveiled its new tablet at an event in NYC. The company's Twitter account (@Microsoft) hasn't tweeted in two days. $MSFT
1884	2013-09-23 14:36:00	Congrats @1776dc @eburfield @dharrisindc on their partnership with $MSFT Ventures http://1776dc.com/2013/09/23/1776-announces-partnership-with-microsoft-ventures/ …
1885	2013-09-23 17:52:00	Snaps from $MSFT #Surface2 launch. Split screen functionality big plus: surf the web and watch lecture at same time.pic.twitter.com/6YyKDTfZUx
1886	2013-09-24 09:48:00	Nokia CEO Elop's contract gives him $25 million for tanking the stock and then selling at higher price $NOK $MSFT http://blogs.marketwatch.com/thetell/2013/09/24/nokia-board-criticized-for-incentivizing-elop-to-tank-stock-and-then-get-rescue/ …
1887	2013-09-24 13:28:00	$MSFT getting into the tech comedy business? => A High-End Surface Pro 2 With Power Cover And Dock Will Cost $2,197 http://techcrunch.com/2013/09/24/a-high-end-surface-pro-2-with-power-cover-and-dock-will-cost-2197/ …
1888	2013-09-25 06:04:00	Microsoft agrees to $237 million joint venture with China-based BesTV to develop "family games" http://on.mktw.net/16IcUDu $MSFT
1889	2013-09-25 11:18:00	$AAPL 9M iPhone launch generated >$5.4 B in revenue in 3 days, more than $MSFT Surface, $GOOG Motorola, $AMZN Kindle and $5B put together.
1890	2013-09-26 14:46:00	Ford CEO Alan Mulally Is Now In The Lead To Be Microsoft's CEO — REPORT $F $MSFT by @jyarow http://read.bi/186rCHp
1891	2013-09-27 08:55:00	Apple is almost twice as profitable as Microsoft: http://bloom.bg/18kRXlQ $AAPL $MSFT
1892	2013-09-27 10:55:00	Will Ford CEO Alan Mulally be trading in Explorer SUVs for Internet Explorer? http://cnnmon.ie/1fvbPIQ by @julpepitone $MSFT $F
1893	2013-09-28 05:46:00	Will Microsoft's next CEO be Ford's current CEO Alan Mulally? http://on.mktw.net/18w6MA8 $MSFT
1894	2013-09-28 10:07:00	Why Ford CEO Alan Mulally Is A Good Choice To Run Microsoft (Despite His Lack Of High-Tech Chops) $MSFT by @jyarowhttp://read.bi/18dt3nB
1895	2013-09-29 07:33:00	Sunday links: who should invest in startups? http://stks.co/ckRh via @abnormalreturns $MSFT $F $CSCO $MRK
1896	2013-10-01 15:13:00	.@jimcramer's 6 Stocks in 60 Seconds, Including $MSFT http://www.go-tst.com/poWw3
1897	2013-10-02 06:07:00	#Microsoft investors push for chairman #Gates to step down (via @Reuters): http://yhoo.it/18sMMj9 $MSFT #tech
1898	2013-10-02 07:54:00	Some Microsoft investors are reportedly pushing for the ouster of founder Bill Gates. http://fxn.ws/1hkApHN via @mattmegan5 $MSFT
1899	2013-10-04 10:30:00	Awful Surface sales forced $MSFT to take a $900M hit to earnings & Steve Ballmer got smaller bonus check as a result http://cnnmon.ie/1bwR6CD
1900	2013-10-07 09:25:00	#Apple still a favorite for consumers http://yhoo.it/1fd8A7K #BigDataDL via @BigDataDownload $AAPL $GOOG $MSFT #tech
1901	2013-10-07 15:40:00	Cloud transition is a $2 trillion opportunity - @satyanadella #quote #azure $msft
1902	2013-10-07 15:42:00	Office365 is on a $1.5 billion run rate says @satyanadella #azure #event $msft
1903	2013-10-08 04:59:00	RT @RiCHi: What are those HUGE iPads on Fox News? ~ #ITBW for @Computerworld $MSFT $NWS ~ http://blogs.computerworld.com/windows/22939/what-are-those-huge-ipads-fox-news-itbwcw …
1904	2013-10-08 07:01:00	Steve Ballmer bids farewell to $MSFT shareholders, admits turnaround is in early stages. http://ow.ly/pBPnX
1905	2013-10-08 10:15:00	.@ArielFunds Intl Equities CIO Rupal Bhansali likes $RHHBY, $MSFT but not $AAPL or $GM. She's beat +90% of peers. http://bloom.bg/1ffHJYx
1906	2013-10-10 03:43:00	Tendulkar to retire & India to tour England w/out him. Last time that happened Berlin Wall was up, Wham was Number 1 & $MSFT had just listed
1907	2013-10-10 10:23:00	Meet the hedge fund shaking up @microsoft: A kinder, gentler barbarian. http://ow.ly/pH5Gm $MSFT
1908	2013-10-11 16:20:00	$MSFT CEO search committee has approached at least 2 internal, 8 external candidates including Alan Mulaly, Mark Hurd, Stephen Elop - DJ
1909	2013-10-12 07:54:00	Welcome to Thunderdome: #HP vs. #Microsoft $HP $msft http://gigaom.com/2013/10/11/how-refreshing-meg-whitman-punctures-the-myth-of-vendor-partnerships/ …
1910	2013-10-14 08:26:00	Microsoft said to be eyeing Oracle president and former $HPQ boss Mark Hurd for CEO post: report http://on.mktw.net/GV53g1 $MSFT
1911	2013-10-14 14:42:00	Where Microsoft's Money Comes From (In Case You Forgot Or Don't Actually Know) $MSFT by @jyarowhttp://read.bi/1cm262K
1912	2013-10-16 07:25:00	Google holds onto search lead, while Microsoft edges up slightly: ComScore http://on.mktw.net/1fCyguE $GOOG $MSFT
1913	2013-10-17 08:35:00	Good news for $MSFT! Windows 8.1's little changes are a huge improvement: http://cnnmon.ie/1gO7yhA
1914	2013-10-17 09:26:00	"Maybe I'm not tech savvy enough to upgrade from Windows 8 to 8.1...I've only written 4 books about $MSFT." http://onforb.es/1arDfXR
1915	2013-10-17 10:32:00	Microsoft's PR Boss Slams NYT Gadget Guru David Pogue After He Gave Windows 8.1 A Horrible Review $MSFT http://read.bi/1bZJbhl
1916	2013-10-23 12:41:00	What should be the top priority for Microsoft's new CEO? #WSJexperts weigh in: http://on.wsj.com/1bc39R1 $MSFT
1917	2013-10-24 17:35:00	I don’t think it’s coincidence that $MSFT jumped 5% in after hours trading on the eve of @yammereng’s 9th hack day http://finance.yahoo.com/news/microsoft-profit-17-percent-business-201346841.html …
1918	2013-10-25 04:38:00	It's a tech trifecta today! $MSFT, $AMZN, $ZNGA all rallying on strong earnings reports. Even $FB getting in on the action.
1919	2013-10-25 05:51:00	10 reasons why $MSFT #Surface2 has features to win over new buyers http://bit.ly/1chc9JN
1920	2013-10-25 06:04:00	Here are the 3 stocks that everyone is talking about this morning --> http://stks.co/gr17 $AMZN $MSFT $NQ
1921	2013-10-25 07:18:00	Under the hood: indices being pinned up by $AMZN and $MSFT, which are both signaling immediate-term overbought
1922	2013-10-25 09:11:00	This article does not mention the word "antitrust" once. Really important for understanding $MSFT history. http://www.businessweek.com/printer/articles/158338-memo-to-the-next-microsoft-ceo-hire-leaders-eager-to-experiment …
1923	2013-10-25 10:17:00	Shares of tech companies Amazon, Microsoft and Zynga are surging after quarterly results. http://on.wsj.com/HlDuMr $AMZN $MSFT $ZNGA
1924	2013-10-25 11:02:00	Lonboard presentation: Is Carl Icahn Buying the Wrong Stock.pdf http://www.scribd.com/doc/179006057/Is-Carl-Icahn-Buying-the-Wrong-Stock-pdf … $AAPL $MSFT
1925	2013-10-26 07:05:00	Microsoft Transformation Continues As Q3 Earnings, Enterprise Sales Impress http://ibdn.uz/qc8qP $MSFT
1926	2013-10-26 15:24:00	@JonChevreau @USATODAY $LNKD & $AMZN yes. $IBM & $MSFT no. Latter 2 generate more free cash flow per quarter than all EPS ever for $AMZN.
1927	2013-10-28 05:29:00	Microsoft is wasting Xbox brand potential, which could aid them in low end tablet land http://yhoo.it/1ad7ZB6 $MSFT
1928	2013-10-28 15:55:00	Interesting that $MSFT, the dinosaur, is growing revenue and earnings just as $AAPL is reporting declines.
1929	2013-10-29 08:48:00	Here's Some Really Good News For Nokia, Microsoft, And Windows Phones In General $NOK $MSFT by @stevekovachhttp://read.bi/HqymaJ
1930	2013-10-29 14:04:00	@hedgefundinvest re $YELP thats only $40k per employee. $aapl is at $500K, $goog at $320K and even $MSFT at $200K
1931	2013-11-01 06:06:00	Bezos, Ballmer, Jobs: Better a feared or loved leader? --debut podcast http://www.buzzsprout.com/17773/126552-bezos-ballmer-and-jobs-whether-it-s-better-to-be-feared-or-loved-as-a-leader … @frontierproject @BradStone $AMZN $AAPL $MSFT
1932	2013-11-01 09:50:00	Friday links: becoming a less-bad investor, the NH-NL divergence and kicking daylight savings to the curb. http://stks.co/sZdl $SPX $MSFT
1933	2013-11-01 14:38:00	Another Interesting Post from @seeitmarket: Apple-Microsoft Bull Market Comparisons: In Charts http://ow.ly/qpHdv $AAPL $MSFT
1934	2013-11-02 08:20:00	Here's One Big Thing Microsoft Is Getting Completely Wrong About The iPad And The Surface $MSFT $AAPL by @jyarowhttp://read.bi/1h8ltBY
1935	2013-11-04 04:40:00	RT @RiCHi: Microsoft fixes Surface Pro 2 battery-life bug ~ #ITBW for @Computerworld $MSFT ~ http://shar.es/IIHG3
1936	2013-11-05 00:17:00	Bill Gates said he plans to spend considerable time working with Microsoft's next CEO. http://on.wsj.com/1aZStFs $MSFT
1937	2013-11-06 10:37:00	Microsoft Is Making An Astonishing $2 Billion Per Year From Android Patent Royalties $MSFT $GOOG by @jyarowhttp://read.bi/1el0Tw6
1938	2013-11-06 12:44:00	In 2000, Bill Gates owned 13.7% of Microsoft. Today, he owns less than 5% --> http://stks.co/bqHC $MSFT
1939	2013-11-06 12:50:00	7 hidden features in $MSFT #Windows81 http://read.bi/HGPrNJ
1940	2013-11-06 21:58:00	Will Microsoft elope with Stephen Elop - or opt for Ford CEO Alan Mulally? http://ibdn.uz/qzwRH @selop $MSFT $Fpic.twitter.com/PsBJEb5WOz
1941	2013-11-12 10:54:00	20% of $MSFT employees approve! RT @ZDNet: Microsoft does away with stack ranking http://zd.net/1hDbx3r
1942	2013-11-12 11:07:00	Microsoft Just Killed Its Controversial Stack-Ranking Employee Review System $MSFT by @jyarow http://read.bi/182EY9l
1943	2013-11-13 05:04:00	Steve Ballmer has earned a cool $1.7 billion since firing himself. I may try this… http://stks.co/es6T $MSFT
1944	2013-11-13 09:18:00	$MSFT is responsible for 9.23 points of the S&P 500's YTD gain. More than any other stock, ends $AAPL 4-year streak. http://www.businessweek.com/articles/2013-11-13/microsoft-is-about-to-dethrone-apple-as-the-s-and-p-500s-power-stock#r=read …
1945	2013-11-13 09:20:00	RT @RiCHi: SHOCK! #Microsoft HR kills its hated 'stack-ranking' ~ #ITBW @Computerworld $MSFT http://blogs.computerworld.com/management/23126/shock-microsoft-hr-kills-hated-stack-ranking-itbwcw …
1946	2013-11-13 18:04:00	PS4 and Xbox One are neck-and-neck in the games console race: http://cnb.cx/17TDEaO • $SNE $MSFT
1947	2013-11-13 18:55:00	Microsoft is doing away with system under which managers ranked employees along a bell curve. http://on.wsj.com/1aTCo7U $MSFT
1948	2013-11-14 07:06:00	An Xbox One Preview http://pogueman.tumblr.com/post/66927549761/an-xbox-one-preview … via @Pogue $MSFT
1949	2013-11-14 08:17:00	What's the fastest selling electronics device in the history of the universe? http://finance.yahoo.com/blogs/breakout/game-over-fastest-selling-tech-device-history-end-130353968.html … via @jeffmacke $MSFT $SNE
1950	2013-11-14 12:56:00	Should companies manage like Microsoft or Yahoo? @jennrein takes a look: http://ow.ly/qPCLe $MSFT $YHOO
1951	2013-11-14 14:51:00	Soros Fund Management Showing New 12.58M Share Stake in $MSFT; Also Showing 126.5K Shares Worth of Calls
1952	2013-11-15 11:10:00	BREAKING: Microsoft said to refine CEO choices at Nov. 18 meeting $MSFT
1953	2013-11-15 13:52:00	"Maybe I'm an emblem of an old era, and I have to move on," Steve Ballmer tells @WSJ's Monica Langley. http://on.wsj.com/1e8xuCH $msft
1954	2013-11-15 14:10:00	Steve Ballmer: Here's The Real Reason I'm Leaving Microsoft $MSFT by @jyarowhttp://read.bi/1eWnVtC
1955	2013-11-16 05:22:00	Saturday links: the coming robot age, a souvlaki renaissance and how to waste time properly. http://stks.co/pdIc $MSFT $AMZN
1956	2013-11-19 09:35:00	Microsoft Chairman Bill Gates says co. board is "pleased" with progress in search for new CEO. $MSFT
1957	2013-11-20 08:39:00	Xbox One is a $499 PC for your living room: http://cnnmon.ie/1jlVN0x $MSFT
1958	2013-11-21 02:50:00	#Microsoft spends way more than #Apple on R&D. Go figure. http://cnnmon.ie/IgvP2n $MSFT $AAPL
1959	2013-11-21 07:11:00	Only one thing stands between #Microsoft and its glory days in 1999 -and it's not @billgates http://finance.yahoo.com/blogs/breakout/dot-com-do-over--microsoft-is-headed-back-to-1999-levels-183637969.html … New #Breakout on $MSFT
1960	2013-11-21 07:37:00	#Zombies and #Gladiators rang the NASDAQ #OpeningBell for the #XBOXOne launch! #dreamBIG $MSFT @xbox @microsoftpic.twitter.com/iQiCVXCfsS
1961	2013-11-22 10:39:00	Microsoft’s Xbox One is here. The head of Microsoft Studios walks through the standout features [VIDEO] http://cnb.cx/1bXXiBr $MSFT
1962	2013-11-22 10:53:00	Friday links: headline hunger, the CAPE ratio and a new world chess champion. http://stks.co/rf2M $SPX $STIP $FB $MSFT $PIE
1963	2013-11-22 13:40:00	COMSCORE: These are the top 5 web properties 1) $YHOO 2) $GOOG 3) $MSFT 4) $FB 5) $AOL --> http://stks.co/buJL
1964	2013-11-23 11:32:00	Today's 4 year old iPad market now larger than Microsoft Windows was at 4 in 1998 $AAPL $MSFT http://appleinsider.com/articles/13/11/23/apples-iphone-ipad-the-market-for-microsofts-xbox-one-sonys-playstation-4 …
1965	2013-11-24 19:28:00	Apple buying Kinect motion-tech maker PrimeSense. IBD discussed possible implications this week http://ibdn.uz/r8ILn $AAPL $MSFT
1966	2013-11-25 08:28:00	RT @RiCHi: #XboxOne launch day marred by grinding noise of DEATH ~ #ITBW $MSFT .................. http://goo.gl/news/rs2P
1967	2013-11-25 18:03:00	Microsoft’s Xbox One sales top 1 million in first day: http://cnb.cx/1bXXiBr • $MSFT
1968	2013-11-26 10:31:00	Microsoft Has A New Ridiculous Ad That Trashes Google And Its Chromebooks $GOOG $MSFT by @jyarowhttp://read.bi/1aRtGWd
1969	2013-11-26 14:18:00	Bizarre Microsoft Windows 8.1 ad pleads: "Honestly, it works for work" $MSFT #Surface #Asushttp://appleinsider.com/articles/13/11/26/bizarre-microsoft-windows-81-ad-pleads-honestly-it-works-for-work …
1970	2013-11-27 13:08:00	Tax smart giving -- how former $MSFT exec gave appreciated $TSLA shares to #Alzheimer's.http://onforb.es/1a4T2ex
1971	2013-11-29 08:28:00	XboxOne in stock but only w/ $200 bundle. Still a big hit. $MSFT pic.twitter.com/NtTJVPJaSr
1972	2013-11-29 09:04:00	Friday links: career recession risk, the death of trend following and why nobody is happy. http://stks.co/dvkq $AAPL $MSFT $SCTY $TSLA
1973	2013-11-29 10:55:00	Who are the frontrunners to lead Microsoft? http://bloom.bg/1dG38e1 $MSFT
1974	2013-11-29 13:33:00	Big-screen TVs, game consoles draw holiday shoppers http://ibdn.uz/rj0uU $WMT $TGT $SNE $MSFT $AAPL #BlackFriday
1975	2013-11-30 05:32:00	"What did the #Nasdaq look like last time it was at 4,000?" 1999 vs 2013 http://blogs.wsj.com/moneybeat/2013/11/26/nasdaq-4000-the-long-trip-back/ … #DotComBubble $MSFT pic.twitter.com/aI24QTdmle
1976	2013-12-01 13:52:00	Bronte Capital: Microsoft, the antediluvian tech giant http://brontecapital.blogspot.com/2013/12/microsoft-antediluvian-tech-giant.html?spref=tw … $MSFT
1977	2013-12-03 04:51:00	RT @RiCHi: Google cloud IaaS GA: GCE to rival Azure and Amazon EC2 ~ #ITBW $GOOG $AMZN $MSFT ~ http://shar.es/DwOeV
1978	2013-12-05 08:26:00	Alan Mulally Will Not Be Microsoft's CEO Says Ford Board Member $F $MSFT by @jyarowhttp://read.bi/1g9YJAs
1979	2013-12-05 09:42:00	With $MSFT at a 13yr high, Steve Ballmer has now created more value by resigning than he did by running $MSFT over the same period. Amazing
1980	2013-12-05 11:00:00	Love it (and what $MSFT should have built long ago): Mobile-first word-processing app, @Quip launches on Androidhttp://bit.ly/18o6B9y
1981	2013-12-05 11:31:00	He said/He said as @Ford CEO Mulally says "I'm staying at $F " but Nomura analysts say "He's all $MSFT CEO!" I'll ask Mulally 3pET LIVE!
1982	2013-12-06 05:07:00	10 Tech Things You Need To Know This Morning $GOOG $MSFT by @nichcarlson http://read.bi/19lqi1O
1983	2013-12-07 15:50:00	FAT patent struck down in EU due to prior art from Linus Torvalds. End of revenue stream for $MSFT? http://www.forbes.com/sites/timworstall/2013/12/06/german-patent-ruling-threatens-microsofts-windows-phone-earnings-from-android/ …
1984	2013-12-09 05:42:00	Microsoft's 1997 investment in Apple: worst ever? http://www.businessweek.com/articles/2013-12-09/worst-deal-ever-microsofts-apple-investment#r=hp-ls … @BW $AAPL $MSFT $$ @ritholtzpic.twitter.com/OlEbmnYtu0
1985	2013-12-11 05:15:00	Steve Ballmer talks to us about his legacy. $MSFT http://ow.ly/rE9Ou
1986	2013-12-11 07:06:00	Exit interview: Fortune sits down with Steve Ballmer http://tech.fortune.cnn.com/2013/12/11/for-steve-ballmer-a-lasting-touch-on-microsoft/ … $MSFT
1987	2013-12-11 07:40:00	This Is The Perfect Steve Ballmer Quote To Illustrate Exactly What Went Wrong At Microsoft $MSFT by @jyarowhttp://read.bi/IPoHu1
1988	2013-12-11 08:42:00	Xbox One owners have already spent 83 million hours playing games: http://cnnmon.ie/1kzwGYG $MSFT
1989	2013-12-11 11:54:00	Microsoft admits Xbox One is in 2nd place behind PlayStation 4 http://ibdn.uz/rFVQP $MSFT $SNE #Xboxone #PS4pic.twitter.com/CkPYjF4ccs
1990	2013-12-11 20:56:00	Checking up on 2013's Dogs of the Dow as well as the projected Dogs of 2014: http://www.bespokeinvest.com/thinkbig/2013/12/11/checking-up-on-the-dogs-of-the-dow.html … $INTC $MSFT $CSCO $CVX $V $GS $NKE $DIA
1991	2013-12-12 10:30:00	YEP! RT @cube1us: $MSFT $ORCL $CSCO all have two things in common: arrogant management and dismissive attitude toward their customers.
1992	2013-12-12 18:14:00	The one thing $AAPL and $MSFT will always have in common is that both founders were college dropouts --> http://stks.co/cz9L
1993	2013-12-13 12:06:00	$MSFT PLAYER BUYS 21,000 1/3 $37 CALLS -- OPENING
1994	2013-12-13 12:10:00	Starting to think that $MSFT should host a reality show to find its next CEO. They could call the show "Who Wants To Do Windows?" $QCOM $F
1995	2013-12-14 06:31:00	RT @RiCHi: Windows 9: On the threshold of greatness? New rumors reveal exciting plans ~ #ITBW $MSFT ~ http://blogs.computerworld.com/windows/23252/windows-9-threshold-rumors-exciting-itbwcw …
1996	2013-12-16 07:42:00	The Microsoft Surface recently did something that no one thought was possible --> http://stks.co/dzku $MSFT
1997	2013-12-16 09:14:00	"#Microsoft's newest #tablets, the Surface 2 and Surface Pro 2, are sold out everywhere." Via @BusinessInsider: http://finance.yahoo.com/news/microsofts-surface-2-tablets-sold-151641332.html … $MSFT
1998	2013-12-17 11:05:00	MICROSOFT: We Won't Have A New CEO Until 2014 $MSFT by @jyarow http://read.bi/JDNQJI
1999	2013-12-17 11:54:00	President Obama With A Bunch Of Fancy Tech People $AAPL $GOOG $MSFT $YHOO $CMCSA by @jyarowhttp://read.bi/JDZYu1
[truncated: 2,609 more rows]
