# Supplementary material for: Measuring information flux between social media and stock prices with Transfer Entropy
Source: PLoS One. 2021 Sep 23;16(9):e0257686. doi: 10.1371/journal.pone.0257686 (PMC8459996; doi:10.1371/journal.pone.0257686)
Supplement: S1 Data — (ZIP) [file pone.0257686.s001.zip › DATA BASES/3.-microsoft/msft3.csv]

SUMMARY OUTPUT
Regression Statistics
Multiple R	0.987768239
R Square	0.975686094
Adjusted R Square	0.975681721
Standard Error	4.445765955
Observations	5563
ANOVA
	df	SS	MS	F	Significance F
Regression	1	4410638.467	4410638.467	223155.8464	0
Residual	5561	109912.247	19.76483493
Total	5562	4520550.714
	Coefficients	Standard Error	t Stat	P-value	Lower 95%	Upper 95%	Lower 95.0%	Upper 95.0%
Intercept	23.4573286	0.103709244	226.183585	0	23.25401796	23.66063923	23.25401796	23.66063923
X Variable 1	0.064723412	0.000137012	472.3937409	0	0.064454815	0.064992008	0.064454815	0.064992008
RESIDUAL OUTPUT
Observation	Predicted Y	Residuals
1	23.52205201	-3.192052007
2	23.4573286	-3.127328595
3	23.4573286	-3.127328595
4	23.4573286	-3.947328595
5	23.39260518	-3.272604184
6	23.4573286	-3.937328595
7	23.4573286	-4.367328595
8	23.52205201	-4.142053007
9	23.52205201	-6.412051007
10	23.58677542	-6.386774419
11	23.58677542	-5.926775419
12	23.58677542	-5.546774419
13	23.65149883	-6.55149883
14	23.65149883	-4.39149883
15	23.65149883	-6.44149983
16	23.71622224	-6.546222242
17	23.71622224	-6.756223242
18	23.65149883	-8.37149883
19	23.71622224	-8.436222242
20	23.71622224	-5.386222242
21	23.65149883	-4.82149883
22	23.58677542	-6.106775419
23	23.58677542	-4.836775419
24	23.58677542	-3.916775419
25	23.58677542	-4.236775419
26	23.52205201	-3.762052007
27	23.52205201	-4.322051007
28	23.58677542	-4.386774419
29	23.58677542	-4.976774419
30	23.58677542	-4.616776419
31	23.58677542	-4.806774419
32	23.58677542	-2.676775419
33	23.65149883	-2.74149883
34	23.65149883	-3.25149883
35	23.65149883	-3.72149883
36	23.65149883	-3.41149883
37	23.65149883	-3.86149783
38	23.71622224	-4.296222242
39	23.71622224	-4.396222242
40	23.65149883	-3.76149983
41	23.65149883	-3.90149883
42	23.65149883	-3.43149983
43	23.65149883	-3.05149883
44	23.65149883	-3.27149983
45	23.65149883	-3.83149883
46	23.71622224	-3.376222242
47	23.65149883	-3.52149983
48	23.65149883	-3.20149783
49	23.65149883	-2.76149983
50	23.65149883	-2.76149983
51	23.71622224	-2.316222242
52	23.65149883	-2.25149883
53	23.65149883	-1.92149883
54	23.65149883	-1.82149883
55	23.71622224	-1.576223242
56	23.65149883	-1.51149983
57	23.58677542	-1.536776419
58	23.58677542	-1.506775419
59	23.58677542	-0.756775419
60	23.58677542	-0.256775419
61	23.58677542	-0.136774419
62	23.65149883	-0.15149883
63	23.71622224	0.353777758
64	23.71622224	-0.376222242
65	23.71622224	-0.246223242
66	23.65149883	0.13850217
67	23.71622224	-0.366222242
68	23.71622224	0.053777758
69	23.71622224	0.323778758
70	23.71622224	-1.156223242
71	23.71622224	-1.276221242
72	23.71622224	-1.326223242
73	23.71622224	-1.326223242
74	23.71622224	-0.486222242
75	23.71622224	-0.606221242
76	23.78094565	0.339055347
77	23.78094565	0.509055347
78	23.78094565	0.509055347
79	23.78094565	1.049054347
80	23.71622224	1.843776758
81	23.71622224	-0.266221242
82	23.71622224	-0.606221242
83	23.65149883	-0.18149983
84	23.65149883	0.14850017
85	23.65149883	0.15850017
86	23.65149883	-0.13149883
87	23.71622224	-0.196222242
88	23.71622224	-0.196222242
89	23.65149883	0.17850117
90	23.65149883	0.11850117
91	23.65149883	-0.19149983
92	23.58677542	-0.026776419
93	23.58677542	-0.026776419
94	23.58677542	-0.056774419
95	23.58677542	0.033225581
96	23.58677542	0.103225581
97	23.58677542	-0.336775419
98	23.58677542	-0.006775419
99	23.58677542	0.063224581
100	23.58677542	0.083224581
101	23.58677542	0.823224581
102	23.52205201	1.117946993
103	23.58677542	1.103225581
104	23.58677542	1.093224581
105	23.65149883	0.99850117
106	23.65149883	0.96850217
107	23.65149883	1.12850217
108	23.71622224	1.143778758
109	23.65149883	1.64850017
110	23.65149883	1.60850117
111	23.58677542	1.713223581
112	23.65149883	2.11850117
113	23.65149883	2.05850017
114	23.65149883	2.28850217
115	23.65149883	2.17850117
116	23.65149883	2.09850117
117	23.71622224	2.003776758
118	23.71622224	1.163776758
119	23.71622224	1.243776758
120	23.71622224	0.923776758
121	23.71622224	1.393778758
122	23.71622224	1.383777758
123	23.78094565	1.889054347
124	23.78094565	1.769053347
125	23.78094565	1.939053347
126	23.78094565	2.029053347
127	23.84566906	2.114329935
128	23.84566906	2.654330935
129	23.84566906	2.734330935
130	23.78094565	4.809054347
131	23.78094565	4.239054347
132	23.84566906	4.374329935
133	23.78094565	3.949054347
134	23.84566906	3.884330935
135	23.84566906	4.034329935
136	23.84566906	4.214329935
137	23.84566906	5.164330935
138	23.84566906	5.274331935
139	23.91039248	5.449608523
140	23.97511589	5.644885112
141	23.97511589	5.644885112
142	23.97511589	5.934884112
143	23.97511589	5.434884112
144	23.97511589	6.034884112
145	23.97511589	5.804885112
146	23.97511589	6.004884112
147	23.97511589	5.814885112
148	23.97511589	5.894885112
149	23.91039248	5.939607523
150	23.91039248	6.199608523
151	23.91039248	6.189607523
152	23.84566906	5.754330935
153	23.84566906	6.514331935
154	23.84566906	6.674330935
155	23.91039248	6.909607523
156	23.97511589	6.944884112
157	24.0398393	7.1301607
158	24.0398393	6.9201597
159	24.0398393	6.4401607
160	24.0398393	6.4401607
161	24.0398393	6.9101617
162	24.0398393	6.9201597
163	24.0398393	6.7301607
164	24.10456271	6.345438289
165	24.10456271	6.555437289
166	24.10456271	6.245437289
167	24.10456271	6.855436289
168	24.10456271	6.755438289
169	24.0398393	7.0601607
170	24.0398393	6.5501607
171	24.0398393	4.9201597
172	23.97511589	5.344884112
173	23.97511589	5.524884112
174	23.91039248	5.759607523
175	23.91039248	4.499607523
176	23.91039248	4.549606523
177	23.91039248	4.719606523
178	23.91039248	5.359607523
179	23.91039248	5.359607523
180	23.97511589	5.654883112
181	24.0398393	5.5701617
182	24.10456271	5.485437289
183	24.10456271	5.495437289
184	24.16928612	5.840713877
185	24.16928612	5.490713877
186	24.16928612	5.420713877
187	24.16928612	4.990713877
188	24.10456271	5.055437289
189	24.10456271	5.165437289
190	24.10456271	5.815437289
191	24.10456271	6.025436289
192	24.16928612	4.040712877
193	24.16928612	4.770714877
194	24.16928612	4.710712877
195	24.16928612	5.270714877
196	24.16928612	5.070713877
197	24.16928612	4.430713877
198	24.16928612	2.670713877
199	24.10456271	2.165437289
200	24.16928612	1.900713877
201	24.23400953	0.775990466
202	24.23400953	1.565989466
203	24.29873295	2.161266054
204	24.36345636	1.136543642
205	24.36345636	2.216543642
206	24.42817977	1.891820231
207	24.49290318	1.947097819
208	24.49290318	1.277096819
209	24.55762659	0.752372408
210	24.55762659	0.442373408
211	24.55762659	-0.247627592
212	24.55762659	-1.247627592
213	24.49290318	-1.482903181
214	24.55762659	-0.737626592
215	24.55762659	-0.257627592
216	24.55762659	-0.287626592
217	24.55762659	0.272373408
218	24.55762659	0.572372408
219	24.62235	0.817650996
220	24.62235	0.887649996
221	24.68707342	0.202925584
222	24.68707342	1.122925584
223	24.62235	1.707649996
224	24.55762659	1.602373408
225	24.55762659	1.052374408
226	24.55762659	-0.067626592
227	24.55762659	-0.057626592
228	24.55762659	0.262373408
229	24.55762659	-0.117625592
230	24.49290318	-0.262903181
231	24.49290318	-0.452902181
232	24.49290318	-0.562903181
233	24.55762659	-0.657626592
234	24.55762659	-0.597627592
235	24.55762659	-0.627626592
236	24.55762659	-0.547626592
237	24.49290318	-0.642903181
238	24.55762659	0.552374408
239	24.55762659	0.472374408
240	24.55762659	0.662372408
241	24.55762659	0.872373408
242	24.49290318	0.657096819
243	24.55762659	0.052374408
244	24.55762659	0.222374408
245	24.55762659	0.172373408
246	24.55762659	0.122373408
247	24.55762659	-0.067626592
248	24.49290318	-0.112904181
249	24.49290318	-0.142903181
250	24.49290318	-0.062903181
251	24.49290318	0.037097819
252	24.49290318	0.077096819
253	24.55762659	0.032373408
254	24.55762659	0.272373408
255	24.55762659	0.782373408
256	24.55762659	0.672373408
257	24.62235	0.917650996
258	24.55762659	1.262373408
259	24.55762659	0.542373408
260	24.55762659	0.752372408
261	24.55762659	0.822372408
262	24.55762659	2.112373408
263	24.62235	2.407650996
264	24.68707342	2.452925584
265	24.68707342	2.162926584
266	24.68707342	2.122925584
267	24.68707342	2.262927584
268	24.68707342	2.252927584
269	24.68707342	1.582926584
270	24.62235	1.647649996
271	24.62235	1.577650996
272	24.68707342	1.122925584
273	24.75179683	1.088203173
274	24.75179683	0.368204173
275	24.75179683	0.498203173
276	24.81652024	2.053480761
277	24.81652024	2.523479761
278	24.81652024	2.433479761
279	24.75179683	3.098203173
280	24.75179683	3.238203173
281	24.68707342	3.212926584
282	24.68707342	3.122925584
283	24.68707342	3.382926584
284	24.68707342	3.502927584
285	24.75179683	3.548202173
286	24.75179683	3.318203173
287	24.75179683	3.258203173
288	24.81652024	3.153478761
289	24.81652024	3.033479761
290	24.81652024	3.093479761
291	24.88124365	3.02875635
292	24.94596706	2.964032938
293	24.94596706	3.034032938
294	24.94596706	3.144032938
295	24.94596706	3.054032938
296	24.94596706	3.874032938
297	25.01069047	3.209308526
298	24.94596706	3.074032938
299	25.01069047	3.439310526
300	25.07541389	3.704587115
301	25.1401373	3.729863703
302	25.1401373	2.609862703
303	25.1401373	2.799863703
304	25.20486071	2.565139292
305	25.20486071	2.995140292
306	25.20486071	3.075140292
307	25.20486071	2.765138292
308	25.1401373	2.359862703
309	25.1401373	2.109862703
310	25.1401373	2.089862703
311	25.1401373	1.819861703
312	25.1401373	1.919861703
313	25.1401373	1.919861703
314	25.07541389	0.644585115
315	25.07541389	0.834586115
316	25.07541389	0.814585115
317	25.07541389	0.334586115
318	25.07541389	0.604586115
319	25.07541389	0.604586115
320	25.1401373	0.249861703
321	25.1401373	0.399863703
322	25.1401373	0.269862703
323	25.20486071	0.405140292
324	25.1401373	1.059863703
325	25.1401373	0.929862703
326	25.07541389	0.564585115
327	25.01069047	0.409309526
328	25.01069047	0.359310526
329	25.01069047	0.359310526
330	24.94596706	0.134032938
331	24.94596706	0.204032938
332	25.01069047	0.649309526
333	25.07541389	0.794587115
334	25.07541389	0.754586115
335	25.07541389	0.594586115
336	25.07541389	0.284587115
337	25.07541389	0.244586115
338	25.07541389	-0.045412885
339	25.07541389	-0.045412885
340	25.07541389	-0.505413885
341	25.07541389	-0.555413885
342	25.07541389	-0.405413885
343	25.07541389	-0.315413885
344	25.07541389	-0.315413885
345	25.07541389	-0.645413885
346	25.1401373	-0.920138297
347	25.20486071	-1.294860708
348	25.20486071	-1.194860708
349	25.26958412	-1.30958512
350	25.26958412	-1.55958512
351	25.26958412	-1.55958512
352	25.33430753	-1.624308532
353	25.26958412	-1.00958412
354	25.33430753	-1.074307532
355	25.39903094	-0.929031943
356	25.39903094	-0.639030943
357	25.46375435	-1.163755355
358	25.46375435	0.336244645
359	25.52847777	0.091523234
360	25.46375435	0.536245645
361	25.46375435	0.556245645
362	25.52847777	0.491522234
363	25.46375435	0.566246645
364	25.39903094	1.520969057
365	25.39903094	1.140970057
366	25.46375435	1.126245645
367	25.52847777	2.011523234
368	25.52847777	1.531521234
369	25.52847777	1.571522234
370	25.52847777	2.001523234
371	25.59320118	2.316798822
372	25.65792459	1.672075411
373	25.65792459	2.062074411
374	25.59320118	1.806798822
375	25.65792459	1.742075411
376	25.65792459	0.022075411
377	25.722648	-1.242648001
378	25.78737141	-0.207371413
379	25.78737141	-1.587370413
380	25.78737141	-0.597370413
381	25.78737141	-0.687371413
382	25.78737141	-0.277371413
383	25.78737141	-1.737372413
384	25.78737141	0.012627587
385	25.78737141	0.432627587
386	25.78737141	-0.047371413
387	25.85209482	0.037904176
388	25.78737141	0.712628587
389	25.78737141	1.202628587
390	25.78737141	1.332629587
391	25.722648	1.487350999
392	25.722648	1.257351999
393	25.722648	0.267351999
394	25.722648	-0.282647001
395	25.722648	-0.142648001
396	25.722648	-0.272647001
397	25.78737141	-0.897372413
398	25.78737141	0.102627587
399	25.78737141	0.552628587
400	25.85209482	0.397905176
401	25.85209482	1.107904176
402	25.85209482	1.417905176
403	25.85209482	1.187906176
404	25.85209482	1.307905176
405	25.85209482	1.307905176
406	25.85209482	1.307905176
407	25.85209482	1.337906176
408	25.91681824	0.893180764
409	25.98154165	0.608458353
410	25.98154165	0.028458353
411	25.98154165	0.268458353
412	25.91681824	0.333181764
413	25.91681824	1.243181764
414	25.91681824	0.283182764
415	25.98154165	0.298459353
416	25.91681824	0.843181764
417	25.91681824	0.153181764
418	25.91681824	-0.376817236
419	25.91681824	-0.616819236
420	25.91681824	-0.616819236
421	25.91681824	-0.916818236
422	25.98154165	-1.681542647
423	25.91681824	-1.046817236
424	25.98154165	-0.761542647
425	25.91681824	-0.216817236
426	25.98154165	-0.321541647
427	25.98154165	-0.581541647
428	25.98154165	-0.281540647
429	25.98154165	-0.471541647
430	26.04626506	-0.286265059
431	26.04626506	-0.486266059
432	26.04626506	-0.046265059
433	25.98154165	0.018458353
434	25.98154165	0.048459353
435	25.98154165	-0.221541647
436	25.98154165	0.048459353
437	25.98154165	0.058459353
438	25.98154165	-0.161541647
439	26.04626506	-0.026265059
440	26.04626506	-0.086266059
441	26.04626506	-0.086266059
442	26.04626506	-0.086266059
443	26.04626506	-0.086266059
444	25.98154165	1.418458353
445	25.98154165	1.698458353
446	26.04626506	2.063735941
447	26.04626506	2.063735941
448	26.04626506	2.063735941
449	26.04626506	1.693734941
450	26.11098847	1.729011529
451	26.04626506	2.203734941
452	26.04626506	2.203734941
453	25.98154165	2.278458353
454	25.98154165	2.248458353
455	25.91681824	2.203182764
456	25.91681824	3.793180764
457	25.91681824	3.813181764
458	25.98154165	3.358458353
459	26.04626506	3.513733941
460	26.04626506	3.903735941
461	26.11098847	4.129011529
462	26.11098847	4.089012529
463	26.11098847	4.239011529
464	26.04626506	4.613734941
465	26.04626506	4.723734941
466	25.98154165	5.758458353
467	26.04626506	6.243735941
468	25.98154165	6.098460353
469	25.98154165	6.028456353
470	26.04626506	5.993735941
471	26.04626506	6.153735941
472	25.98154165	6.008458353
473	25.98154165	5.928458353
474	25.98154165	6.028456353
475	26.04626506	6.543734941
476	26.04626506	5.893735941
477	26.11098847	5.409011529
478	26.11098847	5.409011529
479	26.11098847	5.409011529
480	26.11098847	4.989011529
481	26.04626506	4.423733941
482	26.04626506	4.303734941
483	26.11098847	6.309009529
484	26.11098847	6.009010529
485	26.04626506	5.873734941
486	26.04626506	6.153735941
487	26.04626506	5.933734941
488	26.11098847	5.869011529
489	26.17571188	5.844288118
490	26.11098847	5.899009529
491	26.11098847	4.539011529
492	26.11098847	4.629011529
493	26.11098847	4.099010529
494	26.17571188	3.724288118
495	26.17571188	3.544287118
496	26.17571188	3.094288118
497	26.24043529	3.029564706
498	26.24043529	3.509564706
499	26.17571188	3.584288118
500	26.17571188	2.934289118
501	26.24043529	2.309563706
502	26.24043529	2.269564706
503	26.24043529	3.109564706
504	26.24043529	2.659564706
505	26.30515871	2.984842295
506	26.30515871	2.824840295
507	26.30515871	3.034841295
508	26.24043529	3.779564706
509	26.30515871	3.534841295
510	26.30515871	4.394842295
511	26.24043529	4.689564706
512	26.24043529	3.899563706
513	26.30515871	4.394842295
514	26.36988212	4.330118883
515	26.43460553	3.435395471
516	26.43460553	4.155394471
517	26.36988212	4.190116883
518	26.36988212	4.390117883
519	26.36988212	4.390117883
520	26.36988212	4.330118883
521	26.36988212	3.820118883
522	26.36988212	3.630117883
523	26.30515871	3.434841295
524	26.30515871	2.324840295
525	26.36988212	3.020116883
526	26.36988212	3.070118883
527	26.36988212	3.290117883
528	26.36988212	4.080118883
529	26.36988212	4.300117883
530	26.36988212	3.750118883
531	26.36988212	3.750118883
532	26.36988212	3.100116883
533	26.36988212	3.890117883
534	26.43460553	3.895394471
535	26.49932894	4.00067106
536	26.49932894	3.92067106
537	26.56405235	3.855947648
538	26.56405235	3.825946648
539	26.56405235	3.565946648
540	26.62877576	3.571225237
541	26.62877576	4.151225237
542	26.69349917	4.046500825
543	26.75822259	4.041776414
544	26.75822259	3.781778414
545	26.822946	3.437054002
546	26.822946	3.737053002
547	26.822946	3.867055002
548	26.822946	3.807053002
549	26.88766941	3.93233059
550	26.95239282	3.867607179
551	27.01711623	3.372882767
552	27.01711623	3.932884767
553	27.01711623	3.922884767
554	27.01711623	4.192882767
555	27.08183964	4.128159356
556	27.08183964	4.128159356
557	27.08183964	4.128159356
558	27.08183964	4.098160356
559	27.08183964	3.698161356
560	27.14656306	2.343436944
561	27.21128647	2.448713532
562	27.27600988	2.583991121
563	27.27600988	2.753991121
564	27.34073329	2.509266709
565	27.34073329	2.509266709
566	27.34073329	1.639266709
567	27.34073329	1.859267709
568	27.27600988	1.923991121
569	27.27600988	1.923991121
570	27.34073329	2.169266709
571	27.34073329	2.149266709
572	27.34073329	2.159266709
573	27.4054567	1.234542298
574	27.34073329	0.709265709
575	27.34073329	0.559266709
576	27.34073329	0.539265709
577	27.4054567	0.804542298
578	27.4054567	0.804542298
579	27.47018011	0.739818886
580	27.47018011	0.739818886
581	27.53490353	1.005097474
582	27.59962694	1.920373063
583	27.53490353	1.965096474
584	27.59962694	1.900373063
585	27.59962694	2.030372063
586	27.66435035	2.195650651
587	27.66435035	1.415649651
588	27.66435035	1.145648651
589	27.66435035	1.165649651
590	27.66435035	-0.574350349
591	27.72907376	-0.88907376
592	27.66435035	-1.144350349
593	27.59962694	-1.079626937
594	27.59962694	-0.869626937
595	27.59962694	-0.889627937
596	27.53490353	-0.584902526
597	27.53490353	-0.584902526
598	27.59962694	0.100374063
599	27.53490353	0.165097474
600	27.53490353	-0.144904526
601	27.59962694	-0.519626937
602	27.59962694	-0.239625937
603	27.59962694	-0.649625937
604	27.66435035	-1.044349349
605	27.66435035	-1.044349349
606	27.72907376	-1.10907276
607	27.72907376	-1.29907376
608	27.72907376	-1.35907276
609	27.66435035	-0.994350349
610	27.66435035	-1.204351349
611	27.66435035	-0.724349349
612	27.72907376	-0.40907376
613	27.79379717	-0.553797172
614	27.85852058	-0.748519583
615	27.85852058	-1.048521583
616	27.923244	-1.113244995
617	27.923244	-1.113244995
618	27.923244	-0.823243995
619	27.98796741	-0.427968407
620	27.98796741	-0.677968407
621	27.98796741	-0.537966407
622	28.05269082	-0.602689818
623	28.05269082	-0.992691818
624	28.05269082	-1.192689818
625	28.11741423	-1.15741523
626	28.05269082	-1.502691818
627	28.05269082	-1.502691818
628	27.98796741	-1.437968407
629	27.98796741	-1.277968407
630	27.98796741	-1.277968407
631	28.05269082	-1.342691818
632	28.11741423	-1.40741523
633	28.18213764	-0.562136641
634	28.24686105	-0.626860053
635	28.24686105	-0.626860053
636	28.31158446	-0.691583465
637	28.31158446	-0.691583465
638	28.31158446	-0.691583465
639	28.31158446	-0.691583465
640	28.37630788	-0.756306876
641	28.37630788	-0.756306876
642	28.44103129	-0.821030288
643	28.5057547	-1.255754699
644	28.5057547	-1.255754699
645	28.5057547	-1.255754699
646	28.5057547	-1.255754699
647	28.5057547	-1.255754699
648	28.5057547	-1.255754699
649	28.57047811	-1.320478111
650	28.63520152	-1.385201523
651	28.69992493	-2.239925934
652	28.69992493	-1.869924934
653	28.69992493	-1.869924934
654	28.63520152	-1.805201523
655	28.63520152	-1.745202523
656	28.63520152	-1.745202523
657	28.69992493	-1.489925934
658	28.76464835	-1.554649346
659	28.82937176	-1.619372757
660	28.82937176	-1.619372757
661	28.82937176	-1.619372757
662	28.89409517	-1.854094169
663	28.89409517	-1.644095169
664	28.89409517	-1.644095169
665	28.95881858	-1.70881858
666	28.95881858	-1.70881858
667	28.95881858	-1.70881858
668	28.95881858	-1.70881858
669	28.95881858	-1.80881858
670	28.95881858	-1.80881858
671	28.95881858	-1.80881858
672	29.02354199	-1.873541992
673	28.95881858	-1.80881858
674	28.95881858	-1.80881858
675	29.02354199	-1.873541992
676	29.02354199	-1.413540992
677	29.0882654	-1.478264404
678	29.0882654	-1.478264404
679	29.15298882	-1.542987815
680	29.15298882	-1.542987815
681	29.15298882	-1.522989815
682	29.21771223	-1.587713227
683	29.21771223	-1.587713227
684	29.15298882	-1.522989815
685	29.21771223	-1.587713227
686	29.28243564	-1.402436638
687	29.28243564	-1.402436638
688	29.28243564	-1.402436638
689	29.34715905	-1.46716005
690	29.41188246	-1.531883462
691	29.47660587	-1.596606873
692	29.47660587	-1.596606873
693	29.47660587	-1.596606873
694	29.54132928	-1.631329285
695	29.6060527	-1.696052696
696	29.6060527	-1.596052696
697	29.67077611	-1.660776108
698	29.73549952	-1.88549952
699	29.73549952	-1.88549952
700	29.73549952	-2.28549852
701	29.73549952	-2.28549852
702	29.73549952	-1.80549952
703	29.73549952	-1.80549952
704	29.73549952	-1.80549952
705	29.80022293	-1.870222931
706	29.80022293	-2.360221931
707	29.86494634	-2.424945343
708	29.86494634	-2.424945343
709	29.86494634	-2.364946343
710	29.92966975	-2.589669754
711	29.99439317	-2.654393166
712	29.99439317	-2.654393166
713	29.99439317	-2.654393166
714	29.99439317	-2.654393166
715	29.92966975	-2.649668754
716	29.99439317	-2.714392166
717	29.99439317	-2.714392166
718	29.99439317	-2.714392166
719	29.99439317	-2.444394166
720	29.99439317	-2.444394166
721	29.99439317	-2.444394166
722	29.92966975	-2.379670754
723	29.92966975	-2.379670754
724	29.86494634	-2.314947343
725	29.86494634	-2.314947343
726	29.92966975	-2.069668754
727	29.92966975	-2.069668754
728	29.92966975	-2.049670754
729	29.92966975	-2.049670754
730	29.92966975	-2.049670754
731	29.92966975	-1.899668754
732	29.92966975	-1.899668754
733	29.92966975	-1.899668754
734	29.92966975	-1.899668754
735	29.86494634	-1.834945343
736	29.86494634	-1.834945343
737	29.80022293	-1.770221931
738	29.80022293	-1.770221931
739	29.86494634	-1.824945343
740	29.92966975	-1.889668754
741	29.99439317	-1.954392166
742	30.05911658	-2.019115577
743	30.05911658	-2.049116577
744	30.05911658	-2.049116577
745	30.05911658	-2.049116577
746	30.12383999	-2.113839989
747	30.1885634	-2.318562401
748	30.1885634	-2.428563401
749	30.12383999	-2.753838989
750	30.12383999	-2.753838989
751	30.1885634	-2.378564401
752	30.25328681	-2.443287812
753	30.25328681	-2.303285812
754	30.25328681	-2.103286812
755	30.25328681	-2.103286812
756	30.25328681	-2.103286812
757	30.1885634	-1.838563401
758	30.1885634	-2.098563401
759	30.1885634	-2.098563401
760	30.12383999	-2.033839989
761	30.12383999	-1.983840989
762	30.12383999	-1.983840989
763	30.12383999	-2.123839989
764	30.12383999	-2.123839989
765	30.05911658	-2.059116577
766	30.05911658	-2.139116577
767	30.12383999	-1.943839989
768	30.05911658	-1.879116577
769	30.12383999	-1.803839989
770	30.05911658	-1.949115577
771	30.05911658	-1.899116577
772	30.05911658	-1.899116577
773	30.12383999	-1.513838989
774	30.12383999	-1.513838989
775	30.12383999	-1.323840989
776	30.12383999	-1.323840989
777	30.12383999	-1.323840989
778	30.1885634	-1.388564401
779	30.1885634	-1.628564401
780	30.1885634	-1.628564401
781	30.1885634	-1.588563401
782	30.1885634	-1.588563401
783	30.12383999	-1.423838989
784	30.1885634	-0.578562401
785	30.1885634	0.091437599
786	30.12383999	-1.183838989
787	30.05911658	-1.269115577
788	30.05911658	-1.369115577
789	30.12383999	-1.433838989
790	30.1885634	-1.358563401
791	30.1885634	-1.358563401
792	30.12383999	-1.333838989
793	30.12383999	-1.333838989
794	30.12383999	-1.333838989
795	30.05911658	-1.269115577
796	30.05911658	-1.269115577
797	30.05911658	-1.269115577
798	30.05911658	-1.269115577
799	30.05911658	-1.269115577
800	30.05911658	-1.269115577
801	30.05911658	-1.269115577
802	29.99439317	-1.204392166
803	30.05911658	0.770883423
804	29.99439317	1.765606834
805	29.99439317	1.765606834
806	30.05911658	1.700883423
807	30.12383999	1.636160011
808	30.05911658	1.700883423
809	30.12383999	1.636160011
810	30.1885634	1.571436599
811	30.1885634	1.751437599
812	30.25328681	1.686714188
813	30.31801022	1.621990776
814	30.38273364	1.557267365
815	30.38273364	1.557267365
816	30.44745705	1.492543953
817	30.51218046	1.427820541
818	30.44745705	1.342543953
819	30.51218046	1.277820541
820	30.51218046	1.277820541
821	30.57690387	2.03309713
822	30.57690387	2.52309413
823	30.64162728	2.458370718
824	30.64162728	2.458370718
825	30.57690387	2.52309413
826	30.57690387	2.58309613
827	30.57690387	2.58309613
828	30.57690387	2.91309813
829	30.51218046	3.237819541
830	30.51218046	3.237819541
831	30.57690387	3.17309613
832	30.57690387	3.17309613
833	30.57690387	3.17309613
834	30.57690387	3.17309613
835	30.64162728	2.668373718
836	30.57690387	2.73309713
837	30.64162728	2.668373718
838	30.64162728	2.668373718
839	30.64162728	2.668373718
840	30.64162728	2.668373718
841	30.64162728	2.348374718
842	30.57690387	2.41309813
843	30.64162728	2.018372718
844	30.70635069	1.953649307
845	30.70635069	1.983648307
846	30.70635069	2.323648307
847	30.70635069	2.323648307
848	30.70635069	2.823648307
849	30.7710741	2.758924895
850	30.7710741	2.758924895
851	30.7710741	2.758924895
852	30.83579752	2.694201483
853	30.83579752	2.694201483
854	30.7710741	2.758924895
855	30.7710741	3.308927895
856	30.7710741	3.308927895
857	30.7710741	3.308927895
858	30.7710741	3.308927895
859	30.83579752	4.034201483
860	30.83579752	4.034201483
861	30.83579752	4.034201483
862	30.83579752	4.034201483
863	30.83579752	4.014200483
864	30.90052093	3.949477072
865	30.90052093	3.949477072
866	30.90052093	3.949477072
867	30.90052093	3.949477072
868	30.96524434	3.88475366
869	30.96524434	3.88475366
870	30.96524434	3.64475666
871	31.02996775	3.580033249
872	31.02996775	3.580033249
873	31.02996775	3.580033249
874	31.09469116	3.515309837
875	31.15941457	3.450586426
876	31.22413799	2.925864014
877	31.15941457	3.110585426
878	31.15941457	3.110585426
879	31.15941457	3.110585426
880	31.15941457	3.860585426
881	31.22413799	3.805861014
882	31.2888614	3.611140602
883	31.2888614	3.611140602
884	31.22413799	4.365862014
885	31.22413799	4.365862014
886	31.22413799	4.365862014
887	31.22413799	4.365862014
888	31.22413799	4.365862014
889	31.2888614	4.301138602
890	31.2888614	4.301138602
891	31.35358481	4.236415191
892	31.35358481	4.236415191
893	31.35358481	3.636417191
894	31.35358481	3.636417191
895	31.2888614	3.491137602
896	31.35358481	3.426414191
897	31.41830822	3.541690779
898	31.41830822	3.541690779
899	31.41830822	3.541690779
900	31.48303163	4.186966368
901	31.48303163	3.356968368
902	31.48303163	2.916970368
903	31.48303163	2.916970368
904	31.48303163	3.516968368
905	31.48303163	3.516968368
906	31.54775504	3.042244956
907	31.61247846	2.977521544
908	31.67720187	2.912798133
909	31.67720187	2.912798133
910	31.67720187	1.592798133
911	31.74192528	1.528074721
912	31.80664869	1.91335231
913	31.8713721	1.848628898
914	31.93609551	1.783905486
915	32.00081893	1.719182075
916	32.00081893	1.719182075
917	32.00081893	1.719182075
918	32.00081893	1.669179075
919	32.00081893	1.669179075
920	32.00081893	2.619180075
921	32.06554234	2.474458663
922	32.06554234	2.474458663
923	32.06554234	2.294458663
924	32.13026575	2.229735252
925	32.13026575	2.079733252
926	32.06554234	2.144456663
927	32.06554234	2.264459663
928	32.06554234	2.284455663
929	32.06554234	2.284455663
930	32.00081893	2.699182075
931	32.00081893	3.689180075
932	32.00081893	3.689180075
933	32.00081893	3.689180075
934	32.06554234	3.624456663
935	32.06554234	3.624456663
936	32.06554234	3.624456663
937	32.06554234	3.624456663
938	32.06554234	3.624456663
939	32.13026575	3.559733252
940	32.13026575	3.559733252
941	32.13026575	3.559733252
942	32.13026575	3.559733252
943	32.19498916	3.49500984
944	32.19498916	3.47500884
945	32.19498916	3.47500884
946	32.25971257	3.410285429
947	32.25971257	3.410285429
948	32.25971257	3.910285429
949	32.25971257	3.910285429
950	32.32443598	3.945564017
951	32.38915939	3.880840605
952	32.45388281	3.816117194
953	32.45388281	3.286119194
954	32.45388281	2.986116194
955	32.45388281	2.986116194
956	32.51860622	2.921392782
957	32.45388281	2.986116194
958	32.51860622	2.921392782
959	32.45388281	2.986116194
960	32.51860622	2.921392782
961	32.51860622	2.921392782
962	32.51860622	-1.118606218
963	32.45388281	-1.053882806
964	32.45388281	-1.053882806
965	32.45388281	-1.053882806
966	32.38915939	-0.989159395
967	32.38915939	-0.989159395
968	32.45388281	-1.053882806
969	32.45388281	-1.053882806
970	32.45388281	-1.053882806
971	32.45388281	-1.053882806
972	32.38915939	-0.989159395
973	32.45388281	-0.443884806
974	32.45388281	-0.633882806
975	32.45388281	-0.633882806
976	32.45388281	-0.493883806
977	32.51860622	-0.558607218
978	32.58332963	-0.623330629
979	32.51860622	-1.128607218
980	32.58332963	-1.193330629
981	32.58332963	-0.963328629
982	32.58332963	-0.913329629
983	32.58332963	-0.883328629
984	32.58332963	0.306669371
985	32.58332963	0.306669371
986	32.58332963	0.116671371
987	32.58332963	0.116671371
988	32.58332963	0.116671371
989	32.64805304	0.051947959
990	32.64805304	-0.418053041
991	32.64805304	-0.418053041
992	32.64805304	-0.418053041
993	32.64805304	-0.298055041
994	32.64805304	-0.298055041
995	32.71277645	-0.922775453
996	32.77749986	-0.987498864
997	32.71277645	-0.922775453
998	32.77749986	-0.977500864
999	32.84222328	-1.042224276
1000	32.84222328	-0.452224276
1001	32.77749986	-0.387500864
1002	32.77749986	-0.387500864
1003	32.71277645	-0.322777453
1004	32.71277645	2.037223547
1005	32.64805304	2.101946959
1006	32.64805304	2.101946959
1007	32.58332963	2.166670371
1008	32.58332963	2.166670371
1009	32.58332963	2.166670371
1010	32.58332963	2.166670371
1011	32.64805304	2.101946959
1012	32.64805304	2.101946959
1013	32.58332963	2.166670371
1014	32.64805304	2.101946959
1015	32.64805304	2.101946959
1016	32.58332963	2.166670371
1017	32.64805304	2.101946959
1018	32.58332963	2.166670371
1019	32.58332963	2.166670371
1020	32.58332963	2.166670371
1021	32.58332963	2.166670371
1022	32.58332963	2.166670371
1023	32.51860622	2.231393782
1024	32.58332963	2.166670371
1025	32.51860622	2.231393782
1026	32.45388281	2.296117194
1027	32.45388281	2.296117194
1028	32.38915939	2.360840605
1029	32.38915939	2.360840605
1030	32.45388281	2.296117194
1031	32.38915939	2.360840605
1032	32.32443598	2.425564017
1033	32.38915939	2.360840605
1034	32.32443598	2.425564017
1035	32.32443598	2.425564017
1036	32.32443598	2.425564017
1037	32.32443598	1.825566017
1038	32.38915939	1.760842605
1039	32.38915939	1.760842605
1040	32.32443598	1.825566017
1041	32.38915939	1.760842605
1042	32.45388281	0.806115194
1043	32.45388281	0.566117194
1044	32.45388281	1.096116194
1045	32.51860622	1.031392782
1046	32.58332963	0.816672371
1047	32.58332963	0.816672371
1048	32.64805304	0.751948959
1049	32.71277645	0.687225547
1050	32.77749986	0.622502136
1051	32.84222328	0.557778724
1052	32.84222328	0.557778724
1053	32.84222328	0.557778724
1054	32.84222328	0.557778724
1055	32.84222328	0.557778724
1056	32.84222328	0.557778724
1057	32.84222328	-0.962224276
1058	32.77749986	-0.897500864
1059	32.84222328	-0.962224276
1060	32.90694669	-1.026947687
1061	32.90694669	-1.026947687
1062	32.9716701	-1.091671099
1063	33.03639351	-1.156394511
1064	32.9716701	-1.091671099
1065	32.90694669	-1.026947687
1066	32.9716701	-1.091671099
1067	33.03639351	-1.156394511
1068	33.10111692	-1.221117922
1069	33.16584033	-1.285841334
1070	33.16584033	-1.285841334
1071	33.16584033	-1.285841334
1072	33.23056375	-2.030562745
1073	33.23056375	-2.030562745
1074	33.29528716	-2.095286157
1075	33.29528716	-2.095286157
1076	33.23056375	-2.030562745
1077	33.23056375	-2.080563745
1078	33.23056375	-0.840564745
1079	33.23056375	-0.840564745
1080	33.16584033	-0.475841334
1081	33.16584033	-0.475841334
1082	33.16584033	-0.475841334
1083	33.10111692	-0.071117922
1084	33.03639351	-0.006394511
1085	33.03639351	-0.006394511
1086	32.9716701	0.058328901
1087	32.9716701	-0.171671099
1088	32.90694669	0.023053313
1089	32.90694669	0.023053313
1090	32.90694669	0.023053313
1091	32.90694669	0.023053313
1092	32.9716701	-0.041670099
1093	32.9716701	-0.041670099
1094	32.9716701	-0.041670099
1095	32.90694669	0.023053313
1096	32.9716701	0.348329901
1097	32.9716701	0.668328901
1098	32.9716701	0.668328901
1099	32.9716701	-0.181669099
1100	33.03639351	-0.246392511
1101	33.03639351	-0.296391511
1102	33.10111692	-0.361114922
1103	33.10111692	-0.361114922
1104	33.10111692	-0.361114922
1105	33.16584033	-0.715839334
1106	33.16584033	-0.715839334
1107	33.16584033	-0.655842334
1108	33.23056375	-0.720565745
1109	33.23056375	-0.460563745
1110	33.23056375	0.039436255
1111	33.23056375	0.039436255
1112	33.23056375	0.039436255
1113	33.29528716	-0.025287157
1114	33.29528716	-0.025287157
1115	33.29528716	0.284714843
1116	33.23056375	0.689434255
1117	33.23056375	0.689434255
1118	33.16584033	0.714160666
1119	33.23056375	0.069435255
1120	33.23056375	0.069435255
1121	33.23056375	0.069435255
1122	33.29528716	-0.285289157
1123	33.36001057	-0.350012568
1124	33.36001057	-0.350012568
1125	33.36001057	0.399987432
1126	33.29528716	0.464710843
1127	33.29528716	0.834713843
1128	33.36001057	0.769990432
1129	33.36001057	1.089990432
1130	33.36001057	1.089990432
1131	33.29528716	1.344711843
1132	33.36001057	1.559987432
1133	33.36001057	1.559987432
1134	33.29528716	1.624710843
1135	33.36001057	0.399987432
1136	33.36001057	0.359990432
1137	33.42473398	2.30526602
1138	33.48945739	2.240542608
1139	33.48945739	2.240542608
1140	33.48945739	2.240542608
1141	33.5541808	2.175819197
1142	33.5541808	2.175819197
1143	33.48945739	2.240542608
1144	33.48945739	2.240542608
1145	33.5541808	2.175819197
1146	33.5541808	2.015819197
1147	33.61890421	1.951095785
1148	33.68362763	1.836372374
1149	33.68362763	1.836372374
1150	33.74835104	1.781647962
1151	33.81307445	1.71692455
1152	33.87779786	1.652201139
1153	33.81307445	1.71692455
1154	33.81307445	2.12692455
1155	33.81307445	2.82692455
1156	33.87779786	4.302202139
1157	33.81307445	4.36692555
1158	33.74835104	4.431648962
1159	33.74835104	4.431648962
1160	33.74835104	3.611649962
1161	33.81307445	3.54692655
1162	33.87779786	4.282202139
1163	33.94252127	4.217478727
1164	33.87779786	4.282202139
1165	33.87779786	4.282202139
1166	33.87779786	4.282202139
1167	33.87779786	4.142202139
1168	33.87779786	4.142202139
1169	33.87779786	4.142202139
1170	33.94252127	4.077478727
1171	33.94252127	3.897478727
1172	34.00724468	3.832755316
1173	34.0719681	3.768031904
1174	34.00724468	3.832755316
1175	34.0719681	2.668033904
1176	34.0719681	3.008033904
1177	34.13669151	3.263310492
1178	34.13669151	3.263310492
1179	34.13669151	3.263310492
1180	34.13669151	3.433308492
1181	34.20141492	3.368585081
1182	34.26613833	3.303861669
1183	34.26613833	3.303861669
1184	34.26613833	3.303861669
1185	34.26613833	3.373860669
1186	34.33086174	3.309137258
1187	34.33086174	3.019136258
1188	34.39558515	2.954412846
1189	34.46030857	3.139689434
1190	34.46030857	3.669692434
1191	34.52503198	3.604969023
1192	34.52503198	3.604969023
1193	34.46030857	3.669692434
1194	34.46030857	3.669692434
1195	34.46030857	3.669692434
1196	34.46030857	3.849692434
1197	34.46030857	3.539691434
1198	34.52503198	3.474968023
1199	34.58975539	3.410244611
1200	34.6544788	3.3455212
1201	34.6544788	3.7055222
1202	34.6544788	3.7055222
1203	34.58975539	4.120243611
1204	34.58975539	3.020245611
1205	34.52503198	3.084969023
1206	34.58975539	3.020245611
1207	34.52503198	3.084969023
1208	34.46030857	3.149692434
1209	34.46030857	3.149692434
1210	34.39558515	2.824415846
1211	34.33086174	2.889139258
1212	34.33086174	2.359137258
1213	34.33086174	2.359137258
1214	34.39558515	2.294413846
1215	34.39558515	2.494413846
1216	34.39558515	2.494413846
1217	34.46030857	2.059691434
1218	34.46030857	2.059691434
1219	34.52503198	1.994968023
1220	34.52503198	1.994968023
1221	34.46030857	1.789691434
1222	34.46030857	2.339690434
1223	34.39558515	2.404413846
1224	34.46030857	2.339690434
1225	34.52503198	2.554970023
1226	34.52503198	2.554970023
1227	34.52503198	2.764969023
1228	34.46030857	2.829692434
1229	34.52503198	2.764969023
1230	34.58975539	2.700245611
1231	34.58975539	2.700245611
1232	34.58975539	2.820244611
1233	34.58975539	2.820244611
1234	34.58975539	2.820244611
1235	34.58975539	2.820244611
1236	34.6544788	2.7555212
1237	34.6544788	2.7555212
1238	34.6544788	2.7555212
1239	34.71920221	2.690797788
1240	34.71920221	2.690797788
1241	34.71920221	2.690797788
1242	34.71920221	2.690797788
1243	34.78392562	2.626074377
1244	34.78392562	2.626074377
1245	34.84864904	2.561350965
1246	34.78392562	2.626074377
1247	34.78392562	2.626074377
1248	34.84864904	2.561350965
1249	34.91337245	2.496627553
1250	34.91337245	2.496627553
1251	34.91337245	2.246627553
1252	34.91337245	2.246627553
1253	34.91337245	2.246627553
1254	34.91337245	2.246627553
1255	34.91337245	2.246627553
1256	34.97809586	2.181904142
1257	34.97809586	2.181904142
1258	34.91337245	1.496627553
1259	34.97809586	0.551903142
1260	34.97809586	0.551903142
1261	34.97809586	1.061905142
1262	34.97809586	1.061905142
1263	34.91337245	1.126628553
1264	34.84864904	0.931349965
1265	34.91337245	0.866626553
1266	34.97809586	1.781902142
1267	35.04281927	1.71717873
1268	35.04281927	1.84717973
1269	35.04281927	1.84717973
1270	35.10754268	1.272458319
1271	35.10754268	1.272458319
1272	35.10754268	1.272458319
1273	35.17226609	1.207734907
1274	35.2369895	1.143011495
1275	35.30171292	1.078288084
1276	35.36643633	0.563563672
1277	35.36643633	0.563563672
1278	35.36643633	0.693564672
1279	35.36643633	0.693564672
1280	35.36643633	0.693564672
1281	35.36643633	0.693564672
1282	35.36643633	1.443564672
1283	35.43115974	1.378841261
1284	35.49588315	0.534115849
1285	35.43115974	0.598839261
1286	35.43115974	1.228840261
1287	35.36643633	1.493564672
1288	35.36643633	1.493564672
1289	35.36643633	1.493564672
1290	35.36643633	1.493564672
1291	35.36643633	1.493564672
1292	35.43115974	1.428841261
1293	35.43115974	1.428841261
1294	35.36643633	0.983561672
1295	35.43115974	0.918838261
1296	35.49588315	0.854114849
1297	35.56060656	0.789391437
1298	35.56060656	0.789391437
1299	35.62532997	0.724668026
1300	35.56060656	0.789391437
1301	35.56060656	0.789391437
1302	35.56060656	0.789391437
1303	35.49588315	0.854114849
1304	35.56060656	0.789391437
1305	35.56060656	0.789391437
1306	35.56060656	0.789391437
1307	35.49588315	0.854114849
1308	35.49588315	0.854114849
1309	35.49588315	0.854114849
1310	35.49588315	0.324116849
1311	35.56060656	0.259393437
1312	35.62532997	0.194670026
1313	35.62532997	0.194670026
1314	35.62532997	0.194670026
1315	35.62532997	0.194670026
1316	35.62532997	0.194670026
1317	35.62532997	0.934671026
1318	35.69005339	0.869947614
1319	35.69005339	0.869947614
1320	35.69005339	1.479944614
1321	35.69005339	1.779947614
1322	35.7547768	1.715224203
1323	35.81950021	1.790500791
1324	35.81950021	1.790500791
1325	35.81950021	1.800498791
1326	35.88422362	1.86577638
1327	35.94894703	1.801052968
1328	36.01367044	1.736329556
1329	36.07839386	1.901606145
1330	36.07839386	1.611605145
1331	36.14311727	2.166883733
1332	36.20784068	1.572158322
1333	36.20784068	1.572158322
1334	36.20784068	1.572158322
1335	36.20784068	1.572158322
1336	36.27256409	1.83743691
1337	36.3372875	1.772713498
1338	36.40201091	1.707990087
1339	36.40201091	1.747991087
1340	36.46673432	1.433267675
1341	36.53145774	1.368544264
1342	36.46673432	1.433267675
1343	36.53145774	1.488542264
1344	36.59618115	1.423818852
1345	36.59618115	1.673818852
1346	36.53145774	1.738542264
1347	36.53145774	1.358541264
1348	36.59618115	1.293817852
1349	36.66090456	1.22909444
1350	36.66090456	2.88909444
1351	36.66090456	2.88909444
1352	36.66090456	2.88909444
1353	36.72562797	2.824371029
1354	36.66090456	2.88909444
1355	36.59618115	2.953817852
1356	36.59618115	2.673818852
1357	36.66090456	2.60909544
1358	36.72562797	2.544372029
1359	36.72562797	2.544372029
1360	36.79035138	3.539650617
1361	36.79035138	3.539650617
1362	36.79035138	3.539650617
1363	36.85507479	3.304925206
1364	36.85507479	3.304925206
1365	36.85507479	3.304925206
1366	36.79035138	3.369648617
1367	36.85507479	3.304925206
1368	36.91979821	3.420201794
1369	36.98452162	2.375479383
1370	36.98452162	2.375479383
1371	37.04924503	2.310755971
1372	37.04924503	2.310755971
1373	37.04924503	2.310755971
1374	37.11396844	2.246032559
1375	37.11396844	2.246032559
1376	37.11396844	2.246032559
1377	37.11396844	2.246032559
1378	37.11396844	2.246032559
1379	37.17869185	2.181309148
1380	37.17869185	3.121307148
1381	37.11396844	3.186030559
1382	37.11396844	3.186030559
1383	37.17869185	3.811310148
1384	37.24341526	3.746586736
1385	37.24341526	3.746586736
1386	37.30813868	3.681863325
1387	37.37286209	3.617139913
1388	37.37286209	3.977135913
1389	37.4375855	3.912412501
1390	37.50230891	2.36769009
1391	37.56703232	2.302966678
1392	37.56703232	2.302966678
1393	37.63175573	2.238243267
1394	37.63175573	2.238243267
1395	37.69647914	2.103519855
1396	37.76120256	2.038796443
1397	37.76120256	2.058797443
1398	37.69647914	2.123520855
1399	37.69647914	1.663521855
1400	37.69647914	1.663521855
1401	37.76120256	1.418797443
1402	37.82592597	1.354074032
1403	37.82592597	1.924074032
1404	37.82592597	1.924074032
1405	37.82592597	1.924074032
1406	37.82592597	1.924074032
1407	37.89064938	2.11934862
1408	37.95537279	2.054625209
1409	38.0200962	1.969905797
1410	38.0200962	1.839904797
1411	37.95537279	1.904628209
1412	37.89064938	1.96935162
1413	37.95537279	1.904628209
1414	37.95537279	2.914626209
1415	38.0200962	2.849902797
1416	38.08481961	2.785179386
1417	38.0200962	2.489901797
1418	38.08481961	2.315182386
1419	38.08481961	1.915180386
1420	38.14954303	1.850456974
1421	38.14954303	1.540455974
1422	38.21426644	1.475732562
1423	38.21426644	1.475732562
1424	38.21426644	1.475732562
1425	38.27898985	1.411009151
1426	38.21426644	1.475732562
1427	38.27898985	1.411009151
1428	38.27898985	1.261011151
1429	38.27898985	2.141008151
1430	38.27898985	2.141008151
1431	38.27898985	1.961012151
1432	38.21426644	2.025735562
1433	38.21426644	1.615735562
1434	38.21426644	1.535733562
1435	38.21426644	1.535733562
1436	38.27898985	1.401010151
1437	38.27898985	1.401010151
1438	38.27898985	1.401010151
1439	38.27898985	1.401010151
1440	38.34371326	1.336286739
1441	38.40843667	1.271563328
1442	38.47316008	1.206839916
1443	38.40843667	1.271563328
1444	38.40843667	1.941561328
1445	38.40843667	1.941561328
1446	38.47316008	1.876837916
1447	38.47316008	1.716838916
1448	38.5378835	1.472114504
1449	38.5378835	1.802116504
1450	38.5378835	2.252117504
1451	38.60260691	2.187394093
1452	38.60260691	2.607392093
1453	38.66733032	2.542668681
1454	38.73205373	2.74794627
1455	38.73205373	2.74794627
1456	38.79677714	2.473222858
1457	38.79677714	2.313223858
1458	38.86150055	2.248500446
1459	38.92622397	2.183777035
1460	38.92622397	2.183777035
1461	38.92622397	2.183777035
1462	38.92622397	1.933777035
1463	38.99094738	2.239052623
1464	39.05567079	2.174329212
1465	39.05567079	2.174329212
1466	39.05567079	2.174329212
1467	39.05567079	2.174329212
1468	39.05567079	2.174329212
1469	39.1203942	2.3796058
1470	39.1203942	2.3796058
1471	39.1203942	2.3796058
1472	39.1203942	2.3796058
1473	39.1203942	2.3796058
1474	39.1203942	2.3796058
1475	39.18511761	2.314882389
1476	39.24984102	2.250158977
1477	39.24984102	2.250158977
1478	39.31456443	2.185435565
1479	39.31456443	2.185435565
1480	39.31456443	2.185435565
1481	39.31456443	2.185435565
1482	39.37928785	2.120712154
1483	39.37928785	2.120712154
1484	39.37928785	2.120712154
1485	39.37928785	2.120712154
1486	39.37928785	2.300712154
1487	39.44401126	2.585987742
1488	39.50873467	2.191266331
1489	39.50873467	2.191266331
1490	39.50873467	2.191266331
1491	39.50873467	2.271264331
1492	39.50873467	2.181264331
1493	39.50873467	2.181264331
1494	39.50873467	2.181264331
1495	39.57345808	2.116540919
1496	39.57345808	2.516541919
1497	39.57345808	2.516541919
1498	39.63818149	2.451818507
1499	39.57345808	2.516541919
1500	39.63818149	2.501817507
1501	39.57345808	2.566540919
1502	39.50873467	2.631264331
1503	39.50873467	2.631264331
1504	39.50873467	2.941266331
1505	39.50873467	4.571267331
1506	39.57345808	4.506543919
1507	39.63818149	4.891817507
1508	39.63818149	4.891817507
1509	39.57345808	4.956540919
1510	39.57345808	4.956540919
1511	39.57345808	4.956540919
1512	39.63818149	4.891817507
1513	39.7029049	4.827094096
1514	39.76762832	4.762370684
1515	39.83235173	4.697647273
1516	39.89707514	4.632923861
1517	39.83235173	4.697647273
1518	39.83235173	4.697647273
1519	39.83235173	4.697647273
1520	39.76762832	4.762370684
1521	39.83235173	4.697647273
1522	39.76762832	4.762370684
1523	39.76762832	4.762370684
1524	39.83235173	4.857647273
1525	39.76762832	4.922370684
1526	39.76762832	4.922370684
1527	39.76762832	4.922370684
1528	39.76762832	4.922370684
1529	39.76762832	5.072371684
1530	39.76762832	5.062373684
1531	39.76762832	5.062373684
1532	39.76762832	5.062373684
1533	39.7029049	5.127097096
1534	39.63818149	5.191820507
1535	39.63818149	5.191820507
1536	39.63818149	5.191820507
1537	39.63818149	5.191820507
1538	39.7029049	5.127097096
1539	39.7029049	5.127097096
1540	39.7029049	5.127097096
1541	39.7029049	5.167094096
1542	39.7029049	4.797095096
1543	39.76762832	4.732371684
1544	39.76762832	3.092372684
1545	39.76762832	3.092372684
1546	39.76762832	3.312373684
1547	39.83235173	3.397648273
1548	39.83235173	3.367649273
1549	39.83235173	3.367649273
1550	39.83235173	3.687648273
1551	39.83235173	4.247650273
1552	39.76762832	4.502371684
1553	39.76762832	4.502371684
1554	39.83235173	4.957649273
1555	39.89707514	4.892925861
1556	39.96179855	4.828202449
1557	39.96179855	4.828202449
1558	40.02652196	5.303480038
1559	39.96179855	5.368203449
1560	40.02652196	5.303480038
1561	39.96179855	5.368203449
1562	40.02652196	5.303480038
1563	40.02652196	4.923479038
1564	40.02652196	5.123480038
1565	40.09124537	5.078752626
1566	40.15596879	4.714030215
1567	40.09124537	4.788755626
1568	40.09124537	5.338754626
1569	40.15596879	4.934031215
1570	40.15596879	4.934031215
1571	40.15596879	4.934031215
1572	40.15596879	4.804030215
1573	40.2206922	5.689307803
1574	40.28541561	5.624584392
1575	40.35013902	5.55986098
1576	40.35013902	5.55986098
1577	40.35013902	5.55986098
1578	40.41486243	5.495137568
1579	40.41486243	5.495137568
1580	40.41486243	6.055138568
1581	40.35013902	6.11986198
1582	40.35013902	6.40985898
1583	40.41486243	6.425137568
1584	40.35013902	6.48986098
1585	40.28541561	6.414585392
1586	40.28541561	5.954586392
1587	40.35013902	5.88986298
1588	40.35013902	5.88986298
1589	40.41486243	5.825139568
1590	40.41486243	5.825139568
1591	40.41486243	5.825139568
1592	40.41486243	6.345135568
1593	40.41486243	6.105137568
1594	40.41486243	6.265137568
1595	40.35013902	6.32986098
1596	40.35013902	7.16986098
1597	40.35013902	7.16986098
1598	40.35013902	7.16986098
1599	40.41486243	7.105137568
1600	40.41486243	7.105137568
1601	40.41486243	7.105137568
1602	40.41486243	6.645138568
1603	40.47958584	5.280412157
1604	40.54430925	6.235689745
1605	40.47958584	6.300413157
1606	40.41486243	3.615136568
1607	40.47958584	3.550413157
1608	40.47958584	3.170416157
1609	40.47958584	3.170416157
1610	40.47958584	3.250414157
1611	40.47958584	2.260416157
1612	40.47958584	2.260416157
1613	40.54430925	3.085691745
1614	40.54430925	3.085691745
1615	40.54430925	3.535692745
1616	40.47958584	3.600416157
1617	40.47958584	3.600416157
1618	40.47958584	3.600416157
1619	40.41486243	3.665139568
1620	40.47958584	4.400415157
1621	40.54430925	4.335691745
1622	40.54430925	4.335691745
1623	40.54430925	4.475690745
1624	40.54430925	4.475690745
1625	40.60903267	4.410967334
1626	40.67375608	4.346243922
1627	40.67375608	4.346243922
1628	40.73847949	4.28152051
1629	40.8032029	4.216797099
1630	40.8032029	4.216797099
1631	40.86792631	4.152073687
1632	40.86792631	5.262074687
1633	40.86792631	5.622075687
1634	40.93264972	5.687349276
1635	40.93264972	5.117349276
1636	40.93264972	5.117349276
1637	40.93264972	5.117349276
1638	40.99737314	5.052625864
1639	41.06209655	4.987902452
1640	41.06209655	5.887904452
1641	41.06209655	6.507903452
1642	41.12681996	6.733181041
1643	41.19154337	7.508457629
1644	41.19154337	7.678455629
1645	41.19154337	7.588455629
1646	41.25626678	7.523732218
1647	41.25626678	7.523732218
1648	41.25626678	8.353734218
1649	41.32099019	8.289010806
1650	41.25626678	8.353734218
1651	41.25626678	8.353734218
1652	41.32099019	8.259011806
1653	41.32099019	8.259011806
1654	41.32099019	8.259011806
1655	41.25626678	8.323735218
1656	41.25626678	8.323735218
1657	41.19154337	8.268455629
1658	41.19154337	8.268455629
1659	41.19154337	7.508457629
1660	41.25626678	6.723733218
1661	41.25626678	6.333733218
1662	41.25626678	6.213734218
1663	41.25626678	6.213734218
1664	41.25626678	6.213734218
1665	41.32099019	6.429009806
1666	41.38571361	6.364286395
1667	41.38571361	6.364286395
1668	41.45043702	6.359563983
1669	41.45043702	7.009561983
1670	41.45043702	7.009561983
1671	41.51516043	6.944838571
1672	41.51516043	6.944838571
1673	41.57988384	6.88011516
1674	41.64460725	6.815391748
1675	41.64460725	6.435394748
1676	41.64460725	7.195392748
1677	41.64460725	7.195392748
1678	41.70933066	7.130669337
1679	41.77405408	7.065945925
1680	41.70933066	7.130669337
1681	41.70933066	7.130669337
1682	41.77405408	6.645943925
1683	41.83877749	5.751222513
1684	41.83877749	5.331220513
1685	41.83877749	5.331220513
1686	41.9035009	5.266497102
1687	41.9035009	5.266497102
1688	41.96822431	4.98177669
1689	41.96822431	4.98177669
1690	42.03294772	4.917053279
1691	42.09767113	4.572326867
1692	42.09767113	4.572326867
1693	42.09767113	3.062328867
1694	42.03294772	3.127052279
1695	42.03294772	3.707054279
1696	42.03294772	3.707054279
1697	42.03294772	3.707054279
1698	42.03294772	5.947052279
1699	42.09767113	5.882328867
1700	42.09767113	5.882328867
1701	42.09767113	6.352329867
1702	42.16239454	6.287606455
1703	42.16239454	6.287606455
1704	42.22711796	5.652883044
1705	42.29184137	5.588159632
1706	42.29184137	5.588159632
1707	42.35656478	5.523436221
1708	42.35656478	5.523436221
1709	42.35656478	5.523436221
1710	42.35656478	5.093436221
1711	42.35656478	4.663435221
1712	42.35656478	4.663435221
1713	42.42128819	4.598711809
1714	42.4860116	3.963989398
1715	42.55073501	3.899265986
1716	42.61545843	3.834542574
1717	42.68018184	3.769819163
1718	42.68018184	3.769819163
1719	42.68018184	3.769819163
1720	42.61545843	3.834542574
1721	42.55073501	3.899265986
1722	42.55073501	3.899265986
1723	42.55073501	3.899265986
1724	42.55073501	3.899265986
1725	42.55073501	3.899265986
1726	42.55073501	3.899265986
1727	42.61545843	3.834542574
1728	42.61545843	3.834542574
1729	42.68018184	3.769819163
1730	42.68018184	3.769819163
1731	42.68018184	3.769819163
1732	42.61545843	3.834542574
1733	42.61545843	3.834542574
1734	42.61545843	3.834542574
1735	42.61545843	4.144539574
1736	42.68018184	4.079816163
1737	42.68018184	4.079816163
1738	42.74490525	4.015092751
1739	42.74490525	4.015092751
1740	42.80962866	3.95036934
1741	42.80962866	3.95036934
1742	42.87435207	3.455649928
1743	42.93907548	4.250923516
1744	42.87435207	3.725645928
1745	42.93907548	3.420925516
1746	42.93907548	2.540924516
1747	43.0037989	3.236203105
1748	43.0037989	3.236203105
1749	43.0037989	3.386200105
1750	43.06852231	2.851475693
1751	43.06852231	2.851475693
1752	43.06852231	2.851475693
1753	43.13324572	2.786752282
1754	43.19796913	2.72202887
1755	43.19796913	2.72202887
1756	43.19796913	2.72202887
1757	43.26269254	2.657305458
1758	43.32741595	3.802585047
1759	43.32741595	3.802585047
1760	43.26269254	3.867308458
1761	43.32741595	3.802585047
1762	43.32741595	3.802585047
1763	43.39213936	3.787860635
1764	43.45686278	3.723137224
1765	43.45686278	3.723137224
1766	43.45686278	3.723137224
1767	43.45686278	3.553135224
1768	43.45686278	3.553135224
1769	43.45686278	3.553135224
1770	43.45686278	3.553135224
1771	43.45686278	3.553135224
1772	43.45686278	3.553135224
1773	43.52158619	3.488411812
1774	43.52158619	3.488411812
1775	43.5863096	3.4236884
1776	43.5863096	3.4236884
1777	43.5863096	3.4236884
1778	43.65103301	-0.991033011
1779	43.71575642	-1.055756423
1780	43.71575642	-1.055756423
1781	43.78047983	-1.120479834
1782	43.71575642	-1.055756423
1783	43.71575642	-1.055756423
1784	43.71575642	-1.055756423
1785	43.65103301	-0.991033011
1786	43.71575642	-1.055756423
1787	43.71575642	-1.055756423
1788	43.71575642	-1.055756423
1789	43.71575642	-1.055756423
1790	43.78047983	-1.120479834
1791	43.84520325	-1.185203246
1792	43.78047983	-1.120479834
1793	43.78047983	-1.120479834
1794	43.84520325	-1.185203246
1795	43.78047983	-2.590480834
1796	43.78047983	-2.590480834
1797	43.84520325	-2.655204246
1798	43.84520325	-2.655204246
1799	43.90992666	-2.719927657
1800	43.84520325	-1.835205246
1801	43.90992666	-1.899928657
1802	43.97465007	-3.574648069
1803	43.90992666	-3.509924657
1804	43.97465007	-3.574648069
1805	43.97465007	-3.574648069
1806	43.97465007	-2.694651069
1807	44.03937348	-2.759374481
1808	44.03937348	-2.439375481
1809	44.10409689	-2.504098892
1810	44.10409689	-2.504098892
1811	44.10409689	-2.504098892
1812	44.10409689	-2.264096892
1813	44.10409689	-2.264096892
1814	44.10409689	-2.264096892
1815	44.1688203	-2.328820304
1816	44.23354372	-2.393543715
1817	44.23354372	-1.783542715
1818	44.29826713	-1.848266127
1819	44.36299054	-1.952990539
1820	44.36299054	-1.952990539
1821	44.42771395	-1.33771395
1822	44.49243736	-0.622438362
1823	44.55716077	-0.687161773
1824	44.55716077	-0.687161773
1825	44.62188418	-0.751885185
1826	44.6866076	-0.816608597
1827	44.75133101	-1.171329008
1828	44.81605442	-1.31605442
1829	44.88077783	-1.020776831
1830	44.88077783	-1.020776831
1831	44.88077783	-1.020776831
1832	44.94550124	-1.085500243
1833	44.94550124	-0.795499243
1834	44.94550124	-0.795499243
1835	44.88077783	-0.790777831
1836	44.88077783	-0.890775831
1837	44.88077783	-0.890775831
1838	44.94550124	-0.885500243
1839	45.01022465	-0.950223654
1840	45.01022465	-1.130223654
1841	45.01022465	-1.730225654
1842	45.07494807	-1.794949066
1843	45.07494807	-2.014947066
1844	45.07494807	-4.054948066
1845	45.07494807	-4.054948066
1846	45.07494807	-4.054948066
1847	45.01022465	-3.990224654
1848	45.01022465	-3.990224654
1849	44.94550124	-3.925501243
1850	44.88077783	-3.500776831
1851	44.81605442	-3.43605342
1852	44.88077783	-3.320776831
1853	44.94550124	-3.385500243
1854	44.94550124	-3.385500243
1855	44.94550124	-3.245500243
1856	44.88077783	-3.180776831
1857	44.94550124	-3.245500243
1858	44.94550124	-3.245500243
1859	44.94550124	-2.445501243
1860	45.01022465	-4.290223654
1861	44.94550124	-4.225500243
1862	44.94550124	-4.655500243
1863	45.01022465	-3.460225654
1864	45.07494807	-3.524949066
1865	45.13967148	-3.609672478
1866	45.20439489	-3.784396889
1867	45.2691183	-3.789118301
1868	45.2691183	-3.789118301
1869	45.33384171	-3.613840712
1870	45.33384171	-3.613840712
1871	45.33384171	-3.613840712
1872	45.39856512	-3.678564124
1873	45.46328854	-3.743287536
1874	45.46328854	-3.813286536
1875	45.46328854	-3.203290536
1876	45.46328854	-3.203290536
1877	45.46328854	-3.203290536
1878	45.52801195	-3.268013947
1879	45.52801195	-2.888012947
1880	45.59273536	-2.602733359
1881	45.59273536	-2.602733359
1882	45.65745877	-2.31745877
1883	45.65745877	-2.31745877
1884	45.65745877	-2.31745877
1885	45.65745877	-2.31745877
1886	45.65745877	-2.31745877
1887	45.65745877	-2.31745877
1888	45.65745877	-2.31745877
1889	45.65745877	-2.31745877
1890	45.65745877	-2.31745877
1891	45.65745877	-2.31745877
1892	45.65745877	-2.31745877
1893	45.65745877	-2.31745877
1894	45.72218218	-2.382182182
1895	45.78690559	-2.446905594
1896	45.85162901	-2.511629005
1897	45.85162901	2.018369995
1898	45.85162901	2.018369995
1899	45.85162901	2.018369995
1900	45.91635242	2.113646583
1901	45.91635242	2.113646583
1902	45.98107583	3.178924172
1903	45.98107583	3.178924172
1904	45.98107583	3.178924172
1905	46.04579924	3.11420076
1906	46.11052265	2.949478349
1907	46.11052265	2.949478349
1908	46.17524606	2.884754937
1909	46.23996947	2.820031525
1910	46.30469289	2.755308114
1911	46.3694163	2.690584702
1912	46.3694163	2.690584702
1913	46.3694163	2.690584702
1914	46.30469289	2.755308114
1915	46.30469289	2.755308114
1916	46.3694163	2.690584702
1917	46.3694163	2.270582702
1918	46.3694163	2.270582702
1919	46.43413971	2.205859291
1920	46.43413971	2.205859291
1921	46.49886312	1.741138879
1922	46.49886312	1.101134879
1923	46.56358653	1.036411467
1924	46.62830994	0.971688056
1925	46.62830994	-0.348310944
1926	46.69303336	0.006967644
1927	46.69303336	0.006967644
1928	46.75775677	-0.057755767
1929	46.82248018	-0.122479179
1930	46.82248018	-0.122479179
1931	46.82248018	-0.122479179
1932	46.82248018	0.927519821
1933	46.75775677	0.992243233
1934	46.82248018	0.927519821
1935	46.82248018	0.547518821
1936	46.82248018	0.547518821
1937	46.82248018	0.547518821
1938	46.82248018	0.757521821
1939	46.82248018	0.757521821
1940	46.82248018	0.757521821
1941	46.88720359	0.532794409
1942	46.951927	-0.051925002
1943	47.01665041	-0.116648414
1944	47.08137383	-0.181371825
1945	47.14609724	-0.246095237
1946	47.14609724	-0.246095237
1947	47.14609724	-0.246095237
1948	47.21082065	-0.310818648
1949	47.21082065	-0.310818648
1950	47.21082065	-0.310818648
1951	47.21082065	-0.310818648
1952	47.21082065	-0.620820648
1953	47.21082065	-0.620820648
1954	47.14609724	-0.556097237
1955	47.14609724	-0.556097237
1956	47.14609724	-0.556097237
1957	47.21082065	-0.620820648
1958	47.21082065	-1.070821648
1959	47.27554406	-1.13554506
1960	47.34026747	-1.610267472
1961	47.40499088	-0.794989883
1962	47.46971429	-1.029715295
1963	47.46971429	-1.499713295
1964	47.53443771	-2.054437706
1965	47.53443771	-2.054437706
1966	47.59916112	-1.769159118
1967	47.59916112	-1.769159118
1968	47.59916112	-1.769159118
1969	47.66388453	-1.83388253
1970	47.66388453	-1.69388353
1971	47.66388453	-1.69388353
1972	47.66388453	-1.69388353
1973	47.66388453	-1.69388353
1974	47.66388453	-1.69388353
1975	47.72860794	-1.008606941
1976	47.72860794	-1.008606941
1977	47.79333135	-1.563331353
1978	47.79333135	-2.153332353
1979	47.85805476	-2.598056764
1980	47.85805476	-3.488055764
1981	47.92277818	-3.622779176
1982	47.92277818	-3.682776176
1983	47.92277818	-3.682776176
[truncated: 3,580 more rows]
