# Supplementary material for: Measuring information flux between social media and stock prices with Transfer Entropy
Source: PLoS One. 2021 Sep 23;16(9):e0257686. doi: 10.1371/journal.pone.0257686 (PMC8459996; doi:10.1371/journal.pone.0257686)
Supplement: S1 Data — (ZIP) [file pone.0257686.s001.zip › DATA BASES/4.-ebay/ebay last.xlsx]

## Sheet: ebay3
fecha	tweet	TextBlob	clean	subjectivity	sentiment	polarity		fecba	pol	eventos	negative	positive	-	+	stock	v	neg	pos	index						SUMMARY OUTPUT
2013-04-15	Our hearts go out to victims & families of those affected by the terrible tragedy at the Boston Marathon. You're in our thoughts & prayers.	our hearts go out to victims & families of those affected by the terrible tragedy at the boston marathon. you're in our thoughts & prayers.	our hearts go out to victims & families of those affected by the terrible tragedy at the boston marathon. you're in our thoughts & prayers.	1	negative	-1		2009-01-01	0	0	0	0	0	0	5.87542	0	0	0	0	0	2	0
2013-04-06	Retweet if you hate getting your cereal all soggy and mushy! http://bit.ly/YfIhnT	retweet if you hate getting your cereal all soggy and mushy!	retweet if you hate getting your cereal all soggy and mushy!	0.9	negative	-1		2009-01-02	0	0	0	0	0	0	6.17003	0.294612	0	0	0	0	2	0			Regression Statistics
2014-09-10	$EBAY, falling 3%, is the worst $SPX performer today, and it may be because of Apple Pay. http://on.mktw.net/YwIFTnÃ‚Â pic.twitter.com/uJILBjdy4s	$ebay, falling 3%, is the worst $spx performer today, and it may be because of apple pay.	$ebay, falling 3%, is the worst $spx performer today, and it may be because of apple pay.	1	negative	-1		2009-01-03	0	0	0	0	0	0	6.17003	0	0	0	0	0	2	0			Multiple R	0.954084
2011-04-05	Holy Moly Did Inc. Just Publish A BRUTAL Profile Of Etsy CEO Rob Kalin $EBAY by @pegobry http://read.bi/i29Fln	holy moly did inc. just publish a brutal profile of etsy ceo rob kalin $ebay by @pegobry	holy moly did inc. just publish a brutal profile of etsy ceo rob kalin $ebay by @pegobry	1	negative	-0.875		2009-01-04	0	0	0	0	0	0	6.17003	0	0	0	0	0	2	0			R Square	0.910276
2011-10-26	#stepstosurviveahorrormovie: Take a blanket into the theater and pull it over yrself when something bad is about to happen! Oh, and scream.	#stepstosurviveahorrormovie: take a blanket into the theater and pull it over yrself when something bad is about to happen! oh, and scream.	#stepstosurviveahorrormovie: take a blanket into the theater and pull it over yrself when something bad is about to happen! oh, and scream.	0.666667	negative	-0.875		2009-01-05	0	0	0	0	0	0	6.21633	0.046297	0	0	0	0	2	0			Adjusted R Square	0.910227
2009-09-28	Meg Whitman's Bad Timing Running For California Governor $EBAY by @SimonDumenco http://bit.ly/rpYlh	meg whitman's bad timing running for california governor $ebay by @simondumenco	meg whitman's bad timing running for california governor $ebay by @simondumenco	0.666667	negative	-0.7		2009-01-06	0	0	0	0	0	0	6.38889	0.172559	0	0	0	0	2	0			Standard Error	2.84036
2014-01-07	Bad News for Bricks & Mortar _x000D_ http://app.hedgeye.com/unlocked_content/32800-bad-news-for-bricks-mortarÃ‚Â Ã¢â‚¬Â¦ via @HedgeyeRetail _x000D_ $AMZN $EBAY pic.twitter.com/e0aJirgeus	bad news for bricks & mortar _x000D_ via @hedgeyeretail _x000D_ $amzn $ebay pic.twitter.com/e0ajirgeus	bad news for bricks & mortar _x000D_ via @hedgeyeretail _x000D_ $amzn $ebay pic.twitter.com/e0ajirgeus	0.666667	negative	-0.7		2009-01-07	0	0	0	0	0	0	6.14057	-0.248316	0	0	0	0	2	0			Observations	3654
2017-01-02	No updates at this time. Sorry again! ^B	no updates at this time. sorry again! ^b	no updates at this time. sorry again! ^b	1	negative	-0.625		2009-01-08	0	0	0	0	0	0	6.17424	0.033669	0	0	0	0	2	0
2009-12-22	Judge Suggests Craigslist And Ebay Settle Before He Makes "Everyone Unhappy" $EBAY by @egs2138 http://bit.ly/4X7EQC	judge suggests craigslist and ebay settle before he makes "everyone unhappy" $ebay by @egs2138	judge suggests craigslist and ebay settle before he makes "everyone unhappy" $ebay by @egs2138	0.9	negative	-0.6		2009-01-09	0.719167	4	0	4	0	1	5.97222	-0.20202	0	1	0	0	2	4			ANOVA
2009-03-22	skype goes business. ebay desperately seeks revenue to flip skype. $EBAY http://bit.ly/GfBas http://bit.ly/GfBas	skype goes business. ebay desperately seeks revenue to flip skype. $ebay	skype goes business. ebay desperately seeks revenue to flip skype. $ebay	1	negative	-0.6		2009-01-10	0	0	0	0	0	0	5.97222	0	0	1	0	0	2	0				df	SS	MS	F	Significance F
2010-12-04	And Now PayPal Is Cutting Off WikiLeaks $EBAY by @jyarow http://read.bi/elIHOG	and now paypal is cutting off wikileaks $ebay by @jyarow	and now paypal is cutting off wikileaks $ebay by @jyarow	0.9	negative	-0.6		2009-01-11	0	0	0	0	0	0	5.97222	0	0	1	0	0	2	0			Regression	2	298830	149415	18520.2	0
2010-12-04	And Now PayPal Is Cutting Off WikiLeaks $EBAY by @jyarow http://read.bi/elIHOG	and now paypal is cutting off wikileaks $ebay by @jyarow	and now paypal is cutting off wikileaks $ebay by @jyarow	0.9	negative	-0.6		2009-01-12	0	0	0	0	0	0	5.89647	-0.075757	0	1	0	0	2	0			Residual	3651	29455.1	8.06767
2016-05-10	eBay turns to artificial intelligence to refine product searches $EBAY http://read.bi/1ZC7MwRÃ‚Â pic.twitter.com/IDyaxP4H9y	ebay turns to artificial intelligence to refine product searches $ebay	ebay turns to artificial intelligence to refine product searches $ebay	1	negative	-0.6		2009-01-13	0	0	0	0	0	0	5.94697	0.050505	0	1	0	0	2	0			Total	3653	328285
2011-02-04	Today is World Cancer Day. Help beat this awful disease by donating as little as $1 at each checkout w/ @ebaygiving http://bit.ly/fAx2OP	today is world cancer day. help beat this awful disease by donating as little as $1 at each checkout w/ @ebaygiving	today is world cancer day. help beat this awful disease by donating as little as $1 at each checkout w/ @ebaygiving	0.75	negative	-0.59375		2009-01-14	0	0	0	0	0	0	5.43771	-0.50926	0	1	0	0	2	0
2015-09-17	Hey, Denver! We're set up at the 16th Street Mall, bringing you insane deals on items for $20. Come on down now.pic.twitter.com/cPi8lSt5K7	hey, denver! we're set up at the 16th street mall, bringing you insane deals on items for $20. come on down now.pic.twitter.com/cpi8lst5k7	hey, denver! we're set up at the 16th street mall, bringing you insane deals on items for $20. come on down now.pic.twitter.com/cpi8lst5k7	0.644444	negative	-0.577778		2009-01-15	0.433333	1	0	1	0	1	5.65657	0.218856	0	2	0	0	2	1				Coefficients	Standard Error	t Stat	P-value	Lower 95%	Upper 95%	Lower 95.0%	Upper 95.0%
2014-10-05	Purple "I Dream Of Jeannie" genie bottle; unfortunately, genie not included... http://ebay.to/1vkYTssÃ‚Â pic.twitter.com/sErVJbptpn	purple "i dream of jeannie" genie bottle; unfortunately, genie not included...	purple "i dream of jeannie" genie bottle; unfortunately, genie not included...	1	negative	-0.5		2009-01-16	0	0	0	0	0	0	5.58081	-0.075758	0	2	0	0	2	0			Intercept	11.1959	0.145586	76.9025	0	10.9105	11.4813	10.9105	11.4813
2014-02-28	Friday links: complicated investments, the $EBAY trend and making sense of @elonmusk. http://stks.co/d0HN9Ã‚Â $$	friday links: complicated investments, the $ebay trend and making sense of @elonmusk. $$	friday links: complicated investments, the $ebay trend and making sense of @elonmusk. $$	1	negative	-0.5		2009-01-17	0.227273	1	0	1	0	1	5.58081	0	0	3	0	0	2	1			X Variable 1	-0.370579	0.0190591	-19.4437	3.28952e-80	-0.407946	-0.333211	-0.407946	-0.333211
2015-09-19	These 9 #StarWarsÃ‚Â listings will make you nostalgic and get you hyped for the #ForceAwakens: http://ebay.to/1MedBLyÃ‚Â pic.twitter.com/gHgqk1rxcC	these 9 #starwarslistings will make you nostalgic and get you hyped for the #forceawakens:	these 9 #starwarslistings will make you nostalgic and get you hyped for the #forceawakens:	1	negative	-0.5		2009-01-18	0	0	0	0	0	0	5.58081	0	0	3	0	0	2	0			X Variable 2	0.0725497	0.00184149	39.3972	3.33837e-283	0.0689392	0.0761602	0.0689392	0.0761602
2015-05-31	9 exceptionally #nostalgic gifts for dads who grew up in the '70s, '80s and '90s. http://ebay.to/1K2DVZ9Ã‚Â pic.twitter.com/PZrQQRtRTe	9 exceptionally #nostalgic gifts for dads who grew up in the '70s, '80s and '90s.	9 exceptionally #nostalgic gifts for dads who grew up in the '70s, '80s and '90s.	1	negative	-0.5		2009-01-19	0	0	0	0	0	0	5.58081	0	0	3	0	0	2	0
2016-08-12	Here's what $EBAY and $ETSY are doing to stop illegal online wildlife trafficking: https://www.thestreet.com/video/13674051/here-s-how-etsy-and-ebay-are-trying-to-stop-illegal-online-wildlife-trafficking.htmlÃ‚Â Ã¢â‚¬Â¦ @TheStreet #WorldElephantDay	here's what $ebay and $etsy are doing to stop illegal online wildlife trafficking: @thestreet #worldelephantday	here's what $ebay and $etsy are doing to stop illegal online wildlife trafficking: @thestreet #worldelephantday	0.5	negative	-0.5		2009-01-20	-0.36875	1	1	0	1	0	5.28199	-0.298821	1	3	-1	-1	1	1
2018-09-26	Ã¢â‚¬Å“Why Silicon Valley Giants Fail in ChinaÃ¢â‚¬ï¿½ $AMZN $GOOG $EBAY pic.twitter.com/SkNH28EXk3	why silicon valley giants fail in china $amzn $goog $ebay pic.twitter.com/sknh28exk3	why silicon valley giants fail in china $amzn $goog $ebay pic.twitter.com/sknh28exk3	0.3	negative	-0.5		2009-01-21	0	0	0	0	0	0	5.58923	0.307239	1	3	-1	0	2	0
2014-12-28	Check out the insane power of this new #hybrid from #Ferrari. http://ebay.to/1w6xI2ZÃ‚Â pic.twitter.com/sbLQGtvOaF	check out the insane power of this new #hybrid from #ferrari.	check out the insane power of this new #hybrid from #ferrari.	0.727273	negative	-0.431818		2009-01-22	0	0	0	0	0	0	4.91162	-0.67761	1	3	-1	0	2	0
2017-01-02	Sorry for any trouble! Do you to have tracking info showing the item was delivered to the seller? Keep us posted! ^H	sorry for any trouble! do you to have tracking info showing the item was delivered to the seller? keep us posted! ^h	sorry for any trouble! do you to have tracking info showing the item was delivered to the seller? keep us posted! ^h	0.6	negative	-0.40625		2009-01-23	-0.3	1	1	0	1	0	5.05051	0.138889	2	3	-2	-1	1	1
2013-04-25	Participants rigged auctions on $EBAY by posting false interest & running prices the practice was banned, but on Wall Street? @mcuban	participants rigged auctions on $ebay by posting false interest & running prices the practice was banned, but on wall street? @mcuban	participants rigged auctions on $ebay by posting false interest & running prices the practice was banned, but on wall street? @mcuban	0.6	negative	-0.4		2009-01-24	0	0	0	0	0	0	5.05051	0	2	3	-2	0	2	0
2010-01-06	$EBAY:5, EBAY 0. 3. Online retailers doing poorly. Chips doing poorly today. Amat up . 4%. And intel one la http://tinyurl.com/yd224fl	$ebay:5, ebay 0. 3. online retailers doing poorly. chips doing poorly today. amat up . 4%. and intel one la	$ebay:5, ebay 0. 3. online retailers doing poorly. chips doing poorly today. amat up . 4%. and intel one la	0.6	negative	-0.4		2009-01-25	0	0	0	0	0	0	5.05051	0	2	3	-2	0	2	0
2012-05-18	Roger McNamee: The Secret Genius of Facebook http://cnbc.com/id/47479272Ã‚Â $EBAY $FB #StockMarket #StockPicks	roger mcnamee: the secret genius of facebook $ebay $fb #stockmarket #stockpicks	roger mcnamee: the secret genius of facebook $ebay $fb #stockmarket #stockpicks	0.7	negative	-0.4		2009-01-26	0	0	0	0	0	0	4.99579	-0.054714	2	3	-2	0	2	0
2013-03-28	EBay's CEO: "The turnaround is behind us, and we are now playing offense." http://on.wsj.com/10lEhRqÃ‚Â $EBAY	ebay's ceo: "the turnaround is behind us, and we are now playing offense." $ebay	ebay's ceo: "the turnaround is behind us, and we are now playing offense." $ebay	0.7	negative	-0.4		2009-01-27	0	1	0	1	0	1	5.08838	0.092593	2	4	-2	0	2	1
2014-07-14	Picture this: you, @stephenasmithÃ‚Â & @RealSkipBaylessÃ‚Â at the 2015 @NBAÃ‚Â All-Star game http://bit.ly/1m0LhMNÃ‚Â . @TheVFoundationÃ‚Â #DontEverGiveUp	picture this: you, @stephenasmith& @realskipbaylessat the 2015 @nbaall-star game @thevfoundation#dontevergiveup	picture this: you, @stephenasmith& @realskipbaylessat the 2015 @nbaall-star game @thevfoundation#dontevergiveup	0.4	negative	-0.4		2009-01-28	0	0	0	0	0	0	5.35353	0.265151	2	4	-2	0	2	0
2014-07-01	Our #summer is all about airy fabrics and dusty neutral hues. Get the look: http://bit.ly/1nXRXfYÃ‚Â pic.twitter.com/siCN2botMB	our #summer is all about airy fabrics and dusty neutral hues. get the look:	our #summer is all about airy fabrics and dusty neutral hues. get the look:	0.6	negative	-0.4		2009-01-29	0	0	0	0	0	0	5.15572	-0.197811	2	4	-2	0	2	0
2015-07-05	Congratulations to @ussoccer_wnt for bringing home the World Cup! What a game. #USWNT	congratulations to @ussoccer_wnt for bringing home the world cup! what a game. #uswnt	congratulations to @ussoccer_wnt for bringing home the world cup! what a game. #uswnt	0.4	negative	-0.4		2009-01-30	0.25	1	0	1	0	1	5.05892	-0.096801	2	5	-2	0	2	1
2015-03-02	ALERT: PayPal to buy the startup behind Wal-Mart's Apple Pay competitor for $280M Ã‚Â» http://cnb.cx/1aIJFcSÃ‚Â Ã¢â‚¬Â¢ $EBAY (via @Recode's @DelRey)	alert: paypal to buy the startup behind wal-mart's apple pay competitor for $280m $ebay (via @recode's @delrey)	alert: paypal to buy the startup behind wal-mart's apple pay competitor for $280m $ebay (via @recode's @delrey)	0.7	negative	-0.4		2009-01-31	0	0	0	0	0	0	5.05892	0	2	5	-2	0	2	0
2015-01-19	What would you hide in this #secret water bottle? http://ebay.to/1y75VFxÃ‚Â pic.twitter.com/t7SpcLDeIZ	what would you hide in this #secret water bottle?	what would you hide in this #secret water bottle?	0.7	negative	-0.4		2009-02-01	0	0	0	0	0	0	5.05892	0	2	5	-2	0	2	0
2016-07-19	Step up your game and become a PokÃƒÂ©mon Master with these must-have items: http://ebay.to/2a7EgO3Ã‚Â pic.twitter.com/vRhirrJghF	step up your game and become a pokmon master with these must-have items:	step up your game and become a pokmon master with these must-have items:	0.4	negative	-0.4		2009-02-02	0	0	0	0	0	0	5.14731	0.088383	2	5	-2	0	2	0
2012-01-13	Despite Weak PC Sales, Microsoft is a Buy http://cnbc.com/id/45987491Ã‚Â $EBAY $GOOG $MSFT #StockMarket #StockPicks	despite weak pc sales, microsoft is a buy $ebay $goog $msft #stockmarket #stockpicks	despite weak pc sales, microsoft is a buy $ebay $goog $msft #stockmarket #stockpicks	0.625	negative	-0.375		2009-02-03	0	0	0	0	0	0	5.40404	0.256734	2	5	-2	0	2	0
2009-01-20	Why has $EBAY had a hard time growing its active user base? Over past 5 Qs, user growth has been been stagnant. http://tinyurl.com/8o4wtn	why has $ebay had a hard time growing its active user base? over past 5 qs, user growth has been been stagnant.	why has $ebay had a hard time growing its active user base? over past 5 qs, user growth has been been stagnant.	0.597917	negative	-0.36875		2009-02-04	0	0	0	0	0	0	5.30303	-0.10101	2	5	-2	0	2	0
2011-03-21	Watch Out PayPal, Facebook Is Getting Serious About Payments $EBAY by @owenthomas http://read.bi/i0zxqa	watch out paypal, facebook is getting serious about payments $ebay by @owenthomas	watch out paypal, facebook is getting serious about payments $ebay by @owenthomas	0.666667	negative	-0.333333		2009-02-05	0	0	0	0	0	0	5.55976	0.256734	2	5	-2	0	2	0
2014-12-19	Just 6 weeks after its launch, Apple Pay is shaping up as a serious threat to PayPal http://ow.ly/GbTbYÃ‚Â $AAPL $EBAY $GOOGL $WFM	just 6 weeks after its launch, apple pay is shaping up as a serious threat to paypal $aapl $ebay $googl $wfm	just 6 weeks after its launch, apple pay is shaping up as a serious threat to paypal $aapl $ebay $googl $wfm	0.666667	negative	-0.333333		2009-02-06	0	0	0	0	0	0	5.73653	0.176768	2	5	-2	0	2	0
2017-01-02	Sorry for the delay! We are working to resolve things as quickly as possible. ^B	sorry for the delay! we are working to resolve things as quickly as possible. ^b	sorry for the delay! we are working to resolve things as quickly as possible. ^b	1	negative	-0.3125		2009-02-07	0	0	0	0	0	0	5.73653	0	2	5	-2	0	2	0
2009-08-05	Outage Costs PayPal Users At Least $7 Million -- Report $EBAY by @nichcarlson http://bit.ly/hkNTk	outage costs paypal users at least $7 million -- report $ebay by @nichcarlson	outage costs paypal users at least $7 million -- report $ebay by @nichcarlson	0.4	negative	-0.3		2009-02-08	0	1	0	1	0	1	5.73653	0	2	6	-2	0	2	1
2009-01-23	$EBAY is all about the transaction. User experience is secondary. And that's why it's losing out to rivals like $AMZN http://twurl.nl/6dcp5e	$ebay is all about the transaction. user experience is secondary. and that's why it's losing out to rivals like $amzn	$ebay is all about the transaction. user experience is secondary. and that's why it's losing out to rivals like $amzn	0.3	negative	-0.3		2009-02-09	-0.0568182	2	1	1	0.5	0.5	5.82912	0.092592	2.5	6.5	-3	-1	1	1
2011-01-12	Haven't heard the name Peter Thiel lately? Check this out: Clarium Hedge Fund Shrinks 90% http://bit.ly/ijvYoV #facebook #paypal $EBAY	haven't heard the name peter thiel lately? check this out: clarium hedge fund shrinks 90% #facebook #paypal $ebay	haven't heard the name peter thiel lately? check this out: clarium hedge fund shrinks 90% #facebook #paypal $ebay	0.6	negative	-0.3		2009-02-10	-0.133333	1	1	0	1	0	5.61869	-0.210437	3.5	6.5	-4	-1	1	1
2011-01-01	COMMON STOCK $ENSE: Celebrating 401K Recovery, Plus What's in Store for 2011? #Investments http://bit.ly/eo1LFb $SSW $SOFO $FLWS $PARL $EBAY	common stock $ense: celebrating 401k recovery, plus what's in store for 2011? #investments $ssw $sofo $flws $parl $ebay	common stock $ense: celebrating 401k recovery, plus what's in store for 2011? #investments $ssw $sofo $flws $parl $ebay	0.5	negative	-0.3		2009-02-11	0	0	0	0	0	0	5.61869	0	3.5	6.5	-4	0	2	0
2014-01-22	Icahn Calls for eBay to Split Up $EBAY http://on.wsj.com/1c4oDmvÃ‚Â . I was one year too late. http://longbets.org/467/	icahn calls for ebay to split up $ebay i was one year too late.	icahn calls for ebay to split up $ebay i was one year too late.	0.6	negative	-0.3		2009-02-12	0	0	0	0	0	0	5.63131	0.012626	3.5	6.5	-4	0	2	0
2018-11-27	Help @THF empower youth in low-income communities when you bid on this one-of-a-kind skateboard deck signed by the late @TheRealStanLee and Len Wein. Shop to give: https://ebay.to/2Tswfc9Ã‚Â pic.twitter.com/tU7vqcE0gC	help @thf empower youth in low-income communities when you bid on this one-of-a-kind skateboard deck signed by the late @therealstanlee and len wein. shop to give:	help @thf empower youth in low-income communities when you bid on this one-of-a-kind skateboard deck signed by the late @therealstanlee and len wein. shop to give:	0.6	negative	-0.3		2009-02-13	0	0	0	0	0	0	5.55135	-0.079966	3.5	6.5	-4	0	2	0
2018-04-18	$FUSZ #CRM Game Changer has ARRIVED! Shorty in Big Trouble!! $AMZN @BABA $AAPL $ADT $BIDU $ATVI $CRM $BTC $BTCS $CANN $CRUS $FEYE $GERN $INTC $JPM $LRDR $LDSR $MGTI $RIOT $NFLX $BKNG $NVDA $TWTR $EBAY $MSFT $TSLA $GOOGL $GOOG $IBM $ORCL $FB $CSCO $ROKU $C $MO #digitaladvertisingpic.twitter.com/cuVsTily1J	$fusz #crm game changer has arrived! shorty in big trouble!! $amzn @baba $aapl $adt $bidu $atvi $crm $btc $btcs $cann $crus $feye $gern $intc $jpm $lrdr $ldsr $mgti $riot $nflx $bkng $nvda $twtr $ebay $msft $tsla $googl $goog $ibm $orcl $fb $csco $roku $c $mo #digitaladvertisingpic.twitter.com/cuvstily1j	$fusz #crm game changer has arrived! shorty in big trouble!! $amzn @baba $aapl $adt $bidu $atvi $crm $btc $btcs $cann $crus $feye $gern $intc $jpm $lrdr $ldsr $mgti $riot $nflx $bkng $nvda $twtr $ebay $msft $tsla $googl $goog $ibm $orcl $fb $csco $roku $c $mo #digitaladvertisingpic.twitter.com/cuvstily1j	0.233333	negative	-0.270833		2009-02-14	0	0	0	0	0	0	5.55135	0	3.5	6.5	-4	0	2	0
2011-03-28	Idiotic New EU Law Could Choke E-Commerce Startups $AMZN $EBAY by @pegobry http://read.bi/g7jFlE	idiotic new eu law could choke e-commerce startups $amzn $ebay by @pegobry	idiotic new eu law could choke e-commerce startups $amzn $ebay by @pegobry	0.643939	negative	-0.265152		2009-02-15	0	0	0	0	0	0	5.55135	0	3.5	6.5	-4	0	2	0
2011-07-18	We're giving away a $25 eBay gift card everyday until 9/9, RT any tweet with #eBayGearUP to enter! Official rules: http://bit.ly/owq6CX	we're giving away a $25 ebay gift card everyday until 9/9, rt any tweet with #ebaygearup to enter! official rules:	we're giving away a $25 ebay gift card everyday until 9/9, rt any tweet with #ebaygearup to enter! official rules:	0.6	negative	-0.25		2009-02-16	0	0	0	0	0	0	5.55135	0	3.5	6.5	-4	0	2	0
2015-10-24	#PumpkinÃ‚Â too small for a jack-o-lantern? Turn it into a centerpiece with this #DIY: http://ebay.to/1NqnxChÃ‚Â pic.twitter.com/8VpbL2Ct6E	#pumpkintoo small for a jack-o-lantern? turn it into a centerpiece with this #diy:	#pumpkintoo small for a jack-o-lantern? turn it into a centerpiece with this #diy:	0.4	negative	-0.25		2009-02-17	0.193182	1	0	1	0	1	5.18518	-0.366162	3.5	7.5	-4	0	2	1
2015-10-23	RememberÃ‚Â #computerÃ‚Â labs? TheÃ‚Â #iMacÃ‚Â is no more, but you can still be the ultimateÃ‚Â #AppleÃ‚Â fan. http://ebay.to/1LFKezFÃ‚Â pic.twitter.com/ElvG1aYzPh	remember#computerlabs? the#imacis no more, but you can still be the ultimate#applefan.	remember#computerlabs? the#imacis no more, but you can still be the ultimate#applefan.	0.5	negative	-0.25		2009-02-18	0	0	0	0	0	0	5.25673	0.071549	3.5	7.5	-4	0	2	0
2015-09-25	It's not #HalloweenÃ‚Â without a few scares! These #wirelessÃ‚Â decorations will do the trick: http://ebay.to/1VaPtvLÃ‚Â pic.twitter.com/SboSU4bpWH	it's not #halloweenwithout a few scares! these #wirelessdecorations will do the trick:	it's not #halloweenwithout a few scares! these #wirelessdecorations will do the trick:	0.1	negative	-0.25		2009-02-19	0	0	0	0	0	0	5.11784	-0.138889	3.5	7.5	-4	0	2	0
2015-06-01	What happens when #MichaelJordan and #BugsBunny join forces? The ultimate collectible #sneaker http://ebay.to/1JdaBP5Ã‚Â pic.twitter.com/ye7fQq06MY	what happens when #michaeljordan and #bugsbunny join forces? the ultimate collectible #sneaker	what happens when #michaeljordan and #bugsbunny join forces? the ultimate collectible #sneaker	0.9	negative	-0.25		2009-02-20	0	1	0	1	0	1	5.12626	0.008418	3.5	8.5	-4	0	2	1
2015-05-12	What's missing from this 1977 $10 bill that makes it so valuable? Hint: flip it over!_x000D_ http://ebay.to/1cLylOqÃ‚Â pic.twitter.com/UugavygyGE	what's missing from this 1977 $10 bill that makes it so valuable? hint: flip it over!_x000D_	what's missing from this 1977 $10 bill that makes it so valuable? hint: flip it over!_x000D_	0.05	negative	-0.25		2009-02-21	0	0	0	0	0	0	5.12626	0	3.5	8.5	-4	0	2	0
2015-05-04	11 of the most outrageous #StarWars products you'll ever see. #MayThe4thBeWithYou #StarWarsDay http://ebay.to/1JGuxeBÃ‚Â pic.twitter.com/YF7XzslGYD	11 of the most outrageous #starwars products you'll ever see. #maythe4thbewithyou #starwarsday	11 of the most outrageous #starwars products you'll ever see. #maythe4thbewithyou #starwarsday	0.75	negative	-0.25		2009-02-22	0	0	0	0	0	0	5.12626	0	3.5	8.5	-4	0	2	0
2017-01-03	Hi, sorry to see this. Have you tried working with them since they left feedback and requested revision -http://ebay.eu/1pboqqo	hi, sorry to see this. have you tried working with them since they left feedback and requested revision -	hi, sorry to see this. have you tried working with them since they left feedback and requested revision -	0.5	negative	-0.25		2009-02-23	0	0	0	0	0	0	4.85269	-0.273569	3.5	8.5	-4	0	2	0
2018-06-19	No better time to add to your collection. #NationalWatchDay https://ebay.to/2I0ZZFWÃ‚Â pic.twitter.com/k7vyz7Z14r	no better time to add to your collection. #nationalwatchday	no better time to add to your collection. #nationalwatchday	0.5	negative	-0.25		2009-02-24	0	0	0	0	0	0	4.97054	0.117845	3.5	8.5	-4	0	2	0
2018-07-06	$RBIZ DUMB PULLBACK IS OVER, TIME TO GET ON OR GET LEFT BEHIND_x000D_ NEXT 1000%+ #UNICORN RUNNER_x000D_ $RSHN $DRUS $SIRI $FNMA $CVSI $CHOOF $FUSZ $CELZ $LNGG $HEMP $CBIS $MCOA $ANDI $COHO $ONCI $ITHUF $CBWTF $APHQF $NWBO $ELTP $RNVA TGT $NVDA $SPY $GLD $EBAY $AAPL $FB $TWTR $GS $Spic.twitter.com/emHAMz7dKS	$rbiz dumb pullback is over, time to get on or get left behind_x000D_ next 1000%+ #unicorn runner_x000D_ $rshn $drus $siri $fnma $cvsi $choof $fusz $celz $lngg $hemp $cbis $mcoa $andi $coho $onci $ithuf $cbwhat the fuck $aphqf $nwbo $eltp $rnva tgt $nvda $spy $gld $ebay $aapl $fb $twtr $gs $spic.twitter.com/emhamz7dks	$rbiz dumb pullback is over, time to get on or get left behind_x000D_ next 1000%+ #unicorn runner_x000D_ $rshn $drus $siri $fnma $cvsi $choof $fusz $celz $lngg $hemp $cbis $mcoa $andi $coho $onci $ithuf $cbwhat the fuck $aphqf $nwbo $eltp $rnva tgt $nvda $spy $gld $ebay $aapl $fb $twtr $gs $spic.twitter.com/emhamz7dks	0.36	negative	-0.235		2009-02-25	0	0	0	0	0	0	4.93687	-0.03367	3.5	8.5	-4	0	2	0
2017-11-13	$EBAY is a POS for customer service. My account was hacked, got the charged removed. Then they charged me again this month...what a mess!	$ebay is a pos for customer service. my account was hacked, got the charged removed. then they charged me again this month...what a mess!	$ebay is a pos for customer service. my account was hacked, got the charged removed. then they charged me again this month...what a mess!	0.175	negative	-0.21875		2009-02-26	0	0	0	0	0	0	4.81902	-0.117845	3.5	8.5	-4	0	2	0
2010-11-15	Bloomberg reports private trading of Facebook stock values it at $41b. That's ahead of $EBAY, behind $AMZN $GOOG http://bit.ly/aGldQm #cnet	bloomberg reports private trading of facebook stock values it at $41b. that's ahead of $ebay, behind $amzn $goog #cnet	bloomberg reports private trading of facebook stock values it at $41b. that's ahead of $ebay, behind $amzn $goog #cnet	0.5375	negative	-0.2		2009-02-27	0	1	0	1	0	1	4.57492	-0.244108	3.5	9.5	-4	0	2	1
2010-11-15	Bloomberg reports private trading of Facebook stock values it at $41b. That's ahead of $EBAY, behind $AMZN $GOOG http://bit.ly/aGldQm #cnet	bloomberg reports private trading of facebook stock values it at $41b. that's ahead of $ebay, behind $amzn $goog #cnet	bloomberg reports private trading of facebook stock values it at $41b. that's ahead of $ebay, behind $amzn $goog #cnet	0.5375	negative	-0.2		2009-02-28	0	0	0	0	0	0	4.57492	0	3.5	9.5	-4	0	2	0
2011-07-17	Earnings this week from heavy hitters like $CMG $FTNT $RVBD $AAPL $VMW -- all on Tuesday -- $QCOM $EBAY $FFIV on Wed	earnings this week from heavy hitters like $cmg $ftnt $rvbd $aapl $vmw -- all on tuesday -- $qcom $ebay $ffiv on wed	earnings this week from heavy hitters like $cmg $ftnt $rvbd $aapl $vmw -- all on tuesday -- $qcom $ebay $ffiv on wed	0.5	negative	-0.2		2009-03-01	0	0	0	0	0	0	4.57492	0	3.5	9.5	-4	0	2	0
2011-05-10	SKYPE-MICROSOFT: Meet The Winners And Losers $MSFT $EBAY $GOOG $CSCO by @pegobry http://read.bi/kXH2Pa	skype-microsoft: meet the winners and losers $msft $ebay $goog $csco by @pegobry	skype-microsoft: meet the winners and losers $msft $ebay $goog $csco by @pegobry	0.2	negative	-0.2		2009-03-02	0	0	0	0	0	0	4.41919	-0.155724	3.5	9.5	-4	0	2	0
2013-07-18	PayPal still probably owes the $92 quadrillion man a few trillion dollars in interest $EBAY http://blogs.marketwatch.com/thetell/2013/07/18/paypal-still-probably-owes-the-92-quadrillion-man-a-few-trillion-dollars-in-interest/Ã‚Â Ã¢â‚¬Â¦	paypal still probably owes the $92 quadrillion man a few trillion dollars in interest $ebay	paypal still probably owes the $92 quadrillion man a few trillion dollars in interest $ebay	0.1	negative	-0.2		2009-03-03	0	0	0	0	0	0	4.38552	-0.03367	3.5	9.5	-4	0	2	0
2013-07-18	PayPal still probably owes the $92 quadrillion man a few trillion dollars in interest $EBAY http://blogs.marketwatch.com/thetell/2013/07/18/paypal-still-probably-owes-the-92-quadrillion-man-a-few-trillion-dollars-in-interest/Ã‚Â Ã¢â‚¬Â¦	paypal still probably owes the $92 quadrillion man a few trillion dollars in interest $ebay	paypal still probably owes the $92 quadrillion man a few trillion dollars in interest $ebay	0.1	negative	-0.2		2009-03-04	0.136364	1	0	1	0	1	4.54966	0.164141	3.5	10.5	-4	0	2	1
2013-03-14	EBay Slams Google Ads As A Waste Of Money $GOOG $EBAY http://read.bi/ZKCXY4	ebay slams google ads as a waste of money $goog $ebay	ebay slams google ads as a waste of money $goog $ebay	0	negative	-0.2		2009-03-05	0	0	0	0	0	0	4.40236	-0.147306	3.5	10.5	-4	0	2	0
2014-01-02	Heavily (heavenly) embellished accessories for one and all: http://bit.ly/1fo0pmi	heavily (heavenly) embellished accessories for one and all:	heavily (heavenly) embellished accessories for one and all:	0.5	negative	-0.2		2009-03-06	0	0	0	0	0	0	4.38973	-0.012627	3.5	10.5	-4	0	2	0
2015-07-10	Don't you hate the "check engine" light? Save money by diagnosing car's warning code yourself. http://ebay.to/1NS9kNyÃ‚Â pic.twitter.com/dW4cUwt5nI	don't you hate the "check engine" light? save money by diagnosing car's warning code yourself.	don't you hate the "check engine" light? save money by diagnosing car's warning code yourself.	0.8	negative	-0.2		2009-03-07	0	0	0	0	0	0	4.38973	0	3.5	10.5	-4	0	2	0
2015-06-09	Ford killed plans for '70 King Cobra, but a prototype survived. Guess what it's selling for? http://ebay.to/1FFhoMVÃ‚Â pic.twitter.com/PnDiFGhqjV	ford killed plans for '70 king cobra, but a prototype survived. guess what it's selling for?	ford killed plans for '70 king cobra, but a prototype survived. guess what it's selling for?	0	negative	-0.2		2009-03-08	0	0	0	0	0	0	4.38973	0	3.5	10.5	-4	0	2	0
2015-05-30	.@NASCAR fans, start the engines! Green Flag VIP Experience at Michigan, 100% for @NASCAR_Fdn: http://ebay.to/1J5tdC3Ã‚Â pic.twitter.com/QAEpNqPvEx	.@nascar fans, start the engines! green flag vip experience at michigan, 100% for @nascar_fdn:	.@nascar fans, start the engines! green flag vip experience at michigan, 100% for @nascar_fdn:	0.3	negative	-0.2		2009-03-09	0	0	0	0	0	0	4.32239	-0.067339	3.5	10.5	-4	0	2	0
2016-11-03	$GOOG says Take ThatÃ¢â‚¬â€we create, you destroy to #EU $MSFT $AMZN $EBAY #Spotify $AAPL $P $FB $QCOM #Whatsapp $NFLXhttps://lnkd.in/gQytuQJ	$goog says take thatwe create, you destroy to #eu $msft $amzn $ebay #spotify $aapl $p $fb $qcom #whatsapp $nflx	$goog says take thatwe create, you destroy to #eu $msft $amzn $ebay #spotify $aapl $p $fb $qcom #whatsapp $nflx	0	negative	-0.2		2009-03-10	0	0	0	0	0	0	4.67172	0.349326	3.5	10.5	-4	0	2	0
2016-11-03	$GOOG says Take ThatÃ¢â‚¬â€we create, you destroy to #EU $MSFT $AMZN $EBAY #Spotify $AAPL $P $FB $QCOM #Whatsapp $NFLXhttps://lnkd.in/gQytuQJ	$goog says take thatwe create, you destroy to #eu $msft $amzn $ebay #spotify $aapl $p $fb $qcom #whatsapp $nflx	$goog says take thatwe create, you destroy to #eu $msft $amzn $ebay #spotify $aapl $p $fb $qcom #whatsapp $nflx	0	negative	-0.2		2009-03-11	0	0	0	0	0	0	4.89478	0.223064	3.5	10.5	-4	0	2	0
2018-06-06	$FUSZ And weÃ¢â‚¬â„¢re still sitting under $1....crazy and wonÃ¢â‚¬â„¢t last much longer. #CRM #marketing #sales $AMZN $NFLX $AAPL $CRM $GS $WBA $TXN $TRXC $V $MDT $ACN $GILD $RNVA $CELZ $LLY $COST $SBUX $BLK $EBAY $MSFT $CSCO $HPQ $EMC $INTC $ORCL $NVDA $FB $SAP $IBM $GM $OHI $CVS $NKEhttps://twitter.com/realsheepwolf/status/1004344503518494721Ã‚Â Ã¢â‚¬Â¦ $FUSZ $FUSZ - $ORCL and $CRM Valuations …	$fusz and were still sitting under $1....crazy and will not last much longer. #crm #marketing #sales $amzn $nflx $aapl $crm $gs $wba $txn $trxc $v $mdt $acn $gild $rnva $celz $lly $cost $sbux $blk $ebay $msft $csco $hpq $emc $intc $orcl $nvda $fb $sap $ibm $gm $ohi $cvs $nke $fusz $fusz - $orcl and $crm valuations combined would put @nfusz at a share price of $14.87 - $35.85 using conservative nu…	$fusz and were still sitting under $1....crazy and will not last much longer. #crm #marketing #sales $amzn $nflx $aapl $crm $gs $wba $txn $trxc $v $mdt $acn $gild $rnva $celz $lly $cost $sbux $blk $ebay $msft $csco $hpq $emc $intc $orcl $nvda $fb $sap $ibm $gm $ohi $cvs $nke $fusz $fusz - $orcl and $crm valuations combined would put @nfusz at a share price of $14.87 - $35.85 using conservative nu…	0.566667	negative	-0.2		2009-03-12	0.459127	3	1	2	0.333333	0.666667	5.10943	0.214646	3.83333	11.1667	-4	0	2	2
2014-12-18	Drink or rinse your mouth straight from your tap, without worrying about dirty hands. #tapi http://ebay.to/1A7kgCaÃ‚Â pic.twitter.com/4XCI56nzaO	drink or rinse your mouth straight from your tap, without worrying about dirty hands. #tapi	drink or rinse your mouth straight from your tap, without worrying about dirty hands. #tapi	0.6	negative	-0.2		2009-03-13	0	0	0	0	0	0	5.02104	-0.088383	3.83333	11.1667	-4	0	2	0
2015-11-28	Whether you're layering up or stocking up on #gifts, this collection is oh so #cozy: http://ebay.to/1MNxZBGÃ‚Â pic.twitter.com/JE7gX620ZM	whether you're layering up or stocking up on #gifts, this collection is oh so #cozy:	whether you're layering up or stocking up on #gifts, this collection is oh so #cozy:	0.75	negative	-0.2		2009-03-14	0.5	1	0	1	0	1	5.02104	0	3.83333	12.1667	-4	0	2	1
2017-09-13	A little bit of this, a little bit of that, all YOU. Get inspo from @LindsiLaneStyle and shop the sketch. http://eBay.com/MyFashionWeekÃ‚Â pic.twitter.com/CjyECJHP8b	a little bit of this, a little bit of that, all you. get inspo from @lindsilanestyle and shop the sketch.	a little bit of this, a little bit of that, all you. get inspo from @lindsilanestyle and shop the sketch.	0.5	negative	-0.1875		2009-03-15	-0.181818	1	1	0	1	0	5.02104	0	4.83333	12.1667	-5	-1	1	1
2017-01-02	Sorry for any inconvenience! This is a known issue w/gift cards that we're working to resolve. Thanks for your patience! ^B	sorry for any inconvenience! this is a known issue w/gift cards that we're working to resolve. thanks for your patience! ^b	sorry for any inconvenience! this is a known issue w/gift cards that we're working to resolve. thanks for your patience! ^b	0.6	negative	-0.1875		2009-03-16	0	1	0	1	0	1	4.86532	-0.155724	4.83333	13.1667	-5	0	2	1
2009-03-15	In this week's Barron's, I take a skeptical look at the new 3-year plan from $EBAY. http://tinyurl.com/dhks4o	in this week's barron's, i take a skeptical look at the new 3-year plan from $ebay.	in this week's barron's, i take a skeptical look at the new 3-year plan from $ebay.	0.477273	negative	-0.181818		2009-03-17	0	1	0	1	0	1	5.10943	0.244107	4.83333	14.1667	-5	0	2	1
2010-01-28	12 one-of-a-kind Barbies in little black dresses designed by Kate Spade, Tory Burch & others go on auction @ 7PM PST http://bit.ly/9hAePS	12 one-of-a-kind barbies in little black dresses designed by kate spade, tory burch & others go on auction @ 7pm pst	12 one-of-a-kind barbies in little black dresses designed by kate spade, tory burch & others go on auction @ 7pm pst	0.466667	negative	-0.177083		2009-03-18	0	0	0	0	0	0	5.1431	0.033671	4.83333	14.1667	-5	0	2	0
2015-01-03	$EBAY's market capitalization has swelled past $70B, and the PayPal IPO is expected to be one of 2015's biggest: http://buff.ly/1DaGcMI	$ebay's market capitalization has swelled past $70b, and the paypal ipo is expected to be one of 2015's biggest:	$ebay's market capitalization has swelled past $70b, and the paypal ipo is expected to be one of 2015's biggest:	0.325	negative	-0.175		2009-03-19	0	0	0	0	0	0	5.15151	0.008417	4.83333	14.1667	-5	0	2	0
2014-12-27	Cold weather doesnÃ¢â‚¬â„¢t mean your #workouts stop. Here are 8 tips for staying #fit this winter: http://ebay.to/1zpfyRqÃ‚Â pic.twitter.com/4kite76SSM	cold weather doesnt mean your #workouts stop. here are 8 tips for staying #fit this winter:	cold weather doesnt mean your #workouts stop. here are 8 tips for staying #fit this winter:	0.695833	negative	-0.170833		2009-03-20	0	0	0	0	0	0	5.08838	-0.063131	4.83333	14.1667	-5	0	2	0
2009-10-14	Ebay Confirms Layoffs, Says It Will Be Less Than 60 Employees $EBAY by @jwyarow http://bit.ly/2KUvD3	ebay confirms layoffs, says it will be less than 60 employees $ebay by @jwyarow	ebay confirms layoffs, says it will be less than 60 employees $ebay by @jwyarow	0.0666667	negative	-0.166667		2009-03-21	0	0	0	0	0	0	5.08838	0	4.83333	14.1667	-5	0	2	0
2014-08-28	#PayPal spinoff would send half of #eBay's business packing: http://on.mktw.net/VQpNgaÃ‚Â $EBAY pic.twitter.com/tSPvyobytE	#paypal spinoff would send half of #ebay's business packing: $ebay pic.twitter.com/tspvyobyte	#paypal spinoff would send half of #ebay's business packing: $ebay pic.twitter.com/tspvyobyte	0.166667	negative	-0.166667		2009-03-22	-0.6	1	1	0	1	0	5.08838	0	5.83333	14.1667	-6	-1	1	1
2015-05-03	It's not every day you see #BeanieBabies going for over half a million dollars. http://ebay.to/1Jfm92dÃ‚Â pic.twitter.com/8Shql3XwmB	it's not every day you see #beaniebabies going for over half a million dollars.	it's not every day you see #beaniebabies going for over half a million dollars.	0.166667	negative	-0.166667		2009-03-23	0	0	0	0	0	0	5.49663	0.408249	5.83333	14.1667	-6	0	2	0
2015-01-25	It's not every day you see #BeanieBabies going for over half a million dollars. http://ebay.to/1L4cEFCÃ‚Â pic.twitter.com/5dL8UFSafC	it's not every day you see #beaniebabies going for over half a million dollars.	it's not every day you see #beaniebabies going for over half a million dollars.	0.166667	negative	-0.166667		2009-03-24	0	0	0	0	0	0	5.31145	-0.185185	5.83333	14.1667	-6	0	2	0
2017-11-19	Moved up stops on 3 Friday Top Down Trend Trading stocks this weekend: $EA, $CMI, and $EBAY. Haven't been stopped out of anything in several weeks but came awfully close on $IDXX.pic.twitter.com/9G9670j6AB	moved up stops on 3 friday top down trend trading stocks this weekend: $ea, $cmi, and $ebay. haven't been stopped out of anything in several weeks but came awfully close on $idxx.pic.twitter.com/9g9670j6ab	moved up stops on 3 friday top down trend trading stocks this weekend: $ea, $cmi, and $ebay. haven't been stopped out of anything in several weeks but came awfully close on $idxx.pic.twitter.com/9g9670j6ab	0.447222	negative	-0.163889		2009-03-25	0	0	0	0	0	0	5.34512	0.03367	5.83333	14.1667	-6	0	2	0
2018-09-20	**DARK POOLS "hidden" exchange trades for Thursday Sept 20th**_x000D_ These are single print/trades_x000D_ $EBAY (again) 750K shares at $34_x000D_ $WES 1.2million at $45.05_x000D_ $FXI 1.0M at $42.63_x000D_ $TLT 2.7M (wow) at $116.52_x000D_ Wanted so bad to be a $SPY dark pool trade for Ms Canada @tradebeautifulpic.twitter.com/bMvA2KIk4R	**dark pools "hidden" exchange trades for thursday sept 20th**_x000D_ these are single print/trades_x000D_ $ebay (again) 750k shares at $34_x000D_ $wes 1.2million at $45.05_x000D_ $fxi 1.0m at $42.63_x000D_ $tlt 2.7m (wow) at $116.52_x000D_ wanted so bad to be a $spy dark pool trade for ms canada @tradebeautifulpic.twitter.com/bmva2kik4r	**dark pools "hidden" exchange trades for thursday sept 20th**_x000D_ these are single print/trades_x000D_ $ebay (again) 750k shares at $34_x000D_ $wes 1.2million at $45.05_x000D_ $fxi 1.0m at $42.63_x000D_ $tlt 2.7m (wow) at $116.52_x000D_ wanted so bad to be a $spy dark pool trade for ms canada @tradebeautifulpic.twitter.com/bmva2kik4r	0.430612	negative	-0.162585		2009-03-26	0	0	0	0	0	0	5.51347	0.16835	5.83333	14.1667	-6	0	2	0
2010-12-22	Holiday Panic: Skype Is Down $EBAY by @MattRosoff http://read.bi/ffBvAw	holiday panic: skype is down $ebay by @mattrosoff	holiday panic: skype is down $ebay by @mattrosoff	0.288889	negative	-0.155556		2009-03-27	0	0	0	0	0	0	5.40825	-0.105219	5.83333	14.1667	-6	0	2	0
2010-12-22	Holiday Panic: Skype Is Down $EBAY by @MattRosoff http://read.bi/ffBvAw	holiday panic: skype is down $ebay by @mattrosoff	holiday panic: skype is down $ebay by @mattrosoff	0.288889	negative	-0.155556		2009-03-28	0	0	0	0	0	0	5.40825	0	5.83333	14.1667	-6	0	2	0
2010-01-07	http://chart.ly/f5xvne $EBAY - breaking down out of pennant.	$ebay - breaking down out of pennant.	$ebay - breaking down out of pennant.	0.288889	negative	-0.155556		2009-03-29	0	0	0	0	0	0	5.40825	0	5.83333	14.1667	-6	0	2	0
2011-08-05	NASDAQ-100 AHI at 2194.08 (down -0.01%) movers: $QGEN, $SYMC, $APOL, $LINTA, $EBAY http://bit.ly/aWWlH8 #nasdaq	nasdaq-100 ahi at 2194.08 (down -0.01%) movers: $qgen, $symc, $apol, $linta, $ebay #nasdaq	nasdaq-100 ahi at 2194.08 (down -0.01%) movers: $qgen, $symc, $apol, $linta, $ebay #nasdaq	0.288889	negative	-0.155556		2009-03-30	0.4	1	0	1	0	1	5.25253	-0.155724	5.83333	15.1667	-6	0	2	1
2014-09-09	$AAPL up 4 percent now. $AMZN down 2.6 percent, $EBAY down 1.6 percent as Apple announces Apple Pay.	$aapl up 4 percent now. $amzn down 2.6 percent, $ebay down 1.6 percent as apple announces apple pay.	$aapl up 4 percent now. $amzn down 2.6 percent, $ebay down 1.6 percent as apple announces apple pay.	0.288889	negative	-0.155556		2009-03-31	0	0	0	0	0	0	5.2862	0.03367	5.83333	15.1667	-6	0	2	0
2014-06-09	$EBAY down 2.5% after hours as PayPal's president announces plan to leave and join Facebook: http://on.mktw.net/1oEXSu8Ã‚Â pic.twitter.com/ijfNNdNBRh	$ebay down 2.5% after hours as paypal's president announces plan to leave and join facebook:	$ebay down 2.5% after hours as paypal's president announces plan to leave and join facebook:	0.288889	negative	-0.155556		2009-04-01	0	0	0	0	0	0	5.52609	0.239899	5.83333	15.1667	-6	0	2	0
2016-10-19	EARNINGS: eBay Q3 EPS $0.45 Adj. vs. $0.44 Est.; Q3 Revs. $2.22B vs. $2.19B Est. Ã¢â‚¬Â¢ $EBAY down 7% after-hours http://data.cnbc.com/quotes/ebayÃ‚Â pic.twitter.com/WEDtZxlfEz	earnings: ebay q3 eps $0.45 adj. vs. $0.44 est.; q3 revs. $2.22b vs. $2.19b est. $ebay down 7% after-hours	earnings: ebay q3 eps $0.45 adj. vs. $0.44 est.; q3 revs. $2.22b vs. $2.19b est. $ebay down 7% after-hours	0.288889	negative	-0.155556		2009-04-02	0	0	0	0	0	0	5.72391	0.197812	5.83333	15.1667	-6	0	2	0
2016-01-27	EARNINGS: eBay Q4 EPS $0.50 Adj. vs. $0.50 Est.; Q4 Revs. $2.3B vs. $2.32B Est. Ã¢â‚¬Â¢ $EBAY shares down 7% after-hours	earnings: ebay q4 eps $0.50 adj. vs. $0.50 est.; q4 revs. $2.3b vs. $2.32b est. $ebay shares down 7% after-hours	earnings: ebay q4 eps $0.50 adj. vs. $0.50 est.; q4 revs. $2.3b vs. $2.32b est. $ebay shares down 7% after-hours	0.288889	negative	-0.155556		2009-04-03	0	0	0	0	0	0	6.02273	0.298821	5.83333	15.1667	-6	0	2	0
2017-04-19	EARNINGS: eBay Q1 EPS $0.49 Ex-Items vs. $0.48 Est.; Q1 Revs. $2.22B vs. $2.21B Est. Ã¢â‚¬Â¢ $EBAY down 4% after-hours http://data.cnbc.com/quotes/ebayÃ‚Â pic.twitter.com/pEYqKJR5da	earnings: ebay q1 eps $0.49 ex-items vs. $0.48 est.; q1 revs. $2.22b vs. $2.21b est. $ebay down 4% after-hours	earnings: ebay q1 eps $0.49 ex-items vs. $0.48 est.; q1 revs. $2.22b vs. $2.21b est. $ebay down 4% after-hours	0.288889	negative	-0.155556		2009-04-04	0	0	0	0	0	0	6.02273	0	5.83333	15.1667	-6	0	2	0
2018-10-09	eBay down 12% this year, but @petenajarian is making the pitch for a turnaround. $EBAY pic.twitter.com/Tju1pmW0Gh	ebay down 12% this year, but @petenajarian is making the pitch for a turnaround. $ebay pic.twitter.com/tju1pmw0gh	ebay down 12% this year, but @petenajarian is making the pitch for a turnaround. $ebay pic.twitter.com/tju1pmw0gh	0.288889	negative	-0.155556		2009-04-05	0	0	0	0	0	0	6.02273	0	5.83333	15.1667	-6	0	2	0
2010-01-08	$EBAY (eBay Inc.) $23.39 has crossed its 50 day moving average: $23.27 #empta #stocks_x000D_ http://empirasign.com/l/lzu.htm	$ebay (ebay inc.) $23.39 has crossed its 50 day moving average: $23.27 #empta #stocks_x000D_	$ebay (ebay inc.) $23.39 has crossed its 50 day moving average: $23.27 #empta #stocks_x000D_	0.4	negative	-0.15		2009-04-06	0	0	0	0	0	0	5.90067	-0.122054	5.83333	15.1667	-6	0	2	0
2011-03-28	If you were unable to listen into $eBay's analyst call (as was I), check out @rickwatson who live-tweeted the whole thing using #ebaygsic	if you were unable to listen into $ebay's analyst call (as was i), check out @rickwatson who live-tweeted the whole thing using #ebaygsic	if you were unable to listen into $ebay's analyst call (as was i), check out @rickwatson who live-tweeted the whole thing using #ebaygsic	0.45	negative	-0.15		2009-04-07	0	0	0	0	0	0	5.7197	-0.180976	5.83333	15.1667	-6	0	2	0
2014-10-25	What The Big Shots Have Been Buying/Selling Lately _x000D_ http://bit.ly/1tLMPobÃ‚Â _x000D_ $BABA $EBAY $MU $AMGN $SHPG	what the big shots have been buying/selling lately _x000D_ _x000D_ $baba $ebay $mu $amgn $shpg	what the big shots have been buying/selling lately _x000D_ _x000D_ $baba $ebay $mu $amgn $shpg	0.35	negative	-0.15		2009-04-08	0	0	0	0	0	0	5.87121	0.151515	5.83333	15.1667	-6	0	2	0
2018-09-26	Will you be a Skull Trooper or Dark Voyager for Halloween? Fortnite costumes are now trending on eBay. https://ebay.to/2O8ujWxÃ‚Â pic.twitter.com/mi3afZP9xu	will you be a skull trooper or dark voyager for halloween? fortnite costumes are now trending on ebay.	will you be a skull trooper or dark voyager for halloween? fortnite costumes are now trending on ebay.	0.4	negative	-0.15		2009-04-09	0	0	0	0	0	0	6.32155	0.450337	5.83333	15.1667	-6	0	2	0
2014-08-17	Little Pink Houses? Bid on VIP packages & see @JohnMellencamp during @FarmAid this year. http://bit.ly/1klzC0VÃ‚Â pic.twitter.com/qYdaR19Eoq	little pink houses? bid on vip packages & see @johnmellencamp during @farmaid this year.	little pink houses? bid on vip packages & see @johnmellencamp during @farmaid this year.	0.4	negative	-0.14375		2009-04-10	0	0	0	0	0	0	6.32155	0	5.83333	15.1667	-6	0	2	0
2009-02-10	Active Value Investing: The Bull Case for EBAY, Philip Morris and Supervalu_x000D_ http://tinyurl.com/as7evq $EBAY $PM $SVU $AMZN $KR $SWY	active value investing: the bull case for ebay, philip morris and supervalu_x000D_ $ebay $pm $svu $amzn $kr $swy	active value investing: the bull case for ebay, philip morris and supervalu_x000D_ $ebay $pm $svu $amzn $kr $swy	0.6	negative	-0.133333		2009-04-11	0	0	0	0	0	0	6.32155	0	5.83333	15.1667	-6	0	2	0
2013-04-17	PayPal's Q1: 681.6M transactions, payment volume: $41B (up 22% y/y), revenue: $1.5B (up 20% y/y), 128M active customers #PayPal $EBAY	paypal's q1: 681.6m transactions, payment volume: $41b (up 22% y/y), revenue: $1.5b (up 20% y/y), 128m active customers #paypal $ebay	paypal's q1: 681.6m transactions, payment volume: $41b (up 22% y/y), revenue: $1.5b (up 20% y/y), 128m active customers #paypal $ebay	0.6	negative	-0.133333		2009-04-12	0	0	0	0	0	0	6.32155	0	5.83333	15.1667	-6	0	2	0
2014-01-25	TechCrunch: " $AAPL 600 million users with credit cards on file.. $EBAY Paypal 137 million active accounts"	techcrunch: " $aapl 600 million users with credit cards on file.. $ebay paypal 137 million active accounts"	techcrunch: " $aapl 600 million users with credit cards on file.. $ebay paypal 137 million active accounts"	0.6	negative	-0.133333		2009-04-13	0	0	0	0	0	0	6.15741	-0.164142	5.83333	15.1667	-6	0	2	0
2015-01-21	BREAKING: eBay enters standstill agreement with Carl Icahn, the company's largest active shareholder. $EBAY	breaking: ebay enters standstill agreement with carl icahn, the company's largest active shareholder. $ebay	breaking: ebay enters standstill agreement with carl icahn, the company's largest active shareholder. $ebay	0.6	negative	-0.133333		2009-04-14	0	2	0	2	0	1	6.05219	-0.105219	5.83333	16.1667	-6	0	2	2
2017-04-12	TODAY'S ACTIVE FLOW: $AAPL $BAC $TSLA $X $BABA $FB $C $JPM $DAL $NFLX $NVDA $AMZN $DAL $AMD $EBAY $X $AMZN $TWTR $MU $BBRY $YHOO $QCOMpic.twitter.com/4pOZP0SxHc	today's active flow: $aapl $bac $tsla $x $baba $fb $c $jpm $dal $nflx $nvda $amzn $dal $amd $ebay $x $amzn $twtr $mu $bbry $yhoo $qcompic.twitter.com/4pozp0sxhc	today's active flow: $aapl $bac $tsla $x $baba $fb $c $jpm $dal $nflx $nvda $amzn $dal $amd $ebay $x $amzn $twtr $mu $bbry $yhoo $qcompic.twitter.com/4pozp0sxhc	0.6	negative	-0.133333		2009-04-15	0	0	0	0	0	0	6.02694	-0.025252	5.83333	16.1667	-6	0	2	0
2018-12-14	ORDER FLOW SENTIMENT IN ACTIVE NAMES: $AAPL $BAC $JNJ $MSFT $FB $AMZN $TSLA $BABA $NFLX $GE $AMD $MU $JD $C $ADBE $NVDA $V $AAL $EBAY $T $SQ $FDC $INTC $TWTR $GS $FCXpic.twitter.com/IFkvSt2GxA	order flow sentiment in active names: $aapl $bac $jnj $msft $fb $amzn $tsla $baba $nflx $ge $amd $mu $jd $c $adbe $nvda $v $aal $ebay $t $sq $fdc $intc $twtr $gs $fcxpic.twitter.com/ifkvst2gxa	order flow sentiment in active names: $aapl $bac $jnj $msft $fb $amzn $tsla $baba $nflx $ge $amd $mu $jd $c $adbe $nvda $v $aal $ebay $t $sq $fdc $intc $twtr $gs $fcxpic.twitter.com/ifkvst2gxa	0.6	negative	-0.133333		2009-04-16	0	0	0	0	0	0	6.06482	0.037879	5.83333	16.1667	-6	0	2	0
2018-01-18	TODAY'S ACTIVE FLOW: $AAPL $GE $BAC $FB $AMD $MSFT $BABA $SNAP $IBM $CAT $AMZN $INTC $TSLA $KMI $BA $C $EBAY $INTC $KODK $TWTR $NVDApic.twitter.com/BY9zh71Ebm	today's active flow: $aapl $ge $bac $fb $amd $msft $baba $snap $ibm $cat $amzn $intc $tsla $kmi $ba $c $ebay $intc $kodk $twtr $nvdapic.twitter.com/by9zh71ebm	today's active flow: $aapl $ge $bac $fb $amd $msft $baba $snap $ibm $cat $amzn $intc $tsla $kmi $ba $c $ebay $intc $kodk $twtr $nvdapic.twitter.com/by9zh71ebm	0.6	negative	-0.133333		2009-04-17	0	0	0	0	0	0	6.0564	-0.008418	5.83333	16.1667	-6	0	2	0
2009-09-01	WalMart's New Site Is Worse News For eBay Than Amazon $AMZN $EBAY $WMT http://bit.ly/yZnxu	walmart's new site is worse news for ebay than amazon $amzn $ebay $wmt	walmart's new site is worse news for ebay than amazon $amzn $ebay $wmt	0.527273	negative	-0.131818		2009-04-18	0	0	0	0	0	0	6.0564	0	5.83333	16.1667	-6	0	2	0
2017-11-12	Alibaba and JD together drove about $45 billion in GMV on #SinglesDay, roughly 50% of what eBay will likely drive ALL YEAR. Scale of #China hard to grasp. $BABA $AMZN $EBAY $WMT	alibaba and jd together drove about $45 billion in gmv on #singlesday, roughly 50% of what ebay will likely drive all year. scale of #china hard to grasp. $baba $amzn $ebay $wmt	alibaba and jd together drove about $45 billion in gmv on #singlesday, roughly 50% of what ebay will likely drive all year. scale of #china hard to grasp. $baba $amzn $ebay $wmt	0.647222	negative	-0.130556		2009-04-19	0	0	0	0	0	0	6.0564	0	5.83333	16.1667	-6	0	2	0
2009-09-03	Sad Soul Still Trying To Unload Google Chrome Comic Book On eBay $GOOG $EBAY by @fromedome http://bit.ly/1nSBV	sad soul still trying to unload google chrome comic book on ebay $goog $ebay by @fromedome	sad soul still trying to unload google chrome comic book on ebay $goog $ebay by @fromedome	0.75	negative	-0.125		2009-04-20	0	0	0	0	0	0	5.91751	-0.138888	5.83333	16.1667	-6	0	2	0
2011-01-04	paypal on the other hand IS a bank $ebay	paypal on the other hand is a bank $ebay	paypal on the other hand is a bank $ebay	0.375	negative	-0.125		2009-04-21	0	0	0	0	0	0	6.01431	0.096801	5.83333	16.1667	-6	0	2	0
2013-02-11	"eBay is back!" writes @JPManga in @FortuneMagazine. How CEO John Donahoe pulled off the turnaround: http://bit.ly/12wyHAdÃ‚Â / Tip @techmeme	"ebay is back!" writes @jpmanga in @fortunemagazine. how ceo john donahoe pulled off the turnaround: / tip @techmeme	"ebay is back!" writes @jpmanga in @fortunemagazine. how ceo john donahoe pulled off the turnaround: / tip @techmeme	0.5	negative	-0.125		2009-04-22	0	0	0	0	0	0	6.22054	0.206229	5.83333	16.1667	-6	0	2	0
2014-12-18	Introducing the Bluetooth #wireless remote. Never miss a #selfie ever again! http://ebay.to/1z9X7AeÃ‚Â pic.twitter.com/w5F5q8roey	introducing the bluetooth #wireless remote. never miss a #selfie ever again!	introducing the bluetooth #wireless remote. never miss a #selfie ever again!	0.2	negative	-0.125		2009-04-23	0	0	0	0	0	0	6.99495	0.77441	5.83333	16.1667	-6	0	2	0
2014-01-22	Icahn seeks two board seats and proposal to split Paypal at $EBAY. But, I still don't understand whey he has such a small position (.82%)	icahn seeks two board seats and proposal to split paypal at $ebay. but, i still don't understand whey he has such a small position (.82%)	icahn seeks two board seats and proposal to split paypal at $ebay. but, i still don't understand whey he has such a small position (.82%)	0.45	negative	-0.125		2009-04-24	0	0	0	0	0	0	7.06229	0.067341	5.83333	16.1667	-6	0	2	0
2015-05-30	One of these #candelabras starts at $250. The other starts at $6000. Which is which? http://ebay.to/1LOPKkUÃ‚Â pic.twitter.com/lam1kMyR7L	one of these #candelabras starts at $250. the other starts at $6000. which is which?	one of these #candelabras starts at $250. the other starts at $6000. which is which?	0.375	negative	-0.125		2009-04-25	0	0	0	0	0	0	7.06229	0	5.83333	16.1667	-6	0	2	0
2016-07-14	With ~400K listings for menÃ¢â‚¬â„¢s tank tops and ~200K+ for sunglasses, guys have endless combos for an endless summer.pic.twitter.com/qudRz6nZYv	with ~400k listings for mens tank tops and ~200k+ for sunglasses, guys have endless combos for an endless summer.pic.twitter.com/qudrz6nzyv	with ~400k listings for mens tank tops and ~200k+ for sunglasses, guys have endless combos for an endless summer.pic.twitter.com/qudrz6nzyv	0.75	negative	-0.125		2009-04-26	0	0	0	0	0	0	7.06229	0	5.83333	16.1667	-6	0	2	0
2016-01-07	The other idea floating around on $PYPL and banking was to merge with $DFS as RMT in $EBAY spin. But why would anyone become a bank?	the other idea floating around on $pypl and banking was to merge with $dfs as rmt in $ebay spin. but why would anyone become a bank?	the other idea floating around on $pypl and banking was to merge with $dfs as rmt in $ebay spin. but why would anyone become a bank?	0.375	negative	-0.125		2009-04-27	0	0	0	0	0	0	6.93182	-0.130472	5.83333	16.1667	-6	0	2	0
2015-12-31	TNA Direxion Daily Small Cap Bull 3x Shares Shares_x000D_ http://dlvr.it/D8dc5GÃ‚Â _x000D_ $TNA $EBAY $CMI $NATI #TNA #stock #stocks	tna direxion daily small cap bull 3x shares shares_x000D_ _x000D_ $tna $ebay $cmi $nati #tna #stock #stocks	tna direxion daily small cap bull 3x shares shares_x000D_ _x000D_ $tna $ebay $cmi $nati #tna #stock #stocks	0.2	negative	-0.125		2009-04-28	0	0	0	0	0	0	6.81818	-0.113636	5.83333	16.1667	-6	0	2	0
2017-09-26	Tax Repatriation Beneficiaries?_x000D_ Tech Foreign Cash %_x000D_ $AAPL $MSFT $CSCO $GOOG $ORCL $QCOM $INTC $FB $AMZN $EBAY $Vpic.twitter.com/s7lCZkvfb7	tax repatriation beneficiaries?_x000D_ tech foreign cash %_x000D_ $aapl $msft $csco $goog $orcl $qcom $intc $fb $amzn $ebay $vpic.twitter.com/s7lczkvfb7	tax repatriation beneficiaries?_x000D_ tech foreign cash %_x000D_ $aapl $msft $csco $goog $orcl $qcom $intc $fb $amzn $ebay $vpic.twitter.com/s7lczkvfb7	0.125	negative	-0.125		2009-04-29	0	0	0	0	0	0	6.93182	0.113636	5.83333	16.1667	-6	0	2	0
2014-07-12	Plain water is out. Flavored water is in, and this makes DIY infusions deliciously simple: http://bit.ly/1mGIcayÃ‚Â pic.twitter.com/CIZ5NItmA5	plain water is out. flavored water is in, and this makes diy infusions deliciously simple:	plain water is out. flavored water is in, and this makes diy infusions deliciously simple:	0.357143	negative	-0.107143		2009-04-30	0	0	0	0	0	0	6.93182	0	5.83333	16.1667	-6	0	2	0
2010-08-09	Skype Spent $343.8 Million To Acquire Its P2P Software From Founders $EBAY by @fromedome http://read.bi/bHy0M5	skype spent $343.8 million to acquire its p2p software from founders $ebay by @fromedome	skype spent $343.8 million to acquire its p2p software from founders $ebay by @fromedome	0.1	negative	-0.1		2009-05-01	0	0	0	0	0	0	6.94865	0.016835	5.83333	16.1667	-6	0	2	0
2011-09-15	PayPal Finally Tries To Catch Up With Square $EBAY by @pegobry http://read.bi/qSvPF4	paypal finally tries to catch up with square $ebay by @pegobry	paypal finally tries to catch up with square $ebay by @pegobry	0.4	negative	-0.1		2009-05-02	0	0	0	0	0	0	6.94865	0	5.83333	16.1667	-6	0	2	0
2014-06-18	.@cnnmoney explains how eBay is a #sneakerheads dream for finding rare, collectible sneakers http://cnnmon.ie/1sp5GEoÃ‚Â pic.twitter.com/xklM10EsCG	.@cnnmoney explains how ebay is a #sneakerheads dream for finding rare, collectible sneakers	.@cnnmoney explains how ebay is a #sneakerheads dream for finding rare, collectible sneakers	0.85	negative	-0.1		2009-05-03	0	0	0	0	0	0	6.94865	0	5.83333	16.1667	-6	0	2	0
2017-10-14	Treasure Hunting With Detroits John Kings 1 Million Titles: Books Never Really Went Out Of Style $AMZN $BKS $EBAY http://benzinga.com/z/10141401Ã‚Â pic.twitter.com/npa3eX6gQI	treasure hunting with detroits john kings 1 million titles: books never really went out of style $amzn $bks $ebay	treasure hunting with detroits john kings 1 million titles: books never really went out of style $amzn $bks $ebay	0.2	negative	-0.1		2009-05-04	0	0	0	0	0	0	7.04545	0.096802	5.83333	16.1667	-6	0	2	0
2018-09-22	Are you ready for kickoff? If it's happening on game day, it's #happeningonebay.pic.twitter.com/4X2BEIABO2	are you ready for kickoff? if it's happening on game day, it's #happeningonebay.pic.twitter.com/4x2beiabo2	are you ready for kickoff? if it's happening on game day, it's #happeningonebay.pic.twitter.com/4x2beiabo2	0.45	negative	-0.1		2009-05-05	0	0	0	0	0	0	7.23485	0.189393	5.83333	16.1667	-6	0	2	0
2013-11-27	EBAY trading better after a few tough days - prob due to positive ChannelAdvisor metrics from last weekend. Bad weather should help $EBAY	ebay trading better after a few tough days - prob due to positive channeladvisor metrics from last weekend. bad weather should help $ebay	ebay trading better after a few tough days - prob due to positive channeladvisor metrics from last weekend. bad weather should help $ebay	0.441017	negative	-0.098088		2009-05-06	0	0	0	0	0	0	7.21801	-0.016835	5.83333	16.1667	-6	0	2	0
2013-11-27	EBAY trading better after a few tough days - prob due to positive ChannelAdvisor metrics from last weekend. Bad weather should help $EBAY	ebay trading better after a few tough days - prob due to positive channeladvisor metrics from last weekend. bad weather should help $ebay	ebay trading better after a few tough days - prob due to positive channeladvisor metrics from last weekend. bad weather should help $ebay	0.441017	negative	-0.098088		2009-05-07	0	0	0	0	0	0	7.04545	-0.172558	5.83333	16.1667	-6	0	2	0
2014-11-30	Protect your #iPhone5 with a sleek leather case + take 24% off for a limited time! http://ebay.to/1xGZfcXÃ‚Â pic.twitter.com/4DhoIuLIGO	protect your #iphone5 with a sleek leather case + take 24% off for a limited time!	protect your #iphone5 with a sleek leather case + take 24% off for a limited time!	0.142857	negative	-0.0892857		2009-05-08	0	0	0	0	0	0	7.31482	0.26936	5.83333	16.1667	-6	0	2	0
2014-11-29	.@DaleJr loves this #waffle maker. How about you? Take 50% off for a limited time! http://ebay.to/1FsVls8Ã‚Â pic.twitter.com/qaXpWnpJPL	.@dalejr loves this #waffle maker. how about you? take 50% off for a limited time!	.@dalejr loves this #waffle maker. how about you? take 50% off for a limited time!	0.142857	negative	-0.0892857		2009-05-09	0	0	0	0	0	0	7.31482	0	5.83333	16.1667	-6	0	2	0
2015-09-23	A new season can only mean one thing: it's time to redecorate! #FirstDayOfFall http://ebay.to/1R0RzxEÃ‚Â pic.twitter.com/UTuiNjX5iI	a new season can only mean one thing: it's time to redecorate! #firstdayoffall	a new season can only mean one thing: it's time to redecorate! #firstdayoffall	0.714015	negative	-0.0847538		2009-05-10	0	0	0	0	0	0	7.31482	0	5.83333	16.1667	-6	0	2	0
2013-11-30	EBay $EBAY merchants see bigger Black Friday growth than Amazon $AMZN sellers, ChannelAdvisor says http://ebaystrategies.blogs.com/ebay_strategies/2013/11/holiday-2013-same-store-sales-black-friday-final.htmlÃ‚Â Ã¢â‚¬Â¦	ebay $ebay merchants see bigger black friday growth than amazon $amzn sellers, channeladvisor says	ebay $ebay merchants see bigger black friday growth than amazon $amzn sellers, channeladvisor says	0.466667	negative	-0.0833333		2009-05-11	0	0	0	0	0	0	7.25168	-0.063131	5.83333	16.1667	-6	0	2	0
2013-11-30	EBay $EBAY merchants see bigger Black Friday growth than Amazon $AMZN sellers, ChannelAdvisor says http://ebaystrategies.blogs.com/ebay_strategies/2013/11/holiday-2013-same-store-sales-black-friday-final.htmlÃ‚Â Ã¢â‚¬Â¦	ebay $ebay merchants see bigger black friday growth than amazon $amzn sellers, channeladvisor says	ebay $ebay merchants see bigger black friday growth than amazon $amzn sellers, channeladvisor says	0.466667	negative	-0.0833333		2009-05-12	0	0	0	0	0	0	7.18434	-0.067341	5.83333	16.1667	-6	0	2	0
2014-12-28	Products fail if the world isnÃ¢â‚¬â„¢t ready for them. These 10 just barely missed their moment. http://ebay.to/1E3aHIsÃ‚Â pic.twitter.com/sSNk4aosTX	products fail if the world isnt ready for them. these 10 just barely missed their moment.	products fail if the world isnt ready for them. these 10 just barely missed their moment.	0.3	negative	-0.0833333		2009-05-13	0	0	0	0	0	0	6.80556	-0.378788	5.83333	16.1667	-6	0	2	0
2014-07-17	Sentiment Among eBay Traders Is Down 27 Percent Following Earnings http://stks.co/e0ljgÃ‚Â via @jbruin $EBAY	sentiment among ebay traders is down 27 percent following earnings via @jbruin $ebay	sentiment among ebay traders is down 27 percent following earnings via @jbruin $ebay	0.194444	negative	-0.0777778		2009-05-14	0	0	0	0	0	0	7.08754	0.281987	5.83333	16.1667	-6	0	2	0
2017-07-20	Big names $MSFT $V $EBAY $COF on the move in the after hours. WeÃ¢â‚¬â„¢ll break down all the action!pic.twitter.com/gyukkD9xSs	big names $msft $v $ebay $cof on the move in the after hours. well break down all the action!pic.twitter.com/gyukkd9xss	big names $msft $v $ebay $cof on the move in the after hours. well break down all the action!pic.twitter.com/gyukkd9xss	0.194444	negative	-0.0777778		2009-05-15	0	0	0	0	0	0	7.117	0.029461	5.83333	16.1667	-6	0	2	0
2014-06-18	This #summer, step out in style with @verabradley! Up to 70% off for a limited time: http://bit.ly/1l19Du2Ã‚Â pic.twitter.com/8Vl4PzlzFN	this #summer, step out in style with @verabradley! up to 70% off for a limited time:	this #summer, step out in style with @verabradley! up to 70% off for a limited time:	0.142857	negative	-0.0714286		2009-05-16	0	0	0	0	0	0	7.117	0	5.83333	16.1667	-6	0	2	0
2015-05-31	#DEAL ALERT! Take $100 off the #iPadAir2 for a limited time. http://ebay.to/1HB3jAdÃ‚Â pic.twitter.com/VkCy8VGXl9	#deal alert! take $100 off the #ipadair2 for a limited time.	#deal alert! take $100 off the #ipadair2 for a limited time.	0.142857	negative	-0.0714286		2009-05-17	0	0	0	0	0	0	7.117	0	5.83333	16.1667	-6	0	2	0
2015-05-14	#DEAL ALERT! Take $180 off the #iPadMini2 for a limited time. http://ebay.to/1E41IRlÃ‚Â pic.twitter.com/lsru3jGqkC	#deal alert! take $180 off the #ipadmini2 for a limited time.	#deal alert! take $180 off the #ipadmini2 for a limited time.	0.142857	negative	-0.0714286		2009-05-18	0	0	0	0	0	0	7.44949	0.332492	5.83333	16.1667	-6	0	2	0
2016-01-13	#DEAL ALERT! Take up to 30% off the hottest #backtoschool essentials for a limited time. http://ebay.to/1l70MJJÃ‚Â pic.twitter.com/QBpPKe75dQ	#deal alert! take up to 30% off the hottest #backtoschool essentials for a limited time.	#deal alert! take up to 30% off the hottest #backtoschool essentials for a limited time.	0.142857	negative	-0.0714286		2009-05-19	0	0	0	0	0	0	7.52104	0.071549	5.83333	16.1667	-6	0	2	0
2014-12-31	Our Penny Stock Picks Gained Over 968% In the Past 5 Weeks! Get our next pick early: http://tinyurl.com/p46mnk2Ã‚Â $GILD $NWSA $EBAY	our penny stock picks gained over 968% in the past 5 weeks! get our next pick early: $gild $nwsa $ebay	our penny stock picks gained over 968% in the past 5 weeks! get our next pick early: $gild $nwsa $ebay	0.183333	negative	-0.0708333		2009-05-20	0	0	0	0	0	0	7.4537	-0.06734	5.83333	16.1667	-6	0	2	0
2015-05-02	Only a few days left to help @dalejr raise funds for #ChildAbusePrevention! 100% to @tdjf. http://ebay.to/1dBFnFoÃ‚Â pic.twitter.com/ULGZ37zcDH	only a few days left to help @dalejr raise funds for #childabuseprevention! 100% to @tdjf.	only a few days left to help @dalejr raise funds for #childabuseprevention! 100% to @tdjf.	0.366667	negative	-0.0666667		2009-05-21	0	0	0	0	0	0	7.21801	-0.235691	5.83333	16.1667	-6	0	2	0
2015-02-28	Only a few hours left to bid on this custom #MegaMan #amiibo + raise funds for @StJude! http://ebay.to/1879v8rÃ‚Â pic.twitter.com/vLoPBu2OFk	only a few hours left to bid on this custom #megaman #amiibo + raise funds for @stjude!	only a few hours left to bid on this custom #megaman #amiibo + raise funds for @stjude!	0.366667	negative	-0.0666667		2009-05-22	0	0	0	0	0	0	7.3064	0.088384	5.83333	16.1667	-6	0	2	0
2012-12-16	A few longs I will watch this week: $RAX, $WYNN, $MON, $C, $EBAY. Check out the T3 Live Active Trader Room. @LazT3Live @RedDogT3Live	a few longs i will watch this week: $rax, $wynn, $mon, $c, $ebay. check out the t3 live active trader room. @lazt3live @reddogt3live	a few longs i will watch this week: $rax, $wynn, $mon, $c, $ebay. check out the t3 live active trader room. @lazt3live @reddogt3live	0.4	negative	-0.0656566		2009-05-23	0	0	0	0	0	0	7.3064	0	5.83333	16.1667	-6	0	2	0
2014-07-01	Relive the games long after they end! http://bit.ly/1mibADYÃ‚Â #SoccerFeverpic.twitter.com/JFd1d40vzm	relive the games long after they end! #soccerfeverpic.twitter.com/jfd1d40vzm	relive the games long after they end! #soccerfeverpic.twitter.com/jfd1d40vzm	0.4	negative	-0.0625		2009-05-24	0	0	0	0	0	0	7.3064	0	5.83333	16.1667	-6	0	2	0
2017-01-01	Hi Teja- IÃ¢â‚¬â„¢ve just replied to the DM you sent us earlier. Please review that & let us know if you have any other questions. ^H	hi teja- i have just replied to the dm you sent us earlier. please review that & let us know if you have any other questions. ^h	hi teja- i have just replied to the dm you sent us earlier. please review that & let us know if you have any other questions. ^h	0.4375	negative	-0.0625		2009-05-25	0	0	0	0	0	0	7.3064	0	5.83333	16.1667	-6	0	2	0
2018-05-27	Just in time for the long weekend, shop on the eBay app and save! https://www.ebay.com/dealsÃ‚Â pic.twitter.com/oeUGuf8Ibu	just in time for the long weekend, shop on the ebay app and save!	just in time for the long weekend, shop on the ebay app and save!	0.4	negative	-0.0625		2009-05-26	0.75	1	0	1	0	1	7.38216	0.075758	5.83333	17.1667	-6	0	2	1
2009-02-09	$SNDK, $AKS, $EBAY, $SLB, $QQQQ, $TYC stocks hit new short-term highs today, how high/low do they usually go? http://tinyurl.com/6z3mmc	$sndk, $aks, $ebay, $slb, $qqqq, $tyc stocks hit new short-term highs today, how high/low do they usually go?	$sndk, $aks, $ebay, $slb, $qqqq, $tyc stocks hit new short-term highs today, how high/low do they usually go?	0.352273	negative	-0.0568182		2009-05-27	0	0	0	0	0	0	7.12121	-0.260943	5.83333	17.1667	-6	0	2	0
2018-09-19	More Dark Pool prints/trades that came in late today (Weds)........_x000D_ $EXC 3.6Million print/trade at $43.15, $MRO 1.2M at $21.80, $CBS 1M at $55.90, $EBAY 800K at $21.80, $NKE 700K at $84.50, $SLV 1.1M at $13.41 and $SNAP 2.3M at $9.10https://twitter.com/BuySideTrade/status/1042467718287515648Ã‚Â Ã¢â‚¬Â¦ **DARK POOLS "hidden" exchange trades for Wednesday Sept 19th**_x000D_ These are single …	more dark pool prints/trades that came in late today (weds)........_x000D_ $exc 3.6million print/trade at $43.15, $mro 1.2m at $21.80, $cbs 1m at $55.90, $ebay 800k at $21.80, $nke 700k at $84.50, $slv 1.1m at $13.41 and $snap 2.3m at $9.10 **dark pools "hidden" exchange trades for wednesday sept 19th**_x000D_ these are single trades_x000D_	more dark pool prints/trades that came in late today (weds)........_x000D_ $exc 3.6million print/trade at $43.15, $mro 1.2m at $21.80, $cbs 1m at $55.90, $ebay 800k at $21.80, $nke 700k at $84.50, $slv 1.1m at $13.41 and $snap 2.3m at $9.10 **dark pools "hidden" exchange trades for wednesday sept 19th**_x000D_ these are single trades_x000D_	0.407937	negative	-0.0563492		2009-05-28	0	0	0	0	0	0	7.29798	0.176768	5.83333	17.1667	-6	0	2	0
2014-04-09	Simple question: red or black? We've got both in stock: http://bit.ly/foampositekicksÃ‚Â #Nikepic.twitter.com/9Q5RIAJgY0	simple question: red or black? we've got both in stock: #nikepic.twitter.com/9q5riajgy0	simple question: red or black? we've got both in stock: #nikepic.twitter.com/9q5riajgy0	0.263492	negative	-0.0555556		2009-05-29	0	0	0	0	0	0	7.41582	0.117845	5.83333	17.1667	-6	0	2	0
2014-01-02	IBM says Q4 2013 online sales only +10.3% y/y (1/2 growth of earlier data-pts for Black Fri/Cyber Monday etc.) http://www-01.ibm.com/software/marketing-solutions/benchmark-hub/newyear.htmlÃ‚Â Ã¢â‚¬Â¦ $EBAY	ibm says q4 2013 online sales only +10.3% y/y (1/2 growth of earlier data-pts for black fri/cyber monday etc.) $ebay	ibm says q4 2013 online sales only +10.3% y/y (1/2 growth of earlier data-pts for black fri/cyber monday etc.) $ebay	0.644444	negative	-0.0555556		2009-05-30	0	0	0	0	0	0	7.41582	0	5.83333	17.1667	-6	0	2	0
2018-09-13	#Detroit Startup @stockx just closed a record $44M Series B funding round, naming luminaries @steveaoki, @karliekloss, @justdon and Salesforce co-CEO @Benioff among its new investors._x000D_ https://benzinga.com/z/12346322Ã‚Â $CRM $EBAY $GOOG	#detroit startup @stockx just closed a record $44m series b funding round, naming luminaries @steveaoki, @karliekloss, @justdon and salesforce co-ceo @benioff among its new investors._x000D_ $crm $ebay $goog	#detroit startup @stockx just closed a record $44m series b funding round, naming luminaries @steveaoki, @karliekloss, @justdon and salesforce co-ceo @benioff among its new investors._x000D_ $crm $ebay $goog	0.318182	negative	-0.0545455		2009-05-31	0	0	0	0	0	0	7.41582	0	5.83333	17.1667	-6	0	2	0
2009-03-12	RT @gbattle:@joshk if ebay took 9 years to integrate half.com into their listings, imagine how long unlocking Skype "synergies" will.. $EBAY	rt @gbattle:@joshk if ebay took 9 years to integrate half.com into their listings, imagine how long unlocking skype "synergies" will.. $ebay	rt @gbattle:@joshk if ebay took 9 years to integrate half.com into their listings, imagine how long unlocking skype "synergies" will.. $ebay	0.4	negative	-0.05		2009-06-01	0	0	0	0	0	0	7.67677	0.260943	5.83333	17.1667	-6	0	2	0
2010-01-26	eBay Tries To Beat Back Amazon, Lowers Listing Fees $EBAY $AMZN by @jwyarow http://bit.ly/5K186r	ebay tries to beat back amazon, lowers listing fees $ebay $amzn by @jwyarow	ebay tries to beat back amazon, lowers listing fees $ebay $amzn by @jwyarow	0.2	negative	-0.05		2009-06-02	0	0	0	0	0	0	7.55892	-0.117845	5.83333	17.1667	-6	0	2	0
2014-09-24	RT @paulwoll: $EBAY ascending triangle breakout setup... Broke descending TL too. Long setup to watch. pic.twitter.com/loNAX5n2XD	rt @paulwoll: $ebay ascending triangle breakout setup... broke descending tl too. long setup to watch. pic.twitter.com/lonax5n2xd	rt @paulwoll: $ebay ascending triangle breakout setup... broke descending tl too. long setup to watch. pic.twitter.com/lonax5n2xd	0.4	negative	-0.05		2009-06-03	0	0	0	0	0	0	7.56313	0.004208	5.83333	17.1667	-6	0	2	0
2014-09-21	The amount of money spent on the biggest ecommerce sites EACH SECOND:_x000D_ $BABA $9,368_x000D_ $AMZN $3,691_x000D_ $EBAY $2,775_x000D_ --> http://stks.co/q0nQx	the amount of money spent on the biggest ecommerce sites each second:_x000D_ $baba $9,368_x000D_ $amzn $3,691_x000D_ $ebay $2,775_x000D_ -->	the amount of money spent on the biggest ecommerce sites each second:_x000D_ $baba $9,368_x000D_ $amzn $3,691_x000D_ $ebay $2,775_x000D_ -->	0.05	negative	-0.05		2009-06-04	0	1	0	1	0	1	7.57576	0.012627	5.83333	18.1667	-6	0	2	1
2015-10-25	Here's a look at this earnings season's biggest winners and losers so far: https://www.bespokepremium.com/think-big-blog/biggest-gainers-and-losers-this-earnings-season/Ã‚Â Ã¢â‚¬Â¦ $P $MSFT $GOOGL $NTGR $ATHN $EBAY $HOG	here's a look at this earnings season's biggest winners and losers so far: $p $msft $googl $ntgr $athn $ebay $hog	here's a look at this earnings season's biggest winners and losers so far: $p $msft $googl $ntgr $athn $ebay $hog	0.6	negative	-0.05		2009-06-05	0	0	0	0	0	0	7.50842	-0.06734	5.83333	18.1667	-6	0	2	0
2015-10-06	Everyone hail to theÃ‚Â #pumpkinÃ‚Â song. Pay homage toÃ‚Â #TimBurtonÃ‚Â every day or all month long: http://ebay.to/1Phi0jwÃ‚Â pic.twitter.com/fyPjvKb7jw	everyone hail to the#pumpkinsong. pay homage to#timburtonevery day or all month long:	everyone hail to the#pumpkinsong. pay homage to#timburtonevery day or all month long:	0.4	negative	-0.05		2009-06-06	0	0	0	0	0	0	7.50842	0	5.83333	18.1667	-6	0	2	0
2015-07-15	If you missed it yesterday, check out my slides on the $EBAY / $PYPL split from the Wide Moat Summit last week http://www.rgaia.com/ebay-paypal-split-analysis-buy-two-moats-for-the-price-of-one/Ã‚Â Ã¢â‚¬Â¦	if you missed it yesterday, check out my slides on the $ebay / $pypl split from the wide moat summit last week	if you missed it yesterday, check out my slides on the $ebay / $pypl split from the wide moat summit last week	0.233333	negative	-0.05		2009-06-07	0	0	0	0	0	0	7.50842	0	5.83333	18.1667	-6	0	2	0
2015-06-26	The $EBAY & $PYPL separation is on track for July 17; expected to begin trading as two independent companies July 20 http://www.ebayinc.com/in_the_news/story/ebay-inc-board-approves-completion-ebay-and-paypal-separationÃ‚Â Ã¢â‚¬Â¦	the $ebay & $pypl separation is on track for july 17; expected to begin trading as two independent companies july 20	the $ebay & $pypl separation is on track for july 17; expected to begin trading as two independent companies july 20	0.2625	negative	-0.05		2009-06-08	0	0	0	0	0	0	7.42424	-0.084176	5.83333	18.1667	-6	0	2	0
2015-06-09	Trader has bought 60,000 $EBAY Oct 70_x000D_ calls for $.80ish, I am LONG these	trader has bought 60,000 $ebay oct 70_x000D_ calls for $.80ish, i am long these	trader has bought 60,000 $ebay oct 70_x000D_ calls for $.80ish, i am long these	0.4	negative	-0.05		2009-06-09	0	0	0	0	0	0	7.4537	0.029462	5.83333	18.1667	-6	0	2	0
2015-01-20	Obama is long $ebay, $goog and $tsla	obama is long $ebay, $goog and $tsla	obama is long $ebay, $goog and $tsla	0.4	negative	-0.05		2009-06-10	0	0	0	0	0	0	7.42003	-0.033671	5.83333	18.1667	-6	0	2	0
2016-05-13	eBay forges key partnerships as it tries to jump start growth $EBAY $FDX http://read.bi/1WtliEWÃ‚Â pic.twitter.com/KVbBpzUL4A	ebay forges key partnerships as it tries to jump start growth $ebay $fdx	ebay forges key partnerships as it tries to jump start growth $ebay $fdx	0.7	negative	-0.05		2009-06-11	0	0	0	0	0	0	7.52525	0.105219	5.83333	18.1667	-6	0	2	0
2015-12-31	$FB Amazon'd? Try Facebook'd: My #1 long idea for 2016: http://stks.co/w0x0Ã‚Â $AMZN $TWTR $GOOGL $EBAY $PYPL $LNKD $MTCH $YELP	$fb amazon'd? try facebook'd: my #1 long idea for 2016: $amzn $twtr $googl $ebay $pypl $lnkd $mtch $yelp	$fb amazon'd? try facebook'd: my #1 long idea for 2016: $amzn $twtr $googl $ebay $pypl $lnkd $mtch $yelp	0.4	negative	-0.05		2009-06-12	0	0	0	0	0	0	7.49158	-0.03367	5.83333	18.1667	-6	0	2	0
2017-01-25	eBay expected to show growth in earnings and revenue during holiday-shopping quarter. If not, expect big drop._x000D_ $EBAY_x000D_ http://on.mktw.net/2jpAgOq	ebay expected to show growth in earnings and revenue during holiday-shopping quarter. if not, expect big drop._x000D_ $ebay_x000D_	ebay expected to show growth in earnings and revenue during holiday-shopping quarter. if not, expect big drop._x000D_ $ebay_x000D_	0.25	negative	-0.05		2009-06-13	0	0	0	0	0	0	7.49158	0	5.83333	18.1667	-6	0	2	0
2011-07-08	More Charts Show That Anyone Who Thinks We're In A Tech Bubble Is Crazy $EBAY $GOOG $CRM by @pegobry http://read.bi/oSXOxL	more charts show that anyone who thinks we're in a tech bubble is crazy $ebay $goog $crm by @pegobry	more charts show that anyone who thinks we're in a tech bubble is crazy $ebay $goog $crm by @pegobry	0.7	negative	-0.05		2009-06-14	0	0	0	0	0	0	7.49158	0	5.83333	18.1667	-6	0	2	0
2014-02-02	What kind of pajamas do you like to get cozy in when it's cold outside? http://www.ebay.com/bhp/pajamas	what kind of pajamas do you like to get cozy in when it's cold outside?	what kind of pajamas do you like to get cozy in when it's cold outside?	0.675	negative	-0.05		2009-06-15	0	0	0	0	0	0	7.32323	-0.16835	5.83333	18.1667	-6	0	2	0
2015-09-19	Are you the kind of guy that roots for bad guys in movies? Must be a #Goodfella. http://ebay.to/1P3c4shÃ‚Â pic.twitter.com/PNhM4OT45s	are you the kind of guy that roots for bad guys in movies? must be a #goodfella.	are you the kind of guy that roots for bad guys in movies? must be a #goodfella.	0.783333	negative	-0.05		2009-06-16	0	0	0	0	0	0	7.25168	-0.071548	5.83333	18.1667	-6	0	2	0
2013-12-29	Take $15 off your next online purchase at 1800Flowers! Limited time offer! Details: http://bit.ly/1csMJIO	take $15 off your next online purchase at 1800flowers! limited time offer! details:	take $15 off your next online purchase at 1800flowers! limited time offer! details:	0.0714286	negative	-0.0446429		2009-06-17	0	0	0	0	0	0	7.19276	-0.058923	5.83333	18.1667	-6	0	2	0
2013-12-29	Take $15 off your next online purchase at 1800Flowers! Limited time offer! Details: http://bit.ly/1csMJIO	take $15 off your next online purchase at 1800flowers! limited time offer! details:	take $15 off your next online purchase at 1800flowers! limited time offer! details:	0.0714286	negative	-0.0446429		2009-06-18	0	0	0	0	0	0	7.20539	0.012626	5.83333	18.1667	-6	0	2	0
2013-12-29	Take $15 off your next online purchase at 1800Flowers! Limited time offer! Details: http://bit.ly/1csMJIO	take $15 off your next online purchase at 1800flowers! limited time offer! details:	take $15 off your next online purchase at 1800flowers! limited time offer! details:	0.0714286	negative	-0.0446429		2009-06-19	0	0	0	0	0	0	7.27273	0.06734	5.83333	18.1667	-6	0	2	0
2015-06-09	#FathersDay is around the corner! Take $15 off $100 purchases for Dad - limited time only. http://ebay.to/1T7V8UXÃ‚Â pic.twitter.com/jOlgKJW9Fj	#fathersday is around the corner! take $15 off $100 purchases for dad - limited time only.	#fathersday is around the corner! take $15 off $100 purchases for dad - limited time only.	0.571429	negative	-0.0357143		2009-06-20	0	0	0	0	0	0	7.27273	0	5.83333	18.1667	-6	0	2	0
2015-05-30	Limited time only! Take $450 off the #iPhone5. http://ebay.to/1HUEVwkÃ‚Â pic.twitter.com/K2cNNwkpMb	limited time only! take $450 off the #iphone5.	limited time only! take $450 off the #iphone5.	0.571429	negative	-0.0357143		2009-06-21	0	0	0	0	0	0	7.27273	0	5.83333	18.1667	-6	0	2	0
2018-04-21	WeÃ¢â‚¬â„¢ve partnered with @boomstudios @JesseJamesComic on an exclusive eBay variant of Power Rangers #25: Shattered Grid illustrated by @danielbaylissb. Limited quantities for this second printing! https://ebay.to/2HQRe35Ã‚Â pic.twitter.com/iVgMWij8hl	weve partnered with @boomstudios @jessejamescomic on an exclusive ebay variant of power rangers #25: shattered grid illustrated by @danielbaylissb. limited quantities for this second printing!	weve partnered with @boomstudios @jessejamescomic on an exclusive ebay variant of power rangers #25: shattered grid illustrated by @danielbaylissb. limited quantities for this second printing!	0.0714286	negative	-0.0357143		2009-06-22	0	0	0	0	0	0	6.9234	-0.349326	5.83333	18.1667	-6	0	2	0
2018-02-28	Get a jump-start on your spring shopping! For a limited time only, use this #coupon to receive 20% off on select items. http://ebay.to/2BUh70QÃ‚Â pic.twitter.com/iuEpIsIrTM	get a jump-start on your spring shopping! for a limited time only, use this #coupon to receive 20% off on select items.	get a jump-start on your spring shopping! for a limited time only, use this #coupon to receive 20% off on select items.	0.571429	negative	-0.0357143		2009-06-23	0	0	0	0	0	0	6.91077	-0.012627	5.83333	18.1667	-6	0	2	0
2013-10-11	Govt. closed. Not Corporate America. Earnings next week to watch: $C $JNJ $KO $YHOO $INTC $BAC $PEP $IBM $EBAY $AXP $GS $VZ $GOOG $CMG $MS	govt. closed. not corporate america. earnings next week to watch: $c $jnj $ko $yhoo $intc $bac $pep $ibm $ebay $axp $gs $vz $goog $cmg $ms	govt. closed. not corporate america. earnings next week to watch: $c $jnj $ko $yhoo $intc $bac $pep $ibm $ebay $axp $gs $vz $goog $cmg $ms	0.0333333	negative	-0.0333333		2009-06-24	0	1	0	1	0	1	7.05387	0.143098	5.83333	19.1667	-6	0	2	1
2013-10-11	Govt. closed. Not Corporate America. Earnings next week to watch: $C $JNJ $KO $YHOO $INTC $BAC $PEP $IBM $EBAY $AXP $GS $VZ $GOOG $CMG $MS	govt. closed. not corporate america. earnings next week to watch: $c $jnj $ko $yhoo $intc $bac $pep $ibm $ebay $axp $gs $vz $goog $cmg $ms	govt. closed. not corporate america. earnings next week to watch: $c $jnj $ko $yhoo $intc $bac $pep $ibm $ebay $axp $gs $vz $goog $cmg $ms	0.0333333	negative	-0.0333333		2009-06-25	0	0	0	0	0	0	7.2138	0.159933	5.83333	19.1667	-6	0	2	0
2013-04-17	Ebay: Long, Short, Or Stay Away Going Into The Earnings Tonight? http://seekingalpha.com/a/sw0bÃ‚Â $EBAY	ebay: long, short, or stay away going into the earnings tonight? $ebay	ebay: long, short, or stay away going into the earnings tonight? $ebay	0.35	negative	-0.025		2009-06-26	0	0	0	0	0	0	7.30219	0.088383	5.83333	19.1667	-6	0	2	0
2015-02-28	Strange looking but this 1951 #Ford #ratrod #truck is totally reliable according to the owner. http://ebay.to/1JJ3Ab6Ã‚Â pic.twitter.com/G5Nhh1r8NY	strange looking but this 1951 #ford #ratrod #truck is totally reliable according to the owner.	strange looking but this 1951 #ford #ratrod #truck is totally reliable according to the owner.	0.45	negative	-0.025		2009-06-27	0	0	0	0	0	0	7.30219	0	5.83333	19.1667	-6	0	2	0
2012-11-23	As of 11 a.m. PT, $ebay PayPal already seeing a near 3x increase in mobile payment volume over last Black Friday. @CNBC	as of 11 a.m. pt, $ebay paypal already seeing a near 3x increase in mobile payment volume over last black friday. @cnbc	as of 11 a.m. pt, $ebay paypal already seeing a near 3x increase in mobile payment volume over last black friday. @cnbc	0.3	negative	-0.0222222		2009-06-28	0	0	0	0	0	0	7.30219	0	5.83333	19.1667	-6	0	2	0
2015-01-03	What is #Ferrari red, has 1035 hp, and impossible to own? http://ebay.to/1w6xU2lÃ‚Â pic.twitter.com/Ev17LTzL1B	what is #ferrari red, has 1035 hp, and impossible to own?	what is #ferrari red, has 1035 hp, and impossible to own?	0.666667	negative	-0.0222222		2009-06-29	0	1	0	1	0	1	7.3064	0.004209	5.83333	20.1667	-6	0	2	1
2018-04-25	$FUSZ IN BED WITH MULTI-BILLION DOLLAR GLOBAL COMPANIES THAT LOVE THIS GAME CHANGING TECHNOLOGY_x000D_ DON'T OUTSMART YOURSELF AND CARELESSLY LET THIS #UNICORN SLIP OUT OF YOUR PORTFOLIO_x000D_ GOLDEN TICKET BABY_x000D_ $MSFT $INTC $CANN $APHQF $FNMA $SIRI $SBUX $PYPL $PAY $EBAY $ZNGA $AAPLpic.twitter.com/oTfLsg7sVt	$fusz in bed with multi-billion dollar global companies that love this game changing technology_x000D_ don't outsmart yourself and carelessly let this #unicorn slip out of your portfolio_x000D_ golden ticket baby_x000D_ $msft $intc $cann $aphqf $fnma $siri $sbux $pypl $pay $ebay $znga $aaplpic.twitter.com/otflsg7svt	$fusz in bed with multi-billion dollar global companies that love this game changing technology_x000D_ don't outsmart yourself and carelessly let this #unicorn slip out of your portfolio_x000D_ golden ticket baby_x000D_ $msft $intc $cann $aphqf $fnma $siri $sbux $pypl $pay $ebay $znga $aaplpic.twitter.com/otflsg7svt	0.48	negative	-0.02		2009-06-30	0	1	0	1	0	1	7.2096	-0.096801	5.83333	21.1667	-6	0	2	1
2018-06-16	Rare comics for the serious collector. Your collection needs these. https://ebay.to/2LTGxxnÃ‚Â pic.twitter.com/QA5gUNHq9j	rare comics for the serious collector. your collection needs these.	rare comics for the serious collector. your collection needs these.	0.783333	negative	-0.0166667		2009-07-01	0	0	0	0	0	0	7.06229	-0.147306	5.83333	21.1667	-6	0	2	0
2012-01-03	@bpeck Everyone needs credit cards on file to compete, it's the new black of online growth $AMZN $AAPL $EBAY	@bpeck everyone needs credit cards on file to compete, it's the new black of online growth $amzn $aapl $ebay	@bpeck everyone needs credit cards on file to compete, it's the new black of online growth $amzn $aapl $ebay	0.443939	negative	-0.0151515		2009-07-02	0	0	0	0	0	0	6.8771	-0.185186	5.83333	21.1667	-6	0	2	0
2018-12-28	Took some new positions today:_x000D_ $amzn short _x000D_ $ebay short _x000D_ $crm short_x000D_ Keeping it relatively tight, but at the same time giving them some room for a potential add. Might post charts later this wknd. IÃ¢â‚¬â„¢m still on holiday, and wonÃ¢â‚¬â„¢t be back before January 2nd, hence the lack of posts	took some new positions today:_x000D_ $amzn short _x000D_ $ebay short _x000D_ $crm short_x000D_ keeping it relatively tight, but at the same time giving them some room for a potential add. might post charts later this wknd. i am still on holiday, and will not be back before january 2nd, hence the lack of posts	took some new positions today:_x000D_ $amzn short _x000D_ $ebay short _x000D_ $crm short_x000D_ keeping it relatively tight, but at the same time giving them some room for a potential add. might post charts later this wknd. i am still on holiday, and will not be back before january 2nd, hence the lack of posts	0.276526	negative	-0.00422078		2009-07-03	0	0	0	0	0	0	6.8771	0	5.83333	21.1667	-6	0	2	0
2009-12-14	Watching @KimKardashian and Karen Bard, eBay's pop culture expert, on LXTV at the eBay pop up store in NYC. http://bit.ly/6VUX1W	watching @kimkardashian and karen bard, ebay's pop culture expert, on lxtv at the ebay pop up store in nyc.	watching @kimkardashian and karen bard, ebay's pop culture expert, on lxtv at the ebay pop up store in nyc.	0	positive	0		2009-07-04	0	0	0	0	0	0	6.8771	0	5.83333	21.1667	-6	0	2	0
2009-11-18	eBay's Billionaire Founder Launching Local-News Oufit In Hawaii $EBAY by @ErinLCarlson http://bit.ly/hsHTQ	ebay's billionaire founder launching local-news oufit in hawaii $ebay by @erinlcarlson	ebay's billionaire founder launching local-news oufit in hawaii $ebay by @erinlcarlson	0	positive	0		2009-07-05	0	0	0	0	0	0	6.8771	0	5.83333	21.1667	-6	0	2	0
2009-11-02	Skype, Founders Settlement in the Works http://om.bit.ly/3SHON5 from @gigaom $EBAY	skype, founders settlement in the works from @gigaom $ebay	skype, founders settlement in the works from @gigaom $ebay	0	positive	0		2009-07-06	0	0	0	0	0	0	6.9234	0.046297	5.83333	21.1667	-6	0	2	0
2009-10-30	Google Voice Has 1.4 Million Users, 40% Use It Every Day $GOOG $EBAY by @fromedome http://bit.ly/3PPvEq	google voice has 1.4 million users, 40% use it every day $goog $ebay by @fromedome	google voice has 1.4 million users, 40% use it every day $goog $ebay by @fromedome	0	positive	0		2009-07-07	0	0	0	0	0	0	6.69613	-0.227273	5.83333	21.1667	-6	0	2	0
2009-10-14	Rumor: Ebay Layoffs Coming Tomorrow $EBAY by @jwyarow http://bit.ly/NBE6T	rumor: ebay layoffs coming tomorrow $ebay by @jwyarow	rumor: ebay layoffs coming tomorrow $ebay by @jwyarow	0	positive	0		2009-07-08	0	1	0	1	0	1	6.74242	0.046296	5.83333	22.1667	-6	0	2	1
2009-10-06	Sarah Palin Autographed Xbox 360 On eBay For $1.1 Million $EBAY $MSFT http://bit.ly/16Qei7	sarah palin autographed xbox 360 on ebay for $1.1 million $ebay $msft	sarah palin autographed xbox 360 on ebay for $1.1 million $ebay $msft	0	positive	0		2009-07-09	0	0	0	0	0	0	6.77189	0.029461	5.83333	22.1667	-6	0	2	0
2009-10-01	Bids For Google Wave Account Reach $5,000 In eBay Auction $EBAY $GOOG by @nichcarlson http://bit.ly/149rmS	bids for google wave account reach $5,000 in ebay auction $ebay $goog by @nichcarlson	bids for google wave account reach $5,000 in ebay auction $ebay $goog by @nichcarlson	0	positive	0		2009-07-10	0	0	0	0	0	0	6.86027	0.088385	5.83333	22.1667	-6	0	2	0
2009-09-02	Wimpy Google Too Scared Of Telcos To Buy Skype $GOOG $EBAY by @fromedome http://bit.ly/s8pF7	wimpy google too scared of telcos to buy skype $goog $ebay by @fromedome	wimpy google too scared of telcos to buy skype $goog $ebay by @fromedome	0	positive	0		2009-07-11	0	0	0	0	0	0	6.86027	0	5.83333	22.1667	-6	0	2	0
2009-09-01	What's eBay Going To Do With Its Skype Cash? $EBAY by @fromedome http://bit.ly/QsrgE	what's ebay going to do with its skype cash? $ebay by @fromedome	what's ebay going to do with its skype cash? $ebay by @fromedome	0	positive	0		2009-07-12	0	0	0	0	0	0	6.86027	0	5.83333	22.1667	-6	0	2	0
2009-09-01	eBay Skype Deal Announced: $2.75 Billion Valuation $EBAY by @fromedome http://bit.ly/vOM6T	ebay skype deal announced: $2.75 billion valuation $ebay by @fromedome	ebay skype deal announced: $2.75 billion valuation $ebay by @fromedome	0	positive	0		2009-07-13	0	0	0	0	0	0	7.05387	0.193602	5.83333	22.1667	-6	0	2	0
2009-09-01	Google Tried To Buy Skype $GOOG $EBAY by @fromedome http://bit.ly/HFNlM	google tried to buy skype $goog $ebay by @fromedome	google tried to buy skype $goog $ebay by @fromedome	0	positive	0		2009-07-14	0	0	0	0	0	0	7.19276	0.138889	5.83333	22.1667	-6	0	2	0
2009-09-01	eBay To Announce Skype Sale Today: NYT $EBAY by @nichcarlson http://bit.ly/VGDVr	ebay to announce skype sale today: nyt $ebay by @nichcarlson	ebay to announce skype sale today: nyt $ebay by @nichcarlson	0	positive	0		2009-07-15	0	0	0	0	0	0	7.50421	0.311448	5.83333	22.1667	-6	0	2	0
2009-08-28	Facebook-PayPal? $AMZN $EBAY by @nichcarlson http://bit.ly/3QnyUc	facebook-paypal? $amzn $ebay by @nichcarlson	facebook-paypal? $amzn $ebay by @nichcarlson	0	positive	0		2009-07-16	0	0	0	0	0	0	7.81987	0.315656	5.83333	22.1667	-6	0	2	0
2009-08-28	Andreessen Could Join Bid For Skype, Says TechCrunch $EBAY by @fromedome http://bit.ly/rFdUq	andreessen could join bid for skype, says techcrunch $ebay by @fromedome	andreessen could join bid for skype, says techcrunch $ebay by @fromedome	0	positive	0		2009-07-17	0	0	0	0	0	0	7.80724	-0.012626	5.83333	22.1667	-6	0	2	0
2009-08-18	Changes to the eBay User Agreement: _x000D_ ... http://bit.ly/qy1tJ #ebaynews	changes to the ebay user agreement: _x000D_ ... #ebaynews	changes to the ebay user agreement: _x000D_ ... #ebaynews	0	positive	0		2009-07-18	0	0	0	0	0	0	7.80724	0	5.83333	22.1667	-6	0	2	0
2009-07-08	PayPal To Open Platform To Third Party Developers $EBAY http://bit.ly/xhuGT	paypal to open platform to third party developers $ebay	paypal to open platform to third party developers $ebay	0.25	positive	0		2009-07-19	0	0	0	0	0	0	7.80724	0	5.83333	22.1667	-6	0	2	0
2009-06-30	Facebook Is Going After PayPal, Google Checkout $GOOG $EBAY by @nichcarlson http://bit.ly/3hYPY8	facebook is going after paypal, google checkout $goog $ebay by @nichcarlson	facebook is going after paypal, google checkout $goog $ebay by @nichcarlson	0	positive	0		2009-07-20	0	0	0	0	0	0	7.92508	0.117845	5.83333	22.1667	-6	0	2	0
2009-06-29	Five Google Voice Features That Could Cause Users To Hang Up On Skype $GOOG $EBAY http://bit.ly/Padgt	five google voice features that could cause users to hang up on skype $goog $ebay	five google voice features that could cause users to hang up on skype $goog $ebay	0	positive	0		2009-07-21	0	0	0	0	0	0	7.96717	0.042088	5.83333	22.1667	-6	0	2	0
2009-06-24	Bing Product Manager Bolts To eBay $MSFT $EBAY by @nichcarlson http://bit.ly/hWnb0	bing product manager bolts to ebay $msft $ebay by @nichcarlson	bing product manager bolts to ebay $msft $ebay by @nichcarlson	0	positive	0		2009-07-22	0	0	0	0	0	0	8.18603	0.218855	5.83333	22.1667	-6	0	2	0
2009-06-04	Facebook Payments Should Work Across The Web, Says Zuckerberg $EBAY by @nichcarlson http://bit.ly/AJZMO	facebook payments should work across the web, says zuckerberg $ebay by @nichcarlson	facebook payments should work across the web, says zuckerberg $ebay by @nichcarlson	0	positive	0		2009-07-23	0	0	0	0	0	0	9.05724	0.871213	5.83333	22.1667	-6	0	2	0
2009-04-14	Skype IPO Could Range From $1.6-3.1 Billion $EBAY by @fromedome http://bit.ly/3RIVxP	skype ipo could range from $1.6-3.1 billion $ebay by @fromedome	skype ipo could range from $1.6-3.1 billion $ebay by @fromedome	0	positive	0		2009-07-24	0	0	0	0	0	0	8.93939	-0.117846	5.83333	22.1667	-6	0	2	0
2009-04-14	SKYPE IPO! $EBAY by @hblodget http://bit.ly/leOHO	skype ipo! $ebay by @hblodget	skype ipo! $ebay by @hblodget	0	positive	0		2009-07-25	0	0	0	0	0	0	8.93939	0	5.83333	22.1667	-6	0	2	0
2009-03-17	To US based investors http://a.gg/p up to 6% returns in microloans via this investment platform backed by $ebay $$	to us based investors up to 6% returns in microloans via this investment platform backed by $ebay $$	to us based investors up to 6% returns in microloans via this investment platform backed by $ebay $$	0	positive	0		2009-07-26	0	0	0	0	0	0	8.93939	0	5.83333	22.1667	-6	0	2	0
2009-03-16	Can Meg Whitman Save California (via Fortune) $EBAY http://bit.ly/pJDT4 #Im-positioning-myself-for-2016	can meg whitman save california (via fortune) $ebay #i am-positioning-myself-for-2016	can meg whitman save california (via fortune) $ebay #i am-positioning-myself-for-2016	0	positive	0		2009-07-27	0	0	0	0	0	0	9.16246	0.223063	5.83333	22.1667	-6	0	2	0
2009-02-27	article I wrote last night on big names breaking trendlines and showing weakness. mentioned $AMGN $EBAY $SBUX $INTC http://is.gd/l8Zq	article i wrote last night on big names breaking trendlines and showing weakness. mentioned $amgn $ebay $sbux $intc	article i wrote last night on big names breaking trendlines and showing weakness. mentioned $amgn $ebay $sbux $intc	0.0833333	positive	0		2009-07-28	0.214286	1	0	1	0	1	9.19192	0.029462	5.83333	23.1667	-6	0	2	1
2009-02-20	Skype and the NSA, the dance continues: http://ginx.com/-3tQC $EBAY	skype and the nsa, the dance continues: $ebay	skype and the nsa, the dance continues: $ebay	0	positive	0		2009-07-29	0	0	0	0	0	0	9.00673	-0.185185	5.83333	23.1667	-6	0	2	0
2009-02-09	Former $EBAY boss Meg Whitman to run for CA governor. She's a political rookie, but maybe biz smarts will sell. http://twurl.nl/qf83i7	former $ebay boss meg whitman to run for ca governor. she's a political rookie, but maybe biz smarts will sell.	former $ebay boss meg whitman to run for ca governor. she's a political rookie, but maybe biz smarts will sell.	0.05	positive	0		2009-07-30	0	0	0	0	0	0	9.11616	0.109427	5.83333	23.1667	-6	0	2	0
2009-02-08	Timely reminder that eBay's StumbleUpon still seems to be growing: http://ginx.com/-zAvv $EBAY	timely reminder that ebay's stumbleupon still seems to be growing: $ebay	timely reminder that ebay's stumbleupon still seems to be growing: $ebay	0	positive	0		2009-07-31	0	0	0	0	0	0	8.9436	-0.172558	5.83333	23.1667	-6	0	2	0
2009-01-27	Anyone believe the rumor of $GOOG buying Skype? It's about time - the $EBAY / Skype deal never made any sense. http://tinyurl.com/atuhzg	anyone believe the rumor of $goog buying skype? it's about time - the $ebay / skype deal never made any sense.	anyone believe the rumor of $goog buying skype? it's about time - the $ebay / skype deal never made any sense.	0	positive	0		2009-08-01	0	0	0	0	0	0	8.9436	0	5.83333	23.1667	-6	0	2	0
2009-01-09	@marketfolly PayPal and Skype. $EBAY's been nurturing both alright. There's some strategic advantages of keeping them under the umbrella.	@marketfolly paypal and skype. $ebay's been nurturing both alright. there's some strategic advantages of keeping them under the umbrella.	@marketfolly paypal and skype. $ebay's been nurturing both alright. there's some strategic advantages of keeping them under the umbrella.	0	positive	0		2009-08-02	0	0	0	0	0	0	8.9436	0	5.83333	23.1667	-6	0	2	0
2009-01-09	@roberee which $EBAY divisions you refering to? wish they would spin-off paypal but that'll prob never happen	@roberee which $ebay divisions you refering to? wish they would spin-off paypal but that'll prob never happen	@roberee which $ebay divisions you refering to? wish they would spin-off paypal but that'll prob never happen	0	positive	0		2009-08-03	0	0	0	0	0	0	9.27609	0.332491	5.83333	23.1667	-6	0	2	0
2010-12-22	Skype Outage Lesson: Don't Rely On Consumer Services For Business Functions $EBAY by @MattRosoff http://read.bi/eqvEkq	skype outage lesson: don't rely on consumer services for business functions $ebay by @mattrosoff	skype outage lesson: don't rely on consumer services for business functions $ebay by @mattrosoff	0	positive	0		2009-08-04	0.2	1	0	1	0	1	9.19192	-0.084175	5.83333	24.1667	-6	0	2	1
2010-12-21	The 10 Asian Tech Companies That Are Putting American Ones To Shame $BIDU $GOOG $EBAY $AMZN by @pegobry http://read.bi/eZim2t	the 10 asian tech companies that are putting american ones to shame $bidu $goog $ebay $amzn by @pegobry	the 10 asian tech companies that are putting american ones to shame $bidu $goog $ebay $amzn by @pegobry	0	positive	0		2009-08-05	-0.3	1	1	0	1	0	9.09512	-0.096801	6.83333	24.1667	-7	-1	1	1
2010-12-20	BARRON'S COVER: Outlook for Stocks in 2011 $KO $MSFT $EBAY $WMT $AAPL $GOOG $ORCL $QCOM $XOM $PFE $F $PEP $PG http://on.barrons.com/gdLNDx	barron's cover: outlook for stocks in 2011 $ko $msft $ebay $wmt $aapl $goog $orcl $qcom $xom $pfe $f $pep $pg	barron's cover: outlook for stocks in 2011 $ko $msft $ebay $wmt $aapl $goog $orcl $qcom $xom $pfe $f $pep $pg	0	positive	0		2009-08-06	0	0	0	0	0	0	9.45707	0.361952	6.83333	24.1667	-7	0	2	0
2010-12-20	eBay CEO John Donahoe talks mobile, tech, & innovation with @jswartz652 of @USAToday! http://usat.ly/dXYEan	ebay ceo john donahoe talks mobile, tech, & innovation with @jswartz652 of @usatoday!	ebay ceo john donahoe talks mobile, tech, & innovation with @jswartz652 of @usatoday!	0	positive	0		2009-08-07	0	0	0	0	0	0	9.49074	0.033671	6.83333	24.1667	-7	0	2	0
2010-12-18	It's Santa on your cellphone! (via @clairecm of the @nytimes): http://www.nytimes.com/2010/12/18/technology/18mobile.html	it's santa on your cellphone! (via @clairecm of the @nytimes):	it's santa on your cellphone! (via @clairecm of the @nytimes):	0	positive	0		2009-08-08	0	0	0	0	0	0	9.49074	0	6.83333	24.1667	-7	0	2	0
2010-12-15	BREAKING: $eBay Acquires Mobile App Developer - Critical Path Software - (video interview) http://bit.ly/g0JiJ1	breaking: $ebay acquires mobile app developer - critical path software - (video interview)	breaking: $ebay acquires mobile app developer - critical path software - (video interview)	0.8	positive	0		2009-08-09	0	0	0	0	0	0	9.49074	0	6.83333	24.1667	-7	0	2	0
2010-12-02	eBay Buying Milo.com For $75 Million $EBAY http://read.bi/gEI9rJ	ebay buying milo.com for $75 million $ebay	ebay buying milo.com for $75 million $ebay	0	positive	0		2009-08-10	0	0	0	0	0	0	9.46549	-0.025253	6.83333	24.1667	-7	0	2	0
2010-11-29	10 Things You Need To Know This Morning $GOOG $AAPL $EBAY $AMZN by @jyarow http://read.bi/dQLeJe	10 things you need to know this morning $goog $aapl $ebay $amzn by @jyarow	10 things you need to know this morning $goog $aapl $ebay $amzn by @jyarow	0	positive	0		2009-08-11	0	0	0	0	0	0	9.30976	-0.155724	6.83333	24.1667	-7	0	2	0
2010-11-19	eBay Is In The Groupon Acquisition Mix, Too $EBAY by @nichcarlson http://read.bi/d8quMm	ebay is in the groupon acquisition mix, too $ebay by @nichcarlson	ebay is in the groupon acquisition mix, too $ebay by @nichcarlson	0	positive	0		2009-08-12	0	0	0	0	0	0	9.40236	0.092593	6.83333	24.1667	-7	0	2	0
2010-11-19	Google "In Discussions" To Buy Groupon For Over $3 Billion $GOOG $EBAY $YHOO $AMZN $MSFT by @jyarow http://read.bi/9IAK6N	google "in discussions" to buy groupon for over $3 billion $goog $ebay $yhoo $amzn $msft by @jyarow	google "in discussions" to buy groupon for over $3 billion $goog $ebay $yhoo $amzn $msft by @jyarow	0	positive	0		2009-08-13	0	0	0	0	0	0	9.3266	-0.075758	6.83333	24.1667	-7	0	2	0
2010-12-22	Skype Outage Lesson: Don't Rely On Consumer Services For Business Functions $EBAY by @MattRosoff http://read.bi/eqvEkq	skype outage lesson: don't rely on consumer services for business functions $ebay by @mattrosoff	skype outage lesson: don't rely on consumer services for business functions $ebay by @mattrosoff	0	positive	0		2009-08-14	0	0	0	0	0	0	9.10774	-0.218855	6.83333	24.1667	-7	0	2	0
2010-12-21	The 10 Asian Tech Companies That Are Putting American Ones To Shame $BIDU $GOOG $EBAY $AMZN by @pegobry http://read.bi/eZim2t	the 10 asian tech companies that are putting american ones to shame $bidu $goog $ebay $amzn by @pegobry	the 10 asian tech companies that are putting american ones to shame $bidu $goog $ebay $amzn by @pegobry	0	positive	0		2009-08-15	0	0	0	0	0	0	9.10774	0	6.83333	24.1667	-7	0	2	0
2010-12-20	BARRON'S COVER: Outlook for Stocks in 2011 $KO $MSFT $EBAY $WMT $AAPL $GOOG $ORCL $QCOM $XOM $PFE $F $PEP $PG http://on.barrons.com/gdLNDx	barron's cover: outlook for stocks in 2011 $ko $msft $ebay $wmt $aapl $goog $orcl $qcom $xom $pfe $f $pep $pg	barron's cover: outlook for stocks in 2011 $ko $msft $ebay $wmt $aapl $goog $orcl $qcom $xom $pfe $f $pep $pg	0	positive	0		2009-08-16	0	0	0	0	0	0	9.10774	0	6.83333	24.1667	-7	0	2	0
2010-12-20	eBay CEO John Donahoe talks mobile, tech, & innovation with @jswartz652 of @USAToday! http://usat.ly/dXYEan	ebay ceo john donahoe talks mobile, tech, & innovation with @jswartz652 of @usatoday!	ebay ceo john donahoe talks mobile, tech, & innovation with @jswartz652 of @usatoday!	0	positive	0		2009-08-17	0	0	0	0	0	0	8.77104	-0.3367	6.83333	24.1667	-7	0	2	0
2010-12-18	It's Santa on your cellphone! (via @clairecm of the @nytimes): http://www.nytimes.com/2010/12/18/technology/18mobile.html	it's santa on your cellphone! (via @clairecm of the @nytimes):	it's santa on your cellphone! (via @clairecm of the @nytimes):	0	positive	0		2009-08-18	0	1	0	1	0	1	8.82155	0.050504	6.83333	25.1667	-7	0	2	1
2010-12-15	BREAKING: $eBay Acquires Mobile App Developer - Critical Path Software - (video interview) http://bit.ly/g0JiJ1	breaking: $ebay acquires mobile app developer - critical path software - (video interview)	breaking: $ebay acquires mobile app developer - critical path software - (video interview)	0.8	positive	0		2009-08-19	0	0	0	0	0	0	8.8931	0.07155	6.83333	25.1667	-7	0	2	0
2010-12-02	eBay Buying Milo.com For $75 Million $EBAY http://read.bi/gEI9rJ	ebay buying milo.com for $75 million $ebay	ebay buying milo.com for $75 million $ebay	0	positive	0		2009-08-20	0	0	0	0	0	0	9.00673	0.113636	6.83333	25.1667	-7	0	2	0
2010-11-29	10 Things You Need To Know This Morning $GOOG $AAPL $EBAY $AMZN by @jyarow http://read.bi/dQLeJe	10 things you need to know this morning $goog $aapl $ebay $amzn by @jyarow	10 things you need to know this morning $goog $aapl $ebay $amzn by @jyarow	0	positive	0		2009-08-21	0	0	0	0	0	0	9.29293	0.286196	6.83333	25.1667	-7	0	2	0
2010-11-19	eBay Is In The Groupon Acquisition Mix, Too $EBAY by @nichcarlson http://read.bi/d8quMm	ebay is in the groupon acquisition mix, too $ebay by @nichcarlson	ebay is in the groupon acquisition mix, too $ebay by @nichcarlson	0	positive	0		2009-08-22	0	0	0	0	0	0	9.29293	0	6.83333	25.1667	-7	0	2	0
2010-11-19	Google "In Discussions" To Buy Groupon For Over $3 Billion $GOOG $EBAY $YHOO $AMZN $MSFT by @jyarow http://read.bi/9IAK6N	google "in discussions" to buy groupon for over $3 billion $goog $ebay $yhoo $amzn $msft by @jyarow	google "in discussions" to buy groupon for over $3 billion $goog $ebay $yhoo $amzn $msft by @jyarow	0	positive	0		2009-08-23	0	0	0	0	0	0	9.29293	0	6.83333	25.1667	-7	0	2	0
2010-11-09	Yahoo Hints At $3 Billion Offer For Groupon $YHOO $GOOG $EBAY $AMZN by @nichcarlson http://read.bi/afbMnF	yahoo hints at $3 billion offer for groupon $yhoo $goog $ebay $amzn by @nichcarlson	yahoo hints at $3 billion offer for groupon $yhoo $goog $ebay $amzn by @nichcarlson	0	positive	0		2009-08-24	0	0	0	0	0	0	9.35606	0.063131	6.83333	25.1667	-7	0	2	0
2010-11-01	`India's Buffett' Jhunjhunwala Follows Role Model With EBay Charity Lunch http://ow.ly/32Jsw $EBAY $MSFT $BRK/A	`india's buffett' jhunjhunwala follows role model with ebay charity lunch $ebay $msft $brk/a	`india's buffett' jhunjhunwala follows role model with ebay charity lunch $ebay $msft $brk/a	0	positive	0		2009-08-25	0	0	0	0	0	0	9.38973	0.033669	6.83333	25.1667	-7	0	2	0
2010-09-30	Never Visit The Bank Again: PayPal Lets You Deposit Checks With Your Phone $EBAY by @ncsaint http://read.bi/b6ezQy	never visit the bank again: paypal lets you deposit checks with your phone $ebay by @ncsaint	never visit the bank again: paypal lets you deposit checks with your phone $ebay by @ncsaint	0	positive	0		2009-08-26	0	0	0	0	0	0	9.37289	-0.016835	6.83333	25.1667	-7	0	2	0
2010-09-29	Facebook And Skype Team Up To Fight Google Voice $GOOG $EBAY by @ncsaint http://read.bi/arpUs5	facebook and skype team up to fight google voice $goog $ebay by @ncsaint	facebook and skype team up to fight google voice $goog $ebay by @ncsaint	0	positive	0		2009-08-27	0	0	0	0	0	0	9.43182	0.058923	6.83333	25.1667	-7	0	2	0
2010-09-13	10 Things You Need To Know This Morning $HPQ $GOOG $NOK $MSFT $EBAY $AAPL by @jwyarow http://read.bi/bYDzQ2	10 things you need to know this morning $hpq $goog $nok $msft $ebay $aapl by @jwyarow	10 things you need to know this morning $hpq $goog $nok $msft $ebay $aapl by @jwyarow	0	positive	0		2009-08-28	0	2	0	2	0	1	9.45286	0.021044	6.83333	26.1667	-7	0	2	2
2010-08-15	CHARTS OF THE WEEK: In Case You Had Any Doubts About Where Cisco's Revenue Comes From $CSCO $EBAY $HPQ by @fromedome http://read.bi/cvgkLI	charts of the week: in case you had any doubts about where cisco's revenue comes from $csco $ebay $hpq by @fromedome	charts of the week: in case you had any doubts about where cisco's revenue comes from $csco $ebay $hpq by @fromedome	0	positive	0		2009-08-29	0	0	0	0	0	0	9.45286	0	6.83333	26.1667	-7	0	2	0
2010-08-13	PayPal Said to Talk With #Google About Handling #Android Payments http://bit.ly/beWjfe $EBAY $GOOG	paypal said to talk with #google about handling #android payments $ebay $goog	paypal said to talk with #google about handling #android payments $ebay $goog	0	positive	0		2009-08-30	0	0	0	0	0	0	9.45286	0	6.83333	26.1667	-7	0	2	0
2010-07-28	Should eBay rename itself ePay? Find out why PayPal, er eBay, makes our buy list: http://bit.ly/ab1YVZ $EBAY	should ebay rename itself epay? find out why paypal, er ebay, makes our buy list: $ebay	should ebay rename itself epay? find out why paypal, er ebay, makes our buy list: $ebay	0	positive	0		2009-08-31	0.136364	1	0	1	0	1	9.31818	-0.13468	6.83333	27.1667	-7	0	2	1
2010-07-21	eBay Beats Expectations, Posts $2.2 Billion Revenues $EBAY by @nichcarlson http://read.bi/a0ewaf	ebay beats expectations, posts $2.2 billion revenues $ebay by @nichcarlson	ebay beats expectations, posts $2.2 billion revenues $ebay by @nichcarlson	0	positive	0		2009-09-01	-0.131818	5	1	4	0.2	0.8	9.12458	-0.193603	7.03333	27.9667	-7	0	2	4
2010-07-08	CHART OF THE DAY: Craigslist's Traffic Crashes Into eBay $EBAY $AMZN by @jwyarow http://read.bi/bVqJyf	chart of the day: craigslist's traffic crashes into ebay $ebay $amzn by @jwyarow	chart of the day: craigslist's traffic crashes into ebay $ebay $amzn by @jwyarow	0	positive	0		2009-09-02	0	1	0	1	0	1	8.98569	-0.138889	7.03333	28.9667	-7	0	2	1
2010-07-06	Suddenly, The Internet Is Doomed $MSFT $YHOO $EBAY $NWS $AOL by @nichcarlson http://read.bi/bEIo1M	suddenly, the internet is doomed $msft $yhoo $ebay $nws $aol by @nichcarlson	suddenly, the internet is doomed $msft $yhoo $ebay $nws $aol by @nichcarlson	0.5	positive	0		2009-09-03	-0.125	1	1	0	1	0	9.01936	0.033671	8.03333	28.9667	-8	-1	1	1
2010-02-08	This is why PayPal is reversing Indian payments: http://su.pr/1oOk91 #digg #digguser $EBAY	this is why paypal is reversing indian payments: #digg #digguser $ebay	this is why paypal is reversing indian payments: #digg #digguser $ebay	0	positive	0		2009-09-04	0	0	0	0	0	0	9.22138	0.202019	8.03333	28.9667	-8	0	2	0
2010-01-27	Join our Town Hall, Wed., Jan. 27, frm 3:30 pm to 5:00 pm PT. WeÃ¢â‚¬â„¢ll be taking questions on #eBaySR See link for details http://bit.ly/aKzuhJ	join our town hall, wed., jan. 27, frm 3:30 pm to 5:00 pm pt. well be taking questions on #ebaysr see link for details	join our town hall, wed., jan. 27, frm 3:30 pm to 5:00 pm pt. well be taking questions on #ebaysr see link for details	0	positive	0		2009-09-05	0	0	0	0	0	0	9.22138	0	8.03333	28.9667	-8	0	2	0
2010-01-26	Hear what the eBay Community has to say about the #eBaySR updates! http://bit.ly/ag2gWA	hear what the ebay community has to say about the #ebaysr updates!	hear what the ebay community has to say about the #ebaysr updates!	0	positive	0		2009-09-06	0	0	0	0	0	0	9.22138	0	8.03333	28.9667	-8	0	2	0
2010-01-26	@ebay_Andy In 'da house! We're about to interview him for short video clip - email us any questions you want answered #eBaySR	@ebay_andy in 'da house! we're about to interview him for short video clip - email us any questions you want answered #ebaysr	@ebay_andy in 'da house! we're about to interview him for short video clip - email us any questions you want answered #ebaysr	0.3	positive	0		2009-09-07	0	0	0	0	0	0	9.22138	0	8.03333	28.9667	-8	0	2	0
2010-01-25	E-Commerce Strength Has Continued Into Q1, Says ChannelAdvisor $AMZN $EBAY http://bit.ly/8rNLPk	e-commerce strength has continued into q1, says channeladvisor $amzn $ebay	e-commerce strength has continued into q1, says channeladvisor $amzn $ebay	0	positive	0		2009-09-08	0	0	0	0	0	0	9.18771	-0.033669	8.03333	28.9667	-8	0	2	0
2010-01-22	No Stoppin' Apple http://bit.ly/77v8hp $AAPL $CSCO $EBAY $GE $GOOG $IBM $INTC $MSFT #WirelessCommunications #SteveJobs #Recession #Nasdaq	no stoppin' apple $aapl $csco $ebay $ge $goog $ibm $intc $msft #wirelesscommunications #stevejobs #recession #nasdaq	no stoppin' apple $aapl $csco $ebay $ge $goog $ibm $intc $msft #wirelesscommunications #stevejobs #recession #nasdaq	0	positive	0		2009-09-09	0	0	0	0	0	0	9.54546	0.357744	8.03333	28.9667	-8	0	2	0
2010-01-20	Today's sell-off has changed the Market Pulse from Uptrend to "Uptrend under pressure" Did this affect $PNRA & $EBAY? http://ow.ly/YMrc	today's sell-off has changed the market pulse from uptrend to "uptrend under pressure" did this affect $pnra & $ebay?	today's sell-off has changed the market pulse from uptrend to "uptrend under pressure" did this affect $pnra & $ebay?	0	positive	0		2009-09-10	0	0	0	0	0	0	9.89478	0.349326	8.03333	28.9667	-8	0	2	0
2010-01-20	$EBAY 6 Month Bullish Symmetrical Triangle On The Cusp Of Breaking Out http://media.trending123.com/Twitter/EBAY.png	$ebay 6 month bullish symmetrical triangle on the cusp of breaking out	$ebay 6 month bullish symmetrical triangle on the cusp of breaking out	0	positive	0		2009-09-11	0	0	0	0	0	0	9.91582	0.021044	8.03333	28.9667	-8	0	2	0
2010-01-20	Sold 20 puts v short 25 calls. RT @MOFinancial: @optionmonster Do you have a trade on in $EBAY?	sold 20 puts v short 25 calls. rt @mofinancial: @optionmonster do you have a trade on in $ebay?	sold 20 puts v short 25 calls. rt @mofinancial: @optionmonster do you have a trade on in $ebay?	0.3	positive	0		2009-09-12	0	0	0	0	0	0	9.91582	0	8.03333	28.9667	-8	0	2	0
2010-01-19	Google Isn't The Only Silicon Valley Company Struggling In China $GOOG $EBAY $YHOO http://bit.ly/4R4CRe	google isn't the only silicon valley company struggling in china $goog $ebay $yhoo	google isn't the only silicon valley company struggling in china $goog $ebay $yhoo	1	positive	0		2009-09-13	0	0	0	0	0	0	9.91582	0	8.03333	28.9667	-8	0	2	0
2010-01-11	AOL Looked At eBay And Electronic Arts Before Time Warner $AOL $EBAY $ERTS $TWX by @nichcarlson http://bit.ly/4FGsMp	aol looked at ebay and electronic arts before time warner $aol $ebay $erts $twx by @nichcarlson	aol looked at ebay and electronic arts before time warner $aol $ebay $erts $twx by @nichcarlson	0	positive	0		2009-09-14	0	0	0	0	0	0	10.0253	0.109427	8.03333	28.9667	-8	0	2	0
2010-01-08	http://bit.ly/5T6aUR $EBAY $AMD Ex-McKinsey Exec - Rajaratnam Paid $1.75 Mln For Tips	$ebay $amd ex-mckinsey exec - rajaratnam paid $1.75 mln for tips	$ebay $amd ex-mckinsey exec - rajaratnam paid $1.75 mln for tips	0	positive	0		2009-09-15	0	0	0	0	0	0	10.1599	0.134681	8.03333	28.9667	-8	0	2	0
2010-01-07	In 2009 eBay buyers & sellers gave a record $50 million to nonprofits. See how you can get involved in 2010: http://bit.ly/5uqZCS.	in 2009 ebay buyers & sellers gave a record $50 million to nonprofits. see how you can get involved in 2010:	in 2009 ebay buyers & sellers gave a record $50 million to nonprofits. see how you can get involved in 2010:	0	positive	0		2009-09-16	0	0	0	0	0	0	10.2357	0.075757	8.03333	28.9667	-8	0	2	0
2011-12-14	Holiday online spending in U.S. gains 15% | http://bloom.bg/vsmUi1Ã‚Â $AMZN $EBAY	holiday online spending in you.s. gains 15% | $amzn $ebay	holiday online spending in you.s. gains 15% | $amzn $ebay	0	positive	0		2009-09-17	0	0	0	0	0	0	10.282	0.046296	8.03333	28.9667	-8	0	2	0
2011-11-23	Amazon, EBay "pop up" to grab holiday sales | http://bloom.bg/rTh54uÃ‚Â $AMZN $EBAY	amazon, ebay "pop up" to grab holiday sales | $amzn $ebay	amazon, ebay "pop up" to grab holiday sales | $amzn $ebay	0	positive	0		2009-09-18	0	0	0	0	0	0	10.2441	-0.037878	8.03333	28.9667	-8	0	2	0
2011-11-21	EBay targets shoppers who want products on TV | http://bloom.bg/vp6KSiÃ‚Â $EBAY	ebay targets shoppers who want products on tv | $ebay	ebay targets shoppers who want products on tv | $ebay	0	positive	0		2009-09-19	0	0	0	0	0	0	10.2441	0	8.03333	28.9667	-8	0	2	0
2011-10-19	EBay forecasts miss some estimates | http://bloom.bg/oDNWnzÃ‚Â $EBAY	ebay forecasts miss some estimates | $ebay	ebay forecasts miss some estimates | $ebay	0	positive	0		2009-09-20	0	0	0	0	0	0	10.2441	0	8.03333	28.9667	-8	0	2	0
2011-12-18	Global Macro Risk Mgt: Ray Dalio's profits in 2010 > $GOOG $AMZN and $EBAY combined	global macro risk mgt: ray dalio's profits in 2010 > $goog $amzn and $ebay combined	global macro risk mgt: ray dalio's profits in 2010 > $goog $amzn and $ebay combined	0	positive	0		2009-09-21	0	0	0	0	0	0	10.1641	-0.079966	8.03333	28.9667	-8	0	2	0
2011-11-21	Debra Messing gets into the holiday spirit at the #giveatoystore http://gobu.me/s9aoY6Ã‚Â http://bit.ly/v8ua6ZÃ‚Â #ebayholiday	debra messing gets into the holiday spirit at the #giveatoystore #ebayholiday	debra messing gets into the holiday spirit at the #giveatoystore #ebayholiday	0	positive	0		2009-09-22	0	0	0	0	0	0	10.2904	0.126262	8.03333	28.9667	-8	0	2	0
2011-11-21	Donate a gift to a child in need in our community through the eBay Giving Tree http://gobu.me/trwUGdÃ‚Â http://bit.ly/upUaeQÃ‚Â #ebayholiday	donate a gift to a child in need in our community through the ebay giving tree #ebayholiday	donate a gift to a child in need in our community through the ebay giving tree #ebayholiday	0	positive	0		2009-09-23	0	0	0	0	0	0	10.021	-0.26936	8.03333	28.9667	-8	0	2	0
2011-11-21	Stop by the Give-A-Toy store to donate to Toys for Tots on the streets of NYC and SF http://gobu.me/sofYjmÃ‚Â http://bit.ly/v8ua6ZÃ‚Â #ebayholiday	stop by the give-a-toy store to donate to toys for tots on the streets of nyc and sf #ebayholiday	stop by the give-a-toy store to donate to toys for tots on the streets of nyc and sf #ebayholiday	0	positive	0		2009-09-24	0	0	0	0	0	0	9.90741	-0.113636	8.03333	28.9667	-8	0	2	0
2011-11-21	Help fulfill a child's gift wish this holiday!Ã‚Â Donate through the eBay Giving Tree http://gobu.me/rwJl3ZÃ‚Â http://bit.ly/upUaeQÃ‚Â #ebayholiday	help fulfill a child's gift wish this holiday! donate through the ebay giving tree #ebayholiday	help fulfill a child's gift wish this holiday! donate through the ebay giving tree #ebayholiday	0	positive	0		2009-09-25	0	0	0	0	0	0	9.86953	-0.037879	8.03333	28.9667	-8	0	2	0
2011-11-21	Help Toys for Tots give gifts to kids this holiday. Donate with the #giveatoystore! http://gobu.me/sfV4lWÃ‚Â http://bit.ly/v8ua6ZÃ‚Â #ebayholiday	help toys for tots give gifts to kids this holiday. donate with the #giveatoystore! #ebayholiday	help toys for tots give gifts to kids this holiday. donate with the #giveatoystore! #ebayholiday	0	positive	0		2009-09-26	0	0	0	0	0	0	9.86953	0	8.03333	28.9667	-8	0	2	0
2011-11-21	Monday links: emotional responses. http://stks.co/1Db1Ã‚Â via @abnormalreturns $XLF $SHLD $AAPL $EBAY $JEF	monday links: emotional responses. via @abnormalreturns $xlf $shld $aapl $ebay $jef	monday links: emotional responses. via @abnormalreturns $xlf $shld $aapl $ebay $jef	0.65	positive	0		2009-09-27	0	0	0	0	0	0	9.86953	0	8.03333	28.9667	-8	0	2	0
2011-11-21	eBay Buys Hunch For $80 Million $EBAY by @jyarow http://read.bi/vRMP9p	ebay buys hunch for $80 million $ebay by @jyarow	ebay buys hunch for $80 million $ebay by @jyarow	0	positive	0		2009-09-28	-0.7	1	1	0	1	0	10.0673	0.197811	9.03333	28.9667	-9	-1	1	1
2011-11-07	RT @tradermarsh PayPal Processing $10,000 in Mobile Payments Per Minute [Infographic] http://stks.co/10umÃ‚Â via @zite $EBAY	rt @tradermarsh paypal processing $10,000 in mobile payments per minute [infographic] via @zite $ebay	rt @tradermarsh paypal processing $10,000 in mobile payments per minute [infographic] via @zite $ebay	0	positive	0		2009-09-29	0	0	0	0	0	0	10.0463	-0.021044	9.03333	28.9667	-9	0	2	0
2011-11-01	#Indy500 drivers come together for Dan Wheldon memorial auctions on #eBay. http://bit.ly/vhY7l0	#indy500 drivers come together for dan wheldon memorial auctions on #ebay.	#indy500 drivers come together for dan wheldon memorial auctions on #ebay.	0	positive	0		2009-09-30	0	0	0	0	0	0	9.93266	-0.113636	9.03333	28.9667	-9	0	2	0
2011-09-22	RT @InvestorPlace "5 Stocks to Boom on iPhone 5 Release $ADBE $EBAY $ERTS $CHA & $CHL http://stks.co/KgO $AAPL	rt @investorplace "5 stocks to boom on iphone 5 release $adbe $ebay $erts $cha & $chl $aapl	rt @investorplace "5 stocks to boom on iphone 5 release $adbe $ebay $erts $cha & $chl $aapl	0	positive	0		2009-10-01	0	1	0	1	0	1	9.78115	-0.151515	9.03333	29.9667	-9	0	2	1
2011-09-21	HP Board Said to Weigh Ousting Apotheker as CEO http://bloom.bg/ojMrquÃ‚Â $EBAY $HPQ	hp board said to weigh ousting apotheker as ceo $ebay $hpq	hp board said to weigh ousting apotheker as ceo $ebay $hpq	0	positive	0		2009-10-02	0	0	0	0	0	0	9.55387	-0.227273	9.03333	29.9667	-9	0	2	0
2011-09-16	$EBAY upgraded from Neutral to Outperform http://bit.ly/bbuT7eÃ‚Â #nasdaq	$ebay upgraded from neutral to outperform #nasdaq	$ebay upgraded from neutral to outperform #nasdaq	0	positive	0		2009-10-03	0	0	0	0	0	0	9.55387	0	9.03333	29.9667	-9	0	2	0
2011-08-08	Square May Be A Billion Dollar Company, But Boy Is Its Market "Niche" $EBAY by @nichcarlson http://read.bi/pgrdvr	square may be a billion dollar company, but boy is its market "niche" $ebay by @nichcarlson	square may be a billion dollar company, but boy is its market "niche" $ebay by @nichcarlson	0	positive	0		2009-10-04	0	0	0	0	0	0	9.55387	0	9.03333	29.9667	-9	0	2	0
2011-08-08	Facebook's "Next Billion Dollar Business" Doesn't Stand A Chance $EBAY by @nichcarlson http://read.bi/nUuOOC	facebook's "next billion dollar business" doesn't stand a chance $ebay by @nichcarlson	facebook's "next billion dollar business" doesn't stand a chance $ebay by @nichcarlson	0	positive	0		2009-10-05	0	0	0	0	0	0	9.64226	0.088384	9.03333	29.9667	-9	0	2	0
2011-07-13	Sign of the times, $EBAY opens a #Gold and #Silver bullion section on its site. $GLD $SLV http://bit.ly/oIYdmR $$	sign of the times, $ebay opens a #gold and #silver bullion section on its site. $gld $slv $$	sign of the times, $ebay opens a #gold and #silver bullion section on its site. $gld $slv $$	0	positive	0		2009-10-06	0	1	0	1	0	1	10.08	0.437711	9.03333	30.9667	-9	0	2	1
2011-07-07	BREAKING: eBay Acquiring Zong For $240 Million $EBAY by @jyarow http://read.bi/r5Gmyx	breaking: ebay acquiring zong for $240 million $ebay by @jyarow	breaking: ebay acquiring zong for $240 million $ebay by @jyarow	0	positive	0		2009-10-07	0	0	0	0	0	0	10.2483	0.16835	9.03333	30.9667	-9	0	2	0
2011-06-28	GOSSIP: 200 Million People Have Used Facebook Credits $EBAY by @pegobry http://read.bi/mGQwCW	gossip: 200 million people have used facebook credits $ebay by @pegobry	gossip: 200 million people have used facebook credits $ebay by @pegobry	0	positive	0		2009-10-08	0	0	0	0	0	0	10.4419	0.193602	9.03333	30.9667	-9	0	2	0
2011-06-24	Peter Thiel: If I'd Known, I Would Never Have Started PayPal $EBAY by @pegobry http://read.bi/kGlilm	peter thiel: if i'd known, i would never have started paypal $ebay by @pegobry	peter thiel: if i'd known, i would never have started paypal $ebay by @pegobry	0	positive	0		2009-10-09	0	0	0	0	0	0	10.2778	-0.164141	9.03333	30.9667	-9	0	2	0
2011-06-24	10 Things You Need To Know This Morning $AMZN $CMCSK $NWS $DIS $CBS $GOOG $YHOO $AAPL $EBAY by @pegobry http://read.bi/mBGAlV	10 things you need to know this morning $amzn $cmcsk $nws $dis $cbs $goog $yhoo $aapl $ebay by @pegobry	10 things you need to know this morning $amzn $cmcsk $nws $dis $cbs $goog $yhoo $aapl $ebay by @pegobry	0	positive	0		2009-10-10	0	0	0	0	0	0	10.2778	0	9.03333	30.9667	-9	0	2	0
2011-06-24	PayPal Is Processing $3 Billion In Mobile Payments This Year $EBAY by @pegobry http://read.bi/jDGQJL	paypal is processing $3 billion in mobile payments this year $ebay by @pegobry	paypal is processing $3 billion in mobile payments this year $ebay by @pegobry	0	positive	0		2009-10-11	0	0	0	0	0	0	10.2778	0	9.03333	30.9667	-9	0	2	0
2011-06-23	eBay Takes On Amazon Marketplace With Fulfillment Service $EBAY $AMZN by @pegobry http://read.bi/iTnHkR	ebay takes on amazon marketplace with fulfillment service $ebay $amzn by @pegobry	ebay takes on amazon marketplace with fulfillment service $ebay $amzn by @pegobry	0	positive	0		2009-10-12	0	0	0	0	0	0	10.4293	0.151515	9.03333	30.9667	-9	0	2	0
2011-06-19	Skype Fires Executives, Avoiding Payouts http://bloom.bg/jh9T3s $EBAY $MSFT	skype fires executives, avoiding payouts $ebay $msft	skype fires executives, avoiding payouts $ebay $msft	0	positive	0		2009-10-13	0	0	0	0	0	0	10.5976	0.16835	9.03333	30.9667	-9	0	2	0
2011-05-26	PayPal Sues Google Over Mobile Payment Secrets http://bloom.bg/jkPpF8 $EBAY $GOOG	paypal sues google over mobile payment secrets $ebay $goog	paypal sues google over mobile payment secrets $ebay $goog	0	positive	0		2009-10-14	-0.166667	2	1	1	0.5	0.5	10.7071	0.109427	9.53333	31.4667	-10	-1	1	1
2011-05-10	Skype's Road To $8 Billion $MSFT $EBAY by @pegobry http://read.bi/jWUmcF	skype's road to $8 billion $msft $ebay by @pegobry	skype's road to $8 billion $msft $ebay by @pegobry	0	positive	0		2009-10-15	0	0	0	0	0	0	10.484	-0.223063	9.53333	31.4667	-10	0	2	0
2011-04-29	Microsoft Alum Chases Groupon With DailyGobble Food-Coupon Site http://bloom.bg/mMrrsR $AAPL $AXP $EBAY $EXPE $GOOG $MSFT	microsoft alum chases groupon with dailygobble food-coupon site $aapl $axp $ebay $expe $goog $msft	microsoft alum chases groupon with dailygobble food-coupon site $aapl $axp $ebay $expe $goog $msft	0	positive	0		2009-10-16	0	0	0	0	0	0	10.3072	-0.176767	9.53333	31.4667	-10	0	2	0
2011-04-29	PayPal Buys Another Startup To Beat Google, Apple And Square In The Mobile Payments Race $EBAY by @pegobry http://read.bi/mE27gt	paypal buys another startup to beat google, apple and square in the mobile payments race $ebay by @pegobry	paypal buys another startup to beat google, apple and square in the mobile payments race $ebay by @pegobry	0	positive	0		2009-10-17	0	0	0	0	0	0	10.3072	0	9.53333	31.4667	-10	0	2	0
2011-04-12	Guess Who Google's Biggest Advertiser Is? $GOOG $AMZN $T $COF $TGT $EXPE $EBAY $PGR $S by @pegobry http://read.bi/i3Z1uF	guess who google's biggest advertiser is? $goog $amzn $t $cof $tgt $expe $ebay $pgr $s by @pegobry	guess who google's biggest advertiser is? $goog $amzn $t $cof $tgt $expe $ebay $pgr $s by @pegobry	0	positive	0		2009-10-18	0	0	0	0	0	0	10.3072	0	9.53333	31.4667	-10	0	2	0
2011-04-01	If Apple Won't Release iPad 2 Sales Data, eBay Will $EBAY $AAPL by @pegobry http://read.bi/fWXLpg	if apple won't release ipad 2 sales data, ebay will $ebay $aapl by @pegobry	if apple won't release ipad 2 sales data, ebay will $ebay $aapl by @pegobry	0	positive	0		2009-10-19	0	0	0	0	0	0	10.585	0.277777	9.53333	31.4667	-10	0	2	0
2011-03-30	Time is running out to get the $15 eBay gift card for only $7. Get your Groupon before itÃ¢â‚¬â„¢s gone! http://gr.pn/f4qBiy	time is running out to get the $15 ebay gift card for only $7. get your groupon before its gone!	time is running out to get the $15 ebay gift card for only $7. get your groupon before its gone!	1	positive	0		2009-10-20	0	0	0	0	0	0	10.5471	-0.037879	9.53333	31.4667	-10	0	2	0
2011-03-28	Ebay Buying GSI Commerce $EBAY $GSIC by @jyarow http://read.bi/eckKjS	ebay buying gsi commerce $ebay $gsic by @jyarow	ebay buying gsi commerce $ebay $gsic by @jyarow	0	positive	0		2009-10-21	0	0	0	0	0	0	10.5345	-0.012626	9.53333	31.4667	-10	0	2	0
2011-03-28	Amex Launches Serve, Its Visa-PayPal-Square Killer $AXP $EBAY $AOL by @fromedome http://read.bi/hmWh3D	amex launches serve, its visa-paypal-square killer $axp $ebay $aol by @fromedome	amex launches serve, its visa-paypal-square killer $axp $ebay $aol by @fromedome	0	positive	0		2009-10-22	0	0	0	0	0	0	10.0884	-0.446128	9.53333	31.4667	-10	0	2	0
2011-03-24	10 Things You Need To Know This Morning $GOOG $MSFT $AAPL $YHOO $T $EBAY by @pegobry http://read.bi/f62Jhk	10 things you need to know this morning $goog $msft $aapl $yhoo $t $ebay by @pegobry	10 things you need to know this morning $goog $msft $aapl $yhoo $t $ebay by @pegobry	0	positive	0		2009-10-23	0	0	0	0	0	0	9.91582	-0.172559	9.53333	31.4667	-10	0	2	0
2011-03-24	Google, Microsoft, eBay, Yahoo And Facebook Trash AT&T-Mobile Deal $GOOG $MSFT $EBAY $YHOO $T by @pegobry http://read.bi/eitbnp	google, microsoft, ebay, yahoo and facebook trash at&t-mobile deal $goog $msft $ebay $yhoo $t by @pegobry	google, microsoft, ebay, yahoo and facebook trash at&t-mobile deal $goog $msft $ebay $yhoo $t by @pegobry	0	positive	0		2009-10-24	0	0	0	0	0	0	9.91582	0	9.53333	31.4667	-10	0	2	0
2011-03-17	Visa Goes After PayPal And Square With Person-To-Person Payments $V $EBAY by @pegobry http://read.bi/dTlZvM	visa goes after paypal and square with person-to-person payments $v $ebay by @pegobry	visa goes after paypal and square with person-to-person payments $v $ebay by @pegobry	0	positive	0		2009-10-25	0	0	0	0	0	0	9.91582	0	9.53333	31.4667	-10	0	2	0
2011-03-16	eBay Uses PayPal To Spy On Its Sellers $EBAY by @pegobry http://read.bi/hE6c76	ebay uses paypal to spy on its sellers $ebay by @pegobry	ebay uses paypal to spy on its sellers $ebay by @pegobry	0	positive	0		2009-10-26	0	0	0	0	0	0	9.81902	-0.096802	9.53333	31.4667	-10	0	2	0
2011-02-09	Exclusive: $EBay to Unveil Expansion Plan to Help #PayPal Repel #Google, #Apple Threats_x000D_ - http://ow.ly/3TjdZ $AAPL $GOOG ^gm	exclusive: $ebay to unveil expansion plan to help #paypal repel #google, #apple threats_x000D_ - $aapl $goog ^gm	exclusive: $ebay to unveil expansion plan to help #paypal repel #google, #apple threats_x000D_ - $aapl $goog ^gm	0	positive	0		2009-10-27	0	0	0	0	0	0	9.74327	-0.075757	9.53333	31.4667	-10	0	2	0
2011-02-09	PayPal Has A Three-Year Plan To Fight Google And Apple (And Facebook) $EBAY by @pegobry http://read.bi/gyR0qQ	paypal has a three-year plan to fight google and apple (and facebook) $ebay by @pegobry	paypal has a three-year plan to fight google and apple (and facebook) $ebay by @pegobry	0	positive	0		2009-10-28	0	0	0	0	0	0	9.57492	-0.16835	9.53333	31.4667	-10	0	2	0
2011-02-07	From #NADA in SF: Coming soon, @eBayMotors mobile app! Browse/bid/buy, share dream cars with friends, build a garage & scan VINs!!	from #nada in sf: coming soon, @ebaymotors mobile app! browse/bid/buy, share dream cars with friends, build a garage & scan vins!!	from #nada in sf: coming soon, @ebaymotors mobile app! browse/bid/buy, share dream cars with friends, build a garage & scan vins!!	0	positive	0		2009-10-29	0	0	0	0	0	0	9.68434	0.109427	9.53333	31.4667	-10	0	2	0
2011-02-04	France's Biggest Telcos Gang Up On PayPal $EBAY by @pegobry http://read.bi/fou4iS	france's biggest telcos gang up on paypal $ebay by @pegobry	france's biggest telcos gang up on paypal $ebay by @pegobry	0	positive	0		2009-10-30	0	1	0	1	0	1	9.37289	-0.311448	9.53333	32.4667	-10	0	2	1
2011-02-02	Scan @LupeFiascoÃ¢â‚¬â„¢s profile pic w/ RedLaser to get the official #lasers album pre-order bundle w/ an exclusive t-shirt! http://redlaser.com	scan @lupefiascos profile pic w/ redlaser to get the official #lasers album pre-order bundle w/ an exclusive t-shirt!	scan @lupefiascos profile pic w/ redlaser to get the official #lasers album pre-order bundle w/ an exclusive t-shirt!	0	positive	0		2009-10-31	0	0	0	0	0	0	9.37289	0	9.53333	32.4667	-10	0	2	0
2011-02-01	10 Things You Need To Know This Morning $AAPL $AMZN $SNE $ARMH $EBAY by @jyarow http://read.bi/e8pN7u	10 things you need to know this morning $aapl $amzn $sne $armh $ebay by @jyarow	10 things you need to know this morning $aapl $amzn $sne $armh $ebay by @jyarow	0	positive	0		2009-11-01	0	0	0	0	0	0	9.37289	0	9.53333	32.4667	-10	0	2	0
2011-01-26	Tune in! Ryan Melcher, Director of @eBayMobile, speaks about optimizing listings for mobile tonight on @RRBRadio. http://bit.ly/dRht8F	tune in! ryan melcher, director of @ebaymobile, speaks about optimizing listings for mobile tonight on @rrbradio.	tune in! ryan melcher, director of @ebaymobile, speaks about optimizing listings for mobile tonight on @rrbradio.	0	positive	0		2009-11-02	0	1	0	1	0	1	9.44444	0.07155	9.53333	33.4667	-10	0	2	1
2011-01-20	Your Cheat Sheet to Earnings for $EBAY $USB $XLNX and $STX http://bit.ly/gTVsC6 #stocks #mkt	your cheat sheet to earnings for $ebay $usb $xlnx and $stx #stocks #mkt	your cheat sheet to earnings for $ebay $usb $xlnx and $stx #stocks #mkt	0	positive	0		2009-11-03	0	0	0	0	0	0	9.47391	0.029461	9.53333	33.4667	-10	0	2	0
2011-01-19	After Hours Stock Movers http://bit.ly/i18qML $FFIV $EBAY $STX $DDS #stocks #mkt	after hours stock movers $ffiv $ebay $stx $dds #stocks #mkt	after hours stock movers $ffiv $ebay $stx $dds #stocks #mkt	0	positive	0		2009-11-04	0	0	0	0	0	0	9.49074	0.016835	9.53333	33.4667	-10	0	2	0
2011-01-15	Earnings: $AAPL, $GOOG, $C, $EBAY, $FFIV, $GS, $WFC, $BAC, $AMD, $ISRG, $GE: http://ibankcoin.com/rcblog/2011/01/15/earnings-this-week-2/	earnings: $aapl, $goog, $c, $ebay, $ffiv, $gs, $wfc, $bac, $amd, $isrg, $ge:	earnings: $aapl, $goog, $c, $ebay, $ffiv, $gs, $wfc, $bac, $amd, $isrg, $ge:	0	positive	0		2009-11-05	0	0	0	0	0	0	9.78115	0.290404	9.53333	33.4667	-10	0	2	0
2011-01-06	CHART OF THE DAY: PayPal Is Still A "Drop In the Bucket" $EBAY $V by @jyarow http://read.bi/f8TXVk	chart of the day: paypal is still a "drop in the bucket" $ebay $v by @jyarow	chart of the day: paypal is still a "drop in the bucket" $ebay $v by @jyarow	0	positive	0		2009-11-06	0	0	0	0	0	0	9.82323	0.042088	9.53333	33.4667	-10	0	2	0
2011-01-04	My Forbes post on bullish Credit Suisse projections for China economy http://bit.ly/g3fWS0 $$ $macro $bidu $dang $yoku $ebay $gs $cs	my forbes post on bullish credit suisse projections for china economy $$ $macro $bidu $dang $yoku $ebay $gs $cs	my forbes post on bullish credit suisse projections for china economy $$ $macro $bidu $dang $yoku $ebay $gs $cs	0	positive	0		2009-11-07	0	0	0	0	0	0	9.82323	0	9.53333	33.4667	-10	0	2	0
2011-01-04	$goog $aapl can enter mobile payment but r NOT banks & dont do AML $V $MC $EBAY	$goog $aapl can enter mobile payment but are not banks & dont do aml $v $mc $ebay	$goog $aapl can enter mobile payment but are not banks & dont do aml $v $mc $ebay	0	positive	0		2009-11-08	0	0	0	0	0	0	9.82323	0	9.53333	33.4667	-10	0	2	0
2011-01-03	NewsCorp. On Track to Sell MySpace by Mid-Year http://bit.ly/hRDcIg $EBAY $GS $NWS #Advertising #Marketing #PrintMedia #MoviesFilmStudios	newscorp. on track to sell myspace by mid-year $ebay $gs $nws #advertising #marketing #printmedia #moviesfilmstudios	newscorp. on track to sell myspace by mid-year $ebay $gs $nws #advertising #marketing #printmedia #moviesfilmstudios	0	positive	0		2009-11-09	0	0	0	0	0	0	9.79377	-0.029462	9.53333	33.4667	-10	0	2	0
2011-01-03	#Paypal $EBAY partners with Chinese municipality CHONGQING to streamline cross-border #FX #FinancialInnovation http://goo.gl/f2lM5	#paypal $ebay partners with chinese municipality chongqing to streamline cross-border #fx #financialinnovation	#paypal $ebay partners with chinese municipality chongqing to streamline cross-border #fx #financialinnovation	0	positive	0		2009-11-10	0	0	0	0	0	0	9.86111	0.06734	9.53333	33.4667	-10	0	2	0
2011-01-03	J.P. Morgan: Global E-Commerce Revenue to Grow by 19% in 2011 http://seekingalpha.com/a/58qk $AMZN $EBAY $TGT $WMT	j.p. morgan: global e-commerce revenue to grow by 19% in 2011 $amzn $ebay $tgt $wmt	j.p. morgan: global e-commerce revenue to grow by 19% in 2011 $amzn $ebay $tgt $wmt	0	positive	0		2009-11-11	0	0	0	0	0	0	10	0.138889	9.53333	33.4667	-10	0	2	0
2011-01-03	Six dates to circle in January. $AAPL $AMD $APOL $C $EBAY $INTC $VZ http://bit.ly/ghp35G #stocks $$	six dates to circle in january. $aapl $amd $apol $c $ebay $intc $vz #stocks $$	six dates to circle in january. $aapl $amd $apol $c $ebay $intc $vz #stocks $$	0	positive	0		2009-11-12	0	0	0	0	0	0	10.0631	0.063131	9.53333	33.4667	-10	0	2	0
2011-01-03	Groupon, Facebook: Marketwatch Doubts IPO Talk - Tech Trader Daily - Barron's $GOOG $YHOO $EBAY $AMZN $MSFT $BIDU $SINA http://bit.ly/dQUpcS	groupon, facebook: marketwatch doubts ipo talk - tech trader daily - barron's $goog $yhoo $ebay $amzn $msft $bidu $sina	groupon, facebook: marketwatch doubts ipo talk - tech trader daily - barron's $goog $yhoo $ebay $amzn $msft $bidu $sina	0	positive	0		2009-11-13	0	0	0	0	0	0	9.99158	-0.071548	9.53333	33.4667	-10	0	2	0
2011-01-03	Why does $EBAY still insist that #Paypal take 5years to put money into someones bank account. #Joke #Square #competition	why does $ebay still insist that #paypal take 5years to put money into someones bank account. #joke #square #competition	why does $ebay still insist that #paypal take 5years to put money into someones bank account. #joke #square #competition	0	positive	0		2009-11-14	0	0	0	0	0	0	9.99158	0	9.53333	33.4667	-10	0	2	0
2011-01-03	10am reports - watching $BRCM $AA $EBAY $CTSH $LDK $SPLS	10am reports - watching $brcm $aa $ebay $ctsh $ldk $spls	10am reports - watching $brcm $aa $ebay $ctsh $ldk $spls	0	positive	0		2009-11-15	0	0	0	0	0	0	9.99158	0	9.53333	33.4667	-10	0	2	0
2011-01-03	Goldman Invests in Facebook at $50 Billion Valuation http://bit.ly/hxdcWP $EBAY $GOOG $GS $MSFT $TWX $YHOO #Russia #MergersAcquisitions	goldman invests in facebook at $50 billion valuation $ebay $goog $gs $msft $twx $yhoo #russia #mergersacquisitions	goldman invests in facebook at $50 billion valuation $ebay $goog $gs $msft $twx $yhoo #russia #mergersacquisitions	0	positive	0		2009-11-16	0	0	0	0	0	0	10.0084	0.016834	9.53333	33.4667	-10	0	2	0
2011-01-03	Fundamentals of $GOOG, $YHOO, $AAPL, $ORCL, $EBAY http://stock-fundamentals.blogspot.com/2011/01/here-is-table-of-fundamentals-from-peer.html?spref=twÃ‚Â Ã¢â‚¬Â¦	fundamentals of $goog, $yhoo, $aapl, $orcl, $ebay	fundamentals of $goog, $yhoo, $aapl, $orcl, $ebay	0	positive	0		2009-11-17	0	0	0	0	0	0	9.9537	-0.054713	9.53333	33.4667	-10	0	2	0
2011-01-01	@howardlindzon I heard it was going to revolutionize $eBay biz. Or was that chatroullete?	@howardlindzon i heard it was going to revolutionize $ebay biz. or was that chatroullete?	@howardlindzon i heard it was going to revolutionize $ebay biz. or was that chatroullete?	0	positive	0		2009-11-18	0	1	0	1	0	1	9.7601	-0.193603	9.53333	34.4667	-10	0	2	1
2011-01-01	$EBAY - eBay Stock Analysis online trading companies - http://www.dojispace.com/stock-picks/ebay-stock-price-EBAY.aspx	$ebay - ebay stock analysis online trading companies -	$ebay - ebay stock analysis online trading companies -	0	positive	0		2009-11-19	0	0	0	0	0	0	9.7601	0	9.53333	34.4667	-10	0	2	0
2012-11-26	Apple Is Officially Selling Refurbished Products On eBay $EBAY $AAPL by @_dtlhttp://read.bi/QGtPoa	apple is officially selling refurbished products on ebay $ebay $aapl by @_dtl	apple is officially selling refurbished products on ebay $ebay $aapl by @_dtl	0	positive	0		2009-11-20	0	0	0	0	0	0	9.59175	-0.16835	9.53333	34.4667	-10	0	2	0
2012-12-26	A wireless mouse that's also a car?? That's how we scroll! http://bit.ly/V1I18g	a wireless mouse that's also a car?? that's how we scroll!	a wireless mouse that's also a car?? that's how we scroll!	0	positive	0		2009-11-21	0	0	0	0	0	0	9.59175	0	9.53333	34.4667	-10	0	2	0
2012-12-24	5 Apps That Could Save Your Christmas $EBAY by @owenthomashttp://read.bi/UiLGA0	5 apps that could save your christmas $ebay by @owenthomas	5 apps that could save your christmas $ebay by @owenthomas	0	positive	0		2009-11-22	0	0	0	0	0	0	9.59175	0	9.53333	34.4667	-10	0	2	0
2012-12-22	get to work... The StockTwits 50 List for December 24 http://stks.co/nHIlÃ‚Â $DDD $V $LNKD $EBAY et al	get to work... the stocktwits 50 list for december 24 $ddd $v $lnkd $ebay et al	get to work... the stocktwits 50 list for december 24 $ddd $v $lnkd $ebay et al	0	positive	0		2009-11-23	0	0	0	0	0	0	9.86953	0.277778	9.53333	34.4667	-10	0	2	0
2012-12-20	Etsy Shoppers Will Spend $1 Billion On Crafts This Year $EBAY by @TheEconomist http://read.bi/Uf3k8P	etsy shoppers will spend $1 billion on crafts this year $ebay by @theeconomist	etsy shoppers will spend $1 billion on crafts this year $ebay by @theeconomist	0	positive	0		2009-11-24	0	0	0	0	0	0	9.92845	0.058923	9.53333	34.4667	-10	0	2	0
2012-12-02	The StockTWits 50 List for/diciembre/3 http://stks.co/hGJNÃ‚Â $AZPN $V $EBAY $DDD	the stocktwits 50 list for/diciembre/3 $azpn $v $ebay $ddd	the stocktwits 50 list for/diciembre/3 $azpn $v $ebay $ddd	0	positive	0		2009-11-25	0	0	0	0	0	0	9.93687	0.008417	9.53333	34.4667	-10	0	2	0
2012-11-22	Here's A Holiday-Shopping Chart That Should Terrify Google Investors $AMZN $EBAY $GOOG by @owenthomashttp://read.bi/Y6BD49	here's a holiday-shopping chart that should terrify google investors $amzn $ebay $goog by @owenthomas	here's a holiday-shopping chart that should terrify google investors $amzn $ebay $goog by @owenthomas	0	positive	0		2009-11-26	0	0	0	0	0	0	9.93687	0	9.53333	34.4667	-10	0	2	0
2012-11-16	A Twinkies lunch box just went for $690 on eBay. But it *was* in mint condition. http://cnnmon.ie/TUdFUVÃ‚Â $EBAY	a twinkies lunch box just went for $690 on ebay. but it *was* in mint condition. $ebay	a twinkies lunch box just went for $690 on ebay. but it *was* in mint condition. $ebay	0	positive	0		2009-11-27	0	0	0	0	0	0	9.77273	-0.164142	9.53333	34.4667	-10	0	2	0
2012-11-10	eBay CEO John Donahoe tells @CNBC that the company's big gamble on mobile is paying off. STORY: http://cnb.cx/S9Ip20Ã‚Â $EBAY	ebay ceo john donahoe tells @cnbc that the company's big gamble on mobile is paying off. story: $ebay	ebay ceo john donahoe tells @cnbc that the company's big gamble on mobile is paying off. story: $ebay	0.1	positive	0		2009-11-28	0.0416667	1	0	1	0	1	9.77273	0	9.53333	35.4667	-10	0	2	1
2012-11-05	10 Things You Need To Know This Morning $AAPL $EBAY $MSFT $GOOG by @nichcarlson http://read.bi/WpD8uJ	10 things you need to know this morning $aapl $ebay $msft $goog by @nichcarlson	10 things you need to know this morning $aapl $ebay $msft $goog by @nichcarlson	0	positive	0		2009-11-29	0	0	0	0	0	0	9.77273	0	9.53333	35.4667	-10	0	2	0
2012-10-29	eBay Confirms 325 Layoffs At PayPal $EBAY by @owenthomashttp://read.bi/XLUkZq	ebay confirms 325 layoffs at paypal $ebay by @owenthomas	ebay confirms 325 layoffs at paypal $ebay by @owenthomas	0	positive	0		2009-11-30	0	0	0	0	0	0	10.2988	0.526094	9.53333	35.4667	-10	0	2	0
2012-10-18	eBay stock: Buy, buy, buy: http://bit.ly/RXWxMHÃ‚Â $EBAY from @cnnmoneyinvest	ebay stock: buy, buy, buy: $ebay from @cnnmoneyinvest	ebay stock: buy, buy, buy: $ebay from @cnnmoneyinvest	0	positive	0		2009-12-01	0	0	0	0	0	0	10.101	-0.197811	9.53333	35.4667	-10	0	2	0
2012-10-17	.@PayPal's Q3 in < 140c: 198.4M payments, revenues: $1.4B (up 24% y/y), payment volume: $35.2B (up 23% y/y) #PayPal $EBAY	.@paypal's q3 in < 140c: 198.4m payments, revenues: $1.4b (up 24% y/y), payment volume: $35.2b (up 23% y/y) #paypal $ebay	.@paypal's q3 in < 140c: 198.4m payments, revenues: $1.4b (up 24% y/y), payment volume: $35.2b (up 23% y/y) #paypal $ebay	0	positive	0		2009-12-02	0	0	0	0	0	0	10	-0.10101	9.53333	35.4667	-10	0	2	0
2012-10-17	eBay reports third-quarter adjusted profit of 55 cents per share on revenue of $3.4 billion $EBAY	ebay reports third-quarter adjusted profit of 55 cents per share on revenue of $3.4 billion $ebay	ebay reports third-quarter adjusted profit of 55 cents per share on revenue of $3.4 billion $ebay	0	positive	0		2009-12-03	0	0	0	0	0	0	9.93266	-0.06734	9.53333	35.4667	-10	0	2	0
2012-10-17	Stocks to Watch: $BAC $AXP $EBAY are among the companies reporting earnings today http://on.mktw.net/RFJoe2	stocks to watch: $bac $axp $ebay are among the companies reporting earnings today	stocks to watch: $bac $axp $ebay are among the companies reporting earnings today	0	positive	0		2009-12-04	0	0	0	0	0	0	9.96212	0.029461	9.53333	35.4667	-10	0	2	0
2012-10-13	eBay To Fire Hundreds Of PayPal Workers $EBAY http://read.bi/RVza8l	ebay to fire hundreds of paypal workers $ebay	ebay to fire hundreds of paypal workers $ebay	0	positive	0		2009-12-05	0	0	0	0	0	0	9.96212	0	9.53333	35.4667	-10	0	2	0
2012-10-12	PayPal planning to cut 300-400 jobs http://yhoo.it/RUmgaUÃ‚Â $EBAY	paypal planning to cut 300-400 jobs $ebay	paypal planning to cut 300-400 jobs $ebay	0	positive	0		2009-12-06	0.427778	1	0	1	0	1	9.96212	0	9.53333	36.4667	-10	0	2	1
2012-10-11	Our ears are still ringing with the cheers heard after the @SFGiants' comeback! Go @BusterPosey! Go #Giants! http://bit.ly/Rjh3a9Ã‚Â #NLCS	our ears are still ringing with the cheers heard after the @sfgiants' comeback! go @busterposey! go #giants! #nlcs	our ears are still ringing with the cheers heard after the @sfgiants' comeback! go @busterposey! go #giants! #nlcs	0	positive	0		2009-12-07	0	0	0	0	0	0	9.73064	-0.231482	9.53333	36.4667	-10	0	2	0
2012-10-11	Groupon Shares Suffer As eBay Enters The Daily Deals Business $EBAY $GRPN http://read.bi/RhOutv	groupon shares suffer as ebay enters the daily deals business $ebay $grpn	groupon shares suffer as ebay enters the daily deals business $ebay $grpn	0	positive	0		2009-12-08	0	0	0	0	0	0	9.50337	-0.227272	9.53333	36.4667	-10	0	2	0
2012-10-10	EBay unveils redesign and same-day delivery http://cnnmon.ie/RwXQlwÃ‚Â $EBAY	ebay unveils redesign and same-day delivery $ebay	ebay unveils redesign and same-day delivery $ebay	0	positive	0		2009-12-09	0	0	0	0	0	0	9.56229	0.058922	9.53333	36.4667	-10	0	2	0
2012-09-13	eBay Is Changing Its Logo. eBay Inc. Is Not. We Explain $EBAY by @owenthomashttp://read.bi/QIYvlk	ebay is changing its logo. ebay inc. is not. we explain $ebay by @owenthomas	ebay is changing its logo. ebay inc. is not. we explain $ebay by @owenthomas	0	positive	0		2009-12-10	0	0	0	0	0	0	9.48232	-0.079965	9.53333	36.4667	-10	0	2	0
2012-09-06	eBay Just Snapped Up Svpply, A Pinterest-Style Shopping Startup $EBAY by @owenthomashttp://read.bi/OdXKT6	ebay just snapped up svpply, a pinterest-style shopping startup $ebay by @owenthomas	ebay just snapped up svpply, a pinterest-style shopping startup $ebay by @owenthomas	0	positive	0		2009-12-11	0	0	0	0	0	0	9.55387	0.071548	9.53333	36.4667	-10	0	2	0
2012-08-14	What back to school traditions does your family honor every year? http://gobu.me/Pa5vsiÃ‚Â #eBaySchool	what back to school traditions does your family honor every year? #ebayschool	what back to school traditions does your family honor every year? #ebayschool	0	positive	0		2009-12-12	0	0	0	0	0	0	9.55387	0	9.53333	36.4667	-10	0	2	0
2012-08-06	We Just Tried eBay Now And It Rocks Ã¢â‚¬â€ Here's How It Works $EBAY by @owenthomas http://read.bi/Msn8Uv	we just tried ebay now and it rocks here's how it works $ebay by @owenthomas	we just tried ebay now and it rocks here's how it works $ebay by @owenthomas	0	positive	0		2009-12-13	0	0	0	0	0	0	9.55387	0	9.53333	36.4667	-10	0	2	0
2012-08-06	eBay Is Testing A Same-Day Delivery Service, Beating Amazon To The Punch $AMZN $EBAY by @owenthomashttp://read.bi/MrW2wP	ebay is testing a same-day delivery service, beating amazon to the punch $amzn $ebay by @owenthomas	ebay is testing a same-day delivery service, beating amazon to the punch $amzn $ebay by @owenthomas	0	positive	0		2009-12-14	0.875	2	0	2	0	1	9.53704	-0.016835	9.53333	37.4667	-10	0	2	2
2012-07-29	Solid piece on eBay's transformation via @nytimes - http://nyti.ms/MUEgAlÃ‚Â $EBAY	solid piece on ebay's transformation via @nytimes - $ebay	solid piece on ebay's transformation via @nytimes - $ebay	0.1	positive	0		2009-12-15	0	0	0	0	0	0	9.44444	-0.092592	9.53333	37.4667	-10	0	2	0
2012-07-29	Sunday links: how the stock market works and global cash hoarding. http://stks.co/k25dÃ‚Â via @abnormalreturns $AAPL $AMZN $EBAY $TST	sunday links: how the stock market works and global cash hoarding. via @abnormalreturns $aapl $amzn $ebay $tst	sunday links: how the stock market works and global cash hoarding. via @abnormalreturns $aapl $amzn $ebay $tst	0	positive	0		2009-12-16	0	0	0	0	0	0	9.63384	0.189394	9.53333	37.4667	-10	0	2	0
2012-07-28	There's Hope For Marissa Mayer And Yahoo! An Internet Company Can Be Turned Around... $EBAY $YHOO by @jyarow http://read.bi/McBcBe	there's hope for marissa mayer and yahoo! an internet company can be turned around... $ebay $yhoo by @jyarow	there's hope for marissa mayer and yahoo! an internet company can be turned around... $ebay $yhoo by @jyarow	0	positive	0		2009-12-17	0.3125	1	0	1	0	1	9.59175	-0.042088	9.53333	38.4667	-10	0	2	1
2012-07-08	.@starwars fans, may the Course of the Force be with you! http://bit.ly/N8RE0PÃ‚Â Retweet to support @CourseotheForce and @MakeAWish!	.@starwars fans, may the course of the force be with you! retweet to support @courseotheforce and @makeawish!	.@starwars fans, may the course of the force be with you! retweet to support @courseotheforce and @makeawish!	0	positive	0		2009-12-18	0	0	0	0	0	0	9.54124	-0.050506	9.53333	38.4667	-10	0	2	0
2012-07-06	Turns Out You're Not Allowed To Sell Your Soul On eBay $EBAY by @owenthomashttp://read.bi/MG0g2R	turns out you're not allowed to sell your soul on ebay $ebay by @owenthomas	turns out you're not allowed to sell your soul on ebay $ebay by @owenthomas	0	positive	0		2009-12-19	0	0	0	0	0	0	9.54124	0	9.53333	38.4667	-10	0	2	0
2012-06-11	Here's Who Might Buy Square If It Can't Raise $250 Million $AMZN $GOOG $AAPL $EBAY by @mattlynleyhttp://read.bi/LmJbZJ	here's who might buy square if it can't raise $250 million $amzn $goog $aapl $ebay by @mattlynley	here's who might buy square if it can't raise $250 million $amzn $goog $aapl $ebay by @mattlynley	0	positive	0		2009-12-20	0	0	0	0	0	0	9.54124	0	9.53333	38.4667	-10	0	2	0
2012-06-11	Apple Is Blowing PayPal And Amazon Away In Payments With 400 Million Accounts $AAPL $EBAY $AMZN by @owenthomas http://read.bi/LNYiZA	apple is blowing paypal and amazon away in payments with 400 million accounts $aapl $ebay $amzn by @owenthomas	apple is blowing paypal and amazon away in payments with 400 million accounts $aapl $ebay $amzn by @owenthomas	0	positive	0		2009-12-21	0	0	0	0	0	0	9.62542	0.084176	9.53333	38.4667	-10	0	2	0
2012-05-30	RT @TMTanalyst Euro exposure for internet cos per BofA/ml $AMZN (31%), $EBAY (37%), $EXPE (29%), $GOOG (35%), $PCLN (61% of gross profit)	rt @tmtanalyst euro exposure for internet cos per bofa/ml $amzn (31%), $ebay (37%), $expe (29%), $goog (35%), $pcln (61% of gross profit)	rt @tmtanalyst euro exposure for internet cos per bofa/ml $amzn (31%), $ebay (37%), $expe (29%), $goog (35%), $pcln (61% of gross profit)	0	positive	0		2009-12-22	-0.6	1	1	0	1	0	9.64646	0.021043	10.5333	38.4667	-11	-1	1	1
2012-05-28	Honor the men & women who serve to uphold our freedom, esp. those who made the ultimate sacrifice. We'll never forget.http://twitpic.com/9q818p	honor the men & women who serve to uphold our freedom, esp. those who made the ultimate sacrifice. we'll never forget.	honor the men & women who serve to uphold our freedom, esp. those who made the ultimate sacrifice. we'll never forget.	1	positive	0		2009-12-23	0	0	0	0	0	0	10.0884	0.44192	10.5333	38.4667	-11	0	2	0
2012-05-24	PayPal And Verifone: The Enemy Of My Enemy Is Square $EBAY $PAY by @owenthomashttp://read.bi/KhCXrR	paypal and verifone: the enemy of my enemy is square $ebay $pay by @owenthomas	paypal and verifone: the enemy of my enemy is square $ebay $pay by @owenthomas	0	positive	0		2009-12-24	0	0	0	0	0	0	10.0547	-0.03367	10.5333	38.4667	-11	0	2	0
2012-05-23	High-flying mom & former Mrs Alaska bought pageant dress on eBay, makes ~$300-400 per mth selling on eBay http://bit.ly/LF8KXTÃ‚Â ! #eBaySuccess	high-flying mom & former mrs alaska bought pageant dress on ebay, makes ~$300-400 per mth selling on ebay #ebaysuccess	high-flying mom & former mrs alaska bought pageant dress on ebay, makes ~$300-400 per mth selling on ebay #ebaysuccess	0	positive	0		2009-12-25	0	0	0	0	0	0	10.0547	0	10.5333	38.4667	-11	0	2	0
2012-05-22	Of all the #Avengers memorabilia on eBay, Iron Man USB flash drive has to be the coolest http://bit.ly/KKzkJ2Ã‚Â ! http://twitpic.com/9iw1br	of all the #avengers memorabilia on ebay, iron man usb flash drive has to be the coolest	of all the #avengers memorabilia on ebay, iron man usb flash drive has to be the coolest	0	positive	0		2009-12-26	0	0	0	0	0	0	10.0547	0	10.5333	38.4667	-11	0	2	0
2012-05-22	Conan Doyle, Sherlock Holmes creator, was born today in 1859. Over 11K eBay items are proof of his enduring popularity http://bit.ly/JSbvmrÃ‚Â !	conan doyle, sherlock holmes creator, was born today in 1859. over 11k ebay items are proof of his enduring popularity	conan doyle, sherlock holmes creator, was born today in 1859. over 11k ebay items are proof of his enduring popularity	0	positive	0		2009-12-27	0	0	0	0	0	0	10.0547	0	10.5333	38.4667	-11	0	2	0
2012-05-11	eBay And PayPal Employees: Share Your Scott Thompson Stories $YHOO $EBAY by @owenthomas http://read.bi/M4wdAR	ebay and paypal employees: share your scott thompson stories $yhoo $ebay by @owenthomas	ebay and paypal employees: share your scott thompson stories $yhoo $ebay by @owenthomas	0	positive	0		2009-12-28	0	0	0	0	0	0	10.0463	-0.008418	10.5333	38.4667	-11	0	2	0
2012-04-18	PayPal has become its fastest-growing unit, accounting for 43 percent of sales last year http://stks.co/3P8hÃ‚Â $EBAY	paypal has become its fastest-growing unit, accounting for 43 percent of sales last year $ebay	paypal has become its fastest-growing unit, accounting for 43 percent of sales last year $ebay	0.0666667	positive	0		2009-12-29	0	0	0	0	0	0	9.96633	-0.079966	10.5333	38.4667	-11	0	2	0
2012-04-15	This week brings big names as Citigroup, eBay, and GE report earnings. What to expect: http://mot.ly/IpBBYfÃ‚Â $C $EBAY $GE	this week brings big names as citigroup, ebay, and ge report earnings. what to expect: $c $ebay $ge	this week brings big names as citigroup, ebay, and ge report earnings. what to expect: $c $ebay $ge	0.1	positive	0		2009-12-30	0	0	0	0	0	0	10.0168	0.050505	10.5333	38.4667	-11	0	2	0
2012-03-16	10 Things You Need To Know This Morning $AAPL $MSFT $WMT $EBAY $YHOO by @_dtlhttp://read.bi/wVAntk	10 things you need to know this morning $aapl $msft $wmt $ebay $yhoo by @_dtl	10 things you need to know this morning $aapl $msft $wmt $ebay $yhoo by @_dtl	0	positive	0		2009-12-31	0	0	0	0	0	0	9.9032	-0.113637	10.5333	38.4667	-11	0	2	0
2012-03-14	PayPal Picked This Design Guru To Make A Square Killer $EBAY by @mattlynleyhttp://read.bi/w2ieqR	paypal picked this design guru to make a square killer $ebay by @mattlynley	paypal picked this design guru to make a square killer $ebay by @mattlynley	0	positive	0		2010-01-01	0.506534	1	0	1	0	1	9.9032	0	10.5333	39.4667	-11	0	2	1
2012-03-13	PayPal Is Rumored To Be Launching A Square Competitor $EBAY by @_dtlhttp://read.bi/w837Sl	paypal is rumored to be launching a square competitor $ebay by @_dtl	paypal is rumored to be launching a square competitor $ebay by @_dtl	0	positive	0		2010-01-02	0	0	0	0	0	0	9.9032	0	10.5333	39.4667	-11	0	2	0
2012-02-21	The fortunes of the so-called PayPal Mafia are poised to grow | http://bloom.bg/yXGlrZÃ‚Â $EBAY $FB $YELP	the fortunes of the so-called paypal mafia are poised to grow | $ebay $fb $yelp	the fortunes of the so-called paypal mafia are poised to grow | $ebay $fb $yelp	0	positive	0		2010-01-03	0.325	1	0	1	0	1	9.9032	0	10.5333	40.4667	-11	0	2	1
2012-02-11	R.I.P. Whitney Houston. A voice that touched our souls, a voice to treasure forever. #IWillAlwaysLoveYou	are.i.p. whitney houston. a voice that touched our souls, a voice to treasure forever. #iwillalwaysloveyou	are.i.p. whitney houston. a voice that touched our souls, a voice to treasure forever. #iwillalwaysloveyou	0	positive	0		2010-01-04	0.639436	3	0	3	0	1	10.0589	0.155725	10.5333	41.4667	-11	0	2	3
2012-02-04	FacebookÃ¢â‚¬â„¢s Payments Business Is Already 15% The Size Of PayPal Ã¢â‚¬â€ Sort Of: http://splatf.me/zmXjoGÃ‚Â $FB $EBAY	facebooks payments business is already 15% the size of paypal sort of: $fb $ebay	facebooks payments business is already 15% the size of paypal sort of: $fb $ebay	0	positive	0		2010-01-05	0.986364	3	0	3	0	1	9.9537	-0.105219	10.5333	42.4667	-11	0	2	3
2012-01-20	PayPal will expand in-store payments | http://bloom.bg/x9TqHtÃ‚Â $EBAY	paypal will expand in-store payments | $ebay	paypal will expand in-store payments | $ebay	0	positive	0		2010-01-06	-0.4	1	1	0	1	0	9.89057	-0.063131	11.5333	42.4667	-12	-1	1	1
2012-01-18	covering $EBAY earnings shortly - DB reiterates sell ahead - points to 2012 dollar strength, consumer spending, increased marketing spending	covering $ebay earnings shortly - db reiterates sell ahead - points to 2012 dollar strength, consumer spending, increased marketing spending	covering $ebay earnings shortly - db reiterates sell ahead - points to 2012 dollar strength, consumer spending, increased marketing spending	0.3	positive	0		2010-01-07	0.369444	3	1	2	0.333333	0.666667	9.77694	-0.113637	11.8667	43.1333	-12	0	2	2
2012-01-14	RT @tradermarsh PayPal's Don Kingsborough: in-store payment is ours to lose http://stks.co/1vtbÃ‚Â via @gigaom $EBAY	rt @tradermarsh paypal's don kingsborough: in-store payment is ours to lose via @gigaom $ebay	rt @tradermarsh paypal's don kingsborough: in-store payment is ours to lose via @gigaom $ebay	0	positive	0		2010-01-08	1.5	5	1	4	0.2	0.8	9.89478	0.117845	12.0667	43.9333	-12	0	2	4
2012-01-13	NASDAQ-100 AHI at 2373.39 (up 0.06%) movers: $EBAY, $NFLX, $FFIV, $YHOO, $INTC http://bit.ly/aWWlH8Ã‚Â #nasdaq	nasdaq-100 ahi at 2373.39 (up 0.06%) movers: $ebay, $nflx, $ffiv, $yhoo, $intc #nasdaq	nasdaq-100 ahi at 2373.39 (up 0.06%) movers: $ebay, $nflx, $ffiv, $yhoo, $intc #nasdaq	0	positive	0		2010-01-09	0.46875	1	0	1	0	1	9.89478	0	12.0667	44.9333	-12	0	2	1
2012-01-12	RT @ScottKesslerSPCIQ Our 12 Internet predictions for 2012: http://stks.co/1u3dÃ‚Â $EBAY $EXPE $GOOG $PCLN $YHOO	rt @scottkesslerspciq our 12 internet predictions for 2012: $ebay $expe $goog $pcln $yhoo	rt @scottkesslerspciq our 12 internet predictions for 2012: $ebay $expe $goog $pcln $yhoo	0	positive	0		2010-01-10	1	1	0	1	0	1	9.89478	0	12.0667	45.9333	-12	0	2	1
2012-01-12	The cards are changing for bank stocks, MasterCard and Visa. Why have they swapped places? http://ow.ly/8qlUTÃ‚Â $EBAY $MA $V	the cards are changing for bank stocks, mastercard and visa. why have they swapped places? $ebay $ma $v	the cards are changing for bank stocks, mastercard and visa. why have they swapped places? $ebay $ma $v	0	positive	0		2010-01-11	0.2	2	0	2	0	1	9.86953	-0.025252	12.0667	46.9333	-12	0	2	2
2012-01-09	PayPal Spinoff Could Help eBay Compete With Amazon $EBAY $AMZN $YHOO http://wll.st/AiDgv3	paypal spinoff could help ebay compete with amazon $ebay $amzn $yhoo	paypal spinoff could help ebay compete with amazon $ebay $amzn $yhoo	0	positive	0		2010-01-12	0	0	0	0	0	0	9.7601	-0.109428	12.0667	46.9333	-12	0	2	0
2012-01-09	Home Depot confirms that it is testing PayPal at poinst of sale in five of its stores. $HD $EBAY	home depot confirms that it is testing paypal at poinst of sale in five of its stores. $hd $ebay	home depot confirms that it is testing paypal at poinst of sale in five of its stores. $hd $ebay	0	positive	0		2010-01-13	0	0	0	0	0	0	9.93266	0.172559	12.0667	46.9333	-12	0	2	0
2012-01-07	WSJ: PayPal testing in-store payment system at five Home Depot stores. http://on.wsj.com/AATS4oÃ‚Â $EBAY $HD #retail #stocks	wsj: paypal testing in-store payment system at five home depot stores. $ebay $hd #retail #stocks	wsj: paypal testing in-store payment system at five home depot stores. $ebay $hd #retail #stocks	0	positive	0		2010-01-14	0	0	0	0	0	0	9.62963	-0.30303	12.0667	46.9333	-12	0	2	0
2012-01-05	FLASH: Belarus bans AMAZON and EBAY. http://www.vedomosti.ru/politics/news/2012/01/05/1469529Ã‚Â Ã¢â‚¬Â¦ $AMZN $EBAY	flash: belarus bans amazon and ebay. $amzn $ebay	flash: belarus bans amazon and ebay. $amzn $ebay	0	positive	0		2010-01-15	0	0	0	0	0	0	9.45707	-0.17256	12.0667	46.9333	-12	0	2	0
2012-01-04	Dollar vs. euro: Battle of currency chumps http://stks.co/1lrdÃ‚Â via @LaMonicaBuzz $YHOO $EBAY $GOOG $AOL	dollar vs. euro: battle of currency chumps via @lamonicabuzz $yhoo $ebay $goog $aol	dollar vs. euro: battle of currency chumps via @lamonicabuzz $yhoo $ebay $goog $aol	0	positive	0		2010-01-16	0	0	0	0	0	0	9.45707	0	12.0667	46.9333	-12	0	2	0
2012-01-04	eBay's CEO Is Stunned He's Losing Scott Thompson To Yahoo $EBAY $YHOO by @jyarowhttp://read.bi/y14iGU	ebay's ceo is stunned he's losing scott thompson to yahoo $ebay $yhoo by @jyarow	ebay's ceo is stunned he's losing scott thompson to yahoo $ebay $yhoo by @jyarow	0	positive	0		2010-01-17	0	0	0	0	0	0	9.45707	0	12.0667	46.9333	-12	0	2	0
2012-01-04	BREAKING: Yahoo names PayPalÃ¢â‚¬â„¢s Scott Thompson as Chief Executive. $YHOO $EBAY	breaking: yahoo names paypals scott thompson as chief executive. $yhoo $ebay	breaking: yahoo names paypals scott thompson as chief executive. $yhoo $ebay	0	positive	0		2010-01-18	0	0	0	0	0	0	9.45707	0	12.0667	46.9333	-12	0	2	0
2012-01-03	eBay Inc. (EBAY) President, CEO & Director John J Donahoe sells 8,750 Shares: $EBAY http://bit.ly/ywS7z6	ebay inc. (ebay) president, ceo & director john j donahoe sells 8,750 shares: $ebay	ebay inc. (ebay) president, ceo & director john j donahoe sells 8,750 shares: $ebay	0	positive	0		2010-01-19	0	1	0	1	0	1	9.78956	0.332492	12.0667	47.9333	-12	0	2	1
2012-01-03	Where is the #volume coming from$HPQ$TXI$EBAY$DELL$NTAP$IALhttp://goo.gl/hXubN	where is the #volume coming from$hpq$txi$ebay$dell$ntap$ial	where is the #volume coming from$hpq$txi$ebay$dell$ntap$ial	0	positive	0		2010-01-20	0.85	5	0	5	0	1	9.35606	-0.433501	12.0667	48.9333	-12	0	2	5
2012-01-03	VIX - Options Volatility Sonar: Monday Recap http://seekingalpha.com/a/6sraÃ‚Â $SPY $T $THRX $TMO $SDS $EBAY $MON $GPS $XLB $XRT $TIVO $LNKD	vix - options volatility sonar: monday recap $spy $t $thrx $tmo $sds $ebay $mon $gps $xlb $xrt $tivo $lnkd	vix - options volatility sonar: monday recap $spy $t $thrx $tmo $sds $ebay $mon $gps $xlb $xrt $tivo $lnkd	0	positive	0		2010-01-21	0.5	1	0	1	0	1	10.1557	0.799663	12.0667	49.9333	-12	0	2	1
2012-01-03	6 Stocks To Triple For 2012 http://seekingalpha.com/a/6sr7Ã‚Â $CELL $WHR $EBAY $AB $DDAIF.PK $BK	6 stocks to triple for 2012 $cell $whr $ebay $ab $ddaif.pk $bk	6 stocks to triple for 2012 $cell $whr $ebay $ab $ddaif.pk $bk	0	positive	0		2010-01-22	0	1	0	1	0	1	9.92424	-0.231482	12.0667	50.9333	-12	0	2	1
2012-01-03	$EBAY: At/Above 200DaySMA[+31.19]:13d, lm:+4, 0NearHi, 1mMv:+3, ch:+2.8%, Gap+[+1.0%]; TLM:353; cl+op+; vl:8; rs:+64	$ebay: at/above 200daysma[+31.19]:13d, lm:+4, 0nearhi, 1mmv:+3, ch:+2.8%, gap+[+1.0%]; tlm:353; cl+op+; vl:8; rs:+64	$ebay: at/above 200daysma[+31.19]:13d, lm:+4, 0nearhi, 1mmv:+3, ch:+2.8%, gap+[+1.0%]; tlm:353; cl+op+; vl:8; rs:+64	0	positive	0		2010-01-23	0	0	0	0	0	0	9.92424	0	12.0667	50.9333	-12	0	2	0
2012-01-02	Liz sold 4 shares of $EBAY at $30.38 in #WallStreetGame (http://facebook.com/wallstreetgameÃ‚Â ).	liz sold 4 shares of $ebay at $30.38 in #wallstreetgame (	liz sold 4 shares of $ebay at $30.38 in #wallstreetgame (	0	positive	0		2010-01-24	0	0	0	0	0	0	9.92424	0	12.0667	50.9333	-12	0	2	0
2012-01-02	$EBAY - eBAY added by Kboode http://bit.ly/di5fZB	$ebay - ebay added by kboode	$ebay - ebay added by kboode	0	positive	0		2010-01-25	0	1	0	1	0	1	9.97054	0.046297	12.0667	51.9333	-12	0	2	1
2013-12-29	eBay Money Back Guarantee: get the item you ordered or your money back! Shop with confidence! http://bit.ly/18Jfk9CÃ‚Â #eBay	ebay money back guarantee: get the item you ordered or your money back! shop with confidence! #ebay	ebay money back guarantee: get the item you ordered or your money back! shop with confidence! #ebay	0	positive	0		2010-01-26	1.45	5	1	4	0.2	0.8	10.1305	0.159932	12.2667	52.7333	-12	0	2	4
2013-12-26	Who knows if $EBAY will ever spin out PayPal, but it's no brainer in this mkt. Look @ $IACI reaction on http://Match.comÃ‚Â restructuring	who knows if $ebay will ever spin out paypal, but it's no brainer in this mkt. look @ $iaci reaction on restructuring	who knows if $ebay will ever spin out paypal, but it's no brainer in this mkt. look @ $iaci reaction on restructuring	0	positive	0		2010-01-27	0.1	2	0	2	0	1	10.0884	-0.042087	12.2667	53.7333	-12	0	2	2
2013-12-24	Amazon, Online Retailers On Track To Have A Merry Christmas http://ibdn.uz/s3cTXÃ‚Â $AMZN $EBAY $OSTKpic.twitter.com/J42lRcdV8X	amazon, online retailers on track to have a merry christmas $amzn $ebay $ostkpic.twitter.com/j42lrcdv8x	amazon, online retailers on track to have a merry christmas $amzn $ebay $ostkpic.twitter.com/j42lrcdv8x	0	positive	0		2010-01-28	-0.0407197	2	1	1	0.5	0.5	9.81902	-0.269361	12.7667	54.2333	-13	-1	1	1
2013-12-24	$EBAY Jan. 24th (W) $56 calls 50,000X - earnings 1/22...timing	$ebay jan. 24th (w) $56 calls 50,000x - earnings 1/22...timing	$ebay jan. 24th (w) $56 calls 50,000x - earnings 1/22...timing	0	positive	0		2010-01-29	0	0	0	0	0	0	9.68855	-0.130471	12.7667	54.2333	-13	0	2	0
2013-12-19	Hmmm... $EBAY - Jan. 2016 $80 calls (35% OTM) bought 4,500; 5,000 bought back on 10-11...when is that PayPal spin coming?	hmmm... $ebay - jan. 2016 $80 calls (35% otm) bought 4,500; 5,000 bought back on 10-11...when is that paypal spin coming?	hmmm... $ebay - jan. 2016 $80 calls (35% otm) bought 4,500; 5,000 bought back on 10-11...when is that paypal spin coming?	0	positive	0		2010-01-30	0	0	0	0	0	0	9.68855	0	12.7667	54.2333	-13	0	2	0
2013-12-04	Calls you may have missed: Goldman downgrades $C to neutral, Evercore downgrades $EBAY to equal-weight @SquawkStreet	calls you may have missed: goldman downgrades $c to neutral, evercore downgrades $ebay to equal-weight @squawkstreet	calls you may have missed: goldman downgrades $c to neutral, evercore downgrades $ebay to equal-weight @squawkstreet	0	positive	0		2010-01-31	0	0	0	0	0	0	9.68855	0	12.7667	54.2333	-13	0	2	0
2013-12-29	eBay Money Back Guarantee: get the item you ordered or your money back! Shop with confidence! http://bit.ly/18Jfk9CÃ‚Â #eBay	ebay money back guarantee: get the item you ordered or your money back! shop with confidence! #ebay	ebay money back guarantee: get the item you ordered or your money back! shop with confidence! #ebay	0	positive	0		2010-02-01	0	0	0	0	0	0	9.75168	0.063131	12.7667	54.2333	-13	0	2	0
2013-12-26	Who knows if $EBAY will ever spin out PayPal, but it's no brainer in this mkt. Look @ $IACI reaction on http://Match.comÃ‚Â restructuring	who knows if $ebay will ever spin out paypal, but it's no brainer in this mkt. look @ $iaci reaction on restructuring	who knows if $ebay will ever spin out paypal, but it's no brainer in this mkt. look @ $iaci reaction on restructuring	0	positive	0		2010-02-02	0	0	0	0	0	0	9.7138	-0.037879	12.7667	54.2333	-13	0	2	0
2013-12-24	Amazon, Online Retailers On Track To Have A Merry Christmas http://ibdn.uz/s3cTXÃ‚Â $AMZN $EBAY $OSTKpic.twitter.com/J42lRcdV8X	amazon, online retailers on track to have a merry christmas $amzn $ebay $ostkpic.twitter.com/j42lrcdv8x	amazon, online retailers on track to have a merry christmas $amzn $ebay $ostkpic.twitter.com/j42lrcdv8x	0	positive	0		2010-02-03	0	0	0	0	0	0	9.77694	0.063132	12.7667	54.2333	-13	0	2	0
2013-12-24	$EBAY Jan. 24th (W) $56 calls 50,000X - earnings 1/22...timing	$ebay jan. 24th (w) $56 calls 50,000x - earnings 1/22...timing	$ebay jan. 24th (w) $56 calls 50,000x - earnings 1/22...timing	0	positive	0		2010-02-04	0	0	0	0	0	0	9.44865	-0.328283	12.7667	54.2333	-13	0	2	0
2013-12-19	Hmmm... $EBAY - Jan. 2016 $80 calls (35% OTM) bought 4,500; 5,000 bought back on 10-11...when is that PayPal spin coming?	hmmm... $ebay - jan. 2016 $80 calls (35% otm) bought 4,500; 5,000 bought back on 10-11...when is that paypal spin coming?	hmmm... $ebay - jan. 2016 $80 calls (35% otm) bought 4,500; 5,000 bought back on 10-11...when is that paypal spin coming?	0	positive	0		2010-02-05	0	0	0	0	0	0	9.55808	0.109428	12.7667	54.2333	-13	0	2	0
2013-12-04	Calls you may have missed: Goldman downgrades $C to neutral, Evercore downgrades $EBAY to equal-weight @SquawkStreet	calls you may have missed: goldman downgrades $c to neutral, evercore downgrades $ebay to equal-weight @squawkstreet	calls you may have missed: goldman downgrades $c to neutral, evercore downgrades $ebay to equal-weight @squawkstreet	0	positive	0		2010-02-06	0	0	0	0	0	0	9.55808	0	12.7667	54.2333	-13	0	2	0
2013-12-02	#eBay and #Amazon: 2 #CyberMonday #Stocks to Buy? #investing $AMZN $EBAY http://bit.ly/18hrqmR	#ebay and #amazon: 2 #cybermonday #stocks to buy? #investing $amzn $ebay	#ebay and #amazon: 2 #cybermonday #stocks to buy? #investing $amzn $ebay	0	positive	0		2010-02-07	0	0	0	0	0	0	9.55808	0	12.7667	54.2333	-13	0	2	0
2013-12-01	Who loves their Keurig? Retweet if you NEED your morning coffee.http://www.ebay.com/bhp/keurig	who loves their keurig? retweet if you need your morning coffee.	who loves their keurig? retweet if you need your morning coffee.	0	positive	0		2010-02-08	0	1	0	1	0	1	9.46549	-0.092593	12.7667	55.2333	-13	0	2	1
2013-11-29	eBay's head of North America tells @SquawkStreet that at midnight, the site was selling one iPad every second. $EBAY $AAPL	ebay's head of north america tells @squawkstreet that at midnight, the site was selling one ipad every second. $ebay $aapl	ebay's head of north america tells @squawkstreet that at midnight, the site was selling one ipad every second. $ebay $aapl	0	positive	0		2010-02-09	0	0	0	0	0	0	9.41498	-0.050505	12.7667	55.2333	-13	0	2	0
2013-11-21	Philippe Laffont: Not in Internet Bubble [VIDEO] http://www.valuewalk.com/2013/11/philippe-laffont-internet-bubble-video/Ã‚Â Ã¢â‚¬Â¦ $FB $TWTR $GOOG $LNKD $AMZN $EBAY	philippe laffont: not in internet bubble [video] $fb $twtr $goog $lnkd $amzn $ebay	philippe laffont: not in internet bubble [video] $fb $twtr $goog $lnkd $amzn $ebay	0	positive	0		2010-02-10	0	0	0	0	0	0	9.24242	-0.172559	12.7667	55.2333	-13	0	2	0
2013-10-16	IBM, eBay shares fall after earnings reports http://on.mktw.net/199MQDuÃ‚Â $IBM $EBAY	ibm, ebay shares fall after earnings reports $ibm $ebay	ibm, ebay shares fall after earnings reports $ibm $ebay	0	positive	0		2010-02-11	0	0	0	0	0	0	9.31397	0.071549	12.7667	55.2333	-13	0	2	0
2013-10-16	EARNINGS ALERT: eBay Q3 EPS $0.64 ex-items vs. $0.63 Est.; Q3 Revs. $3.89B vs. $3.91B Est. Ã¢â‚¬Â¢ $EBAY QUOTE: http://cnb.cx/AkRkLX	earnings alert: ebay q3 eps $0.64 ex-items vs. $0.63 est.; q3 revs. $3.89b vs. $3.91b est. $ebay quote:	earnings alert: ebay q3 eps $0.64 ex-items vs. $0.63 est.; q3 revs. $3.89b vs. $3.91b est. $ebay quote:	0	positive	0		2010-02-12	0	0	0	0	0	0	9.16246	-0.151516	12.7667	55.2333	-13	0	2	0
2013-10-16	These 5 companies report earnings today: $BAC $PEP $EBAY $AXP $IBM. You can track them all here: http://on.mktw.net/19Nje15Ã‚Â #EarningsWall	these 5 companies report earnings today: $bac $pep $ebay $axp $ibm. you can track them all here: #earningswall	these 5 companies report earnings today: $bac $pep $ebay $axp $ibm. you can track them all here: #earningswall	0	positive	0		2010-02-13	0	0	0	0	0	0	9.16246	0	12.7667	55.2333	-13	0	2	0
2013-10-13	Here is our list of key companies reporting earnings this week: http://www.bespokeinvest.com/thinkbig/2013/10/13/key-companies-reporting-earnings-next-week.htmlÃ‚Â Ã¢â‚¬Â¦ $IBM $GOOG $AXP $INTC $YHOO $GE $EBAY $DHI $$	here is our list of key companies reporting earnings this week: $ibm $goog $axp $intc $yhoo $ge $ebay $dhi $$	here is our list of key companies reporting earnings this week: $ibm $goog $axp $intc $yhoo $ge $ebay $dhi $$	1	positive	0		2010-02-14	0	0	0	0	0	0	9.16246	0	12.7667	55.2333	-13	0	2	0
2013-10-11	$EBAY - Oct $55 Call OI to 35,379 from 26,515	$ebay - oct $55 call oi to 35,379 from 26,515	$ebay - oct $55 call oi to 35,379 from 26,515	0	positive	0		2010-02-15	0	0	0	0	0	0	9.16246	0	12.7667	55.2333	-13	0	2	0
2013-09-26	eBay's PayPal to acquire competitor Braintree. $EBAY QUOTE: http://cnb.cx/lar8H7	ebay's paypal to acquire competitor braintree. $ebay quote:	ebay's paypal to acquire competitor braintree. $ebay quote:	0	positive	0		2010-02-16	0	0	0	0	0	0	9.47811	0.315657	12.7667	55.2333	-13	0	2	0
2013-08-04	$EBAY - http://scharts.co/1ckQmjiÃ‚Â Watch-list #DTBC	$ebay - watch-list #dtbc	$ebay - watch-list #dtbc	0	positive	0		2010-02-17	0	0	0	0	0	0	9.54546	0.067341	12.7667	55.2333	-13	0	2	0
2013-07-22	eBay CEO says $EBAY "couldn't afford" AirBNB. For the record, eBay has $9.4 billion in cash and short-term investments. #copout #fortunetech	ebay ceo says $ebay "couldn't afford" airbnb. for the record, ebay has $9.4 billion in cash and short-term investments. #copout #fortunetech	ebay ceo says $ebay "couldn't afford" airbnb. for the record, ebay has $9.4 billion in cash and short-term investments. #copout #fortunetech	0	positive	0		2010-02-18	0	0	0	0	0	0	9.6128	0.06734	12.7667	55.2333	-13	0	2	0
2013-07-19	This week we saw these companies miss on revenue: $YHOO $IBM $EBAY $AXP $KO $GOOG $HON $GE and $MSFT. http://stocktwits.com/1nvestor/message/14676547?utm_source=twitter&utm_medium=community&utm_campaign=commentÃ‚Â Ã¢â‚¬Â¦	this week we saw these companies miss on revenue: $yhoo $ibm $ebay $axp $ko $goog $hon $ge and $msft.	this week we saw these companies miss on revenue: $yhoo $ibm $ebay $axp $ko $goog $hon $ge and $msft.	0	positive	0		2010-02-19	0	0	0	0	0	0	9.8569	0.244107	12.7667	55.2333	-13	0	2	0
2013-07-18	Tech cos that have missed their quarter: $INTC $IBM $GOOG $MSFT $EBAY $YHOO $ORCL $SAP	tech cos that have missed their quarter: $intc $ibm $goog $msft $ebay $yhoo $orcl $sap	tech cos that have missed their quarter: $intc $ibm $goog $msft $ebay $yhoo $orcl $sap	0	positive	0		2010-02-20	0	0	0	0	0	0	9.8569	0	12.7667	55.2333	-13	0	2	0
2013-07-18	Earnings misses from $GOOG + $MSFT... on the heels of misses at $INTC, $IBM, + $EBAY. What's going on in #tech ?	earnings misses from $goog + $msft... on the heels of misses at $intc, $ibm, + $ebay. what's going on in #tech ?	earnings misses from $goog + $msft... on the heels of misses at $intc, $ibm, + $ebay. what's going on in #tech ?	0	positive	0		2010-02-21	0	0	0	0	0	0	9.8569	0	12.7667	55.2333	-13	0	2	0
2013-07-18	Have lunch with @SethGreen to grant wishes to kids with life-threatening conditions through @MakeAWish! http://bit.ly/13wKs4IÃ‚Â #eBay	have lunch with @sethgreen to grant wishes to kids with life-threatening conditions through @makeawish! #ebay	have lunch with @sethgreen to grant wishes to kids with life-threatening conditions through @makeawish! #ebay	0	positive	0		2010-02-22	0	0	0	0	0	0	9.79798	-0.058923	12.7667	55.2333	-13	0	2	0
2013-07-17	EARNINGS ALERT: eBay Q2 EPS $0.63 vs. $0.63 est. Ã¢â‚¬Â¢ Q2 Revs. $3.88B vs. $3.89B est. Ã¢â‚¬Â¢ $EBAY QUOTE: http://cnb.cx/lar8H7	earnings alert: ebay q2 eps $0.63 vs. $0.63 est. q2 revs. $3.88b vs. $3.89b est. $ebay quote:	earnings alert: ebay q2 eps $0.63 vs. $0.63 est. q2 revs. $3.88b vs. $3.89b est. $ebay quote:	0	positive	0		2010-02-23	0	0	0	0	0	0	9.63384	-0.16414	12.7667	55.2333	-13	0	2	0
2013-07-17	That $EBAY guidance is going to be a problem	that $ebay guidance is going to be a problem	that $ebay guidance is going to be a problem	0	positive	0		2010-02-24	0	0	0	0	0	0	9.78956	0.155723	12.7667	55.2333	-13	0	2	0
2013-07-17	If you had lunch with @SethGreen to benefit @MakeAWish, what character's voice would you want him to speak in? http://bit.ly/13wKs4I	if you had lunch with @sethgreen to benefit @makeawish, what character's voice would you want him to speak in?	if you had lunch with @sethgreen to benefit @makeawish, what character's voice would you want him to speak in?	0	positive	0		2010-02-25	0	0	0	0	0	0	9.68013	-0.109427	12.7667	55.2333	-13	0	2	0
2013-06-18	eBay CEO Sees Ã¢â‚¬Å“Encouraging SignsÃ¢â‚¬ï¿½ That Paypal Will Finally Get Regulatory Approval in China http://bit.ly/11HWg3xÃ‚Â - $EBAY	ebay ceo sees encouraging signs that paypal will finally get regulatory approval in china - $ebay	ebay ceo sees encouraging signs that paypal will finally get regulatory approval in china - $ebay	1	positive	0		2010-02-26	0	0	0	0	0	0	9.68855	0.008417	12.7667	55.2333	-13	0	2	0
2013-06-14	IBD 50: Short market correction creates entry points for leading stocks. http://ibdn.uz/m3oVmÃ‚Â $LL $EBAY $MELI $HTZ $FLT	ibd 50: short market correction creates entry points for leading stocks. $ll $ebay $meli $htz $flt	ibd 50: short market correction creates entry points for leading stocks. $ll $ebay $meli $htz $flt	0.3	positive	0		2010-02-27	0	0	0	0	0	0	9.68855	0	12.7667	55.2333	-13	0	2	0
2013-06-04	$EBAY upgraded to buy at boutique on PayPal demand strength. Target $64. H/b adding for AAP.	$ebay upgraded to buy at boutique on paypal demand strength. target $64. h/b adding for aap.	$ebay upgraded to buy at boutique on paypal demand strength. target $64. h/b adding for aap.	0	positive	0		2010-02-28	0	0	0	0	0	0	9.68855	0	12.7667	55.2333	-13	0	2	0
2013-05-10	Forget Apple TV or iWatch: Apple's Next Trump Card Is Mobile Payments $AAPL $SSNLF $AMZN $EBAY $GOOG http://shar.es/lRKFKÃ‚Â via @minyanville	forget apple tv or iwatch: apple's next trump card is mobile payments $aapl $ssnlf $amzn $ebay $goog via @minyanville	forget apple tv or iwatch: apple's next trump card is mobile payments $aapl $ssnlf $amzn $ebay $goog via @minyanville	0	positive	0		2010-03-01	0	0	0	0	0	0	10.0505	0.361953	12.7667	55.2333	-13	0	2	0
2013-12-29	eBay Money Back Guarantee: get the item you ordered or your money back! Shop with confidence! http://bit.ly/18Jfk9CÃ‚Â #eBay	ebay money back guarantee: get the item you ordered or your money back! shop with confidence! #ebay	ebay money back guarantee: get the item you ordered or your money back! shop with confidence! #ebay	0	positive	0		2010-03-02	0	0	0	0	0	0	10.0968	0.046297	12.7667	55.2333	-13	0	2	0
2013-12-26	Who knows if $EBAY will ever spin out PayPal, but it's no brainer in this mkt. Look @ $IACI reaction on http://Match.comÃ‚Â restructuring	who knows if $ebay will ever spin out paypal, but it's no brainer in this mkt. look @ $iaci reaction on restructuring	who knows if $ebay will ever spin out paypal, but it's no brainer in this mkt. look @ $iaci reaction on restructuring	0	positive	0		2010-03-03	0	0	0	0	0	0	9.89478	-0.202021	12.7667	55.2333	-13	0	2	0
2013-12-24	Amazon, Online Retailers On Track To Have A Merry Christmas http://ibdn.uz/s3cTXÃ‚Â $AMZN $EBAY $OSTKpic.twitter.com/J42lRcdV8X	amazon, online retailers on track to have a merry christmas $amzn $ebay $ostkpic.twitter.com/j42lrcdv8x	amazon, online retailers on track to have a merry christmas $amzn $ebay $ostkpic.twitter.com/j42lrcdv8x	0	positive	0		2010-03-04	0	0	0	0	0	0	10.0084	0.113636	12.7667	55.2333	-13	0	2	0
2013-12-24	$EBAY Jan. 24th (W) $56 calls 50,000X - earnings 1/22...timing	$ebay jan. 24th (w) $56 calls 50,000x - earnings 1/22...timing	$ebay jan. 24th (w) $56 calls 50,000x - earnings 1/22...timing	0	positive	0		2010-03-05	0	0	0	0	0	0	10.3662	0.357744	12.7667	55.2333	-13	0	2	0
2013-12-19	Hmmm... $EBAY - Jan. 2016 $80 calls (35% OTM) bought 4,500; 5,000 bought back on 10-11...when is that PayPal spin coming?	hmmm... $ebay - jan. 2016 $80 calls (35% otm) bought 4,500; 5,000 bought back on 10-11...when is that paypal spin coming?	hmmm... $ebay - jan. 2016 $80 calls (35% otm) bought 4,500; 5,000 bought back on 10-11...when is that paypal spin coming?	0	positive	0		2010-03-06	0	0	0	0	0	0	10.3662	0	12.7667	55.2333	-13	0	2	0
2013-12-04	Calls you may have missed: Goldman downgrades $C to neutral, Evercore downgrades $EBAY to equal-weight @SquawkStreet	calls you may have missed: goldman downgrades $c to neutral, evercore downgrades $ebay to equal-weight @squawkstreet	calls you may have missed: goldman downgrades $c to neutral, evercore downgrades $ebay to equal-weight @squawkstreet	0	positive	0		2010-03-07	0	0	0	0	0	0	10.3662	0	12.7667	55.2333	-13	0	2	0
2013-12-02	#eBay and #Amazon: 2 #CyberMonday #Stocks to Buy? #investing $AMZN $EBAY http://bit.ly/18hrqmR	#ebay and #amazon: 2 #cybermonday #stocks to buy? #investing $amzn $ebay	#ebay and #amazon: 2 #cybermonday #stocks to buy? #investing $amzn $ebay	0	positive	0		2010-03-08	0	0	0	0	0	0	10.4545	0.088384	12.7667	55.2333	-13	0	2	0
2013-12-01	Who loves their Keurig? Retweet if you NEED your morning coffee.http://www.ebay.com/bhp/keurig	who loves their keurig? retweet if you need your morning coffee.	who loves their keurig? retweet if you need your morning coffee.	0	positive	0		2010-03-09	0	0	0	0	0	0	10.7365	0.281987	12.7667	55.2333	-13	0	2	0
2013-11-29	eBay's head of North America tells @SquawkStreet that at midnight, the site was selling one iPad every second. $EBAY $AAPL	ebay's head of north america tells @squawkstreet that at midnight, the site was selling one ipad every second. $ebay $aapl	ebay's head of north america tells @squawkstreet that at midnight, the site was selling one ipad every second. $ebay $aapl	0	positive	0		2010-03-10	0	0	0	0	0	0	10.7576	0.021044	12.7667	55.2333	-13	0	2	0
2013-11-21	Philippe Laffont: Not in Internet Bubble [VIDEO] http://www.valuewalk.com/2013/11/philippe-laffont-internet-bubble-video/Ã‚Â Ã¢â‚¬Â¦ $FB $TWTR $GOOG $LNKD $AMZN $EBAY	philippe laffont: not in internet bubble [video] $fb $twtr $goog $lnkd $amzn $ebay	philippe laffont: not in internet bubble [video] $fb $twtr $goog $lnkd $amzn $ebay	0	positive	0		2010-03-11	0	0	0	0	0	0	10.7071	-0.050506	12.7667	55.2333	-13	0	2	0
2013-10-16	IBM, eBay shares fall after earnings reports http://on.mktw.net/199MQDuÃ‚Â $IBM $EBAY	ibm, ebay shares fall after earnings reports $ibm $ebay	ibm, ebay shares fall after earnings reports $ibm $ebay	0	positive	0		2010-03-12	0	0	0	0	0	0	10.9301	0.223065	12.7667	55.2333	-13	0	2	0
2013-10-16	EARNINGS ALERT: eBay Q3 EPS $0.64 ex-items vs. $0.63 Est.; Q3 Revs. $3.89B vs. $3.91B Est. Ã¢â‚¬Â¢ $EBAY QUOTE: http://cnb.cx/AkRkLX	earnings alert: ebay q3 eps $0.64 ex-items vs. $0.63 est.; q3 revs. $3.89b vs. $3.91b est. $ebay quote:	earnings alert: ebay q3 eps $0.64 ex-items vs. $0.63 est.; q3 revs. $3.89b vs. $3.91b est. $ebay quote:	0	positive	0		2010-03-13	0	0	0	0	0	0	10.9301	0	12.7667	55.2333	-13	0	2	0
2013-10-16	These 5 companies report earnings today: $BAC $PEP $EBAY $AXP $IBM. You can track them all here: http://on.mktw.net/19Nje15Ã‚Â #EarningsWall	these 5 companies report earnings today: $bac $pep $ebay $axp $ibm. you can track them all here: #earningswall	these 5 companies report earnings today: $bac $pep $ebay $axp $ibm. you can track them all here: #earningswall	0	positive	0		2010-03-14	0	0	0	0	0	0	10.9301	0	12.7667	55.2333	-13	0	2	0
2013-10-13	Here is our list of key companies reporting earnings this week: http://www.bespokeinvest.com/thinkbig/2013/10/13/key-companies-reporting-earnings-next-week.htmlÃ‚Â Ã¢â‚¬Â¦ $IBM $GOOG $AXP $INTC $YHOO $GE $EBAY $DHI $$	here is our list of key companies reporting earnings this week: $ibm $goog $axp $intc $yhoo $ge $ebay $dhi $$	here is our list of key companies reporting earnings this week: $ibm $goog $axp $intc $yhoo $ge $ebay $dhi $$	1	positive	0		2010-03-15	0	0	0	0	0	0	11.0606	0.130471	12.7667	55.2333	-13	0	2	0
2013-10-11	$EBAY - Oct $55 Call OI to 35,379 from 26,515	$ebay - oct $55 call oi to 35,379 from 26,515	$ebay - oct $55 call oi to 35,379 from 26,515	0	positive	0		2010-03-16	0	0	0	0	0	0	11.2753	0.214646	12.7667	55.2333	-13	0	2	0
2013-09-26	eBay's PayPal to acquire competitor Braintree. $EBAY QUOTE: http://cnb.cx/lar8H7	ebay's paypal to acquire competitor braintree. $ebay quote:	ebay's paypal to acquire competitor braintree. $ebay quote:	0	positive	0		2010-03-17	0	0	0	0	0	0	11.3552	0.079967	12.7667	55.2333	-13	0	2	0
2013-08-04	$EBAY - http://scharts.co/1ckQmjiÃ‚Â Watch-list #DTBC	$ebay - watch-list #dtbc	$ebay - watch-list #dtbc	0	positive	0		2010-03-18	0	0	0	0	0	0	11.5572	0.202021	12.7667	55.2333	-13	0	2	0
2013-07-22	eBay CEO says $EBAY "couldn't afford" AirBNB. For the record, eBay has $9.4 billion in cash and short-term investments. #copout #fortunetech	ebay ceo says $ebay "couldn't afford" airbnb. for the record, ebay has $9.4 billion in cash and short-term investments. #copout #fortunetech	ebay ceo says $ebay "couldn't afford" airbnb. for the record, ebay has $9.4 billion in cash and short-term investments. #copout #fortunetech	0	positive	0		2010-03-19	0	0	0	0	0	0	11.4436	-0.113637	12.7667	55.2333	-13	0	2	0
2013-07-19	This week we saw these companies miss on revenue: $YHOO $IBM $EBAY $AXP $KO $GOOG $HON $GE and $MSFT. http://stocktwits.com/1nvestor/message/14676547?utm_source=twitter&utm_medium=community&utm_campaign=commentÃ‚Â Ã¢â‚¬Â¦	this week we saw these companies miss on revenue: $yhoo $ibm $ebay $axp $ko $goog $hon $ge and $msft.	this week we saw these companies miss on revenue: $yhoo $ibm $ebay $axp $ko $goog $hon $ge and $msft.	0	positive	0		2010-03-20	0	0	0	0	0	0	11.4436	0	12.7667	55.2333	-13	0	2	0
2013-07-18	Tech cos that have missed their quarter: $INTC $IBM $GOOG $MSFT $EBAY $YHOO $ORCL $SAP	tech cos that have missed their quarter: $intc $ibm $goog $msft $ebay $yhoo $orcl $sap	tech cos that have missed their quarter: $intc $ibm $goog $msft $ebay $yhoo $orcl $sap	0	positive	0		2010-03-21	0	0	0	0	0	0	11.4436	0	12.7667	55.2333	-13	0	2	0
2013-07-18	Earnings misses from $GOOG + $MSFT... on the heels of misses at $INTC, $IBM, + $EBAY. What's going on in #tech ?	earnings misses from $goog + $msft... on the heels of misses at $intc, $ibm, + $ebay. what's going on in #tech ?	earnings misses from $goog + $msft... on the heels of misses at $intc, $ibm, + $ebay. what's going on in #tech ?	0	positive	0		2010-03-22	0	0	0	0	0	0	11.3931	-0.050505	12.7667	55.2333	-13	0	2	0
2013-07-18	Have lunch with @SethGreen to grant wishes to kids with life-threatening conditions through @MakeAWish! http://bit.ly/13wKs4IÃ‚Â #eBay	have lunch with @sethgreen to grant wishes to kids with life-threatening conditions through @makeawish! #ebay	have lunch with @sethgreen to grant wishes to kids with life-threatening conditions through @makeawish! #ebay	0	positive	0		2010-03-23	0	0	0	0	0	0	11.3847	-0.008418	12.7667	55.2333	-13	0	2	0
2013-07-17	EARNINGS ALERT: eBay Q2 EPS $0.63 vs. $0.63 est. Ã¢â‚¬Â¢ Q2 Revs. $3.88B vs. $3.89B est. Ã¢â‚¬Â¢ $EBAY QUOTE: http://cnb.cx/lar8H7	earnings alert: ebay q2 eps $0.63 vs. $0.63 est. q2 revs. $3.88b vs. $3.89b est. $ebay quote:	earnings alert: ebay q2 eps $0.63 vs. $0.63 est. q2 revs. $3.88b vs. $3.89b est. $ebay quote:	0	positive	0		2010-03-24	0	0	0	0	0	0	11.3384	-0.046296	12.7667	55.2333	-13	0	2	0
2013-07-17	That $EBAY guidance is going to be a problem	that $ebay guidance is going to be a problem	that $ebay guidance is going to be a problem	0	positive	0		2010-03-25	0	0	0	0	0	0	11.5993	0.260942	12.7667	55.2333	-13	0	2	0
2013-07-17	If you had lunch with @SethGreen to benefit @MakeAWish, what character's voice would you want him to speak in? http://bit.ly/13wKs4I	if you had lunch with @sethgreen to benefit @makeawish, what character's voice would you want him to speak in?	if you had lunch with @sethgreen to benefit @makeawish, what character's voice would you want him to speak in?	0	positive	0		2010-03-26	0	0	0	0	0	0	11.553	-0.046296	12.7667	55.2333	-13	0	2	0
2013-06-18	eBay CEO Sees Ã¢â‚¬Å“Encouraging SignsÃ¢â‚¬ï¿½ That Paypal Will Finally Get Regulatory Approval in China http://bit.ly/11HWg3xÃ‚Â - $EBAY	ebay ceo sees encouraging signs that paypal will finally get regulatory approval in china - $ebay	ebay ceo sees encouraging signs that paypal will finally get regulatory approval in china - $ebay	1	positive	0		2010-03-27	0	0	0	0	0	0	11.553	0	12.7667	55.2333	-13	0	2	0
2013-06-14	IBD 50: Short market correction creates entry points for leading stocks. http://ibdn.uz/m3oVmÃ‚Â $LL $EBAY $MELI $HTZ $FLT	ibd 50: short market correction creates entry points for leading stocks. $ll $ebay $meli $htz $flt	ibd 50: short market correction creates entry points for leading stocks. $ll $ebay $meli $htz $flt	0.3	positive	0		2010-03-28	0	0	0	0	0	0	11.553	0	12.7667	55.2333	-13	0	2	0
2013-06-04	$EBAY upgraded to buy at boutique on PayPal demand strength. Target $64. H/b adding for AAP.	$ebay upgraded to buy at boutique on paypal demand strength. target $64. h/b adding for aap.	$ebay upgraded to buy at boutique on paypal demand strength. target $64. h/b adding for aap.	0	positive	0		2010-03-29	0	0	0	0	0	0	11.4815	-0.071548	12.7667	55.2333	-13	0	2	0
2013-05-10	Forget Apple TV or iWatch: Apple's Next Trump Card Is Mobile Payments $AAPL $SSNLF $AMZN $EBAY $GOOG http://shar.es/lRKFKÃ‚Â via @minyanville	forget apple tv or iwatch: apple's next trump card is mobile payments $aapl $ssnlf $amzn $ebay $goog via @minyanville	forget apple tv or iwatch: apple's next trump card is mobile payments $aapl $ssnlf $amzn $ebay $goog via @minyanville	0	positive	0		2010-03-30	0	0	0	0	0	0	11.4226	-0.058923	12.7667	55.2333	-13	0	2	0
2013-05-08	Signed @TylerSeguin92 @NHLBruins jersey to benefit Sandy Hook school tragedy via @uwwesternct. Pl RT to support. http://bit.ly/YGlLaz	signed @tylerseguin92 @nhlbruins jersey to benefit sandy hook school tragedy via @uwwesternct. pl rt to support.	signed @tylerseguin92 @nhlbruins jersey to benefit sandy hook school tragedy via @uwwesternct. pl rt to support.	0	positive	0		2010-03-31	0	0	0	0	0	0	11.351	-0.071549	12.7667	55.2333	-13	0	2	0
2013-05-05	Will Bitcoin be accepted by PayPal? $EBay may open its wallet to the virtual currency. http://on.wsj.com/108jM97	will bitcoin be accepted by paypal? $ebay may open its wallet to the virtual currency.	will bitcoin be accepted by paypal? $ebay may open its wallet to the virtual currency.	0.5	positive	0		2010-04-01	0	0	0	0	0	0	11.1827	-0.16835	12.7667	55.2333	-13	0	2	0
2013-05-05	Get up to $300 when you trade in your eligible cell phone at a RadioShack store by May 19! http://bit.ly/159r31k	get up to $300 when you trade in your eligible cell phone at a radioshack store by may 19!	get up to $300 when you trade in your eligible cell phone at a radioshack store by may 19!	0	positive	0		2010-04-02	0	0	0	0	0	0	11.1827	0	12.7667	55.2333	-13	0	2	0
2013-04-29	Will the Amazon-Backed Online Sales Tax Sway the House? http://www.benzinga.com/news/13/04/3538200/will-the-amazon-backed-online-sales-tax-sway-the-houseÃ‚Â Ã¢â‚¬Â¦ $AMZN $EBAY $OSTK	will the amazon-backed online sales tax sway the house? $amzn $ebay $ostk	will the amazon-backed online sales tax sway the house? $amzn $ebay $ostk	0	positive	0		2010-04-03	0	0	0	0	0	0	11.1827	0	12.7667	55.2333	-13	0	2	0
2013-04-25	How to Play Amazon Ahead of Earnings via @keeneonmarket http://shar.es/JVDxcÃ‚Â $AMZN $EBAY	how to play amazon ahead of earnings via @keeneonmarket $amzn $ebay	how to play amazon ahead of earnings via @keeneonmarket $amzn $ebay	0	positive	0		2010-04-04	0	0	0	0	0	0	11.1827	0	12.7667	55.2333	-13	0	2	0
2013-04-22	EBay is trying to enlist its users in a fight against a national online sales tax bill. http://on.wsj.com/ZK1yKPÃ‚Â $EBAY	ebay is trying to enlist its users in a fight against a national online sales tax bill. $ebay	ebay is trying to enlist its users in a fight against a national online sales tax bill. $ebay	0	positive	0		2010-04-05	0	0	0	0	0	0	11.5194	0.336701	12.7667	55.2333	-13	0	2	0
2013-04-18	Find out if $EBAY and $FB is a buy at http://www.pennystocksforever.com	find out if $ebay and $fb is a buy at	find out if $ebay and $fb is a buy at	0	positive	0		2010-04-06	0	0	0	0	0	0	11.4773	-0.042088	12.7667	55.2333	-13	0	2	0
2013-04-17	Miss the market day? Fret not. #BTV recaps for you http://bloom.bg/10hKnYaÃ‚Â $EBAY $TXT $BK $GOOG $MAT $AAPL $YHOO $CAT $DE $S $DISH $BAC	miss the market day? fret not. #btv recaps for you $ebay $txt $bk $goog $mat $aapl $yhoo $cat $de $s $dish $bac	miss the market day? fret not. #btv recaps for you $ebay $txt $bk $goog $mat $aapl $yhoo $cat $de $s $dish $bac	0	positive	0		2010-04-07	0	0	0	0	0	0	11.3005	-0.176768	12.7667	55.2333	-13	0	2	0
2013-04-17	Want the big picture view? Check out our $EBAY Q1Ã¢â‚¬â„¢13 infographic http://bit.ly/13jOGmrÃ‚Â http://bit.ly/100ctjv	want the big picture view? check out our $ebay q113 infographic	want the big picture view? check out our $ebay q113 infographic	0.1	positive	0		2010-04-08	0	0	0	0	0	0	11.1364	-0.164141	12.7667	55.2333	-13	0	2	0
2013-04-17	EARNINGS ALERT: eBay Q1 EPS $0.63 vs. $0.62 Est.; Q1 Revs. $3.75B vs. $3.77B Est. $EBAY QUOTE: http://cnb.cx/AkRkLX	earnings alert: ebay q1 eps $0.63 vs. $0.62 est.; q1 revs. $3.75b vs. $3.77b est. $ebay quote:	earnings alert: ebay q1 eps $0.63 vs. $0.62 est.; q1 revs. $3.75b vs. $3.77b est. $ebay quote:	0	positive	0		2010-04-09	0	0	0	0	0	0	11.1742	0.037878	12.7667	55.2333	-13	0	2	0
2013-04-05	Biking weather is finally here! Get 20% off on bike clothing, tools, and accessories! http://bit.ly/YXz5oKÃ‚Â #biking #deals	biking weather is finally here! get 20% off on bike clothing, tools, and accessories! #biking #deals	biking weather is finally here! get 20% off on bike clothing, tools, and accessories! #biking #deals	1	positive	0		2010-04-10	0	0	0	0	0	0	11.1742	0	12.7667	55.2333	-13	0	2	0
2013-04-03	10 Things You Need To Know This Morning $AAPL $GOOG $AMZN $EBAY $YHOO $FB $ZNGA by @nichcarlsonhttp://read.bi/Z1f0dV	10 things you need to know this morning $aapl $goog $amzn $ebay $yhoo $fb $znga by @nichcarlson	10 things you need to know this morning $aapl $goog $amzn $ebay $yhoo $fb $znga by @nichcarlson	0	positive	0		2010-04-11	0	0	0	0	0	0	11.1742	0	12.7667	55.2333	-13	0	2	0
2013-03-28	For those of you who missed $EBAY Analyst Day today, watch a replay here (PayPal's section starts at 1:43ish) http://www.ebayinc.com/investor_relations/analyst_day_2013Ã‚Â Ã¢â‚¬Â¦ #PayPal	for those of you who missed $ebay analyst day today, watch a replay here (paypal's section starts at 1:43ish) #paypal	for those of you who missed $ebay analyst day today, watch a replay here (paypal's section starts at 1:43ish) #paypal	0	positive	0		2010-04-12	0	0	0	0	0	0	11.2079	0.03367	12.7667	55.2333	-13	0	2	0
2013-03-19	Apple vs Amazon: The Ground Is Shifting http://www.thestreet.com/story/11872871/1/apple-vs-amazon-the-ground-is-shifting.htmlÃ‚Â Ã¢â‚¬Â¦ @TheStreet $AAPL $AMZN $EBAY $BIDU $CROX $TST	apple vs amazon: the ground is shifting @thestreet $aapl $amzn $ebay $bidu $crox $tst	apple vs amazon: the ground is shifting @thestreet $aapl $amzn $ebay $bidu $crox $tst	0	positive	0		2010-04-13	0	0	0	0	0	0	11.2121	0.004209	12.7667	55.2333	-13	0	2	0
2013-03-18	YC-Backed Lollipuff Is An $eBay-Like #Marketplace For Authenticated Clothing http://tcrn.ch/XizCxLÃ‚Â via @TechCrunch	yc-backed lollipuff is an $ebay-like #marketplace for authenticated clothing via @techcrunch	yc-backed lollipuff is an $ebay-like #marketplace for authenticated clothing via @techcrunch	0	positive	0		2010-04-14	0	0	0	0	0	0	11.3805	0.16835	12.7667	55.2333	-13	0	2	0
2013-03-15	Remember those days when you'd show off your kids' photos from your wallet? Now you can use a pocket projector! http://bit.ly/WHQp2j	remember those days when you'd show off your kids' photos from your wallet? now you can use a pocket projector!	remember those days when you'd show off your kids' photos from your wallet? now you can use a pocket projector!	0	positive	0		2010-04-15	0	0	0	0	0	0	11.3552	-0.025252	12.7667	55.2333	-13	0	2	0
2013-03-14	Rewind. Reimagined. http://bit.ly/10FVoOt	rewind. reimagined.	rewind. reimagined.	0	positive	0		2010-04-16	0	0	0	0	0	0	11.0816	-0.273569	12.7667	55.2333	-13	0	2	0
2013-03-14	Play #golf with Ken Griffey, Jr AND support @TheFirstTee for youth development! http://bit.ly/XQzw3rÃ‚Â Hurry, ends soon! @eBayGiving	play #golf with ken griffey, jr and support @thefirsttee for youth development! hurry, ends soon! @ebaygiving	play #golf with ken griffey, jr and support @thefirsttee for youth development! hurry, ends soon! @ebaygiving	0	positive	0		2010-04-17	0	0	0	0	0	0	11.0816	0	12.7667	55.2333	-13	0	2	0
2013-03-14	10 Things You Need To Know This Morning $GOOG $SSNLF $AAPL $DIS $EBAY by @nichcarlson http://read.bi/10QUUsH	10 things you need to know this morning $goog $ssnlf $aapl $dis $ebay by @nichcarlson	10 things you need to know this morning $goog $ssnlf $aapl $dis $ebay by @nichcarlson	0	positive	0		2010-04-18	0	0	0	0	0	0	11.0816	0	12.7667	55.2333	-13	0	2	0
2013-03-13	Here is a link to today's Video Recap. $spy $lnkd $nflx $aapl $bbry $ebay $ba http://www.t3live.com/articles/market-analysis/3939-dow-win-streak-continues-transports-lead.htmlÃ‚Â Ã¢â‚¬Â¦	here is a link to today's video recap. $spy $lnkd $nflx $aapl $bbry $ebay $ba	here is a link to today's video recap. $spy $lnkd $nflx $aapl $bbry $ebay $ba	0	positive	0		2010-04-19	0	0	0	0	0	0	11.0774	-0.004209	12.7667	55.2333	-13	0	2	0
2013-03-13	The Death Of The Paper Check $INTU $EBAY $AMZN $GOOG by @owenthomas http://read.bi/13VGMzk	the death of the paper check $intu $ebay $amzn $goog by @owenthomas	the death of the paper check $intu $ebay $amzn $goog by @owenthomas	0	positive	0		2010-04-20	0	0	0	0	0	0	11.1111	0.03367	12.7667	55.2333	-13	0	2	0
2013-03-05	E-COMMERCE WAR: Google Is Entering The Ultimate Battle With Amazon And eBay $GOOG $AMZN $EBAY by @owenthomas http://read.bi/YSdBqY	e-commerce war: google is entering the ultimate battle with amazon and ebay $goog $amzn $ebay by @owenthomas	e-commerce war: google is entering the ultimate battle with amazon and ebay $goog $amzn $ebay by @owenthomas	1	positive	0		2010-04-21	0	0	0	0	0	0	11.0648	-0.046296	12.7667	55.2333	-13	0	2	0
2013-02-26	GAGA FOR GOOGLE GLASS: $6,300 For A Set On eBay $GOOG $EBAY by @owenthomashttp://read.bi/XB37xQ	gaga for google glass: $6,300 for a set on ebay $goog $ebay by @owenthomas	gaga for google glass: $6,300 for a set on ebay $goog $ebay by @owenthomas	0	positive	0		2010-04-22	0	0	0	0	0	0	10.4293	-0.635522	12.7667	55.2333	-13	0	2	0
2013-02-26	GAGA FOR GOOGLE GLASS: $6,300 For A Set On eBay $GOOG $EBAY by @owenthomashttp://read.bi/XB37xQ	gaga for google glass: $6,300 for a set on ebay $goog $ebay by @owenthomas	gaga for google glass: $6,300 for a set on ebay $goog $ebay by @owenthomas	0	positive	0		2010-04-23	0	0	0	0	0	0	10.3325	-0.096801	12.7667	55.2333	-13	0	2	0
2013-02-25	Retweet if you're wishing you could work from home on Mondays! http://bit.ly/XqzBuv	retweet if you're wishing you could work from home on mondays!	retweet if you're wishing you could work from home on mondays!	0	positive	0		2010-04-24	0	0	0	0	0	0	10.3325	0	12.7667	55.2333	-13	0	2	0
2013-02-24	Celebrate @Sephora's Tokyo Pop @HelloKitty Beauty collection with 5 days & nights in Tokyo! 100% benefits @RedCross! http://bit.ly/15uTSCD	celebrate @sephora's tokyo pop @hellokitty beauty collection with 5 days & nights in tokyo! 100% benefits @redcross!	celebrate @sephora's tokyo pop @hellokitty beauty collection with 5 days & nights in tokyo! 100% benefits @redcross!	0	positive	0		2010-04-25	0	0	0	0	0	0	10.3325	0	12.7667	55.2333	-13	0	2	0
2013-02-24	Retweet if you want grilling weather to get here soon! http://bit.ly/Yuw4HH	retweet if you want grilling weather to get here soon!	retweet if you want grilling weather to get here soon!	0	positive	0		2010-04-26	0	0	0	0	0	0	10.3367	0.004208	12.7667	55.2333	-13	0	2	0
2013-02-22	Must-have for every man-cave. http://bit.ly/15C0nDH	must-have for every man-cave.	must-have for every man-cave.	0	positive	0		2010-04-27	0	0	0	0	0	0	10.0042	-0.332491	12.7667	55.2333	-13	0	2	0
2013-02-22	Retweet to say cheers for #NationalMargaritaDay! http://bit.ly/12Xy0Ay	retweet to say cheers for #nationalmargaritaday!	retweet to say cheers for #nationalmargaritaday!	0	positive	0		2010-04-28	0	0	0	0	0	0	10.0968	0.092593	12.7667	55.2333	-13	0	2	0
2013-02-12	John Donahoe Explains Why eBay's Testing Same-Day Delivery $EBAY by @owenthomashttp://read.bi/Y79o02	john donahoe explains why ebay's testing same-day delivery $ebay by @owenthomas	john donahoe explains why ebay's testing same-day delivery $ebay by @owenthomas	0	positive	0		2010-04-29	0	0	0	0	0	0	10.202	0.105219	12.7667	55.2333	-13	0	2	0
2013-02-09	The StockTwits 50 List for the Week of February 11 http://stks.co/jLNwÃ‚Â $DDD $LNKD $EBAY $RAX $V et al	the stocktwits 50 list for the week of february 11 $ddd $lnkd $ebay $rax $v et al	the stocktwits 50 list for the week of february 11 $ddd $lnkd $ebay $rax $v et al	0	positive	0		2010-04-30	0	0	0	0	0	0	10.0084	-0.193604	12.7667	55.2333	-13	0	2	0
2013-02-06	Update your wardrobe with this go-anywhere leather duffle coat and add a no-nonsense elegance to to anything you do. http://bit.ly/11N6hBW	update your wardrobe with this go-anywhere leather duffle coat and add a no-nonsense elegance to to anything you do.	update your wardrobe with this go-anywhere leather duffle coat and add a no-nonsense elegance to to anything you do.	0	positive	0		2010-05-01	0	0	0	0	0	0	10.0084	0	12.7667	55.2333	-13	0	2	0
2013-01-29	10 Things You Need To Know This Morning $AAPL $FB $EBAY $GOOG by @nichcarlson http://read.bi/XHG2oM	10 things you need to know this morning $aapl $fb $ebay $goog by @nichcarlson	10 things you need to know this morning $aapl $fb $ebay $goog by @nichcarlson	0	positive	0		2010-05-02	0	0	0	0	0	0	10.0084	0	12.7667	55.2333	-13	0	2	0
2013-01-24	10 Apps That Changed How We Think About Shopping $SBUX $AAPL $AMZN $EBAY $TGT by @owenthomas http://read.bi/WWIpUN	10 apps that changed how we think about shopping $sbux $aapl $amzn $ebay $tgt by @owenthomas	10 apps that changed how we think about shopping $sbux $aapl $amzn $ebay $tgt by @owenthomas	0	positive	0		2010-05-03	0	0	0	0	0	0	10.0631	0.054714	12.7667	55.2333	-13	0	2	0
2013-01-16	PayPal in 2012: 2.4B transactions, payment vol: $145B (up 24% y/y), revenue: $5.5B (up 26% y/y), mobile: $13.7B (3x '11) $EBAY	paypal in 2012: 2.4b transactions, payment vol: $145b (up 24% y/y), revenue: $5.5b (up 26% y/y), mobile: $13.7b (3x '11) $ebay	paypal in 2012: 2.4b transactions, payment vol: $145b (up 24% y/y), revenue: $5.5b (up 26% y/y), mobile: $13.7b (3x '11) $ebay	0	positive	0		2010-05-04	0	0	0	0	0	0	9.7138	-0.349327	12.7667	55.2333	-13	0	2	0
2013-01-16	PayPal's Q4 in < 140c: 692M transactions, revenue: $1.5B (up 24% y/y), payment volume: $41.5B (up 25% y/y) #PayPal $EBAY	paypal's q4 in < 140c: 692m transactions, revenue: $1.5b (up 24% y/y), payment volume: $41.5b (up 25% y/y) #paypal $ebay	paypal's q4 in < 140c: 692m transactions, revenue: $1.5b (up 24% y/y), payment volume: $41.5b (up 25% y/y) #paypal $ebay	0	positive	0		2010-05-05	0	0	0	0	0	0	9.53704	-0.176767	12.7667	55.2333	-13	0	2	0
2013-01-13	Insurgent Startups Are Attacking eBay From All Sides $EBAY $AMZN $GOOG by @owenthomas http://read.bi/UhzX41	insurgent startups are attacking ebay from all sides $ebay $amzn $goog by @owenthomas	insurgent startups are attacking ebay from all sides $ebay $amzn $goog by @owenthomas	0	positive	0		2010-05-06	0	0	0	0	0	0	9.37289	-0.164142	12.7667	55.2333	-13	0	2	0
2013-01-13	Some key eps this week w/$BAC $GS $JPM $EBAY $GE but also impt w/b China's GDP/retail sales/IP.	some key eps this week w/$bac $gs $jpm $ebay $ge but also impt w/b china's gdp/retail sales/ip.	some key eps this week w/$bac $gs $jpm $ebay $ge but also impt w/b china's gdp/retail sales/ip.	1	positive	0		2010-05-07	0	0	0	0	0	0	9.0404	-0.332491	12.7667	55.2333	-13	0	2	0
2013-01-09	ML raises $AMZN target to $300 and $EBAY to $60. M/T buys on both.	ml raises $amzn target to $300 and $ebay to $60. m/t buys on both.	ml raises $amzn target to $300 and $ebay to $60. m/t buys on both.	0	positive	0		2010-05-08	0	0	0	0	0	0	9.0404	0	12.7667	55.2333	-13	0	2	0
2013-01-02	3 Stocks To Buy, 2 Stocks To Sell, What's Next For The Market http://seekingalpha.com/a/nee5Ã‚Â $ASNA $EBAY $RVBD $TGT $WFC $WMT $AMZN	3 stocks to buy, 2 stocks to sell, what's next for the market $asna $ebay $rvbd $tgt $wfc $wmt $amzn	3 stocks to buy, 2 stocks to sell, what's next for the market $asna $ebay $rvbd $tgt $wfc $wmt $amzn	0	positive	0		2010-05-09	0	0	0	0	0	0	9.0404	0	12.7667	55.2333	-13	0	2	0
2013-01-02	LiveCharts: Market Analysis and Lots of Stocks to Go Over ( $FSLR $CLSN $EBAY and others ) http://www.shareplanner.com/featured-blogs/ryan-mallory/trade-setups/15909-livecharts-market-analysis-and-lots-of-stocks-to-go-over.htmlÃ‚Â Ã¢â‚¬Â¦	livecharts: market analysis and lots of stocks to go over ( $fslr $clsn $ebay and others )	livecharts: market analysis and lots of stocks to go over ( $fslr $clsn $ebay and others )	0	positive	0		2010-05-10	0	0	0	0	0	0	9.39815	0.357745	12.7667	55.2333	-13	0	2	0
2013-01-02	When $AMZN monetize all electronics it makes with traffic to marketplace, $AAPL $GOOG will wake up and say why didn't we buy $EBAY	when $amzn monetize all electronics it makes with traffic to marketplace, $aapl $goog will wake up and say why didn't we buy $ebay	when $amzn monetize all electronics it makes with traffic to marketplace, $aapl $goog will wake up and say why didn't we buy $ebay	0	positive	0		2010-05-11	0	0	0	0	0	0	9.41919	0.021043	12.7667	55.2333	-13	0	2	0
2013-01-02	BARRON'S COVER STORY: The End of Cash? Visa, Mastercard likely winners. VeriFone could jump 35% http://on.barrons.com/W6HsskÃ‚Â $V $MA $PAY $GOOG $EBAY	barron's cover story: the end of cash? visa, mastercard likely winners. verifone could jump 35% $v $ma $pay $goog $ebay	barron's cover story: the end of cash? visa, mastercard likely winners. verifone could jump 35% $v $ma $pay $goog $ebay	1	positive	0		2010-05-12	0	0	0	0	0	0	9.47391	0.054714	12.7667	55.2333	-13	0	2	0
2013-01-02	Breakout MOMO stock alerts today: $AAPL Apple, $FB Facebook, $GEVO, $HLF Herbalife $AMZN Amazon, $YHOO $EBAY $AEZS $CRM_x000D_ http://www.thelion.com/bin/aio_msg.cgi?cmd=search&symbol=aaplÃ‚Â Ã¢â‚¬Â¦	breakout momo stock alerts today: $aapl apple, $fb facebook, $gevo, $hlf herbalife $amzn amazon, $yhoo $ebay $aezs $crm_x000D_	breakout momo stock alerts today: $aapl apple, $fb facebook, $gevo, $hlf herbalife $amzn amazon, $yhoo $ebay $aezs $crm_x000D_	0	positive	0		2010-05-13	0	0	0	0	0	0	9.54546	0.071549	12.7667	55.2333	-13	0	2	0
2013-01-02	Is Amazon A Buy Or Sell In 2013? http://seekingalpha.com/a/ndp5Ã‚Â $AAPL $CRM $RAX $EBAY $BBY $COST $WMT $TGT $AMZN	is amazon a buy or sell in 2013? $aapl $crm $rax $ebay $bby $cost $wmt $tgt $amzn	is amazon a buy or sell in 2013? $aapl $crm $rax $ebay $bby $cost $wmt $tgt $amzn	0	positive	0		2010-05-14	0	0	0	0	0	0	9.36448	-0.180977	12.7667	55.2333	-13	0	2	0
2013-01-02	Canaccord Genuity analyst Michael Graham reiterates his Hold rating on eBay (EBAY +2.5%) while adding... http://seekingalpha.com/n/fw6dÃ‚Â $EBAY	canaccord genuity analyst michael graham reiterates his hold rating on ebay (ebay +2.5%) while adding... $ebay	canaccord genuity analyst michael graham reiterates his hold rating on ebay (ebay +2.5%) while adding... $ebay	0	positive	0		2010-05-15	0	0	0	0	0	0	9.36448	0	12.7667	55.2333	-13	0	2	0
2013-01-01	$EBAY News: Macy's using eBay to get coupons to in-store shoppers http://bit.ly/TEEqh3Ã‚Â http://bigticks.com	$ebay news: macy's using ebay to get coupons to in-store shoppers	$ebay news: macy's using ebay to get coupons to in-store shoppers	0	positive	0		2010-05-16	0	0	0	0	0	0	9.36448	0	12.7667	55.2333	-13	0	2	0
2014-12-30	This tiny 144 sq ft #home is fully functional! http://ebay.to/1wVTQ5MÃ‚Â pic.twitter.com/EQVIZke73w	this tiny 144 sq ft #home is fully functional!	this tiny 144 sq ft #home is fully functional!	0.5	positive	0		2010-05-17	0	0	0	0	0	0	9.47391	0.109428	12.7667	55.2333	-13	0	2	0
2014-12-30	Four VIP tickets to attend a @ConanOBrien show. 100% supports @MIBTP. http://ebay.to/1HVV826Ã‚Â pic.twitter.com/rEgvy5UpZk	four vip tickets to attend a @conanobrien show. 100% supports @mibtp.	four vip tickets to attend a @conanobrien show. 100% supports @mibtp.	0	positive	0		2010-05-18	0	0	0	0	0	0	9.33081	-0.143098	12.7667	55.2333	-13	0	2	0
2014-12-29	Could you solve this #puzzle with only 10 cryptic clues? http://ebay.to/1vlefM4Ã‚Â pic.twitter.com/y2SsuFrlug	could you solve this #puzzle with only 10 cryptic clues?	could you solve this #puzzle with only 10 cryptic clues?	1	positive	0		2010-05-19	0	0	0	0	0	0	9.10774	-0.223064	12.7667	55.2333	-13	0	2	0
2014-12-29	Gmail blocked in China, but let's let $BABA take over $EBAY and PayPal	gmail blocked in china, but let's let $baba take over $ebay and paypal	gmail blocked in china, but let's let $baba take over $ebay and paypal	0	positive	0		2010-05-20	0	0	0	0	0	0	8.75842	-0.349327	12.7667	55.2333	-13	0	2	0
2014-12-29	Vintage @BetteMidler poster + 100% supports @POVERELLOcentr! http://ebay.to/1AdTJU4Ã‚Â pic.twitter.com/f2wslOqZK2	vintage @bettemidler poster + 100% supports @poverellocentr!	vintage @bettemidler poster + 100% supports @poverellocentr!	0	positive	0		2010-05-21	0	0	0	0	0	0	9.01515	0.256735	12.7667	55.2333	-13	0	2	0
2014-12-28	Didn't get the car you wanted for Xmas? May we suggest this T-Rex reversed Trike instead? http://ebay.to/1wXsWKmÃ‚Â pic.twitter.com/TuxP1lhUpN	didn't get the car you wanted for xmas? may we suggest this t-rex reversed trike instead?	didn't get the car you wanted for xmas? may we suggest this t-rex reversed trike instead?	0	positive	0		2010-05-22	0	0	0	0	0	0	9.01515	0	12.7667	55.2333	-13	0	2	0
2014-12-28	The sexiest #NewYearsEve accessory? Metallic eye makeup. http://ebay.to/1DUrA8cÃ‚Â pic.twitter.com/zoiVCmx43t	the sexiest #newyearseve accessory? metallic eye makeup.	the sexiest #newyearseve accessory? metallic eye makeup.	0	positive	0		2010-05-23	0	0	0	0	0	0	9.01515	0	12.7667	55.2333	-13	0	2	0
2014-12-28	Didn't get the car you wanted for Xmas? May we suggest this T-Rex reversed Trike instead? http://ebay.to/1ASh4sIÃ‚Â pic.twitter.com/2qAUTmQtQZ	didn't get the car you wanted for xmas? may we suggest this t-rex reversed trike instead?	didn't get the car you wanted for xmas? may we suggest this t-rex reversed trike instead?	0	positive	0		2010-05-24	0	0	0	0	0	0	8.9899	-0.025253	12.7667	55.2333	-13	0	2	0
2014-12-27	Hoping your #luggage is under the weight limit at the airport? Here's your solution. http://ebay.to/16Ox1XNÃ‚Â pic.twitter.com/bUqx48FB2v	hoping your #luggage is under the weight limit at the airport? here's your solution.	hoping your #luggage is under the weight limit at the airport? here's your solution.	0	positive	0		2010-05-25	0	0	0	0	0	0	9.0867	0.096801	12.7667	55.2333	-13	0	2	0
2014-12-19	VIDEO http://stks.co/e1OgmÃ‚Â Stock Mkt Analysis for Wk Ending 12/19/14 $SPY $BABA $AAPL $GLD $EBAY $YHOO $GMCR $INFN $GOOGL	video stock mkt analysis for wk ending 12/19/14 $spy $baba $aapl $gld $ebay $yhoo $gmcr $infn $googl	video stock mkt analysis for wk ending 12/19/14 $spy $baba $aapl $gld $ebay $yhoo $gmcr $infn $googl	0	positive	0		2010-05-26	0	0	0	0	0	0	8.99832	-0.088383	12.7667	55.2333	-13	0	2	0
2014-12-19	Simply attach the #lens to your #smartphone and it becomes a 10x optical zoom cam! http://ebay.to/1DRExjjÃ‚Â pic.twitter.com/NqUvFRk7Co	simply attach the #lens to your #smartphone and it becomes a 10x optical zoom cam!	simply attach the #lens to your #smartphone and it becomes a 10x optical zoom cam!	0.357143	positive	0		2010-05-27	0	0	0	0	0	0	9.22138	0.223063	12.7667	55.2333	-13	0	2	0
2014-12-19	Where will you be at the stroke of midnight this January 1? Hopefully one of these 10 places: http://ebay.to/1zoZPADÃ‚Â pic.twitter.com/qwIQUeFB3v	where will you be at the stroke of midnight this january 1? hopefully one of these 10 places:	where will you be at the stroke of midnight this january 1? hopefully one of these 10 places:	0	positive	0		2010-05-28	0	0	0	0	0	0	9.01094	-0.210438	12.7667	55.2333	-13	0	2	0
2014-12-19	Snag it for yourself! We'll never tell. #treatyourself #rosegold @MichaelKors http://ebay.to/1AAuZ63Ã‚Â pic.twitter.com/Sv9TxxlVuz	snag it for yourself! we'll never tell. #treatyourself #rosegold @michaelkors	snag it for yourself! we'll never tell. #treatyourself #rosegold @michaelkors	0	positive	0		2010-05-29	0	0	0	0	0	0	9.01094	0	12.7667	55.2333	-13	0	2	0
2014-12-19	Take the show on the road with this pocket #projector. Bonus: it charges your phone, too! http://ebay.to/1z0QDn0Ã‚Â pic.twitter.com/aaq2WPjgjA	take the show on the road with this pocket #projector. bonus: it charges your phone, too!	take the show on the road with this pocket #projector. bonus: it charges your phone, too!	0	positive	0		2010-05-30	0	0	0	0	0	0	9.01094	0	12.7667	55.2333	-13	0	2	0
2014-12-18	You probably never thought a portable #planetarium existed...until now.pic.twitter.com/Uq6qrek4RF	you probably never thought a portable #planetarium existed...until now.pic.twitter.com/uq6qrek4rf	you probably never thought a portable #planetarium existed...until now.pic.twitter.com/uq6qrek4rf	0	positive	0		2010-05-31	0	0	0	0	0	0	9.01094	0	12.7667	55.2333	-13	0	2	0
2014-12-18	Checking out $EBAY .. Big bet gets ignored during mkt weakness, no problem.. BANG BANG pic.twitter.com/DwDXSJ02pn	checking out $ebay .. big bet gets ignored during mkt weakness, no problem.. bang bang pic.twitter.com/dwdxsj02pn	checking out $ebay .. big bet gets ignored during mkt weakness, no problem.. bang bang pic.twitter.com/dwdxsj02pn	0.1	positive	0		2010-06-01	0	0	0	0	0	0	8.82155	-0.189394	12.7667	55.2333	-13	0	2	0
2014-12-18	Last day to bid on holiday ornament signed by @NathanFillion. 100% supports @OperationSmile. http://ebay.to/1A6hDR7Ã‚Â pic.twitter.com/gObwyvy2qH	last day to bid on holiday ornament signed by @nathanfillion. 100% supports @operationsmile.	last day to bid on holiday ornament signed by @nathanfillion. 100% supports @operationsmile.	0.0666667	positive	0		2010-06-02	0	0	0	0	0	0	8.9436	0.122055	12.7667	55.2333	-13	0	2	0
2014-12-18	Two nights at the @sthelenawinery in Napa for four people + 100% of proceeds support @THF. http://ebay.to/1uOjO5fÃ‚Â pic.twitter.com/aVvNzu2K0k	two nights at the @sthelenawinery in napa for four people + 100% of proceeds support @thf.	two nights at the @sthelenawinery in napa for four people + 100% of proceeds support @thf.	0	positive	0		2010-06-03	0	0	0	0	0	0	9.33502	0.391414	12.7667	55.2333	-13	0	2	0
2014-12-16	Should Amazon spin off its fast-growing Amazon Web Services division? http://ow.ly/G0yyoÃ‚Â $AMZN $EBAY $SYMC $HPQ $EMC	should amazon spin off its fast-growing amazon web services division? $amzn $ebay $symc $hpq $emc	should amazon spin off its fast-growing amazon web services division? $amzn $ebay $symc $hpq $emc	0	positive	0		2010-06-04	0	0	0	0	0	0	9.25505	-0.079966	12.7667	55.2333	-13	0	2	0
2014-12-01	ChannelAdvisor says online sales +23% w/ $AMZN +32%, $EBAY +15%, $GOOGL +13.4%.	channeladvisor says online sales +23% w/ $amzn +32%, $ebay +15%, $googl +13.4%.	channeladvisor says online sales +23% w/ $amzn +32%, $ebay +15%, $googl +13.4%.	0	positive	0		2010-06-05	0	0	0	0	0	0	9.25505	0	12.7667	55.2333	-13	0	2	0
2014-11-29	This #MichaelKors watch is 48% off for the next hour only! RT if you have this on your list. http://ebay.to/1FsPBigÃ‚Â pic.twitter.com/10B8QRy2Yk	this #michaelkors watch is 48% off for the next hour only! rt if you have this on your list.	this #michaelkors watch is 48% off for the next hour only! rt if you have this on your list.	0.5	positive	0		2010-06-06	0	0	0	0	0	0	9.25505	0	12.7667	55.2333	-13	0	2	0
2014-11-29	Bid on @ricky_martin's signed guitar + you'll be #LivinLaVidaLoca + helping @musiciansoncall! http://ebay.to/1vkOMWbÃ‚Â pic.twitter.com/Jo8Yi7rS72	bid on @ricky_martin's signed guitar + you'll be #livinlavidaloca + helping @musiciansoncall!	bid on @ricky_martin's signed guitar + you'll be #livinlavidaloca + helping @musiciansoncall!	0	positive	0		2010-06-07	0	0	0	0	0	0	9.06987	-0.185186	12.7667	55.2333	-13	0	2	0
2014-11-29	Coffee lovers, rejoice! Take 80% off this #PhilipsSaeco #espresso machine. http://ebay.to/1tjFBCgÃ‚Â pic.twitter.com/4r3fnPjE4r	coffee lovers, rejoice! take 80% off this #philipssaeco #espresso machine.	coffee lovers, rejoice! take 80% off this #philipssaeco #espresso machine.	0	positive	0		2010-06-08	0	0	0	0	0	0	9.12879	0.058923	12.7667	55.2333	-13	0	2	0
2014-11-29	The coolest #XboxOne controller you've ever seen - now 28% off. #COD http://ebay.to/1yjaThVÃ‚Â pic.twitter.com/LnvuNgOyx7	the coolest #xboxone controller you've ever seen - now 28% off. #cod	the coolest #xboxone controller you've ever seen - now 28% off. #cod	0	positive	0		2010-06-09	0	0	0	0	0	0	9.16667	0.037879	12.7667	55.2333	-13	0	2	0
2014-11-28	Treat friends and family to an #eBay gift card + support @HumaneSociety! http://ebay.to/1FrBn2QÃ‚Â #CyberMonday!pic.twitter.com/Gpi0935aw6	treat friends and family to an #ebay gift card + support @humanesociety! #cybermonday!pic.twitter.com/gpi0935aw6	treat friends and family to an #ebay gift card + support @humanesociety! #cybermonday!pic.twitter.com/gpi0935aw6	0	positive	0		2010-06-10	0	0	0	0	0	0	9.37711	0.210438	12.7667	55.2333	-13	0	2	0
2014-11-09	9/23/14 Bought $EBAY 51.89_x000D_ 9/30/14 Sold $EBAY 57.39_x000D_ Made $723 pic.twitter.com/deRrjkCJQZ	9/23/14 bought $ebay 51.89_x000D_ 9/30/14 sold $ebay 57.39_x000D_ made $723 pic.twitter.com/derrjkcjqz	9/23/14 bought $ebay 51.89_x000D_ 9/30/14 sold $ebay 57.39_x000D_ made $723 pic.twitter.com/derrjkcjqz	0	positive	0		2010-06-11	0	0	0	0	0	0	9.53283	0.155723	12.7667	55.2333	-13	0	2	0
2014-11-03	Internet earnings in the spam folder._x000D_ http://bspke.com/c95yo5rqÃ‚Â _x000D_ $SOCL $GOOG $FB $EBAY $NFLX $AMZNpic.twitter.com/MXuZ1DSBmM	internet earnings in the spam folder._x000D_ _x000D_ $socl $goog $fb $ebay $nflx $amznpic.twitter.com/mxuz1dsbmm	internet earnings in the spam folder._x000D_ _x000D_ $socl $goog $fb $ebay $nflx $amznpic.twitter.com/mxuz1dsbmm	0	positive	0		2010-06-12	0	0	0	0	0	0	9.53283	0	12.7667	55.2333	-13	0	2	0
2014-10-20	Venture capitalist Marc Andreessen has resigned from the board of eBay: http://onforb.es/1FrkOoFÃ‚Â $EBAY pic.twitter.com/NMKPXLAudY	venture capitalist marc andreessen has resigned from the board of ebay: $ebay pic.twitter.com/nmkpxlaudy	venture capitalist marc andreessen has resigned from the board of ebay: $ebay pic.twitter.com/nmkpxlaudy	0	positive	0		2010-06-13	0	0	0	0	0	0	9.53283	0	12.7667	55.2333	-13	0	2	0
2014-10-20	Would you wear 'em? http://ebay.to/1y0nzIMÃ‚Â pic.twitter.com/e7qm3rJERq	would you wear 'em?	would you wear 'em?	0	positive	0		2010-06-14	0	0	0	0	0	0	9.34764	-0.185185	12.7667	55.2333	-13	0	2	0
2014-10-19	A meet and greet with @lang_lang and 100% supports @LLIntlMusicFnd. It's a #WinWin! http://ebay.to/11Fs293Ã‚Â pic.twitter.com/U5NOKf2kN6	a meet and greet with @lang_lang and 100% supports @llintlmusicfnd. it's a #winwin!	a meet and greet with @lang_lang and 100% supports @llintlmusicfnd. it's a #winwin!	0	positive	0		2010-06-15	0	0	0	0	0	0	9.4234	0.075758	12.7667	55.2333	-13	0	2	0
2014-10-19	Ever dreamed of owning a #DVF dress? Here's your chance...plus 100% supports @sfgoodwill! @DVF http://ebay.to/1xZPrfXÃ‚Â pic.twitter.com/eZs1RTN5RJ	ever dreamed of owning a #dvf dress? here's your chance...plus 100% supports @sfgoodwill! @dvf	ever dreamed of owning a #dvf dress? here's your chance...plus 100% supports @sfgoodwill! @dvf	0	positive	0		2010-06-16	0	0	0	0	0	0	9.31397	-0.109428	12.7667	55.2333	-13	0	2	0
2014-10-19	Bacon & eggs for breakfast? What about some bacon-flavored coffee to go with it? #bacon http://ebay.to/1DjImK9Ã‚Â pic.twitter.com/esNNJe5Amz	bacon & eggs for breakfast? what about some bacon-flavored coffee to go with it? #bacon	bacon & eggs for breakfast? what about some bacon-flavored coffee to go with it? #bacon	0	positive	0		2010-06-17	0	0	0	0	0	0	9.30135	-0.012626	12.7667	55.2333	-13	0	2	0
2014-10-19	Pretty or pretty creepy? #Halloween http://ebay.to/1nt03TGÃ‚Â pic.twitter.com/WvGstxzMFY	pretty or pretty creepy? #halloween	pretty or pretty creepy? #halloween	1	positive	0		2010-06-18	0	0	0	0	0	0	9.3266	0.025252	12.7667	55.2333	-13	0	2	0
2014-10-18	Is there anything that #GoogleGlass can't do? http://ebay.to/1EUpe7wÃ‚Â pic.twitter.com/fo0vN5bjQe	is there anything that #googleglass can't do?	is there anything that #googleglass can't do?	0	positive	0		2010-06-19	0	0	0	0	0	0	9.3266	0	12.7667	55.2333	-13	0	2	0
2014-10-18	What inspires you from our Take Tech On The Go collection? Comment with #shoptheworld. Rules http://ebay.to/1xLssFpÃ‚Â https://cards.twitter.com/cards/bqflc/697iÃ‚Â Ã¢â‚¬Â¦	what inspires you from our take tech on the go collection? comment with #shoptheworld. rules	what inspires you from our take tech on the go collection? comment with #shoptheworld. rules	0	positive	0		2010-06-20	0	0	0	0	0	0	9.3266	0	12.7667	55.2333	-13	0	2	0
2014-10-18	Now your #nails can be as red as your @Louboutin soles. Would you wear it? http://ebay.to/1sZoE4qÃ‚Â pic.twitter.com/FhQGMGOpJ6	now your #nails can be as red as your @louboutin soles. would you wear it?	now your #nails can be as red as your @louboutin soles. would you wear it?	0	positive	0		2010-06-21	0	0	0	0	0	0	9.20454	-0.122054	12.7667	55.2333	-13	0	2	0
2014-10-15	EARNINGS ALERT: eBay Q3 EPS $0.68 Adj. vs. $0.67 Est.; Q3 Revs. $4.35B vs. $4.37B Est. Ã¢â‚¬Â¢ $EBAY QUOTE: http://cnb.cx/AkRkLX	earnings alert: ebay q3 eps $0.68 adj. vs. $0.67 est.; q3 revs. $4.35b vs. $4.37b est. $ebay quote:	earnings alert: ebay q3 eps $0.68 adj. vs. $0.67 est.; q3 revs. $4.35b vs. $4.37b est. $ebay quote:	0	positive	0		2010-06-22	0	0	0	0	0	0	9.07407	-0.130471	12.7667	55.2333	-13	0	2	0
2014-10-04	Handheld #hummingbird feeder - have them drinking from your hand in minutes! http://ebay.to/1rS55cGÃ‚Â pic.twitter.com/0ex90NVon6	handheld #hummingbird feeder - have them drinking from your hand in minutes!	handheld #hummingbird feeder - have them drinking from your hand in minutes!	0	positive	0		2010-06-23	0	0	0	0	0	0	8.98148	-0.092592	12.7667	55.2333	-13	0	2	0
2014-09-30	Now that $EBAY has put PayPal on the market, Apple could be PayPal's next big suitor: http://on.mktw.net/1ov99umÃ‚Â pic.twitter.com/3zOfCUBRmQ	now that $ebay has put paypal on the market, apple could be paypal's next big suitor:	now that $ebay has put paypal on the market, apple could be paypal's next big suitor:	0.05	positive	0		2010-06-24	0	0	0	0	0	0	8.77946	-0.202021	12.7667	55.2333	-13	0	2	0
2014-09-30	$EBAY up 7% after saying it plans to separate PayPal into a different publicly traded company: http://on.mktw.net/1ouSGX4Ã‚Â pic.twitter.com/8NiXKySntM	$ebay up 7% after saying it plans to separate paypal into a different publicly traded company:	$ebay up 7% after saying it plans to separate paypal into a different publicly traded company:	0.333333	positive	0		2010-06-25	0	0	0	0	0	0	8.81734	0.037879	12.7667	55.2333	-13	0	2	0
2014-09-30	$EBAY and PayPal to split, bowing to Icahn 9 months later http://ow.ly/3s3Y5h	$ebay and paypal to split, bowing to icahn 9 months later	$ebay and paypal to split, bowing to icahn 9 months later	0	positive	0		2010-06-26	0	0	0	0	0	0	8.81734	0	12.7667	55.2333	-13	0	2	0
2014-09-30	Once PayPal is separated, what's the investment thesis for holding the legacy garage sale business? $EBAY	once paypal is separated, what's the investment thesis for holding the legacy garage sale business? $ebay	once paypal is separated, what's the investment thesis for holding the legacy garage sale business? $ebay	0	positive	0		2010-06-27	0	0	0	0	0	0	8.81734	0	12.7667	55.2333	-13	0	2	0
2014-09-30	eBay shares trading again, up over 11% following news of PayPal split Ã¢â‚¬Â¢ Quote: http://cnb.cx/10jceIxÃ‚Â $EBAY	ebay shares trading again, up over 11% following news of paypal split quote: $ebay	ebay shares trading again, up over 11% following news of paypal split quote: $ebay	0.1	positive	0		2010-06-28	0	0	0	0	0	0	8.71633	-0.10101	12.7667	55.2333	-13	0	2	0
2014-09-30	BREAKING: eBay and Paypal to split into two separately traded companies: http://cnb.cx/1pnNJiVÃ‚Â $EBAY	breaking: ebay and paypal to split into two separately traded companies: $ebay	breaking: ebay and paypal to split into two separately traded companies: $ebay	0	positive	0		2010-06-29	0	0	0	0	0	0	8.28704	-0.429293	12.7667	55.2333	-13	0	2	0
2014-09-30	BREAKING: eBay to separate eBay and PayPal into independent public companies $EBAY	breaking: ebay to separate ebay and paypal into independent public companies $ebay	breaking: ebay to separate ebay and paypal into independent public companies $ebay	0.0958333	positive	0		2010-06-30	0	0	0	0	0	0	8.25337	-0.03367	12.7667	55.2333	-13	0	2	0
2014-09-30	This '65 #Buick Riviera is the ULTIMATE luxury car. @GasMonkeyGarage @RRRawlings @GasMonkeyBNG http://ebay.to/1roh6HOÃ‚Â pic.twitter.com/fTCxGyWxdo	this '65 #buick riviera is the ultimate luxury car. @gasmonkeygarage @rrrawlings @gasmonkeybng	this '65 #buick riviera is the ultimate luxury car. @gasmonkeygarage @rrrawlings @gasmonkeybng	1	positive	0		2010-07-01	0	0	0	0	0	0	8.26599	0.012626	12.7667	55.2333	-13	0	2	0
2014-09-29	Hurry! Only 1 hour left to help @DaleJr raise $ for ovarian cancer! @NHMS @SherryPollex @tdjf http://ebay.to/YHtGF7Ã‚Â pic.twitter.com/97vd8lro2M	hurry! only 1 hour left to help @dalejr raise $ for ovarian cancer! @nhms @sherrypollex @tdjf	hurry! only 1 hour left to help @dalejr raise $ for ovarian cancer! @nhms @sherrypollex @tdjf	0.5	positive	0		2010-07-02	0	0	0	0	0	0	8.10606	-0.159932	12.7667	55.2333	-13	0	2	0
2014-09-29	#WillFerrell met @PeteCarroll, they signed this + now it could be yours! @Seahawks @CFCcharity http://ebay.to/Yl4PHjÃ‚Â pic.twitter.com/QPwz8rksWe	#willferrell met @petecarroll, they signed this + now it could be yours! @seahawks @cfccharity	#willferrell met @petecarroll, they signed this + now it could be yours! @seahawks @cfccharity	0	positive	0		2010-07-03	0	0	0	0	0	0	8.10606	0	12.7667	55.2333	-13	0	2	0
2014-09-28	Limited-edition @Nike Trollstrike inspired by @TheBoxtrolls. Proceeds benefit @AdoptUSKids. http://ebay.to/1rp8i1GÃ‚Â pic.twitter.com/h4hnlDD8KH	limited-edition @nike trollstrike inspired by @theboxtrolls. proceeds benefit @adoptuskids.	limited-edition @nike trollstrike inspired by @theboxtrolls. proceeds benefit @adoptuskids.	0	positive	0		2010-07-04	0	0	0	0	0	0	8.10606	0	12.7667	55.2333	-13	0	2	0
2014-09-23	PayPal Payments Hub will permit bitcoin payments for digital goods. http://on.wsj.com/1CbwUQsÃ‚Â via @WSJ $EBAY @mikejcasey	paypal payments hub will permit bitcoin payments for digital goods. via @wsj $ebay @mikejcasey	paypal payments hub will permit bitcoin payments for digital goods. via @wsj $ebay @mikejcasey	0	positive	0		2010-07-05	0	0	0	0	0	0	8.10606	0	12.7667	55.2333	-13	0	2	0
2014-09-19	BREAKING: #Alibaba closing price-to-EBITDA at 54x. Comp: Amazon 34x, Baidu 35x, Ebay 14x, Salesforce 94x. $AMZN, $BIDU, $EBAY, $CRM	breaking: #alibaba closing price-to-ebitda at 54x. comp: amazon 34x, baidu 35x, ebay 14x, salesforce 94x. $amzn, $bidu, $ebay, $crm	breaking: #alibaba closing price-to-ebitda at 54x. comp: amazon 34x, baidu 35x, ebay 14x, salesforce 94x. $amzn, $bidu, $ebay, $crm	0	positive	0		2010-07-06	0	1	0	1	0	1	8.14394	0.037878	12.7667	56.2333	-13	0	2	1
2014-09-18	Apple and eBay are among the S&P 100 companies with the highest U.S. corporate tax rates: http://onforb.es/1tockt5Ã‚Â $APPL $EBAY	apple and ebay are among the s&p 100 companies with the highest you.s. corporate tax rates: $appl $ebay	apple and ebay are among the s&p 100 companies with the highest you.s. corporate tax rates: $appl $ebay	0	positive	0		2010-07-07	0	0	0	0	0	0	8.33754	0.193604	12.7667	56.2333	-13	0	2	0
2014-09-09	Introducing the sleek and steel @iamspecialized Allez bike - proceeds to @PowerOfBicycles! http://ebay.to/WJn5JOÃ‚Â pic.twitter.com/kxoDLgXlad	introducing the sleek and steel @iamspecialized allez bike - proceeds to @powerofbicycles!	introducing the sleek and steel @iamspecialized allez bike - proceeds to @powerofbicycles!	0	positive	0		2010-07-08	0	1	0	1	0	1	8.37121	0.033669	12.7667	57.2333	-13	0	2	1
2014-09-09	Red suede. Carbon fiber. Yellow logo. What car do these remind you of? #AJ14 http://ebay.to/1s6cPHAÃ‚Â pic.twitter.com/xh68qUyeRi	red suede. carbon fiber. yellow logo. what car do these remind you of? #aj14	red suede. carbon fiber. yellow logo. what car do these remind you of? #aj14	0	positive	0		2010-07-09	0	0	0	0	0	0	8.53956	0.16835	12.7667	57.2333	-13	0	2	0
2014-09-09	Maybe Kate needs one of these trending items? #TheBritishMonarchy #dutchessofcambridge http://ebay.to/Ys28nWÃ‚Â pic.twitter.com/KMKAm2KEYX	maybe kate needs one of these trending items? #thebritishmonarchy #dutchessofcambridge	maybe kate needs one of these trending items? #thebritishmonarchy #dutchessofcambridge	0	positive	0		2010-07-10	0	0	0	0	0	0	8.53956	0	12.7667	57.2333	-13	0	2	0
2014-09-09	RT to help @DaleJr raise funds for @tdjf & bid on @chaseelliott's #Darlington flag! #NASCAR http://ebay.to/1lTMRqHÃ‚Â pic.twitter.com/A8LsVFkyF1	rt to help @dalejr raise funds for @tdjf & bid on @chaseelliott's #darlington flag! #nascar	rt to help @dalejr raise funds for @tdjf & bid on @chaseelliott's #darlington flag! #nascar	0	positive	0		2010-07-11	0	0	0	0	0	0	8.53956	0	12.7667	57.2333	-13	0	2	0
2014-09-09	Watch $EBAY shares as Apple chats on payments #AppleLive	watch $ebay shares as apple chats on payments #applelive	watch $ebay shares as apple chats on payments #applelive	0	positive	0		2010-07-12	0	0	0	0	0	0	8.5101	-0.029461	12.7667	57.2333	-13	0	2	0
2014-09-09	This #Halo Edition #Ford F-150 SVT Raptor is the Only ONE in the world! http://ebay.to/1pM05AyÃ‚Â pic.twitter.com/DlpFld65pE	this #halo edition #ford f-150 svt raptor is the only one in the world!	this #halo edition #ford f-150 svt raptor is the only one in the world!	1	positive	0		2010-07-13	0	0	0	0	0	0	8.84259	0.332491	12.7667	57.2333	-13	0	2	0
2014-09-09	Shop from #RedCross for items that will help you #BeReady for when disasters happen. @RedCross http://ebay.to/1s5oTsFÃ‚Â pic.twitter.com/lVw7PcQhGE	shop from #redcross for items that will help you #beready for when disasters happen. @redcross	shop from #redcross for items that will help you #beready for when disasters happen. @redcross	0	positive	0		2010-07-14	0	0	0	0	0	0	8.88468	0.042088	12.7667	57.2333	-13	0	2	0
2014-09-08	6 simple tips to get you packing like a pro. http://bit.ly/1vYfRk9Ã‚Â pic.twitter.com/nYSbQM9Hv1	6 simple tips to get you packing like a pro.	6 simple tips to get you packing like a pro.	0.357143	positive	0		2010-07-15	0	0	0	0	0	0	8.85101	-0.03367	12.7667	57.2333	-13	0	2	0
2014-09-03	Biggest U.S. tech companies founded by 1st/2nd gen immigrants:_x000D_ 1 $AAPL_x000D_ 2 $GOOG_x000D_ 3 $IBM_x000D_ 4 $ORCL_x000D_ 5 $FB_x000D_ 6 $AMZN_x000D_ 7 $QCOM_x000D_ 8 $EMC_x000D_ 9 $EBAY_x000D_ 10 $VMW	biggest you.s. tech companies founded by 1st/2nd gen immigrants:_x000D_ 1 $aapl_x000D_ 2 $goog_x000D_ 3 $ibm_x000D_ 4 $orcl_x000D_ 5 $fb_x000D_ 6 $amzn_x000D_ 7 $qcom_x000D_ 8 $emc_x000D_ 9 $ebay_x000D_ 10 $vmw	biggest you.s. tech companies founded by 1st/2nd gen immigrants:_x000D_ 1 $aapl_x000D_ 2 $goog_x000D_ 3 $ibm_x000D_ 4 $orcl_x000D_ 5 $fb_x000D_ 6 $amzn_x000D_ 7 $qcom_x000D_ 8 $emc_x000D_ 9 $ebay_x000D_ 10 $vmw	0	positive	0		2010-07-16	0	0	0	0	0	0	8.45539	-0.395623	12.7667	57.2333	-13	0	2	0
2014-08-21	Our $ebay report moved stock by 4% but y'all should read it for its thorough pro/con analysis https://www.theinformation.com/PayPal-s-Future-Still-in-PlayÃ‚Â Ã¢â‚¬Â¦pic.twitter.com/S6pVERl8Hb	our $ebay report moved stock by 4% but y'all should read it for its thorough pro/con analysis	our $ebay report moved stock by 4% but y'all should read it for its thorough pro/con analysis	0	positive	0		2010-07-17	0	0	0	0	0	0	8.45539	0	12.7667	57.2333	-13	0	2	0
2014-08-21	What's fueling today's big $EBAY rally: http://on.mktw.net/1rolIyjÃ‚Â pic.twitter.com/13H06HuURG	what's fueling today's big $ebay rally:	what's fueling today's big $ebay rally:	0.1	positive	0		2010-07-18	0	0	0	0	0	0	8.45539	0	12.7667	57.2333	-13	0	2	0
2014-08-17	Get an inside look at Nicole Miller's design inspiration for Fall 2014. #nmwarrior http://bit.ly/1vRMNM7Ã‚Â pic.twitter.com/dCtWvMXin6	get an inside look at nicole miller's design inspiration for fall 2014. #nmwarrior	get an inside look at nicole miller's design inspiration for fall 2014. #nmwarrior	0	positive	0		2010-07-19	0	0	0	0	0	0	8.58586	0.130471	12.7667	57.2333	-13	0	2	0
2014-08-17	See @davematthewsbnd up close and in person at #FarmAid2014. 100% supports @FarmAid. http://bit.ly/1t3gNPuÃ‚Â pic.twitter.com/Ok1nK8eHOc	see @davematthewsbnd up close and in person at #farmaid2014. 100% supports @farmaid.	see @davematthewsbnd up close and in person at #farmaid2014. 100% supports @farmaid.	0	positive	0		2010-07-20	0	0	0	0	0	0	8.75	0.164142	12.7667	57.2333	-13	0	2	0
2014-08-16	Can you believe that you can buy one of these on eBay? #SharkWeek http://bit.ly/1sTxvAXÃ‚Â pic.twitter.com/MRwvbJGpQB	can you believe that you can buy one of these on ebay? #sharkweek	can you believe that you can buy one of these on ebay? #sharkweek	0	positive	0		2010-07-21	0	1	0	1	0	1	8.48906	-0.260942	12.7667	58.2333	-13	0	2	1
2014-08-15	The only guide youÃ¢â‚¬â„¢ll ever need to rock #DocMartens: http://bit.ly/1mKIjgIÃ‚Â pic.twitter.com/RK8Nq8EOfq	the only guide youll ever need to rock #docmartens:	the only guide youll ever need to rock #docmartens:	1	positive	0		2010-07-22	0	0	0	0	0	0	8.81313	0.324073	12.7667	58.2333	-13	0	2	0
2014-08-13	Amazon Rising on Same-Store Sales Numbers, But Piper Questions Relevance - Tech Trader Daily - Barron's $AMZN $EBAY http://on.barrons.com/1prMRgX	amazon rising on same-store sales numbers, but piper questions relevance - tech trader daily - barron's $amzn $ebay	amazon rising on same-store sales numbers, but piper questions relevance - tech trader daily - barron's $amzn $ebay	0	positive	0		2010-07-23	0	0	0	0	0	0	8.87626	0.063132	12.7667	58.2333	-13	0	2	0
2014-08-06	U.S. tech companies founded by 1s and 2nd generation immigrants_x000D_ 1 $AAPL_x000D_ 2 $GOOG_x000D_ 3 $IBM_x000D_ 4 $ORCL_x000D_ 5 $FB_x000D_ 6 $AMZN_x000D_ 7 $QCOM_x000D_ 8 $EMC_x000D_ 9 $EBAY_x000D_ 10 $VMW	you.s. tech companies founded by 1s and 2nd generation immigrants_x000D_ 1 $aapl_x000D_ 2 $goog_x000D_ 3 $ibm_x000D_ 4 $orcl_x000D_ 5 $fb_x000D_ 6 $amzn_x000D_ 7 $qcom_x000D_ 8 $emc_x000D_ 9 $ebay_x000D_ 10 $vmw	you.s. tech companies founded by 1s and 2nd generation immigrants_x000D_ 1 $aapl_x000D_ 2 $goog_x000D_ 3 $ibm_x000D_ 4 $orcl_x000D_ 5 $fb_x000D_ 6 $amzn_x000D_ 7 $qcom_x000D_ 8 $emc_x000D_ 9 $ebay_x000D_ 10 $vmw	0	positive	0		2010-07-24	0	0	0	0	0	0	8.87626	0	12.7667	58.2333	-13	0	2	0
2014-07-14	#Earnings Calendar..._x000D_ $GS $JNJ $JPM $INTC $YHOO $BAC $EBAY $LVS $SNDK $ATHN $GOOG _x000D_ $IBM $SLB $STX $SWKS $GE $JCI $VFCpic.twitter.com/BCBqhhmbHv	#earnings calendar..._x000D_ $gs $jnj $jpm $intc $yhoo $bac $ebay $lvs $sndk $athn $goog _x000D_ $ibm $slb $stx $swks $ge $jci $vfcpic.twitter.com/bcbqhhmbhv	#earnings calendar..._x000D_ $gs $jnj $jpm $intc $yhoo $bac $ebay $lvs $sndk $athn $goog _x000D_ $ibm $slb $stx $swks $ge $jci $vfcpic.twitter.com/bcbqhhmbhv	0	positive	0		2010-07-25	0	0	0	0	0	0	8.87626	0	12.7667	58.2333	-13	0	2	0
2014-07-13	.@Yankee fan? Check out our Ruth & Maris signed ball: http://bit.ly/W3UFKKÃ‚Â Ã‚Â @ESPYSÃ‚Â #DontEverGiveUppic.twitter.com/8RVGUrFSIf	.@yankee fan? check out our ruth & maris signed ball: #dontevergiveuppic.twitter.com/8rvgurfsif	.@yankee fan? check out our ruth & maris signed ball: #dontevergiveuppic.twitter.com/8rvgurfsif	0	positive	0		2010-07-26	0	0	0	0	0	0	8.89731	0.021043	12.7667	58.2333	-13	0	2	0
2014-07-13	#SoccerFever is officially over, thank you #Brazil! Until next time! http://www.ebay.com/itm/wcecn/351110731319Ã‚Â Ã¢â‚¬Â¦ #CongratsToGermany	#soccerfever is officially over, thank you #brazil! until next time! #congratstogermany	#soccerfever is officially over, thank you #brazil! until next time! #congratstogermany	0	positive	0		2010-07-27	0	0	0	0	0	0	8.85522	-0.042087	12.7667	58.2333	-13	0	2	0
2014-07-13	One goal made them winners. Congrats to #Germany! http://www.ebay.com/itm/wcecn-/271471003357?roken=cUgayNÃ‚Â Ã¢â‚¬Â¦ #SoccerFever #argentinavsgermany2014	one goal made them winners. congrats to #germany! #soccerfever #argentinavsgermany2014	one goal made them winners. congrats to #germany! #soccerfever #argentinavsgermany2014	0	positive	0		2010-07-28	0	1	0	1	0	1	8.85522	0	12.7667	59.2333	-13	0	2	1
2014-07-13	32 teams, one champion. http://bit.ly/1mEoJG2Ã‚Â #GameOn #SoccerFeverpic.twitter.com/avcOF5Cfan	32 teams, one champion. #gameon #soccerfeverpic.twitter.com/avcof5cfan	32 teams, one champion. #gameon #soccerfeverpic.twitter.com/avcof5cfan	0	positive	0		2010-07-29	0	0	0	0	0	0	8.74158	-0.113636	12.7667	59.2333	-13	0	2	0
2014-07-13	Build a Fantasy Football draft w/ @DaleJrÃ‚Â & @MatthewBerryTMR http://bit.ly/1sEyt49Ã‚Â #DontEverGiveUp @TheVFoundationpic.twitter.com/TXNej2s16b	build a fantasy football draft w/ @dalejr& @matthewberrytmr #dontevergiveup @thevfoundationpic.twitter.com/txnej2s16b	build a fantasy football draft w/ @dalejr& @matthewberrytmr #dontevergiveup @thevfoundationpic.twitter.com/txnej2s16b	0	positive	0		2010-07-30	0	0	0	0	0	0	8.8005	0.058922	12.7667	59.2333	-13	0	2	0
2014-07-12	8 films, 4 decades, and 2 television series later, Planet of the Apes lives on. #DawnofApes http://bit.ly/1mlloMyÃ‚Â pic.twitter.com/45EngXNBpf	8 films, 4 decades, and 2 television series later, planet of the apes lives on. #dawnofapes	8 films, 4 decades, and 2 television series later, planet of the apes lives on. #dawnofapes	0	positive	0		2010-07-31	0	0	0	0	0	0	8.8005	0	12.7667	59.2333	-13	0	2	0
2014-07-12	427 cubic inches of turbocharged fury, 815 horsepower #Corvette http://bit.ly/1qZJak5Ã‚Â pic.twitter.com/7um80TtAAx	427 cubic inches of turbocharged fury, 815 horsepower #corvette	427 cubic inches of turbocharged fury, 815 horsepower #corvette	0	positive	0		2010-08-01	0	0	0	0	0	0	8.8005	0	12.7667	59.2333	-13	0	2	0
2014-07-12	RT if you are pulling for #Germany to take home the #cup tomorrow! http://bit.ly/1reQx4PÃ‚Â #SoccerFever	rt if you are pulling for #germany to take home the #cup tomorrow! #soccerfever	rt if you are pulling for #germany to take home the #cup tomorrow! #soccerfever	0	positive	0		2010-08-02	0	0	0	0	0	0	9.03199	0.231481	12.7667	59.2333	-13	0	2	0
2014-07-12	It's a what?!?! http://bit.ly/1mGHN80Ã‚Â pic.twitter.com/K3CbtuLQJ9	it's a what?!?!	it's a what?!?!	0	positive	0		2010-08-03	0	0	0	0	0	0	8.82576	-0.206228	12.7667	59.2333	-13	0	2	0
2014-07-12	You donÃ¢â‚¬â„¢t see one of these every day: http://bit.ly/1qZJak5Ã‚Â #Corvettepic.twitter.com/xy37eqcNCz	you dont see one of these every day: #corvettepic.twitter.com/xy37eqcncz	you dont see one of these every day: #corvettepic.twitter.com/xy37eqcncz	0	positive	0		2010-08-04	0	0	0	0	0	0	8.88047	0.054713	12.7667	59.2333	-13	0	2	0
2014-07-02	No saddle is needed with this 2008 Thoroughbred #Stallion! http://bit.ly/1mGEN5DÃ‚Â pic.twitter.com/NTbRzBubtm	no saddle is needed with this 2008 thoroughbred #stallion!	no saddle is needed with this 2008 thoroughbred #stallion!	0	positive	0		2010-08-05	0	0	0	0	0	0	8.86785	-0.012625	12.7667	59.2333	-13	0	2	0
2014-06-30	Check out this 5th wheel RV with features and amenities youÃ¢â‚¬â„¢ll have to see to believe. http://bit.ly/1lLrLZoÃ‚Â pic.twitter.com/s8B9FWclcO	check out this 5th wheel rv with features and amenities youll have to see to believe.	check out this 5th wheel rv with features and amenities youll have to see to believe.	0	positive	0		2010-08-06	0	0	0	0	0	0	9.02778	0.159932	12.7667	59.2333	-13	0	2	0
2014-06-30	Turn and burn. 2001 Porsche 911 C4 used in the TV show @BurnNotice_USA **NO RESERVE** _x000D_ http://bit.ly/1lLg98HÃ‚Â pic.twitter.com/A3pOW4SMYt	turn and burn. 2001 porsche 911 c4 used in the tv show @burnnotice_usa **no reserve** _x000D_	turn and burn. 2001 porsche 911 c4 used in the tv show @burnnotice_usa **no reserve** _x000D_	0	positive	0		2010-08-07	0	0	0	0	0	0	9.02778	0	12.7667	59.2333	-13	0	2	0
2014-06-19	$eBay CEO John Donahoe has joined the board of Nike, the company says. $NKE	$ebay ceo john donahoe has joined the board of nike, the company says. $nke	$ebay ceo john donahoe has joined the board of nike, the company says. $nke	0	positive	0		2010-08-08	0	0	0	0	0	0	9.02778	0	12.7667	59.2333	-13	0	2	0
2014-06-19	Whatever you do this #weekend, do it in style. http://bit.ly/1smodkLÃ‚Â pic.twitter.com/r5ryYnYi2v	whatever you do this #weekend, do it in style.	whatever you do this #weekend, do it in style.	0	positive	0		2010-08-09	0.104545	2	1	1	0.5	0.5	9.25084	0.223064	13.2667	59.7333	-14	-1	1	1
2014-06-18	20 years ago Brazil won the #cup in the USA. Will the US return the favor? #SoccerFever http://bit.ly/1i8wNPZÃ‚Â pic.twitter.com/C86P7ijBuM	20 years ago brazil won the #cup in the usa. will the us return the favor? #soccerfever	20 years ago brazil won the #cup in the usa. will the us return the favor? #soccerfever	0	positive	0		2010-08-10	0	0	0	0	0	0	9.22138	-0.029462	13.2667	59.7333	-14	0	2	0
2014-06-18	.@SuperCompressor finds the 7 coolest cars you've never heard of 4 sale on @eBayMotors http://bit.ly/1lP1icWÃ‚Â pic.twitter.com/4KdpO8MeRR	.@supercompressor finds the 7 coolest cars you've never heard of 4 sale on @ebaymotors	.@supercompressor finds the 7 coolest cars you've never heard of 4 sale on @ebaymotors	0	positive	0		2010-08-11	0	0	0	0	0	0	8.9436	-0.277777	13.2667	59.7333	-14	0	2	0
2014-06-18	The gladiator boot! Would you wear it? http://bit.ly/1lQ4ogMÃ‚Â pic.twitter.com/pamEI188JR	the gladiator boot! would you wear it?	the gladiator boot! would you wear it?	0	positive	0		2010-08-12	0	0	0	0	0	0	9.0867	0.143097	13.2667	59.7333	-14	0	2	0
2014-06-18	How to catch a #fish like this one? With a hook, line & sinker from #eBay #GoFishingDay http://bit.ly/1vMAOMlÃ‚Â pic.twitter.com/uu4lnaUZOG	how to catch a #fish like this one? with a hook, line & sinker from #ebay #gofishingday	how to catch a #fish like this one? with a hook, line & sinker from #ebay #gofishingday	0	positive	0		2010-08-13	0	1	0	1	0	1	9.04882	-0.037879	13.2667	60.7333	-14	0	2	1
2014-06-17	The #RangeRover from @LandRover showed roughing it outdoors and comfort can go together http://bit.ly/1i8vWyHÃ‚Â pic.twitter.com/GSnx1M8MuU	the #rangerover from @landrover showed roughing it outdoors and comfort can go together	the #rangerover from @landrover showed roughing it outdoors and comfort can go together	0	positive	0		2010-08-14	0	0	0	0	0	0	9.04882	0	13.2667	60.7333	-14	0	2	0
2014-06-17	Crystal pavÃƒÂ© plus mother of pearl. Would you wear it? http://bit.ly/1jvxA8iÃ‚Â pic.twitter.com/CLN2rUO1ab	crystal pav plus mother of pearl. would you wear it?	crystal pav plus mother of pearl. would you wear it?	0	positive	0		2010-08-15	0	1	0	1	0	1	9.04882	0	13.2667	61.7333	-14	0	2	1
2014-06-17	Is #rosegold the prettiest gold? http://bit.ly/1jvxA8iÃ‚Â pic.twitter.com/l6MAPnCFCF	is #rosegold the prettiest gold?	is #rosegold the prettiest gold?	0	positive	0		2010-08-16	0	0	0	0	0	0	9.2803	0.231482	13.2667	61.7333	-14	0	2	0
2014-06-17	On our list for #summer: the ultimate #espadrille. http://bit.ly/U57AL0Ã‚Â pic.twitter.com/q3VNEKy6At	on our list for #summer: the ultimate #espadrille.	on our list for #summer: the ultimate #espadrille.	1	positive	0		2010-08-17	0	0	0	0	0	0	9.40657	0.126263	13.2667	61.7333	-14	0	2	0
2014-06-16	Celebrate #SoccerFever w/ #Brazilian star @NeymarJr! Bid on signed items for @WavesforWater http://bit.ly/1ltQJvkÃ‚Â pic.twitter.com/zsl5mDePCo	celebrate #soccerfever w/ #brazilian star @neymarjr! bid on signed items for @wavesforwater	celebrate #soccerfever w/ #brazilian star @neymarjr! bid on signed items for @wavesforwater	0	positive	0		2010-08-18	0	0	0	0	0	0	9.57071	0.164141	13.2667	61.7333	-14	0	2	0
2014-06-16	Way to go, Team #USA! #SoccerFever http://bit.ly/T2FZtjÃ‚Â pic.twitter.com/NDnldgKyMP	way to go, team #usa! #soccerfever	way to go, team #usa! #soccerfever	0	positive	0		2010-08-19	0	0	0	0	0	0	9.73485	0.164141	13.2667	61.7333	-14	0	2	0
2014-06-16	When you just want one glass of wine...http://bit.ly/1hS0hBwÃ‚Â pic.twitter.com/xax0fjMgN3	when you just want one glass of wine...	when you just want one glass of wine...	0	positive	0		2010-08-20	0	0	0	0	0	0	9.83586	0.10101	13.2667	61.7333	-14	0	2	0
2014-06-16	Congratulations, Germany! #SoccerFever http://bit.ly/1lsSHO5Ã‚Â pic.twitter.com/65Af3Hn1vw	congratulations, germany! #soccerfever	congratulations, germany! #soccerfever	0	positive	0		2010-08-21	0	0	0	0	0	0	9.83586	0	13.2667	61.7333	-14	0	2	0
2014-06-13	Congratulations to the Los Angeles Kings! 2014 #Stanley Cup Champions! http://bit.ly/1hVAWGTÃ‚Â pic.twitter.com/IXWJUEAcAs	congratulations to the los angeles kings! 2014 #stanley cup champions!	congratulations to the los angeles kings! 2014 #stanley cup champions!	0	positive	0		2010-08-22	0	0	0	0	0	0	9.83586	0	13.2667	61.7333	-14	0	2	0
2014-06-13	Congratulations, #Chile! #SoccerFever http://bit.ly/1ptfB9QÃ‚Â pic.twitter.com/jd4Jyq0leJ	congratulations, #chile! #soccerfever	congratulations, #chile! #soccerfever	0	positive	0		2010-08-23	0	0	0	0	0	0	9.79377	-0.042087	13.2667	61.7333	-14	0	2	0
2014-06-12	Would you rock a crystal-encrusted #shoe? http://bit.ly/1uVbtiVÃ‚Â pic.twitter.com/XLaCSAmNC2	would you rock a crystal-encrusted #shoe?	would you rock a crystal-encrusted #shoe?	0	positive	0		2010-08-24	0	0	0	0	0	0	9.62542	-0.16835	13.2667	61.7333	-14	0	2	0
2014-06-12	How has dad influenced your life? @shannon_mac shares her story #fathersday http://bit.ly/TFDAFtÃ‚Â pic.twitter.com/BGv6da7bfQ	how has dad influenced your life? @shannon_mac shares her story #fathersday	how has dad influenced your life? @shannon_mac shares her story #fathersday	0	positive	0		2010-08-25	0	0	0	0	0	0	9.74747	0.122054	13.2667	61.7333	-14	0	2	0
2014-06-05	EbayÃ¢â‚¬â„¢s CEO: WeÃ¢â‚¬â„¢re considering integrating Bitcoin into PayPal: http://for.tn/1mX4TDzÃ‚Â $EBAY	ebays ceo: were considering integrating bitcoin into paypal: $ebay	ebays ceo: were considering integrating bitcoin into paypal: $ebay	0	positive	0		2010-08-26	0	0	0	0	0	0	9.5665	-0.180976	13.2667	61.7333	-14	0	2	0
2014-05-21	$EBAY is not taking part in today's rally after a cyberattack comprised the company's database http://on.mktw.net/1nppWz6Ã‚Â pic.twitter.com/DtldGvVG4s	$ebay is not taking part in today's rally after a cyberattack comprised the company's database	$ebay is not taking part in today's rally after a cyberattack comprised the company's database	0	positive	0		2010-08-27	0	0	0	0	0	0	9.75589	0.189393	13.2667	61.7333	-14	0	2	0
2014-05-21	Ebay asks users to change their passwords following cyberattack: http://on.wsj.com/1qUSneeÃ‚Â $EBAY	ebay asks users to change their passwords following cyberattack: $ebay	ebay asks users to change their passwords following cyberattack: $ebay	0.1	positive	0		2010-08-28	0	0	0	0	0	0	9.75589	0	13.2667	61.7333	-14	0	2	0
2014-05-21	Make your tablet do double dutyÃ¢â‚¬Â¦not for double the cost. http://bit.ly/1gsKBnyÃ‚Â pic.twitter.com/twqgIzX0hT	make your tablet do double dutynot for double the cost.	make your tablet do double dutynot for double the cost.	0	positive	0		2010-08-29	0	0	0	0	0	0	9.75589	0	13.2667	61.7333	-14	0	2	0
2014-05-21	eBay asks all users to change passwords http://bit.ly/1pco6TBÃ‚Â $EBAY @globetechnologypic.twitter.com/9FShyoOrY0	ebay asks all users to change passwords $ebay @globetechnologypic.twitter.com/9fshyoory0	ebay asks all users to change passwords $ebay @globetechnologypic.twitter.com/9fshyoory0	0	positive	0		2010-08-30	0	0	0	0	0	0	9.73485	-0.021044	13.2667	61.7333	-14	0	2	0
2014-05-21	EBay plans on asking users to change their passwords, PayPal website says. http://fxn.ws/1mXn3amÃ‚Â via @adamsamson $EBAY	ebay plans on asking users to change their passwords, paypal website says. via @adamsamson $ebay	ebay plans on asking users to change their passwords, paypal website says. via @adamsamson $ebay	0	positive	0		2010-08-31	0	0	0	0	0	0	9.77694	0.042088	13.2667	61.7333	-14	0	2	0
2014-05-20	Signed by @KatyPerry just before she became the 1st female to have 5 hit singles in 1 album. http://bit.ly/1jA8IecÃ‚Â pic.twitter.com/JnEETu1lm6	signed by @katyperry just before she became the 1st female to have 5 hit singles in 1 album.	signed by @katyperry just before she became the 1st female to have 5 hit singles in 1 album.	0.166667	positive	0		2010-09-01	0	0	0	0	0	0	10.1136	0.3367	13.2667	61.7333	-14	0	2	0
2014-05-06	@KellyLiyakasa you guys going to do brackets for the remaining independents? @visualiq @C3Metrics #biddingwars $ADBE $IBM $CRM $ORCL $EBAY	@kellyliyakasa you guys going to do brackets for the remaining independents? @visualiq @c3metrics #biddingwars $adbe $ibm $crm $orcl $ebay	@kellyliyakasa you guys going to do brackets for the remaining independents? @visualiq @c3metrics #biddingwars $adbe $ibm $crm $orcl $ebay	0	positive	0		2010-09-02	0	0	0	0	0	0	10.1263	0.012627	13.2667	61.7333	-14	0	2	0
2014-04-30	PayPal burnishes brand image as mobile use surges http://reut.rs/1hSDbIpÃ‚Â via @reuters $EBAY by @dseetharaman	paypal burnishes brand image as mobile use surges via @reuters $ebay by @dseetharaman	paypal burnishes brand image as mobile use surges via @reuters $ebay by @dseetharaman	0	positive	0		2010-09-03	0	0	0	0	0	0	10.1557	0.029461	13.2667	61.7333	-14	0	2	0
2014-04-29	$EBAY reported a Q1 loss of $2.3 billion, saying its results were affected by "a discrete tax charge" of $3 billion: http://trib.al/4uhJoun	$ebay reported a q1 loss of $2.3 billion, saying its results were affected by "a discrete tax charge" of $3 billion:	$ebay reported a q1 loss of $2.3 billion, saying its results were affected by "a discrete tax charge" of $3 billion:	0	positive	0		2010-09-04	0	0	0	0	0	0	10.1557	0	13.2667	61.7333	-14	0	2	0
2014-04-27	MasterCard, LinkedIn, Ebay and Twitter all report earnings next week --> http://stks.co/s0FjkÃ‚Â $MA $LNKD $EBAY $TWTR	mastercard, linkedin, ebay and twitter all report earnings next week --> $ma $lnkd $ebay $twtr	mastercard, linkedin, ebay and twitter all report earnings next week --> $ma $lnkd $ebay $twtr	0	positive	0		2010-09-05	0	0	0	0	0	0	10.1557	0	13.2667	61.7333	-14	0	2	0
2014-04-10	In Thailand, with fists dipped in glass. RT @Street_Insider: Carl Icahn and eBay $EBAY have settled proxy contest.	in thailand, with fists dipped in glass. rt @street_insider: carl icahn and ebay $ebay have settled proxy contest.	in thailand, with fists dipped in glass. rt @street_insider: carl icahn and ebay $ebay have settled proxy contest.	0	positive	0		2010-09-06	0	0	0	0	0	0	10.1557	0	13.2667	61.7333	-14	0	2	0
2014-04-08	WhatÃ¢â‚¬â„¢s the only GOLD BUNNY that gets autographs & gives back? This one: http://bit.ly/LindtBunniesÃ‚Â @AutismSpeakspic.twitter.com/8wqHgKPpVY	whats the only gold bunny that gets autographs & gives back? this one: @autismspeakspic.twitter.com/8wqhgkppvy	whats the only gold bunny that gets autographs & gives back? this one: @autismspeakspic.twitter.com/8wqhgkppvy	0.5	positive	0		2010-09-07	0	0	0	0	0	0	9.9032	-0.252526	13.2667	61.7333	-14	0	2	0
2014-03-28	Dare to give it a try? Mobile Payment Experiment: Can An iPhone Replace Your Wallet? http://onforb.es/1gKxdtNÃ‚Â via @forbes @paypal $EBAY	dare to give it a try? mobile payment experiment: can an iphone replace your wallet? via @forbes @paypal $ebay	dare to give it a try? mobile payment experiment: can an iphone replace your wallet? via @forbes @paypal $ebay	0	positive	0		2010-09-08	0	0	0	0	0	0	10.3409	0.437711	13.2667	61.7333	-14	0	2	0
2014-03-20	What could be next on Starbucks' menu for sale? Licensing its mobile-payments technology http://on.mktw.net/1ijVN2YÃ‚Â $SBUX $GOOG $EBAY	what could be next on starbucks' menu for sale? licensing its mobile-payments technology $sbux $goog $ebay	what could be next on starbucks' menu for sale? licensing its mobile-payments technology $sbux $goog $ebay	0	positive	0		2010-09-09	0	0	0	0	0	0	10.2273	-0.113636	13.2667	61.7333	-14	0	2	0
2014-03-20	Icahn calls for Ebay to spin off 20% of PayPal into an IPO http://onforb.es/NwcjBMÃ‚Â $EBAY	icahn calls for ebay to spin off 20% of paypal into an ipo $ebay	icahn calls for ebay to spin off 20% of paypal into an ipo $ebay	0	positive	0		2010-09-10	0	0	0	0	0	0	10.1431	-0.084175	13.2667	61.7333	-14	0	2	0
2014-03-17	#Google buying #eBay? That would be a 'home run' says analyst. Here's how: $goog $ebay_x000D_ http://on.mktw.net/1gFFQjSÃ‚Â pic.twitter.com/8xxY2uqZCL	#google buying #ebay? that would be a 'home run' says analyst. here's how: $goog $ebay_x000D_	#google buying #ebay? that would be a 'home run' says analyst. here's how: $goog $ebay_x000D_	0	positive	0		2010-09-11	0	0	0	0	0	0	10.1431	0	13.2667	61.7333	-14	0	2	0
2014-03-11	Icahn rips EBay chief Donahoe after the company rejects his proposed board slate http://onforb.es/1kb0bC8Ã‚Â $EBAY	icahn rips ebay chief donahoe after the company rejects his proposed board slate $ebay	icahn rips ebay chief donahoe after the company rejects his proposed board slate $ebay	0	positive	0		2010-09-12	0	0	0	0	0	0	10.1431	0	13.2667	61.7333	-14	0	2	0
2014-03-11	Carl Icahn is a pirate. Guest column from @leemunson. Image by @danalipnickas Argh! $EBAY http://bit.ly/1cQSpIgÃ‚Â pic.twitter.com/KfN140sDJB	carl icahn is a pirate. guest column from @leemunson. image by @danalipnickas argh! $ebay	carl icahn is a pirate. guest column from @leemunson. image by @danalipnickas argh! $ebay	0	positive	0		2010-09-13	0	1	0	1	0	1	10.2273	0.084175	13.2667	62.7333	-14	0	2	1
2014-03-10	Another billionaire has jumped into the fight over eBay http://onforb.es/1qrurfIÃ‚Â $EBAY	another billionaire has jumped into the fight over ebay $ebay	another billionaire has jumped into the fight over ebay $ebay	0	positive	0		2010-09-14	0	0	0	0	0	0	10.2062	-0.021044	13.2667	62.7333	-14	0	2	0
2014-02-28	RT if youÃ¢â‚¬â„¢re helping @JimmyKimmelLive raise $ for @maxloveproject! #SuitofTheLoomÃ‚Â http://bit.ly/1hErCC4Ã‚Â Ã‚Â #giveback	rt if youre helping @jimmykimmellive raise $ for @maxloveproject! #suitoftheloom #giveback	rt if youre helping @jimmykimmellive raise $ for @maxloveproject! #suitoftheloom #giveback	0	positive	0		2010-09-15	0	0	0	0	0	0	10.181	-0.025252	13.2667	62.7333	-14	0	2	0
2014-02-28	Check out @jimmykimmel #SuitoftheLoom charity auction benefiting the @maxloveproject! http://bit.ly/1hEqzC2Ã‚Â pic.twitter.com/EhB0RC7YHb	check out @jimmykimmel #suitoftheloom charity auction benefiting the @maxloveproject!	check out @jimmykimmel #suitoftheloom charity auction benefiting the @maxloveproject!	0	positive	0		2010-09-16	0	0	0	0	0	0	10.0589	-0.122054	13.2667	62.7333	-14	0	2	0
2014-02-27	Ebay Founder Omidyar Has Made $450 Million Since Icahn Attack http://onforb.es/1ftWN5KÃ‚Â via @forbes @Carl_C_Icahn $EBAY	ebay founder omidyar has made $450 million since icahn attack via @forbes @carl_c_icahn $ebay	ebay founder omidyar has made $450 million since icahn attack via @forbes @carl_c_icahn $ebay	0	positive	0		2010-09-17	0	0	0	0	0	0	10.1936	0.13468	13.2667	62.7333	-14	0	2	0
2014-02-27	eBay $EBAY March $62.5/$65 bull call spreads trading 50,000X	ebay $ebay march $62.5/$65 bull call spreads trading 50,000x	ebay $ebay march $62.5/$65 bull call spreads trading 50,000x	0	positive	0		2010-09-18	0	0	0	0	0	0	10.1936	0	13.2667	62.7333	-14	0	2	0
2014-02-27	Read our reply to $EBAY Ã¢â‚¬Ëœs statement and challenge at http://www.shareholderssquaretable.comÃ‚Â pic.twitter.com/AVJHy7BJ42	read our reply to $ebay s statement and challenge at	read our reply to $ebay s statement and challenge at	0	positive	0		2010-09-19	0	0	0	0	0	0	10.1936	0	13.2667	62.7333	-14	0	2	0
2014-02-24	In response to @Carl_C_Icahn, $EBAY said he "resorted to mudslinging attacks" against two directors. http://on.wsj.com/MovM6Q	in response to @carl_c_icahn, $ebay said he "resorted to mudslinging attacks" against two directors.	in response to @carl_c_icahn, $ebay said he "resorted to mudslinging attacks" against two directors.	0	positive	0		2010-09-20	0	0	0	0	0	0	10.3746	0.180976	13.2667	62.7333	-14	0	2	0
2014-02-24	Carl Icahn DEFINITELY fired up on $Ebay. He just said BS on the air!	carl icahn definitely fired up on $ebay. he just said bs on the air!	carl icahn definitely fired up on $ebay. he just said bs on the air!	0.5	positive	0		2010-09-21	0	0	0	0	0	0	10.4125	0.037878	13.2667	62.7333	-14	0	2	0
2014-02-24	Read our letter to $EBAY shareholders at http://www.shareholderssquaretable.comÃ‚Â pic.twitter.com/OY5nogAHDN	read our letter to $ebay shareholders at	read our letter to $ebay shareholders at	0	positive	0		2010-09-22	0	0	0	0	0	0	10.2441	-0.168349	13.2667	62.7333	-14	0	2	0
2014-02-02	RT if you shop eBay from your #iPhone 4!http://www.ebay.com/bhp/iphone-4	rt if you shop ebay from your #iphone 4!	rt if you shop ebay from your #iphone 4!	0	positive	0		2010-09-23	0	0	0	0	0	0	10.2062	-0.037879	13.2667	62.7333	-14	0	2	0
2014-01-28	#eBay is considering allowing payments in #Bitcoin for both eBay and Paypal. Will eBay sellers agree to this? http://etoro.tw/LjVU2SÃ‚Â $EBAY	#ebay is considering allowing payments in #bitcoin for both ebay and paypal. will ebay sellers agree to this? $ebay	#ebay is considering allowing payments in #bitcoin for both ebay and paypal. will ebay sellers agree to this? $ebay	0	positive	0		2010-09-24	0	0	0	0	0	0	10.4125	0.206228	13.2667	62.7333	-14	0	2	0
2014-01-25	MUST SEE chart showing $AAPL potential dominance over $EBAY Paypal -> pic.twitter.com/gN6cXmnTVk	must see chart showing $aapl potential dominance over $ebay paypal -> pic.twitter.com/gn6cxmntvk	must see chart showing $aapl potential dominance over $ebay paypal -> pic.twitter.com/gn6cxmntvk	1	positive	0		2010-09-25	0	0	0	0	0	0	10.4125	0	13.2667	62.7333	-14	0	2	0
2014-01-24	$EBAY February $55 calls bought 10,00X $1.28 here	$ebay february $55 calls bought 10,00x $1.28 here	$ebay february $55 calls bought 10,00x $1.28 here	0	positive	0		2010-09-26	0	0	0	0	0	0	10.4125	0	13.2667	62.7333	-14	0	2	0
2014-01-23	Analysts don't expect eBay to spin off PayPal soon: http://on.wsj.com/LZFw8fÃ‚Â $EBAY	analysts don't expect ebay to spin off paypal soon: $ebay	analysts don't expect ebay to spin off paypal soon: $ebay	0	positive	0		2010-09-27	0	0	0	0	0	0	10.4251	0.012627	13.2667	62.7333	-14	0	2	0
2014-01-23	I just covered the balance of my EBAY short (from last night at $59.60) at $54.30. Underscores value of opportunistic trading. $EBAY	i just covered the balance of my ebay short (from last night at $59.60) at $54.30. underscores value of opportunistic trading. $ebay	i just covered the balance of my ebay short (from last night at $59.60) at $54.30. underscores value of opportunistic trading. $ebay	0.183333	positive	0		2010-09-28	0	0	0	0	0	0	10.4672	0.042088	13.2667	62.7333	-14	0	2	0
2014-01-23	$EBAY would be in the forties this morning if it weren't for Icahn...	$ebay would be in the forties this morning if it weren't for icahn...	$ebay would be in the forties this morning if it weren't for icahn...	0	positive	0		2010-09-29	0	1	0	1	0	1	10.5177	0.050504	13.2667	63.7333	-14	0	2	1
2014-01-23	Activist investor Carl Icahn calls for eBay to split up. http://on.wsj.com/LXp2xhÃ‚Â $EBAY	activist investor carl icahn calls for ebay to split up. $ebay	activist investor carl icahn calls for ebay to split up. $ebay	0	positive	0		2010-09-30	0	1	0	1	0	1	10.2694	-0.248315	13.2667	64.7333	-14	0	2	1
2014-01-22	Carl Icahn: Time to break up eBay http://finance.fortune.cnn.com/2014/01/22/carl-icahn-time-to-break-up-ebay/Ã‚Â Ã¢â‚¬Â¦ $EBAY	carl icahn: time to break up ebay $ebay	carl icahn: time to break up ebay $ebay	0	positive	0		2010-10-01	0	0	0	0	0	0	10.2946	0.025252	13.2667	64.7333	-14	0	2	0
2014-01-22	EARNINGS ALERT: $ebay announces $5 billion buyback program.	earnings alert: $ebay announces $5 billion buyback program.	earnings alert: $ebay announces $5 billion buyback program.	0	positive	0		2010-10-02	0	0	0	0	0	0	10.2946	0	13.2667	64.7333	-14	0	2	0
2014-01-22	#BREAKING: #EBAY $EBAY Q4 #EARNINGS OUT: Announces $5B buyback programpic.twitter.com/iyesQETwSZ	#breaking: #ebay $ebay q4 #earnings out: announces $5b buyback programpic.twitter.com/iyesqetwsz	#breaking: #ebay $ebay q4 #earnings out: announces $5b buyback programpic.twitter.com/iyesqetwsz	0	positive	0		2010-10-03	0	0	0	0	0	0	10.2946	0	13.2667	64.7333	-14	0	2	0
2014-01-22	EARNINGS ALERT: eBay Q4 EPS $0.81 ex-items vs. $0.80 Est.; Q4 Revs.$4.53B vs. $4.55B Est. Ã¢â‚¬Â¢ $EBAY QUOTE: http://cnb.cx/lar8H7	earnings alert: ebay q4 eps $0.81 ex-items vs. $0.80 est.; q4 revs.$4.53b vs. $4.55b est. $ebay quote:	earnings alert: ebay q4 eps $0.81 ex-items vs. $0.80 est.; q4 revs.$4.53b vs. $4.55b est. $ebay quote:	0	positive	0		2010-10-04	0	0	0	0	0	0	10.1347	-0.159933	13.2667	64.7333	-14	0	2	0
2014-01-22	BREAKING: EBay discloses proposals from Carl Icahn, including proposed PayPal spinoff $ebay	breaking: ebay discloses proposals from carl icahn, including proposed paypal spinoff $ebay	breaking: ebay discloses proposals from carl icahn, including proposed paypal spinoff $ebay	0	positive	0		2010-10-05	0	0	0	0	0	0	10.3493	0.214646	13.2667	64.7333	-14	0	2	0
2014-01-22	eBay $EBAY Q4 adj.-EPS of 81c, Est. at 80c; Discloses director nomination from Carl Icahn $$ http://stks.co/i0C8i	ebay $ebay q4 adj.-eps of 81c, est. at 80c; discloses director nomination from carl icahn $$	ebay $ebay q4 adj.-eps of 81c, est. at 80c; discloses director nomination from carl icahn $$	0	positive	0		2010-10-06	0	0	0	0	0	0	10.2904	-0.058922	13.2667	64.7333	-14	0	2	0
2014-01-22	Two massive Internet companies report earnings after the bell today:_x000D_ 1.) $NFLX: http://stks.co/ttixÃ‚Â _x000D_ 2.) $EBAY: http://stks.co/a08kS	two massive internet companies report earnings after the bell today:_x000D_ 1.) $nflx: _x000D_ 2.) $ebay:	two massive internet companies report earnings after the bell today:_x000D_ 1.) $nflx: _x000D_ 2.) $ebay:	1	positive	0		2010-10-07	0	0	0	0	0	0	10.4167	0.126263	13.2667	64.7333	-14	0	2	0
2014-01-21	Want a chance to drive a Ferrari F430 GT in Vegas? Enter the DreamRacing sweeps now! http://bit.ly/1kHEP2yÃ‚Â Also $500 gift cards!	want a chance to drive a ferrari f430 gt in vegas? enter the dreamracing sweeps now! also $500 gift cards!	want a chance to drive a ferrari f430 gt in vegas? enter the dreamracing sweeps now! also $500 gift cards!	0	positive	0		2010-10-08	0	0	0	0	0	0	10.3577	-0.058923	13.2667	64.7333	-14	0	2	0
2014-01-18	Buying On Weakness (Fri): Net Cash Flow Leaders Ã‚Â»Ã‚Â»Ã‚Â» $BBY $BAC $GE $XLF $EBAY $AAPL $GE $UPSpic.twitter.com/bc1LokcuqZ	buying on weakness (fri): net cash flow leaders $bby $bac $ge $xlf $ebay $aapl $ge $upspic.twitter.com/bc1lokcuqz	buying on weakness (fri): net cash flow leaders $bby $bac $ge $xlf $ebay $aapl $ge $upspic.twitter.com/bc1lokcuqz	0	positive	0		2010-10-09	0	0	0	0	0	0	10.3577	0	13.2667	64.7333	-14	0	2	0
2014-01-18	$IBM $NFLX $EBAY are some of the companies reporting earnings this week. Here are the company's & estimates pic.twitter.com/WpJW4YXWMv	$ibm $nflx $ebay are some of the companies reporting earnings this week. here are the company's & estimates pic.twitter.com/wpjw4yxwmv	$ibm $nflx $ebay are some of the companies reporting earnings this week. here are the company's & estimates pic.twitter.com/wpjw4yxwmv	0	positive	0		2010-10-10	0	0	0	0	0	0	10.3577	0	13.2667	64.7333	-14	0	2	0
2014-01-15	[12:08 PM] SwatMod: NFXL 330 calls entered at 1.65 now at 2.86-chat $NFLX $TSLA $TWTR $BAC $GOOG $AAPL $EBAY	[12:08 pm] swatmod: nfxl 330 calls entered at 1.65 now at 2.86-chat $nflx $tsla $twtr $bac $goog $aapl $ebay	[12:08 pm] swatmod: nfxl 330 calls entered at 1.65 now at 2.86-chat $nflx $tsla $twtr $bac $goog $aapl $ebay	0	positive	0		2010-10-11	0	0	0	0	0	0	10.2231	-0.13468	13.2667	64.7333	-14	0	2	0
2014-01-14	.@49ers fans, get your signed @Kaepernick7 items here! http://bit.ly/1j5W4sBÃ‚Â See all:http://bit.ly/JVXdnZ	.@49ers fans, get your signed @kaepernick7 items here! see all:	.@49ers fans, get your signed @kaepernick7 items here! see all:	0	positive	0		2010-10-12	0	0	0	0	0	0	10.2904	0.06734	13.2667	64.7333	-14	0	2	0
2014-01-13	Join @eBayRadio/enero/14 at 11am PT for guests @sharonware, @sraikh, @documentsnap, @wonder_lister, and Maida Webster! http://bit.ly/eBayRadioGroup	join @ebayradio/enero/14 at 11am pt for guests @sharonware, @sraikh, @documentsnap, @wonder_lister, and maida webster!	join @ebayradio/enero/14 at 11am pt for guests @sharonware, @sraikh, @documentsnap, @wonder_lister, and maida webster!	0	positive	0		2010-10-13	0.2	1	0	1	0	1	10.4672	0.176768	13.2667	65.7333	-14	0	2	1
2014-01-13	Save $25 off your next $99 purchase from #eBags. Offer ends Jan-19! http://bit.ly/1lFnYvnÃ‚Â #deals	save $25 off your next $99 purchase from #ebags. offer ends jan-19! #deals	save $25 off your next $99 purchase from #ebags. offer ends jan-19! #deals	0	positive	0		2010-10-14	0	0	0	0	0	0	10.6397	0.172558	13.2667	65.7333	-14	0	2	0
2014-01-12	Retweet if you're watching the #GoldenGlobes! http://bit.ly/1lSkCVY	retweet if you're watching the #goldenglobes!	retweet if you're watching the #goldenglobes!	0	positive	0		2010-10-15	0	0	0	0	0	0	10.8081	0.168351	13.2667	65.7333	-14	0	2	0
2014-01-10	There are lots of big #BlackBerry fans out there. Is this your smartphone of choice?http://www.ebay.com/bhp/blackberry	there are lots of big #blackberry fans out there. is this your smartphone of choice?	there are lots of big #blackberry fans out there. is this your smartphone of choice?	0.1	positive	0		2010-10-16	0	0	0	0	0	0	10.8081	0	13.2667	65.7333	-14	0	2	0
2014-01-05	Stocks In Boxes http://stks.co/h07ZeÃ‚Â $study Among those reviewed... $WYNN $TSO $AOL $EBAY $UAL $C $GMCR $TSN $ATVI $FCX $KLAC $ZION $TXT	stocks in boxes $study among those reviewed... $wynn $tso $aol $ebay $ual $c $gmcr $tsn $atvi $fcx $klac $zion $txt	stocks in boxes $study among those reviewed... $wynn $tso $aol $ebay $ual $c $gmcr $tsn $atvi $fcx $klac $zion $txt	0	positive	0		2010-10-17	0	0	0	0	0	0	10.8081	0	13.2667	65.7333	-14	0	2	0
2014-01-05	Zynga Accepts Bitcoin, And Savings May Be Material To Earnings http://seekingalpha.com/article/1928121-zynga-accepts-bitcoin-and-savings-may-be-material-to-earnings?source=feed_fÃ‚Â Ã¢â‚¬Â¦ $EBAY $BITCOIN $ZNGA	zynga accepts bitcoin, and savings may be material to earnings $ebay $bitcoin $znga	zynga accepts bitcoin, and savings may be material to earnings $ebay $bitcoin $znga	0	positive	0		2010-10-18	0	0	0	0	0	0	10.8249	0.016835	13.2667	65.7333	-14	0	2	0
2014-01-04	Institutional Buying On Weakness (Fri): _x000D_ $SPY $FB $HTZ $UPS $EBAY pic.twitter.com/UZUbdcFoeg	institutional buying on weakness (fri): _x000D_ $spy $fb $htz $ups $ebay pic.twitter.com/uzubdcfoeg	institutional buying on weakness (fri): _x000D_ $spy $fb $htz $ups $ebay pic.twitter.com/uzubdcfoeg	0	positive	0		2010-10-19	0	0	0	0	0	0	10.7449	-0.079967	13.2667	65.7333	-14	0	2	0
2014-01-03	On the @eBay_Fashion blog: Meet Ariana and Lisa, two sisters with style to spare: http://bit.ly/1a0a8MB	on the @ebay_fashion blog: meet ariana and lisa, two sisters with style to spare:	on the @ebay_fashion blog: meet ariana and lisa, two sisters with style to spare:	0	positive	0		2010-10-20	0	0	0	0	0	0	10.7997	0.054715	13.2667	65.7333	-14	0	2	0
2014-01-03	On the @eBay_Fashion blog: DIY arm candy by #swellmayde! http://bit.ly/IwCZ3g	on the @ebay_fashion blog: diy arm candy by #swellmayde!	on the @ebay_fashion blog: diy arm candy by #swellmayde!	0	positive	0		2010-10-21	0.433333	1	0	1	0	1	11.4478	0.648147	13.2667	66.7333	-14	0	2	1
2014-01-02	$EBAY eBay Enterprise - Opportunities Exist - @SeekingAlpha http://seekingalpha.com/article/1925041-ebay-enterprise-opportunities-exist?source=email_rt_article_readmoreÃ‚Â Ã¢â‚¬Â¦	$ebay ebay enterprise - opportunities exist - @seekingalpha	$ebay ebay enterprise - opportunities exist - @seekingalpha	0	positive	0		2010-10-22	0	0	0	0	0	0	11.814	0.366162	13.2667	66.7333	-14	0	2	0
2014-01-02	Human Behavior Trove Lures PhD Economists to U.S. Tech Titans via @AkiIto7 http://bloom.bg/1aqVUDCÃ‚Â $GOOG $AMZN $MSFT $EBAY $TWTR $FB	human behavior trove lures phd economists to you.s. tech titans via @akiito7 $goog $amzn $msft $ebay $twtr $fb	human behavior trove lures phd economists to you.s. tech titans via @akiito7 $goog $amzn $msft $ebay $twtr $fb	0.1	positive	0		2010-10-23	0	0	0	0	0	0	11.814	0	13.2667	66.7333	-14	0	2	0
2014-01-02	ChannelAdvisor, Comscore, IBM dig analytics data all point to big slow-down in e-commerce growth this holiday, yet ZERO media coverage $EBAY	channeladvisor, comscore, ibm dig analytics data all point to big slow-down in e-commerce growth this holiday, yet zero media coverage $ebay	channeladvisor, comscore, ibm dig analytics data all point to big slow-down in e-commerce growth this holiday, yet zero media coverage $ebay	0.1	positive	0		2010-10-24	0	0	0	0	0	0	11.814	0	13.2667	66.7333	-14	0	2	0
2014-01-01	$EBAY chart by @TradeTexasBig: http://www.tradingview.com/v/3hMrZgGE/Ã‚Â EBAY.	$ebay chart by @tradetexasbig: ebay.	$ebay chart by @tradetexasbig: ebay.	0	positive	0		2010-10-25	0	0	0	0	0	0	11.7551	-0.058922	13.2667	66.7333	-14	0	2	0
2014-01-01	Watchlist for 2014 http://www.thestockgarage.com/chartspam/Ã‚Â $NFLX $AAPL $SPX $EBAY $CVX $CAT $GS $C	watchlist for 2014 $nflx $aapl $spx $ebay $cvx $cat $gs $c	watchlist for 2014 $nflx $aapl $spx $ebay $cvx $cat $gs $c	0	positive	0		2010-10-26	0	0	0	0	0	0	12.1002	0.345117	13.2667	66.7333	-14	0	2	0
2013-12-31	Shop shoes by price! Styles under $25 $50 $100 $150:http://bit.ly/1bxzynV	shop shoes by price! styles under $25 $50 $100 $150:	shop shoes by price! styles under $25 $50 $100 $150:	0	positive	0		2010-10-27	0	0	0	0	0	0	12.3232	0.223065	13.2667	66.7333	-14	0	2	0
2013-12-31	eBay Inc : Supreme Court justice bobbleheads are in-demand collectibles $EBAY http://bit.ly/1clekpf	ebay inc : supreme court justice bobbleheads are in-demand collectibles $ebay	ebay inc : supreme court justice bobbleheads are in-demand collectibles $ebay	0	positive	0		2010-10-28	0	0	0	0	0	0	12.5084	0.185184	13.2667	66.7333	-14	0	2	0
2013-12-31	S&P100 #Stocks Trend $BHI $TGT $AXP $UNP $BK $UTX $CSCO $MON $PM $ALL $KO $HD $MDLZ $DIS $TXN $EBAY $COF $V @ http://12Stocks.com/sp100	s&p100 #stocks trend $bhi $tgt $axp $unp $bk $utx $csco $mon $pm $all $ko $hd $mdlz $dis $txn $ebay $cof $v @	s&p100 #stocks trend $bhi $tgt $axp $unp $bk $utx $csco $mon $pm $all $ko $hd $mdlz $dis $txn $ebay $cof $v @	0	positive	0		2010-10-29	0	0	0	0	0	0	12.5673	0.058923	13.2667	66.7333	-14	0	2	0
2015-12-24	#NewYearsEveÃ‚Â is the hottest #partyÃ‚Â of the year. Dress accordingly. http://ebay.to/1YrUOFSÃ‚Â pic.twitter.com/HKt3nTfgxQ	#newyearseveis the hottest #partyof the year. dress accordingly.	#newyearseveis the hottest #partyof the year. dress accordingly.	0	positive	0		2010-10-30	0	0	0	0	0	0	12.5673	0	13.2667	66.7333	-14	0	2	0
2015-12-25	Wishing you a Merry Christmas.pic.twitter.com/DcrX4eYBKC	wishing you a merry christmas.pic.twitter.com/dcrx4eybkc	wishing you a merry christmas.pic.twitter.com/dcrx4eybkc	0	positive	0		2010-10-31	0	0	0	0	0	0	12.5673	0	13.2667	66.7333	-14	0	2	0
2015-12-23	It's a #Festivus miracle! Get everything needed for a #Festivus for the rest of us here: http://ebay.to/1PjFQf6Ã‚Â pic.twitter.com/CWMyKXsx4q	it's a #festivus miracle! get everything needed for a #festivus for the rest of us here:	it's a #festivus miracle! get everything needed for a #festivus for the rest of us here:	0	positive	0		2010-11-01	0	1	0	1	0	1	12.3569	-0.210438	13.2667	67.7333	-14	0	2	1
2015-12-21	#Tech the halls! Use 3D-printing to bring #holiday decorating traditions into the future: http://ebay.to/1PgS8TRÃ‚Â https://amp.twimg.com/v/7ac1fc0b-46b9-4edf-90a5-dd36352231e7Ã‚Â Ã¢â‚¬Â¦	#tech the halls! use 3d-printing to bring #holiday decorating traditions into the future:	#tech the halls! use 3d-printing to bring #holiday decorating traditions into the future:	0.125	positive	0		2010-11-02	0.6	1	0	1	0	1	12.6557	0.298822	13.2667	68.7333	-14	0	2	1
2015-12-20	Turn a #lastminute gift into a world of possibilities. Shop eBay #giftcards now. http://ebay.to/1IdA2CCÃ‚Â pic.twitter.com/HPEWfpd0AW	turn a #lastminute gift into a world of possibilities. shop ebay #giftcards now.	turn a #lastminute gift into a world of possibilities. shop ebay #giftcards now.	0	positive	0		2010-11-03	0	0	0	0	0	0	12.6726	0.016835	13.2667	68.7333	-14	0	2	0
2015-12-20	Elevate your #photography w/ these phone gadgets. Because someone has to take #pictures. http://ebay.to/1PdTPDtÃ‚Â pic.twitter.com/s0oZDOFbkX	elevate your #photography w/ these phone gadgets. because someone has to take #pictures.	elevate your #photography w/ these phone gadgets. because someone has to take #pictures.	0	positive	0		2010-11-04	0	0	0	0	0	0	12.6894	0.016835	13.2667	68.7333	-14	0	2	0
2015-12-17	The #WishBigger #Airstream has big deals for the big city tomorrow @ Gansevoort Plaza. #NYC http://ebay.to/1J9j1o5Ã‚Â pic.twitter.com/c5iavSV7C5	the #wishbigger #airstream has big deals for the big city tomorrow @ gansevoort plaza. #nyc	the #wishbigger #airstream has big deals for the big city tomorrow @ gansevoort plaza. #nyc	0.1	positive	0		2010-11-05	0	0	0	0	0	0	12.9924	0.30303	13.2667	68.7333	-14	0	2	0
2015-12-16	#ATL! Snap up some deals from ourÃ‚Â #WishBiggerÃ‚Â #AirstreamÃ‚Â @ the Fountain of Rings ice rink. http://ebay.to/1lLVlkKÃ‚Â pic.twitter.com/ASR1vgnTxv	#atl! snap up some deals from our#wishbigger#airstream@ the fountain of rings ice rink.	#atl! snap up some deals from our#wishbigger#airstream@ the fountain of rings ice rink.	0	positive	0		2010-11-06	0	0	0	0	0	0	12.9924	0	13.2667	68.7333	-14	0	2	0
2015-12-04	Trading Ideas: 4 Stocks To Put On Your Radar http://www.seeitmarket.com/trading-ideas-4-stocks-to-watch-this-week-baba-ebay-15032/Ã‚Â Ã¢â‚¬Â¦ by @sssvenky $BABA $NVDA $EBAY $NOAHpic.twitter.com/y32gTS4AM5	trading ideas: 4 stocks to put on your radar by @sssvenky $baba $nvda $ebay $noahpic.twitter.com/y32gts4am5	trading ideas: 4 stocks to put on your radar by @sssvenky $baba $nvda $ebay $noahpic.twitter.com/y32gts4am5	0	positive	0		2010-11-07	0	0	0	0	0	0	12.9924	0	13.2667	68.7333	-14	0	2	0
2015-12-01	Post - "Trading Setups: 4 Stocks To Watch This Week" http://www.seeitmarket.com/trading-ideas-4-stocks-to-watch-this-week-baba-ebay-15032/Ã‚Â Ã¢â‚¬Â¦ by @sssvenky $EBAY $BABA $NOAH $NVDApic.twitter.com/CiphjYjdcx	post - "trading setups: 4 stocks to watch this week" by @sssvenky $ebay $baba $noah $nvdapic.twitter.com/ciphjyjdcx	post - "trading setups: 4 stocks to watch this week" by @sssvenky $ebay $baba $noah $nvdapic.twitter.com/ciphjyjdcx	0	positive	0		2010-11-08	0	0	0	0	0	0	12.9798	-0.012626	13.2667	68.7333	-14	0	2	0
2015-12-01	Cyber Monday Sales Totaled $3.07B, 26% Of Sales From Mobile Users: Adobe $AAPL $AMZN $EBAY $GOOGL $ADBEhttp://on.barrons.com/1YFtFM8	cyber monday sales totaled $3.07b, 26% of sales from mobile users: adobe $aapl $amzn $ebay $googl $adbe	cyber monday sales totaled $3.07b, 26% of sales from mobile users: adobe $aapl $amzn $ebay $googl $adbe	0	positive	0		2010-11-09	0	1	0	1	0	1	12.8493	-0.130472	13.2667	69.7333	-14	0	2	1
2015-12-01	Help @RED end AIDS by bidding to have "Brunch with Brains." http://ebay.to/1MU0lfJÃ‚Â #GivingTuesday #SHOPATHONpic.twitter.com/bXrcXxJvBO	help @red end aids by bidding to have "brunch with brains." #givingtuesday #shopathonpic.twitter.com/bxrcxxjvbo	help @red end aids by bidding to have "brunch with brains." #givingtuesday #shopathonpic.twitter.com/bxrcxxjvbo	0	positive	0		2010-11-10	0.0528409	1	0	1	0	1	13.0177	0.16835	13.2667	70.7333	-14	0	2	1
2015-12-01	Shop @PamelaLoveNYC's exclusive #jewelry line this #GivingTuesday to help @FashionTargets. http://ebay.to/1O0IYb1Ã‚Â pic.twitter.com/Nz4cwbtyjq	shop @pamelalovenyc's exclusive #jewelry line this #givingtuesday to help @fashiontargets.	shop @pamelalovenyc's exclusive #jewelry line this #givingtuesday to help @fashiontargets.	0	positive	0		2010-11-11	0	0	0	0	0	0	12.9588	-0.058921	13.2667	70.7333	-14	0	2	0
2015-11-27	Check out what #gifts are #trending across the country, state by state. http://ebay.to/1I1C3SaÃ‚Â #holidayshoppingpic.twitter.com/gr4HBdjP5R	check out what #gifts are #trending across the country, state by state. #holidayshoppingpic.twitter.com/gr4hbdjp5r	check out what #gifts are #trending across the country, state by state. #holidayshoppingpic.twitter.com/gr4hbdjp5r	0	positive	0		2010-11-12	0	0	0	0	0	0	12.6852	-0.27357	13.2667	70.7333	-14	0	2	0
2015-11-17	$WMT's 3-year growth target matches last year's combined annual revenues of $NFLX, $SBUX, $EBAY and $WFMpic.twitter.com/ZTrxjfiwFf	$wmt's 3-year growth target matches last year's combined annual revenues of $nflx, $sbux, $ebay and $wfmpic.twitter.com/ztrxjfiwff	$wmt's 3-year growth target matches last year's combined annual revenues of $nflx, $sbux, $ebay and $wfmpic.twitter.com/ztrxjfiwff	0.0666667	positive	0		2010-11-13	0	0	0	0	0	0	12.6852	0	13.2667	70.7333	-14	0	2	0
2015-10-25	Bid on one-of-a-kind @Nike #DBFreestyle Air Jordan 12s to help @ohsudoernbecher: http://ebay.to/dbdozenÃ‚Â #DBDozenpic.twitter.com/saSC67n98v	bid on one-of-a-kind @nike #dbfreestyle air jordan 12s to help @ohsudoernbecher: #dbdozenpic.twitter.com/sasc67n98v	bid on one-of-a-kind @nike #dbfreestyle air jordan 12s to help @ohsudoernbecher: #dbdozenpic.twitter.com/sasc67n98v	0	positive	0		2010-11-14	0	0	0	0	0	0	12.6852	0	13.2667	70.7333	-14	0	2	0
2015-10-25	Today is #PabloPicasso's birthday. Pay homage to the maestro with this eclectic collection: http://ebay.to/1GZ3Wo0Ã‚Â pic.twitter.com/nK6Mz2KKQW	today is #pablopicasso's birthday. pay homage to the maestro with this eclectic collection:	today is #pablopicasso's birthday. pay homage to the maestro with this eclectic collection:	0	positive	0		2010-11-15	1	6	2	4	0.333333	0.666667	12.6515	-0.03367	13.6	71.4	-14	0	2	4
2015-10-24	With wood paneling and spacious interior, the Wagoneer drives first-class. See for yourself: http://ebay.to/1M8RtzpÃ‚Â pic.twitter.com/TL5oUo5yuC	with wood paneling and spacious interior, the wagoneer drives first-class. see for yourself:	with wood paneling and spacious interior, the wagoneer drives first-class. see for yourself:	0	positive	0		2010-11-16	0	0	0	0	0	0	12.5295	-0.122054	13.6	71.4	-14	0	2	0
2015-10-23	CelebrateÃ‚Â #SteveJobs' legacy through #Apple products. Find anÃ‚Â #iMacÃ‚Â in your dream color: http://ebay.to/1XkHKy2Ã‚Â pic.twitter.com/vF0Ej3tNNw	celebrate#stevejobs' legacy through #apple products. find an#imacin your dream color:	celebrate#stevejobs' legacy through #apple products. find an#imacin your dream color:	0	positive	0		2010-11-17	0	0	0	0	0	0	12.6852	0.155724	13.6	71.4	-14	0	2	0
2015-10-21	Whoa! There goes $EBAY. It just spiked 8% on a big earnings announcement. They're raising guidance: http://stks.co/f3J5E	whoa! there goes $ebay. it just spiked 8% on a big earnings announcement. they're raising guidance:	whoa! there goes $ebay. it just spiked 8% on a big earnings announcement. they're raising guidance:	0.1	positive	0		2010-11-18	0	0	0	0	0	0	12.8662	0.180976	13.6	71.4	-14	0	2	0
2015-10-21	$EBAY_x000D_ Adj. $0.43 vs $0.40 _x000D_ $2.1B vs $2.09B	$ebay_x000D_ adj. $0.43 vs $0.40 _x000D_ $2.1b vs $2.09b	$ebay_x000D_ adj. $0.43 vs $0.40 _x000D_ $2.1b vs $2.09b	0	positive	0		2010-11-19	1	6	0	6	0	1	12.7525	-0.113636	13.6	72.4	-14	0	2	6
2015-10-21	EARNINGS ALERT: eBay Q3 EPS $0.43 Adj. vs. $0.40 Est.; Q3 Revs. $2.10B vs. $2.09B Est. Ã¢â‚¬Â¢ $EBAY QUOTE: http://cnb.cx/AkRkLX	earnings alert: ebay q3 eps $0.43 adj. vs. $0.40 est.; q3 revs. $2.10b vs. $2.09b est. $ebay quote:	earnings alert: ebay q3 eps $0.43 adj. vs. $0.40 est.; q3 revs. $2.10b vs. $2.09b est. $ebay quote:	0	positive	0		2010-11-20	0	0	0	0	0	0	12.7525	0	13.6	72.4	-14	0	2	0
2015-10-08	$AMZN announces "Handmade" makretplace._x000D_ $EBAY (-6%)_x000D_ $ETSY (-3%)pic.twitter.com/3k546Jh5cQ	$amzn announces "handmade" makretplace._x000D_ $ebay (-6%)_x000D_ $etsy (-3%)pic.twitter.com/3k546jh5cq	$amzn announces "handmade" makretplace._x000D_ $ebay (-6%)_x000D_ $etsy (-3%)pic.twitter.com/3k546jh5cq	0	positive	0		2010-11-21	0	0	0	0	0	0	12.7525	0	13.6	72.4	-14	0	2	0
2015-10-07	Don't even trip, dawg. eBay has everything you need to SHOW #COMICCON WHAT YOU GOT! http://ebay.to/1GwqBb8Ã‚Â pic.twitter.com/kgRDq5KHof	don't even trip, dawg. ebay has everything you need to show #comiccon what you got!	don't even trip, dawg. ebay has everything you need to show #comiccon what you got!	0	positive	0		2010-11-22	0	0	0	0	0	0	12.8956	0.143098	13.6	72.4	-14	0	2	0
2015-10-07	#WCW: @BarbraStreisand is a @TheGRAMMYs #Legends. Bid on a signed #Partners vinyl today: http://ebay.to/1MZKQ5HÃ‚Â pic.twitter.com/7ZbgghRSol	#wcw: @barbrastreisand is a @thegrammys #legends. bid on a signed #partners vinyl today:	#wcw: @barbrastreisand is a @thegrammys #legends. bid on a signed #partners vinyl today:	0	positive	0		2010-11-23	0	0	0	0	0	0	12.702	-0.193602	13.6	72.4	-14	0	2	0
2015-10-07	We've got a friend in @TheGRAMMYs & @Carole_King on #WCW to support @MusiCares. #Legends http://ebay.to/1MeoTNiÃ‚Â pic.twitter.com/ZwA9dXK7JP	we've got a friend in @thegrammys & @carole_king on #wcw to support @musicares. #legends	we've got a friend in @thegrammys & @carole_king on #wcw to support @musicares. #legends	0	positive	0		2010-11-24	0	0	0	0	0	0	13.1355	0.433501	13.6	72.4	-14	0	2	0
2015-10-06	Show your Heart of Gold & support @MusiCares on #TakeMeBackTuesday w/ @NeilYoung: http://ebay.to/1j3NVYjÃ‚Â #Legendspic.twitter.com/yfwZjbMa7p	show your heart of gold & support @musicares on #takemebacktuesday w/ @neilyoung: #legendspic.twitter.com/yfwzjbma7p	show your heart of gold & support @musicares on #takemebacktuesday w/ @neilyoung: #legendspic.twitter.com/yfwzjbma7p	0	positive	0		2010-11-25	0	0	0	0	0	0	13.1355	0	13.6	72.4	-14	0	2	0
2015-10-06	#TakeMeBackTuesday w/ @LionelRichie & bid on VIP tickets to support @MusiCares: http://ebay.to/1PgunwfÃ‚Â #Legendspic.twitter.com/EOGCBKHlPQ	#takemebacktuesday w/ @lionelrichie & bid on vip tickets to support @musicares: #legendspic.twitter.com/eogcbkhlpq	#takemebacktuesday w/ @lionelrichie & bid on vip tickets to support @musicares: #legendspic.twitter.com/eogcbkhlpq	0	positive	0		2010-11-26	0	0	0	0	0	0	13.1103	-0.025252	13.6	72.4	-14	0	2	0
2015-10-05	It's not #MCM w/o #TheBoss. Help @springsteen support @MusiCares and bid on #Legends items: http://ebay.to/1MbDDwwÃ‚Â pic.twitter.com/bSUFGmApZm	it's not #mcm w/o #theboss. help @springsteen support @musicares and bid on #legends items:	it's not #mcm w/o #theboss. help @springsteen support @musicares and bid on #legends items:	0	positive	0		2010-11-27	0	0	0	0	0	0	13.1103	0	13.6	72.4	-14	0	2	0
2015-10-05	Got #MCM heartbreak? Help @MusiCares & bid on @TheGRAMMYs #Legends @TomPetty signed guitar: http://ebay.to/1PfC3ilÃ‚Â pic.twitter.com/2mgDkRVFMe	got #mcm heartbreak? help @musicares & bid on @thegrammys #legends @tompetty signed guitar:	got #mcm heartbreak? help @musicares & bid on @thegrammys #legends @tompetty signed guitar:	0	positive	0		2010-11-28	0	0	0	0	0	0	13.1103	0	13.6	72.4	-14	0	2	0
2015-10-05	Help @TheGRAMMYsÃ‚Â raise for @MusiCaresÃ‚Â & @GRAMMYFdnÃ‚Â this week! Bid on #Legends items here: http://ebay.to/1FT8v81Ã‚Â pic.twitter.com/5F8wbJ2mIr	help @thegrammysraise for @musicares& @grammyfdnthis week! bid on #legends items here:	help @thegrammysraise for @musicares& @grammyfdnthis week! bid on #legends items here:	0	positive	0		2010-11-29	0	2	0	2	0	1	12.7231	-0.387206	13.6	73.4	-14	0	2	2
2015-10-03	Prefer playing #fallÃ‚Â #sportsÃ‚Â to watching them? Get going with the proper equipment: http://ebay.to/1M2f59hÃ‚Â pic.twitter.com/BYyesYNGSr	prefer playing #fall#sportsto watching them? get going with the proper equipment:	prefer playing #fall#sportsto watching them? get going with the proper equipment:	0.1	positive	0		2010-11-30	0	0	0	0	0	0	12.2643	-0.458754	13.6	73.4	-14	0	2	0
2015-10-02	Get your stew on with this #crockpotÃ‚Â starter kit, just in time for your #fallÃ‚Â chilli needs: http://ebay.to/1j0QparÃ‚Â pic.twitter.com/4rq0N941PQ	get your stew on with this #crockpotstarter kit, just in time for your #fallchilli needs:	get your stew on with this #crockpotstarter kit, just in time for your #fallchilli needs:	0	positive	0		2010-12-01	0	0	0	0	0	0	12.3148	0.050505	13.6	73.4	-14	0	2	0
2015-10-01	IT'S OCTOBER! Let's get spoopy: http://ebay.to/1MLiVq0Ã‚Â pic.twitter.com/ZAF6jl2xBB	it's october! let's get spoopy:	it's october! let's get spoopy:	0	positive	0		2010-12-02	0.4	4	0	4	0	1	12.5884	0.273569	13.6	74.4	-14	0	2	4
2015-09-26	Saturday #Webinar has been uploaded _x000D_ $PYPL $EBAY $XOM $CVX $MOS $POT $YHOO $BABA etc _x000D_ & Upcoming #MentoringWorkshop https://www.youtube.com/watch?v=NzV2HZG212w&featureÃ‚Â Ã¢â‚¬Â¦	saturday #webinar has been uploaded _x000D_ $pypl $ebay $xom $cvx $mos $pot $yhoo $baba etc _x000D_ & upcoming #mentoringworkshop	saturday #webinar has been uploaded _x000D_ $pypl $ebay $xom $cvx $mos $pot $yhoo $baba etc _x000D_ & upcoming #mentoringworkshop	0	positive	0		2010-12-03	0	0	0	0	0	0	12.4621	-0.126263	13.6	74.4	-14	0	2	0
2015-09-26	"I'm #Batman." -everyone _x000D_ #BatmanDay_x000D_ http://ebay.to/1KApKK9Ã‚Â pic.twitter.com/lLbXvDNg3W	"i'm #batman." -everyone _x000D_ #batmanday_x000D_	"i'm #batman." -everyone _x000D_ #batmanday_x000D_	0	positive	0		2010-12-04	-1.2	2	2	0	1	0	12.4621	0	14.6	74.4	-15	-1	1	2
2015-09-24	Temps may be falling, but fall TV is just heating up. Upgrade & save $600 on this @Samsung TV: http://ebay.to/1KC2LfKÃ‚Â pic.twitter.com/NmUD9IGfII	temps may be falling, but fall tv is just heating up. upgrade & save $600 on this @samsung tv:	temps may be falling, but fall tv is just heating up. upgrade & save $600 on this @samsung tv:	0	positive	0		2010-12-05	0	0	0	0	0	0	12.4621	0	14.6	74.4	-15	0	2	0
2015-09-24	Want to know what we're up to in NYC today? Follow us on Snapchat (ebay) to keep up with our #ebay20 deals!pic.twitter.com/rd6cLZAUkY	want to know what we're up to in nyc today? follow us on snapchat (ebay) to keep up with our #ebay20 deals!pic.twitter.com/rd6clzauky	want to know what we're up to in nyc today? follow us on snapchat (ebay) to keep up with our #ebay20 deals!pic.twitter.com/rd6clzauky	0	positive	0		2010-12-06	0	0	0	0	0	0	12.4116	-0.050505	14.6	74.4	-15	0	2	0
2015-09-23	Tomorrow is the day NYC! Visit Flatiron Plaza where we have deals on watches, headphones, & blenders for $20! #ebay20http://ebay.to/1LxgMiX	tomorrow is the day nyc! visit flatiron plaza where we have deals on watches, headphones, & blenders for $20! #ebay20	tomorrow is the day nyc! visit flatiron plaza where we have deals on watches, headphones, & blenders for $20! #ebay20	0	positive	0		2010-12-07	0	0	0	0	0	0	12.6263	0.214647	14.6	74.4	-15	0	2	0
2015-09-23	Come to our airstream at Flatiron Plaza in #NYC on 9.24 (10-6) for #ebay20 deals on headphones, watches & blenders!http://ebay.to/1ixbng2	come to our airstream at flatiron plaza in #nyc on 9.24 (10-6) for #ebay20 deals on headphones, watches & blenders!	come to our airstream at flatiron plaza in #nyc on 9.24 (10-6) for #ebay20 deals on headphones, watches & blenders!	0	positive	0		2010-12-08	0	0	0	0	0	0	12.6894	0.063131	14.6	74.4	-15	0	2	0
2015-09-23	For every job that must be done, there's a #hack to solve it. http://ebay.to/1iLXtaNÃ‚Â pic.twitter.com/TSzj18t1hu	for every job that must be done, there's a #hack to solve it.	for every job that must be done, there's a #hack to solve it.	0	positive	0		2010-12-09	0	0	0	0	0	0	12.7736	0.084175	14.6	74.4	-15	0	2	0
2015-09-23	Not a morning person? Take the hassle out of prepping #breakfast with these 10 #hacks. http://ebay.to/1MmAQTCÃ‚Â pic.twitter.com/gRHGXjS4S7	not a morning person? take the hassle out of prepping #breakfast with these 10 #hacks.	not a morning person? take the hassle out of prepping #breakfast with these 10 #hacks.	0	positive	0		2010-12-10	0	0	0	0	0	0	12.9167	0.143098	14.6	74.4	-15	0	2	0
2015-09-21	Bid on @MarcoAndretti's race-worn helmet. 100% of proceeds benefit @justin_wilson's family. http://ebay.to/1MFyBhaÃ‚Â pic.twitter.com/xIDHz0Pe1b	bid on @marcoandretti's race-worn helmet. 100% of proceeds benefit @justin_wilson's family.	bid on @marcoandretti's race-worn helmet. 100% of proceeds benefit @justin_wilson's family.	0	positive	0		2010-12-11	0	0	0	0	0	0	12.9167	0	14.6	74.4	-15	0	2	0
2015-09-21	It's #BillMurray's birthday! Celebrate accordingly. http://ebay.to/1iIDVUKÃ‚Â pic.twitter.com/u66BhFQT0X	it's #billmurray's birthday! celebrate accordingly.	it's #billmurray's birthday! celebrate accordingly.	0	positive	0		2010-12-12	0	0	0	0	0	0	12.9167	0	14.6	74.4	-15	0	2	0
2015-09-20	Support @justin_wilson's family. Bid on exclusive gear like a @MarcoAndretti signed helmet. http://ebay.to/1Jf9oCPÃ‚Â pic.twitter.com/fmieeVdOvR	support @justin_wilson's family. bid on exclusive gear like a @marcoandretti signed helmet.	support @justin_wilson's family. bid on exclusive gear like a @marcoandretti signed helmet.	0	positive	0		2010-12-13	0	0	0	0	0	0	12.7441	-0.172559	14.6	74.4	-15	0	2	0
2015-09-16	Help racing legend @MarioAndretti raise funds for @justin_wilson's family here: http://ebay.to/1Jap0Y6Ã‚Â pic.twitter.com/fuIxJxbwiL	help racing legend @marioandretti raise funds for @justin_wilson's family here:	help racing legend @marioandretti raise funds for @justin_wilson's family here:	0	positive	0		2010-12-14	0	0	0	0	0	0	12.9419	0.197811	14.6	74.4	-15	0	2	0
2015-07-20	WATCH: $EBAY CEO @devinwenig rings the @NASDAQ #closingbell on the big screen in Times Squarepic.twitter.com/zSjFpoxxyd	watch: $ebay ceo @devinwenig rings the @nasdaq #closingbell on the big screen in times squarepic.twitter.com/zsjfpoxxyd	watch: $ebay ceo @devinwenig rings the @nasdaq #closingbell on the big screen in times squarepic.twitter.com/zsjfpoxxyd	0.1	positive	0		2010-12-15	0	2	0	2	0	1	12.7062	-0.23569	14.6	75.4	-15	0	2	2
2015-07-20	Here are the five tech stocks to watch today: $PYPL $EBAY $UTX $GOOG $YHOO http://usat.ly/1MD4P9kÃ‚Â via @TrishaThadani	here are the five tech stocks to watch today: $pypl $ebay $utx $goog $yhoo via @trishathadani	here are the five tech stocks to watch today: $pypl $ebay $utx $goog $yhoo via @trishathadani	0	positive	0		2010-12-16	0	0	0	0	0	0	12.8493	0.143097	14.6	75.4	-15	0	2	0
2015-07-16	eBay without PayPal becomes a value stock, @tpoletti writes. http://on.mktw.net/1Oh4qu7Ã‚Â _x000D_ Similar to Yahoo after Alibaba spin-off?_x000D_ $EBAY $YHOO	ebay without paypal becomes a value stock, @tpoletti writes. _x000D_ similar to yahoo after alibaba spin-off?_x000D_ $ebay $yhoo	ebay without paypal becomes a value stock, @tpoletti writes. _x000D_ similar to yahoo after alibaba spin-off?_x000D_ $ebay $yhoo	0.4	positive	0		2010-12-17	0	0	0	0	0	0	12.5505	-0.298821	14.6	75.4	-15	0	2	0
2015-07-15	The driver of this #Jeep actually tried to get stuck. See why. http://ebay.to/1HI8eiMÃ‚Â pic.twitter.com/pDqtV68gTh	the driver of this #jeep actually tried to get stuck. see why.	the driver of this #jeep actually tried to get stuck. see why.	0.1	positive	0		2010-12-18	0	2	0	2	0	1	12.5505	0	14.6	76.4	-15	0	2	2
2015-07-15	p.m._x000D_ $NFLX $INTC _x000D_ Cramer CEO's $GIS $PAH_x000D_ *Greece Bailout Vote_x000D_ a.m._x000D_ $EBAY $GS $C $DPZ $UNH $TZOO_x000D_ *ECB Announcementpic.twitter.com/m8seaMD7y6	p.m._x000D_ $nflx $intc _x000D_ cramer ceo's $gis $pah_x000D_ *greece bailout vote_x000D_ a.m._x000D_ $ebay $gs $c $dpz $unh $tzoo_x000D_ *ecb announcementpic.twitter.com/m8seamd7y6	p.m._x000D_ $nflx $intc _x000D_ cramer ceo's $gis $pah_x000D_ *greece bailout vote_x000D_ a.m._x000D_ $ebay $gs $c $dpz $unh $tzoo_x000D_ *ecb announcementpic.twitter.com/m8seamd7y6	0	positive	0		2010-12-19	0	0	0	0	0	0	12.5505	0	14.6	76.4	-15	0	2	0
2015-07-15	PayPal to join S&P indexes when it becomes a separate company at the end of the week, replacing $EBAY in one case. http://trib.al/YuLmTWO	paypal to join s&p indexes when it becomes a separate company at the end of the week, replacing $ebay in one case.	paypal to join s&p indexes when it becomes a separate company at the end of the week, replacing $ebay in one case.	0	positive	0		2010-12-20	0	4	0	4	0	1	12.4495	-0.10101	14.6	77.4	-15	0	2	4
2015-07-15	PayPal will be spun off from eBay on Friday! What to expect http://bit.ly/1e0zNMDÃ‚Â $PYPL $EBAY	paypal will be spun off from ebay on friday! what to expect $pypl $ebay	paypal will be spun off from ebay on friday! what to expect $pypl $ebay	0	positive	0		2010-12-21	0.714286	4	0	4	0	1	12.0581	-0.391414	14.6	78.4	-15	0	2	4
2015-07-14	Why Banking, as we know it, may not exist in 10 years http://www.valuewalk.com/2015/07/banking-extinction/Ã‚Â Ã¢â‚¬Â¦ $BCOIN $XLF $IYF $EBAY $GOOGpic.twitter.com/iwCey7MAi9	why banking, as we know it, may not exist in 10 years $bcoin $xlf $iyf $ebay $googpic.twitter.com/iwcey7mai9	why banking, as we know it, may not exist in 10 years $bcoin $xlf $iyf $ebay $googpic.twitter.com/iwcey7mai9	0	positive	0		2010-12-22	-0.311111	4	2	2	0.5	0.5	12.0244	-0.03367	15.1	78.9	-16	-1	1	2
2015-07-11	Earnings Next Week 7/13Ã¢â‚¬â€œ7/17 _x000D_ http://www.cboeoptionshub.com/2015/07/08/earnings713/#.VaEy3aO5qRc.twitterÃ‚Â Ã¢â‚¬Â¦ _x000D_ $GE $KSU $YUM $BAC $INTC $LVS $NFLX $GOOGL $EBAY $C $GS @CBOEpic.twitter.com/BnPMC7xD2C	earnings next week 7/137/17 _x000D_ #.vaey3ao5qrc.twitter _x000D_ $ge $ksu $yum $bac $intc $lvs $nflx $googl $ebay $c $gs @cboepic.twitter.com/bnpmc7xd2c	earnings next week 7/137/17 _x000D_ #.vaey3ao5qrc.twitter _x000D_ $ge $ksu $yum $bac $intc $lvs $nflx $googl $ebay $c $gs @cboepic.twitter.com/bnpmc7xd2c	0	positive	0		2010-12-23	0	0	0	0	0	0	11.9192	-0.105219	15.1	78.9	-16	0	2	0
2015-07-10	Help The Duchess of Cornwall raise funds for the @AnimalCareTrust w/ @Andy_Murray's wristband! http://ebay.to/1dQQWYMÃ‚Â pic.twitter.com/hw9VZ8sN9Q	help the duchess of cornwall raise funds for the @animalcaretrust w/ @andy_murray's wristband!	help the duchess of cornwall raise funds for the @animalcaretrust w/ @andy_murray's wristband!	0	positive	0		2010-12-24	0	0	0	0	0	0	11.9192	0	15.1	78.9	-16	0	2	0
2015-07-10	Unleash your inner rule-breaker with mismatched #earrings. Do you dare? Here's how to work it: http://ebay.to/1HjcqbGÃ‚Â pic.twitter.com/MnFLVKJ9ps	unleash your inner rule-breaker with mismatched #earrings. do you dare? here's how to work it:	unleash your inner rule-breaker with mismatched #earrings. do you dare? here's how to work it:	0.166667	positive	0		2010-12-25	0	0	0	0	0	0	11.9192	0	15.1	78.9	-16	0	2	0
2015-07-06	Commemorate the historic #USWNT victory with 2015 World Cup memorabilia. http://ebay.to/1Rg9Fj2Ã‚Â pic.twitter.com/rA004IySKG	commemorate the historic #uswnt victory with 2015 world cup memorabilia.	commemorate the historic #uswnt victory with 2015 world cup memorabilia.	0	positive	0		2010-12-26	0	0	0	0	0	0	11.9192	0	15.1	78.9	-16	0	2	0
2015-06-23	#eBay announced it will prohibit sales of #Confederate flags, joining #Walmart and #Sears. #Amazon still no comment. $EBAY $SHLD $WMT $AMZN	#ebay announced it will prohibit sales of #confederate flags, joining #walmart and #sears. #amazon still no comment. $ebay $shld $wmt $amzn	#ebay announced it will prohibit sales of #confederate flags, joining #walmart and #sears. #amazon still no comment. $ebay $shld $wmt $amzn	0	positive	0		2010-12-27	0.6	2	0	2	0	1	11.915	-0.004209	15.1	79.9	-16	0	2	2
2015-06-09	Charge your #phone...with the sun. http://ebay.to/1cHlb3UÃ‚Â pic.twitter.com/V0x7kwydMt	charge your #phone...with the sun.	charge your #phone...with the sun.	0	positive	0		2010-12-28	0.525	2	0	2	0	1	11.9318	0.016835	15.1	80.9	-16	0	2	2
2015-06-08	The #kale sweatshirt: how a #superfood and a superstar birthed a supertrend. http://ebay.to/1HY0SIqÃ‚Â pic.twitter.com/MeDgkK72xo	the #kale sweatshirt: how a #superfood and a superstar birthed a supertrend.	the #kale sweatshirt: how a #superfood and a superstar birthed a supertrend.	0	positive	0		2010-12-29	0	0	0	0	0	0	11.936	0.004209	15.1	80.9	-16	0	2	0
2015-06-08	This $1.5M #Porsche is 887 horsepower and gets 67 miles per gallon. How is that possible? http://ebay.to/1cAEwUxÃ‚Â pic.twitter.com/HIYm9qh7iV	this $1.5m #porsche is 887 horsepower and gets 67 miles per gallon. how is that possible?	this $1.5m #porsche is 887 horsepower and gets 67 miles per gallon. how is that possible?	1	positive	0		2010-12-30	0	0	0	0	0	0	11.8392	-0.096801	15.1	80.9	-16	0	2	0
2015-06-08	Trending on eBay today: Summer watersports, from kayaks to wakeboards and everything between. http://ebay.to/1QcpWoOÃ‚Â pic.twitter.com/T9LUkfmKw9	trending on ebay today: summer watersports, from kayaks to wakeboards and everything between.	trending on ebay today: summer watersports, from kayaks to wakeboards and everything between.	0	positive	0		2010-12-31	0	0	0	0	0	0	11.713	-0.126263	15.1	80.9	-16	0	2	0
2015-06-02	Don't just Pin it, Buy it on Pinterest via Shopify integration, all the buzz at #IRCE15 $EBAY $AMZN $SHOPpic.twitter.com/uqlmN5EFhF	don't just pin it, buy it on pinterest via shopify integration, all the buzz at #irce15 $ebay $amzn $shoppic.twitter.com/uqlmn5efhf	don't just pin it, buy it on pinterest via shopify integration, all the buzz at #irce15 $ebay $amzn $shoppic.twitter.com/uqlmn5efhf	0	positive	0		2011-01-01	-0.3	3	1	2	0.333333	0.666667	11.713	0	15.4333	81.5667	-16	0	2	2
2015-05-31	Can't find tickets to see the #Warriors vs #Cavaliers? Look no further than eBay! http://ebay.to/1d4rQ8OÃ‚Â pic.twitter.com/4QoiE0HJqD	can't find tickets to see the #warriors vs #cavaliers? look no further than ebay!	can't find tickets to see the #warriors vs #cavaliers? look no further than ebay!	0.5	positive	0		2011-01-02	1	3	0	3	0	1	11.713	0	15.4333	82.5667	-16	0	2	3
2015-05-14	This @DaleJr fire suit is race-worn, autographed, and 100% of the sale benefits @NASCAR_FDN: http://ebay.to/1RFiEYOÃ‚Â pic.twitter.com/32SYYazell	this @dalejr fire suit is race-worn, autographed, and 100% of the sale benefits @nascar_fdn:	this @dalejr fire suit is race-worn, autographed, and 100% of the sale benefits @nascar_fdn:	0	positive	0		2011-01-03	0	9	0	9	0	1	12.0707	0.357744	15.4333	83.5667	-16	0	2	9
2015-05-14	Feeling low on energy? Get CHARGED UP with this color-changing thermometer mug. Zing! http://ebay.to/1AWXkmYÃ‚Â pic.twitter.com/UwvPj0G28O	feeling low on energy? get charged up with this color-changing thermometer mug. zing!	feeling low on energy? get charged up with this color-changing thermometer mug. zing!	0.3	positive	0		2011-01-04	0.0113636	4	1	3	0.25	0.75	11.9823	-0.088383	15.6833	84.3167	-16	0	2	3
2015-05-13	Why walk when you can blast your way to work or play? #Rocketskates http://ebay.to/1EEOZVBÃ‚Â pic.twitter.com/BPGrk48xBv	why walk when you can blast your way to work or play? #rocketskates	why walk when you can blast your way to work or play? #rocketskates	0	positive	0		2011-01-05	0.3375	1	0	1	0	1	12.0918	0.109427	15.6833	85.3167	-16	0	2	1
2015-05-13	Hurry up! This one-of-a-kind @StarWars stormtrooper auction is almost done! 100% to @UNICEF: http://ebay.to/1G0Aj8HÃ‚Â pic.twitter.com/6DuRqXeESi	hurry up! this one-of-a-kind @starwars stormtrooper auction is almost done! 100% to @unicef:	hurry up! this one-of-a-kind @starwars stormtrooper auction is almost done! 100% to @unicef:	0	positive	0		2011-01-06	0	1	0	1	0	1	11.9613	-0.130471	15.6833	86.3167	-16	0	2	1
2015-05-13	Which surf-punk rock star is selling his beach party-mobile? http://ebay.to/1zYxKDqÃ‚Â pic.twitter.com/UohowToTIo	which surf-punk rock star is selling his beach party-mobile?	which surf-punk rock star is selling his beach party-mobile?	0	positive	0		2011-01-07	0	0	0	0	0	0	11.6582	-0.303031	15.6833	86.3167	-16	0	2	0
2015-05-13	Look ma, no hands. See why this truck doesn't need anybody to steer. http://ebay.to/1E2z4zMÃ‚Â pic.twitter.com/j2ScIGKzGk	look ma, no hands. see why this truck doesn't need anybody to steer.	look ma, no hands. see why this truck doesn't need anybody to steer.	0	positive	0		2011-01-08	0	0	0	0	0	0	11.6582	0	15.6833	86.3167	-16	0	2	0
2015-05-13	Levitating #Bluetooth speakers? Yes, the future is here. http://ebay.to/1RBp9vNÃ‚Â pic.twitter.com/GWbbWtJkL3	levitating #bluetooth speakers? yes, the future is here.	levitating #bluetooth speakers? yes, the future is here.	0.125	positive	0		2011-01-09	0	0	0	0	0	0	11.6582	0	15.6833	86.3167	-16	0	2	0
2015-05-12	.@StarWars fans! One-of-a-kind stormtrooper helmets + 100% to @UNICEF. #ForceForChange http://ebay.to/1FalQ9mÃ‚Â pic.twitter.com/0rN6YzcOy5	.@starwars fans! one-of-a-kind stormtrooper helmets + 100% to @unicef. #forceforchange	.@starwars fans! one-of-a-kind stormtrooper helmets + 100% to @unicef. #forceforchange	0	positive	0		2011-01-10	0	0	0	0	0	0	11.8939	0.23569	15.6833	86.3167	-16	0	2	0
2015-05-02	Heads up, Led Zep fans: this vinyl, signed by JPJ and Robert Plant, benefits @MSF_USA: http://ebay.to/1E31sSXÃ‚Â pic.twitter.com/HSFai7XvQB	heads up, led zep fans: this vinyl, signed by jpj and robert plant, benefits @msf_usa:	heads up, led zep fans: this vinyl, signed by jpj and robert plant, benefits @msf_usa:	0	positive	0		2011-01-11	0	0	0	0	0	0	11.936	0.042088	15.6833	86.3167	-16	0	2	0
2015-05-02	Did your mom roller skate? Chances are, she's an #OGHipsterMom. http://ebay.to/1zzN88RÃ‚Â pic.twitter.com/roh3hw2ZzD	did your mom roller skate? chances are, she's an #oghipstermom.	did your mom roller skate? chances are, she's an #oghipstermom.	0	positive	0		2011-01-12	-0.1125	2	1	1	0.5	0.5	12.1338	0.197812	16.1833	86.8167	-17	-1	1	1
2015-05-02	This #Nova will melt your heart if you let it. Especially at this price! http://ebay.to/1EJHGAuÃ‚Â pic.twitter.com/hVsrtLUdl8	this #nova will melt your heart if you let it. especially at this price!	this #nova will melt your heart if you let it. especially at this price!	1	positive	0		2011-01-13	0	0	0	0	0	0	12.0833	-0.050506	16.1833	86.8167	-17	0	2	0
2015-05-02	#3DPrinting - at your fingertips. http://ebay.to/1bmWVnbÃ‚Â pic.twitter.com/ti6ilWmIPR	#3dprinting - at your fingertips.	#3dprinting - at your fingertips.	0	positive	0		2011-01-14	0	0	0	0	0	0	12.2811	0.197812	16.1833	86.8167	-17	0	2	0
2015-05-01	This whopping 59-carat #tourmaline ring has a multi-million dollar price tag to match. http://ebay.to/1JXDKvIÃ‚Â pic.twitter.com/KX23ZnSiyt	this whopping 59-carat #tourmaline ring has a multi-million dollar price tag to match.	this whopping 59-carat #tourmaline ring has a multi-million dollar price tag to match.	0	positive	0		2011-01-15	0	1	0	1	0	1	12.2811	0	16.1833	87.8167	-17	0	2	1
2015-04-22	BREAKING: eBay reports first-quarter adjusted EPS of $0.77 on revenue of $4.45 billion. $EBAY	breaking: ebay reports first-quarter adjusted eps of $0.77 on revenue of $4.45 billion. $ebay	breaking: ebay reports first-quarter adjusted eps of $0.77 on revenue of $4.45 billion. $ebay	0	positive	0		2011-01-16	0	0	0	0	0	0	12.2811	0	16.1833	87.8167	-17	0	2	0
2015-04-22	EARNINGS ALERT: eBay Q1 EPS $0.77 Adj. vs. $0.70 Est.; Q1 Revs. $4.45B vs. $4.42B Est. Ã¢â‚¬Â¢ $EBAY QUOTE: http://cnb.cx/AkRkLX	earnings alert: ebay q1 eps $0.77 adj. vs. $0.70 est.; q1 revs. $4.45b vs. $4.42b est. $ebay quote:	earnings alert: ebay q1 eps $0.77 adj. vs. $0.70 est.; q1 revs. $4.45b vs. $4.42b est. $ebay quote:	0	positive	0		2011-01-17	0	0	0	0	0	0	12.2811	0	16.1833	87.8167	-17	0	2	0
2015-04-20	ICYMI: EXCLUSIVE: Google Wallet adds FDIC insurance, Venmo and PayPal fall short via @YahooFinance $GOOGL $EBAY	icymi: exclusive: google wallet adds fdic insurance, venmo and paypal fall short via @yahoofinance $googl $ebay	icymi: exclusive: google wallet adds fdic insurance, venmo and paypal fall short via @yahoofinance $googl $ebay	0.3	positive	0		2011-01-18	0	0	0	0	0	0	12.3948	0.113636	16.1833	87.8167	-17	0	2	0
2015-04-20	Earnings Calendar_x000D_ $MLNX $CMG $CREE $ISRG_x000D_ $VMW $YHOO $ANGI $EBAY_x000D_ $FFIV $FB $QCOM $CAT $AMZN_x000D_ $GOOG $JNPR $MSFT $P $SBUXpic.twitter.com/Y3gmVxPE7C	earnings calendar_x000D_ $mlnx $cmg $cree $isrg_x000D_ $vmw $yhoo $angi $ebay_x000D_ $ffiv $fb $qcom $cat $amzn_x000D_ $goog $jnpr $msft $p $sbuxpic.twitter.com/y3gmvxpe7c	earnings calendar_x000D_ $mlnx $cmg $cree $isrg_x000D_ $vmw $yhoo $angi $ebay_x000D_ $ffiv $fb $qcom $cat $amzn_x000D_ $goog $jnpr $msft $p $sbuxpic.twitter.com/y3gmvxpe7c	0	positive	0		2011-01-19	0.433333	2	0	2	0	1	12.2475	-0.147306	16.1833	88.8167	-17	0	2	2
2015-04-20	A 1976 Apple-1 computer from the garage of Steve Jobs! Proceeds benefit the @alsassociation. http://ebay.to/1yJBRm7Ã‚Â pic.twitter.com/nd1lypr8AI	a 1976 apple-1 computer from the garage of steve jobs! proceeds benefit the @alsassociation.	a 1976 apple-1 computer from the garage of steve jobs! proceeds benefit the @alsassociation.	0	positive	0		2011-01-20	0.3	2	0	2	0	1	12.9545	0.70707	16.1833	89.8167	-17	0	2	2
2015-04-19	Coloring books for adults? Yes, they're a thing. http://ebay.to/1EaPKf2Ã‚Â pic.twitter.com/OSft3hMVQk	coloring books for adults? yes, they're a thing.	coloring books for adults? yes, they're a thing.	0	positive	0		2011-01-21	0	0	0	0	0	0	12.6347	-0.319865	16.1833	89.8167	-17	0	2	0
2015-04-18	This '90s #AppleWatch won't interface with your #iPhone, monitor your fitness, or show texts. http://ebay.to/1IeGJ2hÃ‚Â pic.twitter.com/gzGSxRAPj2	this '90s #applewatch won't interface with your #iphone, monitor your fitness, or show texts.	this '90s #applewatch won't interface with your #iphone, monitor your fitness, or show texts.	0	positive	0		2011-01-22	0	0	0	0	0	0	12.6347	0	16.1833	89.8167	-17	0	2	0
2015-04-17	Exclusive: Google fortifies Wallet with FDIC insurance, something not offered by rival $EBAY products PayPal & Venmo. http://yhoo.it/1DsNahe	exclusive: google fortifies wallet with fdic insurance, something not offered by rival $ebay products paypal & venmo.	exclusive: google fortifies wallet with fdic insurance, something not offered by rival $ebay products paypal & venmo.	0	positive	0		2011-01-23	0	0	0	0	0	0	12.6347	0	16.1833	89.8167	-17	0	2	0
2015-04-17	Plethora of earnings next week! $MS $IBM $VZ $YUM $CMG $YHOO $BA $KO $MCD $T $QCOM $FB $EBAY $GM $PEP $CAT $PG $MMM $AMZN $MSFT $GOOGL $SBUX	plethora of earnings next week! $ms $ibm $vz $yum $cmg $yhoo $ba $ko $mcd $t $qcom $fb $ebay $gm $pep $cat $pg $mmm $amzn $msft $googl $sbux	plethora of earnings next week! $ms $ibm $vz $yum $cmg $yhoo $ba $ko $mcd $t $qcom $fb $ebay $gm $pep $cat $pg $mmm $amzn $msft $googl $sbux	0	positive	0		2011-01-24	0	0	0	0	0	0	12.8409	0.206229	16.1833	89.8167	-17	0	2	0
2015-03-24	$EBAY Today's C Buying --> pic.twitter.com/JjrIvSN2g3	$ebay today's c buying --> pic.twitter.com/jjrivsn2g3	$ebay today's c buying --> pic.twitter.com/jjrivsn2g3	0	positive	0		2011-01-25	0.3125	1	0	1	0	1	13.0093	0.16835	16.1833	90.8167	-17	0	2	1
2015-03-01	Why walk when you can blast your way to work or play? #Rocketskates http://ebay.to/1MWiBFFÃ‚Â pic.twitter.com/F22NOLbdJ0	why walk when you can blast your way to work or play? #rocketskates	why walk when you can blast your way to work or play? #rocketskates	0	positive	0		2011-01-26	0	1	0	1	0	1	13.0724	0.063132	16.1833	91.8167	-17	0	2	1
2015-02-27	Earlier this week, we filed a Form 10 with @SEC_News. Learn about the $EBAY & PayPal separation plan here: http://separation.ebayinc.com	earlier this week, we filed a form 10 with @sec_news. learn about the $ebay & paypal separation plan here:	earlier this week, we filed a form 10 with @sec_news. learn about the $ebay & paypal separation plan here:	0.5	positive	0		2011-01-27	0	0	0	0	0	0	13.0303	-0.042088	16.1833	91.8167	-17	0	2	0
2015-02-27	RIP Leonard Nimoy. #LLAPpic.twitter.com/x6io5SVKjZ	rip leonard nimoy. #llappic.twitter.com/x6io5svkjz	rip leonard nimoy. #llappic.twitter.com/x6io5svkjz	0	positive	0		2011-01-28	0	0	0	0	0	0	12.7567	-0.273569	16.1833	91.8167	-17	0	2	0
2015-02-26	WhatÃ¢â‚¬â„¢s next? See the plan for how $EBAY & PayPal will become two standalone companies: http://separation.ebayinc.com	whats next? see the plan for how $ebay & paypal will become two standalone companies:	whats next? see the plan for how $ebay & paypal will become two standalone companies:	0	positive	0		2011-01-29	0	0	0	0	0	0	12.7567	0	16.1833	91.8167	-17	0	2	0
2015-02-22	Trading should be easiest next week. Bullish set ups $AMZN $EBAY $TSLA $NFLX $GMCR $Z $GOOGL $SPX $JCP	trading should be easiest next week. bullish set ups $amzn $ebay $tsla $nflx $gmcr $z $googl $spx $jcp	trading should be easiest next week. bullish set ups $amzn $ebay $tsla $nflx $gmcr $z $googl $spx $jcp	0	positive	0		2011-01-30	0	0	0	0	0	0	12.7567	0	16.1833	91.8167	-17	0	2	0
2015-01-26	This money manager HATES activist investor @Carl_C_Icahn http://money.cnn.com/2015/01/26/investing/carl-icahn-ebay-gannett/index.htmlÃ‚Â Ã¢â‚¬Â¦ via @LaMonicaBuzz $EBAY $GCIpic.twitter.com/QkyYuFwREl	this money manager hates activist investor @carl_c_icahn via @lamonicabuzz $ebay $gcipic.twitter.com/qkyyufwrel	this money manager hates activist investor @carl_c_icahn via @lamonicabuzz $ebay $gcipic.twitter.com/qkyyufwrel	0	positive	0		2011-01-31	0	0	0	0	0	0	12.7778	0.021044	16.1833	91.8167	-17	0	2	0
2015-01-26	What do you think this mint condition #TomBrady rookie card costs? Nope, keep going: http://ebay.to/188TU8OÃ‚Â pic.twitter.com/o58BArIji1	what do you think this mint condition #tombrady rookie card costs? nope, keep going:	what do you think this mint condition #tombrady rookie card costs? nope, keep going:	0	positive	0		2011-02-01	0.416667	2	0	2	0	1	13.3165	0.538721	16.1833	92.8167	-17	0	2	2
2015-01-25	Weekend Review VIDEO (1/25): $SPY $IWM $QQQ $TLT $GLD $VXX $AAPL $AMBA $AMZN $BABA $CMG $EBAY $FB $GOOGL $MSFT $TSLAhttp://youtu.be/WQ1X-O_UQ8Q	weekend review video (1/25): $spy $iwm $qqq $tlt $gld $vxx $aapl $amba $amzn $baba $cmg $ebay $fb $googl $msft $tsla	weekend review video (1/25): $spy $iwm $qqq $tlt $gld $vxx $aapl $amba $amzn $baba $cmg $ebay $fb $googl $msft $tsla	0	positive	0		2011-02-02	0	1	0	1	0	1	13.4175	0.101009	16.1833	93.8167	-17	0	2	1
2015-01-25	#3DPrinting - at your fingertips. http://ebay.to/15mRu4EÃ‚Â pic.twitter.com/zwdpUSQObB	#3dprinting - at your fingertips.	#3dprinting - at your fingertips.	0	positive	0		2011-02-03	0	0	0	0	0	0	13.4891	0.07155	16.1833	93.8167	-17	0	2	0
2015-01-25	They say everything is bigger in Texas, and this 76 ft #BBQ pit is no exception. http://ebay.to/1yDsD8uÃ‚Â pic.twitter.com/5vvprW721K	they say everything is bigger in texas, and this 76 ft #bbq pit is no exception.	they say everything is bigger in texas, and this 76 ft #bbq pit is no exception.	0.5	positive	0		2011-02-04	-0.59375	2	1	1	0.5	0.5	13.5564	0.067339	16.6833	94.3167	-18	-1	1	1
2015-01-25	Inspiration Alert! @BeBrightPink's @LindsayAvner explains how you can help her cause on eBay. http://ebay.to/1unJOpnÃ‚Â pic.twitter.com/CwINVjY92M	inspiration alert! @bebrightpink's @lindsayavner explains how you can help her cause on ebay.	inspiration alert! @bebrightpink's @lindsayavner explains how you can help her cause on ebay.	0	positive	0		2011-02-05	0	0	0	0	0	0	13.5564	0	16.6833	94.3167	-18	0	2	0
2015-01-25	At the height of his powers, #DarthVader could do anything. Now, heÃ¢â‚¬â„¢ll make your toast: http://ebay.to/1xKOIxTÃ‚Â pic.twitter.com/Iw2ZEM6via	at the height of his powers, #darthvader could do anything. now, hell make your toast:	at the height of his powers, #darthvader could do anything. now, hell make your toast:	0	positive	0		2011-02-06	0	0	0	0	0	0	13.5564	0	16.6833	94.3167	-18	0	2	0
2015-01-22	IÃ¢â‚¬â„¢ll be speaking with @ScottWapnerCNBC on @CNBCFastMoney at 12:30ET. WeÃ¢â‚¬â„¢ll be discussing recent events at $EBAY, $GCI and more.	ill be speaking with @scottwapnercnbc on @cnbcfastmoney at 12:30et. well be discussing recent events at $ebay, $gci and more.	ill be speaking with @scottwapnercnbc on @cnbcfastmoney at 12:30et. well be discussing recent events at $ebay, $gci and more.	0.583333	positive	0		2011-02-07	0	1	0	1	0	1	13.569	0.012626	16.6833	95.3167	-18	0	2	1
2015-01-21	Both $EBAY and $AXP released earnings after the close. Both are laying people off:_x000D_ $AXP to cut 4,000+ jobs_x000D_ $EBAY to cut 2,400+ jobs	both $ebay and $axp released earnings after the close. both are laying people off:_x000D_ $axp to cut 4,000+ jobs_x000D_ $ebay to cut 2,400+ jobs	both $ebay and $axp released earnings after the close. both are laying people off:_x000D_ $axp to cut 4,000+ jobs_x000D_ $ebay to cut 2,400+ jobs	0	positive	0		2011-02-08	0.183929	1	0	1	0	1	13.7374	0.16835	16.6833	96.3167	-18	0	2	1
2015-01-21	BREAKING: eBay to cut 2400 employees, about 7% of its workforce. $EBAY	breaking: ebay to cut 2400 employees, about 7% of its workforce. $ebay	breaking: ebay to cut 2400 employees, about 7% of its workforce. $ebay	0	positive	0		2011-02-09	0	2	0	2	0	1	13.447	-0.290403	16.6833	97.3167	-18	0	2	2
2015-01-19	Must-watch earnings this week_x000D_ Tues: $IBM, $NFLX_x000D_ Weds: $EBAY, _x000D_ Thurs: $SBUX, $MCD_x000D_ Fri: $GE, $PG	must-watch earnings this week_x000D_ tues: $ibm, $nflx_x000D_ weds: $ebay, _x000D_ thurs: $sbux, $mcd_x000D_ fri: $ge, $pg	must-watch earnings this week_x000D_ tues: $ibm, $nflx_x000D_ weds: $ebay, _x000D_ thurs: $sbux, $mcd_x000D_ fri: $ge, $pg	0	positive	0		2011-02-10	0	0	0	0	0	0	14.516	1.06902	16.6833	97.3167	-18	0	2	0
2015-01-18	5 things to consider before you buy a #diamond engagement ring: http://ebay.to/1BDqIllÃ‚Â pic.twitter.com/HoP98qMqLS	5 things to consider before you buy a #diamond engagement ring:	5 things to consider before you buy a #diamond engagement ring:	0	positive	0		2011-02-11	0	0	0	0	0	0	14.5244	0.008418	16.6833	97.3167	-18	0	2	0
2015-01-18	25 #gadgets guaranteed to change your life. http://ebay.to/1whfyfxÃ‚Â pic.twitter.com/lw79F1jtbW	25 #gadgets guaranteed to change your life.	25 #gadgets guaranteed to change your life.	0	positive	0		2011-02-12	0	0	0	0	0	0	14.5244	0	16.6833	97.3167	-18	0	2	0
2015-01-18	Cars for a cause! Where would you drive this? 10% of this car will support @nature_org. http://ebay.to/1KPqCeBÃ‚Â pic.twitter.com/rvZxvcH27r	cars for a cause! where would you drive this? 10% of this car will support @nature_org.	cars for a cause! where would you drive this? 10% of this car will support @nature_org.	0	positive	0		2011-02-13	0	0	0	0	0	0	14.5244	0	16.6833	97.3167	-18	0	2	0
2015-01-17	This tiny 144 sq ft #home is fully functional! http://ebay.to/1KRj4YAÃ‚Â pic.twitter.com/yZu7qx39Ap	this tiny 144 sq ft #home is fully functional!	this tiny 144 sq ft #home is fully functional!	0.5	positive	0		2011-02-14	0	0	0	0	0	0	14.2508	-0.273569	16.6833	97.3167	-18	0	2	0
2015-01-17	Never learned how to do a fishtail #braid? Follow these 6 simple steps: http://ebay.to/1DItdVDÃ‚Â pic.twitter.com/XaeDFW8E3d	never learned how to do a fishtail #braid? follow these 6 simple steps:	never learned how to do a fishtail #braid? follow these 6 simple steps:	0.357143	positive	0		2011-02-15	0	0	0	0	0	0	14.5034	0.252525	16.6833	97.3167	-18	0	2	0
2015-01-16	Spruce up your home or office with a #DIY #terrarium (a mini #garden in a glass cup!). http://ebay.to/1IxD1l2Ã‚Â pic.twitter.com/axMgtoKrbF	spruce up your home or office with a #diy #terrarium (a mini #garden in a glass cup!).	spruce up your home or office with a #diy #terrarium (a mini #garden in a glass cup!).	0	positive	0		2011-02-16	0	0	0	0	0	0	14.5034	0	16.6833	97.3167	-18	0	2	0
2015-01-16	Meet Corey + learn how @HumaneSociety rescues animals like Corey, + how you can help on eBay. http://ebay.to/14zc56aÃ‚Â pic.twitter.com/sQz9kI5PFh	meet corey + learn how @humanesociety rescues animals like corey, + how you can help on ebay.	meet corey + learn how @humanesociety rescues animals like corey, + how you can help on ebay.	0	positive	0		2011-02-17	0	0	0	0	0	0	14.6002	0.096801	16.6833	97.3167	-18	0	2	0
2015-01-03	One pair of used #Vans from Mac DeMarco. Autographed. Benefits @williemaerock. http://ebay.to/1zs8tdWÃ‚Â pic.twitter.com/bGGCP5rByl	one pair of used #vans from mac demarco. autographed. benefits @williemaerock.	one pair of used #vans from mac demarco. autographed. benefits @williemaerock.	0	positive	0		2011-02-18	0	0	0	0	0	0	14.5328	-0.06734	16.6833	97.3167	-18	0	2	0
2015-01-03	Remember the #PalmPilot? Or the Mattel Power Glove? Some products arrive before their time: http://ebay.to/1xbmYaTÃ‚Â pic.twitter.com/jpoviduwfG	remember the #palmpilot? or the mattel power glove? some products arrive before their time:	remember the #palmpilot? or the mattel power glove? some products arrive before their time:	0	positive	0		2011-02-19	0	0	0	0	0	0	14.5328	0	16.6833	97.3167	-18	0	2	0
2015-01-03	Envision the #ring of your dreamsÃ¢â‚¬Â¦ and it will come! http://ebay.to/13nxMEJÃ‚Â pic.twitter.com/T4SLK8QKNi	envision the #ring of your dreams and it will come!	envision the #ring of your dreams and it will come!	0	positive	0		2011-02-20	0	0	0	0	0	0	14.5328	0	16.6833	97.3167	-18	0	2	0
2015-01-03	A 20 year #LEGO collection with over 40 pounds of instructions alone. http://ebay.to/1zNl3JSÃ‚Â pic.twitter.com/lBcRNzSh1E	a 20 year #lego collection with over 40 pounds of instructions alone.	a 20 year #lego collection with over 40 pounds of instructions alone.	0	positive	0		2011-02-21	0	0	0	0	0	0	14.5328	0	16.6833	97.3167	-18	0	2	0
2015-01-03	Why is this 1000 rupees going for 20 million dollars?! http://ebay.to/1BeArfBÃ‚Â pic.twitter.com/7gWwkrVird	why is this 1000 rupees going for 20 million dollars?!	why is this 1000 rupees going for 20 million dollars?!	0	positive	0		2011-02-22	0	0	0	0	0	0	14.1625	-0.370371	16.6833	97.3167	-18	0	2	0
2015-01-02	You'll never guess the price of this custom #Lamborghini #Gallardo! http://ebay.to/1xaUdJmÃ‚Â pic.twitter.com/PlV2808kni	you'll never guess the price of this custom #lamborghini #gallardo!	you'll never guess the price of this custom #lamborghini #gallardo!	0	positive	0		2011-02-23	0	0	0	0	0	0	13.8258	-0.336699	16.6833	97.3167	-18	0	2	0
2015-01-02	A zero gravity magnetic #spice rack? Yes, please! http://ebay.to/1BmkIuDÃ‚Â pic.twitter.com/qAdJmrAxSH	a zero gravity magnetic #spice rack? yes, please!	a zero gravity magnetic #spice rack? yes, please!	0	positive	0		2011-02-24	0	0	0	0	0	0	13.9268	0.101009	16.6833	97.3167	-18	0	2	0
2015-01-01	#HappyNewYear #shoe lovers! HereÃ¢â‚¬â„¢s to #blue skies ahead. http://ebay.to/1wAlQvCÃ‚Â pic.twitter.com/lFnj15xAaT	#happynewyear #shoe lovers! heres to #blue skies ahead.	#happynewyear #shoe lovers! heres to #blue skies ahead.	0.1	positive	0		2011-02-25	0	0	0	0	0	0	14.154	0.227273	16.6833	97.3167	-18	0	2	0
2015-01-01	A #Ferrari Enzo was the 3rd most expensive car sold on eBay for $1.15M. What was #1? http://ebay.to/1zWxUbEÃ‚Â pic.twitter.com/3yQql1Rezw	a #ferrari enzo was the 3rd most expensive car sold on ebay for $1.15m. what was #1?	a #ferrari enzo was the 3rd most expensive car sold on ebay for $1.15m. what was #1?	0.4	positive	0		2011-02-26	0	0	0	0	0	0	14.154	0	16.6833	97.3167	-18	0	2	0
2014-12-31	Want to be #MartyMcFly? Here's your chance. #BTTF http://ebay.to/14cFnHHÃ‚Â pic.twitter.com/2hveRjV3OB	want to be #martymcfly? here's your chance. #bttf	want to be #martymcfly? here's your chance. #bttf	0	positive	0		2011-02-27	0	0	0	0	0	0	14.154	0	16.6833	97.3167	-18	0	2	0
2014-12-31	Create #diamonds... in your freezer. http://ebay.to/1vDn6d1Ã‚Â pic.twitter.com/s6UZ9HesXj	create #diamonds... in your freezer.	create #diamonds... in your freezer.	0	positive	0		2011-02-28	0	0	0	0	0	0	14.1035	-0.050504	16.6833	97.3167	-18	0	2	0
2014-12-31	December 31, 2014 RS Movers http://stks.co/b1RAGÃ‚Â $ITB $IAI $RYL $OC $M $GFI $KBH $THO COH $EXPE $EBAY $AMTD $NKE	december 31, 2014 rs movers $itb $iai $ryl $oc $m $gfi $kbh $tho coh $expe $ebay $amtd $nke	december 31, 2014 rs movers $itb $iai $ryl $oc $m $gfi $kbh $tho coh $expe $ebay $amtd $nke	0	positive	0		2011-03-01	0	0	0	0	0	0	13.5901	-0.513469	16.6833	97.3167	-18	0	2	0
2014-12-31	Judging stock momentum with MACD http://bit.ly/macdindÃ‚Â $INTC $EBAY $GRPN	judging stock momentum with macd $intc $ebay $grpn	judging stock momentum with macd $intc $ebay $grpn	0	positive	0		2011-03-02	0	0	0	0	0	0	13.7542	0.164142	16.6833	97.3167	-18	0	2	0
2014-12-31	Once the holidays are over, itÃ¢â‚¬â„¢s time to get your house in order. These supplies will help.https://cards.twitter.com/cards/bqflc/a7ntÃ‚Â Ã¢â‚¬Â¦	once the holidays are over, its time to get your house in order. these supplies will help.	once the holidays are over, its time to get your house in order. these supplies will help.	0	positive	0		2011-03-03	0	0	0	0	0	0	13.8594	0.105218	16.6833	97.3167	-18	0	2	0
2014-12-31	#HappyNewYear #fashion fans! HereÃ¢â‚¬â„¢s to #blue skies ahead. http://ebay.to/1wAmdWWÃ‚Â pic.twitter.com/KiXAILmpNC	#happynewyear #fashion fans! heres to #blue skies ahead.	#happynewyear #fashion fans! heres to #blue skies ahead.	0.1	positive	0		2011-03-04	0	0	0	0	0	0	13.4722	-0.387205	16.6833	97.3167	-18	0	2	0
2016-12-30	ThereÃ¢â‚¬â„¢s still time on the clock to score big this holiday like @DevinBook @dloading @KarlTowns. Shop the sale: http://ebay.to/SeasonEndSaleÃ‚Â pic.twitter.com/jhMTSM2Rrt	theres still time on the clock to score big this holiday like @devinbook @dloading @karltowns. shop the sale:	theres still time on the clock to score big this holiday like @devinbook @dloading @karltowns. shop the sale:	0.1	positive	0		2011-03-05	0	0	0	0	0	0	13.4722	0	16.6833	97.3167	-18	0	2	0
2016-12-30	Was their reaction one that youÃ¢â‚¬â„¢ll always remember? #eBayUnboxedpic.twitter.com/naRfcsfOoH	was their reaction one that youll always remember? #ebayunboxedpic.twitter.com/narfcsfooh	was their reaction one that youll always remember? #ebayunboxedpic.twitter.com/narfcsfooh	0	positive	0		2011-03-06	0	0	0	0	0	0	13.4722	0	16.6833	97.3167	-18	0	2	0
2016-12-29	Here are some of Ahead of the TapeÃ¢â‚¬â„¢s best and worst calls in 2016 http://www.wsj.com/articles/apple-ebay-and-gold-we-called-them-right-we-missed-some-too-1483029533Ã‚Â Ã¢â‚¬Â¦ $AAPL $EBAY $BBY $DIS $CAT	here are some of ahead of the tapes best and worst calls in 2016 $aapl $ebay $bby $dis $cat	here are some of ahead of the tapes best and worst calls in 2016 $aapl $ebay $bby $dis $cat	0.65	positive	0		2011-03-07	0	0	0	0	0	0	13.2576	-0.214646	16.6833	97.3167	-18	0	2	0
2016-12-28	Stop Order Definition: Day Trading Terminology | http://bit.ly/2ir1VvUÃ‚Â | $AAPL $MSFT $EBAY $GOOG $HPQ $IBM $AMZN $TSLA $GPRO $SORL $PLUGpic.twitter.com/6CtN5qgcjo	stop order definition: day trading terminology | | $aapl $msft $ebay $goog $hpq $ibm $amzn $tsla $gpro $sorl $plugpic.twitter.com/6ctn5qgcjo	stop order definition: day trading terminology | | $aapl $msft $ebay $goog $hpq $ibm $amzn $tsla $gpro $sorl $plugpic.twitter.com/6ctn5qgcjo	0	positive	0		2011-03-08	0	0	0	0	0	0	13.3291	0.071548	16.6833	97.3167	-18	0	2	0
2016-12-26	Patience Pays in Day Trading http://bit.ly/2gDAbXSÃ‚Â $AAPL $MSFT $EBAY $GOOG $HPQ $IBM $AMZN $TSLA $GPRO $TWTR $FB $LNKD $MBLY $NKE $UApic.twitter.com/45brWQaI46	patience pays in day trading $aapl $msft $ebay $goog $hpq $ibm $amzn $tsla $gpro $twtr $fb $lnkd $mbly $nke $uapic.twitter.com/45brwqai46	patience pays in day trading $aapl $msft $ebay $goog $hpq $ibm $amzn $tsla $gpro $twtr $fb $lnkd $mbly $nke $uapic.twitter.com/45brwqai46	0	positive	0		2011-03-09	0	0	0	0	0	0	13.186	-0.143097	16.6833	97.3167	-18	0	2	0
2016-12-15	These 5 Stocks Are Giving A Buy Signal This Week http://seekingalpha.com/article/4030637-5-stocks-giving-buy-signal-week?source=feed_fÃ‚Â Ã¢â‚¬Â¦ $MCD $LULU $EBAY $TSLA $AAPL	these 5 stocks are giving a buy signal this week $mcd $lulu $ebay $tsla $aapl	these 5 stocks are giving a buy signal this week $mcd $lulu $ebay $tsla $aapl	0	positive	0		2011-03-10	0	0	0	0	0	0	13.0808	-0.105219	16.6833	97.3167	-18	0	2	0
2016-12-14	And the only reason players like $Ebay or $AMZN get to #1 is because #entrepreneurs are building #ecommerce stores on their marketplaces (4)	and the only reason players like $ebay or $amzn get to #1 is because #entrepreneurs are building #ecommerce stores on their marketplaces (4)	and the only reason players like $ebay or $amzn get to #1 is because #entrepreneurs are building #ecommerce stores on their marketplaces (4)	1	positive	0		2011-03-11	0	0	0	0	0	0	13.0135	-0.06734	16.6833	97.3167	-18	0	2	0
2016-12-11	5 Trade Ideas for Monday: $BMY $EBAY $IBM $NDAQ $OZM $SPY- Dragonfly Capital. https://tmblr.co/Zjsg5q2FlSyhxÃ‚Â + Holiday Sale!	5 trade ideas for monday: $bmy $ebay $ibm $ndaq $ozm $spy- dragonfly capital. + holiday sale!	5 trade ideas for monday: $bmy $ebay $ibm $ndaq $ozm $spy- dragonfly capital. + holiday sale!	0	positive	0		2011-03-12	0	0	0	0	0	0	13.0135	0	16.6833	97.3167	-18	0	2	0
2016-12-08	TTG Midday Option recap:_x000D_ Calls: $TSCO $INTC $BX $KKR $EBAY $MET $FEYE $MCD $BABA $DHI $FIG _x000D_ Puts: $GRA $MBLY $MS_x000D_ ETFs: $XOP $UUPpic.twitter.com/ytRR4WcwvF	ttg midday option recap:_x000D_ calls: $tsco $intc $bx $kkr $ebay $met $feye $mcd $baba $dhi $fig _x000D_ puts: $gra $mbly $ms_x000D_ etfs: $xop $uuppic.twitter.com/ytrr4wcwvf	ttg midday option recap:_x000D_ calls: $tsco $intc $bx $kkr $ebay $met $feye $mcd $baba $dhi $fig _x000D_ puts: $gra $mbly $ms_x000D_ etfs: $xop $uuppic.twitter.com/ytrr4wcwvf	0	positive	0		2011-03-13	0	0	0	0	0	0	13.0135	0	16.6833	97.3167	-18	0	2	0
2016-12-08	Stocks Trade At Record Highs; Fiber-Optic Stocks On Fire: http://ow.ly/ZWyD306Ws9nÃ‚Â $COST $ADSK $EBAY $LITE $CIEN $FNSR $LULU $OLLI	stocks trade at record highs; fiber-optic stocks on fire: $cost $adsk $ebay $lite $cien $fnsr $lulu $olli	stocks trade at record highs; fiber-optic stocks on fire: $cost $adsk $ebay $lite $cien $fnsr $lulu $olli	0	positive	0		2011-03-14	0	0	0	0	0	0	12.9503	-0.063132	16.6833	97.3167	-18	0	2	0
2016-12-07	Chart for my buddy, @WallStreeTopGun .... _x000D_ $EBAY .... pic.twitter.com/dRZqQ9WFC5	chart for my buddy, @wallstreetopgun .... _x000D_ $ebay .... pic.twitter.com/drzqq9wfc5	chart for my buddy, @wallstreetopgun .... _x000D_ $ebay .... pic.twitter.com/drzqq9wfc5	0	positive	0		2011-03-15	0	0	0	0	0	0	12.8114	-0.138888	16.6833	97.3167	-18	0	2	0
2016-11-29	Cyber Monday Key Takeaways: Online Taking A Bigger Piece Of The Holiday Pie http://seekingalpha.com/article/4027043-cyber-monday-key-takeaways-online-taking-bigger-piece-holiday-pie?source=tweetÃ‚Â Ã¢â‚¬Â¦ $AMZN $EBAY $JWN $M $TGT $WMT $XRT	cyber monday key takeaways: online taking a bigger piece of the holiday pie $amzn $ebay $jwn $m $tgt $wmt $xrt	cyber monday key takeaways: online taking a bigger piece of the holiday pie $amzn $ebay $jwn $m $tgt $wmt $xrt	0.75	positive	0		2011-03-16	0	1	0	1	0	1	12.5126	-0.298821	16.6833	98.3167	-18	0	2	1
2016-11-29	Cyber Monday still rules! https://www.bloomberg.com/news/articles/2016-11-28/cyber-monday-s-reign-as-top-online-spending-day-threatenedÃ‚Â Ã¢â‚¬Â¦ #ecommerce $amzn $wmt $ebay	cyber monday still rules! #ecommerce $amzn $wmt $ebay	cyber monday still rules! #ecommerce $amzn $wmt $ebay	0	positive	0		2011-03-17	0	1	0	1	0	1	12.6052	0.092592	16.6833	99.3167	-18	0	2	1
2016-11-19	#Paypal: #Fintech Rebound Play. #4ir #payments #tech $pypl $ebay $amzn #ecommerce $ipay #emergingmarkets #innovationhttp://ow.ly/G4vf3066JBJ	#paypal: #fintech rebound play. #4ir #payments #tech $pypl $ebay $amzn #ecommerce $ipay #emergingmarkets #innovation	#paypal: #fintech rebound play. #4ir #payments #tech $pypl $ebay $amzn #ecommerce $ipay #emergingmarkets #innovation	0	positive	0		2011-03-18	0.133333	1	0	1	0	1	12.8241	0.218855	16.6833	100.317	-18	0	2	1
2016-11-09	Ebay fires product and tech teams in India https://www.techinasia.com/ebay-fires-entire-india-teamÃ‚Â Ã¢â‚¬Â¦_x000D_ $EBAY pic.twitter.com/NpRje9Wzf3	ebay fires product and tech teams in india _x000D_ $ebay pic.twitter.com/nprje9wzf3	ebay fires product and tech teams in india _x000D_ $ebay pic.twitter.com/nprje9wzf3	0	positive	0		2011-03-19	0	0	0	0	0	0	12.8241	0	16.6833	100.317	-18	0	2	0
2016-11-09	The eBay app is no longer supported on Windows devices. However, you can access eBay through your device browser. ^CC	the ebay app is no longer supported on windows devices. however, you can access ebay through your device browser. ^cc	the ebay app is no longer supported on windows devices. however, you can access ebay through your device browser. ^cc	0	positive	0		2011-03-20	0	0	0	0	0	0	12.8241	0	16.6833	100.317	-18	0	2	0
2016-11-09	$KAYS - Oregon Chain Marijuana Stores - Soaring on RECORD VOLUME $AMZN $WMT $TGT $NVDA $SPY $GLD $EBAY $AAPL $FB $TWTR $GS $S $GOOG $TRTC	$kays - oregon chain marijuana stores - soaring on record volume $amzn $wmt $tgt $nvda $spy $gld $ebay $aapl $fb $twtr $gs $s $goog $trtc	$kays - oregon chain marijuana stores - soaring on record volume $amzn $wmt $tgt $nvda $spy $gld $ebay $aapl $fb $twtr $gs $s $goog $trtc	0	positive	0		2011-03-21	-0.333333	1	1	0	1	0	12.8704	0.046296	17.6833	100.317	-19	-1	1	1
2016-11-09	Robert Olstein Continues to Buy eBay, Walt Disney $SAVE $DAL $DISCK $CVS $EBAY $JBLU $DIS $DLPH $CRL http://www.gurufocus.com/news/457751/affid/152113Ã‚Â Ã¢â‚¬Â¦	robert olstein continues to buy ebay, walt disney $save $dal $disck $cvs $ebay $jblu $dis $dlph $crl	robert olstein continues to buy ebay, walt disney $save $dal $disck $cvs $ebay $jblu $dis $dlph $crl	0	positive	0		2011-03-22	0	0	0	0	0	0	12.7189	-0.151515	17.6833	100.317	-19	0	2	0
2016-11-09	#BuenosDias America $SPY $AAPL $AMZN $BABA $C $EBAY $FB $GOOGL $MSFT $NFLX $NKE $SBUX $TSLA $YHOO #ElectionNight #ElectionDaypic.twitter.com/8bf2xYXJgy	#buenosdias america $spy $aapl $amzn $baba $c $ebay $fb $googl $msft $nflx $nke $sbux $tsla $yhoo #electionnight #electiondaypic.twitter.com/8bf2xyxjgy	#buenosdias america $spy $aapl $amzn $baba $c $ebay $fb $googl $msft $nflx $nke $sbux $tsla $yhoo #electionnight #electiondaypic.twitter.com/8bf2xyxjgy	0	positive	0		2011-03-23	0	0	0	0	0	0	12.9082	0.189394	17.6833	100.317	-19	0	2	0
2016-11-07	$EBAY http://FinGraphs.comÃ‚Â Pot. consolid in Uptrend LONGERTERM Wly-Dly-Hly combo chart #trading #stockspic.twitter.com/It5NsaJ75S	$ebay pot. consolid in uptrend longerterm wly-dly-hly combo chart #trading #stockspic.twitter.com/it5nsaj75s	$ebay pot. consolid in uptrend longerterm wly-dly-hly combo chart #trading #stockspic.twitter.com/it5nsaj75s	0	positive	0		2011-03-24	0	2	0	2	0	1	13.367	0.458754	17.6833	101.317	-19	0	2	2
2016-11-06	Alipay Takes On Apple Pay And PayPal On Their Home Turf http://seekingalpha.com/article/4020057-alipay-takes-apple-pay-paypal-home-turf?source=tweetÃ‚Â Ã¢â‚¬Â¦ $BABA $AAPL $EBAY	alipay takes on apple pay and paypal on their home turf $baba $aapl $ebay	alipay takes on apple pay and paypal on their home turf $baba $aapl $ebay	0	positive	0		2011-03-25	0	0	0	0	0	0	13.3418	-0.025252	17.6833	101.317	-19	0	2	0
2016-11-05	E*Trade Broker Review: http://bit.ly/2fIaMvhÃ‚Â #etrade @etrade #DayTrading #StockTrader $AAPL $MSFT $EBAY $GOOG $HPQ $IBM $AMZN $TSLA $GPROpic.twitter.com/ZxBXwKta3V	e*trade broker review: #etrade @etrade #daytrading #stocktrader $aapl $msft $ebay $goog $hpq $ibm $amzn $tsla $gpropic.twitter.com/zxbxwkta3v	e*trade broker review: #etrade @etrade #daytrading #stocktrader $aapl $msft $ebay $goog $hpq $ibm $amzn $tsla $gpropic.twitter.com/zxbxwkta3v	0	positive	0		2011-03-26	0	0	0	0	0	0	13.3418	0	17.6833	101.317	-19	0	2	0
2016-11-03	Historical test of $EBAY increased profit 558% using my investing system http://bit.ly/1k782TH	historical test of $ebay increased profit 558% using my investing system	historical test of $ebay increased profit 558% using my investing system	0	positive	0		2011-03-27	0	0	0	0	0	0	13.3418	0	17.6833	101.317	-19	0	2	0
2016-12-30	ThereÃ¢â‚¬â„¢s still time on the clock to score big this holiday like @DevinBook @dloading @KarlTowns. Shop the sale: http://ebay.to/SeasonEndSaleÃ‚Â pic.twitter.com/jhMTSM2Rrt	theres still time on the clock to score big this holiday like @devinbook @dloading @karltowns. shop the sale:	theres still time on the clock to score big this holiday like @devinbook @dloading @karltowns. shop the sale:	0.1	positive	0		2011-03-28	0.384848	5	2	3	0.4	0.6	12.7694	-0.57239	18.0833	101.917	-19	0	2	3
2016-12-30	Was their reaction one that youÃ¢â‚¬â„¢ll always remember? #eBayUnboxedpic.twitter.com/naRfcsfOoH	was their reaction one that youll always remember? #ebayunboxedpic.twitter.com/narfcsfooh	was their reaction one that youll always remember? #ebayunboxedpic.twitter.com/narfcsfooh	0	positive	0		2011-03-29	0.119048	1	0	1	0	1	13.0808	0.311447	18.0833	102.917	-19	0	2	1
2016-12-29	Here are some of Ahead of the TapeÃ¢â‚¬â„¢s best and worst calls in 2016 http://www.wsj.com/articles/apple-ebay-and-gold-we-called-them-right-we-missed-some-too-1483029533Ã‚Â Ã¢â‚¬Â¦ $AAPL $EBAY $BBY $DIS $CAT	here are some of ahead of the tapes best and worst calls in 2016 $aapl $ebay $bby $dis $cat	here are some of ahead of the tapes best and worst calls in 2016 $aapl $ebay $bby $dis $cat	0.65	positive	0		2011-03-30	0	1	0	1	0	1	13.3123	0.231481	18.0833	103.917	-19	0	2	1
2016-12-28	Stop Order Definition: Day Trading Terminology | http://bit.ly/2ir1VvUÃ‚Â | $AAPL $MSFT $EBAY $GOOG $HPQ $IBM $AMZN $TSLA $GPRO $SORL $PLUGpic.twitter.com/6CtN5qgcjo	stop order definition: day trading terminology | | $aapl $msft $ebay $goog $hpq $ibm $amzn $tsla $gpro $sorl $plugpic.twitter.com/6ctn5qgcjo	stop order definition: day trading terminology | | $aapl $msft $ebay $goog $hpq $ibm $amzn $tsla $gpro $sorl $plugpic.twitter.com/6ctn5qgcjo	0	positive	0		2011-03-31	0	0	0	0	0	0	13.064	-0.248316	18.0833	103.917	-19	0	2	0
2016-12-26	Patience Pays in Day Trading http://bit.ly/2gDAbXSÃ‚Â $AAPL $MSFT $EBAY $GOOG $HPQ $IBM $AMZN $TSLA $GPRO $TWTR $FB $LNKD $MBLY $NKE $UApic.twitter.com/45brWQaI46	patience pays in day trading $aapl $msft $ebay $goog $hpq $ibm $amzn $tsla $gpro $twtr $fb $lnkd $mbly $nke $uapic.twitter.com/45brwqai46	patience pays in day trading $aapl $msft $ebay $goog $hpq $ibm $amzn $tsla $gpro $twtr $fb $lnkd $mbly $nke $uapic.twitter.com/45brwqai46	0	positive	0		2011-04-01	0	1	0	1	0	1	13.1987	0.13468	18.0833	104.917	-19	0	2	1
2016-12-15	These 5 Stocks Are Giving A Buy Signal This Week http://seekingalpha.com/article/4030637-5-stocks-giving-buy-signal-week?source=feed_fÃ‚Â Ã¢â‚¬Â¦ $MCD $LULU $EBAY $TSLA $AAPL	these 5 stocks are giving a buy signal this week $mcd $lulu $ebay $tsla $aapl	these 5 stocks are giving a buy signal this week $mcd $lulu $ebay $tsla $aapl	0	positive	0		2011-04-02	0	0	0	0	0	0	13.1987	0	18.0833	104.917	-19	0	2	0
2016-12-14	And the only reason players like $Ebay or $AMZN get to #1 is because #entrepreneurs are building #ecommerce stores on their marketplaces (4)	and the only reason players like $ebay or $amzn get to #1 is because #entrepreneurs are building #ecommerce stores on their marketplaces (4)	and the only reason players like $ebay or $amzn get to #1 is because #entrepreneurs are building #ecommerce stores on their marketplaces (4)	1	positive	0		2011-04-03	0	0	0	0	0	0	13.1987	0	18.0833	104.917	-19	0	2	0
2016-12-11	5 Trade Ideas for Monday: $BMY $EBAY $IBM $NDAQ $OZM $SPY- Dragonfly Capital. https://tmblr.co/Zjsg5q2FlSyhxÃ‚Â + Holiday Sale!	5 trade ideas for monday: $bmy $ebay $ibm $ndaq $ozm $spy- dragonfly capital. + holiday sale!	5 trade ideas for monday: $bmy $ebay $ibm $ndaq $ozm $spy- dragonfly capital. + holiday sale!	0	positive	0		2011-04-04	0	0	0	0	0	0	13.2113	0.012627	18.0833	104.917	-19	0	2	0
2016-12-08	TTG Midday Option recap:_x000D_ Calls: $TSCO $INTC $BX $KKR $EBAY $MET $FEYE $MCD $BABA $DHI $FIG _x000D_ Puts: $GRA $MBLY $MS_x000D_ ETFs: $XOP $UUPpic.twitter.com/ytRR4WcwvF	ttg midday option recap:_x000D_ calls: $tsco $intc $bx $kkr $ebay $met $feye $mcd $baba $dhi $fig _x000D_ puts: $gra $mbly $ms_x000D_ etfs: $xop $uuppic.twitter.com/ytrr4wcwvf	ttg midday option recap:_x000D_ calls: $tsco $intc $bx $kkr $ebay $met $feye $mcd $baba $dhi $fig _x000D_ puts: $gra $mbly $ms_x000D_ etfs: $xop $uuppic.twitter.com/ytrr4wcwvf	0	positive	0		2011-04-05	-0.875	1	1	0	1	0	13.4007	0.189394	19.0833	104.917	-20	-1	1	1
2016-12-08	Stocks Trade At Record Highs; Fiber-Optic Stocks On Fire: http://ow.ly/ZWyD306Ws9nÃ‚Â $COST $ADSK $EBAY $LITE $CIEN $FNSR $LULU $OLLI	stocks trade at record highs; fiber-optic stocks on fire: $cost $adsk $ebay $lite $cien $fnsr $lulu $olli	stocks trade at record highs; fiber-optic stocks on fire: $cost $adsk $ebay $lite $cien $fnsr $lulu $olli	0	positive	0		2011-04-06	2	2	0	2	0	1	13.4049	0.004208	19.0833	105.917	-20	0	2	2
2016-12-07	Chart for my buddy, @WallStreeTopGun .... _x000D_ $EBAY .... pic.twitter.com/dRZqQ9WFC5	chart for my buddy, @wallstreetopgun .... _x000D_ $ebay .... pic.twitter.com/drzqq9wfc5	chart for my buddy, @wallstreetopgun .... _x000D_ $ebay .... pic.twitter.com/drzqq9wfc5	0	positive	0		2011-04-07	0	0	0	0	0	0	13.2702	-0.13468	19.0833	105.917	-20	0	2	0
2016-11-29	Cyber Monday Key Takeaways: Online Taking A Bigger Piece Of The Holiday Pie http://seekingalpha.com/article/4027043-cyber-monday-key-takeaways-online-taking-bigger-piece-holiday-pie?source=tweetÃ‚Â Ã¢â‚¬Â¦ $AMZN $EBAY $JWN $M $TGT $WMT $XRT	cyber monday key takeaways: online taking a bigger piece of the holiday pie $amzn $ebay $jwn $m $tgt $wmt $xrt	cyber monday key takeaways: online taking a bigger piece of the holiday pie $amzn $ebay $jwn $m $tgt $wmt $xrt	0.75	positive	0		2011-04-08	0	0	0	0	0	0	13.1061	-0.164141	19.0833	105.917	-20	0	2	0
2016-11-29	Cyber Monday still rules! https://www.bloomberg.com/news/articles/2016-11-28/cyber-monday-s-reign-as-top-online-spending-day-threatenedÃ‚Â Ã¢â‚¬Â¦ #ecommerce $amzn $wmt $ebay	cyber monday still rules! #ecommerce $amzn $wmt $ebay	cyber monday still rules! #ecommerce $amzn $wmt $ebay	0	positive	0		2011-04-09	0	0	0	0	0	0	13.1061	0	19.0833	105.917	-20	0	2	0
2016-11-19	#Paypal: #Fintech Rebound Play. #4ir #payments #tech $pypl $ebay $amzn #ecommerce $ipay #emergingmarkets #innovationhttp://ow.ly/G4vf3066JBJ	#paypal: #fintech rebound play. #4ir #payments #tech $pypl $ebay $amzn #ecommerce $ipay #emergingmarkets #innovation	#paypal: #fintech rebound play. #4ir #payments #tech $pypl $ebay $amzn #ecommerce $ipay #emergingmarkets #innovation	0	positive	0		2011-04-10	0	0	0	0	0	0	13.1061	0	19.0833	105.917	-20	0	2	0
2016-11-09	Ebay fires product and tech teams in India https://www.techinasia.com/ebay-fires-entire-india-teamÃ‚Â Ã¢â‚¬Â¦_x000D_ $EBAY pic.twitter.com/NpRje9Wzf3	ebay fires product and tech teams in india _x000D_ $ebay pic.twitter.com/nprje9wzf3	ebay fires product and tech teams in india _x000D_ $ebay pic.twitter.com/nprje9wzf3	0	positive	0		2011-04-11	0	0	0	0	0	0	13.1271	0.021044	19.0833	105.917	-20	0	2	0
2016-11-09	The eBay app is no longer supported on Windows devices. However, you can access eBay through your device browser. ^CC	the ebay app is no longer supported on windows devices. however, you can access ebay through your device browser. ^cc	the ebay app is no longer supported on windows devices. however, you can access ebay through your device browser. ^cc	0	positive	0		2011-04-12	0	1	0	1	0	1	12.9209	-0.206229	19.0833	106.917	-20	0	2	1
2016-11-09	$KAYS - Oregon Chain Marijuana Stores - Soaring on RECORD VOLUME $AMZN $WMT $TGT $NVDA $SPY $GLD $EBAY $AAPL $FB $TWTR $GS $S $GOOG $TRTC	$kays - oregon chain marijuana stores - soaring on record volume $amzn $wmt $tgt $nvda $spy $gld $ebay $aapl $fb $twtr $gs $s $goog $trtc	$kays - oregon chain marijuana stores - soaring on record volume $amzn $wmt $tgt $nvda $spy $gld $ebay $aapl $fb $twtr $gs $s $goog $trtc	0	positive	0		2011-04-13	0	0	0	0	0	0	12.9082	-0.012627	19.0833	106.917	-20	0	2	0
2016-11-09	Robert Olstein Continues to Buy eBay, Walt Disney $SAVE $DAL $DISCK $CVS $EBAY $JBLU $DIS $DLPH $CRL http://www.gurufocus.com/news/457751/affid/152113Ã‚Â Ã¢â‚¬Â¦	robert olstein continues to buy ebay, walt disney $save $dal $disck $cvs $ebay $jblu $dis $dlph $crl	robert olstein continues to buy ebay, walt disney $save $dal $disck $cvs $ebay $jblu $dis $dlph $crl	0	positive	0		2011-04-14	0	0	0	0	0	0	12.984	0.075758	19.0833	106.917	-20	0	2	0
2016-11-09	#BuenosDias America $SPY $AAPL $AMZN $BABA $C $EBAY $FB $GOOGL $MSFT $NFLX $NKE $SBUX $TSLA $YHOO #ElectionNight #ElectionDaypic.twitter.com/8bf2xYXJgy	#buenosdias america $spy $aapl $amzn $baba $c $ebay $fb $googl $msft $nflx $nke $sbux $tsla $yhoo #electionnight #electiondaypic.twitter.com/8bf2xyxjgy	#buenosdias america $spy $aapl $amzn $baba $c $ebay $fb $googl $msft $nflx $nke $sbux $tsla $yhoo #electionnight #electiondaypic.twitter.com/8bf2xyxjgy	0	positive	0		2011-04-15	0	0	0	0	0	0	13.3039	0.319865	19.0833	106.917	-20	0	2	0
2016-11-07	$EBAY http://FinGraphs.comÃ‚Â Pot. consolid in Uptrend LONGERTERM Wly-Dly-Hly combo chart #trading #stockspic.twitter.com/It5NsaJ75S	$ebay pot. consolid in uptrend longerterm wly-dly-hly combo chart #trading #stockspic.twitter.com/it5nsaj75s	$ebay pot. consolid in uptrend longerterm wly-dly-hly combo chart #trading #stockspic.twitter.com/it5nsaj75s	0	positive	0		2011-04-16	0	0	0	0	0	0	13.3039	0	19.0833	106.917	-20	0	2	0
2016-11-06	Alipay Takes On Apple Pay And PayPal On Their Home Turf http://seekingalpha.com/article/4020057-alipay-takes-apple-pay-paypal-home-turf?source=tweetÃ‚Â Ã¢â‚¬Â¦ $BABA $AAPL $EBAY	alipay takes on apple pay and paypal on their home turf $baba $aapl $ebay	alipay takes on apple pay and paypal on their home turf $baba $aapl $ebay	0	positive	0		2011-04-17	0	0	0	0	0	0	13.3039	0	19.0833	106.917	-20	0	2	0
2016-11-05	E*Trade Broker Review: http://bit.ly/2fIaMvhÃ‚Â #etrade @etrade #DayTrading #StockTrader $AAPL $MSFT $EBAY $GOOG $HPQ $IBM $AMZN $TSLA $GPROpic.twitter.com/ZxBXwKta3V	e*trade broker review: #etrade @etrade #daytrading #stocktrader $aapl $msft $ebay $goog $hpq $ibm $amzn $tsla $gpropic.twitter.com/zxbxwkta3v	e*trade broker review: #etrade @etrade #daytrading #stocktrader $aapl $msft $ebay $goog $hpq $ibm $amzn $tsla $gpropic.twitter.com/zxbxwkta3v	0	positive	0		2011-04-18	0	0	0	0	0	0	13.1103	-0.193602	19.0833	106.917	-20	0	2	0
2016-11-03	Historical test of $EBAY increased profit 558% using my investing system http://bit.ly/1k782TH	historical test of $ebay increased profit 558% using my investing system	historical test of $ebay increased profit 558% using my investing system	0	positive	0		2011-04-19	1.5	2	0	2	0	1	13.1103	0	19.0833	107.917	-20	0	2	2
2016-10-30	Drumroll, please: Something big just arrived for @ChesterSee - Something really big. Can you guess? #eBayUnboxedpic.twitter.com/wCTZcBlvqT	drumroll, please: something big just arrived for @chestersee - something really big. can you guess? #ebayunboxedpic.twitter.com/wctzcblvqt	drumroll, please: something big just arrived for @chestersee - something really big. can you guess? #ebayunboxedpic.twitter.com/wctzcblvqt	0.1	positive	0		2011-04-20	2.4	3	0	3	0	1	13.367	0.256733	19.0833	108.917	-20	0	2	3
2016-10-26	Here's to all of you for triumphing over yet another day. #eBayUncorked #WineWednesdaypic.twitter.com/EsGznNkMSu	here's to all of you for triumphing over yet another day. #ebayuncorked #winewednesdaypic.twitter.com/esgznnkmsu	here's to all of you for triumphing over yet another day. #ebayuncorked #winewednesdaypic.twitter.com/esgznnkmsu	0	positive	0		2011-04-21	0.666667	2	0	2	0	1	13.447	0.079967	19.0833	109.917	-20	0	2	2
2016-10-26	Plan Ahead, dress ahead. #DidYouKnow that 64% of items sold on eBay are delivered in 3 days or less?pic.twitter.com/cY2MNHd0W7	plan ahead, dress ahead. #didyouknow that 64% of items sold on ebay are delivered in 3 days or less?pic.twitter.com/cy2mnhd0w7	plan ahead, dress ahead. #didyouknow that 64% of items sold on ebay are delivered in 3 days or less?pic.twitter.com/cy2mnhd0w7	0	positive	0		2011-04-22	0.670833	1	0	1	0	1	13.447	0	19.0833	110.917	-20	0	2	1
2016-10-20	eBay is testing a Facebook Messenger chatbot $EBAY $FB http://read.bi/2dqzK1lÃ‚Â pic.twitter.com/lOqfXptF8V	ebay is testing a facebook messenger chatbot $ebay $fb	ebay is testing a facebook messenger chatbot $ebay $fb	0	positive	0		2011-04-23	0	0	0	0	0	0	13.447	0	19.0833	110.917	-20	0	2	0
2016-10-19	eBay has launched a curated marketplace $EBAY http://read.bi/2esA5wBÃ‚Â pic.twitter.com/tTnb5tHglW	ebay has launched a curated marketplace $ebay	ebay has launched a curated marketplace $ebay	0	positive	0		2011-04-24	0	0	0	0	0	0	13.447	0	19.0833	110.917	-20	0	2	0
2016-10-19	$TSLA product unveil today_x000D_ $GS Blankfein speaking w/ CNBC later_x000D_ Tonight's ER's ..._x000D_ $EBAY $AXP $XLNX $MAT $TSCO_x000D_ Fedspeak + Data ...pic.twitter.com/SV1hPdg2ux	$tsla product unveil today_x000D_ $gs blankfein speaking w/ cnbc later_x000D_ tonight's er's ..._x000D_ $ebay $axp $xlnx $mat $tsco_x000D_ fedspeak + data ...pic.twitter.com/sv1hpdg2ux	$tsla product unveil today_x000D_ $gs blankfein speaking w/ cnbc later_x000D_ tonight's er's ..._x000D_ $ebay $axp $xlnx $mat $tsco_x000D_ fedspeak + data ...pic.twitter.com/sv1hpdg2ux	0	positive	0		2011-04-25	1.9	2	0	2	0	1	13.8721	0.425084	19.0833	111.917	-20	0	2	2
2016-10-18	Earnings this week_x000D_ Tue - $INTC $JNJ $YHOO_x000D_ Wed - $MS $EBAY $AXP $HAL_x000D_ Thu - $AMD $VZ $MSFT $VZ_x000D_ Fri - $GE $MCD $HON_x000D_ http://stocktwits.com/eWhispers/message/64802754?utm_medium=community-twitter&utm_source=twitter.com&utm_campaign=outboundteamÃ‚Â Ã¢â‚¬Â¦	earnings this week_x000D_ tue - $intc $jnj $yhoo_x000D_ wed - $ms $ebay $axp $hal_x000D_ thu - $amd $vz $msft $vz_x000D_ fri - $ge $mcd $hon_x000D_	earnings this week_x000D_ tue - $intc $jnj $yhoo_x000D_ wed - $ms $ebay $axp $hal_x000D_ thu - $amd $vz $msft $vz_x000D_ fri - $ge $mcd $hon_x000D_	0	positive	0		2011-04-26	0	0	0	0	0	0	13.9226	0.050505	19.0833	111.917	-20	0	2	0
2016-10-17	$NFLX $IBM $UAL $GS $DPZ $HOG_x000D_ $ISRG $INTC $YHOO $CREE $HAL_x000D_ $EBAY $STX $XLNX $TSCO $WBA_x000D_ $MSFT $VZ $DNKN $AAL $PYPL_x000D_ $MCD $GE $PFPT $AMD $HONpic.twitter.com/1tlKQ0cRQs	$nflx $ibm $ual $gs $dpz $hog_x000D_ $isrg $intc $yhoo $cree $hal_x000D_ $ebay $stx $xlnx $tsco $wba_x000D_ $msft $vz $dnkn $aal $pypl_x000D_ $mcd $ge $pfpt $amd $honpic.twitter.com/1tlkq0crqs	$nflx $ibm $ual $gs $dpz $hog_x000D_ $isrg $intc $yhoo $cree $hal_x000D_ $ebay $stx $xlnx $tsco $wba_x000D_ $msft $vz $dnkn $aal $pypl_x000D_ $mcd $ge $pfpt $amd $honpic.twitter.com/1tlkq0crqs	0	positive	0		2011-04-27	1.5	2	0	2	0	1	14.3224	0.399832	19.0833	112.917	-20	0	2	2
2016-10-15	#earnings $NFLX $AMD $BAC $INTC $IBM $JNJ $GS $MSFT $HAS $SKX $DPZ $GE $AAL $UNH $LII $EBAY http://eps.sh/calÃ‚Â pic.twitter.com/yzUI6JmL3g	#earnings $nflx $amd $bac $intc $ibm $jnj $gs $msft $has $skx $dpz $ge $aal $unh $lii $ebay	#earnings $nflx $amd $bac $intc $ibm $jnj $gs $msft $has $skx $dpz $ge $aal $unh $lii $ebay	0	positive	0		2011-04-28	0.3	1	0	1	0	1	14.3098	-0.012627	19.0833	113.917	-20	0	2	1
2016-10-10	#DidYouKnow: $176 is raised for charity every min on eBay and now you can raise $ for @AmericanCancer while you shop http://www.ebay.com/acsÃ‚Â pic.twitter.com/7C4e7E1oMI	#didyouknow: $176 is raised for charity every min on ebay and now you can raise $ for @americancancer while you shop	#didyouknow: $176 is raised for charity every min on ebay and now you can raise $ for @americancancer while you shop	0	positive	0		2011-04-29	0	2	0	2	0	1	14.4739	0.164142	19.0833	114.917	-20	0	2	2
2016-10-10	Shop select items and save 20% with this Columbus Day coupon. Details here: http://ebay.to/2df140GÃ‚Â pic.twitter.com/h09XyQweZT	shop select items and save 20% with this columbus day coupon. details here:	shop select items and save 20% with this columbus day coupon. details here:	0	positive	0		2011-04-30	0	0	0	0	0	0	14.4739	0	19.0833	114.917	-20	0	2	0
2016-10-07	If you like to #DIY and put your spin on things, you'll like this. #DidYouKnow 80% of items sold on eBay are new?pic.twitter.com/KGtYa0NQbk	if you like to #diy and put your spin on things, you'll like this. #didyouknow 80% of items sold on ebay are new?pic.twitter.com/kgtya0nqbk	if you like to #diy and put your spin on things, you'll like this. #didyouknow 80% of items sold on ebay are new?pic.twitter.com/kgtya0nqbk	0	positive	0		2011-05-01	0	0	0	0	0	0	14.4739	0	19.0833	114.917	-20	0	2	0
2016-10-06	Join @SherylCrow and stand up against cancer by bidding on items from her closet! 100% to @SU2C #BCA http://ebay.to/2dH300fÃ‚Â pic.twitter.com/lzeQXXvOMW	join @sherylcrow and stand up against cancer by bidding on items from her closet! 100% to @su2c #bca	join @sherylcrow and stand up against cancer by bidding on items from her closet! 100% to @su2c #bca	0	positive	0		2011-05-02	0	0	0	0	0	0	14.1582	-0.315657	19.0833	114.917	-20	0	2	0
2016-10-03	#stock movers: $EBAY drops on $FB marketplace launch; $CAB $5.5B deal; $TSLA hits production record; $ING job cuts http://yhoo.it/2dmU9CsÃ‚Â pic.twitter.com/UKbqXCA1U2	#stock movers: $ebay drops on $fb marketplace launch; $cab $5.5b deal; $tsla hits production record; $ing job cuts	#stock movers: $ebay drops on $fb marketplace launch; $cab $5.5b deal; $tsla hits production record; $ing job cuts	0	positive	0		2011-05-03	0	0	0	0	0	0	14.1162	-0.042088	19.0833	114.917	-20	0	2	0
2016-08-18	eBay expands global shipping solution $EBAY http://read.bi/2bAMEqkÃ‚Â pic.twitter.com/pTb9AYhAWl	ebay expands global shipping solution $ebay	ebay expands global shipping solution $ebay	0	positive	0		2011-05-04	0	0	0	0	0	0	13.8931	-0.223063	19.0833	114.917	-20	0	2	0
2016-08-08	The United States Postal Service is testing kiosks to ease eBay seller frustrations $EBAY http://read.bi/2aGOW7nÃ‚Â pic.twitter.com/sswajaD2ng	the united states postal service is testing kiosks to ease ebay seller frustrations $ebay	the united states postal service is testing kiosks to ease ebay seller frustrations $ebay	0	positive	0		2011-05-05	0	0	0	0	0	0	13.7542	-0.138889	19.0833	114.917	-20	0	2	0
2016-07-29	Early copy of #NoMansSky allegedly sold for $1,250, user shares impressions $SNE, $EBAY http://www.tweaktown.com/news/53183/early-copy-mans-sky-allegedly-sold-1-250/index.html?utm_source=dlvr.it&utm_medium=twitter&utm_campaign=tweaktownÃ‚Â Ã¢â‚¬Â¦pic.twitter.com/t6stONVI81	early copy of #nomanssky allegedly sold for $1,250, user shares impressions $sne, $ebay	early copy of #nomanssky allegedly sold for $1,250, user shares impressions $sne, $ebay	0.2	positive	0		2011-05-06	0	0	0	0	0	0	13.771	0.016835	19.0833	114.917	-20	0	2	0
2016-07-20	EARNINGS: eBay Q2 EPS $0.43 Adj. vs. $0.42 Est.; Q2 Revs. $2.23B vs. $2.17B Est. Ã¢â‚¬Â¢ $EBAY http://cnb.cx/AkRkLXÃ‚Â pic.twitter.com/e4atMBDRQ2	earnings: ebay q2 eps $0.43 adj. vs. $0.42 est.; q2 revs. $2.23b vs. $2.17b est. $ebay	earnings: ebay q2 eps $0.43 adj. vs. $0.42 est.; q2 revs. $2.23b vs. $2.17b est. $ebay	0	positive	0		2011-05-07	0	0	0	0	0	0	13.771	0	19.0833	114.917	-20	0	2	0
2016-07-19	eBay is planning to totally overhaul its marketplace $EBAY http://read.bi/2aqKYhvÃ‚Â pic.twitter.com/fizxo2OZPK	ebay is planning to totally overhaul its marketplace $ebay	ebay is planning to totally overhaul its marketplace $ebay	0.75	positive	0		2011-05-08	0	0	0	0	0	0	13.771	0	19.0833	114.917	-20	0	2	0
2016-07-19	eBay boosts its B2B business $EBAY http://read.bi/29PXuIOÃ‚Â pic.twitter.com/HgJuc7W4Ii	ebay boosts its b2b business $ebay	ebay boosts its b2b business $ebay	0	positive	0		2011-05-09	0	0	0	0	0	0	13.9394	0.16835	19.0833	114.917	-20	0	2	0
2016-07-18	UPCOMING EARNINGS_x000D_ Mon - $BAC $NFLX $YHOO $IBM_x000D_ Tue - $JNJ $MSFT_x000D_ Wed - $INTC $EBAY_x000D_ Thu - $CMG $BIIB $V $T_x000D_ Fri - $GE_x000D_ http://stocktwits.com/eWhispers/message/58579910?utm_medium=community-twitter&utm_source=t.co&utm_campaign=outboundteamÃ‚Â Ã¢â‚¬Â¦	upcoming earnings_x000D_ mon - $bac $nflx $yhoo $ibm_x000D_ tue - $jnj $msft_x000D_ wed - $intc $ebay_x000D_ thu - $cmg $biib $v $t_x000D_ fri - $ge_x000D_	upcoming earnings_x000D_ mon - $bac $nflx $yhoo $ibm_x000D_ tue - $jnj $msft_x000D_ wed - $intc $ebay_x000D_ thu - $cmg $biib $v $t_x000D_ fri - $ge_x000D_	0	positive	0		2011-05-10	-0.2	2	1	1	0.5	0.5	14.2803	0.340909	19.5833	115.417	-21	-1	1	1
2016-07-17	Dear @Drake, please know that we'll always be here for you.https://twitter.com/Jezebel/status/754710895868145664Ã‚Â Ã¢â‚¬Â¦ Drake wrote his mom a note apologizing for his eBay addiction http://bit.ly/2a3liIHÃ‚Â pic.twitter.com/0k4BAvKUkS	dear @drake, please know that we'll always be here for you. drake wrote his mom a note apologizing for his ebay addiction pic.twitter.com/0k4bavkuks	dear @drake, please know that we'll always be here for you. drake wrote his mom a note apologizing for his ebay addiction pic.twitter.com/0k4bavkuks	0	positive	0		2011-05-11	0	0	0	0	0	0	14.0194	-0.260942	19.5833	115.417	-21	0	2	0
2016-07-14	#eBayChoice: America voted! Get 50% off a Dell Laptop in the eBay app, just above the 'Featured Deals' section.pic.twitter.com/fj614O6laR	#ebaychoice: america voted! get 50% off a dell laptop in the ebay app, just above the 'featured deals' section.pic.twitter.com/fj614o6lar	#ebaychoice: america voted! get 50% off a dell laptop in the ebay app, just above the 'featured deals' section.pic.twitter.com/fj614o6lar	0.1	positive	0		2011-05-12	0	0	0	0	0	0	14.133	0.113636	19.5833	115.417	-21	0	2	0
2016-07-14	eBay acquires second machine learning company in two months $EBAY http://read.bi/29EJzoQÃ‚Â pic.twitter.com/JYaCXEDvEn	ebay acquires second machine learning company in two months $ebay	ebay acquires second machine learning company in two months $ebay	0	positive	0		2011-05-13	0	0	0	0	0	0	14.1288	-0.004209	19.5833	115.417	-21	0	2	0
2016-07-13	2008 individual all around Olympic champion, Nastia Liukin! #ESPYSpic.twitter.com/E75OYDjquS	2008 individual all around olympic champion, nastia liukin! #espyspic.twitter.com/e75oydjqus	2008 individual all around olympic champion, nastia liukin! #espyspic.twitter.com/e75oydjqus	0.4	positive	0		2011-05-14	0	0	0	0	0	0	14.1288	0	19.5833	115.417	-21	0	2	0
2016-05-31	Code Conf_x000D_ Today-June 2_x000D_ Speakers:_x000D_ $FB Sandberg_x000D_ $AMZN Bezos_x000D_ $TSLA Musk_x000D_ $TWTR $SQ Dorsey_x000D_ $EBAY Wenig_x000D_ $IBM Rometty_x000D_ etchttp://conferences.voxmedia.com/events/code-conference/Ã‚Â Ã¢â‚¬Â¦	code conf_x000D_ today-june 2_x000D_ speakers:_x000D_ $fb sandberg_x000D_ $amzn bezos_x000D_ $tsla musk_x000D_ $twtr $sq dorsey_x000D_ $ebay wenig_x000D_ $ibm rometty_x000D_ etc	code conf_x000D_ today-june 2_x000D_ speakers:_x000D_ $fb sandberg_x000D_ $amzn bezos_x000D_ $tsla musk_x000D_ $twtr $sq dorsey_x000D_ $ebay wenig_x000D_ $ibm rometty_x000D_ etc	0	positive	0		2011-05-15	0	0	0	0	0	0	14.1288	0	19.5833	115.417	-21	0	2	0
2016-05-20	eBay launches virtual reality department store in Australia $EBAY http://read.bi/1qzwm5RÃ‚Â pic.twitter.com/vlX3CtGVJX	ebay launches virtual reality department store in australia $ebay	ebay launches virtual reality department store in australia $ebay	0	positive	0		2011-05-16	0	0	0	0	0	0	13.6237	-0.505051	19.5833	115.417	-21	0	2	0
2016-05-09	Sotheby's partners with eBay for high-profile art auctions $EBAY $BID http://read.bi/1rDkEIuÃ‚Â pic.twitter.com/74Vfd6vBmg	sotheby's partners with ebay for high-profile art auctions $ebay $bid	sotheby's partners with ebay for high-profile art auctions $ebay $bid	0	positive	0		2011-05-17	0	0	0	0	0	0	13.7416	0.117846	19.5833	115.417	-21	0	2	0
2016-05-09	Here's your last chance to bid on exclusive dinners w/ chefs @MarcusCooks & @RichardBlais! http://ebay.to/1rZckTVÃ‚Â pic.twitter.com/ykwS62a2xE	here's your last chance to bid on exclusive dinners w/ chefs @marcuscooks & @richardblais!	here's your last chance to bid on exclusive dinners w/ chefs @marcuscooks & @richardblais!	0.0666667	positive	0		2011-05-18	0	0	0	0	0	0	13.8384	0.096801	19.5833	115.417	-21	0	2	0
2016-05-06	No one needs a reason for a Friday wine-a-thon. But if you want, we have thousands to choose from. #eBayUncorked pic.twitter.com/JiuQUX1Wgh	no one needs a reason for a friday wine-a-thon. but if you want, we have thousands to choose from. #ebayuncorked pic.twitter.com/jiuqux1wgh	no one needs a reason for a friday wine-a-thon. but if you want, we have thousands to choose from. #ebayuncorked pic.twitter.com/jiuqux1wgh	0	positive	0		2011-05-19	0.316667	1	0	1	0	1	13.8468	0.008418	19.5833	116.417	-21	0	2	1
2016-04-26	EARNINGS: eBay Q1 EPS $0.47 Adj. vs. $0.45 Est.; Q1 Revs. $2.14B vs. $2.08B Est. Ã¢â‚¬Â¢ $EBAY shares up 6% pic.twitter.com/fN9S5o3d5E	earnings: ebay q1 eps $0.47 adj. vs. $0.45 est.; q1 revs. $2.14b vs. $2.08b est. $ebay shares up 6% pic.twitter.com/fn9s5o3d5e	earnings: ebay q1 eps $0.47 adj. vs. $0.45 est.; q1 revs. $2.14b vs. $2.08b est. $ebay shares up 6% pic.twitter.com/fn9s5o3d5e	0	positive	0		2011-05-20	0	0	0	0	0	0	13.67	-0.176769	19.5833	116.417	-21	0	2	0
2016-04-26	Tonight_x000D_ $AAPL $TWTR $EBAY $CRUS $CREE_x000D_ $CMG $BWLD $PNRA $AKAM $MKTO_x000D_ $KLAC $ULTI $FTNT $IRBT $EXAC $T_x000D_ Cramer CEO $PFPTpic.twitter.com/kGxkL69K8e	tonight_x000D_ $aapl $twtr $ebay $crus $cree_x000D_ $cmg $bwld $pnra $akam $mkto_x000D_ $klac $ulti $ftnt $irbt $exac $t_x000D_ cramer ceo $pfptpic.twitter.com/kgxkl69k8e	tonight_x000D_ $aapl $twtr $ebay $crus $cree_x000D_ $cmg $bwld $pnra $akam $mkto_x000D_ $klac $ulti $ftnt $irbt $exac $t_x000D_ cramer ceo $pfptpic.twitter.com/kgxkl69k8e	0	positive	0		2011-05-21	0	0	0	0	0	0	13.67	0	19.5833	116.417	-21	0	2	0
2016-04-26	#earnings after close $AAPL $TWTR $CMG $T $EBAY $X $BWLD $ABX $EW $AKAM $PNRA $CUDA $CREE http://eps.sh/calÃ‚Â pic.twitter.com/46LicCFIcY	#earnings after close $aapl $twtr $cmg $t $ebay $x $bwld $abx $ew $akam $pnra $cuda $cree	#earnings after close $aapl $twtr $cmg $t $ebay $x $bwld $abx $ew $akam $pnra $cuda $cree	0	positive	0		2011-05-22	0	0	0	0	0	0	13.67	0	19.5833	116.417	-21	0	2	0
2016-04-25	$NXPI $JBLU $FCX $AAPL $CMG_x000D_ $TWTR $EBAY $BWLD $PNRA $CRUS_x000D_ $FB $FSLR $UPS $CELG $AMZN_x000D_ $LNKD $BIDU $SWKS $GILD $HELEpic.twitter.com/rQUmhHgYn0	$nxpi $jblu $fcx $aapl $cmg_x000D_ $twtr $ebay $bwld $pnra $crus_x000D_ $fb $fslr $ups $celg $amzn_x000D_ $lnkd $bidu $swks $gild $helepic.twitter.com/rqumhhgyn0	$nxpi $jblu $fcx $aapl $cmg_x000D_ $twtr $ebay $bwld $pnra $crus_x000D_ $fb $fslr $ups $celg $amzn_x000D_ $lnkd $bidu $swks $gild $helepic.twitter.com/rqumhhgyn0	0	positive	0		2011-05-23	0	0	0	0	0	0	13.3123	-0.357744	19.5833	116.417	-21	0	2	0
2016-04-23	Lots of earnings next week $AAPL $T $CMG $TWTR $FB $FSLR $PYPL $AMZN $LNKD $AMGN $GILD $XOM $CVX $EBAY $GRPN $JBLUpic.twitter.com/TdIJdxZFCm	lots of earnings next week $aapl $t $cmg $twtr $fb $fslr $pypl $amzn $lnkd $amgn $gild $xom $cvx $ebay $grpn $jblupic.twitter.com/tdijdxzfcm	lots of earnings next week $aapl $t $cmg $twtr $fb $fslr $pypl $amzn $lnkd $amgn $gild $xom $cvx $ebay $grpn $jblupic.twitter.com/tdijdxzfcm	0	positive	0		2011-05-24	0	0	0	0	0	0	12.9714	-0.340909	19.5833	116.417	-21	0	2	0
2016-04-21	#DidYouKnow Our eBay community is buying a lot of cars and parts and accessories! What was the last item you bought?pic.twitter.com/IwtPCa3dGA	#didyouknow our ebay community is buying a lot of cars and parts and accessories! what was the last item you bought?pic.twitter.com/iwtpca3dga	#didyouknow our ebay community is buying a lot of cars and parts and accessories! what was the last item you bought?pic.twitter.com/iwtpca3dga	0.0666667	positive	0		2011-05-25	0	0	0	0	0	0	12.9209	-0.050504	19.5833	116.417	-21	0	2	0
2016-04-20	Learn to make extra money by downsizing your closet with a capsule wardrobe with style expert @annacdesouza http://ebay.to/1Sh4ZFd	learn to make extra money by downsizing your closet with a capsule wardrobe with style expert @annacdesouza	learn to make extra money by downsizing your closet with a capsule wardrobe with style expert @annacdesouza	0.1	positive	0		2011-05-26	0	1	0	1	0	1	12.904	-0.016836	19.5833	117.417	-21	0	2	1
2016-04-19	$YHOO should just sell itself on $EBAY.	$yhoo should just sell itself on $ebay.	$yhoo should just sell itself on $ebay.	0	positive	0		2011-05-27	2.77556e-17	1	0	1	0	1	12.9125	0.008417	19.5833	118.417	-21	0	2	1
2016-04-13	Congrats on 73, @warriors! #H73TORY #DubNationpic.twitter.com/Wl9J76OIKg	congrats on 73, @warriors! #h73tory #dubnationpic.twitter.com/wl9j76oikg	congrats on 73, @warriors! #h73tory #dubnationpic.twitter.com/wl9j76oikg	0	positive	0		2011-05-28	0	0	0	0	0	0	12.9125	0	19.5833	118.417	-21	0	2	0
2016-04-13	#MothersDay is coming up, so nowÃ¢â‚¬â„¢s the time to get the kids started on a surprise DIY gift! http://ebay.to/1V2bmSmÃ‚Â pic.twitter.com/MryDHsvj10	#mothersday is coming up, so nows the time to get the kids started on a surprise diy gift!	#mothersday is coming up, so nows the time to get the kids started on a surprise diy gift!	0	positive	0		2011-05-29	0	0	0	0	0	0	12.9125	0	19.5833	118.417	-21	0	2	0
2016-04-13	Checking out @openbazaar_x000D_ Me likey. _x000D_ Time to short $ebay... pic.twitter.com/6XuQgmH2at	checking out @openbazaar_x000D_ me likey. _x000D_ time to short $ebay... pic.twitter.com/6xuqgmh2at	checking out @openbazaar_x000D_ me likey. _x000D_ time to short $ebay... pic.twitter.com/6xuqgmh2at	0.3	positive	0		2011-05-30	0	0	0	0	0	0	12.9125	0	19.5833	118.417	-21	0	2	0
2016-04-13	Celebrate 13 years of @KobeBryant's legacy with a one-of-a-kind signed pack. http://ebay.to/1YtCo2YÃ‚Â #MambaDaypic.twitter.com/KHQ2dIPqGP	celebrate 13 years of @kobebryant's legacy with a one-of-a-kind signed pack. #mambadaypic.twitter.com/khq2dipqgp	celebrate 13 years of @kobebryant's legacy with a one-of-a-kind signed pack. #mambadaypic.twitter.com/khq2dipqgp	0	positive	0		2011-05-31	0	0	0	0	0	0	13.1187	0.20623	19.5833	118.417	-21	0	2	0
2016-04-12	Take a peek at @KendallJenner's closet & help raise money for @ChildrensLA #eBayforCharity http://ebay.to/1RRQcUEÃ‚Â pic.twitter.com/0szPi7bEk0	take a peek at @kendalljenner's closet & help raise money for @childrensla #ebayforcharity	take a peek at @kendalljenner's closet & help raise money for @childrensla #ebayforcharity	0	positive	0		2011-06-01	0	0	0	0	0	0	12.8956	-0.223064	19.5833	118.417	-21	0	2	0
2016-04-12	eBay launching shopping bot on Facebook Messenger, per @davidspitz at #catalyst2016 #F82016 $EBAY $FB	ebay launching shopping bot on facebook messenger, per @davidspitz at #catalyst2016 #f82016 $ebay $fb	ebay launching shopping bot on facebook messenger, per @davidspitz at #catalyst2016 #f82016 $ebay $fb	0	positive	0		2011-06-02	0	0	0	0	0	0	13.165	0.26936	19.5833	118.417	-21	0	2	0
2016-04-10	Bearish Big picture $FB $TWTR $WMT $BA $FAZ $FEZ $ES_F $AMZN $PCLN $SIRI $EBAY $JPM $TVIX $SPX $SPY $GOOG $F $GEpic.twitter.com/q2qk5xR33W	bearish big picture $fb $twtr $wmt $ba $faz $fez $es_f $amzn $pcln $siri $ebay $jpm $tvix $spx $spy $goog $f $gepic.twitter.com/q2qk5xr33w	bearish big picture $fb $twtr $wmt $ba $faz $fez $es_f $amzn $pcln $siri $ebay $jpm $tvix $spx $spy $goog $f $gepic.twitter.com/q2qk5xr33w	0.1	positive	0		2011-06-03	0	0	0	0	0	0	12.7525	-0.412458	19.5833	118.417	-21	0	2	0
2016-03-01	.@Oprah cleaned out her Harpo closet and 200+ designer items are now up for auction on eBay! http://ebay.to/1pmLmUzÃ‚Â pic.twitter.com/RsUqrsSXUQ	.@oprah cleaned out her harpo closet and 200+ designer items are now up for auction on ebay!	.@oprah cleaned out her harpo closet and 200+ designer items are now up for auction on ebay!	0	positive	0		2011-06-04	0	0	0	0	0	0	12.7525	0	19.5833	118.417	-21	0	2	0
2016-02-26	#MacBooks don't go on sale often, but when they do it's like Christmas in February! http://ebay.to/1Q9j4FFÃ‚Â pic.twitter.com/iBD29jfyVn	#macbooks don't go on sale often, but when they do it's like christmas in february!	#macbooks don't go on sale often, but when they do it's like christmas in february!	0	positive	0		2011-06-05	0	0	0	0	0	0	12.7525	0	19.5833	118.417	-21	0	2	0
2016-02-26	#Philosoraptor has a point. Get #freeshipping on items as low as $5 on #eBay. http://ebay.to/1QikajPÃ‚Â pic.twitter.com/xZg6GWCKPw	#philosoraptor has a point. get #freeshipping on items as low as $5 on #ebay.	#philosoraptor has a point. get #freeshipping on items as low as $5 on #ebay.	0.3	positive	0		2011-06-06	0	0	0	0	0	0	12.4411	-0.311448	19.5833	118.417	-21	0	2	0
2016-02-16	.@iamspecialized & @SRAMroad join forces w/ a revolutionary bike. 100% to @PowerOfBicycles http://ebay.to/1PCQuwfÃ‚Â pic.twitter.com/LOcvofS8vp	.@iamspecialized & @sramroad join forces w/ a revolutionary bike. 100% to @powerofbicycles	.@iamspecialized & @sramroad join forces w/ a revolutionary bike. 100% to @powerofbicycles	0	positive	0		2011-06-07	0	0	0	0	0	0	12.5926	0.151515	19.5833	118.417	-21	0	2	0
2016-02-15	.@ToriKelly is a star. Snag this signed #vinyl & show support from the beginning. #GRAMMYs http://ebay.to/20XkM5lÃ‚Â pic.twitter.com/CfzPpCKkQ4	.@torikelly is a star. snag this signed #vinyl & show support from the beginning. #grammys	.@torikelly is a star. snag this signed #vinyl & show support from the beginning. #grammys	0	positive	0		2011-06-08	0	0	0	0	0	0	12.8662	0.273569	19.5833	118.417	-21	0	2	0
2016-02-15	Say hello to this vinyl copy of #25 signed by the one and only @Adele! #GRAMMYs @GRAMMYFdn http://ebay.to/1olbGhwÃ‚Â pic.twitter.com/9hYO3Q2nTo	say hello to this vinyl copy of #25 signed by the one and only @adele! #grammys @grammyfdn	say hello to this vinyl copy of #25 signed by the one and only @adele! #grammys @grammyfdn	1	positive	0		2011-06-09	0	0	0	0	0	0	12.904	0.037879	19.5833	118.417	-21	0	2	0
2016-02-15	It's no wonder @kendricklamar scored 11 nominations! #GRAMMYs @GRAMMYFdn http://ebay.to/1QEEMPlÃ‚Â pic.twitter.com/Fh0Vix5LLk	it's no wonder @kendricklamar scored 11 nominations! #grammys @grammyfdn	it's no wonder @kendricklamar scored 11 nominations! #grammys @grammyfdn	0	positive	0		2011-06-10	0	0	0	0	0	0	12.6094	-0.294613	19.5833	118.417	-21	0	2	0
2016-02-14	.@ArianaGrande has made a bang, bang in the music scene. 100% proceeds to @GrammyFdn! http://ebay.to/1oCF0A9Ã‚Â pic.twitter.com/iElMK6Pp7q	.@arianagrande has made a bang, bang in the music scene. 100% proceeds to @grammyfdn!	.@arianagrande has made a bang, bang in the music scene. 100% proceeds to @grammyfdn!	0	positive	0		2011-06-11	0	0	0	0	0	0	12.6094	0	19.5833	118.417	-21	0	2	0
2016-02-13	Help @BJAofficial raise funds for @GRAMMYFdn with a signed & framed @RollingStone magazine! http://ebay.to/211GjGzÃ‚Â pic.twitter.com/QaEB7v1ux0	help @bjaofficial raise funds for @grammyfdn with a signed & framed @rollingstone magazine!	help @bjaofficial raise funds for @grammyfdn with a signed & framed @rollingstone magazine!	0	positive	0		2011-06-12	0	0	0	0	0	0	12.6094	0	19.5833	118.417	-21	0	2	0
2016-01-29	3/4 I applaud and respect Ursula Burns for doing what she believes shareholders want Ã¢â‚¬â€œ as @Donahoe_John did with $EBAY and $PYPL	3/4 i applaud and respect ursula burns for doing what she believes shareholders want as @donahoe_john did with $ebay and $pypl	3/4 i applaud and respect ursula burns for doing what she believes shareholders want as @donahoe_john did with $ebay and $pypl	0	positive	0		2011-06-13	0	0	0	0	0	0	12.5673	-0.042087	19.5833	118.417	-21	0	2	0
2016-01-19	CEOs of these companies are going to all be on @SquawkCNBC... tomorrow. #Davos2016 _x000D_ $BX_x000D_ $SAP_x000D_ $UBS_x000D_ $T_x000D_ $BAC_x000D_ $PYPL_x000D_ $EBAY_x000D_ $WDAY	ceos of these companies are going to all be on @squawkcnbc... tomorrow. #davos2016 _x000D_ $bx_x000D_ $sap_x000D_ $ubs_x000D_ $t_x000D_ $bac_x000D_ $pypl_x000D_ $ebay_x000D_ $wday	ceos of these companies are going to all be on @squawkcnbc... tomorrow. #davos2016 _x000D_ $bx_x000D_ $sap_x000D_ $ubs_x000D_ $t_x000D_ $bac_x000D_ $pypl_x000D_ $ebay_x000D_ $wday	0	positive	0		2011-06-14	0	0	0	0	0	0	12.5253	-0.042088	19.5833	118.417	-21	0	2	0
2016-01-19	$EBAY http://FinGraphs.comÃ‚Â Pot. consolid in Uptrend LONGERTERM Wly-Dly-Hly combo chart #trading #stockspic.twitter.com/FdCDlYM0eI	$ebay pot. consolid in uptrend longerterm wly-dly-hly combo chart #trading #stockspic.twitter.com/fdcdlym0ei	$ebay pot. consolid in uptrend longerterm wly-dly-hly combo chart #trading #stockspic.twitter.com/fdcdlym0ei	0	positive	0		2011-06-15	0	0	0	0	0	0	12.0623	-0.462963	19.5833	118.417	-21	0	2	0
2016-01-14	From the place of his habitation he directeth his view upon all the inhabitants of the earth;_x000D_ $TWTR $FB $GOOG $YHOO $MSFT $BIDU $EBAY $AAPL	from the place of his habitation he directeth his view upon all the inhabitants of the earth;_x000D_ $twtr $fb $goog $yhoo $msft $bidu $ebay $aapl	from the place of his habitation he directeth his view upon all the inhabitants of the earth;_x000D_ $twtr $fb $goog $yhoo $msft $bidu $ebay $aapl	0	positive	0		2011-06-16	0	0	0	0	0	0	11.9823	-0.079965	19.5833	118.417	-21	0	2	0
2016-01-10	40. $EBAY Ã¢â‚¬Â¦ sold to the bald person in the back pic.twitter.com/7oh3g2p3ao	40. $ebay sold to the bald person in the back pic.twitter.com/7oh3g2p3ao	40. $ebay sold to the bald person in the back pic.twitter.com/7oh3g2p3ao	0	positive	0		2011-06-17	0	0	0	0	0	0	12.1338	0.151515	19.5833	118.417	-21	0	2	0
2016-01-09	Oversold With A 5 Day Holding Period | Momentum Trading with RaginCajun http://stks.co/b36uFÃ‚Â $AMZN $PHO $EBAY $MLHR	oversold with a 5 day holding period | momentum trading with ragincajun $amzn $pho $ebay $mlhr	oversold with a 5 day holding period | momentum trading with ragincajun $amzn $pho $ebay $mlhr	0	positive	0		2011-06-18	0	0	0	0	0	0	12.1338	0	19.5833	118.417	-21	0	2	0
2016-01-08	Today's Call Buying: $ETE $AMAT $BUD $VIPS $VIAB $EBAY $HTZ #options #unusualactivity via http://www.uotapp.comÃ‚Â pic.twitter.com/zmbMhJQCQL	today's call buying: $ete $amat $bud $vips $viab $ebay $htz #options #unusualactivity via	today's call buying: $ete $amat $bud $vips $viab $ebay $htz #options #unusualactivity via	0	positive	0		2011-06-19	0	1	0	1	0	1	12.1338	0	19.5833	119.417	-21	0	2	1
2016-01-06	SOME CALL BUYING AS WELL IN $TSLA $AAPL $DGI $CY $JPM $XOM $CRM $EBAY	some call buying as well in $tsla $aapl $dgi $cy $jpm $xom $crm $ebay	some call buying as well in $tsla $aapl $dgi $cy $jpm $xom $crm $ebay	0	positive	0		2011-06-20	0	0	0	0	0	0	12.1296	-0.004209	19.5833	119.417	-21	0	2	0
2016-01-06	$EBAY Jan08 26.5 Call buyers +4k for $0.15-0.28	$ebay jan08 26.5 call buyers +4k for $0.15-0.28	$ebay jan08 26.5 call buyers +4k for $0.15-0.28	0	positive	0		2011-06-21	0	0	0	0	0	0	12.5337	0.40404	19.5833	119.417	-21	0	2	0
2016-01-01	01/enero/2016: Downtrend Stocks in Services $BBBY $DIS $EBAY $HRB $JWNÃ‚Â $NFLX http://tqequity.com/01-jan-2016-downtrend-stocks-in-services-bbby-dis-ebay-hrb-jwn-nflx/Ã‚Â Ã¢â‚¬Â¦	01/enero/2016: downtrend stocks in services $bbby $dis $ebay $hrb $jwn$nflx	01/enero/2016: downtrend stocks in services $bbby $dis $ebay $hrb $jwn$nflx	0	positive	0		2011-06-22	0	0	0	0	0	0	12.3527	-0.180976	19.5833	119.417	-21	0	2	0
2016-01-01	Downtrend Stocks $AAPL $BBBY $CME $DIS $EBAY $EOG $FFIV $FLIR $FTIÃ‚Â $HRB http://tqequity.com/downtrend-stocks-aapl-bbby-cme-dis-ebay-eog-ffiv-flir-fti-hrb/Ã‚Â Ã¢â‚¬Â¦	downtrend stocks $aapl $bbby $cme $dis $ebay $eog $ffiv $flir $fti$hrb	downtrend stocks $aapl $bbby $cme $dis $ebay $eog $ffiv $flir $fti$hrb	0	positive	0		2011-06-23	0	1	0	1	0	1	12.3106	-0.042088	19.5833	120.417	-21	0	2	1
2016-01-01	eBay Inc $EBAY Receives $46.93 Consensus PT from Analysts http://ift.tt/1ZEqB3D	ebay inc $ebay receives $46.93 consensus pt from analysts	ebay inc $ebay receives $46.93 consensus pt from analysts	0	positive	0		2011-06-24	0	3	0	3	0	1	11.9318	-0.378788	19.5833	121.417	-21	0	2	3
2016-01-01	EBAY eBay, Inc. Summary_x000D_ http://dlvr.it/D8jrJ7Ã‚Â _x000D_ $EBAY $FXI $JO $ADT.L #EBAY #tradeideas #stockmarket	ebay ebay, inc. summary_x000D_ _x000D_ $ebay $fxi $jo $adt.l #ebay #tradeideas #stockmarket	ebay ebay, inc. summary_x000D_ _x000D_ $ebay $fxi $jo $adt.l #ebay #tradeideas #stockmarket	0	positive	0		2011-06-25	0	0	0	0	0	0	11.9318	0	19.5833	121.417	-21	0	2	0
2016-01-01	BCS Barclays Plc Exchange_x000D_ http://dlvr.it/D8jyF6Ã‚Â _x000D_ $BCS $JNK $VNR $EBAY #BCS #stocks #share	bcs barclays plc exchange_x000D_ _x000D_ $bcs $jnk $vnr $ebay #bcs #stocks #share	bcs barclays plc exchange_x000D_ _x000D_ $bcs $jnk $vnr $ebay #bcs #stocks #share	0	positive	0		2011-06-26	0	0	0	0	0	0	11.9318	0	19.5833	121.417	-21	0	2	0
2016-01-01	Explore #fundamental numbers and pros and cons for $EBAY https://unicornbay.com/t/EBAY.US?utm_medium=tweet&utm_campaign=proscons&utm_source=twitterÃ‚Â Ã¢â‚¬Â¦	explore #fundamental numbers and pros and cons for $ebay	explore #fundamental numbers and pros and cons for $ebay	0	positive	0		2011-06-27	0	0	0	0	0	0	12.0833	0.151515	19.5833	121.417	-21	0	2	0
2016-01-01	Btw, Estimated #Earnings Per Share for $EBAY is $0.48 it's 1.75% of the current price https://unicornbay.com/t/EBAY.US?utm_medium=tweet&utm_campaign=eps&utm_source=twitterÃ‚Â Ã¢â‚¬Â¦	btw, estimated #earnings per share for $ebay is $0.48 it's 1.75% of the current price	btw, estimated #earnings per share for $ebay is $0.48 it's 1.75% of the current price	0.4	positive	0		2011-06-28	0	1	0	1	0	1	12.1886	0.105219	19.5833	122.417	-21	0	2	1
2015-12-31	Morningstar Issues BBB+ Credit Rating to eBay Inc $EBAY http://ift.tt/1R1o55V	morningstar issues bbb+ credit rating to ebay inc $ebay	morningstar issues bbb+ credit rating to ebay inc $ebay	0	positive	0		2011-06-29	0	0	0	0	0	0	12.9882	0.799663	19.5833	122.417	-21	0	2	0
2015-12-31	Wondering about risks of $EBAY? The 63-day volatility is 17.46% https://unicornbay.com/t/EBAY.US?utm_medium=tweet&utm_campaign=volatility&utm_source=twitterÃ‚Â Ã¢â‚¬Â¦	wondering about risks of $ebay? the 63-day volatility is 17.46%	wondering about risks of $ebay? the 63-day volatility is 17.46%	0	positive	0		2011-06-30	0	0	0	0	0	0	13.5816	0.593435	19.5833	122.417	-21	0	2	0
2017-12-30	JUMPS IN NASDAQ SHORTS: $AAPL $CSCO $XNET $GILD $AABA $MSFT $EBAY $TXN $FB $QRVO $MU $MYL $MSFT $INTC $CELG $AMGN $WDC $ETSY $SBUX $EA $FNSR $MDCO $ALKS $BMRNpic.twitter.com/EKuaLqndZW	jumps in nasdaq shorts: $aapl $csco $xnet $gild $aaba $msft $ebay $txn $fb $qrvo $mu $myl $msft $intc $celg $amgn $wdc $etsy $sbux $ea $fnsr $mdco $alks $bmrnpic.twitter.com/ekualqndzw	jumps in nasdaq shorts: $aapl $csco $xnet $gild $aaba $msft $ebay $txn $fb $qrvo $mu $myl $msft $intc $celg $amgn $wdc $etsy $sbux $ea $fnsr $mdco $alks $bmrnpic.twitter.com/ekualqndzw	0	positive	0		2011-07-01	0	0	0	0	0	0	13.7795	0.197811	19.5833	122.417	-21	0	2	0
2017-12-28	Got a gift that's not you? List it and #FillYourCartWithColor http://ebay.to/ListItÃ‚Â pic.twitter.com/EQaUyub298	got a gift that's not you? list it and #fillyourcartwithcolor	got a gift that's not you? list it and #fillyourcartwithcolor	0	positive	0		2011-07-02	0	0	0	0	0	0	13.7795	0	19.5833	122.417	-21	0	2	0
2017-12-26	2030 -- End of #Marriage -- Age of #Depression_x000D_ #AI #ML #BigData #VR #AR #Robotics #5G will exponentially increase_x000D_ #addiction for 24x7 #digital #life #socialmedia The ensuing #lonliness_x000D_ can wreck #relationships #health #wellness _x000D_ $GOOG $MSFT $AMZN $AAPL $FB $NFLX $BABA $EBAY pic.twitter.com/sXc83EDJis	2030 -- end of #marriage -- age of #depression_x000D_ #ai #ml #bigdata #vr #ar #robotics #5g will exponentially increase_x000D_ #addiction for 24x7 #digital #life #socialmedia the ensuing #lonliness_x000D_ can wreck #relationships #health #wellness _x000D_ $goog $msft $amzn $aapl $fb $nflx $baba $ebay pic.twitter.com/sxc83edjis	2030 -- end of #marriage -- age of #depression_x000D_ #ai #ml #bigdata #vr #ar #robotics #5g will exponentially increase_x000D_ #addiction for 24x7 #digital #life #socialmedia the ensuing #lonliness_x000D_ can wreck #relationships #health #wellness _x000D_ $goog $msft $amzn $aapl $fb $nflx $baba $ebay pic.twitter.com/sxc83edjis	0	positive	0		2011-07-03	0	0	0	0	0	0	13.7795	0	19.5833	122.417	-21	0	2	0
2017-12-25	$MA $AMZN $BBY $COST $WMT $KSS $EBAY $M $FIVE $ANFpic.twitter.com/T9rBxHvFI2	$ma $amzn $bby $cost $wmt $kss $ebay $m $five $anfpic.twitter.com/t9rbxhvfi2	$ma $amzn $bby $cost $wmt $kss $ebay $m $five $anfpic.twitter.com/t9rbxhvfi2	0	positive	0		2011-07-04	0	0	0	0	0	0	13.7795	0	19.5833	122.417	-21	0	2	0
2017-12-23	Today only! Use the eBay app to make your purchases and save $15 off $75+. Hurry, ends tonight at 7pm PT. http://ebay.to/2DAQz3hÃ‚Â pic.twitter.com/vF7Oi2xUGR	today only! use the ebay app to make your purchases and save $15 off $75+. hurry, ends tonight at 7pm pt.	today only! use the ebay app to make your purchases and save $15 off $75+. hurry, ends tonight at 7pm pt.	1	positive	0		2011-07-05	0	0	0	0	0	0	13.7374	-0.042088	19.5833	122.417	-21	0	2	0
2017-12-22	What were some of the most expensive items purchased on eBay this year? @CNET shares a collection across a variety of categories, including jewelry, art and collectibles.http://ebay.to/2BBW304	what were some of the most expensive items purchased on ebay this year? @cnet shares a collection across a variety of categories, including jewelry, art and collectibles.	what were some of the most expensive items purchased on ebay this year? @cnet shares a collection across a variety of categories, including jewelry, art and collectibles.	0.6	positive	0		2011-07-06	0	0	0	0	0	0	13.8552	0.117846	19.5833	122.417	-21	0	2	0
2017-12-19	We've partnered with @IHOP this holiday season to offer limited-edition snow-globe inspired holiday sweaters to benefit the children of @FallenPatriots. http://ebay.to/2kmAV3cÃ‚Â pic.twitter.com/YPdO3GSeNu	we've partnered with @ihop this holiday season to offer limited-edition snow-globe inspired holiday sweaters to benefit the children of @fallenpatriots.	we've partnered with @ihop this holiday season to offer limited-edition snow-globe inspired holiday sweaters to benefit the children of @fallenpatriots.	0	positive	0		2011-07-07	0	1	0	1	0	1	14.0278	0.172559	19.5833	123.417	-21	0	2	1
2017-12-18	Get a gift card that actually gets them. This year, match their gift card to their personal interests. #DidYouCheckeBay http://ebay.to/2yRY8PkÃ‚Â pic.twitter.com/q9AQmnEJmi	get a gift card that actually gets them. this year, match their gift card to their personal interests. #didyoucheckebay	get a gift card that actually gets them. this year, match their gift card to their personal interests. #didyoucheckebay	0.2	positive	0		2011-07-08	-0.05	1	1	0	1	0	14.0657	0.037879	20.5833	123.417	-22	-1	1	1
2017-12-12	Some of the 'cheapest' stocks in the market are actually surging this year $MU $DAL $GM $EBAY pic.twitter.com/fHN2QeHW3s	some of the 'cheapest' stocks in the market are actually surging this year $mu $dal $gm $ebay pic.twitter.com/fhn2qehw3s	some of the 'cheapest' stocks in the market are actually surging this year $mu $dal $gm $ebay pic.twitter.com/fhn2qehw3s	0.1	positive	0		2011-07-09	0	0	0	0	0	0	14.0657	0	20.5833	123.417	-22	0	2	0
2017-12-05	Evercore ISI Initiations, ah ..._x000D_ $AMZN Outperform $1350_x000D_ $EBAY In-Line $36_x000D_ $FB Outperform $225_x000D_ $IAC Outperform $155_x000D_ $P In-Line $5.50_x000D_ $SNAP Underperform $7_x000D_ $TWTR In-Line $21_x000D_ $YELP In-Line $46	evercore isi initiations, ah ..._x000D_ $amzn outperform $1350_x000D_ $ebay in-line $36_x000D_ $fb outperform $225_x000D_ $iac outperform $155_x000D_ $p in-line $5.50_x000D_ $snap underperform $7_x000D_ $twtr in-line $21_x000D_ $yelp in-line $46	evercore isi initiations, ah ..._x000D_ $amzn outperform $1350_x000D_ $ebay in-line $36_x000D_ $fb outperform $225_x000D_ $iac outperform $155_x000D_ $p in-line $5.50_x000D_ $snap underperform $7_x000D_ $twtr in-line $21_x000D_ $yelp in-line $46	0	positive	0		2011-07-10	0	0	0	0	0	0	14.0657	0	20.5833	123.417	-22	0	2	0
2017-12-02	With 1.1 billion choices, youÃ¢â‚¬â„¢ll never run out of things to buy. What will you get next? #DidYouCheckeBaypic.twitter.com/zUksZZ90h2	with 1.1 billion choices, youll never run out of things to buy. what will you get next? #didyoucheckebaypic.twitter.com/zukszz90h2	with 1.1 billion choices, youll never run out of things to buy. what will you get next? #didyoucheckebaypic.twitter.com/zukszz90h2	0	positive	0		2011-07-11	0	0	0	0	0	0	13.851	-0.214647	20.5833	123.417	-22	0	2	0
2017-11-28	Thank you to our community of buyers and sellers for helping us reach this milestone!https://twitter.com/TechCrunch/status/935637901936795648Ã‚Â Ã¢â‚¬Â¦ Ebay says Cyber Monday was its biggest sales day ever http://tcrn.ch/2BjUsHyÃ‚Â by @bheater	thank you to our community of buyers and sellers for helping us reach this milestone! ebay says cyber monday was its biggest sales day ever by @bheater	thank you to our community of buyers and sellers for helping us reach this milestone! ebay says cyber monday was its biggest sales day ever by @bheater	0	positive	0		2011-07-12	0	0	0	0	0	0	13.5774	-0.273569	20.5833	123.417	-22	0	2	0
2017-11-28	Still looking for a cyber week deal? #FillYourCartWithColor with these Adidas deals that are under $40! http://ebay.to/2k8ex0kÃ‚Â pic.twitter.com/aHGCH7Q4gh	still looking for a cyber week deal? #fillyourcartwithcolor with these adidas deals that are under $40!	still looking for a cyber week deal? #fillyourcartwithcolor with these adidas deals that are under $40!	0	positive	0		2011-07-13	0	1	0	1	0	1	13.6279	0.050505	20.5833	124.417	-22	0	2	1
2017-11-28	Just in time for #GivingTuesday, shop one of these @PINTRILL pins in collaboration with @LeaMichele and @FeedingAmerica: http://ebay.to/2ADM3CEÃ‚Â pic.twitter.com/i3RWQ0UKuO	just in time for #givingtuesday, shop one of these @pintrill pins in collaboration with @leamichele and @feedingamerica:	just in time for #givingtuesday, shop one of these @pintrill pins in collaboration with @leamichele and @feedingamerica:	0	positive	0		2011-07-14	0	0	0	0	0	0	13.548	-0.079967	20.5833	124.417	-22	0	2	0
2017-11-20	Guess who won the auction for the Michael Jackson costume on $EBAY?? pic.twitter.com/zakiX7clgp	guess who won the auction for the michael jackson costume on $ebay?? pic.twitter.com/zakix7clgp	guess who won the auction for the michael jackson costume on $ebay?? pic.twitter.com/zakix7clgp	0	positive	0		2011-07-15	0	0	0	0	0	0	13.8089	0.260944	20.5833	124.417	-22	0	2	0
2017-10-17	#Earnings Preview: eBay Reports Q3 Results Tomorrow Afternoon http://bit.ly/2zhocUJÃ‚Â $EBAY pic.twitter.com/d8VDE140y0	#earnings preview: ebay reports q3 results tomorrow afternoon $ebay pic.twitter.com/d8vde140y0	#earnings preview: ebay reports q3 results tomorrow afternoon $ebay pic.twitter.com/d8vde140y0	0	positive	0		2011-07-16	0	0	0	0	0	0	13.8089	0	20.5833	124.417	-22	0	2	0
2017-10-16	UPCOMING EARNINGS_x000D_ Mon - $NFLX_x000D_ Tue - $GS $IBM $JNJ $MS $DE_x000D_ Wed - $EBAY $AXP $ABT_x000D_ Thu - $VZ $PYPL $BX_x000D_ Fri - $GE $HONhttps://stocktwits.com/eWhispers/message/97943032Ã‚Â Ã¢â‚¬Â¦	upcoming earnings_x000D_ mon - $nflx_x000D_ tue - $gs $ibm $jnj $ms $de_x000D_ wed - $ebay $axp $abt_x000D_ thu - $vz $pypl $bx_x000D_ fri - $ge $hon	upcoming earnings_x000D_ mon - $nflx_x000D_ tue - $gs $ibm $jnj $ms $de_x000D_ wed - $ebay $axp $abt_x000D_ thu - $vz $pypl $bx_x000D_ fri - $ge $hon	0	positive	0		2011-07-17	-0.2	1	1	0	1	0	13.8089	0	21.5833	124.417	-23	-1	1	1
2017-10-16	$AA $ASML $ATHN $AXP $CREE $CSX $EBAY_x000D_ $GE $GPC $GS $IBM $ISRG $LRCX $MS_x000D_ $MXIM $NFLX $PFPT $PYPL $SCSS $SONC_x000D_ $STLD $TEAM $TSM $UAL $UNH $WGOpic.twitter.com/yf3k9ByvMp	$aa $asml $athn $axp $cree $csx $ebay_x000D_ $ge $gpc $gs $ibm $isrg $lrcx $ms_x000D_ $mxim $nflx $pfpt $pypl $scss $sonc_x000D_ $stld $team $tsm $ual $unh $wgopic.twitter.com/yf3k9byvmp	$aa $asml $athn $axp $cree $csx $ebay_x000D_ $ge $gpc $gs $ibm $isrg $lrcx $ms_x000D_ $mxim $nflx $pfpt $pypl $scss $sonc_x000D_ $stld $team $tsm $ual $unh $wgopic.twitter.com/yf3k9byvmp	0	positive	0		2011-07-18	0.75	2	1	1	0.5	0.5	13.7626	-0.046296	22.0833	124.917	-24	-1	1	1
2017-10-15	Inspired by racing history, @RutledgeWood unveils his vision for Mustang prowess 10/31 @SEMASHOW. #ebaymotors http://ebay.to/2zaLWtGÃ‚Â pic.twitter.com/ItgV4tWk0v	inspired by racing history, @rutledgewood unveils his vision for mustang prowess 10/31 @semashow. #ebaymotors	inspired by racing history, @rutledgewood unveils his vision for mustang prowess 10/31 @semashow. #ebaymotors	0	positive	0		2011-07-19	0.8125	2	0	2	0	1	14.2088	0.446128	22.0833	125.917	-24	0	2	2
2017-10-15	$EBAY CEO recently on "Structured Data" in civilian terms....(highlighted my fav. part) pic.twitter.com/VQnjiN38BK	$ebay ceo recently on "structured data" in civilian terms....(highlighted my fav. part) pic.twitter.com/vqnjin38bk	$ebay ceo recently on "structured data" in civilian terms....(highlighted my fav. part) pic.twitter.com/vqnjin38bk	0.25	positive	0		2011-07-20	0.956061	4	0	4	0	1	13.9604	-0.248317	22.0833	126.917	-24	0	2	4
2017-10-14	Big earnings start this week! $NFLX $GE $IBM $GS $UNH $JNJ $LRCX $PYPL $CLF $CSX $MS $VZ $ABT $HOG $BX $PGR $ISRG $ASML $UAL $AA $CMA $EBAY pic.twitter.com/kWLeZN5ph3	big earnings start this week! $nflx $ge $ibm $gs $unh $jnj $lrcx $pypl $clf $csx $ms $vz $abt $hog $bx $pgr $isrg $asml $ual $aa $cma $ebay pic.twitter.com/kwlezn5ph3	big earnings start this week! $nflx $ge $ibm $gs $unh $jnj $lrcx $pypl $clf $csx $ms $vz $abt $hog $bx $pgr $isrg $asml $ual $aa $cma $ebay pic.twitter.com/kwlezn5ph3	0.1	positive	0		2011-07-21	0	0	0	0	0	0	14.0741	0.113636	22.0833	126.917	-24	0	2	0
2017-10-13	Reckless prediction: In the next 5 years Alibaba will attempt to acquire both eBay and MercadoLibre. $BABA $MELI $EBAY #stocks	reckless prediction: in the next 5 years alibaba will attempt to acquire both ebay and mercadolibre. $baba $meli $ebay #stocks	reckless prediction: in the next 5 years alibaba will attempt to acquire both ebay and mercadolibre. $baba $meli $ebay #stocks	0	positive	0		2011-07-22	0	0	0	0	0	0	14.0993	0.025252	22.0833	126.917	-24	0	2	0
2017-10-13	Timeless denim pieces that will never go out of style. All starting at $29.99. #eBayFashion http://ebay.to/2ybjafrÃ‚Â pic.twitter.com/yHIm4tKZ0n	timeless denim pieces that will never go out of style. all starting at $29.99. #ebayfashion	timeless denim pieces that will never go out of style. all starting at $29.99. #ebayfashion	0.1	positive	0		2011-07-23	0	0	0	0	0	0	14.0993	0	22.0833	126.917	-24	0	2	0
2017-10-09	Current Bid for McDonald's Szechuan Sauce on $EBAY $17,300 _x000D_ @RickandMorty $MCDpic.twitter.com/3fp9zQ9zOd	current bid for mcdonald's szechuan sauce on $ebay $17,300 _x000D_ @rickandmorty $mcdpic.twitter.com/3fp9zq9zod	current bid for mcdonald's szechuan sauce on $ebay $17,300 _x000D_ @rickandmorty $mcdpic.twitter.com/3fp9zq9zod	0.4	positive	0		2011-07-24	0	0	0	0	0	0	14.0993	0	22.0833	126.917	-24	0	2	0
2017-10-06	11% of US has started Xmas shopping. _x000D_ 10 toys the rest of you will end up buying from a sketchy guy on $EBAYÃ¢â‚¬Â¦ http://thekrazycouponlady.com/tips/finance/hot-toys-predicted-to-sell-out-christmasÃ‚Â Ã¢â‚¬Â¦pic.twitter.com/MCnl3IMXpb	11% of us has started xmas shopping. _x000D_ 10 toys the rest of you will end up buying from a sketchy guy on $ebay	11% of us has started xmas shopping. _x000D_ 10 toys the rest of you will end up buying from a sketchy guy on $ebay	0	positive	0		2011-07-25	0	0	0	0	0	0	14.2256	0.126263	22.0833	126.917	-24	0	2	0
2017-09-26	$COP $SYF $DIS $EBAY A look at the fundamentals data : ConocoPhillips, Synchrony Financial, The Walt Disney ... http://www.equitiesobserver.com/2017/09/26/a-look-at-the-fundamentals-data-conocophillips-synchrony-financial-the-walt-disney-company-and-ebay-inc/Ã‚Â Ã¢â‚¬Â¦	$cop $syf $dis $ebay a look at the fundamentals data : conocophillips, synchrony financial, the walt disney ...	$cop $syf $dis $ebay a look at the fundamentals data : conocophillips, synchrony financial, the walt disney ...	0	positive	0		2011-07-26	0	0	0	0	0	0	14.4865	0.260943	22.0833	126.917	-24	0	2	0
2017-09-22	cont._x000D_ $CVNA Sell, $12 B Riley_x000D_ $EBAY 40Ã¢Å¾Å“45 Benchmark_x000D_ $MB u/g OW, $32 KeyBanc_x000D_ $SVRA Buy, $20 Jeff_x000D_ $VSAR mult d/g_x000D_ $YELP Buy, PT $51 DA Davidson	cont._x000D_ $cvna sell, $12 b riley_x000D_ $ebay 4045 benchmark_x000D_ $mb you/g ow, $32 keybanc_x000D_ $svra buy, $20 jeff_x000D_ $vsar mult d/g_x000D_ $yelp buy, pt $51 da davidson	cont._x000D_ $cvna sell, $12 b riley_x000D_ $ebay 4045 benchmark_x000D_ $mb you/g ow, $32 keybanc_x000D_ $svra buy, $20 jeff_x000D_ $vsar mult d/g_x000D_ $yelp buy, pt $51 da davidson	0	positive	0		2011-07-27	0	0	0	0	0	0	14.0404	-0.446128	22.0833	126.917	-24	0	2	0
2017-09-21	Have items saved in your cart? Here's a coupon to help you check-out. Hurry, ends tonight at 6pm PT. Details here: http://ebay.to/2wAOhkuÃ‚Â pic.twitter.com/4jEz849Xpj	have items saved in your cart? here's a coupon to help you check-out. hurry, ends tonight at 6pm pt. details here:	have items saved in your cart? here's a coupon to help you check-out. hurry, ends tonight at 6pm pt. details here:	0	positive	0		2011-07-28	0	0	0	0	0	0	14.0362	-0.004208	22.0833	126.917	-24	0	2	0
2017-09-21	A part of Roc-A-Fella co-founder Damon Dash's sneaker collection up for sale on eBay. Check out our #eBayFinds here: http://ebay.to/2ytadLJÃ‚Â pic.twitter.com/kNUeQz3D0z	a part of roc-a-fella co-founder damon dash's sneaker collection up for sale on ebay. check out our #ebayfinds here:	a part of roc-a-fella co-founder damon dash's sneaker collection up for sale on ebay. check out our #ebayfinds here:	0	positive	0		2011-07-29	0	0	0	0	0	0	13.7837	-0.252526	22.0833	126.917	-24	0	2	0
2017-09-12	Discover extra savings on the gear you need to get away your way. http://ebay.to/outdoor_gearÃ‚Â pic.twitter.com/sC9fuNTTav	discover extra savings on the gear you need to get away your way.	discover extra savings on the gear you need to get away your way.	0.1	positive	0		2011-07-30	0	0	0	0	0	0	13.7837	0	22.0833	126.917	-24	0	2	0
2017-09-07	Current bid for Martin Shkreli Wu Tang Clan Album on $EBAY is $1M pic.twitter.com/F4Jv2x5PUm	current bid for martin shkreli wu tang clan album on $ebay is $1m pic.twitter.com/f4jv2x5pum	current bid for martin shkreli wu tang clan album on $ebay is $1m pic.twitter.com/f4jv2x5pum	0.4	positive	0		2011-07-31	0	0	0	0	0	0	13.7837	0	22.0833	126.917	-24	0	2	0
2017-09-05	"within 3 years, Amazon, Alibaba and eBay will control 40% of planet earthÃ¢â‚¬â„¢s e-commerce" $BABA $AMZN $EBAY https://www.businessoffashion.com/articles/opinion/to-save-retail-let-it-dieÃ‚Â Ã¢â‚¬Â¦pic.twitter.com/WFXoUDVQ3s	"within 3 years, amazon, alibaba and ebay will control 40% of planet earths e-commerce" $baba $amzn $ebay	"within 3 years, amazon, alibaba and ebay will control 40% of planet earths e-commerce" $baba $amzn $ebay	0	positive	0		2011-08-01	0.2875	1	0	1	0	1	13.8973	0.113636	22.0833	127.917	-24	0	2	1
2017-07-20	PM #earnings $MSFT $V $SWKS $EBAY $ISRG $SKX $CTAS $ETFC $MXIM $ATHN $COF $NCR $WIT $WAL $MBFI $QCRH $BMI $SXT $BDN http://eps.sh/calÃ‚Â pic.twitter.com/QxKiVF2Lvm	pm #earnings $msft $v $swks $ebay $isrg $skx $ctas $etfc $mxim $athn $cof $ncr $wit $wal $mbfi $qcrh $bmi $sxt $bdn	pm #earnings $msft $v $swks $ebay $isrg $skx $ctas $etfc $mxim $athn $cof $ncr $wit $wal $mbfi $qcrh $bmi $sxt $bdn	0	positive	0		2011-08-02	0	0	0	0	0	0	13.3628	-0.534511	22.0833	127.917	-24	0	2	0
2017-04-19	#DidYouKnow A watch is purchased every 4 seconds in the US? Shop our collection of statement watches here: http://ebay.to/2oJY1DuÃ‚Â pic.twitter.com/r1VSF9JY56	#didyouknow a watch is purchased every 4 seconds in the us? shop our collection of statement watches here:	#didyouknow a watch is purchased every 4 seconds in the us? shop our collection of statement watches here:	0	positive	0		2011-08-03	0	0	0	0	0	0	13.5732	0.210438	22.0833	127.917	-24	0	2	0
2017-04-19	#Earnings Watch After Close/abril/19 2017 $AXP $CP $CSX $EBAY $LUB $QCOM $SLM $STLD @Lizardjb3 @HeidsterTrades $SPX http://traderscommunity.com/forum/index.php?topic=1324.msg7233#msg7233Ã‚Â Ã¢â‚¬Â¦pic.twitter.com/Er5cABbKGm	#earnings watch after close/abril/19 2017 $axp $cp $csx $ebay $lub $qcom $slm $stld @lizardjb3 @heidstertrades $spx #msg7233pic.twitter.com/er5cabbkgm	#earnings watch after close/abril/19 2017 $axp $cp $csx $ebay $lub $qcom $slm $stld @lizardjb3 @heidstertrades $spx #msg7233pic.twitter.com/er5cabbkgm	0	positive	0		2011-08-04	0	0	0	0	0	0	12.6431	-0.930135	22.0833	127.917	-24	0	2	0
2017-04-19	Pre-earnings straddles: $EBAY, $CSX, $V, $VZ. Plus $IBM post earnings slump @AngieMiles & Fred Banyon trades $AVAV http://bit.ly/2o4ltMYÃ‚Â pic.twitter.com/fv0fSD4qFw	pre-earnings straddles: $ebay, $csx, $v, $vz. plus $ibm post earnings slump @angiemiles & fred banyon trades $avav	pre-earnings straddles: $ebay, $csx, $v, $vz. plus $ibm post earnings slump @angiemiles & fred banyon trades $avav	0	positive	0		2011-08-05	-0.155556	1	1	0	1	0	12.3316	-0.311448	23.0833	127.917	-25	-1	1	1
2017-04-19	Reporting after the close today $AXP $EBAY $QCOM three years historical reactions in bloghttp://bit.ly/2pqgVkb	reporting after the close today $axp $ebay $qcom three years historical reactions in blog	reporting after the close today $axp $ebay $qcom three years historical reactions in blog	0	positive	0		2011-08-06	0	0	0	0	0	0	12.3316	0	23.0833	127.917	-25	0	2	0
2017-04-17	ER's_x000D_ $AXP $BAC $CSX $EBAY $GS $GE $GPC $HON $HOG_x000D_ $IBM $ISRG $JNJ $LRCX $MS $MXIM $NFLX $PFPT_x000D_ $QCOM $STLD $SHW $SNA $SKX $UAL $V $VZ $YHOOpic.twitter.com/eizDkzQEl5	er's_x000D_ $axp $bac $csx $ebay $gs $ge $gpc $hon $hog_x000D_ $ibm $isrg $jnj $lrcx $ms $mxim $nflx $pfpt_x000D_ $qcom $stld $shw $sna $skx $ual $v $vz $yhoopic.twitter.com/eizdkzqel5	er's_x000D_ $axp $bac $csx $ebay $gs $ge $gpc $hon $hog_x000D_ $ibm $isrg $jnj $lrcx $ms $mxim $nflx $pfpt_x000D_ $qcom $stld $shw $sna $skx $ual $v $vz $yhoopic.twitter.com/eizdkzqel5	0	positive	0		2011-08-07	0	0	0	0	0	0	12.3316	0	23.0833	127.917	-25	0	2	0
2017-04-16	Yes @MariaBartiromo! Banks $JPM $C could not move the needle last week. TECH earnings will determine mkt move this week w/ $IBM $EBAY $NFLXhttps://twitter.com/mariabartiromo/status/853751443433631744Ã‚Â Ã¢â‚¬Â¦ .@KevinRKelly_ 1q earnings this wk 13% of s-and-p will report. eps exp: 10%, revenue exp 6% @MorningsMaria @FoxBusiness @Varneyco 6am	yes @mariabartiromo! banks $jpm $c could not move the needle last week. tech earnings will determine mkt move this week w/ $ibm $ebay $nflx .@kevinrkelly_ 1q earnings this wk 13% of s-and-p will report. eps exp: 10%, revenue exp 6% @morningsmaria @foxbusiness @varneyco 6am	yes @mariabartiromo! banks $jpm $c could not move the needle last week. tech earnings will determine mkt move this week w/ $ibm $ebay $nflx .@kevinrkelly_ 1q earnings this wk 13% of s-and-p will report. eps exp: 10%, revenue exp 6% @morningsmaria @foxbusiness @varneyco 6am	0.0666667	positive	0		2011-08-08	0	2	0	2	0	1	11.3426	-0.989058	23.0833	128.917	-25	0	2	2
2017-04-16	#Earnings Calendar --> $NFLX $UAL $CUDA $BAC $GNC $HOG $GS $JNJ $MS $ABT $EBAY $QCOM $VZ $PM $SKX $V $SLB $GE $IBM_x000D_ http://sleemstockpicks.comÃ‚Â pic.twitter.com/5iGrCU9hOr	#earnings calendar --> $nflx $ual $cuda $bac $gnc $hog $gs $jnj $ms $abt $ebay $qcom $vz $pm $skx $v $slb $ge $ibm_x000D_	#earnings calendar --> $nflx $ual $cuda $bac $gnc $hog $gs $jnj $ms $abt $ebay $qcom $vz $pm $skx $v $slb $ge $ibm_x000D_	0	positive	0		2011-08-09	0	0	0	0	0	0	12.6936	1.35101	23.0833	128.917	-25	0	2	0
2017-04-15	What to watch for w/ER's this week | IBD_x000D_ $NFLX $QCOM $IBM $EBAY_x000D_ $GS $MS $BAC $LRCX $GE_x000D_ http://www.investors.com/research/investing-action-plan/big-week-for-dow-stock-earnings-netflix-too-investing-action-plan/Ã‚Â Ã¢â‚¬Â¦pic.twitter.com/0tN3IjRvqV	what to watch for w/er's this week | ibd_x000D_ $nflx $qcom $ibm $ebay_x000D_ $gs $ms $bac $lrcx $ge_x000D_	what to watch for w/er's this week | ibd_x000D_ $nflx $qcom $ibm $ebay_x000D_ $gs $ms $bac $lrcx $ge_x000D_	0	positive	0		2011-08-10	0	0	0	0	0	0	12.2685	-0.425085	23.0833	128.917	-25	0	2	0
2017-04-08	DROPS IN NASDAQ SHORTS: $CSCO $ADI $CREE $MAT $EBAY $STLD $BLDR $WDC $XLNX $STX $MNTA $COST $HZNP $MACK $ON $SN $MPEL $ZIOP $JD $RCII $SBUXpic.twitter.com/71qUtYJ2c5	drops in nasdaq shorts: $csco $adi $cree $mat $ebay $stld $bldr $wdc $xlnx $stx $mnta $cost $hznp $mack $on $sn $mpel $ziop $jd $rcii $sbuxpic.twitter.com/71qutyj2c5	drops in nasdaq shorts: $csco $adi $cree $mat $ebay $stld $bldr $wdc $xlnx $stx $mnta $cost $hznp $mack $on $sn $mpel $ziop $jd $rcii $sbuxpic.twitter.com/71qutyj2c5	0	positive	0		2011-08-11	0	0	0	0	0	0	12.7104	0.44192	23.0833	128.917	-25	0	2	0
2017-03-27	Flipkart in talks to buy eBay India $EBAY http://read.bi/2mIoUs0Ã‚Â pic.twitter.com/DW1upM2qaJ	flipkart in talks to buy ebay india $ebay	flipkart in talks to buy ebay india $ebay	0	positive	0		2011-08-12	0	0	0	0	0	0	12.8493	0.138888	23.0833	128.917	-25	0	2	0
2017-01-27	eBay is on the upswing $EBAY http://read.bi/2k9KvakÃ‚Â pic.twitter.com/dfY6WJRCGi	ebay is on the upswing $ebay	ebay is on the upswing $ebay	0	positive	0		2011-08-13	0	0	0	0	0	0	12.8493	0	23.0833	128.917	-25	0	2	0
2017-01-25	Highlights from our Q4 earnings call http://bit.ly/1nNEiQbÃ‚Â $EBAY pic.twitter.com/dCSnI2hiRb	highlights from our q4 earnings call $ebay pic.twitter.com/dcsni2hirb	highlights from our q4 earnings call $ebay pic.twitter.com/dcsni2hirb	0	positive	0		2011-08-14	0	0	0	0	0	0	12.8493	0	23.0833	128.917	-25	0	2	0
2017-01-25	Wenig: Our tech innovation efforts are focused on emerging computing platform shifts, such as #AI, VR/AR, distributed commerce $EBAY	wenig: our tech innovation efforts are focused on emerging computing platform shifts, such as #ai, vr/ar, distributed commerce $ebay	wenig: our tech innovation efforts are focused on emerging computing platform shifts, such as #ai, vr/ar, distributed commerce $ebay	0.5	positive	0		2011-08-15	0	0	0	0	0	0	13.0008	0.151516	23.0833	128.917	-25	0	2	0
2017-01-25	JUST IN: Shares of $EBAY soar in extended trade after company posts earnings for the holiday period	just in: shares of $ebay soar in extended trade after company posts earnings for the holiday period	just in: shares of $ebay soar in extended trade after company posts earnings for the holiday period	0	positive	0		2011-08-16	0	0	0	0	0	0	12.7778	-0.223064	23.0833	128.917	-25	0	2	0
2017-01-25	Some ERs_x000D_ pm_x000D_ $EBAY $FFIV $LVS $QCOM_x000D_ $WDC $XLNX $NOW $T_x000D_ $CTXS $EGHT $HXL $MCK_x000D_ am_x000D_ $BIIB $CELG $ABMD $BMY_x000D_ $NOC $LLL $JBLU $LUV_x000D_ $CAT $SHW $BX $Fpic.twitter.com/AGwkN4iebz	some ers_x000D_ pm_x000D_ $ebay $ffiv $lvs $qcom_x000D_ $wdc $xlnx $now $t_x000D_ $ctxs $eght $hxl $mck_x000D_ am_x000D_ $biib $celg $abmd $bmy_x000D_ $noc $lll $jblu $luv_x000D_ $cat $shw $bx $fpic.twitter.com/agwkn4iebz	some ers_x000D_ pm_x000D_ $ebay $ffiv $lvs $qcom_x000D_ $wdc $xlnx $now $t_x000D_ $ctxs $eght $hxl $mck_x000D_ am_x000D_ $biib $celg $abmd $bmy_x000D_ $noc $lll $jblu $luv_x000D_ $cat $shw $bx $fpic.twitter.com/agwkn4iebz	0	positive	0		2011-08-17	0	0	0	0	0	0	12.7315	-0.046296	23.0833	128.917	-25	0	2	0
2017-01-25	Earnings season is here and these companies report at 4 PM ET today_x000D_ Ã¢â‚¬Â¢ $QCOM_x000D_ Ã¢â‚¬Â¢ $T_x000D_ Ã¢â‚¬Â¢ $EBAY_x000D_ Ã¢â‚¬Â¢ $WDC_x000D_ Ã¢â‚¬Â¢ $LVS_x000D_ Ã¢â‚¬Â¢ $CTXS_x000D_ https://stocktwits.com/eWhispers/message/72607907?utm_medium=community-twitter&utm_source=twitter.com&utm_campaign=outboundteamÃ‚Â Ã¢â‚¬Â¦	earnings season is here and these companies report at 4 pm et today_x000D_ $qcom_x000D_ $t_x000D_ $ebay_x000D_ $wdc_x000D_ $lvs_x000D_ $ctxs_x000D_	earnings season is here and these companies report at 4 pm et today_x000D_ $qcom_x000D_ $t_x000D_ $ebay_x000D_ $wdc_x000D_ $lvs_x000D_ $ctxs_x000D_	0	positive	0		2011-08-18	0	0	0	0	0	0	11.7593	-0.972223	23.0833	128.917	-25	0	2	0
2017-01-25	#earnings this week: $EBAY, $FFIV, $LVS, $QCOM, $T, $VRTX, $XLNX, $BIIB, $BMY, $CAT, $DOW, $F, $LUV, $POT powered by http://www.livevol.comÃ‚Â pic.twitter.com/leS75kaNyZ	#earnings this week: $ebay, $ffiv, $lvs, $qcom, $t, $vrtx, $xlnx, $biib, $bmy, $cat, $dow, $f, $luv, $pot powered by	#earnings this week: $ebay, $ffiv, $lvs, $qcom, $t, $vrtx, $xlnx, $biib, $bmy, $cat, $dow, $f, $luv, $pot powered by	0	positive	0		2011-08-19	0	0	0	0	0	0	11.431	-0.328282	23.0833	128.917	-25	0	2	0
2017-01-23	Auto Parts Retailers Banged Up As Amazon Moves Inhttp://ow.ly/hQYH308hwnx $AMZN $AAP $AZO $ORLY $EBAY $FDML $DORMpic.twitter.com/UmhoZp0Pqb	auto parts retailers banged up as amazon moves in $amzn $aap $azo $orly $ebay $fdml $dormpic.twitter.com/umhozp0pqb	auto parts retailers banged up as amazon moves in $amzn $aap $azo $orly $ebay $fdml $dormpic.twitter.com/umhozp0pqb	0	positive	0		2011-08-20	0	0	0	0	0	0	11.431	0	23.0833	128.917	-25	0	2	0
2017-01-23	Earnings:/enero/23 2017_x000D_ $MCD $YHOO $BABA $JNJ $MMM $STX $TXN $COF $PGR $BA $FCX $QCOM $EBAY $URI $CAT $JBLU $LUV $MSFT $GOOG $AAL $CVX $HONpic.twitter.com/cfMGthOmJ6	earnings:/enero/23 2017_x000D_ $mcd $yhoo $baba $jnj $mmm $stx $txn $cof $pgr $ba $fcx $qcom $ebay $uri $cat $jblu $luv $msft $goog $aal $cvx $honpic.twitter.com/cfmgthomj6	earnings:/enero/23 2017_x000D_ $mcd $yhoo $baba $jnj $mmm $stx $txn $cof $pgr $ba $fcx $qcom $ebay $uri $cat $jblu $luv $msft $goog $aal $cvx $honpic.twitter.com/cfmgthomj6	0	positive	0		2011-08-21	0	0	0	0	0	0	11.431	0	23.0833	128.917	-25	0	2	0
2017-01-03	Goldman Bullish On Internet Stocks, Amazon, Google In 2017 http://ow.ly/zWKb307DUbCÃ‚Â $AMZN $GOOGL $PYPL $P $FB $NFLX $EBAY pic.twitter.com/26Vn8WS4cF	goldman bullish on internet stocks, amazon, google in 2017 $amzn $googl $pypl $p $fb $nflx $ebay pic.twitter.com/26vn8ws4cf	goldman bullish on internet stocks, amazon, google in 2017 $amzn $googl $pypl $p $fb $nflx $ebay pic.twitter.com/26vn8ws4cf	0	positive	0		2011-08-22	0	0	0	0	0	0	11.5152	0.084175	23.0833	128.917	-25	0	2	0
2017-01-03	$EBAY Aegis starting at Buy this morning, sees ~$4-$7 per-share of value that could be potentially unlocked with StubHub and Classifieds	$ebay aegis starting at buy this morning, sees ~$4-$7 per-share of value that could be potentially unlocked with stubhub and classifieds	$ebay aegis starting at buy this morning, sees ~$4-$7 per-share of value that could be potentially unlocked with stubhub and classifieds	0.55	positive	0		2011-08-23	0	0	0	0	0	0	12.1717	0.656566	23.0833	128.917	-25	0	2	0
[truncated: 2,689 more rows]

## Sheet: Sheet1
Date	Open	High	Low	Close	Adj Close	Volume
2008-08-04	10.3072	10.6397	10.2273	10.5429	10.4629	24542100
2008-08-05	10.7029	10.8123	10.5303	10.7786	10.6968	33697800
2008-08-06	10.6987	10.7744	10.5303	10.7071	10.6258	38987300
[truncated: 2,766 more rows]

## Sheet: Sheet2
fecba	pol	eventos	negative	positive	-	+	stock	v
[truncated: 3,654 more rows]
