# Supplementary material for: Measuring information flux between social media and stock prices with Transfer Entropy
Source: PLoS One. 2021 Sep 23;16(9):e0257686. doi: 10.1371/journal.pone.0257686 (PMC8459996; doi:10.1371/journal.pone.0257686)
Supplement: S1 Data — (ZIP) [file pone.0257686.s001.zip › DATA BASES/4.-ebay/ebay.xlsx]

## Sheet: SheetJS
Num	fecha	content
1	2009-01-09	@roberee very true, i was hoping for paypal spinoff so i could buy just paypal and not the rest of $EBAY haha
2	2009-01-09	@marketfolly PayPal and Skype. $EBAY's been nurturing both alright. There's some strategic advantages of keeping them under the umbrella.
3	2009-01-09	@roberee which $EBAY divisions you refering to? wish they would spin-off paypal but that'll prob never happen
4	2009-01-09	Starting to get interested in $EBAY. Looks good technically. Huge cash position. A couple divisions with superb growth potential.
5	2009-01-15	AMZN $EBAY strong
6	2009-01-17	Belkin payola 4 positive $AMZN reviews? Crowdhacking's endemic in anonymous, wisdom-of-crowd sites, $EBAY, Digg, et.al. http://bit.ly/YvR9
7	2009-01-20	Why has $EBAY had a hard time growing its active user base? Over past 5 Qs, user growth has been been stagnant. http://tinyurl.com/8o4wtn
8	2009-01-23	$EBAY is all about the transaction. User experience is secondary. And that's why it's losing out to rivals like $AMZN http://twurl.nl/6dcp5e
9	2009-01-27	Anyone believe the rumor of $GOOG buying Skype? It's about time - the $EBAY / Skype deal never made any sense. http://tinyurl.com/atuhzg
10	2009-01-30	Amazon Crushes Earnings, But How Much Is Growth, Any Growth, Worth? http://tinyurl.com/ab5wqg $AMZN $EBAY $AAPL $GOOG
11	2009-02-08	Timely reminder that eBay's StumbleUpon still seems to be growing: http://ginx.com/-zAvv $EBAY
12	2009-02-09	Former $EBAY boss Meg Whitman to run for CA governor. She's a political rookie, but maybe biz smarts will sell. http://twurl.nl/qf83i7
13	2009-02-09	$SNDK, $AKS, $EBAY, $SLB, $QQQQ, $TYC stocks hit new short-term highs today, how high/low do they usually go? http://tinyurl.com/6z3mmc
14	2009-02-10	Active Value Investing: The Bull Case for EBAY, Philip Morris and Supervalu http://tinyurl.com/as7evq $EBAY $PM $SVU $AMZN $KR $SWY
15	2009-02-17	Props to Nokia for being first to embed a Skype app into a new smartphone (N97 here) & enable VOIP calls: http://ginx.com/-3B9o $NOK $EBAY
16	2009-02-20	Skype and the NSA, the dance continues: http://ginx.com/-3tQC $EBAY
17	2009-02-27	article I wrote last night on big names breaking trendlines and showing weakness. mentioned $AMGN $EBAY $SBUX $INTC http://is.gd/l8Zq
18	2009-03-04	I dig the new logo of Pierre Omidyar's charity organization. Do you? http://cptlst.com/5q7n [@taylorbuley] $EBAY
19	2009-03-12	$EBAY about-face is result of "growth promises" like $SBUX and so many others - http://bit.ly/luET7 - which of yours has shoes to drop?
20	2009-03-12	What am I currently trading? Long $gld, $uso, $ebay, $bgu. Long (but it's basically short banks): $faz (w/ a super tight stop).
21	2009-03-12	RT @gbattle:@joshk if ebay took 9 years to integrate half.com into their listings, imagine how long unlocking Skype "synergies" will.. $EBAY
22	2009-03-14	Institutional Investor's 2009 most shareholder-friendly Internet company? $EBAY Another endorsement for @ebayinkblog http://bit.ly/qcC5I
23	2009-03-15	In this week's Barron's, I take a skeptical look at the new 3-year plan from $EBAY. http://tinyurl.com/dhks4o
24	2009-03-16	Can Meg Whitman Save California (via Fortune) $EBAY http://bit.ly/pJDT4 #Im-positioning-myself-for-2016
25	2009-03-17	To US based investors http://a.gg/p up to 6% returns in microloans via this investment platform backed by $ebay $$
26	2009-03-22	skype goes business. ebay desperately seeks revenue to flip skype. $EBAY http://bit.ly/GfBas http://bit.ly/GfBas
27	2009-03-30	Skype for iPhone is now available. check out my review http://bit.ly/a7xDJ $EBAY #skype #iphone #awesomeness
28	2009-04-14	Skype IPO Could Range From $1.6-3.1 Billion $EBAY by @fromedome http://bit.ly/3RIVxP
29	2009-04-14	SKYPE IPO! $EBAY by @hblodget http://bit.ly/leOHO
30	2009-05-26	Discussion around @fredwilson post "Why Isn't Paypal More Successful?" Priceless. http://bit.ly/10hNRz $EBAY
31	2009-06-04	Facebook Payments Should Work Across The Web, Says Zuckerberg $EBAY by @nichcarlson http://bit.ly/AJZMO
32	2009-06-24	Bing Product Manager Bolts To eBay $MSFT $EBAY by @nichcarlson http://bit.ly/hWnb0
33	2009-06-29	Five Google Voice Features That Could Cause Users To Hang Up On Skype $GOOG $EBAY http://bit.ly/Padgt
34	2009-06-30	Facebook Is Going After PayPal, Google Checkout $GOOG $EBAY by @nichcarlson http://bit.ly/3hYPY8
35	2009-07-08	PayPal To Open Platform To Third Party Developers $EBAY http://bit.ly/xhuGT
36	2009-07-28	Ebay's Changes To Make Selling Easier For Large Sellers $EBAY http://bit.ly/105FZ1
37	2009-08-04	Apple Wants To Build A PayPal Killer, Say Wall Street Gossips $AAPL $EBAY by @nichcarlson http://bit.ly/7ljP
38	2009-08-05	Outage Costs PayPal Users At Least $7 Million -- Report $EBAY by @nichcarlson http://bit.ly/hkNTk
39	2009-08-18	Changes to the eBay User Agreement: ... http://bit.ly/qy1tJ #ebaynews
40	2009-08-28	Facebook-PayPal? $AMZN $EBAY by @nichcarlson http://bit.ly/3QnyUc
41	2009-08-28	Andreessen Could Join Bid For Skype, Says TechCrunch $EBAY by @fromedome http://bit.ly/rFdUq
42	2009-08-31	Walmart Takes On Amazon And eBay With New Shopping Portal $WMT $AMZN $EBAY by @fromedome http://bit.ly/fr8KL
43	2009-09-01	WalMart's New Site Is Worse News For eBay Than Amazon $AMZN $EBAY $WMT http://bit.ly/yZnxu
44	2009-09-01	What's eBay Going To Do With Its Skype Cash? $EBAY by @fromedome http://bit.ly/QsrgE
45	2009-09-01	eBay Skype Deal Announced: $2.75 Billion Valuation $EBAY by @fromedome http://bit.ly/vOM6T
46	2009-09-01	Google Tried To Buy Skype $GOOG $EBAY by @fromedome http://bit.ly/HFNlM
47	2009-09-01	eBay To Announce Skype Sale Today: NYT $EBAY by @nichcarlson http://bit.ly/VGDVr
48	2009-09-02	Wimpy Google Too Scared Of Telcos To Buy Skype $GOOG $EBAY by @fromedome http://bit.ly/s8pF7
49	2009-09-03	Sad Soul Still Trying To Unload Google Chrome Comic Book On eBay $GOOG $EBAY by @fromedome http://bit.ly/1nSBV
50	2009-09-28	Meg Whitman's Bad Timing Running For California Governor $EBAY by @SimonDumenco http://bit.ly/rpYlh
51	2009-10-01	Bids For Google Wave Account Reach $5,000 In eBay Auction $EBAY $GOOG by @nichcarlson http://bit.ly/149rmS
52	2009-10-06	Sarah Palin Autographed Xbox 360 On eBay For $1.1 Million $EBAY $MSFT http://bit.ly/16Qei7
53	2009-10-14	Ebay Confirms Layoffs, Says It Will Be Less Than 60 Employees $EBAY by @jwyarow http://bit.ly/2KUvD3
54	2009-10-14	Rumor: Ebay Layoffs Coming Tomorrow $EBAY by @jwyarow http://bit.ly/NBE6T
55	2009-10-30	Google Voice Has 1.4 Million Users, 40% Use It Every Day $GOOG $EBAY by @fromedome http://bit.ly/3PPvEq
56	2009-11-02	Skype, Founders Settlement in the Works http://om.bit.ly/3SHON5 from @gigaom $EBAY
57	2009-11-18	eBay's Billionaire Founder Launching Local-News Oufit In Hawaii $EBAY by @ErinLCarlson http://bit.ly/hsHTQ
58	2009-11-28	Ever wonder what Black Friday really looks like ... Take a peek! www.ebayholiday.com/black-friday #ebaymap
59	2009-12-06	Nice! We're a retail Social Media strategy they "love"...Thanks for the props @AdAge: http://bit.ly/9345DM
60	2009-12-14	Watching @KimKardashian and Karen Bard, eBay's pop culture expert, on LXTV at the eBay pop up store in NYC. http://bit.ly/6VUX1W
61	2009-12-14	Video: Compare in-store pricing with eBay listings on the go, using our mobile app http://bit.ly/6kCuvE. You may find surprising results!
62	2009-12-17	The first 100 people to find us in Los Angeles at http://bit.ly/7mFhVm & say "LEATHER" get a $50 eBay gift card. Let us help you gift!
63	2009-12-22	Judge Suggests Craigslist And Ebay Settle Before He Makes "Everyone Unhappy" $EBAY by @egs2138 http://bit.ly/4X7EQC
64	2009-12-30	Lessons From The eBay-Craigslist Fiasco $EBAY http://bit.ly/7nG6Zg
65	2010-01-01	Happy New Year! Do any of your resolutions involve eBay? If so, please tell us about them!
66	2010-01-03	Did you know that there are more than 88 million eBay.com users worldwide, trading more than $1,900 worth of goods each second?
67	2010-01-04	http://chart.ly/zbp2qg $EBAY - bearish engulfing followed by bearish harami, 3 lower highs, pretty bearish short term.
68	2010-01-04	$spx, $indu, $compx, $ebay, $uup, $vix and more charts and commentary. http://bit.ly/4TmDJ7 $$ #mkt
69	2010-01-04	http://chart.ly/nvnxc4 $EBAY - faded from new years pop that tested major node and down trendline
70	2010-01-05	Just got an email from $EBAY congratulating me on my 1st purchase -- Wow I've had the Acct for years and just now bot something lol
71	2010-01-05	RT @immad: New blog post by moi: Internet stocks Predictions for 2020 http://bit.ly/4CXpZJ $GOOG $AMZN $AAPL $EBAY $ATVI $SCOR
72	2010-01-05	I think $GOOG lost a great opportunity today with the "Nexus Plexus", should use $EBAY dutch auction only =$700 ea phone
73	2010-01-06	$EBAY:5, EBAY 0. 3. Online retailers doing poorly. Chips doing poorly today. Amat up . 4%. And intel one la http://tinyurl.com/yd224fl
74	2010-01-07	In 2009 eBay buyers & sellers gave a record $50 million to nonprofits. See how you can get involved in 2010: http://bit.ly/5uqZCS.
75	2010-01-07	$EBAY is a good resource but it needs a rework so its more user friendly. So congested and crap-filled.
76	2010-01-07	http://chart.ly/f5xvne $EBAY - breaking down out of pennant.
77	2010-01-08	Over the years many relics of the King have sold on eBay, including a plastic fern from Graceland and a ball from his personal pool table.
78	2010-01-08	Happy 75th, Elvis! If you’re looking for something to commemorate the day, you can find >27,000 auction items at http://bit.ly/8Mmc6D.
79	2010-01-08	$EBAY (eBay Inc.) $23.39 has crossed its 50 day moving average: $23.27 #empta #stocks http://empirasign.com/l/lzu.htm
80	2010-01-08	RT @DavidSacks: $AMZN is now worth more than $YHOO and $EBAY combined. Entrepreneurs always beat bureaucrats but sometimes it takes awhile.
81	2010-01-08	http://bit.ly/5T6aUR $EBAY $AMD Ex-McKinsey Exec - Rajaratnam Paid $1.75 Mln For Tips
82	2010-01-09	Did you know eBay's original name was Echo Bay? When the URL “EchoBay.com” was taken, the name was shortened to eBay … and that was that!
83	2010-01-10	Our Deals app on iPhone is a tool you can use to execute personalized searches, share & buy products @ the best deals! http://bit.ly/8NOWW6
84	2010-01-11	AOL Looked At eBay And Electronic Arts Before Time Warner $AOL $EBAY $ERTS $TWX by @nichcarlson http://bit.ly/4FGsMp
85	2010-01-11	$EBAY looks like it is moving through sell triggers. Be ready to lock in profits.
86	2010-01-19	Google Isn't The Only Silicon Valley Company Struggling In China $GOOG $EBAY $YHOO http://bit.ly/4R4CRe
87	2010-01-20	Today's sell-off has changed the Market Pulse from Uptrend to "Uptrend under pressure" Did this affect $PNRA & $EBAY? http://ow.ly/YMrc
88	2010-01-20	A Tweet-off! RT@irwebreport 2 people live-tweeting $ebay earnings call @MOFinancial and @ebayinkblog Be nice to see unified stream #ebayq409
89	2010-01-20	$EBAY 6 Month Bullish Symmetrical Triangle On The Cusp Of Breaking Out http://media.trending123.com/Twitter/EBAY.png
90	2010-01-20	eBay Turns In Solid Quarter, Okay Guidance $EBAY by @jwyarow http://bit.ly/8MLijy
91	2010-01-20	Sold 20 puts v short 25 calls. RT @MOFinancial: @optionmonster Do you have a trade on in $EBAY?
92	2010-01-21	Something to strive 4 in Q1FY10 RT @irwebreport: A better live-tweeting approach 4 earnings calls #eBayQ409 meet $EBAY http://post.ly/JhBa
93	2010-01-22	No Stoppin' Apple http://bit.ly/77v8hp $AAPL $CSCO $EBAY $GE $GOOG $IBM $INTC $MSFT #WirelessCommunications #SteveJobs #Recession #Nasdaq
94	2010-01-25	E-Commerce Strength Has Continued Into Q1, Says ChannelAdvisor $AMZN $EBAY http://bit.ly/8rNLPk
95	2010-01-26	From SLC, UT It's @ebay_andy with some awesome insight about the #eBaySR updates! http://bit.ly/aSeHNf
96	2010-01-26	Hear what the eBay Community has to say about the #eBaySR updates! http://bit.ly/ag2gWA
97	2010-01-26	@ebay_Andy In 'da house! We're about to interview him for short video clip - email us any questions you want answered #eBaySR
98	2010-01-26	Still more questions? http://ebayinkblog.com #eBaySR
99	2010-01-26	eBay Tries To Beat Back Amazon, Lowers Listing Fees $EBAY $AMZN by @jwyarow http://bit.ly/5K186r
100	2010-01-27	One thing is clear as result of $aapl tablet - there's gonna be a lot of $AMZN Kindles for sale on $EBAY come April
101	2010-01-27	Join our Town Hall, Wed., Jan. 27, frm 3:30 pm to 5:00 pm PT. We’ll be taking questions on #eBaySR See link for details http://bit.ly/aKzuhJ
102	2010-01-28	12 one-of-a-kind Barbies in little black dresses designed by Kate Spade, Tory Burch & others go on auction @ 7PM PST http://bit.ly/9hAePS
103	2010-01-28	Calling all Barbie doll collectors! Going live at 7pm today and running thru February 7, is the Barbie Basics auction. http://bit.ly/dkAjgD
104	2010-02-08	This is why PayPal is reversing Indian payments: http://su.pr/1oOk91 #digg #digguser $EBAY
105	2010-07-06	Suddenly, The Internet Is Doomed $MSFT $YHOO $EBAY $NWS $AOL by @nichcarlson http://read.bi/bEIo1M
106	2010-07-08	CHART OF THE DAY: Craigslist's Traffic Crashes Into eBay $EBAY $AMZN by @jwyarow http://read.bi/bVqJyf
107	2010-07-21	eBay Beats Expectations, Posts $2.2 Billion Revenues $EBAY by @nichcarlson http://read.bi/a0ewaf
108	2010-07-28	Should eBay rename itself ePay? Find out why PayPal, er eBay, makes our buy list: http://bit.ly/ab1YVZ $EBAY
109	2010-08-09	CHART OF THE DAY: Skype Is A Real, Live Growth Company $EBAY $VG by @fromedome http://read.bi/cHFFhs
110	2010-08-09	Skype Spent $343.8 Million To Acquire Its P2P Software From Founders $EBAY by @fromedome http://read.bi/bHy0M5
111	2010-08-13	PayPal Said to Talk With #Google About Handling #Android Payments http://bit.ly/beWjfe $EBAY $GOOG
112	2010-08-15	CHARTS OF THE WEEK: In Case You Had Any Doubts About Where Cisco's Revenue Comes From $CSCO $EBAY $HPQ by @fromedome http://read.bi/cvgkLI
113	2010-09-13	10 Things You Need To Know This Morning $HPQ $GOOG $NOK $MSFT $EBAY $AAPL by @jwyarow http://read.bi/bYDzQ2
114	2010-09-29	Facebook And Skype Team Up To Fight Google Voice $GOOG $EBAY by @ncsaint http://read.bi/arpUs5
115	2010-09-30	Never Visit The Bank Again: PayPal Lets You Deposit Checks With Your Phone $EBAY by @ncsaint http://read.bi/b6ezQy
116	2010-10-13	Of Course Yahoo Wants To Buy Groupon – So Should Google, Amazon, And eBay $GOOG $AMZN $YHOO $EBAY by @nichcarlson http://read.bi/aoDdgg
117	2010-10-21	Online auctions may be waning, but the payment system powering them is still going strong. Earnings for $EBAY: http://mot.ly/aZtnnd
118	2010-11-01	`India's Buffett' Jhunjhunwala Follows Role Model With EBay Charity Lunch http://ow.ly/32Jsw $EBAY $MSFT $BRK/A
119	2010-11-02	eBay CEO: Facebook Doesn't Want To Do Its Own Payment System $EBAY by @jyarow http://read.bi/97EDl9
120	2010-11-09	Yahoo Hints At $3 Billion Offer For Groupon $YHOO $GOOG $EBAY $AMZN by @nichcarlson http://read.bi/afbMnF
121	2010-11-10	New research on Corporate Social Strategists from @jowyang http://bit.ly/c3uNDf. Features eBay’s head of social strategy @julietweets!
122	2010-11-15	Bloomberg reports private trading of Facebook stock values it at $41b. That's ahead of $EBAY, behind $AMZN $GOOG http://bit.ly/aGldQm #cnet
123	2010-11-15	Exclusive: #Facebook Passes #EBay in Value, Becoming No. 3 U.S. Web Company - http://ow.ly/39TeS $EBAY $AMAZ $GOOG ^gm
124	2010-11-15	Facebook Is Now The Third Most Valuable Web Company In The U.S. $EBAY $AMZN $GOOG by @jyarow http://read.bi/aWiiYt
125	2010-11-19	eBay Is In The Groupon Acquisition Mix, Too $EBAY by @nichcarlson http://read.bi/d8quMm
126	2010-11-19	CHART OF THE DAY: Facebook Paying The Most In Tech $GOOG $AAPL $CSCO $AOL $EBAY http://read.bi/btXPst
127	2010-11-19	Google "In Discussions" To Buy Groupon For Over $3 Billion $GOOG $EBAY $YHOO $AMZN $MSFT by @jyarow http://read.bi/9IAK6N
128	2010-11-29	10 Things You Need To Know This Morning $GOOG $AAPL $EBAY $AMZN by @jyarow http://read.bi/dQLeJe
129	2010-12-02	CONFIRMED: $eBay Acquires Leading Local Shopping Engine - Milo #eBayNews http://bit.ly/gonUpN
130	2010-12-02	eBay Buying Milo.com For $75 Million $EBAY http://read.bi/gEI9rJ
131	2010-12-04	And Now PayPal Is Cutting Off WikiLeaks $EBAY by @jyarow http://read.bi/elIHOG
132	2010-12-15	BREAKING: $eBay Acquires Mobile App Developer - Critical Path Software - (video interview) http://bit.ly/g0JiJ1
133	2010-12-18	It's Santa on your cellphone! (via @clairecm of the @nytimes): http://www.nytimes.com/2010/12/18/technology/18mobile.html
134	2010-12-20	BARRON'S COVER: Outlook for Stocks in 2011 $KO $MSFT $EBAY $WMT $AAPL $GOOG $ORCL $QCOM $XOM $PFE $F $PEP $PG http://on.barrons.com/gdLNDx
135	2010-12-20	eBay CEO John Donahoe talks mobile, tech, & innovation with @jswartz652 of @USAToday! http://usat.ly/dXYEan
136	2010-12-21	Can’t find the just right gift for someone on your list? Print or email them an eBay Gift Certificate! http://bit.ly/dYXzWG
137	2010-12-21	The 10 Asian Tech Companies That Are Putting American Ones To Shame $BIDU $GOOG $EBAY $AMZN by @pegobry http://read.bi/eZim2t
138	2010-12-22	Skype Outage Lesson: Don't Rely On Consumer Services For Business Functions $EBAY by @MattRosoff http://read.bi/eqvEkq
139	2010-12-22	Holiday Panic: Skype Is Down $EBAY by @MattRosoff http://read.bi/ffBvAw
140	2010-12-27	Etsy Will Handle $400 Million Worth Of Business This Year $EBAY by @jyarow http://read.bi/fDxuvh
141	2010-12-28	The iPhone 4, Barbie, & Military jackets were the top shopped items on eBay in 2010! http://bit.ly/fM45W6
142	2011-01-01	@howardlindzon I heard it was going to revolutionize $eBay biz. Or was that chatroullete?
143	2011-01-01	COMMON STOCK $ENSE: Celebrating 401K Recovery, Plus What's in Store for 2011? #Investments http://bit.ly/eo1LFb $SSW $SOFO $FLWS $PARL $EBAY
144	2011-01-01	$EBAY - eBay Stock Analysis online trading companies - http://www.dojispace.com/stock-picks/ebay-stock-price-EBAY.aspx
145	2011-01-02	Top 20 Most Oversold S&P 500 Stocks http://seekingalpha.com/a/58l8 $AKAM $BBY $CEPH $CNP $DPS $DRI $DVA $EBAY $EXPE $GILD $HSP $HUM $KMX
146	2011-01-02	Facebook now worth more than companies like eBay, Yahoo and Time Warner. $YHOO $EBAY $TWX http://stk.ly/ibH08k
147	2011-01-02	$EBAY is one that did an IPO Uturn back in/octubre/1998. Rare pattern. $YOKU and $DANG/mayo/do the same. I'm hawking those two in 2011.
148	2011-01-03	NewsCorp. On Track to Sell MySpace by Mid-Year http://bit.ly/hRDcIg $EBAY $GS $NWS #Advertising #Marketing #PrintMedia #MoviesFilmStudios
149	2011-01-03	#Paypal $EBAY partners with Chinese municipality CHONGQING to streamline cross-border #FX #FinancialInnovation http://goo.gl/f2lM5
150	2011-01-03	J.P. Morgan: Global E-Commerce Revenue to Grow by 19% in 2011 http://seekingalpha.com/a/58qk $AMZN $EBAY $TGT $WMT
151	2011-01-03	Six dates to circle in January. $AAPL $AMD $APOL $C $EBAY $INTC $VZ http://bit.ly/ghp35G #stocks $$
152	2011-01-03	Groupon, Facebook: Marketwatch Doubts IPO Talk - Tech Trader Daily - Barron's $GOOG $YHOO $EBAY $AMZN $MSFT $BIDU $SINA http://bit.ly/dQUpcS
153	2011-01-03	Why does $EBAY still insist that #Paypal take 5years to put money into someones bank account. #Joke #Square #competition
154	2011-01-03	10am reports - watching $BRCM $AA $EBAY $CTSH $LDK $SPLS
155	2011-01-03	Goldman Invests in Facebook at $50 Billion Valuation http://bit.ly/hxdcWP $EBAY $GOOG $GS $MSFT $TWX $YHOO #Russia #MergersAcquisitions
156	2011-01-03	Fundamentals of $GOOG, $YHOO, $AAPL, $ORCL, $EBAY http://stock-fundamentals.blogspot.com/2011/01/here-is-table-of-fundamentals-from-peer.html?spref=tw …
157	2011-01-04	My Forbes post on bullish Credit Suisse projections for China economy http://bit.ly/g3fWS0 $$ $macro $bidu $dang $yoku $ebay $gs $cs
158	2011-01-04	paypal on the other hand IS a bank $ebay
159	2011-01-04	$goog $aapl can enter mobile payment but r NOT banks & dont do AML $V $MC $EBAY
160	2011-01-04	New Ratings ($ARX, $CNK, $CVLT, $CYBX, $DKS, $EBAY, $ENDP, $LPLA, $MDC, $MMI) http://wibi.us/hHCZ59
161	2011-01-12	HOW TO GET RICH IN EUROPEAN TECH: These Guys Clone US Startups In Europe And Then Sell Them To Th... $EBAY by @pegobry http://read.bi/gECtih
162	2011-01-20	Your Cheat Sheet to Earnings for $EBAY $USB $XLNX and $STX http://bit.ly/gTVsC6 #stocks #mkt
163	2011-01-20	10 Unusual Stocks Attracting Huge Interest This Morning $EBAY $STX $FFIV $WEN $CR $MS $PCG $RJF $FCX by @malepore http://read.bi/i1J5Ga
164	2011-02-01	10 Things You Need To Know This Morning $AAPL $AMZN $SNE $ARMH $EBAY by @jyarow http://read.bi/e8pN7u
165	2011-02-04	France's Biggest Telcos Gang Up On PayPal $EBAY by @pegobry http://read.bi/fou4iS
166	2011-02-09	Exclusive: $EBay to Unveil Expansion Plan to Help #PayPal Repel #Google, #Apple Threats - http://ow.ly/3TjdZ $AAPL $GOOG ^gm
167	2011-02-09	PayPal Has A Three-Year Plan To Fight Google And Apple (And Facebook) $EBAY by @pegobry http://read.bi/gyR0qQ
168	2011-02-10	$eBay Analyst Day recap: #ebayinc expects double-digit annual revenue and earnings growth over next 3 years http://bit.ly/ft3NiY
169	2011-02-11	"The New eBay" Is Like The Old eBay, But Leaner And Meaner $EBAY by @pegobry http://read.bi/i4bA7a
170	2011-02-11	PayPal Rolls Out Micropayments $EBAY by @pegobry http://read.bi/ekkn2G
171	2011-02-22	Check out @Mashable’s 8 Tips for Creating a Successful eBay Storefront! Do you think they missed any great tips? http://bit.ly/eZN1Mx
172	2011-02-23	Get cash for your old phone! The trade in process is SO simple with #eBayInstantSale! http://bit.ly/ig5MkE
173	2011-02-27	Insane graph via @paidContent: Annual rev over the first 6 years of FB, Groupon, Zynga, $GOOG, $EBAY, $YHOO, & $AMZNhttp://on.wsj.com/gvocyb
174	2011-03-04	New to Selling? Check out the eBay Selling Guide, it’s #Free! Sell your stuff & put cash in your pocket! http://bit.ly/hvpU5o
175	2011-03-07	Register for eBay on Location today! Energize your business on eBay April 13-14 @ Planet Hollywood in Vegas! http://bit.ly/i8tPou
176	2011-03-09	Check out these 10 great tips to help grow your eBay business! http://bit.ly/hyvhmJ
177	2011-03-11	Planning to upgrade to the #iPad2? Get up to $450 cash for your iPad 1 now through/marzo/25 w/ #eBayInstantSale! http://bit.ly/dGbmwy
178	2011-03-11	Our hearts go out to those affected by the devastating earthquake & tsunami in Japan. Let's keep them in our thoughts and prayers.
179	2011-03-16	eBay Uses PayPal To Spy On Its Sellers $EBAY by @pegobry http://read.bi/hE6c76
180	2011-03-17	Visa Goes After PayPal And Square With Person-To-Person Payments $V $EBAY by @pegobry http://read.bi/dTlZvM
181	2011-03-18	How Marc Andreessen Got His Dream Crushed By Microsoft And Bounced Back To Become The Most P... $HPQ $EBAY by @pegobry http://read.bi/ej0OET
182	2011-03-21	Watch Out PayPal, Facebook Is Getting Serious About Payments $EBAY by @owenthomas http://read.bi/i0zxqa
183	2011-03-24	10 Things You Need To Know This Morning $GOOG $MSFT $AAPL $YHOO $T $EBAY by @pegobry http://read.bi/f62Jhk
184	2011-03-24	Google, Microsoft, eBay, Yahoo And Facebook Trash AT&T-Mobile Deal $GOOG $MSFT $EBAY $YHOO $T by @pegobry http://read.bi/eitbnp
185	2011-03-28	Ebay Buying GSI Commerce $EBAY $GSIC by @jyarow http://read.bi/eckKjS
186	2011-03-28	Amex Launches Serve, Its Visa-PayPal-Square Killer $AXP $EBAY $AOL by @fromedome http://read.bi/hmWh3D
187	2011-04-05	Holy Moly Did Inc. Just Publish A BRUTAL Profile Of Etsy CEO Rob Kalin $EBAY by @pegobry http://read.bi/i29Fln
188	2011-04-06	10 Behind-The-Scenes Crankers Who Built The World's Greatest Startups $YHOO $AMZN $MSFT $GOOG $EBAY by @pegobry http://read.bi/i7c3yN
189	2011-04-12	Guess Who Google's Biggest Advertiser Is? $GOOG $AMZN $T $COF $TGT $EXPE $EBAY $PGR $S by @pegobry http://read.bi/i3Z1uF
190	2011-04-13	eBay sellers strutting their fashions on the cat walk at #eBayOL. Good lookin' bunch! http://yfrog.com/h85uafjj
191	2011-04-13	Grannie Annie at #eBayOL to learn to sell better and sell more. What are you most excited to learn? http://bit.ly/h4ueHn
192	2011-04-13	Come by the Social Media Command Center (right by eBay Radio) in the expo hall to say hi & find out more about social media at eBay. #eBayOL
193	2011-04-14	Offering free shipping opened a lot of doors for me. It brought me into top rated seller & allowed me to participate w/ daily deals #eBayOL
194	2011-04-14	every minute a car is sold on eBay, and a considerable amount of those occurred over mobile- RP #eBayOL
195	2011-04-18	RT for a chance 2 win a $100 eBay gift card: iPod Touch 8GB 4th Gen,$184.99 http://bit.ly/eInILL #eBayMomHeroes rules: http://bit.ly/hpTsjw
196	2011-04-18	Share a story about the mom that’s a hero in your life for a chance to win a Getaway Spa Weekend. #eBayMomHeros http://on.fb.me/dVUMrV
197	2011-04-19	10 Things You Need To Know This Morning $AAPL $WMT $AMZN $GOOG $IACI $EBAY $NWS by @pegobry http://read.bi/egHcAN
198	2011-04-29	PayPal Buys Another Startup To Beat Google, Apple And Square In The Mobile Payments Race $EBAY by @pegobry http://read.bi/mE27gt
199	2011-05-02	Step 1: Tweet why she’s a hero. Step 2: You could win $100 eBay gift cert! @ us with #eBayMomHeroes 2 enter. Rules: http://bit.ly/hpTsjw
200	2011-05-03	Mom, granny, sis, neighbor—who’s a hero? @ us her story with #eBayMomHeroes and you could win her a $100 eBay gift cert!
201	2011-05-03	Yes, the twitter sweepstakes will occur daily through/mayo/8. #eBayMomHeroes RT @sanfab44 Twitter contest still going on?
202	2011-05-03	Share the love: RT one of our tweets with #eBayMomHeroes to enter for a chance to win a $100 eBay gift cert. Rules http://bit.ly/hpTsjw
203	2011-05-03	Amazon Announces Its Gilt And Vente Privée Killer, MyHabit.com $AMZN $EBAY by @pegobry http://read.bi/l2JojG
204	2011-05-04	There are more $100 eBay gift certificates to be won! Enter for your chance to win by RT-ing any of our tweets with #eBayMomHeroes
205	2011-05-04	$100 goes a long way on eBay. Enter to win for mom: @ us with #eBayMomHeroes to enter. Rules: http://bit.ly/hpTsjw
206	2011-05-05	One day left 2 vote on a Mom Hero on the eBay FB page! Which of the #eBayMomHeroes will win a trip to @Miraval?! http://on.fb.me/dVUMrV
207	2011-05-05	Final days to win $100 eBay gift cert! Just RT any of our tweets with #eBayMomHeroes
208	2011-05-05	Talk about why mom’s a hero for a chance to win. @ us her story & include #eBayMomHeroes Rules: http://bit.ly/hpTsjw
209	2011-05-06	Mom rules! Will she win? @ us her story (include #eBayMomHeroes) to enter for a chance to win a $100 eBay gift cert
210	2011-05-06	With a Garmin Nuvi GPS, only $87.99, mom will spend less time lost & more time w/ people she loves! #eBayMomHeroes http://bit.ly/kyEvkj
211	2011-05-08	Every mom’s a hero! You can win a $100 eBay gift cert by RT-ing one our tweets with #eBayMomHeroes. Rules: http://bit.ly/hpTsjw
212	2011-05-10	SKYPE-MICROSOFT: Meet The Winners And Losers $MSFT $EBAY $GOOG $CSCO by @pegobry http://read.bi/kXH2Pa
213	2011-05-10	Skype's Road To $8 Billion $MSFT $EBAY by @pegobry http://read.bi/jWUmcF
214	2011-05-12	Designer denim in this week’s @FashionVault Sale! 80% off select styles, how can you resist? #FreeShipping http://bit.ly/ieMy3p
215	2011-05-19	How Strong Are Network Effects Online, REALLY? $EBAY $GOOG $AMZN by @pegobry http://read.bi/mavT4Q
216	2011-06-19	Skype Fires Executives, Avoiding Payouts http://bloom.bg/jh9T3s $EBAY $MSFT
217	2011-07-17	Earnings this week from heavy hitters like $CMG $FTNT $RVBD $AAPL $VMW -- all on Tuesday -- $QCOM $EBAY $FFIV on Wed
218	2011-07-21	10 Things You Need To Know This Morning $GOOG $EBAY $Z $GRPN $AOL $YHOO $AAPL by @pegobry http://read.bi/p3aiNR
219	2011-07-22	Soon You'll Be Using PayPal To Buy Stuff In The Real World Too $EBAY by @_dtl http://read.bi/p62hLe
220	2011-08-08	Square May Be A Billion Dollar Company, But Boy Is Its Market "Niche" $EBAY by @nichcarlson http://read.bi/pgrdvr
221	2011-08-08	Facebook's "Next Billion Dollar Business" Doesn't Stand A Chance $EBAY by @nichcarlson http://read.bi/nUuOOC
222	2011-09-08	What is your favorite thing about eBay? Answer for a chance to win! #eBayGearUP Official rules: http://bit.ly/owq6CX
223	2011-09-08	We just unveiled our social media selling tips page: eBay.com/socialselling at #eBayOL! http://bit.ly/qDqkrA . Please RT, thanks!
224	2011-09-09	What last minute items are on your back to school shopping list? Answer for a chance to win #eBayGearUP rules: http://bit.ly/owq6CX
225	2011-09-09	Still unprepared to go back to school? You can get those last minute items on eBay: http://bit.ly/rlySga #eBayGearUP
226	2011-09-09	Today is the last day to win an eBay gift card. See rules for how to enter: http://bit.ly/owq6CX #eBayGearUP
227	2011-09-12	#StarWars fan? Play Daily Trivia for chance to win Star Wars® The Complete Saga on Blu-ray™! RT to other #Jedis!http://bit.ly/rgPHWi
228	2011-09-12	Sellers, you now have 80 chars in listing titles! For max visibility in search, put titles to good use: http://bit.ly/n7vpmE ! Pl RT!
229	2011-09-13	2 Jeep #Wranglers in red, white & blue are crossing USA to benefit wounded warriors, families of fallen heroes. http://bit.ly/pL36yI
230	2011-09-14	eBay’s new ads are on TV! Check 'em out on #YouTube: http://bit.ly/ntuHe0 . When it's on your mind, it's on #eBay!
231	2011-09-15	PayPal Finally Tries To Catch Up With Square $EBAY by @pegobry http://read.bi/qSvPF4
232	2011-09-21	HP board may fire CEO Leo Apotheker and appoint ex-eBay chief Meg Whitman. $EBAY $HPQ http://bit.ly/qMdqMM
233	2011-09-22	RT @InvestorPlace "5 Stocks to Boom on iPhone 5 Release $ADBE $EBAY $ERTS $CHA & $CHL http://stks.co/KgO $AAPL
234	2011-10-20	U.S. Stocks Gain on Economic Report http://bloom.bg/nYiO1O $AA $BA $EBAY $FITB $KEY $PM
235	2011-10-22	Barron's cover story: Tech's Top 10 http://on.barrons.com/nTyz0M $ACOM $AAPL $EBAY $ERTS $FTNT $FIO $HPQ $NUAN $ORCL $TIBX
236	2011-11-07	RT @tradermarsh PayPal Processing $10,000 in Mobile Payments Per Minute [Infographic] http://stks.co/10um via @zite $EBAY
237	2011-11-21	Debra Messing gets into the holiday spirit at the #giveatoystore http://gobu.me/s9aoY6 http://bit.ly/v8ua6Z #ebayholiday
238	2011-11-21	Donate a gift to a child in need in our community through the eBay Giving Tree http://gobu.me/trwUGd http://bit.ly/upUaeQ #ebayholiday
239	2011-11-21	Make sure to check out the poll and select your favorite toy in the #giveatoystore window http://gobu.me/rUAlyi #ebayholiday
240	2011-11-21	Stop by the Give-A-Toy store to donate to Toys for Tots on the streets of NYC and SF http://gobu.me/sofYjm http://bit.ly/v8ua6Z #ebayholiday
241	2011-11-21	Help fulfill a child's gift wish this holiday! Donate through the eBay Giving Tree http://gobu.me/rwJl3Z http://bit.ly/upUaeQ #ebayholiday
242	2011-11-21	Help Toys for Tots give gifts to kids this holiday. Donate with the #giveatoystore! http://gobu.me/sfV4lW http://bit.ly/v8ua6Z #ebayholiday
243	2011-11-21	@eBayGiving helps you support your favorite charity during the #holidays! Find out how at the #eBayHoliday party! http://bit.ly/rAoWVG
244	2011-11-21	Monday links: emotional responses. http://stks.co/1Db1 via @abnormalreturns $XLF $SHLD $AAPL $EBAY $JEF
245	2011-11-21	Monday (early) links: emotional responses, hedge fund flameouts and why talent matters. http://stks.co/1DaP $XLF $SHLD $AAPL $EBAY $JEF
246	2011-11-21	eBay Buys Hunch For $80 Million $EBAY by @jyarow http://read.bi/vRMP9p
247	2011-11-23	Amazon, EBay "pop up" to grab holiday sales | http://bloom.bg/rTh54u $AMZN $EBAY
248	2011-11-28	List up to 1000 items auction-style -- FREE! 1 day only:/noviembre/29! Already get 50 free per month? Get 1000 more! http://bit.ly/w3dWfv
249	2011-12-08	Our friends at @eBay_Fashion are just a few followers short of 10,000! Who wants to be their 10,000th #BFF (Best Fashion Follower)? #eBay
250	2011-12-14	Holiday online spending in U.S. gains 15% | http://bloom.bg/vsmUi1 $AMZN $EBAY
251	2011-12-14	FIRST ON BLOOMBERG: PayPal plans foray onto Groupon's territory: http://bloom.bg/vA3gti via @BloombergNews $EBAY $GRPN #paypal
252	2011-12-18	Global Macro Risk Mgt: Ray Dalio's profits in 2010 > $GOOG $AMZN and $EBAY combined
253	2012-01-02	Liz sold 4 shares of $EBAY at $30.38 in #WallStreetGame (http://facebook.com/wallstreetgame ).
254	2012-01-02	RT“@stockwhore: saw a tweet that Paypal is worth $15-20 Bill, that sure makes $Ebay look cheap.”
255	2012-01-02	$EBAY - eBAY added by Kboode http://bit.ly/di5fZB
256	2012-01-03	eBay Inc. (EBAY) President, CEO & Director John J Donahoe sells 8,750 Shares: $EBAY http://bit.ly/ywS7z6
257	2012-01-03	$EBAY added to my weekly watchlist, Earnings/enero/18 http://twitpic.com/82uzgn
258	2012-01-03	After Hours Most Active: $QQQ, $FFIV, $EBAY, $SIMO, $MNKD, $DLTR http://bit.ly/AzYaT #nasdaq
259	2012-01-03	VIX - Options Volatility Sonar: Monday Recap http://seekingalpha.com/a/6sra $SPY $T $THRX $TMO $SDS $EBAY $MON $GPS $XLB $XRT $TIVO $LNKD
260	2012-01-03	6 Stocks To Triple For 2012 http://seekingalpha.com/a/6sr7 $CELL $WHR $EBAY $AB $DDAIF.PK $BK
261	2012-01-03	$EBAY approaching a very interesting level
262	2012-01-03	$EBAY strong breakout today, wrote about a trade in EBAY as Trade of the Week, going to be new feature on site http://bit.ly/zXiALq
263	2012-01-03	$EBAY: At/Above 200DaySMA[+31.19]:13d, lm:+4, 0NearHi, 1mMv:+3, ch:+2.8%, Gap+[+1.0%]; TLM:353; cl+op+; vl:8; rs:+64
264	2012-01-03	@bpeck Everyone needs credit cards on file to compete, it's the new black of online growth $AMZN $AAPL $EBAY
265	2012-01-03	$EBAY I just used LevelUp to pay for my coffee - got it for free.... what does this mean for PayPal if it takes off? http://dcl.sr/VB
266	2012-01-04	Dollar vs. euro: Battle of currency chumps http://stks.co/1lrd via @LaMonicaBuzz $YHOO $EBAY $GOOG $AOL
267	2012-01-04	eBay's CEO Is Stunned He's Losing Scott Thompson To Yahoo $EBAY $YHOO by @jyarowhttp://read.bi/y14iGU
268	2012-01-04	Check out @TheStreet 's interview with Yahoo's new CEO Scott Thompson back in November: http://ow.ly/8hSMH $YHOO $EBAY
269	2012-01-04	BREAKING: Yahoo names PayPal’s Scott Thompson as Chief Executive. $YHOO $EBAY
270	2012-01-04	Huge Web Companies Are Willing To Go Dark In Protest Of SOPA $AMZN $GOOG $YHOO $EBAY by @_dtlhttp://read.bi/y4rf3U
271	2012-01-04	Yahoo Poised to Name CEO — With EBay’s PayPal Prez as Top Choice http://dthin.gs/zuCwX9 via @allthingsd $YHOO $EBAY
272	2012-01-05	Potential Compensation Windfalls Loom for Some Top Silicon Valley Executives http://online.wsj.com/article/SB10001424052970204632204577129253601870264.html … $aapl $goog $ebay $$
273	2012-01-05	Amazon Feels the Pinch on Profit Margins Despite Strong Sales Growth http://tref.is/zY5kBW $AMZN $EBAY $TGT
274	2012-01-05	FLASH: Belarus bans AMAZON and EBAY. http://www.vedomosti.ru/politics/news/2012/01/05/1469529 … $AMZN $EBAY
275	2012-01-07	WSJ: PayPal testing in-store payment system at five Home Depot stores. http://on.wsj.com/AATS4o $EBAY $HD #retail #stocks
276	2012-01-09	PayPal Spinoff Could Help eBay Compete With Amazon $EBAY $AMZN $YHOO http://wll.st/AiDgv3
277	2012-01-09	Home Depot confirms that it is testing PayPal at poinst of sale in five of its stores. $HD $EBAY
278	2012-01-09	EBay Poised to Gain 30% Chasing Amazon Without PayPal http://ow.ly/8mGQf today's Real M&A by Bloomberg's @raekucera $EBAY $AMZN #mna $$
279	2012-01-11	RT @d_ramsden PayPal proves mobile payment potential with huge volume growth in record time. Others better hurry. http://stks.co/1s9M $EBAY
280	2012-01-12	RT @ScottKesslerSPCIQ Our 12 Internet predictions for 2012: http://stks.co/1u3d $EBAY $EXPE $GOOG $PCLN $YHOO
281	2012-01-12	The cards are changing for bank stocks, MasterCard and Visa. Why have they swapped places? http://ow.ly/8qlUT $EBAY $MA $V
282	2012-01-13	<3 our tweeps #FF @eBayDailyDeals @eBayElectronics @eBay_Fashion @eBayStories + cool #eBay followers @knowseBay @notjustemptybox Thx & RT!
283	2012-01-13	NASDAQ-100 AHI at 2373.39 (up 0.06%) movers: $EBAY, $NFLX, $FFIV, $YHOO, $INTC http://bit.ly/aWWlH8 #nasdaq
284	2012-01-13	The Real Earnings Season Begins Next Week http://stks.co/1vNf via @StockSage1 $C $WFC $EBAY $GS $INTC
285	2012-01-13	Despite Weak PC Sales, Microsoft is a Buy http://cnbc.com/id/45987491 $EBAY $GOOG $MSFT #StockMarket #StockPicks
286	2012-01-14	RT @tradermarsh PayPal's Don Kingsborough: in-store payment is ours to lose http://stks.co/1vtb via @gigaom $EBAY
287	2012-01-17	The Big Economic Data That Will Move Markets Tomorrow $GS $EBAY $PNC by @ericgplatthttp://read.bi/yOvIUs
288	2012-01-18	covering $EBAY earnings shortly - DB reiterates sell ahead - points to 2012 dollar strength, consumer spending, increased marketing spending
289	2012-01-20	PayPal will expand in-store payments | http://bloom.bg/x9TqHt $EBAY
290	2012-02-04	Facebook’s Payments Business Is Already 15% The Size Of PayPal — Sort Of: http://splatf.me/zmXjoG $FB $EBAY
291	2012-02-11	R.I.P. Whitney Houston. A voice that touched our souls, a voice to treasure forever. #IWillAlwaysLoveYou
292	2012-02-21	The fortunes of the so-called PayPal Mafia are poised to grow | http://bloom.bg/yXGlrZ $EBAY $FB $YELP
293	2012-03-08	Let's celebrate all the strong, beautiful, and wonderful women in our lives -- Happy International Women's Day! -http://twitpic.com/8tomz3
294	2012-03-13	PayPal Is Rumored To Be Launching A Square Competitor $EBAY by @_dtlhttp://read.bi/w837Sl
295	2012-03-14	PayPal Is Said to Undercut Square With New Card-Swiping Device http://stks.co/2rPy $EBAY
296	2012-03-14	PayPal Picked This Design Guru To Make A Square Killer $EBAY by @mattlynleyhttp://read.bi/w2ieqR
297	2012-03-14	For anyone seeking to better understand the "poles" of e-commerce, $amzn & $ebay @cdixon's piece a great place 2 start http://cdixon.org/2012/02/13/ebay-vs-amazon-decentralized-vs-centralized-e-commerce/ …
298	2012-03-15	Pretty Cool on $EBAY PayPal and Future of Mobile Payments (and not the Dongle) http://read.bi/wdDuDc
299	2012-03-15	PayPal Showed The Future Of Retail Today -- And It's NOT The New Credit Card Reader $EBAY by @MattRosoffhttp://read.bi/yWOyg0
300	2012-03-15	PayPal Just Fired A HUGE Broadside At Square $EBAY by @MattRosoff http://read.bi/AyTVyG
301	2012-03-16	So glad St. Pat's is on a weekend! RT if you plan to wear green! http://bit.ly/FO8ZdR http://twitpic.com/8x3vwb Happy St. Patrick's Day! #eBay
302	2012-03-16	10 Things You Need To Know This Morning $AAPL $MSFT $WMT $EBAY $YHOO by @_dtlhttp://read.bi/wVAntk
303	2012-03-21	Paypal looks like a strong contender in the race for the digital wallet http://bit.ly/GDD8Qf $EBAY
304	2012-03-26	How Japan's Biggest E-Commerce Company Plans To Take Over The World $AMZN $EBAY by @jyarowhttp://read.bi/GRfhge
305	2012-03-26	Square Stays One Step Ahead Of PayPal With App Update $EBAY by @MattRosoff http://read.bi/GS8KQn
306	2012-04-15	This week brings big names as Citigroup, eBay, and GE report earnings. What to expect: http://mot.ly/IpBBYf $C $EBAY $GE
307	2012-04-19	STOCKS TANK, EUROPE GETS CRUSHED AGAIN: Here's What You Need To Know $DIA $SPY $QQQ $MS $BAC $EBAY by @bySamRohttp://read.bi/IqtLRf
308	2012-04-19	eBay Is On Fire! $EBAY by @jyarowhttp://read.bi/J4nCxF
309	2012-04-19	Huge day of CEOs on @CNBCSquawkSt today! CEOs of $MS, $EBAY, and $PCLN all on the show! Don't miss it! Priceline 10:30, Ebay 11:00, MS 11:15
310	2012-05-01	What 3 qualities make an amazing mom? Our video is sure to inspire you! http://youtu.be/HdOwsakNPZI #eBayMom
311	2012-05-01	What do you prefer, practical or pretty gifts? PIN your favorite for a chance to WIN IT! http://bit.ly/IhnchJ http://gobu.me/IlH88h #eBayMom
312	2012-05-01	How do you tell your mom you love her? http://gobu.me/IiubXM #eBayMom
313	2012-05-01	What traits did you inherit from Mom? Check out our video for inspiration! http://youtu.be/HdOwsakNPZI #eBayMom
314	2012-05-01	Moms, spoil yourself with a MacBook Air 11"! Enter for a chance to win: http://bit.ly/JwMNqW http://gobu.me/IlGUOs #eBayMom
315	2012-05-01	Did you know? In the US there are 4 million new moms each year! http://gobu.me/IitUnD #eBayMom
316	2012-05-01	How do you create memories with your mom and kids? http://gobu.me/IitVIt #eBayMom
317	2012-05-01	Funny how in so many languages the word for "mother" begins with M: Madre, Mere, Mutter...Wonder why! http://gobu.me/IitTA5 #eBayMom
318	2012-05-03	Guess winning bid on Kobe's charity auction! How high will it go? http://bit.ly/IJRtZP @Team_KB24 @Lakers http://twitpic.com/9gxfqw #lakers
319	2012-05-04	Planning summer road trips? Get new tires on @eBayMotors http://bit.ly/J2fdaD , pay in 6 mths with @ShopBillMeLater http://twitpic.com/9hbg39
320	2012-05-07	There are many shades of cool. But these also have #free shipping http://bit.ly/II5k3G ! http://twitpic.com/9iiltb #eBay #cool
321	2012-05-08	Use @Pinterest? Just pin an eBay Mother's Day gift for a chance to WIN the real thing http://bit.ly/JY4bSZ ! Pl RT! http://twitpic.com/9ikw76
322	2012-05-08	RIP Maurice Sendak. Thank you for helping us come face to face with the dark side of growing up. #WhereTheWildThingsAre
323	2012-05-09	Relive the '90s w/ @AliceInChains to benefit @MusiCares! @BillyIdol, Moby will also perform! http://bit.ly/IUK89K http://twitpic.com/9ikf9a
324	2012-05-11	eBay And PayPal Employees: Share Your Scott Thompson Stories $YHOO $EBAY by @owenthomas http://read.bi/M4wdAR
325	2012-05-24	PayPal And Verifone: The Enemy Of My Enemy Is Square $EBAY $PAY by @owenthomashttp://read.bi/KhCXrR
326	2012-05-27	Classic @howardlindzon post on why NOW is the time to get started on your goals. http://stks.co/4062 $FB $CMG $AAPL $EBAY $NKE
327	2012-05-28	Equities are NOT Dead! http://stks.co/40JN via @HowardLindzon $FB $CMB $NKE $EBAY
328	2012-05-29	This iPad Prototype Sold For More Than $10,000 On eBay $AAPL $EBAY by @_dtl http://read.bi/K9sWkm
329	2012-05-30	RT @TMTanalyst Euro exposure for internet cos per BofA/ml $AMZN (31%), $EBAY (37%), $EXPE (29%), $GOOG (35%), $PCLN (61% of gross profit)
330	2012-06-07	A wolf in another wolf's clothing! Looks like a Bentley but is actually a...?? Click to find out http://bit.ly/Lp8ZFC !
331	2012-06-08	Charity auction for lunch with Warren Buffett for @glidesf ends in ~4 hrs http://bit.ly/KCSfaP ! Guess winning bid! http://twitpic.com/9sve6u
332	2012-06-09	How cool would Dad look in Ray-Ban Aviators?! Enter Father's Day sweeps for a chance to win http://bit.ly/KCSfaP ! http://twitpic.com/9ukvnl
333	2012-06-09	New Post: Potential Change of Trend, Plus Stock Setups $SPY $LQDT $ROST $ALXN $SBH $UA $WFM $SXCI $LPSN $EBAY $EQIX $EW http://buyhighandsellhigher.blogspot.com/2012/06/potential-change-of-trend-plus-stock.html …
334	2012-06-09	Looking for Yeezys? Easy-peasy: http://bit.ly/Kr7eE9 !! http://twitpic.com/9uj9av
335	2012-06-10	Enter Dad's pic in our Father's Day sweeps for daily prizes http://bit.ly/KCSfaP ! Today: Fossil 'Agent Traveler' wallet! RT #eBayDad
336	2012-06-10	Wanna play H-O-R-S-E with Kobe? Here's your chance http://bit.ly/L3tuVT ! @Team_KB24 @Lakers
337	2012-06-11	Join Fashion Vault NOW for a chance to win a trip for 2 to LA, incl. hotel + $1K shopping http://bit.ly/KwDrtN ! 4 designer handbag winners!
338	2012-06-11	Here's Who Might Buy Square If It Can't Raise $250 Million $AMZN $GOOG $AAPL $EBAY by @mattlynleyhttp://read.bi/LmJbZJ
339	2012-06-11	Apple Is Blowing PayPal And Amazon Away In Payments With 400 Million Accounts $AAPL $EBAY $AMZN by @owenthomas http://read.bi/LNYiZA
340	2012-06-12	Lunch w/ Warren Buffett raised $3.45M for @glidesf, can lunch w/ Average Guy raise $3.45 http://bit.ly/LRSrm7 ? RT! http://twitpic.com/9vsy8b
341	2012-06-13	Apple Potential ‘Game Changer’ in Mobile Payments, Says Credit Suisse http://blogs.barrons.com/techtraderdaily/2012/06/13/apple-potential-game-changer-in-mobile-payments-says-credit-suisse/ … $AAPL $MA $EBAY
342	2012-06-13	Consumers are eager for easy ways to pay online -- and a majority would rather trust $EBAY's PayPal than their bank. http://mot.ly/OABsHa
343	2012-06-13	Entering Dad's pic in Father's Day sweeps TODAY could get you an iPad 16GB WiFi http://bit.ly/KCSfaP RT #eBayDad!http://twitpic.com/9w0elg
344	2012-06-28	This is my big piece from my trip to SF on mobile payments. Touches $AAPL, $SQUARE, $EBAY & more. Give it a read http://stks.co/l0hV
345	2012-07-06	Turns Out You're Not Allowed To Sell Your Soul On eBay $EBAY by @owenthomashttp://read.bi/MG0g2R
346	2012-07-13	"I take orders from just one person: me." -- Han Solo. Happy Birthday, Harrison Ford! You make 70 look good! http://bit.ly/M79vrx #StarWars
347	2012-07-13	Happy Friday the 13th! Did you know that the scientific term for the fear of Friday the 13th is "friggatriskaidekaphobia?"
348	2012-07-15	Sellers, only 2 more days to list auction-style, add Buy It Now #FREE! Ends July 17! Details http://bit.ly/MjgKuv Retweet #eBaySpecial!
349	2012-07-15	Exactly How Screwed Is PayPal? (Hint: Very) http://stks.co/c1xT via Pando Daily $EBAY
350	2012-07-16	RIP Jon Lord. Thanks for iconic songs like Smoke On The Water. Sad day for #music today (first Kitty Wells, now @deeppurple_off's Jon).
351	2012-07-16	Congrats @marissamayer on your new role as @Yahoo President & CEO! Kudos to one of the most accomplished women in Silicon Valley!
352	2012-07-16	RIP Kitty Wells, the Queen of Country Music. Thank you for the #music and for being an #inspiration to women and all your fans.
353	2012-07-16	You'll never be stuck in traffic again. EVER. http://bit.ly/Nv9VXU
354	2012-07-17	Shop or sell items to help animals in need and support @HumaneSociety @WWF @angelacres! Retweet if you love animals! http://bit.ly/LCTnv6
355	2012-07-17	PayPal Buys Card.io To Add More Startup Energy To The Company $EBAY by @owenthomas http://read.bi/NHKcZc
356	2012-07-18	Retweet to say cheers to everyone who has an #iPhone!http://bit.ly/Oa8IEp
357	2012-07-18	EBay Q2 GAAP EPS $0.53 on revenue of $3.4 billion $EBAY
358	2012-07-18	Through Aug. 6, save 20% off on phones with plans! Promo code EBSAVE20 http://bit.ly/Msv0kI Free store pickup at 300+ @BestBuyMobile stores!
359	2012-07-18	If you do 1 thing today, please read Rawlins Gilliland's beautiful eBay story. http://bit.ly/NhCeM8 . Moved beyond words. Please retweet.
360	2012-07-18	Freedom fighter, leader, a source of inspiration to us all. Happy 94th Birthday, Nelson Mandela! @NelsonMandela #MandelaDay
361	2012-07-19	Amazing eBay mobile stats: 8,000+ cars are sold weekly through $EBAY mobile apps. Another: A woman's handbag sells every 30 seconds.
362	2012-07-28	There's Hope For Marissa Mayer And Yahoo! An Internet Company Can Be Turned Around... $EBAY $YHOO by @jyarow http://read.bi/McBcBe
363	2012-07-29	Solid piece on eBay's transformation via @nytimes - http://nyti.ms/MUEgAl $EBAY
364	2012-07-29	Sunday links: how the stock market works and global cash hoarding. http://stks.co/k25d via @abnormalreturns $AAPL $AMZN $EBAY $TST
365	2012-08-06	Here Are The 10 Cities Where Amazon Offers Same-Day Delivery (And Why We'll See More Soon) $EBAY $AMZN by @owenthomas http://read.bi/MsyQhM
366	2012-08-06	We Just Tried eBay Now And It Rocks — Here's How It Works $EBAY by @owenthomas http://read.bi/Msn8Uv
367	2012-08-06	eBay Is Testing A Same-Day Delivery Service, Beating Amazon To The Punch $AMZN $EBAY by @owenthomashttp://read.bi/MrW2wP
368	2012-08-13	Join our back to school chat party tomorrow 12-2 pm PT! Tweet with #eBaySchool during the chat for a chance to win $25! http://bit.ly/Tze7bu
369	2012-08-14	We need 400 more Facebook signatures to get us to 5K backpacks donated. Help the kids: http://bit.ly/NpG9SY ! #donate #eBaySchool
370	2012-08-14	Love this party? Join our friends @eBayDailyDeals on Wed 8/16 1-2PM PST for another Twitter Party http://www.ebay.com/b2s , #ebaydealsb2s
371	2012-08-14	Time for a scavenger hunt! What’s your fave back to school deal on eBay right now http://gobu.me/QmKia0 http://bit.ly/NlAdw1 #eBaySchool
372	2012-08-14	In 2010, teachers spent on average $356 of their own money on supplies and resources. Many spent more! http://gobu.me/QmKfL7 #eBaySchool
373	2012-08-14	What back to school traditions does your family honor every year? http://gobu.me/Pa5vsi #eBaySchool
374	2012-08-14	Head to our Pinterest Sweeps for a chance to win $100 to help with B2S! http://gobu.me/PjdoMd http://bit.ly/NyQRcK #eBaySchool
375	2012-08-14	What’s on your child's back to school list? Shop backpacks up to 80% off http://bit.ly/RdLNxU http://gobu.me/PiRRTV #eBaySchool #Free
376	2012-08-14	Did you know? Education pays! College grads earn an average of $20k/year more than high school grads http://gobu.me/S6ymuq #eBaySchool
377	2012-08-15	Retweet if you're a Tupac fan! @2pac @TupacShakurPagehttp://bit.ly/OZ8xM6
378	2012-08-16	Sorry, love spell vendors: eBay is cracking down on the sale of magical wares. http://cnnmon.ie/NISyoa $EBAY
379	2012-08-16	Congrats Felix Hernandez @RealKingFelix and the Seattle @Mariners on your AMAZING #perfectgame yesterday! #baseball
380	2012-09-06	eBay Just Snapped Up Svpply, A Pinterest-Style Shopping Startup $EBAY by @owenthomashttp://read.bi/OdXKT6
381	2012-09-13	eBay Is Changing Its Logo. eBay Inc. Is Not. We Explain $EBAY by @owenthomashttp://read.bi/QIYvlk
382	2012-10-10	$EBAY has risen nearly 55% this year, to $46.94 a share, nearly as high as Apple's 58% share gain this year http://on.mktw.net/RxaSzu
383	2012-10-10	EBay unveils redesign and same-day delivery http://cnnmon.ie/RwXQlw $EBAY
384	2012-10-11	Our ears are still ringing with the cheers heard after the @SFGiants' comeback! Go @BusterPosey! Go #Giants! http://bit.ly/Rjh3a9 #NLCS
385	2012-10-11	Groupon Shares Suffer As eBay Enters The Daily Deals Business $EBAY $GRPN http://read.bi/RhOutv
386	2012-10-12	PayPal planning to cut 300-400 jobs http://yhoo.it/RUmgaU $EBAY
387	2012-10-12	Retweet if you live for weekends too! http://bit.ly/QWqrmu
388	2012-10-13	A truck powerful enough to tow a space shuttle! MT @eBayMotors Video of Toyota Tundra towing Endeavour #TundraEndeavour http://bit.ly/ToEfDg
389	2012-10-13	eBay To Fire Hundreds Of PayPal Workers $EBAY http://read.bi/RVza8l
390	2012-10-14	Retweet if you're excited abbout #TheWalkingDead season 3! http://bit.ly/X93xcZ
391	2012-10-14	Love @Fergie even more for her support for #BreastCancer research via @AvonFoundation. Meet & greet her in NYC,/octubre/30! http://bit.ly/Rpmioe
392	2012-10-14	Retweet if you're rooting for Felix Baumgartner to break the sound barrier while diving from the edge of space today! http://bit.ly/T2mEGX
393	2012-10-15	Retweet to wish your friends a Happy Monday! http://bit.ly/TmJzao #happymonday
394	2012-10-17	eBay, Inc. reports strong Q3 results. Marketplaces revenue up 9% YOY, strong mobile performance with 800,000 new users. http://bit.ly/RaabwR
395	2012-10-17	.@PayPal's Q3 in < 140c: 198.4M payments, revenues: $1.4B (up 24% y/y), payment volume: $35.2B (up 23% y/y) #PayPal $EBAY
396	2012-10-17	eBay reports third-quarter adjusted profit of 55 cents per share on revenue of $3.4 billion $EBAY
397	2012-10-17	Happy Birthday Eminem! Retweet if you're a fan! http://bit.ly/RTNc8E
398	2012-10-17	Stocks to Watch: $BAC $AXP $EBAY are among the companies reporting earnings today http://on.mktw.net/RFJoe2
399	2012-10-18	eBay stock: Buy, buy, buy: http://bit.ly/RXWxMH $EBAY from @cnnmoneyinvest
400	2012-11-05	10 Things You Need To Know This Morning $AAPL $EBAY $MSFT $GOOG by @nichcarlson http://read.bi/WpD8uJ
401	2012-11-16	A Twinkies lunch box just went for $690 on eBay. But it *was* in mint condition. http://cnnmon.ie/TUdFUV $EBAY
402	2012-11-19	A Q&A With New Andreessen Horowitz Partner Chris Dixon $EBAY by @nichcarlsonhttp://read.bi/T83NGj
403	2012-11-19	One Of New York's Best Investors, Chris Dixon, Is Moving To Silicon Valley $EBAY by @shontelaylayhttp://read.bi/T7VnyF
404	2012-11-22	Here's A Holiday-Shopping Chart That Should Terrify Google Investors $AMZN $EBAY $GOOG by @owenthomashttp://read.bi/Y6BD49
405	2012-11-23	As of 11 a.m. PT, $ebay PayPal already seeing a near 3x increase in mobile payment volume over last Black Friday. @CNBC
406	2012-11-26	Apple Is Officially Selling Refurbished Products On eBay $EBAY $AAPL by @_dtlhttp://read.bi/QGtPoa
407	2012-12-02	The StockTWits 50 List for/diciembre/3 http://stks.co/hGJN $AZPN $V $EBAY $DDD
408	2012-12-05	Today's the last day to list Fixed Price items for FREE with your phone! Get the free @eBayMobile app now! http://bit.ly/Sunl8s
409	2012-12-06	Make a child's wish come true! Select a gift. Donate it through eBay. Bring a smile to a child in need! It's that easy! http://bit.ly/RjCYmx
410	2012-12-06	Congrats Kobe Bryant on 30,000 career points! @Team_KB24, awed! http://bit.ly/SAf2IF
411	2012-12-07	Use Your Holiday Gift Shop to create gift lists! You could win an item on the list + $100 eBay Gift Card! Enter & rules http://bit.ly/VeuMQb
412	2012-12-07	Enter for a chance to win a family vacation + weekly prizes! Just shop on eBay & enter http://bit.ly/dreamsweeps ! Rules http://bit.ly/TCr8zz
413	2012-12-07	Go Head over Feet with Alanis @Morissette. In a yoga class. Benefit @AdrienShellyFDN too! Have we already won you over?http://bit.ly/QNlwp8
414	2012-12-07	Here's Why, Despite The HP Disaster, Meg Whitman Is Not An Awful CEO $EBAY by @nichcarlson http://read.bi/SSKdPa
415	2012-12-07	Remember Pearl Harbor and the heroes of the greatest generation. http://bit.ly/127q24t
416	2012-12-08	Use the power of wind and sun to charge your electronics! http://bit.ly/11zik3I #green
417	2012-12-08	RIP John Lennon. It's been 32 years but the songs, the voice, and the music will live on forever. http://bit.ly/U3eauR
418	2012-12-09	Love #NASCAR ace Brad @Keselowski's support for military members, veterans, first responders & their families! http://bit.ly/RhM7w8 #respect
419	2012-12-10	Square Now Offers Gift Cards, Thrusting It Deeper Into The Money Business $EBAY $SBUX by @owenthomas http://read.bi/UsNvqh
420	2012-12-16	A few longs I will watch this week: $RAX, $WYNN, $MON, $C, $EBAY. Check out the T3 Live Active Trader Room. @LazT3Live @RedDogT3Live
421	2012-12-16	Great insights into the future of mobile commerce courtesy of @Scobleizer's talk with $EBAY Mobile VP @SteveYankovich.http://ow.ly/g72yC
422	2012-12-20	Etsy Shoppers Will Spend $1 Billion On Crafts This Year $EBAY by @TheEconomist http://read.bi/Uf3k8P
423	2012-12-22	Retweet if you love the special feeling of the holiday season!http://bit.ly/VYAndP
424	2012-12-22	get to work... The StockTwits 50 List for December 24 http://stks.co/nHIl $DDD $V $LNKD $EBAY et al
425	2012-12-23	Aluminum pole, no distracting tinsel, airing of grievances, feats of strength. Happy #Festivus (for the rest of us)!http://bit.ly/12IYBye
426	2012-12-24	5 Apps That Could Save Your Christmas $EBAY by @owenthomashttp://read.bi/UiLGA0
427	2012-12-26	Retweet if you love being lost in a good book!http://bit.ly/Tpfhqy
428	2012-12-26	A wireless mouse that's also a car?? That's how we scroll! http://bit.ly/V1I18g
429	2012-12-26	Happy first day of Kwanzaa! http://bit.ly/12P8L0o
430	2012-12-27	Retweet if you're looking forward to 2013!! http://bit.ly/WJKi9e Happy New Year!
431	2012-12-27	Retweet if you love watching The Big Bang Theory! http://bit.ly/TlLNef @BigBang_CBS
432	2012-12-27	Retweet if you're planning to get more active in 2013!http://bit.ly/Uw2sNh
433	2012-12-27	Enter for a chance to win a family vacation + weekly prizes! Just shop on eBay & enter http://bit.ly/dreamsweeps ! Rules http://bit.ly/TCr8zz
434	2012-12-28	Don't miss @eBayDailyDeals' 1 day year-end blowout on 12/31! Great brands, great deals, free shipping! Keep your eye on http://bit.ly/X03JyB
435	2012-12-28	Happy 90th birthday, Stan Lee, Marvel legend and creator of iconic characters Spider-Man, Iron Man, Hulk, X-Men, and more! @TheRealStanLee
436	2012-12-30	Get set for @eBayDailyDeals' 1 day year-end blowout tomorrow! Great brands, great deals, free shipping! Stay tuned here http://bit.ly/X03JyB
437	2012-12-30	Happy Birthday LeBron James! Retweet if you're a fan! http://bit.ly/Vd3KKw @KingJames @LeBronJames @MiamiHEAT
438	2012-12-31	Happy New Year, everyone!http://twitpic.com/br8a8w
439	2013-01-01	$EBAY News: Macy's using eBay to get coupons to in-store shoppers http://bit.ly/TEEqh3 http://bigticks.com
440	2013-01-02	eBay shares rose 68.5% in 2012, making $EBAY the fourth-highest gainer among tech stocks included in the S&P 500 http://on.mktw.net/10PwK0W
441	2013-01-02	Save up to 75% off on top brand sunglasses like this one http://bit.ly/UCmndh ! See the collection: http://bit.ly/Vq7OcD !
442	2013-01-02	3 Stocks To Buy, 2 Stocks To Sell, What's Next For The Market http://seekingalpha.com/a/nee5 $ASNA $EBAY $RVBD $TGT $WFC $WMT $AMZN
443	2013-01-02	In the first Rex On Techs column of 2013, I look at #eBay and how it can build on its gains of 2012. http://tinyurl.com/abb377z $EBAY
444	2013-01-02	LiveCharts: Market Analysis and Lots of Stocks to Go Over ( $FSLR $CLSN $EBAY and others ) http://www.shareplanner.com/featured-blogs/ryan-mallory/trade-setups/15909-livecharts-market-analysis-and-lots-of-stocks-to-go-over.html …
445	2013-01-02	Heads Up: $AA Earnings (1/8/13) Less Than a Week Away, Tho The Season Doesn't REALLY Begin Cranking 'Til 1/16 w/ $GS $JPM $EBAY et al...
446	2013-01-02	$EBAY: eBay pushing back toward early session high and its multi-year close high from/noviembre/at 52.79/52.82 http://bit.ly/UkFlSa
447	2013-01-02	StockTwits50 Stock $EBAY Making New Highs http://stks.co/fIIx Top Trending Ticker
448	2013-01-02	When $AMZN monetize all electronics it makes with traffic to marketplace, $AAPL $GOOG will wake up and say why didn't we buy $EBAY
449	2013-01-02	Wondering what to do with the duplicate holiday gifts you've received? Sell one with @eBayMobile in four easy steps! http://bit.ly/WeDVsa
450	2013-01-02	BARRON'S COVER STORY: The End of Cash? Visa, Mastercard likely winners. VeriFone could jump 35% http://on.barrons.com/W6Hssk $V $MA $PAY $GOOG $EBAY
451	2013-01-02	Breakout MOMO stock alerts today: $AAPL Apple, $FB Facebook, $GEVO, $HLF Herbalife $AMZN Amazon, $YHOO $EBAY $AEZS $CRM http://www.thelion.com/bin/aio_msg.cgi?cmd=search&symbol=aapl …
452	2013-01-02	Start the new year with a pitching lesson from @Yankees star @CC_Sabathia AND support @PitCChInFdn for inner-city kids! http://bit.ly/YSQyuW
453	2013-01-02	$LVS $TCK $EBAY $BIIB $AAPL leading among my holdings & while $AAPL up over 2%, the price action is concerning. - @rktrades
454	2013-01-02	Is Amazon A Buy Or Sell In 2013? http://seekingalpha.com/a/ndp5 $AAPL $CRM $RAX $EBAY $BBY $COST $WMT $TGT $AMZN
455	2013-01-02	Canaccord Genuity analyst Michael Graham reiterates his Hold rating on eBay (EBAY +2.5%) while adding... http://seekingalpha.com/n/fw6d $EBAY
456	2013-01-02	eBay: Canaccord Ups Target to $56; Can Higher Growth Be Reached? - Tech Trader Daily - Barron's $EBAY $AMZN http://on.barrons.com/X0BDzt
457	2013-01-02	Here are the stocks that made this week's Top 10 http://ow.ly/gr2ST $CELG $ASH $LAD $ASGN $EBAY $RJF $LNKD $SHW $VRX and $LULU $STUDY
458	2013-01-02	Making new year resolutions is way more easy than KEEPING them! Retweet if you agree!http://bit.ly/ZU9VtJ
459	2013-01-09	ML raises $AMZN target to $300 and $EBAY to $60. M/T buys on both.
460	2013-01-13	Insurgent Startups Are Attacking eBay From All Sides $EBAY $AMZN $GOOG by @owenthomas http://read.bi/UhzX41
461	2013-01-13	Some key eps this week w/$BAC $GS $JPM $EBAY $GE but also impt w/b China's GDP/retail sales/IP.
462	2013-01-16	PayPal in 2012: 2.4B transactions, payment vol: $145B (up 24% y/y), revenue: $5.5B (up 26% y/y), mobile: $13.7B (3x '11) $EBAY
463	2013-01-16	PayPal's Q4 in < 140c: 692M transactions, revenue: $1.5B (up 24% y/y), payment volume: $41.5B (up 25% y/y) #PayPal $EBAY
464	2013-01-16	Last quarter PayPal added 5M new active users, reaching 122.7M. Our biggest gain in 8 years. #PayPal $EBAY
465	2013-01-17	$EBAY's got mobile figured out, thanks to PayPal. The market's now wise to it. Stock's not a bargain, but not a Sell. http://yhoo.it/13HHD4S
466	2013-01-21	PayPal promising 'aggressive changeds' to its fraud filters. $EBAY #paypal http://cnnmon.ie/WaxLgS
467	2013-01-24	10 Apps That Changed How We Think About Shopping $SBUX $AAPL $AMZN $EBAY $TGT by @owenthomas http://read.bi/WWIpUN
468	2013-01-29	10 Things You Need To Know This Morning $AAPL $FB $EBAY $GOOG by @nichcarlson http://read.bi/XHG2oM
469	2013-02-06	Update your wardrobe with this go-anywhere leather duffle coat and add a no-nonsense elegance to to anything you do. http://bit.ly/11N6hBW
470	2013-02-07	eBay CEO John Donahoe Wants Employees To Stop Shopping On Amazon $EBAY $AMZN by @owenthomashttp://read.bi/11RkptM
471	2013-02-07	"eBay is back!" writes @JPManga in @FortuneMagazine. How CEO John Donahoe pulled off the turnaround: http://bit.ly/12wyHAd / Tip @techmeme
472	2013-02-07	Give $1 to Save A Child's Heart Foundation via @eBayGiving and be entered for a chance to win a $1000 GC! http://bit.ly/11ppXfL @SACHtweets
473	2013-02-08	Two great NOOKs -- one great price! Get a NOOK HD tablet + a NOOK Simple touch for only $229! #FREE shipping! http://bit.ly/11D5mnB #deals
474	2013-02-08	How do you show your love? Answer or send pic with #ShowYourLove #eBay for a chance to win: http://bit.ly/YpgaRu Rules http://bit.ly/WEBTFP
475	2013-02-09	Fall asleep to the soothing sounds of your favorite music... delivered through your pillow!http://bit.ly/VoSVEL
476	2013-02-09	The StockTwits 50 List for the Week of February 11 http://stks.co/jLNw $DDD $LNKD $EBAY $RAX $V et al
477	2013-02-11	"eBay is back!" writes @JPManga in @FortuneMagazine. How CEO John Donahoe pulled off the turnaround: http://bit.ly/12wyHAd / Tip @techmeme
478	2013-02-11	Love Chris Noth @RealNoth for supporting Rainforest Action Network @RAN via this @ebaygiving auction: http://bit.ly/WXeCMH !
479	2013-02-12	John Donahoe Explains Why eBay's Testing Same-Day Delivery $EBAY by @owenthomashttp://read.bi/Y79o02
480	2013-02-13	Who DOESN'T want tangle-free earbuds?? http://bit.ly/ZbaGxO #music
481	2013-02-14	A boombox to help @StarWars fans cause a disturbance in the Force. http://bit.ly/VXzh2Y #StarWars
482	2013-02-14	Your toes curl. Time stands still. Your heart fills with a delicious warmth. That's love! Happy Valentine's Day!http://twitpic.com/c3hntw
483	2013-02-15	We loved ALL entries in the #ShowYourLove contest! Torn about picking 1 winner, but we went with @BNTVosburgh's entry! http://bit.ly/VnznWY
484	2013-02-15	Gold never goes out of style! Save up to $15/coin on Perth mint gold! Ends/febrero/17! http://bit.ly/XGeQe2 See all: http://bit.ly/15g8VQA
485	2013-02-15	Bidding on signed Andrew Luck 2012 Contenders Championship ticket is at $31.5K http://bit.ly/12u9ty5 ! How high will it go? Thx @sportscards!
486	2013-02-16	Give $1 to Save A Child's Heart Foundation via @eBayGiving and be entered for a chance to win a $1000 GC! http://bit.ly/11ppXfL @SACHtweets
487	2013-02-16	Retweet if you're excited about watching the latest in the @DieHard franchise! http://bit.ly/YysE7u
488	2013-02-16	Hear every detail. Feel every beat. Express a distinct look. http://bit.ly/Z6ltWo See the collection: http://bit.ly/XcM5Wu #music
489	2013-02-16	Sign up for an email reminder for the @HelloKitty @Sephora charity auction! All proceeds to American @RedCross! http://bit.ly/XFFT5C
490	2013-02-17	Love @katyperry @MariahCarey @NICKIMINAJ @coldplay @OurNameIsFun & other stars for supporting @GRAMMYFdn for musicians! http://bit.ly/VoVI3N
491	2013-02-17	Spring is around the corner and are spring vacations, family pictures and great memories! http://bit.ly/128cQiu #deals
492	2013-02-17	Own Chris Noth's personal Sex and The City script + sd. Mr Big DVD to support a good cause! @RAN @RealNoth http://bit.ly/XZjan4 @SATCQuotes
493	2013-02-17	Retweet if you think Michael Jordan is the greatest basketball player ever! http://bit.ly/Ygpwwi Happy Birthday, Michael Jordan! #MJ50
494	2013-02-17	Retweet if you love to start the day with a hot, aromatic cup of #coffee!http://bit.ly/XjisS7
495	2013-02-17	The legend turns 50 today! Over 53,000 items on #eBay speak to his iconic status! Happy Birthday, Michael Jordan! http://bit.ly/Zka5Kg #NBA
496	2013-02-18	While PayPal is kicking ass, traditional $EBAY is revealing its new makeover tomorrow - and it looks like Pinterest! http://stks.co/jM50
497	2013-02-18	Retweet if you think Abraham Lincoln was the greatest President of the United States! http://bit.ly/W6m9bJ Happy Presidents Day!
498	2013-02-18	Hail to the Chiefs! Happy Presidents Day, everyone! http://bit.ly/15p413z
499	2013-02-20	@Reddogt3live $EBAY is on the radar for a move out of this new range above $52.26 http://stks.co/bLHH
500	2013-02-24	Records video and audio, shoots photos, and even functions as a regular pen. Perfect for your James Bond fantasies.http://bit.ly/WSotXA
501	2013-02-24	Congratulations Jennifer Lawrence: #BestActress for her superb performance in Silver Linings Playbook! #Oscars2013
502	2013-02-24	Congratulations Ang Lee -- Best Director for the transcendental Life Of Pi! http://bit.ly/UZq2mB #Oscars2013 #LifeofPi #BestDirector
503	2013-02-24	Quentin Tarantino's razor-sharp writing in Django Unchained wins Best Original Screenplay! Congrats! http://bit.ly/ZtU54M #Oscars2013
504	2013-02-24	Congratulations Anne Hathaway, Best Supporting Actress for Les Miserables! http://bit.ly/X5qX50 #Oscars2013 #bestsupportingactress
505	2013-02-25	Our fave golfer @BubbaWatson posted a lovely pic of his 1-yr old son! http://bit.ly/Xao3uo RT/respond with YOUR cute baby pics! #eBayFam
506	2013-02-25	Retweet if you're wishing you could work from home on Mondays!http://bit.ly/XqzBuv
507	2013-02-26	Exclusive Air Jordan 1s from @JUMPMAN23 @dc2 honor 37th anniversary of Black History Month AND benefit @BBBSA! http://bit.ly/UQnw1U #BHM
508	2013-02-26	Don't miss our 2 Day Deals frenzy, today and tomorrow only! Great brands, great prices, #FREE shipping! http://bit.ly/XEl37B #deals
509	2013-02-26	Mmmm...could sound be any sweeter? http://bit.ly/ZGb2wF #headphones
510	2013-02-27	Love Demi Lovato even more for supporting @freethechildren on @eBayGiving! Concert tix, dresses, and more! http://bit.ly/ZBOvxl @ddlovato
511	2013-02-27	Our 2 Day Deals Frenzy ends today! Hurry, get great brands for great prices with #FREE shipping! http://bit.ly/XEl37B #deals
512	2013-02-28	Get up to 60% off on Donald J. Pliner loafers, sandals & pumps (http://bit.ly/ZvTqQq )! Hurry, event ends in 2 days! http://bit.ly/15eUtY2
513	2013-03-01	Happy Birthday @JustinBieber from all your #Beliebers on #eBay! Over 42,000 items on eBay speak to your popularity! http://bit.ly/13tLN21
514	2013-03-03	The Spring into Fashion Flair event ends tomorrow! Great #deals on clothing, handbags, & jewelry! #Free shipping! http://bit.ly/13zHgLq
515	2013-03-03	Gun Stocks Shoot Through The Roof http://seekingalpha.com/a/qmk3 $ATK $EBAY $RGR $SWHC
516	2013-03-04	Love hall of fame golfer Annika Sorenstam's support for @TheFirstTee for youth development on @eBayGiving! @ANNIKA59http://bit.ly/13CLh1v
517	2013-03-05	E-COMMERCE WAR: Google Is Entering The Ultimate Battle With Amazon And eBay $GOOG $AMZN $EBAY by @owenthomas http://read.bi/YSdBqY
518	2013-03-05	E-COMMERCE WAR: Google Is Entering The Ultimate Battle With Amazon And eBay $GOOG $AMZN $EBAY by @owenthomas http://read.bi/YSdBqY
519	2013-03-13	Here is a link to today's Video Recap. $spy $lnkd $nflx $aapl $bbry $ebay $ba http://www.t3live.com/articles/market-analysis/3939-dow-win-streak-continues-transports-lead.html …
520	2013-03-13	The Death Of The Paper Check $INTU $EBAY $AMZN $GOOG by @owenthomas http://read.bi/13VGMzk
521	2013-03-14	Rewind. Reimagined. http://bit.ly/10FVoOt
522	2013-03-14	Remembering a genius: Happy Birthday, Albert Einstein! Inspired by his brilliance, imagination, and humanity!http://bit.ly/152GiTU
523	2013-03-14	Play #golf with Ken Griffey, Jr AND support @TheFirstTee for youth development! http://bit.ly/XQzw3r Hurry, ends soon! @eBayGiving
524	2013-03-14	EBay Slams Google Ads As A Waste Of Money $GOOG $EBAY http://read.bi/ZKCXY4
525	2013-03-14	10 Things You Need To Know This Morning $GOOG $SSNLF $AAPL $DIS $EBAY by @nichcarlson http://read.bi/10QUUsH
526	2013-03-15	Don't miss the brand new cars up for sale on @eBayMotors! Prices drop every hour until sold! How low will they go? http://bit.ly/Wsskds
527	2013-03-15	Sellers, for 4 days only (March 16-19), list up to 500 Auction-style or Fixed Price listings FREE! Terms & conditions http://bit.ly/13TQXEl
528	2013-03-15	Remember those days when you'd show off your kids' photos from your wallet? Now you can use a pocket projector! http://bit.ly/WHQp2j
529	2013-03-18	EBay gave its CEO $29.7 million last year, up 80% from $16.5 million a year earlier. http://on.wsj.com/16FnPQW $EBAY
530	2013-03-18	Movie theater popcorn -- right in your living room!http://bit.ly/WzcEqe
531	2013-03-18	Don't miss our 4 Day Deals Frenzy! 4 days of top brands, great products, and great prices! #FREE shipping! http://bit.ly/YkBCsI #deals
532	2013-03-18	YC-Backed Lollipuff Is An $eBay-Like #Marketplace For Authenticated Clothing http://tcrn.ch/XizCxL via @TechCrunch
533	2013-03-18	Follow @eBay_Fashion, answer trivia questions for a chance to win an exclusive #YCFF tote! Include #YCFF2013. Rules http://bit.ly/YMX7BG
534	2013-03-19	$EBAY upping the ante with $AMZN with new fee overhaul. We discuss the stock's future with Cantor Fitzgerald 2-3pmET @cnbc @sullycnbc
535	2013-03-19	Apple vs Amazon: The Ground Is Shifting http://www.thestreet.com/story/11872871/1/apple-vs-amazon-the-ground-is-shifting.html … @TheStreet $AAPL $AMZN $EBAY $BIDU $CROX $TST
536	2013-03-19	Never, ever have to deal with soggy, mushy cereal again. http://bit.ly/YfIhnT
537	2013-03-20	$V and $MA abusing their market power by targeting $EBAY PayPal: http://reut.rs/ZLAYCU via @reuters
538	2013-03-28	For those of you who missed $EBAY Analyst Day today, watch a replay here (PayPal's section starts at 1:43ish) http://www.ebayinc.com/investor_relations/analyst_day_2013 … #PayPal
539	2013-03-28	EBay's CEO: "The turnaround is behind us, and we are now playing offense." http://on.wsj.com/10lEhRq $EBAY
540	2013-04-03	10 Things You Need To Know This Morning $AAPL $GOOG $AMZN $EBAY $YHOO $FB $ZNGA by @nichcarlsonhttp://read.bi/Z1f0dV
541	2013-04-04	Another reason why @BubbaWatson is our favorite golfer! Everyone else uses golf carts, Bubba uses a...hovercraft! http://bit.ly/14D5415
542	2013-04-04	Save up to 50% on cell phones, tablets, and accessories! #Free shipping! http://bit.ly/14CKpKv #deals
543	2013-04-05	Perfect for everyone who takes Spring Break very, very seriously. http://bit.ly/10CEj7L
544	2013-04-05	Biking weather is finally here! Get 20% off on bike clothing, tools, and accessories! http://bit.ly/YXz5oK #biking #deals
545	2013-04-06	Give $1 to @TacoBell Foundation for Teens via @eBayGiving for a chance to win an epic party with Taco Bell truck! http://bit.ly/16wZVnV
546	2013-04-06	Retweet if you hate getting your cereal all soggy and mushy! http://bit.ly/YfIhnT
547	2013-04-12	Getting ready for a weekend camping trip? Is your tent ready? http://bit.ly/ZPUufA
548	2013-04-12	FCPS Top option trades this week $PCLN +115% $BIIB +65% $PNRA +55% $WMT +50% $EBAY +36% $SNDK +30% $DE +26% $YHOO +25% $CREE +20%
549	2013-04-15	Our hearts go out to victims & families of those affected by the terrible tragedy at the Boston Marathon. You're in our thoughts & prayers.
550	2013-04-17	Want the big picture view? Check out our $EBAY Q1’13 infographic http://bit.ly/13jOGmr http://bit.ly/100ctjv
551	2013-04-17	PayPal's Q1: 681.6M transactions, payment volume: $41B (up 22% y/y), revenue: $1.5B (up 20% y/y), 128M active customers #PayPal $EBAY
552	2013-04-17	EARNINGS ALERT: eBay Q1 EPS $0.63 vs. $0.62 Est.; Q1 Revs. $3.75B vs. $3.77B Est. $EBAY QUOTE: http://cnb.cx/AkRkLX
553	2013-04-17	Time to sell! With new Standard fees, list up to 50 items free each month + a chance to win $500 every day http://bit.ly/Sell2Win
554	2013-04-17	Ebay: Long, Short, Or Stay Away Going Into The Earnings Tonight? http://seekingalpha.com/a/sw0b $EBAY
555	2013-04-17	eBay earnings after the bell. One analyst says its poised for major growth. Here's why: http://ow.ly/k9krD #BigDataDL $EBAY
556	2013-04-22	EBay is trying to enlist its users in a fight against a national online sales tax bill. http://on.wsj.com/ZK1yKP $EBAY
557	2013-04-29	Will the Amazon-Backed Online Sales Tax Sway the House? http://www.benzinga.com/news/13/04/3538200/will-the-amazon-backed-online-sales-tax-sway-the-house … $AMZN $EBAY $OSTK
558	2013-05-05	Will Bitcoin be accepted by PayPal? $EBay/mayo/open its wallet to the virtual currency. http://on.wsj.com/108jM97
559	2013-05-07	Stock Performance Since Internet Sales Tax Picked Up Momentum in the US Senate? Amazon $AMZN -6.5% Ebay $EBAY -6.8% Best Buy $BBY +11%
560	2013-05-07	Everything you need to know to understand the whole internet sales tax issue. $ebay $amznhttp://gigaom.com/2013/04/24/internet-sales-tax-whos-for-it-whos-against-what-comes-next/ …
561	2013-05-10	Forget Apple TV or iWatch: Apple's Next Trump Card Is Mobile Payments $AAPL $SSNLF $AMZN $EBAY $GOOG http://shar.es/lRKFK via @minyanville
562	2013-05-15	2 tix to "These Girls" starring Amy Poehler @RobertsEmma @DiannaAgron @alexa_chung + meet @kathynajimy http://bit.ly/10z5jmO @UrbanArtsNYC
563	2013-05-15	Retweet if you're looking forward to watching Star Trek Into Darkness! http://bit.ly/1822UHB #StarTrek
564	2013-05-15	Get fantastic #deals on refurbished HDTVs & laptops! http://bit.ly/10prAaN Bids start at 99¢, no reserve! See all: http://bit.ly/17u8yEG
565	2013-05-16	Love, love, love @kerrywashington in #Scandal! Olivia Pope, we'll miss you until next season! http://bit.ly/10IYrEl #ScandalFinale
566	2013-05-16	Enjoy a @barenakedladies concert AND feel good about supporting @cityofhope for #cancer research via @eBayGiving!http://bit.ly/1052z51
567	2013-05-16	Loving guest poster @CFashionista on our Instagram! http://bit.ly/110N7lS Find more inspiration on our IG feed! http://bit.ly/13A3jAb
568	2013-05-16	Angry looks, sweet sound! Just plug into your phone and remember not to take aim at any pigs! http://bit.ly/16zv2Uv @AngryBirds
569	2013-05-16	Have lunch with @Twitter creator @Jack Dorsey & support student entrepreneurs via @BUILDNational! http://bit.ly/14h4bse Hurry, ends soon!
570	2013-05-16	Put the sun to work to charge your cell phones and other devices! http://bit.ly/ZQZl1z #solarpower
571	2013-05-17	Get a chance to win $500 each time you list items on eBay! Up to 50 items a month, pay nothing until you sell! http://bit.ly/YBb32K Pl RT!
572	2013-05-17	Every time you list an item on #eBay, you'll be entered for a chance to win $500! Read rules, enter now! http://bit.ly/YBb32K Ends 6/18!
573	2013-05-19	Get great #deals + a chance to win great prizes! Enter our Home & Garden #sweeps now! http://bit.ly/10xVOW7 Hurry, ends soon!
574	2013-05-19	Did u know? eBay has 116 MILLION active users worldwide! If eBay were a country, we'd be the 11th most populous in the world! #eBayFunFacts
575	2013-05-20	$EBAY you can use symmetry to trail a stop on this old setup pic.twitter.com/f4aHbd6SWF
576	2013-06-03	Remember, everything in Dyson's eBay store is 20% off June 1-10, FREE shipping! Code CDYSONSALE. http://bit.ly/17c2gJS Grab your #deal!
577	2013-06-04	Today is National Hug Your Cat Day. We don't need any purr-suasion! http://bit.ly/13DAiBN
578	2013-06-04	Did you know: over 10 years, lunch w/ @WarrenBuffett auctioned via @eBayGiving has raised $14.2 million for @GlideSF? http://bit.ly/19FmdZ1
579	2013-06-05	Love Slash even more! MT @Slash Check out these items up for bid that Slash signed. Benefit @MusiCares & @GRAMMYFdn. http://bit.ly/183GhGh
580	2013-06-05	Last year's winning bid for lunch with @WarrenBuffett was $3,456,789! How high will it go this yr? Already at $760K! http://bit.ly/19FmdZ1
581	2013-06-05	'Abegeddon', $EBAY sell signals and clusters of economic clues in today's gut checks: http://on.mktw.net/11EknQr
582	2013-06-06	Yahoo! Has Room to Grow $YHOO, $EBAY, $AMZN, $GOOGhttp://www.thestreet.com/story/11935413/1/yahoo-has-room-to-grow.html …
583	2013-06-07	Wow! Lunch w/ @WarrenBuffett went for an incredible $1,000,100! All proceeds to @GLIDEsf for SF’s poor & homeless!http://bit.ly/19FmdZ1
584	2013-06-07	Happy National Doughnut Day! Retweet if you love doughnuts! http://bit.ly/13qszIq #nationaldonutday
585	2013-06-08	Save up to 50% off on sunglasses for him & her! http://bit.ly/14miptb See all deals: http://bit.ly/15Id5zr
586	2013-06-12	Retweet if you're not yourself without your favorite piping-hot brew in the morning! http://bit.ly/11GVGau
587	2013-06-13	Good news for #eBay Stores sellers: lower Final Value Fees in Coins & Paper Money and Stamps categories! http://bit.ly/1a7KC9O Pl retweet!
588	2013-06-13	How much is the rarest NES video game in the world worth? (< 20 copies known to exist!) Find out: http://bit.ly/18BzZha H/T @eBayStories
589	2013-06-14	IBD 50: Short market correction creates entry points for leading stocks. http://ibdn.uz/m3oVm $LL $EBAY $MELI $HTZ $FLT
590	2013-06-14	"I have ALL the shoes I need!" said NO woman ever. http://bit.ly/13HkOxE Right, @1SaleADay? :)
591	2013-06-14	The Upside: The real threat to your online privacy http://reut.rs/1bBbgpv $FB $GOOG $EBAY $NFLX @zacharykarabell
592	2013-06-14	Happy Flag Day! Please take a moment to show respect to Old Glory and celebrate this symbol of freedom and liberty!http://bit.ly/13GArpb
593	2013-06-14	Retweet if you're excited about watching Man of Steel this weekend! http://bit.ly/11ejqTF #ManofSteel
594	2013-06-17	NFC on your smartphone. eBay CEO says it's "not for commerce". Ouch! Watch him LIVE NOW: http://reut.rs/15cTWDU $EBAY
595	2013-06-17	Chinese sellers sell $6b worth of goods via eBay to rest of world says CEO John Donahoe. Watch him LIVE NOW: http://reut.rs/15cTWDU $EBAY
596	2013-06-18	eBay CEO Sees “Encouraging Signs” That Paypal Will Finally Get Regulatory Approval in China http://bit.ly/11HWg3x - $EBAY
597	2013-06-27	When you're ready to buy some rocks on Mars, #PayPal wants to be available for you. $EBAY http://cnnmon.ie/10mvuSb @julpepitone
598	2013-07-10	Wednesday's movers: $NFLX, $EBay http://on.mktw.net/1bnGrr9
599	2013-07-11	REFLECTION & THOUGHTS - Part I of II: Reviewing the good & bad of our 1H'13: http://legacytrades.com/?p=467 $GOOG, $ICAD, $MGAM, $ES_F, $NAV, $EBAY
600	2013-07-11	Here's a list of the key companies set to report earnings next week: http://www.bespokeinvest.com/thinkbig/2013/7/11/key-earnings-reports-next-week.html … $GOOG $BAC $C $MS $GS $MSFT $EBAY $GE $$
601	2013-07-12	#3D printing is taking off & #eBay is ahead of the curve! Check out eBay Exact, our new app to buy 3D printed items! http://bit.ly/179sJog
602	2013-07-16	The universe of @AlibabaTalk > $AMZn + $EBAY .Big #s ! $YHOO has a 23% stake, why it counts: http://www.bloomberg.com/video/yahoo-still-owns-a-23-stake-in-alibaba-DDj2dymjRrmwYAUKf50MbA.html … @BloombergTV #China
603	2013-07-17	Love @DCComics for supporting @MercyCorps with this Justice League inspired @Kia at @Comic_Con! http://bit.ly/12HVE32 #WeCanBeHeroes
604	2013-07-17	LIVE: eBay Shows 14% Revenue Growth In Earnings $EBAY by @stevekovach http://read.bi/1at0ymb
605	2013-07-17	EARNINGS ALERT: eBay Q2 EPS $0.63 vs. $0.63 est. • Q2 Revs. $3.88B vs. $3.89B est. • $EBAY QUOTE: http://cnb.cx/lar8H7
606	2013-07-17	That $EBAY guidance is going to be a problem
607	2013-07-17	BREAKING: eBay 2Q Adj. EPS Matches Est.; 3Q Adj. EPS View Below Est. $EBAY
608	2013-07-17	If you had lunch with @SethGreen to benefit @MakeAWish, what character's voice would you want him to speak in? http://bit.ly/13wKs4I
609	2013-07-18	Tech cos that have missed their quarter: $INTC $IBM $GOOG $MSFT $EBAY $YHOO $ORCL $SAP
610	2013-07-18	PayPal still probably owes the $92 quadrillion man a few trillion dollars in interest $EBAY http://blogs.marketwatch.com/thetell/2013/07/18/paypal-still-probably-owes-the-92-quadrillion-man-a-few-trillion-dollars-in-interest/ …
611	2013-07-18	Best and worst performing stocks on earnings so far this season: http://www.bespokeinvest.com/thinkbig/2013/7/18/best-and-worst-performing-stocks-on-earnings.html … $BAC $MS $EBAY $AXP $INTC $LEDS $SHW $SVU $$
612	2013-07-18	A lot of corporate warnings in today's stock movers column $APH $EBAY $SHW:http://www.marketwatch.com/story/thursdays-movers-sandisk-ebay-2013-07-18 …
613	2013-07-18	EBay $EBAY shares drop almost 7% on Europe macro weakness and Amazon $AMZN falls 1.4%
614	2013-07-18	Have lunch with @SethGreen to grant wishes to kids with life-threatening conditions through @MakeAWish! http://bit.ly/13wKs4I #eBay
615	2013-08-15	Facebook testing online payment system similar to PayPal $FB $EBAY http://blogs.marketwatch.com/thetell/2013/08/15/facebook-testing-online-payment-system-similar-to-paypal/ …
616	2013-08-15	WSJ: $FB may launch PayPal competitor. $EBAY down a bit pre-market. Best quote in piece? Forrester analyst says $FB should just buy Square.
617	2013-09-01	RT @seeitmarket "Up Close and Personal: The New Age of Advertising" http://stks.co/eh0Y by @Alex__Salomon $FB $GOOG $AMZN $EBAY $PCLN
618	2013-09-15	Do you own a $MSFT Surface (non-Pro) tablet? I can tell you what your best app will be. $EBAY. Use it to sell your Surface ASAP.
619	2013-09-17	Surround your yard with a string of solar powered butterflies, now only $7.95 with #free shipping! http://bit.ly/17Ffz4r #deal
620	2013-09-18	#Gamers, keep those clicks coming fast and furious with a new Logitech mouse!http://bit.ly/16ayqXo
621	2013-09-18	Is Apple About To Revolutionize The Mobile Payments Industry? Part 2 http://seekingalpha.com/f/a/10h6s $EBAY $GOOG $MA $V $AAPL
622	2013-09-18	Happy #HumpDay! http://bit.ly/19eeW08
623	2013-09-19	Save up to 50% off athletic shoes for him & her! #NewBalance #Reebok #ASICS & more: http://bit.ly/1ejGGq0
624	2013-09-20	Awesome Guy Fieri Koi tattoo designed nonstick fry pan now only $27.94 with #free shipping! http://bit.ly/1ew6gs4 #deal
625	2013-09-20	Up for auction: @BrandonFlowers (+more) signed Gibson custom guitar benefiting @MichaelJFoxOrg– check it out: http://bit.ly/ellenauction
626	2013-09-20	Guess how much a 16GB gold iPhone 5S will cost you on $EBAY right now? I'll tell you in 10 mins on @CNBC @StreetSignsCNBC
627	2013-09-20	Enter the @APMEX gold sweeps for a chance to win a gold coin! 5 daily #gold prizes! Read rules & enter http://bit.ly/15Iqw5c Ends 9/24.
628	2013-09-21	Beer drinkers survival belt! Two great designs to choose from, only 6.99 with #free shipping! http://bit.ly/1ew72FC #deal
629	2013-09-22	Ending soon! Guitar signed by @BrandonFlowers @ThisIsRobThomas @gwenstefani (+more) to benefit @MichaelJFoxOrghttp://bit.ly/ellenauction
630	2013-09-22	Support @TheEllenShow auction a guitar signed by @gwenstefani (and more) to benefit @MichaelJFoxOrg http://bit.ly/ellenauction
631	2013-09-23	Facebook $FB now worth more than; LinkedIn $LNKD eBay $EBAY Yelp $YELP Groupon $GRPN Combined
632	2013-09-29	During a commercial break from football check out my Set Up Sunday VIDEO - http://stks.co/bkVN $SPY $SPX $EBAY $FDX $P $GDP $$ etc
633	2013-10-11	$EBAY -/octubre/$55 Call OI to 35,379 from 26,515
634	2013-10-13	Available: Earnings Snapshots Week of 10-14-13 $KO, $EBAY, $IBM, $GOOG, $CMG, $SLB http://www.optionshawk.com/operation_earning.php?page_name=Earnings%20Snapshots …
635	2013-10-13	Here is our list of key companies reporting earnings this week: http://www.bespokeinvest.com/thinkbig/2013/10/13/key-companies-reporting-earnings-next-week.html … $IBM $GOOG $AXP $INTC $YHOO $GE $EBAY $DHI $$
636	2013-10-15	What's in Your #Tech Wallet? Here Are the Top 4 Mobile Payment Apps: http://yhoo.it/1bTGQoh @gilbertjasono @aarontask $GOOG $EBAY
637	2013-10-16	eBay CFO: "U.S. ecommerce softened considerably and we have a cautious outlook for the holiday season" $EBAY
638	2013-10-16	IBM, eBay shares fall after earnings reports http://on.mktw.net/199MQDu $IBM $EBAY
639	2013-10-16	EARNINGS ALERT: eBay Q3 EPS $0.64 ex-items vs. $0.63 Est.; Q3 Revs. $3.89B vs. $3.91B Est. • $EBAY QUOTE: http://cnb.cx/AkRkLX
640	2013-10-16	LIVE: EBAY EARNINGS ARE OUT, STOCK FALLING $EBAY by @jyarow http://read.bi/19NqTse
641	2013-10-16	These 5 companies report earnings today: $BAC $PEP $EBAY $AXP $IBM. You can track them all here: http://on.mktw.net/19Nje15 #EarningsWall
642	2013-10-17	$EBAY nabs $AAPL e-commerce exec after Apple's hire of Ahrendts to run digital & physical retail @CNBChttp://ow.ly/pUSFy
643	2013-10-17	With the U.S.band-aid deal averting a holiday crisis, retailers not safe yet http://on.mktw.net/1hZs7FP $EBAY $PETM $WMTpic.twitter.com/vac6oUmQOw
644	2013-10-17	Apple exec RJ Pittman who led worldwide e-commerce platform leave to join eBay as chief product officer $AAPL $EBAY
645	2013-10-17	eBay tanking right now. Worries that holiday shopping season will be disappointing. http://on.mktw.net/19UeY1L $ebay #ebay
646	2013-10-18	RT if you've ever fantasized about cars! @MensFitness @htcypher show you how to buy your dream car on eBay Motors: http://menf.it/17Soc85
647	2013-10-20	Did you know: there are over 45,000 @SpongeBob SquarePants items on eBay at any point in time?http://bit.ly/1gks3Vo
648	2013-10-20	Retweet to show your support for breast cancer awareness AND your favorite #NFL team! http://bit.ly/1boSoLM 100% proceeds to @SusanGKomen.
649	2013-10-20	Ahh Sunday mornings! Coffee and breakfast in bed, browsing the @NYTimes. Perfect.http://bit.ly/198wF9F
650	2013-10-21	Retweet if you still love the #iPad 3 but are curious about what's next from #Apple!http://bit.ly/1hFynlJ
651	2013-10-22	Square, Airbnb and why experience really is design - my latest piece. http://gigaom.com/2013/10/22/square-airbnb-and-why-experience-really-is-design/ … #omsays $EBAY @virginamerica
652	2013-10-31	If I had to pick an analogue for @Kickstarter's future, it would be $EBAY. If I'm right they'll buy a payment company and add a "buy" button
653	2013-11-20	I agree with you. Tough trader though RT @cecil_iv: I recently bought $Ebay. After the drop today I still think it was a good buy.
654	2013-11-21	Philippe Laffont: Not in Internet Bubble [VIDEO] http://www.valuewalk.com/2013/11/philippe-laffont-internet-bubble-video/ … $FB $TWTR $GOOG $LNKD $AMZN $EBAY
655	2013-11-23	THIS IS A HUGE MILESTONE FOR BITCOIN --> http://stks.co/ixa1 $V $BTCUSD $EBAY
656	2013-11-27	EBAY trading better after a few tough days - prob due to positive ChannelAdvisor metrics from last weekend. Bad weather should help $EBAY
657	2013-11-29	eBay's head of North America tells @SquawkStreet that at midnight, the site was selling one iPad every second. $EBAY $AAPL
658	2013-12-04	Calls you may have missed: Goldman downgrades $C to neutral, Evercore downgrades $EBAY to equal-weight @SquawkStreet
659	2013-12-08	Make sure you check out @MaxGanik interview on “Taking Stock” friday : http://www.optionmillionaires.com/max-ganik-taking-stock-pimm-fox/ … $BAC $AAPL $EBAY
660	2013-12-09	It's not all PayPal: eBay's gross margins have fallen from 77% to 69% since StubHub acquisition. http://bloom.bg/1bmdCaC #Bwest $EBAY
661	2013-12-12	$EBAY - Jan. 2015 $70 Call OI to 7,833 from 3,215
662	2013-12-17	Not Your Boyfriend’s Blazer http://r.ebay.com/TzMjny share for a chance to win $25K! http://bit.ly/SIWIS #followitfindit
663	2013-12-17	Want your holiday gifts delivered by Harry Potter and friends? Click here: http://bit.ly/1aWoZJK #eBay
664	2013-12-18	Share it. Win it. #FollowItFindIt for a chance to win weekly $1K prizes + a grand prize of $25,000! Enter now http://bit.ly/FollowItFindItSweeps …
665	2013-12-18	Shop confidently with the #eBay Money Back Guarantee. Get the item you ordered or your money back! http://bit.ly/18Jfk9C
666	2013-12-18	Traveling this season? Bags for Babes & Boys by @sammydavis22 http://r.ebay.com/NNvp2p Share for a chance to win $25K http://bit.ly/SIWIS
667	2013-12-18	Essential Men’s Shoe Collection by fecastleberry http://r.ebay.com/7ltBNg share for a chance to win! http://bit.ly/SIWIS #followitfindit
668	2013-12-18	A Beauty Basics collection by apartment_34: http://r.ebay.com/7F5yZ0 Share for a chance to win $25K! http://bit.ly/SIWIS #followitfindit
669	2013-12-19	Hmmm... $EBAY - Jan. 2016 $80 calls (35% OTM) bought 4,500; 5,000 bought back on 10-11...when is that PayPal spin coming?
670	2013-12-19	Honor Nelson Mandela by keeping his vision alive. Support charity auctions benefiting the Nelson Mandela Foundation: http://bit.ly/1gjijKC
671	2013-12-19	Retweet if you've been a little naughty this year! Share this collection for a chance to win $25K! http://bit.ly/18vEA2R
672	2013-12-23	ComScore Data showing big Increase in Mobile Internet Usage *(+54% Y/Y) - Strong metrics at $FB $GOOG $LNKD $TWTR $AMZN $EBAY $TRIP $P $YELP
673	2013-12-24	Amazon, Online Retailers On Track To Have A Merry Christmas http://ibdn.uz/s3cTX $AMZN $EBAY $OSTKpic.twitter.com/J42lRcdV8X
674	2013-12-24	$EBAY Jan. 24th (W) $56 calls 50,000X - earnings 1/22...timing
675	2013-12-26	Who knows if $EBAY will ever spin out PayPal, but it's no brainer in this mkt. Look @ $IACI reaction on http://Match.com restructuring
676	2013-12-28	Don’t take #photos -create #memories with a new #DSLR http://r.ebay.com/BLlQII @DavisAdams Share for a chance to win! http://bit.ly/SIWIS
677	2013-12-28	Want maternity clothes that are fabulous, functional, and the perfect fit? http://www.ebay.com/bhp/maternity-clothes …
678	2013-12-28	Find & share collections you love for a chance to win weekly $1K prizes + a grand prize of $25K! Enter now http://bit.ly/FollowItFindItSweeps …
679	2013-12-29	Traveling this season? Bags for Babes & Boys by @sammydavis22 http://r.ebay.com/NNvp2p Share for a chance to win $25K http://bit.ly/SIWIS
680	2013-12-29	eBay Money Back Guarantee: get the item you ordered or your money back! Shop with confidence! http://bit.ly/18Jfk9C #eBay
681	2013-12-29	Almost over! Find a collection you can’t live without on #eBay and share it for a chance to win $25,000! http://bit.ly/FollowItFindItSweeps …
682	2013-12-29	Take $15 off your next online purchase at 1800Flowers! Limited time offer! Details: http://bit.ly/1csMJIO
683	2013-12-29	The perfect #gift for the discerning collector http://r.ebay.com/TyTsLV ! Share for a chance to win $25K http://bit.ly/SIWIS #followitfindit
684	2013-12-29	Top Investment & Tech Ideas for 2014 by your's truly http://stks.co/sndG $JCP $MSFT $MU $FB $EBAY $PCY $VJET $TWTR @uber $GOOG $AMZN
685	2013-12-29	Be chic on #casual Fridays. Designer sweats, a la @MadisonAveSpy http://r.ebay.com/9pV31z Share for a chance to win! http://bit.ly/SIWIS
686	2013-12-30	Date Night for dudes? CHECK. Styled by @justinliv http://r.ebay.com/W8PzoP Share for a chance to win! http://bit.ly/SIWIS #followitfindit
687	2013-12-30	These mirrors would make the Queen jealous! @inspiredbycharm http://r.ebay.com/eEDFcl Share to win $25K http://bit.ly/SIWIS #followitfindit
688	2013-12-30	Fall Must-Haves by joylovesfashion: http://r.ebay.com/Nrk7g2 Share for a chance to win $25K! http://bit.ly/SIWIS #followitfindit
689	2013-12-30	Share it. Win it. #FollowItFindIt Last chance to win the grand prize of $25,000! Enter now http://bit.ly/FollowItFindItSweeps …
690	2013-12-30	Great story about $EBAY's approach to competing with $AMZN. Heavy emphasis on data and integration #bigdatahttp://mobile.nytimes.com/2013/12/22/magazine/ebays-strategy-for-taking-on-amazon.html?utm_source=buffer&utm_campaign=Buffer&utm_content=bufferf604b&utm_medium=twitter …
691	2013-12-31	Shop shoes by price! Styles under $25 $50 $100 $150:http://bit.ly/1bxzynV
692	2013-12-31	Check out our editors' collections for pure shopping inspiration! http://bit.ly/1cZL0ba #fringe #stripes #camo #anniehall #followitfindit
693	2013-12-31	eBay Inc : Supreme Court justice bobbleheads are in-demand collectibles $EBAY http://bit.ly/1clekpf
694	2013-12-31	Nasdaq100 #Stocks Performance $SHLD $EQIX $BIDU $MU $GOLD $FB $LBTYA $EBAY $ADSK $BRCM $AMZN $NUAN $EXPE more@ http://12Stocks.com/QQQQ
695	2013-12-31	S&P100 #Stocks Trend $BHI $TGT $AXP $UNP $BK $UTX $CSCO $MON $PM $ALL $KO $HD $MDLZ $DIS $TXN $EBAY $COF $V @ http://12Stocks.com/sp100
696	2013-12-31	S&P100 #Stocks Performance $MS $EBAY $BHI $AMZN $TGT $AXP $UNP $AAPL $BK $LMT $NOV $COP $SLB $COF $GOOG $F more@ http://12Stocks.com/sp100
697	2014-01-01	$EBAY chart by @TradeTexasBig: http://www.tradingview.com/v/3hMrZgGE/ EBAY.
698	2014-01-01	Watchlist for 2014 http://www.thestockgarage.com/chartspam/ $NFLX $AAPL $SPX $EBAY $CVX $CAT $GS $C
699	2014-01-02	Get inspired! Follow eBayFashioneditor_Nina for new shopping inspiration:http://bit.ly/JE41G5
700	2014-01-02	On the blog: a new way to wear the classic trench. http://bit.ly/17LZC8J
701	2014-01-02	Save $75 on a Samsung Galaxy Tab 3! Get it for only $124.99 (37% off) with #free shipping! http://bit.ly/1hjYALi #deal
702	2014-01-02	Heavily (heavenly) embellished accessories for one and all: http://bit.ly/1fo0pmi
703	2014-01-02	$EBAY eBay Enterprise - Opportunities Exist - @SeekingAlpha http://seekingalpha.com/article/1925041-ebay-enterprise-opportunities-exist?source=email_rt_article_readmore …
704	2014-01-02	Human Behavior Trove Lures PhD Economists to U.S. Tech Titans via @AkiIto7 http://bloom.bg/1aqVUDC $GOOG $AMZN $MSFT $EBAY $TWTR $FB
705	2014-01-02	From Coca-Cola's secret recipe to Annie Oakley's personal gold bracelet, check out the top 5 eBay stories of 2013! http://bit.ly/1grgusA
706	2014-01-02	ChannelAdvisor, Comscore, IBM dig analytics data all point to big slow-down in e-commerce growth this holiday, yet ZERO media coverage $EBAY
707	2014-01-02	IBM says Q4 2013 online sales only +10.3% y/y (1/2 growth of earlier data-pts for Black Fri/Cyber Monday etc.) http://www-01.ibm.com/software/marketing-solutions/benchmark-hub/newyear.html … $EBAY
708	2014-01-02	Bitcoin digitizes and decentralizes trust -profound impact on broad set of companies $OSTK $EBAY $WU $V $AMD $CME: http://bit.ly/1cKhrvm
709	2014-01-03	On the @eBay_Fashion blog: Meet Ariana and Lisa, two sisters with style to spare: http://bit.ly/1a0a8MB
710	2014-01-03	$EBAY closed with #VSS day 1. Give this name time to reset and more upside to come IMO.
711	2014-01-03	RBC top 3 Internet longs for 2014: $GOOG (best play on online advertising); $AMZN (best play on online retail); $EBAY (poised for rebound)
712	2014-01-03	On the @eBay_Fashion blog: DIY arm candy by #swellmayde! http://bit.ly/IwCZ3g
713	2014-01-03	Let’s talk shoes—what’s your favorite pair right now?? Tweet us a #selfie!
714	2014-01-04	Institutional Buying On Weakness (Fri): $SPY $FB $HTZ $UPS $EBAY pic.twitter.com/UZUbdcFoeg
715	2014-01-05	Stocks In Boxes http://stks.co/h07Ze $study Among those reviewed... $WYNN $TSO $AOL $EBAY $UAL $C $GMCR $TSN $ATVI $FCX $KLAC $ZION $TXT
716	2014-01-05	Zynga Accepts Bitcoin, And Savings/mayo/Be Material To Earnings http://seekingalpha.com/article/1928121-zynga-accepts-bitcoin-and-savings-may-be-material-to-earnings?source=feed_f … $EBAY $BITCOIN $ZNGA
717	2014-01-07	Bad News for Bricks & Mortar http://app.hedgeye.com/unlocked_content/32800-bad-news-for-bricks-mortar … via @HedgeyeRetail $AMZN $EBAY pic.twitter.com/e0aJirgeus
718	2014-01-10	This week only: 19% off new 22.3 megapixel, full-frame Canon EOS camera. http://bit.ly/1lYiHwi #freeshipping
719	2014-01-10	In the market for a new handbag? Check out this great deal from #eBags: http://bit.ly/1lFnYvn #deals
720	2014-01-10	Guys, three ways to bring your work wardrobe up to par—whether you’re the creative or techie type:http://bit.ly/1gBjanr
721	2014-01-10	There are lots of big #BlackBerry fans out there. Is this your smartphone of choice?http://www.ebay.com/bhp/blackberry
722	2014-01-11	What's your favorite app on your #iPhone 5?http://www.ebay.com/bhp/iphone-5
723	2014-01-11	New year, new handbag! We’re loving luxe saddle bags in warm caramel hues by #MichaelKors #Fossil and #Coach: http://bit.ly/1dr4svo
724	2014-01-11	Don’t miss: 34% off brand new, high-speed Breville Juice Fountain Plus with #free shipping:http://bit.ly/1dj0sSL
725	2014-01-11	Keep your little ones warm in cozy winter coats, vests & more by #NorthFace #Patagonia #Columbia and more:http://bit.ly/KtHjRA
726	2014-01-12	Retweet if you're watching the #GoldenGlobes! http://bit.ly/1lSkCVY
727	2014-01-12	And now, a fork that helps you lose weight. That's all, forks. :)http://bit.ly/JGpvTd
728	2014-01-13	Join @eBayRadio/enero/14 at 11am PT for guests @sharonware, @sraikh, @documentsnap, @wonder_lister, and Maida Webster! http://bit.ly/eBayRadioGroup
729	2014-01-13	Save $25 off your next $99 purchase from #eBags. Offer ends Jan-19! http://bit.ly/1lFnYvn #deals
730	2014-01-13	Get that #Gucci #Prada or #BottegaVeneta! Luxury handbags from top seller @LindasStuff are here:http://www.ebay.com/vrt/fashion/handbags …
731	2014-01-14	.@49ers fans, get your signed @Kaepernick7 items here! http://bit.ly/1j5W4sB See all:http://bit.ly/JVXdnZ
732	2014-01-15	[12:08 PM] SwatMod: NFXL 330 calls entered at 1.65 now at 2.86-chat $NFLX $TSLA $TWTR $BAC $GOOG $AAPL $EBAY
733	2014-01-17	International Leaders: Strong Week For German Markets Boosts Harman, Vishay http://ibdn.uz/sHKRl $HAR $VSH $EBAY pic.twitter.com/Rf0rO9rMZZ
734	2014-01-17	$FB like $TWTR, #Twitter like $EBAY but $GOOG like no other! Make sense of that on Morning Call: http://reut.rs/1ang0Td
735	2014-01-18	Buying On Weakness (Fri): Net Cash Flow Leaders »»» $BBY $BAC $GE $XLF $EBAY $AAPL $GE $UPSpic.twitter.com/bc1LokcuqZ
736	2014-01-18	$IBM $NFLX $EBAY are some of the companies reporting earnings this week. Here are the company's & estimates pic.twitter.com/WpJW4YXWMv
737	2014-01-20	Happy Dr. Martin Luther King, Jr. Day! The dream lives on!http://twitpic.com/bx165u
738	2014-01-21	The #iPod Touch 5th Generation is even more awesome with your favorite apps!http://www.ebay.com/bhp/ipod-touch-5th-generation …
739	2014-01-21	Want a chance to drive a Ferrari F430 GT in Vegas? Enter the DreamRacing sweeps now! http://bit.ly/1kHEP2y Also $500 gift cards!
740	2014-01-21	For the woman with impeccable taste: up to 50% off handbags from #NineWest #MichaelKors #DooneyandBourkehttp://bit.ly/1f7NXGX
741	2014-01-22	Carl Icahn: Time to break up eBay http://finance.fortune.cnn.com/2014/01/22/carl-icahn-time-to-break-up-ebay/ … $EBAY
742	2014-01-22	Icahn seeks two board seats and proposal to split Paypal at $EBAY. But, I still don't understand whey he has such a small position (.82%)
743	2014-01-22	EARNINGS ALERT: $ebay announces $5 billion buyback program.
744	2014-01-22	#BREAKING: #EBAY $EBAY Q4 #EARNINGS OUT: Announces $5B buyback programpic.twitter.com/iyesQETwSZ
745	2014-01-22	EARNINGS ALERT: eBay Q4 EPS $0.81 ex-items vs. $0.80 Est.; Q4 Revs.$4.53B vs. $4.55B Est. • $EBAY QUOTE: http://cnb.cx/lar8H7
746	2014-01-22	BREAKING: EBay discloses proposals from Carl Icahn, including proposed PayPal spinoff $ebay
747	2014-01-22	eBay $EBAY Q4 adj.-EPS of 81c, Est. at 80c; Discloses director nomination from Carl Icahn $$ http://stks.co/i0C8i
748	2014-01-22	BREAKING:Icahn own 0.82% of $EBAY stock, nominated 2 directors to Board; filed non-binding proposal urging split of PayPal & Marketplace biz
749	2014-01-22	Don't forget about $EBAY! $NFLX earnings will probably get most attention after the bell. But interested to see what PayPal #s are like too.
750	2014-01-22	Two massive Internet companies report earnings after the bell today: 1.) $NFLX: http://stks.co/ttix 2.) $EBAY: http://stks.co/a08kS
751	2014-01-22	Get up to 70% off on Valentine's Day gifts! #Free Skullcandy earbuds on all eligible purchases while supplies last! http://bit.ly/1fXTftn
752	2014-01-22	Enter @eBayMotors DreamRacing sweeps for a chance to drive a Ferrari F430 GT on a Vegas race track! http://bit.ly/1kHEP2y Plus more prizes!
753	2014-01-23	Analysts don't expect eBay to spin off PayPal soon: http://on.wsj.com/LZFw8f $EBAY
754	2014-01-24	$EBAY February $55 calls bought 10,00X $1.28 here
755	2014-01-30	At $62 pre-market, Facebook $FB now worth more than eBay $EBAY and McDonalds $MCD combined
756	2014-01-31	$EBAY late day buys of 4500 next week 53.50 calls $0.73, maybe some more Icahn related news this weekend
757	2014-02-03	$EBAY PayPal had listed #bitcoin based @coinbase and @bitpay as competitors for first time in their 10k filing with the SEC.
758	2014-02-08	You Can Explain eBay's $50 Billion Turnaround With Just This One Crazy Story $EBAY http://read.bi/1fJcsKw by @nichcarlson
759	2014-02-13	Compiling a list of "only publicly traded co that does this" companies," need help: $BLT $KAR $SCI $CMP $TMH $AMA $ROL $CNQR $WWE $EBAY $RBA
760	2014-02-18	$EBay CEO says Paypal/Ebay better off together. (Guess he's not a fan of @Carl_C_Icahn these days.) @BloombergTV http://bloom.bg/1faz766
761	2014-02-18	Should PayPal and eBay split up? Here's what Icahn, Musk, and other bigs think. http://onforb.es/1ntFPU9 @forbes $ebay pic.twitter.com/DlyAnMH5UJ
762	2014-02-20	Two stars who rocked the #GRAMMYS: @Pharrell & @Pharrellhat. Now, that hat could be yours. Bid now & RT@I_am_other! http://bit.ly/PharrellHatoneBay …
763	2014-02-20	Hurry! Get 50, 60, even 70% off during our Four Day Deal Frenzy! Shop now, sale ends 8AM PT/febrero/21. http://bit.ly/1giAJHC #deal
764	2014-02-20	Which Otterbox case is perfect for keeping your smartphone safe?http://www.ebay.com/bhp/otterbox
765	2014-02-21	32 people are viewing this 1969 Pontiac Trans Am every hour. Check it out yourself! http://bit.ly/1myPBcd
766	2014-02-21	RT if your favorite video games need a Wii remote.http://www.ebay.com/bhp/wii-remote
767	2014-02-21	Hundreds of rare 50p coins being sold on eBay RIGHT NOW! http://bit.ly/1jVeNYy #strikingstories @RoyalMintUK
768	2014-02-21	How much do you REALLY love @LadyGaga? http://bit.ly/1bk8Scz
769	2014-02-21	$GRPN needs a group hug. Competing against $AMZN $EBAY is not easy. And that Presidents Day stunt? Oy. Buzz video. http://stks.co/s01Cb
770	2014-02-22	See how the hat that rocked the #Grammys is helping kids @I_am_other! http://bit.ly/NfzzUJ #FOHTA
771	2014-02-23	If #Pharrellshat can help kids, you can too! Bid now & help raise money for @Pharrell’s nonprofit @I_am_other!http://bit.ly/PharrellHatoneBay …
772	2014-02-24	In response to @Carl_C_Icahn, $EBAY said he "resorted to mudslinging attacks" against two directors. http://on.wsj.com/MovM6Q
773	2014-02-24	Carl Icahn DEFINITELY fired up on $Ebay. He just said BS on the air!
774	2014-02-24	Read our letter to $EBAY shareholders at http://www.shareholderssquaretable.com pic.twitter.com/OY5nogAHDN
775	2014-02-25	Silicon Valley is The NEW Wall Street http://stks.co/f0K8e via @howardlindzon $GS $GOOG $EBAY
776	2014-02-25	Carl Icahn has fired another shot in his battle to force eBay to spin off its fast growing PayPal division. http://onforb.es/1lf9ZxI $EBAY
777	2014-02-26	eBay responds to Carl Icahn: While Icahn's letters and media interviews/mayo/be entertaining, they are not factually accurate. • $EBAY
778	2014-02-27	Ebay Founder Omidyar Has Made $450 Million Since Icahn Attack http://onforb.es/1ftWN5K via @forbes @Carl_C_Icahn $EBAY
779	2014-02-27	eBay $EBAY March $62.5/$65 bull call spreads trading 50,000X
780	2014-02-27	$EBAY just hit a new 52-week high and it's only cents away from its 2004 all-time high. Trending on StockTwits: http://stks.co/j0Kh2
781	2014-02-27	$EBAY hot (AGAIN) and Jan 2015 $65 calls w/ some size buyers
782	2014-02-27	Read our reply to $EBAY ‘s statement and challenge at http://www.shareholderssquaretable.com pic.twitter.com/AVJHy7BJ42
783	2014-02-28	Friday links: complicated investments, the $EBAY trend and making sense of @elonmusk. http://stks.co/d0HN9 $$
784	2014-03-03	"False and misleading accusations have been made," wrote @pmarca in response to @Carl_C_Icahn $EBAY comments: http://on.wsj.com/1jMtv1o
785	2014-03-04	There is nothing on earth I care less about than the activist battle over $EBAY.
786	2014-03-05	One-of-a-kind suit and tie set made from looms! Created by none other than @jimmykimmel http://bit.ly/1hEqQF2
787	2014-03-05	Bid on the incredible @jimmykimmel loom suit and tie set! Proceeds benefit @maxloveproject http://bit.ly/1hErrGS #SuitOfTheLoom
788	2014-03-05	EBay's CEO tells @MariaBartiromo holding #PayPal is critical as e-commerce, payments converge. http://fxn.ws/1cBOIpE via @jbooton $EBAY
789	2014-03-05	Help @JimmyKimmelLive raise money for the @maxloveproject with this one of a kind loom suit: http://bit.ly/1hErCC4 RT to share!
790	2014-03-06	What is currently happening w/ $EBAY is exactly why a lot of Valley entrepreneurs used to fear going public. Then they forgot.
791	2014-03-06	Here's a good look inside the Nasdaq Internet group -- http://www.bespokeinvest.com/thinkbig/2014/3/6/internet-groups-breaks-out-again.html … $GOOG $FB $YNDX $YY $AMZN $Z $TRIP $GRPN $EBAY $MELI $$
792	2014-03-09	Great gift from my daughter. She says a 2nd addition coming soon. Hope $EBAY is on it. pic.twitter.com/IyBOXif3Zg
793	2014-03-10	Another billionaire has jumped into the fight over eBay http://onforb.es/1qrurfI $EBAY
794	2014-03-11	Icahn rips EBay chief Donahoe after the company rejects his proposed board slate http://onforb.es/1kb0bC8 $EBAY
795	2014-03-11	Carl Icahn is a pirate. Guest column from @leemunson. Image by @danalipnickas Argh! $EBAY http://bit.ly/1cQSpIg pic.twitter.com/KfN140sDJB
796	2014-03-17	#Google buying #eBay? That would be a 'home run' says analyst. Here's how: $goog $ebay http://on.mktw.net/1gFFQjS pic.twitter.com/8xxY2uqZCL
797	2014-03-18	Read our latest letter to $EBAY shareholders at http://www.shareholderssquaretable.com pic.twitter.com/aYhzU5EPR3
798	2014-03-19	$EBAY responds to Icahn, says keeping eBay & PayPal together is best path for long-term value, PayPal is thriving as part of eBay.
799	2014-03-19	Icahn Calls For Ebay To Spin Off 20% Of PayPal In An IPO http://onforb.es/1iDKT90 via @forbes $ebay
800	2014-03-20	What could be next on Starbucks' menu for sale? Licensing its mobile-payments technology http://on.mktw.net/1ijVN2Y $SBUX $GOOG $EBAY
801	2014-03-21	Great article @pghwrites The real problem at $EBAY: Corporate Governance. http://finance.fortune.cnn.com/2014/03/21/the-real-problem-at-ebay-corporate-governance/?section=magazines_fortune …pic.twitter.com/74iwc20fYy
802	2014-03-28	Dare to give it a try? Mobile Payment Experiment: Can An iPhone Replace Your Wallet? http://onforb.es/1gKxdtN via @forbes @paypal $EBAY
803	2014-04-08	What’s the only GOLD BUNNY that gets autographs & gives back? This one: http://bit.ly/LindtBunnies @AutismSpeakspic.twitter.com/8wqHgKPpVY
804	2014-04-09	National Welding Month is the time to tackle your most creative home improvement projects.http://www.ebay.com/bhp/welding
805	2014-04-09	Simple question: red or black? We've got both in stock: http://bit.ly/foampositekicks #Nikepic.twitter.com/9Q5RIAJgY0
806	2014-04-09	Big thanks to @iamwill for supporting @AutismSpeaks with @Lindt_Chocolate GOLD BUNNY love! http://bit.ly/LindtBunnies pic.twitter.com/gn11bqDGta
807	2014-04-09	See how this iconic bunny is helping millions of families impacted by Autism: http://bit.ly/LindtBunnies @AutismSpeakspic.twitter.com/ZHjUCaH6Ef
808	2014-04-10	Extremely pleased about agreement with $EBAY. Believe it's a win-win for ALL shareholders. See press release here: http://www.sec.gov/Archives/edgar/data/1065088/000089882214000216/body.htm …
809	2014-04-10	In Thailand, with fists dipped in glass. RT @Street_Insider: Carl Icahn and eBay $EBAY have settled proxy contest.
810	2014-04-25	I love @michaelsantoli's early 2005 analog -- $EBAY -45%, $YHOO -20%, $AMZN -30%, even $GOOGL couldn't rally until a monster Q1 print.
811	2014-04-27	MasterCard, LinkedIn, Ebay and Twitter all report earnings next week --> http://stks.co/s0Fjk $MA $LNKD $EBAY $TWTR
812	2014-04-29	$EBAY reported a Q1 loss of $2.3 billion, saying its results were affected by "a discrete tax charge" of $3 billion: http://trib.al/4uhJoun
813	2014-04-30	PayPal burnishes brand image as mobile use surges http://reut.rs/1hSDbIp via @reuters $EBAY by @dseetharaman
814	2014-05-06	@KellyLiyakasa you guys going to do brackets for the remaining independents? @visualiq @C3Metrics #biddingwars $ADBE $IBM $CRM $ORCL $EBAY
815	2014-05-09	Is #Alibaba better than your favorite internet stock? $IPO $EBAY $FB $GOOG #LetTheComparisonsBeginpic.twitter.com/QvS17ma8Yo
816	2014-05-19	ON NOW! Raid @NastyGal #GIRLBOSS @Sophia_Amoruso's closet for a good cause! http://bit.ly/1mxmofz pic.twitter.com/NduDc1Tedt
817	2014-05-19	Now you can easily find inspiration, discover things you love, and share with the world!: http://bit.ly/eBayTopPinned pic.twitter.com/10ot7dbYHA
818	2014-05-19	Visit @JeremiahBrent’s latest collection. From gems to carved ivory; Earth at its best! http://bit.ly/1jgJOWN pic.twitter.com/OHA5kxi1FI
819	2014-05-20	.@Rihanna dropped a phone and it ended up on our Top 10 high-priced list! Read why: http://bit.ly/1jnNepA pic.twitter.com/oTYIEJl1lT
820	2014-05-20	How cool is this: Create an #eBayDad collection for your Dad, and win him $500 bucks! http://bit.ly/1jnVuGf pic.twitter.com/frM8HPxn1j
821	2014-05-20	Celebrate “Be a #millionaire for a day” – buy your own private island! http://bit.ly/1jnWlXq pic.twitter.com/5NcmABMmxs
822	2014-05-20	Signed by @KatyPerry just before she became the 1st female to have 5 hit singles in 1 album. http://bit.ly/1jA8Iec pic.twitter.com/JnEETu1lm6
823	2014-05-21	$EBAY is not taking part in today's rally after a cyberattack comprised the company's database http://on.mktw.net/1nppWz6 pic.twitter.com/DtldGvVG4s
824	2014-05-21	Ebay asks users to change their passwords following cyberattack: http://on.wsj.com/1qUSnee $EBAY
825	2014-05-21	Make your tablet do double duty…not for double the cost. http://bit.ly/1gsKBny pic.twitter.com/twqgIzX0hT
826	2014-05-21	eBay asks all users to change passwords http://bit.ly/1pco6TB $EBAY @globetechnologypic.twitter.com/9FShyoOrY0
827	2014-05-21	EBay plans on asking users to change their passwords, PayPal website says. http://fxn.ws/1mXn3am via @adamsamson $EBAY
828	2014-05-21	Guys, what's your #watch style? Ours is good looks and a great deal: http://bit.ly/1sQB1wB pic.twitter.com/sbdcNcpsBz
829	2014-06-05	Ebay’s CEO: We’re considering integrating Bitcoin into PayPal: http://for.tn/1mX4TDz $EBAY
830	2014-06-09	$EBAY down 2.5% after hours as PayPal's president announces plan to leave and join Facebook: http://on.mktw.net/1oEXSu8 pic.twitter.com/ijfNNdNBRh
831	2014-06-12	Would you rock a crystal-encrusted #shoe? http://bit.ly/1uVbtiV pic.twitter.com/XLaCSAmNC2
832	2014-06-12	How has dad influenced your life? @shannon_mac shares her story #fathersday http://bit.ly/TFDAFt pic.twitter.com/BGv6da7bfQ
833	2014-06-12	Whoever you are rooting for, do it loud! #SoccerFever http://bit.ly/TPrY2D #Brazil #Croatiapic.twitter.com/3WXCZm0MRD
834	2014-06-13	Congratulations to the Los Angeles Kings! 2014 #Stanley Cup Champions! http://bit.ly/1hVAWGT pic.twitter.com/IXWJUEAcAs
835	2014-06-13	Congratulations, #Chile! #SoccerFever http://bit.ly/1ptfB9Q pic.twitter.com/jd4Jyq0leJ
836	2014-06-14	RT if you can imagine cruising down the highway on this restored 1953 #Indian Brave cycle. http://bit.ly/1oTUmMK pic.twitter.com/nJ8HrTNoFb
837	2014-06-14	#Italy, for the win!! http://bit.ly/1qfR2xk #SoccerFeverpic.twitter.com/jJvhCnZbxb
838	2014-06-14	Congrats to @DaleJR on a great race @MISpeedway! Looking forward to next season! http://www.ebay.com/motors/garage pic.twitter.com/77TAWDnUll
839	2014-06-14	Way to go, #Costa Rica! Great victory over #Uruguay #SoccerFever http://bit.ly/1lnFI0d pic.twitter.com/MVmBLoN3vY
840	2014-06-14	Congratulations to Colombia on your win today! Welcome back! #SoccerFever http://bit.ly/1seI0T4 pic.twitter.com/L4Va79yW7B
841	2014-06-14	Happy Flag Day! Check out some great ideas for celebrating: http://bit.ly/1pvuAA5 pic.twitter.com/2iaC9KrL1w
842	2014-06-15	#Argentina ends a great day! Congratulations! #SoccerFever http://bit.ly/SZtpLi pic.twitter.com/Ng2YMLWKhE
843	2014-06-16	Celebrate #SoccerFever w/ #Brazilian star @NeymarJr! Bid on signed items for @WavesforWater http://bit.ly/1ltQJvk pic.twitter.com/zsl5mDePCo
844	2014-06-16	Way to go, Team #USA! #SoccerFever http://bit.ly/T2FZtj pic.twitter.com/NDnldgKyMP
845	2014-06-16	When you just want one glass of wine...http://bit.ly/1hS0hBw pic.twitter.com/xax0fjMgN3
846	2014-06-16	Congratulations, Germany! #SoccerFever http://bit.ly/1lsSHO5 pic.twitter.com/65Af3Hn1vw
847	2014-06-17	How will you celebrate your team? Create a collection for a chance to win $500! http://bit.ly/CelebrateYourCollections … #SoccerFeverpic.twitter.com/cLpTuzX34r
848	2014-06-17	#Fashion fans! @CalvinKlein is part of our new #designercollective. Check it out: http://bit.ly/1qdhffQ pic.twitter.com/EUIcg8B5yD
849	2014-06-17	#russiavssouthkorea Final score: 1 - 1! Another great match! #SoccerFever http://bit.ly/1pvr1d7 pic.twitter.com/m6Ni3PSebP
850	2014-06-17	The #RangeRover from @LandRover showed roughing it outdoors and comfort can go together http://bit.ly/1i8vWyH pic.twitter.com/GSnx1M8MuU
851	2014-06-17	Crystal pavé plus mother of pearl. Would you wear it? http://bit.ly/1jvxA8i pic.twitter.com/CLN2rUO1ab
852	2014-06-17	Classic #British convertibles like this '49 MG TC roadster make sunny days even more enjoyable http://bit.ly/1i8vikH pic.twitter.com/c4yX2PTt8D
853	2014-06-17	Congratulations to #Belgium on their win over #Algeria today! #SoccerFever http://bit.ly/1i8qBat pic.twitter.com/OIOGIYA3R8
854	2014-06-17	Is #rosegold the prettiest gold? http://bit.ly/1jvxA8i pic.twitter.com/l6MAPnCFCF
855	2014-06-17	On our list for #summer: the ultimate #espadrille. http://bit.ly/U57AL0 pic.twitter.com/q3VNEKy6At
856	2014-06-18	20 years ago Brazil won the #cup in the USA. Will the US return the favor? #SoccerFever http://bit.ly/1i8wNPZ pic.twitter.com/C86P7ijBuM
857	2014-06-18	This #summer, step out in style with @verabradley! Up to 70% off for a limited time: http://bit.ly/1l19Du2 pic.twitter.com/8Vl4PzlzFN
858	2014-06-18	.@cnnmoney explains how eBay is a #sneakerheads dream for finding rare, collectible sneakers http://cnnmon.ie/1sp5GEo pic.twitter.com/xklM10EsCG
859	2014-06-18	Great win, Chile!! http://bit.ly/UN7pog #SoccerFeverpic.twitter.com/cI38XkcMZG
860	2014-06-18	Congratulations to the #Netherlands on their win! #australiaVSnetherlands #SoccerFever http://bit.ly/1r8cXEf pic.twitter.com/B9Ckj1OEH4
861	2014-06-18	.@SuperCompressor finds the 7 coolest cars you've never heard of 4 sale on @eBayMotors http://bit.ly/1lP1icW pic.twitter.com/4KdpO8MeRR
862	2014-06-18	The gladiator boot! Would you wear it? http://bit.ly/1lQ4ogM pic.twitter.com/pamEI188JR
863	2014-06-18	How to catch a #fish like this one? With a hook, line & sinker from #eBay #GoFishingDay http://bit.ly/1vMAOMl pic.twitter.com/uu4lnaUZOG
864	2014-06-19	$eBay CEO John Donahoe has joined the board of Nike, the company says. $NKE
865	2014-06-19	This video has to get 200 views or market will set more record highs. 3T2K up @doughtrading $EBAY, $WAG, $NKE https://www.dough.com/posts/3-things-to-know-ebay-walgreens-nike …
866	2014-06-19	Whatever you do this #weekend, do it in style. http://bit.ly/1smodkL pic.twitter.com/r5ryYnYi2v
867	2014-06-30	Check out this 5th wheel RV with features and amenities you’ll have to see to believe. http://bit.ly/1lLrLZo pic.twitter.com/s8B9FWclcO
868	2014-06-30	You know what they say: happy wife, happy life! http://bit.ly/1powO5g pic.twitter.com/P4gm8oZkY1
869	2014-06-30	Turn and burn. 2001 Porsche 911 C4 used in the TV show @BurnNotice_USA **NO RESERVE** http://bit.ly/1lLg98H pic.twitter.com/A3pOW4SMYt
870	2014-06-30	The latest head-turning swim #trend is the wetsuit—polar opposite of the bikini. Do you like? http://bit.ly/1iv1RJT pic.twitter.com/LAfralEh1F
871	2014-06-30	Perfect for your 4th of July festivities: #DIY fruit-infused ice cubes! http://bit.ly/1iAEi2c pic.twitter.com/saT9cNgZnB
872	2014-06-30	How much would the ULTIMATE #Nintendo64 collection be worth to YOU? http://bit.ly/1pOLNDk pic.twitter.com/Kk4lZq5CGd
873	2014-06-30	#Fashion fans! @JackSpade is part of our new #designercollective. Check it out: http://bit.ly/1lNK9Af pic.twitter.com/mh6xSQRUUa
874	2014-07-01	Celebrating the 4th? We found 15 wildly patriotic items to help fuel your fervor: http://bit.ly/1mGCvDN pic.twitter.com/yVndFWDnUI
875	2014-07-01	Our #summer is all about airy fabrics and dusty neutral hues. Get the look: http://bit.ly/1nXRXfY pic.twitter.com/siCN2botMB
876	2014-07-01	Relive the games long after they end! http://bit.ly/1mibADY #SoccerFeverpic.twitter.com/JFd1d40vzm
877	2014-07-01	A restored 1957 Mercedes 190 convertible is the highest price item last week. Read more: http://bit.ly/1lLpblW pic.twitter.com/vtT6vwxiQY
878	2014-07-01	Biff! Bam! Pow! A rare #Batman #1 for $75K? Holy comic books, Batman! http://bit.ly/1lLeBvr pic.twitter.com/hkv5ods7mv
879	2014-07-01	Grueling game! Congratulations to #Argentina on the win! http://r.ebay.com/9OnqCc #SoccerFever
880	2014-07-01	Happy #Canada Day!pic.twitter.com/i7OnBXUApV
881	2014-07-02	Thanks for making my article number one on seeking alpha! http://seekingalpha.com/article/2297225-usell-an-unknown-recommerce-marketplace-with-an-impressive-growth-story?source=feed_f … $AAPL #APPLE $AMZN $EBAY $OUTR $SPLS $VZ”
882	2014-07-02	For MJ fans, this life size statue could be a real #thriller to own: http://bit.ly/TPi018 pic.twitter.com/D8JWaV0XyJ
883	2014-07-02	No saddle is needed with this 2008 Thoroughbred #Stallion! http://bit.ly/1mGEN5D pic.twitter.com/NTbRzBubtm
884	2014-07-02	Check your #comic collection, this #Batman #1 is selling for over $75K! http://bit.ly/1lLeBvr pic.twitter.com/dJG3Vo0h3f
885	2014-07-02	Expert takeoffs, vertical climbs, flips, and more with no flight school necessary: http://bit.ly/1mGF8oV pic.twitter.com/YPAC1lM2ym
886	2014-07-12	8 films, 4 decades, and 2 television series later, Planet of the Apes lives on. #DawnofApes http://bit.ly/1mlloMy pic.twitter.com/45EngXNBpf
887	2014-07-12	427 cubic inches of turbocharged fury, 815 horsepower #Corvette http://bit.ly/1qZJak5 pic.twitter.com/7um80TtAAx
888	2014-07-12	Cinderella shoes worthy of a wedding—or at least a date with Prince Charming! RT if you agree. http://bit.ly/1rWHlER pic.twitter.com/XlcRwWYT7N
889	2014-07-12	Your team may not bring this home, but you surely can. http://bit.ly/1mEoJG2 #SoccerFeverpic.twitter.com/1lcI6PZgMa
890	2014-07-12	Plain water is out. Flavored water is in, and this makes DIY infusions deliciously simple: http://bit.ly/1mGIcay pic.twitter.com/CIZ5NItmA5
891	2014-07-12	Love #DWTS? Win a VIP experience & private lesson w/ @TonyDovolani. 100% to @TheVFoundation http://bit.ly/1mGybbU pic.twitter.com/AJJNUUOKUx
892	2014-07-12	RT if you are pulling for #Germany to take home the #cup tomorrow! http://bit.ly/1reQx4P #SoccerFever
893	2014-07-12	It's a what?!?! http://bit.ly/1mGHN80 pic.twitter.com/K3CbtuLQJ9
894	2014-07-12	You don’t see one of these every day: http://bit.ly/1qZJak5 #Corvettepic.twitter.com/xy37eqcNCz
895	2014-07-13	.@Yankee fan? Check out our Ruth & Maris signed ball: http://bit.ly/W3UFKK @ESPYS #DontEverGiveUppic.twitter.com/8RVGUrFSIf
896	2014-07-13	#SoccerFever is officially over, thank you #Brazil! Until next time! http://www.ebay.com/itm/wcecn/351110731319 … #CongratsToGermany
897	2014-07-13	One goal made them winners. Congrats to #Germany! http://www.ebay.com/itm/wcecn-/271471003357?roken=cUgayN … #SoccerFever #argentinavsgermany2014
898	2014-07-13	32 teams, one champion. http://bit.ly/1mEoJG2 #GameOn #SoccerFeverpic.twitter.com/avcOF5Cfan
899	2014-07-13	Someone sure is glad he never took the 1991 factory seal off his #Nintendo game: http://bit.ly/1mGKHcZ pic.twitter.com/STqnFQ9asb
900	2014-07-13	Shine bright with these summer must-haves: http://bit.ly/1mEpLBV pic.twitter.com/M6apxK86DD
901	2014-07-13	Build a Fantasy Football draft w/ @DaleJr & @MatthewBerryTMR http://bit.ly/1sEyt49 #DontEverGiveUp @TheVFoundationpic.twitter.com/TXNej2s16b
902	2014-07-14	Picture this: you, @stephenasmith & @RealSkipBayless at the 2015 @NBA All-Star game http://bit.ly/1m0LhMN . @TheVFoundation #DontEverGiveUp
903	2014-07-14	Your new source for fundraising tips, #celebrity auctions & how to make a difference w/eBay http://bit.ly/1zsfgaA pic.twitter.com/VPlYHutTYA
904	2014-07-14	#Earnings Calendar... $GS $JNJ $JPM $INTC $YHOO $BAC $EBAY $LVS $SNDK $ATHN $GOOG $IBM $SLB $STX $SWKS $GE $JCI $VFCpic.twitter.com/BCBqhhmbHv
905	2014-07-15	More and more art collectors are using $EBAY, and estimates state sales could grow 25%. http://on.mktw.net/1oZ2wkw pic.twitter.com/n3TURNHQBb
906	2014-07-16	eBay CEO says its sales and earnings were affected by the recent cyberattack in a challenging second quarter http://onforb.es/1rhTPqo $EBAY
907	2014-07-17	Sentiment Among eBay Traders Is Down 27 Percent Following Earnings http://stks.co/e0ljg via @jbruin $EBAY
908	2014-07-24	$EBAY options action cited on CNBC...in case you didn't get the memo 3 hours ago when there was value in that knowledge...
909	2014-08-06	U.S. tech companies founded by 1s and 2nd generation immigrants 1 $AAPL 2 $GOOG 3 $IBM 4 $ORCL 5 $FB 6 $AMZN 7 $QCOM 8 $EMC 9 $EBAY 10 $VMW
910	2014-08-13	Amazon Takes Swipe At Square, PayPal, Others With New Card Reader http://ow.ly/AhRXH $AMZN $EBAY $AAPL $GOOGLpic.twitter.com/sghuR4sJF5
911	2014-08-13	Amazon Rising on Same-Store Sales Numbers, But Piper Questions Relevance - Tech Trader Daily - Barron's $AMZN $EBAY http://on.barrons.com/1prMRgX
912	2014-08-15	Want to make your dream of owning an #NFL franchise come true? http://bit.ly/1sWIoUx pic.twitter.com/i0Y0Rz6XSa
913	2014-08-15	The only guide you’ll ever need to rock #DocMartens: http://bit.ly/1mKIjgI pic.twitter.com/RK8Nq8EOfq
914	2014-08-15	A perfectly timed photo, or something else? #SharkWeek http://bit.ly/1ywx2WR pic.twitter.com/PZY71r8Uau
915	2014-08-16	Can you believe that you can buy one of these on eBay? #SharkWeek http://bit.ly/1sTxvAX pic.twitter.com/MRwvbJGpQB
916	2014-08-16	Does this vintage #Mickey game bring you back? You can own it again...and for a good cause! http://bit.ly/1vOwMq6 pic.twitter.com/96skzkjpYe
917	2014-08-16	Want to know how much your #vinyl collection is worth? http://bit.ly/1sV8RRm pic.twitter.com/DhVrIG6Etu
918	2014-08-16	Music for good! Check out this autographed album from @JeffBuckley. @GFCnews @eBayForCharity http://ebay.eu/VrZFYs pic.twitter.com/4fFw38lgYL
919	2014-08-16	Who will next own the world's most valuable comic? Action #Comics #1 for sale. #superman http://bit.ly/1l7E83A pic.twitter.com/CfJPxTUmom
920	2014-08-17	The 5 most held stocks among 34 of the biggest hedge funds $AAPL $AAL $MU $MDLZ $EBAY → http://stks.co/i0x9W
921	2014-08-17	#Fashion lovers! Register now for your chance to win a $2K #DesignerCollective shopping spree! http://r29.co/1sXgKWn pic.twitter.com/kz6Reboum4
922	2014-08-17	Get an inside look at Nicole Miller's design inspiration for Fall 2014. #nmwarrior http://bit.ly/1vRMNM7 pic.twitter.com/dCtWvMXin6
923	2014-08-17	Little Pink Houses? Bid on VIP packages & see @JohnMellencamp during @FarmAid this year. http://bit.ly/1klzC0V pic.twitter.com/qYdaR19Eoq
924	2014-08-17	See @davematthewsbnd up close and in person at #FarmAid2014. 100% supports @FarmAid. http://bit.ly/1t3gNPu pic.twitter.com/Ok1nK8eHOc
925	2014-08-21	Our $ebay report moved stock by 4% but y'all should read it for its thorough pro/con analysis https://www.theinformation.com/PayPal-s-Future-Still-in-Play …pic.twitter.com/S6pVERl8Hb
926	2014-08-21	Is $EBAY about to admit that @Carl_C_Icahn was right about PayPal all along? http://fortune.com/2014/08/21/is-ebay-about-to-admit-that-icahn-was-right-about-paypal-all-along/ … cc @Jessicalessin
927	2014-08-21	$EBAY is breaking out right now. It is 5% on a big rumor that PayPal will be spun off. More details here → http://stks.co/t0h5v
928	2014-08-27	The #SFR SaffronCoin Wallet is very interesting. You can buy coins from your wallet with PayPal #bitcoin $EBAY pic.twitter.com/RGbEN8WMn3
929	2014-08-28	#PayPal spinoff would send half of #eBay's business packing: http://on.mktw.net/VQpNga $EBAY pic.twitter.com/tSPvyobytE
930	2014-08-31	The Most Popular #eBay Item In Every State http://read.bi/XQ7wAZ #maps $eBay /@ElenaHolodnypic.twitter.com/D6EBhduioK
931	2014-09-03	Biggest U.S. tech companies founded by 1st/2nd gen immigrants: 1 $AAPL 2 $GOOG 3 $IBM 4 $ORCL 5 $FB 6 $AMZN 7 $QCOM 8 $EMC 9 $EBAY 10 $VMW
932	2014-09-08	Supporting your favorite cause on eBay just got a whole lot easier! http://bit.ly/1lLKV3w pic.twitter.com/mw7sQB0i5z
933	2014-09-08	6 simple tips to get you packing like a pro. http://bit.ly/1vYfRk9 pic.twitter.com/nYSbQM9Hv1
934	2014-09-08	Fan of @PauGasol? Here's your chance to own his shoes - proceeds to @GasolFoundation! http://ebay.to/1utaPcA pic.twitter.com/W3E7BFFevx
935	2014-09-09	Introducing the sleek and steel @iamspecialized Allez bike - proceeds to @PowerOfBicycles! http://ebay.to/WJn5JO pic.twitter.com/kxoDLgXlad
936	2014-09-09	Red suede. Carbon fiber. Yellow logo. What car do these remind you of? #AJ14 http://ebay.to/1s6cPHA pic.twitter.com/xh68qUyeRi
937	2014-09-09	Maybe Kate needs one of these trending items? #TheBritishMonarchy #dutchessofcambridge http://ebay.to/Ys28nW pic.twitter.com/KMKAm2KEYX
938	2014-09-09	RT to help @DaleJr raise funds for @tdjf & bid on @chaseelliott's #Darlington flag! #NASCAR http://ebay.to/1lTMRqH pic.twitter.com/A8LsVFkyF1
939	2014-09-09	$AAPL up 4 percent now. $AMZN down 2.6 percent, $EBAY down 1.6 percent as Apple announces Apple Pay.
940	2014-09-09	Watch $EBAY shares as Apple chats on payments #AppleLive
941	2014-09-09	This #Halo Edition #Ford F-150 SVT Raptor is the Only ONE in the world! http://ebay.to/1pM05Ay pic.twitter.com/DlpFld65pE
942	2014-09-09	Bitcoin gets green light from eBay's PayPal unit http://yhoo.it/1xCI4yT $eBay
943	2014-09-09	Shop from #RedCross for items that will help you #BeReady for when disasters happen. @RedCross http://ebay.to/1s5oTsF pic.twitter.com/lVw7PcQhGE
944	2014-09-10	$EBAY, falling 3%, is the worst $SPX performer today, and it may be because of Apple Pay. http://on.mktw.net/YwIFTn pic.twitter.com/uJILBjdy4s
945	2014-09-18	Apple and eBay are among the S&P 100 companies with the highest U.S. corporate tax rates: http://onforb.es/1tockt5 $APPL $EBAY
946	2014-09-19	BREAKING: #Alibaba closing price-to-EBITDA at 54x. Comp: Amazon 34x, Baidu 35x, Ebay 14x, Salesforce 94x. $AMZN, $BIDU, $EBAY, $CRM
947	2014-09-20	In 2013, more than $200 BILLION was processed in mobile payments. And it's only expected to grow --> http://stks.co/h15ao $EBAY $AAPL
948	2014-09-21	The amount of money spent on the biggest ecommerce sites EACH SECOND: $BABA $9,368 $AMZN $3,691 $EBAY $2,775 --> http://stks.co/q0nQx
949	2014-09-23	PayPal Payments Hub will permit bitcoin payments for digital goods. http://on.wsj.com/1CbwUQs via @WSJ $EBAY @mikejcasey
950	2014-09-24	RT @paulwoll: $EBAY ascending triangle breakout setup... Broke descending TL too. Long setup to watch. pic.twitter.com/loNAX5n2XD
951	2014-09-28	In honor of National Preparedness Month, #RedCross is helping keep the eBay community safe! http://ebay.to/1t2VEDA pic.twitter.com/CSL3TzRg9F
952	2014-09-28	Limited-edition @Nike Trollstrike inspired by @TheBoxtrolls. Proceeds benefit @AdoptUSKids. http://ebay.to/1rp8i1G pic.twitter.com/h4hnlDD8KH
953	2014-09-28	ET drive home! Street legal 270hp extra-terrestrial vehicle built by Mike Vetter is 100% real. http://ebay.to/1v5YzA2 pic.twitter.com/XeHizVmQ7A
954	2014-09-28	We’re giving away the all-new 2015 Chevrolet Tahoe. Enter for a chance to win. #eBayGaragepic.twitter.com/sIlZEuwOx8
955	2014-09-29	Hurry! Only 1 hour left to help @DaleJr raise $ for ovarian cancer! @NHMS @SherryPollex @tdjf http://ebay.to/YHtGF7 pic.twitter.com/97vd8lro2M
956	2014-09-29	Happy #NationalCoffeeDay! Take a break (or two) and celebrate! Thanks to @sergnun for the pic! http://ebay.to/1DS2Bjy pic.twitter.com/tJlbOHHkZ6
957	2014-09-29	Are #sneakers the wave of the future or would all these outfits look better with #Louboutins? http://ebay.to/1ole554 pic.twitter.com/w94eimrIms
958	2014-09-29	#WillFerrell met @PeteCarroll, they signed this + now it could be yours! @Seahawks @CFCcharity http://ebay.to/Yl4PHj pic.twitter.com/QPwz8rksWe
959	2014-09-30	EBay breaking with PayPal will fuel rumors about both - with good reason. @WSJheard at: http://on.wsj.com/YIcJLg $EBAY pic.twitter.com/aw8r5k9hZo
960	2014-09-30	Now that $EBAY has put PayPal on the market, Apple could be PayPal's next big suitor: http://on.mktw.net/1ov99um pic.twitter.com/3zOfCUBRmQ
961	2014-09-30	They want to put it out of business, why buy? RT @ok2b4uc: @jimcramer How surprised would you be if $aapl bought paypal from $ebay?
962	2014-09-30	After eBay announced decision to spin off PayPal, $EBAY shares rose 7% in recent trading. http://on.wsj.com/1rCEboU pic.twitter.com/CA9BBlpoUz
963	2014-09-30	$EBAY up 7% after saying it plans to separate PayPal into a different publicly traded company: http://on.mktw.net/1ouSGX4 pic.twitter.com/8NiXKySntM
964	2014-09-30	Carl Icahn says he is pleased with eBay/PayPal split and that more payments consolidation is needed: http://cnb.cx/1rCy1oO • $EBAY
965	2014-09-30	Happy about spin off of PayPal. Read more on my thoughts concerning future of $EBAY at Shareholders’ Square Table: http://www.shareholderssquaretable.com/statement_on_ebay/ …
966	2014-09-30	If you are following $ebay PayPal spin, here's where I first wrote about it earlier this year. https://www.theinformation.com/PayPal-s-Future-Still-in-Play …
967	2014-09-30	U.S. stocks open higher; eBay shares up nearly 8% » http://cnb.cx/1nEOXvr $EBAY
968	2014-09-30	$EBAY and PayPal to split, bowing to Icahn 9 months later http://ow.ly/3s3Y5h
969	2014-09-30	Once PayPal is separated, what's the investment thesis for holding the legacy garage sale business? $EBAY
970	2014-09-30	I give credit to Icahn for providing input we ended up taking action on: $EBAY's Donahoe • http://cnb.cx/10j5drf pic.twitter.com/XBSIoPezmi
971	2014-09-30	eBay shares trading again, up over 11% following news of PayPal split • Quote: http://cnb.cx/10jceIx $EBAY
972	2014-09-30	More: $EBAY shares halted amid breaking news; Donahoe will step down as CEO once PayPal split takes effect in 2015 » http://cnb.cx/10j5drf
973	2014-09-30	BREAKING: eBay and Paypal to split into two separately traded companies: http://cnb.cx/1pnNJiV $EBAY
974	2014-09-30	BREAKING: eBay to separate eBay and PayPal into independent public companies $EBAY
975	2014-09-30	Original 1977 #StarWars movie poster from "A long time ago in a galaxy far, far away..." http://ebay.to/1tcenN3 pic.twitter.com/DaSG3jYtmk
976	2014-09-30	This '65 #Buick Riviera is the ULTIMATE luxury car. @GasMonkeyGarage @RRRawlings @GasMonkeyBNG http://ebay.to/1roh6HO pic.twitter.com/fTCxGyWxdo
977	2014-10-04	People liked listening to records in 1928, too. This antique phonograph proves as much. #music http://ebay.to/1rR0F62 pic.twitter.com/VVL74D3Gae
978	2014-10-04	You won't believe how much the prototype for #EarthBound on #SNES is going for. http://ebay.to/1rHnqI1 pic.twitter.com/vLxB74Z03S
979	2014-10-04	Handheld #hummingbird feeder - have them drinking from your hand in minutes! http://ebay.to/1rS55cG pic.twitter.com/0ex90NVon6
980	2014-10-04	Heavenly hot rod. THE original 1964 #Dodge 426 #Hemi dragster driven by legend Dick Landy http://ebay.to/1x71gAI pic.twitter.com/11QjfvjDcH
981	2014-10-05	Interesting to see $EBAY and $HPQ unbundling while $FB $GOOGL $AAPL conglomerize.
982	2014-10-05	Last day to bid on a great prize package and help @ijustine raise funds for @NapaFoundation! http://ebay.to/1vxRac0 pic.twitter.com/gfTaDAa6iJ
983	2014-10-05	Purple "I Dream Of Jeannie" genie bottle; unfortunately, genie not included... http://ebay.to/1vkYTss pic.twitter.com/sErVJbptpn
984	2014-10-20	Venture capitalist Marc Andreessen has resigned from the board of eBay: http://onforb.es/1FrkOoF $EBAY pic.twitter.com/NMKPXLAudY
985	2014-10-25	What The Big Shots Have Been Buying/Selling Lately http://bit.ly/1tLMPob $BABA $EBAY $MU $AMGN $SHPG
986	2014-10-30	I am going to one of those select $BBY's and trying out the new $HPQ immersion printer to scan some stuff to sell on $EBAY
987	2014-11-09	9/23/14 Bought $EBAY 51.89 9/30/14 Sold $EBAY 57.39 Made $723 pic.twitter.com/deRrjkCJQZ
988	2014-11-15	Nice hand! Jose Canseco's finger fell off during a poker game. He says he may sell it on $EBAY http://ftw.usatoday.com/2014/11/jose-canseco-finger-fell-off-poker-game/ …
989	2014-11-15	great Q&A w/ @reidhoffman + @Jason on early days at LinkedIn, Paypal, and Facebook $LNKD $EBAY $FBhttps://soundcloud.com/twistartups/twist-e490-reid-hoffman …
990	2014-11-17	According to Carl Icahn's latest 13F, he's increasing his stakes in Hertz and eBay -> http://stks.co/f1JeI $EBAY $HTZ
991	2014-11-18	Last day to enter our #fashion #sweeps! You could win $10K or a #Gucci or #AlexanderWang bag! http://ebay.to/1EWI0dw pic.twitter.com/z9tEKEkKLp
992	2014-11-18	Want to turn heads at this year's #holiday parties? These are the dresses you need now: http://ebay.to/1wQo99C pic.twitter.com/XTSqumTyqQ
993	2014-11-19	For true #StarWars fans only - a shower curtain of #HanSolo in carbonite. http://ebay.to/1F5oAmL pic.twitter.com/XiYgbnFwfM
994	2014-11-19	A #deal that could give you the best sleep of your life! Under $20 on #BlackFriday. http://ebay.to/1BNNdWE pic.twitter.com/wjcXri55nH
995	2014-11-19	Whose photo is on the $1,000 #bill? Pay over $12K for this 1928 bill and you can find out! http://ebay.to/1EWmdCs pic.twitter.com/GrNI3EKFo1
996	2014-11-19	eBay has the widest selection of art online. #shoptheworld
997	2014-11-19	The world's most useful #SwissArmyKnife, featuring 87 individual tools and 141 uses! http://ebay.to/1uEYKmA pic.twitter.com/H2hJJkTIRY
998	2014-11-19	The 100,000th #VW #Beetle circa 1966 is now on eBay for a surprising price! #aircooled http://ebay.to/1t0AEhs pic.twitter.com/9r5FCKMdJ8
999	2014-11-19	For the price of this #HotWheels collection, you could buy your dream car! http://ebay.to/14JasT6 pic.twitter.com/Bnmm7IJMsD
1000	2014-11-19	Restored vintage 1960s #recording equipment in near-mint condition? Yes, please! http://ebay.to/1wTGKld pic.twitter.com/mJNVQMi7FK
1001	2014-11-20	Trouble at the Top for the Market and Our Top Trade Review: $DIA $SPY $AKAM $EBAY $GSK $HOV $CAT #TopTrades --http://www.philstockworld.com/2014/11/20/faltering-thursday-trouble-at-the-top-of-the-range/ …
1002	2014-11-20	Frankie says: Listen to your favorite 80s tunes with an #iRecorder retro speaker for #iPhone! http://ebay.to/1uFGSrJ pic.twitter.com/cQ60F85LFl
1003	2014-11-20	Over half a million bucks for two #BeanieBabies? They don't come much more rare than this: http://ebay.to/1xE17bm pic.twitter.com/PnPe6u0Nxr
1004	2014-12-07	E-commerce could make up nearly 9% of all sales this holiday season http://stks.co/e1Kul $XRT $AMZN $EBAY pic.twitter.com/RQqjLcr68k
1005	2014-12-10	If you’ve ever wanted to bring down an empty building, you’ve got one day left to make an offer.https://cards.twitter.com/cards/bqflc/99to …
1006	2014-12-10	A favorite funny lady! Bid on signed copy of #YesPlease by #AmyPoehler. 100% to @SAGFoundation http://ebay.to/1umdTUT pic.twitter.com/UhoD6Ufb2p
1007	2014-12-10	Bringing joyrides back: beautifully restored 1971 #Fiat 500L. #citycar http://ebay.to/1w45CMt pic.twitter.com/qhS3LiQLgC
1008	2014-12-10	The 20 best discontinued '90s snacks that you thought were gone forever. #FrenchToastCrunch http://ebay.to/1sdCVpB pic.twitter.com/z3KR4TZnYD
1009	2014-12-10	How is @StJude using eBay to help sick kids this holiday + how can you help? http://ebay.to/1vB2qB7 #StJudeGiveThankspic.twitter.com/SvODjDGwsa
1010	2014-12-10	This #piano signed by Billy Joel and Elton John is featured in our million dollar gift guide! http://ebay.to/1wXR2WP pic.twitter.com/NyO187VqPq
1011	2014-12-10	25 #gadgets guaranteed to change your life. http://ebay.to/1ww5x4g pic.twitter.com/51bkm0RLBo
1012	2014-12-11	$EBAY TODAYS ACTION pic.twitter.com/yBuYRc69kB
1013	2014-12-11	This isn't an ordinary stuffed animal. What does it do? http://ebay.to/12T0oFy pic.twitter.com/Dbm9ry14Sp
1014	2014-12-11	May your shoes be #merry and bright. http://ebay.to/1Ae2OtB pic.twitter.com/ucXZiFi9lN
1015	2014-12-11	As seen on @TheEllenShow, eBay #giftcards make the perfect gift, every time! http://ebay.to/12A2RF5 pic.twitter.com/Ee3rQip3YT
1016	2014-12-11	A perfect #StockingStuffer! Bid on signed ornament from @JonMcLaughlin + help @operationsmile! http://ebay.to/1Gqr9i6 pic.twitter.com/6kz0tmrw5O
1017	2014-12-11	Simply the best controller #Xbox has ever made. Find out why. http://ebay.to/1z0FTm5 pic.twitter.com/1ejsCijKI8
1018	2014-12-11	These come from a galaxy far, far away...and are 49% off right now! #StarWars http://ebay.to/12RVM2K pic.twitter.com/0ElY9eRWYY
1019	2014-12-11	Original first-edition #comicbooks are big-ticket items as is, but this one is autographed by its creator.https://cards.twitter.com/cards/bqflc/99u6 …
1020	2014-12-11	Support a cause on eBay + you could win! http://www.ebay.com/mfc [Rules: http://bit.ly/11V6vtv ] #eBayFavoriteCharitypic.twitter.com/fl26BqLQDk
1021	2014-12-11	Did you know your #vintage #iPod could be worth THIS much? http://ebay.to/12NWb64 pic.twitter.com/4nbTUVUjNe
1022	2014-12-11	While you may be familiar with many of the holiday movies on our list, some will surprise you! http://ebay.to/1yMSb2E pic.twitter.com/QdPMRJPFhg
1023	2014-12-11	Smart #thermometer, smarter cook. Yes, there's an app for that. @supermechanical http://ebay.to/1wf3uzK pic.twitter.com/mrefDor8qz
1024	2014-12-12	U can add $EBAY to that short list of names to target on any legit pullback
1025	2014-12-13	How are celebrities using eBay to support @OperationSmile? http://ebay.to/1zJOgUD @DeidreHall #CelebritiesForSmilespic.twitter.com/krZMJD1ZKB
1026	2014-12-13	For the speed demon on your list, here are the top 5 racing #videogames. #Forza #GTAV #Grid http://ebay.to/1tTqgbD pic.twitter.com/vUCDkkdJ1U
1027	2014-12-13	Have a @DVF #holiday! See stunning #gift ideas (and irresistible splurges) all 50% off: http://ebay.to/1IK6nxD pic.twitter.com/KzHMPPWzf0
1028	2014-12-13	5 must have stocking stuffers for the #bakers on Santa's list! http://ebay.to/1skcd47 pic.twitter.com/mq9QmXjkrg
1029	2014-12-13	The perfect #StockingStuffer! Ornament signed by @DaveNavarro + to support @OperationSmile! http://ebay.to/1AsRZnw pic.twitter.com/9luDyGGZsr
1030	2014-12-13	When in doubt give #diamonds! Up to 75% off for a limited time: http://ebay.to/1se9lA5 pic.twitter.com/XaIXacI7Ic
1031	2014-12-13	It's considered a "rideable sculpture" - you have to see it to believe it. http://ebay.to/12TBwxF pic.twitter.com/z472H1Z0Ow
1032	2014-12-13	Once-in-a-lifetime opportunity to leave your mark on the solar system: name a #Mars crater. http://ebay.to/1yDD391 pic.twitter.com/8P1dZz9MGK
1033	2014-12-14	Will this 20th Anniversary Edition #PS4 go for over $17,000, $20,000 or $25,000? http://ebay.to/1uC3FA0 pic.twitter.com/YAYp19aeDJ
1034	2014-12-14	A gamer's perfect holiday outfit - this #StreetFighter sweater. http://ebay.to/1zjOFvC pic.twitter.com/MnTKxsLP3A
1035	2014-12-14	If it’s special today, it will be special tomorrow. 2006 #Ford GT Heritage Edition. http://ebay.to/1wvVI6B pic.twitter.com/gQEegZsJZW
1036	2014-12-14	We bet your BFF would love to unwrap this @DVF bag. At 50% off you can snag one, too! http://ebay.to/1zcn27J pic.twitter.com/4qEtcoZ7sP
1037	2014-12-14	Did you see @crabwizard at #DVSkifest? You can meet him + help @Waterkeeper! http://ebay.to/1yVbHKz @DeadliestCatchpic.twitter.com/ZntN8aJYng
1038	2014-12-14	Get fit in 2015 with @soulcycle while supporting @Waterkeeper! http://ebay.to/1DgYy2p #NewYearsResolution #DVSkifestpic.twitter.com/1MtDMO2qxT
1039	2014-12-14	Bring #R2D2 with you on every car ride! http://ebay.to/1w4Tzgd pic.twitter.com/P9HyPj6YqJ
1040	2014-12-14	Off to #college soon? These 8 rides are dependable and university-ready: http://ebay.to/1z1Y8c5 pic.twitter.com/8htA1oIcLV
1041	2014-12-14	Private island for you + your best friends?! Yes, please! 100% helps @Waterkeeper. http://ebay.to/1upikOR #DVSkifestpic.twitter.com/xAAyAnHxZc
1042	2014-12-14	An inkless #pen! How does it work? http://ebay.to/1yXnQi3 pic.twitter.com/diQHwDi2A3
1043	2014-12-14	A gamer's perfect holiday outfit - this #StreetFighter sweater. http://ebay.to/1BxrEWJ pic.twitter.com/jZi50lt1SC
1044	2014-12-14	How would you like to spend #NewYears Day at the #RoseBowl? 100% to @Waterkeeper. http://ebay.to/1DhytjN #DVSkifestpic.twitter.com/3b49xGQtT0
1045	2014-12-14	How much will this HUGE collection of 1400 #PEZ dispensers sell for? http://ebay.to/1qGD4pU pic.twitter.com/gGwzWmHNqO
1046	2014-12-14	#College students need a reliable set of #wheels. One of these 8 cars should do the job: http://ebay.to/1soDqNx pic.twitter.com/fNnUs5nogz
1047	2014-12-15	Play catch with this baseball signed by @SFGiants' Madison Bumgarner. 100% to @RightToPlayUSA. http://ebay.to/1vT35OB pic.twitter.com/wshMSxKBOV
1048	2014-12-15	.@NickSullivanESQ's 17 must-haves for the vintage British gent. @Esquiremag http://ebay.to/12WZMiP pic.twitter.com/VNoPxwCbND
1049	2014-12-15	The perfect gift for #BacktotheFuture fans. A #FluxCapacitor... for your wrist. http://ebay.to/12IP0ML pic.twitter.com/m4ysAychLv
1050	2014-12-15	Admirers will follow you with a smile whenever you drive this 1972 #AlfaRomeo 1300 GT Junior. http://ebay.to/12K67xz pic.twitter.com/NGdyzABAN1
1051	2014-12-15	The smallest #Audi you will ever see. Does the price tag match? http://ebay.to/12YFWU9 pic.twitter.com/QMTvDqXz23
1052	2014-12-15	.@michaelfranti supports @OperationSmile + you can too! Bid on his signed holiday ornament! http://ebay.to/1xmkCp1 pic.twitter.com/vhQHX5hrEJ
1053	2014-12-15	Have you ever seen a #watch with a video recorder #camera before...and for under $25? http://ebay.to/1uOPM2q pic.twitter.com/GZ2bUDLKoH
1054	2014-12-15	Buy a $25 eBay gift card + 10% will support @ToysForTots_USA! http://ebay.to/1BBtWqH #StockingStufferpic.twitter.com/61Dfq1ld0j
1055	2014-12-15	Bring #R2D2 with you on every car ride! http://ebay.to/1IO7vjX pic.twitter.com/ES6jsvCQsS
1056	2014-12-15	Raise the hood and you’ll discover the real beauty of this beast. #Ford #Shelby #Mustang http://ebay.to/12NerMX pic.twitter.com/X2JyYfO6RM
1057	2014-12-15	Holiday ornament signed by @ChrisCuomoo from @CNN + to help @OperationSmile! http://ebay.to/1uxRAMZ #StockingStufferpic.twitter.com/Vgnf6iezQF
1058	2014-12-15	Why is this 2006 #Ford #GT going for over half a million dollars? http://ebay.to/1uC4pF9 pic.twitter.com/oB30G790a3
1059	2014-12-16	Should Amazon spin off its fast-growing Amazon Web Services division? http://ow.ly/G0yyo $AMZN $EBAY $SYMC $HPQ $EMC
1060	2014-12-16	Can you get 12, 24, or 36 #metallic tattoos for under $5 right now? http://ebay.to/1sBB43F pic.twitter.com/R95ypExJPR
1061	2014-12-16	Checking out $EBAY .. Another name I'm watching rather closely on weakness. Some big bets in here pic.twitter.com/sMjq7KF1xv
1062	2014-12-16	Decorate your #Chrismas tree w/ an ornament signed by #HarrisonFord! 100% to @OperationSmile! http://ebay.to/1A4FSPq pic.twitter.com/3fTUwrHM60
1063	2014-12-16	.@NatalieCoughlin supports @RightToPlayUSA + now she's auctioning her #Speedo for charity! http://ebay.to/1Gppnzq pic.twitter.com/rWZiAPaffw
1064	2014-12-17	Skate with @tonyhawk's personal #skateboard + support a good cause. 100% benefits @THF. http://ebay.to/1IGs1D1 pic.twitter.com/zj0D0Ex9HT
1065	2014-12-18	You probably never thought a portable #planetarium existed...until now.pic.twitter.com/Uq6qrek4RF
1066	2014-12-18	Checking out $EBAY .. Big bet gets ignored during mkt weakness, no problem.. BANG BANG pic.twitter.com/DwDXSJ02pn
1067	2014-12-18	Introducing the Bluetooth #wireless remote. Never miss a #selfie ever again! http://ebay.to/1z9X7Ae pic.twitter.com/w5F5q8roey
1068	2014-12-18	Last day to bid on holiday ornament signed by @NathanFillion. 100% supports @OperationSmile. http://ebay.to/1A6hDR7 pic.twitter.com/gObwyvy2qH
1069	2014-12-18	New York? Paris? London? New Orleans? Here's the 10 best #NYE destinations ever. http://ebay.to/1IZs25b pic.twitter.com/Pi7dXUJKsO
1070	2014-12-18	Scan film directly to your #iPhone for the ultimate #tbt! http://ebay.to/12XHUnN pic.twitter.com/bJvFZRDI0C
1071	2014-12-18	Red hot and ready to rumble. #Ford #Shelby #Mustang #GT500 http://ebay.to/1w65VX2 pic.twitter.com/N5LxmJ3TRX
1072	2014-12-18	Two nights at the @sthelenawinery in Napa for four people + 100% of proceeds support @THF. http://ebay.to/1uOjO5f pic.twitter.com/aVvNzu2K0k
1073	2014-12-18	Drink or rinse your mouth straight from your tap, without worrying about dirty hands. #tapi http://ebay.to/1A7kgCa pic.twitter.com/4XCI56nzaO
1074	2014-12-18	Stick the #solar panel to a window and charge your #phone right up! http://ebay.to/1zhmZZw pic.twitter.com/Q7QWcDkt1Y
1075	2014-12-19	VIDEO http://stks.co/e1Ogm Stock Mkt Analysis for Wk Ending 12/19/14 $SPY $BABA $AAPL $GLD $EBAY $YHOO $GMCR $INFN $GOOGL
1076	2014-12-19	25 of the greatest gifts for the #LOTR fanatic. #TheHobbit http://ebay.to/1ADkaAr pic.twitter.com/YlJO9WJ1nf
1077	2014-12-19	Just 6 weeks after its launch, Apple Pay is shaping up as a serious threat to PayPal http://ow.ly/GbTbY $AAPL $EBAY $GOOGL $WFM
1078	2014-12-19	Simply attach the #lens to your #smartphone and it becomes a 10x optical zoom cam! http://ebay.to/1DRExjj pic.twitter.com/NqUvFRk7Co
1079	2014-12-19	Where will you be at the stroke of midnight this January 1? Hopefully one of these 10 places: http://ebay.to/1zoZPAD pic.twitter.com/qwIQUeFB3v
1080	2014-12-19	Snag it for yourself! We'll never tell. #treatyourself #rosegold @MichaelKors http://ebay.to/1AAuZ63 pic.twitter.com/Sv9TxxlVuz
1081	2014-12-19	The 25 most #bacon-y items you can buy. http://ebay.to/1za0lUn pic.twitter.com/GZlwDF61b5
1082	2014-12-19	The #stationwagon is smart, sleek, and practical. In fact, here are 5 that are outstanding: http://ebay.to/1yzzKzG pic.twitter.com/2twzArveXL
1083	2014-12-19	Take the show on the road with this pocket #projector. Bonus: it charges your phone, too! http://ebay.to/1z0QDn0 pic.twitter.com/aaq2WPjgjA
1084	2014-12-26	50 Stocks That Matter Most To Hedge Funds: http://hedgemind.com/research/50-stocks-that-matter-most-to-hedge-fund-investors … $FB $EBAY $ACT $AAPL $BABA $AIG $MU @HedgeMindpic.twitter.com/ipIQf2cEII
1085	2014-12-26	The #stationwagon is smart, sleek, and practical. In fact, here are 5 that are outstanding: http://ebay.to/13zqQp6 pic.twitter.com/rXBVBNazQ5
1086	2014-12-26	How much would you pay for a first edition #DrSeuss classic? It might not be enough: http://ebay.to/1CvxFU8 pic.twitter.com/UYUVCnjBkf
1087	2014-12-26	Pesky ‘check engine’ light on again? 10 easy things you can do before paying a mechanic. http://ebay.to/1v8Erdu pic.twitter.com/jlpvVm32bh
1088	2014-12-27	Support a cause on eBay + you could win! http://www.ebay.com/mfc [Rules: http://bit.ly/11V6vtv ] #eBayFavoriteCharitypic.twitter.com/VhJA2XzMjA
1089	2014-12-27	Cold weather doesn’t mean your #workouts stop. Here are 8 tips for staying #fit this winter: http://ebay.to/1zpfyRq pic.twitter.com/4kite76SSM
1090	2014-12-27	Santa forget something? Find your Sony PS4 20th Anniversary Limited Edition bundle right here. http://ebay.to/1x800hE pic.twitter.com/qFsX5On62a
1091	2014-12-27	Scan film directly to your #iPhone for the ultimate #tbt! http://ebay.to/1wBuNmQ pic.twitter.com/xV1pTJFwK4
1092	2014-12-27	Once worth 24 cents, this rare beauty is now a collector’s dream: http://ebay.to/136G4RN pic.twitter.com/jFOIQSnzZw
1093	2014-12-27	A new kind of puzzle! Check out @JaclynMSchultz's #Survivor immunity puzzle. 100% to @SU2C. http://ebay.to/13raXAf pic.twitter.com/YnO23GAWQl
1094	2014-12-27	Hoping your #luggage is under the weight limit at the airport? Here's your solution. http://ebay.to/16Ox1XN pic.twitter.com/bUqx48FB2v
1095	2014-12-27	An original #EmpireStrikesBack poster + 100% to charity. Find this + more Goodwill treasures! http://ebay.to/1DIRI2y pic.twitter.com/ZsQZmhMAJd
1096	2014-12-27	Ready to recommit yourself to #fitness in 2015? Let us help you get started. http://ebay.to/1AEfOuS pic.twitter.com/HxRZVpUejh
1097	2014-12-28	Get a sneak peek at #Acura’s new halo car before its official unveiling in January. #NSX http://ebay.to/1ANKDeT pic.twitter.com/pbKR03wnes
1098	2014-12-28	Didn't get the car you wanted for Xmas? May we suggest this T-Rex reversed Trike instead? http://ebay.to/1wXsWKm pic.twitter.com/TuxP1lhUpN
1099	2014-12-28	15 ways to make life more #adventurous! RT your fav. http://ebay.to/1t7t2jl pic.twitter.com/z0ADeRWjp2
1100	2014-12-28	The best kid's #books are wonders to behold. The same could be said for these prices: http://ebay.to/1CvybBN pic.twitter.com/P1G2bkdcX5
1101	2014-12-28	The sexiest #NewYearsEve accessory? Metallic eye makeup. http://ebay.to/1DUrA8c pic.twitter.com/zoiVCmx43t
1102	2014-12-28	Products fail if the world isn’t ready for them. These 10 just barely missed their moment. http://ebay.to/1E3aHIs pic.twitter.com/sSNk4aosTX
1103	2014-12-28	The perfect gift for those with a new year's #resolution to "relax." http://ebay.to/1vljJHz pic.twitter.com/lJl6Z2aNv3
1104	2014-12-28	Check out the insane power of this new #hybrid from #Ferrari. http://ebay.to/1w6xI2Z pic.twitter.com/sbLQGtvOaF
1105	2014-12-28	Didn't get the car you wanted for Xmas? May we suggest this T-Rex reversed Trike instead? http://ebay.to/1ASh4sI pic.twitter.com/2qAUTmQtQZ
1106	2014-12-29	Support a cause on eBay + you could win! http://www.ebay.com/mfc [Rules: http://bit.ly/11V6vtv ] #eBayFavoriteCharitypic.twitter.com/jiHHGIT7z1
1107	2014-12-29	Could you solve this #puzzle with only 10 cryptic clues? http://ebay.to/1vlefM4 pic.twitter.com/y2SsuFrlug
1108	2014-12-29	Sometimes the perfect bag isn't a bag at all. Find the right clutch for your tastes and style here.https://cards.twitter.com/cards/bqflc/a5ms …
1109	2014-12-29	Gmail blocked in China, but let's let $BABA take over $EBAY and PayPal
1110	2014-12-29	Vintage @BetteMidler poster + 100% supports @POVERELLOcentr! http://ebay.to/1AdTJU4 pic.twitter.com/f2wslOqZK2
1111	2014-12-29	What to wear (and not wear!) to your next #holiday party, #NewYearsEve & more. http://ebay.to/13nzjdV pic.twitter.com/m6b0DSd0VA
1112	2014-12-29	Add as as much art as music to any room with this #BeoPlay. http://ebay.to/1xj4aXh pic.twitter.com/HV1psXo0ch
1113	2014-12-29	Do you love #HarryPotter? Celebrate your devotion with your favorite items from this list: http://ebay.to/1CpAMje pic.twitter.com/IjMsNobQlg
1114	2014-12-29	Get a hop, skip, and a jump on the New Year by perusing our sneaker guide (trainers). #fitness http://ebay.to/1x4DFBr pic.twitter.com/ZAmAfJNGZh
1115	2014-12-29	This one-of-a-kind #Jeep costs more than you can imagine. http://ebay.to/1rj492L pic.twitter.com/LuyhUwzXYO
1116	2014-12-30	This tiny 144 sq ft #home is fully functional! http://ebay.to/1wVTQ5M pic.twitter.com/EQVIZke73w
1117	2014-12-30	As new products take over, others get outmoded. These 18 here are due for a comeback: http://ebay.to/1zpcF33 pic.twitter.com/eTU3PCtkz8
1118	2014-12-30	Give your #shoes a Cinderella-style makeover perfect for #NewYearsEve. http://ebay.to/1r9HlCo pic.twitter.com/0cvVTsr6v9
1119	2014-12-30	If you think #Lamborghini and #Ferrari are rare, take a look at this list. #Koenigsegg #Pagani http://ebay.to/1H42Gza pic.twitter.com/2U7lA2zBqx
1120	2014-12-30	Four VIP tickets to attend a @ConanOBrien show. 100% supports @MIBTP. http://ebay.to/1HVV826 pic.twitter.com/rEgvy5UpZk
1121	2014-12-30	Rare 1st editions of all 3 volumes: J. R. R. #Tolkien's Lord of the Rings series from 1954/55. http://ebay.to/1BfKgtG pic.twitter.com/xA23DHRn18
1122	2014-12-31	The Most Popular Tweets Concerning $EBAY (Ebay Inc symbol EBAY) on 01/01/2015 http://bit.ly/1K3fVo4
1123	2014-12-31	$EBAY, $MA, $PXD Billionaires Are Buying More of These 3 Stocks http://spik.es/GA2dL
1124	2014-12-31	Have you decided on a #NewYearsResolution? These ideas are good for you + for worthy causes! http://ebay.to/1AgyYqO pic.twitter.com/qudKKR4hK9
1125	2014-12-31	8 easy ways to slash your #winter energy costs with just a few household items. http://ebay.to/1zhxtab pic.twitter.com/n3iyJzEmjm
1126	2014-12-31	Our Penny Stock Picks Gained Over 968% In the Past 5 Weeks! Get our next pick early: http://tinyurl.com/p46mnk2 $GILD $NWSA $EBAY
1127	2014-12-31	Want to be #MartyMcFly? Here's your chance. #BTTF http://ebay.to/14cFnHH pic.twitter.com/2hveRjV3OB
1128	2014-12-31	7 easy, affordable, and show-stopping #holiday party outfit ideas. http://ebay.to/16gZNA5 pic.twitter.com/5qdLbVBOLf
1129	2014-12-31	There’s no one way to be healthier. Eating better, exercising more, and tracking progress all factor in.https://cards.twitter.com/cards/bqflc/a7o0 …
1130	2014-12-31	What to wear (and not wear!) to your office #holiday party, #NewYearsEve, and more. http://ebay.to/1qGDUD2 pic.twitter.com/8Wtzj8oqZs
1131	2014-12-31	Create #diamonds... in your freezer. http://ebay.to/1vDn6d1 pic.twitter.com/s6UZ9HesXj
1132	2014-12-31	December 31, 2014 RS Movers http://stks.co/b1RAG $ITB $IAI $RYL $OC $M $GFI $KBH $THO COH $EXPE $EBAY $AMTD $NKE
1133	2014-12-31	This was the first edition of which luxury #sportscar? http://ebay.to/13rIw56 pic.twitter.com/onLarwOIOW
1134	2014-12-31	Judging stock momentum with MACD http://bit.ly/macdind $INTC $EBAY $GRPN
1135	2014-12-31	Once the holidays are over, it’s time to get your house in order. These supplies will help.https://cards.twitter.com/cards/bqflc/a7nt …
1136	2014-12-31	The most important Options trading factor - Implied Volatility http://bit.ly/ImpVolati $INTC $EBAY $GRPN
1137	2014-12-31	#HappyNewYear #fashion fans! Here’s to #blue skies ahead. http://ebay.to/1wAmdWW pic.twitter.com/KiXAILmpNC
1138	2015-01-01	Bandit’s ’77 #TransAm is #11. What’s #1 on our list of Hollywood’s greatest getaway #cars? http://ebay.to/1sPfpVI pic.twitter.com/dtjOo9lxAm
1139	2015-01-01	#HappyNewYear #shoe lovers! Here’s to #blue skies ahead. http://ebay.to/1wAlQvC pic.twitter.com/lFnj15xAaT
1140	2015-01-01	A #Ferrari Enzo was the 3rd most expensive car sold on eBay for $1.15M. What was #1? http://ebay.to/1zWxUbE pic.twitter.com/3yQql1Rezw
1141	2015-01-01	New year? What about a new #car? This 2011 #Porsche 911 in rare pure blue is perfect for 2015! http://ebay.to/1JYttkT pic.twitter.com/yHwiIQA20Q
1142	2015-01-01	Happy New Year to all! Here's to an incredible 2015.pic.twitter.com/X9fBejYOre
1143	2015-01-01	How much would you pay for 1,400 different #Pez dispensers? Click here and see if it’s enough: http://ebay.to/1GrnPFh pic.twitter.com/5VTtBC4wFO
1144	2015-01-02	You'll never guess the price of this custom #Lamborghini #Gallardo! http://ebay.to/1xaUdJm pic.twitter.com/PlV2808kni
1145	2015-01-02	#Sneakerheads don't panic! Air Jordan's "Ultimate Gift of Flight" is still available. http://ebay.to/1vq63tO pic.twitter.com/MVxk7Rk9l0
1146	2015-01-02	What makes this #Playstation4 worth almost $18,000? Find out here: http://ebay.to/1J5fhpH pic.twitter.com/qGNs4ZZvmB
1147	2015-01-02	Hot #chocolate, anyone? Get the crowd-pleasing #recipe here. http://ebay.to/1sJaZdq pic.twitter.com/NFA2HuMSPJ
1148	2015-01-02	10 easy things you can do BEFORE seeing a #mechanic when the ‘check engine’ light appears. http://ebay.to/1sPcf4o pic.twitter.com/fOUrQT7w6v
1149	2015-01-02	A zero gravity magnetic #spice rack? Yes, please! http://ebay.to/1BmkIuD pic.twitter.com/qAdJmrAxSH
1150	2015-01-03	$EBAY's market capitalization has swelled past $70B, and the PayPal IPO is expected to be one of 2015's biggest: http://buff.ly/1DaGcMI
1151	2015-01-03	What is #Ferrari red, has 1035 hp, and impossible to own? http://ebay.to/1w6xU2l pic.twitter.com/Ev17LTzL1B
1152	2015-01-03	One pair of used #Vans from Mac DeMarco. Autographed. Benefits @williemaerock. http://ebay.to/1zs8tdW pic.twitter.com/bGGCP5rByl
1153	2015-01-03	Add as as much art as music to any room with this #BeoPlay. http://ebay.to/1wHDltW pic.twitter.com/k0OK8ZJF3h
1154	2015-01-03	Remember the #PalmPilot? Or the Mattel Power Glove? Some products arrive before their time: http://ebay.to/1xbmYaT pic.twitter.com/jpoviduwfG
1155	2015-01-03	Envision the #ring of your dreams… and it will come! http://ebay.to/13nxMEJ pic.twitter.com/T4SLK8QKNi
1156	2015-01-03	A 20 year #LEGO collection with over 40 pounds of instructions alone. http://ebay.to/1zNl3JS pic.twitter.com/lBcRNzSh1E
1157	2015-01-03	Almost as famous as Don Johnson is the white #Ferrari Testarossa used in #MiamiVice. #80s http://ebay.to/1B2Ej2R pic.twitter.com/Jt45I5jfQu
1158	2015-01-03	Why is this 1000 rupees going for 20 million dollars?! http://ebay.to/1BeArfB pic.twitter.com/7gWwkrVird
1159	2015-01-16	Wait! This perfect 1985 Anakin Skywalker figure with collectible coin is worth how much? http://ebay.to/1ByTELs pic.twitter.com/vunm0VbPw3
1160	2015-01-16	Spruce up your home or office with a #DIY #terrarium (a mini #garden in a glass cup!). http://ebay.to/1IxD1l2 pic.twitter.com/axMgtoKrbF
1161	2015-01-16	Ready for the #PaddingtonBear movie? Find your favorite #Paddington souvenir + help charity. http://ebay.to/1wcDwbD pic.twitter.com/IOFUyiC9ak
1162	2015-01-16	Meet Corey + learn how @HumaneSociety rescues animals like Corey, + how you can help on eBay. http://ebay.to/14zc56a pic.twitter.com/sQz9kI5PFh
1163	2015-01-16	One of Captain America's earliest appearances in the Golden Age of #comics! http://ebay.to/14X33jG pic.twitter.com/BMq4VX0icN
1164	2015-01-17	Clean #windows with the touch of a button. http://ebay.to/1ApKigO pic.twitter.com/wzmzkNIDlN
1165	2015-01-17	Make your favorite gloves touch screen compatible with this simple hack. #nanotips http://ebay.to/15exaCK pic.twitter.com/O0UhxIualT
1166	2015-01-17	You ready for the PayPal IPO? What you need to know: http://buff.ly/1IRkoXB $EBAY
1167	2015-01-17	This tiny 144 sq ft #home is fully functional! http://ebay.to/1KRj4YA pic.twitter.com/yZu7qx39Ap
1168	2015-01-17	Never learned how to do a fishtail #braid? Follow these 6 simple steps: http://ebay.to/1DItdVD pic.twitter.com/XaeDFW8E3d
1169	2015-01-17	Hollywood’s 15 greatest getaway #cars. How many can you name? http://ebay.to/1BdveIp pic.twitter.com/7DyEzwXJgW
1170	2015-01-18	5 things to consider before you buy a #diamond engagement ring: http://ebay.to/1BDqIll pic.twitter.com/HoP98qMqLS
1171	2015-01-18	25 #gadgets guaranteed to change your life. http://ebay.to/1whfyfx pic.twitter.com/lw79F1jtbW
1172	2015-01-18	Make a mini #garden for your desk at work. #DIY #terrariums in 5 easy steps: http://ebay.to/1BrfWPf pic.twitter.com/AdewrWCy6u
1173	2015-01-18	Cars for a cause! Where would you drive this? 10% of this car will support @nature_org. http://ebay.to/1KPqCeB pic.twitter.com/rvZxvcH27r
1174	2015-01-19	Must-watch earnings this week Tues: $IBM, $NFLX Weds: $EBAY, Thurs: $SBUX, $MCD Fri: $GE, $PG
1175	2015-01-19	Happy Martin Luther King, Jr. Day. How will you make a difference today? http://ebay.to/1BEuued pic.twitter.com/qKEPSX1AIY
1176	2015-01-19	What would you hide in this #secret water bottle? http://ebay.to/1y75VFx pic.twitter.com/t7SpcLDeIZ
1177	2015-01-20	Obama is long $ebay, $goog and $tsla
1178	2015-01-21	$EBAY will focus more on deals than full-price items going forward. Also more on free shipping/instore pickup vs same-day delivery, CEO says
1179	2015-01-21	See our comments re $EBAY agreement on http://www.shareholderssquaretable.com/carl-icahn-on-ebay-agreement/ …. It’s a good day for corporate governance #corpgov
1180	2015-01-21	Both $EBAY and $AXP released earnings after the close. Both are laying people off: $AXP to cut 4,000+ jobs $EBAY to cut 2,400+ jobs
1181	2015-01-21	BREAKING: eBay to cut 2400 employees, about 7% of its workforce. $EBAY
1182	2015-01-21	BREAKING: eBay enters standstill agreement with Carl Icahn, the company's largest active shareholder. $EBAY
1183	2015-01-22	I’ll be speaking with @ScottWapnerCNBC on @CNBCFastMoney at 12:30ET. We’ll be discussing recent events at $EBAY, $GCI and more.
1184	2015-01-24	Do you make these 5 super common #makeup mistakes? Find out: http://ebay.to/1ysNDhX pic.twitter.com/BDJOGsXdE6
1185	2015-01-24	The 9 best, most luxurious #gifts on eBay. #Bugatti http://ebay.to/1t3KmFr pic.twitter.com/UW9yaYa1VQ
1186	2015-01-25	Weekend Review VIDEO (1/25): $SPY $IWM $QQQ $TLT $GLD $VXX $AAPL $AMBA $AMZN $BABA $CMG $EBAY $FB $GOOGL $MSFT $TSLAhttp://youtu.be/WQ1X-O_UQ8Q
1187	2015-01-25	#3DPrinting - at your fingertips. http://ebay.to/15mRu4E pic.twitter.com/zwdpUSQObB
1188	2015-01-25	They say everything is bigger in Texas, and this 76 ft #BBQ pit is no exception. http://ebay.to/1yDsD8u pic.twitter.com/5vvprW721K
1189	2015-01-25	Inspiration Alert! @BeBrightPink's @LindsayAvner explains how you can help her cause on eBay. http://ebay.to/1unJOpn pic.twitter.com/CwINVjY92M
1190	2015-01-25	It's not every day you see #BeanieBabies going for over half a million dollars. http://ebay.to/1L4cEFC pic.twitter.com/5dL8UFSafC
1191	2015-01-25	5 simple and easy ways to declutter your #kitchen. Tip 1: cabinets and pots don't mix. http://ebay.to/1L53gSf pic.twitter.com/4V7A8jxmvt
1192	2015-01-25	Stunning 1947 #Harley Davidson Knucklehead with matching sidecar - zoooom! http://ebay.to/1GIRcGI pic.twitter.com/q6XQhfZx4V
1193	2015-01-25	At the height of his powers, #DarthVader could do anything. Now, he’ll make your toast: http://ebay.to/1xKOIxT pic.twitter.com/Iw2ZEM6via
1194	2015-01-26	This money manager HATES activist investor @Carl_C_Icahn http://money.cnn.com/2015/01/26/investing/carl-icahn-ebay-gannett/index.html … via @LaMonicaBuzz $EBAY $GCIpic.twitter.com/QkyYuFwREl
1195	2015-01-26	If you could own any Chevy, would it be @DaleJr’s custom built ’55 Bel Air? http://ebay.to/1wgS761 pic.twitter.com/Up51hzQ1Xv
1196	2015-01-26	What do you think this mint condition #TomBrady rookie card costs? Nope, keep going: http://ebay.to/188TU8O pic.twitter.com/o58BArIji1
1197	2015-02-22	Trading should be easiest next week. Bullish set ups $AMZN $EBAY $TSLA $NFLX $GMCR $Z $GOOGL $SPX $JCP
1198	2015-02-23	5/5: At $770 billion, $AAPL's market cap is greater than the sum of $TSLA + $TWTR + $NFLX + $AMZN + $FB + $IBM + $EBAY.
1199	2015-02-25	Today, we took an important first step toward the separation of $EBAY & PayPal. More here: https://separation.ebayinc.com
1200	2015-02-26	What’s next? See the plan for how $EBAY & PayPal will become two standalone companies: http://separation.ebayinc.com
1201	2015-02-27	Earlier this week, we filed a Form 10 with @SEC_News. Learn about the $EBAY & PayPal separation plan here: http://separation.ebayinc.com
1202	2015-02-27	RIP Leonard Nimoy. #LLAPpic.twitter.com/x6io5SVKjZ
1203	2015-02-28	Is this #Chevy Monza on your list of iconic cars of the 70’s? It's sure on @GasMonkeyGarage's. http://ebay.to/1C6hksk pic.twitter.com/ZLFO78w4TN
1204	2015-02-28	Strange looking but this 1951 #Ford #ratrod #truck is totally reliable according to the owner. http://ebay.to/1JJ3Ab6 pic.twitter.com/G5Nhh1r8NY
1205	2015-02-28	If you thought #LEGOs only came in one small size, think again! Huge 19" LEGOs for sale. http://ebay.to/1ASzVVD pic.twitter.com/u0aUoCyxCm
1206	2015-02-28	Only a few hours left to bid on this custom #MegaMan #amiibo + raise funds for @StJude! http://ebay.to/1879v8r pic.twitter.com/vLoPBu2OFk
1207	2015-03-01	#Airless bottles are the hottest new travel accessory. http://ebay.to/1AizvnV pic.twitter.com/7ZkoJbp1WO
1208	2015-03-01	Why walk when you can blast your way to work or play? #Rocketskates http://ebay.to/1MWiBFF pic.twitter.com/F22NOLbdJ0
1209	2015-03-01	Too soon for a #BTTF II hoverboard? This water-propelled flying bike is available right now! http://ebay.to/1EUF3cO pic.twitter.com/hJwd1Ofw5m
1210	2015-03-01	He's no longer a "baby" - he even has his own dollar bill! #HappyBirthdayJustinBieber http://ebay.to/1M0Q3Yd pic.twitter.com/4WPoIzQkyj
1211	2015-03-01	This gold #Mario #amiibo sold out in minutes, but is available on eBay right now! http://ebay.to/1vGDPlr pic.twitter.com/pGVeSLpBEA
1212	2015-03-01	6 easy all-natural remedies for shinier hair, clearer skin & whiter teeth. http://ebay.to/1AiXNhm pic.twitter.com/cFUgU4OhK9
1213	2015-03-01	Your #pancakes just got 10x better. @MS_Living http://ebay.to/1BIfVZp pic.twitter.com/QWB1Y33cTt
1214	2015-03-02	ALERT: PayPal to buy the startup behind Wal-Mart's Apple Pay competitor for $280M » http://cnb.cx/1aIJFcS • $EBAY (via @Recode's @DelRey)
1215	2015-03-02	These nine 1st Edition, factory sealed #Pokemon boxes cost more than a Porsche. http://ebay.to/1zIJu6I pic.twitter.com/8b8KzwyEDs
1216	2015-03-02	Fun, easy, and personal. We list the 10 best #cars for hands-on customization. http://ebay.to/1JuzEPS pic.twitter.com/lK5sqZB8HS
1217	2015-03-24	The 5 Internet stocks owned by the most hedge funds: $FB $EBAY $BIDU $YHOO $GOOGL Full list -> http://stks.co/d1waK
1218	2015-03-24	$EBAY Today's C Buying --> pic.twitter.com/JjrIvSN2g3
1219	2015-04-17	Exclusive: Google fortifies Wallet with FDIC insurance, something not offered by rival $EBAY products PayPal & Venmo. http://yhoo.it/1DsNahe
1220	2015-04-17	Plethora of earnings next week! $MS $IBM $VZ $YUM $CMG $YHOO $BA $KO $MCD $T $QCOM $FB $EBAY $GM $PEP $CAT $PG $MMM $AMZN $MSFT $GOOGL $SBUX
1221	2015-04-18	This beautiful African mask is nearly 2 centuries old, and proceeds benefit the @WFP: http://ebay.to/1FZyude pic.twitter.com/CuR5fpNiw2
1222	2015-04-18	This '90s #AppleWatch won't interface with your #iPhone, monitor your fitness, or show texts. http://ebay.to/1IeGJ2h pic.twitter.com/gzGSxRAPj2
1223	2015-04-19	5 fun and engaging toys your FUTURE female #engineer needs right now. #STEM http://ebay.to/1DQwxxk pic.twitter.com/Ir4QCaHgzr
1224	2015-04-19	6 rare #HelloKitty finds for the fashionista in your life. http://ebay.to/1cE7vaD pic.twitter.com/eJU1cXHM5O
1225	2015-04-19	Find out why having this #VW Bus in your garage is better than money in the bank. http://ebay.to/1E6UiDo pic.twitter.com/IChmTMUnBs
1226	2015-04-19	The first #AppleWatch actually came out 20 years ago! http://ebay.to/1InyaCi pic.twitter.com/fAuDovbdpp
1227	2015-04-19	Earnings Next Week – 4/20 – 4/24 http://www.cboeoptionshub.com/2015/04/18/earnings-next-week-420-424/ … get ready for a big earnings week- $IBM $AMGN $BRCM $CREE $YHOO $EBAY $AMZN $GOOGL
1228	2015-04-19	It looks like something out of a movie, but this projected #keyboard is the real deal. http://ebay.to/1PK5eda pic.twitter.com/8bH5rqbgt6
1229	2015-04-19	Fascinating car fact: did you know that the inventor of cruise control was blind? Learn more. http://ebay.to/1IjlNXV pic.twitter.com/fO8LAV9ttk
1230	2015-04-19	Love Jeff Bridges? Of course you do! This signed guitar helps @NoKidHungry: http://ebay.to/1ETqzMY pic.twitter.com/H0XrIEO9ql
1231	2015-04-19	Coloring books for adults? Yes, they're a thing. http://ebay.to/1EaPKf2 pic.twitter.com/OSft3hMVQk
1232	2015-04-20	ICYMI: EXCLUSIVE: Google Wallet adds FDIC insurance, Venmo and PayPal fall short via @YahooFinance $GOOGL $EBAY
1233	2015-04-20	Earnings Calendar $MLNX $CMG $CREE $ISRG $VMW $YHOO $ANGI $EBAY $FFIV $FB $QCOM $CAT $AMZN $GOOG $JNPR $MSFT $P $SBUXpic.twitter.com/Y3gmVxPE7C
1234	2015-04-20	A 1976 Apple-1 computer from the garage of Steve Jobs! Proceeds benefit the @alsassociation. http://ebay.to/1yJBRm7 pic.twitter.com/nd1lypr8AI
1235	2015-04-20	#DEAL ALERT! Take over 50% off #RayBan sunglasses right now. http://ebay.to/1yJCRqj pic.twitter.com/aNEwLPd2My
1236	2015-04-22	BREAKING: eBay reports first-quarter adjusted EPS of $0.77 on revenue of $4.45 billion. $EBAY
1237	2015-04-22	EARNINGS ALERT: eBay Q1 EPS $0.77 Adj. vs. $0.70 Est.; Q1 Revs. $4.45B vs. $4.42B Est. • $EBAY QUOTE: http://cnb.cx/AkRkLX
1238	2015-05-01	This whopping 59-carat #tourmaline ring has a multi-million dollar price tag to match. http://ebay.to/1JXDKvI pic.twitter.com/KX23ZnSiyt
1239	2015-05-02	Heads up, Led Zep fans: this vinyl, signed by JPJ and Robert Plant, benefits @MSF_USA: http://ebay.to/1E31sSX pic.twitter.com/HSFai7XvQB
1240	2015-05-02	Only a few days left to help @dalejr raise funds for #ChildAbusePrevention! 100% to @tdjf. http://ebay.to/1dBFnFo pic.twitter.com/ULGZ37zcDH
1241	2015-05-02	Did your mom roller skate? Chances are, she's an #OGHipsterMom. http://ebay.to/1zzN88R pic.twitter.com/roh3hw2ZzD
1242	2015-05-02	This #Nova will melt your heart if you let it. Especially at this price! http://ebay.to/1EJHGAu pic.twitter.com/hVsrtLUdl8
1243	2015-05-02	These first 5 original issues of #Superman cost more than a Porsche! Happy #FreeComicBookDay http://ebay.to/1JgHJ6C pic.twitter.com/oKXo6ubCse
1244	2015-05-02	From #TeddyRuxpin to #TMNT, these are your favorite toys from the '80s. http://ebay.to/1GNX7tD pic.twitter.com/DhCgZ97Ffb
1245	2015-05-02	#3DPrinting - at your fingertips. http://ebay.to/1bmWVnb pic.twitter.com/ti6ilWmIPR
1246	2015-05-03	Of course, this #diamond ring is stunning. But why are 1400 people watching it? http://ebay.to/1zlapLn pic.twitter.com/nHtr8x6HPz
1247	2015-05-03	The 9 best, most luxurious #gifts on eBay. #Bugatti http://ebay.to/1c3ZWdc pic.twitter.com/Arj8g6lRWf
1248	2015-05-03	If you’re ready to flex some, this five-alarm #Mustang can help you out with that: http://ebay.to/1zl6TAO pic.twitter.com/6WNwsRnW1v
1249	2015-05-03	It's not every day you see #BeanieBabies going for over half a million dollars. http://ebay.to/1Jfm92d pic.twitter.com/8Shql3XwmB
1250	2015-05-03	The 25 coolest tech #gadgets available on eBay right now. http://ebay.to/1zieFve pic.twitter.com/RrmKC3rtCI
1251	2015-05-04	$AAPL Apple's 1st quarter revenue of $58 billion is more than $AMZN $GPRO $KO $EBAY $TSLA $BBRY and $YHOO combined. #mindblowing #finance
1252	2015-05-04	11 of the most outrageous #StarWars products you'll ever see. #MayThe4thBeWithYou #StarWarsDay http://ebay.to/1JGuxeB pic.twitter.com/YF7XzslGYD
1253	2015-05-04	If you love #RayBan sunglasses, then you'll love them even more at over 50% off right now! http://ebay.to/1I3RUhE pic.twitter.com/MVLpFyOMly
1254	2015-05-04	This isn’t one of those new #Dodge Darts. No, this beauty here is a classic: http://ebay.to/1EWynz1 pic.twitter.com/IsVlObg1ca
1255	2015-05-04	How would you love a #massage anytime, anywhere? Guess how much this one's going for. http://ebay.to/1zl4oOQ pic.twitter.com/xCLsuh3ShJ
1256	2015-05-12	If you’re doing @EDC_LasVegas 2015, start your party early! Bid now and help a great cause: http://ebay.to/1HaubJK pic.twitter.com/twbGzpRn3Z
1257	2015-05-12	The 25 coolest tech #gadgets available on eBay right now. http://ebay.to/1zYWRG2 pic.twitter.com/GZHmr1YsJ9
1258	2015-05-12	Rub-a-dub-dub, join your friends in a hot tub! Now 34% off! http://ebay.to/1IxqsYh pic.twitter.com/64JTgqEqNU
1259	2015-05-12	.@StarWars fans! One-of-a-kind stormtrooper helmets + 100% to @UNICEF. #ForceForChange http://ebay.to/1FalQ9m pic.twitter.com/0rN6YzcOy5
1260	2015-05-12	What's missing from this 1977 $10 bill that makes it so valuable? Hint: flip it over! http://ebay.to/1cLylOq pic.twitter.com/UugavygyGE
1261	2015-05-13	Why walk when you can blast your way to work or play? #Rocketskates http://ebay.to/1EEOZVB pic.twitter.com/BPGrk48xBv
1262	2015-05-13	Hurry up! This one-of-a-kind @StarWars stormtrooper auction is almost done! 100% to @UNICEF: http://ebay.to/1G0Aj8H pic.twitter.com/6DuRqXeESi
1263	2015-05-13	#Airless bottles are the hottest new travel accessory. http://ebay.to/1F7L1It pic.twitter.com/AhXy1DoqEu
1264	2015-05-13	#DEAL ALERT! Take nearly $300 off the #iPhone5 right now. http://ebay.to/1GZq3K6 pic.twitter.com/OzXe7M12Vi
1265	2015-05-13	Which surf-punk rock star is selling his beach party-mobile? http://ebay.to/1zYxKDq pic.twitter.com/UohowToTIo
1266	2015-05-13	Look ma, no hands. See why this truck doesn't need anybody to steer. http://ebay.to/1E2z4zM pic.twitter.com/j2ScIGKzGk
1267	2015-05-13	Levitating #Bluetooth speakers? Yes, the future is here. http://ebay.to/1RBp9vN pic.twitter.com/GWbbWtJkL3
1268	2015-05-13	The 9 best, most luxurious #gifts on eBay. #Bugatti http://ebay.to/1zXJlCl pic.twitter.com/FhqyyLtOav
1269	2015-05-14	JUST ANNOUNCED: $EBAY names full board of directors following separation from PayPal http://bit.ly/1A4atiZ pic.twitter.com/5qQhh0fDKU
1270	2015-05-14	$EBAY & $PYPL announce full board structures & operating agreements: http://bit.ly/1EIM6TL
1271	2015-05-14	One stunning #sandal costs $10,000, the other is $49.99. Which is which? http://ebay.to/1E6zrJH pic.twitter.com/bY1CTSKAMB
1272	2015-05-14	This @DaleJr fire suit is race-worn, autographed, and 100% of the sale benefits @NASCAR_FDN: http://ebay.to/1RFiEYO pic.twitter.com/32SYYazell
1273	2015-05-14	#DEAL ALERT! Take $180 off the #iPadMini2 for a limited time. http://ebay.to/1E41IRl pic.twitter.com/lsru3jGqkC
1274	2015-05-14	Feeling low on energy? Get CHARGED UP with this color-changing thermometer mug. Zing! http://ebay.to/1AWXkmY pic.twitter.com/UwvPj0G28O
1275	2015-05-14	Stick the #solar panel to a window and charge your #phone right up! http://ebay.to/1KK9mFB pic.twitter.com/05sMJwH1yW
1276	2015-05-29	#Deal alert! @DW_Watches: modern, minimalist, and on #sale until Sunday. http://ebay.to/1J7C7ig pic.twitter.com/1v76NHTd0C
1277	2015-05-29	#DEAL ALERT! #BeatsByDre for under $100 right now. http://ebay.to/1Hyy1dg pic.twitter.com/9aXLlCZZtk
1278	2015-05-29	This 2000 sq ft #home has a #custom jacuzzi, 140" TV, and free shipping. How? http://ebay.to/1HwKf6l pic.twitter.com/5mgrdBi1RL
1279	2015-05-30	#DEAL ALERT! Take $450 off the #iPhone5 right now. http://ebay.to/1d26Dw8 pic.twitter.com/1dur1qpwnb
1280	2015-05-30	This ’69 #Camaro sounds great, drops its top, and donates a portion of its sale to @StJude: http://ebay.to/1BrRA4R pic.twitter.com/kUG2ruSYxn
1281	2015-05-30	One of these #candelabras starts at $250. The other starts at $6000. Which is which? http://ebay.to/1LOPKkU pic.twitter.com/lam1kMyR7L
1282	2015-05-30	What are the MVPs of collectible #sneakers? Meet the top 10 most valuable pairs. http://ebay.to/1FkCNLd pic.twitter.com/slqgekknIw
1283	2015-05-30	Limited time only! Take $450 off the #iPhone5. http://ebay.to/1HUEVwk pic.twitter.com/K2cNNwkpMb
1284	2015-05-30	.@NASCAR fans, start the engines! Green Flag VIP Experience at Michigan, 100% for @NASCAR_Fdn: http://ebay.to/1J5tdC3 pic.twitter.com/QAEpNqPvEx
1285	2015-05-30	#Avengers assemble... your inner superhero cufflinks, now with more SUPER. http://ebay.to/1LO9eGb pic.twitter.com/6lJGBPSOIx
1286	2015-05-31	9 exceptionally #nostalgic gifts for dads who grew up in the '70s, '80s and '90s. http://ebay.to/1K2DVZ9 pic.twitter.com/PZrQQRtRTe
1287	2015-05-31	Not only is this painting beautiful, but a full 100% of the sale goes to @AmericanCancer: http://ebay.to/1ACVaOv pic.twitter.com/zq5npF7clP
1288	2015-05-31	Can't find tickets to see the #Warriors vs #Cavaliers? Look no further than eBay! http://ebay.to/1d4rQ8O pic.twitter.com/4QoiE0HJqD
1289	2015-05-31	#DEAL ALERT! Take $100 off the #iPadAir2 for a limited time. http://ebay.to/1HB3jAd pic.twitter.com/VkCy8VGXl9
1290	2015-05-31	Famous artist uses classic Mercedes cars as canvas. See why it's worth $225k. http://ebay.to/1HABGHM pic.twitter.com/KVDABBSelD
1291	2015-05-31	Thinking of what to get dear old Dad? This collection of cool gifts will help. http://ebay.to/1d3YQ0X pic.twitter.com/IvsywYjpGM
1292	2015-06-01	How much would you pay to have lunch with @WarrenBuffett? http://cnnmon.ie/1EOys16 $EBAY $BRKA $BRKBpic.twitter.com/V3UGxxq6IJ
1293	2015-06-01	What happens when #MichaelJordan and #BugsBunny join forces? The ultimate collectible #sneaker http://ebay.to/1JdaBP5 pic.twitter.com/ye7fQq06MY
1294	2015-06-01	A million? A billion? What about $100 trillion dollars? Real banknote for less than you think. http://ebay.to/1FVyGZH pic.twitter.com/MnT8NcJWC6
1295	2015-06-01	This original #AppleWatch is over 20 years old! Will it sell? http://ebay.to/1GdRpBP pic.twitter.com/kK0yNNFsPI
1296	2015-06-02	Don't just Pin it, Buy it on Pinterest via Shopify integration, all the buzz at #IRCE15 $EBAY $AMZN $SHOPpic.twitter.com/uqlmN5EFhF
1297	2015-06-05	$EBAY weekly 62.5 and 63 calls hot
1298	2015-06-07	#Marilyn would have been 89 years old this week. See four modern takes on her iconic #style. http://ebay.to/1cx2YGj pic.twitter.com/PfzwpuS6tw
1299	2015-06-08	The #kale sweatshirt: how a #superfood and a superstar birthed a supertrend. http://ebay.to/1HY0SIq pic.twitter.com/MeDgkK72xo
1300	2015-06-08	This wonderful painting is bold and colorful, + 90% of its price goes to @SavetheChildren: http://ebay.to/1KKfdLt pic.twitter.com/DbPckrw1l0
1301	2015-06-08	#DEAL ALERT! Take $100 off the #iPadAir2 right now. http://ebay.to/1Fz9UL9 pic.twitter.com/VyMh3OtzO2
1302	2015-06-08	17 of the greatest #80s #arcade classics guaranteed to take you back in time. http://ebay.to/1cAjsgE pic.twitter.com/hYTfQwPnKn
1303	2015-06-08	This clever knick-knack is a #beauty must-have. Can you guess how it works? http://ebay.to/1HK3QzT pic.twitter.com/cuW0hTVpfJ
1304	2015-06-08	This handy item will revolutionize the way you #travel. Do you know what to do with it? http://ebay.to/1QugvvK pic.twitter.com/D5ohRZnZAd
1305	2015-06-08	This $1.5M #Porsche is 887 horsepower and gets 67 miles per gallon. How is that possible? http://ebay.to/1cAEwUx pic.twitter.com/HIYm9qh7iV
1306	2015-06-08	Who wants new bling? Over 4 carats, multiple diamonds, and 100% of the sale benefits @StJude: http://ebay.to/1MtFQ8D pic.twitter.com/Vsd0VSavri
1307	2015-06-08	Trending on eBay today: Summer watersports, from kayaks to wakeboards and everything between. http://ebay.to/1QcpWoO pic.twitter.com/T9LUkfmKw9
1308	2015-06-09	Trader has bought 60,000 $EBAY/octubre/70 calls for $.80ish, I am LONG these
1309	2015-06-09	$EBAY MORE CALL BUYING,/agosto/IT C
1310	2015-06-09	#FathersDay is around the corner! Take $15 off $100 purchases for Dad - limited time only. http://ebay.to/1T7V8UX pic.twitter.com/jOlgKJW9Fj
1311	2015-06-09	Ford killed plans for '70 King Cobra, but a prototype survived. Guess what it's selling for? http://ebay.to/1FFhoMV pic.twitter.com/PnDiFGhqjV
1312	2015-06-09	Charge your #phone...with the sun. http://ebay.to/1cHlb3U pic.twitter.com/V0x7kwydMt
1313	2015-06-23	#eBay announced it will prohibit sales of #Confederate flags, joining #Walmart and #Sears. #Amazon still no comment. $EBAY $SHLD $WMT $AMZN
1314	2015-06-26	The $EBAY & $PYPL separation is on track for July 17; expected to begin trading as two independent companies July 20 http://www.ebayinc.com/in_the_news/story/ebay-inc-board-approves-completion-ebay-and-paypal-separation …
1315	2015-07-04	Wishing you a Happy Fourth of July!pic.twitter.com/gYZDHGECYj
1316	2015-07-05	Congratulations to @ussoccer_wnt for bringing home the World Cup! What a game. #USWNT
1317	2015-07-05	#DIY watermelon lollipops: a sweet 'n spicy spin on #summer's favorite fruit. http://ebay.to/1LYd67a pic.twitter.com/Cu5seC7B9S
1318	2015-07-06	Ka-Pow! The first #Batmobile. The untold story of the fiberglass masterpiece made in 1963. http://ebay.to/1H4aTnx pic.twitter.com/bi4IDzzs3m
1319	2015-07-06	Commemorate the historic #USWNT victory with 2015 World Cup memorabilia. http://ebay.to/1Rg9Fj2 pic.twitter.com/rA004IySKG
1320	2015-07-07	We’ve done the research to surface the 7 best #Chanel #handbag styles on eBay right now: http://ebay.to/1gdCU5k pic.twitter.com/GbM1XWPm9A
1321	2015-07-08	It’s Hot Deals for Hot Days. As the temperature soars, so do the #deals! #eBayHotDeals http://ebay.to/1HOOfn1 pic.twitter.com/hs9TJuuwhh
1322	2015-07-08	On the #eBay #fashion blog today: lovely, lucky #DIY bracelets in three simple steps. http://ebay.to/1CiNkL0 pic.twitter.com/P2w79zBbgm
1323	2015-07-09	#DEAL ALERT! Take $230 off the #iPadAir right now. http://ebay.to/1NP9Zzh pic.twitter.com/TNcJk3Mtqk
1324	2015-07-10	Don't you hate the "check engine" light? Save money by diagnosing car's warning code yourself. http://ebay.to/1NS9kNy pic.twitter.com/dW4cUwt5nI
1325	2015-07-10	Which nail polish best matches #TheShoe? http://ebay.to/1IPZXOM pic.twitter.com/IypUVmG8Fe
1326	2015-07-10	Help The Duchess of Cornwall raise funds for the @AnimalCareTrust w/ @Andy_Murray's wristband! http://ebay.to/1dQQWYM pic.twitter.com/hw9VZ8sN9Q
1327	2015-07-10	Unleash your inner rule-breaker with mismatched #earrings. Do you dare? Here's how to work it: http://ebay.to/1HjcqbG pic.twitter.com/MnFLVKJ9ps
1328	2015-07-10	#DEAL ALERT! Own these #BeatsByDre headphones for under $100 for a limited time only. http://ebay.to/1JUxoyC pic.twitter.com/y9JkqMzokD
1329	2015-07-10	Mahaney, RBC - Top 3 Internet Stocks #1 $AMZN #2 $FB #3 $LNKD - "Least Risk going into Earnings" $FB $PCLN $EBAY pic.twitter.com/pkb5K9ENBy
1330	2015-07-11	Is this a $250k classic #Nissan GT-R? Or is it a clone? http://ebay.to/1Cu8hmv pic.twitter.com/V8Y6TS9buq
1331	2015-07-11	TTF CITIZEN Webinar is live tommrw at 1PM pacific time $NFLX $AMZN $YUM $JNJ $PG $RDUS $RGEN $RCPT $YELP $EBAY $FELE #daytrade #Pennystocks
1332	2015-07-11	Earnings Next Week 7/13–7/17 http://www.cboeoptionshub.com/2015/07/08/earnings713/#.VaEy3aO5qRc.twitter … $GE $KSU $YUM $BAC $INTC $LVS $NFLX $GOOGL $EBAY $C $GS @CBOEpic.twitter.com/BnPMC7xD2C
1333	2015-07-11	#DEAL ALERT! Own this #AppleLightningCable for less than $5 right now. http://ebay.to/1S9v8oZ pic.twitter.com/nrX88RMbiq
1334	2015-07-12	RT @WrigleyTom: Earnings, Economic & Fed Speak $JPM $CSX $YUM $BAC $DAL $NFLX $INTC $EBAY $GS $C $DPZ $GOOG $MAT $GEpic.twitter.com/Lh7lNDCpTz
1335	2015-07-12	Ka-Pow! The first #Batmobile. The untold story of the fiberglass masterpiece made in 1963. http://ebay.to/1eO7FNm pic.twitter.com/EYUujrSSN6
1336	2015-07-12	TOP NASDAQ DROPS IN SHORTS: $GILD $ALTR $QCOM $KYTH $ALXN $ROST $CMCSK $EBAY $MU $NUAN $MSFT $BCRX $PDLI $YHOO $SRPTpic.twitter.com/419NgCIUx0
1337	2015-07-14	Quiz: What's this iconic 1956 racer? Hint: It was smaller and lighter than its competitors. http://ebay.to/1fDJlPd pic.twitter.com/3dtkQwba4y
1338	2015-07-14	ALERT: PayPal to replace eBay in S&P 100 and repalce Noble Corp. in S&P 500. • $PYPL $EBAY $NE
1339	2015-07-14	Why Banking, as we know it, may not exist in 10 years http://www.valuewalk.com/2015/07/banking-extinction/ … $BCOIN $XLF $IYF $EBAY $GOOGpic.twitter.com/iwCey7MAi9
1340	2015-07-14	Excited to share my slides on $EBAY & $PYPL from the @ValueIdeasLIVE Wide Moat Summit last week http://www.rgaia.com/ebay-paypal-split-analysis-buy-two-moats-for-the-price-of-one/ …
1341	2015-07-14	#DEAL ALERT! Take $290 off the #iPhone5S right now. http://ebay.to/1L3wliQ pic.twitter.com/kAEb5M5LZy
1342	2015-07-15	The driver of this #Jeep actually tried to get stuck. See why. http://ebay.to/1HI8eiM pic.twitter.com/pDqtV68gTh
1343	2015-07-15	Looking for a real deal today? We got you covered. http://ebay.to/1HNXY8s
1344	2015-07-15	p.m. $NFLX $INTC Cramer CEO's $GIS $PAH *Greece Bailout Vote a.m. $EBAY $GS $C $DPZ $UNH $TZOO *ECB Announcementpic.twitter.com/m8seaMD7y6
1345	2015-07-15	PayPal to join S&P indexes when it becomes a separate company at the end of the week, replacing $EBAY in one case. http://trib.al/YuLmTWO
1346	2015-07-15	PayPal will be spun off from eBay on Friday! What to expect http://bit.ly/1e0zNMD $PYPL $EBAY
1347	2015-07-15	If you missed it yesterday, check out my slides on the $EBAY / $PYPL split from the Wide Moat Summit last week http://www.rgaia.com/ebay-paypal-split-analysis-buy-two-moats-for-the-price-of-one/ …
1348	2015-07-16	$13k today, glad I got to show 20 new people I just met 2 weeks ago how to do this lol $AMZN $GOOGL $NFLX $EBAY $CMGpic.twitter.com/D9JfZKuw9C
1349	2015-07-16	eBay without PayPal becomes a value stock, @tpoletti writes. http://on.mktw.net/1Oh4qu7 Similar to Yahoo after Alibaba spin-off? $EBAY $YHOO
1350	2015-07-16	What exactly does Ebay Enterprise do? Here's a story I wrote a few years ago on the unit: http://on.wsj.com/1HAnhMd $EBAY
1351	2015-07-16	Early movers: $UNH, $GS, $EBAY, $GRMN, $BBT & more http://yhoo.it/1Mcq6tl
1352	2015-07-20	WATCH: $EBAY CEO @devinwenig rings the @NASDAQ #closingbell on the big screen in Times Squarepic.twitter.com/zSjFpoxxyd
1353	2015-07-20	$EBAY's new CEO @DevinWenig rings @NASDAQ's #closingbell to celebrate Day 1 of eBay’s next chapterpic.twitter.com/C4S35ozo1B
1354	2015-07-20	Here are the five tech stocks to watch today: $PYPL $EBAY $UTX $GOOG $YHOO http://usat.ly/1MD4P9k via @TrishaThadani
1355	2015-08-09	Trade setups for August 10,2015 $SPY $GS $SAVE $NTAP $PF $EBAY and more at http://stks.co/i2wJt
1356	2015-09-03	Long setups for Thursday http://stks.co/c2Uma other stocks to watch $CIEN $YGE $FTR $CYTX $ACAD $SYMC $PYPL $TWTR $NFLX $GERN $EBAY $SUNE
1357	2015-09-16	Help racing legend @MarioAndretti raise funds for @justin_wilson's family here: http://ebay.to/1Jap0Y6 pic.twitter.com/fuIxJxbwiL
1358	2015-09-17	Hey, Denver! We're set up at the 16th Street Mall, bringing you insane deals on items for $20. Come on down now.pic.twitter.com/cPi8lSt5K7
1359	2015-09-18	It's #NationalCheeseburgerDay. Wear your love on your sleeve, so to speak: http://ebay.to/1gqYjrt pic.twitter.com/5R2GYJn4IU
1360	2015-09-19	Love @jackjohnson? Then you'll LOVE this signed ukulele! 100% benefits @FarmAid. #FarmAid30 http://ebay.to/1F55Jwy pic.twitter.com/PUCq49SKaE
1361	2015-09-19	Are you the kind of guy that roots for bad guys in movies? Must be a #Goodfella. http://ebay.to/1P3c4sh pic.twitter.com/PNhM4OT45s
1362	2015-09-19	These 9 #StarWars listings will make you nostalgic and get you hyped for the #ForceAwakens: http://ebay.to/1MedBLy pic.twitter.com/gHgqk1rxcC
1363	2015-09-20	You did the research and read the reviews. Now it's time to own an #AppleWatch. http://ebay.to/1QIMxWm pic.twitter.com/S4sGnLt0jP
1364	2015-09-20	Support @justin_wilson's family. Bid on exclusive gear like a @MarcoAndretti signed helmet. http://ebay.to/1Jf9oCP pic.twitter.com/fmieeVdOvR
1365	2015-09-20	Your smartphone can always be better. Check out these 20 awesome accessories: http://ebay.to/1NzOioT pic.twitter.com/NsYOJAAnmM
1366	2015-09-21	Bid on @MarcoAndretti's race-worn helmet. 100% of proceeds benefit @justin_wilson's family. http://ebay.to/1MFyBha pic.twitter.com/xIDHz0Pe1b
1367	2015-09-21	No guarantees that the #cat will use them, but these scratching posts will look cool: http://ebay.to/1iCClna pic.twitter.com/EY5iHuvGsi
1368	2015-09-21	Who doesn't love a #Halloween #movie marathon? Get into the spirit with these 17 classics: http://ebay.to/1FaKp8Q pic.twitter.com/KKw8t5pN8W
1369	2015-09-21	It's #BillMurray's birthday! Celebrate accordingly. http://ebay.to/1iIDVUK pic.twitter.com/u66BhFQT0X
1370	2015-09-21	#NationalDogWeek is another excuse to spoil your best buddy! Here are our top 10 #dog toys: http://ebay.to/1Qnfdn7 pic.twitter.com/ae7lbGLukm
1371	2015-09-22	Celebrate #IceCreamConeDay every day! Get the scoop on our 10 best #icecream makers: http://ebay.to/1FpLUjo pic.twitter.com/aJGDFJ9sME
1372	2015-09-23	Tomorrow is the day NYC! Visit Flatiron Plaza where we have deals on watches, headphones, & blenders for $20! #ebay20http://ebay.to/1LxgMiX
1373	2015-09-23	Come to our airstream at Flatiron Plaza in #NYC on 9.24 (10-6) for #ebay20 deals on headphones, watches & blenders!http://ebay.to/1ixbng2
1374	2015-09-23	A new season can only mean one thing: it's time to redecorate! #FirstDayOfFall http://ebay.to/1R0RzxE pic.twitter.com/UTuiNjX5iI
1375	2015-09-23	For every job that must be done, there's a #hack to solve it. http://ebay.to/1iLXtaN pic.twitter.com/TSzj18t1hu
1376	2015-09-23	New #eyewear is a much better #fall accessory than a latte. Just saying. http://ebay.to/1Vb2eXd https://amp.twimg.com/v/64d31273-75b4-4d8a-aa7e-56582b19f4af …
1377	2015-09-23	The drinks you whip up at your home bar are beautiful. Your #barware should be, too. http://ebay.to/1L5PHVx pic.twitter.com/DMAlghrpmc
1378	2015-09-23	Not a morning person? Take the hassle out of prepping #breakfast with these 10 #hacks. http://ebay.to/1MmAQTC pic.twitter.com/gRHGXjS4S7
1379	2015-09-24	Temps may be falling, but fall TV is just heating up. Upgrade & save $600 on this @Samsung TV: http://ebay.to/1KC2LfK pic.twitter.com/NmUD9IGfII
1380	2015-09-24	These 80s toys are the very definition of #TBT. Check 'em out: http://ebay.to/1VaG8UJ pic.twitter.com/8nGqfq7aOn
1381	2015-09-24	Want to know what we're up to in NYC today? Follow us on Snapchat (ebay) to keep up with our #ebay20 deals!pic.twitter.com/rd6cLZAUkY
1382	2015-09-24	Time for #ebay20 airstream deals in NY at Flatiron Plaza. Come by for incredible $20 deals on headphones & more!pic.twitter.com/7TC1xjM1LX
1383	2015-09-24	LIVE on #Periscope: #NYC, swing by the #ebay20 Airstream at #Flatiron Plaza! Grab high-tech headphones and more for… https://www.pscp.tv/w/aNQQYDI1NjgzNzF8MXpxS1Z5eVJ3bW54QmumfOgdD5Svo2VMTzMNpTEXvNaxxM3zvqSaGFHqmI98 …
1384	2015-09-24	NYers, come to Flatiron Plaza for some sweet #ebay20 deals. We've got deals on headphones, watches, and blenders for $20!
1385	2015-09-25	It's not #Halloween without a few scares! These #wireless decorations will do the trick: http://ebay.to/1VaPtvL pic.twitter.com/SboSU4bpWH
1386	2015-09-25	Carry your #work in style. http://ebay.to/1R06bgQ pic.twitter.com/KmmMdhMQ1p
1387	2015-09-26	Saturday #Webinar has been uploaded $PYPL $EBAY $XOM $CVX $MOS $POT $YHOO $BABA etc & Upcoming #MentoringWorkshop https://www.youtube.com/watch?v=NzV2HZG212w&feature …
1388	2015-09-26	Upgraded to a new #smartphone? Your old one could be worth a lot - find out how much: http://ebay.to/1FwHw1X pic.twitter.com/AXftPwFSH9
1389	2015-09-26	Classic sports cars can be affordable. These five models are prime pickings for ownership: http://ebay.to/1JquCO2 pic.twitter.com/eU94O4e9oJ
1390	2015-09-26	"I'm #Batman." -everyone #BatmanDay http://ebay.to/1KApKK9 pic.twitter.com/lLbXvDNg3W
1391	2015-09-26	How would this @YSL bag complete your fall look? Tell us at Style Stories to win it: http://ebay.to/1NRHoLW pic.twitter.com/RfJ2zuysD6
1392	2015-10-08	$AMZN announces "Handmade" makretplace. $EBAY (-6%) $ETSY (-3%)pic.twitter.com/3k546Jh5cQ
1393	2015-10-10	TOP DROPS IN NASDAQ SHORTS: $ESRX $FOXA $IDRA $MSFT $CDNS $AAPL $EBAY $JD $CAR $BBRY $FEYE $PLCM $STX $QRVO $INTCpic.twitter.com/tB9tB7posc
1394	2015-10-12	$LUV $EBAY CALL BUYING
1395	2015-10-12	$EBAY has a 5K block of next week $25 calls in OI, reports 10/21 also, stock flying here
1396	2015-10-13	#Investors in #disruptive #technology companies often make large #profits (e.g. $AMZN $TSLA $GOOG $CRM $AAPL $FB $EBAY). Check out $MLER. RT
1397	2015-10-16	Earnings highlights NW: Mon: $IBM, $MS Tue: $VZ, $UTX, $YHOO Wed: $KO, $EBAY, $AXP, $BA, $GM Thurs: $GOOG, $MSFT, $AMZN, $MCD, $MMM, $CAT
1398	2015-10-19	Get the power! Celebrate 30 years of #NES with these classics from @NintendoAmerica. http://ebay.to/1W2LpU1 pic.twitter.com/F711JSeq7Y
1399	2015-10-19	Get hyped for the #ForceAwakens trailer during #MNF with these collectibles. #StarWarsVII http://ebay.to/1PCMUTL pic.twitter.com/iTjdL0z7o3
1400	2015-10-19	Go #clutterfree and find your Zen at home with these #organizing essentials: http://ebay.to/1MPozJD pic.twitter.com/QYTHI4Yfmy
1401	2015-10-19	$EBAY/diciembre/25 Call buyer +7200 for $0.97
1402	2015-10-19	Polka dots are the new stripes. Get spotty with some #outfitinpso: http://ebay.to/1XfcoJ7 pic.twitter.com/V1Xgkmp79f
1403	2015-10-20	It's true, you can have a #kitchen island in your apt! Check out #kitcheninspo here: http://ebay.to/1PuXRrg pic.twitter.com/ks2tkLB1Gk
1404	2015-10-20	#GilmoreGirlsRevival everything you ever wanted? Time to resume the Jess vs Dean debate: http://ebay.to/1PEAj2s pic.twitter.com/CZqRZBSgcT
1405	2015-10-20	A picture is worth 1000 words, but 23% off a @Sony camera is worth 1000 pictures! http://ebay.to/1OQfJvh pic.twitter.com/zK7faRb2BI
1406	2015-10-20	Looking for a #solemate? This hip collection will set you up w/the #sneaker of your dreams: http://ebay.to/1GeWWss pic.twitter.com/T7ZxszE054
1407	2015-10-20	Did the #Internet give you false expectations about #cats wearing clothes? Yeah, us too. http://ebay.to/1QOXiWX https://amp.twimg.com/v/f006a3a5-0d34-4bee-9c91-7ecfc61b97ac …
1408	2015-10-21	Why $EBAY may be just fine without its faster-growing PayPal payments business: http://on.mktw.net/1W5o6DR pic.twitter.com/NGEGvoRjOq
1409	2015-10-21	eBay is doing just fine after the PayPal divorce, thank you very much. http://on.mktw.net/1jUwSIB $EBAY $PYPLpic.twitter.com/kwZbCnnAiP
1410	2015-10-21	Whoa! There goes $EBAY. It just spiked 8% on a big earnings announcement. They're raising guidance: http://stks.co/f3J5E
1411	2015-10-21	$EBAY Adj. $0.43 vs $0.40 $2.1B vs $2.09B
1412	2015-10-21	EARNINGS ALERT: eBay Q3 EPS $0.43 Adj. vs. $0.40 Est.; Q3 Revs. $2.10B vs. $2.09B Est. • $EBAY QUOTE: http://cnb.cx/AkRkLX
1413	2015-10-21	Get ready. Companies reporting earnings in just 20 minutes include $AXP, $LVS, $EBAY, $CTXS, $MLNX, and $URI: http://stks.co/c2hzc
1414	2015-10-21	most anticipated #earnings $UA $LUV $MCD $CAT $LVS $FCX $EBAY $KMI $SIRI $LLY $MMM $AXP $UAL http://eps.sh/cal pic.twitter.com/a4wdLfa5Kx
1415	2015-10-21	#IfIHadAHoverboard it'd be signed by @realmikefox & would help benefit @MichaelJFoxOrg: http://ebay.to/1OSFs6d pic.twitter.com/WkvhSRkAVg
1416	2015-10-21	It's 10/21/15! Throw a better #MartyMcFlyWelcomeParty than Biff did. #BackToTheFuture http://ebay.to/1NnLhXN pic.twitter.com/C7WW2qfQ6B
1417	2015-10-21	Biker chic is the ultimate #fashion mismatch. Get inspired by effortless bad girl looks: http://ebay.to/1LzCfnE pic.twitter.com/1QbBbtsl75
1418	2015-10-22	Some of the early pre-market movers: $OCLR: +20.8% $ERII: +10.4% $EBAY: +8.6% $TXN: +7.9% $DOW: +6.3% $AXP: -3.7% $KMI: -6.3%
1419	2015-10-23	Remember #computer labs? The #iMac is no more, but you can still be the ultimate #Apple fan. http://ebay.to/1LFKezF pic.twitter.com/ElvG1aYzPh
1420	2015-10-23	Want the good stuff for your #Halloween stash? Try one of these 7 quirkier candies: http://ebay.to/1NRmfDg pic.twitter.com/pzOROhFfUG
1421	2015-10-23	Celebrate #SteveJobs' legacy through #Apple products. Find an #iMac in your dream color: http://ebay.to/1XkHKy2 pic.twitter.com/vF0Ej3tNNw
1422	2015-10-24	#Pumpkin too small for a jack-o-lantern? Turn it into a centerpiece with this #DIY: http://ebay.to/1NqnxCh pic.twitter.com/8VpbL2Ct6E
1423	2015-10-24	This cool #mug collection is full of vessels worthy enough to hold your #morning #coffee: http://ebay.to/1RZBBV4 pic.twitter.com/cToryFUttJ
1424	2015-10-24	TOP DROPS IN NASDAQ SHORTS: $ESRX $FOXA $CMCSA $CDNS $AAPL $EBAY $JD $CAR $PLCM $TROW $STX $INTC $SRPT $FAST $CREEpic.twitter.com/4GMfLvceL3
1425	2015-10-24	With wood paneling and spacious interior, the Wagoneer drives first-class. See for yourself: http://ebay.to/1M8Rtzp pic.twitter.com/TL5oUo5yuC
1426	2015-10-24	What's better than the thrill of the hunt? Finding exactly the records you wanted: http://ebay.to/1MVJ2MU pic.twitter.com/usTTWJ2b3L
1427	2015-10-24	Admit it, you kind of want to prance around in a rubber horse mask. Or maybe a #unicorn one! http://ebay.to/1W7VPBR pic.twitter.com/qqDbNx549l
1428	2015-10-25	Here's a look at this earnings season's biggest winners and losers so far: https://www.bespokepremium.com/think-big-blog/biggest-gainers-and-losers-this-earnings-season/ … $P $MSFT $GOOGL $NTGR $ATHN $EBAY $HOG
1429	2015-10-25	Bid on one-of-a-kind @Nike #DBFreestyle Air Jordan 12s to help @ohsudoernbecher: http://ebay.to/dbdozen #DBDozenpic.twitter.com/saSC67n98v
1430	2015-10-25	Today is #PabloPicasso's birthday. Pay homage to the maestro with this eclectic collection: http://ebay.to/1GZ3Wo0 pic.twitter.com/nK6Mz2KKQW
1431	2015-10-25	Use #theForce to gift better. These #StarWars knickknacks will satisfy any #Jedi: http://ebay.to/1W9ikGw pic.twitter.com/Km9rQ83HMQ
1432	2015-11-17	$WMT's 3-year growth target matches last year's combined annual revenues of $NFLX, $SBUX, $EBAY and $WFMpic.twitter.com/ZTrxjfiwFf
1433	2015-11-25	Where are you most likely to shop this holiday season? $AMZN $EBAY $BBY $WMT $TGT $GPS $HSNI $QVCA $AEO $ETSY
1434	2015-11-26	And the winner of the #tech wishbone deal is the @GoPro Hero for $299.00! Buy now: http://ebay.to/1N85dLm pic.twitter.com/j0sKDsZflz
1435	2015-11-26	Would you rather snag a deal on @Prada sunglasses or @bellrosswatches? Vote now: http://ebay.to/1lK3zJU #WishBiggerpic.twitter.com/1C5C4uOSno
1436	2015-11-27	Check out what #gifts are #trending across the country, state by state. http://ebay.to/1I1C3Sa #holidayshoppingpic.twitter.com/gr4HBdjP5R
1437	2015-11-27	Find the perfect gift this holiday season for everybody on your list. http://ebay.to/1QGQfCL
1438	2015-11-27	Hoping for a great deal on #BlackFriday, but dreading the crowds? We’ve got you covered: http://ebay.to/1QGQfCL
1439	2015-11-27	Shake up the #holidays & add a little cheer with this collection of 21 magical #snowglobes: http://ebay.to/1P9owKW pic.twitter.com/jej39ayTEc
1440	2015-11-27	This just in – our #BlackFriday deals are LIVE! http://ebay.to/1QGQfCL
1441	2015-11-28	Whether you're layering up or stocking up on #gifts, this collection is oh so #cozy: http://ebay.to/1MNxZBG pic.twitter.com/JE7gX620ZM
1442	2015-11-28	If you thought our #BlackFriday deals were good, wait until you see these ones. #CyberMonday http://ebay.to/1P9MzJs
1443	2015-11-29	Shop the new Artisan Collection, featuring unique and one-of-a-kind #holiday gifts: http://ebay.to/1XqSVDo pic.twitter.com/KzMDJRF8k1
1444	2015-11-29	The hunt for the perfect #holiday #gift is on! If you can wish it, it's on eBay. http://ebay.to/1NSLAaS https://amp.twimg.com/v/c833b648-1ca0-4bbd-ad8a-84bc17fa9e76 …
1445	2015-11-30	$MSFT and $EBAY acted great today... nice setups as well.... pic.twitter.com/clCAxvXODi
1446	2015-11-30	Your favorite musicians donated signed gear to support @TheGRAMMYs charities. Check it out: http://ebay.to/1NDSSoE pic.twitter.com/KW3oeoRiUJ
1447	2015-11-30	27% off #MacBook Pros is what #CyberMonday is all about. They’re going fast so get yours: http://ebay.to/1NEqWRz pic.twitter.com/Gvi5XjP05Q
1448	2015-11-30	#DEAL ALERT! The #GoPro Hero 4 on sale for #CyberMonday right now. http://ebay.to/1QGQfCL
1449	2015-11-30	Wish bigger and save bigger on the most popular gifts of the year! http://ebay.to/1QGQfCL #CyberMonday
1450	2015-11-30	Don't miss out - our #CyberMonday deals are live right now! http://ebay.to/1QGQfCL
1451	2015-12-01	Cyber Monday Sales Totaled $3.07B, 26% Of Sales From Mobile Users: Adobe $AAPL $AMZN $EBAY $GOOGL $ADBEhttp://on.barrons.com/1YFtFM8
1452	2015-12-01	eBay can sell anything- except its own debt http://www.thestreet.com/story/13380577/1/morgan-stanley-struggles-to-raise-700m-for-ebay-units-as-investors-flee-junk-debt.html … $EBAY
1453	2015-12-10	Ok peeps, last few years this SOLD OUT, get excited, get registered! http://catalyst2016.channeladvisor.com/ @channeladvisor #ecommerce $amzn $ebay $goog
1454	2015-12-10	10 Days Leading To A Rate Hike - Cramer's Mad Money (12/9/15) http://seekingalpha.com/article/3746696-10-days-leading-to-a-rate-hike-cramers-mad-money-12-9-15?source=feed_f … $FB $AMZN $NFLX $GOOG $GOOGL $EMC $PYPL $EBAY $DG
1455	2015-12-16	#ATL! Snap up some deals from our #WishBigger #Airstream @ the Fountain of Rings ice rink. http://ebay.to/1lLVlkK pic.twitter.com/ASR1vgnTxv
1456	2015-12-17	The #WishBigger #Airstream has big deals for the big city tomorrow @ Gansevoort Plaza. #NYC http://ebay.to/1J9j1o5 pic.twitter.com/c5iavSV7C5
1457	2015-12-17	It's more than just a #giftcard, it's the perfect #gift. #WishBigger and find it on eBay. http://ebay.to/1OIMoSw https://amp.twimg.com/v/0decb84d-0ea4-49ea-b4ba-113b799a53ba …
1458	2015-12-18	We loved sharing deals across America in the #WishBigger #Airstream. A big thank you to everyone who came out!pic.twitter.com/n1RPAN0C0N
1459	2015-12-18	#NYC is home to the #WishBigger #Airstream today. Swing by Gansevoort Plaza for great deals: http://ebay.to/1IYMQgh pic.twitter.com/5OGcfqQpWM
1460	2015-12-20	Turn a #lastminute gift into a world of possibilities. Shop eBay #giftcards now. http://ebay.to/1IdA2CC pic.twitter.com/HPEWfpd0AW
1461	2015-12-20	Elevate your #photography w/ these phone gadgets. Because someone has to take #pictures. http://ebay.to/1PdTPDt pic.twitter.com/s0oZDOFbkX
1462	2015-12-21	#Tech the halls! Use 3D-printing to bring #holiday decorating traditions into the future: http://ebay.to/1PgS8TR https://amp.twimg.com/v/7ac1fc0b-46b9-4edf-90a5-dd36352231e7 …
1463	2015-12-21	It's a-me! 1-UP your favorite fan's holidays with a #super present this year. #SuperMario http://ebay.to/1OGLtiS pic.twitter.com/nf7alsps5E
1464	2015-12-23	It's a #Festivus miracle! Get everything needed for a #Festivus for the rest of us here: http://ebay.to/1PjFQf6 pic.twitter.com/CWMyKXsx4q
1465	2015-12-24	Use "Secret1" for a special Xmas Deal! http://SecretCaps.com $FB $ADMS $RLYP $GWPH $BBRY $JNJ $LNCO $ETSY $OAS $TXMD $DIS $AMZN $EBAY
1466	2015-12-25	Wishing you a Merry Christmas.pic.twitter.com/DcrX4eYBKC
1467	2015-12-26	Introducing #BoxingWeekend, a new way to transform your holiday gifts: http://ebay.to/1OocNIv pic.twitter.com/p7wiuN0F7a
1468	2015-12-26	Still have items left on your wish list? Sell unwanted gifts & get what you really wanted: http://ebay.to/1OIMoSw https://amp.twimg.com/v/b51e9e1b-fc20-4239-9377-5bddd726e5b1 …
1469	2015-12-27	Hooray for #BoxingWeekend! Don't #regift -- turn gifts into & get what you really want. http://ebay.to/1ZpIi6J pic.twitter.com/KTwDmIc2L5
1470	2015-12-31	Morningstar Issues BBB+ Credit Rating to eBay Inc $EBAY http://ift.tt/1R1o55V
1471	2015-12-31	Wondering about risks of $EBAY? The 63-day volatility is 17.46% https://unicornbay.com/t/EBAY.US?utm_medium=tweet&utm_campaign=volatility&utm_source=twitter …
1472	2015-12-31	$FB Amazon'd? Try Facebook'd: My #1 long idea for 2016: http://stks.co/w0x0 $AMZN $TWTR $GOOGL $EBAY $PYPL $LNKD $MTCH $YELP
1473	2015-12-31	TNA Direxion Daily Small Cap Bull 3x Shares Shares http://dlvr.it/D8dc5G $TNA $EBAY $CMI $NATI #TNA #stock #stocks
1474	2016-01-01	Here’s to a fantastic 2016. Happy New Year!pic.twitter.com/UuiqqORjcl
1475	2016-01-01	01/enero/2016: Downtrend Stocks in Services $BBBY $DIS $EBAY $HRB $JWN $NFLX http://tqequity.com/01-jan-2016-downtrend-stocks-in-services-bbby-dis-ebay-hrb-jwn-nflx/ …
1476	2016-01-01	Downtrend Stocks $AAPL $BBBY $CME $DIS $EBAY $EOG $FFIV $FLIR $FTI $HRB http://tqequity.com/downtrend-stocks-aapl-bbby-cme-dis-ebay-eog-ffiv-flir-fti-hrb/ …
1477	2016-01-01	eBay Inc $EBAY Receives $46.93 Consensus PT from Analysts http://ift.tt/1ZEqB3D
1478	2016-01-01	EBAY eBay, Inc. Summary http://dlvr.it/D8jrJ7 $EBAY $FXI $JO $ADT.L #EBAY #tradeideas #stockmarket
1479	2016-01-01	BCS Barclays Plc Exchange http://dlvr.it/D8jyF6 $BCS $JNK $VNR $EBAY #BCS #stocks #share
1480	2016-01-01	Explore #fundamental numbers and pros and cons for $EBAY https://unicornbay.com/t/EBAY.US?utm_medium=tweet&utm_campaign=proscons&utm_source=twitter …
1481	2016-01-01	Btw, Estimated #Earnings Per Share for $EBAY is $0.48 it's 1.75% of the current price https://unicornbay.com/t/EBAY.US?utm_medium=tweet&utm_campaign=eps&utm_source=twitter …
1482	2016-01-02	Start #healthy habits! Make homemade juices & smoothies part of your daily routine: http://ebay.to/1YBq9AN pic.twitter.com/lVQFHjFLy0
1483	2016-01-03	#NewYear, #NewYou, new #fitness #goals. Be prepared to make strides in new #activewear: http://ebay.to/1OLePNc pic.twitter.com/oAA3IeN2fo
1484	2016-01-04	Saluting the great #NorCal #Tech Cos: $GOOGL $TSLA $CRM $AMD $A $INTC $SNDK $FB $NTAP $NVDA $SYMC $YHOO $ORCL $EBAY $TIVO $EA $HPQ $MLER $SY
1485	2016-01-04	5-star analyst Colin Sebastian from Robert W. Baird maintained a BUY on $EBAY. Colin has a 73% success rate http://goo.gl/1j6Tr9 #NASDAQ
1486	2016-01-06	RECAP 1/6 Unusual Calls (1/2): $EBAY Jan08 26.5 C $GDX/febrero/16 C $CY/febrero/8 C $XOM/febrero/82.5 C $IOC Jan-17 55 C
1487	2016-01-06	Vol factors: North Korea, China & oil. Unusual: $EBAY, $GDX #optionstrading @optionmonster http://www.cboe.com/tradtool/webcast.aspx?channelId=dd1a93e2d343438da9ac79c1073bf80e&channelListId=87ce30f5be214b01be55fc231a256371&mediaId=86b6acb2ce4d4e13a7c5be5c2e2993b2 …pic.twitter.com/s7Rev917yP
1488	2016-01-06	SOME CALL BUYING AS WELL IN $TSLA $AAPL $DGI $CY $JPM $XOM $CRM $EBAY
1489	2016-01-06	$EBAY Jan08 26.5 Call buyers +4k for $0.15-0.28
1490	2016-01-07	The other idea floating around on $PYPL and banking was to merge with $DFS as RMT in $EBAY spin. But why would anyone become a bank?
1491	2016-01-08	Today's Call Buying: $ETE $AMAT $BUD $VIPS $VIAB $EBAY $HTZ #options #unusualactivity via http://www.uotapp.com pic.twitter.com/zmbMhJQCQL
1492	2016-01-09	Oversold With A 5 Day Holding Period | Momentum Trading with RaginCajun http://stks.co/b36uF $AMZN $PHO $EBAY $MLHR
1493	2016-01-10	40. $EBAY … sold to the bald person in the back pic.twitter.com/7oh3g2p3ao
1494	2016-01-11	#Shoe of the week: @Nike’s #AirMax95 sneaker. 20 years later and we still love it! http://ebay.to/1RidQKK pic.twitter.com/REUaikeiYq
1495	2016-01-12	They're not just cute, they also save you money and energy. What are they? http://ebay.to/1P4FFjd pic.twitter.com/2xwzBg7lJP
1496	2016-01-13	#DEAL ALERT! Take up to 30% off the hottest #backtoschool essentials for a limited time. http://ebay.to/1l70MJJ pic.twitter.com/QBpPKe75dQ
1497	2016-01-14	From the place of his habitation he directeth his view upon all the inhabitants of the earth; $TWTR $FB $GOOG $YHOO $MSFT $BIDU $EBAY $AAPL
1498	2016-01-15	One of these Ford GTs costs $250K more than the other. Which is more - the old or the new? http://ebay.to/1JOSK46 pic.twitter.com/oLjs5xH4Wr
1499	2016-01-19	CEOs of these companies are going to all be on @SquawkCNBC... tomorrow. #Davos2016 $BX $SAP $UBS $T $BAC $PYPL $EBAY $WDAY
1500	2016-01-19	17 of the coolest hot rods from the 1930s, including this life-size #HotWheels! http://ebay.to/1PocBTN pic.twitter.com/e6GDQVmNRk
1501	2016-01-19	$EBAY http://FinGraphs.com Pot. consolid in Uptrend LONGERTERM Wly-Dly-Hly combo chart #trading #stockspic.twitter.com/FdCDlYM0eI
1502	2016-01-20	Well would you look at that, must be some kind of demand for $EBAY to get on board $GLD $SLV @tfmetalspic.twitter.com/v6x4ORsXRV
1503	2016-01-21	Wait, THIS is a better investment than stocks & gold?! Best news we’ve heard all year. http://ebay.to/1UcQynm pic.twitter.com/Ru0fUapVZE
1504	2016-01-24	Help @nickjonas @reggiewatts & more raise funds for @PBTF with this signed @Acura #NSX hood! http://ebay.to/1WIgmcB pic.twitter.com/DOeZskeHwv
1505	2016-01-24	DIY-ing a backyard #hockey rink is easier thank you'd think. Zamboni not included. http://ebay.to/1QtL5K0 pic.twitter.com/SRIiGcXfT6
1506	2016-01-24	CBOE: Earnings Week >> http://www.cboeoptionshub.com/2016/01/22/earnings-week-125-129/ … $MCD $COH $JNJ $AAPL $YHOO $BA $$FB $EBAY $BABA $AMZN $CELG $MSFT $Xpic.twitter.com/6RzAizJFBF
1507	2016-01-25	Big Earnings Week: Apple, Facebook, EBay, Amazon, Microsoft http://ow.ly/XvPgN $AAPL $FB $EBAY $AMZN $MSFT
1508	2016-01-27	I analyzed $AAPL $BIIB $FB and much more in my video market recap from earlier: http://stks.co/x8L3 $EBAY $SPY #stocks
1509	2016-01-27	eBay missed on earnings and the stock is tanking $EBAY http://read.bi/1NBzLVB
1510	2016-01-27	$EBAY down 9% after hours pic.twitter.com/vWSfnmtFnA
1511	2016-01-27	EARNINGS: eBay Q4 EPS $0.50 Adj. vs. $0.50 Est.; Q4 Revs. $2.3B vs. $2.32B Est. • $EBAY shares down 7% after-hours
1512	2016-01-27	#BREAKING: eBay $EBAY Q4 Revenues beats estimates, $2.32B vs. $2.32B expected
1513	2016-01-27	$ebay Q4 mention frequency of our "eBay" tag down an unprecedented 40% Yr/Yr across twitter. #ttinsightspic.twitter.com/Z3HMsUKPa7
1514	2016-01-27	25 #gadgets guaranteed to change your life. http://ebay.to/1SIDDMq pic.twitter.com/7eKpMba0CF
1515	2016-01-27	top upcoming #earnings $FB $BABA $UA $CELG $JBLU $CAT $VLO $QCOM $BX $BMY $EBAY $PYPL $LLY http://eps.sh/cal pic.twitter.com/hwifQGUOnj
1516	2016-01-27	Some ER's tonight ... (will update before close) $FB $EBAY $PYPL $SNDK $QCOM $TXN $LVS $CRUS $JNPR $VRTX $VAR $MCK
1517	2016-01-28	DOWN Earnings movers: $ADS -20% $URI -18% $CLS -16% $JNPR -15% $EBAY -12% $ABT -9% $QCOM $DFS -8% $OSK -7% $JBLU $LLY $AN $TMO -6% $CELG -5%
1518	2016-01-28	$EBAY (-12.7% pre) EBay Offers Disappointing Outlook On The Heels Of A No-Growth Quarter http://www.forbes.com/sites/laurengensler/2016/01/27/ebay-fourth-quarter-earnings/#2ba4b6ddbdd1 …
1519	2016-01-28	STOCKS TO WATCH: - Qualcomm $QCOM - Diageo $DEO - Ebay $EBAY - Alibaba $BABApic.twitter.com/dHf3SFZdTW
1520	2016-01-29	3/4 I applaud and respect Ursula Burns for doing what she believes shareholders want – as @Donahoe_John did with $EBAY and $PYPL
1521	2016-03-02	Shopping app Mercari becomes first Japanese unicorn $AMZN $EBAY http://read.bi/1LVXzEy
1522	2016-03-31	$15 off purchases of $75 or more for a limited time! Terms and conditions apply. http://ebay.to/25xca55 pic.twitter.com/JsEfkL1xlI
1523	2016-04-01	It's been hailed as the most powerful 4-inch iPhone ever. Get a brand new unlocked SE now! http://ebay.to/1Vh3bjJ pic.twitter.com/3a4d8pPMcG
1524	2016-04-04	Forget your login info? Now, you can re-register for an eBay account with a previously supplied email. Learn more:http://ebay.to/1Xdr6Qd
1525	2016-04-04	We can't help falling in love .. with this 1956 Topps Elvis Presley 66-card set! http://ebay.to/201C5Oo pic.twitter.com/n6TTrCEuci
1526	2016-04-04	In a battle of Dark Knight and caped Kryptonian products on eBay, who do you think wins? http://ebay.to/25GH3Ep pic.twitter.com/A6439Xkbi9
1527	2016-04-05	#eBayNews We're launching a branded supplies store to help our sellers grow & ship smarter. http://ebay.to/1RCOBly pic.twitter.com/whdeRsEc6S
1528	2016-04-06	Your trash = someone's treasure. Here are 5 eBay hot sellers you likely have in your house. http://ebay.to/1S0xr38 pic.twitter.com/hZ4Qeb4g3m
1529	2016-04-06	.@holyideatees found his passion for #vintage tees & quit his job to start his eBay store. http://ebay.to/1VumqXl pic.twitter.com/onYGL4wHFI
1530	2016-04-07	Cleaning your bathroom could be your new favorite activity. http://ebay.to/1SSqCOn pic.twitter.com/WAlITX7Ase
1531	2016-04-07	Amazon $AMZN March Comps Up 14.9%, eBay $EBAY March Comps Down 0.2% - ChannelAdvisor http://ooc.bz/l/1815
1532	2016-04-08	#DidYouKnow 80% of items on eBay are new.
1533	2016-04-10	Bearish Big picture $FB $TWTR $WMT $BA $FAZ $FEZ $ES_F $AMZN $PCLN $SIRI $EBAY $JPM $TVIX $SPX $SPY $GOOG $F $GEpic.twitter.com/q2qk5xR33W
1534	2016-04-11	Our Future of Shopping study shows that 1-in-10 consumers are interested in augmented reality when car shopping: http://ebay.to/1N5090L
1535	2016-04-11	Have you experienced the thrill of landing an amazing Deal lately? Share your story of the last item you bought! #eBayFinds
1536	2016-04-12	#eBayNews Don't miss out on what you want w/ new @Facebook Messenger opt-in notifications: http://ebay.to/1oVr0Ri pic.twitter.com/XSbr0ofrhO
1537	2016-04-12	Take a peek at @KendallJenner's closet & help raise money for @ChildrensLA #eBayforCharity http://ebay.to/1RRQcUE pic.twitter.com/0szPi7bEk0
1538	2016-04-12	eBay launching shopping bot on Facebook Messenger, per @davidspitz at #catalyst2016 #F82016 $EBAY $FB
1539	2016-04-13	Checking out @openbazaar Me likey. Time to short $ebay... pic.twitter.com/6XuQgmH2at
1540	2016-04-13	Celebrate 13 years of @KobeBryant's legacy with a one-of-a-kind signed pack. http://ebay.to/1YtCo2Y #MambaDaypic.twitter.com/KHQ2dIPqGP
1541	2016-04-23	How $ebay wants to make shopping better via technology #docker #kubernetes #openstackhttp://for.tn/22plsMc?xid=for_tw_sh …
1542	2016-04-25	$NXPI $JBLU $FCX $AAPL $CMG $TWTR $EBAY $BWLD $PNRA $CRUS $FB $FSLR $UPS $CELG $AMZN $LNKD $BIDU $SWKS $GILD $HELEpic.twitter.com/rQUmhHgYn0
1543	2016-04-26	EARNINGS: eBay Q1 EPS $0.47 Adj. vs. $0.45 Est.; Q1 Revs. $2.14B vs. $2.08B Est. • $EBAY shares up 6% pic.twitter.com/fN9S5o3d5E
1544	2016-04-26	Tonight $AAPL $TWTR $EBAY $CRUS $CREE $CMG $BWLD $PNRA $AKAM $MKTO $KLAC $ULTI $FTNT $IRBT $EXAC $T Cramer CEO $PFPTpic.twitter.com/kGxkL69K8e
1545	2016-04-26	TOP OF THE HOUR: - Earnings preview $AAPL $TWTR $T $CMG $EBAY - @Oaktree Howard Marks - Fmr Citigroup Chairman & CEO Sandy Weill Tune in!!
1546	2016-04-26	#earnings after close $AAPL $TWTR $CMG $T $EBAY $X $BWLD $ABX $EW $AKAM $PNRA $CUDA $CREE http://eps.sh/cal pic.twitter.com/46LicCFIcY
1547	2016-04-29	#DidYouKnow: With ~900 million listings on eBay, finding your perfect item is almost as easy as getting it.pic.twitter.com/waq8aIad1b
1548	2016-04-29	It's been 5 years since she became a Duchess. Here are our favorite #KateMiddleton inspired looks. What's yours?pic.twitter.com/HyTJueRWXU
1549	2016-05-02	#DidYouKnow: Save a few bucks, pounds, and euros. 63% of transactions on eBay ship for free in the US, UK and DE.pic.twitter.com/iZhpIw8k9z
1550	2016-05-03	#eBayDeal: Strike gold w/ Apple’s lightest and most compact Mac notebook - now at 28% off! http://ebay.to/1pYDfwZ pic.twitter.com/rT5keO3PUC
1551	2016-05-03	The race goes not to the swiftest, but the best put together. What's your #DerbyDay outfit inspiration?pic.twitter.com/cug9dkXKM9
1552	2016-05-04	We're celebrating the best + brightest small biz w/ the #eBayShine Awards #DreamSmallBiz http://ebay.to/1ru5zc3 pic.twitter.com/BmYJnvlC81
1553	2016-05-04	#MayTheFourthBeWithYou with these epic finds! What's in your Star Wars collection? http://ebay.to/1VYr3tX pic.twitter.com/NMZvQGmcT7
1554	2016-05-05	Build the cellar of your dreams with your perfect selection of wine from eBay. #eBayUncorked http://ebay.to/1NjBxln pic.twitter.com/dJJcXPKkdx
1555	2016-05-05	#DidYouKnow: New tech. Hot fashions. Great prices. Want in? Join the 162 million eBay buyers worldwide.pic.twitter.com/ezmwdkqezn
1556	2016-05-06	No one needs a reason for a Friday wine-a-thon. But if you want, we have thousands to choose from. #eBayUncorked pic.twitter.com/JiuQUX1Wgh
1557	2016-05-08	Here's a special shout-out to the moms in your life. We hope they get a well-deserved day of relaxation! #MothersDaypic.twitter.com/WuLuX5tPky
1558	2016-05-09	Sotheby's partners with eBay for high-profile art auctions $EBAY $BID http://read.bi/1rDkEIu pic.twitter.com/74Vfd6vBmg
1559	2016-05-09	Here's your last chance to bid on exclusive dinners w/ chefs @MarcusCooks & @RichardBlais! http://ebay.to/1rZckTV pic.twitter.com/ykwS62a2xE
1560	2016-05-10	eBay turns to artificial intelligence to refine product searches $EBAY http://read.bi/1ZC7MwR pic.twitter.com/IDyaxP4H9y
1561	2016-05-13	eBay forges key partnerships as it tries to jump start growth $EBAY $FDX http://read.bi/1WtliEW pic.twitter.com/KVbBpzUL4A
1562	2016-05-20	eBay launches virtual reality department store in Australia $EBAY http://read.bi/1qzwm5R pic.twitter.com/vlX3CtGVJX
1563	2016-06-28	eBay is looking to a unique location to get more customers $EBAY http://read.bi/292HXrs pic.twitter.com/27MaXsragB
1564	2016-07-14	eBay acquires second machine learning company in two months $EBAY http://read.bi/29EJzoQ pic.twitter.com/JYaCXEDvEn
1565	2016-07-19	eBay is planning to totally overhaul its marketplace $EBAY http://read.bi/2aqKYhv pic.twitter.com/fizxo2OZPK
1566	2016-07-19	eBay boosts its B2B business $EBAY http://read.bi/29PXuIO pic.twitter.com/HgJuc7W4Ii
1567	2016-07-20	that might explain why $EBAY soaring in after hours session https://twitter.com/MelissaAFrancis/status/755901245613834240 … .@Reince makes an interesting point to @greta: candidates who took the pledge got data & material in exchange it's not just a vow
1568	2016-08-02	Don't break the bank with your perfect college essentials. Great deals for under $20: http://ebay.to/2aI46uB pic.twitter.com/s52vSnJJu7
1569	2016-08-03	Carrying textbooks at school shouldn't mean you have to compromise your personal style. http://ebay.to/2akiQLW pic.twitter.com/hNwbrXyiQO
1570	2016-08-08	The United States Postal Service is testing kiosks to ease eBay seller frustrations $EBAY http://read.bi/2aGOW7n pic.twitter.com/sswajaD2ng
1571	2016-08-08	New season, new fashion, new tech, new gadgets. #DidYouKnow 80% of items sold on eBay are new, so we can help.pic.twitter.com/Bbr8vcbRu3
1572	2016-08-08	#DidYouKnow we have 1 billion listings + counting? Find your version of perfect on eBay, no matter what it is.pic.twitter.com/GRNWtxcYPF
1573	2016-08-09	No matter what you're looking for, you can find more than you expected on eBay. Just like Emma.https://amp.twimg.com/v/cd2bb41e-f18d-48d4-a888-faa5abfa6b32 …
1574	2016-08-14	#eBayChoice: Do you want to unlock an awesome deal on an Apple Watch or Fitbit Charge HR?
1575	2016-08-15	It’s #NationalRelaxationDay. Take it easy and shop w/ the eBay app. You literally only have to lift a finger.pic.twitter.com/MvUEcyXo0C
1576	2016-08-16	Say YES! to free shipping on all your favorite brands with eBay Deals. Check out today's red-hot Deals here: http://deals.ebay.com/
1577	2016-08-16	Find your perfect laptop on eBay, available at all prices (or in case, all under $399!) http://ebay.to/2b6sLsT pic.twitter.com/CGSJlOYD00
1578	2016-08-17	#eBayChoice: The votes are in! Get 50% off an Apple Watch in the app, just above the “Featured Deals” section.pic.twitter.com/yHgUGf5mG3
1579	2016-08-18	eBay expands global shipping solution $EBAY http://read.bi/2bAMEqk pic.twitter.com/pTb9AYhAWl
1580	2016-08-18	Bohemian isn’t just a fashion. It’s a way of life. Check out 9K+printed cover up listings and 10K bohemian tops.pic.twitter.com/YLy7FSrNox
1581	2016-10-11	Good panel on e-commerce technology at #EvolvingE16 #MachineLearning @hallawton @BigCommerce @GGVCapital @jayson_noland $EBAY pic.twitter.com/x7n5mK3pcd
1582	2016-10-15	#earnings $NFLX $AMD $BAC $INTC $IBM $JNJ $GS $MSFT $HAS $SKX $DPZ $GE $AAL $UNH $LII $EBAY http://eps.sh/cal pic.twitter.com/yzUI6JmL3g
1583	2016-10-17	$NFLX $IBM $UAL $GS $DPZ $HOG $ISRG $INTC $YHOO $CREE $HAL $EBAY $STX $XLNX $TSCO $WBA $MSFT $VZ $DNKN $AAL $PYPL $MCD $GE $PFPT $AMD $HONpic.twitter.com/1tlKQ0cRQs
1584	2016-10-18	Earnings this week Tue - $INTC $JNJ $YHOO Wed - $MS $EBAY $AXP $HAL Thu - $AMD $VZ $MSFT $VZ Fri - $GE $MCD $HON http://stocktwits.com/eWhispers/message/64802754?utm_medium=community-twitter&utm_source=twitter.com&utm_campaign=outboundteam …
1585	2016-10-19	eBay has launched a curated marketplace $EBAY http://read.bi/2esA5wB pic.twitter.com/tTnb5tHglW
1586	2016-10-19	EARNINGS: eBay Q3 EPS $0.45 Adj. vs. $0.44 Est.; Q3 Revs. $2.22B vs. $2.19B Est. • $EBAY down 7% after-hours http://data.cnbc.com/quotes/ebay pic.twitter.com/WEDtZxlfEz
1587	2016-10-19	$TSLA product unveil today $GS Blankfein speaking w/ CNBC later Tonight's ER's ... $EBAY $AXP $XLNX $MAT $TSCO Fedspeak + Data ...pic.twitter.com/SV1hPdg2ux
1588	2016-10-20	One of the best trading days this year #ITA #ICEMAN $BANC $VAR $DRWI $JDST $EBAY $ARIApic.twitter.com/5UC30E5N9s
1589	2016-10-20	eBay is testing a Facebook Messenger chatbot $EBAY $FB http://read.bi/2dqzK1l pic.twitter.com/lOqfXptF8V
1590	2016-10-24	Shop @glamourmag's Women of the Year w/ excl VIP experiences, @clarevivier totes, and more! 100% to @siliconvalleycf http://ebay.to/2eknaQy pic.twitter.com/dAj1rIific
1591	2016-10-25	Here's your chance to have the best seats in the house during Game 3 of the World Series. Proceeds benefit @OTSC http://ebay.to/2eQ9E5m pic.twitter.com/gIXtwxPNEh
1592	2016-10-25	No Halloween plans? Get in the spooky spirit and host an epic horror movie night. We've got you covered: http://ebay.to/2eAutSN pic.twitter.com/GPqrxWHNDn
1593	2016-10-26	Here's to all of you for triumphing over yet another day. #eBayUncorked #WineWednesdaypic.twitter.com/EsGznNkMSu
1594	2016-10-26	The auctions for 100 pairs of custom @Nike Air Force 1s to support #SagerStrong is live! http://ebay.to/2eRGaTn pic.twitter.com/fBG2BQ5MVq
1595	2016-10-26	Plan Ahead, dress ahead. #DidYouKnow that 64% of items sold on eBay are delivered in 3 days or less?pic.twitter.com/cY2MNHd0W7
1596	2016-10-28	Buy It Now. Thank us later. #DidYouKnow 87% of items sold on eBay are fixed price?pic.twitter.com/phNFX0acmK
1597	2016-10-30	Drumroll, please: Something big just arrived for @ChesterSee - Something really big. Can you guess? #eBayUnboxedpic.twitter.com/wCTZcBlvqT
1598	2016-11-02	Win a custom Ford Raptor designed by @Millerlite40 & exclusive access to Von Miller's Celebrity Go-Cart Grand Prix: http://ebay.to/2fFFIfr pic.twitter.com/FQliRpbJxO
1599	2016-11-03	$GOOG says Take That—we create, you destroy to #EU $MSFT $AMZN $EBAY #Spotify $AAPL $P $FB $QCOM #Whatsapp $NFLXhttps://lnkd.in/gQytuQJ
1600	2016-11-03	Historical test of $EBAY increased profit 558% using my investing system http://bit.ly/1k782TH
1601	2016-11-03	FREE eBook "How to Day Trade" here: http://bit.ly/2fdxBHF | $GILD $MO $QQQ $IDTI $SN $HIMX $PANW $EBAY $BMRN $GPRO $TWTR $FB $LNKD $TSLApic.twitter.com/6QGmqxFpjQ
1602	2016-11-04	$EBAY (+0.1% pre) EBay Boosts Earnings View Due to Sale of More MercadoLibre Shares - WSJ http://ooc.bz/l/7476
1603	2016-11-05	E*Trade Broker Review: http://bit.ly/2e1Sqjf #etrade @etrade #DayTrading #StockTrader $AAPL $MSFT $EBAY $GOOG $HPQ $IBM $AMZN $TSLA $GPROpic.twitter.com/5ggWSZSFiH
1604	2016-11-05	FREE eBook "How to Day Trade" here: http://bit.ly/2cZU7Cb | #DayTrading #DayTrader $AAPL $GOOG $EBAY $TSLA $MSFT $HPQ $IBM $YHOO $UA $GPROpic.twitter.com/lthXqvczjI
1605	2016-11-06	Alipay Takes On Apple Pay And PayPal On Their Home Turf http://seekingalpha.com/article/4020057-alipay-takes-apple-pay-paypal-home-turf?source=tweet … $BABA $AAPL $EBAY
1606	2016-11-07	Bullish On eBay http://hvst.co/2eOubXi via @hvst $EBAY as a semi-contrarian pick. For more, follow me on http://hvst.com .
1607	2016-11-07	$EBAY http://FinGraphs.com Pot. consolid in Uptrend LONGERTERM Wly-Dly-Hly combo chart #trading #stockspic.twitter.com/It5NsaJ75S
1608	2016-11-08	$KAYS & $MDCL - FLA Votes Medical Marijuana Legal - $DIS $VZ $IBM $MSFT $BIDU $ADBE $AMAT $ADSK $AVGO $AMZN $WMT $TGT $NVDA $SPY $GLD $EBAY pic.twitter.com/hqJ6WtI8mv
1609	2016-11-08	Not sure why it’s showing a different image. We’ll check into it, but good to see it’s still the correct item! ^EJ
1610	2016-11-09	Ebay fires product and tech teams in India https://www.techinasia.com/ebay-fires-entire-india-team … $EBAY pic.twitter.com/NpRje9Wzf3
1611	2016-11-09	We’re right here! Is this what you’re looking for http://ebay.to/2fZSEwO today? ^EJ
1612	2016-11-09	That is 100% against policy: http://ebay.to/QIXU7O but I am sure that many people appreciate your efforts. ^CM
1613	2016-11-09	The eBay app is no longer supported on Windows devices. However, you can access eBay through your device browser. ^CC
1614	2016-11-09	$KAYS - Oregon Chain Marijuana Stores - Soaring on RECORD VOLUME $AMZN $WMT $TGT $NVDA $SPY $GLD $EBAY $AAPL $FB $TWTR $GS $S $GOOG $TRTC
1615	2016-11-09	Make eBay shopping even more fun w/ two words—Free Shipping. #DidYouKnow 67% of items sold on eBay ship for free?pic.twitter.com/VZvZ6FIVWi
1616	2016-11-09	Robert Olstein Continues to Buy eBay, Walt Disney $SAVE $DAL $DISCK $CVS $EBAY $JBLU $DIS $DLPH $CRL http://www.gurufocus.com/news/457751/affid/152113 …
1617	2016-11-09	#BuenosDias America $SPY $AAPL $AMZN $BABA $C $EBAY $FB $GOOGL $MSFT $NFLX $NKE $SBUX $TSLA $YHOO #ElectionNight #ElectionDaypic.twitter.com/8bf2xYXJgy
1618	2016-11-19	#Paypal: #Fintech Rebound Play. #4ir #payments #tech $pypl $ebay $amzn #ecommerce $ipay #emergingmarkets #innovationhttp://ow.ly/G4vf3066JBJ
1619	2016-11-23	Which would you rather own -- eBay or PayPal? $EBAY $PYPLhttp://www.fool.com/investing/2016/11/16/better-buy-ebay-inc-vs-paypal.aspx …
1620	2016-11-29	Cyber Monday Key Takeaways: Online Taking A Bigger Piece Of The Holiday Pie http://seekingalpha.com/article/4027043-cyber-monday-key-takeaways-online-taking-bigger-piece-holiday-pie?source=tweet … $AMZN $EBAY $JWN $M $TGT $WMT $XRT
1621	2016-11-29	Cyber Monday still rules! https://www.bloomberg.com/news/articles/2016-11-28/cyber-monday-s-reign-as-top-online-spending-day-threatened … #ecommerce $amzn $wmt $ebay
1622	2016-12-04	For the record: Been $AAPL fan 15+ yrs; $PYPL $EBAY 10+; dabbled in $AMZN; but I've NEVER been more excited about a company than #Goldmoney
1623	2016-12-07	Chart for my buddy, @WallStreeTopGun .... $EBAY .... pic.twitter.com/dRZqQ9WFC5
1624	2016-12-08	TTG Midday Option recap: Calls: $TSCO $INTC $BX $KKR $EBAY $MET $FEYE $MCD $BABA $DHI $FIG Puts: $GRA $MBLY $MS ETFs: $XOP $UUPpic.twitter.com/ytRR4WcwvF
1625	2016-12-08	Stocks Trade At Record Highs; Fiber-Optic Stocks On Fire: http://ow.ly/ZWyD306Ws9n $COST $ADSK $EBAY $LITE $CIEN $FNSR $LULU $OLLI
1626	2016-12-11	5 Trade Ideas for Monday: $BMY $EBAY $IBM $NDAQ $OZM $SPY- Dragonfly Capital. https://tmblr.co/Zjsg5q2FlSyhx + Holiday Sale!
1627	2016-12-14	And the only reason players like $Ebay or $AMZN get to #1 is because #entrepreneurs are building #ecommerce stores on their marketplaces (4)
1628	2016-12-15	These 5 Stocks Are Giving A Buy Signal This Week http://seekingalpha.com/article/4030637-5-stocks-giving-buy-signal-week?source=feed_f … $MCD $LULU $EBAY $TSLA $AAPL
1629	2016-12-23	Check out all of the new blogs over at Warrior Trading | http://bit.ly/2inOKuS | $AAPL $MSFT $EBAY $GOOG $HPQ $IBM $AMZN $TSLA $GPRO $SINOpic.twitter.com/XYguDSSged
1630	2016-12-26	Patience Pays in Day Trading http://bit.ly/2gDAbXS $AAPL $MSFT $EBAY $GOOG $HPQ $IBM $AMZN $TSLA $GPRO $TWTR $FB $LNKD $MBLY $NKE $UApic.twitter.com/45brWQaI46
1631	2016-12-28	Stop Order Definition: Day Trading Terminology | http://bit.ly/2ir1VvU | $AAPL $MSFT $EBAY $GOOG $HPQ $IBM $AMZN $TSLA $GPRO $SORL $PLUGpic.twitter.com/6CtN5qgcjo
1632	2016-12-29	Here are some of Ahead of the Tape’s best and worst calls in 2016 http://www.wsj.com/articles/apple-ebay-and-gold-we-called-them-right-we-missed-some-too-1483029533 … $AAPL $EBAY $BBY $DIS $CAT
1633	2016-12-29	Nice place, @ChristinaTosi. That new gift matches your home perfectly. Happy holidays! #eBayUnboxedpic.twitter.com/YCuTxW93RO
1634	2016-12-30	There’s still time on the clock to score big this holiday like @DevinBook @dloading @KarlTowns. Shop the sale: http://ebay.to/SeasonEndSale pic.twitter.com/jhMTSM2Rrt
1635	2016-12-30	Was their reaction one that you’ll always remember? #eBayUnboxedpic.twitter.com/naRfcsfOoH
1636	2016-12-31	B.S. Pension Fund Trustee Ltd acting for the British Steel Pension Fund Invests $182,000 in eBay Inc. $EBAY http://ift.tt/2iRVIwG
1637	2016-12-31	You may like our Global Shipping where you can see all shipping & import fees up front. See http://ebay.to/2dFdVqP for more. ^LB
1638	2017-01-01	$GOOGL $FB $AMZX $CRM $EBAY $YHOO $baba $TWTR $P $EXPE https://goo.gl/TA3hFF pic.twitter.com/uvjYTMWLpz
1639	2017-01-01	$ICNB $MDCL $WDRP $CSOC 4 for 2017-Wine and Weed! $AMZN $TSLA $WMT $TGT $NVDA $SPY $GLD $EBAY $AAPL $FB $TWTR $GS $S $GOOG $DIS $IBM $MSFTpic.twitter.com/toUtcDjFJb
1640	2017-01-02	Sorry for any trouble! Do you to have tracking info showing the item was delivered to the seller? Keep us posted! ^H
1641	2017-01-02	http://BiloSelhi.com members alerted to 10-1800% potential. Subscribe pic.twitter.com/fqtC8LvhLY $MGT $AA $GM $EMC $AAL $EBAY $JD
1642	2017-01-02	(2/2) then re-linking their PayPal account http://ebay.to/1NNaf6X to eBay to use their gift cards. ^EJ
1643	2017-01-02	Sorry for any inconvenience! This is a known issue w/gift cards that we're working to resolve. Thanks for your patience! ^B
1644	2017-01-02	$ICNB - it's true! was up 3700% in December 2016! TURNAROUND STORY $ELTP $ASTI $GBSND $AMZN $TSLA $WMT $TGT $NVDA $SPY $GLD $EBAY $AAPL $FBpic.twitter.com/btGmFdFFtR
1645	2017-01-02	Best performing high option vol stocks over the past 10 yrs (Winning Pct): $SPY $AAPL $GOOGL $INTC $ORCL $COST $GIS $QQQ $EBAY $T $DIS $HDpic.twitter.com/GvLWvs39z8
1646	2017-01-02	No problem. Feel free to tweet us anytime! ^B
1647	2017-01-02	No updates at this time. Sorry again! ^B
1648	2017-01-02	Sorry for the delay! We are working to resolve things as quickly as possible. ^B
1649	2017-01-02	#streetpicks #technology stocks ready for pop: $ads $adi $aapl $amat $csra $ebay $intc $mu $qrvo $wdc I'm long $aaplhttp://www.cnbc.com/2016/12/30/street-picks-10-technology-stocks-ready-to-pop.html …
1650	2017-01-03	Goldman Bullish On Internet Stocks, Amazon, Google In 2017 http://ow.ly/zWKb307DUbC $AMZN $GOOGL $PYPL $P $FB $NFLX $EBAY pic.twitter.com/26Vn8WS4cF
1651	2017-01-03	Hi, that is strange, Using those search terms on http://ebay.com I got 103K results and nothing like that on the first couple (1/2)
1652	2017-01-03	$EBAY Aegis starting at Buy this morning, sees ~$4-$7 per-share of value that could be potentially unlocked with StubHub and Classifieds
1653	2017-01-03	Happy to help! See http://ebay.eu/2aIw9rI for info about relisting items and http://ebay.eu/1dtkE32 to learn about all eBay fees. ^V
1654	2017-01-03	I appreciate this is very http://frustrating.You can use the 'Report Buyer' option and we will take action on the buyer. Have (1/2)
1655	2017-01-03	Examining the next generation of #payment providers competing in the burgeoning #ecommerce players $EBAY $AMZN http://ow.ly/rWow50880Wp
1656	2017-01-03	Hi, sorry to see this. Have you tried working with them since they left feedback and requested revision -http://ebay.eu/1pboqqo
1657	2017-01-06	$QQQ Nasdaq 100 breaks out to a new all-time high aided by 2%+ moves in $AMZN $FB $AMGN $ADBE $EBAY pic.twitter.com/CqsYZqulax
1658	2017-01-07	Unusual call option activity 12/6: $IAG $XBI $GPS $AMZN $FB $RAD $XLV $NUGT $JNUG $EBAY $BMY $TSLA $AAPL $NFLX $UVXY $UGAZ $SLV $TSLA $GOOG
1659	2017-01-16	Join us Tues AM! We are live from #davos2017 with a great show: CEOs of $BAC, $MAR, $T, SAP, $HON, $EBAY, EY, $CRM. Oh yeah + Matt Damon!https://twitter.com/sathriftchicago/status/820964132992258048 … @BeckyQuick No show this morning? I miss my friends at SB!!!
1660	2017-01-20	*Video* Inauguration Day Market Action: $SPY $XLF $QQQ | $GDX $GLD $SLV | $AAPL $INTC $EBAY $BSX | $XLE $TLT http://2tradersclub.com/2017/01/20/video-inauguration-day-market-action/ …pic.twitter.com/HM0VtGWs2y
1661	2017-01-23	Auto Parts Retailers Banged Up As Amazon Moves Inhttp://ow.ly/hQYH308hwnx $AMZN $AAP $AZO $ORLY $EBAY $FDML $DORMpic.twitter.com/UmhoZp0Pqb
1662	2017-01-23	Earnings Season is in full swing $BABA $MMM $CREE $TXN $EBAY $BIIB $AMZN $GOOG $MSFT $SBUXhttp://bit.ly/2jQC57H
1663	2017-01-23	Earnings:/enero/23 2017 $MCD $YHOO $BABA $JNJ $MMM $STX $TXN $COF $PGR $BA $FCX $QCOM $EBAY $URI $CAT $JBLU $LUV $MSFT $GOOG $AAL $CVX $HONpic.twitter.com/cfMGthOmJ6
1664	2017-01-25	If you bet on these tech stocks like legendary investor @Moonalice, you'd be seeing green, too $FB $AAPL $BABA $YELP $AMZN $EBAY $PYPLpic.twitter.com/S8o1RnUzdh
1665	2017-01-25	Highlights from our Q4 earnings call http://bit.ly/1nNEiQb $EBAY pic.twitter.com/dCSnI2hiRb
1666	2017-01-25	Wenig: We plan to be more aggressive in marketing our brand, pushing more of our marketing dollars up-funnel to drive consideration $EBAY
1667	2017-01-25	Wenig: Our tech innovation efforts are focused on emerging computing platform shifts, such as #AI, VR/AR, distributed commerce $EBAY
1668	2017-01-25	$EBAY $32.5 A/H nearing break above that Sep-Oct high, wipes out last Q losses
1669	2017-01-25	JUST IN: Shares of $EBAY soar in extended trade after company posts earnings for the holiday period
1670	2017-01-25	Some ERs pm $EBAY $FFIV $LVS $QCOM $WDC $XLNX $NOW $T $CTXS $EGHT $HXL $MCK am $BIIB $CELG $ABMD $BMY $NOC $LLL $JBLU $LUV $CAT $SHW $BX $Fpic.twitter.com/AGwkN4iebz
1671	2017-01-25	eBay expected to show growth in earnings and revenue during holiday-shopping quarter. If not, expect big drop. $EBAY http://on.mktw.net/2jpAgOq
1672	2017-01-25	Earnings season is here and these companies report at 4 PM ET today • $QCOM • $T • $EBAY • $WDC • $LVS • $CTXS https://stocktwits.com/eWhispers/message/72607907?utm_medium=community-twitter&utm_source=twitter.com&utm_campaign=outboundteam …
1673	2017-01-25	#earnings this week: $EBAY, $FFIV, $LVS, $QCOM, $T, $VRTX, $XLNX, $BIIB, $BMY, $CAT, $DOW, $F, $LUV, $POT powered by http://www.livevol.com pic.twitter.com/leS75kaNyZ
1674	2017-01-25	One way to warm up? Homemade mulled wine. Give a classic red a winter twist by heating and adding spices: http://ebay.to/2jHfvwo pic.twitter.com/tjjVlnDXjr
1675	2017-01-25	@realJasonGoss Brilliant news! Hope you love your item ^SB
1676	2017-01-27	eBay is on the upswing $EBAY http://read.bi/2k9Kvak pic.twitter.com/dfY6WJRCGi
1677	2017-02-01	PUMPED for Catalyst and excited to welcome Martha Stewart! https://catalyst2017.channeladvisor.com/ #ecommerce $ebay $amzn $wmt $goog $babapic.twitter.com/XfVBAGYtlr
1678	2017-03-20	eBay CEO @devinwenig at #shoptalk17 AI and machine learning are the most important trends in retail, big investment for company $EBAY
1679	2017-03-27	Flipkart in talks to buy eBay India $EBAY http://read.bi/2mIoUs0 pic.twitter.com/DW1upM2qaJ
1680	2017-04-03	$VIX pushing higher on slight sell-off, auto sales, big volume in $SBUX & $EBAY weekly calls @JonNajarian http://bit.ly/2o2XYTm pic.twitter.com/gXnNTlZUna
1681	2017-04-08	DROPS IN NASDAQ SHORTS: $CSCO $ADI $CREE $MAT $EBAY $STLD $BLDR $WDC $XLNX $STX $MNTA $COST $HZNP $MACK $ON $SN $MPEL $ZIOP $JD $RCII $SBUXpic.twitter.com/71qUtYJ2c5
1682	2017-04-09	This Week $JPM $C $WFC $FAST $DAL $TSM Next Week | preview M $NFLX T $GS $BAC $ISRG W $EBAY $BLK $CSX T $MXIM $VZ $MAT $SHW F $GE $HON $SLBpic.twitter.com/HtjHi2L0dw
1683	2017-04-12	TODAY'S ACTIVE FLOW: $AAPL $BAC $TSLA $X $BABA $FB $C $JPM $DAL $NFLX $NVDA $AMZN $DAL $AMD $EBAY $X $AMZN $TWTR $MU $BBRY $YHOO $QCOMpic.twitter.com/4pOZP0SxHc
1684	2017-04-15	What to watch for w/ER's this week | IBD $NFLX $QCOM $IBM $EBAY $GS $MS $BAC $LRCX $GE http://www.investors.com/research/investing-action-plan/big-week-for-dow-stock-earnings-netflix-too-investing-action-plan/ …pic.twitter.com/0tN3IjRvqV
1685	2017-04-16	Yes @MariaBartiromo! Banks $JPM $C could not move the needle last week. TECH earnings will determine mkt move this week w/ $IBM $EBAY $NFLXhttps://twitter.com/mariabartiromo/status/853751443433631744 … .@KevinRKelly_ 1q earnings this wk 13% of s-and-p will report. eps exp: 10%, revenue exp 6% @MorningsMaria @FoxBusiness @Varneyco 6am
1686	2017-04-16	Now Available: Earnings Snapshot Previews/Trades 4-17-17 $NFLX, $IBM, $EBAY, $SLB, $HON http://www.optionshawk.com/earnings-snapshots/ …
1687	2017-04-16	#Earnings Calendar --> $NFLX $UAL $CUDA $BAC $GNC $HOG $GS $JNJ $MS $ABT $EBAY $QCOM $VZ $PM $SKX $V $SLB $GE $IBM http://sleemstockpicks.com pic.twitter.com/5iGrCU9hOr
1688	2017-04-17	Thanks, @girlsHBO. You have all made quite the (style) impression on us. #GoodbyeGirls http://ebay.to/2poji6O pic.twitter.com/zOHM6OLcDq
1689	2017-04-17	ER's $AXP $BAC $CSX $EBAY $GS $GE $GPC $HON $HOG $IBM $ISRG $JNJ $LRCX $MS $MXIM $NFLX $PFPT $QCOM $STLD $SHW $SNA $SKX $UAL $V $VZ $YHOOpic.twitter.com/eizDkzQEl5
1690	2017-04-19	#DidYouKnow A watch is purchased every 4 seconds in the US? Shop our collection of statement watches here: http://ebay.to/2oJY1Du pic.twitter.com/r1VSF9JY56
1691	2017-04-19	EARNINGS: eBay Q1 EPS $0.49 Ex-Items vs. $0.48 Est.; Q1 Revs. $2.22B vs. $2.21B Est. • $EBAY down 4% after-hours http://data.cnbc.com/quotes/ebay pic.twitter.com/pEYqKJR5da
1692	2017-04-19	#Earnings Watch After Close/abril/19 2017 $AXP $CP $CSX $EBAY $LUB $QCOM $SLM $STLD @Lizardjb3 @HeidsterTrades $SPX http://traderscommunity.com/forum/index.php?topic=1324.msg7233#msg7233 …pic.twitter.com/Er5cABbKGm
1693	2017-04-19	Pre-earnings straddles: $EBAY, $CSX, $V, $VZ. Plus $IBM post earnings slump @AngieMiles & Fred Banyon trades $AVAV http://bit.ly/2o4ltMY pic.twitter.com/fv0fSD4qFw
1694	2017-04-19	Reporting after the close today $AXP $EBAY $QCOM three years historical reactions in bloghttp://bit.ly/2pqgVkb
1695	2017-04-21	eBay reports modest growth in Q1 $EBAY http://read.bi/2pMySJK pic.twitter.com/jLpV52ZQZv
1696	2017-07-17	Chartmaster Carter Worth says these are the names you should trade into earnings $ABT $EBAY $MSFT $HOG $IBM $UNPpic.twitter.com/7hhhwCE7va
1697	2017-07-20	Wenig: In Summary, Q2 was a good quarter for $EBAY business with accelerating volume and revenue growth in our core marketplace platform. pic.twitter.com/TTrFnnRoWK
1698	2017-07-20	Wenig: $EBAY stepped up brand marketing in Q2. We launched the first activation of our new brand platform, #FillYourCartWithColor.pic.twitter.com/nb7s7Bx2Cb
1699	2017-07-20	Whoa. $EBAY is getting hit hard after earnings. Down almost 6% https://stocktwits.com/symbol/EBAY pic.twitter.com/Chc2LMzPIe
1700	2017-07-20	PM #earnings $MSFT $V $SWKS $EBAY $ISRG $SKX $CTAS $ETFC $MXIM $ATHN $COF $NCR $WIT $WAL $MBFI $QCRH $BMI $SXT $BDN http://eps.sh/cal pic.twitter.com/QxKiVF2Lvm
1701	2017-09-05	"within 3 years, Amazon, Alibaba and eBay will control 40% of planet earth’s e-commerce" $BABA $AMZN $EBAY https://www.businessoffashion.com/articles/opinion/to-save-retail-let-it-die …pic.twitter.com/WFXoUDVQ3s
1702	2017-09-07	This apparently is happening on $EBAY right now https://stocktwits.com/littlenickysmith/message/94086973 …pic.twitter.com/bXiLFYy6ei
1703	2017-09-07	Current bid for Martin Shkreli Wu Tang Clan Album on $EBAY is $1M pic.twitter.com/F4Jv2x5PUm
1704	2017-09-09	#DotcomBubble: Most companies failed completely. Others declined, some companies recovered and surpassed their ATH price like $AMZN $EBAY pic.twitter.com/uCQZFs0iYn
1705	2017-09-12	Discover extra savings on the gear you need to get away your way. http://ebay.to/outdoor_gear pic.twitter.com/sC9fuNTTav
1706	2017-09-12	Don’t wait any longer. See what your iPhone is worth today. It’s easy. We’ll even walk you through selling it, click by click.pic.twitter.com/uONQFiMtwU
1707	2017-09-13	Shop these hot, in-demand fall makeup and more. Plus free shipping! http://ebay.to/2wKKjpc pic.twitter.com/cOwGWXJILF
1708	2017-09-21	Have items saved in your cart? Here's a coupon to help you check-out. Hurry, ends tonight at 6pm PT. Details here: http://ebay.to/2wAOhku pic.twitter.com/4jEz849Xpj
1709	2017-09-21	A part of Roc-A-Fella co-founder Damon Dash's sneaker collection up for sale on eBay. Check out our #eBayFinds here: http://ebay.to/2ytadLJ pic.twitter.com/kNUeQz3D0z
1710	2017-09-22	Fingerlings are here! Here's your chance to get this hard-to-find toy before it sells out. http://ebay.to/2xl5YUW pic.twitter.com/l8o45Kx4Z9
1711	2017-09-22	A change in weather means a change in wardrobe. Shop all your autumn essentials on eBay, and get ready to bundle up. http://ebay.to/2vYKJVl pic.twitter.com/DHSiRdHZVW
1712	2017-09-22	cont. $CVNA Sell, $12 B Riley $EBAY 40➜45 Benchmark $MB u/g OW, $32 KeyBanc $SVRA Buy, $20 Jeff $VSAR mult d/g $YELP Buy, PT $51 DA Davidson
1713	2017-09-24	We've all done not-so-smart things with our smartphones. Do something smart and buy your new phone on eBay. http://ebay.to/phones pic.twitter.com/v2RQaukB8b
1714	2017-09-26	$COP $SYF $DIS $EBAY A look at the fundamentals data : ConocoPhillips, Synchrony Financial, The Walt Disney ... http://www.equitiesobserver.com/2017/09/26/a-look-at-the-fundamentals-data-conocophillips-synchrony-financial-the-walt-disney-company-and-ebay-inc/ …
1715	2017-09-26	Thirty-four years after the engine gave up, Alex M. restored his 1961 Corvette w/ parts from #ebaymotors. Read more: http://ebay.to/2yAe4Xo pic.twitter.com/wtqR1MtyOQ
1716	2017-10-03	37 S&P 500 RECORD HIGHS in early trade, incl: General Motors $GM JPMorganChase $JPM Honeywell $HON $EBAY Lockheed Martin $LMT etc @cnbc
1717	2017-10-06	11% of US has started Xmas shopping. 10 toys the rest of you will end up buying from a sketchy guy on $EBAY… http://thekrazycouponlady.com/tips/finance/hot-toys-predicted-to-sell-out-christmas …pic.twitter.com/MCnl3IMXpb
1718	2017-10-09	Current Bid for McDonald's Szechuan Sauce on $EBAY $17,300 @RickandMorty $MCDpic.twitter.com/3fp9zQ9zOd
1719	2017-10-10	30 S&P 500 RECORD highs so far today, incl: Nvidia $NVDA Microsoft $MSFT $EBAY Caterpillar $CAT Boeing $BA Marriott $MAR etc @cnbc
1720	2017-10-13	Reckless prediction: In the next 5 years Alibaba will attempt to acquire both eBay and MercadoLibre. $BABA $MELI $EBAY #stocks
1721	2017-10-14	Treasure Hunting With Detroits John Kings 1 Million Titles: Books Never Really Went Out Of Style $AMZN $BKS $EBAY http://benzinga.com/z/10141401 pic.twitter.com/npa3eX6gQI
1722	2017-10-14	Big earnings start this week! $NFLX $GE $IBM $GS $UNH $JNJ $LRCX $PYPL $CLF $CSX $MS $VZ $ABT $HOG $BX $PGR $ISRG $ASML $UAL $AA $CMA $EBAY pic.twitter.com/kWLeZN5ph3
1723	2017-10-15	Available Now: Earnings Snapshots Previews / Trade Strategies for the week $NFLX $IBM $EBAY $PYPL $SLB http://www.optionshawk.com/earnings-snapshots/ …
1724	2017-10-15	$EBAY CEO recently on "Structured Data" in civilian terms....(highlighted my fav. part) pic.twitter.com/VQnjiN38BK
1725	2017-10-16	We have two special edition artworks by @aiww for sale 10/17 exclusively on eBay. Proceeds benefit @PublicArtFund. http://ebay.to/2gfbJta pic.twitter.com/VgsV8YcSSH
1726	2017-10-16	eBay Authenticate is live! We will photograph, list, sell, ship luxury items worth at least $500. via @CNEThttps://www.cnet.com/news/ebay-authenticate-launches-luxury-handbags-wallets/ …
1727	2017-10-16	UPCOMING EARNINGS Mon - $NFLX Tue - $GS $IBM $JNJ $MS $DE Wed - $EBAY $AXP $ABT Thu - $VZ $PYPL $BX Fri - $GE $HONhttps://stocktwits.com/eWhispers/message/97943032 …
1728	2017-10-16	$AA $ASML $ATHN $AXP $CREE $CSX $EBAY $GE $GPC $GS $IBM $ISRG $LRCX $MS $MXIM $NFLX $PFPT $PYPL $SCSS $SONC $STLD $TEAM $TSM $UAL $UNH $WGOpic.twitter.com/yf3k9ByvMp
1729	2017-10-17	Alcoa $AA eBay $EBAY American Express $AXP United Rentals $URI ASML $ASML main #earnings tomorrow Market Weekly $SPX https://traderscommunity.com/index.php/market-talk/283-market-weekly-oct-16-oct-20-2017 …pic.twitter.com/PFnUcHja02
1730	2017-10-17	#Earnings Preview: eBay Reports Q3 Results Tomorrow Afternoon http://bit.ly/2zhocUJ $EBAY pic.twitter.com/d8VDE140y0
1731	2017-10-18	.@timsteno, on eBay: "This is a company that is trying to change the image that consumers have of it." #CheddarLIVE $EBAY pic.twitter.com/b06xEYNWhM
1732	2017-10-18	#earnings sold the Puts $AA $AXP and $EBAY & sold the strangle in $UAL ppl who have watched the Webinars on earnings -you know the location
1733	2017-10-18	$KSS calls active on $AMZN chatter, earnings: $VZ, $PYPL, $IBM, $EBAY, & $JNJ http://bit.ly/2hNOir4 @AngieMiles w @TDAMERITRADE @scruz83
1734	2017-10-18	Thanks to our global eBay community, all exclusive @aiww pieces sold out in less than 24hrs w/ proceeds going to @PublicArtFund!pic.twitter.com/j9ZtRhKkub
1735	2017-10-18	Wednesday's biggest business headlines in a minute (or less). #stocks $MCD $IBM $ASML $EBAY $UAL AMZNpic.twitter.com/tpPTLfvy0E
1736	2017-10-18	10 Stocks To Watch For October 18, 2017 https://benzinga.com/z/10191505 $AA $ABT $AXP $EBAY $IBM $USB $UAL $SCSS $CSX $MTB
1737	2017-10-19	It's been a great year to invest in #ecommerce; top LC performers are $BABA and $PYPL, although solid run for $AMZN, $EBAY and $JD as wellpic.twitter.com/GKnFUQaYaZ
1738	2017-10-19	Informative discussion with pro @Varneyco on @FoxBusiness today. Focused on online #retail companies $AMZN (leader) and $EBAY (laggard). pic.twitter.com/Hbk5KCPh0Y
1739	2017-10-19	Thursday's biggest business headlines in a minute (or less). #stocks #investing $ADBE $EBAY $VZ $NKE $UALpic.twitter.com/6cHzH9Qjd7
1740	2017-10-23	Feisty Pets have become one of the most searched toys on eBay and is a spotlight Deal. Get yours now at $19.99! http://ebay.to/2xZzPDr pic.twitter.com/m9ku9TnHa7
1741	2017-10-23	Our #ebaymotors '67 Mustang Fastback will be unveiled at @SEMASHOW next week, but bids start today to benefit @JDRF! http://ebay.to/2h2CnGh pic.twitter.com/y8dfLWcnum
1742	2017-10-24	Think of forks as spinouts. At the split u own same % in each so same value, but in hindsight you should've sold $EBAY & bought $PYPL. #B2X
1743	2017-10-24	We’ve got everything you need to bring the #WorldSeries all the way home. Who are you cheering for? http://ebay.to/MLB pic.twitter.com/als40APdSY
1744	2017-10-24	Cut out the noise and find the perfect guitar for you. #ebaymusic http://ebay.to/2gEEcMS pic.twitter.com/q8xF66V5Pp
1745	2017-10-26	Introducing an easier way to search on eBay. Describing what you’re looking for is now as simple as snapping a pic. Try it today in the app.pic.twitter.com/R3dSxGyzXy
1746	2017-10-26	BUY $JBZY $ATPT 20+BAGGERLIKE $AZFL $EBAY $SBUX $TLT $DCTH $DRYS $AAPL $GOOG $NFLX $BIDU $YELP $SIRI $FB $GS $JPM $TSLA $TWTR #BTC #LTC $LTEpic.twitter.com/NRlXev4U8I
1747	2017-10-27	Bid on a pair 2018 #SDCC @Comic_Con badges to support @Unicef and victims of recent natural disasters. #RR2018 http://ebay.to/2yPOIaZ pic.twitter.com/odnaDMyfxI
1748	2017-10-28	Here's an easy weekend #ebaymotors DIY: How to Install a New Replacement Bumper. http://ebay.to/2laK1Tw pic.twitter.com/HjhGVrceCu
1749	2017-10-28	$EBAY $SBUX #Ikea & many other companies tell ITC no solar tariff. #RenewableEnergy key to business strategy.https://twitter.com/AlexJHobson/status/923924010978693121 … Major US businesses (inc. @eBay @Loreal @Starbucks @IKEA) call on ITC to #SayNoToSolarTariffs #SaveSolarJobs https://cleantechnica.com/2017/10/26/major-us-businesses-call-itc-reconsider-solar-tariff/ …
1750	2017-10-30	50 Artists = 50 Custom @Tretorn Nylites. 100% of proceeds to @artstartorg. Get your one-of-a-kind pair now. http://ebay.to/tretorn pic.twitter.com/yBbPTwHtJi
1751	2017-10-31	Running out of candy. Now that’s scary. #HappyHalloweenpic.twitter.com/05nxzCDZLi
1752	2017-10-31	$ICNB.0055 - Coming off LOWS-Stupid Cheap-PUBLIX-News $AMZN $TSLA $WMT $TGT $NVDA $SPY $GLD $EBAY $AAPL $FB $TWTR $GS $S $GOOGpic.twitter.com/jIUZWhwsz7
1753	2017-11-01	The Roach Motel - Something Wicked $AIZ $BBY $GE $GIS $KMB $KO $LYB $MCD $MSI $PEP $PFE $VLO $YUM $EBAY $NTAP https://goo.gl/aDsS3Z
1754	2017-11-01	This year, don't shop like everybody else. #FillYourCartWithColor http://ebay.to/holiday pic.twitter.com/aA5w4460em
1755	2017-12-04	CVS has agreed to buy insurer Aetna for $69 billion sending shares of $AET higher and $CVS lower. Meanwhile, $UPS and $EBAY both surge on analyst upgrades pic.twitter.com/x2VUUmlUBU
1756	2017-12-05	$EBAY call prices double overnight http://zpr.io/nqBvP
1757	2017-12-05	Evercore ISI Initiations, ah ... $AMZN Outperform $1350 $EBAY In-Line $36 $FB Outperform $225 $IAC Outperform $155 $P In-Line $5.50 $SNAP Underperform $7 $TWTR In-Line $21 $YELP In-Line $46
1758	2017-12-07	For you folks who weren't investing in 1999: Watching Bitcoin these past few days is reminiscent of so many Nasdaq charts back then. Think $AMCC, $YHOO, $EBAY, $ITWO, $JDSU, $JNPR. Spoiler Alert: It doesn't end well.
1759	2017-12-08	Here's an eBay mobile app exclusive just for our eBay community. Save $15-off purchases of $75+. Hurry, ends tonight at 8pm PT! #DidYouCheckeBay http://ebay.to/2iDmeri pic.twitter.com/IxYP83Zxcx
1760	2017-12-09	Hi Seattle, we’re at Westlake Center Plaza until 7pm tonight! Come win prizes, browse our merchandise wall, and learn how to shop ‘hands free’ with the Google Home mini. #DidYouCheckeBaypic.twitter.com/kTkQsy4eiI
1761	2017-12-09	The perfect holiday stocking stuffers are here! Lifestyle expert @keikolynn shares her take on the must-have stocking stuffers for this holiday season. #DidYouCheckeBay http://ebay.to/2z7abvW pic.twitter.com/yWRdhPw4HU
1762	2017-12-10	We’re serving up some customized hot chocolate at Westlake Center Plaza and showing you how to shop ‘hands free’ today until 7pm! #DidYouCheckeBaypic.twitter.com/dGlXViPckU
1763	2017-12-11	Get a memento from a galaxy far far away with this exclusive Star Wars #Porg pin. #DidYouCheckeBay http://ebay.to/2yZqsmf pic.twitter.com/vnCZgeDzDT
1764	2017-12-12	$EBAY taking $BTC #bitcoin for payments ..... well it worked or very well for Overstock if they want their sales to go up they will $mgti will be busy transferring those bitcoins! https://www.cryptocoinsnews.com/ebay-seriously-considering-adding-bitcoin-payments/ …pic.twitter.com/Wnx4GsxTP5
1765	2017-12-12	Some of the 'cheapest' stocks in the market are actually surging this year $MU $DAL $GM $EBAY pic.twitter.com/fHN2QeHW3s
1766	2017-12-12	10 Holiday gift ideas everyone on your list will appreciate via @mashable. http://ebay.to/2klEq9o pic.twitter.com/sQGN04y1Wr
1767	2017-12-12	Ebay is 'seriously considering' accepting bitcoin @readDanwrite $EBAY https://yhoo.it/2BFZC5e pic.twitter.com/QbpD9wqIoX
1768	2017-12-12	Get the perfect holiday party look! @HouseofHarper shares her take on 4 most coveted trends to wear to your holiday party. #DidYouCheckeBaypic.twitter.com/ZjNkldbZYm
1769	2017-12-13	It’s a blast from the past. Shop some of your favorite childhood toys this holiday season on eBay. #DidYouCheckeBay http://ebay.to/2kuD5Rh pic.twitter.com/GjlSTdCZHq
1770	2017-12-14	Our spotlight deal is a new 32GB Apple iPad Pro. A great option to gift to a loved one, or to yourself! Plus, free shipping. #DidYouCheckeBay http://ebay.to/2j3in73 pic.twitter.com/GermwOwcDn
1771	2017-12-15	The Force is strong in these toys. In honor of #TheLastJedi, shop for Star Wars collectibles on eBay. #DidYouCheckeBay http://ebay.to/2yEWSii pic.twitter.com/nDmo2BP4o7
1772	2017-12-15	Still looking for stocking stuffers? We've got you covered. Stylish little extras starting at $9.99. #DidYouCheckeBay http://ebay.to/2kAcmz0 pic.twitter.com/wLFWFhxsoO
1773	2017-12-16	Stop by the eBay Holiday airstream at Christmas in the Park in downtown San Jose today from 1-8pm! We’re showing shoppers how to shop ‘hands free’ and giving away the seasons hottest gifts! #DidYouCheckeBaypic.twitter.com/lozfq7n02q
1774	2017-12-17	Today only! Download the eBay app and save $15 off $75+. Ends at 3pm PT. For more details, visit: http://ebay.to/2zjolK2 #DidYouCheckeBaypic.twitter.com/iIcXFYpZcH
1775	2017-12-17	$EBAY Bitcoin lovers may soon be able to pay for eBay items with cryptocurrency. https://stocknews.com/news/ebay-ebay-inc-ebay-inches-closer-to-accepting-bitcoin-as-payment/ …
1776	2017-12-18	His jerseys may be retiring tonight, but here's your chance to own a collectible Kobe Bryant autographed Lakers white Swingman Jersey. Plus, we're throwing in a $50 eBay Gift Card! #ko8e24 http://ebay.to/2BBNyl4 pic.twitter.com/0c5EJ6eif3
1777	2017-12-18	Get a gift card that actually gets them. This year, match their gift card to their personal interests. #DidYouCheckeBay http://ebay.to/2yRY8Pk pic.twitter.com/q9AQmnEJmi
1778	2017-12-19	We've partnered with @IHOP this holiday season to offer limited-edition snow-globe inspired holiday sweaters to benefit the children of @FallenPatriots. http://ebay.to/2kmAV3c pic.twitter.com/YPdO3GSeNu
1779	2017-12-20	You can’t put your loved ones in a box. But you know what you can put in a box? A gift card as unique as they are. #DidYouCheckeBay http://ebay.to/2oPOexM pic.twitter.com/lvmWVffRlW
1780	2017-12-21	Looking for some festive accessories to help you ring in the new year? With just a few shiny materials and a glue gun, you can transform a simple headband into a masterpiece! via @LittleThings http://ebay.to/2kVbnK8 pic.twitter.com/iLlRZiuW8o
1781	2017-12-21	Bid on once-in-a-lifetime experiences and sports memorabilia from your favorite teams and athletes. 100% to @AmericanCancer! #eBayImpact http://ebay.to/2kUXEmq pic.twitter.com/VaBWQoHqZV
1782	2017-12-21	Some interesting predictions about retail for 2018 from analyst @ChuckGromCFA in new report: Amazon won't buy another brick & mortar retailer. EBay could partner with Macy's. Target could buy Wayfair or Sprouts. More retailers will accept bitcoin. $AMZN $EBAY $M $TGT $W $SFM
1783	2017-12-22	Najarian Brothers See Unsual Option Activity in $EBAY & $NUE http://zpr.io/nzWJZ via @investitute
1784	2017-12-22	What were some of the most expensive items purchased on eBay this year? @CNET shares a collection across a variety of categories, including jewelry, art and collectibles.http://ebay.to/2BBW304
1785	2017-12-23	Today only! Use the eBay app to make your purchases and save $15 off $75+. Hurry, ends tonight at 7pm PT. http://ebay.to/2DAQz3h pic.twitter.com/vF7Oi2xUGR
1786	2017-12-25	$MA $AMZN $BBY $COST $WMT $KSS $EBAY $M $FIVE $ANFpic.twitter.com/T9rBxHvFI2
1787	2017-12-25	Happy holidays to our wonderful buyers and sellers in 190 markets across the globe. The season wouldn’t nearly be as merry without you.pic.twitter.com/chnOcEcEqf
1788	2017-12-26	Taking some time off this holiday? Here are our favorite cozy-cute looks for hanging out at home. http://ebay.to/2l01qLu pic.twitter.com/zySAyMWfpM
1789	2017-12-26	2030 -- End of #Marriage -- Age of #Depression #AI #ML #BigData #VR #AR #Robotics #5G will exponentially increase #addiction for 24x7 #digital #life #socialmedia The ensuing #lonliness can wreck #relationships #health #wellness $GOOG $MSFT $AMZN $AAPL $FB $NFLX $BABA $EBAY pic.twitter.com/sXc83EDJis
1790	2017-12-28	Got a gift that's not you? List it and #FillYourCartWithColor http://ebay.to/ListIt pic.twitter.com/EQaUyub298
1791	2017-12-29	Trend Alert! We're currently loving these bold ear ornaments that instantly reinvent our look. Get inspired and shop on eBay. http://ebay.to/2Cl0Ujz pic.twitter.com/7fcCjSibBb
1792	2017-12-30	$ICNB.0065 - Iconic Brands and Publix - Huge wine Sale - buy 1 - get 1 free - Bellissima! Stock chart broke out Friday $AMZN $TSLA $WMT $TGT $NVDA $SPY $GLD $EBAY $AAPL $FB $TWTR $GS $S $GOOG $DIS $IBM $MSFT $BIDU $VZ $ADBE $AMAT $ADSK $AVGO $BABA $BRCD $CDNS $CAVM $CERN $CHKPpic.twitter.com/cLmT2rtb3Q
1793	2017-12-30	JUMPS IN NASDAQ SHORTS: $AAPL $CSCO $XNET $GILD $AABA $MSFT $EBAY $TXN $FB $QRVO $MU $MYL $MSFT $INTC $CELG $AMGN $WDC $ETSY $SBUX $EA $FNSR $MDCO $ALKS $BMRNpic.twitter.com/EKuaLqndZW
1794	2017-12-31	2017-12-29 Short sell volume percent for $QIWI is 47%. http://shortvolumes.com/?t=QIWI $WU 59% $MBT 47% $EEFT 44% $EBAY 55%
1795	2017-12-31	Evercore ISI Begins Coverage on eBay $EBAY http://ift.tt/2C5TvDT
1796	2017-12-31	A list of free stock picks. $TWTR $TSLA $JMBA $EBAY $AMZN #stockpicks #stocks #stockmarkethttp://speculatingstocks.com/stock-picks.php
1797	2017-12-31	$SFIX, $EBAY - Comparing Stitch Fix #SFIX and eBay #EBAY https://goo.gl/fb/nCFUsf
1798	2017-12-31	Get #NASDAQ and #NYSE buy and sell signals http://ift.tt/2h8vFBH $IBM, $EBAY, $TD, $BAC, $CMG, $GE, $JPM, $TSLA
1799	2018-01-01	Welcome to your clean slate. This year, find the goal that fits you and crush it. http://ebay.to/2CzrJ3q pic.twitter.com/Hc2wEBnYI6
1800	2018-01-01	Marathon Partners Equity Management Has Trimmed Ebay $EBAY Position By $950,000 https://wolcottdaily.com/marathon-partners-equity-management-has-trimmed-ebay-ebay-position-by-950000-carnegie-capital-asset-management-has-decreased-by-736776-its-stericycle-srcl-position/ …
1801	2018-01-01	Today is #NewYearsDay that means we all need to ask ourselves: Is my current trading plan working? $BTC $GBTC $SPY $WMT $AAPL $AMZN $QQQ $DIA $TSLA $FB $BIDU $BABA $GOOG $GOOGL $MSFT $JPM $BAC $BA $INTC $EBAY $PCLN $SNAP $TWTR $MCD $CAT $V $MA $TGT $NKE $TCEHY $UA $JCP $M $VZ $T
1802	2018-01-01	$EBAY high OI range is 37.00 to 39.00 for option expiration 01/05/2018 #maxpain #options http://bit.ly/2C6Pcbb pic.twitter.com/XXGYzU2QaR
1803	2018-01-01	Short sell volume percent for $IBN at 2017-12-29 is 48%. http://shortvolumes.com/?t=IBN $LITE 36% $BBD 82% $PEP 35% $EBAY 55%
1804	2018-01-01	eBay Inc. $EBAY Stake Increased by GSA Capital Partners LLP http://ift.tt/2lAmJ6w
1805	2018-01-01	Ebay $EBAY Holder River & Mercantile Asset Management Llp Upped Its Position https://huronreport.com/ebay-ebay-holder-river-summit-creek-advisors-continues-to-hold-position-in-cutera-cutr/ …
1806	2018-01-03	I love making returns. Said no one ever. This year, list the gifts that just aren't you. List now, and reach 168 million shoppers. http://ebay.to/2CeeBQr pic.twitter.com/GXciiocJAT
1807	2018-01-04	Time to act on these limited after-season sales! The best part? Shop from the convenience of your home on eBay. http://ebay.to/2CE9LA3 pic.twitter.com/pwvYyvJH59
1808	2018-01-04	New year, new you. Setting new goals for yourself? eBay is a great place to find everything you need to get started. http://ebay.to/2CzrJ3q pic.twitter.com/R10gyc6yr4
1809	2018-01-05	Transport yourself from the office to a night on the town with this fashion accessory we're currently coveting - the blazer! http://ebay.to/2lYOdDX pic.twitter.com/U3V14nGkXr
1810	2018-01-06	Joined @TMFJMo @FoolJeffFischer @rongross144 for a packed @MotleyFoolMoney Stocks 2018 Preview! Industries and trends we're watching, companies to keep an eye on (or stay away from), stocks on our radar, and much more. $DIS $W $EBAY $SNAP $ETSY $AAPL https://www.fool.com/podcasts/motley-fool-money/2018-01-05-stocks-2018-preview/ …pic.twitter.com/1AHq57HwW1
1811	2018-01-08	What mattered most to people in 2017? According to #eBayData, a lot of pop culture moments drove shoppers to eBay last year via @CNBChttps://www.cnbc.com/2018/01/08/star-wars-meghan-markle-total-eclipse-drove-sales-on-ebay-in-2017.html …
1812	2018-01-09	Closed $EBAY pre-earnings straddle for 13% gain. The strategy continues to perform beautifully. @tastytrade put the nail in The Coffin On "Buying Premium Prior To Earnings". And we continue putting nails in their "studies". 84% winning ratio in 2017.https://steadyoptions.com/articles/buying-premium-prior-to-earnings-does-it-work-r89/ …
1813	2018-01-09	Up to 40% off all of your jam session essentials including guitars and pro audio gear. #ebaymusic http://ebay.to/2CLvEK1 pic.twitter.com/Pqe2J0cz7N
1814	2018-01-09	More than 50 years later, a group of employees who worked on the original car is producing a new limited series of the iconic Mustang GT350R with the help of #ebaymotors. http://ebay.to/2ALQt6g pic.twitter.com/MYRXow7L1p
1815	2018-01-12	It's not the size of your resolution that matters. It's what it means to you. Let eBay help you get there. http://ebay.to/2CzrJ3q pic.twitter.com/yg8EQi65ic
1816	2018-01-12	Can you guess which movie this truck was featured in? For many gearhead movie fans, you'll know it was from Fast and the Furious 4. Now, it could be yours! #ebaymotors. http://ebay.to/2DkNBQq pic.twitter.com/C2xHMHH77R
1817	2018-01-13	Some new entries into our Channel Checks spreadsheet from this past week. $AAPL $CAT $CTB $EBAY $HOG $LSTR $OC $SHW $TMOpic.twitter.com/uYVCDiPQUP
1818	2018-01-15	Pay by mobile. You can get Ziggurat cryptocurrency. Win-win http://SMS.ECEX.EXCHANGE $AMZN $EBAY $MELI $ETSY $QVCA $BABA $WMT $COST $TGT $KR $JPM $FB $WFC $GOOG $SNAP $TWTR $agn $aapl $brk $crm $cmg $dis $f $QQQ $iep $ibm $EUO $VUZI $LABU $ENTA $ccxi $HTGM $CNET $TSLApic.twitter.com/2yiCvyqSk9
1819	2018-01-16	Want to upgrade your current stock of tech gadgets? Sell it on eBay. We have 168 million buyers waiting. http://ebay.to/ListIt pic.twitter.com/HaVzX2rF47
1820	2018-01-17	Pre-earnings straddles performance in 2018: $JNJ +10.5% $QCOM +15.0% $IBM +7.4% $EBAY +13.0% $IBM +10.7% $WBA +14.0% The strategy continues to perform beautifully.https://steadyoptions.com/articles/straddle-option/ …
1821	2018-01-17	Ready to get organized this year? Save on storage solutions for your home, and get great prices on popular products. http://ebay.to/2FQPyoQ pic.twitter.com/vxp2OZP0HX
1822	2018-01-17	We're proud to partner with @CondeNast @TIMESUPNOW on this exclusive auction. Bidding starts on 1/19 at 9amPT. Sign up for an email reminder at http://ebay.to/timesup . #TimesUp #TImesUpAuctionhttps://twitter.com/voguemagazine/status/953689081115967489 … The #TimesUpAuction will last through Jan. 26, and three dresses will be sold via a “sweepstakes model,” in which @eBay users can donate $25 or …
1823	2018-01-17	We've come together with @TIMESUPNOW and @CondeNast to share one clear message: #TIMESUP. Join our charity auction of 2018 Golden Globe black dresses and tuxedos. 100% go to the #TIMESUP Legal Defense Fund aimed at ending sexual harassment in the workplace. #TIMESUPauctionpic.twitter.com/4xRXbHWtLY
1824	2018-01-18	TODAY'S ACTIVE FLOW: $AAPL $GE $BAC $FB $AMD $MSFT $BABA $SNAP $IBM $CAT $AMZN $INTC $TSLA $KMI $BA $C $EBAY $INTC $KODK $TWTR $NVDApic.twitter.com/BY9zh71Ebm
1825	2018-01-18	Looking for new gear to cheer on your favorite teams? Shop officially licensed team memorabilia from Fanatics on eBay. http://ebay.to/2Dt9rDM pic.twitter.com/RdRmWMRCTz
1826	2018-01-23	We teamed up with @TimesUpNow and @CondeNast to auction off the black dresses and tuxedos worn by 2018 Golden Globe attendees. 100% of proceeds will benefit the #TIMESUP Legal Defense Fund. #TIMESUPauction http://ebay.to/timesup pic.twitter.com/Kk26ihpbeN
1827	2018-01-24	Back in Oct. 2016, eBay $EBAY sold its 18% stake in MercadoLibre $MELI at around $168 per share. Today, MELI trades for $360, resulting in more than $1 billion in foregone gains for eBay and the loss of a strong foothold in Latin American ecommerce.
1828	2018-01-25	The most recent royal engagement has driven our eBay community to search for the padparadscha sapphire. It's currently our #1 trending item! http://ebay.to/trending pic.twitter.com/3AeKHLKiK5
1829	2018-01-26	Good luck to @portugaltheman tonight as they honor @fleetwoodmac at #GRAMMYs Person of the Year event. That's a wrap from us, but keep checking back on new items to be added the @MusicCares + @GRAMMYFdn auction! http://ebay.to/grammy2018 pic.twitter.com/QrBpoh9OTm
1830	2018-01-26	Thank you, @KeithUrban for donating a signed Fender Telecaster electric guitar to be auctioned off on behalf of @MusiCares. To show your support, visit our #GRAMMYs auction now! http://ebay.to/2DSHfuu pic.twitter.com/Cl37H2Y14M
1831	2018-01-26	$MCD $MSFT $FB $PYPL $EBAY $AMZN $AAPL $GOOG $BABA $V will be the main earnings trades I will be attacking next week, but there are a lot more to play as well!
1832	2018-01-26	The music community is at the #GRAMMYs Person of the Year event. For @juanes, it's all about giving back to the community. Show your support to @MusiCares by bidding on one-of-a-kind items signed by your fav artists. http://ebay.to/grammy2018 pic.twitter.com/q1VBlXa1Vp
1833	2018-01-26	"I have been a longtime advocate of charity work," says @RachelPlatten. Bid on an exclusive item to support @MusiCares, who takes care of musicians and allows them to do what they love. #GRAMMYs http://ebay.to/grammy2018 pic.twitter.com/peIGU6wQUj
1834	2018-01-26	#GRAMMYs winners @Imaginedragons say it's all about giving back to the music industry and fellow musicians. You can support by bidding on their signed + framed Remo drum head which benefits @MusiCares. http://ebay.to/2rJOYpB pic.twitter.com/XEFEVvGy0C
1835	2018-01-27	Notable Earnings M $IDTI $LMT $RMBS Tue $ALGN $AMD $EA $HOG $JNPR $MCD W $BA $EBAY $FB $MSFT $NDAQ $NOW $PYPL $QCOM $QRVO $T $TSCO $VRTX $X Th $AAPL $AMGN $AMZN $BABA $CME $CY $DATA $DECK $EW $GOOGL $GPRO $IDXX $MA $MAT $MO $RACE $RL $UPS $V F $CHTR $EL $XOMpic.twitter.com/GB1sDcNs8v
1836	2018-01-27	#earnings for the week $AAPL $BABA $FB $AMZN $AMD $MSFT $BA $PYPL $LMT $GOOGL $V $STX $MCD $T $PFE $ALGN $MA $AKS $UPS $X $EA $BX $S $XOM $NUE $QCOM $EBAY $HOG $SIRI $GLW $GPRO $AET $KEM $PHM $D $NOK $CVX $SAP $AMGN $AMG $ADNT $PII $LLY $ANTM $DHR $MO http://eps.sh/cal pic.twitter.com/ZwijSExml7
1837	2018-01-28	We've got two exclusive signed guitars by @Harry_Styles and @NiallOfficial up for grabs, including an iconic piece from the Gibson custom shop. #GRAMMYs http://ebay.to/2n2aOzX pic.twitter.com/6iuVYFsfOw
1838	2018-01-28	Listen to all of your favorite songs with a pair of autographed headphones from #DaftPunk or @Skrillex. 100% to benefit @MusiCares. #GRAMMYs http://ebay.to/2n2aOzX pic.twitter.com/h4JxXLDTql
1839	2018-01-28	$PYPL $EBAY both report Q4 Wednesday and that could be more than just a coincidence. EBay-PayPal spinoff contract expires in 2020. Credit Suisse speculates the two companies have synchronized their reports to announce terms of a new deal.
1840	2018-01-28	Available Now: Earnings Previews/Trade Strategies for $MCD $MSFT $FB $PYPL $EBAY $BABA $AMZN $AAPL $V $GOOG http://www.optionshawk.com/earnings-snapshots/ …
1841	2018-01-30	N-HOUSE BOUNTY - JOIN OUR CHANNEL AND GET 40 ZIG #bounty https://ecex.exchange #telegramico #telegram @telegram #planetziggurat $AMZN $EBAY $MELI $ETSY $QVCA $BABA $WMT $COST $TGT $KR $JPM $FB $WFC $GOOG $SNAP $TWTR $agn $aapl $brk $crm $cmg $dis $f $QQQ #BountyHunter #ICOpic.twitter.com/rMHgMAKyLT
1842	2018-01-31	After-Hours Earnings Report for January 31, 2018 : $MSFT $FB $T $PYPL $QCOM $MDLZ $EBAY $VRTX $AFL $NOW $AVB $LNChttp://www.nasdaq.com/article/after-hours-earnings-report-for-january-31-2018-msft-fb-t-pypl-qcom-mdlz-ebay-vrtx-afl-now-avb-lnc-cm913988 …
1843	2018-01-31	It's about to go down. Look who reports earnings TODAY after the 4 PM ET closing bell: • $FB • $MSFT • $T • $PYPL • $X (gon give it to ya) • $QCOM • $EBAY • $VRTX • $SYMC • $MDLZ • $AFLhttps://stocktwits.com/discover/earnings-calendar …
1844	2018-02-01	@ascend_trading we are not always right on every trade but our knowledgeable team can help you not #FOMO in your #Trade & alert you to solid setups whether it be #Crypto #Stocks or #Options #BCD #ETH #BTC $EBAY $BABA http://www.ascendtrading.net?aff=osirustwitsascendtrading.net/?aff=osirustwi … We trade everything #WelcomeHome ~Osipic.twitter.com/1LYNcXpCZa
1845	2018-02-03	Despite this week's big sell-off, these 8 stocks within the S&P 500 managed to buck the trend and finished higher on the week. $DPS $QRVO $NWL $EBAY $EA $HRS $MSI $XLpic.twitter.com/38ZLfbxO0Z
1846	2018-02-18	eBay's CEO on the challenges facing physical retailers. $EBAY pic.twitter.com/xPSzp0vApR
1847	2018-02-21	Support the @American_Heart by shopping a collection of jewelry with a portion of proceeds going towards helping to build healthier lives. http://ebay.to/2ERNkI9 pic.twitter.com/SfdDpkVYvY
1848	2018-02-22	We've got everything you need to make some fresh lines. Shop our cold weather gear with free shipping! http://ebay.to/2CDiTjP pic.twitter.com/vhJF2y5ceW
1849	2018-02-22	Turn your tax refund into the splurge you deserve. http://ebay.to/2oiQpY9 pic.twitter.com/awuxwKHpd0
1850	2018-02-25	$QQQ #relativestrength best performing in the $QQQ MTD: - $SWKS +11.7% - $EBAY +7.6% - $AMAT +6.5% - $MU +6.4% - $WDAY +6.2% - $CTSH +6.1% - $CSCO +5.9% - $NFLX +5.8% - $AAPL +5.2% - $ADBE +5.0% - $FISV +3.8% - $AMZN +3.4%pic.twitter.com/gW9NLqYtnu
1851	2018-02-26	Good things come to those who've filed. Turn your tax refund into the splurge you've earned. http://ebay.to/2FyC0hW pic.twitter.com/dVNK4giGyl
1852	2018-02-26	Our chatroom watchlist sent out to newsletter subscribers last night. $APPN $AQ $EBAY $MELI $NTES $NTNX $CVNA $NOAH $WATT $BLUE $CRSP $MNLO $NKTR $SPPI $ZGNX $SPY $IWM $QQQ $DIA $STUDY pic.twitter.com/Mk0jFT3hqE
1853	2018-02-27	Weekly Stock Market Review: Top 10 Stock Picks for March: http://messages.responder.co.il/3048183/ $AAPL $AMD $NVDA $QCOM $EBAY $MSFT $FB $AMZN $TSLA $SPY #stocks #StockMarket #tradingpsychology #trading #investing #nasdaq #WallStreet #stocksforecast #AI
1854	2018-02-28	Get a jump-start on your spring shopping! For a limited time only, use this #coupon to receive 20% off on select items. http://ebay.to/2BUh70Q pic.twitter.com/iuEpIsIrTM
1855	2018-03-01	Best of breed Constellation Brands $STZ attracts bullish positioning - Trade of the Week http://www.optionshawk.com/trade-of-the-week/ … And ICYMI, check out the bottom for links to recent trade ideas in $EBAY $NSC $TCO and $APC
1856	2018-03-01	We're introducing Under $10, a new destination that helps you discover millions of affordable items across fashion, tech, & home décor — all with free shipping, no bidding required! http://ebay.to/Under10 pic.twitter.com/OG1cjmZqyA
1857	2018-03-02	#DidYouKnow An average tax refund is enough to get a roadster like the Mazda Miata ready for competitive track duties? Let #ebaymotors show you how it can be done. http://ebay.to/2owcQcq pic.twitter.com/qjC0x5iCdD
1858	2018-03-02	Shop eBay for the best electronics from speakers, soundbars to smart homes and classic vinyl, and fill your home with the sounds and styles you really want from the brands you love. Shop Now: http://ebay.to/2F0O26P pic.twitter.com/7GTxlvcyak
1859	2018-03-02	#Premarket Top % Gainers: $SPLK 5%, $SNOA $DWT $HMY $CLF $BUD $UVXY $SDOW $SQQQ $TZA $TVIX $NUGT $EBAY $BLMN $SPXU $VXX $YANG $SCO $JNUG $NVS $SDS
1860	2018-03-03	Here's a coupon to help with your weekend shopping. Use PONLYONAPP in the eBay App to save $15 your purchase of $75. Ends today at 7pm PT. http://ebay.to/2FexdVh pic.twitter.com/qNTBvju8GO
1861	2018-03-05	Here's a fashion look we're currently coveting that's taking us all the way back to the Wild West - prairie dresses. Learn more here: http://ebay.to/2FS49AH pic.twitter.com/9T1PAZJhoC
1862	2018-03-06	Zillow Group ($Z) closed above $10 billion market cap for the first time today. That’s some rarefied air for a consumer internet co! ZG team continues to crush it. Only $GOOG, $FB, $AMZN, $NFLX, $PCLN, $EBAY, $TWTR, $SNAP, $EXPE are larger US public ‘net cos. #GoTeamGopic.twitter.com/E6dE4NSXkQ
1863	2018-03-06	Dreaming of warmer weather? Get a head start and shop some of spring's best and brightest trends. http://ebay.to/2D2kPCn pic.twitter.com/pQMFc4YXaU
1864	2018-04-18	$FUSZ #CRM Game Changer has ARRIVED! Shorty in Big Trouble!! $AMZN @BABA $AAPL $ADT $BIDU $ATVI $CRM $BTC $BTCS $CANN $CRUS $FEYE $GERN $INTC $JPM $LRDR $LDSR $MGTI $RIOT $NFLX $BKNG $NVDA $TWTR $EBAY $MSFT $TSLA $GOOGL $GOOG $IBM $ORCL $FB $CSCO $ROKU $C $MO #digitaladvertisingpic.twitter.com/cuVsTily1J
1865	2018-04-18	$EBAY 13 years in the game when Aj says they ALWAYS fill the gap you short it, he damn near top ticked this live for all of us. Many are also long 41.50 under for a swing into tomorrow, MS with overweight upgrade and $58 PT join us in http://awesomecalls.com/services/ U wont regret it!pic.twitter.com/6TmdfcvQEE
1866	2018-04-18	Had a really nice day trading $EBAY today. Even though I left a lot on the table on the first short, I took 3 trades on it, first short, then long and another short of vwap. All green trades. Very happy with my plan and excecution on these trades. pic.twitter.com/xTH4rqqjZi
1867	2018-04-18	We're partnering with the city of Akron, OH on #RetailRevival, to help local businesses expand their reach through eBay's global marketplace. Shop unique inventory from Tiny Circuits and more! https://ebay.to/Akron pic.twitter.com/CSwwco1i48
1868	2018-04-19	Celebrate #NationalCoinWeek with our eBay community of enthusiasts! Share their hobby of collecting coins with this collection of rare pieces from around the world. https://ebay.to/2Hnm1GT pic.twitter.com/w0Ol5K5LYn
1869	2018-04-19	Create a new listing in under a minute by scanning a barcode or typing in a few words! See how this recent app update will help new & seasoned sellers alike have a more seamless listing experience. https://ebay.to/2qLeE2l pic.twitter.com/I4E133c4wH
1870	2018-04-19	$FUSZ Do Not miss this GAME CHANGER folks, http://nfusz.com $NTAP $DVMT $NSIT $CTL $NTCT $CTXS $VMW $RHT $RDWR $SPLK $CSCO $NVDA $EBAY $AMZN $AAPL $ORCL $JPM $C $WMT $CRM $ADBE $ATVI $ADSK $CHUBA $CYBR $DBX $HUBS $IMPV $NEWR $MULE $RDVD $SAP $SHOP $TWTR $SPOT $SPLK #CRM
1871	2018-04-19	Looking for an affordable dream car? Try the 1971- 1975 De Tomaso Pantera https://ebay.to/2vmMsrg pic.twitter.com/eGlF4I3ife
1872	2018-04-20	a total of 37k $QQQ next week calls (mostly swept) now on the tape into the weakness ... as a reminder here's some of the co's reporting in the QQQs next week: $GOOGL $BIIB $TXN $ILMN $WYNN $QCOM $FB $PYPL $EBAY $INTC $WDC $AMZN $MSFT
1873	2018-04-20	$CELZ and $FUSZ IF YOU ARE READY TO BUILD YOUR #EMPIRE #MASSIVE UPSIDE $ANDI $CANN $APHQF $CHPE $OGRMF $FNMA $LLNW $ERIC $RXMD $PAY $PYPL $IPIX $QCOM $EBAY $SIRI $AKER $NVCN $TOPS $AYTU $EXPI $KSHB $POTN $CBIS $BTCS $ARYC $ADTM $AXXA $AMRN $TGLO $WRFX $DIRVpic.twitter.com/gTnPogGvz0
1874	2018-04-21	CS nice list on Specific Product Catalysts to Focus on for 2018 $SPY $AMZN $EBAY $SNAPpic.twitter.com/k3HKI0S8Mk
1875	2018-04-21	We’ve partnered with @boomstudios @JesseJamesComic on an exclusive eBay variant of Power Rangers #25: Shattered Grid illustrated by @danielbaylissb. Limited quantities for this second printing! https://ebay.to/2HQRe35 pic.twitter.com/iVgMWij8hl
1876	2018-04-21	Big Tech Earnings Week Ahead Mon: $GOOGL Wed: $TWTR $FB $PYPL $EBAY Thurs: $AMZN $MSFT $INTC Followed shortly thereafter by Sell in/mayo/and..Sell Some More? Will be an interesting summer.
1877	2018-04-22	#Earnings Calendar: M: $HAL $HAS $GOOGL $GOOG $CBI T: $CAT $LLY $VZ $FCX $MMM $LMT $AMGN $WYNN $IRBT $CREE W: $BA $TWTR $CMCSA $GD $FB $AMD $V $T $QCOM $CMG $PYPL $EBAY Th: $UPS $GM $RTN $LUV $MO $AMZN $MSFT $BIDU $INTC $WDC $X $SBUX F: $XOM $COP $CHTR http://tradewithtechs.com pic.twitter.com/QLFksSnvAY
1878	2018-04-22	$FUSZ EVER RIDE A #UNICORN #WEALTHBUILDER FREE $FUSZ DD HERE: https://investorshangout.com/post/view?id=4995855 … $SNAP $ORCL $EBAY $YNDX $QCOM $PYPL $PAY $HBAN $EBIO $CSCO $SIRI $MU $JD $ERIC $MSFT $AAPL $SBUX $VALE $VEON $TRU $GE $SWN $SHLD $CHK $BABA $NOK $WMT $CANN $FMCC $APHQF $JCP $RIGL $VZ pic.twitter.com/hpAc52ZxZx
1879	2018-04-22	Happy Earth Day! Make an impact by donating to the @NRDC for a chance to win a trip for a wild Montana adventure! We also have one-of-a-kind celebrity experiences! https://ebay.to/EarthMonth pic.twitter.com/FejEMhhi78
1880	2018-04-23	$PYPL and $EBAY today announced the signing of a previously-announced agreement to offer PayPal as a way to pay on eBay until July 2023. http://bit.ly/2qVjmKb
1881	2018-04-25	**ALERT** HEAVY EARNINGS ACTIVITY ON #TRADEMANAGERS & #BACKINTHEGAME FROM 1:20-2PM CST on @tastytrade! $FB $PYPL $AAL $MGM $ABBV $EBAY pic.twitter.com/Y1wL1nPHpQ
1882	2018-04-25	#earnings after close $FB $AMD $V $PYPL $F $T $QCOM $ALGN $CMG $EBAY $LVS $NOW $XLNX $FFIV $UCTT $RRC $AFL $ORLY $CTXS $KNX $ALGT $CAKE $GG $VALE $RJF $NTGR $BMRN $CDE $TX $UHS $RE $BEAT $LSTR $AXS $SAM $PLXS $PRAH $PSA $VAR $AXTI $AGNC $KALU $KRA $AM http://eps.sh/cal pic.twitter.com/w116cSAZhQ
1883	2018-04-25	$FUSZ IN BED WITH MULTI-BILLION DOLLAR GLOBAL COMPANIES THAT LOVE THIS GAME CHANGING TECHNOLOGY DON'T OUTSMART YOURSELF AND CARELESSLY LET THIS #UNICORN SLIP OUT OF YOUR PORTFOLIO GOLDEN TICKET BABY $MSFT $INTC $CANN $APHQF $FNMA $SIRI $SBUX $PYPL $PAY $EBAY $ZNGA $AAPLpic.twitter.com/oTfLsg7sVt
1884	2018-04-25	MARKET RECON: Uncertainty Is the New Normal -- More Severe Tests Are Coming $NOC $MU $PYPL $BA $CMCSA $EVR $GD $NSC $TWTR $TMO $AMD $CMG $EBAY $FB $Vhttps://realmoney.thestreet.com/articles/04/25/2018/uncertainty-new-market-normal-and-more-severe-tests-are-coming …
1885	2018-05-16	StockX CEO Josh Luber: Maybe One Day You Can Invest In The Jordan Index Instead Of The Dow $AMZN $EBAY $NKE https://benzinga.com/z/11726825 via @benzinga
1886	2018-05-19	NASDAQ DROPS IN SHORTS: $AMD $INTC $SBUX $AAPL $AAPL $FB $EBAY $STX $CTRP $FINL $EXEL $ATVI $QCOM $FEYE $ROST $WDC $CELG $UNIT $FLEX $TXN $GILDpic.twitter.com/AVDMoe3eTp
1887	2018-05-23	Sun's out. Grill's on. Welcome the warmer days with 30% off must-have grills. + Free shipping! https://ebay.to/2IWj5lb pic.twitter.com/HnAvmf3SyV
1888	2018-05-24	Selim leads our Investor Relations team by day, and on the side, turned his #eBayFinds into the perfect birthday surprise for his wife! What is your latest find on eBay? #NationalBicycleMonthpic.twitter.com/LWpGTAbW3H
1889	2018-05-26	When Brent Wesley turned a vacant lot into an urban honeybee farm, @AkronHoney was born. Shop his store: https://ebay.to/2x9tSE2 pic.twitter.com/KNCzFTgptW
1890	2018-05-27	Make lunch plans with @WarrenBuffett and help thousands in need. Bid now. http://ebay.com/GLIDE pic.twitter.com/4AkhTWfDkX
1891	2018-05-27	Just in time for the long weekend, shop on the eBay app and save! https://www.ebay.com/deals pic.twitter.com/oeUGuf8Ibu
1892	2018-05-28	Just in time for summer: Kick back in cool styles by Vans, adidas and more. https://ebay.to/2se48S0 pic.twitter.com/UbK5iYtNTP
1893	2018-05-30	If you want to invest in the e-commerce revolution or the power of the Cloud, you/mayo/want to look beyond the obvious. $NEWR $EBAY $XPOhttps://www.fool.com/investing/2018/05/29/3-growth-stocks-that-could-put-shopifys-returns-to.aspx …
1894	2018-06-01	The final bid is in for our #PowerOfOneLunch with @WarrenBuffett: $3,300,100 will benefit @GLIDEsf! https://www.ebay.com/itm/Power-Lunch-with-Warren-Buffett-to-Benefit-GLIDE/302745605829?_ …pic.twitter.com/4WoOcBJX66
1895	2018-06-02	Help your new grad start their next chapter in style. Shop jewelry, handbags, watches and more. https://ebay.to/2sixPRP pic.twitter.com/5lKTmvFh8M
1896	2018-06-03	Hitting the road this summer? Learn how to create a DIY digital cockpit by mounting an iPad onto your car’s dashboard. https://ebay.to/2kzyOss #ebaymotorspic.twitter.com/5ZHbYa1PFg
1897	2018-06-04	06/04/18 - View today's #MarketOutlook from @Market_Scholars here: https://wp.me/p9upfx-1ol Discussed: $SPY $IWM $EEM $EFA $GLD $TLT $USO $UUP $BTC $XLE $XLK $XLU $XLY $EBAY
1898	2018-06-04	$FUSZ MOBY FREAKING DICK IN THESE WATERS BETTER THINK BIG OR MISS THE NEXT $WMT $NFLX $AMZN $CRM $AAPL $SIRI $APHQF $CBWTF $OGRMF $FNMA $FMCC $CVSI $LNGG $QCOM $BOXL $DCPH $AVXL $AKER $ATIS $CODX $ZNGA $JD $MU $VALE $EBAY $PYPL $ABAC $GHDX $BKYI $GE $NOK $BABA $S pic.twitter.com/B8HyriIYUo
1899	2018-06-04	Pete Najarian of http://investitute.com highlighting unusual call activity (>10000 June'8th $39s) in $EBAY, currently +1.5% at $38.94. @petenajarianpic.twitter.com/94ZrDs8xF3
1900	2018-06-05	Today's Unusual #Options Activity $M $DVN $NKTR $VIPS $FOXA $CZR $STNG $EBAY See the full list at http://Barchart.com pic.twitter.com/ueqP5i9B5L
1901	2018-06-05	A Current Ratio of 2.63 indicates that $EBAY has no problem at all paying its short term obligations. https://www.chartmill.com/analyze.php?utm_source=twitter&utm_medium=FA&utm_content=HEALTH&utm_campaign=social_tracking#/EBAY?r=fa&key=a9b3cc74-d2db-4c71-8ce3-221709c62c99 …pic.twitter.com/TgIBr23hyX
1902	2018-06-05	Sharing the bull risk reversals that I tracked for Tuesday 6/5... $AA $CNQ $ZGNX $EBAY $CZR $MIKpic.twitter.com/z8romL4qad
1903	2018-06-05	$EBAY calls up 7-fold overnight http://zpr.io/niYM8 via @investitute
1904	2018-06-05	Mid-day close > high 1 day ago with trading range abv 95% (Daily 8 EMA abv 21, Close above 21 EMA, Min 3-mth avg vol > 750K): 1) 99 - $ICE, $UA, $W, $WSM 2) 98 - $AKAM, $FTNT, $KSS, $ROST, $URBN, $TLRD 3) 97 - $AEO, $TJX 4) 96 - $EBAY, $M, $NKE, $PYPL
1905	2018-06-05	Hate to admit it, but $FB looks like $200 possible by the end of this week. $197.50 test is almost a lock. All this "noise" from the #databreach is now old news. The stock is cheap as hell and with $AMZN $NFLX $BABA $AAPL new all-time highs, and $TWTR $SNAP $EBAY $GOOGL ramping
1906	2018-06-05	$celz $ORCL $SAP $CRM $MSFT $TEUM $ABAC $DCPH $AVXL $APHQF $FNMA $CVSI $OGRMF $CBWTF $BOXL $VALE $SWN $SHLD $CODX $TSLA $QCOM $FB $SNAP $TWTR $KSHB $JUNO $VZ $C $F $S $T $PYPL $EBAY $IMMU $GERN $GE $PFE $swsr $rxmd $amd $znga $pvnc $cris $jagz $nbdr $gmgi $cype $sode $rcgr $cohopic.twitter.com/tBpjpLziUQ
1907	2018-06-05	Don't miss your chance to own a limited edition piece of art by @aiww while supporting an important cause. Sale begins June 20. https://bit.ly/2sHivxt pic.twitter.com/SCcrq0nafn
1908	2018-06-06	Zacks: Analysts Expect eBay Inc $EBAY to Announce $0.52 Earnings Per Share http://americanbankingnews.com/?p=6975226 #stocks
1909	2018-06-06	Gap fill in progress. $EBAY pic.twitter.com/QnqyV2XTOF
1910	2018-06-06	Harding Loevner LP Has Decreased By $4.72 Million Its Ebay $EBAY Stake; Guardian Capital Advisors LP Has Lifted Its Canadian Nat Res LTD $CNQ Holding - https://normanweekly.com/harding-loevner-lp-has-decreased-by-4-72-million-its-ebay-ebay-stake-guardian-capital-advisors-lp-has-lifted-its-canadian-nat-res-ltd-cnq-holding/ …
1911	2018-06-06	Some top winners include $EBAY $SHAK $TRIP $X $SEAS $PYPL no more than 500$ risk on a trade. Max loser is $SBUX with $489 loserpic.twitter.com/g1Nni8300z
1912	2018-06-06	$FUSZ JUST WENT RED TO GREENSUPER STRONG #UNICORN #WEALTHBUILDER #MILLIONAIREMINDSET $SIRI $AXON $AVGR $CODX $SBUX $ZNGA $GOPH $POTN $CBIS $CVSI $GBLX $GTBP $GLNNF $NXTTF $FMCC $KSHB $TSLA $NKTR $ENDP $VBLT $PYPL $EBAY $AMZN $GE $IMTE $VBLT $TNXP $KTOVpic.twitter.com/3rmhTx2E75
1913	2018-06-06	$ALST.0015 - ALL TIME LOW today for but now is REVERSING GREEN! Could be a nice trade.. Very low float. GYOG $MMEG $DRYS $DCTH $ELED $FRZT $JBZY $NAVB $AMZN $TSLA $WMT $TGT $NVDA $SPY $GLD $EBAY $AAPL $FB $TWTR $GS $S $GOOG $DIS $IBM $MSFT $BIDU $VZ $ADBE $AMAT $ADSK $AVGOpic.twitter.com/1dHsuNJWrK
1914	2018-06-06	$EBAY making an aggressive move with “20% off everything” discount today...maybe a good time to try eBay again https://pages.ebay.com/promo/2018/0606/66165.html …pic.twitter.com/hLFIkFYuvg
1915	2018-06-06	Entercom Communications Corp. $ETM Reaches $6.80 After 4.00% Up Move; Last Week eBay Inc. $EBAY Analysts https://utahherald.com/entercom-communications-corp-etm-reaches-6-80-after-4-00-up-move-last-week-ebay-inc-ebay-analysts/ …
1916	2018-06-06	Today only: Take 20% off! Save with coupon code PICKDADSGIFT through 7pm PT. $50 min, $100 max discount. Details: https://ebay.to/2J9XBSS pic.twitter.com/0VoPyS276A
1917	2018-06-06	Morning Most Tweeted Big Caps, check out Gambiste Top 10: $IQ $AMD $LULU $Z $ULTA $WYNN $TSLA $NXPI $EBAY $ADI http://gambiste.com/index.php/current-month-stock-data/ …
1918	2018-06-06	Tiger Management Has Trimmed Its Ebay $Call $EBAY Holding by $13.33 Million as Share Value Declined; As Univest Pa $UVSP Stock Price Rose, Fsi Group Has Cut Holding - https://normanobserver.com/tiger-management-has-trimmed-its-ebay-call-ebay-holding-by-13-33-million-as-share-value-declined-as-univest-pa-uvsp-stock-price-rose-fsi-group-has-cut-holding/ …
1919	2018-06-06	Explore #fundamental numbers and pros and cons for $EBAY https://unicornbay.com/t/EBAY.US?utm_medium=tweet&utm_campaign=proscons&utm_source=twitter …
1920	2018-06-07	6/6 Key inside days: $GE $BABA $HPE $CTL $ECA $WPX $ROKU $NFLX $MRK $WMT $EBAY $GPS $PE $OXY $AGNC $CVX $RDS.A $HDS $TGT $SOGO $EOG $FEYE $AEO $CGC $PTEN $WLL $BIDU $AABA $PAGS $UTX $BGCP $MXIM $TV $AMH $LBTYK $AMGN $CXO
1921	2018-06-07	BlackRock Muni Intermediate Duration Fund, Inc. $MUI At $13.12 Forms Bottom; Ebay $EBAY Shorts Down By 9.46% - https://normanweekly.com/blackrock-muni-intermediate-duration-fund-inc-mui-at-13-12-forms-bottom-ebay-ebay-shorts-down-by-9-46/ …
1922	2018-06-07	eBay $EBAY Rating Increased to Hold at BidaskClub http://dakotafinancialnews.com/?p=226244
1923	2018-06-09	I don’t want to brag but I’m regarded as the best person on $EBAY by the people I pay. pic.twitter.com/5yDFgIZifr
1924	2018-07-06	$RBIZ LOOK AT THIS DOLLAR VOLUMEWHALES ARE FEEDING HERE THEY KNOW WHERE THIS IS GOING $RNVA $ABWN $NAKD $FORD $SIRI $BIOAQ $IMTV $IDVV $DRUS $CELZ $ANDI $COHO $FUSZ $BIEL $ARYC $LIBE $AMFE $AMZN $TSLA $WMT $TGT $NVDA $SPY $GLD $EBAY $AAPL $FB $TWTR $GS $S $GOOG $DISpic.twitter.com/7WTZ67FMJw
1925	2018-07-06	$RBIZ DUMB PULLBACK IS OVER, TIME TO GET ON OR GET LEFT BEHIND NEXT 1000%+ #UNICORN RUNNER $RSHN $DRUS $SIRI $FNMA $CVSI $CHOOF $FUSZ $CELZ $LNGG $HEMP $CBIS $MCOA $ANDI $COHO $ONCI $ITHUF $CBWTF $APHQF $NWBO $ELTP $RNVA TGT $NVDA $SPY $GLD $EBAY $AAPL $FB $TWTR $GS $Spic.twitter.com/emHAMz7dKS
1926	2018-07-15	5 Things To Watch this week https://invst.ly/7-gss @Investingcom •Trump-Putin Summit •Earnings •Powell Testifies •Retail Sales •China GDP Some ERs/Levels M $BAC $NFLX T $CSX $GS $JNJ $MLNX $UAL W $EBAY $IBM $MS Th $DPZ $ETFC $ISRG $MSFT $SKX $SNA $SWKS $TSM F $CLF $GE $VFCpic.twitter.com/xWthweVWP4
1927	2018-07-18	There’s still time to bid on dozens of dream sports experiences through our annual #ESPYS charity auction. https://ebay.to/2u8PZGw pic.twitter.com/EQytQ9XLPA
1928	2018-07-18	#SAFEX in the top 10 in 2019 and for long time ! $btc $eth + $baba $amzn $ebay = $SAFEX One of the most ambitious projects, with a visionary team and... SAFEX pays DIVIDENDS !
1929	2018-07-19	Trader Takeaways 7.19.18 by @CiocanaTrader. Focus on $RKDA, $SMIT, $CLRB, $CTIC, $MTSL, $AA and $EBAY. http://youtu.be/I6NeHGae4I0?a
1930	2018-07-19	TODAY'S ACTIVE FLOW: $MSFT $AAPL $BAC $GE $MU $NFLX $IBM $BABA $TSLA $CMCSA $SQ $FCX $C $JPM $DIS $FB $EBAY $GE $GGB $AMD $ABBV $V $IQ $GOOGLpic.twitter.com/9exVZcApUM
1931	2018-07-19	Beauty Is In the Eye of the Investor @jimcramer $V $MA $PYPL $SQ $EBAY $TWTR $DIS $CMCSA $FOXA $IBM $DHR $ALGN https://buff.ly/2L6y7Xr pic.twitter.com/0W6T1G4j7X
1932	2018-07-19	Baffled by eBay selling its $1.1B stake in FlipKart. MercadoLibre is up 100%+ since eBay sold its stake in Oct. 2016. PayPal, MercadoLibre, FlipKart... seems like eBay's strategy is sell the good stuff and triple down on a platform that's losing market share. $EBAY $MELI $PYPLpic.twitter.com/H8yp9sVOzI
1933	2018-07-19	Join in on the bidding to own an exclusive pool float signed by Cindy Sherman. 100% of proceeds benefit @pluspoolny. http://ebay.com/CindySherman pic.twitter.com/kPJh1A70qC
1934	2018-07-19	JUST IN: eBay shares extend premarket losses, now down about 8.4 percent following revenue miss. https://reut.rs/2uzio8U $EBAY pic.twitter.com/2PjfRQNcpL
1935	2018-07-19	$EBAY and Dow stocks $AXP $IBM & $TRV all making big moves in the pre-market after reporting earningspic.twitter.com/19Yj7ztdGq
1936	2018-07-20	eBay employee Evelyn knows the thrill of the fashion find. Especially when she snags a deal on a favorite brand. What #eBayFinds have you picked up lately?pic.twitter.com/2ghqH5Hm43
1937	2018-07-21	Talked Microsoft, Netflix, Domino's/Papa John's, Skechers, Amex, eBay and more earningspalooza on @MotleyFoolMoney this week with @MArgersinger and @TMFJMo: https://www.fool.com/podcasts/motley-fool-money/2018-07-20-microsofts-cloud-nine/ … $MSFT $DPZ $NFLX $PZZA $SKX $AXP $EBAY #stocks #earningspic.twitter.com/XjdMF2QHLm
1938	2018-07-22	Grab some top gear for the green. Save 40% on TaylorMade, Calloway and more. https://ebay.to/2NsHBc7 pic.twitter.com/w05GNRgVO8
1939	2018-07-23	$FDN August 17 calls bet on $GOOG earnings! Top Holdings: $FB $NFLX $CRM $GOOG $GOOGL $PYPL $TWTR $EBAY $VRSN $EXPE $AMTD $ETFC $CTXSpic.twitter.com/BQas2Vc3Vh
1940	2018-07-23	Art for a cause: Own a limited edition sculpture by Ernesto Neto through this exclusive charity sale. http://eBay.com/ErnestoNeto pic.twitter.com/P1FYb443ZG
1941	2018-07-23	Watching for $ARYC Press Release next week on #FDA update. What an amazing company $KORS $IMTV $IDVV $DRUS $RBIZ $ANDI $COHO $FUSZ $BIEL #ARYC $LIBE $AMFE $NVDA $GLD $EBAY $TWTR $BA $S $GOOG $BAC $BIDU $ADBE $AMAT $AVGO $TXN #trading #pennystock #pennystocks @CNBCpic.twitter.com/k3jzBSCGOu
1942	2018-08-01	Is all traffic good traffic? What's a bounce rate? We crunched the numbers to figure out who's really winning in e-commerce. Surprise: It's not always those guys in Seattle. https://www.bloomberg.com/news/articles/2018-08-01/amazon-s-the-biggest-in-online-shopping-but-not-always-the-best … via @business $WMT $AMZN $TGT $BBY $M $EBAY $COST
1943	2018-08-24	Baird raises PayPal price target to $99 on favorable Venmo outlook $PYPL $AAPL $EBAY http://dlvr.it/Qgww2J
1944	2018-09-10	delta plays and plenty of potential gains to be made - my focus $BAC, $PFE, $ORCL, $KO, $T, $EBAY, $MO, $CSCO
1945	2018-09-13	#Detroit Startup @stockx just closed a record $44M Series B funding round, naming luminaries @steveaoki, @karliekloss, @justdon and Salesforce co-CEO @Benioff among its new investors. https://benzinga.com/z/12346322 $CRM $EBAY $GOOG
1946	2018-09-18	Upgrading your phone? Take up to 50% off all the extras you'll need. https://ebay.to/2NevXGx pic.twitter.com/FT2fxVEqRj
1947	2018-09-19	More Dark Pool prints/trades that came in late today (Weds)........ $EXC 3.6Million print/trade at $43.15, $MRO 1.2M at $21.80, $CBS 1M at $55.90, $EBAY 800K at $21.80, $NKE 700K at $84.50, $SLV 1.1M at $13.41 and $SNAP 2.3M at $9.10https://twitter.com/BuySideTrade/status/1042467718287515648 … **DARK POOLS "hidden" exchange trades for Wednesday Sept 19th** These are single trades …
1948	2018-09-19	So many styles worth falling for. Discover your next fashion find. https://ebay.to/2HydWQl pic.twitter.com/yjtIHRPb36
1949	2018-09-20	Find the part or accessory you need faster. My Garage lets you shop with confidence. https://ebay.to/2xc4w5b pic.twitter.com/oTtN3F20BG
1950	2018-09-20	**DARK POOLS "hidden" exchange trades for Thursday Sept 20th** These are single print/trades $EBAY (again) 750K shares at $34 $WES 1.2million at $45.05 $FXI 1.0M at $42.63 $TLT 2.7M (wow) at $116.52 Wanted so bad to be a $SPY dark pool trade for Ms Canada @tradebeautifulpic.twitter.com/bMvA2KIk4R
1951	2018-09-21	More details & clarification on the Tech & Communications Sector changes. $FB $GOOGL $NFLX $DIS $T $VZ $EBAY $TWTR $AAPLhttps://twitter.com/CNBC/status/1043175102408482817 … There will soon be a new way to play FANG stocks https://cnb.cx/2Nr6gCy
1952	2018-09-22	Are you ready for kickoff? If it's happening on game day, it's #happeningonebay.pic.twitter.com/4X2BEIABO2
1953	2018-09-23	Feed your vinyl obsession and support a good cause. Proceeds from this autographed collection support @musiciansoncall and @GRAMMYFdn. https://ebay.to/2xlrjw4 #eBayVinylpic.twitter.com/2CWB2cv0Ih
1954	2018-09-24	Thankfully, there are no ties in the NBA, or on eBay. Congrats to the winner!http://www.espn.com/nba/story/_/id/24737613/gem-mint-larry-bird-magic-johnson-rookie-card-gets-winning-bid-125200 …
1955	2018-09-24	#PISTA says: That's ⁦@genesimmons⁩ “Mug & water” he left it in the green screen studio ⁦@tastytrade⁩ $EBAY? #charitytuesday #charitypic.twitter.com/Lr1DHXts4d
1956	2018-09-24	Fall has arrived. Bundle up in on-trend coats and jackets. https://ebay.to/2zppakG pic.twitter.com/6JRXf6ePyB
1957	2018-09-25	We’ve partnered with top Hollywood stylists for our first ever #eBayStylistSale. Now's your chance to snag the freshest designer finds. http://ebay.com/StylistSale pic.twitter.com/63s8gIsZyX
1958	2018-09-25	These are the 23 S&P 500 stocks that have switched sectors with the new re-classification that happened yesterday: https://www.bespokepremium.com/think-big-blog/new-sp-500-sector-weightings-what-you-need-to-know/ … $NFLX $DIS $GOOGL $FB $TWTR $EBAY $VZ $Tpic.twitter.com/zyHrezMuZc
1959	2018-09-26	“Why Silicon Valley Giants Fail in China” $AMZN $GOOG $EBAY pic.twitter.com/SkNH28EXk3
1960	2018-09-26	Good evening. Quick daily recap. Green day. Traded only from the SAVAGE SCANS ATM REVERSAL SCAN today. 3 trades. 3 green. $FL $EBAY $LB all top reversals. Only 6 results. 3 trades. 3 green. Happy with that. Will do it again tomorrow.
1961	2018-09-26	Will you be a Skull Trooper or Dark Voyager for Halloween? Fortnite costumes are now trending on eBay. https://ebay.to/2O8ujWx pic.twitter.com/mi3afZP9xu
1962	2018-10-09	eBay down 12% this year, but @petenajarian is making the pitch for a turnaround. $EBAY pic.twitter.com/Tju1pmW0Gh
1963	2018-10-18	$EBAY suing $AMZN! - alleging amzn infiltrated eBay's internal msging syst - poaching high-value sellers - coordinated from amzn's HQ Amzn relying more on merchant sales (usually more profitable): >50% of items sold on site are from outside sellershttps://www.wsj.com/articles/ebay-sues-amazon-alleging-sellers-were-illegally-poached-1539808066 …
1964	2018-10-21	Schulman from $PYPL: "59% of PayPal users ... abandoned a transaction because PayPal wasn't a checkout option" and $EBAY sellers who've moved to intermediated payments are "clamoring to come back to $PYPL." That's a pretty sticky service from the seller's POV.pic.twitter.com/rJ5XSweHFa
1965	2018-10-27	#earnings for the week $FB $AAPL $BABA $GE $IQ $MA $BIDU $EBAY $CHK $XOM $EA $TEVA $GM $UAA $TNDM $BP $SPOT $ON $FDC $ADP $CVX $KO $AMRN $SBUX $X $ABBV $PFE $FIT $PAYC $YNDX $OLED $ABMD $WTW $ANET $WLL $LL $FEYE $DDD $RIG $SNE $KEM $NWL $STX $BAH $FTNT http://eps.sh/cal pic.twitter.com/ux7xX0bCU3
1966	2018-10-30	SIX-BOX EARNINGS TEAM READY TO GO! @JBoorstin @dee_bosa @megtirrell @contessabrewer @seemacnbc @katerogers $FB $EA $FEYE $TMUS $EBAY $BIDU $AMGN $MGM $YUMC $CAKEpic.twitter.com/xDb8HcSngE
1967	2018-10-30	#earnings after the close $FB $IQ $BIDU $EBAY $EA $FEYE $PAYC $WLL $DDD $AMGN $TMUS $MGM $HCLP $NBR $BEAT $SPWR $EXAS $ESIO $APC $MDR $WATT $ZEN $BGFV $CLVS $NANO $HLF $BJRI $DENN $NOA $PSA $SKYW $CXO $CAKE $GNW $CHRW $BAND $NTRI $NUVA $SFLY $SSW $TX http://eps.sh/cal pic.twitter.com/coxbFVQNYA
1968	2018-11-21	Bonnie started living/breathing auto parts when her father started Global Auto Parts in 1977. Shopping small on eBay, means supporting real people with real stories. After all, #SmallBusinessSaturday is every day at eBay. See how Bonnie is #MakingItHappen: https://www.ebay.com/str/globalautopartsinstocktonca …pic.twitter.com/1ODPdsKdvp
1969	2018-11-21	If it's happening in Ralph's world, it's #happeningonEbay! Shop the world of #RalphBreakstheInternet on eBay and see the film in theaters NOW! https://ebay.to/2FvVAz1 pic.twitter.com/RSbP3NZstE
1970	2018-11-22	TUNE IN tomorrow morning to @GMA's Pop News segment where they'll be featuring some of the rare, retro and RIGHT NOW toys you can find on ebay! https://www.ebay.com/toytopia pic.twitter.com/2McPAv58JE
1971	2018-11-22	Thank you, sellers, for all the ways you're #MakingItHappen on eBay. Happy #Thanksgiving!pic.twitter.com/iTW1iq85VN
1972	2018-11-25	Can't stop. Won't stop. #CyberDeals that will blow you away! A refurbished #Dyson Supersonic Hair Dryer for only $219.00. https://ebay.to/2QiNlKR pic.twitter.com/jqDr0QCzx4
1973	2018-11-26	It's #CyberMonday flash coupon time! Use code PCYBERDAY by 7pm PT. Max $50 off. Excludes tech and select categories. https://ebay.to/2DYSIcg pic.twitter.com/wOL5ezEwTL
1974	2018-11-27	Help @THF empower youth in low-income communities when you bid on this one-of-a-kind skateboard deck signed by the late @TheRealStanLee and Len Wein. Shop to give: https://ebay.to/2Tswfc9 pic.twitter.com/tU7vqcE0gC
1975	2018-11-28	"eBoy SAVES the internet!" We like the sound of that! Make sure to donate and support our charity auction with @dantdm for @MakeAWishUK. And if you're in the UK, go see his performance in #RalphBreaksTheInternet. https://bit.ly/2TR71Eu #happeningonEbayhttps://twitter.com/dantdm/status/1067494941344051203 … This was all made possible by @Disney_UK and we also teamed up with @eBay_UK to auction som…
1976	2018-11-29	Today only, use code PLAYDAY for 10% off all toys…literally ALL. TOYS. No exceptions! https://ebay.to/2RtWgGo pic.twitter.com/voLtFvsdD1
1977	2018-12-03	Support our #CelebritiesforSmiles charity auction. Place your bids on signed @BalsamHill ornaments! All proceeds will go to @operationsmile's mission of providing life-changing cleft palate surgeries to children around the world. https://ebay.to/2BQjpxx #OperationSmilepic.twitter.com/cowniS5EFt
1978	2018-12-06	Stocks to watch 12/6 $TSLA $EBAY $DIS $C $JNJ $PG $DUK ***Get my full options Watchlist especially to grow small accounts and trade live with me everyday in my private group (link in bio)*** Trust me if you love pennies, you'll love options MORE! $PTX $AETI $NVLN $CIDMpic.twitter.com/ihJHpaB7SW
1979	2018-12-07	Time's a Tickin'! Take advantage of the final hours of our #DecemberDozen coupon code PHLDAYTEN by 12/8, 3am PT for 10% off a new Fitbit Versa Smartwatch or Garmin Forerunner 35 GPS Running Watch! https://ebay.to/2UkFo6W https://ebay.to/2RCY5kI pic.twitter.com/rajmijZ5jX
1980	2018-12-14	ORDER FLOW SENTIMENT IN ACTIVE NAMES: $AAPL $BAC $JNJ $MSFT $FB $AMZN $TSLA $BABA $NFLX $GE $AMD $MU $JD $C $ADBE $NVDA $V $AAL $EBAY $T $SQ $FDC $INTC $TWTR $GS $FCXpic.twitter.com/IFkvSt2GxA
1981	2018-12-15	TODAY ONLY - FLASH COUPON ALERT From 7:00A PT until 11:59P PT, use code PICKUPSALE to get 10% off Tech, 15% off everything* else. #DecemberDozen https://ebay.to/2G33MXH *Valid for registered users in US, CA, LATAM & the Caribbean until 11:59P PT on 12/15. No min, $75 max.pic.twitter.com/yzrqIxQYYJ
1982	2018-12-16	Last day of our #DecemberDozen! Now until 11:59pm PT tonight, use code PDECKTHEHALLS to get 15% off all Home & Garden purchases. Shop now: https://ebay.to/2mWUock *Valid for registered users in US, CA, LATAM & the Caribbean until 11:59pm PT on 12/16. No min, $100 max.pic.twitter.com/CVCTNRKlW2
1983	2018-12-17	Don't forget the stockings! From Hatchimals to nail polish to phone cases, if it’s happening on their wishlist, it’s #happeningonEbay. Shop now: https://ebay.to/StuffTheirStockings …pic.twitter.com/d5trao4pCg
1984	2018-12-18	"ebay....Like the North Pole of the internet" Emma and Mila...you're so right! #Toytopia @kcstaufferpic.twitter.com/YMadq1FA3k
1985	2018-12-19	Wednesday mood: Supercalifragilisticexpialidocious. Who’s seeing #MaryPoppinsReturns today? https://ebay.to/2CnG6cP pic.twitter.com/qu8nycrROY
1986	2018-12-19	Need gifting inspo for the gamer in your life? Whether they’re a casual player or a full-time streamer, you can’t go wrong with new gaming gear. Shop now: https://ebay.to/GamerGear #happeningonEbaypic.twitter.com/WJyH1wUrcv
1987	2018-12-20	The answer to every wishlist. Give the gift of choice with gift cards from Best Buy, Sephora and more. https://ebay.to/2JnHBbL pic.twitter.com/xn1OhPp038
1988	2018-12-21	Give the gift of an experience that will last a lifetime. https://ebay.to/2ELqKkG pic.twitter.com/djSFtMjyVk
1989	2018-12-21	Comfort and Joy - Today is National #UglySweater Day! Are you rocking your sweater? https://ebay.to/2GxisP7 pic.twitter.com/e3C6EBWurd
1990	2018-12-22	Keep the season going with massive savings! Shop our End Of Season sale to get 70% off select items in fashion, home & garden and more. https://ebay.to/2vL5pBM pic.twitter.com/56gdOgnMue
1991	2018-12-22	Some of the most active options from Fridays session 12.21.18 $AAPL $SNAP $GE $MS $EBAY $FBpic.twitter.com/H7Ysn8tDNs
1992	2018-12-23	Family time during the holidays isn’t complete without some friendly competition, right? If it’s happening during game night, it’s #happeningonEbay: https://ebay.to/2AdRxCm pic.twitter.com/eVFuMolvUp
1993	2018-12-23	Alert on $SHLDQ Extremely Low Market Cap of $19 Million and buyout on table for $4.6 Billion $BIOAQ $IMTV $IDVV $DRUS $VRUS $ANDI $COHO $FUSZ $BIEL $NHPI $LIBE $AMFE $RSHN $EMPM $RGDL $OCLN $PBYA $DIRV $BLSP $CANB $RETC $AMZN $TSLA $WMT $TGT $NVDA $SPY $GLD $EBAY $AAPL $FBpic.twitter.com/uqtJdocTkG
1994	2018-12-24	#eBay gift cards to the rescue! Top brand gift cards for less. Give the names they love at prices you can afford. Shop digital gift cards now. Email & snail mail-approved. https://ebay.to/2JnHBbL pic.twitter.com/6qNpr8jOBQ
1995	2018-12-26	Some of todays top open interest changes 12.26.18 $GE $BAC $SNAP $EBAY $DE $CLF $FBpic.twitter.com/jcHDGERPg6
1996	2018-12-27	The #MorpheXJamesCharles palette has sold out not once, but TWICE. But we’ve got plenty! Did you get your hands on one yet? #happeningonEbay https://ebay.to/2LBBxhU pic.twitter.com/WK9pUP2uxZ
1997	2018-12-27	End your year with massive savings. Score up to 70% off fashion, home & garden and more. https://ebay.to/2vL5pBM pic.twitter.com/V9s4hclWyN
1998	2018-12-28	Took some new positions today: $amzn short $ebay short $crm short Keeping it relatively tight, but at the same time giving them some room for a potential add. Might post charts later this wknd. I’m still on holiday, and won’t be back before January 2nd, hence the lack of posts
1999	2018-12-28	It’s flash coupon time! TODAY ONLY: 15% Off Everything* from now until 6pm PT tonight, use code POPUPSAVINGS. End 2018 with a bang! *Valid for registered users in US, CA, LATAM & the Caribbean until 6pm PT on 12/28/2018. No min, $100 max.pic.twitter.com/TxllHXk9KG
[truncated: 132 more rows]

## Sheet: Sheet1
May 17	Got $5? We’ve got some deals #TGIF
May 18	"They call me mellow yellow" --Donovan
May 20	Good things come in small packages.
May 21	K-pop has us feeling a thousand senses
May 22	For a touch of hand crafted, sustainably sourced style at home.
May 23	Thinking about buying your dream wallet? You are now.
May 23	Authenticated watches that make a statement.
May 17	For all the places they'll go...
May 24	You have a real life superhero...
May 17	DowDuPont $DWDP To Scoop Up Low Hanging BioAmber $BIOAQ In All Cash Offer, Discussions In Toronto https://stockratings.blogspot.com/2019/05/dowdupont-dwdp-to-scoop-up-low-hanging.html … Experts agree!! This is the #1 Stock to buy now! https://stockratings.blogspot.com/2019/05/warren-buffett-best.html … $DCTH $PG $PAOG $SIRI $EBAY $APYP $FUTL $SSOF $MO $MVES $WFT $FCX $HAL $NOUV
May 24	Have you noticed more $CFRUY Richemont's @NETAPORTER @MRPORTERLIVE $ADRNY Ahold @PeapodDelivers $NSRGY @Nestle trucks on the St.? Then you have $RKUNY Rakuten $NMGC NeoMagic's http://MercadoMagico.com $M Macys Bloomingdale's $WMT Walmart Jet $EBAY No doubt $AMZN Amazon slow downpic.twitter.com/upCudCzx3i
May 24	RT " 5 charts of OVERSOLD penny stocks on the base! $DIGAF $MSMY $INTV $KCPC $NVTQF $IMMD $WRIT $BTSC $OSTK $BTSC $UBIA $MGTI $BLOZF $KAYS $NAK $USRM $BAA $HWAL $VDRM $LQMT $CBIS $JAMN $DNRG $OWCP $AMZN $TSLA $WMT $TGT $NVDA $SPY $GLD $EBAY $AAPL $FB $TWTR $GS $S $GOOG $DIS…
May 24	Disrupted of the year award goes to holochain. $SPY $IWM $QQQ $XLI $WHR $MMM $CAT $BA $TLT $GLD $CL_F $XLE $XOM $CVX $XLF $JPM $GS $XRT $VFC $IYT $CSX $MJ $CRON $CGC $SMH $LRCX $NVDA $INTC $QCOM $FB $GOOGL $AAPL $AMZN $NFLX $TSLA $SQ $PYPL $EBAY $V $ABBV $PFE $LLY $BIIB $GILDhttps://twitter.com/holochainnews/status/1131690403705569280 … DISRUPTER OF THE YEAR 2019 Here are those moments! Moritz is…
May 24	The price of $ebay has just decreased to 36.00. New alert range: 35.5 - 36.5
May 24	Plan for the day, Scalp the shit out of $es Looking at $FB $CBAY $EBAY for a swing
May 24	$MDCL$3.34 - New Seeking Alpha article-Must read - Colorado MMJ stock soaring! https://seekingalpha.com/article/4266151-medicine-man-technologies-inc-s-growth-trajectory-will-soar-next-2-years … $AMZN $TSLA $WMT $TGT $NVDA $SPY $GLD $EBAY $AAPL $FB $TWTR $GS $S $GOOG $DIS $IBM $MSFT $BIDU $VZ $ADBE $AMAT $ADSK $AVGO $BABA $CDNS $CAVM $CERN $CHKP $CSCO $CTXS $CTSH $CSCpic.twitter.com/SLBInvNuEl
May 23	@shopproozy What ever happened to free shipping? $50 minimum now? Deal breaker for me. I can just go to $ebay or $amzn and get free shipping.
May 23	$EBAY daily pic.twitter.com/2AMlXKX4J7
May 22	7/ ECB is on-point with citing #ElliottManagement #PaulSinger #StarboardValue criticism's of @DevinWenig's wasteful extravagant spending, especially on a vanity project. However it does uncover a new photo of Devin Wenig, some might say appropriately dressed as an $EBAY pirate pic.twitter.com/f44vav5Rvw
May 22	2/ The bar, Wenig's recreation of iconic @WalkersBarNYC is a throwback to internet and gaming company CEO's lavish overspending on 'legacy' facilities and landmarks. $EBAY pic.twitter.com/lfGCpcBEUd
May 22	$EBAY This stock has been my bane for awhile but I think it's getting ready to pop in the next week or so. I messed with the fibs on the daily a little but the channel and DTL show a squeeze coming. pic.twitter.com/N6wGB2V8Ve
May 22	$AMZN $EBAY $GME
May 22	$EBAY Max Pain is 30.00 for maturity 05/24/2019. #maxpain #options http://maximum-pain.com/options/max-pain/EBAY …pic.twitter.com/JAXnMZvpg1
May 16	Menciona a tu amigo al que siempre le sacan la tarjeta. Ve toda la historia aquí http://bit.ly/2WTgCMk . #SomosFutbol pic.twitter.com/5irtbbzECS
May 22	$BEMG About to run big - Keep watch next week. L2 Is MEGA clear. Share reduction done, 75% less shares out there. $AMZN $TSLA $WMT $TGT $NVDA $SPY $GLD $EBAY $AAPL $FB $TWTR $GS $S $GOOG $DIS $IBM $MSFT $BIDU $VZ $ADBE $AMAT $ADSK $AVGO $BABA $CDNS $CAVM $CERN $CHKP $CSCOpic.twitter.com/KP6OWuwoze
May 22	$MDCL $3.10 -Colorado Marijuana - Beautiful chart reversal - on great earnings. $AMZN $TSLA $WMT $TGT $NVDA $SPY $GLD $EBAY $AAPL $FB $TWTR $GS $S $GOOG $DIS $IBM $MSFT $BIDU $VZ $ADBE $AMAT $ADSK $AVGO $BABA $CDNS $CAVM $CERN $CHKP $CSCO $CTXS $CTSH $CSC $DVMT $DOV $DST $SIRIpic.twitter.com/Gpi3u8Onzu
May 22	eBay apparently also inducing experts, like Bernard Marr, to publish effusive pieces that read like paid advertisements for eBay’s “Amazing AI” https://www.forbes.com/sites/bernardmarr/2019/04/26/the-amazing-ways-ebay-is-using-artificial-intelligence-to-boost-business-success/ … $EBAY #AI #Marketing #PR
May 22	"eBay Artificial Intelligence Tool Sees Cross-Border Sales Boosts" via @TameBay Some thoughts on #eBay PR leveraging this 'new' #AI research study off 2014 data. Actual expert comments welcomed $EBAY #EnhancingEbay #eBayCorp #ArtificialIntelligence https://tamebay.com/2019/05/ebay-artificial-intelligence-tool-sees-cross-boarder-sales-boosts.html#comment-208144 …pic.twitter.com/Ay8LL9hBCu
May 21	6 Top Stocks to Buy Under $50 in 2019 http://bit.ly/2HwafsV $SFIX $KO $EBAY $GLW $ATVI $TWTRpic.twitter.com/IjJAfINmX1
May 21	Strange #eBayGlitch leaves buyer uncertain if he won his auction or not $EBAY #Wenig #Misexecution #EnhancingEbayhttps://twitter.com/repoocttam/status/1130795109015019520 … @AskeBay i was bidding on an item last night and got the attached.... did I or Didn't I win..... pic.twitter.com/1hVIPMCO2N
May 20	New Form 4 filed by EBAY INC $EBAY - https://www.sec.gov/Archives/edgar/data/1065088/000164566319000002/0001645663-19-000002-index.htm …
May 20	Dear $OTLK guys that just did that, can I bid for your algo on $EBAY?
May 20	Gues the Conference call with Stifel Went Well This Morning on $JMIA $ZM $BYND $UBER $LYFT $OINS $MELI $EBAY $GOOGL $PD $PINS $FHL $TIGR $YETIpic.twitter.com/c2vfAbFoB5
May 20	You're going to hear a lot about $RKUNY #RAKUTEN Rakuten this year https://www.campaignlive.com/article/youre-going-hear-lot-rakuten-year/1581404 … #nikkei $AMZN $BABA $TCEHY $EBAY $FB $NFLX $JPM $MS $SAN $BAC $LUK $C $RJF $DB $WFC $CS $GS $PIEJF $LYG $NSRGY $SNE $AAPL $GOOG $ONLN $TSLA $DIS $CMCSA $T $CVS $CBS $HMNY $NMGC $LTRPA $WWE
May 20	$EBAY open interest for maturity 05/24/2019. High put=40.00 High call=41.00 #maxpain #options http://maximum-pain.com/options/open-interest/EBAY …pic.twitter.com/D9fcgtaXmk
May 19	Comparison of $SHOP against $ETSY $EBAY and $AMZN. SHOP should be worth half if it had ETSY valuation.pic.twitter.com/Wx4XwY91Dk
May 19	http://bit.ly/2VBR3Sz < Penny Stock Conspiracy Review! $TGT $NVDA $SPY $GLD $EBAY
May 18	Thomas "Independent Living" Tierney Devin "Misexecution" Wenig Pierre "Billionaire Whackadoodle" Omidyar Jesse Cohn Matt Murphy $EBAY #BOD #eBayCorp #eBayNews #eBayStories #Misexecution #CriticalFailure #eBayGlitch #RetailRevival #eBayOpen #EnhancingEbaypic.twitter.com/zBYonTqNT2
May 18	Ebay $EBAY Shareholder Kingstown Capital Management LP Increased Its Position; As Gildan Activewear $GIL Share Value Rose, Md Sass Investors Services Cut Holding by $518,070 https://enherald.com/ebay-ebay-shareholder-kingstown-capital-management-lp-increased-its-position-as-gildan-activewear-gil-share-value-rose-md-sass-investors-services-cut-holding-by-518070/ …
May 18	$EBAY eBay Inc. has an upcoming ex dividend date in 12 days div. yield of 1.45% https://blueequity.io/symbol/EBAY/Dividend …
May 18	Must see their alerts. People making a lot of money everyday by their alerts. Join @ http://bit.ly/2HzXdcN $ADI $NTES $ATVI $ROST $MNST $FISV $REGN $CTSH $EBAYL $EBAY $PAYX $ERIC $AMD $TEAM $BPRAP $XEL $LRCX $EA $ALXN $AMTD $MELI $ORLY $NXPI $XLNXpic.twitter.com/Vf5pWXfqt4
May 18	Tam Capital Management INC Has Decreased Its Ebay INC $EBAY Holding by $3.19 Million https://makdaily.com/tam-capital-management-inc-has-decreased-its-ebay-inc-ebay-holding-by-3-19-million/ …
May 18	http://bit.ly/2fry3Bj [Review] Thinking about Microcap millionaires stock alerts? MUST READ! $PGNX $EBAY $NTAP
May 18	$EBAY technical alerts: Fell Below 50 DMA and Cup with Handle https://swingtradebot.com/equities/EBAY
May 17	Cheap put options and hedges: $OKTA puts cheaper than 89% of history, $GLD 89%, $CRC 89%, $EBAY 89%, $TWTR 89%, $NUGT 89%, $NVDA 89%
May 17	$EBAY: New SEC Filing for EBAY: Form DEFA14A (No. 0001193125-19-150690): http://stocknewsflow.com/1065088_000119312519150690_0001193125-19-150690 …
May 17	PE, VC investors apprecite the fact, "No Returns w/o Exit". Despite robust seconday market, large funder like Softbank, etc. IPOs are getting a lot of attention! Do you miss those larger strategic buyers ( $GE $DD $Ebay $HP $TYC .... ) that are weary of activist investors?https://twitter.com/jasonzweigwsj/status/1129410729684209664 … The definition of IPO from The Devil's Financial Dictionary: ht…
May 17	Amg National Trust Bank Raised Its Occidental Petroleum $OXY Stake by $336,903; As Ebay $EBAY Stock Value Rose, Tam Capital Management Decreased Its Stake by $3.19 Million https://nbonews.com/amg-national-trust-bank-raised-its-occidental-petroleum-oxy-stake-by-336903-as-ebay-ebay-stock-value-rose-tam-capital-management-decreased-its-stake-by-3-19-million/ …
May 17	How Analysts Feel About eBay Inc. $EBAY? https://makdaily.com/how-analysts-feel-about-ebay-inc-nasdaqebay/ …
May 17	$SHMP.1870 - Natural Shrimp - Very nice basing chart from .90 spike. Based for next rally. $AMZN $TSLA $WMT $TGT $NVDA $SPY $GLD $EBAY $AAPL $FB $TWTR $GS $S $GOOG $DIS $IBM $MSFT $BIDU $VZ $ADBE $AMAT $ADSK $AVGO $BABA $CDNS $CAVM $CERN $CHKP $CSCO $CTXS $CTSH $CSC $DVMT $DOVpic.twitter.com/Wwbsm9GP0s
May 17	Ingalls & Snyder Trimmed By $642,600 Its Ebay $EBAY Position; Starbucks $SBUX's Sentiment Is 0.84 https://enherald.com/ingalls-starbucks-sbuxs-sentiment-is-0-84/ …
May 17	Reviewing eBay Inc. $EBAY's and Its Competitors results https://enherald.com/reviewing-ebay-inc-ebays-and-its-competitors-results/ …
May 1	.@wizards_magic fans we unfortunately sold out of the War of the Spark Mythic Edition exclusive earlier today. We are working to ensure all subsequent orders are canceled and refunded. Any direct inquires please reach out to us.pic.twitter.com/11Kx8kce3i
May 1	SOLD OUT Magic: The Gathering War of the Spark Mythic Edition has officially sold out. Stay tuned for future exclusive sets only on eBay.pic.twitter.com/01NLqZjSYu
May 1	New Set. New Possibilities. Get this LIMITED quantity Magic: The Gathering War of the Spark Mythic Edition exclusively on Hasbro’s eBay store. #MTGWAR
Apr 30	Tomorrow, Magic: The Gathering War of the Spark is here and calling Planeswalkers from the Multiverse for a throwdown! Mythic Edition launching 12 PM PST on 5/1 — exclusively on eBay! #MTGWARpic.twitter.com/F5okdFuoBz
Apr 29	It is always interesting to me that useless info tweets (like how many businesses $DIS is involved in) get so many more likes, RTs, comments than useful charts like $EBAY
Apr 29	$EBAY broke higher on earnings last week, tight consolidation (shown in 30 min inset) on the daily chart from @MarketSmith a move above 3851 looks like it should re-ignite momentum w stop 3745ish #IBDPartnerpic.twitter.com/kKaf6ux3tb
Apr 29	Ready to take your photography game to the next level? This mini photo studio is just what you NEED to take your images from beginner to winner for under $15!
Apr 27	NEW Article: "eBay's Stock Rallies On Strong Earnings, Cycles Point Higher" - https://www.seeitmarket.com/ebays-stock-rallies-on-strong-earnings-cycles-point-higher-19280/ … by @askslim $EBAY pic.twitter.com/P9Rm2R2kBM
Apr 26	Cash in last season’s faves for this season’s must-haves with this simple equation. Get started here: http://ebay.to/SelltoBuy pic.twitter.com/IxrxiG6hV4
Apr 24	Getting your new wedding season wardrobe is a simple equation. Sell something old for something new on #eBay Get started here: http://ebay.to/SelltoBuy pic.twitter.com/8Urz1reeo2
Apr 24	$EBAY is up 4.5% today after reporting yesterday. Get the scoop on their earnings here: https://stocktwits.com/r/EarningsSzn/i9Sf2r774P …pic.twitter.com/xF4Az6fgaM
Apr 23	EBay shares rose more than 5 percent in extended trading after beating quarterly revenue estimates https://reut.rs/2ZtNr43 $EBAY
Apr 23	We are all over the after hours movers tonight. Check it out $SNAP $EBAY $TXNpic.twitter.com/tJieVJvHpt
Apr 23	$TXN, $EBAY and $SNAP reacting positively to their earnings. On watch for 'Power Earnings Gaps' for tomorrow!
Apr 11	ORDER FLOW IN TODAY’S MOST ACTIVE ISSUES: $AAPL $TSLA $BAC $EBAY $BA $FB $NVDA $NFLX $X $BBBY $DIS $AMZN $LYFT $JPMpic.twitter.com/nbknCiOeNX
Apr 11	Lord and savior @JeffBezos is many things, but he isn't above dunking on $EBAY pic.twitter.com/Ve4VVdHq2F
Apr 6	excellent longer read on hyperscale providers/data centers from @SMFulton3 (cc: $FB, $AMZN, $GOOGL, $MSFT, $EBAY, $DELL, $EQIX, $DLR, $INXN, $CONE)https://www.zdnet.com/article/how-hyperscale-data-centers-are-reshaping-all-of-it/ …
Mar 28	$VRRB Soon 2 B on #NASDAQ as $VERB https://www.globenewswire.com/news-release/2019/03/28/1781234/0/en/Verb-Tech-Co-Announces-Business-Partnership-with-Adobe.html#.XJy7EiuRxCo.twitter … #Adobesummit19 #AdobeSummit #adobe #marketo #MKTGNation #CRM $QQQ $MSFT $GOOG $GOOGL $NVDA $IT $AMZN $AAPL $SHOP $EBAY $ADBE $ORCL $CRM $NFLX #stockstowatch #StocksInNews #AdobeInsiders #StocksToTrade #Marketers $G…
Mar 24	Stocks to watch 3/25 $DSW $TLRY $ROKU $SHOP $TTWO $EBAY $NFLX DAY 6 of our #25KSimplChallenge. Enrollment is closed but you can still join the team! http://discord.gg/5Q8aCK7 We’re striving to be the best free option trading room that makes you real money!pic.twitter.com/wTjobEv1Oe
Mar 18	Thread on $EBAY from former Stubhub founder/CEO. My experience is that Elliott generally drives to a transaction whereas Starboard is more focused on expenses and balance sheet optimization. Activist situations aren't for me but thx @lainypainter for highlighting.https://twitter.com/jefffluhr/status/1107675736230359040 … 1/ Baller move: Kudos to Jesse Cohn of Elliott Management and Peter Feld of …
Mar 11	Large BLOCK TRADES/PRINTS for Monday March 11th...... $QEP (oil & gas) 1.7 million shares at $7.25 $EBAY 1.4 million at $36.50 $TWTR 823K at $30.66 As always, recommend that you set price alerts on your TI scans at support & resistance and play price action if you like set up!pic.twitter.com/N8hvGHWNvo
Mar 10	For #InternationalWomensMonth we partnered with 4 incredible artists to reimagine what it means to be a superhero. Find @yesimhotinthis, @haleydrewthis, @tylerfeder and @yeahitschill's work and all your favorite at Super Heroine HQ. #mysuperhero http://ebay.to/superheroinesTW pic.twitter.com/OcHjZ718Jf
Mar 10	Calling all female superhero fans! Tell us about your favorite superheroine for a chance to win a $100 gift card to shop the world’s first all-female superhero store, Superheroine HQ, now open on eBay. Be sure to tag us and include #mysuperhero and #sweepstakes!
Mar 9	Today is the #Barbie60 anniversary. We’re taking you on a journey through the past, present, and future of Barbie's iconic rides! Shop some of her most memorable modes of transportation on http://ebay.com/BarbieDay . Do you have a favorite?pic.twitter.com/5hisf7aPWC
Mar 8	Telling your story on your terms. That’s what it means to be a superhero to @yesiamhotinthis. Find Huda's work and all your favorite female superheroes at Super Heroine HQ, the world’s first all-female superhero store, now open on #eBay. #mysuperhero https://ebay.to/superheroinesTW pic.twitter.com/gtVsB5oPXH
Mar 8	When we asked artist @haleydrewthis to show us how she puts the “her” in “hero," she showed us it’s a choice for all of us. Find Haley's work and all your favorite female superheroes at Super Heroine HQ. #mysuperhero https://ebay.to/superheroinesTW pic.twitter.com/IBoIfChfnS
Mar 8	We asked artist @tylerfeder to bring to life her vision of a female superhero…and it’s someone you can find every day. Find Tyler's work and all your favorite female superheroes at Super Heroine HQ. #mysuperhero https://ebay.to/superheroinesTW pic.twitter.com/jr28St3qG3
Mar 8	Who’s your favorite female superhero? Tell us about her using #mysuperhero and #sweepstakes for a chance to win a $100 gift card to shop ebay's Super Heroine HQ! NO PURCH NEC. Open to 50 US/DC 18+ Ends 11pm 3/11 Rules: http://ebaysuperheroines.dja.com
Mar 7	.@captainmarvel is here! Is everyone geared up for the release? Find your favorite female superheroes at Superheroine HQ, the world’s first all-female superhero store. #mysuperhero
Mar 7	$VRRB DID YOU MISS $WMT 1970, $MSFT 1986, $GOOG 2004, $CRM 2004 $NFLX 2002 WELL IT'S TIME TO BREAK THAT TREND $FUSZ IS HERE AND NOW~~THE NEXT BIG THING NASDAQ ANY DAY $MSFT $ORCL $VALE $QCOM $CVSI $FNMA $FMCC $SIRI $AMZN $AAPL $SNAP $TWTR $GOOGL $HBAN $JD $MU $ADBE $EBAY pic.twitter.com/zObgruye9G
Mar 7	$VRRB MAKE SURE YOU ARE IN THE "KNOW" NEXT BIG TECH PLAYER ON THE ROAD TO NASDAQ #millionairemindset $ORCL $MSFT $AAPL $SIRI $JD $MU $BAC $QCOM $JCP $WMT $WFC $VALE $NFLX $AMZN $EBAY $TWTR $HBAN $CZR $BOXL $ATOS $FNMA $FMCC $CVSI $TCEHY $CRON $ACB $CGC $KNDI $SNAPpic.twitter.com/Oijg7MPuUx
Mar 6	You can’t spell “hero” without “her.” Find your favorite female superheroes at Superheroine HQ, the world’s first all-female superhero store. :@catstaggs #mysuperhero
Mar 3	Strollers Car seats All the gear you need to be ready for your little
Feb 28	“No matter what your body shape is, we want you to feel as beautiful as you are on the inside.” Small business owner, Cori Thackery, shares the inspiration behind Sweetlees Boutique — always open on eBay. #RetailRevival #ebaysellerpic.twitter.com/uVlQElO6DK
Feb 27	23 years of #Pikachu, Mew, and the whole squad! Check out all the game generations that brought joy to Trainers around the world, from the original Red & Blue to the newest Sun & Moon! #PokémonDay
Feb 27	Good day to have $MELI as one of your top holdings. Amazing that it is STILL a sub-$20 billion company. For context: $PYPL - $112 billion $EBAY - $34 billion $AMZN - $797 billion $MELI is all three of these in one. There's room for growth.
Feb 26	.@WSJ scoop just crossing wire: eBay and Elliott nearing a possible settlement that would involve board seats, an operational review and a strategic review $EBAY
Feb 25	Congratulations to @SpiderVerse for winning Best Animated Feature at tonight's #Oscars! #happeningonEbay Show Now: https://ebay.to/2BSQCrG pic.twitter.com/33wiPLpUmD
Feb 23	TOP DROPS IN #NASDAQ SHORTS: $MSFT $QCOM $AMD $SBUX $CSCO $FB $FOLD $BILI $NXPI $NVDA $AAPL $EBAY $STX $CTRP $EA $AMRN $SYMC $GILD $AMATpic.twitter.com/mLPOf0KWk9
Feb 14	$EBAY CONFIRMS LAYOFFS OF 2-3% OF GLOBAL WORKFORCE - TECHCRUNCH
Jan 29	Huge night for earnings as Apple, Advanced Micro, eBay and Amgen reports flood in. We will have wall-to-wall coverage coming up at 5pm! $AAPL $AMD $EBAY $AMGNpic.twitter.com/yfzzY82WtR
Jan 29	#BREAKING: eBay $EBAY Q4 Non-GAAP Earnings Per Share (EPS) beats estimates, $0.71 vs. $0.68 expected
Jan 29	$FUSZ: EYE-OPENER HERE. .52 SUPPORT HELD STRONG AND THIS CHART IS READY TO RESUME THE CLIMB. CEO CONFIRMS UPLIST TO NASDAQ BY END OF THIS CURRENT QTR $MSFT $ORCL $FB $TWTR $AVCO $SIRI $HMNY $JD $MU $INTC $AWSM $EBAY $NFLX $AMZN $WMT $CRM $CRON $FMCCpic.twitter.com/ET6DeZzdVV
Jan 29	Here's who reports earnings after the closing bell today: $AAPL $AMD $EBAY $AMGN $ILMN $ALGN $HP $HA $JNPR $KLAChttps://www.stocktwits.com/discover/earnings-calendar …
Jan 28	Our latest newsletter: "Stocks Reach Important Time & Price Juncture" --> https://mailchi.mp/seeitmarket.com/stocks-reach-important-time-price-juncture-2023881 … feat. @DKellerCMT @MarkNewtonCMT $SPY $QQQ $EEM $IBM $EBAY $GLDpic.twitter.com/QC3QGMfxDA
Jan 27	[NEW] Stocks Reach Important Time & Price Juncture --> https://mailchi.mp/seeitmarket.com/stocks-reach-important-time-price-juncture-2023881 … feat. @marketminute @askslim @KimbleCharting $SPY $QQQ $IBM $AAPL $EBAY $GLD $VIXpic.twitter.com/N1ddlnNTGf
Jan 27	Notable #Earnings To Watch This Week Mon: $CAT Tues: $AAPL $VZ $MMM $AMD $HOG $EBAY Wed: $MSFT $FB $BA $MCD $BABA $TSLA $T $V $QCOM Thurs: $AMZN $GE $UPS $MA $RTN Fri: $XOM $CVX $MRK $MSGpic.twitter.com/fXpDiUInZA
Jan 26	Short floats: $BABA $TSLA M: $CAT $AKS T: $LMT $VZ $HOG $AAPL $AMD $EBAY $AMGN $BA $PFE $AGN W: $BABA $BA $MCD $FB $MSFT $TSLA $PYPL $V $QCOM $WYNN $RCL TH: $UPS $MA $MO $CELG $AMZN $DECK F: $XOM $CVXpic.twitter.com/2ii1lzV6hr
Jan 26	#earnings for the week $AMZN $AAPL $AMD $FB $MSFT $BABA $TSLA $CAT $GE $BA $T $PYPL $VZ $UPS $V $MCD $LMT $MA $MMM $PFE $XOM $MO $AKS $SALT $ALGN $NUE $BIIB $NOK $WYNN $EBAY $RTN $ARLP $QCOM $HOG $BOH $GLW $BX $X $BMRC $SAP $AGN $WHR $SIRI $CVX $CADE http://eps.sh/cal pic.twitter.com/L3HMS45297
Jan 26	Are you paranoid or complacent? Just one of the topics we covered w/ @morganhousel. Along with @aaronbush100 @rongross144 & @TMFJMo analyzing the latest with retail, restaurants, media, financials & more. $SBUX $MA $CMCSA $PZZA $ESTC $HA $ABCB $EBAY https://www.fool.com/podcasts/motley-fool-money/2019-01-25-are-you-paranoid-or-complacent/ …
Jan 26	Some implied moves for earnings next week: $CAT 5.5% $MMM 4.1% $AGN 4.7% $BIIB 4.8% $AMD 12.4% $AMGN 3.7% $AAPL 5.0% $EBAY 6.3% $BABA 5.7% $BA 4.6% $MCD 3.7% $MSFT 4.5% $TSLA 10.0% $V 4.3% $AMZN 6.0% $PYPL 5.7% $HOG 6.4% $T 4.1% $ILMN 6.0% $JNPR 7.7% $SYK 4.4% $NOW 6.4%
Jan 25	@backstreetboys just dropped their new album, #BSBDNA, and all we have to say is: we *totally* want it that way.
Jan 25	Expectations have improved over the previous quarter for the following companies scheduled to report earnings next week: $EBAY $RCL $WYNN $GPK $AKS $MRK $OPB $BA $ARLP $RTN $WHR $MCD $BABA $XOM $BOH $DWDP $GE $PYPL http://eps.sh/cal pic.twitter.com/0BpJksK0A2
Jan 24	Unleash the power of the guilds and grab your Ravnica Allegiance Mythic Edition TODAY – available only on eBay! This premium set contains 8 special Planeswalkers and limited edition packaging for @wizards_magic aficionados everywhere. Shop now: https://ebay.to/2HuVKaW #MTGRNApic.twitter.com/nk0A5vPn8Q
Jan 22	"I think it looks like a very attractive, limited downside situation." @JimCramer gives his take on $EBAY after Elliott Management announced a stake in the e-commerce company pic.twitter.com/8wqjM3KuHn
Jan 22	Talk about a smash hit! #Aquaman just joined the billion-dollar club and is about to make history as the highest grossing DC film ever. If it’s happening at the box office, it’s #happeningonEbay.
Jan 22	$STAF was main watch this morning. $EBAY shakeout move while away from the desk pic.twitter.com/XLbEUwKd4p
Jan 22	$EBAY big focus--could be worth a lot more--they have screwed up so much...
Jan 17	Alert on $SHLDQ Extremely Low Market Cap of $81 Million and buyout for $5.2 Billion $BIOAQ $IMTV $IDVV $DRUS $VRUS $ANDI $COHO $FUSZ $BIEL $NHPI $LIBE $AMFE $RSHN $EMPM $RGDL $OCLN $PBYA $DIRV $BLSP $CANB $RETC $AMZN $TSLA $WMT $TGT $NVDA $SPY $GLD $EBAY $AAPL $FBpic.twitter.com/j4c94Nfa2w
Jan 11	$FUSZ 2DAYS news W @Instapage is just the beginning 4 @nFuszInc Instapage’s 15,000 enterprise clients including Verizon, eBay, TrueCar among others. "Video marketing ROI with the full suite of video analytics offered by nFusz,” continued Mr. Xiao" $EBAY $CRM $AMZN #analytics
Jan 11	$PAOG.0056 Proudly Announces New MJ Entity Acquisition. Michigan Marijuana - and incredible CEO! Watch this one $AMZN $TSLA $WMT $TGT $NVDA $SPY $GLD $EBAY $AAPL $FB $TWTR $GS $S $GOOG $DIS $IBM $MSFT $BIDU $VZ $ADBE $AMAT $ADSK $AVGO $BABA $CDNS $CAVMhttps://finance.yahoo.com/news/pao-group-proudly-announces-mj-191835151.html …
Jan 10	.@LimitedRunGames has released a physical version of @celeste_game and fans can’t wait to get their hands on it! The Collector’s Edition includes stickers, a poster, a cassette of the game’s soundtrack, a plush strawberry, and even a recipe for strawberry pie.
Jan 9	Cold weather - aka - the perfect excuse to drink hot cocoa (or coffee), binge watch your favorite #Netflix show (or movie), read (or listen to) a good book and bundle up with a cozy blanket (AND pillow) - awwww, who's in? #WinterIsHere #Cozy
Jan 9	$EBAY eBay - shares retesting 2018 downtrend resistance line. Price and positive money flow momentum improving. October gap the first upside objective. pic.twitter.com/gLT49J2eO1
Jan 8	Too cold outside for a run? Try taking your home gym to the next level with treadmills, ellipticals, and more. #FitLife
Jan 8	10 Most Expensive Comics Sold on eBay in 2018 https://shar.es/aaRDjP via @Newsarama
Jan 7	$EBAY 50d recapture and bear channel break pic.twitter.com/yV8MP4TUB0
Jan 7	Closed Alerts for/enero/7th 2019 - $AYX $msft $team $aapl $ebay $ge $ULTA @orionstafa @letsinvestnow @traderA_Bpic.twitter.com/mOvFjqvkIv
Jan 7	I think $AAPL is the only tech company being honest about what they see happening in China. Perhaps because they are closer to the situation. But I worry for companies like $SBUX or $EBAY that have come to depend so much on the Chinese market. Extrapolate out a bit..its worrisome
Jan 7	Steph's 'NASA' Curry 6s to benefit STEM causeshttp://www.espn.com/nba/story/_/id/25678503 …
Jan 7	Alert on $SHLDQ Extremely Low Market Cap of $34 Million and buyout on table for $4.4 Billion $BIOAQ $IMTV $IDVV $DRUS $VRUS $ANDI $COHO $FUSZ $BIEL $NHPI $LIBE $AMFE $RSHN $EMPM $RGDL $OCLN $PBYA $DIRV $BLSP $CANB $RETC $AMZN $TSLA $WMT $TGT $NVDA $SPY $GLD $EBAY $AAPL $FBpic.twitter.com/TWicXsJWFF
Jan 5	A WATCH LIST REVIEW ... IN THE CROSSHAIRS http://www.thecrosshairstrader.com/2019/01/watch-list-review-in-the-crosshairs/ … $STUDY $SPY $GOOGL $FB $AA $GE $MCD $QD $PEP $CMI $DE $EBAY $DWDP et al
Jan 4	Is your 2019 all about clean eating? Shop cookbooks, superfoods, kitchen essentials and more to kickstart your wellness from the inside out. https://ebay.to/2BXzWyI pic.twitter.com/i5TeOwB5lg
Jan 3	Raise your hand if @MarieKondo's new #Netflix show has already changed your life! Now all you need to complete your tidying up journey is her book. #newyearnewjoy #TUWMK https://ebay.to/2F9zyQW pic.twitter.com/Uy0m5gHZ1g
Jan 3	Kickstart 2019 with a wall calendar that speaks to your soul. (Even if it’s cats doing yoga!) https://ebay.to/2BWXd3O https://ebay.to/2Aw5gED https://ebay.to/2F6smWd https://ebay.to/2ArKuGk pic.twitter.com/MTtqotgi0J
Jan 2	Now Trending: Overwatch #Legos - Attack commences in 30 seconds. Which hero will you choose? https://ebay.to/2F1ukqe pic.twitter.com/E4AvResEpb
Jan 1	Happy 2019! Cheers to health, happiness, and a great year ahead. #happynewyearpic.twitter.com/NYND7eUXSC
Dec 31	Before the ball drops this #NewYearsEve, checkout the serious dropped in 2018. Here is the top 5 most expensive items bought on #eBay in 2018!pic.twitter.com/MzrA0kfj4A
Dec 31	Time is ticking until 2019 so we're counting down the most expensive items bought on #eBay in 2018. First up - most expensive watches! pic.twitter.com/UzwYGCauDC
