# Supplementary material for: Measuring information flux between social media and stock prices with Transfer Entropy
Source: PLoS One. 2021 Sep 23;16(9):e0257686. doi: 10.1371/journal.pone.0257686 (PMC8459996; doi:10.1371/journal.pone.0257686)
Supplement: S1 Data — (ZIP) [file pone.0257686.s001.zip › DATA BASES/4.-ebay/ebay3.csv]

SUMMARY OUTPUT
Regression Statistics
Multiple R	0.932152354
R Square	0.868908011
Adjusted R Square	0.868836765
Standard Error	3.285819128
Observations	1842
ANOVA
	df	SS	MS	F	Significance F
Regression	1	131674.8336	131674.8336	12195.94539	0
Residual	1840	19865.75751	10.79660734
Total	1841	151540.5911
	Coefficients	Standard Error	t Stat	P-value	Lower 95%	Upper 95%	Lower 95.0%	Upper 95.0%
Intercept	9.108648211	0.151770692	60.01585723	0	8.810987319	9.406309103	8.810987319	9.406309103
X Variable 1	0.031877955	0.000288657	110.4352543	0	0.031311825	0.032444086	0.031311825	0.032444086
RESIDUAL OUTPUT
Observation	Predicted Y	Residuals
1	9.108648211	-2.892318211
2	9.140526166	-2.751637166
3	9.172404122	-3.031831122
4	9.204282077	-3.030040077
5	9.236160032	-3.263938032
6	9.236160032	-3.263938032
7	9.236160032	-3.339695032
8	9.236160032	-3.289190032
9	9.268037987	-3.830327987
10	9.299915942	-3.643349942
11	9.331793898	-3.750985898
12	9.363671853	-4.081684853
13	9.395549808	-4.345044808
14	9.395549808	-4.307165808
15	9.427427763	-4.368504763
16	9.427427763	-3.690895763
17	9.427427763	-3.598303763
18	9.459305718	-3.840618718
19	9.491183674	-4.305998674
20	9.491183674	-4.364920674
21	9.491183674	-4.916267674
22	9.523061629	-4.948145629
23	9.554939584	-5.169417584
24	9.586817539	-5.037154539
25	9.618695494	-5.216338494
26	9.618695494	-5.228965494
27	9.65057345	-5.32818245
28	9.682451405	-4.573024405
29	9.682451405	-4.661407405
30	9.71432936	-4.69328536
31	9.746207315	-4.725163315
32	9.77808527	-4.91276527
33	9.77808527	-4.66865827
34	9.77808527	-4.63498727
35	9.809963226	-4.721579226
36	9.841841181	-4.589316181
37	9.841841181	-3.789653181
38	9.841841181	-3.814905181
39	9.873719136	-3.808904136
40	9.905597091	-3.849200091
41	9.937475046	-2.988822046
42	9.969353002	-3.020700002
43	9.969353002	-2.654538002
44	10.00123096	-2.686415957
45	10.03310891	-2.781424912
46	10.06498687	-2.947983867
47	10.06498687	-2.611282867
48	10.09686482	-2.714709822
49	10.12874278	-2.565611778
50	10.12874278	-2.552984778
51	10.16062073	-2.652202733
52	10.16062073	-2.706916733
53	10.16062073	-2.908936733
54	10.19249869	-2.987111688
55	10.19249869	-3.138626688
56	10.19249869	-2.886101688
57	10.19249869	-2.982902688
58	10.19249869	-3.450074688
59	10.19249869	-2.385259688
60	10.22437664	-1.032457643
61	10.2562546	-1.064335599
62	10.28813255	-1.193014554
63	10.28813255	-0.797391554
64	10.28813255	-1.466584554
65	10.28813255	-0.835270554
66	10.32001051	-0.867148509
67	10.35188846	-1.033706464
68	10.35188846	-1.227309464
69	10.35188846	-1.366198464
70	10.38376642	-1.364405419
71	10.38376642	-0.101780419
72	10.41564437	-0.348304375
73	10.41564437	-0.634499375
74	10.41564437	-0.335677375
75	10.44752233	-0.16974433
76	10.47940028	0.118242715
77	10.47940028	0.227669715
78	10.47940028	0.004606715
79	10.47940028	-0.172160285
80	10.51127824	-0.20403824
81	10.51127824	0.07373876
82	10.51127824	0.03585976
83	10.5431562	-0.454772195
84	10.57503415	-0.659209151
85	10.57503415	-0.659209151
86	10.60691211	-0.787889106
87	10.60691211	-0.863646106
88	10.60691211	-1.031996106
89	10.60691211	-0.922569106
90	10.60691211	-1.234017106
91	10.60691211	-1.162467106
92	10.60691211	-0.825767106
93	10.60691211	-0.813141106
94	10.63879006	-0.777679061
95	10.67066802	-0.679085016
96	10.67066802	-0.910567016
97	10.70254597	-1.110794971
98	10.70254597	-0.833016971
99	10.70254597	-0.929818971
100	10.73442393	-0.801763927
101	10.76630188	-0.804180882
102	10.76630188	-1.262934882
103	10.76630188	-1.283977882
104	10.79817984	-1.261142837
105	10.83005779	-1.385612792
106	10.86193575	-1.228096747
107	10.8938137	-1.302062703
108	10.8938137	-1.352568703
109	10.92569166	-1.300270658
110	10.95756961	-1.311105613
111	10.98944757	-0.934733568
112	10.98944757	-0.972612568
113	11.02132552	-1.118127523
114	11.02132552	-1.118127523
115	11.05320348	-1.150005479
116	11.08508143	-1.026158434
117	11.11695939	-1.163255389
118	11.14883734	-1.258264344
119	11.1807153	-1.403779299
120	11.21259325	-1.317812255
121	11.24447121	-1.34969021
122	11.27634917	-1.381568165
123	11.27634917	-1.406820165
124	11.30822712	-1.37556712
125	11.34010508	-1.710475075
126	11.34010508	-1.883035075
127	11.34010508	-1.883035075
128	11.34010508	-1.550543075
129	11.34010508	-1.984044075
130	11.37198303	-1.216259031
131	11.37198303	-1.447741031
132	11.37198303	-1.401444031
133	11.40386099	-1.273389986
134	11.43573894	-1.347354941
135	11.4676169	-1.648593896
136	11.4676169	-1.715933896
137	11.4676169	-1.753812896
138	11.49949485	-1.722558852
139	11.53137281	-2.082719807
140	11.53137281	-1.973291807
141	11.53137281	-1.973291807
142	11.53137281	-1.973291807
143	11.53137281	-2.065884807
144	11.53137281	-2.288948807
145	11.56325076	-2.400793762
146	11.56325076	-2.400793762
147	11.59512872	-2.049673717
148	11.59512872	-1.906576717
149	11.62700667	-1.260845672
150	11.62700667	-0.271787672
151	11.62700667	-0.069766672
152	11.65888463	-0.215281628
153	11.65888463	-0.320500628
154	11.65888463	-0.059558628
155	11.65888463	-0.307874628
156	11.69076258	-0.508102583
157	11.69076258	-0.508102583
158	11.72264054	-0.203279538
159	11.72264054	-2.303448538
160	11.75451849	-2.280612493
161	11.75451849	-2.764619493
162	11.78639645	-2.565016448
163	11.78639645	-2.451379448
164	11.8182744	-2.563223404
165	11.8182744	-2.748409404
166	11.8182744	-2.836792404
167	11.8182744	-3.038813404
168	11.85015236	-3.133822359
169	11.88203031	-3.616037314
170	11.88203031	-3.738091314
171	11.91390827	-3.576365269
172	11.91390827	-3.542696269
173	11.91390827	-3.374346269
174	11.94578622	-3.435685224
175	11.94578622	-3.103194224
176	11.94578622	-3.061106224
177	11.94578622	-3.094776224
178	11.94578622	-3.456728224
179	11.94578622	-3.090567224
180	11.97766418	-2.72682218
181	12.00954213	-2.788162135
182	12.00954213	-2.960721135
183	12.00954213	-2.960721135
184	12.04142009	-2.30657209
185	12.04142009	-2.20556209
186	12.07329805	-2.506799045
187	12.07329805	-2.296362045
188	12.105176	-1.99154
189	12.105176	-1.962078
190	12.105176	-1.877903
191	12.105176	-1.5875
192	12.105176	-1.835815
193	12.105176	-1.970496
194	12.105176	-1.75585
195	12.105176	-1.814772
196	12.13705396	-1.779309956
197	12.16893191	-1.701759911
198	12.20080987	-1.455860866
199	12.20080987	-1.401145866
200	12.23268782	-0.784876821
201	12.23268782	0.124214179
202	12.26456578	0.391158224
203	12.26456578	0.584760224
204	12.26456578	0.753110224
205	12.29644373	0.388741268
206	12.32832169	0.323193313
207	12.36019964	0.169261358
208	12.36019964	0.505961358
209	12.36019964	0.392325358
210	12.3920776	0.503545403
211	12.3920776	0.718192403
212	12.3920776	0.330986403
213	12.3920776	-0.127767597
214	12.42395555	-0.109140552
215	12.42395555	0.164428448
216	12.45583351	0.006287492
217	12.45583351	0.460833492
218	12.45583351	0.288274492
219	12.45583351	0.250395492
220	12.45583351	0.094671492
221	12.45583351	-0.006338508
222	12.48771146	-0.429630463
223	12.48771146	-0.463300463
224	12.51958942	-0.600397418
225	12.55146737	-0.632275373
226	12.58334533	-0.664153329
227	12.61522328	-0.700240284
228	12.64710124	-0.715283239
229	12.64710124	-0.807875239
230	12.64710124	-0.934138239
231	12.67897919	-0.966016194
232	12.71085715	-0.997894149
233	12.71085715	-0.640150149
234	12.7427351	-0.760411105
235	12.77461306	-0.81333306
236	12.77461306	-1.11636406
237	12.80649101	-0.672652015
238	12.83836897	-0.75503597
239	12.83836897	-0.55722397
240	12.83836897	-0.55722397
241	12.87024693	-0.475465925
242	12.90212488	-0.654649881
243	12.93400284	0.020542164
244	12.93400284	-0.299322836
245	12.96588079	-0.331200791
246	12.96588079	-0.124971791
247	12.96588079	-0.188102791
248	12.96588079	0.350618209
249	12.96588079	0.590516209
250	12.96588079	0.481089209
251	12.96588079	1.550112209
252	12.96588079	1.558530209
253	12.99775875	1.253083254
254	12.99775875	1.505608254
255	12.99775875	1.505608254
256	12.99775875	1.602409254
257	12.99775875	1.535069254
258	13.0296367	1.132820299
259	13.0296367	0.796121299
260	13.06151466	1.092525343
261	13.09339261	1.010143388
262	13.09339261	0.766034388
263	13.12527057	0.346951433
264	13.12527057	0.132305433
265	13.15714852	0.028878478
266	13.15714852	-0.143680522
267	13.15714852	-0.644521522
268	13.15714852	-0.551929522
269	13.18902648	-0.364952477
270	13.18902648	-0.318656477
271	13.18902648	-0.280777477
272	13.18902648	0.177976523
273	13.18902648	-0.419665477
274	13.18902648	-0.125053477
275	13.22090443	-0.009624433
276	13.25278239	0.147891612
277	13.28466034	0.120221657
278	13.28466034	-0.178599343
279	13.28466034	-0.178599343
280	13.28466034	-0.178599343
281	13.28466034	-0.157555343
282	13.28466034	-0.363784343
283	13.3165383	-0.408289298
284	13.34841625	-0.364409253
285	13.38029421	-0.270024209
286	13.38029421	-0.270024209
287	13.38029421	1.093611791
288	13.41217216	0.746076836
289	13.44405012	0.672110881
290	13.47592807	0.417169926
291	13.50780603	0.246402971
292	13.53968398	0.231360015
293	13.57156194	0.19948206
294	13.6034399	0.335954105
295	13.6034399	0.676863105
296	13.6034399	0.529557105
297	13.63531785	-0.01158085
298	13.66719581	0.179606195
299	13.66719581	-0.801034805
300	13.69907376	-0.795033761
301	13.73095172	-1.121524716
302	13.73095172	-1.205699716
303	13.73095172	-1.668662716
304	13.76282967	-1.780505671
305	13.76282967	-1.628990671
306	13.76282967	-1.628990671
307	13.79470763	-1.665077626
308	13.82658558	-1.292915582
309	13.82658558	-1.894767582
310	13.82658558	-0.838370582
311	13.85846354	-0.079002537
312	13.89034149	-0.035122492
313	13.89034149	0.175315508
314	13.92221945	-0.374240447
315	13.9540974	-0.145174402
316	13.98597536	-0.177052358
317	13.98597536	-0.223348358
318	13.98597536	0.222779642
319	13.98597536	0.088098642
320	14.01785331	0.081472687
321	14.04973127	0.049594732
322	14.04973127	-2.707139268
323	14.04973127	-1.200405268
324	14.04973127	-1.200405268
325	14.04973127	-2.618754268
326	14.08160922	-1.909891223
327	14.08160922	-1.855178223
328	14.08160922	-2.158208223
329	14.11348718	-1.714497178
330	14.11348718	-1.714497178
331	14.11348718	-1.280995178
332	14.11348718	-1.735541178
333	14.14536513	-1.304456134
334	14.17724309	-2.199129089
335	14.20912104	-1.826967044
336	14.20912104	-1.835384044
337	14.240999	-1.555813999
338	14.27287695	-0.788028954
339	14.27287695	-0.703853954
340	14.30475491	-0.97563091
341	14.33663286	-0.649763865
342	14.36851082	-1.05201182
343	14.36851082	-1.95689482
344	14.40038878	-1.551062775
345	14.40038878	-1.323789775
346	14.43226673	-1.35566773
347	14.43226673	-0.61492673
348	14.46414469	-0.680474686
349	14.49602264	-0.716561641
350	14.49602264	-0.240971641
351	14.49602264	-0.531376641
352	14.5279006	-0.996755596
353	14.5279006	-1.009382596
354	14.55977855	-1.041260551
355	14.55977855	-0.565670551
356	14.55977855	-1.163314551
357	14.55977855	-1.558936551
358	14.59165651	-1.216235506
359	14.59165651	-0.681723506
360	14.62353446	-0.856699462
361	14.62353446	-0.957709462
362	14.65541242	-1.801876417
363	14.65541242	-2.555244417
364	14.65541242	-2.639419417
365	14.68729037	-2.204125372
366	14.68729037	-2.587122372
367	14.71916833	-2.265464327
368	14.71916833	-2.227585327
369	14.75104628	-2.293134282
370	14.75104628	-2.293134282
371	14.75104628	-1.729160282
372	14.78292424	-1.723160238
373	14.81480219	-1.835004193
374	14.84668015	-2.106781148
375	14.84668015	-2.052067148
376	14.84668015	-2.052067148
377	14.84668015	-2.317219148
378	14.8785581	-1.987144103
379	14.8785581	-2.109197103
380	14.91043606	-2.027439059
381	14.94231401	-1.962516014
382	14.97419197	-1.994393969
383	15.00606992	-2.026271924
384	15.00606992	-2.207248924
385	15.00606992	-2.228291924
386	15.03794788	-2.272795879
387	15.03794788	-2.272795879
388	15.06982583	-2.304673835
389	15.06982583	-2.304673835
390	15.06982583	-1.879589835
391	15.06982583	-2.376222835
392	15.10170379	-2.17661979
393	15.10170379	-2.21028979
394	15.10170379	-2.21028979
395	15.13358174	-2.292672745
396	15.1654597	-1.8994667
397	15.19733766	-1.906092655
398	15.19733766	-2.310132655
399	15.19733766	-2.310132655
400	15.22921561	-2.379889611
401	15.26109357	-2.491732566
402	15.26109357	-1.822541566
403	15.26109357	-1.814123566
404	15.26109357	-1.498466566
405	15.29297152	-1.425125521
406	15.29297152	-1.425125521
407	15.32484948	-1.490674476
408	15.32484948	-1.423334476
409	15.35672743	-0.832316431
410	15.35672743	-0.567165431
411	15.38860539	-0.228672387
412	15.38860539	-0.001400387
413	15.38860539	0.023851613
414	15.42048334	-0.378395342
415	15.42048334	-0.113243342
416	15.42048334	-0.163749342
417	15.42048334	-0.386813342
418	15.4523613	-0.393438297
419	15.48423925	0.227040748
420	15.51611721	0.317215793
421	15.54799516	-0.047153163
422	15.57987312	0.282921882
423	15.61175107	0.293130927
424	15.64362903	0.105528972
425	15.64362903	-0.033359028
426	15.64362903	0.383306972
427	15.67550698	-0.002105983
428	15.70738494	-0.139202939
429	15.70738494	-0.290717939
430	15.73926289	-0.701383894
431	15.77114085	-0.779557849
432	15.77114085	-0.779557849
433	15.77114085	-0.569119849
434	15.77114085	-0.569119849
435	15.8030188	1.292940196
436	15.8030188	1.154052196
437	15.8030188	0.737384196
438	15.8030188	1.549675196
439	15.8030188	1.461290196
440	15.83489676	1.315776241
441	15.86677471	1.128174285
442	15.89865267	0.70067433
443	15.93053063	0.668796375
444	15.96240858	0.90207042
445	15.99428654	0.920697465
446	15.99428654	1.076420465
447	15.99428654	1.349989465
448	15.99428654	1.152178465
449	15.99428654	1.152178465
450	15.99428654	1.152178465
451	15.99428654	0.945948465
452	15.99428654	0.861773465
453	15.99428654	0.781807465
454	15.99428654	0.432480465
455	15.99428654	0.150494465
456	15.99428654	0.150494465
457	15.99428654	0.634501465
458	15.99428654	0.512448465
459	16.02616449	0.674171509
460	16.02616449	0.665754509
461	16.02616449	0.956158509
462	16.05804245	0.924280554
463	16.0899204	0.892402599
464	16.12179836	1.340323644
465	16.12179836	0.540659644
466	16.15367631	0.340431688
467	16.18555427	0.152830733
468	16.18555427	0.152830733
469	16.18555427	0.295927733
470	16.21743222	0.516574778
471	16.21743222	1.013207778
472	16.21743222	0.996371778
473	16.24931018	1.027625823
474	16.24931018	1.027625823
475	16.24931018	1.027625823
476	16.24931018	0.977120823
477	16.24931018	0.968703823
478	16.28118813	0.625376868
479	16.31306609	0.576663912
480	16.31306609	0.803935912
481	16.31306609	1.995014912
482	16.31306609	1.763532912
483	16.31306609	1.292152912
484	16.34494404	1.668523957
485	16.34494404	1.251857957
486	16.376822	1.422000002
487	16.376822	0.786478002
488	16.376822	1.304155002
489	16.376822	1.304155002
490	16.376822	0.963245002
491	16.376822	0.849609002
492	16.40869995	0.598876047
493	16.40869995	0.598876047
494	16.40869995	0.405272047
495	16.44057791	0.373394092
496	16.47245586	0.341516136
497	16.50433382	-0.258543819
498	16.53621177	-0.092607774
499	16.56808973	0.460530271
500	16.59996768	1.897507316
501	16.59996768	2.276295316
502	16.59996768	2.432018316
503	16.59996768	2.432018316
504	16.59996768	2.242624316
505	16.63184564	2.44222836
506	16.66372359	2.427186405
507	16.66372359	2.267253405
508	16.69560155	2.57628345
509	16.69560155	3.08554345
510	16.69560155	3.12763145
511	16.72747951	3.121004495
512	16.72747951	3.857536495
513	16.72747951	3.996426495
514	16.75935746	3.66572754
515	16.75935746	3.58155254
516	16.75935746	3.43845354
517	16.75935746	3.81303454
518	16.79123542	4.239909584
519	16.79123542	4.235700584
520	16.82311337	4.254326629
521	16.82311337	3.997593629
522	16.85499133	3.898374674
523	16.88686928	3.121547719
524	16.91874724	3.754653764
525	16.95062519	3.499710808
526	16.95062519	3.558634808
527	16.95062519	2.729508808
528	16.95062519	3.036747808
529	16.95062519	3.188263808
530	16.98250315	3.156385853
531	17.0143811	3.124507898
532	17.04625906	2.903235943
533	17.04625906	3.256770943
534	17.04625906	3.239936943
535	17.04625906	4.346837943
536	17.04625906	3.723943943
537	17.04625906	2.844312943
538	17.07813701	3.090212988
539	17.07813701	3.389035988
540	17.07813701	3.548966988
541	17.07813701	4.554860988
542	17.11001497	4.417764032
543	17.11001497	5.120625032
544	17.11001497	5.120625032
545	17.14189292	4.752047077
546	17.17377088	4.707542122
547	17.20564883	4.570445167
548	17.23752679	4.538567211
549	17.26940474	4.506689256
550	17.3012827	4.234913301
551	17.33316065	4.548152346
552	17.33316065	4.493438346
553	17.36503861	3.830247391
554	17.36503861	4.230079391
555	17.36503861	4.579406391
556	17.36503861	4.246915391
557	17.39691656	4.215037435
558	17.42879452	4.18315948
559	17.42879452	4.06952148
560	17.46067247	3.684108525
561	17.49255043	3.67327457
562	17.52442839	3.439375615
563	17.55630634	3.407497659
564	17.5881843	3.876462704
565	17.62006225	3.844584749
566	17.62006225	4.934651749
567	17.65194021	4.561863794
568	17.65194021	4.561863794
569	17.68381816	4.837225839
570	17.68381816	4.521568839
571	17.68381816	4.917190839
572	17.68381816	4.917190839
573	17.68381816	4.698335839
574	17.71569612	4.384471883
575	17.71569612	4.548612883
576	17.74757407	5.051247928
577	17.77945203	5.036204973
578	17.81132998	5.004327018
579	17.81132998	4.655000018
580	17.81132998	5.416785018
581	17.84320794	5.948880063
582	17.87508589	5.672893107
583	17.87508589	5.550840107
584	17.90696385	6.171319152
585	17.90696385	6.171319152
586	17.90696385	5.531589152
587	17.90696385	5.708356152
588	17.9388418	5.684895197
589	17.97071976	5.859246242
590	18.00259771	5.827368287
591	18.03447567	5.707107331
592	18.03447567	5.862830331
593	18.06635362	5.944588376
594	18.09823158	5.820118421
595	18.13010953	5.733526466
596	18.16198749	5.701648511
597	18.19386544	5.669770555
598	18.2257434	5.6378926
599	18.2257434	5.1454686
600	18.25762136	4.898943645
601	18.28949931	4.27363169
602	18.28949931	4.36201669
603	18.32137727	4.469025735
604	18.32137727	4.704716735
605	18.35325522	4.752804779
606	18.35325522	4.752804779
607	18.38513318	4.965034824
608	18.38513318	4.872442824
609	18.38513318	3.904428824
610	18.38513318	3.071094824
611	18.38513318	3.416214824
612	18.41701113	2.799318869
613	18.41701113	2.799318869
614	18.44888909	2.641177914
615	18.44888909	3.057845914
616	18.44888909	3.613400914
617	18.44888909	3.971144914
618	18.48076704	3.939266958
619	18.512645	4.307221003
620	18.54452295	4.902447048
621	18.54452295	4.814062048
622	18.57640091	4.904239093
623	18.60827886	4.758723138
624	18.64015682	4.726845182
625	18.67203477	4.842274227
626	18.67203477	4.926449227
627	18.67203477	5.444126227
628	18.67203477	5.646147227
629	18.70391273	5.416458272
630	18.70391273	4.797771272
631	18.70391273	4.907198272
632	18.70391273	3.025884272
633	18.70391273	3.408882272
634	18.70391273	3.408882272
635	18.70391273	3.535145272
636	18.73579068	3.313873317
637	18.73579068	3.318080317
638	18.76766864	3.770209362
639	18.76766864	4.047988362
640	18.76766864	4.047988362
641	18.76766864	3.997483362
642	18.79954659	3.902474406
643	18.83142455	4.388271451
644	18.83142455	4.590292451
645	18.8633025	4.423734496
646	18.8633025	4.979289496
647	18.89518046	4.589667541
648	18.92705841	4.940787586
649	18.95893637	4.90890963
650	18.99081432	4.557164675
651	18.99081432	4.136289675
652	18.99081432	3.904807675
653	19.02269228	3.90660072
654	19.02269228	4.14649872
655	19.05457024	4.135664765
656	19.08644819	3.68291181
657	19.11832615	3.360629854
658	19.11832615	3.015512854
659	19.1502041	2.465956899
660	19.1502041	2.533297899
661	19.18208206	2.471958944
662	19.18208206	2.471958944
663	19.21396001	2.145467989
664	19.24583797	2.420828034
665	19.27771592	2.308984078
666	19.30959388	2.277106123
667	19.34147183	2.245228168
668	19.37334979	2.541634213
669	19.37334979	2.747862213
670	19.40522774	2.539217258
671	19.40522774	2.362449258
672	19.4371057	2.827203302
673	19.46898365	3.136235347
674	19.50086161	3.432640392
675	19.50086161	3.596781392
676	19.50086161	4.017656392
677	19.50086161	4.505873392
678	19.50086161	4.409071392
679	19.50086161	4.648970392
680	19.50086161	3.024391392
681	19.53273956	2.432748437
682	19.53273956	2.201267437
683	19.53273956	2.344364437
684	19.53273956	2.777866437
685	19.56461752	2.981679481
686	19.56461752	2.880668481
687	19.59649547	2.827746526
688	19.62837343	3.149405571
689	19.62837343	3.195700571
690	19.62837343	2.753780571
691	19.62837343	1.869942571
692	19.62837343	2.109842571
693	19.62837343	2.109842571
694	19.62837343	1.672131571
695	19.66025138	1.564495616
696	19.66025138	1.800186616
697	19.66025138	1.379310616
698	19.66025138	1.993789616
699	19.69212934	2.172349661
700	19.72400729	2.510840705
701	19.75588525	2.47896275
702	19.7877632	2.379745795
703	19.7877632	2.952135795
704	19.81964116	2.83187484
705	19.81964116	2.76032484
706	19.85151912	3.140904885
707	19.88339707	3.130070929
708	19.88339707	3.033268929
709	19.91527503	3.211828974
710	19.94715298	3.179951019
711	19.97903094	3.148073064
712	19.97903094	3.068107064
713	20.01090889	3.208787109
714	20.04278685	2.772870153
715	20.0746648	3.763720198
716	20.10654276	3.369888243
717	20.13842071	3.417975288
718	20.13842071	3.274879288
719	20.13842071	2.971849288
720	20.17029867	3.221957333
721	20.17029867	2.312867333
722	20.20217662	2.680821377
723	20.20217662	2.680821377
724	20.23405458	2.817293422
725	20.26593253	2.448714467
726	20.29781049	2.227442512
727	20.29781049	1.326767512
728	20.29781049	1.671885512
729	20.32968844	1.640007557
730	20.3615664	1.608129601
731	20.39344435	1.466825646
732	20.42532231	1.388649691
733	20.45720026	1.314684736
734	20.45720026	1.571419736
735	20.48907822	1.244928781
736	20.52095617	1.213050825
737	20.55283413	1.32006187
738	20.55283413	1.89666087
739	20.55283413	1.63992587
740	20.58471209	1.599630915
741	20.61659004	1.80765196
742	20.61659004	1.68980596
743	20.61659004	1.61404996
744	20.648468	1.670555004
745	20.648468	1.489578004
746	20.648468	1.291767004
747	20.68034595	0.527566049
748	20.68034595	0.451808049
749	20.71222391	0.470435094
750	20.74410186	0.438557139
751	20.77597982	-0.136249816
752	20.80785777	-0.285972772
753	20.80785777	-0.058698772
754	20.80785777	0.454769228
755	20.83973573	1.016324273
756	20.83973573	0.662789273
757	20.87161368	0.765591318
758	20.90349164	0.986238363
759	20.90349164	0.851559363
760	20.90349164	0.948360363
761	20.90349164	0.716879363
762	20.93536959	0.685001408
763	20.93536959	0.760759408
764	20.96724755	0.728881452
765	20.96724755	1.385446452
766	20.9991255	1.130503497
767	21.03100346	1.330107542
768	21.06288141	1.411865587
769	21.09475937	1.876620632
770	21.09475937	1.876620632
771	21.12663732	1.844742676
772	21.15851528	2.115894721
773	21.15851528	2.061180721
774	21.19039323	1.562131766
775	21.22227119	1.580758811
776	21.25414914	1.548880856
777	21.2860271	1.4454549
778	21.31790505	1.775529945
779	21.31790505	1.775529945
780	21.31790505	1.384115945
781	21.31790505	1.097919945
782	21.31790505	1.097919945
783	21.31790505	1.097919945
784	21.31790505	0.475023945
785	21.31790505	0.933778945
786	21.34978301	0.69146299
787	21.34978301	0.56520099
788	21.38166097	0.571201035
789	21.41353892	0.53932308
790	21.41353892	0.53932308
791	21.41353892	0.69925608
792	21.41353892	0.87602308
793	21.44541688	1.193472124
794	21.47729483	0.913277169
795	21.47729483	0.913277169
796	21.50917279	0.881399214
797	21.54105074	1.249352259
798	21.54105074	1.358781259
799	21.54105074	1.581845259
800	21.5729287	1.310069304
801	21.60480665	0.651085348
802	21.63668461	0.737052393
803	21.63668461	0.328803393
804	21.66856256	0.713591438
805	21.70044052	0.690131483
806	21.70044052	0.349223483
807	21.70044052	0.568077483
808	21.70044052	1.275149483
809	21.70044052	1.275149483
810	21.73231847	1.243271528
811	21.73231847	0.902361528
812	21.73231847	1.125425528
813	21.73231847	1.382160528
814	21.76419643	1.287151572
815	21.79607438	1.415204617
816	21.82795234	1.303360662
817	21.85983029	1.115759707
818	21.85983029	1.115759707
819	21.85983029	1.115759707
820	21.85983029	1.835455707
821	21.89170825	1.740445751
822	21.9235862	2.209411796
823	21.9235862	2.630284796
824	21.95546416	2.779383841
825	21.98734211	2.553903886
826	21.98734211	2.869560886
827	22.01922007	2.753507931
828	22.01922007	2.938691931
829	22.05109802	2.805804975
830	22.08297598	2.42039002
831	22.08297598	2.13419702
832	22.11485393	1.748782065
833	22.11485393	2.051812065
834	22.14673189	2.19670311
835	22.14673189	1.96942911
836	22.14673189	1.89367111
837	22.17860985	1.794454155
838	22.17860985	1.794454155
839	22.2104878	1.585809199
840	22.2104878	1.497424199
841	22.24236576	0.981540244
842	22.24236576	0.985749244
843	22.24236576	1.095176244
844	22.27424371	0.697136289
845	22.30612167	0.421150334
846	22.30612167	0.421150334
847	22.30612167	0.757850334
848	22.33799962	1.184728379
849	22.36987758	0.391064423
850	22.36987758	0.130122423
851	22.36987758	0.130122423
852	22.40175553	0.317099468
853	22.40175553	0.679053468
854	22.43363349	0.175794513
855	22.43363349	0.175794513
856	22.43363349	0.520912513
857	22.43363349	-0.619661487
858	22.46551144	-0.575781442
859	22.46551144	-0.575781442
860	22.4973894	-0.611868397
861	22.4973894	-1.053785397
862	22.52926735	-1.258223353
863	22.56114531	-0.696666308
864	22.59302326	-0.568613263
865	22.62490122	-0.756214218
866	22.62490122	-0.789885218
867	22.62490122	-1.416989218
868	22.65677917	-1.554085173
869	22.65677917	-1.305770173
870	22.65677917	-1.406779173
871	22.68865713	-1.400779129
872	22.68865713	-1.771148129
873	22.72053508	-1.853533084
874	22.75241304	-2.201065039
875	22.75241304	-2.314703039
876	22.75241304	-2.112683039
877	22.78429099	-2.144560994
878	22.81616895	-2.176438949
879	22.81616895	-2.193272949
880	22.8480469	-2.199898905
881	22.8480469	-1.947373905
882	22.8480469	-1.972624905
883	22.87992486	-2.11393186
884	22.87992486	-2.09288786
885	22.91180282	-1.834362815
886	22.94368077	-1.87465777
887	22.97555873	-1.721348726
888	23.00743668	-1.732183681
889	23.00743668	-1.568042681
890	23.00743668	-1.887908681
891	23.00743668	-1.572252681
892	23.00743668	-1.820567681
893	23.03931464	-1.364229636
894	23.03931464	-1.364229636
895	23.03931464	-1.364229636
896	23.03931464	-1.507328636
897	23.03931464	-1.650425636
898	23.07119259	-1.732807591
899	23.07119259	-1.593920591
900	23.10307055	-1.436404546
901	23.10307055	-1.436404546
902	23.10307055	-1.196505546
903	23.1349485	-0.971648502
904	23.16682646	-0.763628457
905	23.16682646	-0.772045457
906	23.16682646	-0.931978457
907	23.16682646	-1.058241457
908	23.19870441	-0.867054412
909	23.23058237	-0.814757367
910	23.23058237	-0.730582367
911	23.26246032	-0.720372322
912	23.29433828	-0.529186278
913	23.32621623	-1.045071233
914	23.35809419	-1.081158188
915	23.38997214	-1.235090143
916	23.4218501	-1.266968098
917	23.45372805	-1.298846054
918	23.48560601	0.037121991
919	23.51748396	0.017869036
920	23.54936192	-0.220237919
921	23.54936192	-0.190776919
922	23.58123987	-0.222654874
923	23.58123987	-0.483596874
924	23.58123987	-0.622485874
925	23.61311783	-0.92793383
926	23.64499578	-0.820921785
927	23.64499578	-1.452235785
928	23.67687374	-2.17013874
929	23.67687374	-2.34690774
930	23.67687374	-1.71138574
931	23.67687374	-1.95549374
932	23.7087517	-1.844272695
933	23.7087517	-1.528617695
934	23.7087517	-1.654880695
935	23.74062965	-1.68675865
936	23.74062965	-1.68675865
937	23.74062965	-1.54365965
938	23.74062965	-1.46369365
939	23.77250761	-1.495571606
940	23.80438556	-1.641085561
941	23.83626352	-0.002088516
942	23.83626352	-0.747037516
943	23.83626352	-0.923805516
944	23.86814147	-0.955683471
945	23.90001943	-0.987561426
946	23.93189738	-1.638125382
947	23.96377534	-1.021856337
948	23.96377534	-1.716300337
949	23.96377534	-2.137176337
950	23.96377534	-2.726402337
951	23.99565329	-2.703565292
952	23.99565329	-3.844137292
953	24.02753125	-3.320460247
954	24.0594092	-2.653685202
955	24.0594092	-2.960925202
956	24.09128716	-2.576135158
957	24.09128716	-2.395158158
958	24.12316511	-1.703131113
959	24.12316511	-1.707340113
960	24.15504307	-1.629790068
961	24.15504307	-1.629790068
962	24.18692102	-1.308133023
963	24.21879898	-1.142199979
964	24.25067693	-0.942595934
965	24.28255489	-1.159658889
966	24.31443284	-1.359886844
967	24.3463108	-1.252875799
968	24.3463108	-1.189745799
969	24.37818875	-1.310006755
970	24.41006671	-1.40080671
971	24.44194466	-1.373762665
972	24.47382262	-1.40564062
973	24.47382262	-1.15732462
974	24.47382262	-1.21203862
975	24.50570058	-0.604184575
976	24.50570058	-1.033479575
977	24.50570058	-1.033479575
978	24.53757853	-1.065357531
979	24.53757853	-1.204244531
980	24.53757853	-0.993806531
981	24.56945649	-0.827873486
982	24.60133444	-0.388371441
983	24.60133444	-0.552512441
984	24.60133444	-0.514634441
985	24.6332124	-0.626477396
986	24.66509035	-0.658355351
987	24.69696831	-0.690233307
988	24.72884626	-0.726321262
989	24.76072422	-0.678233217
990	24.76072422	-1.141196217
991	24.79260217	-1.173074172
992	24.82448013	-1.167072127
993	24.82448013	-1.167072127
994	24.85635808	-1.198950083
995	24.85635808	-1.396761083
996	24.85635808	-1.699793083
997	24.85635808	-1.114775083
998	24.85635808	-1.443058083
999	24.88823604	-1.474936038
1000	24.92011399	-1.687790993
1001	24.95199195	-1.749129948
1002	24.9838699	-2.243970903
1003	25.01574786	-2.431572859
1004	25.04762581	-2.463450814
1005	25.04762581	-2.463450814
1006	25.07950377	-2.495328769
1007	25.07950377	-2.486911769
1008	25.11138172	-2.645051724
1009	25.11138172	-1.058351724
1010	25.14325968	-1.254370679
1011	25.14325968	-1.254370679
1012	25.14325968	-1.548983679
1013	25.14325968	-2.125582679
1014	25.14325968	-2.836863679
1015	25.14325968	-2.205549679
1016	25.14325968	-2.205549679
1017	25.14325968	-2.277098679
1018	25.14325968	-1.936188679
1019	25.14325968	-2.104538679
1020	25.14325968	-1.195448679
1021	25.14325968	-0.724068679
1022	25.17513763	-0.734902635
1023	25.20701559	-0.62789159
1024	25.23889355	-0.680812545
1025	25.23889355	-0.600847545
1026	25.23889355	-0.865997545
1027	25.23889355	-0.865997545
1028	25.2707715	-0.8978755
1029	25.30264946	-0.731942456
1030	25.30264946	-0.782446456
1031	25.30264946	-0.761403456
1032	25.30264946	-0.437329456
1033	25.33452741	0.258907589
1034	25.33452741	-0.216681411
1035	25.36640537	-0.362195366
1036	25.36640537	-0.294857366
1037	25.39828332	-1.038013321
1038	25.43016128	-0.383864276
1039	25.43016128	-1.175110276
1040	25.43016128	-1.048848276
1041	25.43016128	-1.154067276
1042	25.43016128	-1.385548276
1043	25.46203923	-1.510018232
1044	25.46203923	-1.425843232
1045	25.46203923	-1.467931232
1046	25.46203923	-1.497392232
1047	25.46203923	-1.493184232
1048	25.49391719	-1.487182187
1049	25.49391719	-2.013277187
1050	25.49391719	-2.013277187
1051	25.52579514	-2.045155142
1052	25.5576731	-1.959189097
1053	25.58955105	-1.843761052
1054	25.58955105	-1.704871052
1055	25.58955105	-0.631639052
1056	25.58955105	-0.631639052
1057	25.62142901	-0.663517008
1058	25.65330696	-0.775359963
1059	25.68518492	-1.489055918
1060	25.71706287	-1.323122873
1061	25.74894083	-1.211903828
1062	25.74894083	-0.997256828
1063	25.78081878	-0.486205784
1064	25.81269674	-0.808486739
1065	25.84457469	-0.819321694
1066	25.87645265	-0.939583649
1067	25.87645265	-0.741772649
1068	25.9083306	-0.916747604
1069	25.94020856	-0.11529356
1070	25.97208651	-0.147171515
1071	26.00396447	-0.17904947
1072	26.03584243	0.294123575
1073	26.03584243	0.058433575
1074	26.03584243	0.062641575
1075	26.06772038	0.54423362
1076	26.09959834	0.512355664
1077	26.13147629	-0.521206291
1078	26.13147629	-0.706391291
1079	26.13147629	-0.681140291
1080	26.13147629	-0.689557291
1081	26.16335425	-0.691974246
1082	26.1952322	-0.711225201
1083	26.22711016	-0.684181156
1084	26.22711016	-0.482161156
1085	26.25898811	-0.514039112
1086	26.25898811	-0.194172112
1087	26.25898811	-0.568753112
1088	26.25898811	-0.568753112
1089	26.25898811	-1.271615112
1090	26.29086607	-0.857364067
1091	26.32274402	-0.291599022
1092	26.32274402	-0.291599022
1093	26.35462198	-0.323476977
1094	26.38649993	-0.355354932
1095	26.41837789	-0.425112888
1096	26.45025584	-0.364396843
1097	26.4821338	-0.812942798
1098	26.51401175	-0.516536753
1099	26.54588971	-0.295889709
1100	26.57776766	-0.327767664
1101	26.60964562	-0.359645619
1102	26.60964562	0.103317381
1103	26.64152357	0.121944426
1104	26.64152357	0.058812426
1105	26.67340153	0.931817471
1106	26.67340153	1.896598471
1107	26.67340153	1.926598471
1108	26.67340153	1.556598471
1109	26.67340153	1.696599471
1110	26.70527948	1.624720515
1111	26.70527948	1.704720515
1112	26.73715744	1.42284256
1113	26.76903539	1.780963605
1114	26.80091335	1.74908565
1115	26.80091335	1.85908665
1116	26.83279131	1.157208695
1117	26.83279131	1.427208695
1118	26.86466926	1.395330739
1119	26.86466926	1.395330739
1120	26.89654722	1.393453784
1121	26.92842517	0.841574829
1122	26.92842517	0.501574829
1123	26.92842517	-1.158425171
1124	26.96030313	-1.730303126
1125	26.96030313	0.289696874
1126	26.96030313	0.149697874
1127	26.96030313	0.079697874
1128	26.96030313	-0.480303126
1129	26.96030313	-0.600302126
1130	26.96030313	-0.760302126
1131	26.99218108	-0.842181081
1132	27.02405904	-0.704059037
1133	27.02405904	-1.044059037
1134	27.02405904	-0.284059037
1135	27.05593699	-0.785936992
1136	27.08781495	-1.067814947
1137	27.1196929	-1.099692902
1138	27.15157086	-1.131570857
1139	27.18344881	-1.263448813
1140	27.18344881	-1.573447813
1141	27.18344881	-1.593448813
1142	27.21532677	-1.605325768
1143	27.21532677	-1.885326768
1144	27.24720472	-1.917204723
1145	27.24720472	-3.107205723
1146	27.24720472	-3.167204723
1147	27.24720472	-1.717203723
1148	27.24720472	-3.097204723
1149	27.27908268	-2.979083678
1150	27.27908268	-2.719083678
1151	27.27908268	-2.659081678
1152	27.27908268	-2.729083678
1153	27.27908268	-2.719083678
1154	27.31096063	-2.890960633
1155	27.34283859	-3.132839589
1156	27.37471654	0.205283456
1157	27.4065945	0.753405501
1158	27.43847245	0.721527546
1159	27.43847245	0.721527546
1160	27.43847245	1.861526546
1161	27.47035041	1.929649591
1162	27.47035041	0.979650591
1163	27.50222836	1.497771635
1164	27.50222836	1.497771635
1165	27.53410632	1.56589368
1166	27.56598428	1.534015725
1167	27.59786223	1.50213777
1168	27.62974019	1.960259814
1169	27.66161814	1.388380859
1170	27.6934961	1.276502904
1171	27.6934961	1.656503904
1172	27.6934961	1.356502904
1173	27.72537405	1.064626949
1174	27.75725201	0.582747994
1175	27.78912996	0.780870038
1176	27.82100792	0.218993083
1177	27.85288587	0.717114128
1178	27.88476383	0.165235173
1179	27.91664178	-0.456642782
1180	27.91664178	-0.456642782
1181	27.94851974	-0.358519738
1182	27.94851974	-0.058520738
1183	27.94851974	-0.168518738
1184	27.98039769	-0.320397693
1185	27.98039769	-0.320397693
1186	28.01227565	-0.352275648
1187	28.0441536	-0.384153603
1188	28.07603156	-0.436032558
1189	28.07603156	-0.166031558
1190	28.07603156	-0.596031558
1191	28.07603156	-0.596031558
1192	28.10790951	-0.627909514
1193	28.13978747	-0.659787469
1194	28.17166542	-1.741665424
1195	28.20354338	-2.083542379
1196	28.23542133	-1.825421334
1197	28.23542133	-2.545420334
1198	28.23542133	-2.485421334
1199	28.23542133	-2.485421334
1200	28.23542133	-2.485421334
1201	28.26729929	-2.16729929
1202	28.29917724	-2.089178245
1203	28.29917724	-2.889177245
1204	28.29917724	-2.439176245
1205	28.3310552	-3.0710552
1206	28.3310552	-2.5610552
1207	28.36293316	-2.542933155
1208	28.39481111	-2.30481111
1209	28.39481111	-1.96481111
1210	28.39481111	-1.96481111
1211	28.39481111	-2.25481211
1212	28.39481111	-1.74481111
1213	28.42668907	-2.006689066
1214	28.45856702	-5.328568021
1215	28.49044498	-5.030445976
1216	28.49044498	-5.030445976
1217	28.52232293	-4.582321931
1218	28.52232293	-5.232321931
1219	28.52232293	-5.032322931
1220	28.52232293	-5.322321931
1221	28.52232293	-6.032322931
1222	28.52232293	-6.032322931
1223	28.55420089	-5.604199886
1224	28.58607884	-5.366079842
1225	28.58607884	-4.776079842
1226	28.6179568	-4.997955797
1227	28.64983475	-4.689835752
1228	28.68171271	-4.501712707
1229	28.71359066	-4.533590662
1230	28.74546862	-4.945469618
1231	28.77734657	-5.057347573
1232	28.77734657	-4.367346573
1233	28.77734657	-5.087345573
1234	28.77734657	-4.497345573
1235	28.77734657	-5.197346573
1236	28.80922453	-5.129224528
1237	28.84110248	-5.081102483
1238	28.84110248	-5.071102483
1239	28.84110248	-4.501102483
1240	28.84110248	-4.711103483
1241	28.87298044	-4.702980439
1242	28.90485839	-4.784857394
1243	28.93673635	-5.076735349
1244	28.9686143	-5.088615304
1245	29.00049226	-4.970491259
1246	29.03237021	-4.642371215
1247	29.06424817	-3.63424817
1248	29.09612612	-4.996126125
1249	29.12800408	-5.05800408
1250	29.15988204	-5.089882035
1251	29.15988204	-5.089882035
1252	29.19175999	-5.131760991
1253	29.19175999	-4.771759991
1254	29.19175999	-4.111759991
1255	29.19175999	-3.981760991
1256	29.19175999	-3.971760991
1257	29.22363795	-4.003638946
1258	29.22363795	-3.913638946
1259	29.22363795	-4.923638946
1260	29.22363795	-4.563637946
1261	29.2555159	-4.565514901
1262	29.28739386	-4.887393856
1263	29.31927181	-5.099272811
1264	29.31927181	-4.829271811
1265	29.31927181	-4.699270811
1266	29.35114977	-4.921149767
1267	29.35114977	-4.921149767
1268	29.38302772	-5.123027722
1269	29.41490568	-5.434905677
1270	29.44678363	-5.646784632
1271	29.47866159	-5.668662587
1272	29.47866159	-5.658661587
1273	29.51053954	-5.690539543
1274	29.51053954	-5.490539543
1275	29.5424175	-5.382417498
1276	29.5424175	-5.802417498
1277	29.5424175	-5.762416498
1278	29.5424175	-5.762416498
1279	29.5424175	-5.762416498
1280	29.57429545	-5.774296453
1281	29.57429545	-5.884294453
1282	29.57429545	-5.924295453
1283	29.57429545	-5.524296453
1284	29.60617341	-5.566172408
1285	29.60617341	-5.246172408
1286	29.60617341	-5.536173408
1287	29.63805136	-5.388051363
1288	29.63805136	-5.658051363
1289	29.63805136	-5.648051363
1290	29.63805136	-5.358050363
1291	29.63805136	-5.408051363
1292	29.66992932	-5.339929319
1293	29.66992932	-4.969928319
1294	29.66992932	-5.329929319
1295	29.70180727	-4.851807274
1296	29.70180727	-6.571808274
1297	29.73368523	-7.013686229
1298	29.76556318	-6.775563184
1299	29.79744114	-6.487442139
1300	29.79744114	-6.387441139
1301	29.82931909	-5.219318095
1302	29.86119705	-4.73119805
1303	29.89307501	-4.773074005
1304	29.89307501	-3.813075005
1305	29.89307501	-3.403075005
1306	29.89307501	-3.393075005
1307	29.92495296	-2.93495296
1308	29.95683092	0.833170084
1309	29.98870887	0.961292129
1310	30.02058683	1.369412174
1311	30.05246478	1.097535219
1312	30.08434274	1.025658264
1313	30.11622069	0.773778308
1314	30.14809865	0.741900353
1315	30.1799766	0.870022398
1316	30.21185456	0.618145443
1317	30.21185456	0.398146443
1318	30.21185456	0.308145443
1319	30.24373251	0.386266488
1320	30.24373251	1.066266488
1321	30.24373251	1.066266488
1322	30.24373251	1.156267488
1323	30.24373251	1.526267488
1324	30.24373251	1.916267488
1325	30.24373251	1.666267488
1326	30.27561047	1.524388532
1327	30.30748842	1.462511577
1328	30.30748842	1.972510577
1329	30.30748842	1.762511577
1330	30.30748842	1.362511577
1331	30.30748842	1.632512577
1332	30.30748842	1.542511577
1333	30.30748842	1.992510577
1334	30.30748842	2.592513577
1335	30.30748842	2.592513577
1336	30.33936638	1.120632622
1337	30.33936638	1.550632622
1338	30.33936638	1.550632622
1339	30.33936638	1.470632622
1340	30.37124433	1.268754667
1341	30.37124433	2.148755667
1342	30.37124433	-1.351244333
1343	30.40312229	-1.343123288
1344	30.43500024	-1.215001244
1345	30.4668782	-1.416879199
1346	30.4668782	-1.646878199
1347	30.4668782	-1.866878199
1348	30.4668782	-1.866878199
1349	30.49875615	-1.988756154
1350	30.53063411	-2.150635109
1351	30.56251206	-2.302512064
1352	30.59439002	-2.53439102
1353	30.62626797	-2.676266975
1354	30.65814593	-2.70814493
1355	30.65814593	-2.70814493
1356	30.69002389	-2.450023885
1357	30.72190184	-2.69190084
1358	30.72190184	-2.43190084
1359	30.72190184	-2.56190184
1360	30.72190184	-2.08190284
1361	30.72190184	-2.83190284
1362	30.72190184	-2.23190184
1363	30.7537798	-2.423779796
1364	30.7537798	-2.063778796
1365	30.7537798	-2.063778796
1366	30.7537798	-2.063778796
1367	30.7537798	-1.753779796
1368	30.78565775	-1.885657751
1369	30.78565775	-1.835656751
1370	30.78565775	-2.215657751
1371	30.78565775	-2.275657751
1372	30.78565775	-2.975658751
1373	30.78565775	-3.395658751
1374	30.78565775	-2.365657751
1375	30.81753571	-2.397535706
1376	30.81753571	-1.907535706
1377	30.81753571	-1.397535706
1378	30.84941366	-0.879414661
1379	30.84941366	-0.879414661
1380	30.88129162	-1.061291616
1381	30.91316957	-1.093169572
1382	30.91316957	-1.183169572
1383	30.94504753	-1.335046527
1384	30.97692548	-1.366924482
1385	30.97692548	-1.366924482
1386	30.97692548	-1.596926482
1387	30.97692548	-1.716925482
1388	30.97692548	-1.616924482
1389	30.97692548	-1.436924482
1390	31.00880344	-1.218802437
1391	31.04068139	-1.250680392
1392	31.04068139	-1.250680392
1393	31.04068139	-1.030681392
1394	31.04068139	-1.060681392
1395	31.04068139	-1.350680392
1396	31.07255935	-1.382558348
1397	31.07255935	-1.382558348
1398	31.1044373	-1.414436303
1399	31.13631526	-1.296315258
1400	31.16819321	-1.408193213
1401	31.16819321	-0.118194213
1402	31.20007117	-0.150072169
1403	31.20007117	-0.150072169
1404	31.20007117	-0.450071169
1405	31.23194912	-0.981949124
1406	31.26382708	-0.853827079
1407	31.26382708	-0.913827079
1408	31.26382708	-0.973826079
1409	31.29570503	-1.005704034
1410	31.29570503	-1.005704034
1411	31.32758299	-1.037581989
1412	31.32758299	-1.037581989
1413	31.35946094	-0.719461945
1414	31.3913389	-0.7513399
1415	31.3913389	-1.1213389
1416	31.3913389	-1.1613389
1417	31.3913389	0.3486611
1418	31.3913389	1.1186591
1419	31.42321685	0.756783145
1420	31.45509481	0.51490419
1421	31.48697277	0.583027235
1422	31.48697277	0.583027235
1423	31.48697277	0.583027235
1424	31.48697277	0.543026235
1425	31.48697277	0.943027235
1426	31.48697277	2.303028235
1427	31.51885072	2.111150279
1428	31.55072868	2.369269324
1429	31.55072868	2.269271324
1430	31.55072868	2.049269324
1431	31.58260663	2.477394369
1432	31.61448459	2.285517414
1433	31.61448459	2.655515414
1434	31.64636254	2.263637459
1435	31.6782405	1.451760503
1436	31.71011845	1.149882548
1437	31.74199641	1.148002593
1438	31.77387436	2.036126638
1439	31.77387436	1.756124638
1440	31.77387436	1.626127638
1441	31.77387436	1.626127638
1442	31.80575232	1.624247683
1443	31.83763027	1.692368727
1444	31.83763027	1.922367727
1445	31.83763027	2.302368727
1446	31.83763027	2.322369727
1447	31.86950823	2.040491772
1448	31.90138618	2.008613817
1449	31.90138618	2.158614817
1450	31.90138618	2.088615817
1451	31.90138618	2.368613817
1452	31.90138618	2.428615817
1453	31.90138618	2.428615817
1454	31.90138618	2.428615817
1455	31.93326414	2.506734862
1456	31.93326414	1.916733862
1457	31.96514209	0.214857907
1458	31.96514209	0.214857907
1459	31.96514209	0.084856907
1460	31.99702005	0.812980951
1461	31.99702005	1.062980951
1462	31.99702005	1.412979951
1463	32.028898	1.381101996
1464	32.028898	1.281102996
1465	32.028898	1.851102996
1466	32.028898	2.151101996
1467	32.06077596	2.749225041
1468	32.06077596	2.759224041
1469	32.09265391	3.127347086
1470	32.09265391	2.527345086
1471	32.12453187	2.175467131
1472	32.12453187	2.665469131
1473	32.15640982	3.163590175
1474	32.15640982	3.393589175
1475	32.15640982	3.313591175
1476	32.15640982	3.983589175
1477	32.18828778	2.75171122
1478	32.18828778	2.27171122
1479	32.22016574	2.279834265
1480	32.22016574	1.869834265
1481	32.22016574	2.679836265
1482	32.25204369	2.86795531
1483	32.28392165	2.806078354
1484	32.3157996	2.594200399
1485	32.3157996	2.994201399
1486	32.3157996	2.194198399
1487	32.3157996	1.714199399
1488	32.3157996	1.914200399
1489	32.34767756	1.882322444
1490	32.37955551	2.660445489
1491	32.41143347	4.088566534
1492	32.41143347	4.668568534
1493	32.44331142	4.636690578
1494	32.47518938	4.574809623
1495	32.50706733	4.672932668
1496	32.53894529	3.781054713
1497	32.57082324	3.599174758
1498	32.57082324	3.369175758
1499	32.57082324	3.159176758
1500	32.57082324	3.339176758
1501	32.57082324	3.329178758
1502	32.6027012	3.017297802
1503	32.63457915	2.985419847
1504	32.63457915	3.475421847
1505	32.66645711	3.693543892
1506	32.69833506	3.381666937
1507	32.73021302	2.319785982
1508	32.76209097	2.487909026
1509	32.79396893	2.566032071
1510	32.82584688	2.024151116
1511	32.82584688	1.954152116
1512	32.82584688	1.414155116
1513	32.82584688	1.984154116
1514	32.85772484	1.822275161
1515	32.88960279	2.310398206
1516	32.92148075	3.42851725
1517	32.92148075	3.16851925
1518	32.9533587	3.806639295
1519	32.98523666	5.02476134
1520	32.98523666	4.80476434
1521	32.98523666	5.19476334
1522	33.01711462	5.252885385
1523	33.04899257	5.35100943
1524	33.04899257	5.34100643
1525	33.08087053	5.509129474
1526	33.08087053	5.459130474
1527	33.08087053	5.169129474
1528	33.08087053	5.209130474
1529	33.11274848	5.177252519
1530	33.14462644	5.145374564
1531	33.17650439	4.603494609
1532	33.20838235	4.641615654
1533	33.2402603	4.809738698
1534	33.2402603	5.219738698
1535	33.27213826	5.457861743
1536	33.27213826	5.437860743
1537	33.27213826	5.537862743
1538	33.30401621	5.505984788
1539	33.30401621	5.685985788
1540	33.33589417	5.504105833
1541	33.36777212	4.942228878
1542	33.36777212	4.722227878
1543	33.36777212	4.982225878
1544	33.36777212	4.982225878
1545	33.39965008	4.950347922
1546	33.39965008	4.370349922
1547	33.39965008	4.090351922
1548	33.39965008	4.570350922
1549	33.43152803	3.858472967
1550	33.43152803	4.178472967
1551	33.43152803	3.398473967
1552	33.46340599	3.276596012
1553	33.49528394	3.184716057
1554	33.49528394	3.404718057
1555	33.5271619	3.272837101
1556	33.55903985	3.240959146
1557	33.55903985	3.440960146
1558	33.55903985	4.080959146
1559	33.55903985	3.980961146
1560	33.55903985	3.940960146
1561	33.55903985	3.940960146
1562	33.55903985	3.450958146
1563	33.55903985	2.410961146
1564	33.59091781	2.379083191
1565	33.62279576	2.227202236
1566	33.65467372	1.565327281
1567	33.65467372	1.645325281
1568	33.68655167	2.153448325
1569	33.68655167	2.303450325
1570	33.71842963	1.78157037
1571	33.75030758	0.919690415
1572	33.78218554	1.41781546
1573	33.78218554	1.91781546
1574	33.78218554	3.02781546
1575	33.8140635	3.015938505
1576	33.8140635	3.035934505
1577	33.84594145	3.804060549
1578	33.87781941	3.772182594
1579	33.90969736	3.740304639
1580	33.94157532	3.578424684
1581	33.97345327	3.466545729
1582	34.00533123	3.394670773
1583	34.03720918	3.562788818
1584	34.03720918	4.332789818
1585	34.06908714	4.300911863
1586	34.10096509	4.269033908
1587	34.10096509	4.079034908
1588	34.10096509	3.699033908
1589	34.13284305	3.797156953
1590	34.164721	3.645279997
1591	34.164721	3.595276997
1592	34.164721	3.595276997
1593	34.19659896	3.563399042
1594	34.22847691	3.711522087
1595	34.26035487	3.349646132
1596	34.29223282	3.627765177
1597	34.32411078	3.415891221
1598	34.35598873	3.384013266
1599	34.35598873	3.384013266
1600	34.35598873	3.384013266
1601	34.38786669	3.672134311
1602	34.38786669	4.832134311
1603	34.41974464	4.150255356
1604	34.41974464	5.270254356
1605	34.4516226	5.238376401
1606	34.4516226	5.238376401
1607	34.48350055	5.316498445
1608	34.48350055	5.046498445
1609	34.51537851	3.29462249
1610	34.51537851	3.50462149
1611	34.51537851	3.50462149
1612	34.51537851	3.50462149
1613	34.51537851	3.50462149
1614	34.51537851	3.16462149
1615	34.54725647	3.442745535
1616	34.54725647	4.192745535
1617	34.57913442	3.85086558
1618	34.57913442	5.19086558
1619	34.61101238	5.208987624
1620	34.64289033	5.377109669
1621	34.64289033	6.247108669
1622	34.64289033	6.247108669
1623	34.67476829	6.215230714
1624	34.67476829	6.125230714
1625	34.67476829	5.725233714
1626	34.67476829	5.905233714
1627	34.70664624	11.48335276
1628	34.7385242	9.561474804
1629	34.77040215	9.529596848
1630	34.80228011	7.527721893
1631	34.80228011	6.217719893
1632	34.83415806	6.825841938
1633	34.86603602	6.793963983
1634	34.89791397	7.422086028
1635	34.92979193	7.220210072
1636	34.92979193	8.410208072
1637	34.92979193	8.460207072
1638	34.92979193	8.190207072
1639	34.92979193	7.900210072
1640	34.96166988	8.718330117
1641	34.99354784	8.686452162
1642	35.02542579	8.804576207
1643	35.05730375	8.092698252
1644	35.05730375	7.802697252
1645	35.0891817	7.180818296
1646	35.0891817	7.860819296
1647	35.0891817	7.860819296
1648	35.0891817	7.860819296
1649	35.12105966	8.068939341
1650	35.15293761	7.987061386
1651	35.15293761	7.437062386
1652	35.18481557	7.275183431
1653	35.18481557	6.775183431
1654	35.18481557	6.485182431
1655	35.21669352	4.493305476
1656	35.21669352	5.793304476
1657	35.21669352	5.003307476
1658	35.24857148	4.86142952
1659	35.28044943	4.959552565
1660	35.31232739	4.92767461
1661	35.34420535	4.015795655
1662	35.3760833	4.6539157
1663	35.40796126	3.682038744
1664	35.43983921	3.650160789
1665	35.47171717	3.408283834
1666	35.50359512	4.086404879
1667	35.53547308	4.294528924
1668	35.56735103	4.962647968
1669	35.56735103	4.332650968
1670	35.59922899	6.150771013
1671	35.63110694	6.478894058
1672	35.6629849	6.537016103
1673	35.69486285	6.505138148
1674	35.72674081	6.473260192
1675	35.72674081	5.873257192
1676	35.72674081	5.243260192
1677	35.75861876	2.241381237
1678	35.75861876	2.241381237
1679	35.75861876	2.041380237
1680	35.79049672	2.309501282
1681	35.79049672	2.439503282
1682	35.82237467	2.677625327
1683	35.82237467	2.437623327
1684	35.82237467	2.437623327
1685	35.82237467	2.437623327
1686	35.82237467	2.567624327
1687	35.85425263	2.225749371
1688	35.85425263	2.495745371
1689	35.85425263	2.465747371
1690	35.88613058	2.153870416
1691	35.91800854	1.871992461
1692	35.91800854	2.021990461
1693	35.91800854	2.021990461
1694	35.94988649	1.990112506
1695	35.98176445	1.548234551
1696	35.98176445	1.868233551
1697	35.98176445	1.738236551
1698	35.98176445	2.358235551
1699	36.0136424	2.326357595
1700	36.0136424	2.326357595
1701	36.0136424	3.056357595
1702	36.0136424	4.026358595
1703	36.0136424	3.936358595
1704	36.0136424	4.436358595
1705	36.0136424	4.276358595
1706	36.04552036	4.24448064
1707	36.04552036	4.44448164
1708	36.04552036	3.28448164
1709	36.04552036	2.95447964
1710	36.04552036	2.81448064
1711	36.04552036	3.21447764
1712	36.04552036	1.96447764
1713	36.07739831	2.012601685
1714	36.10927627	1.98072373
1715	36.10927627	1.00072473
1716	36.10927627	0.96072373
1717	36.14115423	0.158844775
1718	36.17303218	-0.033033181
1719	36.20491014	0.055087864
1720	36.20491014	0.465087864
1721	36.23678809	0.403210909
1722	36.23678809	0.793210909
1723	36.26866605	1.121332954
1724	36.300544	1.089454999
1725	36.300544	0.739456999
1726	36.300544	1.249454999
1727	36.33242196	1.277579043
1728	36.33242196	1.277579043
1729	36.33242196	1.397578043
1730	36.36429991	1.585701088
1731	36.36429991	-2.254298912
1732	36.39617787	-2.196176867
1733	36.42805582	-2.228054822
1734	36.45993378	-2.259932777
1735	36.49181173	-2.701810733
1736	36.49181173	-2.061811733
1737	36.52368969	-2.713688688
1738	36.55556764	-2.745566643
1739	36.5874456	-2.777444598
1740	36.5874456	-2.917447598
1741	36.61932355	-3.529323553
1742	36.65120151	-2.991201509
1743	36.65120151	-2.991201509
1744	36.65120151	-2.661199509
1745	36.68307946	-2.903080464
1746	36.71495742	-2.874957419
1747	36.74683537	-2.656835374
1748	36.74683537	-2.656835374
1749	36.77871333	-2.898712329
1750	36.81059128	-2.410589285
1751	36.81059128	-2.790591285
1752	36.84246924	-2.31247024
1753	36.8743472	-2.174346195
1754	36.90622515	-2.50622315
1755	36.90622515	-2.37622615
1756	36.93810311	-2.408104106
1757	36.96998106	-2.389979061
1758	37.00185902	-2.261857016
1759	37.00185902	-2.071859016
1760	37.00185902	-2.391858016
1761	37.00185902	-2.201860016
1762	37.00185902	-3.291860016
1763	37.00185902	-2.891858016
1764	37.00185902	-2.561860016
1765	37.00185902	-2.801858016
1766	37.00185902	-2.881860016
1767	37.03373697	-2.813735971
1768	37.03373697	-2.793734971
1769	37.06561493	-3.025613926
1770	37.09749288	-3.057491882
1771	37.09749288	-3.057491882
1772	37.09749288	-3.377491882
1773	37.12937084	-4.369372837
1774	37.16124879	-3.581246792
1775	37.19312675	-4.173126747
1776	37.2250047	-4.715006702
1777	37.2250047	-4.665003702
1778	37.25688266	-4.506882658
1779	37.28876061	-4.658759613
1780	37.32063857	-5.080636568
1781	37.35251652	-4.772514523
1782	37.38439448	-4.104395478
1783	37.38439448	-5.714394478
1784	37.38439448	-5.984394478
1785	37.38439448	-5.664395478
1786	37.41627243	-5.556271434
1787	37.44815039	-5.198150389
1788	37.48002834	-5.460028344
1789	37.5119063	-5.961907299
1790	37.5119063	-8.761906299
1791	37.54378425	-8.793784254
1792	37.57566221	-8.82566221
1793	37.57566221	-9.38566121
1794	37.57566221	-9.51566321
1795	37.57566221	-10.23566221
1796	37.60754016	-10.26754016
1797	37.63941812	-10.81941812
1798	37.67129608	-10.25129608
1799	37.70317403	-7.83317303
1800	37.70317403	-7.86317403
1801	37.70317403	-8.07317503
1802	37.73505199	-9.635051986
1803	37.73505199	-9.565051986
1804	37.73505199	-9.615050986
1805	37.76692994	-9.646928941
1806	37.76692994	-9.426929941
1807	37.7988079	-9.458807896
1808	37.7988079	-9.358806896
1809	37.7988079	-9.358806896
1810	37.83068585	-9.030686851
1811	37.86256381	-9.122563806
1812	37.89444176	-8.134441762
1813	37.92631972	-8.406319717
1814	37.95819767	-8.108197672
1815	37.99007563	-8.140075627
1816	38.02195358	-8.171953582
1817	38.02195358	-7.821952582
1818	38.02195358	-8.761953582
1819	38.05383154	-8.793831538
1820	38.08570949	-8.615710493
1821	38.08570949	-9.025710493
1822	38.08570949	-9.025710493
1823	38.11758745	-9.137587448
1824	38.1494654	-9.099466403
1825	38.18134336	-9.141342359
1826	38.21322131	-9.193221314
1827	38.21322131	-9.303221314
1828	38.21322131	-9.303221314
1829	38.21322131	-9.303221314
1830	38.24509927	-9.765099269
1831	38.27697722	-9.776977224
1832	38.30885518	-10.00885618
1833	38.34073313	-10.35073313
1834	38.37261109	-11.79261109
1835	38.40448904	-11.82448904
1836	38.40448904	-11.82448904
1837	38.436367	-12.296368
1838	38.46824496	-10.61824496
1839	38.50012291	-10.47012191
1840	38.50012291	-10.26012291
1841	38.53200087	-10.29200087
1842	38.56387882	-10.49387882
