# Supplementary material for: Measuring information flux between social media and stock prices with Transfer Entropy
Source: PLoS One. 2021 Sep 23;16(9):e0257686. doi: 10.1371/journal.pone.0257686 (PMC8459996; doi:10.1371/journal.pone.0257686)
Supplement: S1 Data — (ZIP) [file pone.0257686.s001.zip › DATA BASES/4.-ebay/ebay3.xlsx]

## Sheet: R1
SUMMARY OUTPUT
Regression Statistics
Multiple R	0.932152
R Square	0.868908
Adjusted R Square	0.868837
Standard Error	3.28582
Observations	1842
ANOVA
	df	SS	MS	F	Significance F
Regression	1	131675	131675	12195.9	0
Residual	1840	19865.8	10.7966
Total	1841	151541
	Coefficients	Standard Error	t Stat	P-value	Lower 95%	Upper 95%	Lower 95.0%	Upper 95.0%
Intercept	9.10865	0.151771	60.0159	0	8.81099	9.40631	8.81099	9.40631
X Variable 1	0.031878	0.000288657	110.435	0	0.0313118	0.0324441	0.0313118	0.0324441
RESIDUAL OUTPUT
Observation	Predicted Y	Residuals
1	9.10865	-2.89232
2	9.14053	-2.75164
3	9.1724	-3.03183						[h,p,jbstat,critval] = jbtest(r)
4	9.20428	-3.03004						Warning: P is less than the smallest tabulated value, returning 0.001.
5	9.23616	-3.26394						> In jbtest (line 136)
6	9.23616	-3.26394
7	9.23616	-3.3397						h =
8	9.23616	-3.28919
9	9.26804	-3.83033						1
10	9.29992	-3.64335
11	9.33179	-3.75099
12	9.36367	-4.08168						p =
13	9.39555	-4.34504
14	9.39555	-4.30717						0.001
15	9.42743	-4.3685
16	9.42743	-3.6909
17	9.42743	-3.5983						jbstat =
18	9.45931	-3.84062
19	9.49118	-4.306						103.597
20	9.49118	-4.36492
21	9.49118	-4.91627
22	9.52306	-4.94815						critval =
23	9.55494	-5.16942
24	9.58682	-5.03715						5.9609
25	9.6187	-5.21634
26	9.6187	-5.22897
27	9.65057	-5.32818
28	9.68245	-4.57302						[h,p,adstat,cv] = adtest(r)
29	9.68245	-4.66141						Warning: P is less than the smallest tabulated value, returning 0.0005.
30	9.71433	-4.69329						> In adtest (line 279)
31	9.74621	-4.72516
32	9.77809	-4.91277						h =
33	9.77809	-4.66866
34	9.77809	-4.63499						logical
35	9.80996	-4.72158
36	9.84184	-4.58932						1
37	9.84184	-3.78965
38	9.84184	-3.81491
39	9.87372	-3.8089						p =
40	9.9056	-3.8492
41	9.93748	-2.98882						0.0005
42	9.96935	-3.0207
43	9.96935	-2.65454
44	10.0012	-2.68642						adstat =
45	10.0331	-2.78142
46	10.065	-2.94798						7.085
47	10.065	-2.61128
48	10.0969	-2.71471
49	10.1287	-2.56561						cv =
50	10.1287	-2.55298
51	10.1606	-2.6522						0.7516
52	10.1606	-2.70692
53	10.1606	-2.90894
54	10.1925	-2.98711
55	10.1925	-3.13863
56	10.1925	-2.8861
57	10.1925	-2.9829
58	10.1925	-3.45007
59	10.1925	-2.38526
60	10.2244	-1.03246
61	10.2563	-1.06434
62	10.2881	-1.19301
63	10.2881	-0.797392
64	10.2881	-1.46658
65	10.2881	-0.835271
66	10.32	-0.867149
67	10.3519	-1.03371
68	10.3519	-1.22731
69	10.3519	-1.3662
70	10.3838	-1.36441
71	10.3838	-0.10178
72	10.4156	-0.348304
73	10.4156	-0.634499
74	10.4156	-0.335677
75	10.4475	-0.169744
76	10.4794	0.118243
77	10.4794	0.22767
78	10.4794	0.00460672
79	10.4794	-0.17216
80	10.5113	-0.204038
81	10.5113	0.0737388
82	10.5113	0.0358598
83	10.5432	-0.454772
84	10.575	-0.659209
85	10.575	-0.659209
86	10.6069	-0.787889
87	10.6069	-0.863646
88	10.6069	-1.032
89	10.6069	-0.922569
90	10.6069	-1.23402
91	10.6069	-1.16247
92	10.6069	-0.825767
93	10.6069	-0.813141
94	10.6388	-0.777679
95	10.6707	-0.679085
96	10.6707	-0.910567
97	10.7025	-1.11079
98	10.7025	-0.833017
99	10.7025	-0.929819
100	10.7344	-0.801764
101	10.7663	-0.804181
102	10.7663	-1.26293
103	10.7663	-1.28398
104	10.7982	-1.26114
105	10.8301	-1.38561
106	10.8619	-1.2281
107	10.8938	-1.30206
108	10.8938	-1.35257
109	10.9257	-1.30027
110	10.9576	-1.31111
111	10.9894	-0.934734
112	10.9894	-0.972613
113	11.0213	-1.11813
114	11.0213	-1.11813
115	11.0532	-1.15001
116	11.0851	-1.02616
117	11.117	-1.16326
118	11.1488	-1.25826
119	11.1807	-1.40378
120	11.2126	-1.31781
121	11.2445	-1.34969
122	11.2763	-1.38157
123	11.2763	-1.40682
124	11.3082	-1.37557
125	11.3401	-1.71048
126	11.3401	-1.88304
127	11.3401	-1.88304
128	11.3401	-1.55054
129	11.3401	-1.98404
130	11.372	-1.21626
131	11.372	-1.44774
132	11.372	-1.40144
133	11.4039	-1.27339
134	11.4357	-1.34735
135	11.4676	-1.64859
136	11.4676	-1.71593
137	11.4676	-1.75381
138	11.4995	-1.72256
139	11.5314	-2.08272
140	11.5314	-1.97329
141	11.5314	-1.97329
142	11.5314	-1.97329
143	11.5314	-2.06588
144	11.5314	-2.28895
145	11.5633	-2.40079
146	11.5633	-2.40079
147	11.5951	-2.04967
148	11.5951	-1.90658
149	11.627	-1.26085
150	11.627	-0.271788
151	11.627	-0.0697667
152	11.6589	-0.215282
153	11.6589	-0.320501
154	11.6589	-0.0595586
155	11.6589	-0.307875
156	11.6908	-0.508103
157	11.6908	-0.508103
158	11.7226	-0.20328
159	11.7226	-2.30345
160	11.7545	-2.28061
161	11.7545	-2.76462
162	11.7864	-2.56502
163	11.7864	-2.45138
164	11.8183	-2.56322
165	11.8183	-2.74841
166	11.8183	-2.83679
167	11.8183	-3.03881
168	11.8502	-3.13382
169	11.882	-3.61604
170	11.882	-3.73809
171	11.9139	-3.57637
172	11.9139	-3.5427
173	11.9139	-3.37435
174	11.9458	-3.43569
175	11.9458	-3.10319
176	11.9458	-3.06111
177	11.9458	-3.09478
178	11.9458	-3.45673
179	11.9458	-3.09057
180	11.9777	-2.72682
181	12.0095	-2.78816
182	12.0095	-2.96072
183	12.0095	-2.96072
184	12.0414	-2.30657
185	12.0414	-2.20556
186	12.0733	-2.5068
187	12.0733	-2.29636
188	12.1052	-1.99154
189	12.1052	-1.96208
190	12.1052	-1.8779
191	12.1052	-1.5875
192	12.1052	-1.83582
193	12.1052	-1.9705
194	12.1052	-1.75585
195	12.1052	-1.81477
196	12.1371	-1.77931
197	12.1689	-1.70176
198	12.2008	-1.45586
199	12.2008	-1.40115
200	12.2327	-0.784877
201	12.2327	0.124214
202	12.2646	0.391158
203	12.2646	0.58476
204	12.2646	0.75311
205	12.2964	0.388741
206	12.3283	0.323193
207	12.3602	0.169261
208	12.3602	0.505961
209	12.3602	0.392325
210	12.3921	0.503545
211	12.3921	0.718192
212	12.3921	0.330986
213	12.3921	-0.127768
214	12.424	-0.109141
215	12.424	0.164428
216	12.4558	0.00628749
217	12.4558	0.460833
218	12.4558	0.288274
219	12.4558	0.250395
220	12.4558	0.0946715
221	12.4558	-0.00633851
222	12.4877	-0.42963
223	12.4877	-0.4633
224	12.5196	-0.600397
225	12.5515	-0.632275
226	12.5833	-0.664153
227	12.6152	-0.70024
228	12.6471	-0.715283
229	12.6471	-0.807875
230	12.6471	-0.934138
231	12.679	-0.966016
232	12.7109	-0.997894
233	12.7109	-0.64015
234	12.7427	-0.760411
235	12.7746	-0.813333
236	12.7746	-1.11636
237	12.8065	-0.672652
238	12.8384	-0.755036
239	12.8384	-0.557224
240	12.8384	-0.557224
241	12.8702	-0.475466
242	12.9021	-0.65465
243	12.934	0.0205422
244	12.934	-0.299323
245	12.9659	-0.331201
246	12.9659	-0.124972
247	12.9659	-0.188103
248	12.9659	0.350618
249	12.9659	0.590516
250	12.9659	0.481089
251	12.9659	1.55011
252	12.9659	1.55853
253	12.9978	1.25308
254	12.9978	1.50561
255	12.9978	1.50561
256	12.9978	1.60241
257	12.9978	1.53507
258	13.0296	1.13282
259	13.0296	0.796121
260	13.0615	1.09253
261	13.0934	1.01014
262	13.0934	0.766034
263	13.1253	0.346951
264	13.1253	0.132305
265	13.1571	0.0288785
266	13.1571	-0.143681
267	13.1571	-0.644522
268	13.1571	-0.55193
269	13.189	-0.364952
270	13.189	-0.318656
271	13.189	-0.280777
272	13.189	0.177977
273	13.189	-0.419665
274	13.189	-0.125053
275	13.2209	-0.00962443
276	13.2528	0.147892
277	13.2847	0.120222
278	13.2847	-0.178599
279	13.2847	-0.178599
280	13.2847	-0.178599
281	13.2847	-0.157555
282	13.2847	-0.363784
283	13.3165	-0.408289
284	13.3484	-0.364409
285	13.3803	-0.270024
286	13.3803	-0.270024
287	13.3803	1.09361
288	13.4122	0.746077
289	13.4441	0.672111
290	13.4759	0.41717
291	13.5078	0.246403
292	13.5397	0.23136
293	13.5716	0.199482
294	13.6034	0.335954
295	13.6034	0.676863
296	13.6034	0.529557
297	13.6353	-0.0115809
298	13.6672	0.179606
299	13.6672	-0.801035
300	13.6991	-0.795034
301	13.731	-1.12152
302	13.731	-1.2057
303	13.731	-1.66866
304	13.7628	-1.78051
305	13.7628	-1.62899
306	13.7628	-1.62899
307	13.7947	-1.66508
308	13.8266	-1.29292
309	13.8266	-1.89477
310	13.8266	-0.838371
311	13.8585	-0.0790025
312	13.8903	-0.0351225
313	13.8903	0.175316
314	13.9222	-0.37424
315	13.9541	-0.145174
316	13.986	-0.177052
317	13.986	-0.223348
318	13.986	0.22278
319	13.986	0.0880986
320	14.0179	0.0814727
321	14.0497	0.0495947
322	14.0497	-2.70714
323	14.0497	-1.20041
324	14.0497	-1.20041
325	14.0497	-2.61875
326	14.0816	-1.90989
327	14.0816	-1.85518
328	14.0816	-2.15821
329	14.1135	-1.7145
330	14.1135	-1.7145
331	14.1135	-1.281
332	14.1135	-1.73554
333	14.1454	-1.30446
334	14.1772	-2.19913
335	14.2091	-1.82697
336	14.2091	-1.83538
337	14.241	-1.55581
338	14.2729	-0.788029
339	14.2729	-0.703854
340	14.3048	-0.975631
341	14.3366	-0.649764
342	14.3685	-1.05201
343	14.3685	-1.95689
344	14.4004	-1.55106
345	14.4004	-1.32379
346	14.4323	-1.35567
347	14.4323	-0.614927
348	14.4641	-0.680475
349	14.496	-0.716562
350	14.496	-0.240972
351	14.496	-0.531377
352	14.5279	-0.996756
353	14.5279	-1.00938
354	14.5598	-1.04126
355	14.5598	-0.565671
356	14.5598	-1.16331
357	14.5598	-1.55894
358	14.5917	-1.21624
359	14.5917	-0.681724
360	14.6235	-0.856699
361	14.6235	-0.957709
362	14.6554	-1.80188
363	14.6554	-2.55524
364	14.6554	-2.63942
365	14.6873	-2.20413
366	14.6873	-2.58712
367	14.7192	-2.26546
368	14.7192	-2.22759
369	14.751	-2.29313
370	14.751	-2.29313
371	14.751	-1.72916
372	14.7829	-1.72316
373	14.8148	-1.835
374	14.8467	-2.10678
375	14.8467	-2.05207
376	14.8467	-2.05207
377	14.8467	-2.31722
378	14.8786	-1.98714
379	14.8786	-2.1092
380	14.9104	-2.02744
381	14.9423	-1.96252
382	14.9742	-1.99439
383	15.0061	-2.02627
384	15.0061	-2.20725
385	15.0061	-2.22829
386	15.0379	-2.2728
387	15.0379	-2.2728
388	15.0698	-2.30467
389	15.0698	-2.30467
390	15.0698	-1.87959
391	15.0698	-2.37622
392	15.1017	-2.17662
393	15.1017	-2.21029
394	15.1017	-2.21029
395	15.1336	-2.29267
396	15.1655	-1.89947
397	15.1973	-1.90609
398	15.1973	-2.31013
399	15.1973	-2.31013
400	15.2292	-2.37989
401	15.2611	-2.49173
402	15.2611	-1.82254
403	15.2611	-1.81412
404	15.2611	-1.49847
405	15.293	-1.42513
406	15.293	-1.42513
407	15.3248	-1.49067
408	15.3248	-1.42333
409	15.3567	-0.832316
410	15.3567	-0.567165
411	15.3886	-0.228672
412	15.3886	-0.00140039
413	15.3886	0.0238516
414	15.4205	-0.378395
415	15.4205	-0.113243
416	15.4205	-0.163749
417	15.4205	-0.386813
418	15.4524	-0.393438
419	15.4842	0.227041
420	15.5161	0.317216
421	15.548	-0.0471532
422	15.5799	0.282922
423	15.6118	0.293131
424	15.6436	0.105529
425	15.6436	-0.033359
426	15.6436	0.383307
427	15.6755	-0.00210598
428	15.7074	-0.139203
429	15.7074	-0.290718
430	15.7393	-0.701384
431	15.7711	-0.779558
432	15.7711	-0.779558
433	15.7711	-0.56912
434	15.7711	-0.56912
435	15.803	1.29294
436	15.803	1.15405
437	15.803	0.737384
438	15.803	1.54968
439	15.803	1.46129
440	15.8349	1.31578
441	15.8668	1.12817
442	15.8987	0.700674
443	15.9305	0.668796
444	15.9624	0.90207
445	15.9943	0.920697
446	15.9943	1.07642
447	15.9943	1.34999
448	15.9943	1.15218
449	15.9943	1.15218
450	15.9943	1.15218
451	15.9943	0.945948
452	15.9943	0.861773
453	15.9943	0.781807
454	15.9943	0.43248
455	15.9943	0.150494
456	15.9943	0.150494
457	15.9943	0.634501
458	15.9943	0.512448
459	16.0262	0.674172
460	16.0262	0.665755
461	16.0262	0.956159
462	16.058	0.924281
463	16.0899	0.892403
464	16.1218	1.34032
465	16.1218	0.54066
466	16.1537	0.340432
467	16.1856	0.152831
468	16.1856	0.152831
469	16.1856	0.295928
470	16.2174	0.516575
471	16.2174	1.01321
472	16.2174	0.996372
473	16.2493	1.02763
474	16.2493	1.02763
475	16.2493	1.02763
476	16.2493	0.977121
477	16.2493	0.968704
478	16.2812	0.625377
479	16.3131	0.576664
480	16.3131	0.803936
481	16.3131	1.99501
482	16.3131	1.76353
483	16.3131	1.29215
484	16.3449	1.66852
485	16.3449	1.25186
486	16.3768	1.422
487	16.3768	0.786478
488	16.3768	1.30416
489	16.3768	1.30416
490	16.3768	0.963245
491	16.3768	0.849609
492	16.4087	0.598876
493	16.4087	0.598876
494	16.4087	0.405272
495	16.4406	0.373394
496	16.4725	0.341516
497	16.5043	-0.258544
498	16.5362	-0.0926078
499	16.5681	0.46053
500	16.6	1.89751
501	16.6	2.2763
502	16.6	2.43202
503	16.6	2.43202
504	16.6	2.24262
505	16.6318	2.44223
506	16.6637	2.42719
507	16.6637	2.26725
508	16.6956	2.57628
509	16.6956	3.08554
510	16.6956	3.12763
511	16.7275	3.121
512	16.7275	3.85754
513	16.7275	3.99643
514	16.7594	3.66573
515	16.7594	3.58155
516	16.7594	3.43845
517	16.7594	3.81303
518	16.7912	4.23991
519	16.7912	4.2357
520	16.8231	4.25433
521	16.8231	3.99759
522	16.855	3.89837
523	16.8869	3.12155
524	16.9187	3.75465
525	16.9506	3.49971
526	16.9506	3.55863
527	16.9506	2.72951
528	16.9506	3.03675
529	16.9506	3.18826
530	16.9825	3.15639
531	17.0144	3.12451
532	17.0463	2.90324
533	17.0463	3.25677
534	17.0463	3.23994
535	17.0463	4.34684
536	17.0463	3.72394
537	17.0463	2.84431
538	17.0781	3.09021
539	17.0781	3.38904
540	17.0781	3.54897
541	17.0781	4.55486
542	17.11	4.41776
543	17.11	5.12063
544	17.11	5.12063
545	17.1419	4.75205
546	17.1738	4.70754
547	17.2056	4.57045
548	17.2375	4.53857
549	17.2694	4.50669
550	17.3013	4.23491
551	17.3332	4.54815
552	17.3332	4.49344
553	17.365	3.83025
554	17.365	4.23008
555	17.365	4.57941
556	17.365	4.24692
557	17.3969	4.21504
558	17.4288	4.18316
559	17.4288	4.06952
560	17.4607	3.68411
561	17.4926	3.67327
562	17.5244	3.43938
563	17.5563	3.4075
564	17.5882	3.87646
565	17.6201	3.84458
566	17.6201	4.93465
567	17.6519	4.56186
568	17.6519	4.56186
569	17.6838	4.83723
570	17.6838	4.52157
571	17.6838	4.91719
572	17.6838	4.91719
573	17.6838	4.69834
574	17.7157	4.38447
575	17.7157	4.54861
576	17.7476	5.05125
577	17.7795	5.0362
578	17.8113	5.00433
579	17.8113	4.655
580	17.8113	5.41679
581	17.8432	5.94888
582	17.8751	5.67289
583	17.8751	5.55084
584	17.907	6.17132
585	17.907	6.17132
586	17.907	5.53159
587	17.907	5.70836
588	17.9388	5.6849
589	17.9707	5.85925
590	18.0026	5.82737
591	18.0345	5.70711
592	18.0345	5.86283
593	18.0664	5.94459
594	18.0982	5.82012
595	18.1301	5.73353
596	18.162	5.70165
597	18.1939	5.66977
598	18.2257	5.63789
599	18.2257	5.14547
600	18.2576	4.89894
601	18.2895	4.27363
602	18.2895	4.36202
603	18.3214	4.46903
604	18.3214	4.70472
605	18.3533	4.7528
606	18.3533	4.7528
607	18.3851	4.96503
608	18.3851	4.87244
609	18.3851	3.90443
610	18.3851	3.07109
611	18.3851	3.41621
612	18.417	2.79932
613	18.417	2.79932
614	18.4489	2.64118
615	18.4489	3.05785
616	18.4489	3.6134
617	18.4489	3.97114
618	18.4808	3.93927
619	18.5126	4.30722
620	18.5445	4.90245
621	18.5445	4.81406
622	18.5764	4.90424
623	18.6083	4.75872
624	18.6402	4.72685
625	18.672	4.84227
626	18.672	4.92645
627	18.672	5.44413
628	18.672	5.64615
629	18.7039	5.41646
630	18.7039	4.79777
631	18.7039	4.9072
632	18.7039	3.02588
633	18.7039	3.40888
634	18.7039	3.40888
635	18.7039	3.53515
636	18.7358	3.31387
637	18.7358	3.31808
638	18.7677	3.77021
639	18.7677	4.04799
640	18.7677	4.04799
641	18.7677	3.99748
642	18.7995	3.90247
643	18.8314	4.38827
644	18.8314	4.59029
645	18.8633	4.42373
646	18.8633	4.97929
647	18.8952	4.58967
648	18.9271	4.94079
649	18.9589	4.90891
650	18.9908	4.55716
651	18.9908	4.13629
652	18.9908	3.90481
653	19.0227	3.9066
654	19.0227	4.1465
655	19.0546	4.13566
656	19.0864	3.68291
657	19.1183	3.36063
658	19.1183	3.01551
659	19.1502	2.46596
660	19.1502	2.5333
661	19.1821	2.47196
662	19.1821	2.47196
663	19.214	2.14547
664	19.2458	2.42083
665	19.2777	2.30898
666	19.3096	2.27711
667	19.3415	2.24523
668	19.3733	2.54163
669	19.3733	2.74786
670	19.4052	2.53922
671	19.4052	2.36245
672	19.4371	2.8272
673	19.469	3.13624
674	19.5009	3.43264
675	19.5009	3.59678
676	19.5009	4.01766
677	19.5009	4.50587
678	19.5009	4.40907
679	19.5009	4.64897
680	19.5009	3.02439
681	19.5327	2.43275
682	19.5327	2.20127
683	19.5327	2.34436
684	19.5327	2.77787
685	19.5646	2.98168
686	19.5646	2.88067
687	19.5965	2.82775
688	19.6284	3.14941
689	19.6284	3.1957
690	19.6284	2.75378
691	19.6284	1.86994
692	19.6284	2.10984
693	19.6284	2.10984
694	19.6284	1.67213
695	19.6603	1.5645
696	19.6603	1.80019
697	19.6603	1.37931
698	19.6603	1.99379
699	19.6921	2.17235
700	19.724	2.51084
701	19.7559	2.47896
702	19.7878	2.37975
703	19.7878	2.95214
704	19.8196	2.83187
705	19.8196	2.76032
706	19.8515	3.1409
707	19.8834	3.13007
708	19.8834	3.03327
709	19.9153	3.21183
710	19.9472	3.17995
711	19.979	3.14807
712	19.979	3.06811
713	20.0109	3.20879
714	20.0428	2.77287
715	20.0747	3.76372
716	20.1065	3.36989
717	20.1384	3.41798
718	20.1384	3.27488
719	20.1384	2.97185
720	20.1703	3.22196
721	20.1703	2.31287
722	20.2022	2.68082
723	20.2022	2.68082
724	20.2341	2.81729
725	20.2659	2.44871
726	20.2978	2.22744
727	20.2978	1.32677
728	20.2978	1.67189
729	20.3297	1.64001
730	20.3616	1.60813
731	20.3934	1.46683
732	20.4253	1.38865
733	20.4572	1.31468
734	20.4572	1.57142
735	20.4891	1.24493
736	20.521	1.21305
737	20.5528	1.32006
738	20.5528	1.89666
739	20.5528	1.63993
740	20.5847	1.59963
741	20.6166	1.80765
742	20.6166	1.68981
743	20.6166	1.61405
744	20.6485	1.67056
745	20.6485	1.48958
746	20.6485	1.29177
747	20.6803	0.527566
748	20.6803	0.451808
749	20.7122	0.470435
750	20.7441	0.438557
751	20.776	-0.13625
752	20.8079	-0.285973
753	20.8079	-0.0586988
754	20.8079	0.454769
755	20.8397	1.01632
756	20.8397	0.662789
757	20.8716	0.765591
758	20.9035	0.986238
759	20.9035	0.851559
760	20.9035	0.94836
761	20.9035	0.716879
762	20.9354	0.685001
763	20.9354	0.760759
764	20.9672	0.728881
765	20.9672	1.38545
766	20.9991	1.1305
767	21.031	1.33011
768	21.0629	1.41187
769	21.0948	1.87662
770	21.0948	1.87662
771	21.1266	1.84474
772	21.1585	2.11589
773	21.1585	2.06118
774	21.1904	1.56213
775	21.2223	1.58076
776	21.2541	1.54888
777	21.286	1.44545
778	21.3179	1.77553
779	21.3179	1.77553
780	21.3179	1.38412
781	21.3179	1.09792
782	21.3179	1.09792
783	21.3179	1.09792
784	21.3179	0.475024
785	21.3179	0.933779
786	21.3498	0.691463
787	21.3498	0.565201
788	21.3817	0.571201
789	21.4135	0.539323
790	21.4135	0.539323
791	21.4135	0.699256
792	21.4135	0.876023
793	21.4454	1.19347
794	21.4773	0.913277
795	21.4773	0.913277
796	21.5092	0.881399
797	21.5411	1.24935
798	21.5411	1.35878
799	21.5411	1.58185
800	21.5729	1.31007
801	21.6048	0.651085
802	21.6367	0.737052
803	21.6367	0.328803
804	21.6686	0.713591
805	21.7004	0.690131
806	21.7004	0.349223
807	21.7004	0.568077
808	21.7004	1.27515
809	21.7004	1.27515
810	21.7323	1.24327
811	21.7323	0.902362
812	21.7323	1.12543
813	21.7323	1.38216
814	21.7642	1.28715
815	21.7961	1.4152
816	21.828	1.30336
817	21.8598	1.11576
818	21.8598	1.11576
819	21.8598	1.11576
820	21.8598	1.83546
821	21.8917	1.74045
822	21.9236	2.20941
823	21.9236	2.63028
824	21.9555	2.77938
825	21.9873	2.5539
826	21.9873	2.86956
827	22.0192	2.75351
828	22.0192	2.93869
829	22.0511	2.8058
830	22.083	2.42039
831	22.083	2.1342
832	22.1149	1.74878
833	22.1149	2.05181
834	22.1467	2.1967
835	22.1467	1.96943
836	22.1467	1.89367
837	22.1786	1.79445
838	22.1786	1.79445
839	22.2105	1.58581
840	22.2105	1.49742
841	22.2424	0.98154
842	22.2424	0.985749
843	22.2424	1.09518
844	22.2742	0.697136
845	22.3061	0.42115
846	22.3061	0.42115
847	22.3061	0.75785
848	22.338	1.18473
849	22.3699	0.391064
850	22.3699	0.130122
851	22.3699	0.130122
852	22.4018	0.317099
853	22.4018	0.679053
854	22.4336	0.175795
855	22.4336	0.175795
856	22.4336	0.520913
857	22.4336	-0.619661
858	22.4655	-0.575781
859	22.4655	-0.575781
860	22.4974	-0.611868
861	22.4974	-1.05379
862	22.5293	-1.25822
863	22.5611	-0.696666
864	22.593	-0.568613
865	22.6249	-0.756214
866	22.6249	-0.789885
867	22.6249	-1.41699
868	22.6568	-1.55409
869	22.6568	-1.30577
870	22.6568	-1.40678
871	22.6887	-1.40078
872	22.6887	-1.77115
873	22.7205	-1.85353
874	22.7524	-2.20107
875	22.7524	-2.3147
876	22.7524	-2.11268
877	22.7843	-2.14456
878	22.8162	-2.17644
879	22.8162	-2.19327
880	22.848	-2.1999
881	22.848	-1.94737
882	22.848	-1.97262
883	22.8799	-2.11393
884	22.8799	-2.09289
885	22.9118	-1.83436
886	22.9437	-1.87466
887	22.9756	-1.72135
888	23.0074	-1.73218
889	23.0074	-1.56804
890	23.0074	-1.88791
891	23.0074	-1.57225
892	23.0074	-1.82057
893	23.0393	-1.36423
894	23.0393	-1.36423
895	23.0393	-1.36423
896	23.0393	-1.50733
897	23.0393	-1.65043
898	23.0712	-1.73281
899	23.0712	-1.59392
900	23.1031	-1.4364
901	23.1031	-1.4364
902	23.1031	-1.19651
903	23.1349	-0.971649
904	23.1668	-0.763628
905	23.1668	-0.772045
906	23.1668	-0.931978
907	23.1668	-1.05824
908	23.1987	-0.867054
909	23.2306	-0.814757
910	23.2306	-0.730582
911	23.2625	-0.720372
912	23.2943	-0.529186
913	23.3262	-1.04507
914	23.3581	-1.08116
915	23.39	-1.23509
916	23.4219	-1.26697
917	23.4537	-1.29885
918	23.4856	0.037122
919	23.5175	0.017869
920	23.5494	-0.220238
921	23.5494	-0.190777
922	23.5812	-0.222655
923	23.5812	-0.483597
924	23.5812	-0.622486
925	23.6131	-0.927934
926	23.645	-0.820922
927	23.645	-1.45224
928	23.6769	-2.17014
929	23.6769	-2.34691
930	23.6769	-1.71139
931	23.6769	-1.95549
932	23.7088	-1.84427
933	23.7088	-1.52862
934	23.7088	-1.65488
935	23.7406	-1.68676
936	23.7406	-1.68676
937	23.7406	-1.54366
938	23.7406	-1.46369
939	23.7725	-1.49557
940	23.8044	-1.64109
941	23.8363	-0.00208852
942	23.8363	-0.747038
943	23.8363	-0.923806
944	23.8681	-0.955683
945	23.9	-0.987561
946	23.9319	-1.63813
947	23.9638	-1.02186
948	23.9638	-1.7163
949	23.9638	-2.13718
950	23.9638	-2.7264
951	23.9957	-2.70357
952	23.9957	-3.84414
953	24.0275	-3.32046
954	24.0594	-2.65369
955	24.0594	-2.96093
956	24.0913	-2.57614
957	24.0913	-2.39516
958	24.1232	-1.70313
959	24.1232	-1.70734
960	24.155	-1.62979
961	24.155	-1.62979
962	24.1869	-1.30813
963	24.2188	-1.1422
964	24.2507	-0.942596
965	24.2826	-1.15966
966	24.3144	-1.35989
967	24.3463	-1.25288
968	24.3463	-1.18975
969	24.3782	-1.31001
970	24.4101	-1.40081
971	24.4419	-1.37376
972	24.4738	-1.40564
973	24.4738	-1.15732
974	24.4738	-1.21204
975	24.5057	-0.604185
976	24.5057	-1.03348
977	24.5057	-1.03348
978	24.5376	-1.06536
979	24.5376	-1.20424
980	24.5376	-0.993807
981	24.5695	-0.827873
982	24.6013	-0.388371
983	24.6013	-0.552512
984	24.6013	-0.514634
985	24.6332	-0.626477
986	24.6651	-0.658355
987	24.697	-0.690233
988	24.7288	-0.726321
989	24.7607	-0.678233
990	24.7607	-1.1412
991	24.7926	-1.17307
992	24.8245	-1.16707
993	24.8245	-1.16707
994	24.8564	-1.19895
995	24.8564	-1.39676
996	24.8564	-1.69979
997	24.8564	-1.11478
998	24.8564	-1.44306
999	24.8882	-1.47494
1000	24.9201	-1.68779
1001	24.952	-1.74913
1002	24.9839	-2.24397
1003	25.0157	-2.43157
1004	25.0476	-2.46345
1005	25.0476	-2.46345
1006	25.0795	-2.49533
1007	25.0795	-2.48691
1008	25.1114	-2.64505
1009	25.1114	-1.05835
1010	25.1433	-1.25437
1011	25.1433	-1.25437
1012	25.1433	-1.54898
1013	25.1433	-2.12558
1014	25.1433	-2.83686
1015	25.1433	-2.20555
1016	25.1433	-2.20555
1017	25.1433	-2.2771
1018	25.1433	-1.93619
1019	25.1433	-2.10454
1020	25.1433	-1.19545
1021	25.1433	-0.724069
1022	25.1751	-0.734903
1023	25.207	-0.627892
1024	25.2389	-0.680813
1025	25.2389	-0.600848
1026	25.2389	-0.865998
1027	25.2389	-0.865998
1028	25.2708	-0.897876
1029	25.3026	-0.731942
1030	25.3026	-0.782446
1031	25.3026	-0.761403
1032	25.3026	-0.437329
1033	25.3345	0.258908
1034	25.3345	-0.216681
1035	25.3664	-0.362195
1036	25.3664	-0.294857
1037	25.3983	-1.03801
1038	25.4302	-0.383864
1039	25.4302	-1.17511
1040	25.4302	-1.04885
1041	25.4302	-1.15407
1042	25.4302	-1.38555
1043	25.462	-1.51002
1044	25.462	-1.42584
1045	25.462	-1.46793
1046	25.462	-1.49739
1047	25.462	-1.49318
1048	25.4939	-1.48718
1049	25.4939	-2.01328
1050	25.4939	-2.01328
1051	25.5258	-2.04516
1052	25.5577	-1.95919
1053	25.5896	-1.84376
1054	25.5896	-1.70487
1055	25.5896	-0.631639
1056	25.5896	-0.631639
1057	25.6214	-0.663517
1058	25.6533	-0.77536
1059	25.6852	-1.48906
1060	25.7171	-1.32312
1061	25.7489	-1.2119
1062	25.7489	-0.997257
1063	25.7808	-0.486206
1064	25.8127	-0.808487
1065	25.8446	-0.819322
1066	25.8765	-0.939584
1067	25.8765	-0.741773
1068	25.9083	-0.916748
1069	25.9402	-0.115294
1070	25.9721	-0.147172
1071	26.004	-0.179049
1072	26.0358	0.294124
1073	26.0358	0.0584336
1074	26.0358	0.0626416
1075	26.0677	0.544234
1076	26.0996	0.512356
1077	26.1315	-0.521206
1078	26.1315	-0.706391
1079	26.1315	-0.68114
1080	26.1315	-0.689557
1081	26.1634	-0.691974
1082	26.1952	-0.711225
1083	26.2271	-0.684181
1084	26.2271	-0.482161
1085	26.259	-0.514039
1086	26.259	-0.194172
1087	26.259	-0.568753
1088	26.259	-0.568753
1089	26.259	-1.27162
1090	26.2909	-0.857364
1091	26.3227	-0.291599
1092	26.3227	-0.291599
1093	26.3546	-0.323477
1094	26.3865	-0.355355
1095	26.4184	-0.425113
1096	26.4503	-0.364397
1097	26.4821	-0.812943
1098	26.514	-0.516537
1099	26.5459	-0.29589
1100	26.5778	-0.327768
1101	26.6096	-0.359646
1102	26.6096	0.103317
1103	26.6415	0.121944
1104	26.6415	0.0588124
1105	26.6734	0.931817
1106	26.6734	1.8966
1107	26.6734	1.9266
1108	26.6734	1.5566
1109	26.6734	1.6966
1110	26.7053	1.62472
1111	26.7053	1.70472
1112	26.7372	1.42284
1113	26.769	1.78096
1114	26.8009	1.74909
1115	26.8009	1.85909
1116	26.8328	1.15721
1117	26.8328	1.42721
1118	26.8647	1.39533
1119	26.8647	1.39533
1120	26.8965	1.39345
1121	26.9284	0.841575
1122	26.9284	0.501575
1123	26.9284	-1.15843
1124	26.9603	-1.7303
1125	26.9603	0.289697
1126	26.9603	0.149698
1127	26.9603	0.0796979
1128	26.9603	-0.480303
1129	26.9603	-0.600302
1130	26.9603	-0.760302
1131	26.9922	-0.842181
1132	27.0241	-0.704059
1133	27.0241	-1.04406
1134	27.0241	-0.284059
1135	27.0559	-0.785937
1136	27.0878	-1.06781
1137	27.1197	-1.09969
1138	27.1516	-1.13157
1139	27.1834	-1.26345
1140	27.1834	-1.57345
1141	27.1834	-1.59345
1142	27.2153	-1.60533
1143	27.2153	-1.88533
1144	27.2472	-1.9172
1145	27.2472	-3.10721
1146	27.2472	-3.1672
1147	27.2472	-1.7172
1148	27.2472	-3.0972
1149	27.2791	-2.97908
1150	27.2791	-2.71908
1151	27.2791	-2.65908
1152	27.2791	-2.72908
1153	27.2791	-2.71908
1154	27.311	-2.89096
1155	27.3428	-3.13284
1156	27.3747	0.205283
1157	27.4066	0.753406
1158	27.4385	0.721528
1159	27.4385	0.721528
1160	27.4385	1.86153
1161	27.4704	1.92965
1162	27.4704	0.979651
1163	27.5022	1.49777
1164	27.5022	1.49777
1165	27.5341	1.56589
1166	27.566	1.53402
1167	27.5979	1.50214
1168	27.6297	1.96026
1169	27.6616	1.38838
1170	27.6935	1.2765
1171	27.6935	1.6565
1172	27.6935	1.3565
1173	27.7254	1.06463
1174	27.7573	0.582748
1175	27.7891	0.78087
1176	27.821	0.218993
1177	27.8529	0.717114
1178	27.8848	0.165235
1179	27.9166	-0.456643
1180	27.9166	-0.456643
1181	27.9485	-0.35852
1182	27.9485	-0.0585207
1183	27.9485	-0.168519
1184	27.9804	-0.320398
1185	27.9804	-0.320398
1186	28.0123	-0.352276
1187	28.0442	-0.384154
1188	28.076	-0.436033
1189	28.076	-0.166032
1190	28.076	-0.596032
1191	28.076	-0.596032
1192	28.1079	-0.62791
1193	28.1398	-0.659787
1194	28.1717	-1.74167
1195	28.2035	-2.08354
1196	28.2354	-1.82542
1197	28.2354	-2.54542
1198	28.2354	-2.48542
1199	28.2354	-2.48542
1200	28.2354	-2.48542
1201	28.2673	-2.1673
1202	28.2992	-2.08918
1203	28.2992	-2.88918
1204	28.2992	-2.43918
1205	28.3311	-3.07106
1206	28.3311	-2.56106
1207	28.3629	-2.54293
1208	28.3948	-2.30481
1209	28.3948	-1.96481
1210	28.3948	-1.96481
1211	28.3948	-2.25481
1212	28.3948	-1.74481
1213	28.4267	-2.00669
1214	28.4586	-5.32857
1215	28.4904	-5.03045
1216	28.4904	-5.03045
1217	28.5223	-4.58232
1218	28.5223	-5.23232
1219	28.5223	-5.03232
1220	28.5223	-5.32232
1221	28.5223	-6.03232
1222	28.5223	-6.03232
1223	28.5542	-5.6042
1224	28.5861	-5.36608
1225	28.5861	-4.77608
1226	28.618	-4.99796
1227	28.6498	-4.68984
1228	28.6817	-4.50171
1229	28.7136	-4.53359
1230	28.7455	-4.94547
1231	28.7773	-5.05735
1232	28.7773	-4.36735
1233	28.7773	-5.08735
1234	28.7773	-4.49735
1235	28.7773	-5.19735
1236	28.8092	-5.12922
1237	28.8411	-5.0811
1238	28.8411	-5.0711
1239	28.8411	-4.5011
1240	28.8411	-4.7111
1241	28.873	-4.70298
1242	28.9049	-4.78486
1243	28.9367	-5.07674
1244	28.9686	-5.08862
1245	29.0005	-4.97049
1246	29.0324	-4.64237
1247	29.0642	-3.63425
1248	29.0961	-4.99613
1249	29.128	-5.058
1250	29.1599	-5.08988
1251	29.1599	-5.08988
1252	29.1918	-5.13176
1253	29.1918	-4.77176
1254	29.1918	-4.11176
1255	29.1918	-3.98176
1256	29.1918	-3.97176
1257	29.2236	-4.00364
1258	29.2236	-3.91364
1259	29.2236	-4.92364
1260	29.2236	-4.56364
1261	29.2555	-4.56551
1262	29.2874	-4.88739
1263	29.3193	-5.09927
1264	29.3193	-4.82927
1265	29.3193	-4.69927
1266	29.3511	-4.92115
1267	29.3511	-4.92115
1268	29.383	-5.12303
1269	29.4149	-5.43491
1270	29.4468	-5.64678
1271	29.4787	-5.66866
1272	29.4787	-5.65866
1273	29.5105	-5.69054
1274	29.5105	-5.49054
1275	29.5424	-5.38242
1276	29.5424	-5.80242
1277	29.5424	-5.76242
1278	29.5424	-5.76242
1279	29.5424	-5.76242
1280	29.5743	-5.7743
1281	29.5743	-5.88429
1282	29.5743	-5.9243
1283	29.5743	-5.5243
1284	29.6062	-5.56617
1285	29.6062	-5.24617
1286	29.6062	-5.53617
1287	29.6381	-5.38805
1288	29.6381	-5.65805
1289	29.6381	-5.64805
1290	29.6381	-5.35805
1291	29.6381	-5.40805
1292	29.6699	-5.33993
1293	29.6699	-4.96993
1294	29.6699	-5.32993
1295	29.7018	-4.85181
1296	29.7018	-6.57181
1297	29.7337	-7.01369
1298	29.7656	-6.77556
1299	29.7974	-6.48744
1300	29.7974	-6.38744
1301	29.8293	-5.21932
1302	29.8612	-4.7312
1303	29.8931	-4.77307
1304	29.8931	-3.81308
1305	29.8931	-3.40308
1306	29.8931	-3.39308
1307	29.925	-2.93495
1308	29.9568	0.83317
1309	29.9887	0.961292
1310	30.0206	1.36941
1311	30.0525	1.09754
1312	30.0843	1.02566
1313	30.1162	0.773778
1314	30.1481	0.7419
1315	30.18	0.870022
1316	30.2119	0.618145
1317	30.2119	0.398146
1318	30.2119	0.308145
1319	30.2437	0.386266
1320	30.2437	1.06627
1321	30.2437	1.06627
1322	30.2437	1.15627
1323	30.2437	1.52627
1324	30.2437	1.91627
1325	30.2437	1.66627
1326	30.2756	1.52439
1327	30.3075	1.46251
1328	30.3075	1.97251
1329	30.3075	1.76251
1330	30.3075	1.36251
1331	30.3075	1.63251
1332	30.3075	1.54251
1333	30.3075	1.99251
1334	30.3075	2.59251
1335	30.3075	2.59251
1336	30.3394	1.12063
1337	30.3394	1.55063
1338	30.3394	1.55063
1339	30.3394	1.47063
1340	30.3712	1.26875
1341	30.3712	2.14876
1342	30.3712	-1.35124
1343	30.4031	-1.34312
1344	30.435	-1.215
1345	30.4669	-1.41688
1346	30.4669	-1.64688
1347	30.4669	-1.86688
1348	30.4669	-1.86688
1349	30.4988	-1.98876
1350	30.5306	-2.15064
1351	30.5625	-2.30251
1352	30.5944	-2.53439
1353	30.6263	-2.67627
1354	30.6581	-2.70814
1355	30.6581	-2.70814
1356	30.69	-2.45002
1357	30.7219	-2.6919
1358	30.7219	-2.4319
1359	30.7219	-2.5619
1360	30.7219	-2.0819
1361	30.7219	-2.8319
1362	30.7219	-2.2319
1363	30.7538	-2.42378
1364	30.7538	-2.06378
1365	30.7538	-2.06378
1366	30.7538	-2.06378
1367	30.7538	-1.75378
1368	30.7857	-1.88566
1369	30.7857	-1.83566
1370	30.7857	-2.21566
1371	30.7857	-2.27566
1372	30.7857	-2.97566
1373	30.7857	-3.39566
1374	30.7857	-2.36566
1375	30.8175	-2.39754
1376	30.8175	-1.90754
1377	30.8175	-1.39754
1378	30.8494	-0.879415
1379	30.8494	-0.879415
1380	30.8813	-1.06129
1381	30.9132	-1.09317
1382	30.9132	-1.18317
1383	30.945	-1.33505
1384	30.9769	-1.36692
1385	30.9769	-1.36692
1386	30.9769	-1.59693
1387	30.9769	-1.71693
1388	30.9769	-1.61692
1389	30.9769	-1.43692
1390	31.0088	-1.2188
1391	31.0407	-1.25068
1392	31.0407	-1.25068
1393	31.0407	-1.03068
1394	31.0407	-1.06068
1395	31.0407	-1.35068
1396	31.0726	-1.38256
1397	31.0726	-1.38256
1398	31.1044	-1.41444
1399	31.1363	-1.29632
1400	31.1682	-1.40819
1401	31.1682	-0.118194
1402	31.2001	-0.150072
1403	31.2001	-0.150072
1404	31.2001	-0.450071
1405	31.2319	-0.981949
1406	31.2638	-0.853827
1407	31.2638	-0.913827
1408	31.2638	-0.973826
1409	31.2957	-1.0057
1410	31.2957	-1.0057
1411	31.3276	-1.03758
1412	31.3276	-1.03758
1413	31.3595	-0.719462
1414	31.3913	-0.75134
1415	31.3913	-1.12134
1416	31.3913	-1.16134
1417	31.3913	0.348661
1418	31.3913	1.11866
1419	31.4232	0.756783
1420	31.4551	0.514904
1421	31.487	0.583027
1422	31.487	0.583027
1423	31.487	0.583027
1424	31.487	0.543026
1425	31.487	0.943027
1426	31.487	2.30303
1427	31.5189	2.11115
1428	31.5507	2.36927
1429	31.5507	2.26927
1430	31.5507	2.04927
1431	31.5826	2.47739
1432	31.6145	2.28552
1433	31.6145	2.65552
1434	31.6464	2.26364
1435	31.6782	1.45176
1436	31.7101	1.14988
1437	31.742	1.148
1438	31.7739	2.03613
1439	31.7739	1.75612
1440	31.7739	1.62613
1441	31.7739	1.62613
1442	31.8058	1.62425
1443	31.8376	1.69237
1444	31.8376	1.92237
1445	31.8376	2.30237
1446	31.8376	2.32237
1447	31.8695	2.04049
1448	31.9014	2.00861
1449	31.9014	2.15861
1450	31.9014	2.08862
1451	31.9014	2.36861
1452	31.9014	2.42862
1453	31.9014	2.42862
1454	31.9014	2.42862
1455	31.9333	2.50673
1456	31.9333	1.91673
1457	31.9651	0.214858
1458	31.9651	0.214858
1459	31.9651	0.0848569
1460	31.997	0.812981
1461	31.997	1.06298
1462	31.997	1.41298
1463	32.0289	1.3811
1464	32.0289	1.2811
1465	32.0289	1.8511
1466	32.0289	2.1511
1467	32.0608	2.74923
1468	32.0608	2.75922
1469	32.0927	3.12735
1470	32.0927	2.52735
1471	32.1245	2.17547
1472	32.1245	2.66547
1473	32.1564	3.16359
1474	32.1564	3.39359
1475	32.1564	3.31359
1476	32.1564	3.98359
1477	32.1883	2.75171
1478	32.1883	2.27171
1479	32.2202	2.27983
1480	32.2202	1.86983
1481	32.2202	2.67984
1482	32.252	2.86796
1483	32.2839	2.80608
1484	32.3158	2.5942
1485	32.3158	2.9942
1486	32.3158	2.1942
1487	32.3158	1.7142
1488	32.3158	1.9142
1489	32.3477	1.88232
1490	32.3796	2.66045
1491	32.4114	4.08857
1492	32.4114	4.66857
1493	32.4433	4.63669
1494	32.4752	4.57481
1495	32.5071	4.67293
1496	32.5389	3.78105
1497	32.5708	3.59917
1498	32.5708	3.36918
1499	32.5708	3.15918
1500	32.5708	3.33918
1501	32.5708	3.32918
1502	32.6027	3.0173
1503	32.6346	2.98542
1504	32.6346	3.47542
1505	32.6665	3.69354
1506	32.6983	3.38167
1507	32.7302	2.31979
1508	32.7621	2.48791
1509	32.794	2.56603
1510	32.8258	2.02415
1511	32.8258	1.95415
1512	32.8258	1.41416
1513	32.8258	1.98415
1514	32.8577	1.82228
1515	32.8896	2.3104
1516	32.9215	3.42852
1517	32.9215	3.16852
1518	32.9534	3.80664
1519	32.9852	5.02476
1520	32.9852	4.80476
1521	32.9852	5.19476
1522	33.0171	5.25289
1523	33.049	5.35101
1524	33.049	5.34101
1525	33.0809	5.50913
1526	33.0809	5.45913
1527	33.0809	5.16913
1528	33.0809	5.20913
1529	33.1127	5.17725
1530	33.1446	5.14537
1531	33.1765	4.60349
1532	33.2084	4.64162
1533	33.2403	4.80974
1534	33.2403	5.21974
1535	33.2721	5.45786
1536	33.2721	5.43786
1537	33.2721	5.53786
1538	33.304	5.50598
1539	33.304	5.68599
1540	33.3359	5.50411
1541	33.3678	4.94223
1542	33.3678	4.72223
1543	33.3678	4.98223
1544	33.3678	4.98223
1545	33.3997	4.95035
1546	33.3997	4.37035
1547	33.3997	4.09035
1548	33.3997	4.57035
1549	33.4315	3.85847
1550	33.4315	4.17847
1551	33.4315	3.39847
1552	33.4634	3.2766
1553	33.4953	3.18472
1554	33.4953	3.40472
1555	33.5272	3.27284
1556	33.559	3.24096
1557	33.559	3.44096
1558	33.559	4.08096
1559	33.559	3.98096
1560	33.559	3.94096
1561	33.559	3.94096
1562	33.559	3.45096
1563	33.559	2.41096
1564	33.5909	2.37908
1565	33.6228	2.2272
1566	33.6547	1.56533
1567	33.6547	1.64533
1568	33.6866	2.15345
1569	33.6866	2.30345
1570	33.7184	1.78157
1571	33.7503	0.91969
1572	33.7822	1.41782
1573	33.7822	1.91782
1574	33.7822	3.02782
1575	33.8141	3.01594
1576	33.8141	3.03593
1577	33.8459	3.80406
1578	33.8778	3.77218
1579	33.9097	3.7403
1580	33.9416	3.57842
1581	33.9735	3.46655
1582	34.0053	3.39467
1583	34.0372	3.56279
1584	34.0372	4.33279
1585	34.0691	4.30091
1586	34.101	4.26903
1587	34.101	4.07903
1588	34.101	3.69903
1589	34.1328	3.79716
1590	34.1647	3.64528
1591	34.1647	3.59528
1592	34.1647	3.59528
1593	34.1966	3.5634
1594	34.2285	3.71152
1595	34.2604	3.34965
1596	34.2922	3.62777
1597	34.3241	3.41589
1598	34.356	3.38401
1599	34.356	3.38401
1600	34.356	3.38401
1601	34.3879	3.67213
1602	34.3879	4.83213
1603	34.4197	4.15026
1604	34.4197	5.27025
1605	34.4516	5.23838
1606	34.4516	5.23838
1607	34.4835	5.3165
1608	34.4835	5.0465
1609	34.5154	3.29462
1610	34.5154	3.50462
1611	34.5154	3.50462
1612	34.5154	3.50462
1613	34.5154	3.50462
1614	34.5154	3.16462
1615	34.5473	3.44275
1616	34.5473	4.19275
1617	34.5791	3.85087
1618	34.5791	5.19087
1619	34.611	5.20899
1620	34.6429	5.37711
1621	34.6429	6.24711
1622	34.6429	6.24711
1623	34.6748	6.21523
1624	34.6748	6.12523
1625	34.6748	5.72523
1626	34.6748	5.90523
1627	34.7066	11.4834
1628	34.7385	9.56147
1629	34.7704	9.5296
1630	34.8023	7.52772
1631	34.8023	6.21772
1632	34.8342	6.82584
1633	34.866	6.79396
1634	34.8979	7.42209
1635	34.9298	7.22021
1636	34.9298	8.41021
1637	34.9298	8.46021
1638	34.9298	8.19021
1639	34.9298	7.90021
1640	34.9617	8.71833
1641	34.9935	8.68645
1642	35.0254	8.80458
1643	35.0573	8.0927
1644	35.0573	7.8027
1645	35.0892	7.18082
1646	35.0892	7.86082
1647	35.0892	7.86082
1648	35.0892	7.86082
1649	35.1211	8.06894
1650	35.1529	7.98706
1651	35.1529	7.43706
1652	35.1848	7.27518
1653	35.1848	6.77518
1654	35.1848	6.48518
1655	35.2167	4.49331
1656	35.2167	5.7933
1657	35.2167	5.00331
1658	35.2486	4.86143
1659	35.2804	4.95955
1660	35.3123	4.92767
1661	35.3442	4.0158
1662	35.3761	4.65392
1663	35.408	3.68204
1664	35.4398	3.65016
1665	35.4717	3.40828
1666	35.5036	4.0864
1667	35.5355	4.29453
1668	35.5674	4.96265
1669	35.5674	4.33265
1670	35.5992	6.15077
1671	35.6311	6.47889
1672	35.663	6.53702
1673	35.6949	6.50514
1674	35.7267	6.47326
1675	35.7267	5.87326
1676	35.7267	5.24326
1677	35.7586	2.24138
1678	35.7586	2.24138
1679	35.7586	2.04138
1680	35.7905	2.3095
1681	35.7905	2.4395
1682	35.8224	2.67763
1683	35.8224	2.43762
1684	35.8224	2.43762
1685	35.8224	2.43762
1686	35.8224	2.56762
1687	35.8543	2.22575
1688	35.8543	2.49575
1689	35.8543	2.46575
1690	35.8861	2.15387
1691	35.918	1.87199
1692	35.918	2.02199
1693	35.918	2.02199
1694	35.9499	1.99011
1695	35.9818	1.54823
1696	35.9818	1.86823
1697	35.9818	1.73824
1698	35.9818	2.35824
1699	36.0136	2.32636
1700	36.0136	2.32636
1701	36.0136	3.05636
1702	36.0136	4.02636
1703	36.0136	3.93636
1704	36.0136	4.43636
1705	36.0136	4.27636
1706	36.0455	4.24448
1707	36.0455	4.44448
1708	36.0455	3.28448
1709	36.0455	2.95448
1710	36.0455	2.81448
1711	36.0455	3.21448
1712	36.0455	1.96448
1713	36.0774	2.0126
1714	36.1093	1.98072
1715	36.1093	1.00072
1716	36.1093	0.960724
1717	36.1412	0.158845
1718	36.173	-0.0330332
1719	36.2049	0.0550879
1720	36.2049	0.465088
1721	36.2368	0.403211
1722	36.2368	0.793211
1723	36.2687	1.12133
1724	36.3005	1.08945
1725	36.3005	0.739457
1726	36.3005	1.24945
1727	36.3324	1.27758
1728	36.3324	1.27758
1729	36.3324	1.39758
1730	36.3643	1.5857
1731	36.3643	-2.2543
1732	36.3962	-2.19618
1733	36.4281	-2.22805
1734	36.4599	-2.25993
1735	36.4918	-2.70181
1736	36.4918	-2.06181
1737	36.5237	-2.71369
1738	36.5556	-2.74557
1739	36.5874	-2.77744
1740	36.5874	-2.91745
1741	36.6193	-3.52932
1742	36.6512	-2.9912
1743	36.6512	-2.9912
1744	36.6512	-2.6612
1745	36.6831	-2.90308
1746	36.715	-2.87496
1747	36.7468	-2.65684
1748	36.7468	-2.65684
1749	36.7787	-2.89871
1750	36.8106	-2.41059
1751	36.8106	-2.79059
1752	36.8425	-2.31247
1753	36.8743	-2.17435
1754	36.9062	-2.50622
1755	36.9062	-2.37623
1756	36.9381	-2.4081
1757	36.97	-2.38998
1758	37.0019	-2.26186
1759	37.0019	-2.07186
1760	37.0019	-2.39186
1761	37.0019	-2.20186
1762	37.0019	-3.29186
1763	37.0019	-2.89186
1764	37.0019	-2.56186
1765	37.0019	-2.80186
1766	37.0019	-2.88186
1767	37.0337	-2.81374
1768	37.0337	-2.79373
1769	37.0656	-3.02561
1770	37.0975	-3.05749
1771	37.0975	-3.05749
1772	37.0975	-3.37749
1773	37.1294	-4.36937
1774	37.1612	-3.58125
1775	37.1931	-4.17313
1776	37.225	-4.71501
1777	37.225	-4.665
1778	37.2569	-4.50688
1779	37.2888	-4.65876
1780	37.3206	-5.08064
1781	37.3525	-4.77251
1782	37.3844	-4.1044
1783	37.3844	-5.71439
1784	37.3844	-5.98439
1785	37.3844	-5.6644
1786	37.4163	-5.55627
1787	37.4482	-5.19815
1788	37.48	-5.46003
1789	37.5119	-5.96191
1790	37.5119	-8.76191
1791	37.5438	-8.79378
1792	37.5757	-8.82566
1793	37.5757	-9.38566
1794	37.5757	-9.51566
1795	37.5757	-10.2357
1796	37.6075	-10.2675
1797	37.6394	-10.8194
1798	37.6713	-10.2513
1799	37.7032	-7.83317
1800	37.7032	-7.86317
1801	37.7032	-8.07318
1802	37.7351	-9.63505
1803	37.7351	-9.56505
1804	37.7351	-9.61505
1805	37.7669	-9.64693
1806	37.7669	-9.42693
1807	37.7988	-9.45881
1808	37.7988	-9.35881
1809	37.7988	-9.35881
1810	37.8307	-9.03069
1811	37.8626	-9.12256
1812	37.8944	-8.13444
1813	37.9263	-8.40632
1814	37.9582	-8.1082
1815	37.9901	-8.14008
1816	38.022	-8.17195
1817	38.022	-7.82195
1818	38.022	-8.76195
1819	38.0538	-8.79383
1820	38.0857	-8.61571
1821	38.0857	-9.02571
1822	38.0857	-9.02571
1823	38.1176	-9.13759
1824	38.1495	-9.09947
1825	38.1813	-9.14134
1826	38.2132	-9.19322
1827	38.2132	-9.30322
1828	38.2132	-9.30322
1829	38.2132	-9.30322
1830	38.2451	-9.7651
1831	38.277	-9.77698
1832	38.3089	-10.0089
1833	38.3407	-10.3507
1834	38.3726	-11.7926
1835	38.4045	-11.8245
1836	38.4045	-11.8245
1837	38.4364	-12.2964
1838	38.4682	-10.6182
1839	38.5001	-10.4701
1840	38.5001	-10.2601
1841	38.532	-10.292
1842	38.5639	-10.4939

## Sheet: R2
SUMMARY OUTPUT
Regression Statistics
Multiple R	0.942536
R Square	0.888375
Adjusted R Square	0.888314
Standard Error	1.85865
Observations	1842
ANOVA
	df	SS	MS	F	Significance F
Regression	1	50587.8	50587.8	14643.7	0
Residual	1840	6356.41	3.45457
Total	1841	56944.2
	Coefficients	Standard Error	t Stat	P-value	Lower 95%	Upper 95%	Lower 95.0%	Upper 95.0%
Intercept	4.08149	0.10464	39.0051	4.73115e-243	3.87626	4.28671	3.87626	4.28671
X Variable 1	0.126032	0.00104149	121.011	0	0.12399	0.128075	0.12399	0.128075
RESIDUAL OUTPUT
Observation	Predicted Y	Residuals
1	4.08149	0.259589						h =
2	4.19337	0.276582
3	4.28821	-0.00389302						1
4	4.37345	-0.0638921
5	4.45219	-0.294398
6	4.45219	-0.294398						p =
7	4.45219	-0.351519
8	4.45219	-0.313425						0.001
9	4.52611	-0.773896
10	4.59625	-0.67724
11	4.66331	-0.801917						jbstat =
12	4.72778	-1.09489
13	4.79005	-1.33558						30.2842
14	4.79005	-1.30629
15	4.85038	-1.3894
16	4.85038	-0.870687						critval =
17	4.85038	-0.800586
18	4.90903	-1.01881						5.9609
19	4.96615	-1.40772
20	4.96615	-1.45315						[h,p,adstat,cv] = adtest(r2)
21	4.96615	-1.88242						Warning: P is less than the smallest tabulated value, returning 0.0005.
22	5.02192	-1.93819						> In adtest (line 279)
23	5.07645	-2.14203
24	5.12986	-2.06597						h =
25	5.18222	-2.23449
26	5.18222	-2.24447						logical
27	5.23363	-2.34921
28	5.28415	-1.78415						1
29	5.28415	-1.85249
30	5.33385	-1.90218
31	5.38277	-1.9511						p =
32	5.43097	-2.12017
33	5.43097	-1.93097						0.0005
34	5.43097	-1.90498
35	5.47849	-1.99473
36	5.52536	-1.91511						adstat =
37	5.52536	-1.3074
38	5.52536	-1.32638						5.6521
39	5.57162	-1.34417
40	5.61731	-1.39619
41	5.66245	-0.778154						cv =
42	5.70707	-0.822774
43	5.70707	-0.554612						0.7516
44	5.7512	-0.598735
45	5.79485	-0.688464
46	5.83804	-0.830178
47	5.83804	-0.584425
48	5.8808	-0.679259
49	5.92315	-0.590044
50	5.92315	-0.580883
51	5.96509	-0.671708
52	5.96509	-0.711475
53	5.96509	-0.85871
54	6.00665	-0.934102
55	6.00665	-1.04507
56	6.00665	-0.86033
57	6.00665	-0.931025
58	6.00665	-1.27437
59	6.00665	-0.496881
60	6.04784	0.448369
61	6.08867	0.407537
62	6.12916	0.298896
63	6.12916	0.576724
64	6.12916	0.105662
65	6.12916	0.550204
66	6.16932	0.510048
67	6.20915	0.375785
68	6.20915	0.239661
69	6.20915	0.141726
70	6.24867	0.125967
71	6.24867	1.00746
72	6.2879	0.819652
73	6.2879	0.620756
74	6.2879	0.828407
75	6.32683	0.926396
76	6.36547	1.10827
77	6.36547	1.18347
78	6.36547	1.03005
79	6.36547	0.908106
80	6.40385	0.869732
81	6.40385	1.06121
82	6.40385	1.03515
83	6.44195	0.680182
84	6.4798	0.522559
85	6.4798	0.522559
86	6.5174	0.417627
87	6.5174	0.364857
88	6.5174	0.247357
89	6.5174	0.323769
90	6.5174	0.105922
91	6.5174	0.156069
92	6.5174	0.391251
93	6.5174	0.400044
94	6.55475	0.409563
95	6.59187	0.463119
96	6.59187	0.302122
97	6.62875	0.147772
98	6.62875	0.341422
99	6.62875	0.274037
100	6.66541	0.348655
101	6.70184	0.332685
102	6.70184	0.0128767
103	6.70184	-0.00185081
104	6.73807	0.000209056
105	6.77408	-0.100608
106	6.80989	-0.0039654
107	6.84549	-0.068971
108	6.84549	-0.104276
109	6.88091	-0.080864
110	6.91613	-0.101393
111	6.95116	0.147629
112	6.95116	0.121351
113	6.98602	0.00756974
114	6.98602	0.00756974
115	7.02069	-0.0271045
116	7.05519	0.0465214
117	7.08952	-0.0608348
118	7.12368	-0.138871
119	7.15767	-0.251955
120	7.19151	-0.203776
121	7.22519	-0.237454
122	7.25871	-0.270976
123	7.25871	-0.288537
124	7.29208	-0.278018
125	7.3253	-0.522322
126	7.3253	-0.642991
127	7.3253	-0.642991
128	7.3253	-0.410789
129	7.3253	-0.713787
130	7.35838	-0.189589
131	7.35838	-0.350165
132	7.35838	-0.318003
133	7.39131	-0.24001
134	7.4241	-0.301964
135	7.45675	-0.521725
136	7.45675	-0.568629
137	7.45675	-0.595035
138	7.48927	-0.58355
139	7.52165	-0.845235
140	7.52165	-0.768662
141	7.52165	-0.768662
142	7.52165	-0.768662
143	7.52165	-0.833445
144	7.52165	-0.989928
145	7.5539	-1.07842
146	7.5539	-1.07842
147	7.58602	-0.841862
148	7.58602	-0.741918
149	7.61802	-0.303755
150	7.61802	0.373889
151	7.61802	0.511127
152	7.64989	0.402108
153	7.64989	0.330566
154	7.64989	0.507799
155	7.64989	0.339156
156	7.68163	0.192743
157	7.68163	0.192743
158	7.71326	0.390183
159	7.71326	-1.05748
160	7.74477	-1.05067
161	7.74477	-1.39092
162	7.77615	-1.25922
163	7.77615	-1.1794
164	7.80743	-1.26683
165	7.80743	-1.39717
166	7.80743	-1.45952
167	7.80743	-1.60242
168	7.83859	-1.67834
169	7.86963	-2.03019
170	7.86963	-2.11761
171	7.90057	-2.00998
172	7.90057	-1.98593
173	7.90057	-1.86592
174	7.9314	-1.91773
175	7.9314	-1.68168
176	7.9314	-1.6519
177	7.9314	-1.67572
178	7.9314	-1.93271
179	7.9314	-1.67274
180	7.96212	-1.42448
181	7.99274	-1.47581
182	7.99274	-1.59732
183	7.99274	-1.59732
184	8.02325	-1.14686
185	8.02325	-1.0765
186	8.05366	-1.29478
187	8.05366	-1.14794
188	8.08397	-0.944329
189	8.08397	-0.92392
190	8.08397	-0.865662
191	8.08397	-0.66525
192	8.08397	-0.836561
193	8.08397	-0.92975
194	8.08397	-0.781323
195	8.08397	-0.822018
196	8.11417	-0.80572
197	8.14428	-0.760358
198	8.1743	-0.599348
199	8.1743	-0.561814
200	8.20421	-0.149358
201	8.20421	0.464506
202	8.23403	0.634877
203	8.23403	0.764179
204	8.23403	0.876365
205	8.26376	0.624845
206	8.2934	0.572697
207	8.32295	0.461469
208	8.32295	0.686496
209	8.32295	0.610655
210	8.3524	0.676686
211	8.3524	0.819602
212	8.3524	0.561519
213	8.3524	0.254129
214	8.38177	0.258691
215	8.38177	0.442094
216	8.41105	0.328245
217	8.41105	0.632066
218	8.41105	0.51693
219	8.41105	0.491623
220	8.41105	0.387457
221	8.41105	0.319781
222	8.44024	0.0275118
223	8.44024	0.00481896
224	8.46935	-0.0952698
225	8.49838	-0.124294
226	8.52732	-0.153234
227	8.55617	-0.184934
228	8.58495	-0.202347
229	8.58495	-0.264881
230	8.58495	-0.350281
231	8.61365	-0.378977
232	8.64227	-0.407594
233	8.64227	-0.166003
234	8.6708	-0.254122
235	8.69927	-0.296779
236	8.69927	-0.501646
237	8.72765	-0.208871
238	8.75596	-0.271189
239	8.75596	-0.138114
240	8.75596	-0.138114
241	8.78419	-0.090054
242	8.81235	-0.217133
243	8.84044	0.227922
244	8.84044	0.0144029
245	8.86845	-0.0136101
246	8.86845	0.12415
247	8.86845	0.0820165
248	8.86845	0.440518
249	8.86845	0.599418
250	8.86845	0.526993
251	8.86845	1.23066
252	8.86845	1.23616
253	8.89639	1.02897
254	8.89639	1.19445
255	8.89639	1.19445
256	8.89639	1.25777
257	8.89639	1.21373
258	8.92426	0.943077
259	8.92426	0.721492
260	8.95206	0.909748
261	8.97979	0.848831
262	8.97979	0.688158
263	9.00745	0.404712
264	9.00745	0.262418
265	9.03504	0.187312
266	9.03504	0.0725546
267	9.03504	-0.261904
268	9.03504	-0.199914
269	9.06257	-0.0812028
270	9.06257	-0.0503192
271	9.06257	-0.0250636
272	9.06257	0.279887
273	9.06257	-0.117724
274	9.06257	0.0786415
275	9.09003	0.149102
276	9.11742	0.247352
277	9.14475	0.222813
278	9.14475	0.0244576
279	9.14475	0.0244576
280	9.14475	0.0244576
281	9.14475	0.0384498
282	9.14475	-0.098826
283	9.17201	-0.134505
284	9.19921	-0.111227
285	9.22634	-0.0543391
286	9.22634	-0.0543391
287	9.22634	0.845217
288	9.25342	0.611157
289	9.28042	0.556493
290	9.30737	0.382763
291	9.33426	0.264295
292	9.36109	0.248577
293	9.38785	0.221811
294	9.41456	0.306072
295	9.41456	0.530134
296	9.41456	0.433423
297	9.44121	0.0711824
298	9.4678	0.191829
299	9.4678	-0.458354
300	9.49433	-0.459629
301	9.5208	-0.682858
302	9.5208	-0.739207
303	9.5208	-1.05021
304	9.54722	-1.13054
305	9.54722	-1.02844
306	9.54722	-1.02844
307	9.57358	-1.05764
308	9.59989	-0.812655
309	9.59989	-1.21728
310	9.59989	-0.509105
311	9.62614	-0.010923
312	9.65234	0.0128386
313	9.65234	0.151382
314	9.67848	-0.216179
315	9.70456	-0.0699147
316	9.7306	-0.0959491
317	9.7306	-0.126489
318	9.7306	0.167141
319	9.7306	0.0786532
320	9.75658	0.0692729
321	9.78251	0.0433439
322	9.78251	-1.79919
323	9.78251	-0.784296
324	9.78251	-0.784296
325	9.78251	-1.73909
326	9.80839	-1.26412
327	9.80839	-1.22732
328	9.80839	-1.43146
329	9.83421	-1.13725
330	9.83421	-1.13725
331	9.83421	-0.847229
332	9.83421	-1.15137
333	9.85999	-0.867387
334	9.88571	-1.47187
335	9.91138	-1.22572
336	9.91138	-1.23137
337	9.93701	-1.0484
338	9.96258	-0.542058
339	9.96258	-0.486363
340	9.9881	-0.670764
341	10.0136	-0.459481
342	10.039	-0.730041
343	10.039	-1.33358
344	10.0644	-1.06617
345	10.0644	-0.914777
346	10.0897	-0.940109
347	10.0897	-0.449519
348	10.115	-0.497011
349	10.1402	-0.525026
350	10.1402	-0.212116
351	10.1402	-0.402985
352	10.1654	-0.714272
353	10.1654	-0.722627
354	10.1906	-0.747773
355	10.1906	-0.433929
356	10.1906	-0.828597
357	10.1906	-1.09139
358	10.2157	-0.867643
359	10.2157	-0.514451
360	10.2407	-0.633847
361	10.2407	-0.700534
362	10.2657	-1.26472
363	10.2657	-1.76963
364	10.2657	-1.82635
365	10.2907	-1.53731
366	10.2907	-1.7946
367	10.3156	-1.58197
368	10.3156	-1.55659
369	10.3405	-1.60403
370	10.3405	-1.60403
371	10.3405	-1.2273
372	10.3653	-1.22692
373	10.3901	-1.30495
374	10.4149	-1.4897
375	10.4149	-1.45317
376	10.4149	-1.45317
377	10.4149	-1.63045
378	10.4396	-1.41329
379	10.4396	-1.49473
380	10.4642	-1.44356
381	10.4889	-1.40367
382	10.5134	-1.42825
383	10.538	-1.45278
384	10.538	-1.57345
385	10.538	-1.5875
386	10.5625	-1.62042
387	10.5625	-1.62042
388	10.5869	-1.64487
389	10.5869	-1.64487
390	10.5869	-1.36176
391	10.5869	-1.69267
392	10.6113	-1.56259
393	10.6113	-1.58504
394	10.6113	-1.58504
395	10.6357	-1.64309
396	10.66	-1.38457
397	10.6843	-1.3921
398	10.6843	-1.66084
399	10.6843	-1.66084
400	10.7086	-1.71035
401	10.7328	-1.78793
402	10.7328	-1.34291
403	10.7328	-1.33734
404	10.7328	-1.12867
405	10.757	-1.08345
406	10.757	-1.08345
407	10.7811	-1.12978
408	10.7811	-1.0854
409	10.8052	-0.700568
410	10.8052	-0.527346
411	10.8292	-0.310263
412	10.8292	-0.162754
413	10.8292	-0.146386
414	10.8533	-0.410906
415	10.8533	-0.238634
416	10.8533	-0.271412
417	10.8533	-0.416384
418	10.8772	-0.423936
419	10.9012	-0.0249569
420	10.9251	0.0299509
421	10.949	-0.208851
422	10.9728	0.00125834
423	10.9966	0.00460883
424	11.0203	-0.119654
425	11.0203	-0.209423
426	11.0203	0.0595117
427	11.0441	-0.192327
428	11.0678	-0.284064
429	11.0678	-0.382181
430	11.0914	-0.651802
431	11.115	-0.705549
432	11.115	-0.705549
433	11.115	-0.568713
434	11.115	-0.568713
435	11.1386	0.626259
436	11.1386	0.537655
437	11.1386	0.271144
438	11.1386	0.789745
439	11.1386	0.733506
440	11.1622	0.637586
441	11.1857	0.514772
442	11.2091	0.238361
443	11.2326	0.214918
444	11.256	0.361133
445	11.2794	0.370019
446	11.2794	0.469394
447	11.2794	0.643627
448	11.2794	0.517688
449	11.2794	0.517688
450	11.2794	0.517688
451	11.2794	0.386143
452	11.2794	0.332379
453	11.2794	0.281263
454	11.2794	0.0575125
455	11.2794	-0.123655
456	11.2794	-0.123655
457	11.2794	0.187002
458	11.2794	0.1088
459	11.3027	0.209461
460	11.3027	0.204074
461	11.3027	0.389668
462	11.326	0.36636
463	11.3493	0.343086
464	11.3725	0.625382
465	11.3725	0.115394
466	11.3958	-0.0156697
467	11.4189	-0.138766
468	11.4189	-0.138766
469	11.4189	-0.0469415
470	11.4421	0.0916524
471	11.4421	0.408614
472	11.4421	0.397893
473	11.4652	0.414976
474	11.4652	0.414976
475	11.4652	0.414976
476	11.4652	0.382823
477	11.4652	0.377463
478	11.4883	0.15576
479	11.5113	0.12196
480	11.5113	0.266981
481	11.5113	1.02212
482	11.5113	0.875984
483	11.5113	0.577483
484	11.5343	0.813064
485	11.5343	0.549127
486	11.5573	0.654236
487	11.5573	0.250488
488	11.5573	0.579543
489	11.5573	0.579543
490	11.5573	0.363022
491	11.5573	0.2907
492	11.5803	0.128245
493	11.5803	0.128245
494	11.5803	0.0046009
495	11.6032	-0.0183198
496	11.6261	-0.0412094
497	11.6489	-0.428251
498	11.6718	-0.324062
499	11.6946	0.0273769
500	11.7173	0.93545
501	11.7173	1.17356
502	11.7173	1.27123
503	11.7173	1.27123
504	11.7173	1.15243
505	11.7401	1.27487
506	11.7628	1.26271
507	11.7628	1.16245
508	11.7854	1.35333
509	11.7854	1.67123
510	11.7854	1.69745
511	11.8081	1.69052
512	11.8081	2.14778
513	11.8081	2.23371
514	11.8307	2.02609
515	11.8307	1.97391
516	11.8307	1.8851
517	11.8307	2.11734
518	11.8533	2.37827
519	11.8533	2.37568
520	11.8759	2.38427
521	11.8759	2.22578
522	11.8984	2.16163
523	11.9209	1.67724
524	11.9434	2.0672
525	11.9658	1.90665
526	11.9658	1.94316
527	11.9658	1.42792
528	11.9658	1.61924
529	11.9658	1.71342
530	11.9882	1.691
531	12.0106	1.66861
532	12.033	1.52852
533	12.033	1.74815
534	12.033	1.73771
535	12.033	2.42161
536	12.033	2.03746
537	12.033	1.49185
538	12.0553	1.64222
539	12.0553	1.82759
540	12.0553	1.92662
541	12.0553	2.54675
542	12.0776	2.4598
543	12.0776	2.89072
544	12.0776	2.89072
545	12.0999	2.66229
546	12.1221	2.6323
547	12.1443	2.54555
548	12.1665	2.52335
549	12.1887	2.50119
550	12.2108	2.33173
551	12.2329	2.52147
552	12.2329	2.48792
553	12.255	2.07774
554	12.255	2.32374
555	12.255	2.53808
556	12.255	2.33408
557	12.2771	2.31202
558	12.2991	2.28999
559	12.2991	2.22016
560	12.3211	1.98051
561	12.3431	1.97151
562	12.3651	1.82495
563	12.387	1.80302
564	12.4089	2.08969
565	12.4308	2.06781
566	12.4308	2.7355
567	12.4526	2.50539
568	12.4526	2.50539
569	12.4744	2.67128
570	12.4744	2.47842
571	12.4744	2.72006
572	12.4744	2.72006
573	12.4744	2.58647
574	12.4962	2.39224
575	12.4962	2.49265
576	12.518	2.79706
577	12.5398	2.78556
578	12.5615	2.76384
579	12.5615	2.55083
580	12.5615	3.01468
581	12.5832	3.33482
582	12.6049	3.16534
583	12.6049	3.09135
584	12.6265	3.46448
585	12.6265	3.46448
586	12.6265	3.07736
587	12.6265	3.18449
588	12.6481	3.16796
589	12.6697	3.27118
590	12.6913	3.24961
591	12.7129	3.17458
592	12.7129	3.26877
593	12.7344	3.31592
594	12.7559	3.23846
595	12.7774	3.1839
596	12.7988	3.16244
597	12.8203	3.14101
598	12.8417	3.1196
599	12.8417	2.82134
600	12.8631	2.66962
601	12.8844	2.28695
602	12.8844	2.34086
603	12.9058	2.40416
604	12.9058	2.54761
605	12.9271	2.57491
606	12.9271	2.57491
607	12.9484	2.70186
608	12.9484	2.64566
609	12.9484	2.05593
610	12.9484	1.545
611	12.9484	1.75697
612	12.9697	1.37606
613	12.9697	1.37606
614	12.9909	1.27699
615	12.9909	1.53353
616	12.9909	1.87437
617	12.9909	2.09313
618	13.0121	2.0719
619	13.0334	2.29454
620	13.0545	2.65445
621	13.0545	2.60083
622	13.0757	2.6537
623	13.0968	2.56364
624	13.1179	2.54253
625	13.139	2.61076
626	13.139	2.66177
627	13.139	2.97483
628	13.139	3.0967
629	13.1601	2.9563
630	13.1601	2.58204
631	13.1601	2.64835
632	13.1601	1.50136
633	13.1601	1.7361
634	13.1601	1.7361
635	13.1601	1.81334
636	13.1812	1.6764
637	13.1812	1.67898
638	13.2022	1.9538
639	13.2022	2.12314
640	13.2022	2.12314
641	13.2022	2.09238
642	13.2232	2.0329
643	13.2442	2.32688
644	13.2442	2.44949
645	13.2651	2.3468
646	13.2651	2.68342
647	13.2861	2.44586
648	13.307	2.65683
649	13.3279	2.63593
650	13.3488	2.42143
651	13.3488	2.16602
652	13.3488	2.02524
653	13.3696	2.02487
654	13.3696	2.17074
655	13.3905	2.16269
656	13.4113	1.88584
657	13.4321	1.68795
658	13.4321	1.47701
659	13.4529	1.13884
660	13.4529	1.1802
661	13.4736	1.14135
662	13.4736	1.14135
663	13.4943	0.939504
664	13.5151	1.10766
665	13.5357	1.03785
666	13.5564	1.01718
667	13.5771	0.996529
668	13.5977	1.17735
669	13.5977	1.30366
670	13.6183	1.1748
671	13.6183	1.0664
672	13.6389	1.34999
673	13.6595	1.5376
674	13.68	1.71704
675	13.68	1.81687
676	13.68	2.07233
677	13.68	2.36775
678	13.68	2.30926
679	13.68	2.45416
680	13.68	1.46826
681	13.7006	1.10544
682	13.7006	0.963495
683	13.7006	1.05127
684	13.7006	1.31664
685	13.7211	1.44006
686	13.7211	1.3784
687	13.7416	1.34506
688	13.762	1.54022
689	13.762	1.56842
690	13.762	1.29888
691	13.762	0.75724
692	13.762	0.904599
693	13.762	0.904599
694	13.762	0.635538
695	13.7825	0.568426
696	13.7825	0.713495
697	13.7825	0.454265
698	13.7825	0.83247
699	13.8029	0.941164
700	13.8233	1.14754
701	13.8437	1.12714
702	13.8641	1.06557
703	13.8641	1.41506
704	13.8845	1.34083
705	13.8845	1.29719
706	13.9048	1.5281
707	13.9251	1.52058
708	13.9251	1.46169
709	13.9454	1.56937
710	13.9657	1.54908
711	13.986	1.52882
712	13.986	1.48021
713	14.0062	1.56482
714	14.0265	1.29887
715	14.0467	1.89935
716	14.0669	1.65998
717	14.087	1.68828
718	14.087	1.60153
719	14.087	1.41754
720	14.1072	1.56861
721	14.1072	1.01541
722	14.1273	1.23901
723	14.1273	1.23901
724	14.1474	1.32131
725	14.1675	1.09625
726	14.1876	0.960663
727	14.1876	0.409244
728	14.1876	0.620958
729	14.2077	0.600893
730	14.2277	0.580847
731	14.2478	0.493748
732	14.2678	0.445343
733	14.2878	0.399531
734	14.2878	0.556908
735	14.3077	0.356311
736	14.3277	0.336352
737	14.3476	0.401609
738	14.3476	0.754399
739	14.3476	0.597496
740	14.3676	0.572423
741	14.3875	0.699148
742	14.3875	0.627149
743	14.3875	0.580834
744	14.4074	0.614977
745	14.4074	0.504301
746	14.4074	0.383166
747	14.4272	-0.0866878
748	14.4272	-0.133377
749	14.4471	-0.122103
750	14.4669	-0.141941
751	14.4867	-0.497023
752	14.5066	-0.58978
753	14.5066	-0.449143
754	14.5066	-0.132302
755	14.5263	0.212589
756	14.5263	-0.00447416
757	14.5461	0.0585125
758	14.5659	0.193709
759	14.5659	0.111105
760	14.5659	0.170485
761	14.5659	0.0284192
762	14.5856	0.00868223
763	14.5856	0.0552032
764	14.6053	0.0354828
765	14.6053	0.437594
766	14.625	0.281488
767	14.6447	0.403346
768	14.6644	0.453075
769	14.684	0.736079
770	14.684	0.736079
771	14.7037	0.716441
772	14.7233	0.880981
773	14.7233	0.847758
774	14.7429	0.543968
775	14.7625	0.555145
776	14.7821	0.535572
777	14.8016	0.472425
778	14.8212	0.673175
779	14.8212	0.673175
780	14.8212	0.434929
781	14.8212	0.260315
782	14.8212	0.260315
783	14.8212	0.260315
784	14.8212	-0.120957
785	14.8212	0.16001
786	14.8407	0.011716
787	14.8407	-0.0656381
788	14.8602	-0.0619344
789	14.8797	-0.0814282
790	14.8797	-0.0814282
791	14.8797	0.0165158
792	14.8797	0.124638
793	14.8992	0.318434
794	14.9186	0.147422
795	14.9186	0.147422
796	14.9381	0.127975
797	14.9575	0.352435
798	14.9575	0.419066
799	14.9575	0.554734
800	14.9769	0.389404
801	14.9963	-0.012579
802	15.0157	0.0400602
803	15.0157	-0.209709
804	15.0351	0.0258331
805	15.0544	0.0116217
806	15.0544	-0.196873
807	15.0544	-0.0629665
808	15.0544	0.368244
809	15.0544	0.368244
810	15.0738	0.348905
811	15.0738	0.141267
812	15.0738	0.277184
813	15.0738	0.433358
814	15.0931	0.375657
815	15.1124	0.45354
816	15.1317	0.385665
817	15.151	0.271704
818	15.151	0.271704
819	15.151	0.271704
820	15.151	0.708457
821	15.1702	0.650967
822	15.1895	0.934545
823	15.1895	1.18825
824	15.2087	1.27789
825	15.2279	1.1422
826	15.2279	1.33204
827	15.2471	1.26225
828	15.2471	1.3735
829	15.2663	1.29365
830	15.2855	1.06182
831	15.2855	0.889327
832	15.3047	0.656633
833	15.3047	0.839693
834	15.3238	0.927166
835	15.3238	0.790064
836	15.3238	0.744318
837	15.3429	0.684507
838	15.3429	0.684507
839	15.362	0.558516
840	15.362	0.505029
841	15.3811	0.192467
842	15.3811	0.195023
843	15.3811	0.261453
844	15.4002	0.0198858
845	15.4193	-0.147819
846	15.4193	-0.147819
847	15.4193	0.0571267
848	15.4384	0.316548
849	15.4574	-0.165402
850	15.4574	-0.324528
851	15.4574	-0.324528
852	15.4764	-0.210076
853	15.4764	0.0102352
854	15.4954	-0.295804
855	15.4954	-0.295804
856	15.4954	-0.0855687
857	15.4954	-0.782326
858	15.5144	-0.754871
859	15.5144	-0.754871
860	15.5334	-0.776437
861	15.5334	-1.04779
862	15.5524	-1.17297
863	15.5714	-0.827266
864	15.5903	-0.748204
865	15.6092	-0.862559
866	15.6092	-0.883206
867	15.6092	-1.26868
868	15.6281	-1.35245
869	15.6281	-1.19948
870	15.6281	-1.26167
871	15.647	-1.25725
872	15.647	-1.48562
873	15.6659	-1.5357
874	15.6848	-1.74979
875	15.6848	-1.82019
876	15.6848	-1.69508
877	15.7037	-1.71394
878	15.7225	-1.73279
879	15.7225	-1.74321
880	15.7413	-1.74641
881	15.7413	-1.59032
882	15.7413	-1.60591
883	15.7602	-1.69235
884	15.7602	-1.67934
885	15.779	-1.51885
886	15.7978	-1.54283
887	15.8165	-1.44747
888	15.8353	-1.45328
889	15.8353	-1.35226
890	15.8353	-1.54923
891	15.8353	-1.35485
892	15.8353	-1.50773
893	15.8541	-1.22617
894	15.8541	-1.22617
895	15.8541	-1.22617
896	15.8541	-1.31408
897	15.8541	-1.40208
898	15.8728	-1.4519
899	15.8728	-1.36646
900	15.8915	-1.2688
901	15.8915	-1.2688
902	15.8915	-1.12163
903	15.9102	-0.983114
904	15.9289	-0.85516
905	15.9289	-0.860301
906	15.9289	-0.958048
907	15.9289	-1.0353
908	15.9476	-0.917557
909	15.9663	-0.884804
910	15.9663	-0.833411
911	15.9849	-0.826384
912	16.0036	-0.709023
913	16.0222	-1.02303
914	16.0408	-1.04422
915	16.0594	-1.13748
916	16.078	-1.15607
917	16.0966	-1.17465
918	16.1152	-0.360278
919	16.1337	-0.37118
920	16.1523	-0.514791
921	16.1523	-0.496913
922	16.1708	-0.515442
923	16.1708	-0.673911
924	16.1708	-0.758374
925	16.1893	-0.943494
926	16.2078	-0.877373
927	16.2078	-1.26269
928	16.2263	-1.70186
929	16.2263	-1.81061
930	16.2263	-1.42032
931	16.2263	-1.57001
932	16.2448	-1.50071
933	16.2448	-1.30738
934	16.2448	-1.38466
935	16.2633	-1.40312
936	16.2633	-1.40312
937	16.2633	-1.31555
938	16.2633	-1.26665
939	16.2817	-1.2851
940	16.3002	-1.37304
941	16.3186	-0.375109
942	16.3186	-0.826801
943	16.3186	-0.934319
944	16.337	-0.952734
945	16.3554	-0.971137
946	16.3738	-1.36688
947	16.3922	-0.989976
948	16.3922	-1.41357
949	16.3922	-1.67131
950	16.3922	-2.03347
951	16.4105	-2.01814
952	16.4105	-2.72348
953	16.4289	-2.3975
954	16.4472	-1.98489
955	16.4472	-2.17413
956	16.4656	-1.93593
957	16.4656	-1.82475
958	16.4839	-1.39982
959	16.4839	-1.40239
960	16.5022	-1.35389
961	16.5022	-1.35389
962	16.5205	-1.1567
963	16.5388	-1.05465
964	16.557	-0.932301
965	16.5753	-1.06303
966	16.5935	-1.18364
967	16.6118	-1.11741
968	16.6118	-1.07905
969	16.63	-1.15098
970	16.6482	-1.20502
971	16.6664	-1.18739
972	16.6846	-1.20557
973	16.6846	-1.05474
974	16.6846	-1.08795
975	16.7027	-0.718542
976	16.7027	-0.978445
977	16.7027	-0.978445
978	16.7209	-0.996606
979	16.7209	-1.08085
980	16.7209	-0.953236
981	16.739	-0.851592
982	16.7572	-0.584898
983	16.7572	-0.683979
984	16.7572	-0.661105
985	16.7753	-0.727528
986	16.7934	-0.745643
987	16.8115	-0.763746
988	16.8296	-0.78438
989	16.8477	-0.754162
990	16.8477	-1.03414
991	16.8658	-1.05221
992	16.8838	-1.04733
993	16.8838	-1.04733
994	16.9019	-1.06537
995	16.9019	-1.18523
996	16.9019	-1.36916
997	16.9019	-1.01441
998	16.9019	-1.21331
999	16.9199	-1.23134
1000	16.9379	-1.3592
1001	16.9559	-1.39511
1002	16.9739	-1.69476
1003	16.9919	-1.80769
1004	17.0099	-1.82567
1005	17.0099	-1.82567
1006	17.0279	-1.84363
1007	17.0279	-1.8385
1008	17.0458	-1.9335
1009	17.0458	-0.970078
1010	17.0638	-1.08721
1011	17.0638	-1.08721
1012	17.0638	-1.26551
1013	17.0638	-1.61549
1014	17.0638	-2.04914
1015	17.0638	-1.66414
1016	17.0638	-1.66414
1017	17.0638	-1.70769
1018	17.0638	-1.50038
1019	17.0638	-1.60269
1020	17.0638	-1.05159
1021	17.0638	-0.767145
1022	17.0817	-0.772399
1023	17.0996	-0.706689
1024	17.1175	-0.737266
1025	17.1175	-0.689142
1026	17.1175	-0.848806
1027	17.1175	-0.848806
1028	17.1354	-0.866706
1029	17.1533	-0.765453
1030	17.1533	-0.795857
1031	17.1533	-0.783188
1032	17.1533	-0.58829
1033	17.1712	-0.169739
1034	17.1712	-0.454578
1035	17.1891	-0.540629
1036	17.1891	-0.500218
1037	17.2069	-0.945802
1038	17.2248	-0.55107
1039	17.2248	-1.02709
1040	17.2248	-0.950964
1041	17.2248	-1.0144
1042	17.2248	-1.1541
1043	17.2426	-1.22787
1044	17.2426	-1.17702
1045	17.2426	-1.20244
1046	17.2426	-1.22024
1047	17.2426	-1.2177
1048	17.2604	-1.21264
1049	17.2604	-1.53102
1050	17.2604	-1.53102
1051	17.2782	-1.54883
1052	17.296	-1.49522
1053	17.3138	-1.42382
1054	17.3138	-1.33981
1055	17.3138	-0.693182
1056	17.3138	-0.693182
1057	17.3316	-0.710961
1058	17.3494	-0.776755
1059	17.3671	-1.205
1060	17.3849	-1.10347
1061	17.4026	-1.03501
1062	17.4026	-0.905876
1063	17.4203	-0.597751
1064	17.4381	-0.789619
1065	17.4558	-0.794694
1066	17.4735	-0.865448
1067	17.4735	-0.746737
1068	17.4911	-0.850281
1069	17.5088	-0.369018
1070	17.5265	-0.386681
1071	17.5441	-0.404333
1072	17.5618	-0.120834
1073	17.5618	-0.261251
1074	17.5618	-0.258743
1075	17.5794	0.0292727
1076	17.597	0.0116515
1077	17.6146	-0.603105
1078	17.6146	-0.713904
1079	17.6146	-0.698788
1080	17.6146	-0.703826
1081	17.6322	-0.703793
1082	17.6498	-0.713827
1083	17.6674	-0.696152
1084	17.6674	-0.575376
1085	17.685	-0.592945
1086	17.685	-0.402021
1087	17.685	-0.625641
1088	17.685	-0.625641
1089	17.685	-1.04664
1090	17.7025	-0.796765
1091	17.7201	-0.457211
1092	17.7201	-0.457211
1093	17.7376	-0.47475
1094	17.7551	-0.492279
1095	17.7727	-0.532393
1096	17.7902	-0.49468
1097	17.8077	-0.760923
1098	17.8252	-0.582378
1099	17.8426	-0.44933
1100	17.8601	-0.466798
1101	17.8776	-0.484257
1102	17.8776	-0.208884
1103	17.895	-0.196338
1104	17.895	-0.233833
1105	17.9125	0.284829
1106	17.9125	0.853358
1107	17.9125	0.870987
1108	17.9125	0.653355
1109	17.9125	0.735756
1110	17.9299	0.69479
1111	17.9299	0.741857
1112	17.9473	0.577282
1113	17.9647	0.789345
1114	17.9821	0.771946
1115	17.9821	0.83658
1116	17.9995	0.424899
1117	17.9995	0.58397
1118	18.0169	0.56659
1119	18.0169	0.56659
1120	18.0343	0.56688
1121	18.0516	0.242994
1122	18.0516	0.0420827
1123	18.0516	-0.944624
1124	18.069	-1.2851
1125	18.069	-0.0817927
1126	18.069	-0.164722
1127	18.069	-0.206212
1128	18.069	-0.538753
1129	18.069	-0.610155
1130	18.069	-0.705439
1131	18.0863	-0.752576
1132	18.1036	-0.66864
1133	18.1036	-0.871279
1134	18.1036	-0.418894
1135	18.121	-0.715736
1136	18.1383	-0.882051
1137	18.1556	-0.899354
1138	18.1729	-0.916647
1139	18.1902	-0.993595
1140	18.1902	-1.17879
1141	18.1902	-1.19075
1142	18.2074	-1.19606
1143	18.2074	-1.36364
1144	18.2247	-1.3809
1145	18.2247	-2.09643
1146	18.2247	-2.13266
1147	18.2247	-1.26118
1148	18.2247	-2.0904
1149	18.2419	-2.01716
1150	18.2419	-1.86052
1151	18.2419	-1.82441
1152	18.2419	-1.86654
1153	18.2419	-1.86052
1154	18.2592	-1.96208
1155	18.2764	-2.10593
1156	18.2937	-0.111269
1157	18.3109	0.213718
1158	18.3281	0.19651
1159	18.3281	0.19651
1160	18.3281	0.86589
1161	18.3453	0.90721
1162	18.3453	0.349994
1163	18.3625	0.655757
1164	18.3625	0.655757
1165	18.3796	0.697191
1166	18.3968	0.680021
1167	18.414	0.662859
1168	18.4311	0.932456
1169	18.4483	0.599261
1170	18.4654	0.535226
1171	18.4654	0.757826
1172	18.4654	0.582128
1173	18.4825	0.4125
1174	18.4996	0.130917
1175	18.5168	0.249066
1176	18.5338	-0.079967
1177	18.5509	0.214881
1178	18.568	-0.10824
1179	18.5851	-0.473642
1180	18.5851	-0.473642
1181	18.6021	-0.41385
1182	18.6021	-0.236718
1183	18.6021	-0.30163
1184	18.6192	-0.389543
1185	18.6192	-0.389543
1186	18.6362	-0.406586
1187	18.6533	-0.42362
1188	18.6703	-0.45246
1189	18.6703	-0.293071
1190	18.6703	-0.547027
1191	18.6703	-0.547027
1192	18.6873	-0.564043
1193	18.7043	-0.58105
1194	18.7213	-1.22085
1195	18.7383	-1.42245
1196	18.7553	-1.26672
1197	18.7553	-1.6961
1198	18.7553	-1.66024
1199	18.7553	-1.66024
1200	18.7553	-1.66024
1201	18.7723	-1.46833
1202	18.7892	-1.41973
1203	18.7892	-1.89752
1204	18.7892	-1.62848
1205	18.8062	-2.00433
1206	18.8062	-1.69918
1207	18.8231	-1.68626
1208	18.8401	-1.54209
1209	18.8401	-1.33958
1210	18.8401	-1.33958
1211	18.8401	-1.51228
1212	18.8401	-1.20877
1213	18.857	-1.36246
1214	18.8739	-3.35734
1215	18.8908	-3.17393
1216	18.8908	-3.17393
1217	18.9077	-2.90025
1218	18.9077	-3.29397
1219	18.9077	-3.17264
1220	18.9077	-3.34862
1221	18.9077	-3.78094
1222	18.9077	-3.78094
1223	18.9246	-3.51749
1224	18.9415	-3.37025
1225	18.9415	-3.01264
1226	18.9584	-3.14452
1227	18.9752	-2.95568
1228	18.9921	-2.83969
1229	19.0089	-2.85654
1230	19.0258	-3.10297
1231	19.0426	-3.16822
1232	19.0426	-2.75152
1233	19.0426	-3.18638
1234	19.0426	-2.82989
1235	19.0426	-3.25299
1236	19.0594	-3.20925
1237	19.0762	-3.17765
1238	19.0762	-3.1716
1239	19.0762	-2.82735
1240	19.0762	-2.95403
1241	19.0931	-2.94669
1242	19.1099	-2.99367
1243	19.1266	-3.16755
1244	19.1434	-3.17224
1245	19.1602	-3.09836
1246	19.177	-2.89793
1247	19.1937	-2.29005
1248	19.2105	-3.10635
1249	19.2272	-3.14121
1250	19.2439	-3.15794
1251	19.2439	-3.15794
1252	19.2607	-3.1807
1253	19.2607	-2.96355
1254	19.2607	-2.56674
1255	19.2607	-2.48878
1256	19.2607	-2.48278
1257	19.2774	-2.4995
1258	19.2774	-2.44557
1259	19.2774	-3.05259
1260	19.2774	-2.83577
1261	19.2941	-2.83443
1262	19.3108	-3.02572
1263	19.3275	-3.15093
1264	19.3275	-2.98819
1265	19.3275	-2.90993
1266	19.3441	-3.04101
1267	19.3441	-3.04101
1268	19.3608	-3.16016
1269	19.3775	-3.34585
1270	19.3941	-3.47134
1271	19.4108	-3.48194
1272	19.4108	-3.47589
1273	19.4274	-3.49253
1274	19.4274	-3.37163
1275	19.4441	-3.30373
1276	19.4441	-3.55756
1277	19.4441	-3.53336
1278	19.4441	-3.53336
1279	19.4441	-3.53336
1280	19.4607	-3.53788
1281	19.4607	-3.60445
1282	19.4607	-3.62867
1283	19.4607	-3.38677
1284	19.4773	-3.40942
1285	19.4773	-3.21635
1286	19.4773	-3.39131
1287	19.4939	-3.29928
1288	19.4939	-3.46228
1289	19.4939	-3.45624
1290	19.4939	-3.28119
1291	19.4939	-3.31134
1292	19.5105	-3.26764
1293	19.5105	-3.04485
1294	19.5105	-3.26161
1295	19.5271	-2.97128
1296	19.5271	-4.01054
1297	19.5437	-4.27663
1298	19.5603	-4.12882
1299	19.5768	-3.95095
1300	19.5768	-3.89027
1301	19.5934	-3.18187
1302	19.6099	-2.88603
1303	19.6265	-2.90857
1304	19.6265	-2.33448
1305	19.6265	-2.09032
1306	19.6265	-2.08438
1307	19.643	-1.80991
1308	19.6595	0.403131
1309	19.6761	0.479494
1310	19.6926	0.718017
1311	19.7091	0.562473
1312	19.7256	0.522787
1313	19.7421	0.378669
1314	19.7586	0.362188
1315	19.775	0.43855
1316	19.7915	0.294417
1317	19.7915	0.166605
1318	19.7915	0.114276
1319	19.8079	0.161772
1320	19.8079	0.556323
1321	19.8079	0.556323
1322	19.8079	0.608441
1323	19.8079	0.822454
1324	19.8079	1.04761
1325	19.8079	0.903329
1326	19.8244	0.823339
1327	19.8408	0.789563
1328	19.8408	1.08391
1329	19.8408	0.962797
1330	19.8408	0.73176
1331	19.8408	0.887761
1332	19.8408	0.835784
1333	19.8408	1.09543
1334	19.8408	1.44075
1335	19.8408	1.44075
1336	19.8573	0.593846
1337	19.8573	0.842452
1338	19.8573	0.842452
1339	19.8573	0.796241
1340	19.8737	0.681553
1341	19.8737	1.18931
1342	19.8737	-0.843752
1343	19.8901	-0.836725
1344	19.9065	-0.7594
1345	19.9229	-0.8754
1346	19.9229	-1.0103
1347	19.9229	-1.13949
1348	19.9229	-1.13949
1349	19.9393	-1.20878
1350	19.9557	-1.30162
1351	19.9721	-1.38862
1352	19.9885	-1.5228
1353	20.0048	-1.60402
1354	20.0212	-1.62038
1355	20.0212	-1.62038
1356	20.0375	-1.46584
1357	20.0539	-1.6059
1358	20.0539	-1.45275
1359	20.0539	-1.5293
1360	20.0539	-1.24694
1361	20.0539	-1.68846
1362	20.0539	-1.3351
1363	20.0702	-1.44554
1364	20.0702	-1.23391
1365	20.0702	-1.23391
1366	20.0702	-1.23391
1367	20.0702	-1.052
1368	20.0865	-1.12697
1369	20.0865	-1.09764
1370	20.0865	-1.32073
1371	20.0865	-1.356
1372	20.0865	-1.76833
1373	20.0865	-2.01651
1374	20.0865	-1.40892
1375	20.1029	-1.42524
1376	20.1029	-1.13743
1377	20.1029	-0.838683
1378	20.1192	-0.53374
1379	20.1192	-0.53374
1380	20.1355	-0.637566
1381	20.1518	-0.653864
1382	20.1518	-0.70641
1383	20.1681	-0.792801
1384	20.1844	-0.809084
1385	20.1844	-0.809084
1386	20.1844	-0.943572
1387	20.1844	-1.01381
1388	20.1844	-0.955274
1389	20.1844	-0.849997
1390	20.2006	-0.720224
1391	20.2169	-0.736492
1392	20.2169	-0.736492
1393	20.2169	-0.60813
1394	20.2169	-0.625625
1395	20.2169	-0.794888
1396	20.2332	-0.811148
1397	20.2332	-0.811148
1398	20.2494	-0.827401
1399	20.2657	-0.756065
1400	20.2819	-0.819006
1401	20.2819	-0.0683238
1402	20.2981	-0.0845548
1403	20.2981	-0.0845548
1404	20.2981	-0.258683
1405	20.3144	-0.565721
1406	20.3306	-0.488795
1407	20.3306	-0.523714
1408	20.3306	-0.558644
1409	20.3468	-0.574853
1410	20.3468	-0.574853
1411	20.363	-0.591055
1412	20.363	-0.591055
1413	20.3792	-0.403644
1414	20.3954	-0.419831
1415	20.3954	-0.635083
1416	20.3954	-0.658379
1417	20.3954	0.217702
1418	20.3954	0.661886
1419	20.4115	0.455548
1420	20.4277	0.318204
1421	20.4439	0.359755
1422	20.4439	0.359755
1423	20.4439	0.359755
1424	20.4439	0.336672
1425	20.4439	0.567298
1426	20.4439	1.34809
1427	20.46	1.24034
1428	20.4762	1.39015
1429	20.4762	1.33295
1430	20.4762	1.207
1431	20.4923	1.45405
1432	20.5085	1.34643
1433	20.5085	1.55788
1434	20.5246	1.33602
1435	20.5407	0.872969
1436	20.5568	0.70176
1437	20.5729	0.702893
1438	20.589	1.21437
1439	20.589	1.05404
1440	20.589	0.979538
1441	20.589	0.979538
1442	20.6051	0.980641
1443	20.6212	1.02186
1444	20.6212	1.15357
1445	20.6212	1.37087
1446	20.6212	1.38229
1447	20.6373	1.22331
1448	20.6534	1.20724
1449	20.6534	1.293
1450	20.6534	1.25299
1451	20.6534	1.41296
1452	20.6534	1.44722
1453	20.6534	1.44722
1454	20.6534	1.44722
1455	20.6694	1.49393
1456	20.6694	1.15685
1457	20.6855	0.181583
1458	20.6855	0.181583
1459	20.6855	0.106587
1460	20.7016	0.528296
1461	20.7016	0.671943
1462	20.7016	0.872759
1463	20.7176	0.856714
1464	20.7176	0.799373
1465	20.7176	1.12586
1466	20.7176	1.29734
1467	20.7336	1.64065
1468	20.7336	1.64635
1469	20.7497	1.85792
1470	20.7497	1.51635
1471	20.7657	1.31778
1472	20.7657	1.5972
1473	20.7817	1.88272
1474	20.7817	2.01335
1475	20.7817	1.96793
1476	20.7817	2.34784
1477	20.7977	1.65059
1478	20.7977	1.37706
1479	20.8137	1.38387
1480	20.8137	1.1498
1481	20.8137	1.61182
1482	20.8297	1.72101
1483	20.8457	1.68796
1484	20.8617	1.56954
1485	20.8617	1.79706
1486	20.8617	1.34161
1487	20.8617	1.06754
1488	20.8617	1.18181
1489	20.8777	1.16583
1490	20.8936	1.61158
1491	20.9096	2.42362
1492	20.9096	2.75108
1493	20.9256	2.73513
1494	20.9415	2.70226
1495	20.9574	2.75961
1496	20.9734	2.25804
1497	20.9893	2.15723
1498	20.9893	2.02695
1499	20.9893	1.9079
1500	20.9893	2.00995
1501	20.9893	2.00429
1502	21.0052	1.82956
1503	21.0211	1.81365
1504	21.0211	2.09142
1505	21.0371	2.217
1506	21.053	2.04262
1507	21.0688	1.44206
1508	21.0847	1.53991
1509	21.1006	1.58655
1510	21.1165	1.28058
1511	21.1165	1.24071
1512	21.1165	0.932726
1513	21.1165	1.2578
1514	21.1324	1.16787
1515	21.1482	1.44801
1516	21.1641	2.08432
1517	21.1641	1.93717
1518	21.1799	2.30019
1519	21.1958	2.9883
1520	21.1958	2.86468
1521	21.1958	3.08376
1522	21.2116	3.11843
1523	21.2274	3.17552
1524	21.2274	3.16991
1525	21.2432	3.2662
1526	21.2432	3.23818
1527	21.2432	3.07556
1528	21.2432	3.098
1529	21.2591	3.08219
1530	21.2749	3.06638
1531	21.2907	2.76415
1532	21.3065	2.7877
1533	21.3223	2.88428
1534	21.3223	3.11433
1535	21.338	3.24984
1536	21.338	3.23864
1537	21.338	3.29463
1538	21.3538	3.27886
1539	21.3538	3.37959
1540	21.3696	3.27988
1541	21.3853	2.96713
1542	21.3853	2.84365
1543	21.3853	2.98956
1544	21.3853	2.98956
1545	21.4011	2.97381
1546	21.4011	2.6481
1547	21.4011	2.49058
1548	21.4011	2.7605
1549	21.4168	2.3622
1550	21.4168	2.54236
1551	21.4168	2.10279
1552	21.4326	2.03624
1553	21.4483	1.98661
1554	21.4483	2.11082
1555	21.4641	2.03865
1556	21.4798	2.02292
1557	21.4798	2.13579
1558	21.4798	2.49631
1559	21.4798	2.44004
1560	21.4798	2.41753
1561	21.4798	2.41753
1562	21.4798	2.14143
1563	21.4798	1.55349
1564	21.4955	1.53777
1565	21.5112	1.45405
1566	21.5269	1.08069
1567	21.5269	1.12616
1568	21.5426	1.41698
1569	21.5426	1.50199
1570	21.5583	1.20838
1571	21.574	0.720542
1572	21.5897	1.00656
1573	21.5897	1.29052
1574	21.5897	1.91868
1575	21.6053	1.9143
1576	21.6053	1.92559
1577	21.621	2.36071
1578	21.6367	2.34505
1579	21.6523	2.3294
1580	21.668	2.2406
1581	21.6836	2.17992
1582	21.6992	2.14177
1583	21.7149	2.23871
1584	21.7149	2.67125
1585	21.7305	2.65563
1586	21.7461	2.64001
1587	21.7461	2.53341
1588	21.7461	2.31996
1589	21.7617	2.37741
1590	21.7773	2.29437
1591	21.7773	2.26625
1592	21.7773	2.26625
1593	21.7929	2.25066
1594	21.8085	2.33624
1595	21.8241	2.13512
1596	21.8397	2.29383
1597	21.8552	2.17709
1598	21.8708	2.16152
1599	21.8708	2.16152
1600	21.8708	2.16152
1601	21.8864	2.32578
1602	21.8864	2.97563
1603	21.9019	2.59632
1604	21.9019	3.22251
1605	21.9175	3.20696
1606	21.9175	3.20696
1607	21.933	3.25277
1608	21.933	3.10214
1609	21.9486	2.12314
1610	21.9486	2.24113
1611	21.9486	2.24113
1612	21.9486	2.24113
1613	21.9486	2.24113
1614	21.9486	2.05004
1615	21.9641	2.20875
1616	21.9641	2.62939
1617	21.9796	2.44016
1618	21.9796	3.18945
1619	21.9951	3.20181
1620	22.0106	3.29777
1621	22.0106	3.78162
1622	22.0106	3.78162
1623	22.0261	3.76612
1624	22.0261	3.71614
1625	22.0261	3.49381
1626	22.0261	3.5939
1627	22.0416	6.66441
1628	22.0571	5.61626
1629	22.0726	5.60078
1630	22.0881	4.50146
1631	22.0881	3.77632
1632	22.1036	4.11556
1633	22.119	4.10009
1634	22.1345	4.44953
1635	22.15	4.34017
1636	22.15	4.99624
1637	22.15	5.02374
1638	22.15	4.87517
1639	22.15	4.71542
1640	22.1654	5.16771
1641	22.1809	5.15227
1642	22.1963	5.21922
1643	22.2117	4.82992
1644	22.2117	4.67019
1645	22.2272	4.32926
1646	22.2272	4.70435
1647	22.2272	4.70435
1648	22.2272	4.70435
1649	22.2426	4.82108
1650	22.258	4.77814
1651	22.258	4.47505
1652	22.2734	4.38791
1653	22.2734	4.1117
1654	22.2734	3.95126
1655	22.2888	2.84678
1656	22.2888	3.57005
1657	22.2888	3.13097
1658	22.3042	3.05432
1659	22.3196	3.11131
1660	22.335	3.09592
1661	22.3504	2.58986
1662	22.3657	2.94823
1663	22.3811	2.40822
1664	22.3965	2.39285
1665	22.4118	2.26002
1666	22.4272	2.64146
1667	22.4425	2.75998
1668	22.4579	3.13437
1669	22.4579	2.78366
1670	22.4732	3.79575
1671	22.4885	3.9795
1672	22.5039	4.0139
1673	22.5192	3.99859
1674	22.5345	3.98328
1675	22.5345	3.65144
1676	22.5345	3.30219
1677	22.5498	1.62866
1678	22.5498	1.62866
1679	22.5498	1.51628
1680	22.5651	1.66952
1681	22.5651	1.7425
1682	22.5804	1.87863
1683	22.5804	1.74403
1684	22.5804	1.74403
1685	22.5804	1.74403
1686	22.5804	1.81696
1687	22.5957	1.62771
1688	22.5957	1.77924
1689	22.5957	1.76241
1690	22.611	1.58997
1691	22.6262	1.43422
1692	22.6262	1.51852
1693	22.6262	1.51852
1694	22.6415	1.50325
1695	22.6568	1.25743
1696	22.6568	1.43741
1697	22.6568	1.36432
1698	22.6568	1.71253
1699	22.672	1.69727
1700	22.672	1.69727
1701	22.672	2.10612
1702	22.672	2.64752
1703	22.672	2.59738
1704	22.672	2.87573
1705	22.672	2.78672
1706	22.6873	2.77147
1707	22.6873	2.88273
1708	22.6873	2.23619
1709	22.6873	2.05172
1710	22.6873	1.97338
1711	22.6873	2.19708
1712	22.6873	1.49679
1713	22.7025	1.52647
1714	22.7178	1.51123
1715	22.7178	0.959834
1716	22.7178	0.937279
1717	22.733	0.487108
1718	22.7482	0.381318
1719	22.7635	0.434017
1720	22.7635	0.665825
1721	22.7787	0.633658
1722	22.7787	0.853806
1723	22.7939	1.04148
1724	22.8091	1.02627
1725	22.8091	0.829024
1726	22.8091	1.11634
1727	22.8243	1.1349
1728	22.8243	1.1349
1729	22.8243	1.2024
1730	22.8395	1.31086
1731	22.8395	-0.864548
1732	22.8547	-0.828325
1733	22.8699	-0.843511
1734	22.8851	-0.858693
1735	22.9002	-1.10827
1736	22.9002	-0.742571
1737	22.9154	-1.11199
1738	22.9306	-1.12716
1739	22.9457	-1.14232
1740	22.9457	-1.22245
1741	22.9609	-1.57016
1742	22.976	-1.25848
1743	22.976	-1.25848
1744	22.976	-1.06967
1745	22.9912	-1.20493
1746	23.0063	-1.18574
1747	23.0214	-1.05792
1748	23.0214	-1.05792
1749	23.0366	-1.19311
1750	23.0517	-0.911141
1751	23.0517	-1.12817
1752	23.0668	-0.852097
1753	23.0819	-0.770294
1754	23.097	-0.95647
1755	23.097	-0.882312
1756	23.1121	-0.89741
1757	23.1272	-0.883991
1758	23.1423	-0.807886
1759	23.1423	-0.699682
1760	23.1423	-0.881976
1761	23.1423	-0.773708
1762	23.1423	-1.39612
1763	23.1423	-1.16735
1764	23.1423	-0.978929
1765	23.1423	-1.11593
1766	23.1423	-1.16163
1767	23.1574	-1.11959
1768	23.1574	-1.10817
1769	23.1725	-1.23751
1770	23.1875	-1.25258
1771	23.1875	-1.25258
1772	23.1875	-1.43563
1773	23.2026	-2.0015
1774	23.2177	-1.54593
1775	23.2327	-1.88219
1776	23.2478	-2.19052
1777	23.2478	-2.16174
1778	23.2628	-2.06746
1779	23.2779	-2.15153
1780	23.2929	-2.3912
1781	23.3079	-2.21037
1782	23.3229	-1.82318
1783	23.3229	-2.75034
1784	23.3229	-2.90656
1785	23.3229	-2.72144
1786	23.338	-2.65556
1787	23.353	-2.44552
1788	23.368	-2.5932
1789	23.383	-2.87979
1790	23.383	-4.51144
1791	23.398	-4.52644
1792	23.413	-4.54143
1793	23.413	-4.87072
1794	23.413	-4.94731
1795	23.413	-5.37253
1796	23.428	-5.38751
1797	23.4429	-5.7107
1798	23.4579	-5.37014
1799	23.4729	-3.94579
1800	23.4729	-3.9633
1801	23.4729	-4.08593
1802	23.4879	-4.99862
1803	23.4879	-4.95738
1804	23.4879	-4.98683
1805	23.5028	-5.00179
1806	23.5028	-4.87226
1807	23.5178	-4.88721
1808	23.5178	-4.82839
1809	23.5178	-4.82839
1810	23.5327	-4.63183
1811	23.5477	-4.68199
1812	23.5626	-4.09972
1813	23.5775	-4.25488
1814	23.5925	-4.07704
1815	23.6074	-4.09197
1816	23.6223	-4.10689
1817	23.6223	-3.90281
1818	23.6223	-4.45177
1819	23.6372	-4.46668
1820	23.6521	-4.35871
1821	23.6521	-4.59875
1822	23.6521	-4.59875
1823	23.667	-4.66055
1824	23.6819	-4.63441
1825	23.6968	-4.65517
1826	23.7117	-4.68178
1827	23.7117	-4.74629
1828	23.7117	-4.74629
1829	23.7117	-4.74629
1830	23.7266	-5.0137
1831	23.7415	-5.01682
1832	23.7564	-5.14934
1833	23.7712	-5.34683
1834	23.7861	-6.19642
1835	23.801	-6.21128
1836	23.801	-6.21128
1837	23.8158	-6.48804
1838	23.8307	-5.48883
1839	23.8455	-5.39751
1840	23.8455	-5.2738
1841	23.8603	-5.28863
1842	23.8752	-5.40361

## Sheet: R3
SUMMARY OUTPUT
Regression Statistics
Multiple R	0.952972
R Square	0.908155
Adjusted R Square	0.908097
Standard Error	1.5182
Observations	1599
ANOVA
	df	SS	MS	F	Significance F
Regression	1	36397.2	36397.2	15790.9	0
Residual	1597	3681	2.30494
Total	1598	40078.2
	Coefficients	Standard Error	t Stat	P-value	Lower 95%	Upper 95%	Lower 95.0%	Upper 95.0%
Intercept	3.99845	0.0917696	43.5705	6.17141e-274	3.81845	4.17845	3.81845	4.17845
X Variable 1	0.126859	0.00100953	125.662	0	0.124879	0.12884	0.124879	0.12884
RESIDUAL OUTPUT
Observation	Predicted Y	Residuals
1	3.99845	0.34263
2	4.11106	0.358889
3	4.20653	0.0777914
4	4.29233	0.0172328
5	4.37158	-0.21379
6	4.37158	-0.21379
7	4.37158	-0.270911
8	4.37158	-0.232817
9	4.44599	-0.693773
10	4.51659	-0.597578
11	4.58409	-0.722694
12	4.64898	-1.01609
13	4.71165	-1.25719
14	4.71165	-1.2279
15	4.77239	-1.31141
16	4.77239	-0.792693
17	4.77239	-0.722591
18	4.83142	-0.9412
19	4.88892	-1.33049
20	4.88892	-1.37592
21	4.88892	-1.80518
22	4.94505	-1.86132							[h,p,jbstat,critval] = jbtest(r)
23	4.99994	-2.06552
24	5.0537	-1.98981							h =
25	5.10641	-2.15867
26	5.10641	-2.16866							0
27	5.15815	-2.27373
28	5.20901	-1.709
29	5.20901	-1.77734							p =
30	5.25903	-1.82736
31	5.30827	-1.8766							0.121
32	5.35679	-2.04599
33	5.35679	-1.85678
34	5.35679	-1.8308							jbstat =
35	5.40461	-1.92086
36	5.4518	-1.84155							4.1263
37	5.4518	-1.23383
38	5.4518	-1.25282
39	5.49836	-1.27091							critval =
40	5.54435	-1.32323
41	5.58979	-0.705489							5.9546
42	5.6347	-0.750402
43	5.6347	-0.48224
44	5.67912	-0.526653
45	5.72305	-0.616669
46	5.76653	-0.758666
47	5.76653	-0.512913
48	5.80957	-0.608027
49	5.85219	-0.51909
50	5.85219	-0.50993
51	5.89441	-0.60103
52	5.89441	-0.640797
53	5.89441	-0.788032
54	5.93625	-0.863697
55	5.93625	-0.974663
56	5.93625	-0.789925
57	5.93625	-0.860619
58	5.93625	-1.20396
59	5.93625	-0.426476
60	5.97771	0.518504
61	6.01881	0.477404
62	6.05956	0.368498
63	6.05956	0.646325
64	6.05956	0.175264
65	6.05956	0.619805
66	6.09998	0.579386
67	6.14007	0.444861
68	6.14007	0.308738
69	6.14007	0.210802
70	6.17986	0.194784
71	6.17986	1.07627
72	6.21934	0.888212
73	6.21934	0.689316
74	6.21934	0.896966
75	6.25852	0.994701
76	6.29742	1.17632
77	6.29742	1.25152
78	6.29742	1.0981
79	6.29742	0.976156
80	6.33605	0.93753
81	6.33605	1.12901
82	6.33605	1.10295
83	6.37441	0.74773
84	6.4125	0.589859
85	6.4125	0.589859
86	6.45035	0.48468
87	6.45035	0.431911
88	6.45035	0.31441
89	6.45035	0.390822
90	6.45035	0.172975
91	6.45035	0.223122
92	6.45035	0.458304
93	6.45035	0.467098
94	6.48795	0.476372
95	6.5253	0.529684
96	6.5253	0.368687
97	6.56243	0.214094
98	6.56243	0.407744
99	6.56243	0.340359
100	6.59933	0.414737
101	6.636	0.398528
102	6.636	0.0787194
103	6.636	0.0639919
104	6.67246	0.0658141
105	6.70871	-0.0352398
106	6.74475	0.0611682
107	6.78059	-0.00407114
108	6.78059	-0.0393758
109	6.81624	-0.0161966
110	6.85169	-0.036957
111	6.88696	0.211835
112	6.88696	0.185557
113	6.92204	0.0715473
114	6.92204	0.0715473
115	6.95694	0.0366455
116	6.99167	0.110045
117	7.02622	0.0024635
118	7.0606	-0.0757965
119	7.09482	-0.189104
120	7.12888	-0.141147
121	7.16278	-0.175046
122	7.19652	-0.208789
123	7.19652	-0.22635
124	7.23011	-0.21605
125	7.26355	-0.460571
126	7.26355	-0.58124
127	7.26355	-0.58124
128	7.26355	-0.349038
129	7.26355	-0.652037
130	7.29684	-0.128055
131	7.29684	-0.288632
132	7.29684	-0.256469
133	7.32999	-0.178693
134	7.363	-0.240862
135	7.39586	-0.460837
136	7.39586	-0.507741
137	7.39586	-0.534147
138	7.42859	-0.522875
139	7.46119	-0.784773
140	7.46119	-0.7082
141	7.46119	-0.7082
142	7.46119	-0.7082
143	7.46119	-0.772983
144	7.46119	-0.929466
145	7.49365	-1.01817
146	7.49365	-1.01817
147	7.52598	-0.781823
148	7.52598	-0.681878
149	7.55819	-0.243925
150	7.55819	0.433718
151	7.55819	0.570956
152	7.59027	0.461728
153	7.59027	0.390186
154	7.59027	0.567419
155	7.59027	0.398776
156	7.62222	0.252155
157	7.62222	0.252155
158	7.65405	0.449387
159	7.65405	-0.998277
160	7.68577	-0.991667
161	7.68577	-1.33192
162	7.71736	-1.20043
163	7.71736	-1.12061
164	7.74884	-1.20824
165	7.74884	-1.33858
166	7.74884	-1.40094
167	7.74884	-1.54383
168	7.7802	-1.61995
169	7.81146	-1.97201
170	7.81146	-2.05944
171	7.8426	-1.952
172	7.8426	-1.92796
173	7.8426	-1.80795
174	7.87363	-1.85995
175	7.87363	-1.62391
176	7.87363	-1.59413
177	7.87363	-1.61795
178	7.87363	-1.87494
179	7.87363	-1.61497
180	7.90455	-1.36691
181	7.93537	-1.41844
182	7.93537	-1.53995
183	7.93537	-1.53995
184	7.96608	-1.08969
185	7.96608	-1.01933
186	7.99669	-1.23781
187	7.99669	-1.09097
188	8.02719	-0.887558
189	8.02719	-0.867149
190	8.02719	-0.80889
191	8.02719	-0.608479
192	8.02719	-0.779789
193	8.02719	-0.872979
194	8.02719	-0.724551
195	8.02719	-0.765247
196	8.0576	-0.749147
197	8.08791	-0.703982
198	8.11812	-0.543169
199	8.11812	-0.505636
200	8.14823	-0.0933758
201	8.14823	0.520488
202	8.17825	0.690664
203	8.17825	0.819965
204	8.17825	0.932151
205	8.20817	0.680436
206	8.238	0.628094
207	8.26774	0.516672
208	8.26774	0.741699
209	8.26774	0.665858
210	8.29739	0.731695
211	8.29739	0.874611
212	8.29739	0.616529
213	8.29739	0.309138
214	8.32695	0.313507
215	8.32695	0.496911
216	8.35643	0.38287
217	8.35643	0.686691
218	8.35643	0.571554
219	8.35643	0.546247
220	8.35643	0.442082
221	8.35643	0.374406
222	8.38581	0.0819447
223	8.38581	0.0592518
224	8.41511	-0.0410279
225	8.44432	-0.0702424
226	8.47346	-0.099373
227	8.5025	-0.131262
228	8.53147	-0.148864
229	8.53147	-0.211398
230	8.53147	-0.296798
231	8.56035	-0.325682
232	8.58916	-0.354487
233	8.58916	-0.112896
234	8.61788	-0.201202
235	8.64653	-0.244046
236	8.64653	-0.448913
237	8.6751	-0.156325
238	8.7036	-0.218829
239	8.7036	-0.0857533
240	8.7036	-0.0857533
241	8.73202	-0.0378786
242	8.76036	-0.165143
243	8.78863	0.279728
244	8.78863	0.0662091
245	8.81683	0.0380123
246	8.81683	0.175773
247	8.81683	0.133639
248	8.81683	0.49214
249	8.81683	0.65104
250	8.81683	0.578615
251	8.81683	1.28228
252	8.81683	1.28779
253	8.84495	1.08041
254	8.84495	1.24589
255	8.84495	1.24589
256	8.84495	1.3092
257	8.84495	1.26517
258	8.873	0.994333
259	8.873	0.772748
260	8.90099	0.960822
261	8.9289	0.899723
262	8.9289	0.73905
263	8.95674	0.455422
264	8.95674	0.313128
265	8.98451	0.237841
266	8.98451	0.123084
267	8.98451	-0.211375
268	8.98451	-0.149385
269	9.01222	-0.0308545
270	9.01222	2.90907e-05
271	9.01222	0.0252847
272	9.01222	0.330235
273	9.01222	-0.0673758
274	9.01222	0.12899
275	9.03986	0.19927
276	9.06743	0.29734
277	9.09494	0.272622
278	9.09494	0.0742666
279	9.09494	0.0742666
280	9.09494	0.0742666
281	9.09494	0.0882587
282	9.09494	-0.0490171
283	9.12238	-0.0848749
284	9.14976	-0.0617757
285	9.17707	-0.00506574
286	9.17707	-0.00506574
287	9.17707	0.894491
288	9.20432	0.660252
289	9.23151	0.605412
290	9.25863	0.431505
291	9.28569	0.31286
292	9.3127	0.296966
293	9.33964	0.270024
294	9.36652	0.35411
295	9.36652	0.578172
296	9.36652	0.481461
297	9.39334	0.119046
298	9.42011	0.239517
299	9.42011	-0.410665
300	9.44681	-0.412115
301	9.47346	-0.635518
302	9.47346	-0.691866
303	9.47346	-1.00287
304	9.50005	-1.08337
305	9.50005	-0.981276
306	9.50005	-0.981276
307	9.52659	-1.01064
308	9.55307	-0.765833
309	9.55307	-1.17046
310	9.55307	-0.462283
311	9.57949	0.0357264
312	9.60586	0.059316
313	9.60586	0.19786
314	9.63217	-0.169873
315	9.65843	-0.0237801
316	9.68464	-0.0499853
317	9.68464	-0.0805256
318	9.68464	0.213104
319	9.68464	0.124617
320	9.71079	0.115066
321	9.73689	0.088967
322	9.73689	-1.75357
323	9.73689	-0.738672
324	9.73689	-0.738672
325	9.73689	-1.69347
326	9.76293	-1.21866
327	9.76293	-1.18186
328	9.76293	-1.38601
329	9.78893	-1.09197
330	9.78893	-1.09197
331	9.78893	-0.801945
332	9.78893	-1.10609
333	9.81487	-0.822273
334	9.84076	-1.42692
335	9.86661	-1.18094
336	9.86661	-1.18659
337	9.8924	-1.00379
338	9.91814	-0.497617
339	9.91814	-0.441921
340	9.94383	-0.626491
341	9.96947	-0.415375
342	9.99507	-0.686102
343	9.99507	-1.28964
344	10.0206	-1.0224
345	10.0206	-0.871004
346	10.0461	-0.896502
347	10.0461	-0.405912
348	10.0716	-0.45357
349	10.097	-0.481751
350	10.097	-0.168841
351	10.097	-0.35971
352	10.1223	-0.671162
353	10.1223	-0.679517
354	10.1476	-0.704828
355	10.1476	-0.390985
356	10.1476	-0.785652
357	10.1476	-1.04844
358	10.1729	-0.824863
359	10.1729	-0.471671
360	10.1981	-0.591231
361	10.1981	-0.657918
362	10.2233	-1.22227
363	10.2233	-1.72718
364	10.2233	-1.7839
365	10.2484	-1.49502
366	10.2484	-1.75231
367	10.2735	-1.53985
368	10.2735	-1.51446
369	10.2985	-1.56207
370	10.2985	-1.56207
371	10.2985	-1.18534
372	10.3235	-1.18513
373	10.3485	-1.26331
374	10.3734	-1.44823
375	10.3734	-1.41169
376	10.3734	-1.41169
377	10.3734	-1.58898
378	10.3983	-1.37198
379	10.3983	-1.45342
380	10.4231	-1.40241
381	10.4479	-1.36269
382	10.4726	-1.38742
383	10.4973	-1.41212
384	10.4973	-1.53278
385	10.4973	-1.54683
386	10.522	-1.57992
387	10.522	-1.57992
388	10.5466	-1.60453
389	10.5466	-1.60453
390	10.5466	-1.32141
391	10.5466	-1.65233
392	10.5711	-1.52241
393	10.5711	-1.54485
394	10.5711	-1.54485
395	10.5957	-1.60307
396	10.6202	-1.3447
397	10.6446	-1.3524
398	10.6446	-1.62113
399	10.6446	-1.62113
400	10.669	-1.67081
401	10.6934	-1.74855
402	10.6934	-1.30352
403	10.6934	-1.29795
404	10.6934	-1.08928
405	10.7177	-1.04423
406	10.7177	-1.04423
407	10.742	-1.09071
408	10.742	-1.04633
409	10.7663	-0.661658
410	10.7663	-0.488435
411	10.7905	-0.27151
412	10.7905	-0.124001
413	10.7905	-0.107633
414	10.8147	-0.372311
415	10.8147	-0.200039
416	10.8147	-0.232817
417	10.8147	-0.377788
418	10.8388	-0.385498
419	10.8629	0.0133238
420	10.887	0.0680747
421	10.911	-0.170884
422	10.935	0.039069
423	10.9589	0.0422633
424	10.9829	-0.0821551
425	10.9829	-0.171925
426	10.9829	0.0970103
427	11.0067	-0.154984
428	11.0306	-0.246876
429	11.0306	-0.344994
430	11.0544	-0.61477
431	11.0782	-0.668671
432	11.0782	-0.668671
433	11.0782	-0.531836
434	11.0782	-0.531836
435	11.1019	0.662982
436	11.1019	0.574377
437	11.1019	0.307867
438	11.1019	0.826467
439	11.1019	0.770229
440	11.1256	0.674154
441	11.1493	0.551185
442	11.1729	0.274621
443	11.1965	0.251024
444	11.2201	0.397085
445	11.2436	0.405817
446	11.2436	0.505193
447	11.2436	0.679425
448	11.2436	0.553486
449	11.2436	0.553486
450	11.2436	0.553486
451	11.2436	0.421941
452	11.2436	0.368177
453	11.2436	0.317062
454	11.2436	0.093311
455	11.2436	-0.0878569
456	11.2436	-0.0878569
457	11.2436	0.2228
458	11.2436	0.144598
459	11.2671	0.245106
460	11.2671	0.239719
461	11.2671	0.425313
462	11.2905	0.401852
463	11.314	0.378425
464	11.3374	0.660569
465	11.3374	0.150581
466	11.3607	0.0193649
467	11.384	-0.103884
468	11.384	-0.103884
469	11.384	-0.0120589
470	11.4073	0.126383
471	11.4073	0.443345
472	11.4073	0.432624
473	11.4306	0.449555
474	11.4306	0.449555
475	11.4306	0.449555
476	11.4306	0.417402
477	11.4306	0.412042
478	11.4538	0.190187
479	11.477	0.156237
480	11.477	0.301257
481	11.477	1.05639
482	11.477	0.910261
483	11.477	0.61176
484	11.5002	0.847189
485	11.5002	0.583252
486	11.5233	0.68821
487	11.5233	0.284462
488	11.5233	0.613518
489	11.5233	0.613518
490	11.5233	0.396997
491	11.5233	0.324674
492	11.5464	0.162069
493	11.5464	0.162069
494	11.5464	0.0384246
495	11.5695	0.0153534
496	11.5925	-0.0076864
497	11.6156	-0.394878
498	11.6385	-0.290839
499	11.6615	0.0604504
500	11.6844	0.968374
501	11.6844	1.20648
502	11.6844	1.30415
503	11.6844	1.30415
504	11.6844	1.18535
505	11.7073	1.30764
506	11.7301	1.29534
507	11.7301	1.19507
508	11.753	1.3858
509	11.753	1.70371
510	11.753	1.72992
511	11.7758	1.72285
512	11.7758	2.18011
513	11.7758	2.26604
514	11.7985	2.05827
515	11.7985	2.00609
516	11.7985	1.91728
517	11.7985	2.14952
518	11.8213	2.41031
519	11.8213	2.40771
520	11.844	2.41615
521	11.844	2.25767
522	11.8666	2.19337
523	11.8893	1.70883
524	11.9119	2.09865
525	11.9345	1.93794
526	11.9345	1.97445
527	11.9345	1.45921
528	11.9345	1.65053
529	11.9345	1.74471
530	11.9571	1.72215
531	11.9796	1.69961
532	12.0021	1.55937
533	12.0021	1.779
534	12.0021	1.76856
535	12.0021	2.45246
536	12.0021	2.06831
537	12.0021	1.5227
538	12.0246	1.67293
539	12.0246	1.8583
540	12.0246	1.95733
541	12.0246	2.57746
542	12.047	2.49036
543	12.047	2.92127
544	12.047	2.92127
545	12.0695	2.6927
546	12.0918	2.66256
547	12.1142	2.57567
548	12.1366	2.55333
549	12.1589	2.53102
550	12.1811	2.36141
551	12.2034	2.55101
552	12.2034	2.51746
553	12.2256	2.10713
554	12.2256	2.35313
555	12.2256	2.56747
556	12.2256	2.36348
557	12.2478	2.34127
558	12.27	2.3191
559	12.27	2.24926
560	12.2922	2.00948
561	12.3143	2.00032
562	12.3364	1.85362
563	12.3585	1.83155
564	12.3805	2.11807
565	12.4025	2.09605
566	12.4025	2.76374
567	12.4245	2.53349
568	12.4245	2.53349
569	12.4465	2.69923
570	12.4465	2.50638
571	12.4465	2.74802
572	12.4465	2.74802
573	12.4465	2.61443
574	12.4684	2.42005
575	12.4684	2.52046
576	12.4903	2.82473
577	12.5122	2.81309
578	12.5341	2.79122
579	12.5341	2.57821
580	12.5341	3.04206
581	12.556	3.36207
582	12.5778	3.19244
583	12.5778	3.11845
584	12.5996	3.49144
585	12.5996	3.49144
586	12.5996	3.10432
587	12.5996	3.21145
588	12.6213	3.19478
589	12.6431	3.29786
590	12.6648	3.27614
591	12.6865	3.20097
592	12.6865	3.29516
593	12.7082	3.34217
594	12.7298	3.26457
595	12.7514	3.20987
596	12.773	3.18827
597	12.7946	3.16669
598	12.8162	3.14514
599	12.8162	2.84688
600	12.8377	2.69503
601	12.8592	2.31222
602	12.8592	2.36612
603	12.8807	2.42928
604	12.8807	2.57273
605	12.9021	2.59989
606	12.9021	2.59989
607	12.9236	2.7267
608	12.9236	2.6705
609	12.9236	2.08078
610	12.9236	1.56984
611	12.9236	1.78182
612	12.945	1.40077
613	12.945	1.40077
614	12.9664	1.30155
615	12.9664	1.5581
616	12.9664	1.89894
617	12.9664	2.11769
618	12.9877	2.09633
619	13.0091	2.31883
620	13.0304	2.67859
621	13.0304	2.62498
622	13.0517	2.67771
623	13.073	2.58751
624	13.0942	2.56626
625	13.1154	2.63436
626	13.1154	2.68536
627	13.1154	2.99842
628	13.1154	3.1203
629	13.1367	2.97975
630	13.1367	2.6055
631	13.1367	2.6718
632	13.1367	1.52481
633	13.1367	1.75955
634	13.1367	1.75955
635	13.1367	1.8368
636	13.1578	1.69972
637	13.1578	1.70229
638	13.179	1.97698
639	13.179	2.14632
640	13.179	2.14632
641	13.179	2.11555
642	13.2002	2.05594
643	13.2213	2.34978
644	13.2213	2.47239
645	13.2424	2.36957
646	13.2424	2.70619
647	13.2635	2.46849
648	13.2845	2.67932
649	13.3056	2.65829
650	13.3266	2.44365
651	13.3266	2.18824
652	13.3266	2.04745
653	13.3476	2.04695
654	13.3476	2.19282
655	13.3685	2.18463
656	13.3895	1.90765
657	13.4104	1.70961
658	13.4104	1.49868
659	13.4313	1.16037
660	13.4313	1.20173
661	13.4522	1.16275
662	13.4522	1.16275
663	13.4731	0.960765
664	13.4939	1.12879
665	13.5148	1.05884
666	13.5356	1.03803
667	13.5564	1.01725
668	13.5771	1.19793
669	13.5771	1.32424
670	13.5979	1.19524
671	13.5979	1.08685
672	13.6186	1.3703
673	13.6393	1.55777
674	13.66	1.73709
675	13.66	1.83691
676	13.66	2.09237
677	13.66	2.3878
678	13.66	2.3293
679	13.66	2.47421
680	13.66	1.4883
681	13.6807	1.12535
682	13.6807	0.983403
683	13.6807	1.07118
684	13.6807	1.33654
685	13.7013	1.45983
686	13.7013	1.39817
687	13.7219	1.36469
688	13.7425	1.55972
689	13.7425	1.58792
690	13.7425	1.31838
691	13.7425	0.776744
692	13.7425	0.924103
693	13.7425	0.924103
694	13.7425	0.655041
695	13.7631	0.587796
696	13.7631	0.732865
697	13.7631	0.473634
698	13.7631	0.851839
699	13.7837	0.960399
700	13.8042	1.16664
701	13.8248	1.14611
702	13.8453	1.08441
703	13.8453	1.43389
704	13.8658	1.35953
705	13.8658	1.31589
706	13.8862	1.54667
707	13.9067	1.53902
708	13.9067	1.48012
709	13.9271	1.58767
710	13.9476	1.56725
711	13.968	1.54685
712	13.968	1.49824
713	13.9883	1.58272
714	14.0087	1.31664
715	14.029	1.91699
716	14.0494	1.67749
717	14.0697	1.70565
718	14.0697	1.6189
719	14.0697	1.43491
720	14.0899	1.58585
721	14.0899	1.03265
722	14.1102	1.25612
723	14.1102	1.25612
724	14.1305	1.33829
725	14.1507	1.11309
726	14.1709	0.977374
727	14.1709	0.425955
728	14.1709	0.637668
729	14.1911	0.617472
730	14.2113	0.597294
731	14.2314	0.510064
732	14.2516	0.461528
733	14.2717	0.415584
734	14.2717	0.572961
735	14.2918	0.372233
736	14.3119	0.352143
737	14.332	0.417269
738	14.332	0.770059
739	14.332	0.613156
740	14.352	0.587953
741	14.3721	0.714546
742	14.3721	0.642548
743	14.3721	0.596233
744	14.3921	0.630246
745	14.3921	0.519569
746	14.3921	0.398434
747	14.4121	-0.0715501
748	14.4121	-0.11824
749	14.4321	-0.107096
750	14.4521	-0.127064
751	14.472	-0.482276
752	14.4919	-0.575163
753	14.4919	-0.434526
754	14.4919	-0.117684
755	14.5119	0.227077
756	14.5119	0.0100131
757	14.5318	0.07287
758	14.5516	0.207937
759	14.5516	0.125333
760	14.5516	0.184713
761	14.5516	0.0426471
762	14.5715	0.0227805
763	14.5715	0.0693015
764	14.5914	0.0494517
765	14.5914	0.451563
766	14.6112	0.295327
767	14.631	0.417056
768	14.6508	0.466657
769	14.6706	0.749531
770	14.6706	0.749531
771	14.6904	0.729764
772	14.7101	0.894175
773	14.7101	0.860952
774	14.7298	0.557034
775	14.7496	0.568082
776	14.7693	0.54838
777	14.7889	0.485105
778	14.8086	0.685727
779	14.8086	0.685727
780	14.8086	0.447481
781	14.8086	0.272867
782	14.8086	0.272867
783	14.8086	0.272867
784	14.8086	-0.108404
785	14.8086	0.172562
786	14.8283	0.0241401
787	14.8283	-0.0532141
788	14.8479	-0.0496384
789	14.8675	-0.0692601
790	14.8675	-0.0692601
791	14.8675	0.0286839
792	14.8675	0.136806
793	14.8871	0.330474
794	14.9067	0.159334
795	14.9067	0.159334
796	14.9263	0.13976
797	14.9459	0.364092
798	14.9459	0.430724
799	14.9459	0.566392
800	14.9654	0.400934
801	14.9849	-0.00117643
802	15.0044	0.0513355
803	15.0044	-0.198434
804	15.0239	0.0369813
805	15.0434	0.0226429
806	15.0434	-0.185852
807	15.0434	-0.0519454
808	15.0434	0.379265
809	15.0434	0.379265
810	15.0629	0.359799
811	15.0629	0.152161
812	15.0629	0.288078
813	15.0629	0.444252
814	15.0823	0.386425
815	15.1018	0.46418
816	15.1212	0.396179
817	15.1406	0.282091
818	15.1406	0.282091
819	15.1406	0.282091
820	15.1406	0.718845
821	15.16	0.661229
822	15.1794	0.94468
823	15.1794	1.19838
824	15.1987	1.2879
825	15.2181	1.15208
826	15.2181	1.34192
827	15.2374	1.272
828	15.2374	1.38326
829	15.2567	1.30328
830	15.276	1.07133
831	15.276	0.898832
832	15.2953	0.666012
833	15.2953	0.849072
834	15.3145	0.93642
835	15.3145	0.799317
836	15.3145	0.753571
837	15.3338	0.693635
838	15.3338	0.693635
839	15.353	0.567518
840	15.353	0.514032
841	15.3723	0.201344
842	15.3723	0.2039
843	15.3723	0.27033
844	15.3915	0.0286374
845	15.4107	-0.139192
846	15.4107	-0.139192
847	15.4107	0.0657531
848	15.4299	0.325049
849	15.449	-0.157026
850	15.449	-0.316151
851	15.449	-0.316151
852	15.4682	-0.201824
853	15.4682	0.0184866
854	15.4873	-0.287677
855	15.4873	-0.287677
856	15.4873	-0.0774421
857	15.4873	-0.7742
858	15.5064	-0.746869
859	15.5064	-0.746869
860	15.5256	-0.768559
861	15.5256	-1.03992
862	15.5446	-1.16521
863	15.5637	-0.819638
864	15.5828	-0.7407
865	15.6019	-0.855179
866	15.6019	-0.875826
867	15.6019	-1.2613
868	15.6209	-1.3452
869	15.6209	-1.19222
870	15.6209	-1.25442
871	15.6399	-1.25011
872	15.6399	-1.47849
873	15.6589	-1.52869
874	15.6779	-1.74291
875	15.6779	-1.8133
876	15.6779	-1.6882
877	15.6969	-1.70718
878	15.7159	-1.72615
879	15.7159	-1.73657
880	15.7348	-1.7399
881	15.7348	-1.5838
882	15.7348	-1.5994
883	15.7538	-1.68596
884	15.7538	-1.67295
885	15.7727	-1.51259
886	15.7916	-1.53669
887	15.8105	-1.44146
888	15.8294	-1.44738
889	15.8294	-1.34636
890	15.8294	-1.54334
891	15.8294	-1.34895
892	15.8294	-1.50183
893	15.8483	-1.2204
894	15.8483	-1.2204
895	15.8483	-1.2204
896	15.8483	-1.30831
897	15.8483	-1.39631
898	15.8671	-1.44625
899	15.8671	-1.36081
900	15.886	-1.26328
901	15.886	-1.26328
902	15.886	-1.1161
903	15.9048	-0.97771
904	15.9236	-0.849879
905	15.9236	-0.85502
906	15.9236	-0.952767
907	15.9236	-1.03001
908	15.9425	-0.912398
909	15.9612	-0.879768
910	15.9612	-0.828375
911	15.98	-0.82147
912	15.9988	-0.704232
913	16.0176	-1.01836
914	16.0363	-1.03968
915	16.055	-1.13305
916	16.0737	-1.15177
917	16.0924	-1.17047
918	16.1111	-0.356219
919	16.1298	-0.367243
920	16.1485	-0.510975
921	16.1485	-0.493098
922	16.1671	-0.511748
923	16.1671	-0.670217
924	16.1671	-0.75468
925	16.1858	-0.939921
926	16.2044	-0.873922
927	16.2044	-1.25924
928	16.223	-1.69854
929	16.223	-1.80728
930	16.223	-1.41699
931	16.223	-1.56668
932	16.2416	-1.4975
933	16.2416	-1.30417
934	16.2416	-1.38145
935	16.2602	-1.40004
936	16.2602	-1.40004
937	16.2602	-1.31246
938	16.2602	-1.26356
939	16.2787	-1.28213
940	16.2973	-1.37019
941	16.3159	-0.372385
942	16.3159	-0.824076
943	16.3159	-0.931595
944	16.3344	-0.950131
945	16.3529	-0.968654
946	16.3714	-1.36452
947	16.3899	-0.987735
948	16.3899	-1.41133
949	16.3899	-1.66907
950	16.3899	-2.03123
951	16.4084	-2.01602
952	16.4084	-2.72136
953	16.4269	-2.3955
954	16.4453	-1.98302
955	16.4453	-2.17225
956	16.4638	-1.93417
957	16.4638	-1.82299
958	16.4822	-1.39818
959	16.4822	-1.40075
960	16.5007	-1.35237
961	16.5007	-1.35237
962	16.5191	-1.1553
963	16.5375	-1.05337
964	16.5559	-0.931142
965	16.5742	-1.06199
966	16.5926	-1.18273
967	16.611	-1.11661
968	16.611	-1.07825
969	16.6293	-1.1503
970	16.6476	-1.20446
971	16.6659	-1.18695
972	16.6842	-1.20525
973	16.6842	-1.05441
974	16.6842	-1.08763
975	16.7025	-0.718339
976	16.7025	-0.978242
977	16.7025	-0.978242
978	16.7208	-0.996523
979	16.7208	-1.08077
980	16.7208	-0.953152
981	16.7391	-0.851627
982	16.7573	-0.585053
983	16.7573	-0.684134
984	16.7573	-0.66126
985	16.7756	-0.727802
986	16.7938	-0.746035
987	16.812	-0.764257
988	16.8303	-0.78501
989	16.8484	-0.75491
990	16.8484	-1.03489
991	16.8666	-1.05308
992	16.8848	-1.04831
993	16.8848	-1.04831
994	16.903	-1.06648
995	16.903	-1.18634
996	16.903	-1.37027
997	16.903	-1.01552
998	16.903	-1.21441
999	16.9211	-1.23257
1000	16.9393	-1.36054
1001	16.9574	-1.39656
1002	16.9755	-1.69634
1003	16.9936	-1.80938
1004	17.0117	-1.82748
1005	17.0117	-1.82748
1006	17.0298	-1.84556
1007	17.0298	-1.84043
1008	17.0479	-1.93555
1009	17.0479	-0.972127
1010	17.0659	-1.08937
1011	17.0659	-1.08937
1012	17.0659	-1.26767
1013	17.0659	-1.61766
1014	17.0659	-2.05131
1015	17.0659	-1.6663
1016	17.0659	-1.6663
1017	17.0659	-1.70985
1018	17.0659	-1.50255
1019	17.0659	-1.60486
1020	17.0659	-1.05376
1021	17.0659	-0.769312
1022	17.084	-0.774684
1023	17.102	-0.709091
1024	17.1201	-0.739785
1025	17.1201	-0.691662
1026	17.1201	-0.851326
1027	17.1201	-0.851326
1028	17.1381	-0.869343
1029	17.1561	-0.768208
1030	17.1561	-0.798612
1031	17.1561	-0.785942
1032	17.1561	-0.591045
1033	17.1741	-0.172611
1034	17.1741	-0.45745
1035	17.1921	-0.543618
1036	17.1921	-0.503208
1037	17.21	-0.948909
1038	17.228	-0.554293
1039	17.228	-1.03031
1040	17.228	-0.954188
1041	17.228	-1.01762
1042	17.228	-1.15732
1043	17.2459	-1.23121
1044	17.2459	-1.18036
1045	17.2459	-1.20578
1046	17.2459	-1.22358
1047	17.2459	-1.22104
1048	17.2639	-1.21609
1049	17.2639	-1.53448
1050	17.2639	-1.53448
1051	17.2818	-1.55241
1052	17.2997	-1.49891
1053	17.3176	-1.42763
1054	17.3176	-1.34361
1055	17.3176	-0.69699
1056	17.3176	-0.69699
1057	17.3355	-0.714886
1058	17.3534	-0.780796
1059	17.3713	-1.20916
1060	17.3891	-1.10774
1061	17.407	-1.0394
1062	17.407	-0.910267
1063	17.4248	-0.602258
1064	17.4427	-0.794242
1065	17.4605	-0.799433
1066	17.4783	-0.870304
1067	17.4783	-0.751592
1068	17.4961	-0.855253
1069	17.5139	-0.374106
1070	17.5317	-0.391885
1071	17.5494	-0.409653
1072	17.5672	-0.12627
1073	17.5672	-0.266687
1074	17.5672	-0.264178
1075	17.5849	0.0237215
1076	17.6027	0.0059846
1077	17.6204	-0.608888
1078	17.6204	-0.719686
1079	17.6204	-0.70457
1080	17.6204	-0.709609
1081	17.6381	-0.709691
1082	17.6558	-0.71984
1083	17.6735	-0.702281
1084	17.6735	-0.581505
1085	17.6912	-0.59919
1086	17.6912	-0.408266
1087	17.6912	-0.631885
1088	17.6912	-0.631885
1089	17.6912	-1.05289
1090	17.7089	-0.803124
1091	17.7266	-0.463685
1092	17.7266	-0.463685
1093	17.7442	-0.48134
1094	17.7619	-0.498984
1095	17.7795	-0.539213
1096	17.7971	-0.501614
1097	17.8147	-0.767973
1098	17.8323	-0.589543
1099	17.8499	-0.456609
1100	17.8675	-0.474192
1101	17.8851	-0.491765
1102	17.8851	-0.216392
1103	17.9026	-0.203961
1104	17.9026	-0.241456
1105	17.9202	0.277092
1106	17.9202	0.845621
1107	17.9202	0.86325
1108	17.9202	0.645617
1109	17.9202	0.728018
1110	17.9377	0.686938
1111	17.9377	0.734005
1112	17.9553	0.569316
1113	17.9728	0.781265
1114	17.9903	0.763751
1115	17.9903	0.828385
1116	18.0078	0.41659
1117	18.0078	0.575662
1118	18.0253	0.558168
1119	18.0253	0.558168
1120	18.0428	0.558344
1121	18.0603	0.234344
1122	18.0603	0.0334322
1123	18.0603	-0.953275
1124	18.0777	-1.29386
1125	18.0777	-0.0905572
1126	18.0777	-0.173486
1127	18.0777	-0.214977
1128	18.0777	-0.547517
1129	18.0777	-0.618919
1130	18.0777	-0.714204
1131	18.0952	-0.761454
1132	18.1126	-0.677632
1133	18.1126	-0.880271
1134	18.1126	-0.427886
1135	18.1301	-0.724841
1136	18.1475	-0.89127
1137	18.1649	-0.908687
1138	18.1823	-0.926093
1139	18.1997	-1.00315
1140	18.1997	-1.18835
1141	18.1997	-1.20031
1142	18.2171	-1.20573
1143	18.2171	-1.37331
1144	18.2345	-1.39069
1145	18.2345	-2.10622
1146	18.2345	-2.14244
1147	18.2345	-1.27096
1148	18.2345	-2.10018
1149	18.2518	-2.02706
1150	18.2518	-1.87042
1151	18.2518	-1.83431
1152	18.2518	-1.87644
1153	18.2518	-1.87042
1154	18.2692	-1.97209
1155	18.2866	-2.11605
1156	18.3039	-0.121508
1157	18.3212	0.203366
1158	18.3385	0.186045
1159	18.3385	0.186045
1160	18.3385	0.855425
1161	18.3559	0.896632
1162	18.3559	0.339416
1163	18.3732	0.645066
1164	18.3732	0.645066
1165	18.3904	0.686387
1166	18.4077	0.669104
1167	18.425	0.65183
1168	18.4423	0.921314
1169	18.4595	0.588007
1170	18.4768	0.52386
1171	18.4768	0.74646
1172	18.4768	0.570761
1173	18.494	0.401021
1174	18.5112	0.119326
1175	18.5285	0.237362
1176	18.5457	-0.0917827
1177	18.5629	0.202953
1178	18.5801	-0.12028
1179	18.5972	-0.485794
1180	18.5972	-0.485794
1181	18.6144	-0.426114
1182	18.6144	-0.248982
1183	18.6144	-0.313894
1184	18.6316	-0.401919
1185	18.6316	-0.401919
1186	18.6487	-0.419074
1187	18.6659	-0.436219
1188	18.683	-0.465171
1189	18.683	-0.305783
1190	18.683	-0.559739
1191	18.683	-0.559739
1192	18.7001	-0.576866
1193	18.7173	-0.593984
1194	18.7344	-1.23389
1195	18.7515	-1.43561
1196	18.7686	-1.27999
1197	18.7686	-1.70936
1198	18.7686	-1.67351
1199	18.7686	-1.67351
1200	18.7686	-1.67351
1201	18.7856	-1.48171
1202	18.8027	-1.43323
1203	18.8027	-1.91102
1204	18.8027	-1.64197
1205	18.8198	-2.01793
1206	18.8198	-1.71278
1207	18.8368	-1.69998
1208	18.8539	-1.55591
1209	18.8539	-1.35341
1210	18.8539	-1.35341
1211	18.8539	-1.52611
1212	18.8539	-1.2226
1213	18.8709	-1.3764
1214	18.8879	-3.37138
1215	18.905	-3.18809
1216	18.905	-3.18809
1217	18.922	-2.91452
1218	18.922	-3.30823
1219	18.922	-3.18691
1220	18.922	-3.36289
1221	18.922	-3.79521
1222	18.922	-3.79521
1223	18.939	-3.53187
1224	18.956	-3.38474
1225	18.956	-3.02713
1226	18.973	-3.15912
1227	18.9899	-2.9704
1228	19.0069	-2.85451
1229	19.0239	-2.87147
1230	19.0408	-3.11802
1231	19.0578	-3.18337
1232	19.0578	-2.76668
1233	19.0578	-3.20153
1234	19.0578	-2.84504
1235	19.0578	-3.26815
1236	19.0747	-3.22452
1237	19.0916	-3.19302
1238	19.0916	-3.18697
1239	19.0916	-2.84272
1240	19.0916	-2.9694
1241	19.1085	-2.96218
1242	19.1254	-3.00926
1243	19.1423	-3.18325
1244	19.1592	-3.18805
1245	19.1761	-3.11428
1246	19.193	-2.91396
1247	19.2099	-2.30619
1248	19.2267	-3.12261
1249	19.2436	-3.15757
1250	19.2604	-3.17441
1251	19.2604	-3.17441
1252	19.2772	-3.19729
1253	19.2772	-2.98013
1254	19.2772	-2.58333
1255	19.2772	-2.50537
1256	19.2772	-2.49937
1257	19.2941	-2.51619
1258	19.2941	-2.46226
1259	19.2941	-3.06928
1260	19.2941	-2.85247
1261	19.3109	-2.85124
1262	19.3277	-3.04263
1263	19.3445	-3.16796
1264	19.3445	-3.00521
1265	19.3445	-2.92696
1266	19.3613	-3.05814
1267	19.3613	-3.05814
1268	19.3781	-3.1774
1269	19.3948	-3.36321
1270	19.4116	-3.4888
1271	19.4284	-3.49951
1272	19.4284	-3.49346
1273	19.4451	-3.51021
1274	19.4451	-3.38931
1275	19.4619	-3.32152
1276	19.4619	-3.57535
1277	19.4619	-3.55115
1278	19.4619	-3.55115
1279	19.4619	-3.55115
1280	19.4786	-3.55578
1281	19.4786	-3.62235
1282	19.4786	-3.64657
1283	19.4786	-3.40467
1284	19.4953	-3.42743
1285	19.4953	-3.23436
1286	19.4953	-3.40931
1287	19.512	-3.3174
1288	19.512	-3.4804
1289	19.512	-3.47435
1290	19.512	-3.2993
1291	19.512	-3.32946
1292	19.5287	-3.28587
1293	19.5287	-3.06308
1294	19.5287	-3.27984
1295	19.5454	-2.98961
1296	19.5454	-4.02887
1297	19.5621	-4.29508
1298	19.5788	-4.14737
1299	19.5955	-3.96961
1300	19.5955	-3.90893
1301	19.6122	-3.20064
1302	19.6288	-2.90491
1303	19.6455	-2.92756
1304	19.6455	-2.35347
1305	19.6455	-2.10931
1306	19.6455	-2.10336
1307	19.6621	-1.82901
1308	19.6788	0.383927
1309	19.6954	0.460181
1310	19.712	0.698596
1311	19.7286	0.542944
1312	19.7452	0.50315
1313	19.7618	0.358923
1314	19.7784	0.342334
1315	19.795	0.418588
1316	19.8116	0.274347
1317	19.8116	0.146535
1318	19.8116	0.0942055
1319	19.8281	0.141594
1320	19.8281	0.536145
1321	19.8281	0.536145
1322	19.8281	0.588263
1323	19.8281	0.802276
1324	19.8281	1.02743
1325	19.8281	0.883151
1326	19.8447	0.803053
1327	19.8612	0.769168
1328	19.8612	1.06351
1329	19.8612	0.942403
1330	19.8612	0.711366
1331	19.8612	0.867367
1332	19.8612	0.81539
1333	19.8612	1.07504
1334	19.8612	1.42036
1335	19.8612	1.42036
1336	19.8778	0.573344
1337	19.8778	0.82195
1338	19.8778	0.82195
1339	19.8778	0.775739
1340	19.8943	0.660943
1341	19.8943	1.1687
1342	19.8943	-0.864362
1343	19.9108	-0.857442
1344	19.9274	-0.780225
1345	19.9439	-0.896333
1346	19.9439	-1.03123
1347	19.9439	-1.16042
1348	19.9439	-1.16042
1349	19.9604	-1.22982
1350	19.9769	-1.32277
1351	19.9934	-1.40988
1352	20.0098	-1.54417
1353	20.0263	-1.62549
1354	20.0428	-1.64195
1355	20.0428	-1.64195
1356	20.0592	-1.48753
1357	20.0757	-1.62769
1358	20.0757	-1.47454
1359	20.0757	-1.55109
1360	20.0757	-1.26873
1361	20.0757	-1.71025
1362	20.0757	-1.35689
1363	20.0921	-1.46744
1364	20.0921	-1.25581
1365	20.0921	-1.25581
1366	20.0921	-1.25581
1367	20.0921	-1.0739
1368	20.1086	-1.14898
1369	20.1086	-1.11965
1370	20.1086	-1.34274
1371	20.1086	-1.37801
1372	20.1086	-1.79034
1373	20.1086	-2.03852
1374	20.1086	-1.43093
1375	20.125	-1.44736
1376	20.125	-1.15954
1377	20.125	-0.860796
1378	20.1414	-0.55596
1379	20.1414	-0.55596
1380	20.1578	-0.659894
1381	20.1742	-0.676298
1382	20.1742	-0.728845
1383	20.1906	-0.815343
1384	20.207	-0.831733
1385	20.207	-0.831733
1386	20.207	-0.966221
1387	20.207	-1.03645
1388	20.207	-0.977922
1389	20.207	-0.872646
1390	20.2234	-0.742979
1391	20.2398	-0.759354
1392	20.2398	-0.759354
1393	20.2398	-0.630993
1394	20.2398	-0.648488
1395	20.2398	-0.81775
1396	20.2561	-0.834117
1397	20.2561	-0.834117
1398	20.2725	-0.850477
1399	20.2888	-0.779248
1400	20.3052	-0.842294
1401	20.3052	-0.0916127
1402	20.3215	-0.10795
1403	20.3215	-0.10795
1404	20.3215	-0.282078
1405	20.3379	-0.589223
1406	20.3542	-0.512403
1407	20.3542	-0.547323
1408	20.3542	-0.582252
1409	20.3705	-0.598568
1410	20.3705	-0.598568
1411	20.3868	-0.614876
1412	20.3868	-0.614876
1413	20.4031	-0.427571
1414	20.4194	-0.443864
1415	20.4194	-0.659117
1416	20.4194	-0.682413
1417	20.4194	0.193668
1418	20.4194	0.637852
1419	20.4357	0.431409
1420	20.452	0.293958
1421	20.4682	0.335403
1422	20.4682	0.335403
1423	20.4682	0.335403
1424	20.4682	0.31232
1425	20.4682	0.542945
1426	20.4682	1.32374
1427	20.4845	1.21588
1428	20.5008	1.36559
1429	20.5008	1.30838
1430	20.5008	1.18244
1431	20.517	1.42938
1432	20.5332	1.32166
1433	20.5332	1.5331
1434	20.5495	1.31114
1435	20.5657	0.847981
1436	20.5819	0.676666
1437	20.5981	0.677694
1438	20.6144	1.18906
1439	20.6144	1.02874
1440	20.6144	0.954234
1441	20.6144	0.954234
1442	20.6306	0.955231
1443	20.6467	0.996347
1444	20.6467	1.12806
1445	20.6467	1.34535
1446	20.6467	1.35678
1447	20.6629	1.19769
1448	20.6791	1.18151
1449	20.6791	1.26727
1450	20.6791	1.22726
1451	20.6791	1.38724
1452	20.6791	1.42149
1453	20.6791	1.42149
1454	20.6791	1.42149
1455	20.6953	1.46809
1456	20.6953	1.13102
1457	20.7114	0.155645
1458	20.7114	0.155645
1459	20.7114	0.0806487
1460	20.7276	0.502252
1461	20.7276	0.645899
1462	20.7276	0.846716
1463	20.7438	0.830566
1464	20.7438	0.773224
1465	20.7438	1.09971
1466	20.7438	1.2712
1467	20.7599	1.6144
1468	20.7599	1.62009
1469	20.776	1.83157
1470	20.776	1.49
1471	20.7922	1.29131
1472	20.7922	1.57074
1473	20.8083	1.85615
1474	20.8083	1.98678
1475	20.8083	1.94136
1476	20.8083	2.32127
1477	20.8244	1.62391
1478	20.8244	1.35039
1479	20.8405	1.3571
1480	20.8405	1.12302
1481	20.8405	1.58504
1482	20.8566	1.69412
1483	20.8727	1.66097
1484	20.8888	1.54245
1485	20.8888	1.76996
1486	20.8888	1.31451
1487	20.8888	1.04044
1488	20.8888	1.15472
1489	20.9049	1.13863
1490	20.9209	1.58428
1491	20.937	2.39621
1492	20.937	2.72367
1493	20.9531	2.70761
1494	20.9691	2.67464
1495	20.9852	2.73189
1496	21.0012	2.23022
1497	21.0172	2.12929
1498	21.0172	1.99902
1499	21.0172	1.87996
1500	21.0172	1.98202
1501	21.0172	1.97635
1502	21.0333	1.80153
1503	21.0493	1.78551
1504	21.0493	2.06328
1505	21.0653	2.18876
1506	21.0813	2.01427
1507	21.0973	1.41361
1508	21.1133	1.51136
1509	21.1293	1.55788
1510	21.1453	1.25181
1511	21.1453	1.21195
1512	21.1453	0.903959
1513	21.1453	1.22904
1514	21.1612	1.139
1515	21.1772	1.41903
1516	21.1932	2.05524
1517	21.1932	1.90809
1518	21.2091	2.27101
1519	21.2251	2.95902
1520	21.2251	2.83539
1521	21.2251	3.05447
1522	21.241	3.08904
1523	21.2569	3.14603
1524	21.2569	3.14042
1525	21.2728	3.23661
1526	21.2728	3.20859
1527	21.2728	3.04596
1528	21.2728	3.0684
1529	21.2888	3.05248
1530	21.3047	3.03657
1531	21.3206	2.73424
1532	21.3365	2.75769
1533	21.3524	2.85416
1534	21.3524	3.08422
1535	21.3683	3.21962
1536	21.3683	3.20842
1537	21.3683	3.26441
1538	21.3841	3.24853
1539	21.3841	3.34927
1540	21.4	3.24945
1541	21.4159	2.9366
1542	21.4159	2.81312
1543	21.4159	2.95903
1544	21.4159	2.95903
1545	21.4317	2.94317
1546	21.4317	2.61747
1547	21.4317	2.45995
1548	21.4317	2.72987
1549	21.4476	2.33146
1550	21.4476	2.51163
1551	21.4476	2.07205
1552	21.4634	2.00539
1553	21.4793	1.95567
1554	21.4793	2.07988
1555	21.4951	2.0076
1556	21.5109	1.99177
1557	21.5109	2.10464
1558	21.5109	2.46516
1559	21.5109	2.40889
1560	21.5109	2.38638
1561	21.5109	2.38638
1562	21.5109	2.11028
1563	21.5109	1.52234
1564	21.5268	1.50652
1565	21.5426	1.42269
1566	21.5584	1.04923
1567	21.5584	1.0947
1568	21.5742	1.38541
1569	21.5742	1.47043
1570	21.59	1.17671
1571	21.6058	0.688772
1572	21.6215	0.974691
1573	21.6215	1.25865
1574	21.6215	1.88681
1575	21.6373	1.88233
1576	21.6373	1.89361
1577	21.6531	2.32863
1578	21.6688	2.31287
1579	21.6846	2.29711
1580	21.7004	2.20821
1581	21.7161	2.14743
1582	21.7318	2.10918
1583	21.7476	2.20602
1584	21.7476	2.63856
1585	21.7633	2.62283
1586	21.779	2.60711
1587	21.779	2.50051
1588	21.779	2.28706
1589	21.7947	2.34441
1590	21.8104	2.26126
1591	21.8104	2.23315
1592	21.8104	2.23315
1593	21.8261	2.21745
1594	21.8418	2.30293
1595	21.8575	2.10171
1596	21.8732	2.26032
1597	21.8889	2.14347
1598	21.9045	2.1278
1599	21.9045	2.1278

## Sheet: transformacion
Accion	Index		Accion	Index
6.21633	1		4.34108	0
6.38889	2		4.46995	0.887716
6.14057	3		4.28432	1.64025
6.17424	4		4.30956	2.31657
5.97222	5		4.15779	2.94132
5.97222	5		4.15779	2.94132
5.89647	5		4.10067	2.94132
5.94697	5		4.13877	2.94132
5.43771	6		3.75222	3.52784
5.65657	7		3.91901	4.08436
5.58081	8		3.86139	4.61643
5.28199	9		3.63289	5.128
5.05051	10		3.45447	5.62202
5.08838	10		3.48375	5.62202
5.05892	11		3.46098	6.10078
5.73653	11		3.9797	6.10078
5.82912	11		4.0498	6.10078
5.61869	12		3.89022	6.56607
5.18518	13		3.55843	7.01936
5.12626	13		3.513	7.01936
4.57492	13		3.08373	7.01936
4.57492	14		3.08373	7.46184
4.38552	15		2.93442	7.89452
4.54966	16		3.06388	8.31824
4.40236	17		2.94773	8.73375
4.38973	17		2.93775	8.73375
4.32239	18		2.88442	9.14166
5.10943	19		3.50001	9.54253
5.02104	19		3.43167	9.54253
5.02104	20		3.43167	9.93683
5.02104	21		3.43167	10.325
4.86532	22		3.3108	10.7074
5.10943	22		3.50001	10.7074
5.1431	22		3.52599	10.7074
5.08838	23		3.48375	11.0844
5.25253	24		3.61025	11.4564
6.05219	24		4.21796	11.4564
6.02694	24		4.19898	11.4564
6.06482	25		4.22745	11.8234
6.0564	26		4.22113	12.186
6.94865	27		4.8843	12.5441
6.94865	28		4.8843	12.8982
7.31482	28		5.15246	12.8982
7.31482	29		5.15246	13.2483
7.25168	30		5.10638	13.5946
7.117	31		5.00786	13.9373
7.4537	31		5.25362	13.9373
7.38216	32		5.20155	14.2766
7.56313	33		5.3331	14.6126
7.57576	33		5.34227	14.6126
7.50842	34		5.29338	14.9454
7.4537	34		5.25362	14.9454
7.25168	34		5.10638	14.9454
7.20539	35		5.07255	15.2752
7.05387	35		4.96158	15.2752
7.3064	35		5.14632	15.2752
7.2096	35		5.07563	15.2752
6.74242	35		4.73228	15.2752
7.80724	35		5.50977	15.2752
9.19192	36		6.49621	15.602
9.19192	37		6.49621	15.926
9.09512	38		6.42806	16.2472
9.49074	38		6.70588	16.2472
8.82155	38		6.23482	16.2472
9.45286	38		6.67936	16.2472
9.45286	39		6.67936	16.5658
9.31818	40		6.58493	16.8819
9.12458	40		6.44881	16.8819
8.98569	40		6.35088	16.8819
9.01936	41		6.37464	17.1955
10.282	41		7.25613	17.1955
10.0673	42		7.10755	17.5067
9.78115	42		6.90865	17.5067
10.08	42		7.1163	17.5067
10.2778	43		7.25322	17.8156
10.5976	44		7.47375	18.1222
10.7071	44		7.54895	18.1222
10.484	44		7.39553	18.1222
10.3072	44		7.27358	18.1222
10.3072	45		7.27358	18.4267
10.585	45		7.46506	18.4267
10.5471	45		7.439	18.4267
10.0884	46		7.12214	18.7291
9.91582	47		7.00236	19.0294
9.91582	47		7.00236	19.0294
9.81902	48		6.93503	19.3277
9.74327	48		6.88226	19.3277
9.57492	48		6.76476	19.3277
9.68434	48		6.84117	19.3277
9.37289	48		6.62332	19.3277
9.44444	48		6.67347	19.3277
9.78115	48		6.90865	19.3277
9.79377	48		6.91745	19.3277
9.86111	49		6.96432	19.6241
9.99158	50		7.05499	19.9185
9.7601	50		6.89399	19.9185
9.59175	51		6.77652	20.2112
9.86953	51		6.97017	20.2112
9.77273	51		6.90279	20.2112
9.93266	52		7.01406	20.502
9.96212	53		7.03453	20.7911
9.50337	53		6.71472	20.7911
9.48232	53		6.69999	20.7911
9.53704	54		6.73827	21.0785
9.44444	55		6.67347	21.3643
9.63384	56		6.80592	21.6484
9.59175	57		6.77652	21.9309
9.54124	57		6.74122	21.9309
9.62542	58		6.80004	22.2119
9.64646	59		6.81473	22.4914
10.0547	60		7.09879	22.7694
10.0168	60		7.07251	22.7694
9.9032	61		6.99359	23.0459
9.9032	61		6.99359	23.0459
9.9032	62		6.99359	23.321
10.0589	63		7.10171	23.5948
9.9537	64		7.02868	23.8671
9.89057	65		6.98481	24.1382
9.77694	66		6.90572	24.4079
9.89478	67		6.98773	24.6764
9.89478	68		6.98773	24.9436
9.89478	69		6.98773	25.2096
9.86953	69		6.97017	25.2096
9.93266	70		7.01406	25.4744
9.62963	71		6.80298	25.738
9.45707	71		6.68231	25.738
9.45707	71		6.68231	25.738
9.78956	71		6.91451	25.738
9.35606	71		6.61152	25.738
10.1557	72		7.16879	26.0004
9.92424	72		7.00821	26.0004
9.97054	72		7.04038	26.0004
10.1305	73		7.1513	26.2617
10.0884	74		7.12214	26.5219
9.81902	75		6.93503	26.781
9.75168	75		6.88812	26.781
9.7138	75		6.86172	26.781
9.77694	76		6.90572	27.039
9.44865	77		6.67642	27.2959
9.55808	77		6.75299	27.2959
9.55808	77		6.75299	27.2959
9.55808	77		6.75299	27.2959
9.46549	77		6.68821	27.2959
9.24242	77		6.53172	27.2959
9.16246	78		6.47548	27.5518
9.16246	78		6.47548	27.5518
9.54546	79		6.74416	27.8067
9.68855	79		6.84411	27.8067
10.3662	80		7.31426	28.0605
11.3552	80		7.99191	28.0605
11.5572	80		8.12914	28.0605
11.4436	81		8.052	28.3134
11.3384	81		7.98045	28.3134
11.5993	81		8.15769	28.3134
11.351	81		7.98904	28.3134
11.1827	82		7.87438	28.5653
11.1827	82		7.87438	28.5653
11.5194	83		8.10344	28.8162
9.41919	83		6.65578	28.8162
9.47391	84		6.6941	29.0662
8.9899	84		6.35385	29.0662
9.22138	85		6.51693	29.3152
9.33502	85		6.59675	29.3152
9.25505	86		6.5406	29.5634
9.06987	86		6.41026	29.5634
8.98148	86		6.3479	29.5634
8.77946	86		6.20501	29.5634
8.71633	87		6.16025	29.8106
8.26599	88		5.83944	30.057
8.14394	88		5.75202	30.057
8.33754	89		5.89059	30.3024
8.37121	89		5.91464	30.3024
8.53956	89		6.03465	30.3024
8.5101	90		6.01367	30.547
8.84259	90		6.24972	30.547
8.88468	90		6.2795	30.547
8.85101	90		6.25568	30.547
8.48906	90		5.99869	30.547
8.85522	90		6.25866	30.547
9.25084	91		6.53764	30.7908
9.22138	92		6.51693	31.0337
9.04882	92		6.39542	31.0337
9.04882	92		6.39542	31.0337
9.73485	93		6.87639	31.2758
9.83586	93		6.94675	31.2758
9.5665	94		6.75887	31.5171
9.77694	94		6.90572	31.5171
10.1136	95		7.13964	31.7576
10.1431	95		7.16005	31.7576
10.2273	95		7.2183	31.7576
10.5177	95		7.41872	31.7576
10.2694	95		7.2474	31.7576
10.1347	95		7.15422	31.7576
10.3493	95		7.30264	31.7576
10.2904	95		7.26195	31.7576
10.3577	96		7.30845	31.9972
10.4672	97		7.38393	32.2362
10.7449	98		7.57495	32.4743
10.7997	98		7.61248	32.4743
11.4478	99		8.05485	32.7117
12.3569	99		8.66872	32.7117
12.6557	100		8.86891	32.9483
12.8493	100		8.99821	32.9483
13.0177	100		9.1104	32.9483
12.6852	101		8.88861	33.1842
12.6515	102		8.8661	33.4193
12.5295	103		8.78442	33.6537
12.8662	103		9.00944	33.6537
12.7525	103		8.9336	33.6537
12.8956	104		9.02909	33.8875
13.1103	104		9.172	33.8875
12.7231	104		8.91392	33.8875
12.2643	104		8.60653	33.8875
12.3148	105		8.64046	34.1205
12.5884	105		8.82386	34.1205
12.4621	106		8.7393	34.3528
12.9167	106		9.04312	34.3528
12.7441	106		8.92798	34.3528
12.7062	106		8.90267	34.3528
12.5505	106		8.79851	34.3528
12.4495	106		8.73083	34.3528
12.0581	107		8.46776	34.5844
12.0244	107		8.44506	34.5844
11.9192	108		8.37408	34.8154
11.9192	109		8.37408	35.0457
11.9192	110		8.37408	35.2753
11.915	111		8.37124	35.5043
11.9318	112		8.3826	35.7326
11.8392	112		8.32007	35.7326
11.713	112		8.23467	35.7326
11.713	113		8.23467	35.9603
11.713	114		8.23467	36.1874
12.0707	114		8.47626	36.1874
11.9823	115		8.41668	36.4138
11.9613	116		8.40249	36.6396
11.6582	116		8.19762	36.6396
12.1338	117		8.51878	36.8649
12.0833	118		8.48477	37.0895
12.2811	118		8.61784	37.0895
12.2811	118		8.61784	37.0895
12.3948	119		8.69414	37.3135
12.2475	120		8.59522	37.5369
12.9545	121		9.06836	37.7598
12.6347	121		8.85484	37.7598
12.6347	122		8.85484	37.982
12.8409	122		8.9926	37.982
12.7778	122		8.95046	37.982
13.3165	122		9.30897	37.982
13.5564	122		9.46787	37.982
13.447	122		9.39544	37.982
14.516	122		10.0991	37.982
14.5244	122		10.1046	37.982
14.2508	123		9.92536	38.2037
14.5034	123		10.0908	38.2037
14.5034	123		10.0908	38.2037
14.6002	123		10.1542	38.2037
14.5328	123		10.1101	38.2037
14.1625	124		9.86734	38.4249
13.8258	124		9.64575	38.4249
14.154	125		9.86181	38.6454
14.1035	126		9.82862	38.8655
13.8594	126		9.66795	38.8655
13.4722	127		9.41216	39.0849
13.2576	127		9.26987	39.0849
13.186	128		9.22236	39.3039
13.0135	128		9.1076	39.3039
12.5126	128		8.77314	39.3039
12.6052	128		8.83513	39.3039
12.8241	129		8.98137	39.5223
12.8704	129		9.01225	39.5223
12.9082	129		9.03751	39.5223
13.367	129		9.34246	39.5223
12.7694	129		8.94484	39.5223
13.064	129		9.14121	39.5223
13.2113	130		9.23913	39.7401
13.4007	131		9.36477	39.9575
13.4049	132		9.36756	40.1743
13.1061	132		9.16921	40.1743
13.1061	132		9.16921	40.1743
13.1061	132		9.16921	40.1743
13.1271	132		9.1832	40.1743
12.9209	132		9.04592	40.1743
12.9082	133		9.03751	40.3906
12.984	134		9.08798	40.6064
13.1103	135		9.172	40.8217
13.1103	135		9.172	40.8217
14.4739	135		10.0716	40.8217
14.1582	136		9.86457	41.0365
14.1162	137		9.83692	41.2508
13.8931	138		9.69014	41.4647
13.7542	139		9.59855	41.678
13.771	140		9.60966	41.8908
13.771	141		9.60966	42.1032
13.9394	142		9.72063	42.3151
14.2803	142		9.94469	42.3151
14.133	142		9.84798	42.3151
13.6237	143		9.51239	42.5266
13.8468	144		9.65963	42.7375
12.8662	144		9.00944	42.7375
12.904	145		9.0347	42.9481
12.6094	146		8.83795	43.1581
12.5253	146		8.7816	43.1581
12.0623	146		8.47059	43.1581
11.9823	147		8.41668	43.3677
12.1338	147		8.51878	43.3677
12.1338	147		8.51878	43.3677
12.1296	148		8.51594	43.5769
12.5337	149		8.78723	43.7856
11.9318	149		8.3826	43.7856
12.9882	149		9.09078	43.7856
13.7795	150		9.61522	43.9939
13.8552	151		9.66517	44.2018
14.0657	151		9.80372	44.2018
13.548	152		9.4623	44.4092
13.8089	153		9.63465	44.6162
13.8089	154		9.63465	44.8227
13.7626	154		9.60411	44.8227
14.2088	154		9.89774	44.8227
14.0741	154		9.80925	44.8227
14.0993	155		9.82585	45.0289
14.0993	156		9.82585	45.2346
11.3426	156		7.98332	45.2346
12.8493	156		8.99821	45.2346
12.8493	156		8.99821	45.2346
11.431	156		8.04342	45.2346
12.1717	157		8.54427	45.4399
12.2264	157		8.58107	45.4399
11.9234	157		8.37692	45.4399
12.399	158		8.69696	45.6448
12.399	158		8.69696	45.6448
12.8325	158		8.98698	45.6448
12.3779	158		8.68284	45.6448
12.8409	159		8.9926	45.8494
11.9781	160		8.41384	46.0535
12.3822	161		8.68566	46.2572
12.3737	161		8.68002	46.2572
12.6852	162		8.88861	46.4605
13.4848	163		9.42052	46.6634
13.569	163		9.47622	46.6634
13.3291	164		9.31734	46.8659
13.6869	165		9.5541	47.068
13.3165	166		9.30897	47.2698
12.4116	166		8.70543	47.2698
12.8493	167		8.99821	47.4712
13.0766	167		9.14961	47.4712
13.0766	168		9.14961	47.6722
13.8173	168		9.6402	47.6722
13.7837	169		9.61799	47.8728
13.7795	170		9.61522	48.073
14.2551	170		9.92813	48.073
13.9646	170		9.73726	48.073
13.5311	171		9.45116	48.2729
13.5185	171		9.44281	48.2729
13.5185	172		9.44281	48.4724
13.9941	172		9.75665	48.4724
13.3965	172		9.36198	48.4724
13.0008	172		9.09919	48.4724
13.3754	173		9.34804	48.6716
13.9099	173		9.70123	48.6716
13.7668	174		9.60689	48.8704
13.6658	174		9.5402	48.8704
12.8535	175		9.00102	49.0688
12.1002	175		8.49611	49.0688
12.016	175		8.43939	49.0688
12.4832	176		8.7534	49.2669
12.1002	176		8.49611	49.2669
12.4537	177		8.73365	49.4646
12.4916	177		8.75904	49.4646
12.4579	178		8.73647	49.662
12.4579	178		8.73647	49.662
13.0219	178		9.1132	49.662
13.0598	179		9.13841	49.859
12.9798	180		9.08518	50.0557
12.7399	181		8.92517	50.2521
12.7946	181		8.9617	50.2521
12.7946	181		8.9617	50.2521
12.5295	181		8.78442	50.2521
12.8914	182		9.02628	50.4481
12.7694	182		8.94484	50.4481
12.883	183		9.02067	50.6437
12.9798	184		9.08518	50.8391
12.9798	185		9.08518	51.0341
12.9798	186		9.08518	51.2287
12.7988	186		8.96451	51.2287
12.7778	186		8.95046	51.2287
12.7652	187		8.94203	51.4231
12.7652	187		8.94203	51.4231
12.7652	188		8.94203	51.6171
12.7652	188		8.94203	51.6171
13.1902	188		9.22515	51.6171
12.6936	188		8.89423	51.6171
12.9251	189		9.04873	51.8108
12.8914	189		9.02628	51.8108
12.8914	189		9.02628	51.8108
12.8409	190		8.9926	52.0042
13.266	191		9.27546	52.1972
13.2912	192		9.29221	52.39
12.8872	192		9.02348	52.39
12.8872	192		9.02348	52.39
12.8493	193		8.99821	52.5824
12.7694	194		8.94484	52.7745
13.4386	194		9.38987	52.7745
13.447	194		9.39544	52.7745
13.7626	194		9.60411	52.7745
13.8678	195		9.6735	52.9663
13.8678	195		9.6735	52.9663
13.8342	196		9.6513	53.1578
13.9015	196		9.69568	53.1578
14.5244	197		10.1046	53.349
14.7896	197		10.2778	53.349
15.1599	198		10.519	53.5399
15.3872	198		10.6665	53.5399
15.4125	198		10.6829	53.5399
15.0421	199		10.4424	53.7304
15.3072	199		10.6146	53.7304
15.2567	199		10.5818	53.7304
15.0337	199		10.4369	53.7304
15.0589	200		10.4533	53.9207
15.7113	201		10.8762	54.1107
15.8333	202		10.955	54.3004
15.5008	203		10.7401	54.4898
15.8628	204		10.9741	54.6789
15.9049	205		11.0012	54.8677
15.7492	206		10.9007	55.0562
15.6103	206		10.8109	55.0562
16.0269	206		11.0799	55.0562
15.6734	207		10.8517	55.2445
15.5682	208		10.7837	55.4324
15.4167	208		10.6856	55.4324
15.0379	209		10.4396	55.6201
14.9916	210		10.4095	55.8075
14.9916	210		10.4095	55.8075
15.202	210		10.5463	55.8075
15.202	210		10.5463	55.8075
17.096	211		11.7649	55.9946
16.9571	211		11.6763	55.9946
16.5404	211		11.4098	55.9946
17.3527	211		11.9284	55.9946
17.2643	211		11.8721	55.9946
17.1507	212		11.7997	56.1814
16.9949	213		11.7004	56.368
16.5993	214		11.4475	56.5543
16.5993	215		11.4475	56.7403
16.8645	216		11.6171	56.926
16.915	217		11.6494	57.1115
17.0707	217		11.7488	57.1115
17.3443	217		11.923	57.1115
17.1465	217		11.7971	57.1115
17.1465	217		11.7971	57.1115
17.1465	217		11.7971	57.1115
16.9402	217		11.6655	57.1115
16.8561	217		11.6118	57.1115
16.7761	217		11.5606	57.1115
16.4268	217		11.3369	57.1115
16.1448	217		11.1557	57.1115
16.1448	217		11.1557	57.1115
16.6288	217		11.4664	57.1115
16.5067	217		11.3882	57.1115
16.7003	218		11.5122	57.2967
16.6919	218		11.5068	57.2967
16.9823	218		11.6924	57.2967
16.9823	219		11.6924	57.4816
16.9823	220		11.6924	57.6663
17.4621	221		11.9979	57.8507
16.6625	221		11.4879	57.8507
16.4941	222		11.3801	58.0348
16.3384	223		11.2802	58.2187
16.3384	223		11.2802	58.2187
16.4815	223		11.372	58.2187
16.734	224		11.5337	58.4024
17.2306	224		11.8507	58.4024
17.2138	224		11.84	58.4024
17.2769	225		11.8802	58.5857
17.2769	225		11.8802	58.5857
17.2769	225		11.8802	58.5857
17.2264	225		11.848	58.5857
17.218	225		11.8426	58.5857
16.9066	226		11.644	58.7689
16.8897	227		11.6333	58.9517
17.117	227		11.7783	58.9517
18.3081	227		12.5334	58.9517
18.0766	227		12.3873	58.9517
17.6052	227		12.0888	58.9517
18.0135	228		12.3474	59.1343
17.5968	228		12.0834	59.1343
17.7988	229		12.2115	59.3167
17.1633	229		11.8078	59.3167
17.681	229		12.1368	59.3167
17.681	229		12.1368	59.3167
17.3401	229		11.9203	59.3167
17.2264	229		11.848	59.3167
17.0076	230		11.7085	59.4988
17.0076	230		11.7085	59.4988
16.814	230		11.5849	59.4988
16.814	231		11.5849	59.6807
16.814	232		11.5849	59.8623
16.2458	233		11.2207	60.0437
16.4436	234		11.3477	60.2248
17.0286	235		11.7219	60.4057
18.4975	236		12.6528	60.5863
18.8763	236		12.8909	60.5863
19.032	236		12.9885	60.5863
19.032	236		12.9885	60.5863
18.8426	236		12.8697	60.5863
19.0741	237		13.0149	60.7667
19.0909	238		13.0255	60.9469
18.931	238		12.9252	60.9469
19.2719	239		13.1388	61.1268
19.7811	239		13.4567	61.1268
19.8232	239		13.4829	61.1268
19.8485	240		13.4986	61.3065
20.585	240		13.9559	61.3065
20.7239	240		14.0418	61.3065
20.4251	241		13.8568	61.486
20.3409	241		13.8046	61.486
20.1978	241		13.7158	61.486
20.5724	241		13.948	61.486
21.0311	242		14.2316	61.6652
21.0269	242		14.229	61.6652
21.0774	243		14.2601	61.8442
20.8207	243		14.1016	61.8442
20.7534	244		14.06	62.023
20.0084	245		13.5981	62.2015
20.6734	246		14.0106	62.3798
20.4503	247		13.8724	62.5579
20.5093	247		13.909	62.5579
19.6801	247		13.3937	62.5579
19.9874	247		13.585	62.5579
20.1389	247		13.6792	62.5579
20.1389	248		13.6792	62.7357
20.1389	249		13.6792	62.9134
19.9495	250		13.5615	63.0908
20.303	250		13.7811	63.0908
20.2862	250		13.7707	63.0908
21.3931	250		14.4546	63.0908
20.7702	250		14.0704	63.0908
19.8906	250		13.5248	63.0908
20.1684	251		13.6975	63.268
20.4672	251		13.8829	63.268
20.6271	251		13.9819	63.268
21.633	251		14.602	63.268
21.5278	252		14.5374	63.4449
22.2306	252		14.9683	63.4449
22.2306	252		14.9683	63.4449
21.8939	253		14.7622	63.6217
21.8813	254		14.7544	63.7982
21.7761	255		14.6899	63.9745
21.7761	256		14.6899	64.1506
21.7761	257		14.6899	64.3265
21.5362	258		14.5426	64.5021
21.8813	259		14.7544	64.6776
21.8266	259		14.7209	64.6776
21.1953	260		14.3328	64.8528
21.5951	260		14.5788	64.8528
21.9444	260		14.7931	64.8528
21.612	260		14.5891	64.8528
21.612	261		14.5891	65.0278
21.612	262		14.5891	65.2026
21.4983	262		14.5193	65.2026
21.1448	263		14.3016	65.3772
21.1658	264		14.3146	65.5516
20.9638	265		14.19	65.7258
20.9638	266		14.19	65.8998
21.4646	267		14.4986	66.0736
21.4646	268		14.4986	66.2472
22.5547	268		15.1663	66.2472
22.2138	269		14.958	66.4205
22.2138	269		14.958	66.4205
22.521	270		15.1457	66.5937
22.2054	270		14.9529	66.5937
22.601	270		15.1945	66.5937
22.601	270		15.1945	66.5937
22.3822	270		15.0609	66.5937
22.1002	271		14.8885	66.7667
22.2643	271		14.9889	66.7667
22.7988	272		15.3151	66.9394
22.8157	273		15.3253	67.112
22.8157	274		15.3253	67.2844
22.4663	274		15.1123	67.2844
23.2281	274		15.5762	67.2844
23.7921	275		15.918	67.4566
23.548	276		15.7702	67.6286
23.4259	276		15.6962	67.6286
24.0783	277		16.091	67.8003
24.0783	277		16.091	67.8003
23.4386	277		15.7039	67.8003
23.6153	277		15.811	67.8003
23.6237	278		15.8161	67.9719
23.83	279		15.9409	68.1433
23.83	280		15.9409	68.3145
23.7416	281		15.8875	68.4855
23.8973	281		15.9816	68.4855
24.0109	282		16.0503	68.6564
23.9184	283		15.9944	68.827
23.8636	284		15.9613	68.9974
23.8636	285		15.9613	69.1677
23.8636	286		15.9613	69.3378
23.8636	287		15.9613	69.5077
23.3712	287		15.663	69.5077
23.1566	288		15.5327	69.6774
22.5631	289		15.1714	69.8469
22.6515	289		15.2253	69.8469
22.7904	290		15.3099	70.0162
23.0261	290		15.4534	70.0162
23.1061	291		15.502	70.1853
23.1061	291		15.502	70.1853
23.3502	292		15.6503	70.3543
23.2576	292		15.5941	70.3543
22.2896	292		15.0043	70.3543
21.4562	292		14.4934	70.3543
21.8013	292		14.7054	70.3543
21.2163	293		14.3457	70.5231
21.2163	293		14.3457	70.5231
21.0901	294		14.2679	70.6917
21.5067	294		14.5245	70.6917
22.0623	294		14.8653	70.6917
22.42	294		15.0841	70.6917
22.42	295		15.0841	70.8601
22.8199	296		15.3279	71.0284
23.447	297		15.709	71.1964
23.3586	297		15.6554	71.1964
23.4806	298		15.7294	71.3643
23.367	299		15.6605	71.532
23.367	300		15.6605	71.6996
23.5143	301		15.7498	71.8669
23.5985	301		15.8008	71.8669
24.1162	301		16.1139	71.8669
24.3182	301		16.2357	71.8669
24.1204	302		16.1164	72.0341
23.5017	302		15.7422	72.0341
23.6111	302		15.8085	72.0341
21.7298	302		14.6615	72.0341
22.1128	302		14.8962	72.0341
22.1128	302		14.8962	72.0341
22.2391	302		14.9735	72.0341
22.0497	303		14.8576	72.2012
22.0539	303		14.8601	72.2012
22.5379	304		15.156	72.368
22.8157	304		15.3253	72.368
22.8157	304		15.3253	72.368
22.7652	304		15.2946	72.368
22.702	305		15.2561	72.5347
23.2197	306		15.5711	72.7012
23.4217	306		15.6937	72.7012
23.287	307		15.6119	72.8675
23.8426	307		15.9486	72.8675
23.4848	308		15.7319	73.0337
23.8678	309		15.9638	73.1996
23.8678	310		15.9638	73.3655
23.548	311		15.7702	73.5311
23.1271	311		15.5148	73.5311
22.8956	311		15.374	73.5311
22.9293	312		15.3945	73.6966
23.1692	312		15.5404	73.6966
23.1902	313		15.5532	73.8619
22.7694	314		15.2971	74.0271
22.479	315		15.12	74.1921
22.1338	315		14.9091	74.1921
21.6162	316		14.5917	74.3569
21.6835	316		14.6331	74.3569
21.654	317		14.615	74.5216
21.654	317		14.615	74.5216
21.3594	318		14.4338	74.6861
21.6667	319		14.6227	74.8504
21.5867	320		14.5736	75.0146
21.5867	321		14.5736	75.1786
21.5867	322		14.5736	75.3425
21.915	323		14.7751	75.5062
22.1212	323		14.9014	75.5062
21.9444	324		14.7931	75.6697
21.7677	324		14.6847	75.6697
22.2643	325		14.9889	75.8331
22.6052	326		15.1971	75.9963
22.9335	327		15.3971	76.1594
23.0976	327		15.4969	76.1594
23.5185	327		15.7524	76.1594
24.0067	327		16.0478	76.1594
23.9099	327		15.9893	76.1594
24.1498	327		16.1342	76.1594
22.5253	327		15.1483	76.1594
21.9655	328		14.806	76.3223
21.734	328		14.6641	76.3223
21.8771	328		14.7518	76.3223
22.3106	328		15.0172	76.3223
22.5463	329		15.1611	76.4851
22.4453	329		15.0995	76.4851
22.4242	330		15.0866	76.6477
22.7778	331		15.3023	76.8101
22.8241	331		15.3305	76.8101
22.3822	331		15.0609	76.8101
21.4983	331		14.5193	76.8101
21.7382	331		14.6666	76.8101
21.7382	331		14.6666	76.8101
21.3005	331		14.3976	76.8101
21.2247	332		14.3509	76.9724
21.4604	332		14.496	76.9724
21.0396	332		14.2368	76.9724
21.654	332		14.615	76.9724
21.8645	333		14.7441	77.1345
22.2348	334		14.9709	77.2965
22.2348	335		14.9709	77.4584
22.1675	336		14.9297	77.6201
22.7399	336		15.2792	77.6201
22.6515	337		15.2253	77.7816
22.58	337		15.1817	77.7816
22.9924	338		15.4329	77.943
23.0135	339		15.4457	78.1042
22.9167	339		15.3868	78.1042
23.1271	340		15.5148	78.2653
23.1271	341		15.5148	78.4262
23.1271	342		15.5148	78.587
23.0471	342		15.4662	78.587
23.2197	343		15.5711	78.7477
22.8157	344		15.3253	78.9082
23.8384	345		15.946	79.0685
23.4764	346		15.7268	79.2287
23.5564	347		15.7753	79.3888
23.4133	347		15.6886	79.3888
23.1103	347		15.5046	79.3888
23.3923	348		15.6758	79.5487
22.4832	348		15.1226	79.5487
22.883	349		15.3663	79.7085
22.883	349		15.3663	79.7085
23.0513	350		15.4688	79.8681
22.7146	351		15.2638	80.0276
22.5253	352		15.1483	80.1869
21.6246	352		14.5969	80.1869
21.9697	352		14.8086	80.1869
21.9697	353		14.8086	80.3461
21.9697	354		14.8086	80.5052
21.8603	355		14.7415	80.6641
21.814	356		14.7131	80.8229
21.7719	357		14.6873	80.9815
22.0286	357		14.8447	80.9815
21.734	358		14.6641	81.14
21.734	359		14.6641	81.2984
21.8729	360		14.7493	81.4566
22.4495	360		15.102	81.4566
22.1928	360		14.9451	81.4566
22.1843	361		14.94	81.6147
22.4242	362		15.0866	81.7726
22.3064	362		15.0146	81.7726
22.2306	362		14.9683	81.7726
22.319	363		15.0223	81.9304
22.138	363		14.9117	81.9304
21.9402	363		14.7905	81.9304
21.2079	364		14.3405	82.0881
21.1322	364		14.2939	82.0881
21.1827	365		14.325	82.2456
21.1827	366		14.325	82.403
20.6397	367		13.9897	82.5603
20.5219	368		13.9168	82.7174
20.7492	368		14.0574	82.7174
21.2626	368		14.3743	82.7174
21.8561	369		14.7389	82.8744
21.5025	369		14.5219	82.8744
21.6372	370		14.6046	83.0313
21.8897	371		14.7596	83.1881
21.7551	371		14.677	83.1881
21.8519	371		14.7364	83.1881
21.6204	371		14.5943	83.1881
21.6204	372		14.5943	83.3447
21.6961	372		14.6408	83.3447
21.6961	373		14.6408	83.5011
22.3527	373		15.0429	83.5011
22.1296	374		14.9065	83.6575
22.3611	375		15.0481	83.8137
22.4747	376		15.1175	83.9698
22.9714	377		15.4201	84.1257
22.9714	377		15.4201	84.1257
22.9714	378		15.4201	84.2815
23.2744	379		15.6043	84.4372
23.2197	379		15.5711	84.4372
22.7525	380		15.2869	84.5928
22.803	381		15.3176	84.7482
22.803	382		15.3176	84.9035
22.7315	383		15.2741	85.0587
23.0934	384		15.4943	85.2137
23.0934	384		15.4943	85.2137
22.702	384		15.2561	85.2137
22.4158	384		15.0815	85.2137
22.4158	384		15.0815	85.2137
22.4158	384		15.0815	85.2137
21.7929	384		14.7002	85.2137
22.2517	384		14.9812	85.2137
22.0412	385		14.8524	85.3687
21.915	385		14.7751	85.3687
21.9529	386		14.7983	85.5235
21.9529	387		14.7983	85.6781
21.9529	387		14.7983	85.6781
22.1128	387		14.8962	85.6781
22.2896	387		15.0043	85.6781
22.6389	388		15.2176	85.8327
22.3906	389		15.0661	85.9871
22.3906	389		15.0661	85.9871
22.3906	390		15.0661	86.1414
22.7904	391		15.3099	86.2956
22.8998	391		15.3766	86.2956
23.1229	391		15.5122	86.2956
22.883	392		15.3663	86.4496
22.2559	393		14.9837	86.6036
22.3737	394		15.0558	86.7574
21.9655	394		14.806	86.7574
22.3822	395		15.0609	86.911
22.3906	396		15.0661	87.0646
22.0497	396		14.8576	87.0646
22.2685	396		14.9915	87.0646
22.9756	396		15.4227	87.0646
22.9756	396		15.4227	87.0646
22.9756	397		15.4227	87.218
22.6347	397		15.215	87.218
22.8577	397		15.351	87.218
23.1145	397		15.5071	87.218
23.0513	398		15.4688	87.3714
23.2113	399		15.5659	87.5246
23.1313	400		15.5174	87.6776
22.9756	401		15.4227	87.8306
22.9756	401		15.4227	87.8306
22.9756	401		15.4227	87.8306
23.6953	401		15.8594	87.8306
23.6322	402		15.8212	87.9834
24.133	403		16.124	88.1362
24.5539	403		16.3777	88.1362
24.7348	404		16.4866	88.2888
24.5412	405		16.3701	88.4412
24.8569	405		16.56	88.4412
24.7727	406		16.5094	88.5936
24.9579	406		16.6206	88.5936
24.8569	407		16.56	88.7458
24.5034	408		16.3473	88.898
24.2172	408		16.1748	88.898
23.8636	409		15.9613	89.05
24.1667	409		16.1444	89.05
24.3434	410		16.251	89.2019
24.1162	410		16.1139	89.2019
24.0404	410		16.0681	89.2019
23.9731	411		16.0274	89.3537
23.9731	411		16.0274	89.3537
23.7963	412		15.9206	89.5053
23.7079	412		15.8671	89.5053
23.2239	413		15.5736	89.6569
23.2281	413		15.5762	89.6569
23.3375	413		15.6426	89.6569
22.9714	414		15.4201	89.8083
22.7273	415		15.2715	89.9596
22.7273	415		15.2715	89.9596
23.064	415		15.4764	89.9596
23.5227	416		15.7549	90.1108
22.7609	417		15.292	90.2619
22.5	417		15.1329	90.2619
22.5	417		15.1329	90.2619
22.7189	418		15.2664	90.4129
23.0808	418		15.4867	90.4129
22.6094	419		15.1996	90.5638
22.6094	419		15.1996	90.5638
22.9545	419		15.4099	90.5638
21.814	419		14.7131	90.5638
21.8897	420		14.7596	90.7145
21.8897	420		14.7596	90.7145
21.8855	421		14.757	90.8652
21.4436	421		14.4856	90.8652
21.271	422		14.3794	91.0157
21.8645	423		14.7441	91.1661
22.0244	424		14.8421	91.3164
21.8687	425		14.7467	91.4666
21.835	425		14.726	91.4666
21.2079	425		14.3405	91.4666
21.1027	426		14.2757	91.6167
21.351	426		14.4287	91.6167
21.25	426		14.3665	91.6167
21.2879	427		14.3898	91.7667
20.9175	427		14.1614	91.7667
20.867	428		14.1302	91.9165
20.5513	429		13.935	92.0663
20.4377	429		13.8646	92.0663
20.6397	429		13.9897	92.0663
20.6397	430		13.9897	92.2159
20.6397	431		13.9897	92.3655
20.6229	431		13.9793	92.3655
20.6481	432		13.9949	92.5149
20.9007	432		14.151	92.5149
20.8754	432		14.1354	92.5149
20.766	433		14.0678	92.6642
20.787	433		14.0808	92.6642
21.0774	434		14.2601	92.8134
21.069	435		14.2549	92.9625
21.2542	436		14.3691	93.1115
21.2753	437		14.382	93.2604
21.4394	437		14.483	93.2604
21.1195	437		14.2861	93.2604
21.4352	437		14.4805	93.2604
21.1869	437		14.3276	93.2604
21.6751	438		14.6279	93.4092
21.6751	438		14.6279	93.4092
21.6751	438		14.6279	93.4092
21.532	438		14.54	93.4092
21.3889	438		14.452	93.4092
21.3384	439		14.4209	93.5579
21.4773	439		14.5063	93.5579
21.6667	440		14.6227	93.7064
21.6667	440		14.6227	93.7064
21.9066	440		14.7699	93.7064
22.1633	441		14.9271	93.8549
22.4032	442		15.0738	94.0033
22.3948	442		15.0686	94.0033
22.2348	442		14.9709	94.0033
22.1086	442		14.8936	94.0033
22.3316	443		15.0301	94.1515
22.4158	444		15.0815	94.2997
22.5	444		15.1329	94.2997
22.5421	445		15.1586	94.4477
22.7652	446		15.2946	94.5956
22.2811	447		14.9992	94.7435
22.2769	448		14.9966	94.8912
22.1549	449		14.922	95.0388
22.1549	450		14.922	95.1864
22.1549	451		14.922	95.3338
23.5227	452		15.7549	95.4811
23.5354	453		15.7626	95.6283
23.3291	454		15.6375	95.7754
23.3586	454		15.6554	95.7754
23.3586	455		15.6554	95.9225
23.0976	455		15.4969	95.9225
22.9588	455		15.4124	95.9225
22.6852	456		15.2458	96.0694
22.8241	457		15.3305	96.2162
22.1928	457		14.9451	96.2162
21.5067	458		14.5245	96.3629
21.33	458		14.4157	96.3629
21.9655	458		14.806	96.3629
21.7214	458		14.6563	96.3629
21.8645	459		14.7441	96.5095
22.1801	459		14.9374	96.5095
22.0539	459		14.8601	96.5095
22.0539	460		14.8601	96.656
22.0539	460		14.8601	96.656
22.197	460		14.9477	96.656
22.2769	460		14.9966	96.656
22.2769	461		14.9966	96.8024
22.1633	462		14.9271	96.9487
23.8342	463		15.9435	97.095
23.0892	463		15.4918	97.095
22.9125	463		15.3843	97.095
22.9125	464		15.3843	97.2411
22.9125	465		15.3843	97.3871
22.2938	466		15.0069	97.533
22.9419	467		15.4022	97.6788
22.2475	467		14.9786	97.6788
21.8266	467		14.7209	97.6788
21.2374	467		14.3587	97.6788
21.2921	468		14.3924	97.8245
20.1515	468		13.6871	97.8245
20.7071	469		14.0314	97.9702
21.4057	470		14.4623	98.1157
21.0985	470		14.2731	98.1157
21.5152	471		14.5296	98.2611
21.6961	471		14.6408	98.2611
22.42	472		15.0841	98.4065
22.4158	472		15.0815	98.4065
22.5253	473		15.1483	98.5517
22.5253	473		15.1483	98.5517
22.8788	474		15.3638	98.6968
23.0766	475		15.4841	98.8419
23.3081	476		15.6247	98.9868
23.1229	477		15.5122	99.1317
22.9545	478		15.4099	99.2764
23.0934	479		15.4943	99.4211
23.1566	479		15.5327	99.4211
23.0682	480		15.479	99.5657
23.0093	481		15.4432	99.7101
23.0682	482		15.479	99.8545
23.0682	483		15.479	99.9988
23.3165	483		15.6298	99.9988
23.2618	483		15.5966	99.9988
23.9015	484		15.9842	100.143
23.4722	484		15.7243	100.143
23.4722	484		15.7243	100.143
23.4722	485		15.7243	100.287
23.3333	485		15.64	100.287
23.5438	485		15.7677	100.287
23.7416	486		15.8875	100.431
24.213	487		16.1723	100.575
24.0488	487		16.0732	100.575
24.0867	487		16.0961	100.575
24.0067	488		16.0478	100.719
24.0067	489		16.0478	100.863
24.0067	490		16.0478	101.006
24.0025	491		16.0452	101.15
24.0825	492		16.0935	101.293
23.6195	492		15.8136	101.293
23.6195	493		15.8136	101.437
23.6574	494		15.8365	101.58
23.6574	494		15.8365	101.58
23.6574	495		15.8365	101.723
23.4596	495		15.7166	101.723
23.1566	495		15.5327	101.723
23.7416	495		15.8875	101.723
23.4133	495		15.6886	101.723
23.4133	496		15.6886	101.866
23.2323	497		15.5787	102.009
23.2029	498		15.5608	102.152
22.7399	499		15.2792	102.295
22.5842	500		15.1842	102.438
22.5842	501		15.1842	102.58
22.5842	501		15.1842	102.58
22.5842	502		15.1842	102.723
22.5926	502		15.1894	102.723
22.4663	503		15.1123	102.865
24.053	503		16.0757	102.865
23.8889	504		15.9766	103.008
23.8889	504		15.9766	103.008
23.5943	504		15.7983	103.008
23.0177	504		15.4483	103.008
22.3064	504		15.0146	103.008
22.9377	504		15.3996	103.008
22.9377	504		15.3996	103.008
22.8662	504		15.3561	103.008
23.2071	504		15.5634	103.008
23.0387	504		15.4611	103.008
23.9478	504		16.0122	103.008
24.4192	504		16.2966	103.008
24.4402	505		16.3093	103.15
24.5791	506		16.3929	103.292
24.5581	507		16.3803	103.434
24.638	507		16.4284	103.434
24.3729	507		16.2687	103.434
24.3729	507		16.2687	103.434
24.3729	508		16.2687	103.576
24.5707	509		16.3879	103.718
24.5202	509		16.3575	103.718
24.5412	509		16.3701	103.718
24.8653	509		16.565	103.718
25.5934	510		17.0015	103.86
25.1178	510		16.7166	103.86
25.0042	511		16.6484	104.002
25.0715	511		16.6888	104.002
24.3603	512		16.2611	104.143
25.0463	513		16.6737	104.285
24.2551	513		16.1977	104.285
24.3813	513		16.2738	104.285
24.2761	513		16.2104	104.285
24.0446	513		16.0707	104.285
23.952	514		16.0147	104.427
24.0362	514		16.0656	104.427
23.9941	514		16.0402	104.427
23.9646	514		16.0224	104.427
23.9689	514		16.0249	104.427
24.0067	515		16.0478	104.568
23.4806	515		15.7294	104.568
23.4806	515		15.7294	104.568
23.4806	516		15.7294	104.709
23.5985	517		15.8008	104.85
23.7458	518		15.89	104.992
23.8847	518		15.974	104.992
24.9579	518		16.6206	104.992
24.9579	518		16.6206	104.992
24.9579	519		16.6206	105.133
24.8779	520		16.5726	105.274
24.1961	521		16.1621	105.415
24.3939	522		16.2814	105.555
24.537	523		16.3676	105.696
24.7517	523		16.4967	105.696
25.2946	524		16.8226	105.837
25.0042	525		16.6484	105.977
25.0253	526		16.6611	106.118
24.9369	527		16.608	106.258
25.1347	527		16.7267	106.258
24.9916	528		16.6409	106.399
25.8249	529		17.1398	106.539
25.8249	530		17.1398	106.679
25.8249	531		17.1398	106.819
26.33	532		17.4409	106.959
26.0943	532		17.3005	106.959
26.0985	532		17.303	106.959
26.612	533		17.6087	107.099
26.612	534		17.6087	107.239
25.6103	535		17.0115	107.378
25.4251	535		16.9007	107.378
25.4503	535		16.9158	107.378
25.4419	535		16.9108	107.378
25.4714	536		16.9284	107.518
25.484	537		16.936	107.658
25.5429	538		16.9712	107.797
25.7449	538		17.092	107.797
25.7449	539		17.092	107.937
26.0648	539		17.2829	107.937
25.6902	539		17.0593	107.937
25.6902	539		17.0593	107.937
24.9874	539		16.6383	107.937
25.4335	540		16.9058	108.076
26.0311	541		17.2629	108.215
26.0311	541		17.2629	108.215
26.0311	542		17.2629	108.354
26.0311	543		17.2629	108.493
25.9933	544		17.2403	108.632
26.0859	545		17.2955	108.771
25.6692	546		17.0468	108.91
25.9975	547		17.2428	109.049
26.25	548		17.3933	109.188
26.25	549		17.3933	109.326
26.25	550		17.3933	109.465
26.713	550		17.6687	109.465
26.7635	551		17.6987	109.603
26.7003	551		17.6612	109.603
27.6052	552		18.1973	109.742
28.57	552		18.7658	109.742
28.6	552		18.7834	109.742
28.23	552		18.5658	109.742
28.37	552		18.6482	109.742
28.33	553		18.6247	109.88
28.41	553		18.6717	109.88
28.16	554		18.5246	110.018
28.55	555		18.7541	110.156
28.55	556		18.7541	110.294
28.66	556		18.8187	110.294
27.99	557		18.4244	110.432
28.26	557		18.5835	110.432
28.26	558		18.5835	110.57
28.26	558		18.5835	110.57
28.29	559		18.6011	110.708
27.77	560		18.2946	110.846
27.43	560		18.0937	110.846
25.77	560		17.107	110.846
25.23	561		16.7839	110.983
27.25	561		17.9872	110.983
27.11	561		17.9042	110.983
27.04	561		17.8628	110.983
26.48	561		17.5302	110.983
26.36	561		17.4588	110.983
26.2	561		17.3635	110.983
26.15	562		17.3337	111.121
26.32	563		17.435	111.258
25.98	563		17.2324	111.258
26.74	563		17.6847	111.258
26.27	564		17.4052	111.396
26.02	565		17.2562	111.533
26.02	566		17.2562	111.671
26.02	567		17.2562	111.808
25.92	568		17.1966	111.945
25.61	568		17.0114	111.945
25.59	568		16.9994	111.945
25.61	569		17.0114	112.082
25.33	569		16.8438	112.082
25.33	570		16.8438	112.219
24.14	570		16.1283	112.219
24.08	570		16.092	112.219
25.53	570		16.9635	112.219
24.15	570		16.1343	112.219
24.3	571		16.2248	112.356
24.56	571		16.3814	112.356
24.62	571		16.4175	112.356
24.55	571		16.3754	112.356
24.56	571		16.3814	112.356
24.42	572		16.2971	112.493
24.21	573		16.1705	112.629
27.58	574		18.1824	112.766
28.16	575		18.5246	112.903
28.16	576		18.5246	113.039
28.16	576		18.5246	113.039
29.3	576		19.194	113.039
29.4	577		19.2525	113.176
28.45	577		18.6953	113.176
29	578		19.0182	113.312
29	578		19.0182	113.312
29.1	579		19.0768	113.448
29.1	580		19.0768	113.585
29.1	581		19.0768	113.721
29.59	582		19.3636	113.857
29.05	583		19.0475	113.993
28.97	584		19.0006	114.129
29.35	584		19.2232	114.129
29.05	584		19.0475	114.129
28.79	585		18.895	114.265
28.34	586		18.6306	114.401
28.57	587		18.7658	114.536
28.04	588		18.4539	114.672
28.57	589		18.7658	114.808
28.05	590		18.4598	114.943
27.46	591		18.1114	115.078
27.46	591		18.1114	115.078
27.59	592		18.1883	115.214
27.89	592		18.3654	115.214
27.78	592		18.3005	115.214
27.66	593		18.2297	115.349
27.66	593		18.2297	115.349
27.66	594		18.2297	115.484
27.66	595		18.2297	115.619
27.64	596		18.2178	115.755
27.91	596		18.3772	115.755
27.48	596		18.1233	115.755
27.48	596		18.1233	115.755
27.48	597		18.1233	115.89
27.48	598		18.1233	116.025
26.43	599		17.5005	116.159
26.12	600		17.3159	116.294
26.41	601		17.4886	116.429
25.69	601		17.0592	116.429
25.75	601		17.095	116.429
25.75	601		17.095	116.429
25.75	601		17.095	116.429
26.1	602		17.3039	116.564
26.21	603		17.3695	116.698
25.41	603		16.8917	116.698
25.86	603		17.1607	116.698
25.26	604		16.8018	116.833
25.77	604		17.107	116.833
25.82	605		17.1369	116.967
26.09	606		17.298	117.102
26.43	606		17.5005	117.102
26.43	606		17.5005	117.102
26.14	606		17.3278	117.102
26.65	606		17.6313	117.102
26.42	607		17.4945	117.236
23.13	608		15.5166	117.37
23.46	609		15.7169	117.504
23.46	609		15.7169	117.504
23.94	610		16.0075	117.638
23.29	610		15.6137	117.638
23.49	610		15.7351	117.638
23.2	610		15.5591	117.638
22.49	610		15.1268	117.638
22.49	610		15.1268	117.638
22.95	611		15.4071	117.772
23.22	612		15.5712	117.906
23.81	612		15.9289	117.906
23.62	613		15.8138	118.04
23.96	614		16.0195	118.174
24.18	615		16.1524	118.308
24.18	616		16.1524	118.441
23.8	617		15.9228	118.575
23.72	618		15.8744	118.709
24.41	618		16.2911	118.709
23.69	618		15.8562	118.709
24.28	618		16.2127	118.709
23.58	618		15.7896	118.709
23.68	619		15.8502	118.842
23.76	620		15.8986	118.976
23.77	620		15.9047	118.976
24.34	620		16.2489	118.976
24.13	620		16.1222	118.976
24.17	621		16.1464	119.109
24.12	622		16.1162	119.242
23.86	623		15.9591	119.375
23.88	624		15.9712	119.509
24.03	625		16.0618	119.642
24.39	626		16.279	119.775
25.43	627		16.9037	119.908
24.1	628		16.1041	120.041
24.07	629		16.086	120.173
24.07	630		16.086	120.306
24.07	630		16.086	120.306
24.06	631		16.08	120.439
24.42	631		16.2971	120.439
25.08	631		16.6939	120.439
25.21	631		16.7719	120.439
25.22	631		16.7779	120.439
25.22	632		16.7779	120.571
25.31	632		16.8318	120.571
24.3	632		16.2248	120.571
24.66	632		16.4416	120.571
24.69	633		16.4596	120.704
24.4	634		16.2851	120.836
24.22	635		16.1765	120.969
24.49	635		16.3393	120.969
24.62	635		16.4175	120.969
24.43	636		16.3031	121.101
24.43	636		16.3031	121.101
24.26	637		16.2007	121.234
23.98	638		16.0316	121.366
23.8	639		15.9228	121.498
23.81	640		15.9289	121.63
23.82	640		15.9349	121.63
23.82	641		15.9349	121.762
24.02	641		16.0558	121.762
24.16	642		16.1403	121.894
23.74	642		15.8865	121.894
23.78	642		15.9107	121.894
23.78	642		15.9107	121.894
23.78	642		15.9107	121.894
23.8	643		15.9228	122.026
23.69	643		15.8562	122.026
23.65	643		15.832	122.026
24.05	643		16.0739	122.026
24.04	644		16.0679	122.158
24.36	644		16.261	122.158
24.07	644		16.086	122.158
24.25	645		16.1946	122.29
23.98	645		16.0316	122.29
23.99	645		16.0377	122.29
24.28	645		16.2127	122.29
24.23	645		16.1826	122.29
24.33	646		16.2429	122.421
24.7	646		16.4657	122.421
24.34	646		16.2489	122.421
24.85	647		16.5558	122.553
23.13	647		15.5166	122.553
22.72	648		15.2671	122.684
22.99	649		15.4314	122.816
23.31	650		15.6259	122.947
23.41	650		15.6866	122.947
24.61	651		16.4115	123.079
25.13	652		16.7239	123.21
25.12	653		16.7179	123.341
26.08	653		17.292	123.341
26.49	653		17.5362	123.341
26.5	653		17.5421	123.341
26.99	654		17.8331	123.473
30.79	655		20.0627	123.604
30.95	656		20.1556	123.735
31.39	657		20.4106	123.866
31.15	658		20.2716	123.997
31.11	659		20.2484	124.128
30.89	660		20.1207	124.259
30.89	661		20.1207	124.389
31.05	662		20.2136	124.52
30.83	663		20.0859	124.651
30.61	663		19.9581	124.651
30.52	663		19.9058	124.651
30.63	664		19.9697	124.781
31.31	664		20.3643	124.781
31.31	664		20.3643	124.781
31.4	664		20.4164	124.781
31.77	664		20.6304	124.781
32.16	664		20.8556	124.781
31.91	664		20.7113	124.781
31.8	665		20.6477	124.912
31.77	666		20.6304	125.042
32.28	666		20.9247	125.042
32.07	666		20.8036	125.042
31.67	666		20.5726	125.042
31.94	666		20.7286	125.042
31.85	666		20.6766	125.042
32.3	666		20.9363	125.042
32.9	666		21.2816	125.042
32.9	666		21.2816	125.042
31.46	667		20.4511	125.173
31.89	667		20.6997	125.173
31.89	667		20.6997	125.173
31.81	667		20.6535	125.173
31.64	668		20.5553	125.303
32.52	668		21.063	125.303
29.02	668		19.0299	125.303
29.06	669		19.0534	125.433
29.22	670		19.1471	125.563
29.05	671		19.0475	125.694
28.82	671		18.9126	125.694
28.6	671		18.7834	125.694
28.6	671		18.7834	125.694
28.51	672		18.7305	125.824
28.38	673		18.6541	125.954
28.26	674		18.5835	126.084
28.06	675		18.4657	126.214
27.95	676		18.4008	126.343
27.95	677		18.4008	126.473
27.95	677		18.4008	126.473
28.24	678		18.5717	126.603
28.03	679		18.448	126.733
28.29	679		18.6011	126.733
28.16	679		18.5246	126.733
28.64	679		18.8069	126.733
27.89	679		18.3654	126.733
28.49	679		18.7188	126.733
28.33	680		18.6247	126.862
28.69	680		18.8363	126.862
28.69	680		18.8363	126.862
28.69	680		18.8363	126.862
29	680		19.0182	126.862
28.9	681		18.9596	126.992
28.95	681		18.9889	126.992
28.57	681		18.7658	126.992
28.51	681		18.7305	126.992
27.81	681		18.3182	126.992
27.39	681		18.07	126.992
28.42	681		18.6776	126.992
28.42	682		18.6776	127.121
28.91	682		18.9654	127.121
29.42	682		19.2642	127.121
29.97	683		19.5854	127.251
29.97	683		19.5854	127.251
29.82	684		19.4979	127.38
29.82	685		19.4979	127.509
29.73	685		19.4454	127.509
29.61	686		19.3753	127.639
29.61	687		19.3753	127.768
29.61	687		19.3753	127.768
29.38	687		19.2408	127.768
29.26	687		19.1706	127.768
29.36	687		19.2291	127.768
29.54	687		19.3344	127.768
29.79	688		19.4804	127.897
29.79	689		19.4804	128.026
29.79	689		19.4804	128.026
30.01	689		19.6088	128.026
29.98	689		19.5913	128.026
29.69	689		19.422	128.026
29.69	690		19.422	128.155
29.69	690		19.422	128.155
29.69	691		19.422	128.284
29.84	692		19.5096	128.413
29.76	693		19.4629	128.542
31.05	693		20.2136	128.542
31.05	694		20.2136	128.671
31.05	694		20.2136	128.671
30.75	694		20.0394	128.671
30.25	695		19.7486	128.799
30.41	696		19.8418	128.928
30.35	696		19.8069	128.928
30.29	696		19.7719	128.928
30.29	697		19.7719	129.057
30.29	697		19.7719	129.057
30.29	698		19.7719	129.185
30.29	698		19.7719	129.185
30.64	699		19.9755	129.314
30.64	700		19.9755	129.442
30.27	700		19.7603	129.442
30.23	700		19.737	129.442
31.74	700		20.6131	129.442
32.51	700		21.0572	129.442
32.18	701		20.8671	129.57
31.97	702		20.7459	129.699
32.07	703		20.8036	129.827
32.07	703		20.8036	129.827
32.07	703		20.8036	129.827
32.03	703		20.7806	129.827
32.43	703		21.0112	129.827
33.79	703		21.792	129.827
33.63	704		21.7004	129.955
33.92	705		21.8663	130.083
33.82	705		21.8091	130.083
33.6	705		21.6832	130.083
34.06	706		21.9464	130.211
33.9	707		21.8549	130.34
34.27	707		22.0663	130.34
33.91	708		21.8606	130.468
33.13	709		21.4137	130.595
32.86	710		21.2586	130.723
32.89	711		21.2758	130.851
33.81	712		21.8034	130.979
33.53	712		21.6431	130.979
33.4	712		21.5686	130.979
33.4	712		21.5686	130.979
33.43	713		21.5858	131.107
33.53	714		21.6431	131.234
33.76	714		21.7748	131.234
34.14	714		21.9921	131.234
34.16	714		22.0035	131.234
33.91	715		21.8606	131.362
33.91	716		21.8606	131.489
34.06	716		21.9464	131.489
33.99	716		21.9064	131.489
34.27	716		22.0663	131.489
34.33	716		22.1006	131.489
34.33	716		22.1006	131.489
34.33	716		22.1006	131.489
34.44	717		22.1634	131.617
33.85	717		21.8263	131.617
32.18	718		20.8671	131.744
32.18	718		20.8671	131.744
32.05	718		20.7921	131.744
32.81	719		21.2299	131.872
33.06	719		21.3735	131.872
33.41	719		21.5743	131.872
33.41	720		21.5743	131.999
33.31	720		21.517	131.999
33.88	720		21.8435	131.999
34.18	720		22.0149	131.999
34.81	721		22.3743	132.126
34.82	721		22.38	132.126
35.22	722		22.6076	132.253
34.62	722		22.266	132.253
34.3	723		22.0835	132.38
34.79	723		22.3629	132.38
35.32	724		22.6644	132.508
35.55	724		22.7951	132.508
35.47	724		22.7496	132.508
36.14	724		23.1296	132.508
34.94	725		22.4483	132.635
34.46	725		22.1748	132.635
34.5	726		22.1976	132.762
34.09	726		21.9635	132.762
34.9	726		22.4255	132.762
35.12	727		22.5507	132.889
35.09	728		22.5337	133.015
34.91	729		22.4312	133.142
35.31	729		22.6588	133.142
34.51	729		22.2033	133.142
34.03	729		21.9292	133.142
34.23	729		22.0435	133.142
34.23	730		22.0435	133.269
35.04	731		22.5052	133.396
36.5	732		23.3332	133.522
37.08	732		23.6607	133.522
37.08	733		23.6607	133.649
37.05	734		23.6438	133.775
37.18	735		23.7171	133.902
36.32	736		23.2314	134.028
36.17	737		23.1465	134.155
35.94	737		23.0163	134.155
35.73	737		22.8972	134.155
35.91	737		22.9993	134.155
35.9	737		22.9936	134.155
35.62	738		22.8348	134.281
35.62	739		22.8348	134.407
36.11	739		23.1126	134.407
36.36	740		23.2541	134.534
36.08	741		23.0956	134.66
35.05	742		22.5109	134.786
35.25	743		22.6247	134.912
35.36	744		22.6872	135.038
34.85	745		22.3971	135.164
34.78	745		22.3572	135.164
34.24	745		22.0492	135.164
34.81	745		22.3743	135.164
34.68	746		22.3002	135.29
35.2	747		22.5962	135.416
36.35	748		23.2484	135.541
36.09	748		23.1012	135.541
36.76	749		23.4801	135.667
38.01	750		24.1841	135.793
37.79	750		24.0604	135.793
38.18	750		24.2795	135.793
38.27	751		24.33	135.918
38.4	752		24.4029	136.044
38.39	752		24.3973	136.044
38.59	753		24.5095	136.17
38.54	753		24.4814	136.17
38.25	753		24.3188	136.17
38.29	753		24.3412	136.17
38.29	754		24.3412	136.295
38.29	755		24.3412	136.42
37.78	756		24.0548	136.546
37.85	757		24.0942	136.671
38.05	758		24.2065	136.796
38.46	758		24.4366	136.796
38.73	759		24.5879	136.922
38.71	759		24.5767	136.922
38.81	759		24.6327	136.922
38.81	760		24.6327	137.047
38.99	760		24.7334	137.047
38.84	761		24.6495	137.172
38.31	762		24.3525	137.297
38.09	762		24.229	137.297
38.35	762		24.3749	137.297
38.35	762		24.3749	137.297
38.35	763		24.3749	137.422
37.77	763		24.0492	137.422
37.49	763		23.8917	137.422
37.97	763		24.1616	137.422
37.29	764		23.779	137.547
37.61	764		23.9592	137.547
36.83	764		23.5196	137.547
36.74	765		23.4688	137.672
36.68	766		23.4349	137.797
36.9	766		23.5591	137.797
36.8	767		23.5027	137.922
36.8	768		23.5027	138.046
37	768		23.6156	138.046
37.64	768		23.9761	138.046
37.54	768		23.9198	138.046
37.5	768		23.8973	138.046
37.5	768		23.8973	138.046
37.01	768		23.6212	138.046
35.97	768		23.0333	138.046
35.97	769		23.0333	138.171
35.85	770		22.9653	138.296
35.22	771		22.6076	138.42
35.3	771		22.6531	138.42
35.84	772		22.9596	138.545
35.99	772		23.0446	138.545
35.5	773		22.7667	138.669
34.67	774		22.2945	138.794
35.2	775		22.5962	138.918
35.7	775		22.8802	138.918
36.81	775		23.5083	138.918
36.83	776		23.5196	139.043
36.85	776		23.5309	139.043
37.65	777		23.9817	139.167
37.65	778		23.9817	139.291
37.65	779		23.9817	139.415
37.52	780		23.9086	139.539
37.44	781		23.8635	139.664
37.4	782		23.841	139.788
37.6	783		23.9536	139.912
38.37	783		24.3861	139.912
38.37	784		24.3861	140.036
38.37	785		24.3861	140.16
38.18	785		24.2795	140.16
37.8	785		24.0661	140.16
37.93	786		24.1391	140.283
37.81	787		24.0717	140.407
37.76	787		24.0436	140.407
37.76	787		24.0436	140.407
37.76	788		24.0436	140.531
37.94	789		24.1447	140.655
37.61	790		23.9592	140.778
37.92	791		24.1335	140.902
37.74	792		24.0323	141.025
37.74	793		24.0323	141.149
37.74	793		24.0323	141.149
37.74	793		24.0323	141.149
38.06	794		24.2122	141.272
39.22	794		24.862	141.272
38.57	795		24.4982	141.396
39.69	795		25.1244	141.396
39.69	796		25.1244	141.519
39.69	796		25.1244	141.519
39.8	797		25.1858	141.643
39.53	797		25.0352	141.643
37.81	798		24.0717	141.766
38.02	798		24.1897	141.766
38.02	798		24.1897	141.766
38.02	798		24.1897	141.766
38.02	798		24.1897	141.766
37.68	798		23.9986	141.766
37.99	799		24.1728	141.889
38.74	799		24.5935	141.889
38.43	800		24.4198	142.012
39.77	800		25.1691	142.012
39.82	801		25.1969	142.135
40.02	802		25.3084	142.258
40.89	802		25.7923	142.258
40.89	802		25.7923	142.258
40.89	803		25.7923	142.381
40.8	803		25.7423	142.381
40.4	803		25.5199	142.381
40.58	803		25.62	142.381
46.19	804		28.7061	142.504
44.3	805		27.6734	142.627
44.3	806		27.6734	142.75
42.33	807		26.5896	142.873
41.02	807		25.8644	142.873
41.66	808		26.2191	142.996
41.66	809		26.2191	143.119
42.32	810		26.584	143.241
42.15	811		26.4901	143.364
43.34	811		27.1462	143.364
43.39	811		27.1737	143.364
43.12	811		27.0251	143.364
42.83	811		26.8654	143.364
43.68	812		27.3331	143.487
43.68	813		27.3331	143.609
43.83	814		27.4155	143.732
43.15	815		27.0417	143.854
42.86	815		26.8819	143.854
42.27	816		26.5564	143.976
42.95	816		26.9315	143.976
42.95	816		26.9315	143.976
42.95	816		26.9315	143.976
43.19	817		27.0637	144.099
43.14	818		27.0361	144.221
42.59	818		26.7331	144.221
42.46	819		26.6613	144.343
41.96	819		26.3851	144.343
41.67	819		26.2247	144.343
39.71	820		25.1356	144.466
41.01	820		25.8589	144.466
40.22	820		25.4198	144.466
40.11	821		25.3585	144.588
40.24	822		25.4309	144.71
40.24	823		25.4309	144.832
39.36	824		24.9402	144.954
40.03	825		25.314	145.076
39.09	826		24.7893	145.198
39.09	827		24.7893	145.32
38.88	828		24.6719	145.442
39.59	829		25.0686	145.564
39.83	830		25.2025	145.685
40.53	831		25.5922	145.807
39.9	831		25.2415	145.807
41.75	832		26.2689	145.929
42.11	833		26.468	146.05
42.2	834		26.5178	146.172
42.2	835		26.5178	146.293
42.2	836		26.5178	146.415
41.6	836		26.1859	146.415
40.97	836		25.8367	146.415
38	837		24.1785	146.536
38	837		24.1785	146.536
37.8	837		24.0661	146.536
38.1	838		24.2346	146.658
38.23	838		24.3076	146.658
38.5	839		24.459	146.779
38.26	839		24.3244	146.779
38.26	839		24.3244	146.779
38.26	839		24.3244	146.779
38.39	839		24.3973	146.779
38.08	840		24.2234	146.9
38.35	840		24.3749	146.9
38.32	840		24.3581	146.9
38.04	841		24.2009	147.022
37.79	842		24.0604	147.143
37.94	842		24.1447	147.143
37.94	842		24.1447	147.143
37.94	843		24.1447	147.264
37.53	844		23.9142	147.385
37.85	844		24.0942	147.385
37.72	844		24.0211	147.385
38.34	844		24.3693	147.385
38.34	845		24.3693	147.506
38.34	845		24.3693	147.506
39.07	845		24.7781	147.506
40.04	845		25.3195	147.506
39.95	845		25.2694	147.506
40.45	845		25.5478	147.506
40.29	845		25.4587	147.506
40.29	846		25.4587	147.627
40.49	846		25.57	147.627
39.33	846		24.9235	147.627
39	846		24.739	147.627
38.86	846		24.6607	147.627
39.26	846		24.8844	147.627
38.01	846		24.1841	147.627
38.09	847		24.229	147.748
38.09	848		24.229	147.869
37.11	848		23.6776	147.869
37.07	848		23.655	147.869
36.3	849		23.2201	147.99
36.14	850		23.1296	148.111
36.26	851		23.1975	148.232
36.67	851		23.4293	148.232
36.64	852		23.4123	148.352
37.03	852		23.6325	148.352
37.39	853		23.8354	148.473
37.39	854		23.8354	148.594
37.04	854		23.6381	148.594
37.55	854		23.9254	148.594
37.61	855		23.9592	148.714
37.61	855		23.9592	148.714
37.73	855		24.0267	148.714
37.95	856		24.1504	148.835
34.11	856		21.975	148.835
34.2	857		22.0264	148.956
34.2	858		22.0264	149.076
34.2	859		22.0264	149.197
33.79	860		21.792	149.317
34.43	860		22.1577	149.317
33.81	861		21.8034	149.437
33.81	862		21.8034	149.558
33.81	863		21.8034	149.678
33.67	863		21.7233	149.678
33.09	864		21.3907	149.798
33.66	865		21.7176	149.918
33.66	865		21.7176	149.918
33.99	865		21.9064	149.918
33.78	866		21.7862	150.039
33.84	867		21.8206	150.159
34.09	868		21.9635	150.279
34.09	868		21.9635	150.279
33.88	869		21.8435	150.399
34.4	870		22.1406	150.519
34.02	870		21.9235	150.519
34.53	871		22.2147	150.639
34.7	872		22.3116	150.758
34.4	873		22.1406	150.878
34.53	873		22.2147	150.878
34.53	874		22.2147	150.998
34.58	875		22.2432	151.118
34.74	876		22.3344	151.238
34.93	876		22.4426	151.238
34.61	876		22.2603	151.238
34.8	876		22.3686	151.238
33.71	876		21.7462	151.238
34.11	876		21.975	151.238
34.44	876		22.1634	151.238
34.2	876		22.0264	151.238
34.12	876		21.9807	151.238
34.22	877		22.0378	151.357
34.24	877		22.0492	151.357
34.04	878		21.935	151.477
34.04	879		21.935	151.597
34.04	879		21.935	151.597
33.72	879		21.7519	151.597
32.76	880		21.2011	151.716
33.58	881		21.6717	151.836
33.02	882		21.3505	151.955
32.51	883		21.0572	152.074
32.56	883		21.086	152.074
32.75	884		21.1954	152.194
32.63	885		21.1263	152.313
32.24	886		20.9017	152.432
32.58	887		21.0975	152.552
33.28	888		21.4998	152.671
31.67	888		20.5726	152.671
31.4	888		20.4164	152.671
31.72	888		20.6015	152.671
31.86	889		20.6824	152.79
32.25	890		20.9075	152.909
32.02	891		20.7748	153.028
31.55	892		20.5032	153.147
28.75	892		18.8715	153.147
28.75	893		18.8715	153.266
28.75	894		18.8715	153.385
28.19	894		18.5423	153.385
28.06	894		18.4657	153.385
27.34	894		18.0405	153.385
27.34	895		18.0405	153.504
26.82	896		17.7322	153.623
27.42	897		18.0878	153.742
29.87	898		19.5271	153.861
29.84	898		19.5096	153.861
29.63	898		19.387	153.861
28.1	899		18.4892	153.979
28.17	899		18.5305	153.979
28.12	899		18.501	153.979
28.12	900		18.501	154.098
28.34	900		18.6306	154.098
28.34	901		18.6306	154.217
28.44	901		18.6894	154.217
28.44	901		18.6894	154.217
28.8	902		18.9009	154.335
28.74	903		18.8657	154.454
29.76	904		19.4629	154.573
29.52	905		19.3227	154.691
29.85	906		19.5154	154.809
29.85	907		19.5154	154.928
29.85	908		19.5154	155.046
30.2	908		19.7195	155.046
29.26	908		19.1706	155.046
29.26	909		19.1706	155.165
29.47	910		19.2934	155.283
29.06	910		19.0534	155.283
29.06	910		19.0534	155.283
28.98	911		19.0065	155.401
29.05	912		19.0475	155.519
29.04	913		19.0417	155.638
29.02	914		19.0299	155.756
28.91	914		18.9654	155.756
28.91	914		18.9654	155.756
28.91	914		18.9654	155.756
28.48	915		18.7129	155.874
28.5	916		18.7247	155.992
28.3	917		18.607	156.11
27.99	918		18.4244	156.228
26.58	919		17.5897	156.346
26.58	920		17.5897	156.464
26.58	920		17.5897	156.464
26.14	921		17.3278	156.582
27.85	922		18.3418	156.699
28.03	923		18.448	156.817
28.24	923		18.5717	156.817
28.24	924		18.5717	156.935
28.07	925		18.4716	157.053

## Sheet: ebay3
Num	fecha	content	TextBlob	clean	subjectivity	sentiment	polarity			fecha	Eventos	Negative	Neutral	Positive	Accion	Index		Negative	Neutral	Positive		neg	pos	-	+	Utilidad	Polaridad				SUMMARY OUTPUT
2	2009-01-05	ahahaha $JPM/mayo/face lawsuit over Italian bond deal - go get em, Italy!	ahahaha $jpm/mayo/face lawsuit over italian bond deal - go get em, italy!	ahahaha $jpm/mayo/face lawsuit over italian bond deal - go get em, italy!	0	neutral	0			2009-01-05	2	0	2	0	6.21633	0		0	2	2	0	0	1	0	1	0	0
3	2009-01-05	Credit Default Swaps Banks 5yr CDS: $C 175/185, $JPM 110/120, $WB & $WFC 115/125, $WFC 115/125, $BAC 120/125	credit default swaps banks 5yr cds: $c 175/185, $jpm 110/120, $wb & $wfc 115/125, $wfc 115/125, $bac 120/125	credit default swaps banks 5yr cds: $c 175/185, $jpm 110/120, $wb & $wfc 115/125, $wfc 115/125, $bac 120/125	0	neutral	0			2009-01-06	1	0	0	1	6.38889	1		1	3	1	0	0.333333	1.33333	0.333333	0.333333	0.172559	0.4				Regression Statistics
4	2009-01-06	http://tr.im/327c Richardson Adviser Helped JPMorgan Win Bond Deals prob kills any speculation that $jpm ceo dimon next commerce secy pick	richardson adviser helped jpmorgan win bond deals prob kills any speculation that $jpm ceo dimon next commerce secy pick	richardson adviser helped jpmorgan win bond deals prob kills any speculation that $jpm ceo dimon next commerce secy pick	0.2	positive	0.4			2009-01-07	2	1	0	1	6.14057	2		1	3	1		0.666667	1.66667	0.333333	0.333333	-0.248316	0.3775				Multiple R	0.935253
5	2009-01-07	Bought/febrero/28 put on $JPM for swing trade as it's failed to make a higher high and has broken a rising trend line.	bought/febrero/28 put on $jpm for swing trade as it's failed to make a higher high and has broken a rising trend line.	bought/febrero/28 put on $jpm for swing trade as it's failed to make a higher high and has broken a rising trend line.	0.435	negative	-0.1225			2009-01-08	1	0	0	1	6.17424	3		1	3	1		1	2	0.333333	0.333333	0.033669	0.25				R Square	0.874698
6	2009-01-07	via @247WallSt Meredith Whitney says banks will need more capital in 2009 - $JPM $BAC $C $WFC http://bit.ly/ocIl	via @247wallst meredith whitney says banks will need more capital in 2009 - $jpm $bac $c $wfc	via @247wallst meredith whitney says banks will need more capital in 2009 - $jpm $bac $c $wfc	0.5	positive	0.5			2009-01-09	6	0	3	3	5.97222	4		1	3	3		1.33333	3	0.333333	1	-0.20202	0.69381				Adjusted R Square	0.874561
7	2009-01-08	http://tr.im/3ca3 NYT-Nationwide Inquiry on Bids for Municipal Bonds more "profits" the banks/mayo/never get back $jpm $aig $bac $$	nyt-nationwide inquiry on bids for municipal bonds more "profits" the banks/mayo/never get back $jpm $aig $bac $$	nyt-nationwide inquiry on bids for municipal bonds more "profits" the banks/mayo/never get back $jpm $aig $bac $$	0.25	positive	0.25			2009-01-11	1	0	1	0	5.97222	4		0	2	1		1.33333	3.5	0	0.5	0	-0.0212121				Standard Error	3.21331
8	2009-01-09	$jpm test of its lows here it comes.... http://finviz.com/quote.ashx?t=JPM	$jpm test of its lows here it comes....	$jpm test of its lows here it comes....	0	neutral	0			2009-01-12	4	1	3	0	5.89647	4		0	2	3		1.33333	5	0	1.5	-0.075757	-0.195833				Observations	1842
2	2009-01-09	@marketfolly PayPal and Skype. $EBAY's been nurturing both alright. There's some strategic advantages of keeping them under the umbrella.	@marketfolly paypal and skype. $ebay's been nurturing both alright. there's some strategic advantages of keeping them under the umbrella.	@marketfolly paypal and skype. $ebay's been nurturing both alright. there's some strategic advantages of keeping them under the umbrella.	0	neutral	0			2009-01-13	3	1	2	0	5.94697	4		0	2	2		1.33333	6	0	1	0.050505	-0.733333
3	2009-01-09	@roberee which $EBAY divisions you refering to? wish they would spin-off paypal but that'll prob never happen	@roberee which $ebay divisions you refering to? wish they would spin-off paypal but that'll prob never happen	@roberee which $ebay divisions you refering to? wish they would spin-off paypal but that'll prob never happen	0	neutral	0			2009-01-14	4	2	0	2	5.43771	5		1	3	2		1.66667	6.66667	0.333333	0.666667	-0.50926	-0.125				ANOVA
9	2009-01-09	$jpm $wfc $cof $bac are pretty darn flat for several hours. No obvious bias right now.	$jpm $wfc $cof $bac are pretty darn flat for several hours. no obvious bias right now.	$jpm $wfc $cof $bac are pretty darn flat for several hours. no obvious bias right now.	0.432143	positive	0.102143			2009-01-15	1	0	0	1	5.65657	6		1	3	1		2	7	0.333333	0.333333	0.218856	0.433333					df	SS	MS	F	Significance F
10	2009-01-09	That move just triggered a whole ton of stops, I'm thinking it was a fake-out. Sticking to my $FAS, watching $JPM.	that move just triggered a whole ton of stops, i'm thinking it was a fake-out. sticking to my $fas, watching $jpm.	that move just triggered a whole ton of stops, i'm thinking it was a fake-out. sticking to my $fas, watching $jpm.	0.4	positive	0.2			2009-01-17	1	0	0	1	5.58081	7		1	3	1		2.33333	7.33333	0.333333	0.333333	-0.075758	0.227273				Regression	2	132552	66276.1	6418.76	0
4	2009-01-09	Starting to get interested in $EBAY. Looks good technically. Huge cash position. A couple divisions with superb growth potential.	starting to get interested in $ebay. looks good technically. huge cash position. a couple divisions with superb growth potential.	starting to get interested in $ebay. looks good technically. huge cash position. a couple divisions with superb growth potential.	0.683333	positive	0.391667			2009-01-20	2	1	0	1	5.28199	8		1	3	1		2.66667	7.66667	0.333333	0.333333	-0.298821	-0.185417				Residual	1839	18988.4	10.3254
11	2009-01-11	i want to storm the hotel and snatch the $JPM flag... but that's bad girl behavior. besides, they'd need $25 mil more bailout for new flag	i want to storm the hotel and snatch the $jpm flag... but that's bad girl behavior. besides, they'd need $25 mil more bailout for new flag	i want to storm the hotel and snatch the $jpm flag... but that's bad girl behavior. besides, they'd need $25 mil more bailout for new flag	0.540404	neutral	-0.0212121			2009-01-23	3	1	1	1	5.05051	9		1	3	1		3	8	0.333333	0.333333	-0.231482	0.0333333				Total	1841	151541
12	2009-01-12	What if $JPM had a derivatives book way too big, with big loses, with counterparties too big to bail & too big to fail? What would you do?	what if $jpm had a derivatives book way too big, with big loses, with counterparties too big to bail & too big to fail? what would you do?	what if $jpm had a derivatives book way too big, with big loses, with counterparties too big to bail & too big to fail? what would you do?	0.133333	negative	-0.133333			2009-01-27	1	0	1	0	5.08838	9		0	2	1		3	8.5	0	0.5	0.037879	0
15	2009-01-12	Member Question: Citi being dismantled -- do you think other financial "supermarkets"... (http://bit.ly/182SV) - Stocks: $C, $JPM	member question: citi being dismantled -- do you think other financial "supermarkets"... ( - stocks: $c, $jpm	member question: citi being dismantled -- do you think other financial "supermarkets"... ( - stocks: $c, $jpm	0.1875	neutral	-0.0625			2009-01-30	1	0	0	1	5.05892	10		1	3	1		3.33333	8.83333	0.333333	0.333333	-0.029461	0.25					Coefficients	Standard Error	t Stat	P-value	Lower 95%	Upper 95%	Lower 95.0%	Upper 95.0%
13	2009-01-12	future targets in 09 $$aa 6, $cof,13, $bac 8 $jpm 15, $clf 13, $jrcc 6, $gs 50==just getting started $$	future targets in 09 $$aa 6, $cof,13, $bac 8 $jpm 15, $clf 13, $jrcc 6, $gs 50==just getting started $$	future targets in 09 $$aa 6, $cof,13, $bac 8 $jpm 15, $clf 13, $jrcc 6, $gs 50==just getting started $$	0.125	neutral	0			2009-02-08	1	0	1	0	5.73653	10		0	2	1		3.33333	9.33333	0	0.5	0.677609	0				Intercept	11.5626	0.304788	37.9365	4.04716e-233	10.9648	12.1603	10.9648	12.1603
14	2009-01-12	$jpm just moved eps up to/enero/15 from/enero/21 odd--fyi	$jpm just moved eps up to/enero/15 from/enero/21 odd--fyi	$jpm just moved eps up to/enero/15 from/enero/21 odd--fyi	0	neutral	0			2009-02-09	2	0	2	0	5.82912	10		0	2	2		3.33333	10.3333	0	1	0.092592	-0.0568182				X Variable 1	-0.134478	0.0249774	-5.38399	8.22037e-08	-0.183465	-0.085491	-0.183465	-0.085491
18	2009-01-13	Rosner: Force Banks to Write-down Bad Debt Before They Get a Dime of TARP II_x000D_ http://tinyurl.com/8rbeue ($C $BAC $JPM $XLF $GS $MS $WFC)	rosner: force banks to write-down bad debt before they get a dime of tarp ii_x000D_ ($c $bac $jpm $xlf $gs $ms $wfc)	rosner: force banks to write-down bad debt before they get a dime of tarp ii_x000D_ ($c $bac $jpm $xlf $gs $ms $wfc)	0.666667	negative	-0.7			2009-02-10	1	1	0	0	5.61869	11		1	3	1		3.66667	10.6667	0.333333	0.333333	-0.210437	-0.133333				X Variable 2	0.0435865	0.00472836	9.2181	8.01569e-20	0.034313	0.05286	0.034313	0.05286
16	2009-01-13	Back from $BBI $JPM $SBUX and the liquore store - Sip! though not yet I have to do a dry run of my date travel tomorrow night	back from $bbi $jpm $sbux and the liquore store - sip! though not yet i have to do a dry run of my date travel tomorrow night	back from $bbi $jpm $sbux and the liquore store - sip! though not yet i have to do a dry run of my date travel tomorrow night	0.3	neutral	-0.0333333			2009-02-17	1	0	0	1	5.18518	12		1	3	1		4	11	0.333333	0.333333	-0.433502	0.193182
17	2009-01-13	Stop the Charade, Nationalize Citi_x000D_ http://tinyurl.com/9jwzz8 ($C $AIG $JPM $BAC $XLF)	stop the charade, nationalize citi_x000D_ ($c $aig $jpm $bac $xlf)	stop the charade, nationalize citi_x000D_ ($c $aig $jpm $bac $xlf)	0	neutral	0			2009-02-20	1	0	1	0	5.12626	12		0	2	1		4	11.5	0	0.5	-0.058922	0
20	2009-01-14	oh and this gem from dimon! $jpm $$ Jamie Dimon says worst of economic crisis still to come - FT http://tinyurl.com/9arf83	oh and this gem from dimon! $jpm $$ jamie dimon says worst of economic crisis still to come - ft	oh and this gem from dimon! $jpm $$ jamie dimon says worst of economic crisis still to come - ft	0.6	negative	-0.4			2009-02-27	1	0	1	0	4.57492	12		0	2	1		4	12	0	0.5	-0.551347	0
21	2009-01-14	$C credit default swaps closed @ 365 basis points on 5yr CDS, that's +100bps today. $BAC 180bps +12 on the day. $JPM & $WB / $WFC unchanged.	$c credit default swaps closed @ 365 basis points on 5yr cds, that's +100bps today. $bac 180bps +12 on the day. $jpm & $wb / $wfc unchanged.	$c credit default swaps closed @ 365 basis points on 5yr cds, that's +100bps today. $bac 180bps +12 on the day. $jpm & $wb / $wfc unchanged.	0.1	negative	-0.1			2009-02-28	2	0	1	1	4.57492	13		1	3	1		4.33333	12.3333	0.333333	0.333333	0	0.4
19	2009-01-14	$AAPL me this $BAC and $JPM me that, no big $ to be made there unless you're rich, see how i made $80k last month http://tinyurl.com/7fktmb	$aapl me this $bac and $jpm me that, no big $ to be made there unless you're rich, see how i made $80k last month	$aapl me this $bac and $jpm me that, no big $ to be made there unless you're rich, see how i made $80k last month	0.305556	positive	0.125			2009-03-03	3	1	0	2	4.38552	14		1	3	2		4.66667	13	0.333333	0.666667	-0.189394	0.191667
22	2009-01-14	Financial Follies Continue: Mounting Losses, More Bailouts Coming ($C, $BAC, $JPM, $DB, $XLF, $SKF) http://tinyurl.com/8r3eb9	financial follies continue: mounting losses, more bailouts coming ($c, $bac, $jpm, $db, $xlf, $skf)	financial follies continue: mounting losses, more bailouts coming ($c, $bac, $jpm, $db, $xlf, $skf)	0.25	positive	0.25			2009-03-04	2	1	0	1	4.54966	15		1	3	1		5	13.3333	0.333333	0.333333	0.164141	-0.113636
5	2009-01-15	AMZN $EBAY strong	amzn $ebay strong	amzn $ebay strong	0.733333	positive	0.433333			2009-03-05	2	0	1	1	4.40236	16		1	3	1		5.33333	13.6667	0.333333	0.333333	-0.147306	0.3625
6	2009-01-17	Belkin payola 4 positive $AMZN reviews? Crowdhacking's endemic in anonymous, wisdom-of-crowd sites, $EBAY, Digg, et.al. http://bit.ly/YvR9	belkin payola 4 positive $amzn reviews? crowdhacking's endemic in anonymous, wisdom-of-crowd sites, $ebay, digg, et.al.	belkin payola 4 positive $amzn reviews? crowdhacking's endemic in anonymous, wisdom-of-crowd sites, $ebay, digg, et.al.	0.545455	positive	0.227273			2009-03-06	1	0	1	0	4.38973	16		0	2	1		5.33333	14.1667	0	0.5	-0.012627	0
7	2009-01-20	Why has $EBAY had a hard time growing its active user base? Over past 5 Qs, user growth has been been stagnant. http://tinyurl.com/8o4wtn	why has $ebay had a hard time growing its active user base? over past 5 qs, user growth has been been stagnant.	why has $ebay had a hard time growing its active user base? over past 5 qs, user growth has been been stagnant.	0.597917	negative	-0.36875			2009-03-09	1	0	0	1	4.32239	17		1	3	1		5.66667	14.5	0.333333	0.333333	-0.067339	0.25
23	2009-01-20	$$ The WSJ's untimely article telling readers to buy $STT, $PNC & $JPM. Saying they had low PEs & clean balance sheets http://bit.ly/VNqB	$$ the wsj's untimely article telling readers to buy $stt, $pnc & $jpm. saying they had low pes & clean balance sheets	$$ the wsj's untimely article telling readers to buy $stt, $pnc & $jpm. saying they had low pes & clean balance sheets	0.5	positive	0.183333			2009-03-12	4	0	2	2	5.10943	18		1	3	2		6	15.1667	0.333333	0.666667	0.787036	0.559127
8	2009-01-23	$EBAY is all about the transaction. User experience is secondary. And that's why it's losing out to rivals like $AMZN http://twurl.nl/6dcp5e	$ebay is all about the transaction. user experience is secondary. and that's why it's losing out to rivals like $amzn	$ebay is all about the transaction. user experience is secondary. and that's why it's losing out to rivals like $amzn	0.3	negative	-0.3			2009-03-13	1	0	1	0	5.02104	18		0	2	1		6	15.6667	0	0.5	-0.088383	-0.05
25	2009-01-23	does it strike anyone as odd that $jpm isn't doing worse? they have the same issues as the others, they've just played the PR better.	does it strike anyone as odd that $jpm isn't doing worse? they have the same issues as the others, they've just played the pr better.	does it strike anyone as odd that $jpm isn't doing worse? they have the same issues as the others, they've just played the pr better.	0.36875	neutral	-0.0166667			2009-03-14	3	1	1	1	5.02104	19		1	3	1		6.33333	16	0.333333	0.333333	0	0
24	2009-01-23	$jpm like being the good guys agreeing to mortgage restructuring - it is simply just an accounting ploy to avoid classifying them as nonperf	$jpm like being the good guys agreeing to mortgage restructuring - it is simply just an accounting ploy to avoid classifying them as nonperf	$jpm like being the good guys agreeing to mortgage restructuring - it is simply just an accounting ploy to avoid classifying them as nonperf	0.478571	positive	0.35			2009-03-15	1	1	0	0	5.02104	20		1	3	1		6.66667	16.3333	0.333333	0.333333	0	-0.181818
9	2009-01-27	Anyone believe the rumor of $GOOG buying Skype? It's about time - the $EBAY / Skype deal never made any sense. http://tinyurl.com/atuhzg	anyone believe the rumor of $goog buying skype? it's about time - the $ebay / skype deal never made any sense.	anyone believe the rumor of $goog buying skype? it's about time - the $ebay / skype deal never made any sense.	0	neutral	0			2009-03-16	2	0	1	1	4.86532	21		1	3	1		7	16.6667	0.333333	0.333333	-0.155724	0.5
10	2009-01-30	Amazon Crushes Earnings, But How Much Is Growth, Any Growth, Worth?_x000D_ http://tinyurl.com/ab5wqg $AMZN $EBAY $AAPL $GOOG	amazon crushes earnings, but how much is growth, any growth, worth?_x000D_ $amzn $ebay $aapl $goog	amazon crushes earnings, but how much is growth, any growth, worth?_x000D_ $amzn $ebay $aapl $goog	0.15	positive	0.25			2009-03-17	1	0	1	0	5.10943	21		0	2	1		7	17.1667	0	0.5	0.244107	0
11	2009-02-08	Timely reminder that eBay's StumbleUpon still seems to be growing: http://ginx.com/-zAvv $EBAY	timely reminder that ebay's stumbleupon still seems to be growing: $ebay	timely reminder that ebay's stumbleupon still seems to be growing: $ebay	0	neutral	0			2009-03-18	1	0	1	0	5.1431	21		0	2	1		7	17.6667	0	0.5	0.033671	0
13	2009-02-09	$SNDK, $AKS, $EBAY, $SLB, $QQQQ, $TYC stocks hit new short-term highs today, how high/low do they usually go? http://tinyurl.com/6z3mmc	$sndk, $aks, $ebay, $slb, $qqqq, $tyc stocks hit new short-term highs today, how high/low do they usually go?	$sndk, $aks, $ebay, $slb, $qqqq, $tyc stocks hit new short-term highs today, how high/low do they usually go?	0.352273	neutral	-0.0568182			2009-03-22	1	1	0	0	5.08838	22		1	3	1		7.33333	18	0.333333	0.333333	-0.054714	-0.6
12	2009-02-09	Former $EBAY boss Meg Whitman to run for CA governor. She's a political rookie, but maybe biz smarts will sell. http://twurl.nl/qf83i7	former $ebay boss meg whitman to run for ca governor. she's a political rookie, but maybe biz smarts will sell.	former $ebay boss meg whitman to run for ca governor. she's a political rookie, but maybe biz smarts will sell.	0.05	neutral	0			2009-03-30	1	0	0	1	5.25253	23		1	3	1		7.66667	18.3333	0.333333	0.333333	0.164141	0.4
14	2009-02-10	Active Value Investing: The Bull Case for EBAY, Philip Morris and Supervalu_x000D_ http://tinyurl.com/as7evq $EBAY $PM $SVU $AMZN $KR $SWY	active value investing: the bull case for ebay, philip morris and supervalu_x000D_ $ebay $pm $svu $amzn $kr $swy	active value investing: the bull case for ebay, philip morris and supervalu_x000D_ $ebay $pm $svu $amzn $kr $swy	0.6	negative	-0.133333			2009-04-14	2	0	2	0	6.05219	23		0	2	2		7.66667	19.3333	0	1	0.799663	0
15	2009-02-17	Props to Nokia for being first to embed a Skype app into a new smartphone (N97 here) & enable VOIP calls: http://ginx.com/-3B9o $NOK $EBAY	props to nokia for being first to embed a skype app into a new smartphone (n97 here) & enable voip calls: $nok $ebay	props to nokia for being first to embed a skype app into a new smartphone (n97 here) & enable voip calls: $nok $ebay	0.393939	positive	0.193182			2009-04-15	1	0	1	0	6.02694	23		0	2	1		7.66667	19.8333	0	0.5	-0.025252	0
16	2009-02-20	Skype and the NSA, the dance continues: http://ginx.com/-3tQC $EBAY	skype and the nsa, the dance continues: $ebay	skype and the nsa, the dance continues: $ebay	0	neutral	0			2009-04-16	3	1	1	1	6.06482	24		1	3	1		8	20.1667	0.333333	0.333333	0.037879	0.1125
17	2009-02-27	article I wrote last night on big names breaking trendlines and showing weakness. mentioned $AMGN $EBAY $SBUX $INTC http://is.gd/l8Zq	article i wrote last night on big names breaking trendlines and showing weakness. mentioned $amgn $ebay $sbux $intc	article i wrote last night on big names breaking trendlines and showing weakness. mentioned $amgn $ebay $sbux $intc	0.0833333	neutral	0			2009-04-19	1	0	0	1	6.0564	25		1	3	1		8.33333	20.5	0.333333	0.333333	-0.008418	0.2
26	2009-02-28	If we do spike up next week, take a look at $JPM... the volume patterns are telling us something: http://bit.ly/SUYdn $$	if we do spike up next week, take a look at $jpm... the volume patterns are telling us something: $$	if we do spike up next week, take a look at $jpm... the volume patterns are telling us something: $$	0	neutral	0			2009-05-01	2	0	1	1	6.94865	26		1	3	1		8.66667	20.8333	0.333333	0.333333	0.892256	0.285714
27	2009-02-28	$WFC fundies: TCE lower than $BAC $USB $JPM, biggest calif. expos, huge consumer credit expos, dividend at risk w/ estimated payout 100%	$wfc fundies: tce lower than $bac $usb $jpm, biggest calif. expos, huge consumer credit expos, dividend at risk w/ estimated payout 100%	$wfc fundies: tce lower than $bac $usb $jpm, biggest calif. expos, huge consumer credit expos, dividend at risk w/ estimated payout 100%	0.9	positive	0.4			2009-05-03	1	0	0	1	6.94865	27		1	3	1		9	21.1667	0.333333	0.333333	0	0.166667
28	2009-03-03	Bright spot "JP Morgan derivatives group reaps over $5 billion profit in worst year in Wall Street history": http://ginx.com/-1zj5 $JPM $$	bright spot "jp morgan derivatives group reaps over $5 billion profit in worst year in wall street history": $jpm $$	bright spot "jp morgan derivatives group reaps over $5 billion profit in worst year in wall street history": $jpm $$	0.9	negative	-0.15			2009-05-08	1	0	1	0	7.31482	27		0	2	1		9	21.6667	0	0.5	0.366162	0
30	2009-03-03	http://tr.im/gXny Ã¢â‚¬ËœUnscathedÃ¢â‚¬â„¢ JPMorgan Said 2 Reap $5 B Derivatives Profit so if these move 2 an xchange does $jpm lose main profit engine?	unscathed jpmorgan said 2 reap $5 b derivatives profit so if these move 2 an xchange does $jpm lose main profit engine?	unscathed jpmorgan said 2 reap $5 b derivatives profit so if these move 2 an xchange does $jpm lose main profit engine?	0.333333	positive	0.166667			2009-05-10	1	1	0	0	7.31482	28		1	3	1		9.33333	22	0.333333	0.333333	0	-0.125
29	2009-03-03	http://tr.im/gXBl Harvard Accepts Higher Debt Costs as Bankers Profit karmic retribution 4 HBS? $gs $jpm eat their young, and alma mater	harvard accepts higher debt costs as bankers profit karmic retribution 4 hbs? $gs $jpm eat their young, and alma mater	harvard accepts higher debt costs as bankers profit karmic retribution 4 hbs? $gs $jpm eat their young, and alma mater	0.45	positive	0.175			2009-05-11	1	0	0	1	7.25168	29		1	3	1		9.66667	22.3333	0.333333	0.333333	-0.063131	0.7
31	2009-03-04	Out 1/4 $jpm up five dimes. $jpm acting like something is terribly wrong	out 1/4 $jpm up five dimes. $jpm acting like something is terribly wrong	out 1/4 $jpm up five dimes. $jpm acting like something is terribly wrong	0.45	negative	-0.25			2009-05-17	2	0	0	2	7.117	30		1	3	2		10	23	0.333333	0.666667	-0.134681	0.787662
18	2009-03-04	I dig the new logo of Pierre Omidyar's charity organization. Do you? http://cptlst.com/5q7n [@taylorbuley] $EBAY	i dig the new logo of pierre omidyar's charity organization. do you? [@taylorbuley] $ebay	i dig the new logo of pierre omidyar's charity organization. do you? [@taylorbuley] $ebay	0.454545	positive	0.136364			2009-05-20	1	0	1	0	7.4537	30		0	2	1		10	23.5	0	0.5	0.336701	0
32	2009-03-05	$$ STREET MEAT: did u know $WMT is worrth more than $GS, $MS, $JPM, $C, $BAC, $WFC, and $PNC COMBINED WTF?	$$ street meat: did you know $wmt is worrth more than $gs, $ms, $jpm, $c, $bac, $wfc, and $pnc combined what the fuck?	$$ street meat: did you know $wmt is worrth more than $gs, $ms, $jpm, $c, $bac, $wfc, and $pnc combined what the fuck?	0.55	neutral	0.05			2009-05-26	1	0	0	1	7.38216	31		1	3	1		10.3333	23.8333	0.333333	0.333333	-0.071549	0.75
33	2009-03-05	Funny how $jpm $c $wfc etc all fell more than $bac I think people are starting to realize something $bac more resilient.	funny how $jpm $c $wfc etc all fell more than $bac i think people are starting to realize something $bac more resilient.	funny how $jpm $c $wfc etc all fell more than $bac i think people are starting to realize something $bac more resilient.	0.525	positive	0.3125			2009-06-03	1	0	0	1	7.56313	32		1	3	1		10.6667	24.1667	0.333333	0.333333	0.180976	0.7
34	2009-03-06	$GS $AAPL $GOOG $JPM Keep an eye on them to spot a market turn around: $GS $AAPL $GOOG $JPM Keep an eye on them to spot a market turn around	$gs $aapl $goog $jpm keep an eye on them to spot a market turn around: $gs $aapl $goog $jpm keep an eye on them to spot a market turn around	$gs $aapl $goog $jpm keep an eye on them to spot a market turn around: $gs $aapl $goog $jpm keep an eye on them to spot a market turn around	0	neutral	0			2009-06-04	1	0	1	0	7.57576	32		0	2	1		10.6667	24.6667	0	0.5	0.012627	0
35	2009-03-09	Had dinner at famous NY steakhouse Friday & guess who gave me a big hug? Jamie Dimon CEO of $JPM and Bill Daley! http://twitpic.com/1yitu	had dinner at famous ny steakhouse friday & guess who gave me a big hug? jamie dimon ceo of $jpm and bill daley!	had dinner at famous ny steakhouse friday & guess who gave me a big hug? jamie dimon ceo of $jpm and bill daley!	0.55	positive	0.25			2009-06-06	1	0	0	1	7.50842	33		1	3	1		11	25	0.333333	0.333333	-0.06734	0.475
21	2009-03-12	RT @gbattle:@joshk if ebay took 9 years to integrate half.com into their listings, imagine how long unlocking Skype "synergies" will.. $EBAY	rt @gbattle:@joshk if ebay took 9 years to integrate half.com into their listings, imagine how long unlocking skype "synergies" will.. $ebay	rt @gbattle:@joshk if ebay took 9 years to integrate half.com into their listings, imagine how long unlocking skype "synergies" will.. $ebay	0.4	neutral	-0.05			2009-06-09	1	0	1	0	7.4537	33		0	2	1		11	25.5	0	0.5	-0.054714	0
20	2009-03-12	What am I currently trading? Long $gld, $uso, $ebay, $bgu. Long (but it's basically short banks): $faz (w/ a super tight stop).	what am i currently trading? long $gld, $uso, $ebay, $bgu. long (but it's basically short banks): $faz (w/ a super tight stop).	what am i currently trading? long $gld, $uso, $ebay, $bgu. long (but it's basically short banks): $faz (w/ a super tight stop).	0.40873	neutral	0.00912698			2009-06-16	1	0	1	0	7.25168	33		0	2	1		11	26	0	0.5	-0.20202	0
36	2009-03-12	$JPM NY HQ Googles "JP Morgan+Madoff" nearly every day, lands on my blog every time. Whatcha guys up to over there huh? Scared of the truth?	$jpm ny hq googles "jp morgan+madoff" nearly every day, lands on my blog every time. whatcha guys up to over there huh? scared of the truth?	$jpm ny hq googles "jp morgan+madoff" nearly every day, lands on my blog every time. whatcha guys up to over there huh? scared of the truth?	0.4	positive	0.1			2009-06-18	2	0	0	2	7.20539	34		1	3	2		11.3333	26.6667	0.333333	0.666667	-0.046297	0.9
19	2009-03-12	$EBAY about-face is result of "growth promises" like $SBUX and so many others - http://bit.ly/luET7 - which of yours has shoes to drop?	$ebay about-face is result of "growth promises" like $sbux and so many others - - which of yours has shoes to drop?	$ebay about-face is result of "growth promises" like $sbux and so many others - - which of yours has shoes to drop?	0.5	positive	0.5			2009-06-24	1	0	1	0	7.05387	34		0	2	1		11.3333	27.1667	0	0.5	-0.151515	0
37	2009-03-13	Holding onto $AAPL $BAC $JPM for the long run. Not panicking. (trying out stocktwits): Holding onto $AAPL $BAC $JPM for the long run. Not..	holding onto $aapl $bac $jpm for the long run. not panicking. (trying out stocktwits): holding onto $aapl $bac $jpm for the long run. not..	holding onto $aapl $bac $jpm for the long run. not panicking. (trying out stocktwits): holding onto $aapl $bac $jpm for the long run. not..	0.4	neutral	-0.05			2009-06-29	1	0	1	0	7.3064	34		0	2	1		11.3333	27.6667	0	0.5	0.252525	0
38	2009-03-14	Can $JPM become a zombie bank? $BAC became zombie after its acquisition of Countrywide & $MER; $JPM is digesting failed banks & toxic assets	can $jpm become a zombie bank? $bac became zombie after its acquisition of countrywide & $mer; $jpm is digesting failed banks & toxic assets	can $jpm become a zombie bank? $bac became zombie after its acquisition of countrywide & $mer; $jpm is digesting failed banks & toxic assets	0.3	negative	-0.5			2009-06-30	1	0	1	0	7.2096	34		0	2	1		11.3333	28.1667	0	0.5	-0.096801	0
39	2009-03-14	Jim Rogers interview. He's short J.P. Morgan $JPM - http://bit.ly/zDqmg	jim rogers interview. he's short j.p. morgan $jpm -	jim rogers interview. he's short j.p. morgan $jpm -	0.3	neutral	0			2009-07-08	1	0	1	0	6.74242	34		0	2	1		11.3333	28.6667	0	0.5	-0.467172	0
22	2009-03-14	Institutional Investor's 2009 most shareholder-friendly Internet company? $EBAY Another endorsement for @ebayinkblog http://bit.ly/qcC5I	institutional investor's 2009 most shareholder-friendly internet company? $ebay another endorsement for @ebayinkblog	institutional investor's 2009 most shareholder-friendly internet company? $ebay another endorsement for @ebayinkblog	0.5	positive	0.5			2009-07-19	1	0	1	0	7.80724	34		0	2	1		11.3333	29.1667	0	0.5	1.06482	0
23	2009-03-15	In this week's Barron's, I take a skeptical look at the new 3-year plan from $EBAY. http://tinyurl.com/dhks4o	in this week's barron's, i take a skeptical look at the new 3-year plan from $ebay.	in this week's barron's, i take a skeptical look at the new 3-year plan from $ebay.	0.477273	negative	-0.181818			2009-07-28	1	0	0	1	9.19192	35		1	3	1		11.6667	29.5	0.333333	0.333333	1.38468	0.214286
24	2009-03-16	Can Meg Whitman Save California (via Fortune) $EBAY http://bit.ly/pJDT4 #Im-positioning-myself-for-2016	can meg whitman save california (via fortune) $ebay #i am-positioning-myself-for-2016	can meg whitman save california (via fortune) $ebay #i am-positioning-myself-for-2016	0	neutral	0			2009-08-04	1	0	0	1	9.19192	36		1	3	1		12	29.8333	0.333333	0.333333	0	0.2
40	2009-03-16	$$ if ur playing $FAZ $FAS $SKF games, top DJ Fin Index components now are: $JPM 9.8% $WFC 6.1 $GS 4.4 $BAC 4 $MS 2.7 $USB 2.6 $V 2.4	$$ if ur playing $faz $fas $skf games, top dj fin index components now are: $jpm 9.8% $wfc 6.1 $gs 4.4 $bac 4 $ms 2.7 $usb 2.6 $v 2.4	$$ if ur playing $faz $fas $skf games, top dj fin index components now are: $jpm 9.8% $wfc 6.1 $gs 4.4 $bac 4 $ms 2.7 $usb 2.6 $v 2.4	0.5	positive	0.5			2009-08-05	1	1	0	0	9.09512	37		1	3	1		12.3333	30.1667	0.333333	0.333333	-0.096801	-0.3
25	2009-03-17	To US based investors http://a.gg/p up to 6% returns in microloans via this investment platform backed by $ebay $$	to us based investors up to 6% returns in microloans via this investment platform backed by $ebay $$	to us based investors up to 6% returns in microloans via this investment platform backed by $ebay $$	0	neutral	0			2009-08-07	1	0	1	0	9.49074	37		0	2	1		12.3333	30.6667	0	0.5	0.395623	0
41	2009-03-18	Gotta be a payoff to the BANKS to see this kinda strength... $BAC $MS $JPM $C $AIG $FAS	gotta be a payoff to the banks to see this kinda strength... $bac $ms $jpm $c $aig $fas	gotta be a payoff to the banks to see this kinda strength... $bac $ms $jpm $c $aig $fas	0	neutral	0			2009-08-18	1	0	1	0	8.82155	37		0	2	1		12.3333	31.1667	0	0.5	-0.669193	0
26	2009-03-22	skype goes business. ebay desperately seeks revenue to flip skype. $EBAY http://bit.ly/GfBas http://bit.ly/GfBas	skype goes business. ebay desperately seeks revenue to flip skype. $ebay	skype goes business. ebay desperately seeks revenue to flip skype. $ebay	1	negative	-0.6			2009-08-28	2	0	2	0	9.45286	37		0	2	2		12.3333	32.1667	0	1	0.631314	0
27	2009-03-30	Skype for iPhone is now available. check out my review http://bit.ly/a7xDJ $EBAY #skype #iphone #awesomeness	skype for iphone is now available. check out my review $ebay #skype #iphone #awesomeness	skype for iphone is now available. check out my review $ebay #skype #iphone #awesomeness	0.4	positive	0.4			2009-08-30	1	1	0	0	9.45286	38		1	3	1		12.6667	32.5	0.333333	0.333333	0	-0.166667
28	2009-04-14	Skype IPO Could Range From $1.6-3.1 Billion $EBAY by @fromedome http://bit.ly/3RIVxP	skype ipo could range from $1.6-3.1 billion $ebay by @fromedome	skype ipo could range from $1.6-3.1 billion $ebay by @fromedome	0	neutral	0			2009-08-31	1	0	0	1	9.31818	39		1	3	1		13	32.8333	0.333333	0.333333	-0.13468	0.136364
29	2009-04-14	SKYPE IPO! $EBAY by @hblodget http://bit.ly/leOHO	skype ipo! $ebay by @hblodget	skype ipo! $ebay by @hblodget	0	neutral	0			2009-09-01	5	1	4	0	9.12458	39		0	2	4		13	34.8333	0	2	-0.193603	-0.131818
42	2009-04-15	RT @carney: @thestalwart and I will be liveblogging the $JPM earnings call tomorrow am. Don't stay out tonight or you'll miss it.	rt @carney: @thestalwart and i will be liveblogging the $jpm earnings call tomorrow am. don't stay out tonight or you'll miss it.	rt @carney: @thestalwart and i will be liveblogging the $jpm earnings call tomorrow am. don't stay out tonight or you'll miss it.	0	neutral	0			2009-09-02	1	0	1	0	8.98569	39		0	2	1		13	35.3333	0	0.5	-0.138889	0
43	2009-04-16	I think $JPM just killed Tim Geithner's PPIP http://bit.ly/7itEl	i think $jpm just killed tim geithner's ppip	i think $jpm just killed tim geithner's ppip	0	negative	-0.2			2009-09-03	1	1	0	0	9.01936	40		1	3	1		13.3333	35.6667	0.333333	0.333333	0.033671	-0.125
45	2009-04-16	'Bout to start liveblogging the JP Morgan report with @carney http://bit.ly/jO95Z $JPM	'bout to start liveblogging the jp morgan report with @carney $jpm	'bout to start liveblogging the jp morgan report with @carney $jpm	0	neutral	0			2009-09-17	1	0	1	0	10.282	40		0	2	1		13.3333	36.1667	0	0.5	1.26262	0
44	2009-04-16	I'm pretty sure the hold music on the $JPM call is the same symphony as in the opening credits of Trading Places -- my favorite movie.	i'm pretty sure the hold music on the $jpm call is the same symphony as in the opening credits of trading places -- my favorite movie.	i'm pretty sure the hold music on the $jpm call is the same symphony as in the opening credits of trading places -- my favorite movie.	0.753472	positive	0.3125			2009-09-28	1	1	0	0	10.0673	41		1	3	1		13.6667	36.5	0.333333	0.333333	-0.214646	-0.7
46	2009-04-19	Uh-oh. Govt wont let $GS and $JPM repay TARP funds if it's determined not to be in 'national economic interest.': http://bit.ly/18PjuU $$	uh-oh. govt will not let $gs and $jpm repay tarp funds if it's determined not to be in 'national economic interest.': $$	uh-oh. govt will not let $gs and $jpm repay tarp funds if it's determined not to be in 'national economic interest.': $$	0.2	positive	0.2			2009-10-01	1	0	1	0	9.78115	41		0	2	1		13.6667	37	0	0.5	-0.286195	0
47	2009-05-01	$JPM on the hook for $5 Bil of Chrysler's debts exposure!!! $JPM will underperform relative to peers...	$jpm on the hook for $5 bil of chrysler's debts exposure!!! $jpm will underperform relative to peers...	$jpm on the hook for $5 bil of chrysler's debts exposure!!! $jpm will underperform relative to peers...	0	neutral	0			2009-10-06	1	0	1	0	10.08	41		0	2	1		13.6667	37.5	0	0.5	0.298822	0
48	2009-05-01	$jpm was the sign of reversal yesterday. $jpm is trading around LOD right now.	$jpm was the sign of reversal yesterday. $jpm is trading around lod right now.	$jpm was the sign of reversal yesterday. $jpm is trading around lod right now.	0.535714	positive	0.285714			2009-10-09	2	0	1	1	10.2778	42		1	3	1		14	37.8333	0.333333	0.333333	0.197811	0.2
49	2009-05-03	http://chart.ly/cfv8rb $JPM, $GS, $BCS - Comparing $JPM, $GS, BCS over the last 3 months, interesting picture. Rise of the European Banking?	$jpm, $gs, $bcs - comparing $jpm, $gs, bcs over the last 3 months, interesting picture. rise of the european banking?	$jpm, $gs, $bcs - comparing $jpm, $gs, bcs over the last 3 months, interesting picture. rise of the european banking?	0.188889	positive	0.166667			2009-10-13	1	0	0	1	10.5976	43		1	3	1		14.3333	38.1667	0.333333	0.333333	0.319865	0.325
50	2009-05-08	$$ Interbank rates & spreads at 2009 lows showing financial system confidence this week $XLF $BAC $C $COF $GS $JPM $MS http://bit.ly/prCvm	$$ interbank rates & spreads at 2009 lows showing financial system confidence this week $xlf $bac $c $cof $gs $jpm $ms	$$ interbank rates & spreads at 2009 lows showing financial system confidence this week $xlf $bac $c $cof $gs $jpm $ms	0	neutral	0			2009-10-14	4	2	2	0	10.7071	43		0	2	2		14.3333	39.1667	0	1	0.109427	-0.266667
51	2009-05-10	http://chart.ly/q3n7qx $JPM - JPM updated chart. has anyone seen any other stocks with charts like $JPM?	$jpm - jpm updated chart. has anyone seen any other stocks with charts like $jpm?	$jpm - jpm updated chart. has anyone seen any other stocks with charts like $jpm?	0.375	negative	-0.125			2009-10-15	1	0	1	0	10.484	43		0	2	1		14.3333	39.6667	0	0.5	-0.223063	-0.05
52	2009-05-11	Fascinating behind-the-scenes about the government's hardball negotiations with banks over Chrysler bailout. http://bit.ly/fCpgc $JPM $$	fascinating behind-the-scenes about the government's hardball negotiations with banks over chrysler bailout. $jpm $$	fascinating behind-the-scenes about the government's hardball negotiations with banks over chrysler bailout. $jpm $$	0.85	positive	0.7			2009-10-17	1	0	1	0	10.3072	43		0	2	1		14.3333	40.1667	0	0.5	-0.176767	0
53	2009-05-17	New buys from John Paulson (latest 13F): $GLD $WYE $GDX $PCA.TO $SGP $GFI $JPM $AU ... note a certain golden tint? http://tr.im/paul13F	new buys from john paulson (latest 13f): $gld $wye $gdx $pca.to $sgp $gfi $jpm $au ... note a certain golden tint?	new buys from john paulson (latest 13f): $gld $wye $gdx $pca.to $sgp $gfi $jpm $au ... note a certain golden tint?	0.606494	positive	0.287662			2009-10-18	1	0	0	1	10.3072	44		1	3	1		14.6667	40.5	0.333333	0.333333	0	0.25
54	2009-05-17	RT @FeedTheBull Obama's Top 10 Stocks: $JPM, $AAPL, $GOOG $INTC, $QCOM, $MCD, $BAC, $AMGN, $CVS and $GILD through $VFTSX #mkt $$	rt @feedthebull obama's top 10 stocks: $jpm, $aapl, $goog $intc, $qcom, $mcd, $bac, $amgn, $cvs and $gild through $vftsx #mkt $$	rt @feedthebull obama's top 10 stocks: $jpm, $aapl, $goog $intc, $qcom, $mcd, $bac, $amgn, $cvs and $gild through $vftsx #mkt $$	0.5	positive	0.5			2009-10-19	2	0	2	0	10.585	44		0	2	2		14.6667	41.5	0	1	0.277777	0
55	2009-05-20	The US Gov't made its bed with TARP: now it gets to sleep in it. Explain this to the US taxpayer http://bit.ly/u5UR1 $GS $JPM $MS $$	the us gov't made its bed with tarp: now it gets to sleep in it. explain this to the us taxpayer $gs $jpm $ms $$	the us gov't made its bed with tarp: now it gets to sleep in it. explain this to the us taxpayer $gs $jpm $ms $$	0	neutral	0			2009-10-20	1	0	1	0	10.5471	44		0	2	1		14.6667	42	0	0.5	-0.037879	0
30	2009-05-26	Discussion around @fredwilson post "Why Isn't Paypal More Successful?" Priceless. http://bit.ly/10hNRz $EBAY	discussion around @fredwilson post "why isn't paypal more successful?" priceless. $ebay	discussion around @fredwilson post "why isn't paypal more successful?" priceless. $ebay	0.816667	positive	0.75			2009-10-22	2	0	1	1	10.0884	45		1	3	1		15	42.3333	0.333333	0.333333	-0.458754	0.45
56	2009-06-03	Is it good to be #Jamie_Dimon ( $JPM )? http://bit.ly/F3Ym0 #JPMorgan #Leaders $$	is it good to be #jamie_dimon ( $jpm )? #jpmorgan #leaders $$	is it good to be #jamie_dimon ( $jpm )? #jpmorgan #leaders $$	0.6	positive	0.7			2009-10-23	1	1	0	0	9.91582	46		1	3	1		15.3333	42.6667	0.333333	0.333333	-0.172559	-0.1
31	2009-06-04	Facebook Payments Should Work Across The Web, Says Zuckerberg $EBAY by @nichcarlson http://bit.ly/AJZMO	facebook payments should work across the web, says zuckerberg $ebay by @nichcarlson	facebook payments should work across the web, says zuckerberg $ebay by @nichcarlson	0	neutral	0			2009-10-25	1	0	1	0	9.91582	46		0	2	1		15.3333	43.1667	0	0.5	0	0
57	2009-06-06	On MM @JimJCramer saying that $JPM can be bought below the offering price of $35...I agree, we are long, we feel $JPM is THE best bank.	on mm @jimjcramer saying that $jpm can be bought below the offering price of $35...i agree, we are long, we feel $jpm is the best bank.	on mm @jimjcramer saying that $jpm can be bought below the offering price of $35...i agree, we are long, we feel $jpm is the best bank.	0.35	positive	0.475			2009-10-26	1	0	0	1	9.81902	47		1	3	1		15.6667	43.5	0.333333	0.333333	-0.096802	0.390625
58	2009-06-09	Gov't lets 10 banks repay $68.3 billion in bailout money; that's about a 1/4 of overall TARP rescue: http://bit.ly/109Tba #tarp $$ $jpm $gs	gov't lets 10 banks repay $68.3 billion in bailout money; that's about a 1/4 of overall tarp rescue: #tarp $$ $jpm $gs	gov't lets 10 banks repay $68.3 billion in bailout money; that's about a 1/4 of overall tarp rescue: #tarp $$ $jpm $gs	0	neutral	0			2009-10-27	2	1	1	0	9.74327	47		0	2	1		15.6667	44	0	0.5	-0.075757	-0.403333
59	2009-06-16	Watching $MI $VLY $JPM for shorts. Also $JPM $KEY $FMER.	watching $mi $vly $jpm for shorts. also $jpm $key $fmer.	watching $mi $vly $jpm for shorts. also $jpm $key $fmer.	1	neutral	0			2009-10-28	1	0	1	0	9.57492	47		0	2	1		15.6667	44.5	0	0.5	-0.16835	-0.0625
60	2009-06-18	just sold the $BAC for a quick profit. I like the play but concerned about some of the bank stock charts like $JPM and $GS	just sold the $bac for a quick profit. i like the play but concerned about some of the bank stock charts like $jpm and $gs	just sold the $bac for a quick profit. i like the play but concerned about some of the bank stock charts like $jpm and $gs	0.5	positive	0.333333			2009-10-29	1	0	1	0	9.68434	47		0	2	1		15.6667	45	0	0.5	0.109427	0
61	2009-06-18	keep your eye on $JPM chart... rolling over? maybe I will take the quick win in $BAC from yesterday. (all on tweets). $$	keep your eye on $jpm chart... rolling over? maybe i will take the quick win in $bac from yesterday. (all on tweets). $$	keep your eye on $jpm chart... rolling over? maybe i will take the quick win in $bac from yesterday. (all on tweets). $$	0.45	positive	0.566667			2009-10-30	1	0	1	0	9.37289	47		0	2	1		15.6667	45.5	0	0.5	-0.311448	0
32	2009-06-24	Bing Product Manager Bolts To eBay $MSFT $EBAY by @nichcarlson http://bit.ly/hWnb0	bing product manager bolts to ebay $msft $ebay by @nichcarlson	bing product manager bolts to ebay $msft $ebay by @nichcarlson	0	neutral	0			2009-11-02	1	0	1	0	9.44444	47		0	2	1		15.6667	46	0	0.5	0.07155	0
33	2009-06-29	Five Google Voice Features That Could Cause Users To Hang Up On Skype $GOOG $EBAY http://bit.ly/Padgt	five google voice features that could cause users to hang up on skype $goog $ebay	five google voice features that could cause users to hang up on skype $goog $ebay	0	neutral	0			2009-11-05	1	0	1	0	9.78115	47		0	2	1		15.6667	46.5	0	0.5	0.3367	0
34	2009-06-30	Facebook Is Going After PayPal, Google Checkout $GOOG $EBAY by @nichcarlson http://bit.ly/3hYPY8	facebook is going after paypal, google checkout $goog $ebay by @nichcarlson	facebook is going after paypal, google checkout $goog $ebay by @nichcarlson	0	neutral	0			2009-11-09	1	0	1	0	9.79377	47		0	2	1		15.6667	47	0	0.5	0.012626	0
35	2009-07-08	PayPal To Open Platform To Third Party Developers $EBAY http://bit.ly/xhuGT	paypal to open platform to third party developers $ebay	paypal to open platform to third party developers $ebay	0.25	neutral	0			2009-11-10	1	1	0	0	9.86111	48		1	3	1		16	47.3333	0.333333	0.333333	0.06734	-0.46875
62	2009-07-19	Jamie Dimon, JP Morgan' CEO, emerges at the banking industry's senior diplomat during crisis: http://bit.ly/3bXgV $jpm $$	jamie dimon, jp morgan' ceo, emerges at the banking industry's senior diplomat during crisis: $jpm $$	jamie dimon, jp morgan' ceo, emerges at the banking industry's senior diplomat during crisis: $jpm $$	0	neutral	0			2009-11-13	1	1	0	0	9.99158	49		1	3	1		16.3333	47.6667	0.333333	0.333333	0.130472	-0.625
36	2009-07-28	Ebay's Changes To Make Selling Easier For Large Sellers $EBAY http://bit.ly/105FZ1	ebay's changes to make selling easier for large sellers $ebay	ebay's changes to make selling easier for large sellers $ebay	0.428571	positive	0.214286			2009-11-18	1	0	1	0	9.7601	49		0	2	1		16.3333	48.1667	0	0.5	-0.231482	0
37	2009-08-04	Apple Wants To Build A PayPal Killer, Say Wall Street Gossips $AAPL $EBAY by @nichcarlson http://bit.ly/7ljP	apple wants to build a paypal killer, say wall street gossips $aapl $ebay by @nichcarlson	apple wants to build a paypal killer, say wall street gossips $aapl $ebay by @nichcarlson	0.1	positive	0.2			2009-11-20	1	0	0	1	9.59175	50		1	3	1		16.6667	48.5	0.333333	0.333333	-0.16835	0.1
38	2009-08-05	Outage Costs PayPal Users At Least $7 Million -- Report $EBAY by @nichcarlson http://bit.ly/hkNTk	outage costs paypal users at least $7 million -- report $ebay by @nichcarlson	outage costs paypal users at least $7 million -- report $ebay by @nichcarlson	0.4	negative	-0.3			2009-11-23	1	0	1	0	9.86953	50		0	2	1		16.6667	49	0	0.5	0.277778	0
63	2009-08-07	Stock Rankings by Metric - Cash $C $JPM $GS http://bit.ly/qkfU4 Market Cap $XOM http://bit.ly/ZF7JE Cash Ops $JPM $WFC http://bit.ly/6hRIx	stock rankings by metric - cash $c $jpm $gs market cap $xom cash ops $jpm $wfc	stock rankings by metric - cash $c $jpm $gs market cap $xom cash ops $jpm $wfc	0	neutral	0			2009-11-28	1	0	1	0	9.77273	50		0	2	1		16.6667	49.5	0	0.5	-0.096802	0.0416667
39	2009-08-18	Changes to the eBay User Agreement: _x000D_ ... http://bit.ly/qy1tJ #ebaynews	changes to the ebay user agreement: _x000D_ ... #ebaynews	changes to the ebay user agreement: _x000D_ ... #ebaynews	0	neutral	0			2009-12-03	1	1	0	0	9.93266	51		1	3	1		17	49.8333	0.333333	0.333333	0.159933	-0.15625
40	2009-08-28	Facebook-PayPal? $AMZN $EBAY by @nichcarlson http://bit.ly/3QnyUc	facebook-paypal? $amzn $ebay by @nichcarlson	facebook-paypal? $amzn $ebay by @nichcarlson	0	neutral	0			2009-12-06	1	0	0	1	9.96212	52		1	3	1		17.3333	50.1667	0.333333	0.333333	0.029461	0.427778
41	2009-08-28	Andreessen Could Join Bid For Skype, Says TechCrunch $EBAY by @fromedome http://bit.ly/rFdUq	andreessen could join bid for skype, says techcrunch $ebay by @fromedome	andreessen could join bid for skype, says techcrunch $ebay by @fromedome	0	neutral	0			2009-12-08	1	0	1	0	9.50337	52		0	2	1		17.3333	50.6667	0	0.5	-0.458754	0
64	2009-08-30	Too Big to Fail? Make Ã¢â‚¬Ëœem Even Bigger! $BAC $WFC $JPM http://bit.ly/2So3p1	too big to fail? make em even bigger! $bac $wfc $jpm	too big to fail? make em even bigger! $bac $wfc $jpm	0.3	negative	-0.166667			2009-12-10	1	0	1	0	9.48232	52		0	2	1		17.3333	51.1667	0	0.5	-0.021043	0
42	2009-08-31	Walmart Takes On Amazon And eBay With New Shopping Portal $WMT $AMZN $EBAY by @fromedome http://bit.ly/fr8KL	walmart takes on amazon and ebay with new shopping portal $wmt $amzn $ebay by @fromedome	walmart takes on amazon and ebay with new shopping portal $wmt $amzn $ebay by @fromedome	0.454545	positive	0.136364			2009-12-14	2	0	1	1	9.53704	53		1	3	1		17.6667	51.5	0.333333	0.333333	0.054713	0.875
43	2009-09-01	WalMart's New Site Is Worse News For eBay Than Amazon $AMZN $EBAY $WMT http://bit.ly/yZnxu	walmart's new site is worse news for ebay than amazon $amzn $ebay $wmt	walmart's new site is worse news for ebay than amazon $amzn $ebay $wmt	0.527273	negative	-0.131818			2009-12-15	1	0	0	1	9.44444	54		1	3	1		18	51.8333	0.333333	0.333333	-0.092592	0.6
44	2009-09-01	What's eBay Going To Do With Its Skype Cash? $EBAY by @fromedome http://bit.ly/QsrgE	what's ebay going to do with its skype cash? $ebay by @fromedome	what's ebay going to do with its skype cash? $ebay by @fromedome	0	neutral	0			2009-12-16	2	0	1	1	9.63384	55		1	3	1		18.3333	52.1667	0.333333	0.333333	0.189394	0.2
45	2009-09-01	eBay Skype Deal Announced: $2.75 Billion Valuation $EBAY by @fromedome http://bit.ly/vOM6T	ebay skype deal announced: $2.75 billion valuation $ebay by @fromedome	ebay skype deal announced: $2.75 billion valuation $ebay by @fromedome	0	neutral	0			2009-12-17	1	0	0	1	9.59175	56		1	3	1		18.6667	52.5	0.333333	0.333333	-0.042088	0.3125
46	2009-09-01	Google Tried To Buy Skype $GOOG $EBAY by @fromedome http://bit.ly/HFNlM	google tried to buy skype $goog $ebay by @fromedome	google tried to buy skype $goog $ebay by @fromedome	0	neutral	0			2009-12-18	1	0	1	0	9.54124	56		0	2	1		18.6667	53	0	0.5	-0.050506	0
47	2009-09-01	eBay To Announce Skype Sale Today: NYT $EBAY by @nichcarlson http://bit.ly/VGDVr	ebay to announce skype sale today: nyt $ebay by @nichcarlson	ebay to announce skype sale today: nyt $ebay by @nichcarlson	0	neutral	0			2009-12-21	1	0	0	1	9.62542	57		1	3	1		19	53.3333	0.333333	0.333333	0.084176	0.136364
48	2009-09-02	Wimpy Google Too Scared Of Telcos To Buy Skype $GOOG $EBAY by @fromedome http://bit.ly/s8pF7	wimpy google too scared of telcos to buy skype $goog $ebay by @fromedome	wimpy google too scared of telcos to buy skype $goog $ebay by @fromedome	0	neutral	0			2009-12-22	1	1	0	0	9.64646	58		1	3	1		19.3333	53.6667	0.333333	0.333333	0.021043	-0.6
49	2009-09-03	Sad Soul Still Trying To Unload Google Chrome Comic Book On eBay $GOOG $EBAY by @fromedome http://bit.ly/1nSBV	sad soul still trying to unload google chrome comic book on ebay $goog $ebay by @fromedome	sad soul still trying to unload google chrome comic book on ebay $goog $ebay by @fromedome	0.75	negative	-0.125			2009-12-24	1	0	0	1	10.0547	59		1	3	1		19.6667	54	0.333333	0.333333	0.40825	0.7
65	2009-09-17	$JPM gets price target bump, unrelated to view of $JPM itself: http://bit.ly/1617JL	$jpm gets price target bump, unrelated to view of $jpm itself:	$jpm gets price target bump, unrelated to view of $jpm itself:	0	neutral	0			2009-12-30	1	0	1	0	10.0168	59		0	2	1		19.6667	54.5	0	0.5	-0.037879	0
50	2009-09-28	Meg Whitman's Bad Timing Running For California Governor $EBAY by @SimonDumenco http://bit.ly/rpYlh	meg whitman's bad timing running for california governor $ebay by @simondumenco	meg whitman's bad timing running for california governor $ebay by @simondumenco	0.666667	negative	-0.7			2010-01-01	4	0	0	4	9.9032	60		1	3	4		20	55.8333	0.333333	1.33333	-0.113637	1.90653
51	2009-10-01	Bids For Google Wave Account Reach $5,000 In eBay Auction $EBAY $GOOG by @nichcarlson http://bit.ly/149rmS	bids for google wave account reach $5,000 in ebay auction $ebay $goog by @nichcarlson	bids for google wave account reach $5,000 in ebay auction $ebay $goog by @nichcarlson	0	neutral	0			2010-01-02	2	0	2	0	9.9032	60		0	2	2		20	56.8333	0	1	0	0
52	2009-10-06	Sarah Palin Autographed Xbox 360 On eBay For $1.1 Million $EBAY $MSFT http://bit.ly/16Qei7	sarah palin autographed xbox 360 on ebay for $1.1 million $ebay $msft	sarah palin autographed xbox 360 on ebay for $1.1 million $ebay $msft	0	neutral	0			2010-01-03	1	0	0	1	9.9032	61		1	3	1		20.3333	57.1667	0.333333	0.333333	0	0.325
66	2009-10-09	Cramer: Trading Next Week's Earnings Reports http://bit.ly/ejmeC $AAPL $ABT $BAC $C $CSX $CY $GOOG $GS $INTC $JNJ $JPM $NOK $XLNX	cramer: trading next week's earnings reports $aapl $abt $bac $c $csx $cy $goog $gs $intc $jnj $jpm $nok $xlnx	cramer: trading next week's earnings reports $aapl $abt $bac $c $csx $cy $goog $gs $intc $jnj $jpm $nok $xlnx	0	neutral	0			2010-01-04	3	0	1	2	10.0589	62		1	3	2		20.6667	57.8333	0.333333	0.666667	0.155725	0.639436
67	2009-10-09	JPMorgan Responsible For Costly Bear Stearns Litigation $JPM by @ldelevingne http://bit.ly/lmr9w	jpmorgan responsible for costly bear stearns litigation $jpm by @ldelevingne	jpmorgan responsible for costly bear stearns litigation $jpm by @ldelevingne	0.55	positive	0.2			2010-01-05	4	0	0	4	9.9537	63		1	3	4		21	59.1667	0.333333	1.33333	-0.105219	1.23636
68	2009-10-13	Jamie Dimon Looked Happy And Confident At Upper East Side Party Last Night $JPM by @carney http://bit.ly/NEckx	jamie dimon looked happy and confident at upper east side party last night $jpm by @carney	jamie dimon looked happy and confident at upper east side party last night $jpm by @carney	0.475	positive	0.325			2010-01-06	1	1	0	0	9.89057	64		1	3	1		21.3333	59.5	0.333333	0.333333	-0.063131	-0.4
53	2009-10-14	Ebay Confirms Layoffs, Says It Will Be Less Than 60 Employees $EBAY by @jwyarow http://bit.ly/2KUvD3	ebay confirms layoffs, says it will be less than 60 employees $ebay by @jwyarow	ebay confirms layoffs, says it will be less than 60 employees $ebay by @jwyarow	0.0666667	negative	-0.166667			2010-01-07	3	1	1	1	9.77694	65		1	3	1		21.6667	59.8333	0.333333	0.333333	-0.113637	0.369444
69	2009-10-14	Guilty As Charged: Chase Mortgage Ad From 2005 Proves Subprime Culpability $JPM by @carney http://bit.ly/17YZCo	guilty as charged: chase mortgage ad from 2005 proves subprime culpability $jpm by @carney	guilty as charged: chase mortgage ad from 2005 proves subprime culpability $jpm by @carney	0.5	negative	-0.1			2010-01-08	5	1	1	3	9.89478	66		1	3	3		22	60.8333	0.333333	1	0.117845	1.5
70	2009-10-14	RT @MOFinancial: $JPM Call Chargeoffs for Card Services ran 9.41% in Q3, still not risen to the 10% level that $JPM has already planned for.	rt @mofinancial: $jpm call chargeoffs for card services ran 9.41% in q3, still not risen to the 10% level that $jpm has already planned for.	rt @mofinancial: $jpm call chargeoffs for card services ran 9.41% in q3, still not risen to the 10% level that $jpm has already planned for.	0	neutral	0			2010-01-09	1	0	0	1	9.89478	67		1	3	1		22.3333	61.1667	0.333333	0.333333	0	0.46875
54	2009-10-14	Rumor: Ebay Layoffs Coming Tomorrow $EBAY by @jwyarow http://bit.ly/NBE6T	rumor: ebay layoffs coming tomorrow $ebay by @jwyarow	rumor: ebay layoffs coming tomorrow $ebay by @jwyarow	0	neutral	0			2010-01-10	1	0	0	1	9.89478	68		1	3	1		22.6667	61.5	0.333333	0.333333	0	1
71	2009-10-15	Let's Face It: Goldman And JP Morgan Chase Earnings Are Kind Of Bad News $C $JPM by @carney http://bit.ly/1BimAn	let's face it: goldman and jp morgan chase earnings are kind of bad news $c $jpm by @carney	let's face it: goldman and jp morgan chase earnings are kind of bad news $c $jpm by @carney	0.783333	neutral	-0.05			2010-01-11	5	1	3	1	9.86953	68		0	2	3		22.6667	63	0	1.5	-0.025252	0.1
72	2009-10-17	RT @zerohedge: Wikileaks finally breaks the Nelnet scandal: http://bit.ly/3bnF2o allegations $jpm $c defrauded US over student loan claims	rt @zerohedge: wikileaks finally breaks the nelnet scandal: allegations $jpm $c defrauded us over student loan claims	rt @zerohedge: wikileaks finally breaks the nelnet scandal: allegations $jpm $c defrauded us over student loan claims	1	neutral	0			2010-01-13	1	0	0	1	9.93266	69		1	3	1		23	63.3333	0.333333	0.333333	0.063131	0.670833
73	2009-10-18	http://chart.ly/kfmhdb $JPM - beat the street goes higher then they sell it off-back below b/o 46.5	$jpm - beat the street goes higher then they sell it off-back below b/o 46.5	$jpm - beat the street goes higher then they sell it off-back below b/o 46.5	0.5	positive	0.25			2010-01-14	6	0	3	3	9.62963	70		1	3	3		23.3333	64.3333	0.333333	1	-0.30303	1.13333
74	2009-10-19	JPMorgan, Citi Charged With Cheating On Student Loans $JPM $C $NNI by @ldelevingne http://bit.ly/3CPtaR	jpmorgan, citi charged with cheating on student loans $jpm $c $nni by @ldelevingne	jpmorgan, citi charged with cheating on student loans $jpm $c $nni by @ldelevingne	0	neutral	0			2010-01-15	9	2	5	2	9.45707	70		0	2	5		23.3333	66.8333	0	2.5	-0.17256	-0.15
75	2009-10-19	Physical Gold Inches Closer To Monetization, Now Allowed As Margin Collateral $JPM http://bit.ly/4cJCtF	physical gold inches closer to monetization, now allowed as margin collateral $jpm	physical gold inches closer to monetization, now allowed as margin collateral $jpm	0.142857	neutral	0			2010-01-17	2	0	2	0	9.45707	70		0	2	2		23.3333	67.8333	0	1	0	0
76	2009-10-20	RT: @Oledi45 | $JPM is short about 40% of entire Comex $SLV market! http://bit.ly/1cMpnk	rt: @oledi45 | $jpm is short about 40% of entire comex $slv market!	rt: @oledi45 | $jpm is short about 40% of entire comex $slv market!	0.4625	neutral	0			2010-01-19	1	0	1	0	9.78956	70		0	2	1		23.3333	68.3333	0	0.5	0.332492	0
78	2009-10-22	Long Time JPMorgan Employee Says He Was Fired For Selling Printer Cartridges $JPM by @ldelevingne http://bit.ly/3ro889	long time jpmorgan employee says he was fired for selling printer cartridges $jpm by @ldelevingne	long time jpmorgan employee says he was fired for selling printer cartridges $jpm by @ldelevingne	0.4	neutral	-0.05			2010-01-20	5	0	3	2	9.35606	70		0	2	3		23.3333	69.8333	0	1.5	-0.433501	0.85
77	2009-10-22	Cramer Picks His Top Managers http://cnbc.com/id/33432922 $AAPL $F $GPS $GS $JCG $JPM $MCD #CEOsCFOs #StockPicks #StockMarket	cramer picks his top managers $aapl $f $gps $gs $jcg $jpm $mcd #ceoscfos #stockpicks #stockmarket	cramer picks his top managers $aapl $f $gps $gs $jcg $jpm $mcd #ceoscfos #stockpicks #stockmarket	0.5	positive	0.5			2010-01-21	2	0	1	1	10.1557	71		1	3	1		23.6667	70.1667	0.333333	0.333333	0.799663	0.5
79	2009-10-23	Who Deserves the Big Bucks? @andrewrsorkin on the Winners and Losers of the Crisis http://bit.ly/16LsXh $JPM $MS $GS $XLF $FAS $FAZ #mkt	who deserves the big bucks? @andrewrsorkin on the winners and losers of the crisis $jpm $ms $gs $xlf $fas $faz #mkt	who deserves the big bucks? @andrewrsorkin on the winners and losers of the crisis $jpm $ms $gs $xlf $fas $faz #mkt	0.15	negative	-0.1			2010-01-22	1	0	1	0	9.92424	71		0	2	1		23.6667	70.6667	0	0.5	-0.231482	0
80	2009-10-25	Nelnet Keeps Taking Taxpayer Money Despite Accusations On Student Loans $NNI $C $JPM by @ldelevingne http://bit.ly/3b7EPA	nelnet keeps taking taxpayer money despite accusations on student loans $nni $c $jpm by @ldelevingne	nelnet keeps taking taxpayer money despite accusations on student loans $nni $c $jpm by @ldelevingne	0	neutral	0			2010-01-25	1	0	1	0	9.97054	71		0	2	1		23.6667	71.1667	0	0.5	0.046297	0
81	2009-10-26	OH MY GOD WALL STREET ISN'T READY FOR A FLU PANDEMIC!!! $JPM http://bit.ly/14EqFl	oh my god wall street isn't ready for a flu pandemic!!! $jpm	oh my god wall street isn't ready for a flu pandemic!!! $jpm	0.5	positive	0.390625			2010-01-26	6	0	3	3	10.1305	72		1	3	3		24	72.1667	0.333333	1	0.159932	1.575
83	2009-10-27	Alleged Wife Killer Drew Peterson Sues JPMorgan For Cutting His Home-Equity Line $JPM by @thestalwart http://bit.ly/25wmZD	alleged wife killer drew peterson sues jpmorgan for cutting his home-equity line $jpm by @thestalwart	alleged wife killer drew peterson sues jpmorgan for cutting his home-equity line $jpm by @thestalwart	0.5	negative	-0.35			2010-01-27	4	0	2	2	10.0884	73		1	3	2		24.3333	72.8333	0.333333	0.666667	-0.042087	0.8
82	2009-10-27	Jaime Dimon of the evil JP Morgan Chase supports a strong dollar and says his bank is not too big to fail. LOL http://bit.ly/5cQMx $JPM	jaime dimon of the evil jp morgan chase supports a strong dollar and says his bank is not too big to fail. lol $jpm	jaime dimon of the evil jp morgan chase supports a strong dollar and says his bank is not too big to fail. lol $jpm	0.566667	neutral	-0.0533333			2010-01-28	4	2	1	1	9.81902	74		1	3	2		24.6667	73.5	0.333333	0.666667	-0.269361	-0.207386
84	2009-10-28	German Hedge Fund K1 May Have Cost JPMorgan, Other Banks $400 Million $JPM by @ldelevingne http://bit.ly/SbOUp	german hedge fund k1 may have cost jpmorgan, other banks $400 million $jpm by @ldelevingne	german hedge fund k1 may have cost jpmorgan, other banks $400 million $jpm by @ldelevingne	0.1875	neutral	-0.0625			2010-02-01	4	0	3	1	9.75168	74		0	2	3		24.6667	75	0	1.5	-0.06734	0.8
85	2009-10-29	Homeowners Rage At Chase For Stringing Them Along On Mortgage Mods $JPM by @thestalwart http://bit.ly/G7LjN	homeowners rage at chase for stringing them along on mortgage mods $jpm by @thestalwart	homeowners rage at chase for stringing them along on mortgage mods $jpm by @thestalwart	0	neutral	0			2010-02-02	1	0	1	0	9.7138	74		0	2	1		24.6667	75.5	0	0.5	-0.037879	0
55	2009-10-30	Google Voice Has 1.4 Million Users, 40% Use It Every Day $GOOG $EBAY by @fromedome http://bit.ly/3PPvEq	google voice has 1.4 million users, 40% use it every day $goog $ebay by @fromedome	google voice has 1.4 million users, 40% use it every day $goog $ebay by @fromedome	0	neutral	0			2010-02-03	2	0	1	1	9.77694	75		1	3	1		25	75.8333	0.333333	0.333333	0.063132	0.1
56	2009-11-02	Skype, Founders Settlement in the Works http://om.bit.ly/3SHON5 from @gigaom $EBAY	skype, founders settlement in the works from @gigaom $ebay	skype, founders settlement in the works from @gigaom $ebay	0	neutral	0			2010-02-04	1	0	0	1	9.44865	76		1	3	1		25.3333	76.1667	0.333333	0.333333	-0.328283	0.7
86	2009-11-05	Relentless Buying Pushes Dow Above 10,000 $CVS $JPM $CSCO by @tvjournal http://bit.ly/lBVV3	relentless buying pushes dow above 10,000 $cvs $jpm $csco by @tvjournal	relentless buying pushes dow above 10,000 $cvs $jpm $csco by @tvjournal	0.1	neutral	0			2010-02-05	1	0	1	0	9.55808	76		0	2	1		25.3333	76.6667	0	0.5	0.109428	-0.0888889
87	2009-11-09	WaMu Blamed in $200M Millenium Bank Ponzi Scheme $JPM by @ldelevingne http://bit.ly/xatYN	wamu blamed in $200m millenium bank ponzi scheme $jpm by @ldelevingne	wamu blamed in $200m millenium bank ponzi scheme $jpm by @ldelevingne	0	neutral	0			2010-02-06	1	0	1	0	9.55808	76		0	2	1		25.3333	77.1667	0	0.5	0	0
88	2009-11-10	Bank Of America Is The Worst Major Bank When It Comes To Mortgage Mods $BAC $JPM $C by @thestalwart http://bit.ly/2dqDBQ	bank of america is the worst major bank when it comes to mortgage mods $bac $jpm $c by @thestalwart	bank of america is the worst major bank when it comes to mortgage mods $bac $jpm $c by @thestalwart	0.75	negative	-0.46875			2010-02-07	1	0	1	0	9.55808	76		0	2	1		25.3333	77.6667	0	0.5	0	0
89	2009-11-13	Jamie Dimon: JP Morgan Chase Must Be Allowed To Fail! $JPM by @carney http://bit.ly/1pxnJ1	jamie dimon: jp morgan chase must be allowed to fail! $jpm by @carney	jamie dimon: jp morgan chase must be allowed to fail! $jpm by @carney	0.3	negative	-0.625			2010-02-08	1	0	1	0	9.46549	76		0	2	1		25.3333	78.1667	0	0.5	-0.092593	0
57	2009-11-18	eBay's Billionaire Founder Launching Local-News Oufit In Hawaii $EBAY by @ErinLCarlson http://bit.ly/hsHTQ	ebay's billionaire founder launching local-news oufit in hawaii $ebay by @erinlcarlson	ebay's billionaire founder launching local-news oufit in hawaii $ebay by @erinlcarlson	0	neutral	0			2010-02-10	1	0	1	0	9.24242	76		0	2	1		25.3333	78.6667	0	0.5	-0.223064	0
90	2009-11-20	JP Morgan- $JPM/diciembre/volatility of 37 near 15-month lows; Bank of America-BAC volatility of 42 near 17-month lows	jp morgan- $jpm/diciembre/volatility of 37 near 15-month lows; bank of america-bac volatility of 42 near 17-month lows	jp morgan- $jpm/diciembre/volatility of 37 near 15-month lows; bank of america-bac volatility of 42 near 17-month lows	0.4	positive	0.1			2010-02-12	1	1	0	0	9.16246	77		1	3	1		25.6667	79	0.333333	0.333333	-0.079967	-0.2
91	2009-11-23	JPMorgan ChaseÃ¢â‚¬â„¢ CEO, Jamie Dimon may replace Timothy Geithner a treasury secretary http://bit.ly/87wGzC #EFCG $JPM	jpmorgan chase ceo, jamie dimon may replace timothy geithner a treasury secretary #efcg $jpm	jpmorgan chase ceo, jamie dimon may replace timothy geithner a treasury secretary #efcg $jpm	0	neutral	0			2010-02-14	2	0	2	0	9.16246	77		0	2	2		25.6667	80	0	1	0	-0.0625
58	2009-11-28	Ever wonder what Black Friday really looks like ... Take a peek! www.ebayholiday.com/black-friday #ebaymap	ever wonder what black friday really looks like ... take a peek! www.ebayholiday.com/black-friday #ebaymap	ever wonder what black friday really looks like ... take a peek! www.ebayholiday.com/black-friday #ebaymap	0.316667	neutral	0.0416667			2010-02-17	1	0	0	1	9.54546	78		1	3	1		26	80.3333	0.333333	0.333333	0.382998	0.25
92	2009-12-03	All this talk of $JPM and derivatives loss due to regulation. Jamie Dimon himself has stated $JPM has already prepared for upcoming reg. !	all this talk of $jpm and derivatives loss due to regulation. jamie dimon himself has stated $jpm has already prepared for upcoming reg. !	all this talk of $jpm and derivatives loss due to regulation. jamie dimon himself has stated $jpm has already prepared for upcoming reg. !	0.375	negative	-0.15625			2010-02-26	2	0	2	0	9.68855	78		0	2	2		26	81.3333	0	1	0.143097	0
59	2009-12-06	Nice! We're a retail Social Media strategy they "love"...Thanks for the props @AdAge: http://bit.ly/9345DM	nice! we're a retail social media strategy they "love"...thanks for the props @adage:	nice! we're a retail social media strategy they "love"...thanks for the props @adage:	0.555556	positive	0.427778			2010-03-05	1	0	0	1	10.3662	79		1	3	1		26.3333	81.6667	0.333333	0.333333	0.677609	0.384091
93	2009-12-08	JP Morgan: Additional Mortgage Losses Coming $JPM by @tvjournal http://bit.ly/6kmeJq	jp morgan: additional mortgage losses coming $jpm by @tvjournal	jp morgan: additional mortgage losses coming $jpm by @tvjournal	0	neutral	0			2010-03-17	2	0	2	0	11.3552	79		0	2	2		26.3333	82.6667	0	1	0.989058	0
94	2009-12-10	Geithner's Dubious Doublespeak http://tr.im/HfJp $JPM Also: How to get $100 trillion...by Christmas http://tr.im/F98Q	geithner's dubious doublespeak $jpm also: how to get $100 trillion...by christmas	geithner's dubious doublespeak $jpm also: how to get $100 trillion...by christmas	0	neutral	0			2010-03-18	1	0	1	0	11.5572	79		0	2	1		26.3333	83.1667	0	0.5	0.202021	0
60	2009-12-14	Watching @KimKardashian and Karen Bard, eBay's pop culture expert, on LXTV at the eBay pop up store in NYC. http://bit.ly/6VUX1W	watching @kimkardashian and karen bard, ebay's pop culture expert, on lxtv at the ebay pop up store in nyc.	watching @kimkardashian and karen bard, ebay's pop culture expert, on lxtv at the ebay pop up store in nyc.	0	neutral	0			2010-03-19	1	0	0	1	11.4436	80		1	3	1		26.6667	83.5	0.333333	0.333333	-0.113637	0.35
61	2009-12-14	Video: Compare in-store pricing with eBay listings on the go, using our mobile app http://bit.ly/6kCuvE. You may find surprising results!	video: compare in-store pricing with ebay listings on the go, using our mobile app you may find surprising results!	video: compare in-store pricing with ebay listings on the go, using our mobile app you may find surprising results!	0.5	positive	0.875			2010-03-24	1	0	1	0	11.3384	80		0	2	1		26.6667	84	0	0.5	-0.105219	0
95	2009-12-15	The Amazing Life And Career Of Jamie Dimon http://bit.ly/5J4mdG $JPM #dimon #wallst	the amazing life and career of jamie dimon $jpm #dimon #wallst	the amazing life and career of jamie dimon $jpm #dimon #wallst	0.9	positive	0.6			2010-03-25	1	0	1	0	11.5993	80		0	2	1		26.6667	84.5	0	0.5	0.260942	0
97	2009-12-16	$JPM/WS up 5% today, giddy up-size traded	$jpm/ws up 5% today, giddy up-size traded	$jpm/ws up 5% today, giddy up-size traded	0	neutral	0			2010-03-31	1	0	1	0	11.351	80		0	2	1		26.6667	85	0	0.5	-0.248316	0
96	2009-12-16	Finally! $WaMuQ pursues $JPM, #FDIC on absurdly cheap price for WaMu sale to JP Morgan in 9/08. http://www.cnbc.com/id/34442568	finally! $wamuq pursues $jpm, #fdic on absurdly cheap price for wamu sale to jp morgan in 9/08.	finally! $wamuq pursues $jpm, #fdic on absurdly cheap price for wamu sale to jp morgan in 9/08.	0.85	positive	0.2			2010-04-01	1	0	0	1	11.1827	81		1	3	1		27	85.3333	0.333333	0.333333	-0.16835	0.333333
62	2009-12-17	The first 100 people to find us in Los Angeles at http://bit.ly/7mFhVm & say "LEATHER" get a $50 eBay gift card. Let us help you gift!	the first 100 people to find us in los angeles at & say "leather" get a $50 ebay gift card. let us help you gift!	the first 100 people to find us in los angeles at & say "leather" get a $50 ebay gift card. let us help you gift!	0.333333	positive	0.3125			2010-04-02	2	1	1	0	11.1827	81		0	2	1		27	85.8333	0	0.5	0	-0.155556
98	2009-12-18	RT @Convertbond: Volker Ripping the #Banks http://bit.ly/4JFNLs $GS $JPM $AIG $CS $BAC Glass Steagall @dylanratigan #mkt #Finance	rt @convertbond: volker ripping the #banks $gs $jpm $aig $cs $bac glass steagall @dylanratigan #mkt #finance	rt @convertbond: volker ripping the #banks $gs $jpm $aig $cs $bac glass steagall @dylanratigan #mkt #finance	0	neutral	0			2010-04-05	2	0	0	2	11.5194	82		1	3	2		27.3333	86.5	0.333333	0.666667	0.336701	0.65
99	2009-12-21	$JPM, $WFC, $M, $EMC, $IWM hit new short-term breakout highs http://tinyurl.com/yh4k2ma	$jpm, $wfc, $m, $emc, $iwm hit new short-term breakout highs	$jpm, $wfc, $m, $emc, $iwm hit new short-term breakout highs	0.454545	positive	0.136364			2010-05-11	1	0	1	0	9.41919	82		0	2	1		27.3333	87	0	0.5	-2.10017	0
63	2009-12-22	Judge Suggests Craigslist And Ebay Settle Before He Makes "Everyone Unhappy" $EBAY by @egs2138 http://bit.ly/4X7EQC	judge suggests craigslist and ebay settle before he makes "everyone unhappy" $ebay by @egs2138	judge suggests craigslist and ebay settle before he makes "everyone unhappy" $ebay by @egs2138	0.9	negative	-0.6			2010-05-12	1	0	0	1	9.47391	83		1	3	1		27.6667	87.3333	0.333333	0.333333	0.054714	0.35
100	2009-12-24	rodge cohen must maintain incentives to banking system return to "glass Steagall" would not be good $JPM $C $$	rodge cohen must maintain incentives to banking system return to "glass steagall" would not be good $jpm $c $$	rodge cohen must maintain incentives to banking system return to "glass steagall" would not be good $jpm $c $$	0.6	positive	0.7			2010-05-24	1	0	1	0	8.9899	83		0	2	1		27.6667	87.8333	0	0.5	-0.484007	0
64	2009-12-30	Lessons From The eBay-Craigslist Fiasco $EBAY http://bit.ly/7nG6Zg	lessons from the ebay-craigslist fiasco $ebay	lessons from the ebay-craigslist fiasco $ebay	0	neutral	0			2010-05-27	1	0	0	1	9.22138	84		1	3	1		28	88.1667	0.333333	0.333333	0.231481	0.25
102	2010-01-01	More on that wacky pink sheets WaMu trading: http://bit.ly/6IGroc $JPM $WAMUQ.PK	more on that wacky pink sheets wamu trading: $jpm $wamuq.pk	more on that wacky pink sheets wamu trading: $jpm $wamuq.pk	0.6	positive	0.3			2010-06-03	1	0	1	0	9.33502	84		0	2	1		28	88.6667	0	0.5	0.113637	0
103	2010-01-01	Monday's DividatesÃ¢â€žÂ¢: $CMCSA $GPS $ITUB $JPM $TD and 10 more at http://dividata.com/dividates $$	monday's dividates: $cmcsa $gps $itub $jpm $td and 10 more at $$	monday's dividates: $cmcsa $gps $itub $jpm $td and 10 more at $$	0.5	positive	0.5			2010-06-05	1	0	0	1	9.25505	85		1	3	1		28.3333	89	0.333333	0.333333	-0.079966	0.370833
65	2010-01-01	Happy New Year! Do any of your resolutions involve eBay? If so, please tell us about them!	happy new year! do any of your resolutions involve ebay? if so, please tell us about them!	happy new year! do any of your resolutions involve ebay? if so, please tell us about them!	0.727273	positive	0.506534			2010-06-07	1	0	1	0	9.06987	85		0	2	1		28.3333	89.5	0	0.5	-0.185186	0
101	2010-01-01	http://chart.ly/qmqsen $FAS - watch the financials $wfc $jpm $gs etc - they bounce, this one will reward you nicely.	$fas - watch the financials $wfc $jpm $gs etc - they bounce, this one will reward you nicely.	$fas - watch the financials $wfc $jpm $gs etc - they bounce, this one will reward you nicely.	1	positive	0.6			2010-06-23	1	0	1	0	8.98148	85		0	2	1		28.3333	90	0	0.5	-0.088383	0
104	2010-01-02	Sandy Weill finally thows Chuck Prince under the bus http://bit.ly/88gzp7 $C $JPM Jamie Dimon $BAC Citigroup	sandy weill finally thows chuck prince under the bus $c $jpm jamie dimon $bac citigroup	sandy weill finally thows chuck prince under the bus $c $jpm jamie dimon $bac citigroup	1	neutral	0			2010-06-24	1	0	1	0	8.77946	85		0	2	1		28.3333	90.5	0	0.5	-0.202021	0
105	2010-01-02	http://bit.ly/4HMvoG Move $$ from "Mr. Potter" $C $BAC $WFC $JPM to "George Bailey" $HCBK $WBS $MBFI $HBHC CreditUnion, etc <<Pls RT	move $$ from "mr. potter" $c $bac $wfc $jpm to "george bailey" $hcbk $wbs $mbfi $hbhc creditunion, etc <<pls rt	move $$ from "mr. potter" $c $bac $wfc $jpm to "george bailey" $hcbk $wbs $mbfi $hbhc creditunion, etc <<pls rt	0	neutral	0			2010-06-28	1	0	0	1	8.71633	86		1	3	1		28.6667	90.8333	0.333333	0.333333	-0.063131	0.5
66	2010-01-03	Did you know that there are more than 88 million eBay.com users worldwide, trading more than $1,900 worth of goods each second?	did you know that there are more than 88 million ebay.com users worldwide, trading more than $1,900 worth of goods each second?	did you know that there are more than 88 million ebay.com users worldwide, trading more than $1,900 worth of goods each second?	0.275	positive	0.325			2010-07-01	1	0	0	1	8.26599	87		1	3	1		29	91.1667	0.333333	0.333333	-0.450337	1
69	2010-01-04	http://chart.ly/nvnxc4 $EBAY - faded from new years pop that tested major node and down trendline	$ebay - faded from new years pop that tested major node and down trendline	$ebay - faded from new years pop that tested major node and down trendline	0.414478	neutral	0.014436			2010-07-06	1	0	1	0	8.14394	87		0	2	1		29	91.6667	0	0.5	-0.122054	0
67	2010-01-04	http://chart.ly/zbp2qg $EBAY - bearish engulfing followed by bearish harami, 3 lower highs, pretty bearish short term.	$ebay - bearish engulfing followed by bearish harami, 3 lower highs, pretty bearish short term.	$ebay - bearish engulfing followed by bearish harami, 3 lower highs, pretty bearish short term.	0.65	positive	0.125			2010-07-07	2	0	1	1	8.33754	88		1	3	1		29.3333	92	0.333333	0.333333	0.193604	0.214286
68	2010-01-04	$spx, $indu, $compx, $ebay, $uup, $vix and more charts and commentary. http://bit.ly/4TmDJ7 $$ #mkt	$spx, $indu, $compx, $ebay, $uup, $vix and more charts and commentary. $$ #mkt	$spx, $indu, $compx, $ebay, $uup, $vix and more charts and commentary. $$ #mkt	0.5	positive	0.5			2010-07-08	1	0	1	0	8.37121	88		0	2	1		29.3333	92.5	0	0.5	0.033669	0
71	2010-01-05	RT @immad: New blog post by moi: Internet stocks Predictions for 2020 http://bit.ly/4CXpZJ $GOOG $AMZN $AAPL $EBAY $ATVI $SCOR	rt @immad: new blog post by moi: internet stocks predictions for 2020 $goog $amzn $aapl $ebay $atvi $scor	rt @immad: new blog post by moi: internet stocks predictions for 2020 $goog $amzn $aapl $ebay $atvi $scor	0.454545	positive	0.136364			2010-07-09	1	0	1	0	8.53956	88		0	2	1		29.3333	93	0	0.5	0.16835	0
106	2010-01-05	$$ Today's Hot Arbs: $SWN and $LINE, $MUR and $IMO, $JPM and $BNS, $JPM and $CM - http://www.hotarb.com	$$ today's hot arbs: $swn and $line, $mur and $imo, $jpm and $bns, $jpm and $cm -	$$ today's hot arbs: $swn and $line, $mur and $imo, $jpm and $bns, $jpm and $cm -	0.85	positive	0.25			2010-07-12	2	0	1	1	8.5101	89		1	3	1		29.6667	93.3333	0.333333	0.333333	-0.029461	0.136364
72	2010-01-05	I think $GOOG lost a great opportunity today with the "Nexus Plexus", should use $EBAY dutch auction only =$700 ea phone	i think $goog lost a great opportunity today with the "nexus plexus", should use $ebay dutch auction only =$700 ea phone	i think $goog lost a great opportunity today with the "nexus plexus", should use $ebay dutch auction only =$700 ea phone	0.875	positive	0.4			2010-07-13	1	0	1	0	8.84259	89		0	2	1		29.6667	93.8333	0	0.5	0.332491	0
70	2010-01-05	Just got an email from $EBAY congratulating me on my 1st purchase -- Wow I've had the Acct for years and just now bot something lol	just got an email from $ebay congratulating me on my 1st purchase -- wow i've had the acct for years and just now bot something lol	just got an email from $ebay congratulating me on my 1st purchase -- wow i've had the acct for years and just now bot something lol	0.85	positive	0.45			2010-07-14	1	0	1	0	8.88468	89		0	2	1		29.6667	94.3333	0	0.5	0.042088	-0.0791667
73	2010-01-06	$EBAY:5, EBAY 0. 3. Online retailers doing poorly. Chips doing poorly today. Amat up . 4%. And intel one la http://tinyurl.com/yd224fl	$ebay:5, ebay 0. 3. online retailers doing poorly. chips doing poorly today. amat up . 4%. and intel one la	$ebay:5, ebay 0. 3. online retailers doing poorly. chips doing poorly today. amat up . 4%. and intel one la	0.6	negative	-0.4			2010-07-15	2	0	2	0	8.85101	89		0	2	2		29.6667	95.3333	0	1	-0.03367	-0.1
76	2010-01-07	http://chart.ly/f5xvne $EBAY - breaking down out of pennant.	$ebay - breaking down out of pennant.	$ebay - breaking down out of pennant.	0.288889	negative	-0.155556			2010-07-21	1	0	1	0	8.48906	89		0	2	1		29.6667	95.8333	0	0.5	-0.361952	0
74	2010-01-07	In 2009 eBay buyers & sellers gave a record $50 million to nonprofits. See how you can get involved in 2010: http://bit.ly/5uqZCS.	in 2009 ebay buyers & sellers gave a record $50 million to nonprofits. see how you can get involved in 2010:	in 2009 ebay buyers & sellers gave a record $50 million to nonprofits. see how you can get involved in 2010:	0	neutral	0			2010-07-28	1	0	1	0	8.85522	89		0	2	1		29.6667	96.3333	0	0.5	0.366161	0
75	2010-01-07	$EBAY is a good resource but it needs a rework so its more user friendly. So congested and crap-filled.	$ebay is a good resource but it needs a rework so its more user friendly. so congested and crap-filled.	$ebay is a good resource but it needs a rework so its more user friendly. so congested and crap-filled.	0.533333	positive	0.525			2010-08-09	3	1	0	2	9.25084	90		1	3	2		30	97	0.333333	0.666667	0.395623	0.304545
79	2010-01-08	$EBAY (eBay Inc.) $23.39 has crossed its 50 day moving average: $23.27 #empta #stocks_x000D_ http://empirasign.com/l/lzu.htm	$ebay (ebay inc.) $23.39 has crossed its 50 day moving average: $23.27 #empta #stocks_x000D_	$ebay (ebay inc.) $23.39 has crossed its 50 day moving average: $23.27 #empta #stocks_x000D_	0.4	negative	-0.15			2010-08-10	1	0	0	1	9.22138	91		1	3	1		30.3333	97.3333	0.333333	0.333333	-0.029462	0.4
81	2010-01-08	http://bit.ly/5T6aUR $EBAY $AMD Ex-McKinsey Exec - Rajaratnam Paid $1.75 Mln For Tips	$ebay $amd ex-mckinsey exec - rajaratnam paid $1.75 mln for tips	$ebay $amd ex-mckinsey exec - rajaratnam paid $1.75 mln for tips	0	neutral	0			2010-08-13	1	0	1	0	9.04882	91		0	2	1		30.3333	97.8333	0	0.5	-0.172559	0
77	2010-01-08	Over the years many relics of the King have sold on eBay, including a plastic fern from Graceland and a ball from his personal pool table.	over the years many relics of the king have sold on ebay, including a plastic fern from graceland and a ball from his personal pool table.	over the years many relics of the king have sold on ebay, including a plastic fern from graceland and a ball from his personal pool table.	0.4	positive	0.25			2010-08-15	1	0	1	0	9.04882	91		0	2	1		30.3333	98.3333	0	0.5	0	0
80	2010-01-08	RT @DavidSacks: $AMZN is now worth more than $YHOO and $EBAY combined. Entrepreneurs always beat bureaucrats but sometimes it takes awhile.	rt @davidsacks: $amzn is now worth more than $yhoo and $ebay combined. entrepreneurs always beat bureaucrats but sometimes it takes awhile.	rt @davidsacks: $amzn is now worth more than $yhoo and $ebay combined. entrepreneurs always beat bureaucrats but sometimes it takes awhile.	0.3	positive	0.4			2010-08-19	1	1	0	0	9.73485	92		1	3	1		30.6667	98.6667	0.333333	0.333333	0.686027	-0.8
78	2010-01-08	Happy 75th, Elvis! If youÃ¢â‚¬â„¢re looking for something to commemorate the day, you can find >27,000 auction items at http://bit.ly/8Mmc6D.	happy 75th, elvis! if youre looking for something to commemorate the day, you can find >27,000 auction items at	happy 75th, elvis! if youre looking for something to commemorate the day, you can find >27,000 auction items at	1	positive	1			2010-08-20	1	0	1	0	9.83586	92		0	2	1		30.6667	99.1667	0	0.5	0.10101	0
82	2010-01-09	Did you know eBay's original name was Echo Bay? When the URL Ã¢â‚¬Å“EchoBay.comÃ¢â‚¬ï¿½ was taken, the name was shortened to eBay Ã¢â‚¬Â¦ and that was that!	did you know ebay's original name was echo bay? when the url echobay.com was taken, the name was shortened to ebay and that was that!	did you know ebay's original name was echo bay? when the url echobay.com was taken, the name was shortened to ebay and that was that!	0.75	positive	0.46875			2010-08-26	1	0	0	1	9.5665	93		1	3	1		31	99.5	0.333333	0.333333	-0.269359	0.25625
83	2010-01-10	Our Deals app on iPhone is a tool you can use to execute personalized searches, share & buy products @ the best deals! http://bit.ly/8NOWW6	our deals app on iphone is a tool you can use to execute personalized searches, share & buy products @ the best deals!	our deals app on iphone is a tool you can use to execute personalized searches, share & buy products @ the best deals!	0.3	positive	1			2010-08-31	3	0	3	0	9.77694	93		0	2	3		31	101	0	1.5	0.210437	0
108	2010-01-11	Having a harder time than expected moving some $GS $JPM debt	having a harder time than expected moving some $gs $jpm debt	having a harder time than expected moving some $gs $jpm debt	0.2	negative	-0.1			2010-09-01	1	0	0	1	10.1136	94		1	3	1		31.3333	101.333	0.333333	0.333333	0.3367	0.5
107	2010-01-11	This is what I've been saying about $JPM for weeks. RT: @cnbcfastmoney Here Come The Dividend Increases http://cnbc.com/id/34810072 $JPM	this is what i've been saying about $jpm for weeks. rt: @cnbcfastmoney here come the dividend increases $jpm	this is what i've been saying about $jpm for weeks. rt: @cnbcfastmoney here come the dividend increases $jpm	0	neutral	0			2010-09-10	2	0	2	0	10.1431	94		0	2	2		31.3333	102.333	0	1	0.029462	0
109	2010-01-11	JP Morgan- $JPM/febrero/put volatility low at 31 into EPS, credit and dividend increase outlook	jp morgan- $jpm/febrero/put volatility low at 31 into eps, credit and dividend increase outlook	jp morgan- $jpm/febrero/put volatility low at 31 into eps, credit and dividend increase outlook	0.3	neutral	0			2010-09-13	1	0	1	0	10.2273	94		0	2	1		31.3333	102.833	0	0.5	0.084175	0
84	2010-01-11	AOL Looked At eBay And Electronic Arts Before Time Warner $AOL $EBAY $ERTS $TWX by @nichcarlson http://bit.ly/4FGsMp	aol looked at ebay and electronic arts before time warner $aol $ebay $erts $twx by @nichcarlson	aol looked at ebay and electronic arts before time warner $aol $ebay $erts $twx by @nichcarlson	0	neutral	0			2010-09-29	4	0	3	1	10.5177	94		0	2	3		31.3333	104.333	0	1.5	0.290403	0.5
85	2010-01-11	$EBAY looks like it is moving through sell triggers. Be ready to lock in profits.	$ebay looks like it is moving through sell triggers. be ready to lock in profits.	$ebay looks like it is moving through sell triggers. be ready to lock in profits.	0.5	positive	0.2			2010-09-30	1	0	1	0	10.2694	94		0	2	1		31.3333	104.833	0	0.5	-0.248315	0
110	2010-01-13	$JPM 's earnings Friday and finis strong! = $JPM great #s coming?	$jpm 's earnings friday and finis strong! = $jpm great #s coming?	$jpm 's earnings friday and finis strong! = $jpm great #s coming?	0.741667	positive	0.670833			2010-10-04	2	0	2	0	10.1347	94		0	2	2		31.3333	105.833	0	1	-0.134681	0.0666667
116	2010-01-14	whalen election over the politicians go back to the big banks from "concern" over small banks $GS $JPM	whalen election over the politicians go back to the big banks from "concern" over small banks $gs $jpm	whalen election over the politicians go back to the big banks from "concern" over small banks $gs $jpm	0.166667	neutral	-0.0833333			2010-10-05	1	0	1	0	10.3493	94		0	2	1		31.3333	106.333	0	0.5	0.214646	0
113	2010-01-14	Intel Aftermath: Trading In The Chipmaker's Wake http://bit.ly/8iRNDo $.SPX $ENER $HPQ $IBM $INTC $JPM $MSFT $QCOM $TSL #StockMarket	intel aftermath: trading in the chipmaker's wake $.spx $ener $hpq $ibm $intc $jpm $msft $qcom $tsl #stockmarket	intel aftermath: trading in the chipmaker's wake $.spx $ener $hpq $ibm $intc $jpm $msft $qcom $tsl #stockmarket	0	neutral	0			2010-10-06	1	0	1	0	10.2904	94		0	2	1		31.3333	106.833	0	0.5	-0.058922	0
114	2010-01-14	Paul Volcker Defends the Fed, Warns of "Ominous Message of [U.S.] Vulnerability" http://bit.ly/6rO9vt $XLF $FAZ $JPM $MS $C $BAC $AIG #mkt	paul volcker defends the fed, warns of "ominous message of [you.s.] vulnerability" $xlf $faz $jpm $ms $c $bac $aig #mkt	paul volcker defends the fed, warns of "ominous message of [you.s.] vulnerability" $xlf $faz $jpm $ms $c $bac $aig #mkt	0	neutral	0			2010-10-08	1	0	0	1	10.3577	95		1	3	1		31.6667	107.167	0.333333	0.333333	0.06734	0.15
111	2010-01-14	$INTC was great, now let's see if $JPM can follow through...We have $JPM January 44/46 debit spread at $0.87 or less.	$intc was great, now let's see if $jpm can follow through...we have $jpm january 44/46 debit spread at $0.87 or less.	$intc was great, now let's see if $jpm can follow through...we have $jpm january 44/46 debit spread at $0.87 or less.	0.408333	positive	0.316667			2010-10-13	1	0	0	1	10.4672	96		1	3	1		32	107.5	0.333333	0.333333	0.109428	0.2
115	2010-01-14	BHO to @eminiplayer: we want our [TARP] money back and we are going to get it $JPM $$ LOL	bho to @eminiplayer: we want our [tarp] money back and we are going to get it $jpm $$ lol	bho to @eminiplayer: we want our [tarp] money back and we are going to get it $jpm $$ lol	0.35	positive	0.4			2010-10-19	2	0	1	1	10.7449	97		1	3	1		32.3333	107.833	0.333333	0.333333	0.277777	0.5
112	2010-01-14	now if $JPM can beat in morning we get some love out of Mr Market	now if $jpm can beat in morning we get some love out of mr market	now if $jpm can beat in morning we get some love out of mr market	0.6	positive	0.5			2010-10-20	1	0	1	0	10.7997	97		0	2	1		32.3333	108.333	0	0.5	0.054715	0
120	2010-01-15	"Shocking & Unbelievable": Wall Street to Pay Record $145B in Bonuses, WSJ Says http://bit.ly/7aYCuC $XLF $GS $JPM $MS $BAC $C $WFC #mkt	"shocking & unbelievable": wall street to pay record $145b in bonuses, wsj says $xlf $gs $jpm $ms $bac $c $wfc #mkt	"shocking & unbelievable": wall street to pay record $145b in bonuses, wsj says $xlf $gs $jpm $ms $bac $c $wfc #mkt	1	negative	-0.625			2010-10-21	1	0	0	1	11.4478	98		1	3	1		32.6667	108.667	0.333333	0.333333	0.648147	0.433333
123	2010-01-15	$JPM looks like traders playing for a gap fill...the move after that will dictate the next few days for $JPM...	$jpm looks like traders playing for a gap fill...the move after that will dictate the next few days for $jpm...	$jpm looks like traders playing for a gap fill...the move after that will dictate the next few days for $jpm...	0.05	negative	-0.1			2010-11-01	2	0	2	0	12.3569	98		0	2	2		32.6667	109.667	0	1	0.909091	-0.0851852
121	2010-01-15	Overview of #Haiti help offered by Wall St. big banks. At least $6.85M in support from big 6: http://bit.ly/5o2Gd7 $BAC $JPM $WFC $C $GS $MS	overview of #haiti help offered by wall st. big banks. at least $6.85m in support from big 6: $bac $jpm $wfc $c $gs $ms	overview of #haiti help offered by wall st. big banks. at least $6.85m in support from big 6: $bac $jpm $wfc $c $gs $ms	0.2	neutral	-0.1			2010-11-02	1	0	0	1	12.6557	99		1	3	1		33	110	0.333333	0.333333	0.298822	0.6
118	2010-01-15	http://chart.ly/vpcb38 $XLF - $JPM earnings drop the financials ETF back into a formally accepted area at 14.95	$xlf - $jpm earnings drop the financials etf back into a formally accepted area at 14.95	$xlf - $jpm earnings drop the financials etf back into a formally accepted area at 14.95	0	neutral	0			2010-11-09	1	0	1	0	12.8493	99		0	2	1		33	110.5	0	0.5	0.193602	0
119	2010-01-15	Lessons of JPM: Banks Still Coping With Credit Crisis "Hangover," WSJ's Susanne Craig Says http://bit.ly/6BCvaW $JPM $WFC $BAC $C $XLF #mkt	lessons of jpm: banks still coping with credit crisis "hangover," wsj's susanne craig says $jpm $wfc $bac $c $xlf #mkt	lessons of jpm: banks still coping with credit crisis "hangover," wsj's susanne craig says $jpm $wfc $bac $c $xlf #mkt	0	neutral	0			2010-11-10	1	0	1	0	13.0177	99		0	2	1		33	111	0	0.5	0.16835	0.0528409
122	2010-01-15	$JPM graphics representation of earnings vs price http://bit.ly/4AmrZS	$jpm graphics representation of earnings vs price	$jpm graphics representation of earnings vs price	0	neutral	0			2010-11-14	1	1	0	0	12.6852	100		1	3	1		33.3333	111.333	0.333333	0.333333	-0.332491	-1
124	2010-01-15	Loan loss coverage ratio up to 5.5% at $JPM, credit reserves $32.5 billion #Banking $JPM	loan loss coverage ratio up to 5.5% at $jpm, credit reserves $32.5 billion #banking $jpm	loan loss coverage ratio up to 5.5% at $jpm, credit reserves $32.5 billion #banking $jpm	0	neutral	0			2010-11-15	3	1	0	2	12.6515	101		1	3	2		33.6667	112	0.333333	0.666667	-0.03367	0.5
117	2010-01-15	Big banks accused of real estate short sale fraud, interesting story http://www.cnbc.com/id/34877347 $$ $JPM $BAC $C	big banks accused of real estate short sale fraud, interesting story $$ $jpm $bac $c	big banks accused of real estate short sale fraud, interesting story $$ $jpm $bac $c	0.3	positive	0.175			2010-11-16	1	1	0	0	12.5295	102		1	3	1		34	112.333	0.333333	0.333333	-0.122054	-0.2
125	2010-01-15	$JPM 74 V 60-miss on top line	$jpm 74 v 60-miss on top line	$jpm 74 v 60-miss on top line	0.5	positive	0.5			2010-11-18	1	0	1	0	12.8662	102		0	2	1		34	112.833	0	0.5	0.3367	0
126	2010-01-17	Breaking News: $JPM Still Losing Money On Stuff http://bit.ly/6pfgFv #economy	breaking news: $jpm still losing money on stuff #economy	breaking news: $jpm still losing money on stuff #economy	0	neutral	0			2010-11-19	3	0	2	1	12.7525	102		0	2	2		34	113.833	0	1	-0.113636	0.5
127	2010-01-17	RT: @macroaxis: Jamie Dimon: Risk Of A Double-Dip Recession Is Why WeÃ¢â‚¬â„¢re Not Hiking The Dividend http://bit.ly - $JPM	rt: @macroaxis: jamie dimon: risk of a double-dip recession is why were not hiking the dividend - $jpm	rt: @macroaxis: jamie dimon: risk of a double-dip recession is why were not hiking the dividend - $jpm	0	neutral	0			2010-11-22	1	1	0	0	12.8956	103		1	3	1		34.3333	114.167	0.333333	0.333333	0.143098	-0.133333
86	2010-01-19	Google Isn't The Only Silicon Valley Company Struggling In China $GOOG $EBAY $YHOO http://bit.ly/4R4CRe	google isn't the only silicon valley company struggling in china $goog $ebay $yhoo	google isn't the only silicon valley company struggling in china $goog $ebay $yhoo	1	neutral	0			2010-11-26	1	0	1	0	13.1103	103		0	2	1		34.3333	114.667	0	0.5	0.214647	0
87	2010-01-20	Today's sell-off has changed the Market Pulse from Uptrend to "Uptrend under pressure" Did this affect $PNRA & $EBAY? http://ow.ly/YMrc	today's sell-off has changed the market pulse from uptrend to "uptrend under pressure" did this affect $pnra & $ebay?	today's sell-off has changed the market pulse from uptrend to "uptrend under pressure" did this affect $pnra & $ebay?	0	neutral	0			2010-11-29	1	0	1	0	12.7231	103		0	2	1		34.3333	115.167	0	0.5	-0.387206	0
89	2010-01-20	$EBAY 6 Month Bullish Symmetrical Triangle On The Cusp Of Breaking Out http://media.trending123.com/Twitter/EBAY.png	$ebay 6 month bullish symmetrical triangle on the cusp of breaking out	$ebay 6 month bullish symmetrical triangle on the cusp of breaking out	0	neutral	0			2010-11-30	2	0	2	0	12.2643	103		0	2	2		34.3333	116.167	0	1	-0.458754	0
91	2010-01-20	Sold 20 puts v short 25 calls. RT @MOFinancial: @optionmonster Do you have a trade on in $EBAY?	sold 20 puts v short 25 calls. rt @mofinancial: @optionmonster do you have a trade on in $ebay?	sold 20 puts v short 25 calls. rt @mofinancial: @optionmonster do you have a trade on in $ebay?	0.3	neutral	0			2010-12-01	4	2	1	1	12.3148	104		1	3	2		34.6667	116.833	0.333333	0.666667	0.050505	0.475
90	2010-01-20	eBay Turns In Solid Quarter, Okay Guidance $EBAY by @jwyarow http://bit.ly/8MLijy	ebay turns in solid quarter, okay guidance $ebay by @jwyarow	ebay turns in solid quarter, okay guidance $ebay by @jwyarow	0.3	positive	0.25			2010-12-02	5	0	4	1	12.5884	104		0	2	4		34.6667	118.833	0	2	0.273569	0.175
88	2010-01-20	A Tweet-off! RT@irwebreport 2 people live-tweeting $ebay earnings call @MOFinancial and @ebayinkblog Be nice to see unified stream #ebayq409	a tweet-off! rt@irwebreport 2 people live-tweeting $ebay earnings call @mofinancial and @ebayinkblog be nice to see unified stream #ebayq409	a tweet-off! rt@irwebreport 2 people live-tweeting $ebay earnings call @mofinancial and @ebayinkblog be nice to see unified stream #ebayq409	1	positive	0.6			2010-12-04	1	1	0	0	12.4621	105		1	3	1		35	119.167	0.333333	0.333333	-0.126263	-0.6
128	2010-01-21	Take away the toys of $GS and $JPM (Prop desk trading) and the charts tell the story.	take away the toys of $gs and $jpm (prop desk trading) and the charts tell the story.	take away the toys of $gs and $jpm (prop desk trading) and the charts tell the story.	0	neutral	0			2010-12-12	1	0	1	0	12.9167	105		0	2	1		35	119.667	0	0.5	0.454546	0
92	2010-01-21	Something to strive 4 in Q1FY10 RT @irwebreport: A better live-tweeting approach 4 earnings calls #eBayQ409 meet $EBAY http://post.ly/JhBa	something to strive 4 in q1fy10 rt @irwebreport: a better live-tweeting approach 4 earnings calls #ebayq409 meet $ebay	something to strive 4 in q1fy10 rt @irwebreport: a better live-tweeting approach 4 earnings calls #ebayq409 meet $ebay	0.5	positive	0.5			2010-12-13	1	0	1	0	12.7441	105		0	2	1		35	120.167	0	0.5	-0.172559	0
93	2010-01-22	No Stoppin' Apple http://bit.ly/77v8hp $AAPL $CSCO $EBAY $GE $GOOG $IBM $INTC $MSFT #WirelessCommunications #SteveJobs #Recession #Nasdaq	no stoppin' apple $aapl $csco $ebay $ge $goog $ibm $intc $msft #wirelesscommunications #stevejobs #recession #nasdaq	no stoppin' apple $aapl $csco $ebay $ge $goog $ibm $intc $msft #wirelesscommunications #stevejobs #recession #nasdaq	0	neutral	0			2010-12-15	2	0	2	0	12.7062	105		0	2	2		35	121.167	0	1	-0.037879	0
94	2010-01-25	E-Commerce Strength Has Continued Into Q1, Says ChannelAdvisor $AMZN $EBAY http://bit.ly/8rNLPk	e-commerce strength has continued into q1, says channeladvisor $amzn $ebay	e-commerce strength has continued into q1, says channeladvisor $amzn $ebay	0	neutral	0			2010-12-18	1	0	1	0	12.5505	105		0	2	1		35	121.667	0	0.5	-0.155724	0
99	2010-01-26	eBay Tries To Beat Back Amazon, Lowers Listing Fees $EBAY $AMZN by @jwyarow http://bit.ly/5K186r	ebay tries to beat back amazon, lowers listing fees $ebay $amzn by @jwyarow	ebay tries to beat back amazon, lowers listing fees $ebay $amzn by @jwyarow	0.2	neutral	-0.05			2010-12-20	2	0	2	0	12.4495	105		0	2	2		35	122.667	0	1	-0.10101	0
96	2010-01-26	Hear what the eBay Community has to say about the #eBaySR updates! http://bit.ly/ag2gWA	hear what the ebay community has to say about the #ebaysr updates!	hear what the ebay community has to say about the #ebaysr updates!	0	neutral	0			2010-12-21	2	0	1	1	12.0581	106		1	3	1		35.3333	123	0.333333	0.333333	-0.391414	0.357143
97	2010-01-26	@ebay_Andy In 'da house! We're about to interview him for short video clip - email us any questions you want answered #eBaySR	@ebay_andy in 'da house! we're about to interview him for short video clip - email us any questions you want answered #ebaysr	@ebay_andy in 'da house! we're about to interview him for short video clip - email us any questions you want answered #ebaysr	0.3	neutral	0			2010-12-22	8	1	6	1	12.0244	106		0	2	6		35.3333	126	0	3	-0.03367	-0.0373737
129	2010-01-26	Like old times? Financials like $XLF are leading the way lower. $DB, $CS, $JPM, $GS, $MS are not bouncing at all and below 200-day lines!	like old times? financials like $xlf are leading the way lower. $db, $cs, $jpm, $gs, $ms are not bouncing at all and below 200-day lines!	like old times? financials like $xlf are leading the way lower. $db, $cs, $jpm, $gs, $ms are not bouncing at all and below 200-day lines!	0.2	positive	0.125			2010-12-23	2	0	0	2	11.9192	107		1	3	2		35.6667	126.667	0.333333	0.666667	-0.105219	0.4
98	2010-01-26	Still more questions? http://ebayinkblog.com #eBaySR	still more questions? #ebaysr	still more questions? #ebaysr	0.5	positive	0.5			2010-12-25	1	0	0	1	11.9192	108		1	3	1		36	127	0.333333	0.333333	0	0.2
95	2010-01-26	From SLC, UT It's @ebay_andy with some awesome insight about the #eBaySR updates! http://bit.ly/aSeHNf	from slc, ut it's @ebay_andy with some awesome insight about the #ebaysr updates!	from slc, ut it's @ebay_andy with some awesome insight about the #ebaysr updates!	1	positive	1			2010-12-26	1	0	0	1	11.9192	109		1	3	1		36.3333	127.333	0.333333	0.333333	0	0.5
131	2010-01-27	Day 1 at #Davos. Watch for my interviews with Carlyle's Rubenstein, Frenkel of $JPM, LSE's Davies and Barclays Capital's Diamond. $$	day 1 at #davos. watch for my interviews with carlyle's rubenstein, frenkel of $jpm, lse's davies and barclays capital's diamond. $$	day 1 at #davos. watch for my interviews with carlyle's rubenstein, frenkel of $jpm, lse's davies and barclays capital's diamond. $$	0	neutral	0			2010-12-27	3	0	0	3	11.915	110		1	3	3		36.6667	128.333	0.333333	1	-0.004209	1.3
101	2010-01-27	Join our Town Hall, Wed., Jan. 27, frm 3:30 pm to 5:00 pm PT. WeÃ¢â‚¬â„¢ll be taking questions on #eBaySR See link for details http://bit.ly/aKzuhJ	join our town hall, wed., jan. 27, frm 3:30 pm to 5:00 pm pt. well be taking questions on #ebaysr see link for details	join our town hall, wed., jan. 27, frm 3:30 pm to 5:00 pm pt. well be taking questions on #ebaysr see link for details	0	neutral	0			2010-12-28	1	0	0	1	11.9318	111		1	3	1		37	128.667	0.333333	0.333333	0.016835	0.2625
100	2010-01-27	One thing is clear as result of $aapl tablet - there's gonna be a lot of $AMZN Kindles for sale on $EBAY come April	one thing is clear as result of $aapl tablet - there's gonna be a lot of $amzn kindles for sale on $ebay come april	one thing is clear as result of $aapl tablet - there's gonna be a lot of $amzn kindles for sale on $ebay come april	0.383333	positive	0.1			2010-12-30	1	0	1	0	11.8392	111		0	2	1		37	129.167	0	0.5	-0.092592	0
130	2010-01-27	Paulson: let's shoot lehman and wamu and grease $GS and $JPM Giethner: good idea boss #mkt @optionmonster @daryllissa	paulson: let's shoot lehman and wamu and grease $gs and $jpm giethner: good idea boss #mkt @optionmonster @daryllissa	paulson: let's shoot lehman and wamu and grease $gs and $jpm giethner: good idea boss #mkt @optionmonster @daryllissa	0.6	positive	0.7			2010-12-31	3	1	2	0	11.713	111		0	2	2		37	130.167	0	1	-0.126263	-0.2
102	2010-01-28	12 one-of-a-kind Barbies in little black dresses designed by Kate Spade, Tory Burch & others go on auction @ 7PM PST http://bit.ly/9hAePS	12 one-of-a-kind barbies in little black dresses designed by kate spade, tory burch & others go on auction @ 7pm pst	12 one-of-a-kind barbies in little black dresses designed by kate spade, tory burch & others go on auction @ 7pm pst	0.466667	negative	-0.177083			2011-01-01	5	1	2	2	11.713	112		1	3	2		37.3333	130.833	0.333333	0.666667	0	1.2
132	2010-01-28	JPMorgan's Steve Black Promoted To Executive VP http://bit.ly/9BeiUd $JPM	jpmorgan's steve black promoted to executive vp $jpm	jpmorgan's steve black promoted to executive vp $jpm	0.433333	negative	-0.166667			2011-01-02	4	0	2	2	11.713	113		1	3	2		37.6667	131.5	0.333333	0.666667	0	1
133	2010-01-28	I will be covering some shorts before Big Ben gets the yay or nay, $GS $BAC $STT $JPM $STI likely 30% (i dont know whats going to happen) $$	i will be covering some shorts before big ben gets the yay or nay, $gs $bac $stt $jpm $sti likely 30% (i dont know whats going to happen) $$	i will be covering some shorts before big ben gets the yay or nay, $gs $bac $stt $jpm $sti likely 30% (i dont know whats going to happen) $$	0.55	neutral	0			2011-01-03	22	1	17	4	12.0707	113		0	2	17		37.6667	140	0	8.5	0.357744	1.28636
103	2010-01-28	Calling all Barbie doll collectors! Going live at 7pm today and running thru February 7, is the Barbie Basics auction. http://bit.ly/dkAjgD	calling all barbie doll collectors! going live at 7pm today and running thru february 7, is the barbie basics auction.	calling all barbie doll collectors! going live at 7pm today and running thru february 7, is the barbie basics auction.	0.5	positive	0.136364			2011-01-04	7	1	3	3	11.9823	114		1	3	3		38	141	0.333333	1	-0.088383	0.661364
134	2010-02-01	Cramer's Market Theory http://cnbc.com/id/35184269 $AAPL $BAC $CY $GS $JPM $WFC $XON #StockPicks #StockMarket	cramer's market theory $aapl $bac $cy $gs $jpm $wfc $xon #stockpicks #stockmarket	cramer's market theory $aapl $bac $cy $gs $jpm $wfc $xon #stockpicks #stockmarket	0	neutral	0			2011-01-06	1	1	0	0	11.9613	115		1	3	1		38.3333	141.333	0.333333	0.333333	-0.021044	-0.266667
135	2010-02-01	UPDATE: Are Bank Stocks Oversold? http://cnbc.com/id/35186598 $BAC $GS $JPM $MS $XLF #StockMarket #StockPicks	update: are bank stocks oversold? $bac $gs $jpm $ms $xlf #stockmarket #stockpicks	update: are bank stocks oversold? $bac $gs $jpm $ms $xlf #stockmarket #stockpicks	0	neutral	0			2011-01-07	1	0	1	0	11.6582	115		0	2	1		38.3333	141.833	0	0.5	-0.303031	0
137	2010-02-01	Reports Volcker Rule/mayo/Not Move Forward In Senate $GS, $MS, $JPM, $BAC, $C http://bit.ly/dvQQ9S	reports volcker rule/mayo/not move forward in senate $gs, $ms, $jpm, $bac, $c	reports volcker rule/mayo/not move forward in senate $gs, $ms, $jpm, $bac, $c	0	neutral	0			2011-01-12	1	0	0	1	12.1338	116		1	3	1		38.6667	142.167	0.333333	0.333333	0.47559	0.1875
136	2010-02-01	Paul Volcker Has A Great Plan To Fix Wall Street ... But Where Is Geithner? http://bit.ly/9ZKgNe $XLF $GS $C $BAC $JPM $FAS $FAZ #mkt #TB2F	paul volcker has a great plan to fix wall street ... but where is geithner? $xlf $gs $c $bac $jpm $fas $faz #mkt #tb2f	paul volcker has a great plan to fix wall street ... but where is geithner? $xlf $gs $c $bac $jpm $fas $faz #mkt #tb2f	0.75	positive	0.8			2011-01-13	3	0	1	2	12.0833	117		1	3	2		39	142.833	0.333333	0.666667	-0.050506	0.386364
138	2010-02-02	$JPM proposing to refinance Skype Technologies, buyout financing with an $800 million 5 year bank loan, reducing spreads	$jpm proposing to refinance skype technologies, buyout financing with an $800 million 5 year bank loan, reducing spreads	$jpm proposing to refinance skype technologies, buyout financing with an $800 million 5 year bank loan, reducing spreads	0	neutral	0			2011-01-14	1	0	1	0	12.2811	117		0	2	1		39	143.333	0	0.5	0.197812	0
140	2010-02-03	WM (wamu) holdco subordinated #debt notes are up a bunch this morning, 8.25% traded at 100.25 $JPM #FDIC Washington Mutual	wm (wamu) holdco subordinated #debt notes are up a bunch this morning, 8.25% traded at 100.25 $jpm #fdic washington mutual	wm (wamu) holdco subordinated #debt notes are up a bunch this morning, 8.25% traded at 100.25 $jpm #fdic washington mutual	0	neutral	0			2011-01-17	2	0	2	0	12.2811	117		0	2	2		39	144.333	0	1	0	0
139	2010-02-03	RT @atask: "In the Lap of the Gods": Volcker Rule Not Dead Yet, @MattBish Sayshttp://bit.ly/91NmT6 $GS $JPM $MS $BAC $C $XLF	rt @atask: "in the lap of the gods": volcker rule not dead yet, @mattbish says $gs $jpm $ms $bac $c $xlf	rt @atask: "in the lap of the gods": volcker rule not dead yet, @mattbish says $gs $jpm $ms $bac $c $xlf	0.4	positive	0.1			2011-01-18	2	2	0	0	12.3948	118		1	3	2		39.3333	145	0.333333	0.666667	0.113636	-0.2
141	2010-02-04	Goldman Sachs: "As Good As You Get on Wall Street and That's the Problem" (w/@mattbish) http://bit.ly/d5DZSU $GS $JPM $MS $C $AIG $BAC $XLF	goldman sachs: "as good as you get on wall street and that's the problem" (w/@mattbish) $gs $jpm $ms $c $aig $bac $xlf	goldman sachs: "as good as you get on wall street and that's the problem" (w/@mattbish) $gs $jpm $ms $c $aig $bac $xlf	0.6	positive	0.7			2011-01-19	4	0	2	2	12.2475	119		1	3	2		39.6667	145.667	0.333333	0.666667	-0.147306	1.13636
142	2010-02-05	Bberg made is sound almost sad >> Blankfein's $9M All-Stock Bonus Is About Half of Dimon's 2009 Award http://ow.ly/14sca $GS $jpm	bberg made is sound almost sad >> blankfein's $9m all-stock bonus is about half of dimon's 2009 award $gs $jpm	bberg made is sound almost sad >> blankfein's $9m all-stock bonus is about half of dimon's 2009 award $gs $jpm	0.522222	neutral	-0.0888889			2011-01-20	3	0	1	2	12.9545	120		1	3	2		40	146.333	0.333333	0.666667	0.70707	0.633333
143	2010-02-06	Seattle based WaMu bank- sold to JPMorgan Chase & Co. - $JPM .. Senator Maria Cantwell investigation for stockholders www.mapdentist.com	seattle based wamu bank- sold to jpmorgan chase & co. - $jpm .. senator maria cantwell investigation for stockholders www.mapdentist.com	seattle based wamu bank- sold to jpmorgan chase & co. - $jpm .. senator maria cantwell investigation for stockholders www.mapdentist.com	0	neutral	0			2011-01-21	1	0	1	0	12.6347	120		0	2	1		40	146.833	0	0.5	-0.319865	0
144	2010-02-07	i'm seeing a lot of 10 day boxes like in $jpm,$gs,$cagc,$aapl	i'm seeing a lot of 10 day boxes like in $jpm,$gs,$cagc,$aapl	i'm seeing a lot of 10 day boxes like in $jpm,$gs,$cagc,$aapl	0	neutral	0			2011-01-22	1	0	0	1	12.6347	121		1	3	1		40.3333	147.167	0.333333	0.333333	0	0.525
104	2010-02-08	This is why PayPal is reversing Indian payments: http://su.pr/1oOk91 #digg #digguser $EBAY	this is why paypal is reversing indian payments: #digg #digguser $ebay	this is why paypal is reversing indian payments: #digg #digguser $ebay	0	neutral	0			2011-01-24	3	0	2	1	12.8409	121		0	2	2		40.3333	148.167	0	1	0.206229	0.11
145	2010-02-10	President Obama doesnÃ¢â‚¬â„¢t Ã¢â‚¬Å“begrudgeÃ¢â‚¬ï¿½ the $26 million bonus awarded to $JPM & $GS bosses. Say what? http://bit.ly/9jukDi	president obama doesnt begrudge the $26 million bonus awarded to $jpm & $gs bosses. say what?	president obama doesnt begrudge the $26 million bonus awarded to $jpm & $gs bosses. say what?	0	neutral	0			2011-01-31	1	0	1	0	12.7778	121		0	2	1		40.3333	148.667	0	0.5	-0.063131	0
146	2010-02-12	Banking Crisis Broken Record (1907 vs. 2007): Robert Bruner compares "Panic of 1907" with current crisis. http://short.to/112u4 $JPM $AIG	banking crisis broken record (1907 vs. 2007): robert bruner compares "panic of 1907" with current crisis. $jpm $aig	banking crisis broken record (1907 vs. 2007): robert bruner compares "panic of 1907" with current crisis. $jpm $aig	0.4	negative	-0.2			2011-02-01	1	0	1	0	13.3165	121		0	2	1		40.3333	149.167	0	0.5	0.538721	0
148	2010-02-14	So if Greece is cheating on their debt - then obvious conclusion - all other PIIGS are likewise cheating on their debt with $GS or $JPM	so if greece is cheating on their debt - then obvious conclusion - all other piigs are likewise cheating on their debt with $gs or $jpm	so if greece is cheating on their debt - then obvious conclusion - all other piigs are likewise cheating on their debt with $gs or $jpm	0.4375	neutral	-0.0625			2011-02-04	1	0	1	0	13.5564	121		0	2	1		40.3333	149.667	0	0.5	0.239898	0
147	2010-02-14	Agree RT @SconsetCapital: At Europe's request.- NYT: Wall St. Helped Greece to Mask Debt ... http://nyti.ms/ahtR7g $GS $JPM	agree rt @sconsetcapital: at europe's request.- nyt: wall st. helped greece to mask debt ... $gs $jpm	agree rt @sconsetcapital: at europe's request.- nyt: wall st. helped greece to mask debt ... $gs $jpm	0	neutral	0			2011-02-09	3	0	3	0	13.447	121		0	2	3		40.3333	151.167	0	1.5	-0.109427	0
149	2010-02-17	Funny Or Die Mocks JP Morgan's Jamie Dimon $JPM by @courtn_comstock http://bit.ly/byV5kv	funny or die mocks jp morgan's jamie dimon $jpm by @courtn_comstock	funny or die mocks jp morgan's jamie dimon $jpm by @courtn_comstock	1	positive	0.25			2011-02-10	1	0	1	0	14.516	121		0	2	1		40.3333	151.667	0	0.5	1.06902	0
150	2010-02-26	CBOE option volume leaders today according to Track Data are: $JPM $BAC $C $AAPL $SIRI	cboe option volume leaders today according to track data are: $jpm $bac $c $aapl $siri	cboe option volume leaders today according to track data are: $jpm $bac $c $aapl $siri	0	neutral	0			2011-02-11	5	0	4	1	14.5244	121		0	2	4		40.3333	153.667	0	2	0.008418	0.118182
151	2010-02-26	Jamie Dimon: We Don't See The EU Falling Apart, It's California You Need To Worry About $JPM by @courtn_comstock http://bit.ly/d2rdE0	jamie dimon: we don't see the eu falling apart, it's california you need to worry about $jpm by @courtn_comstock	jamie dimon: we don't see the eu falling apart, it's california you need to worry about $jpm by @courtn_comstock	0	neutral	0			2011-02-14	2	0	1	1	14.2508	122		1	3	1		40.6667	154	0.333333	0.333333	-0.273569	0.189899
152	2010-03-05	The Most Bizarre Companies on FORTUNEÃ¢â‚¬â„¢s New Most Admired List http://ow.ly/1eMDW $GS $TM $JPM $WFC $WMT $KO $MCD #mkt	the most bizarre companies on fortunes new most admired list $gs $tm $jpm $wfc $wmt $ko $mcd #mkt	the most bizarre companies on fortunes new most admired list $gs $tm $jpm $wfc $wmt $ko $mcd #mkt	0.513636	positive	0.384091			2011-02-15	3	1	2	0	14.5034	122		0	2	2		40.6667	155	0	1	0.252525	-0.2
153	2010-03-17	RT @victag: #WAMU Shareholders EC plans to object to proposed settlement offer from WAMU $JPM and #FDIC http://bit.ly/d320ur $WAMUQ	rt @victag: #wamu shareholders ec plans to object to proposed settlement offer from wamu $jpm and #fdic $wamuq	rt @victag: #wamu shareholders ec plans to object to proposed settlement offer from wamu $jpm and #fdic $wamuq	0	neutral	0			2011-02-16	1	0	1	0	14.5034	122		0	2	1		40.6667	155.5	0	0.5	0	0
154	2010-03-17	Deutsche Bank, JPMorgan, UBS Are Charged With Derivatives Fraud http://bit.ly/btNP2q $JPM	deutsche bank, jpmorgan, ubs are charged with derivatives fraud $jpm	deutsche bank, jpmorgan, ubs are charged with derivatives fraud $jpm	0	neutral	0			2011-02-17	5	1	4	0	14.6002	122		0	2	4		40.6667	157.5	0	2	0.096801	-0.8
155	2010-03-18	RT @atask: In Defense of Lehman Brothers? What a Difference a Week Makes http://bit.ly/a2NLxJ $XLF $FAZ $GS $BAC $C $JPM $MS #mkt #Lehman	rt @atask: in defense of lehman brothers? what a difference a week makes $xlf $faz $gs $bac $c $jpm $ms #mkt #lehman	rt @atask: in defense of lehman brothers? what a difference a week makes $xlf $faz $gs $bac $c $jpm $ms #mkt #lehman	0	neutral	0			2011-02-18	2	0	2	0	14.5328	122		0	2	2		40.6667	158.5	0	1	-0.06734	0
156	2010-03-19	WSJ scoop: Read the full text of the letter by Lehman Bros. whistleblower Matthew Lee. http://bit.ly/bqDpwq $LEH $JPM $GS $BSC	wsj scoop: read the full text of the letter by lehman bros. whistleblower matthew lee. $leh $jpm $gs $bsc	wsj scoop: read the full text of the letter by lehman bros. whistleblower matthew lee. $leh $jpm $gs $bsc	0.55	positive	0.35			2011-02-22	2	0	1	1	14.1625	123		1	3	1		41	158.833	0.333333	0.333333	-0.370371	0.86875
157	2010-03-24	JP Morgan Chase Laughs At Pitiful Volcker Rule $JPM http://bit.ly/bFgaZu	jp morgan chase laughs at pitiful volcker rule $jpm	jp morgan chase laughs at pitiful volcker rule $jpm	0	neutral	0			2011-02-23	2	0	2	0	13.8258	123		0	2	2		41	159.833	0	1	-0.336699	0.0625
158	2010-03-25	Part 2 of my intvw with Sen. Kaufman: Bring Back Glass-Steagall, Break Up 'TBTF' Banks http://bit.ly/bX75cd $GS $JPM $MS $C $BAC $XLF $WFC	part 2 of my intvw with sen. kaufman: bring back glass-steagall, break up 'tbtf' banks $gs $jpm $ms $c $bac $xlf $wfc	part 2 of my intvw with sen. kaufman: bring back glass-steagall, break up 'tbtf' banks $gs $jpm $ms $c $bac $xlf $wfc	0	neutral	0			2011-02-27	1	1	0	0	14.154	124		1	3	1		41.3333	160.167	0.333333	0.333333	0.328282	-0.375
159	2010-03-31	Don't Worry About Mortgage Repurchases for U.S. Banks - Analyst $BAC, $JPM, $WFC http://bit.ly/b0g0oY	don't worry about mortgage repurchases for you.s. banks - analyst $bac, $jpm, $wfc	don't worry about mortgage repurchases for you.s. banks - analyst $bac, $jpm, $wfc	0	neutral	0			2011-02-28	1	0	0	1	14.1035	125		1	3	1		41.6667	160.5	0.333333	0.333333	-0.050504	0.4
160	2010-04-01	More $JPM. Dimon said dividend hike only after job market improves, consumer charge-offs fall & more certainty about capital requirements.	more $jpm. dimon said dividend hike only after job market improves, consumer charge-offs fall & more certainty about capital requirements.	more $jpm. dimon said dividend hike only after job market improves, consumer charge-offs fall & more certainty about capital requirements.	0.666667	positive	0.333333			2011-03-03	1	0	1	0	13.8594	125		0	2	1		41.6667	161	0	0.5	-0.244109	0
161	2010-04-02	You must understand the significance of Jamie Dimon telling his shareholders yesterday, 15% of credit card accts at $JPM will be shut down	you must understand the significance of jamie dimon telling his shareholders yesterday, 15% of credit card accts at $jpm will be shut down	you must understand the significance of jamie dimon telling his shareholders yesterday, 15% of credit card accts at $jpm will be shut down	0.288889	negative	-0.155556			2011-03-04	1	0	0	1	13.4722	126		1	3	1		42	161.333	0.333333	0.333333	-0.387205	0.380682
162	2010-04-02	Must Read Page 11: Jamie Dimon Letter to Shareholders http://bit.ly/93UrLg #mkt JP Morgan $JPM Dodd Bill to Kill Lending?	must read page 11: jamie dimon letter to shareholders #mkt jp morgan $jpm dodd bill to kill lending?	must read page 11: jamie dimon letter to shareholders #mkt jp morgan $jpm dodd bill to kill lending?	0	neutral	0			2011-03-07	1	0	1	0	13.2576	126		0	2	1		42	161.833	0	0.5	-0.214646	0
164	2010-04-05	Matt Taibbi's Excellent Savaging Of JPMorgan And Corrupt Alabama Officials $JPM by @tvjournal http://bit.ly/csgOPB	matt taibbi's excellent savaging of jpmorgan and corrupt alabama officials $jpm by @tvjournal	matt taibbi's excellent savaging of jpmorgan and corrupt alabama officials $jpm by @tvjournal	1	positive	0.25			2011-03-09	1	0	0	1	13.186	127		1	3	1		42.3333	162.167	0.333333	0.333333	-0.071549	1
163	2010-04-05	Bond Girl is good on the Taibbi $JPM muni piece. Big banks=organized crime, "how much more evidence" do people need? http://bit.ly/a5ptO3	bond girl is good on the taibbi $jpm muni piece. big banks=organized crime, "how much more evidence" do people need?	bond girl is good on the taibbi $jpm muni piece. big banks=organized crime, "how much more evidence" do people need?	0.4	positive	0.4			2011-03-11	2	1	1	0	13.0135	127		0	2	1		42.3333	162.667	0	0.5	-0.172559	-1
165	2010-05-11	10 Things You Need To Know Before The Opening Bell $JPM $GS $TM $BP $CHK $RBS $SPY $RIG by @WhiteGM http://bit.ly/bE4czF	10 things you need to know before the opening bell $jpm $gs $tm $bp $chk $rbs $spy $rig by @whitegm	10 things you need to know before the opening bell $jpm $gs $tm $bp $chk $rbs $spy $rig by @whitegm	0	neutral	0			2011-03-16	1	0	1	0	12.5126	127		0	2	1		42.3333	163.167	0	0.5	-0.500841	0
166	2010-05-12	Amazing Traders-Are They Really That Good? http://bit.ly/9mZ2tq $GS $MS $JPM $CME #CFTC #SEC $NYSE $NDAQ	amazing traders-are they really that good? $gs $ms $jpm $cme #cftc #sec $nyse $ndaq	amazing traders-are they really that good? $gs $ms $jpm $cme #cftc #sec $nyse $ndaq	0.575	positive	0.35			2011-03-17	1	0	1	0	12.6052	127		0	2	1		42.3333	163.667	0	0.5	0.092592	0
167	2010-05-24	8 Hedge Fund Managers Getting Hammered By The Fall In Financial Stocks $BAC $JPM $GS $C $CIT by @courtn_comstock http://bit.ly/9kTaMZ	8 hedge fund managers getting hammered by the fall in financial stocks $bac $jpm $gs $c $cit by @courtn_comstock	8 hedge fund managers getting hammered by the fall in financial stocks $bac $jpm $gs $c $cit by @courtn_comstock	0	neutral	0			2011-03-18	2	0	1	1	12.8241	128		1	3	1		42.6667	164	0.333333	0.333333	0.218855	0.133333
168	2010-05-27	JPMorgan's Dimon Says No to Higher Dividend, Stock Buyback http://yhoo.it/cWTVjq $JPM	jpmorgan's dimon says no to higher dividend, stock buyback $jpm	jpmorgan's dimon says no to higher dividend, stock buyback $jpm	0.5	positive	0.25			2011-03-21	2	1	1	0	12.8704	128		0	2	1		42.6667	164.5	0	0.5	0.046296	-0.333333
169	2010-06-03	U.K. Fines JPMorgan Record $49 Million for Failing to Protect Client Cash http://bit.ly/dhir6e $JPM	you.OK. fines jpmorgan record $49 million for failing to protect client cash $jpm	you.OK. fines jpmorgan record $49 million for failing to protect client cash $jpm	0	neutral	0			2011-03-23	1	0	1	0	12.9082	128		0	2	1		42.6667	165	0	0.5	0.037879	0
170	2010-06-05	PwC in very hot water in the UK over audit client $JPM fine for non-segregation of futures/options client funds. http://bit.ly/dnUwai	pwc in very hot water in the uk over audit client $jpm fine for non-segregation of futures/options client funds.	pwc in very hot water in the uk over audit client $jpm fine for non-segregation of futures/options client funds.	0.75	positive	0.370833			2011-03-24	2	0	2	0	13.367	128		0	2	2		42.6667	166	0	1	0.458754	0
171	2010-06-07	JPMorgan's Dimon stung by coal-trading loss - NYPOST.com http://bit.ly/bfIlQs $250m. no fear, taxpayers will take it in the rear $jpm	jpmorgan's dimon stung by coal-trading loss - nypost.com $250m. no fear, taxpayers will take it in the rear $jpm	jpmorgan's dimon stung by coal-trading loss - nypost.com $250m. no fear, taxpayers will take it in the rear $jpm	0	neutral	0			2011-03-28	3	0	2	1	12.7694	128		0	2	2		42.6667	167	0	1	-0.597642	1
172	2010-06-23	4 Big Changes this Week on Financial Reform http://bit.ly/d1w11Z #Obama Jamie Dimon $JPM #Banking @HowardLindzon	4 big changes this week on financial reform #obama jamie dimon $jpm #banking @howardlindzon	4 big changes this week on financial reform #obama jamie dimon $jpm #banking @howardlindzon	0.05	neutral	0			2011-03-31	1	0	1	0	13.064	128		0	2	1		42.6667	167.5	0	0.5	0.294612	0
173	2010-06-24	U.S. Financials Blowing Up Too As Greek Contagion Hits Home $GS $MS $JPM $C $BAC by @WhiteGM http://bit.ly/dlvIXl	you.s. financials blowing up too as greek contagion hits home $gs $ms $jpm $c $bac by @whitegm	you.s. financials blowing up too as greek contagion hits home $gs $ms $jpm $c $bac by @whitegm	0	neutral	0			2011-04-04	2	0	1	1	13.2113	129		1	3	1		43	167.833	0.333333	0.333333	0.147307	0.5
174	2010-06-28	Top 4 Banks Must Find $86B in Capital: RBC http://bit.ly/dxbOLf $BAC $WFC $C $JPM	top 4 banks must find $86b in capital: rbc $bac $wfc $c $jpm	top 4 banks must find $86b in capital: rbc $bac $wfc $c $jpm	0.5	positive	0.5			2011-04-05	3	2	0	1	13.4007	130		1	3	2		43.3333	168.5	0.333333	0.666667	0.189394	-0.863636
175	2010-07-01	18 Awesome Wall Street CEO/Celebrity Look-A-Likes $GS $MS $CS $JPM http://bit.ly/cZ98XL	18 awesome wall street ceo/celebrity look-a-likes $gs $ms $cs $jpm	18 awesome wall street ceo/celebrity look-a-likes $gs $ms $cs $jpm	1	positive	1			2011-04-06	2	0	1	1	13.4049	131		1	3	1		43.6667	168.833	0.333333	0.333333	0.004208	1
105	2010-07-06	Suddenly, The Internet Is Doomed $MSFT $YHOO $EBAY $NWS $AOL by @nichcarlson http://read.bi/bEIo1M	suddenly, the internet is doomed $msft $yhoo $ebay $nws $aol by @nichcarlson	suddenly, the internet is doomed $msft $yhoo $ebay $nws $aol by @nichcarlson	0.5	neutral	0			2011-04-08	1	0	1	0	13.1061	131		0	2	1		43.6667	169.333	0	0.5	-0.298821	0
177	2010-07-07	JPMorgan Employee Hints That His Boss Threatened Him With His Massive Gun Collection $JPM by @courtn_comstock http://read.bi/9QKLnx	jpmorgan employee hints that his boss threatened him with his massive gun collection $jpm by @courtn_comstock	jpmorgan employee hints that his boss threatened him with his massive gun collection $jpm by @courtn_comstock	1	neutral	0			2011-04-09	1	0	1	0	13.1061	131		0	2	1		43.6667	169.833	0	0.5	0	0
176	2010-07-07	The Smart Way to Trade Rallies http://bit.ly/aJGIhY $CAT $FCX $GOOG $JPM $WAL #PersonalFinance #InvestmentStrategy #StockPicks	the smart way to trade rallies $cat $fcx $goog $jpm $wal #personalfinance #investmentstrategy #stockpicks	the smart way to trade rallies $cat $fcx $goog $jpm $wal #personalfinance #investmentstrategy #stockpicks	0.642857	positive	0.214286			2011-04-10	1	0	1	0	13.1061	131		0	2	1		43.6667	170.333	0	0.5	0	0
106	2010-07-08	CHART OF THE DAY: Craigslist's Traffic Crashes Into eBay $EBAY $AMZN by @jwyarow http://read.bi/bVqJyf	chart of the day: craigslist's traffic crashes into ebay $ebay $amzn by @jwyarow	chart of the day: craigslist's traffic crashes into ebay $ebay $amzn by @jwyarow	0	neutral	0			2011-04-11	4	0	4	0	13.1271	131		0	2	4		43.6667	172.333	0	2	0.021044	0.0833333
178	2010-07-09	UPDATE: Earnings Deluge Presents Flood Of Trading Opportunities http://bit.ly/9quXCx $AA $BAC $C $CSX $GS $JPM $KOL $KSC $YUM #StockPicks	update: earnings deluge presents flood of trading opportunities $aa $bac $c $csx $gs $jpm $kol $ksc $yum #stockpicks	update: earnings deluge presents flood of trading opportunities $aa $bac $c $csx $gs $jpm $kol $ksc $yum #stockpicks	0	neutral	0			2011-04-12	1	0	1	0	12.9209	131		0	2	1		43.6667	172.833	0	0.5	-0.206229	0
179	2010-07-12	Cramer: Is WashingtonÃ¢â‚¬â„¢s War Against Business Over? http://bit.ly/csbLxh $IP $JPM $NUE #Regulations #Taxes #BarackObama #StockPicks	cramer: is washingtons war against business over? $ip $jpm $nue #regulations #taxes #barackobama #stockpicks	cramer: is washingtons war against business over? $ip $jpm $nue #regulations #taxes #barackobama #stockpicks	0	neutral	0			2011-04-13	5	0	2	3	12.9082	132		1	3	3		44	173.833	0.333333	1	-0.012627	0.906726
180	2010-07-12	Meet Sen. Mel Martinez, The New Man Leading JPMorgan's Effort To Take Over Florida $JPM by @courtn_comstock http://read.bi/9ZyV5M	meet sen. mel martinez, the new man leading jpmorgan's effort to take over florida $jpm by @courtn_comstock	meet sen. mel martinez, the new man leading jpmorgan's effort to take over florida $jpm by @courtn_comstock	0.454545	positive	0.136364			2011-04-14	2	0	0	2	12.984	133		1	3	2		44.3333	174.5	0.333333	0.666667	0.075758	0.4
181	2010-07-13	Buy Bullish $C Options Before Friday's Earnings Report, $JPM Says http://bit.ly/dleAi5 $Call	buy bullish $c options before friday's earnings report, $jpm says $call	buy bullish $c options before friday's earnings report, $jpm says $call	0	neutral	0			2011-04-18	2	0	0	2	13.1103	134		1	3	2		44.6667	175.167	0.333333	0.666667	0.126263	1.6
182	2010-07-14	JP Morgan- $JPM July options active, August volatility flat at 37 into EPS and outlook	jp morgan- $jpm july options active, august volatility flat at 37 into eps and outlook	jp morgan- $jpm july options active, august volatility flat at 37 into eps and outlook	0.3625	neutral	-0.0791667			2011-04-19	1	0	1	0	13.1103	134		0	2	1		44.6667	175.667	0	0.5	0	0
183	2010-07-15	most of the results from the JPMorgan were bad $JPM http://bit.ly/aQVR7J	most of the results from the jpmorgan were bad $jpm	most of the results from the jpmorgan were bad $jpm	0.583333	neutral	-0.1			2011-04-29	1	0	1	0	14.4739	134		0	2	1		44.6667	176.167	0	0.5	1.36364	0
184	2010-07-15	Futures Rebound on JPMorgan Earnings http://bit.ly/cy8ZO0 $AAPL $AMD $BP $DELL $GOOG $INTC $JNJ $JPM #FederalReserve #Bonds #Consumers	futures rebound on jpmorgan earnings $aapl $amd $bp $dell $goog $intc $jnj $jpm #federalreserve #bonds #consumers	futures rebound on jpmorgan earnings $aapl $amd $bp $dell $goog $intc $jnj $jpm #federalreserve #bonds #consumers	0	neutral	0			2011-05-02	1	0	0	1	14.1582	135		1	3	1		45	176.5	0.333333	0.333333	-0.315657	1
107	2010-07-21	eBay Beats Expectations, Posts $2.2 Billion Revenues $EBAY by @nichcarlson http://read.bi/a0ewaf	ebay beats expectations, posts $2.2 billion revenues $ebay by @nichcarlson	ebay beats expectations, posts $2.2 billion revenues $ebay by @nichcarlson	0	neutral	0			2011-05-03	4	0	2	2	14.1162	136		1	3	2		45.3333	177.167	0.333333	0.666667	-0.042088	1.65
108	2010-07-28	Should eBay rename itself ePay? Find out why PayPal, er eBay, makes our buy list: http://bit.ly/ab1YVZ $EBAY	should ebay rename itself epay? find out why paypal, er ebay, makes our buy list: $ebay	should ebay rename itself epay? find out why paypal, er ebay, makes our buy list: $ebay	0	neutral	0			2011-05-04	2	0	0	2	13.8931	137		1	3	2		45.6667	177.833	0.333333	0.666667	-0.223063	1.0875
110	2010-08-09	Skype Spent $343.8 Million To Acquire Its P2P Software From Founders $EBAY by @fromedome http://read.bi/bHy0M5	skype spent $343.8 million to acquire its p2p software from founders $ebay by @fromedome	skype spent $343.8 million to acquire its p2p software from founders $ebay by @fromedome	0.1	negative	-0.1			2011-05-05	3	0	0	3	13.7542	138		1	3	3		46	178.833	0.333333	1	-0.138889	1.8
185	2010-08-09	RT @tradefast: $JPM says more money has gone into bond funds in last 2 yrs than went into stocks during the tech bubble of 1999/2000 >> WOW	rt @tradefast: $jpm says more money has gone into bond funds in last 2 yrs than went into stocks during the tech bubble of 1999/2000 >> wow	rt @tradefast: $jpm says more money has gone into bond funds in last 2 yrs than went into stocks during the tech bubble of 1999/2000 >> wow	0.522222	positive	0.2			2011-05-06	2	0	0	2	13.771	139		1	3	2		46.3333	179.5	0.333333	0.666667	0.016835	0.952778
109	2010-08-09	CHART OF THE DAY: Skype Is A Real, Live Growth Company $EBAY $VG by @fromedome http://read.bi/cHFFhs	chart of the day: skype is a real, live growth company $ebay $vg by @fromedome	chart of the day: skype is a real, live growth company $ebay $vg by @fromedome	0.75	positive	0.204545			2011-05-08	1	0	0	1	13.771	140		1	3	1		46.6667	179.833	0.333333	0.333333	0	0.8
186	2010-08-10	My latest- Don't bank on real estate to save banks. http://on.mktw.net/ctprzk R.E. might be okay, but the banks are headed lower. $$ $JPM $C	my latest- don't bank on real estate to save banks. are.e. might be okay, but the banks are headed lower. $$ $jpm $c	my latest- don't bank on real estate to save banks. are.e. might be okay, but the banks are headed lower. $$ $jpm $c	0.566667	positive	0.4			2011-05-09	1	0	0	1	13.9394	141		1	3	1		47	180.167	0.333333	0.333333	0.16835	0.8
111	2010-08-13	PayPal Said to Talk With #Google About Handling #Android Payments http://bit.ly/beWjfe $EBAY $GOOG	paypal said to talk with #google about handling #android payments $ebay $goog	paypal said to talk with #google about handling #android payments $ebay $goog	0	neutral	0			2011-05-10	2	1	1	0	14.2803	141		0	2	1		47	180.667	0	0.5	0.340909	-0.2
112	2010-08-15	CHARTS OF THE WEEK: In Case You Had Any Doubts About Where Cisco's Revenue Comes From $CSCO $EBAY $HPQ by @fromedome http://read.bi/cvgkLI	charts of the week: in case you had any doubts about where cisco's revenue comes from $csco $ebay $hpq by @fromedome	charts of the week: in case you had any doubts about where cisco's revenue comes from $csco $ebay $hpq by @fromedome	0	neutral	0			2011-05-12	1	0	1	0	14.133	141		0	2	1		47	181.167	0	0.5	-0.147306	0
187	2010-08-19	18 Companies That Consumers Absolutely Hate $T $DTV $C $JPM http://read.bi/9riP21	18 companies that consumers absolutely hate $t $dtv $c $jpm	18 companies that consumers absolutely hate $t $dtv $c $jpm	0.9	negative	-0.8			2011-05-16	1	1	0	0	13.6237	142		1	3	1		47.3333	181.5	0.333333	0.333333	-0.50926	-0.4
188	2010-08-20	JPMorgan Is Said to Revamp Asset-Management Division to Counter BlackRock http://bit.ly/9uDDtX $JPM $BLK	jpmorgan is said to revamp asset-management division to counter blackrock $jpm $blk	jpmorgan is said to revamp asset-management division to counter blackrock $jpm $blk	0	neutral	0			2011-05-19	1	0	0	1	13.8468	143		1	3	1		47.6667	181.833	0.333333	0.333333	0.223065	0.316667
189	2010-08-26	Here's Why The Yuan May Be On The Brink Of Becoming A Major World Currency $HBC $C $JPM by @WhiteGM http://read.bi/dzdKFF	here's why the yuan may be on the brink of becoming a major world currency $hbc $c $jpm by @whitegm	here's why the yuan may be on the brink of becoming a major world currency $hbc $c $jpm by @whitegm	0.675	positive	0.25625			2011-06-08	2	0	2	0	12.8662	143		0	2	2		47.6667	182.833	0	1	-0.980641	0
190	2010-08-31	When the Facts ChangeÃ¢â‚¬Â¦ http://cnbc.com/id/38941408 $AA $BAC $C $CAT $GE $JPM $MMM #StockPicks #StockMarket	when the facts change $aa $bac $c $cat $ge $jpm $mmm #stockpicks #stockmarket	when the facts change $aa $bac $c $cat $ge $jpm $mmm #stockpicks #stockmarket	0	neutral	0			2011-06-09	2	0	1	1	12.904	144		1	3	1		48	183.167	0.333333	0.333333	0.037879	0.5
191	2010-08-31	JPMorgan Asks Bankruptcy Judge to Toss Lehman Brothers Suit Over Collapse http://ow.ly/2xvCF $JPM $LEHMQ	jpmorgan asks bankruptcy judge to toss lehman brothers suit over collapse $jpm $lehmq	jpmorgan asks bankruptcy judge to toss lehman brothers suit over collapse $jpm $lehmq	0	neutral	0			2011-06-10	4	0	2	2	12.6094	145		1	3	2		48.3333	183.833	0.333333	0.666667	-0.294613	0.7
192	2010-08-31	JPMorgan $JPM said to shut proprietary commodities-trading unit - Bloomberg	jpmorgan $jpm said to shut proprietary commodities-trading unit - bloomberg	jpmorgan $jpm said to shut proprietary commodities-trading unit - bloomberg	0	neutral	0			2011-06-14	3	0	3	0	12.5253	145		0	2	3		48.3333	185.333	0	1.5	-0.084175	0
193	2010-09-01	$AAPL $JPM $PFE $BAC $MSFT $C among the 30 stocks that matter most to hedge funds. List w/details here: http://ow.ly/2xYYc $$	$aapl $jpm $pfe $bac $msft $c among the 30 stocks that matter most to hedge funds. list w/details here: $$	$aapl $jpm $pfe $bac $msft $c among the 30 stocks that matter most to hedge funds. list w/details here: $$	0.5	positive	0.5			2011-06-15	1	0	1	0	12.0623	145		0	2	1		48.3333	185.833	0	0.5	-0.462963	0
194	2010-09-10	#JPMorgan Said to Test #IPhone, #BlackBerry Alternatives http://bit.ly/aDjpeA $JPM $RIMM $AAPL	#jpmorgan said to test #iphone, #blackberry alternatives $jpm $rimm $aapl	#jpmorgan said to test #iphone, #blackberry alternatives $jpm $rimm $aapl	0	neutral	0			2011-06-16	1	0	0	1	11.9823	146		1	3	1		48.6667	186.167	0.333333	0.333333	-0.079965	0.2
195	2010-09-10	Corporate iPhones Coming To JPMorgan $AAPL $RIMM $JPM by @courtn_comstock http://read.bi/9f8yhz	corporate iphones coming to jpmorgan $aapl $rimm $jpm by @courtn_comstock	corporate iphones coming to jpmorgan $aapl $rimm $jpm by @courtn_comstock	0	neutral	0			2011-06-18	1	0	1	0	12.1338	146		0	2	1		48.6667	186.667	0	0.5	0.151515	0
113	2010-09-13	10 Things You Need To Know This Morning $HPQ $GOOG $NOK $MSFT $EBAY $AAPL by @jwyarow http://read.bi/bYDzQ2	10 things you need to know this morning $hpq $goog $nok $msft $ebay $aapl by @jwyarow	10 things you need to know this morning $hpq $goog $nok $msft $ebay $aapl by @jwyarow	0	neutral	0			2011-06-19	1	0	1	0	12.1338	146		0	2	1		48.6667	187.167	0	0.5	0	0
196	2010-09-29	JPMorgan Chase halts #foreclosures in process to review files for possible errors in affidavits http://yhoo.it/8ZYKMF $JPM $$	jpmorgan chase halts #foreclosures in process to review files for possible errors in affidavits $jpm $$	jpmorgan chase halts #foreclosures in process to review files for possible errors in affidavits $jpm $$	1	neutral	0			2011-06-20	1	1	0	0	12.1296	147		1	3	1		49	187.5	0.333333	0.333333	-0.004209	-0.5
197	2010-09-29	JPMorgan Admits: One Of Our Employees Signed Thousands Of Foreclosures Without Reading Them $JPM by @courtn_comstock http://read.bi/adkKIq	jpmorgan admits: one of our employees signed thousands of foreclosures without reading them $jpm by @courtn_comstock	jpmorgan admits: one of our employees signed thousands of foreclosures without reading them $jpm by @courtn_comstock	0	neutral	0			2011-06-21	2	1	0	1	12.5337	148		1	3	1		49.3333	187.833	0.333333	0.333333	0.40404	-0.363636
114	2010-09-29	Facebook And Skype Team Up To Fight Google Voice $GOOG $EBAY by @ncsaint http://read.bi/arpUs5	facebook and skype team up to fight google voice $goog $ebay by @ncsaint	facebook and skype team up to fight google voice $goog $ebay by @ncsaint	0	neutral	0			2011-06-25	1	0	1	0	11.9318	148		0	2	1		49.3333	188.333	0	0.5	-0.601852	0
198	2010-09-29	Bank of America Is Said to Eliminate More Than 20 Proprietary-Trading Jobs http://ow.ly/2LPar $BAC $GS $JPM	bank of america is said to eliminate more than 20 proprietary-trading jobs $bac $gs $jpm	bank of america is said to eliminate more than 20 proprietary-trading jobs $bac $gs $jpm	0.5	positive	0.5			2011-06-29	1	0	1	0	12.9882	148		0	2	1		49.3333	188.833	0	0.5	1.0564	-0.05
115	2010-09-30	Never Visit The Bank Again: PayPal Lets You Deposit Checks With Your Phone $EBAY by @ncsaint http://read.bi/b6ezQy	never visit the bank again: paypal lets you deposit checks with your phone $ebay by @ncsaint	never visit the bank again: paypal lets you deposit checks with your phone $ebay by @ncsaint	0	neutral	0			2011-07-04	1	0	0	1	13.7795	149		1	3	1		49.6667	189.167	0.333333	0.333333	0.791246	0.25
199	2010-10-04	Bubble Sign #243693: JPMorgan Just Reopened A Gold Vault That Had Been Shut Since 1900 $JPM $SPDR by @courtn_comstock http://read.bi/aj72zD	bubble sign #243693: jpmorgan just reopened a gold vault that had been shut since 1900 $jpm $spdr by @courtn_comstock	bubble sign #243693: jpmorgan just reopened a gold vault that had been shut since 1900 $jpm $spdr by @courtn_comstock	0	neutral	0			2011-07-06	1	0	0	1	13.8552	150		1	3	1		50	189.5	0.333333	0.333333	0.075758	0.1
200	2010-10-04	Obama Just Got The Green Light For A Massive Bailout Of Underwater Homeowners $BAC $JPM by @thestalwart http://read.bi/97oXhJ	obama just got the green light for a massive bailout of underwater homeowners $bac $jpm by @thestalwart	obama just got the green light for a massive bailout of underwater homeowners $bac $jpm by @thestalwart	0.666667	neutral	0.0666667			2011-07-10	1	0	1	0	14.0657	150		0	2	1		50	190	0	0.5	0.210438	0
201	2010-10-05	Buffett To Wall Street CEOs: You And Your Wives Should Go Broke $GS $JPM by @courtn_comstock http://read.bi/cNiq5l	buffett to wall street ceos: you and your wives should go broke $gs $jpm by @courtn_comstock	buffett to wall street ceos: you and your wives should go broke $gs $jpm by @courtn_comstock	0	neutral	0			2011-07-14	2	0	1	1	13.548	151		1	3	1		50.3333	190.333	0.333333	0.333333	-0.517678	0.6
202	2010-10-06	Exclusive: JPMorgan, Bank of America, Ally Financial Face `Hydra' of State Foreclosure Investigations - http://ow.ly/2PmJq $jpm $bac ^gm	exclusive: jpmorgan, bank of america, ally financial face `hydra' of state foreclosure investigations - $jpm $bac ^gm	exclusive: jpmorgan, bank of america, ally financial face `hydra' of state foreclosure investigations - $jpm $bac ^gm	0	neutral	0			2011-07-15	2	1	0	1	13.8089	152		1	3	1		50.6667	190.667	0.333333	0.333333	0.260944	0.2
203	2010-10-08	Bizperson of 2010 Round 1 ends today http://bit.ly/cUzXY0 #bpoy Top seeds: $JPM $AMZN $AAPL $NFLX; Cinderellas? Tata, $F, $URBN, Zynga	bizperson of 2010 round 1 ends today #bpoy top seeds: $jpm $amzn $aapl $nflx; cinderellas? tata, $f, $urbn, zynga	bizperson of 2010 round 1 ends today #bpoy top seeds: $jpm $amzn $aapl $nflx; cinderellas? tata, $f, $urbn, zynga	0.45	positive	0.15			2011-07-17	2	2	0	0	13.8089	153		1	3	2		51	191.333	0.333333	0.666667	0	-0.325
116	2010-10-13	Of Course Yahoo Wants To Buy Groupon Ã¢â‚¬â€œ So Should Google, Amazon, And eBay $GOOG $AMZN $YHOO $EBAY by @nichcarlson http://read.bi/aoDdgg	of course yahoo wants to buy groupon so should google, amazon, and ebay $goog $amzn $yhoo $ebay by @nichcarlson	of course yahoo wants to buy groupon so should google, amazon, and ebay $goog $amzn $yhoo $ebay by @nichcarlson	0.1	positive	0.2			2011-07-18	2	0	2	0	13.7626	153		0	2	2		51	192.333	0	1	-0.046296	0
205	2010-10-19	Bank of America says it lost $7.7B because of a charge tied to credit, debit card reform http://yhoo.it/arXjoC #earnings $BAC $JPM $$	bank of america says it lost $7.7b because of a charge tied to credit, debit card reform #earnings $bac $jpm $$	bank of america says it lost $7.7b because of a charge tied to credit, debit card reform #earnings $bac $jpm $$	0	neutral	0			2011-07-19	2	1	1	0	14.2088	153		0	2	1		51	192.833	0	0.5	0.446128	-0.7
204	2010-10-19	Dimon on Obama: "We were neither in love nor have we fallen out" http://bit.ly/bbdDh5 $JPM	dimon on obama: "we were neither in love nor have we fallen out" $jpm	dimon on obama: "we were neither in love nor have we fallen out" $jpm	0.6	positive	0.5			2011-07-21	2	0	2	0	14.0741	153		0	2	2		51	193.833	0	1	-0.134681	0
206	2010-10-20	Deutsche Bk's Matt O'Connor on cost to banks of Mortgage Put-Back: $BAC=$27B, $WFC=$9B, $JPM=$5B, $C=$4B, $FHN=$1B, $STI=$1 $$	deutsche bk's matt o'connor on cost to banks of mortgage put-back: $bac=$27b, $wfc=$9b, $jpm=$5b, $c=$4b, $fhn=$1b, $sti=$1 $$	deutsche bk's matt o'connor on cost to banks of mortgage put-back: $bac=$27b, $wfc=$9b, $jpm=$5b, $c=$4b, $fhn=$1b, $sti=$1 $$	0	neutral	0			2011-07-22	3	0	1	2	14.0993	154		1	3	2		51.3333	194.5	0.333333	0.666667	0.025252	0.366667
117	2010-10-21	Online auctions may be waning, but the payment system powering them is still going strong. Earnings for $EBAY: http://mot.ly/aZtnnd	online auctions may be waning, but the payment system powering them is still going strong. earnings for $ebay:	online auctions may be waning, but the payment system powering them is still going strong. earnings for $ebay:	0.733333	positive	0.433333			2011-07-23	1	0	0	1	14.0993	155		1	3	1		51.6667	194.833	0.333333	0.333333	0	0.2
207	2010-11-01	God's work... MT @LaMonicaBuzz: $JPM down 1% on ProPublica report about SEC looking at $JPM CDO hedge fund deal similar to $GS Abacus.	god's work... mt @lamonicabuzz: $jpm down 1% on propublica report about sec looking at $jpm cdo hedge fund deal similar to $gs abacus.	god's work... mt @lamonicabuzz: $jpm down 1% on propublica report about sec looking at $jpm cdo hedge fund deal similar to $gs abacus.	0.42963	neutral	-0.0851852			2011-08-08	4	0	3	1	11.3426	155		0	2	3		51.6667	196.333	0	1.5	-2.75673	0.5
118	2010-11-01	`India's Buffett' Jhunjhunwala Follows Role Model With EBay Charity Lunch http://ow.ly/32Jsw $EBAY $MSFT $BRK/A	`india's buffett' jhunjhunwala follows role model with ebay charity lunch $ebay $msft $brk/a	`india's buffett' jhunjhunwala follows role model with ebay charity lunch $ebay $msft $brk/a	0	neutral	0			2011-08-12	1	0	1	0	12.8493	155		0	2	1		51.6667	196.833	0	0.5	1.50673	0
119	2010-11-02	eBay CEO: Facebook Doesn't Want To Do Its Own Payment System $EBAY by @jyarow http://read.bi/97EDl9	ebay ceo: facebook doesn't want to do its own payment system $ebay by @jyarow	ebay ceo: facebook doesn't want to do its own payment system $ebay by @jyarow	1	positive	0.6			2011-08-13	2	0	2	0	12.8493	155		0	2	2		51.6667	197.833	0	1	0	0.0662879
120	2010-11-09	Yahoo Hints At $3 Billion Offer For Groupon $YHOO $GOOG $EBAY $AMZN by @nichcarlson http://read.bi/afbMnF	yahoo hints at $3 billion offer for groupon $yhoo $goog $ebay $amzn by @nichcarlson	yahoo hints at $3 billion offer for groupon $yhoo $goog $ebay $amzn by @nichcarlson	0	neutral	0			2011-08-19	1	0	1	0	11.431	155		0	2	1		51.6667	198.333	0	0.5	-1.41835	0
121	2010-11-10	New research on Corporate Social Strategists from @jowyang http://bit.ly/c3uNDf. Features eBayÃ¢â‚¬â„¢s head of social strategy @julietweets!	new research on corporate social strategists from @jowyang features ebays head of social strategy @julietweets!	new research on corporate social strategists from @jowyang features ebays head of social strategy @julietweets!	0.14697	neutral	0.0528409			2011-08-23	3	1	1	1	12.1717	156		1	3	1		52	198.667	0.333333	0.333333	0.740741	-0.675
208	2010-11-14	The 18 Worst Companies In America $T $DTV $C $JPM $BAC $MCD $WLP $AMR $DAL $LCC $TWC $CMCSA $UAUA $CCMM by @twitofgus http://read.bi/cXMVT4	the 18 worst companies in america $t $dtv $c $jpm $bac $mcd $wlp $amr $dal $lcc $twc $cmcsa $uaua $ccmm by @twitofgus	the 18 worst companies in america $t $dtv $c $jpm $bac $mcd $wlp $amr $dal $lcc $twc $cmcsa $uaua $ccmm by @twitofgus	1	negative	-1			2011-08-24	2	0	2	0	12.2264	156		0	2	2		52	199.667	0	1	0.054713	0
122	2010-11-15	Bloomberg reports private trading of Facebook stock values it at $41b. That's ahead of $EBAY, behind $AMZN $GOOG http://bit.ly/aGldQm #cnet	bloomberg reports private trading of facebook stock values it at $41b. that's ahead of $ebay, behind $amzn $goog #cnet	bloomberg reports private trading of facebook stock values it at $41b. that's ahead of $ebay, behind $amzn $goog #cnet	0.5375	negative	-0.2			2011-08-25	1	0	1	0	11.9234	156		0	2	1		52	200.167	0	0.5	-0.30303	-0.05
124	2010-11-15	Facebook Is Now The Third Most Valuable Web Company In The U.S. $EBAY $AMZN $GOOG by @jyarow http://read.bi/aWiiYt	facebook is now the third most valuable web company in the you.s. $ebay $amzn $goog by @jyarow	facebook is now the third most valuable web company in the you.s. $ebay $amzn $goog by @jyarow	0.25	positive	0.25			2011-08-26	1	0	0	1	12.399	157		1	3	1		52.3333	200.5	0.333333	0.333333	0.475589	0.8
123	2010-11-15	Exclusive: #Facebook Passes #EBay in Value, Becoming No. 3 U.S. Web Company - http://ow.ly/39TeS $EBAY $AMAZ $GOOG ^gm	exclusive: #facebook passes #ebay in value, becoming no. 3 you.s. web company - $ebay $amaz $goog ^gm	exclusive: #facebook passes #ebay in value, becoming no. 3 you.s. web company - $ebay $amaz $goog ^gm	0.85	positive	0.45			2011-08-27	1	0	1	0	12.399	157		0	2	1		52.3333	201	0	0.5	0	0
209	2010-11-16	These Have All Broken Through Initial EMA Support Levels $SMH $SOXX $GE $JPM $T $MSFT $XSD $XLB $RSX $DBC $FCG $DBO $XLY $KOL $SLX $UGA $PGJ	these have all broken through initial ema support levels $smh $soxx $ge $jpm $t $msft $xsd $xlb $rsx $dbc $fcg $dbo $xly $kol $slx $uga $pgj	these have all broken through initial ema support levels $smh $soxx $ge $jpm $t $msft $xsd $xlb $rsx $dbc $fcg $dbo $xly $kol $slx $uga $pgj	0.2	negative	-0.2			2011-08-29	2	1	1	0	12.8325	157		0	2	1		52.3333	201.5	0	0.5	0.433502	-1
210	2010-11-18	Exclusive: #JPMorgan Is #Lehman's Next Deep-Pocket Target After $11 Billion #Barclays Trial Finishes - http://ow.ly/3bRcY $JPM $LEHMQ...	exclusive: #jpmorgan is #lehman's next deep-pocket target after $11 billion #barclays trial finishes - $jpm $lehmq...	exclusive: #jpmorgan is #lehman's next deep-pocket target after $11 billion #barclays trial finishes - $jpm $lehmq...	0	neutral	0			2011-09-02	4	0	3	1	12.3779	157		0	2	3		52.3333	203	0	1.5	-0.454546	0.254167
125	2010-11-19	eBay Is In The Groupon Acquisition Mix, Too $EBAY by @nichcarlson http://read.bi/d8quMm	ebay is in the groupon acquisition mix, too $ebay by @nichcarlson	ebay is in the groupon acquisition mix, too $ebay by @nichcarlson	0	neutral	0			2011-09-08	2	0	0	2	12.8409	158		1	3	2		52.6667	203.667	0.333333	0.666667	0.462963	0.895833
127	2010-11-19	Google "In Discussions" To Buy Groupon For Over $3 Billion $GOOG $EBAY $YHOO $AMZN $MSFT by @jyarow http://read.bi/9IAK6N	google "in discussions" to buy groupon for over $3 billion $goog $ebay $yhoo $amzn $msft by @jyarow	google "in discussions" to buy groupon for over $3 billion $goog $ebay $yhoo $amzn $msft by @jyarow	0	neutral	0			2011-09-09	3	0	1	2	11.9781	159		1	3	2		53	204.333	0.333333	0.666667	-0.862795	0.666667
126	2010-11-19	CHART OF THE DAY: Facebook Paying The Most In Tech $GOOG $AAPL $CSCO $AOL $EBAY http://read.bi/btXPst	chart of the day: facebook paying the most in tech $goog $aapl $csco $aol $ebay	chart of the day: facebook paying the most in tech $goog $aapl $csco $aol $ebay	0.5	positive	0.5			2011-09-12	3	0	1	2	12.3822	160		1	3	2		53.3333	205	0.333333	0.666667	0.40404	1.19219
211	2010-11-22	CBOE active puts: JP Morgan- $JPM March 30-35 put spread traded 4K contracts	cboe active puts: jp morgan- $jpm march 30-35 put spread traded 4k contracts	cboe active puts: jp morgan- $jpm march 30-35 put spread traded 4k contracts	0.6	negative	-0.133333			2011-09-13	2	1	1	0	12.3737	160		0	2	1		53.3333	205.5	0	0.5	-0.008417	-0.388889
212	2010-11-26	Architects of GM's IPO Sought to Limit Windfall for Wall Street_x000D_ http://ow.ly/3fOYa $GM $JPM $MS	architects of gm's ipo sought to limit windfall for wall street_x000D_ $gm $jpm $ms	architects of gm's ipo sought to limit windfall for wall street_x000D_ $gm $jpm $ms	0	neutral	0			2011-09-14	1	0	0	1	12.6852	161		1	3	1		53.6667	205.833	0.333333	0.333333	0.311448	0.213068
128	2010-11-29	10 Things You Need To Know This Morning $GOOG $AAPL $EBAY $AMZN by @jyarow http://read.bi/dQLeJe	10 things you need to know this morning $goog $aapl $ebay $amzn by @jyarow	10 things you need to know this morning $goog $aapl $ebay $amzn by @jyarow	0	neutral	0			2011-09-15	2	2	0	0	13.4848	162		1	3	2		54	206.5	0.333333	0.666667	0.799663	-0.6
213	2010-11-30	Exclusive: #JPMorgan Gives Its Investment Bankers #IPads in Challenge to #RIM #BlackBerry -http://ow.ly/3hEJk $JPM $RIMM ^nm	exclusive: #jpmorgan gives its investment bankers #ipads in challenge to #rim #blackberry - $jpm $rimm ^nm	exclusive: #jpmorgan gives its investment bankers #ipads in challenge to #rim #blackberry - $jpm $rimm ^nm	0	neutral	0			2011-09-21	1	0	1	0	13.569	162		0	2	1		54	207	0	0.5	0.084175	0
214	2010-11-30	#JPMorgan Gives Bankers #IPads, Signaling Danger to RIM http://ow.ly/3hGL7 $JPM $AAPL $RIMM	#jpmorgan gives bankers #ipads, signaling danger to rim $jpm $aapl $rimm	#jpmorgan gives bankers #ipads, signaling danger to rim $jpm $aapl $rimm	0	neutral	0			2011-09-22	2	0	1	1	13.3291	163		1	3	1		54.3333	207.333	0.333333	0.333333	-0.239899	0.5
218	2010-12-01	Former $JPM Banker Admits Rigging Bids on Municipal-Bond Investments - Bloomberg http://www.bloomberg.com/news/2010-12-01/former-jpmorgan-banker-admits-rigging-bids-on-municipal-bond-investments.htmlÃ‚Â Ã¢â‚¬Â¦ Pervasive and depressing $$	former $jpm banker admits rigging bids on municipal-bond investments - bloomberg pervasive and depressing $$	former $jpm banker admits rigging bids on municipal-bond investments - bloomberg pervasive and depressing $$	0.45	negative	-0.3			2011-09-27	1	1	0	0	13.6869	164		1	3	1		54.6667	207.667	0.333333	0.333333	0.357745	-0.2
216	2010-12-01	Foreign banks lined up hungrily to Fed emergency trough. RBS took out $30b from the TAF alone. #fed #federal reserve $JPM $C $GS $RBS	foreign banks lined up hungrily to fed emergency trough. rbs took out $30b from the taf alone. #fed #federal reserve $jpm $c $gs $rbs	foreign banks lined up hungrily to fed emergency trough. rbs took out $30b from the taf alone. #fed #federal reserve $jpm $c $gs $rbs	0.125	negative	-0.125			2011-09-28	1	0	0	1	13.3165	165		1	3	1		55	208	0.333333	0.333333	-0.37037	0.1
217	2010-12-01	BREAKING: IT'S OUT - Federal Reserve Bailout Details Released $BAC $JPM $GS $C $AIG $CIT by @courtn_comstock http://read.bi/f3lGSH	breaking: it's out - federal reserve bailout details released $bac $jpm $gs $c $aig $cit by @courtn_comstock	breaking: it's out - federal reserve bailout details released $bac $jpm $gs $c $aig $cit by @courtn_comstock	0	neutral	0			2011-10-02	1	0	1	0	12.4116	165		0	2	1		55	208.5	0	0.5	-0.904883	0
215	2010-12-01	President of Spain quotes a $JPM research report saying Spain is a very attractive place to invest. LOL	president of spain quotes a $jpm research report saying spain is a very attractive place to invest. lol	president of spain quotes a $jpm research report saying spain is a very attractive place to invest. lol	0.85	positive	0.9			2011-10-05	2	0	1	1	12.8493	166		1	3	1		55.3333	208.833	0.333333	0.333333	0.43771	0.4
221	2010-12-02	JPMorgan Suspected Madoff Months Prior To Arrest, Kept Doing Business With Him $JPM by @twitofgus http://read.bi/g4GZCK	jpmorgan suspected madoff months prior to arrest, kept doing business with him $jpm by @twitofgus	jpmorgan suspected madoff months prior to arrest, kept doing business with him $jpm by @twitofgus	0	neutral	-0.025			2011-10-07	1	0	1	0	13.0766	166		0	2	1		55.3333	209.333	0	0.5	0.227273	0
219	2010-12-02	ALERT - Madoff Trustee Picard sues JPMorgan Chase $JPM saying bank enabled "Massive Fraud"	alert - madoff trustee picard sues jpmorgan chase $jpm saying bank enabled "massive fraud"	alert - madoff trustee picard sues jpmorgan chase $jpm saying bank enabled "massive fraud"	1	neutral	0			2011-10-09	1	1	0	0	13.0766	167		1	3	1		55.6667	209.667	0.333333	0.333333	0	-0.15
220	2010-12-02	JPMorgan Sued for $6.4 Billion Over Madoff Fraud by Liquidating Trustee http://ow.ly/3j1Rx $JPM	jpmorgan sued for $6.4 billion over madoff fraud by liquidating trustee $jpm	jpmorgan sued for $6.4 billion over madoff fraud by liquidating trustee $jpm	0	neutral	0			2011-10-11	3	0	3	0	13.8173	167		0	2	3		55.6667	211.167	0	1.5	0.740741	0
130	2010-12-02	eBay Buying Milo.com For $75 Million $EBAY http://read.bi/gEI9rJ	ebay buying milo.com for $75 million $ebay	ebay buying milo.com for $75 million $ebay	0	neutral	0			2011-10-12	4	0	2	2	13.7837	168		1	3	2		56	211.833	0.333333	0.666667	-0.03367	1.38333
129	2010-12-02	CONFIRMED: $eBay Acquires Leading Local Shopping Engine - Milo #eBayNews http://bit.ly/gonUpN	confirmed: $ebay acquires leading local shopping engine - milo #ebaynews	confirmed: $ebay acquires leading local shopping engine - milo #ebaynews	0.5	positive	0.2			2011-10-13	2	0	1	1	13.7795	169		1	3	1		56.3333	212.167	0.333333	0.333333	-0.004209	0.222222
131	2010-12-04	And Now PayPal Is Cutting Off WikiLeaks $EBAY by @jyarow http://read.bi/elIHOG	and now paypal is cutting off wikileaks $ebay by @jyarow	and now paypal is cutting off wikileaks $ebay by @jyarow	0.9	negative	-0.6			2011-10-18	1	0	1	0	14.2551	169		0	2	1		56.3333	212.667	0	0.5	0.47559	0
222	2010-12-12	On JP Morgan's silver shorts http://www.marketoracle.co.uk/Article24912.html $SILV $JPM $GLD #forex $$	on jp morgan's silver shorts $silv $jpm $gld #forex $$	on jp morgan's silver shorts $silv $jpm $gld #forex $$	0	neutral	0			2011-10-19	2	0	2	0	13.9646	169		0	2	2		56.3333	213.667	0	1	-0.290405	0
223	2010-12-13	Wall Street Sees Record Revenue in Recovery From Bailout_x000D_ http://ow.ly/3oc16 $GS $JPM $BAC $C $MS	wall street sees record revenue in recovery from bailout_x000D_ $gs $jpm $bac $c $ms	wall street sees record revenue in recovery from bailout_x000D_ $gs $jpm $bac $c $ms	0	neutral	0			2011-10-20	1	0	0	1	13.5311	170		1	3	1		56.6667	214	0.333333	0.333333	-0.433501	0.1
224	2010-12-15	Undervalued Financial Stocks - http://t.st/3pLOR $JPM $AXP $PRU $MET $BAC $PNC	undervalued financial stocks - $jpm $axp $pru $met $bac $pnc	undervalued financial stocks - $jpm $axp $pru $met $bac $pnc	0	neutral	0			2011-10-21	1	0	1	0	13.5185	170		0	2	1		56.6667	214.5	0	0.5	-0.012627	0
132	2010-12-15	BREAKING: $eBay Acquires Mobile App Developer - Critical Path Software - (video interview) http://bit.ly/g0JiJ1	breaking: $ebay acquires mobile app developer - critical path software - (video interview)	breaking: $ebay acquires mobile app developer - critical path software - (video interview)	0.8	neutral	0			2011-10-22	1	0	0	1	13.5185	171		1	3	1		57	214.833	0.333333	0.333333	0	0.5
133	2010-12-18	It's Santa on your cellphone! (via @clairecm of the @nytimes): http://www.nytimes.com/2010/12/18/technology/18mobile.html	it's santa on your cellphone! (via @clairecm of the @nytimes):	it's santa on your cellphone! (via @clairecm of the @nytimes):	0	neutral	0			2011-10-28	1	0	1	0	13.9941	171		0	2	1		57	215.333	0	0.5	0.47559	0
134	2010-12-20	BARRON'S COVER: Outlook for Stocks in 2011 $KO $MSFT $EBAY $WMT $AAPL $GOOG $ORCL $QCOM $XOM $PFE $F $PEP $PG http://on.barrons.com/gdLNDx	barron's cover: outlook for stocks in 2011 $ko $msft $ebay $wmt $aapl $goog $orcl $qcom $xom $pfe $f $pep $pg	barron's cover: outlook for stocks in 2011 $ko $msft $ebay $wmt $aapl $goog $orcl $qcom $xom $pfe $f $pep $pg	0	neutral	0			2011-10-31	5	1	3	1	13.3965	171		0	2	3		57	216.833	0	1.5	-0.597644	0.222222
135	2010-12-20	eBay CEO John Donahoe talks mobile, tech, & innovation with @jswartz652 of @USAToday! http://usat.ly/dXYEan	ebay ceo john donahoe talks mobile, tech, & innovation with @jswartz652 of @usatoday!	ebay ceo john donahoe talks mobile, tech, & innovation with @jswartz652 of @usatoday!	0	neutral	0			2011-11-01	3	1	2	0	13.0008	171		0	2	2		57	217.833	0	1	-0.395622	-0.25
137	2010-12-21	The 10 Asian Tech Companies That Are Putting American Ones To Shame $BIDU $GOOG $EBAY $AMZN by @pegobry http://read.bi/eZim2t	the 10 asian tech companies that are putting american ones to shame $bidu $goog $ebay $amzn by @pegobry	the 10 asian tech companies that are putting american ones to shame $bidu $goog $ebay $amzn by @pegobry	0	neutral	0			2011-11-02	2	0	1	1	13.3754	172		1	3	1		57.3333	218.167	0.333333	0.333333	0.374579	0.438889
136	2010-12-21	CanÃ¢â‚¬â„¢t find the just right gift for someone on your list? Print or email them an eBay Gift Certificate! http://bit.ly/dYXzWG	can not find the just right gift for someone on your list? print or email them an ebay gift certificate!	can not find the just right gift for someone on your list? print or email them an ebay gift certificate!	0.535714	positive	0.357143			2011-11-03	1	0	1	0	13.9099	172		0	2	1		57.3333	218.667	0	0.5	0.534512	0
139	2010-12-22	Holiday Panic: Skype Is Down $EBAY by @MattRosoff http://read.bi/ffBvAw	holiday panic: skype is down $ebay by @mattrosoff	holiday panic: skype is down $ebay by @mattrosoff	0.288889	negative	-0.155556			2011-11-04	1	1	0	0	13.7668	173		1	3	1		57.6667	219	0.333333	0.333333	-0.143098	-0.2
225	2010-12-22	Bank stocks still on fire. I like $BAC, $C, $WFC, $PNC, $JPM	bank stocks still on fire. i like $bac, $c, $wfc, $pnc, $jpm	bank stocks still on fire. i like $bac, $c, $wfc, $pnc, $jpm	0	neutral	0			2011-11-07	1	0	1	0	13.6658	173		0	2	1		57.6667	219.5	0	0.5	-0.10101	0
226	2010-12-22	Morgan Stanley Overtakes JPMorgan for Equity Sales Banker http://bit.ly/fNn6xU $AIG $C $GM $GS $JPM $MS	morgan stanley overtakes jpmorgan for equity sales banker $aig $c $gm $gs $jpm $ms	morgan stanley overtakes jpmorgan for equity sales banker $aig $c $gm $gs $jpm $ms	0	neutral	0			2011-11-16	1	1	0	0	12.8535	174		1	3	1		58	219.833	0.333333	0.333333	-0.812289	-0.15
227	2010-12-22	Buy the Banks! http://cnbc.com/id/40785986 $BAC $JPM $PNC $USB $WFC #StockPicks #StockMarket	buy the banks! $bac $jpm $pnc $usb $wfc #stockpicks #stockmarket	buy the banks! $bac $jpm $pnc $usb $wfc #stockpicks #stockmarket	0	neutral	0			2011-11-21	10	0	8	2	12.1002	174		0	2	8		58	223.833	0	4	-0.753368	1.33125
228	2010-12-22	No OneÃ¢â‚¬â„¢s Scared of the Bears http://bit.ly/fKeLqf $ALTR $BAC $CSCO $DKS $FL $HBAN $JPM $NKE $UA $WFC $WTNY $XLNX #MergersAcquisitions	no ones scared of the bears $altr $bac $csco $dks $fl $hban $jpm $nke $ua $wfc $wtny $xlnx #mergersacquisitions	no ones scared of the bears $altr $bac $csco $dks $fl $hban $jpm $nke $ua $wfc $wtny $xlnx #mergersacquisitions	0	neutral	0			2011-11-23	2	0	2	0	12.016	174		0	2	2		58	224.833	0	1	-0.084175	0
229	2010-12-22	Excellence from @Tickerville Stocks to Watch 2011 http://stk.ly/ij6AX0 $ARBA $IBM $JPM $DOV $IBB $A	excellence from @tickerville stocks to watch 2011 $arba $ibm $jpm $dov $ibb $a	excellence from @tickerville stocks to watch 2011 $arba $ibm $jpm $dov $ibb $a	0	neutral	0			2011-11-28	1	0	0	1	12.4832	175		1	3	1		58.3333	225.167	0.333333	0.333333	0.467172	0.55
138	2010-12-22	Skype Outage Lesson: Don't Rely On Consumer Services For Business Functions $EBAY by @MattRosoff http://read.bi/eqvEkq	skype outage lesson: don't rely on consumer services for business functions $ebay by @mattrosoff	skype outage lesson: don't rely on consumer services for business functions $ebay by @mattrosoff	0	neutral	0			2011-11-29	1	0	1	0	12.1002	175		0	2	1		58.3333	225.667	0	0.5	-0.382997	0
230	2010-12-22	Newly Delinquent Card Loans Near Record Lows, Moody's Says http://bit.ly/gLCzmq $AXP $BAC $C $COF $DFS $JPM $MA $PNC $V $WFC	newly delinquent card loans near record lows, moody's says $axp $bac $c $cof $dfs $jpm $ma $pnc $v $wfc	newly delinquent card loans near record lows, moody's says $axp $bac $c $cof $dfs $jpm $ma $pnc $v $wfc	0.427273	positive	0.118182			2011-11-30	2	0	1	1	12.4537	176		1	3	1		58.6667	226	0.333333	0.333333	0.353536	0.10303
232	2010-12-23	Nobel Laureate Diamond Fails to Win Senate Approval for Fed Seat http://bit.ly/hgFDYl $BAC $C $GS $JPM	nobel laureate diamond fails to win senate approval for fed seat $bac $c $gs $jpm	nobel laureate diamond fails to win senate approval for fed seat $bac $c $gs $jpm	0.35	positive	0.15			2011-12-01	1	0	1	0	12.4916	176		0	2	1		58.6667	226.5	0	0.5	0.037879	0
231	2010-12-23	Your First Move For Monday, Dec. 27 http://bit.ly/hWPEI1 $FLWS $JNJ $JPM $SQM #TheNegotiator:GuyAdami #FastMoney #StockMarket #StockPicks	your first move for monday, dec. 27 $flws $jnj $jpm $sqm #thenegotiator:guyadami #fastmoney #stockmarket #stockpicks	your first move for monday, dec. 27 $flws $jnj $jpm $sqm #thenegotiator:guyadami #fastmoney #stockmarket #stockpicks	0.333333	positive	0.25			2011-12-02	1	0	0	1	12.4579	177		1	3	1		59	226.833	0.333333	0.333333	-0.033671	1
233	2010-12-25	I still don't buy that banks were completely responsible for the 07-08 oil spike, but this is trenchant http://bit.ly/h7gmX7 Hatin on $JPM	i still don't buy that banks were completely responsible for the 07-08 oil spike, but this is trenchant hatin on $jpm	i still don't buy that banks were completely responsible for the 07-08 oil spike, but this is trenchant hatin on $jpm	0.55	positive	0.2			2011-12-04	1	0	1	0	12.4579	177		0	2	1		59	227.333	0	0.5	0	0
234	2010-12-26	The Top 10 Finance Feuds of 2010 http://stk.ly/hgvbeC via @ReformedBroker $JOE $RIMM $AAPL $MGM $NFLX $JPM	the top 10 finance feuds of 2010 via @reformedbroker $joe $rimm $aapl $mgm $nflx $jpm	the top 10 finance feuds of 2010 via @reformedbroker $joe $rimm $aapl $mgm $nflx $jpm	0.5	positive	0.5			2011-12-07	1	0	1	0	13.0219	177		0	2	1		59	227.833	0	0.5	0.563974	-0.025
140	2010-12-27	Etsy Will Handle $400 Million Worth Of Business This Year $EBAY by @jyarow http://read.bi/fDxuvh	etsy will handle $400 million worth of business this year $ebay by @jyarow	etsy will handle $400 million worth of business this year $ebay by @jyarow	0.1	positive	0.3			2011-12-08	2	0	1	1	13.0598	178		1	3	1		59.3333	228.167	0.333333	0.333333	0.037878	0.25
235	2010-12-27	Jim Cramer Picks His Top Dow Stocks For 2011 $AA $BAC $CAT $BA $MMM $CVX $KO $HD $JPM $VZ http://read.bi/hPEm54	jim cramer picks his top dow stocks for 2011 $aa $bac $cat $ba $mmm $cvx $ko $hd $jpm $vz	jim cramer picks his top dow stocks for 2011 $aa $bac $cat $ba $mmm $cvx $ko $hd $jpm $vz	0.5	positive	0.5			2011-12-13	2	0	1	1	12.9798	179		1	3	1		59.6667	228.5	0.333333	0.333333	-0.079966	0.3
236	2010-12-27	Bank Pay Should Be More Transparent, Basel Group Says http://bit.ly/gMKhMq $BAC $C $GS $JPM $MS	bank pay should be more transparent, basel group says $bac $c $gs $jpm $ms	bank pay should be more transparent, basel group says $bac $c $gs $jpm $ms	0.5	positive	0.5			2011-12-14	3	0	1	2	12.7399	180		1	3	2		60	229.167	0.333333	0.666667	-0.239899	0.65
141	2010-12-28	The iPhone 4, Barbie, & Military jackets were the top shopped items on eBay in 2010! http://bit.ly/fM45W6	the iphone 4, barbie, & military jackets were the top shopped items on ebay in 2010!	the iphone 4, barbie, & military jackets were the top shopped items on ebay in 2010!	0.3	positive	0.2625			2011-12-16	1	0	1	0	12.7946	180		0	2	1		60	229.667	0	0.5	0.054714	0
237	2010-12-30	RT @baselinescene Why CanÃ¢â‚¬â„¢t Europe Avoid Another Crisis? Why CanÃ¢â‚¬â„¢t the U.S.? http://snipurl.com/1qtgh9 #fb $JPM $$	rt @baselinescene why can not europe avoid another crisis? why can not the you.s.? #fb $jpm $$	rt @baselinescene why can not europe avoid another crisis? why can not the you.s.? #fb $jpm $$	0	neutral	0			2011-12-18	1	0	1	0	12.7946	180		0	2	1		60	230.167	0	0.5	0	0
240	2010-12-31	A Dead Woman's Name Was Robo-Signed On Thousands Of Debt-Collection Documents $JPM http://read.bi/g3yVp1	a dead woman's name was robo-signed on thousands of debt-collection documents $jpm	a dead woman's name was robo-signed on thousands of debt-collection documents $jpm	0.4	negative	-0.2			2011-12-19	2	0	2	0	12.5295	180		0	2	2		60	231.167	0	1	-0.265152	-0.05
238	2010-12-31	Sold $bac, $jpm and $deck into strength earlier in the week. Was looking to re-load $jpm and maybe $bac, but it didn't drop.	sold $bac, $jpm and $deck into strength earlier in the week. was looking to re-load $jpm and maybe $bac, but it didn't drop.	sold $bac, $jpm and $deck into strength earlier in the week. was looking to re-load $jpm and maybe $bac, but it didn't drop.	0.5	neutral	0			2011-12-20	1	1	0	0	12.8914	181		1	3	1		60.3333	231.5	0.333333	0.333333	0.361953	-0.1
239	2010-12-31	$JPM - JPMorgan Chase Stock Analysis share prices - http://www.dojispace.com/stock-picks/jpmorgan-chase-stock-price-JPM.aspx	$jpm - jpmorgan chase stock analysis share prices -	$jpm - jpmorgan chase stock analysis share prices -	0	neutral	0			2011-12-21	1	0	1	0	12.7694	181		0	2	1		60.3333	232	0	0.5	-0.122053	0
143	2011-01-01	COMMON STOCK $ENSE: Celebrating 401K Recovery, Plus What's in Store for 2011? #Investments http://bit.ly/eo1LFb $SSW $SOFO $FLWS $PARL $EBAY	common stock $ense: celebrating 401k recovery, plus what's in store for 2011? #investments $ssw $sofo $flws $parl $ebay	common stock $ense: celebrating 401k recovery, plus what's in store for 2011? #investments $ssw $sofo $flws $parl $ebay	0.5	negative	-0.3			2011-12-22	2	1	0	1	12.883	182		1	3	1		60.6667	232.333	0.333333	0.333333	0.113636	-0.15
142	2011-01-01	@howardlindzon I heard it was going to revolutionize $eBay biz. Or was that chatroullete?	@howardlindzon i heard it was going to revolutionize $ebay biz. or was that chatroullete?	@howardlindzon i heard it was going to revolutionize $ebay biz. or was that chatroullete?	0	neutral	0			2011-12-23	1	0	0	1	12.9798	183		1	3	1		61	232.667	0.333333	0.333333	0.096801	0.416667
144	2011-01-01	$EBAY - eBay Stock Analysis online trading companies - http://www.dojispace.com/stock-picks/ebay-stock-price-EBAY.aspx	$ebay - ebay stock analysis online trading companies -	$ebay - ebay stock analysis online trading companies -	0	neutral	0			2011-12-24	1	0	0	1	12.9798	184		1	3	1		61.3333	233	0.333333	0.333333	0	0.116667
241	2011-01-01	Barron's Top 10 picks for 2011 $XOM, $UAL, $JPM, $ABX, $WMT, $CSCO, $PFE, $GM, $ETR and $PEP	barron's top 10 picks for 2011 $xom, $ual, $jpm, $abx, $wmt, $csco, $pfe, $gm, $etr and $pep	barron's top 10 picks for 2011 $xom, $ual, $jpm, $abx, $wmt, $csco, $pfe, $gm, $etr and $pep	0.5	positive	0.5			2011-12-26	2	0	1	1	12.9798	185		1	3	1		61.6667	233.333	0.333333	0.333333	0	0.3
242	2011-01-01	Seven Out of Thirty: The Best Dow Jones Industrial Stocks For 2011 and Beyond - YChÃ¢â‚¬Â¦ http://stk.ly/g3jpXd $MRK $KFT $JNJ $PG $MSFT $WMT $JPM	seven out of thirty: the best dow jones industrial stocks for 2011 and beyond - ych $mrk $kft $jnj $pg $msft $wmt $jpm	seven out of thirty: the best dow jones industrial stocks for 2011 and beyond - ych $mrk $kft $jnj $pg $msft $wmt $jpm	0.3	positive	1			2011-12-28	1	0	1	0	12.7988	185		0	2	1		61.6667	233.833	0	0.5	-0.180977	0
243	2011-01-02	2011 Buy List: Locked and Sealed http://seekingalpha.com/a/58je $ABT $AFL $BDX $BBBY $DLX $FISV $F $GILD $JNJ $JOSB $JPM $LUK $MDT $MOG.A	2011 buy list: locked and sealed $abt $afl $bdx $bbby $dlx $fisv $f $gild $jnj $josb $jpm $luk $mdt $mog.a	2011 buy list: locked and sealed $abt $afl $bdx $bbby $dlx $fisv $f $gild $jnj $josb $jpm $luk $mdt $mog.a	0	neutral	0			2011-12-29	5	1	4	0	12.7778	185		0	2	4		61.6667	235.833	0	2	-0.021043	-0.5
147	2011-01-02	$EBAY is one that did an IPO Uturn back in/octubre/1998. Rare pattern. $YOKU and $DANG/mayo/do the same. I'm hawking those two in 2011.	$ebay is one that did an ipo uturn back in/octubre/1998. rare pattern. $yoku and $dang/mayo/do the same. i'm hawking those two in 2011.	$ebay is one that did an ipo uturn back in/octubre/1998. rare pattern. $yoku and $dang/mayo/do the same. i'm hawking those two in 2011.	0.341667	neutral	0.1			2011-12-30	1	0	0	1	12.7652	186		1	3	1		62	236.167	0.333333	0.333333	-0.012626	0.458333
146	2011-01-02	Facebook now worth more than companies like eBay, Yahoo and Time Warner. $YHOO $EBAY $TWX http://stk.ly/ibH08k	facebook now worth more than companies like ebay, yahoo and time warner. $yhoo $ebay $twx	facebook now worth more than companies like ebay, yahoo and time warner. $yhoo $ebay $twx	0.3	positive	0.4			2011-12-31	3	0	3	0	12.7652	186		0	2	3		62	237.667	0	1.5	0	0
145	2011-01-02	Top 20 Most Oversold S&P 500 Stocks http://seekingalpha.com/a/58l8 $AKAM $BBY $CEPH $CNP $DPS $DRI $DVA $EBAY $EXPE $GILD $HSP $HUM $KMX	top 20 most oversold s&p 500 stocks $akam $bby $ceph $cnp $dps $dri $dva $ebay $expe $gild $hsp $hum $kmx	top 20 most oversold s&p 500 stocks $akam $bby $ceph $cnp $dps $dri $dva $ebay $expe $gild $hsp $hum $kmx	0.5	positive	0.5			2012-01-01	7	1	3	3	12.7652	187		1	3	3		62.3333	238.667	0.333333	1	0	0.83631
252	2011-01-03	If your firm were popstars ? Who would it be http://bit.ly/gUrmmJ $C $BAC $JPM $MER $LEH $GS $MS $SC $UBS	if your firm were popstars ? who would it be $c $bac $jpm $mer $leh $gs $ms $sc $ubs	if your firm were popstars ? who would it be $c $bac $jpm $mer $leh $gs $ms $sc $ubs	0.4	negative	-0.2			2012-01-02	5	1	3	1	12.7652	187		0	2	3		62.3333	240.167	0	1.5	0	0.2
244	2011-01-03	Foreclosure Deals to Start With Big Lenders, Iowa Says http://bit.ly/eokWYS $ALLY1 $BAC $C $JPM $WFC	foreclosure deals to start with big lenders, iowa says $ally1 $bac $c $jpm $wfc	foreclosure deals to start with big lenders, iowa says $ally1 $bac $c $jpm $wfc	0.1	neutral	0			2012-01-03	23	0	14	9	13.1902	187		0	2	14		62.3333	247.167	0	7	0.425084	2.30142
245	2011-01-03	RT @newser: Why JP Morgan Looks So Mean...He got ticked off at the photographer shooting it - http://bit.ly/eAxZIo $JPM	rt @newser: why jp morgan looks so mean...he got ticked off at the photographer shooting it - $jpm	rt @newser: why jp morgan looks so mean...he got ticked off at the photographer shooting it - $jpm	0	neutral	0			2012-01-04	11	0	7	4	12.6936	187		0	2	7		62.3333	250.667	0	3.5	-0.496633	1.45152
246	2011-01-03	Commodities Rally Is Likely To Continue Rest of Week http://bit.ly/gc6T3w $JPM $NGCV1 #GoldPreciousMetals #NaturalGas #Commodities	commodities rally is likely to continue rest of week $jpm $ngcv1 #goldpreciousmetals #naturalgas #commodities	commodities rally is likely to continue rest of week $jpm $ngcv1 #goldpreciousmetals #naturalgas #commodities	1	neutral	0			2012-01-05	4	0	2	2	12.9251	188		1	3	2		62.6667	251.333	0.333333	0.666667	0.231481	0.683333
247	2011-01-03	Is Obama About To Hire A Former JPMorgan Exec To Be His Chief Of Staff? $JPM by @courtn_comstock http://read.bi/fveV7W	is obama about to hire a former jpmorgan exec to be his chief of staff? $jpm by @courtn_comstock	is obama about to hire a former jpmorgan exec to be his chief of staff? $jpm by @courtn_comstock	0	neutral	0			2012-01-07	1	0	1	0	12.8914	188		0	2	1		62.6667	251.833	0	0.5	-0.03367	0
250	2011-01-03	$JPM breaking out 44	$jpm breaking out 44	$jpm breaking out 44	0	neutral	0			2012-01-08	1	0	1	0	12.8914	188		0	2	1		62.6667	252.333	0	0.5	0	0
251	2011-01-03	Bankers Can't Sleep At Night Because They're Worried About FinReg, Banker-Bashing And ... $JPM $MS $C by @katyawachtel http://read.bi/hmYQBM	bankers can't sleep at night because they're worried about finreg, banker-bashing and ... $jpm $ms $c by @katyawachtel	bankers can't sleep at night because they're worried about finreg, banker-bashing and ... $jpm $ms $c by @katyawachtel	0	neutral	0			2012-01-09	7	0	3	4	12.8409	189		1	3	4		63	253.667	0.333333	1.33333	-0.050505	1.02619
254	2011-01-03	2010 Review and How to Stay 'Truthish' in 2011 http://seekingalpha.com/a/58lv $GE $PFE $CAKE $VLO $BA $XOM $MO $WFR $MCD $KO $JPM $FDX $HPQ	2010 review and how to stay 'truthish' in 2011 $ge $pfe $cake $vlo $ba $xom $mo $wfr $mcd $ko $jpm $fdx $hpq	2010 review and how to stay 'truthish' in 2011 $ge $pfe $cake $vlo $ba $xom $mo $wfr $mcd $ko $jpm $fdx $hpq	0	neutral	0			2012-01-11	4	0	2	2	13.266	190		1	3	2		63.3333	254.333	0.333333	0.666667	0.425084	0.65
256	2011-01-03	2011's Stock Market Leaders http://seekingalpha.com/a/58ly $AAPL $ABH $AIG $AMZN $BAC $CAVM $CHMT $CTXS $EMC $FFIV $FTNT $GOOG $IJK $JPM	2011's stock market leaders $aapl $abh $aig $amzn $bac $cavm $chmt $ctxs $emc $ffiv $ftnt $goog $ijk $jpm	2011's stock market leaders $aapl $abh $aig $amzn $bac $cavm $chmt $ctxs $emc $ffiv $ftnt $goog $ijk $jpm	0	neutral	0			2012-01-12	5	0	2	3	13.2912	191		1	3	3		63.6667	255.333	0.333333	1	0.025252	0.65
148	2011-01-03	NewsCorp. On Track to Sell MySpace by Mid-Year http://bit.ly/hRDcIg $EBAY $GS $NWS #Advertising #Marketing #PrintMedia #MoviesFilmStudios	newscorp. on track to sell myspace by mid-year $ebay $gs $nws #advertising #marketing #printmedia #moviesfilmstudios	newscorp. on track to sell myspace by mid-year $ebay $gs $nws #advertising #marketing #printmedia #moviesfilmstudios	0	neutral	0			2012-01-13	13	2	6	5	12.8872	191		0	2	6		63.6667	258.333	0	3	-0.40404	1.79534
149	2011-01-03	#Paypal $EBAY partners with Chinese municipality CHONGQING to streamline cross-border #FX #FinancialInnovation http://goo.gl/f2lM5	#paypal $ebay partners with chinese municipality chongqing to streamline cross-border #fx #financialinnovation	#paypal $ebay partners with chinese municipality chongqing to streamline cross-border #fx #financialinnovation	0	neutral	0			2012-01-14	1	0	1	0	12.8872	191		0	2	1		63.6667	258.833	0	0.5	0	0
150	2011-01-03	J.P. Morgan: Global E-Commerce Revenue to Grow by 19% in 2011 http://seekingalpha.com/a/58qk $AMZN $EBAY $TGT $WMT	j.p. morgan: global e-commerce revenue to grow by 19% in 2011 $amzn $ebay $tgt $wmt	j.p. morgan: global e-commerce revenue to grow by 19% in 2011 $amzn $ebay $tgt $wmt	0	neutral	0			2012-01-17	1	0	0	1	12.8493	192		1	3	1		64	259.167	0.333333	0.333333	-0.037879	0.1
151	2011-01-03	Six dates to circle in January. $AAPL $AMD $APOL $C $EBAY $INTC $VZ http://bit.ly/ghp35G #stocks $$	six dates to circle in january. $aapl $amd $apol $c $ebay $intc $vz #stocks $$	six dates to circle in january. $aapl $amd $apol $c $ebay $intc $vz #stocks $$	0	neutral	0			2012-01-18	2	0	1	1	12.7694	193		1	3	1		64.3333	259.5	0.333333	0.333333	-0.079965	0.25
152	2011-01-03	Groupon, Facebook: Marketwatch Doubts IPO Talk - Tech Trader Daily - Barron's $GOOG $YHOO $EBAY $AMZN $MSFT $BIDU $SINA http://bit.ly/dQUpcS	groupon, facebook: marketwatch doubts ipo talk - tech trader daily - barron's $goog $yhoo $ebay $amzn $msft $bidu $sina	groupon, facebook: marketwatch doubts ipo talk - tech trader daily - barron's $goog $yhoo $ebay $amzn $msft $bidu $sina	0	neutral	0			2012-01-20	1	0	1	0	13.4386	193		0	2	1		64.3333	260	0	0.5	0.669191	0
153	2011-01-03	Why does $EBAY still insist that #Paypal take 5years to put money into someones bank account. #Joke #Square #competition	why does $ebay still insist that #paypal take 5years to put money into someones bank account. #joke #square #competition	why does $ebay still insist that #paypal take 5years to put money into someones bank account. #joke #square #competition	0	neutral	0			2012-01-24	1	0	1	0	13.447	193		0	2	1		64.3333	260.5	0	0.5	0.008418	0
154	2011-01-03	10am reports - watching $BRCM $AA $EBAY $CTSH $LDK $SPLS	10am reports - watching $brcm $aa $ebay $ctsh $ldk $spls	10am reports - watching $brcm $aa $ebay $ctsh $ldk $spls	0	neutral	0			2012-02-02	1	0	1	0	13.7626	193		0	2	1		64.3333	261	0	0.5	0.315657	0
155	2011-01-03	Goldman Invests in Facebook at $50 Billion Valuation http://bit.ly/hxdcWP $EBAY $GOOG $GS $MSFT $TWX $YHOO #Russia #MergersAcquisitions	goldman invests in facebook at $50 billion valuation $ebay $goog $gs $msft $twx $yhoo #russia #mergersacquisitions	goldman invests in facebook at $50 billion valuation $ebay $goog $gs $msft $twx $yhoo #russia #mergersacquisitions	0	neutral	0			2012-02-03	1	0	0	1	13.8678	194		1	3	1		64.6667	261.333	0.333333	0.333333	0.105219	0.136364
156	2011-01-03	Fundamentals of $GOOG, $YHOO, $AAPL, $ORCL, $EBAY http://stock-fundamentals.blogspot.com/2011/01/here-is-table-of-fundamentals-from-peer.html?spref=twÃ‚Â Ã¢â‚¬Â¦	fundamentals of $goog, $yhoo, $aapl, $orcl, $ebay	fundamentals of $goog, $yhoo, $aapl, $orcl, $ebay	0	neutral	0			2012-02-04	1	0	1	0	13.8678	194		0	2	1		64.6667	261.833	0	0.5	0	0
255	2011-01-03	TIP-AKCIE: new recommendations for Boeing $BA by $BCS, $JPM http://tip-akcie.blogspot.com/2011/01/new-recommendations-for-apple-aapl-by.html?spref=twÃ‚Â Ã¢â‚¬Â¦	tip-akcie: new recommendations for boeing $ba by $bcs, $jpm	tip-akcie: new recommendations for boeing $ba by $bcs, $jpm	0.454545	positive	0.136364			2012-02-07	1	0	0	1	13.8342	195		1	3	1		65	262.167	0.333333	0.333333	-0.033671	0.4
249	2011-01-03	Obama Said to Consider William Daley for Top White House Post http://bit.ly/hVPQew $ABT $BA $JPM $T	obama said to consider william daley for top white house post $abt $ba $jpm $t	obama said to consider william daley for top white house post $abt $ba $jpm $t	0.25	positive	0.25			2012-02-11	1	0	1	0	13.9015	195		0	2	1		65	262.667	0	0.5	0.06734	0
248	2011-01-03	Today's top contributors to the Dow's movement and their pt. contribution: $XOM (10.82), $JPM (8.78), $BA (8.63), $JNJ (7.34), $BAC (6.43).	today's top contributors to the dow's movement and their pt. contribution: $xom (10.82), $jpm (8.78), $ba (8.63), $jnj (7.34), $bac (6.43).	today's top contributors to the dow's movement and their pt. contribution: $xom (10.82), $jpm (8.78), $ba (8.63), $jnj (7.34), $bac (6.43).	0.5	positive	0.5			2012-02-16	1	0	0	1	14.5244	196		1	3	1		65.3333	263	0.333333	0.333333	0.622896	0.4
253	2011-01-03	RT @TradeFast $JPM - by time QE2's finishd,FED will own 1/3 of all Treasuries in 4-20 yr maturity bracket & finance 94% of 2011 deficit	rt @tradefast $jpm - by time qe2's finishd,fed will own 1/3 of all treasuries in 4-20 yr maturity bracket & finance 94% of 2011 deficit	rt @tradefast $jpm - by time qe2's finishd,fed will own 1/3 of all treasuries in 4-20 yr maturity bracket & finance 94% of 2011 deficit	1	positive	0.6			2012-02-21	1	0	1	0	14.7896	196		0	2	1		65.3333	263.5	0	0.5	0.265151	0
158	2011-01-04	paypal on the other hand IS a bank $ebay	paypal on the other hand is a bank $ebay	paypal on the other hand is a bank $ebay	0.375	negative	-0.125			2012-02-23	1	0	0	1	15.1599	197		1	3	1		65.6667	263.833	0.333333	0.333333	0.370371	0.5
259	2011-01-04	Bank of America deal on loan-repurchase demands sets template for #banks. http://bit.ly/fXUyv7 $BAC $C $JPM $WFC	bank of america deal on loan-repurchase demands sets template for #banks. $bac $c $jpm $wfc	bank of america deal on loan-repurchase demands sets template for #banks. $bac $c $jpm $wfc	0	neutral	0			2012-02-27	4	0	3	1	15.3872	197		0	2	3		65.6667	265.333	0	1.5	0.227272	0.3
157	2011-01-04	My Forbes post on bullish Credit Suisse projections for China economy http://bit.ly/g3fWS0 $$ $macro $bidu $dang $yoku $ebay $gs $cs	my forbes post on bullish credit suisse projections for china economy $$ $macro $bidu $dang $yoku $ebay $gs $cs	my forbes post on bullish credit suisse projections for china economy $$ $macro $bidu $dang $yoku $ebay $gs $cs	0	neutral	0			2012-02-28	1	0	1	0	15.4125	197		0	2	1		65.6667	265.833	0	0.5	0.025252	0.05
159	2011-01-04	$goog $aapl can enter mobile payment but r NOT banks & dont do AML $V $MC $EBAY	$goog $aapl can enter mobile payment but are not banks & dont do aml $v $mc $ebay	$goog $aapl can enter mobile payment but are not banks & dont do aml $v $mc $ebay	0	neutral	0			2012-02-29	1	0	0	1	15.0421	198		1	3	1		66	266.167	0.333333	0.333333	-0.370369	0.7
160	2011-01-04	New Ratings ($ARX, $CNK, $CVLT, $CYBX, $DKS, $EBAY, $ENDP, $LPLA, $MDC, $MMI) http://wibi.us/hHCZ59	new ratings ($arx, $cnk, $cvlt, $cybx, $dks, $ebay, $endp, $lpla, $mdc, $mmi)	new ratings ($arx, $cnk, $cvlt, $cybx, $dks, $ebay, $endp, $lpla, $mdc, $mmi)	0.454545	positive	0.136364			2012-03-01	2	1	1	0	15.3072	198		0	2	1		66	266.667	0	0.5	0.265152	-0.176667
258	2011-01-04	Largest loan servicers/mayo/be first to settle with state AGs probing #foreclosures. http://bit.ly/geigOK $BAC $C $JPM $WFC	largest loan servicers/mayo/be first to settle with state ags probing #foreclosures. $bac $c $jpm $wfc	largest loan servicers/mayo/be first to settle with state ags probing #foreclosures. $bac $c $jpm $wfc	0.333333	positive	0.25			2012-03-02	1	0	1	0	15.2567	198		0	2	1		66	267.167	0	0.5	-0.050506	0
257	2011-01-04	The Huge Banks Are About To Settle The Foreclosure Lawsuits $BAC $JPM $C by @thestalwart http://read.bi/hU7KWl	the huge banks are about to settle the foreclosure lawsuits $bac $jpm $c by @thestalwart	the huge banks are about to settle the foreclosure lawsuits $bac $jpm $c by @thestalwart	0.9	positive	0.4			2012-03-05	1	0	1	0	15.0337	198		0	2	1		66	267.667	0	0.5	-0.223064	0
260	2011-01-06	Exclusive: JPMorgan's Legal Bills Soar in Financial Crisis Aftermath, Menacing Profits - http://ow.ly/3zlx2 $JPM ^gm	exclusive: jpmorgan's legal bills soar in financial crisis aftermath, menacing profits - $jpm ^gm	exclusive: jpmorgan's legal bills soar in financial crisis aftermath, menacing profits - $jpm ^gm	0.4	negative	-0.266667			2012-03-08	2	1	0	1	15.0589	199		1	3	1		66.3333	268	0.333333	0.333333	0.025253	0.516667
261	2011-01-07	This Is The Guy Playing Match-Maker To JP Morgan, Silicon Valley And Afghanistan $JPM $IBM $NT $JDSU by @katyawachtel http://read.bi/elMkGS	this is the guy playing match-maker to jp morgan, silicon valley and afghanistan $jpm $ibm $nt $jdsu by @katyawachtel	this is the guy playing match-maker to jp morgan, silicon valley and afghanistan $jpm $ibm $nt $jdsu by @katyawachtel	0	neutral	0			2012-03-13	5	1	1	3	15.7113	200		1	3	3		66.6667	269	0.333333	1	0.652357	1.025
161	2011-01-12	HOW TO GET RICH IN EUROPEAN TECH: These Guys Clone US Startups In Europe And Then Sell Them To Th... $EBAY by @pegobry http://read.bi/gECtih	how to get rich in european tech: these guys clone us startups in europe and then sell them to th... $ebay by @pegobry	how to get rich in european tech: these guys clone us startups in europe and then sell them to th... $ebay by @pegobry	0.375	positive	0.1875			2012-03-14	3	0	1	2	15.8333	201		1	3	2		67	269.667	0.333333	0.666667	0.122053	0.786364
264	2011-01-13	Trader Pay Tops Brain Surgeons' and Shows Gap Weathers Crisis http://bit.ly/fl8FZd $BAC $C $GS $JPM $MS	trader pay tops brain surgeons' and shows gap weathers crisis $bac $c $gs $jpm $ms	trader pay tops brain surgeons' and shows gap weathers crisis $bac $c $gs $jpm $ms	0	neutral	0			2012-03-15	4	0	1	3	15.5008	202		1	3	3		67.3333	270.667	0.333333	1	-0.332491	0.793182
263	2011-01-13	Basel Sets New Rules for Hybrid Securities to Count as Capital http://bit.ly/fdEFbo $BAC $C $GS $JPM $MS $WFC	basel sets new rules for hybrid securities to count as capital $bac $c $gs $jpm $ms $wfc	basel sets new rules for hybrid securities to count as capital $bac $c $gs $jpm $ms $wfc	0.454545	positive	0.136364			2012-03-16	4	0	2	2	15.8628	203		1	3	2		67.6667	271.333	0.333333	0.666667	0.361953	0.708333
262	2011-01-13	Bernanke Says Higher Interest Rates Reflect Improved Economy http://bit.ly/f63Q3r $BAC $C $GS $JPM	bernanke says higher interest rates reflect improved economy $bac $c $gs $jpm	bernanke says higher interest rates reflect improved economy $bac $c $gs $jpm	0.5	positive	0.25			2012-03-19	2	0	1	1	15.9049	204		1	3	1		68	271.667	0.333333	0.333333	0.042087	0.325
265	2011-01-14	Goldman CEO Blankfein Said to Visit Groupon to Pitch IPO http://bit.ly/dNPOK6 $AMZN $GOOG $GS $JPM $MS	goldman ceo blankfein said to visit groupon to pitch ipo $amzn $goog $gs $jpm $ms	goldman ceo blankfein said to visit groupon to pitch ipo $amzn $goog $gs $jpm $ms	0	neutral	0			2012-03-21	1	0	0	1	15.7492	205		1	3	1		68.3333	272	0.333333	0.333333	-0.155724	0.216667
266	2011-01-17	Fed Officials Indicate Growth Pickup Won't Alter Bond Purchases http://bit.ly/ftgEcZ $AAPL $BAC $C $F $GS $JPM	fed officials indicate growth pickup won't alter bond purchases $aapl $bac $c $f $gs $jpm	fed officials indicate growth pickup won't alter bond purchases $aapl $bac $c $f $gs $jpm	0	neutral	0			2012-03-23	2	0	2	0	15.6103	205		0	2	2		68.3333	273	0	1	-0.138888	0
267	2011-01-17	JPMorgan Sees Korean Borrowers Targeting Asia Currency Demand http://bit.ly/i30wo9 $JPM	jpmorgan sees korean borrowers targeting asia currency demand $jpm	jpmorgan sees korean borrowers targeting asia currency demand $jpm	0	neutral	0			2012-03-26	2	0	2	0	16.0269	205		0	2	2		68.3333	274	0	1	0.416666	0
268	2011-01-18	JPMorgan Messed Up And Improperly Foreclosed On 14 Military Families $JPM by @katyawachtel http://read.bi/gmMBFA	jpmorgan messed up and improperly foreclosed on 14 military families $jpm by @katyawachtel	jpmorgan messed up and improperly foreclosed on 14 military families $jpm by @katyawachtel	0.1	negative	-0.1			2012-03-28	1	0	0	1	15.6734	206		1	3	1		68.6667	274.333	0.333333	0.333333	-0.353535	0.1
269	2011-01-18	JPMorgan Refunds $2 Million to Military Families for Mortgages http://bit.ly/f9yqkw $JPM	jpmorgan refunds $2 million to military families for mortgages $jpm	jpmorgan refunds $2 million to military families for mortgages $jpm	0.1	negative	-0.1			2012-03-29	1	0	0	1	15.5682	207		1	3	1		69	274.667	0.333333	0.333333	-0.105219	0.227273
270	2011-01-19	Blame This for WednesdayÃ¢â‚¬â„¢s... http://bit.ly/h7sjFl $AAPL $AMZN $CREE $DLTR $F $FFIV $GS $IBM $JPM $JWF $MCD $PG $ROST $TJX $VZ $WFC	blame this for wednesdays... $aapl $amzn $cree $dltr $f $ffiv $gs $ibm $jpm $jwf $mcd $pg $rost $tjx $vz $wfc	blame this for wednesdays... $aapl $amzn $cree $dltr $f $ffiv $gs $ibm $jpm $jwf $mcd $pg $rost $tjx $vz $wfc	0	neutral	0			2012-04-03	2	0	2	0	15.4167	207		0	2	2		69	275.667	0	1	-0.151515	0
271	2011-01-19	Goldman Cuts Worker Compensation Pool to $430,700 Each http://bit.ly/g5CatX $GS $JPM	goldman cuts worker compensation pool to $430,700 each $gs $jpm	goldman cuts worker compensation pool to $430,700 each $gs $jpm	0	neutral	0			2012-04-04	2	0	1	1	15.0379	208		1	3	1		69.3333	276	0.333333	0.333333	-0.378788	0.125
272	2011-01-19	Wells Fargo Reports Record Profit on New Loans, Reserve Release http://bit.ly/i0b9tL $BAC $C $JPM $WFC	wells fargo reports record profit on new loans, reserve release $bac $c $jpm $wfc	wells fargo reports record profit on new loans, reserve release $bac $c $jpm $wfc	0.454545	positive	0.136364			2012-04-05	2	0	1	1	14.9916	209		1	3	1		69.6667	276.333	0.333333	0.333333	-0.046296	0.416667
273	2011-01-19	Best Muni-Bond Manager Says Whitney Call on Defaults Overblown http://bit.ly/fQzWSA $EV $FDX $JPM $LM $PTTRX $STOCA1 $STOIL1 $SXFIX	best muni-bond manager says whitney call on defaults overblown $ev $fdx $jpm $lm $pttrx $stoca1 $stoil1 $sxfix	best muni-bond manager says whitney call on defaults overblown $ev $fdx $jpm $lm $pttrx $stoca1 $stoil1 $sxfix	0.3	positive	1			2012-04-08	1	0	1	0	14.9916	209		0	2	1		69.6667	276.833	0	0.5	0	0
162	2011-01-20	Your Cheat Sheet to Earnings for $EBAY $USB $XLNX and $STX http://bit.ly/gTVsC6 #stocks #mkt	your cheat sheet to earnings for $ebay $usb $xlnx and $stx #stocks #mkt	your cheat sheet to earnings for $ebay $usb $xlnx and $stx #stocks #mkt	0	neutral	0			2012-04-13	2	1	1	0	15.202	209		0	2	1		69.6667	277.333	0	0.5	0.210438	-0.1
163	2011-01-20	10 Unusual Stocks Attracting Huge Interest This Morning $EBAY $STX $FFIV $WEN $CR $MS $PCG $RJF $FCX by @malepore http://read.bi/i1J5Ga	10 unusual stocks attracting huge interest this morning $ebay $stx $ffiv $wen $cr $ms $pcg $rjf $fcx by @malepore	10 unusual stocks attracting huge interest this morning $ebay $stx $ffiv $wen $cr $ms $pcg $rjf $fcx by @malepore	0.95	positive	0.3			2012-04-15	1	0	1	0	15.202	209		0	2	1		69.6667	277.833	0	0.5	0	0
274	2011-01-20	Check Out The 10 Lucky Wall Streeters Who Were Invited To The Obama Dinner $GS $JPM $HSBC $MWW by @courtn_comstock http://read.bi/i5fcHh	check out the 10 lucky wall streeters who were invited to the obama dinner $gs $jpm $hsbc $mww by @courtn_comstock	check out the 10 lucky wall streeters who were invited to the obama dinner $gs $jpm $hsbc $mww by @courtn_comstock	0.833333	positive	0.333333			2012-04-19	5	1	2	2	17.096	210		1	3	2		70	278.5	0.333333	0.666667	1.89394	0.88125
275	2011-01-21	Eat-What-You-Kill Brokers Starved as Banks Gorge on Bailout Cash http://bloom.bg/hzNFeZ $AB $BAC $BLK $C $GS $JPM $LAB $MS	eat-what-you-kill brokers starved as banks gorge on bailout cash $ab $bac $blk $c $gs $jpm $lab $ms	eat-what-you-kill brokers starved as banks gorge on bailout cash $ab $bac $blk $c $gs $jpm $lab $ms	0	neutral	0			2012-04-20	1	0	1	0	16.9571	210		0	2	1		70	279	0	0.5	-0.138888	0
276	2011-01-22	18 Awesome Wall Streeters And The Celebrities They (Apparently) Look Like $GS $MS $CS $JPM by @courtn_comstock http://read.bi/ihssZv	18 awesome wall streeters and the celebrities they (apparently) look like $gs $ms $cs $jpm by @courtn_comstock	18 awesome wall streeters and the celebrities they (apparently) look like $gs $ms $cs $jpm by @courtn_comstock	0.675	positive	0.525			2012-04-24	1	0	1	0	16.5404	210		0	2	1		70	279.5	0	0.5	-0.416668	0
279	2011-01-24	Goldman's Long Bond Shows Inflation Concerns Are Waning http://bloom.bg/hqx2lk $GS $JPM	goldman's long bond shows inflation concerns are waning $gs $jpm	goldman's long bond shows inflation concerns are waning $gs $jpm	0.4	neutral	-0.05			2012-04-27	1	0	1	0	17.3527	210		0	2	1		70	280	0	0.5	0.812291	0
278	2011-01-24	Bank Valuations Stuck at 2009 Lows Showing No Crisis Recovery http://bloom.bg/f0VUk7 $BAC $C $FITB $GS $JPM $MS $WFC	bank valuations stuck at 2009 lows showing no crisis recovery $bac $c $fitb $gs $jpm $ms $wfc	bank valuations stuck at 2009 lows showing no crisis recovery $bac $c $fitb $gs $jpm $ms $wfc	0	neutral	0			2012-04-30	1	0	1	0	17.2643	210		0	2	1		70	280.5	0	0.5	-0.088385	0
277	2011-01-24	JPMorgan Gets Credit Card Case Overturned by High Court http://cnbc.com/id/41232817 $JPM #SupremeCourt #Lawsuits #CreditCards	jpmorgan gets credit card case overturned by high court $jpm #supremecourt #lawsuits #creditcards	jpmorgan gets credit card case overturned by high court $jpm #supremecourt #lawsuits #creditcards	0.54	positive	0.16			2012-05-01	8	0	3	5	17.1507	211		1	3	5		70.3333	282.167	0.333333	1.66667	-0.113636	2.70795
280	2011-01-31	Four Horsemen of banks volatility: Bank of America- $BAC 35, Citigroup- $C 36, JP Morgan Chase- $JPM 26, Wells Fargo- $WFC	four horsemen of banks volatility: bank of america- $bac 35, citigroup- $c 36, jp morgan chase- $jpm 26, wells fargo- $wfc	four horsemen of banks volatility: bank of america- $bac 35, citigroup- $c 36, jp morgan chase- $jpm 26, wells fargo- $wfc	0	neutral	0			2012-05-03	1	0	0	1	16.9949	212		1	3	1		70.6667	282.5	0.333333	0.333333	-0.155724	0.3925
164	2011-02-01	10 Things You Need To Know This Morning $AAPL $AMZN $SNE $ARMH $EBAY by @jyarow http://read.bi/e8pN7u	10 things you need to know this morning $aapl $amzn $sne $armh $ebay by @jyarow	10 things you need to know this morning $aapl $amzn $sne $armh $ebay by @jyarow	0	neutral	0			2012-05-04	2	0	1	1	16.5993	213		1	3	1		71	282.833	0.333333	0.333333	-0.395622	0.136364
165	2011-02-04	France's Biggest Telcos Gang Up On PayPal $EBAY by @pegobry http://read.bi/fou4iS	france's biggest telcos gang up on paypal $ebay by @pegobry	france's biggest telcos gang up on paypal $ebay by @pegobry	0	neutral	0			2012-05-05	1	0	0	1	16.5993	214		1	3	1		71.3333	283.167	0.333333	0.333333	0	0.55
281	2011-02-09	Bernanke Says Unemployment to `Remain Elevated' Even After Drop http://bloom.bg/eaG9yt $BAC $C $GS $JPM	bernanke says unemployment to `remain elevated' even after drop $bac $c $gs $jpm	bernanke says unemployment to `remain elevated' even after drop $bac $c $gs $jpm	0	neutral	0			2012-05-07	2	0	1	1	16.8645	215		1	3	1		71.6667	283.5	0.333333	0.333333	0.265152	0.35
166	2011-02-09	Exclusive: $EBay to Unveil Expansion Plan to Help #PayPal Repel #Google, #Apple Threats_x000D_ - http://ow.ly/3TjdZ $AAPL $GOOG ^gm	exclusive: $ebay to unveil expansion plan to help #paypal repel #google, #apple threats_x000D_ - $aapl $goog ^gm	exclusive: $ebay to unveil expansion plan to help #paypal repel #google, #apple threats_x000D_ - $aapl $goog ^gm	0	neutral	0			2012-05-08	4	1	0	3	16.915	216		1	3	3		72	284.5	0.333333	1	0.050505	0.711364
167	2011-02-09	PayPal Has A Three-Year Plan To Fight Google And Apple (And Facebook) $EBAY by @pegobry http://read.bi/gyR0qQ	paypal has a three-year plan to fight google and apple (and facebook) $ebay by @pegobry	paypal has a three-year plan to fight google and apple (and facebook) $ebay by @pegobry	0	neutral	0			2012-05-09	1	0	1	0	17.0707	216		0	2	1		72	285	0	0.5	0.155723	0
168	2011-02-10	$eBay Analyst Day recap: #ebayinc expects double-digit annual revenue _x000D_ and earnings growth over next 3 years http://bit.ly/ft3NiY	$ebay analyst day recap: #ebayinc expects double-digit annual revenue _x000D_ and earnings growth over next 3 years	$ebay analyst day recap: #ebayinc expects double-digit annual revenue _x000D_ and earnings growth over next 3 years	0	neutral	0			2012-05-10	31	8	13	10	17.3443	216		0	2	13		72	291.5	0	6.5	0.273569	0.418883
282	2011-02-11	Pandora Media Files for $100 Million Public Offering http://bloom.bg/hso2R0 $JPM $MS $SF	pandora media files for $100 million public offering $jpm $ms $sf	pandora media files for $100 million public offering $jpm $ms $sf	0.0666667	neutral	0			2012-05-11	22	4	13	5	17.1465	216		0	2	13		72	298	0	6.5	-0.197811	2.07958
283	2011-02-11	Exclusive: Jamie #Dimon Calls #Fannie, #Freddie "Biggest Disasters of All Time" - http://ow.ly/3UEt2 $JPM $FNMA $FMCC ^gm	exclusive: jamie #dimon calls #fannie, #freddie "biggest disasters of all time" - $jpm $fnma $fmcc ^gm	exclusive: jamie #dimon calls #fannie, #freddie "biggest disasters of all time" - $jpm $fnma $fmcc ^gm	0	neutral	0			2012-05-12	6	1	4	1	17.1465	216		0	2	4		72	300	0	2	0	0.207292
284	2011-02-11	Madoff Trustee/mayo/Do What Bernie Didn't: Give Victims Profit http://bloom.bg/hYxa8f $JPM	madoff trustee/mayo/do what bernie didn't: give victims profit $jpm	madoff trustee/mayo/do what bernie didn't: give victims profit $jpm	0	neutral	0			2012-05-13	2	1	1	0	17.1465	216		0	2	1		72	300.5	0	0.5	0	-0.1
170	2011-02-11	PayPal Rolls Out Micropayments $EBAY by @pegobry http://read.bi/ekkn2G	paypal rolls out micropayments $ebay by @pegobry	paypal rolls out micropayments $ebay by @pegobry	0	neutral	0			2012-05-14	9	1	7	1	16.9402	216		0	2	7		72	304	0	3.5	-0.20623	0.2
169	2011-02-11	"The New eBay" Is Like The Old eBay, But Leaner And Meaner $EBAY by @pegobry http://read.bi/i4bA7a	"the new ebay" is like the old ebay, but leaner and meaner $ebay by @pegobry	"the new ebay" is like the old ebay, but leaner and meaner $ebay by @pegobry	0.327273	positive	0.118182			2012-05-15	7	0	6	1	16.8561	216		0	2	6		72	307	0	3	-0.084175	0.418182
286	2011-02-14	Monday look-in: two-track markets, the emerging-developed divergence and the week ahead. http://stk.ly/eDO3st $JPM	monday look-in: two-track markets, the emerging-developed divergence and the week ahead. $jpm	monday look-in: two-track markets, the emerging-developed divergence and the week ahead. $jpm	0	neutral	0			2012-05-16	6	1	4	1	16.7761	216		0	2	4		72	309	0	2	-0.079966	0.05
285	2011-02-14	Today in the #F500: JPMorgan banks on social, Nokia defends Microsoft deal, Apple's new, cheap iPhone - http://bit.ly/gwwrEZ $JPM $NOK $AAPL	today in the #f500: jpmorgan banks on social, nokia defends microsoft deal, apple's new, cheap iphone - $jpm $nok $aapl	today in the #f500: jpmorgan banks on social, nokia defends microsoft deal, apple's new, cheap iphone - $jpm $nok $aapl	0.407071	positive	0.189899			2012-05-17	4	0	3	1	16.4268	216		0	2	3		72	310.5	0	1.5	-0.349327	0.236364
288	2011-02-15	$JPM http://chart.ly/69rqi5v Time to do your homework on Internet 2.0 because the market will at some point weed out the losers.	$jpm time to do your homework on internet 2.0 because the market will at some point weed out the losers.	$jpm time to do your homework on internet 2.0 because the market will at some point weed out the losers.	0.2	negative	-0.2			2012-05-18	1	0	1	0	16.1448	216		0	2	1		72	311	0	0.5	-0.281986	0
287	2011-02-15	Goldman Sachs Said to Close Fixed-Income Prop-Trading Group http://bloom.bg/gWfaYD $C $GS $JPM $MS	goldman sachs said to close fixed-income prop-trading group $c $gs $jpm $ms	goldman sachs said to close fixed-income prop-trading group $c $gs $jpm $ms	0	neutral	0			2012-05-19	1	0	1	0	16.1448	216		0	2	1		72	311.5	0	0.5	0	0
289	2011-02-15	Bernanke Would Defend Lehman Actions to His `Deathbed' http://bloom.bg/htlcHR $BAC $C $GS $JPM	bernanke would defend lehman actions to his `deathbed' $bac $c $gs $jpm	bernanke would defend lehman actions to his `deathbed' $bac $c $gs $jpm	0	neutral	0			2012-05-21	7	2	4	1	16.6288	216		0	2	4		72	313.5	0	2	0.484007	-0.630556
290	2011-02-16	RT @NetNetDigest: AllState Accuses JPMorgan Chase of Fraud http://bit.ly/dHNbnW @AllState $ALL $JPM	rt @netnetdigest: allstate accuses jpmorgan chase of fraud @allstate $all $jpm	rt @netnetdigest: allstate accuses jpmorgan chase of fraud @allstate $all $jpm	0	neutral	0			2012-05-22	1	0	1	0	16.5067	216		0	2	1		72	314	0	0.5	-0.122053	0
295	2011-02-17	Fed Officials Split on Stimulus, Disappointed on Job Growth http://bloom.bg/eW9yDZ $BAC $C $GS $JPM	fed officials split on stimulus, disappointed on job growth $bac $c $gs $jpm	fed officials split on stimulus, disappointed on job growth $bac $c $gs $jpm	0.75	negative	-0.75			2012-05-23	3	1	0	2	16.7003	217		1	3	2		72.3333	314.667	0.333333	0.666667	0.193601	0.166667
294	2011-02-17	U.S. Loans in Foreclosure Tie Record; Lenders Delay Seizures http://bloom.bg/fGe1zu $BAC $JPM	you.s. loans in foreclosure tie record; lenders delay seizures $bac $jpm	you.s. loans in foreclosure tie record; lenders delay seizures $bac $jpm	0	neutral	-0.05			2012-05-24	3	0	3	0	16.6919	217		0	2	3		72.3333	316.167	0	1.5	-0.008417	0
291	2011-02-17	JPMorgan Boosts Dimon's Stock Pay 22% to $17.4 Million http://bloom.bg/fGWdZN $JPM	jpmorgan boosts dimon's stock pay 22% to $17.4 million $jpm	jpmorgan boosts dimon's stock pay 22% to $17.4 million $jpm	0	neutral	0			2012-05-25	3	0	3	0	16.9823	217		0	2	3		72.3333	317.667	0	1.5	0.290404	0.0666667
292	2011-02-17	J.P. Morgan CEO Dimon's Equity Bonus Awards Total $17M For '10 $JPM	j.p. morgan ceo dimon's equity bonus awards total $17m for '10 $jpm	j.p. morgan ceo dimon's equity bonus awards total $17m for '10 $jpm	0.75	neutral	0			2012-05-27	1	0	0	1	16.9823	218		1	3	1		72.6667	318	0.333333	0.333333	0	0.166667
293	2011-02-17	Fed's Hoenig Says Farmland Boom/mayo/Be a Bubble http://bloom.bg/gJJL7X $BAC $C $GS $JPM	fed's hoenig says farmland boom/mayo/be a bubble $bac $c $gs $jpm	fed's hoenig says farmland boom/mayo/be a bubble $bac $c $gs $jpm	0	neutral	0			2012-05-28	1	0	0	1	16.9823	219		1	3	1		73	318.333	0.333333	0.333333	0	0.125
296	2011-02-18	GOSSIP: Today's Wall Street Buzz In 60 Seconds $DB $JPM $BAC by @katyawachtel http://read.bi/heWPnI	gossip: today's wall street buzz in 60 seconds $db $jpm $bac by @katyawachtel	gossip: today's wall street buzz in 60 seconds $db $jpm $bac by @katyawachtel	0	neutral	0			2012-05-29	2	0	1	1	17.4621	220		1	3	1		73.3333	318.667	0.333333	0.333333	0.479799	0.5
297	2011-02-18	JPMorgan Says Lehman Left It `Goat Poo' Collateral http://bloom.bg/fgVgzI $JPM $LEHMQ	jpmorgan says lehman left it `goat poo' collateral $jpm $lehmq	jpmorgan says lehman left it `goat poo' collateral $jpm $lehmq	0	neutral	0			2012-05-30	1	0	1	0	16.6625	220		0	2	1		73.3333	319.167	0	0.5	-0.799664	0
298	2011-02-22	Meet The JP Morgan Banker Who Almost Had Silvio Berlusconi As His Father-In-Law $JPM by @katyawachtel http://read.bi/fhvZoC	meet the jp morgan banker who almost had silvio berlusconi as his father-in-law $jpm by @katyawachtel	meet the jp morgan banker who almost had silvio berlusconi as his father-in-law $jpm by @katyawachtel	0	neutral	0			2012-05-31	2	0	1	1	16.4941	221		1	3	1		73.6667	319.5	0.333333	0.333333	-0.16835	0.7
171	2011-02-22	Check out @MashableÃ¢â‚¬â„¢s 8 Tips for Creating a Successful eBay Storefront! Do you think they missed any great tips? http://bit.ly/eZN1Mx	check out @mashables 8 tips for creating a successful ebay storefront! do you think they missed any great tips?	check out @mashables 8 tips for creating a successful ebay storefront! do you think they missed any great tips?	0.85	positive	0.86875			2012-06-01	1	0	0	1	16.3384	222		1	3	1		74	319.833	0.333333	0.333333	-0.155723	0.35
299	2011-02-23	THERE WILL BE FOLLOW THRU http://stk.ly/flki3t $SPY $QQQQ $BAC $JPM $TWM $TZA	there will be follow thru $spy $qqqq $bac $jpm $twm $tza	there will be follow thru $spy $qqqq $bac $jpm $twm $tza	0	neutral	0			2012-06-02	1	0	1	0	16.3384	222		0	2	1		74	320.333	0	0.5	0	0
172	2011-02-23	Get cash for your old phone! The trade in process is SO simple with #eBayInstantSale! http://bit.ly/ig5MkE	get cash for your old phone! the trade in process is so simple with #ebayinstantsale!	get cash for your old phone! the trade in process is so simple with #ebayinstantsale!	0.278571	neutral	0.0625			2012-06-04	1	0	1	0	16.4815	222		0	2	1		74	320.833	0	0.5	0.143097	0
173	2011-02-27	Insane graph via @paidContent: Annual rev over the first 6 years of FB, Groupon, Zynga, $GOOG, $EBAY, $YHOO, & $AMZNhttp://on.wsj.com/gvocyb	insane graph via @paidcontent: annual rev over the first 6 years of fb, groupon, zynga, $goog, $ebay, $yhoo, & $amzn	insane graph via @paidcontent: annual rev over the first 6 years of fb, groupon, zynga, $goog, $ebay, $yhoo, & $amzn	0.666667	negative	-0.375			2012-06-05	5	0	2	3	16.734	223		1	3	3		74.3333	321.833	0.333333	1	0.252525	0.886364
300	2011-02-28	JP Morgan Buying Huge Chunks Of Twitter $JPM by @pegobry http://read.bi/faO7KX	jp morgan buying huge chunks of twitter $jpm by @pegobry	jp morgan buying huge chunks of twitter $jpm by @pegobry	0.9	positive	0.4			2012-06-06	1	0	1	0	17.2306	223		0	2	1		74.3333	322.333	0	0.5	0.496633	0
301	2011-03-03	10 Things You Need To Know This Morning $AAPL $MSFT $JPM $NTDOY $NFLX $NOK by @pegobry http://read.bi/hO5rUr	10 things you need to know this morning $aapl $msft $jpm $ntdoy $nflx $nok by @pegobry	10 things you need to know this morning $aapl $msft $jpm $ntdoy $nflx $nok by @pegobry	0	neutral	0			2012-06-07	2	0	2	0	17.2138	223		0	2	2		74.3333	323.333	0	1	-0.016836	0
174	2011-03-04	New to Selling? Check out the eBay Selling Guide, itÃ¢â‚¬â„¢s #Free! Sell your stuff & put cash in your pocket! http://bit.ly/hvpU5o	new to selling? check out the ebay selling guide, its #free! sell your stuff & put cash in your pocket!	new to selling? check out the ebay selling guide, its #free! sell your stuff & put cash in your pocket!	0.627273	positive	0.380682			2012-06-08	2	0	1	1	17.2769	224		1	3	1		74.6667	323.667	0.333333	0.333333	0.063132	0.65
175	2011-03-07	Register for eBay on Location today! Energize your business on eBay April 13-14 @ Planet Hollywood in Vegas! http://bit.ly/i8tPou	register for ebay on location today! energize your business on ebay april 13-14 @ planet hollywood in vegas!	register for ebay on location today! energize your business on ebay april 13-14 @ planet hollywood in vegas!	0	neutral	0			2012-06-09	3	0	2	1	17.2769	224		0	2	2		74.6667	324.667	0	1	0	0.686932
176	2011-03-09	Check out these 10 great tips to help grow your eBay business! http://bit.ly/hyvhmJ	check out these 10 great tips to help grow your ebay business!	check out these 10 great tips to help grow your ebay business!	0.75	positive	1			2012-06-10	3	0	2	1	17.2769	224		0	2	2		74.6667	325.667	0	1	0	0.8
178	2011-03-11	Our hearts go out to those affected by the devastating earthquake & tsunami in Japan. Let's keep them in our thoughts and prayers.	our hearts go out to those affected by the devastating earthquake & tsunami in japan. let's keep them in our thoughts and prayers.	our hearts go out to those affected by the devastating earthquake & tsunami in japan. let's keep them in our thoughts and prayers.	1	negative	-1			2012-06-11	4	0	3	1	17.2264	224		0	2	3		74.6667	327.167	0	1.5	-0.050505	1
177	2011-03-11	Planning to upgrade to the #iPad2? Get up to $450 cash for your iPad 1 now through/marzo/25 w/ #eBayInstantSale! http://bit.ly/dGbmwy	planning to upgrade to the #ipad2? get up to $450 cash for your ipad 1 now through/marzo/25 w/ #ebayinstantsale!	planning to upgrade to the #ipad2? get up to $450 cash for your ipad 1 now through/marzo/25 w/ #ebayinstantsale!	0	neutral	0			2012-06-12	6	1	4	1	17.218	224		0	2	4		74.6667	329.167	0	2	-0.008417	-0.0511364
179	2011-03-16	eBay Uses PayPal To Spy On Its Sellers $EBAY by @pegobry http://read.bi/hE6c76	ebay uses paypal to spy on its sellers $ebay by @pegobry	ebay uses paypal to spy on its sellers $ebay by @pegobry	0	neutral	0			2012-06-13	17	4	6	7	16.9066	225		1	3	7		75	331.5	0.333333	2.33333	-0.311449	1.06975
180	2011-03-17	Visa Goes After PayPal And Square With Person-To-Person Payments $V $EBAY by @pegobry http://read.bi/dTlZvM	visa goes after paypal and square with person-to-person payments $v $ebay by @pegobry	visa goes after paypal and square with person-to-person payments $v $ebay by @pegobry	0	neutral	0			2012-06-14	3	2	1	0	16.8897	226		1	3	2		75.3333	332.167	0.333333	0.666667	-0.016835	-0.5
302	2011-03-18	The Fed gives 19 of the largest U.S. banks go-ahead to resume paying cash dividends to shareholders. http://fxn.ws/e1azRU #TARP $JPM	the fed gives 19 of the largest you.s. banks go-ahead to resume paying cash dividends to shareholders. #tarp $jpm	the fed gives 19 of the largest you.s. banks go-ahead to resume paying cash dividends to shareholders. #tarp $jpm	0	neutral	0			2012-06-15	1	0	1	0	17.117	226		0	2	1		75.3333	332.667	0	0.5	0.227272	0
181	2011-03-18	How Marc Andreessen Got His Dream Crushed By Microsoft And Bounced Back To Become The Most P... $HPQ $EBAY by @pegobry http://read.bi/ej0OET	how marc andreessen got his dream crushed by microsoft and bounced back to become the most p... $hpq $ebay by @pegobry	how marc andreessen got his dream crushed by microsoft and bounced back to become the most p... $hpq $ebay by @pegobry	0.2	positive	0.133333			2012-06-19	5	1	3	1	18.3081	226		0	2	3		75.3333	334.167	0	1.5	1.19108	-0.1
182	2011-03-21	Watch Out PayPal, Facebook Is Getting Serious About Payments $EBAY by @owenthomas http://read.bi/i0zxqa	watch out paypal, facebook is getting serious about payments $ebay by @owenthomas	watch out paypal, facebook is getting serious about payments $ebay by @owenthomas	0.666667	negative	-0.333333			2012-06-20	4	0	4	0	18.0766	226		0	2	4		75.3333	336.167	0	2	-0.231482	0
303	2011-03-21	should banks like $JPM and $WFC be jacking up share buybacks? http://on.wsj.com/gFrv8X	should banks like $jpm and $wfc be jacking up share buybacks?	should banks like $jpm and $wfc be jacking up share buybacks?	0	neutral	0			2012-06-21	5	1	4	0	17.6052	226		0	2	4		75.3333	338.167	0	2	-0.47138	-0.180556
304	2011-03-23	Exclusive: Bank of America Joins #JPMorgan Seeking Bigger Share of $4 Trillion Retirement Market - http://ow.ly/4kDql $JPM $BAC ^gm	exclusive: bank of america joins #jpmorgan seeking bigger share of $4 trillion retirement market - $jpm $bac ^gm	exclusive: bank of america joins #jpmorgan seeking bigger share of $4 trillion retirement market - $jpm $bac ^gm	0.5	neutral	0			2012-06-22	5	2	1	2	18.0135	227		1	3	2		75.6667	338.833	0.333333	0.666667	0.408249	-0.178042
183	2011-03-24	10 Things You Need To Know This Morning $GOOG $MSFT $AAPL $YHOO $T $EBAY by @pegobry http://read.bi/f62Jhk	10 things you need to know this morning $goog $msft $aapl $yhoo $t $ebay by @pegobry	10 things you need to know this morning $goog $msft $aapl $yhoo $t $ebay by @pegobry	0	neutral	0			2012-06-25	1	0	1	0	17.5968	227		0	2	1		75.6667	339.333	0	0.5	-0.416666	0
184	2011-03-24	Google, Microsoft, eBay, Yahoo And Facebook Trash AT&T-Mobile Deal $GOOG $MSFT $EBAY $YHOO $T by @pegobry http://read.bi/eitbnp	google, microsoft, ebay, yahoo and facebook trash at&t-mobile deal $goog $msft $ebay $yhoo $t by @pegobry	google, microsoft, ebay, yahoo and facebook trash at&t-mobile deal $goog $msft $ebay $yhoo $t by @pegobry	0	neutral	0			2012-06-27	2	0	1	1	17.7988	228		1	3	1		76	339.667	0.333333	0.333333	0.20202	0.1
185	2011-03-28	Ebay Buying GSI Commerce $EBAY $GSIC by @jyarow http://read.bi/eckKjS	ebay buying gsi commerce $ebay $gsic by @jyarow	ebay buying gsi commerce $ebay $gsic by @jyarow	0	neutral	0			2012-06-28	10	1	5	4	17.1633	228		0	2	5		76	342.167	0	2.5	-0.635522	0.754167
186	2011-03-28	Amex Launches Serve, Its Visa-PayPal-Square Killer $AXP $EBAY $AOL by @fromedome http://read.bi/hmWh3D	amex launches serve, its visa-paypal-square killer $axp $ebay $aol by @fromedome	amex launches serve, its visa-paypal-square killer $axp $ebay $aol by @fromedome	0	neutral	0			2012-06-29	1	0	1	0	17.681	228		0	2	1		76	342.667	0	0.5	0.517677	-0.0833333
305	2011-03-28	COVER STORY: 30 Best CEOs $AMZN $JPM $ORCL $NFLX $AAPL $BHP $F $YUM $IBM $MCD $FDX $XOM $EMC $ABT $COST $BRKB http://on.barrons.com/ebF7JR	cover story: 30 best ceos $amzn $jpm $orcl $nflx $aapl $bhp $f $yum $ibm $mcd $fdx $xom $emc $abt $cost $brkb	cover story: 30 best ceos $amzn $jpm $orcl $nflx $aapl $bhp $f $yum $ibm $mcd $fdx $xom $emc $abt $cost $brkb	0.3	positive	1			2012-07-01	1	0	1	0	17.681	228		0	2	1		76	343.167	0	0.5	0	0
306	2011-03-31	Fed Release Looks Through BernankeÃ¢â‚¬â„¢s Eyes at Emergency http://bloom.bg/fiFRg0 $BAC $C $GS $JPM	fed release looks through bernankes eyes at emergency $bac $c $gs $jpm	fed release looks through bernankes eyes at emergency $bac $c $gs $jpm	0	neutral	0			2012-07-03	1	0	1	0	17.3401	228		0	2	1		76	343.667	0	0.5	-0.34091	0
308	2011-04-04	E-Mail Marketer Hacked, JP Morgan, Kroger, Capital One And TiVo Customers Affected $JPM $COF $TIVO by @pegobry http://read.bi/gOnA2q	e-mail marketer hacked, jp morgan, kroger, capital one and tivo customers affected $jpm $cof $tivo by @pegobry	e-mail marketer hacked, jp morgan, kroger, capital one and tivo customers affected $jpm $cof $tivo by @pegobry	0	neutral	0			2012-07-05	1	0	1	0	17.2264	228		0	2	1		76	344.167	0	0.5	-0.113636	-0.0777778
307	2011-04-04	Bernanke Says Fed Will Act If Inflation More Than Ã¢â‚¬ËœTransitoryÃ¢â‚¬â„¢ http://bloom.bg/i3aaS7 $BAC $C $GS $JPM	bernanke says fed will act if inflation more than transitory $bac $c $gs $jpm	bernanke says fed will act if inflation more than transitory $bac $c $gs $jpm	0.5	positive	0.5			2012-07-06	3	0	1	2	17.0076	229		1	3	2		76.3333	344.833	0.333333	0.666667	-0.218855	0.636364
187	2011-04-05	Holy Moly Did Inc. Just Publish A BRUTAL Profile Of Etsy CEO Rob Kalin $EBAY by @pegobry http://read.bi/i29Fln	holy moly did inc. just publish a brutal profile of etsy ceo rob kalin $ebay by @pegobry	holy moly did inc. just publish a brutal profile of etsy ceo rob kalin $ebay by @pegobry	1	negative	-0.875			2012-07-08	3	0	2	1	17.0076	229		0	2	2		76.3333	345.833	0	1	0	0.168182
310	2011-04-05	Bernanke Says Fed Must Monitor Inflation Ã¢â‚¬ËœExtremely CloselyÃ¢â‚¬â„¢ http://bloom.bg/i9NYg4 $BAC $C $GS $JPM	bernanke says fed must monitor inflation extremely closely $bac $c $gs $jpm	bernanke says fed must monitor inflation extremely closely $bac $c $gs $jpm	1	negative	-0.125			2012-07-13	16	1	11	4	16.814	229		0	2	11		76.3333	351.333	0	5.5	-0.193604	0.879167
309	2011-04-05	Citigroup, Walgreen, New York & Co. Warn of E-Mail Breaches http://bloom.bg/fEKi6m $ADS $C $COF $JPM $KR $NWY $TIVO $WAG	citigroup, walgreen, new york & co. warn of e-mail breaches $ads $c $cof $jpm $kr $nwy $tivo $wag	citigroup, walgreen, new york & co. warn of e-mail breaches $ads $c $cof $jpm $kr $nwy $tivo $wag	0.454545	positive	0.136364			2012-07-14	1	1	0	0	16.814	230		1	3	1		76.6667	351.667	0.333333	0.333333	0	-0.166667
311	2011-04-06	Bernanke Faces Possible Fed Split on Maintaining Stimulus http://bloom.bg/gcNNk3 $BAC $C $GS $JPM	bernanke faces possible fed split on maintaining stimulus $bac $c $gs $jpm	bernanke faces possible fed split on maintaining stimulus $bac $c $gs $jpm	1	neutral	0			2012-07-15	2	0	0	2	16.814	231		1	3	2		77	352.333	0.333333	0.666667	0	0.577083
188	2011-04-06	10 Behind-The-Scenes Crankers Who Built The World's Greatest Startups $YHOO $AMZN $MSFT $GOOG $EBAY by @pegobry http://read.bi/i7c3yN	10 behind-the-scenes crankers who built the world's greatest startups $yhoo $amzn $msft $goog $ebay by @pegobry	10 behind-the-scenes crankers who built the world's greatest startups $yhoo $amzn $msft $goog $ebay by @pegobry	1	positive	1			2012-07-16	8	1	3	4	16.2458	232		1	3	4		77.3333	353.667	0.333333	1.33333	-0.568182	0.980429
312	2011-04-08	JPMorgan Paid $421,458 for CEO DimonÃ¢â‚¬â„¢s Sale of Chicago Mansion http://bloom.bg/eRpRxN $JPM	jpmorgan paid $421,458 for ceo dimons sale of chicago mansion $jpm	jpmorgan paid $421,458 for ceo dimons sale of chicago mansion $jpm	0	neutral	0			2012-07-17	2	0	0	2	16.4436	233		1	3	2		77.6667	354.333	0.333333	0.666667	0.197814	1.125
313	2011-04-09	Yellen Says Economy DoesnÃ¢â‚¬â„¢t Yet Warrant Exit From Stimulus http://bloom.bg/igXl6a $BAC $C $GS $JPM	yellen says economy doesnt yet warrant exit from stimulus $bac $c $gs $jpm	yellen says economy doesnt yet warrant exit from stimulus $bac $c $gs $jpm	0	neutral	0			2012-07-18	5	0	2	3	17.0286	234		1	3	3		78	355.333	0.333333	1	0.585016	2.35
314	2011-04-10	NYSE Board Backs Deutsche Boerse Takeover, Declining Bid From Nasdaq, ICE http://bloom.bg/fsXJQ7 $BAC $CBOE $CME $ICE $JPM $NDAQ $NYX	nyse board backs deutsche boerse takeover, declining bid from nasdaq, ice $bac $cboe $cme $ice $jpm $ndaq $nyx	nyse board backs deutsche boerse takeover, declining bid from nasdaq, ice $bac $cboe $cme $ice $jpm $ndaq $nyx	0	neutral	0			2012-07-19	1	0	0	1	18.4975	235		1	3	1		78.3333	355.667	0.333333	0.333333	1.46886	0.6
315	2011-04-11	Monday links: learn to survive http://stk.ly/eRbili via @abnormalreturns $ GLBC $JPM $LVLT $OPEN	monday links: learn to survive via @abnormalreturns $ glbc $jpm $lvlt $open	monday links: learn to survive via @abnormalreturns $ glbc $jpm $lvlt $open	0.5	neutral	0			2012-07-20	1	0	1	0	18.8763	235		0	2	1		78.3333	356.167	0	0.5	0.378788	0
317	2011-04-11	JPMorgan Accused of Breaking Its Duty to Clients http://yhoo.it/hei7Px $JPM	jpmorgan accused of breaking its duty to clients $jpm	jpmorgan accused of breaking its duty to clients $jpm	0	neutral	0			2012-07-28	1	0	1	0	19.032	235		0	2	1		78.3333	356.667	0	0.5	0.155723	0
318	2011-04-11	10 Dividend Lions Roaring Now http://seekingalpha.com/a/5mtp $AVP $C $FTR $IBM $JPM $PG $T $WFC $WMT $XOM	10 dividend lions roaring now $avp $c $ftr $ibm $jpm $pg $t $wfc $wmt $xom	10 dividend lions roaring now $avp $c $ftr $ibm $jpm $pg $t $wfc $wmt $xom	0	neutral	0			2012-07-29	2	0	2	0	19.032	235		0	2	2		78.3333	357.667	0	1	0	0
316	2011-04-11	Dear pension funds suing JPMorgan over Sigma: Even Jamie Dimon isn't clever enough to pull off a scam like that $JPM http://bit.ly/ibaAsl	dear pension funds suing jpmorgan over sigma: even jamie dimon isn't clever enough to pull off a scam like that $jpm	dear pension funds suing jpmorgan over sigma: even jamie dimon isn't clever enough to pull off a scam like that $jpm	0.666667	neutral	0.0833333			2012-08-06	3	0	2	1	18.8426	235		0	2	2		78.3333	358.667	0	1	-0.189394	0.3
189	2011-04-12	Guess Who Google's Biggest Advertiser Is? $GOOG $AMZN $T $COF $TGT $EXPE $EBAY $PGR $S by @pegobry http://read.bi/i3Z1uF	guess who google's biggest advertiser is? $goog $amzn $t $cof $tgt $expe $ebay $pgr $s by @pegobry	guess who google's biggest advertiser is? $goog $amzn $t $cof $tgt $expe $ebay $pgr $s by @pegobry	0	neutral	0			2012-08-13	1	0	0	1	19.0741	236		1	3	1		78.6667	359	0.333333	0.333333	0.231482	0.5
319	2011-04-13	Ahead of Earnings, Employing Options to Mimic Stock Ownership http://stk.ly/g00N7E via @StockTwitsU $AA $JPM $HAL	ahead of earnings, employing options to mimic stock ownership via @stocktwitsu $aa $jpm $hal	ahead of earnings, employing options to mimic stock ownership via @stocktwitsu $aa $jpm $hal	0	neutral	0			2012-08-14	9	0	2	7	19.0909	237		1	3	7		79	361.333	0.333333	2.33333	0.016836	2.86702
320	2011-04-13	Time to Buy the Big Banks? http://stk.ly/gIaXc2 via @allstarcharts $XLF $JPM $BAC $C	time to buy the big banks? via @allstarcharts $xlf $jpm $bac $c	time to buy the big banks? via @allstarcharts $xlf $jpm $bac $c	0.1	neutral	0			2012-08-15	1	0	1	0	18.931	237		0	2	1		79	361.833	0	0.5	-0.159933	0
192	2011-04-13	Come by the Social Media Command Center (right by eBay Radio) in the expo hall to say hi & find out more about social media at eBay. #eBayOL	come by the social media command center (right by ebay radio) in the expo hall to say hi & find out more about social media at ebay. #ebayol	come by the social media command center (right by ebay radio) in the expo hall to say hi & find out more about social media at ebay. #ebayol	0.25381	positive	0.150476			2012-08-16	2	0	1	1	19.2719	238		1	3	1		79.3333	362.167	0.333333	0.333333	0.340908	0.836111
190	2011-04-13	eBay sellers strutting their fashions on the cat walk at #eBayOL. Good lookin' bunch! http://yfrog.com/h85uafjj	ebay sellers strutting their fashions on the cat walk at #ebayol. good lookin' bunch!	ebay sellers strutting their fashions on the cat walk at #ebayol. good lookin' bunch!	0.5	positive	0.2875			2012-08-22	1	0	1	0	19.7811	238		0	2	1		79.3333	362.667	0	0.5	0.50926	0.0625
191	2011-04-13	Grannie Annie at #eBayOL to learn to sell better and sell more. What are you most excited to learn? http://bit.ly/h4ueHn	grannie annie at #ebayol to learn to sell better and sell more. what are you most excited to learn?	grannie annie at #ebayol to learn to sell better and sell more. what are you most excited to learn?	0.5625	positive	0.46875			2012-08-25	1	0	1	0	19.8232	238		0	2	1		79.3333	363.167	0	0.5	0.042088	0
194	2011-04-14	every minute a car is sold on eBay, and a considerable amount of those occurred over mobile- RP_x000D_ #eBayOL	every minute a car is sold on ebay, and a considerable amount of those occurred over mobile- rp_x000D_ #ebayol	every minute a car is sold on ebay, and a considerable amount of those occurred over mobile- rp_x000D_ #ebayol	0.45	positive	0.1			2012-09-05	1	0	0	1	19.8485	239		1	3	1		79.6667	363.5	0.333333	0.333333	0.025251	0.4
193	2011-04-14	Offering free shipping opened a lot of doors for me. It brought me into top rated seller & allowed me to participate w/ daily deals #eBayOL	offering free shipping opened a lot of doors for me. it brought me into top rated seller & allowed me to participate w/ daily deals #ebayol	offering free shipping opened a lot of doors for me. it brought me into top rated seller & allowed me to participate w/ daily deals #ebayol	0.433333	positive	0.3			2012-09-06	2	0	2	0	20.585	239		0	2	2		79.6667	364.5	0	1	0.736532	0
195	2011-04-18	RT for a chance 2 win a $100 eBay gift card: iPod Touch 8GB 4th Gen,$184.99 http://bit.ly/eInILL #eBayMomHeroes rules: http://bit.ly/hpTsjw	rt for a chance 2 win a $100 ebay gift card: ipod touch 8gb 4th gen,$184.99 #ebaymomheroes rules:	rt for a chance 2 win a $100 ebay gift card: ipod touch 8gb 4th gen,$184.99 #ebaymomheroes rules:	0.4	positive	0.8			2012-09-07	1	0	1	0	20.7239	239		0	2	1		79.6667	365	0	0.5	0.13889	0.0958333
196	2011-04-18	Share a story about the mom thatÃ¢â‚¬â„¢s a hero in your life for a chance to win a Getaway Spa Weekend. #eBayMomHeros http://on.fb.me/dVUMrV	share a story about the mom that is a hero in your life for a chance to win a getaway spa weekend. #ebaymomheros	share a story about the mom that is a hero in your life for a chance to win a getaway spa weekend. #ebaymomheros	0.4	positive	0.8			2012-09-10	1	0	0	1	20.4251	240		1	3	1		80	365.333	0.333333	0.333333	-0.298821	0.15625
197	2011-04-19	10 Things You Need To Know This Morning $AAPL $WMT $AMZN $GOOG $IACI $EBAY $NWS by @pegobry http://read.bi/egHcAN	10 things you need to know this morning $aapl $wmt $amzn $goog $iaci $ebay $nws by @pegobry	10 things you need to know this morning $aapl $wmt $amzn $goog $iaci $ebay $nws by @pegobry	0	neutral	0			2012-09-11	3	0	3	0	20.3409	240		0	2	3		80	366.833	0	1.5	-0.084175	-0.0166667
198	2011-04-29	PayPal Buys Another Startup To Beat Google, Apple And Square In The Mobile Payments Race $EBAY by @pegobry http://read.bi/mE27gt	paypal buys another startup to beat google, apple and square in the mobile payments race $ebay by @pegobry	paypal buys another startup to beat google, apple and square in the mobile payments race $ebay by @pegobry	0	neutral	0			2012-09-12	1	0	1	0	20.1978	240		0	2	1		80	367.333	0	0.5	-0.143099	0
199	2011-05-02	Step 1: Tweet why sheÃ¢â‚¬â„¢s a hero. Step 2: You could win $100 eBay gift cert! @ us with #eBayMomHeroes 2 enter. Rules: http://bit.ly/hpTsjw	step 1: tweet why shes a hero. step 2: you could win $100 ebay gift cert! @ us with #ebaymomheroes 2 enter. rules:	step 1: tweet why shes a hero. step 2: you could win $100 ebay gift cert! @ us with #ebaymomheroes 2 enter. rules:	0.4	positive	1			2012-09-13	2	0	2	0	20.5724	240		0	2	2		80	368.333	0	1	0.374581	0
201	2011-05-03	Yes, the twitter sweepstakes will occur daily through/mayo/8. #eBayMomHeroes RT @sanfab44 Twitter contest still going on?	yes, the twitter sweepstakes will occur daily through/mayo/8. #ebaymomheroes rt @sanfab44 twitter contest still going on?	yes, the twitter sweepstakes will occur daily through/mayo/8. #ebaymomheroes rt @sanfab44 twitter contest still going on?	0	neutral	0			2012-09-15	1	1	0	0	21.0311	241		1	3	1		80.3333	368.667	0.333333	0.333333	0.458753	-0.25
203	2011-05-03	Amazon Announces Its Gilt And Vente PrivÃƒÂ©e Killer, MyHabit.com $AMZN $EBAY by @pegobry http://read.bi/l2JojG	amazon announces its gilt and vente prive killer, myhabit.com $amzn $ebay by @pegobry	amazon announces its gilt and vente prive killer, myhabit.com $amzn $ebay by @pegobry	0	neutral	0			2012-09-18	1	0	1	0	21.0269	241		0	2	1		80.3333	369.167	0	0.5	-0.004209	0
202	2011-05-03	Share the love: RT one of our tweets with #eBayMomHeroes to enter for a chance to win a $100 eBay gift cert. Rules http://bit.ly/hpTsjw	share the love: rt one of our tweets with #ebaymomheroes to enter for a chance to win a $100 ebay gift cert. rules	share the love: rt one of our tweets with #ebaymomheroes to enter for a chance to win a $100 ebay gift cert. rules	0.5	positive	0.65			2012-09-20	2	0	1	1	21.0774	242		1	3	1		80.6667	369.5	0.333333	0.333333	0.050504	0.6
200	2011-05-03	Mom, granny, sis, neighborÃ¢â‚¬â€whoÃ¢â‚¬â„¢s a hero? @ us her story with #eBayMomHeroes and you could win her a $100 eBay gift cert!	mom, granny, sis, neighborwhos a hero? @ us her story with #ebaymomheroes and you could win her a $100 ebay gift cert!	mom, granny, sis, neighborwhos a hero? @ us her story with #ebaymomheroes and you could win her a $100 ebay gift cert!	0.4	positive	1			2012-09-22	1	0	1	0	20.8207	242		0	2	1		80.6667	370	0	0.5	-0.256733	0
205	2011-05-04	$100 goes a long way on eBay. Enter to win for mom: @ us with #eBayMomHeroes to enter. Rules: http://bit.ly/hpTsjw	$100 goes a long way on ebay. enter to win for mom: @ us with #ebaymomheroes to enter. rules:	$100 goes a long way on ebay. enter to win for mom: @ us with #ebaymomheroes to enter. rules:	0.4	positive	0.375			2012-09-24	1	0	0	1	20.7534	243		1	3	1		81	370.333	0.333333	0.333333	-0.067341	0.166667
204	2011-05-04	There are more $100 eBay gift certificates to be won! Enter for your chance to win by RT-ing any of our tweets with #eBayMomHeroes	there are more $100 ebay gift certificates to be won! enter for your chance to win by rt-ing any of our tweets with #ebaymomheroes	there are more $100 ebay gift certificates to be won! enter for your chance to win by rt-ing any of our tweets with #ebaymomheroes	0.45	positive	0.7125			2012-09-26	1	0	0	1	20.0084	244		1	3	1		81.3333	370.667	0.333333	0.333333	-0.744949	0.127778
206	2011-05-05	One day left 2 vote on a Mom Hero on the eBay FB page! Which of the #eBayMomHeroes will win a trip to @Miraval?! http://on.fb.me/dVUMrV	one day left 2 vote on a mom hero on the ebay fb page! which of the #ebaymomheroes will win a trip to @miraval?!	one day left 2 vote on a mom hero on the ebay fb page! which of the #ebaymomheroes will win a trip to @miraval?!	0.2	positive	0.5			2012-09-27	1	1	0	0	20.6734	245		1	3	1		81.6667	371	0.333333	0.333333	0.664984	-0.15
207	2011-05-05	Final days to win $100 eBay gift cert! Just RT any of our tweets with #eBayMomHeroes	final days to win $100 ebay gift cert! just rt any of our tweets with #ebaymomheroes	final days to win $100 ebay gift cert! just rt any of our tweets with #ebaymomheroes	0.7	positive	0.5			2012-10-03	1	0	0	1	20.4503	246		1	3	1		82	371.333	0.333333	0.333333	-0.223065	0.22381
208	2011-05-05	Talk about why momÃ¢â‚¬â„¢s a hero for a chance to win. @ us her story & include #eBayMomHeroes Rules: http://bit.ly/hpTsjw	talk about why moms a hero for a chance to win. @ us her story & include #ebaymomheroes rules:	talk about why moms a hero for a chance to win. @ us her story & include #ebaymomheroes rules:	0.4	positive	0.8			2012-10-06	1	0	1	0	20.5093	246		0	2	1		82	371.833	0	0.5	0.058924	0
210	2011-05-06	With a Garmin Nuvi GPS, only $87.99, mom will spend less time lost & more time w/ people she loves! #eBayMomHeroes http://bit.ly/kyEvkj	with a garmin nuvi gps, only $87.99, mom will spend less time lost & more time w/ people she loves! #ebaymomheroes	with a garmin nuvi gps, only $87.99, mom will spend less time lost & more time w/ people she loves! #ebaymomheroes	0.522222	positive	0.152778			2012-10-10	7	2	3	2	19.6801	246		0	2	3		82	373.333	0	1.5	-0.829126	-0.645
209	2011-05-06	Mom rules! Will she win? @ us her story (include #eBayMomHeroes) to enter for a chance to win a $100 eBay gift cert	mom rules! will she win? @ us her story (include #ebaymomheroes) to enter for a chance to win a $100 ebay gift cert	mom rules! will she win? @ us her story (include #ebaymomheroes) to enter for a chance to win a $100 ebay gift cert	0.4	positive	0.8			2012-10-11	4	0	3	1	19.9874	246		0	2	3		82	374.833	0	1.5	0.307239	0.483333
211	2011-05-08	Every momÃ¢â‚¬â„¢s a hero! You can win a $100 eBay gift cert by RT-ing one our tweets with #eBayMomHeroes. Rules: http://bit.ly/hpTsjw	every moms a hero! you can win a $100 ebay gift cert by rt-ing one our tweets with #ebaymomheroes. rules:	every moms a hero! you can win a $100 ebay gift cert by rt-ing one our tweets with #ebaymomheroes. rules:	0.4	positive	0.8			2012-10-12	9	0	6	3	20.1389	246		0	2	6		82	377.833	0	3	0.151516	0.656169
321	2011-05-09	RT @firstadopter $GS and $JPM are advising Skype. Steve Ballmer is advising $MSFT. Hmm, I wonder who is going to win in this deal?	rt @firstadopter $gs and $jpm are advising skype. steve ballmer is advising $msft. hmm, i wonder who is going to win in this deal?	rt @firstadopter $gs and $jpm are advising skype. steve ballmer is advising $msft. hmm, i wonder who is going to win in this deal?	0.4	positive	0.8			2012-10-13	2	0	1	1	20.1389	247		1	3	1		82.3333	378.167	0.333333	0.333333	0	0.15
212	2011-05-10	SKYPE-MICROSOFT: Meet The Winners And Losers $MSFT $EBAY $GOOG $CSCO by @pegobry http://read.bi/kXH2Pa	skype-microsoft: meet the winners and losers $msft $ebay $goog $csco by @pegobry	skype-microsoft: meet the winners and losers $msft $ebay $goog $csco by @pegobry	0.2	negative	-0.2			2012-10-14	4	0	1	3	20.1389	248		1	3	3		82.6667	379.167	0.333333	1	0	1.53125
213	2011-05-10	Skype's Road To $8 Billion $MSFT $EBAY by @pegobry http://read.bi/jWUmcF	skype's road to $8 billion $msft $ebay by @pegobry	skype's road to $8 billion $msft $ebay by @pegobry	0	neutral	0			2012-10-15	2	0	1	1	19.9495	249		1	3	1		83	379.5	0.333333	0.333333	-0.189394	1
214	2011-05-12	Designer denim in this weekÃ¢â‚¬â„¢s @FashionVault Sale! 80% off select styles, how can you resist? #FreeShipping http://bit.ly/ieMy3p	designer denim in this weeks @fashionvault sale! 80% off select styles, how can you resist? #freeshipping	designer denim in this weeks @fashionvault sale! 80% off select styles, how can you resist? #freeshipping	0	neutral	0			2012-10-16	2	0	2	0	20.303	249		0	2	2		83	380.5	0	1	0.353535	-0.0777778
322	2011-05-16	RT @Matthew_Levine: DSK behind bars and Buffett keeping secrets. What we're watching on @CNBC http://bit.ly/jiCFZX $WMT $JPM $AAPL	rt @matthew_levine: dsk behind bars and buffett keeping secrets. what we're watching on @cnbc $wmt $jpm $aapl	rt @matthew_levine: dsk behind bars and buffett keeping secrets. what we're watching on @cnbc $wmt $jpm $aapl	0.7	negative	-0.4			2012-10-17	5	0	3	2	20.2862	249		0	2	3		83	382	0	1.5	-0.016834	1.33434
215	2011-05-19	How Strong Are Network Effects Online, REALLY? $EBAY $GOOG $AMZN by @pegobry http://read.bi/mavT4Q	how strong are network effects online, really? $ebay $goog $amzn by @pegobry	how strong are network effects online, really? $ebay $goog $amzn by @pegobry	0.466667	positive	0.316667			2012-10-18	2	1	1	0	21.3931	249		0	2	1		83	382.5	0	0.5	1.1069	-0.2
323	2011-06-08	Senate Rejects Delay of Debit Swipe-Fee Rule http://bloom.bg/mBJ2k8 $AXP $BAC $C $DFS $JPM $MA $PNC $USB $V $WFC	senate rejects delay of debit swipe-fee rule $axp $bac $c $dfs $jpm $ma $pnc $usb $v $wfc	senate rejects delay of debit swipe-fee rule $axp $bac $c $dfs $jpm $ma $pnc $usb $v $wfc	0	neutral	0			2012-11-05	1	0	1	0	20.7702	249		0	2	1		83	383	0	0.5	-0.622894	0
324	2011-06-08	10 Things You Need To Know This Morning $NTDOY $AAPL $JPM $ORCL $GOOG $AMZN $AOL by @pegobry http://read.bi/iDxikd	10 things you need to know this morning $ntdoy $aapl $jpm $orcl $goog $amzn $aol by @pegobry	10 things you need to know this morning $ntdoy $aapl $jpm $orcl $goog $amzn $aol by @pegobry	0	neutral	0			2012-11-16	1	0	1	0	19.8906	249		0	2	1		83	383.5	0	0.5	-0.879631	0
326	2011-06-09	Dimon Challenges Bernanke on Wall Street Regulation http://bloom.bg/iNiJjz $AXP $BAC $C $GS $JPM $MA $MS $V $WFC	dimon challenges bernanke on wall street regulation $axp $bac $c $gs $jpm $ma $ms $v $wfc	dimon challenges bernanke on wall street regulation $axp $bac $c $gs $jpm $ma $ms $v $wfc	0	neutral	0			2012-11-19	4	0	0	4	20.1684	250		1	3	4		83.3333	384.833	0.333333	1.33333	0.277778	1.34091
325	2011-06-09	Groupon Said to Offer IPO Role to More Banks http://bloom.bg/krkuML $BAC $C $GRPN $GS $JPM $MS	groupon said to offer ipo role to more banks $bac $c $grpn $gs $jpm $ms	groupon said to offer ipo role to more banks $bac $c $grpn $gs $jpm $ms	0.5	positive	0.5			2012-11-22	1	0	1	0	20.4672	250		0	2	1		83.3333	385.333	0	0.5	0.298823	0
329	2011-06-10	Fed Expands Capital Reviews to 35 Biggest Banks http://bloom.bg/l6fmc0 $BAC $JPM $WFC	fed expands capital reviews to 35 biggest banks $bac $jpm $wfc	fed expands capital reviews to 35 biggest banks $bac $jpm $wfc	0	neutral	0			2012-11-23	1	0	1	0	20.6271	250		0	2	1		83.3333	385.833	0	0.5	0.159931	-0.0222222
330	2011-06-10	Telefonica Cuts IPO Price of Atento http://bloom.bg/jRDNRl $C $GS $JPM	telefonica cuts ipo price of atento $c $gs $jpm	telefonica cuts ipo price of atento $c $gs $jpm	0	neutral	0			2012-11-26	2	0	2	0	21.633	250		0	2	2		83.3333	386.833	0	1	1.00589	0
327	2011-06-10	Saudis Ready to Pump Oil After OPEC Collapse http://bloom.bg/k0x4EU $BAC $JPM	saudis ready to pump oil after opec collapse $bac $jpm	saudis ready to pump oil after opec collapse $bac $jpm	0.5	positive	0.2			2012-11-27	1	0	0	1	21.5278	251		1	3	1		83.6667	387.167	0.333333	0.333333	-0.105219	0.2
328	2011-06-10	Groupon Adds Six More Banks To Its IPO Team $GRPN $C $JPM $BAC by @pegobry http://read.bi/jDjwc8	groupon adds six more banks to its ipo team $grpn $c $jpm $bac by @pegobry	groupon adds six more banks to its ipo team $grpn $c $jpm $bac by @pegobry	0.5	positive	0.5			2012-11-30	1	0	1	0	22.2306	251		0	2	1		83.6667	387.667	0	0.5	0.702861	0
331	2011-06-14	Pandora Seeks $176.2 Million in Expanded IPO http://bloom.bg/klgGMr $AAPL $AMZN $C $GOOG $JPM $MS $P $RATE	pandora seeks $176.2 million in expanded ipo $aapl $amzn $c $goog $jpm $ms $p $rate	pandora seeks $176.2 million in expanded ipo $aapl $amzn $c $goog $jpm $ms $p $rate	0	neutral	0			2012-12-02	1	0	1	0	22.2306	251		0	2	1		83.6667	388.167	0	0.5	0	0
332	2011-06-14	JPMorgan Ousts Mortgage Chief Lowman After Foreclosure Lapses http://bloom.bg/mdTI3W $BAC $C $JPM	jpmorgan ousts mortgage chief lowman after foreclosure lapses $bac $c $jpm	jpmorgan ousts mortgage chief lowman after foreclosure lapses $bac $c $jpm	0	neutral	0			2012-12-05	1	0	0	1	21.8939	252		1	3	1		84	388.5	0.333333	0.333333	-0.3367	0.275
333	2011-06-14	JPMorgan Adds Branches as Bank of America Shrinks http://bloom.bg/kOvtnK $BAC $C $JPM $WFC	jpmorgan adds branches as bank of america shrinks $bac $c $jpm $wfc	jpmorgan adds branches as bank of america shrinks $bac $c $jpm $wfc	0	neutral	0			2012-12-06	3	0	1	2	21.8813	253		1	3	2		84.3333	389.167	0.333333	0.666667	-0.012627	0.601389
334	2011-06-15	BOEÃ¢â‚¬â„¢s Haldane Eyes Shadow Banking http://bloom.bg/kzf3MT $AXP $BAC $BK $C $GS $JPM $MS $STT $WFC	boes haldane eyes shadow banking $axp $bac $bk $c $gs $jpm $ms $stt $wfc	boes haldane eyes shadow banking $axp $bac $bk $c $gs $jpm $ms $stt $wfc	0	neutral	0			2012-12-07	5	1	1	3	21.7761	254		1	3	3		84.6667	390.167	0.333333	1	-0.105219	2
335	2011-06-16	Most Widely Held Stock in Congress? Goldman Sachs & JP Morgan $GS $JPM_x000D_ http://bit.ly/lVeiMIÃ‚Â $$	most widely held stock in congress? goldman sachs & jp morgan $gs $jpm_x000D_ $$	most widely held stock in congress? goldman sachs & jp morgan $gs $jpm_x000D_ $$	0.45	positive	0.2			2012-12-08	2	1	0	1	21.7761	255		1	3	1		85	390.5	0.333333	0.333333	0	-0.0636364
336	2011-06-18	The Banking Miracle - NYTimes.com http://nyti.ms/lMqeF8 thx to joe for surveillance time on glass, steagall & mclean $JPM $$	the banking miracle - nytimes.com thx to joe for surveillance time on glass, steagall & mclean $jpm $$	the banking miracle - nytimes.com thx to joe for surveillance time on glass, steagall & mclean $jpm $$	0	neutral	0			2012-12-09	1	0	0	1	21.7761	256		1	3	1		85.3333	390.833	0.333333	0.333333	0	0.2375
216	2011-06-19	Skype Fires Executives, Avoiding Payouts http://bloom.bg/jh9T3s $EBAY $MSFT	skype fires executives, avoiding payouts $ebay $msft	skype fires executives, avoiding payouts $ebay $msft	0	neutral	0			2012-12-10	4	0	1	3	21.5362	257		1	3	3		85.6667	391.833	0.333333	1	-0.239898	1.1
337	2011-06-20	Lynch 'em RT @businessinsider Former JPMorgan Mortgage Servicer Spills The Beans On Horrific Foreclosure Practices http://read.bi/lTOvT8Ã‚Â $JPM	lynch 'em rt @businessinsider former jpmorgan mortgage servicer spills the beans on horrific foreclosure practices $jpm	lynch 'em rt @businessinsider former jpmorgan mortgage servicer spills the beans on horrific foreclosure practices $jpm	0.5	negative	-0.5			2012-12-11	2	1	0	1	21.8813	258		1	3	1		86	392.167	0.333333	0.333333	0.345117	0.55
339	2011-06-21	Why Jamie Dimon is clueless, Basel III is "irrelevant" and Dodd-Frank is like Soviet rule http://bloom.bg/jPW1GO $JPM	why jamie dimon is clueless, basel iii is "irrelevant" and dodd-frank is like soviet rule $jpm	why jamie dimon is clueless, basel iii is "irrelevant" and dodd-frank is like soviet rule $jpm	1	negative	-0.5			2012-12-12	6	0	4	2	21.8266	258		0	2	4		86	394.167	0	2	-0.054714	1.21667
338	2011-06-21	NEW POST: "Message from the People of the Ozarks to Wall Street Banks" http://bit.ly/myuCBM $GS $JPM $OZRK $XLF	new post: "message from the people of the ozarks to wall street banks" $gs $jpm $ozrk $xlf	new post: "message from the people of the ozarks to wall street banks" $gs $jpm $ozrk $xlf	0.454545	positive	0.136364			2012-12-16	2	0	1	1	21.1953	259		1	3	1		86.3333	394.5	0.333333	0.333333	-0.631313	0.334343
340	2011-06-25	plenty of crappy bank stocks to short: $BBT $BK $CMA $FITB $GS $HBAN $HCBK $JEF $JPM $NTRS $PNC $RF $RY $STT enough to start with?	plenty of crappy bank stocks to short: $bbt $bk $cma $fitb $gs $hban $hcbk $jef $jpm $ntrs $pnc $rf $ry $stt enough to start with?	plenty of crappy bank stocks to short: $bbt $bk $cma $fitb $gs $hban $hcbk $jef $jpm $ntrs $pnc $rf $ry $stt enough to start with?	0.4	neutral	0			2012-12-17	4	1	2	1	21.5951	259		0	2	2		86.3333	395.5	0	1	0.399832	0.116667
341	2011-06-29	4 Financials for the Long Run...Or Maybe Not via @harmongreg http://stk.ly/iffDto $BAC $C $GS $JPM	4 financials for the long run...or maybe not via @harmongreg $bac $c $gs $jpm	4 financials for the long run...or maybe not via @harmongreg $bac $c $gs $jpm	0.4	neutral	-0.05			2012-12-20	3	1	2	0	21.9444	259		0	2	2		86.3333	396.5	0	1	0.349327	-0.145833
342	2011-07-04	& More Goodness via Alphaville... Analysts Getting Bullish AFTER Last Week's Rip - http://stk.ly/kHy6fr $DB $C $JPM	& more goodness via alphaville... analysts getting bullish after last week's rip - $db $c $jpm	& more goodness via alphaville... analysts getting bullish after last week's rip - $db $c $jpm	0.283333	positive	0.25			2012-12-21	3	0	2	1	21.612	259		0	2	2		86.3333	397.5	0	1	-0.332491	0.25
343	2011-07-06	JPMorgan Recommends Buying Commercial Real Estate Again $JPM by @twitofgus http://read.bi/noo9fr	jpmorgan recommends buying commercial real estate again $jpm by @twitofgus	jpmorgan recommends buying commercial real estate again $jpm by @twitofgus	0.15	positive	0.1			2012-12-22	2	0	1	1	21.612	260		1	3	1		86.6667	397.833	0.333333	0.333333	0	0.473214
344	2011-07-10	RT "stocks are lke taxis, another one will come along in five minutes" http://bit.ly/pHH7WN ht: @scalper68 $AA $JPM $C	rt "stocks are lke taxis, another one will come along in five minutes" ht: @scalper68 $aa $jpm $c	rt "stocks are lke taxis, another one will come along in five minutes" ht: @scalper68 $aa $jpm $c	0	neutral	0			2012-12-23	2	0	1	1	21.612	261		1	3	1		87	398.167	0.333333	0.333333	0	1
346	2011-07-14	How to trade stocks on earnings reports: http://stk.ly/r0CJIX $$ $MAR $JPM $YUM	how to trade stocks on earnings reports: $$ $mar $jpm $yum	how to trade stocks on earnings reports: $$ $mar $jpm $yum	0	neutral	0			2012-12-24	1	0	1	0	21.4983	261		0	2	1		87	398.667	0	0.5	-0.113638	0
345	2011-07-14	Nice Chart Work on the Financials This Evening via @gtlackey http://stk.ly/qbem55 $MTB $JPM $C $BBT $FITB $BAC	nice chart work on the financials this evening via @gtlackey $mtb $jpm $c $bbt $fitb $bac	nice chart work on the financials this evening via @gtlackey $mtb $jpm $c $bbt $fitb $bac	1	positive	0.6			2012-12-26	4	0	2	2	21.1448	262		1	3	2		87.3333	399.333	0.333333	0.666667	-0.353535	1.24375
[truncated: 4,455 more rows]

## Sheet: accion
Date	Open	High	Low	Close	Adj Close	Volume
[truncated: 2,620 more rows]
