# Supplementary material for: Measuring information flux between social media and stock prices with Transfer Entropy
Source: PLoS One. 2021 Sep 23;16(9):e0257686. doi: 10.1371/journal.pone.0257686 (PMC8459996; doi:10.1371/journal.pone.0257686)
Supplement: S1 Data — (ZIP) [file pone.0257686.s001.zip › DATA BASES/5.-ATT/a T T FINAL.xlsx]

## Sheet: att3
fecha	tweet	TextBlob	clean	subjectivity	sentiment	polarity			fecha	POL	eventos	negative	positive	-	+	stock	var	neg	pos	index						SUMMARY OUTPUT
2017-10-14	Hey! We hate to hear that you are experiencing problems with your internet/data. DM us details so we can assist you! ^MarM	hey! we hate to hear that you are experiencing problems with your internet/data. dm us details so we can assist you! ^marm	hey! we hate to hear that you are experiencing problems with your internet/data. dm us details so we can assist you! ^marm	0.9	negative	-1			2009-01-01	0	0	0	0	0.5	0.5	28.5	0	0.5	0.5	0	0	2	0
2017-09-26	Hi Jasmine! We never want you to have a bad experience with our company! DM us we'd like to help you resolve your questions! ^DanaS	hi jasmine! we never want you to have a bad experience with our company! dm us we'd like to help you resolve your questions! ^danas	hi jasmine! we never want you to have a bad experience with our company! dm us we'd like to help you resolve your questions! ^danas	0.666667	negative	-1			2009-01-02	0	0	0	0	0.5	0.5	29.42	0.92	1	1	0	0	2	0			Regression Statistics
2014-10-06	respect to the CSE, but hope one day the TSX.V unpuckers its ass for companies like $CAN $ATT $SL. HATE phoning in trades!!	respect to the cse, but hope one day the tsx.v unpuckers its ass for companies like $can $att $sl. hate phoning in trades!!	respect to the cse, but hope one day the tsx.v unpuckers its ass for companies like $can $att $sl. hate phoning in trades!!	0.9	negative	-1			2009-01-03	0	0	0	0	0.5	0.5	29.42	0	1.5	1.5	0	0	2	0			Multiple R	0.75973
2014-01-05	@lpotr4 Luis, we'd hate to see you go. What's going on that would have you considering leaving? Let us know. We'd like to try to help you.	@lpotr4 luis, we'd hate to see you go. what's going on that would have you considering leaving? let us know. we'd like to try to help you.	@lpotr4 luis, we'd hate to see you go. what's going on that would have you considering leaving? let us know. we'd like to try to help you.	0.9	negative	-0.8			2009-01-04	0	0	0	0	0.5	0.5	29.42	0	2	2	0	0	2	0			R Square	0.577189
2013-12-31	@sidharthag Sidhartha, we hate to hear that. What's going on? We'd like to try to help, so let us know. We're here & we're listening.	@sidharthag sidhartha, we hate to hear that. what's going on? we'd like to try to help, so let us know. we're here & we're listening.	@sidharthag sidhartha, we hate to hear that. what's going on? we'd like to try to help, so let us know. we're here & we're listening.	0.9	negative	-0.8			2009-01-05	0	0	0	0	0.5	0.5	28.43	-0.99	2.5	2.5	0	0	2	0			Adjusted R Square	0.576957
2014-01-03	@l4stewar Leigh, we hate to hear that you might have ended the conversation with customer service frustrated. What's going on? Can we help?	@l4stewar leigh, we hate to hear that you might have ended the conversation with customer service frustrated. what's going on? can we help?	@l4stewar leigh, we hate to hear that you might have ended the conversation with customer service frustrated. what's going on? can we help?	0.55	negative	-0.75			2009-01-06	0	2	0	2	0	1	28.3	-0.130001	2.5	3.5	0	0	2	2			Standard Error	3.06933
2014-01-04	@lexamillionn Lex, that hurts us just reading it. What has you so frustrated? Let us know, we'd like to try to help you.	@lexamillionn lex, that hurts us just reading it. what has you so frustrated? let us know, we'd like to try to help you.	@lexamillionn lex, that hurts us just reading it. what has you so frustrated? let us know, we'd like to try to help you.	0.2	negative	-0.7			2009-01-07	0	0	0	0	0.5	0.5	27.21	-1.09	3	4	0	0	2	0			Observations	3652
2014-01-02	@maaylay We can try, Maleah! What's going on? We don't want you to be frustrated.	@maaylay we can try, maleah! what's going on? we don't want you to be frustrated.	@maaylay we can try, maleah! what's going on? we don't want you to be frustrated.	0.2	negative	-0.7			2009-01-08	0	0	0	0	0.5	0.5	27.18	-0.029999	3.5	4.5	0	0	2	0
2015-03-26	Misinformation, bad customer service lead to #Churn. Selling r $ATT stock, as customers will flock 2 competition. @ATTCares	misinformation, bad customer service lead to #churn. selling are $att stock, as customers will flock 2 competition. @attcares	misinformation, bad customer service lead to #churn. selling are $att stock, as customers will flock 2 competition. @attcares	0.666667	negative	-0.7			2009-01-09	0	0	0	0	0.5	0.5	26.68	-0.5	4	5	0	0	2	0			ANOVA
2017-09-22	Slow data speeds can be annoying, check how your unlimited plan works here: https://www.att.com/esupport/article.html#!/wireless/KM1182926Ã‚Â Ã¢â‚¬Â¦ ^MarM	slow data speeds can be annoying, check how your unlimited plan works here: #!/wireless/km1182926 ^marm	slow data speeds can be annoying, check how your unlimited plan works here: #!/wireless/km1182926 ^marm	0.65	negative	-0.65			2009-01-10	0	0	0	0	0.5	0.5	26.68	0	4.5	5.5	0	0	2	0				df	SS	MS	F	Significance F
2017-09-23	Hi, Danny! No need to be skeptical. We are determined to help you and restore your service! May you please DM us? ^Markayla	hi, danny! no need to be skeptical. we are determined to help you and restore your service! may you please dm us? ^markayla	hi, danny! no need to be skeptical. we are determined to help you and restore your service! may you please dm us? ^markayla	0.5	negative	-0.625			2009-01-11	0	0	0	0	0.5	0.5	26.68	0	5	6	0	0	2	0			Regression	2	46928.2	23464.1	2490.67	0
2016-11-07	We're sorry to hear that -- please DM us with details including the store location. Thank you!	we're sorry to hear that -- please dm us with details including the store location. thank you!	we're sorry to hear that -- please dm us with details including the store location. thank you!	1	negative	-0.625			2009-01-12	0.5	2	0	2	0	1	25.94	-0.739999	5	7	0	0	2	2			Residual	3649	34376.5	9.42081
2016-11-07	just wait until $ATT gets the go-ahead on #TimeWarner - it'll be a mad dash to extend monetization from boxtop to phone	just wait until $att gets the go-ahead on #timewarner - it'll be a mad dash to extend monetization from boxtop to phone	just wait until $att gets the go-ahead on #timewarner - it'll be a mad dash to extend monetization from boxtop to phone	1	negative	-0.625			2009-01-13	0	1	0	1	0	1	25.99	0.049999	5	8	0	0	2	1			Total	3651	81304.8
2018-01-19	Textmunication Holdings, Inc. (TXHD) Adds Blockchain and Artificial Intelligenc $TXHD $GOOG $DIS $MSFT $AAPL $ATT $TWXhttp://investorshub.advfn.com/boards/read_msg.aspx?message_id=137802228Ã‚Â Ã¢â‚¬Â¦	textmunication holdings, inc. (txhd) adds blockchain and artificial intelligenc $txhd $goog $dis $msft $aapl $att $twx	textmunication holdings, inc. (txhd) adds blockchain and artificial intelligenc $txhd $goog $dis $msft $aapl $att $twx	1	negative	-0.6			2009-01-14	0	0	0	0	0.5	0.5	25.41	-0.58	5.5	8.5	0	0	2	0
2014-01-05	@NoMindLikeMine Lando, sorry you're frustrated with our customer service. Are you having an issue that you need help with? Let us know.	@nomindlikemine lando, sorry you're frustrated with our customer service. are you having an issue that you need help with? let us know.	@nomindlikemine lando, sorry you're frustrated with our customer service. are you having an issue that you need help with? let us know.	0.6	negative	-0.6			2009-01-15	0	0	0	0	0.5	0.5	25.12	-0.289999	6	9	0	0	2	0				Coefficients	Standard Error	t Stat	P-value	Lower 95%	Upper 95%	Lower 95.0%	Upper 95.0%
2014-01-04	@thetechuser Jonathan, did you get what you needed taken care of? We're sorry you're frustrated, but if you still need help, let us know.	@thetechuser jonathan, did you get what you needed taken care of? we're sorry you're frustrated, but if you still need help, let us know.	@thetechuser jonathan, did you get what you needed taken care of? we're sorry you're frustrated, but if you still need help, let us know.	0.6	negative	-0.6			2009-01-16	0	0	0	0	0.5	0.5	25.23	0.109999	6.5	9.5	0	0	2	0			Intercept	24.4509	0.189337	129.14	0	24.0797	24.8222	24.0797	24.8222
2014-01-03	@ABHarris25 Anthony, that hurts us just reading your tweet. We're sorry you're frustrated. What's going on? We'd like to try to help.	@abharris25 anthony, that hurts us just reading your tweet. we're sorry you're frustrated. what's going on? we'd like to try to help.	@abharris25 anthony, that hurts us just reading your tweet. we're sorry you're frustrated. what's going on? we'd like to try to help.	0.6	negative	-0.6			2009-01-17	0	0	0	0	0.5	0.5	25.23	0	7	10	0	0	2	0			X Variable 1	-0.0678294	0.00447601	-15.154	2.35859e-50	-0.0766051	-0.0590536	-0.0766051	-0.0590536
2014-01-02	@TrentXComp Oh no, Trent! We're sorry you're frustrated. What's going on? We'd like to try to help you.	@trentxcomp oh no, trent! we're sorry you're frustrated. what's going on? we'd like to try to help you.	@trentxcomp oh no, trent! we're sorry you're frustrated. what's going on? we'd like to try to help you.	0.6	negative	-0.6			2009-01-18	0	0	0	0	0.5	0.5	25.23	0	7.5	10.5	0	0	2	0			X Variable 2	0.0605299	0.0036	16.8139	3.66407e-61	0.0534717	0.0675881	0.0534717	0.0675881
2014-01-01	@Jedwards_18 Oh no! That's not what we want to hear. We're sorry you're frustrated, Jeff. What's going on? We're here to try to help.	@jedwards_18 oh no! that's not what we want to hear. we're sorry you're frustrated, jeff. what's going on? we're here to try to help.	@jedwards_18 oh no! that's not what we want to hear. we're sorry you're frustrated, jeff. what's going on? we're here to try to help.	0.6	negative	-0.6			2009-01-19	0	0	0	0	0.5	0.5	25.23	0	8	11	0	0	2	0
2014-01-01	@RsA0810 Rehema, we're sorry you're frustrated. We'd like to try to help. What's going on with your service & are you still having issues?	@rsa0810 rehema, we're sorry you're frustrated. we'd like to try to help. what's going on with your service & are you still having issues?	@rsa0810 rehema, we're sorry you're frustrated. we'd like to try to help. what's going on with your service & are you still having issues?	0.6	negative	-0.6			2009-01-20	0	0	0	0	0.5	0.5	25.02	-0.21	8.5	11.5	0	0	2	0
2014-01-01	@mario2k4 Mario, we're sorry you're frustrated. What zip code are you in? We'd like to take a closer look at the service in your area.	@mario2k4 mario, we're sorry you're frustrated. what zip code are you in? we'd like to take a closer look at the service in your area.	@mario2k4 mario, we're sorry you're frustrated. what zip code are you in? we'd like to take a closer look at the service in your area.	0.6	negative	-0.6			2009-01-21	0	0	0	0	0.5	0.5	25.79	0.770001	9	12	0	0	2	0			SUMMARY OUTPUT										SUMMARY OUTPUT
2014-01-01	@Jesus__Freak116 Andrea, we're sorry you're frustrated. Are you still having issues? If so, let us know; we'd like to try to help.	@jesus__freak116 andrea, we're sorry you're frustrated. are you still having issues? if so, let us know; we'd like to try to help.	@jesus__freak116 andrea, we're sorry you're frustrated. are you still having issues? if so, let us know; we'd like to try to help.	0.6	negative	-0.6			2009-01-22	0	0	0	0	0.5	0.5	25.51	-0.280001	9.5	12.5	0	0	2	0
2014-01-01	@phxsnowman We hate to hear that, Dave and we're sorry you had a frustrating experience. We'd like to try to help. What's going on?	@phxsnowman we hate to hear that, dave and we're sorry you had a frustrating experience. we'd like to try to help. what's going on?	@phxsnowman we hate to hear that, dave and we're sorry you had a frustrating experience. we'd like to try to help. what's going on?	0.933333	negative	-0.566667			2009-01-23	0	0	0	0	0.5	0.5	26.12	0.610001	10	13	0	0	2	0			Regression Statistics										Regression Statistics
2018-12-08	We can get behind that!	we can get behind that!	we can get behind that!	0.7	negative	-0.5			2009-01-24	0	0	0	0	0.5	0.5	26.12	0	10.5	13.5	0	0	2	0			Multiple R	0.754575									Multiple R	0.894006
2017-09-24	Hi, we know how annoying it is to pay for a service you now cant enjoy. Are you using the app or watching TV. DM us act #.^JVB	hi, we know how annoying it is to pay for a service you now can not enjoy. are you using the app or watching tv. dm us act #.^jvb	hi, we know how annoying it is to pay for a service you now can not enjoy. are you using the app or watching tv. dm us act #.^jvb	0.7	negative	-0.5			2009-01-25	0	0	0	0	0.5	0.5	26.12	0	11	14	0	0	2	0			R Square	0.569384									R Square	0.799247
2017-09-20	WeÃ¢â‚¬â„¢d like to help our impacted customers during this difficult time. Info + updates on Hurricane Maria: http://go.att.com/f923ec21Ã‚Â pic.twitter.com/PTSzEWSKS6	wed like to help our impacted customers during this difficult time. info + updates on hurricane maria:	wed like to help our impacted customers during this difficult time. info + updates on hurricane maria:	1	negative	-0.5			2009-01-26	0.368182	2	0	2	0	1	26.83	0.709999	11	15	0	0	2	2			Adjusted R Square	0.569148									Adjusted R Square	0.799113
2016-07-20	People also fail to understand $gme is largest $att /DTV agent+largest $aapl reseller+core biz+collectibleshttp://bit.ly/29TnwJS	people also fail to understand $gme is largest $att /dtv agent+largest $aapl reseller+core biz+collectibles	people also fail to understand $gme is largest $att /dtv agent+largest $aapl reseller+core biz+collectibles	0.3	negative	-0.5			2009-01-27	0.0324675	1	0	1	0	1	25.93	-0.9	11	16	0	0	2	1			Standard Error	3.09754									Standard Error	2.17419
2014-01-06	@camargopris91 There are scheduled enhancements in your area and the issue will be resolved ASAP, Priscilla. Sorry for any inconvenience.	@camargopris91 there are scheduled enhancements in your area and the issue will be resolved asap, priscilla. sorry for any inconvenience.	@camargopris91 there are scheduled enhancements in your area and the issue will be resolved asap, priscilla. sorry for any inconvenience.	1	negative	-0.5			2009-01-28	0.318182	3	1	2	0.333333	0.666667	25.91	-0.02	11.3333	16.6667	0	0	2	2			Observations	3652									Observations	3000
2014-01-06	@gogosportsgirls We're sorry but we don't see any issues in your area. Have you used our Mark the Spot app: http://soc.att.com/139N2zwÃ‚Â ?	@gogosportsgirls we're sorry but we don't see any issues in your area. have you used our mark the spot app:	@gogosportsgirls we're sorry but we don't see any issues in your area. have you used our mark the spot app:	1	negative	-0.5			2009-01-29	0	0	0	0	0.5	0.5	24.71	-1.2	11.8333	17.1667	0	0	2	0
2014-01-03	@CBJacob1 Sorry for the inconvenience, Jacob. Have you submitted a channel request yet? http://soc.att.com/1dkOVgE	@cbjacob1 sorry for the inconvenience, jacob. have you submitted a channel request yet?	@cbjacob1 sorry for the inconvenience, jacob. have you submitted a channel request yet?	1	negative	-0.5			2009-01-30	0	0	0	0	0.5	0.5	24.62	-0.089998	12.3333	17.6667	0	0	2	0			ANOVA										ANOVA
2013-12-30	@johnathanhall22 We're sorry to hear you're experiencing some issues. Can you provide us with your zip code, Johnathan?	@johnathanhall22 we're sorry to hear you're experiencing some issues. can you provide us with your zip code, johnathan?	@johnathanhall22 we're sorry to hear you're experiencing some issues. can you provide us with your zip code, johnathan?	1	negative	-0.5			2009-01-31	0	0	0	0	0.5	0.5	24.62	0	12.8333	18.1667	0	0	2	0				df	SS	MS	F	Significance F						df	SS	MS	F	Significance F
2013-10-09	AT&T keen on Europe, investors wary of merits http://reut.rs/1fjHgokÃ‚Â via @sineadcarew $ATT $VOD #FTETNO	at&t keen on europe, investors wary of merits via @sineadcarew $att $vod #ftetno	at&t keen on europe, investors wary of merits via @sineadcarew $att $vod #ftetno	0.7	negative	-0.5			2009-02-01	0	0	0	0	0.5	0.5	24.62	0	13.3333	18.6667	0	0	2	0			Regression	2	46293.6	23146.8	2412.45	0					Regression	2	56403.1	28201.6	5965.91	0
2013-01-16	@ChadPritchard Sorry to hear that, Chad. Did the problem begin this morning? Where are you experiencing the problem?	@chadpritchard sorry to hear that, chad. did the problem begin this morning? where are you experiencing the problem?	@chadpritchard sorry to hear that, chad. did the problem begin this morning? where are you experiencing the problem?	1	negative	-0.5			2009-02-02	0.1	1	0	1	0	1	25.16	0.539999	13.3333	19.6667	0	0	2	1			Residual	3649	35011.2	9.59473							Residual	2997	14167.2	4.72712
2012-12-21	The frightening consequences of texting while driving, through a phone's perspective. http://soc.att.com/Td2x6nÃ‚Â #ItCanWait	the frightening consequences of texting while driving, through a phone's perspective. #itcanwait	the frightening consequences of texting while driving, through a phone's perspective. #itcanwait	1	negative	-0.5			2009-02-03	0	1	0	1	0	1	25.37	0.210001	13.3333	20.6667	0	0	2	1			Total	3651	81304.8								Total	2999	70570.3
2012-06-09	@YEP_ThatsHer Sorry for the confusion. We have this to answer questions: http://www.att.com/datainfo	@yep_thatsher sorry for the confusion. we have this to answer questions:	@yep_thatsher sorry for the confusion. we have this to answer questions:	1	negative	-0.5			2009-02-04	0	0	0	0	0.5	0.5	24.66	-0.710001	13.8333	21.1667	0	0	2	0
2012-01-17	Tired of friends answering their phones at the dinner table? Here's a solution: http://social.att.com/xKkÃ‚Â . Let us know what you think!	tired of friends answering their phones at the dinner table? here's a solution: let us know what you think!	tired of friends answering their phones at the dinner table? here's a solution: let us know what you think!	0.7	negative	-0.5			2009-02-05	0	0	0	0	0.5	0.5	25.15	0.49	14.3333	21.6667	0	0	2	0				Coefficients	Standard Error	t Stat	P-value	Lower 95%	Upper 95%	Lower 95.0%	Upper 95.0%			Coefficients	Standard Error	t Stat	P-value	Lower 95%	Upper 95%	Lower 95.0%	Upper 95.0%
2014-01-03	@CakesterGirlB Britt we never want to let you down; sorry you're frustrated. What's going on? Let us know - we'd like to try to help you.	@cakestergirlb britt we never want to let you down; sorry you're frustrated. what's going on? let us know - we'd like to try to help you.	@cakestergirlb britt we never want to let you down; sorry you're frustrated. what's going on? let us know - we'd like to try to help you.	0.496296	negative	-0.451852			2009-02-06	0	0	0	0	0.5	0.5	26.08	0.93	14.8333	22.1667	0	0	2	0			Intercept	25.8056	0.159979	161.307	0	25.492	26.1193	25.492	26.1193		Intercept	23.3301	0.138439	168.523	0	23.0586	23.6015	23.0586	23.6015
2014-01-06	@EdStafford15 Ed, sorry you've had a frustrating experience. Did you get the help you needed? If not, let us know. We'd like to try to help.	@edstafford15 ed, sorry you've had a frustrating experience. did you get the help you needed? if not, let us know. we'd like to try to help.	@edstafford15 ed, sorry you've had a frustrating experience. did you get the help you needed? if not, let us know. we'd like to try to help.	0.95	negative	-0.45			2009-02-07	0	0	0	0	0.5	0.5	26.08	0	15.3333	22.6667	0	0	2	0			X Variable 1	0.0207688	0.0470686	0.441245	0.659062	-0.0715147	0.113052	-0.0715147	0.113052		X Variable 1	-0.047065	0.00328915	-14.3092	5.62508e-45	-0.0535143	-0.0406158	-0.0535143	-0.0406158
2014-01-05	@AfricanThot_ We're sorry you've had a frustrating experience. What did you need help with? We're listening & we would like to try to help.	@africanthot_ we're sorry you've had a frustrating experience. what did you need help with? we're listening & we would like to try to help.	@africanthot_ we're sorry you've had a frustrating experience. what did you need help with? we're listening & we would like to try to help.	0.95	negative	-0.45			2009-02-08	0	0	0	0	0.5	0.5	26.08	0	15.8333	23.1667	0	0	2	0			X Variable 2	0.0261925	0.00434383	6.02982	1.80479e-09	0.0176759	0.0347091	0.0176759	0.0347091		X Variable 2	0.0466897	0.00263908	17.6917	1.06683e-66	0.0415151	0.0518643	0.0415151	0.0518643
2014-01-04	@ProfCape Omar, we're sorry that you've had a frustrating service experience. Is there something we can help you with?	@profcape omar, we're sorry that you've had a frustrating service experience. is there something we can help you with?	@profcape omar, we're sorry that you've had a frustrating service experience. is there something we can help you with?	0.95	negative	-0.45			2009-02-09	0.386364	2	0	2	0	1	25.89	-0.190001	15.8333	24.1667	0	0	2	2
2014-01-04	@luccagoose Yvonne, we're sorry to hear you're having a frustrating experience. What's going on? Perhaps we can be of assistance.	@luccagoose yvonne, we're sorry to hear you're having a frustrating experience. what's going on? perhaps we can be of assistance.	@luccagoose yvonne, we're sorry to hear you're having a frustrating experience. what's going on? perhaps we can be of assistance.	0.95	negative	-0.45			2009-02-10	0	0	0	0	0.5	0.5	24.56	-1.33	16.3333	24.6667	0	0	2	0
2014-01-02	@JojoDel15 Oh no, Jojo! We're sorry you've had a frustrating experience. What's going on? Perhaps we can be of some assistance.	@jojodel15 oh no, jojo! we're sorry you've had a frustrating experience. what's going on? perhaps we can be of some assistance.	@jojodel15 oh no, jojo! we're sorry you've had a frustrating experience. what's going on? perhaps we can be of some assistance.	0.95	negative	-0.45			2009-02-11	0	0	0	0	0.5	0.5	24.44	-0.119998	16.8333	25.1667	0	0	2	0
2014-01-01	@reeeeenz We're sorry you've had a frustrating experience. If you still need it, we're here and would like to try to help you, Reena.	@reeeeenz we're sorry you've had a frustrating experience. if you still need it, we're here and would like to try to help you, reena.	@reeeeenz we're sorry you've had a frustrating experience. if you still need it, we're here and would like to try to help you, reena.	0.95	negative	-0.45			2009-02-12	0	0	0	0	0.5	0.5	24.29	-0.15	17.3333	25.6667	0	0	2	0
2013-12-31	@wvpdub Shane, did you get the help that you need? We're sorry you had a frustrating experience but we're here to help if you need it.	@wvpdub shane, did you get the help that you need? we're sorry you had a frustrating experience but we're here to help if you need it.	@wvpdub shane, did you get the help that you need? we're sorry you had a frustrating experience but we're here to help if you need it.	0.95	negative	-0.45			2009-02-13	0	0	0	0	0.5	0.5	24.19	-0.1	17.8333	26.1667	0	0	2	0
2014-01-08	Terrible name but decent idea: Sprint unveils 'framily' plans for up to 10 people http://reut.rs/1iR4Ev3Ã‚Â @sineadcarew $SN $ATT $VZN $TMO	terrible name but decent idea: sprint unveils 'framily' plans for up to 10 people @sineadcarew $sn $att $vzn $tmo	terrible name but decent idea: sprint unveils 'framily' plans for up to 10 people @sineadcarew $sn $att $vzn $tmo	0.833333	negative	-0.416667			2009-02-14	0	0	0	0	0.5	0.5	24.19	0	18.3333	26.6667	0	0	2	0
2014-07-10	'Mad Money' Lightning Round: @ATT Is a Buy http://trib.al/l3dcRkcÃ‚Â $ATT via @ScottRutt	'mad money' lightning round: @att is a buy $att via @scottrutt	'mad money' lightning round: @att is a buy $att via @scottrutt	0.7	negative	-0.4125			2009-02-15	0	0	0	0	0.5	0.5	24.19	0	18.8333	27.1667	0	0	2	0
2017-09-21	Oh no! It sounds like your phone may be broken. To get it repaired click this link: http://go.att.com/c5a32ac4Ã‚Â ^MakJ	oh no! it sounds like your phone may be broken. to get it repaired click this link: ^makj	oh no! it sounds like your phone may be broken. to get it repaired click this link: ^makj	0.4	negative	-0.4			2009-02-16	0	0	0	0	0.5	0.5	24.19	0	19.3333	27.6667	0	0	2	0
2016-11-04	Chicago broke the curse, and our network traffic went through the roof. HereÃ¢â‚¬â„¢s how our network looked during the Game 7 thriller. pic.twitter.com/P7AgBuq78e	chicago broke the curse, and our network traffic went through the roof. heres how our network looked during the game 7 thriller. pic.twitter.com/p7agbuq78e	chicago broke the curse, and our network traffic went through the roof. heres how our network looked during the game 7 thriller. pic.twitter.com/p7agbuq78e	0.4	negative	-0.4			2009-02-17	0	1	0	1	0	1	23.22	-0.970002	19.3333	28.6667	0	0	2	1
2015-09-23	@e_alexx We want to match your gameday spirit. Follow & DM us for details on how to have a #StrongerSaturday when youÃ¢â‚¬â„¢re watching the game.	@e_alexx we want to match your gameday spirit. follow & dm us for details on how to have a #strongersaturday when youre watching the game.	@e_alexx we want to match your gameday spirit. follow & dm us for details on how to have a #strongersaturday when youre watching the game.	0.4	negative	-0.4			2009-02-18	0	0	0	0	0.5	0.5	22.96	-0.26	19.8333	29.1667	0	0	2	0
2015-09-22	@kylie10e We want to match your gameday spirit. Follow & DM for details on how to have a #StrongerSaturday when youÃ¢â‚¬â„¢re watching the game.	@kylie10e we want to match your gameday spirit. follow & dm for details on how to have a #strongersaturday when youre watching the game.	@kylie10e we want to match your gameday spirit. follow & dm for details on how to have a #strongersaturday when youre watching the game.	0.4	negative	-0.4			2009-02-19	0.3	3	0	3	0	1	23.19	0.230002	19.8333	30.1667	0	0	2	3
2014-01-06	Let's go bowling! Check out how we performed at Sun Life Stadium during Friday's game. http://soc.att.com/1gBnByJÃ‚Â pic.twitter.com/Quyj3WQBTt	let's go bowling! check out how we performed at sun life stadium during friday's game.	let's go bowling! check out how we performed at sun life stadium during friday's game.	0.4	negative	-0.4			2009-02-20	0	0	0	0	0.5	0.5	23.58	0.389999	20.3333	30.6667	0	0	2	0
2013-02-25	Game changer. We're partnering w/ @GM to connect millions of cars w/ 4G LTE and in-vehicle Wi-Fi hotspots. #MWC13pic.twitter.com/YHZPXWJEgA	game changer. we're partnering w/ @gm to connect millions of cars w/ 4g lte and in-vehicle wi-fi hotspots. #mwc13pic.twitter.com/yhzpxwjega	game changer. we're partnering w/ @gm to connect millions of cars w/ 4g lte and in-vehicle wi-fi hotspots. #mwc13pic.twitter.com/yhzpxwjega	0.4	negative	-0.4			2009-02-21	0	0	0	0	0.5	0.5	23.58	0	20.8333	31.1667	0	0	2	0
2009-04-22	RT @om Why AT&T Is Desperately Addicted to the iPhone http://tinyurl.com/cwry3o $att #apple #iphone $aapl $$	rt @om why at&t is desperately addicted to the iphone $att #apple #iphone $aapl $$	rt @om why at&t is desperately addicted to the iphone $att #apple #iphone $aapl $$	0.6	negative	-0.4			2009-02-22	0	0	0	0	0.5	0.5	23.58	0	21.3333	31.6667	0	0	2	0
2014-01-04	@mustangken65 We're sorry you're frustrated with the time it took to get back with you regarding your repair. We appreciate the feedback.	@mustangken65 we're sorry you're frustrated with the time it took to get back with you regarding your repair. we appreciate the feedback.	@mustangken65 we're sorry you're frustrated with the time it took to get back with you regarding your repair. we appreciate the feedback.	0.4	negative	-0.4			2009-02-23	0	0	0	0	0.5	0.5	22.68	-0.9	21.8333	32.1667	0	0	2	0
2009-03-31	What are you doing to emerge stronger from these tough times? Share your story and read the stories of others: http://is.gd/pUX8	what are you doing to emerge stronger from these tough times? share your story and read the stories of others:	what are you doing to emerge stronger from these tough times? share your story and read the stories of others:	0.833333	negative	-0.388889			2009-02-24	0	0	0	0	0.5	0.5	23.25	0.57	22.3333	32.6667	0	0	2	0
2014-01-06	@whoaSDK If you're mad, we're not happy - that's certainly not our goal. What's going on? Let us know so we can try to help you, Marshall.	@whoasdk if you're mad, we're not happy - that's certainly not our goal. what's going on? let us know so we can try to help you, marshall.	@whoasdk if you're mad, we're not happy - that's certainly not our goal. what's going on? let us know so we can try to help you, marshall.	0.857143	negative	-0.377381			2009-02-25	0	1	0	1	0	1	23.71	0.459999	22.3333	33.6667	0	0	2	1
2013-03-26	@dpw14 They've been hysterical. Thanks for the shout out!	@dpw14 they've been hysterical. thanks for the shout out!	@dpw14 they've been hysterical. thanks for the shout out!	0.6	negative	-0.375			2009-02-26	0	0	0	0	0.5	0.5	24.09	0.380001	22.8333	34.1667	0	0	2	0
2011-12-23	It's not too late! Reward your family & friends this holiday season when they enroll in paperless/autopay #sharingperks http://social.att.com/YXa	it's not too late! reward your family & friends this holiday season when they enroll in paperless/autopay #sharingperks	it's not too late! reward your family & friends this holiday season when they enroll in paperless/autopay #sharingperks	0.6	negative	-0.375			2009-02-27	0.334091	1	0	1	0	1	23.77	-0.32	22.8333	35.1667	0	0	2	1
2013-12-30	@_CallMeQuis_ Sorry for the trouble, Marquis. What's going on?	@_callmequis_ sorry for the trouble, marquis. what's going on?	@_callmequis_ sorry for the trouble, marquis. what's going on?	0.6	negative	-0.35			2009-02-28	0	0	0	0	0.5	0.5	23.77	0	23.3333	35.6667	0	0	2	0
2012-07-19	A network that covers as far as #TeamUSA marathoner @RyanHall3Ã¢â‚¬â„¢s feet take him: http://go-att.us/5lskÃ‚Â (CC @ATTTeamUSA)	a network that covers as far as #teamusa marathoner @ryanhall3s feet take him: (cc @attteamusa)	a network that covers as far as #teamusa marathoner @ryanhall3s feet take him: (cc @attteamusa)	1	negative	-0.325			2009-03-01	0	0	0	0	0.5	0.5	23.77	0	23.8333	36.1667	0	0	2	0
2017-11-12	Small Cell Proliferation Coming - But Not On Utility Poles! https://buff.ly/2yruuoOÃ‚Â _x000D_ #smallcell #telecom #wireless #5G $VZ $ATT $TMUS $Spic.twitter.com/YZOSS42tK0	small cell proliferation coming - but not on utility poles! _x000D_ #smallcell #telecom #wireless #5g $vz $att $tmus $spic.twitter.com/yzoss42tk0	small cell proliferation coming - but not on utility poles! _x000D_ #smallcell #telecom #wireless #5g $vz $att $tmus $spic.twitter.com/yzoss42tk0	0.4	negative	-0.3125			2009-03-02	0	1	0	1	0	1	23.04	-0.729999	23.8333	37.1667	0	0	2	1
2016-12-28	Don't you mean purr-fect? #TaylorSwiftNOWpic.twitter.com/kEOFlSWR85	don't you mean purr-fect? #taylorswiftnowpic.twitter.com/keoflswr85	don't you mean purr-fect? #taylorswiftnowpic.twitter.com/keoflswr85	0.6875	negative	-0.3125			2009-03-03	0.25	1	0	1	0	1	22.67	-0.370001	23.8333	38.1667	0	0	2	1
2016-01-04	@RichRennicks Don't you just hate when that happens! Check here for availability, Rich:http://att.com/gigapower	@richrennicks don't you just hate when that happens! check here for availability, rich:	@richrennicks don't you just hate when that happens! check here for availability, rich:	0.825	negative	-0.3125			2009-03-04	0	0	0	0	0.5	0.5	23	0.33	24.3333	38.6667	0	0	2	0
2014-01-06	@JrGiaquinto Does this mean we need to "draw four?" Let us know if you need any help, Joe. We're here and listening.	@jrgiaquinto does this mean we need to "draw four?" let us know if you need any help, joe. we're here and listening.	@jrgiaquinto does this mean we need to "draw four?" let us know if you need any help, joe. we're here and listening.	0.6875	negative	-0.3125			2009-03-05	0	0	0	0	0.5	0.5	22.56	-0.440001	24.8333	39.1667	0	0	2	0
2011-12-14	In a few minutes, @alisonhaislip will take over our channel to answer your questions about mobile barcodes! Use #mobilechat to join!	in a few minutes, @alisonhaislip will take over our channel to answer your questions about mobile barcodes! use #mobilechat to join!	in a few minutes, @alisonhaislip will take over our channel to answer your questions about mobile barcodes! use #mobilechat to join!	0.1	negative	-0.3125			2009-03-06	0	0	0	0	0.5	0.5	22.58	0.020001	25.3333	39.6667	0	0	2	0
2017-12-07	Traded $ATT at 0.205/0.225, $NF 0.10/0.105 and $HS 0.145/0.155 . Learning to make on negative stocks is a valuable skill.	traded $att at 0.205/0.225, $nf 0.10/0.105 and $hs 0.145/0.155 . learning to make on negative stocks is a valuable skill.	traded $att at 0.205/0.225, $nf 0.10/0.105 and $hs 0.145/0.155 . learning to make on negative stocks is a valuable skill.	0.4	negative	-0.3			2009-03-07	0	0	0	0	0.5	0.5	22.58	0	25.8333	40.1667	0	0	2	0
2014-11-20	Fitch Rates AT&T's Senior Unsecured Notes Offering 'A'; Remains on Negative Watch http://ow.ly/ECQBTÃ‚Â $ATT	fitch rates at&t's senior unsecured notes offering 'a'; remains on negative watch $att	fitch rates at&t's senior unsecured notes offering 'a'; remains on negative watch $att	0.4	negative	-0.3			2009-03-08	0	0	0	0	0.5	0.5	22.58	0	26.3333	40.6667	0	0	2	0
2012-12-26	College sports fanatic in your family? We bet they'll #bowl over for one of the phone cases on our Pinterest board: http://soc.att.com/W51Quv	college sports fanatic in your family? we bet they'll #bowl over for one of the phone cases on our pinterest board:	college sports fanatic in your family? we bet they'll #bowl over for one of the phone cases on our pinterest board:	0.8	negative	-0.3			2009-03-09	0	0	0	0	0.5	0.5	21.72	-0.860001	26.8333	41.1667	0	0	2	0
2013-12-31	@SummitDowntown We aim to please, but Genius? Might have made us blush just a little! Thank you for being in the #ATTFamily- #HappyNewYear!	@summitdowntown we aim to please, but genius? might have made us blush just a little! thank you for being in the #attfamily- #happynewyear!	@summitdowntown we aim to please, but genius? might have made us blush just a little! thank you for being in the #attfamily- #happynewyear!	0.5	negative	-0.292969			2009-03-10	0	1	0	1	0	1	23.02	1.3	26.8333	42.1667	0	0	2	1
2017-09-25	We know that can be hard. Can you DM us so we can try to get you a resolution for this signal issue? We want to help ^WillP	we know that can be hard. can you dm us so we can try to get you a resolution for this signal issue? we want to help ^willp	we know that can be hard. can you dm us so we can try to get you a resolution for this signal issue? we want to help ^willp	0.541667	negative	-0.291667			2009-03-11	0	0	0	0	0.5	0.5	23.35	0.33	27.3333	42.6667	0	0	2	0
2015-09-21	@harris2weeter Thank you for being a member of the #ATTFamily! We work hard to keep you up and running!pic.twitter.com/WOZajGe3Dh	@harris2weeter thank you for being a member of the #attfamily! we work hard to keep you up and running!pic.twitter.com/wozajge3dh	@harris2weeter thank you for being a member of the #attfamily! we work hard to keep you up and running!pic.twitter.com/wozajge3dh	0.541667	negative	-0.291667			2009-03-12	0	0	0	0	0.5	0.5	24.35	1	27.8333	43.1667	0	0	2	0
2016-01-14	@AlexSAlex We would never want you to become a crazy person because of us, Alex! Thanks for the shout out pic.twitter.com/kPwwZEqrFp	@alexsalex we would never want you to become a crazy person because of us, alex! thanks for the shout out pic.twitter.com/kpwwzeqrfp	@alexsalex we would never want you to become a crazy person because of us, alex! thanks for the shout out pic.twitter.com/kpwwzeqrfp	0.55	negative	-0.275			2009-03-13	0	0	0	0	0.5	0.5	24.27	-0.08	28.3333	43.6667	0	0	2	0
2018-09-04	We don't always swear on our corporate accounts, so to all the kids out there, we apologize...but...Are you Fucking kidding us @Abattis !? $18M on mgmt fees in 9 months, and $2.7M on public relations and investor relations. _x000D_ #Cannabis #PotStocks #AllSharesMatter $ATT pic.twitter.com/e8tqRgYbVj	we don't always swear on our corporate accounts, so to all the kids out there, we apologize...but...are you fucking kidding us @abattis !? $18m on mgmt fees in 9 months, and $2.7m on public relations and investor relations. _x000D_ #cannabis #potstocks #allsharesmatter $att pic.twitter.com/e8tqrgybvj	we don't always swear on our corporate accounts, so to all the kids out there, we apologize...but...are you fucking kidding us @abattis !? $18m on mgmt fees in 9 months, and $2.7m on public relations and investor relations. _x000D_ #cannabis #potstocks #allsharesmatter $att pic.twitter.com/e8tqrgybvj	0.288889	negative	-0.25			2009-03-14	0	0	0	0	0.5	0.5	24.27	0	28.8333	44.1667	0	0	2	0
2017-09-27	Michael Hingston believes you can #ExperienceMore by living life to the fullest and pushing past limitations. http://ExperienceMore.att.comÃ‚Â pic.twitter.com/qccVTMqJYt	michael hingston believes you can #experiencemore by living life to the fullest and pushing past limitations.	michael hingston believes you can #experiencemore by living life to the fullest and pushing past limitations.	0.25	negative	-0.25			2009-03-15	0	0	0	0	0.5	0.5	24.27	0	29.3333	44.6667	0	0	2	0
2015-12-29	Settling for the ways of the past? Update your life with @DIRECTV.http://bit.ly/1JeloLE	settling for the ways of the past? update your life with @directv.	settling for the ways of the past? update your life with @directv.	0.25	negative	-0.25			2009-03-16	0	0	0	0	0.5	0.5	24.36	0.090001	29.8333	45.1667	0	0	2	0
2014-01-05	@DeafAngelboy23 Boy is our face red! Sorry, Timothy. Here's where you can manager your options: http://soc.att.com/1amZVwf	@deafangelboy23 boy is our face red! sorry, timothy. here's where you can manager your options:	@deafangelboy23 boy is our face red! sorry, timothy. here's where you can manager your options:	0.5	negative	-0.25			2009-03-17	0	0	0	0	0.5	0.5	25.37	1.01	30.3333	45.6667	0	0	2	0
2014-01-04	@Jeanna45 Sorry you have to go. If you don't like it there, you have an option to switch back. http://att.com/switchfromtmo	@jeanna45 sorry you have to go. if you don't like it there, you have an option to switch back.	@jeanna45 sorry you have to go. if you don't like it there, you have an option to switch back.	0.5	negative	-0.25			2009-03-18	0	1	0	1	0	1	25.7	0.33	30.3333	46.6667	0	0	2	1
2014-01-03	@keke_too_short1 See why there's no better time for you to choose a #MobileLifestyleUpgrade, Kiara: http://www.att.com/switchfromtmo	@keke_too_short1 see why there's no better time for you to choose a #mobilelifestyleupgrade, kiara:	@keke_too_short1 see why there's no better time for you to choose a #mobilelifestyleupgrade, kiara:	0.5	negative	-0.25			2009-03-19	0.5	1	0	1	0	1	25.6	-0.100001	30.3333	47.6667	0	0	2	1
2013-01-04	Self-proclaimed recycling fanatic Michael Cowan talks paper, plastic & the need to cut waste via @ajc http://soc.att.com/X6mKvzÃ‚Â #sustainability	self-proclaimed recycling fanatic michael cowan talks paper, plastic & the need to cut waste via @ajc #sustainability	self-proclaimed recycling fanatic michael cowan talks paper, plastic & the need to cut waste via @ajc #sustainability	0.4	negative	-0.25			2009-03-20	0	1	0	1	0	1	25.33	-0.27	30.3333	48.6667	0	0	2	1
2013-12-31	@PaytonPeterson Payton, we're sorry you're frustrated. Learn more about how we manage speeds on the unlimited plan:http://att.com/datainfo	@paytonpeterson payton, we're sorry you're frustrated. learn more about how we manage speeds on the unlimited plan:	@paytonpeterson payton, we're sorry you're frustrated. learn more about how we manage speeds on the unlimited plan:	0.566667	negative	-0.233333			2009-03-21	0	0	0	0	0.5	0.5	25.33	0	30.8333	49.1667	0	0	2	0
2014-01-02	Upgrade Family Game Night: Time to throw out the old board game that's missing 7 pieces. http://soc.att.com/1lCXyHEÃ‚Â #apps	upgrade family game night: time to throw out the old board game that's missing 7 pieces. #apps	upgrade family game night: time to throw out the old board game that's missing 7 pieces. #apps	0.2625	negative	-0.225			2009-03-22	0	0	0	0	0.5	0.5	25.33	0	31.3333	49.6667	0	0	2	0
2016-11-05	Missing a game is so last season. Catch all the plays. Stream @DIRECTV. Watch #FootballEverywhere.pic.twitter.com/ipxLSkABpe	missing a game is so last season. catch all the plays. stream @directv. watch #footballeverywhere.pic.twitter.com/ipxlskabpe	missing a game is so last season. catch all the plays. stream @directv. watch #footballeverywhere.pic.twitter.com/ipxlskabpe	0.172222	negative	-0.2			2009-03-23	0.136364	1	0	1	0	1	26.92	1.59	31.3333	50.6667	0	0	2	1
2018-12-21	Late filed Form 9 by @Abattis lists Jarman Capital as recipient of 41M+ common shares, same firm named in @BCSC_Info #Bridgemark investigation. Are regulators asleep at the wheel again? #AllSharesMatter #potstocks $ATTBF $ATT $ATT.V https://webfiles.thecse.com/Form_9_-_Select_Strain.pdf?Szqm5osku5pIhD9Rz4lEBnfy9GKEnuG1Ã‚Â Ã¢â‚¬Â¦pic.twitter.com/25iGgaVY3Z	late filed form 9 by @abattis lists jarman capital as recipient of 41m+ common shares, same firm named in @bcsc_info #bridgemark investigation. are regulators asleep at the wheel again? #allsharesmatter #potstocks $attbf $att $att.v	late filed form 9 by @abattis lists jarman capital as recipient of 41m+ common shares, same firm named in @bcsc_info #bridgemark investigation. are regulators asleep at the wheel again? #allsharesmatter #potstocks $attbf $att $att.v	0.40625	negative	-0.2			2009-03-24	0	0	0	0	0.5	0.5	26.33	-0.59	31.8333	51.1667	0	0	2	0
2018-01-25	.@Abattis Completes Acquisition of Green Tree: https://goo.gl/z7c4afÃ‚Â _x000D_ $ATT #Marijuana #Cannabis #WeedStocks #Investpic.twitter.com/8ZQDQDFbLb	.@abattis completes acquisition of green tree: _x000D_ $att #marijuana #cannabis #weedstocks #investpic.twitter.com/8zqdqdfblb	.@abattis completes acquisition of green tree: _x000D_ $att #marijuana #cannabis #weedstocks #investpic.twitter.com/8zqdqdfblb	0.3	negative	-0.2			2009-03-25	0	0	0	0	0.5	0.5	26.18	-0.15	32.3333	51.6667	0	0	2	0
2018-01-02	Hello, Jose. We regret to hear about you missing the Goo Morning Football show and we are here to help you with your installation issue. Can you DM us details of your installation appointment together with your account and phone number. Let's see how we can help. ^WaleA.	hello, jose. we regret to hear about you missing the goo morning football show and we are here to help you with your installation issue. can you dm us details of your installation appointment together with your account and phone number. let's see how we can help. ^walea.	hello, jose. we regret to hear about you missing the goo morning football show and we are here to help you with your installation issue. can you dm us details of your installation appointment together with your account and phone number. let's see how we can help. ^walea.	0.05	negative	-0.2			2009-03-26	0	1	0	1	0	1	26.35	0.17	32.3333	52.6667	0	0	2	1
2016-11-01	ThereÃ¢â‚¬â„¢s no place like home plate. Slide in to the last game of the season with @DIRECTV and catch the World Series wherever you go.pic.twitter.com/WOPM6c7YJ9	theres no place like home plate. slide in to the last game of the season with @directv and catch the world series wherever you go.pic.twitter.com/wopm6c7yj9	theres no place like home plate. slide in to the last game of the season with @directv and catch the world series wherever you go.pic.twitter.com/wopm6c7yj9	0.233333	negative	-0.2			2009-03-27	0.5	2	0	2	0	1	26	-0.35	32.3333	53.6667	0	0	2	2
2014-06-16	$ATT teams with #edtech firm @udacity in #MOOC push, agrees to hire some of its #onlineeducation tech grads. http://ow.ly/3lPrXP	$att teams with #edtech firm @udacity in #mooc push, agrees to hire some of its #onlineeducation tech grads.	$att teams with #edtech firm @udacity in #mooc push, agrees to hire some of its #onlineeducation tech grads.	0.4	negative	-0.2			2009-03-28	0	0	0	0	0.5	0.5	26	0	32.8333	54.1667	0	0	2	0
2014-01-04	@anniem695 Anne, are you still having trouble with your internet? Check this http://soc.att.com/1g8QLnUÃ‚Â or we can have a Care Manager reach out.	@anniem695 anne, are you still having trouble with your internet? check this or we can have a care manager reach out.	@anniem695 anne, are you still having trouble with your internet? check this or we can have a care manager reach out.	0.2	negative	-0.2			2009-03-29	0	0	0	0	0.5	0.5	26	0	33.3333	54.6667	0	0	2	0
2014-01-03	@MyLifeAsKelsie You plan on going into the store, Kelsie? Here are a few tips to help in the meantime: http://soc.att.com/183qsA6	@mylifeaskelsie you plan on going into the store, kelsie? here are a few tips to help in the meantime:	@mylifeaskelsie you plan on going into the store, kelsie? here are a few tips to help in the meantime:	0.1	negative	-0.2			2009-03-30	0.697222	4	0	4	0	1	25.16	-0.84	33.3333	55.6667	0	0	2	4
2014-01-02	@RomanOwnsUrMom Let's see! If we're not available in your area yet you can sign up to be notified as soon as we are http://soc.att.com/1cve1KL	@romanownsurmom let's see! if we're not available in your area yet you can sign up to be notified as soon as we are	@romanownsurmom let's see! if we're not available in your area yet you can sign up to be notified as soon as we are	0.4	negative	-0.2			2009-03-31	-0.388889	1	1	0	1	0	25.2	0.040001	34.3333	55.6667	-1	-1	1	1
2013-02-21	Hate to lose photos and videos? AT&T Locker saves your memories in the cloud. Get it now with 5GB FREE storage. http://soc.att.com/11Yl6CA	hate to lose photos and videos? at&t locker saves your memories in the cloud. get it now with 5gb free storage.	hate to lose photos and videos? at&t locker saves your memories in the cloud. get it now with 5gb free storage.	0.85	negative	-0.2			2009-04-01	0.1	2	0	2	0	1	25.92	0.719999	34.3333	56.6667	-1	0	2	2
2013-01-16	@esinglet Try http://guides.att.com/mobile-hotspot-elevateÃ‚Â Ã¢â‚¬Â¦. This should walk you through logging in. Let us know if you have any trouble.	@esinglet try this should walk you through logging in. let us know if you have any trouble.	@esinglet try this should walk you through logging in. let us know if you have any trouble.	0.2	negative	-0.2			2009-04-02	0	3	0	3	0	1	26.54	0.620001	34.3333	57.6667	-1	0	2	3
2010-04-19	AT&T Positioned as a Leader in Worldwide Mnc Telecommunications Services by Leading Analyst Firm http://go-att.us/pzk8	at&t positioned as a leader in worldwide mnc telecommunications services by leading analyst firm	at&t positioned as a leader in worldwide mnc telecommunications services by leading analyst firm	0.4	negative	-0.2			2009-04-03	0	1	0	1	0	1	26.83	0.289999	34.3333	58.6667	-1	0	2	1
2009-12-16	AT&T BusinessDirect Once Again Leads the Pack in Analyst Firm's Review of Customer Web Portals: http://bit.ly/6CW7yy	at&t businessdirect once again leads the pack in analyst firm's review of customer web portals:	at&t businessdirect once again leads the pack in analyst firm's review of customer web portals:	0.4	negative	-0.2			2009-04-04	-0.125	1	1	0	1	0	26.83	0	35.3333	58.6667	-2	-1	1	1
2013-01-17	@JVerdugo777 we do too and agree with the little kid. We bet grandma wishes she was faster too.	@jverdugo777 we do too and agree with the little kid. we bet grandma wishes she was faster too.	@jverdugo777 we do too and agree with the little kid. we bet grandma wishes she was faster too.	0.5	negative	-0.1875			2009-04-05	0	0	0	0	0.5	0.5	26.83	0	35.8333	59.1667	-2	0	2	0
2017-09-22	#TribecaTVFestival, you're the apple of our (entertainment) eye. 1 day down, 2 to go & endless behind the scenes moments left to capture.pic.twitter.com/0eIGj58Jvb	#tribecatvfestival, you're the apple of our (entertainment) eye. 1 day down, 2 to go & endless behind the scenes moments left to capture.pic.twitter.com/0eigj58jvb	#tribecatvfestival, you're the apple of our (entertainment) eye. 1 day down, 2 to go & endless behind the scenes moments left to capture.pic.twitter.com/0eigj58jvb	0.434722	negative	-0.170139			2009-04-06	0.433333	1	0	1	0	1	26.59	-0.24	35.8333	60.1667	-2	0	2	1
2017-09-26	We're troubled to hear you've had a bad experience, but like to think we're competent on the social media team! DM us! ^ChrisB	we're troubled to hear you've had a bad experience, but like to think we're competent on the social media team! dm us! ^chrisb	we're troubled to hear you've had a bad experience, but like to think we're competent on the social media team! dm us! ^chrisb	0.6	negative	-0.161979			2009-04-07	0.2	1	0	1	0	1	25.53	-1.06	35.8333	61.1667	-2	0	2	1
2017-09-24	Want to get down with the #WillAndGrace cast like never before? HereÃ¢â‚¬â„¢s your front row seat to life off the screen... #TribecaTVFestivalpic.twitter.com/rtTsWxVtdP	want to get down with the #willandgrace cast like never before? heres your front row seat to life off the screen... #tribecatvfestivalpic.twitter.com/rttswxvtdp	want to get down with the #willandgrace cast like never before? heres your front row seat to life off the screen... #tribecatvfestivalpic.twitter.com/rttswxvtdp	0.288889	negative	-0.155556			2009-04-08	0	0	0	0	0.5	0.5	25.39	-0.140002	36.3333	61.6667	-2	0	2	0
2016-10-30	Are you following us on Snapchat? We'll be behind the scenes at the #CMAAwards50 all week long with exclusive and ! #ATTRedCarpetpic.twitter.com/sdW3qRIRjX	are you following us on snapchat? we'll be behind the scenes at the #cmaawards50 all week long with exclusive and ! #attredcarpetpic.twitter.com/sdw3qrirjx	are you following us on snapchat? we'll be behind the scenes at the #cmaawards50 all week long with exclusive and ! #attredcarpetpic.twitter.com/sdw3qrirjx	0.4	negative	-0.154167			2009-04-09	1	5	0	5	0	1	26.1	0.710001	36.3333	62.6667	-2	0	2	5
2017-09-22	Hello David! We hate to hear you are having issues with your service. Could you please dm us so we may better assist you? ^BranM	hello david! we hate to hear you are having issues with your service. could you please dm us so we may better assist you? ^branm	hello david! we hate to hear you are having issues with your service. could you please dm us so we may better assist you? ^branm	0.7	negative	-0.15			2009-04-10	0	0	0	0	0.5	0.5	26.1	0	36.8333	63.1667	-2	0	2	0
2014-01-05	@dougwiddows We are aware of a network issue in your area and working to resolve immediately. Sorry for the trouble, Doug.	@dougwiddows we are aware of a network issue in your area and working to resolve immediately. sorry for the trouble, doug.	@dougwiddows we are aware of a network issue in your area and working to resolve immediately. sorry for the trouble, doug.	0.483333	negative	-0.15			2009-04-11	0	0	0	0	0.5	0.5	26.1	0	37.3333	63.6667	-2	0	2	0
2014-01-03	@x_miguele We are aware of an issue in your area and working to fix ASAP. Sorry for the trouble.	@x_miguele we are aware of an issue in your area and working to fix asap. sorry for the trouble.	@x_miguele we are aware of an issue in your area and working to fix asap. sorry for the trouble.	0.483333	negative	-0.15			2009-04-12	0	0	0	0	0.5	0.5	26.1	0	37.8333	64.1667	-2	0	2	0
2010-12-07	AT&T Mobility Rated A+ Nationally on Avg. by BBB, Receives Lowest Complaint Rate Among Peers Over the Last 12 Mths: http://go-att.us/ggvk	at&t mobility rated a+ nationally on avg. by bbb, receives lowest complaint rate among peers over the last 12 mths:	at&t mobility rated a+ nationally on avg. by bbb, receives lowest complaint rate among peers over the last 12 mths:	0.133333	negative	-0.15			2009-04-13	0	0	0	0	0.5	0.5	26.02	-0.08	38.3333	64.6667	-2	0	2	0
2016-11-10	Now I get why $ATT wants $TWX in the short term, even if it's a bad long term play. http://go.theinformation.com/kgk3uB0HnGsÃ‚Â via @mvpeers	now i get why $att wants $twx in the short term, even if it's a bad long term play. via @mvpeers	now i get why $att wants $twx in the short term, even if it's a bad long term play. via @mvpeers	0.366667	negative	-0.1375			2009-04-14	0	0	0	0	0.5	0.5	25.28	-0.739999	38.8333	65.1667	-2	0	2	0
2014-01-01	@aldohernandez Aldo, we're sorry you had a frustrating experience. Would you mind sharing more about what's happened? We'd like to help.	@aldohernandez aldo, we're sorry you had a frustrating experience. would you mind sharing more about what's happened? we'd like to help.	@aldohernandez aldo, we're sorry you had a frustrating experience. would you mind sharing more about what's happened? we'd like to help.	0.8	negative	-0.133333			2009-04-15	0.154545	2	0	2	0	1	25.45	0.17	38.8333	66.1667	-2	0	2	2
2011-02-16	RT @AAinslie Active credit cards US: 170M - % of w/ active CC's on file at: $AAPL: 94%; $AMZN: 76%; PayPal: 53%; $GOOG $ATT $VZN: 30-40%	rt @aainslie active credit cards us: 170m - % of w/ active cc's on file at: $aapl: 94%; $amzn: 76%; paypal: 53%; $goog $att $vzn: 30-40%	rt @aainslie active credit cards us: 170m - % of w/ active cc's on file at: $aapl: 94%; $amzn: 76%; paypal: 53%; $goog $att $vzn: 30-40%	0.6	negative	-0.133333			2009-04-16	0.268182	1	0	1	0	1	25.99	0.539999	38.8333	67.1667	-2	0	2	1
2014-12-30	Ugly sweater season is over. #Holideals season still lasts for a few more days. http://soc.att.com/13QxAhYÃ‚Â http://soc.att.com/13QxAi0	ugly sweater season is over. #holideals season still lasts for a few more days.	ugly sweater season is over. #holideals season still lasts for a few more days.	0.533333	negative	-0.133333			2009-04-17	0	0	0	0	0.5	0.5	25.95	-0.039999	39.3333	67.6667	-2	0	2	0
2011-12-14	Go behind the scenes as student developers pitch new app ideas during our Plano #Entrepreneur Day http://social.att.com/4jL	go behind the scenes as student developers pitch new app ideas during our plano #entrepreneur day	go behind the scenes as student developers pitch new app ideas during our plano #entrepreneur day	0.577273	negative	-0.131818			2009-04-18	0	0	0	0	0.5	0.5	25.95	0	39.8333	68.1667	-2	0	2	0
2018-01-04	Little bit of a bounce-back this afternoon from this mornings selling spree #weedstocks. I think tomorrow is gonna be a green day. I hope... _x000D_ $ACB $FIRE $ATT $MJN $WEED $EMH $OGI $THC <- All my positions currently	little bit of a bounce-back this afternoon from this mornings selling spree #weedstocks. i think tomorrow is gonna be a green day. i hope... _x000D_ $acb $fire $att $mjn $weed $emh $ogi $thc <- all my positions currently	little bit of a bounce-back this afternoon from this mornings selling spree #weedstocks. i think tomorrow is gonna be a green day. i hope... _x000D_ $acb $fire $att $mjn $weed $emh $ogi $thc <- all my positions currently	0.4	negative	-0.129167			2009-04-19	0	0	0	0	0.5	0.5	25.95	0	40.3333	68.6667	-2	0	2	0
2018-12-26	We'd like to look into this for you. Please send us a DM with your account info, contact information and any other details that might be helpful. Thank you.https://twitter.com/messages/compose?recipient_id=14620190Ã‚Â Ã¢â‚¬Â¦	we'd like to look into this for you. please send us a dm with your account info, contact information and any other details that might be helpful. thank you.	we'd like to look into this for you. please send us a dm with your account info, contact information and any other details that might be helpful. thank you.	0.375	negative	-0.125			2009-04-20	0.5	3	0	3	0	1	25.29	-0.66	40.3333	69.6667	-2	0	2	3
2017-09-26	Hey there, Clark! You can find contact information here http://soc.att.com/1KObGtTÃ‚Â For any other questions, please DM us. ^AsiaC	hey there, clark! you can find contact information here for any other questions, please dm us. ^asiac	hey there, clark! you can find contact information here for any other questions, please dm us. ^asiac	0.375	negative	-0.125			2009-04-21	0	2	0	2	0	1	25.28	-0.01	40.3333	70.6667	-2	0	2	2
2016-01-12	Get Unlimited Data when you have AT&T wireless + DIRECTV. Usage, speed, other restr's apply. http://soc.att.com/UnlimitedData5Ã‚Â https://amp.twimg.com/v/89263b5c-5359-472d-9467-94fd3b93ba85Ã‚Â Ã¢â‚¬Â¦	get unlimited data when you have at&t wireless + directv. usage, speed, other restr's apply.	get unlimited data when you have at&t wireless + directv. usage, speed, other restr's apply.	0.375	negative	-0.125			2009-04-22	0.6	4	1	3	0.25	0.75	25.74	0.459999	40.5833	71.4167	-2	0	2	3
2014-01-04	@TechWithKEM Kyle, we're expanding our LTE network at speeds nearly as fast as the service! Sorry the website hasn't quite caught up.	@techwithkem kyle, we're expanding our lte network at speeds nearly as fast as the service! sorry the website hasn't quite caught up.	@techwithkem kyle, we're expanding our lte network at speeds nearly as fast as the service! sorry the website hasn't quite caught up.	0.8	negative	-0.125			2009-04-23	0	0	0	0	0.5	0.5	25.5	-0.24	41.0833	71.9167	-2	0	2	0
2014-01-03	Transitioning from a #military to civilian career in 2014? We're hiring #veterans and family! http://soc.att.com/1dheorg	transitioning from a #military to civilian career in 2014? we're hiring #veterans and family!	transitioning from a #military to civilian career in 2014? we're hiring #veterans and family!	0.1	negative	-0.125			2009-04-24	0	0	0	0	0.5	0.5	25.16	-0.34	41.5833	72.4167	-2	0	2	0
2013-12-31	@JonofFullerton We can do a lot, but not sure we can keep you from getting the #HappyNewYear texts tonight, Jon. Maybe go on "silent" mode?	@jonoffullerton we can do a lot, but not sure we can keep you from getting the #happynewyear texts tonight, jon. maybe go on "silent" mode?	@jonoffullerton we can do a lot, but not sure we can keep you from getting the #happynewyear texts tonight, jon. maybe go on "silent" mode?	0.494444	negative	-0.125			2009-04-25	0	0	0	0	0.5	0.5	25.16	0	42.0833	72.9167	-2	0	2	0
2013-02-09	The vast majority of our #EastCoast cell sites are operating as usual after #Nemo. We have techs & add'l resources out for restoration work.	the vast majority of our #eastcoast cell sites are operating as usual after #nemo. we have techs & add'l resources out for restoration work.	the vast majority of our #eastcoast cell sites are operating as usual after #nemo. we have techs & add'l resources out for restoration work.	0.625	negative	-0.125			2009-04-26	0	0	0	0	0.5	0.5	25.16	0	42.5833	73.4167	-2	0	2	0
2012-10-15	$ATT, $VZ SELL Verizon Communication Due To Overvaluation http://bit.ly/T1P1oB	$att, $vz sell verizon communication due to overvaluation	$att, $vz sell verizon communication due to overvaluation	0.375	negative	-0.125			2009-04-27	0	0	0	0	0.5	0.5	25.31	0.149999	43.0833	73.9167	-2	0	2	0
2011-12-14	You don't have time for endless downloads, #youneedspeed. Get faster data speed for faster downloads with AT&T 4G LTE. http://bit.ly/uaWFuq	you don't have time for endless downloads, #youneedspeed. get faster data speed for faster downloads with at&t 4g lte.	you don't have time for endless downloads, #youneedspeed. get faster data speed for faster downloads with at&t 4g lte.	0.75	negative	-0.125			2009-04-28	0	1	0	1	0	1	25.65	0.340001	43.0833	74.9167	-2	0	2	1
2011-08-19	Get the Refurbished HTC InspireÃ¢â€žÂ¢ 4G for a penny! Hurry, offer ends 8/21 at 9 p.m. PDT, other restrictions apply. http://social.att.com/Bm7	get the refurbished htc inspire 4g for a penny! hurry, offer ends 8/21 at 9 p.m. pdt, other restrictions apply.	get the refurbished htc inspire 4g for a penny! hurry, offer ends 8/21 at 9 p.m. pdt, other restrictions apply.	0.375	negative	-0.125			2009-04-29	0	0	0	0	0.5	0.5	25.52	-0.13	43.5833	75.4167	-2	0	2	0
2009-04-04	AT&T-CWA contracts expire without strike, other regions still negotiating: http://tiny.cc/uiHr5	at&t-cwa contracts expire without strike, other regions still negotiating:	at&t-cwa contracts expire without strike, other regions still negotiating:	0.375	negative	-0.125			2009-04-30	0	0	0	0	0.5	0.5	25.62	0.100001	44.0833	75.9167	-2	0	2	0
2011-12-20	Searching for that #lastminutegift? Get the HTC Vivid 4G LTE from AT&T. Faster speeds mean less stress in a time crunch http://bit.ly/vgKUfH	searching for that #lastminutegift? get the htc vivid 4g lte from at&t. faster speeds mean less stress in a time crunch	searching for that #lastminutegift? get the htc vivid 4g lte from at&t. faster speeds mean less stress in a time crunch	0.501389	negative	-0.118056			2009-05-01	0	0	0	0	0.5	0.5	26.01	0.389999	44.5833	76.4167	-2	0	2	0
2014-01-02	@clubber247 No plans to bring back unlimited. Since the majority of customers use less than 2 GB, we offer an opportunity to SAVE money!	@clubber247 no plans to bring back unlimited. since the majority of customers use less than 2 gb, we offer an opportunity to save money!	@clubber247 no plans to bring back unlimited. since the majority of customers use less than 2 gb, we offer an opportunity to save money!	0.0333333	negative	-0.104167			2009-05-02	0	0	0	0	0.5	0.5	26.01	0	45.0833	76.9167	-2	0	2	0
2014-01-02	@BenThePCGuy We hear ya. Unfortunately, even thick walls or nearby terrain can impede coverage. Glad you're set up w/ one. Hope it helps.	@benthepcguy we hear yeah. unfortunately, even thick walls or nearby terrain can impede coverage. glad you're set up w/ one. hope it helps.	@benthepcguy we hear yeah. unfortunately, even thick walls or nearby terrain can impede coverage. glad you're set up w/ one. hope it helps.	0.825	negative	-0.1			2009-05-03	0	0	0	0	0.5	0.5	26.01	0	45.5833	77.4167	-2	0	2	0
2014-01-06	With AT&T Drive comes AT&T Drive Studio, a first-of-its-kind connected car center in Atlanta. #ATTDevSummit http://att.com/drivestudio	with at&t drive comes at&t drive studio, a first-of-its-kind connected car center in atlanta. #attdevsummit	with at&t drive comes at&t drive studio, a first-of-its-kind connected car center in atlanta. #attdevsummit	0.1	negative	-0.1			2009-05-04	0	0	0	0	0.5	0.5	26.69	0.680001	46.0833	77.9167	-2	0	2	0
2013-02-25	The near-future wireless experience: connectivity almost everyone, content in the cloud, network at the center #MWC13 http://go-att.us/449z	the near-future wireless experience: connectivity almost everyone, content in the cloud, network at the center #mwc13	the near-future wireless experience: connectivity almost everyone, content in the cloud, network at the center #mwc13	0.1	negative	-0.1			2009-05-05	0	0	0	0	0.5	0.5	26.5	-0.190001	46.5833	78.4167	-2	0	2	0
2012-07-17	.@CPFSOfficial connects #military with their families. Watch this video & weÃ¢â‚¬â„¢ll donate $2 to the cause. http://go-att.us/k54sÃ‚Â #C4Gchat	.@cpfsofficial connects #military with their families. watch this video & well donate $2 to the cause. #c4gchat	.@cpfsofficial connects #military with their families. watch this video & well donate $2 to the cause. #c4gchat	0.1	negative	-0.1			2009-05-06	0	0	0	0	0.5	0.5	26.69	0.190001	47.0833	78.9167	-2	0	2	0
2011-01-05	AT&T announces Innovation Center in TX, collaboration commitments in 2011. AT&T CTO John Donovan blog: http://go-att.us/4zbt #ATTCES	at&t announces innovation center in tx, collaboration commitments in 2011. at&t cto john donovan blog: #attces	at&t announces innovation center in tx, collaboration commitments in 2011. at&t cto john donovan blog: #attces	0.1	negative	-0.1			2009-05-07	0	0	0	0	0.5	0.5	25.45	-1.24	47.5833	79.4167	-2	0	2	0
2011-01-05	AT&T Selects MedApps for Remote Care Monitoring Solution: http://go-att.us/n5zf	at&t selects medapps for remote care monitoring solution:	at&t selects medapps for remote care monitoring solution:	0.2	negative	-0.1			2009-05-08	0	0	0	0	0.5	0.5	25.25	-0.200001	48.0833	79.9167	-2	0	2	0
2010-11-22	AT&T Delivers Nation's Fastest Mobile Broadband Network by Wide Margin: http://go-att.us/na2b	at&t delivers nation's fastest mobile broadband network by wide margin:	at&t delivers nation's fastest mobile broadband network by wide margin:	0.4	negative	-0.1			2009-05-09	0	0	0	0	0.5	0.5	25.25	0	48.5833	80.4167	-2	0	2	0
2009-01-28	AT&T Business Solutions Positioned in Analyst Firm's Leaders Quadrant for Global Network Service Providers: http://is.gd/hz8c	at&t business solutions positioned in analyst firm's leaders quadrant for global network service providers:	at&t business solutions positioned in analyst firm's leaders quadrant for global network service providers:	0.2	negative	-0.1			2009-05-10	0	0	0	0	0.5	0.5	25.25	0	49.0833	80.9167	-2	0	2	0
2018-12-21	The third instalment of Dive Bar Pub Crawl 2018. _x000D_ The Elves have mutinied and are getting a little muddled after this set. @mollytime777 might want to swap out to plastic glasses and cutlery in The Dive. _x000D_ $ISOL_x000D_ $IMH_x000D_ $LIHT_x000D_ $ATT_x000D_ $IN_x000D_ $TGIFhttps://www.reddit.com/r/TheCannalysts/comments/a8f1zx/dive_bar_pub_crawl_2018_third_six/?st=JPYMIB6H&sh=7f9865d1Ã…	the third instalment of dive bar pub crawl 2018. _x000D_ the elves have mutinied and are getting a little muddled after this set. @mollytime777 might want to swap out to plastic glasses and cutlery in the dive. _x000D_ $isol_x000D_ $imh_x000D_ $liht_x000D_ $att_x000D_ $in_x000D_ $tgif	the third instalment of dive bar pub crawl 2018. _x000D_ the elves have mutinied and are getting a little muddled after this set. @mollytime777 might want to swap out to plastic glasses and cutlery in the dive. _x000D_ $isol_x000D_ $imh_x000D_ $liht_x000D_ $att_x000D_ $in_x000D_ $tgif	0.25	negative	-0.09375			2009-05-11	0	0	0	0	0.5	0.5	25.36	0.110001	49.5833	81.4167	-2	0	2	0
2014-01-05	@RantyKanty Brandon, we're sorry you had a frustrating experience. Were you able to access your account? Let us know if you still need help!	@rantykanty brandon, we're sorry you had a frustrating experience. were you able to access your account? let us know if you still need help!	@rantykanty brandon, we're sorry you had a frustrating experience. were you able to access your account? let us know if you still need help!	0.841667	negative	-0.0916667			2009-05-12	0	0	0	0	0.5	0.5	25.73	0.369999	50.0833	81.9167	-2	0	2	0
2017-01-01	We want to get our customersÃ¢â‚¬â„¢ usual local broadcast stations back into their lineups and share their frustration.	we want to get our customers usual local broadcast stations back into their lineups and share their frustration.	we want to get our customers usual local broadcast stations back into their lineups and share their frustration.	0.0833333	negative	-0.0833333			2009-05-13	0	0	0	0	0.5	0.5	25.24	-0.49	50.5833	82.4167	-2	0	2	0
2011-01-05	John Donovan, Chief Technology Officer, shows our network evolution: Past, Present, Future #ATTCES http://twitpic.com/3nar15	john donovan, chief technology officer, shows our network evolution: past, present, future #attces	john donovan, chief technology officer, shows our network evolution: past, present, future #attces	0.125	negative	-0.0833333			2009-05-14	0	0	0	0	0.5	0.5	24.98	-0.26	51.0833	82.9167	-2	0	2	0
2010-02-01	AT&T Launches 28 Days Campaign During Black History Month to Encourage, Inspire and Empower African Americans: http://bit.ly/aXhRBm	at&t launches 28 days campaign during black history month to encourage, inspire and empower african americans:	at&t launches 28 days campaign during black history month to encourage, inspire and empower african americans:	0.216667	negative	-0.0833333			2009-05-15	0	0	0	0	0.5	0.5	24.88	-0.100001	51.5833	83.4167	-2	0	2	0
2016-04-22	@BIG_VK1 The social media addiction runs deep, Kent! At least we've come a long way from these days...pic.twitter.com/U4c6nyV6tS	@big_vk1 the social media addiction runs deep, kent! at least we've come a long way from these days...pic.twitter.com/u4c6nyv6ts	@big_vk1 the social media addiction runs deep, kent! at least we've come a long way from these days...pic.twitter.com/u4c6nyv6ts	0.316667	negative	-0.0791667			2009-05-16	0	0	0	0	0.5	0.5	24.88	0	52.0833	83.9167	-2	0	2	0
2018-05-11	Ah, AmericaÃ¢â‚¬â€where your company can be implicated in a massive bribery scandal and your stock price holds steady because investors don't expect the company will be punished in any way for it._x000D_ $NVS $ATT #Novartis #ATTpic.twitter.com/zzLiR8j2Cf	ah, americawhere your company can be implicated in a massive bribery scandal and your stock price holds steady because investors don't expect the company will be punished in any way for it._x000D_ $nvs $att #novartis #attpic.twitter.com/zzlir8j2cf	ah, americawhere your company can be implicated in a massive bribery scandal and your stock price holds steady because investors don't expect the company will be punished in any way for it._x000D_ $nvs $att #novartis #attpic.twitter.com/zzlir8j2cf	0.666667	negative	-0.0777778			2009-05-17	0	0	0	0	0.5	0.5	24.88	0	52.5833	84.4167	-2	0	2	0
2014-06-15	@malicewi We're not happy unless you are, Maria. That said, you made our day too. Thanks for the shout out! #ATTLove	@malicewi we're not happy unless you are, maria. that said, you made our day too. thanks for the shout out! #attlove	@malicewi we're not happy unless you are, maria. that said, you made our day too. thanks for the shout out! #attlove	0.6	negative	-0.075			2009-05-18	0	0	0	0	0.5	0.5	24.59	-0.289999	53.0833	84.9167	-2	0	2	0
2012-07-16	#TeamUSA Olympic swimmer @RyanLochte shows us getting to #London2012 Ã¢â‚¬Â¦ ItÃ¢â‚¬â„¢s just a warm up: http://go-att.us/45b5Ã‚Â (CC @ATTTeamUSA)	#teamusa olympic swimmer @ryanlochte shows us getting to #london2012 its just a warm up: (cc @attteamusa)	#teamusa olympic swimmer @ryanlochte shows us getting to #london2012 its just a warm up: (cc @attteamusa)	0.8	negative	-0.075			2009-05-19	0	0	0	0	0.5	0.5	24.67	0.08	53.5833	85.4167	-2	0	2	0
2010-01-20	AT&T donates 1,000 wireless phones to Haiti relief, works with other companies to provide a total of 7,000 phones: bit.ly/8mCiJZ	at&t donates 1,000 wireless phones to haiti relief, works with other companies to provide a total of 7,000 phones: bit.ly/8mcijz	at&t donates 1,000 wireless phones to haiti relief, works with other companies to provide a total of 7,000 phones: bit.ly/8mcijz	0.5625	negative	-0.0625			2009-05-20	0	0	0	0	0.5	0.5	24.13	-0.540001	54.0833	85.9167	-2	0	2	0
2010-11-22	New Mobile App from AT&T Simplifies Data Backup for Small Businesses on the Go: http://go-att.us/3rvk	new mobile app from at&t simplifies data backup for small businesses on the go:	new mobile app from at&t simplifies data backup for small businesses on the go:	0.427273	negative	-0.0568182			2009-05-21	0	0	0	0	0.5	0.5	23.67	-0.459999	54.5833	86.4167	-2	0	2	0
2014-06-16	@AgentAllen We're sorry you encountered a long wait time, Allen. We're always available online if you need us. Let us know if we can help.	@agentallen we're sorry you encountered a long wait time, allen. we're always available online if you need us. let us know if we can help.	@agentallen we're sorry you encountered a long wait time, allen. we're always available online if you need us. let us know if we can help.	0.6	negative	-0.05			2009-05-22	0	0	0	0	0.5	0.5	23.68	0.01	55.0833	86.9167	-2	0	2	0
2014-01-06	@aflo913 We don't see any issues in the area. How long has this been going on and have you tried Mark the Spot? http://on.fb.me/1f8QoNH	@aflo913 we don't see any issues in the area. how long has this been going on and have you tried mark the spot?	@aflo913 we don't see any issues in the area. how long has this been going on and have you tried mark the spot?	0.4	negative	-0.05			2009-05-23	0	0	0	0	0.5	0.5	23.68	0	55.5833	87.4167	-2	0	2	0
2014-01-02	@Xride Have you tried our Mark the Spot app to report trouble spots directly to the network? http://soc.att.com/151uEJt	@xride have you tried our mark the spot app to report trouble spots directly to the network?	@xride have you tried our mark the spot app to report trouble spots directly to the network?	0.3	negative	-0.05			2009-05-24	0	0	0	0	0.5	0.5	23.68	0	56.0833	87.9167	-2	0	2	0
2009-11-19	RT @ShareATT: DAILY TIP(iPhone): To re-type term .com in email, hold period button for 2 sec +, .com button will appear http://bit.ly/4A9tNK	rt @shareatt: daily tip(iphone): to re-type term .com in email, hold period button for 2 sec +, .com button will appear	rt @shareatt: daily tip(iphone): to re-type term .com in email, hold period button for 2 sec +, .com button will appear	0.3	negative	-0.05			2009-05-25	0	0	0	0	0.5	0.5	23.68	0	56.5833	88.4167	-2	0	2	0
2013-02-19	@BABY_113 Hi Ashley - our team knows of an issue in the area, & they're working to get it fixed as quickly as possible. Sry for the trouble!	@baby_113 hi ashley - our team knows of an issue in the area, & they're working to get it fixed as quickly as possible. sry for the trouble!	@baby_113 hi ashley - our team knows of an issue in the area, & they're working to get it fixed as quickly as possible. sry for the trouble!	0.466667	negative	-0.05			2009-05-26	0	0	0	0	0.5	0.5	24.51	0.83	57.0833	88.9167	-2	0	2	0
2017-12-12	Both $NF.c and $GHG.c look prime for tomorrow ! Dont be shy to take profits on those $ACG $ATT dont be greedy reallocate https://twitter.com/montana8169/status/940680133358313475Ã‚Â Ã¢â‚¬Â¦ Ok official we due for a $NF $GHG run @ndaloisi @TMTteammoney APPROVAL TAG pic.twitter.com/qzr74JfHSy	both $nf.c and $ghg.c look prime for tomorrow ! dont be shy to take profits on those $acg $att dont be greedy reallocate ok official we due for a $nf $ghg run @ndaloisi @tmtteammoney approval tag pic.twitter.com/qzr74jfhsy	both $nf.c and $ghg.c look prime for tomorrow ! dont be shy to take profits on those $acg $att dont be greedy reallocate ok official we due for a $nf $ghg run @ndaloisi @tmtteammoney approval tag pic.twitter.com/qzr74jfhsy	0.458333	negative	-0.0416667			2009-05-27	0	0	0	0	0.5	0.5	24.07	-0.44	57.5833	89.4167	-2	0	2	0
2012-01-28	Get up to 75% off select cases! Select accessories only, while supplies last. Other restrictions apply.http://social.att.com/HzY	get up to 75% off select cases! select accessories only, while supplies last. other restrictions apply.	get up to 75% off select cases! select accessories only, while supplies last. other restrictions apply.	0.480556	negative	-0.0416667			2009-05-28	0	0	0	0	0.5	0.5	24.63	0.559999	58.0833	89.9167	-2	0	2	0
2012-01-26	Get 30% off select chargers! Offer ends 1/26. Select chargers only, while supplies last. Other restrictions apply.http://social.att.com/hfL	get 30% off select chargers! offer ends 1/26. select chargers only, while supplies last. other restrictions apply.	get 30% off select chargers! offer ends 1/26. select chargers only, while supplies last. other restrictions apply.	0.480556	negative	-0.0416667			2009-05-29	0	0	0	0	0.5	0.5	24.79	0.160002	58.5833	90.4167	-2	0	2	0
2010-10-28	Check out the red & white BlackBerry Torch 9800, Windows Phone 7 devices and other AT&T news for the holiday season http://go-att.us/qztm	check out the red & white blackberry torch 9800, windows phone 7 devices and other at&t news for the holiday season	check out the red & white blackberry torch 9800, windows phone 7 devices and other at&t news for the holiday season	0.125	negative	-0.0416667			2009-05-30	0	0	0	0	0.5	0.5	24.79	0	59.0833	90.9167	-2	0	2	0
2017-09-25	We understand your irritation of not enjoying the new operating system. DM your wireless# so we can assist you. Thank you! ^MG	we understand your irritation of not enjoying the new operating system. dm your wireless# so we can assist you. thank you! ^mg	we understand your irritation of not enjoying the new operating system. dm your wireless# so we can assist you. thank you! ^mg	0.527273	negative	-0.0397727			2009-05-31	0	0	0	0	0.5	0.5	24.79	0	59.5833	91.4167	-2	0	2	0
2013-04-24	Limited time offer for the #MiFi Liberate mobile hotspot Ã¢â‚¬â€œ only $19.99. Get yours today. http://soc.att.com/15Hq1ss	limited time offer for the #mifi liberate mobile hotspot only $19.99. get yours today.	limited time offer for the #mifi liberate mobile hotspot only $19.99. get yours today.	0.571429	negative	-0.0357143			2009-06-01	0	0	0	0	0.5	0.5	24.64	-0.150002	60.0833	91.9167	-2	0	2	0
2017-09-25	Hi Tyler! Thanks for reaching out to us. Sorry to hear this, can we have your contact details so we can help you ? Thanks NikkiM	hi tyler! thanks for reaching out to us. sorry to hear this, can we have your contact details so we can help you ? thanks nikkim	hi tyler! thanks for reaching out to us. sorry to hear this, can we have your contact details so we can help you ? thanks nikkim	0.466667	negative	-0.0333333			2009-06-02	0	0	0	0	0.5	0.5	24.84	0.200001	60.5833	92.4167	-2	0	2	0
2014-01-06	@emmichmurray Emily we're so sorry you had a frustrating experience. We'd be happy to try to help you if you'd like. What's going on?	@emmichmurray emily we're so sorry you had a frustrating experience. we'd be happy to try to help you if you'd like. what's going on?	@emmichmurray emily we're so sorry you had a frustrating experience. we'd be happy to try to help you if you'd like. what's going on?	0.966667	negative	-0.0333333			2009-06-03	0	0	0	0	0.5	0.5	24.46	-0.380001	61.0833	92.9167	-2	0	2	0
2018-01-01	Hello, Vikas! Thank you for your reply. We're here to help! We currently do not have an ETA on when services will be restored. We do understand this can be frustrating, and we are working tirelessly to get this fixed. Your continued patience is greatly appreciated. -AyaM	hello, vikas! thank you for your reply. we're here to help! we currently do not have an eta on when services will be restored. we do understand this can be frustrating, and we are working tirelessly to get this fixed. your continued patience is greatly appreciated. -ayam	hello, vikas! thank you for your reply. we're here to help! we currently do not have an eta on when services will be restored. we do understand this can be frustrating, and we are working tirelessly to get this fixed. your continued patience is greatly appreciated. -ayam	0.4	negative	-0.025			2009-06-04	0	0	0	0	0.5	0.5	24.36	-0.099998	61.5833	93.4167	-2	0	2	0
2015-09-22	@maddiepeek are you ready for TCU game? We want to get you closer to the action. Follow us and send us a DM for details! #StrongerSaturday	@maddiepeek are you ready for tcu game? we want to get you closer to the action. follow us and send us a dm for details! #strongersaturday	@maddiepeek are you ready for tcu game? we want to get you closer to the action. follow us and send us a dm for details! #strongersaturday	0.333333	negative	-0.025			2009-06-05	0	0	0	0	0.5	0.5	24.56	0.199998	62.0833	93.9167	-2	0	2	0
2015-01-12	@JamesWarvel16 gameday is finally here! We've got some gear for you to enjoy a #BetterSaturday for the big game, follow & DM for details!	@jameswarvel16 gameday is finally here! we've got some gear for you to enjoy a #bettersaturday for the big game, follow & dm for details!	@jameswarvel16 gameday is finally here! we've got some gear for you to enjoy a #bettersaturday for the big game, follow & dm for details!	0.5	negative	-0.025			2009-06-06	0	0	0	0	0.5	0.5	24.56	0	62.5833	94.4167	-2	0	2	0
2011-12-30	Excited for #BCS? Unlock the AT&T College Football Badge by checking in on @foursquare at the stadium during any #BCS game. #4sqBadgeFTW	excited for #bcs? unlock the at&t college football badge by checking in on @foursquare at the stadium during any #bcs game. #4sqbadgeftw	excited for #bcs? unlock the at&t college football badge by checking in on @foursquare at the stadium during any #bcs game. #4sqbadgeftw	0.575	negative	-0.0125			2009-06-07	0	0	0	0	0.5	0.5	24.56	0	63.0833	94.9167	-2	0	2	0
2010-03-04	AT&T Slims Down Accessory Packaging, Announces New Eco-Friendly Standards for Handsets: http://go-att.us/kpmw	at&t slims down accessory packaging, announces new eco-friendly standards for handsets:	at&t slims down accessory packaging, announces new eco-friendly standards for handsets:	0.371717	negative	-0.00959596			2009-06-08	0	0	0	0	0.5	0.5	24.4	-0.159999	63.5833	95.4167	-2	0	2	0
2018-01-02	Hi there, Tim. we sincerely apologize for the slow internet speeds you have been experiencing. We understand how frustrating slow internet speeds are. Could you send us a DM with more details of your experience along with a verification of your account number? ^AriO	hi there, tim. we sincerely apologize for the slow internet speeds you have been experiencing. we understand how frustrating slow internet speeds are. could you send us a dm with more details of your experience along with a verification of your account number? ^ario	hi there, tim. we sincerely apologize for the slow internet speeds you have been experiencing. we understand how frustrating slow internet speeds are. could you send us a dm with more details of your experience along with a verification of your account number? ^ario	0.54	negative	-2.22045e-17			2009-06-09	0	0	0	0	0.5	0.5	24.21	-0.190001	64.0833	95.9167	-2	0	2	0
2018-12-21	Vertically integrated cannabis company @Abattis provides marketing and operational updates_x000D_ $ATT $ATTBF #Stocks #Trading #SmallCap #Cannastockshttps://www.stockpools.com/news/Abattis-Provides-Marketing-and-Operational-UpdatesÃ‚Â Ã¢â‚¬Â¦	vertically integrated cannabis company @abattis provides marketing and operational updates_x000D_ $att $attbf #stocks #trading #smallcap #cannastocks	vertically integrated cannabis company @abattis provides marketing and operational updates_x000D_ $att $attbf #stocks #trading #smallcap #cannastocks	0	positive	0			2009-06-10	0	0	0	0	0.5	0.5	24.28	0.070002	64.5833	96.4167	-2	0	2	0
2018-12-18	Life sciences and biotechnology company @Abattis launches comfort neutraceutical_x000D_ $ATT $ATTBF #smallcap #cannastocks #tradinghttps://www.stockpools.com/news/Abattis-Bioceuticals-Launches-Comfort-NeutraceuticalÃ‚Â Ã¢â‚¬Â¦	life sciences and biotechnology company @abattis launches comfort neutraceutical_x000D_ $att $attbf #smallcap #cannastocks #trading	life sciences and biotechnology company @abattis launches comfort neutraceutical_x000D_ $att $attbf #smallcap #cannastocks #trading	0	positive	0			2009-06-11	0	0	0	0	0.5	0.5	24.79	0.51	65.0833	96.9167	-2	0	2	0
2018-12-18	$ATT Vergence Naturals and Naturopathic Doctor and Nutraceutical Product Developer Brazos Minshew Launch Comfort https://ryghub.com/2018/12/18/vergence-naturals-and-naturopathic-doctor-and-nutraceutical-product-developer-brazos-minshew-launch-comfort/Ã‚Â Ã¢â‚¬Â¦pic.twitter.com/F39RUQ228N	$att vergence naturals and naturopathic doctor and nutraceutical product developer brazos minshew launch comfort	$att vergence naturals and naturopathic doctor and nutraceutical product developer brazos minshew launch comfort	0	positive	0			2009-06-12	0	0	0	0	0.5	0.5	25.01	0.219999	65.5833	97.4167	-2	0	2	0
2018-12-17	#Stockpools daily update includes news fromÃ‚Â Ã‚Â OK2 Minerals @usevenzee @Abattis and @upco_ _x000D_ $OK.V $VENZ.V $ATT $ATTBF $UPCO $UCCPFhttps://www.stockpools.com/news	#stockpools daily update includes news fromok2 minerals @usevenzee @abattis and @upco_ _x000D_ $ok.v $venz.v $att $attbf $upco $uccpf	#stockpools daily update includes news fromok2 minerals @usevenzee @abattis and @upco_ _x000D_ $ok.v $venz.v $att $attbf $upco $uccpf	0	positive	0			2009-06-13	0	0	0	0	0.5	0.5	25.01	0	66.0833	97.9167	-2	0	2	0
2018-12-11	Abattis Bioceuticals (@Abattis) (#CSE: $ATT | #OTC: $ATTBF) Comfort Launch by Vergence Naturals Exceeds Expectations [http://www.stockhouse.com/news/press-releases/2018/12/11/comfort-launch-by-vergence-naturals-exceeds-expectationsÃ‚Â Ã¢â‚¬Â¦]_x000D_ #POTstocks #investing #stocks #stockmarket #trading #investors #news #business #investments #cannabisdaily #MarijuanaStockspic.twitter.com/4xkU27bsPI	abattis bioceuticals (@abattis) (#cse: $att | #otc: $attbf) comfort launch by vergence naturals exceeds expectations [_x000D_ #potstocks #investing #stocks #stockmarket #trading #investors #news #business #investments #cannabisdaily #marijuanastockspic.twitter.com/4xku27bspi	abattis bioceuticals (@abattis) (#cse: $att | #otc: $attbf) comfort launch by vergence naturals exceeds expectations [_x000D_ #potstocks #investing #stocks #stockmarket #trading #investors #news #business #investments #cannabisdaily #marijuanastockspic.twitter.com/4xku27bspi	0	positive	0			2009-06-14	0	0	0	0	0.5	0.5	25.01	0	66.5833	98.4167	-2	0	2	0
2018-12-10	We appreciate you reaching out. To ensure everything is working properly, you can try following the steps here https://soc.att.com/2SE1hfLÃ‚Â Please let us know if this helps ^DanC	we appreciate you reaching out. to ensure everything is working properly, you can try following the steps here please let us know if this helps ^danc	we appreciate you reaching out. to ensure everything is working properly, you can try following the steps here please let us know if this helps ^danc	0.1	positive	0			2009-06-15	0	0	0	0	0.5	0.5	24.63	-0.380001	67.0833	98.9167	-2	0	2	0
2018-12-07	@Abattis $ATT_x000D_ ABATTIS ANNOUNCES ACQUISITION OF FERTILIZER COMPANY NUTRIVIDA_x000D_ (Pays $15 million in .12 shares or 125,000,000 units for a private held fertilizer company)_x000D_ http://www.stockwatch.com/News/Item.aspx?bid=Z-C%3aATT-2695574&symbol=ATT&region=CÃ‚Â Ã¢â‚¬Â¦_x000D_ #potstocks #investingpic.twitter.com/FmR7GRiffx	@abattis $att_x000D_ abattis announces acquisition of fertilizer company nutrivida_x000D_ (pays $15 million in .12 shares or 125,000,000 units for a private held fertilizer company)_x000D_ _x000D_ #potstocks #investingpic.twitter.com/fmr7griffx	@abattis $att_x000D_ abattis announces acquisition of fertilizer company nutrivida_x000D_ (pays $15 million in .12 shares or 125,000,000 units for a private held fertilizer company)_x000D_ _x000D_ #potstocks #investingpic.twitter.com/fmr7griffx	0.375	positive	0			2009-06-16	0	0	0	0	0.5	0.5	24.22	-0.41	67.5833	99.4167	-2	0	2	0
2018-12-03	$ATT. #Abattis Bioceuticals Corp ... Analyst Ideas of the Week Ã¢â‚¬â€œ Two Companies Achieve Commercial Production: AIWhttp://dlvr.it/Qsljqj	$att. #abattis bioceuticals corp ... analyst ideas of the week two companies achieve commercial production: aiw	$att. #abattis bioceuticals corp ... analyst ideas of the week two companies achieve commercial production: aiw	0	positive	0			2009-06-17	0	0	0	0	0.5	0.5	24.14	-0.08	68.0833	99.9167	-2	0	2	0
2018-12-01	I got the same guy when I called in, shilling $ATT....	i got the same guy when i called in, shilling $att....	i got the same guy when i called in, shilling $att....	0.125	positive	0			2009-06-18	0	0	0	0	0.5	0.5	24.13	-0.01	68.5833	100.417	-2	0	2	0
2018-11-30	WeÃ¢â‚¬â„¢re here for the #SECChampionship (and the views). pic.twitter.com/RnrKfCuxsG	were here for the #secchampionship (and the views). pic.twitter.com/rnrkfcuxsg	were here for the #secchampionship (and the views). pic.twitter.com/rnrkfcuxsg	0	positive	0			2009-06-19	0	0	0	0	0.5	0.5	24.04	-0.089998	69.0833	100.917	-2	0	2	0
2018-11-30	Walls that adapt? Streets that analyze? See what our team of futurists think #YouWill see in the next 25 years.pic.twitter.com/rLOtM9s9Kj	walls that adapt? streets that analyze? see what our team of futurists think #youwill see in the next 25 years.pic.twitter.com/rlotm9s9kj	walls that adapt? streets that analyze? see what our team of futurists think #youwill see in the next 25 years.pic.twitter.com/rlotm9s9kj	0	positive	0			2009-06-20	0	0	0	0	0.5	0.5	24.04	0	69.5833	101.417	-2	0	2	0
2018-02-20	JUST IN: Judge quashes request for documents regarding White House communications with Justice Department about AT&T merger with Time Warner $ATT $TWXpic.twitter.com/wDeawue62m	just in: judge quashes request for documents regarding white house communications with justice department about at&t merger with time warner $att $twxpic.twitter.com/wdeawue62m	just in: judge quashes request for documents regarding white house communications with justice department about at&t merger with time warner $att $twxpic.twitter.com/wdeawue62m	0	positive	0			2009-06-21	0	0	0	0	0.5	0.5	24.04	0	70.0833	101.917	-2	0	2	0
2018-02-06	$SRMX SKIQ POWERED BY ATT CHECKED THIS OUT _x000D_ http://investorshub.advfn.com/uimage/uploads/2018/2/6/miwfd1A121725-7Ã‚Â Ã¢â‚¬Â¦ $SRMX $ATT http://investorshub.advfn.com/boards/read_msg.aspx?message_id=138308838Ã‚Â Ã¢â‚¬Â¦	$srmx skiq powered by att checked this out _x000D_ $srmx $att	$srmx skiq powered by att checked this out _x000D_ $srmx $att	0	positive	0			2009-06-22	0	0	0	0	0.5	0.5	24.15	0.109999	70.5833	102.417	-2	0	2	0
2018-01-28	my week for trading $ggi,$mts,$clm $tps $att	my week for trading $ggi,$mts,$clm $tps $att	my week for trading $ggi,$mts,$clm $tps $att	0	positive	0			2009-06-23	0	0	0	0	0.5	0.5	24.66	0.51	71.0833	102.917	-2	0	2	0
2018-01-25	PRESS RELEASE Ã¢â‚¬â€œ As a result of the acquisition, Green Tree is now a wholly-owned subsidiary of $ATT and Green Tree's products will become available through our wholly-owned subsidiary, @vergencenatural: https://yhoo.it/2DCAOfxÃ‚Â pic.twitter.com/2uF5GwSXNN	press release as a result of the acquisition, green tree is now a wholly-owned subsidiary of $att and green tree's products will become available through our wholly-owned subsidiary, @vergencenatural:	press release as a result of the acquisition, green tree is now a wholly-owned subsidiary of $att and green tree's products will become available through our wholly-owned subsidiary, @vergencenatural:	0.333333	positive	0			2009-06-24	0	0	0	0	0.5	0.5	24.65	-0.01	71.5833	103.417	-2	0	2	0
2018-01-24	2017 was a big year for #marijuana with lots of progress being made in the space. We at $ATT will continue to learn and grow to the adapting market: http://bit.ly/2BcRCYtÃ‚Â pic.twitter.com/nU8paj5rZk	2017 was a big year for #marijuana with lots of progress being made in the space. we at $att will continue to learn and grow to the adapting market:	2017 was a big year for #marijuana with lots of progress being made in the space. we at $att will continue to learn and grow to the adapting market:	0.1	positive	0			2009-06-25	0	0	0	0	0.5	0.5	24.85	0.2	72.0833	103.917	-2	0	2	0
2018-01-22	Abattis Partners with Vancouver-Based Craft Brewer to Develop Hemp-Infused, Cannabinoid-Rich, THC-Free Craft Beer $ATT $ATTBF http://ow.ly/Sscz30hVDiD	abattis partners with vancouver-based craft brewer to develop hemp-infused, cannabinoid-rich, thc-free craft beer $att $attbf	abattis partners with vancouver-based craft brewer to develop hemp-infused, cannabinoid-rich, thc-free craft beer $att $attbf	0	positive	0			2009-06-26	0	0	0	0	0.5	0.5	24.82	-0.03	72.5833	104.417	-2	0	2	0
2018-01-19	AT&T to Launch Mobile 5G in 2018_x000D_ NETWORK / Dallas, Texas,/enero/04, 2018 ShareFacebookTwitterLinkedInEm $SRMX $ATT $FCChttp://investorshub.advfn.com/boards/read_msg.aspx?message_id=137820213Ã‚Â Ã¢â‚¬Â¦	at&t to launch mobile 5g in 2018_x000D_ network / dallas, texas,/enero/04, 2018 sharefacebooktwitterlinkedinem $srmx $att $fcc	at&t to launch mobile 5g in 2018_x000D_ network / dallas, texas,/enero/04, 2018 sharefacebooktwitterlinkedinem $srmx $att $fcc	0	positive	0			2009-06-27	0	0	0	0	0.5	0.5	24.82	0	73.0833	104.917	-2	0	2	0
2018-01-19	TXHD 2018 - the basics & updates_x000D_ TXHD Revenue Increases:_x000D_ 259% in Q1, 298% i $TXHD $GOOG $DIS $MSFT $AAPL $ATT $TWXhttp://investorshub.advfn.com/boards/read_msg.aspx?message_id=137817039Ã‚Â Ã¢â‚¬Â¦	txhd 2018 - the basics & updates_x000D_ txhd revenue increases:_x000D_ 259% in q1, 298% i $txhd $goog $dis $msft $aapl $att $twx	txhd 2018 - the basics & updates_x000D_ txhd revenue increases:_x000D_ 259% in q1, 298% i $txhd $goog $dis $msft $aapl $att $twx	0	positive	0			2009-06-28	0	0	0	0	0.5	0.5	24.82	0	73.5833	105.417	-2	0	2	0
2018-01-05	.@Abattis Closes One Private Placement, Arranges Another: https://goo.gl/JyR3fAÃ‚Â _x000D_ $ATT #Cannabis #Marijuana #WeedStockspic.twitter.com/LpJPn3bWzV	.@abattis closes one private placement, arranges another: _x000D_ $att #cannabis #marijuana #weedstockspic.twitter.com/lpjpn3bwzv	.@abattis closes one private placement, arranges another: _x000D_ $att #cannabis #marijuana #weedstockspic.twitter.com/lpjpn3bwzv	0.375	positive	0			2009-06-29	0	0	0	0	0.5	0.5	25.22	0.399999	74.0833	105.917	-2	0	2	0
2018-01-03	.. @VexTrades $WYY $CDW and $ATT coming .... maybe it breaks out here	.. @vextrades $wyy $cdw and $att coming .... maybe it breaks out here	.. @vextrades $wyy $cdw and $att coming .... maybe it breaks out here	0	positive	0			2009-06-30	0	0	0	0	0.5	0.5	24.84	-0.379999	74.5833	106.417	-2	0	2	0
2018-01-03	$ATT going , next stop 1$	$att going , next stop 1$	$att going , next stop 1$	0	positive	0			2009-07-01	0	0	0	0	0.5	0.5	25.07	0.23	75.0833	106.917	-2	0	2	0
2018-01-02	$ATT breakout. Let's see if we can test .75	$att breakout. let's see if we can test .75	$att breakout. let's see if we can test .75	0	positive	0			2009-07-02	0	0	0	0	0.5	0.5	24.59	-0.48	75.5833	107.417	-2	0	2	0
2018-01-02	$ATTBF $ATT In today for the next leg up	$attbf $att in today for the next leg up	$attbf $att in today for the next leg up	0	positive	0			2009-07-03	0	0	0	0	0.5	0.5	24.59	0	76.0833	107.917	-2	0	2	0
2018-01-02	$att has been lagging .. have a feeling it will have it's move soon	$att has been lagging .. have a feeling it will have it's move soon	$att has been lagging .. have a feeling it will have it's move soon	0	positive	0			2009-07-04	0	0	0	0	0.5	0.5	24.59	0	76.5833	108.417	-2	0	2	0
2017-12-27	The #healthsciences managerial experience of our CEO and President, Robert Abenante, fulfills the need for scientists in the growing #cannabis sector: http://bit.ly/2j51463Ã‚Â $ATT pic.twitter.com/TT8I3bUYsk	the #healthsciences managerial experience of our ceo and president, robert abenante, fulfills the need for scientists in the growing #cannabis sector: $att pic.twitter.com/tt8i3buysk	the #healthsciences managerial experience of our ceo and president, robert abenante, fulfills the need for scientists in the growing #cannabis sector: $att pic.twitter.com/tt8i3buysk	0	positive	0			2009-07-05	0	0	0	0	0.5	0.5	24.59	0	77.0833	108.917	-2	0	2	0
2017-12-27	Today $mmj $sx $att	today $mmj $sx $att	today $mmj $sx $att	0	positive	0			2009-07-06	0	0	0	0	0.5	0.5	24.8	0.209999	77.5833	109.417	-2	0	2	0
2017-12-14	$ATT / $ATTBF gaining some momentum again, bids stacking on L2	$att / $attbf gaining some momentum again, bids stacking on l2	$att / $attbf gaining some momentum again, bids stacking on l2	0	positive	0			2009-07-07	0	0	0	0	0.5	0.5	24.33	-0.469999	78.0833	109.917	-2	0	2	0
2017-12-12	Is $ATT making any sense to anyone? If so.. could you explain it to me.	is $att making any sense to anyone? if so.. could you explain it to me.	is $att making any sense to anyone? if so.. could you explain it to me.	0	positive	0			2009-07-08	0	0	0	0	0.5	0.5	23.54	-0.789999	78.5833	110.417	-2	0	2	0
2017-12-12	$att beauty news today! http://www.nasdaq.com/press-release/abattis-confirms-breakthrough-extraction-technology-capabilities-20171212-00595Ã‚Â Ã¢â‚¬Â¦	$att beauty news today!	$att beauty news today!	0	positive	0			2009-07-09	0	0	0	0	0.5	0.5	23.38	-0.160002	79.0833	110.917	-2	0	2	0
2017-12-07	$ATT, $HS, and $NF all traded well for me, hope you made some from my tweets.	$att, $hs, and $nf all traded well for me, hope you made some from my tweets.	$att, $hs, and $nf all traded well for me, hope you made some from my tweets.	0	positive	0			2009-07-10	0	0	0	0	0.5	0.5	23.44	0.060002	79.5833	111.417	-2	0	2	0
2017-11-25	some would say blocking the $ATT-$TWX deal is banana republic like policy http://fb.me/8XoC9rnGf	some would say blocking the $att-$twx deal is banana republic like policy	some would say blocking the $att-$twx deal is banana republic like policy	0	positive	0			2009-07-11	0	0	0	0	0.5	0.5	23.44	0	80.0833	111.917	-2	0	2	0
2017-11-21	NEWS RELEASE Ã¢â‚¬â€œ CSE: $ATT and @EHTherapeutics are positioned to grow analytical testing and import opportunities facilitated by @NorthernVineLab's renewed Licensed Dealer Laboratory: http://bit.ly/2jdtwCfÃ‚Â pic.twitter.com/YYpQqIdPoa	news release cse: $att and @ehtherapeutics are positioned to grow analytical testing and import opportunities facilitated by @northernvinelab's renewed licensed dealer laboratory:	news release cse: $att and @ehtherapeutics are positioned to grow analytical testing and import opportunities facilitated by @northernvinelab's renewed licensed dealer laboratory:	0	positive	0			2009-07-12	0	0	0	0	0.5	0.5	23.44	0	80.5833	112.417	-2	0	2	0
2017-10-23	get your shares @Abattis @NorthernVineLab $ATT before the ship sails #knowyourmedicine #labtestedpic.twitter.com/tr3I7BBgAy	get your shares @abattis @northernvinelab $att before the ship sails #knowyourmedicine #labtestedpic.twitter.com/tr3i7bbgay	get your shares @abattis @northernvinelab $att before the ship sails #knowyourmedicine #labtestedpic.twitter.com/tr3i7bbgay	0	positive	0			2009-07-13	0	0	0	0	0.5	0.5	23.77	0.329999	81.0833	112.917	-2	0	2	0
2017-10-14	Don't leave! We never want to leave you hanging! You are a valued member! DM us your account number for further review. ^NicJ	don't leave! we never want to leave you hanging! you are a valued member! dm us your account number for further review. ^nicj	don't leave! we never want to leave you hanging! you are a valued member! dm us your account number for further review. ^nicj	0.5	positive	0			2009-07-14	0	0	0	0	0.5	0.5	23.45	-0.319999	81.5833	113.417	-2	0	2	0
2017-10-14	we understand your looking to get internet in your RV. Please DM us your account number so we can further assist you.^NicJ	we understand your looking to get internet in your rv. please dm us your account number so we can further assist you.^nicj	we understand your looking to get internet in your rv. please dm us your account number so we can further assist you.^nicj	0.5	positive	0			2009-07-15	0	0	0	0	0.5	0.5	23.97	0.519998	82.0833	113.917	-2	0	2	0
2017-10-14	Hey Sheila! Thank you for reaching out, we appreciate your loyalty! Please send us a DM so we can further assist you.^CynthiaO	hey sheila! thank you for reaching out, we appreciate your loyalty! please send us a dm so we can further assist you.^cynthiao	hey sheila! thank you for reaching out, we appreciate your loyalty! please send us a dm so we can further assist you.^cynthiao	0.5	positive	0			2009-07-16	0	0	0	0	0.5	0.5	23.71	-0.26	82.5833	114.417	-2	0	2	0
2017-10-14	Let us take a further look into your U-verse issues. Please DM us your account number. We are here awaiting your reply! ^JornaiS	let us take a further look into your you-verse issues. please dm us your account number. we are here awaiting your reply! ^jornais	let us take a further look into your you-verse issues. please dm us your account number. we are here awaiting your reply! ^jornais	0.5	positive	0			2009-07-17	0	0	0	0	0.5	0.5	23.98	0.270001	83.0833	114.917	-2	0	2	0
2017-10-13	Hi, Gavin. We don't want our customers feeling ripped off by our services. Can you DM us what the issue is? We are here to help.Wale	hi, gavin. we don't want our customers feeling ripped off by our services. can you dm us what the issue is? we are here to help.wale	hi, gavin. we don't want our customers feeling ripped off by our services. can you dm us what the issue is? we are here to help.wale	0	positive	0			2009-07-18	0	0	0	0	0.5	0.5	23.98	0	83.5833	115.417	-2	0	2	0
2017-10-13	SAME! #TaylorSwiftNOWpic.twitter.com/aPU63jD6uA	same! #taylorswiftnowpic.twitter.com/apu63jd6ua	same! #taylorswiftnowpic.twitter.com/apu63jd6ua	0.125	positive	0			2009-07-19	0	0	0	0	0.5	0.5	23.98	0	84.0833	115.917	-2	0	2	0
2017-10-13	Customers can help those affected in CA by texting Ã¢â‚¬ËœCAWILDFIRESÃ¢â‚¬â„¢ to 90999 to donate $10 to the American Red Cross. http://go.att.com/5ba6af8eÃ‚Â pic.twitter.com/PrVuibTyY6	customers can help those affected in ca by texting cawildfires to 90999 to donate $10 to the american red cross.	customers can help those affected in ca by texting cawildfires to 90999 to donate $10 to the american red cross.	0	positive	0			2009-07-20	0	0	0	0	0.5	0.5	24.42	0.44	84.5833	116.417	-2	0	2	0
2017-10-04	.@Abattis signs definitive distribution agreement with GD Pharma to sell Abattis products in S.Korea: https://goo.gl/p8oYV4Ã‚Â _x000D_ $ATT #Cannabispic.twitter.com/3u2z0slMJH	.@abattis signs definitive distribution agreement with gd pharma to sell abattis products in s.korea: _x000D_ $att #cannabispic.twitter.com/3u2z0slmjh	.@abattis signs definitive distribution agreement with gd pharma to sell abattis products in s.korea: _x000D_ $att #cannabispic.twitter.com/3u2z0slmjh	0	positive	0			2009-07-21	0	0	0	0	0.5	0.5	24.57	0.15	85.0833	116.917	-2	0	2	0
2017-09-27	Marijuana Movers: Momentum on Their Side - https://goo.gl/kiyJ91Ã‚Â _x000D_ $ATT #Cannabis #Marijuana #WeedStockspic.twitter.com/P0F0srx5zU	marijuana movers: momentum on their side - _x000D_ $att #cannabis #marijuana #weedstockspic.twitter.com/p0f0srx5zu	marijuana movers: momentum on their side - _x000D_ $att #cannabis #marijuana #weedstockspic.twitter.com/p0f0srx5zu	0	positive	0			2009-07-22	0	0	0	0	0.5	0.5	24.84	0.27	85.5833	117.417	-2	0	2	0
2017-09-27	Nikkita, we never want our valued customers to feel like they have been cheated! DM us any concerns, we want to help! ^AntB	nikkita, we never want our valued customers to feel like they have been cheated! dm us any concerns, we want to help! ^antb	nikkita, we never want our valued customers to feel like they have been cheated! dm us any concerns, we want to help! ^antb	0	positive	0			2009-07-23	0.116667	1	0	1	0	1	25.48	0.64	85.5833	118.417	-2	0	2	1
2017-09-27	We regret to hear that you are having problems we are going to provide a link to assist you. ^J.H. http://go.att.com/92304ea0	we regret to hear that you are having problems we are going to provide a link to assist you. ^j.h.	we regret to hear that you are having problems we are going to provide a link to assist you. ^j.h.	0	positive	0			2009-07-24	0.166667	2	0	2	0	1	25.45	-0.029999	85.5833	119.417	-2	0	2	2
2017-09-26	Hey there! You can sign up for future updates about fiber here: http://soc.att.com/21AGWXHÃ‚Â Let us know if this helps! ^RyanB	hey there! you can sign up for future updates about fiber here: let us know if this helps! ^ryanb	hey there! you can sign up for future updates about fiber here: let us know if this helps! ^ryanb	0.125	positive	0			2009-07-25	0	0	0	0	0.5	0.5	25.45	0	86.0833	119.917	-2	0	2	0
2017-09-26	That's correct! The $65/month prepaid go-phone plan includes unlimited talk, text, and data inside the United States. ^MikeM	that's correct! the $65/month prepaid go-phone plan includes unlimited talk, text, and data inside the united states. ^mikem	that's correct! the $65/month prepaid go-phone plan includes unlimited talk, text, and data inside the united states. ^mikem	0	positive	0			2009-07-26	0	0	0	0	0.5	0.5	25.45	0	86.5833	120.417	-2	0	2	0
2017-09-26	I can help you with that! If you could please DM me with your phone number so I can look into this. Thank you! ^ZackL	i can help you with that! if you could please dm me with your phone number so i can look into this. thank you! ^zackl	i can help you with that! if you could please dm me with your phone number so i can look into this. thank you! ^zackl	0	positive	0			2009-07-27	0.368182	2	0	2	0	1	25.73	0.279999	86.5833	121.417	-2	0	2	2
2017-09-26	You may still receive data alert texts during these protected dates, but billing will reflect the correct data charges.	you may still receive data alert texts during these protected dates, but billing will reflect the correct data charges.	you may still receive data alert texts during these protected dates, but billing will reflect the correct data charges.	0	positive	0			2009-07-28	0.534848	3	0	3	0	1	25.52	-0.21	86.5833	122.417	-2	0	2	3
2017-09-26	Oh no, Adrian! Saddens us to hear your internet isn't working on your phone. Please DM us your wireless number! ^KalinaE	oh no, adrian! saddens us to hear your internet isn't working on your phone. please dm us your wireless number! ^kalinae	oh no, adrian! saddens us to hear your internet isn't working on your phone. please dm us your wireless number! ^kalinae	0	positive	0			2009-07-29	0	0	0	0	0.5	0.5	25.95	0.430001	87.0833	122.917	-2	0	2	0
2017-09-26	Hi, Jim! We're sadden to hear your phone's locked. Try this link http://soc.att.com/1jfBQzXÃ‚Â to see if it can be unlocked. ^KalinaE	hi, jim! we're sadden to hear your phone's locked. try this link to see if it can be unlocked. ^kalinae	hi, jim! we're sadden to hear your phone's locked. try this link to see if it can be unlocked. ^kalinae	0	positive	0			2009-07-30	0.225	1	0	1	0	1	26.34	0.389999	87.0833	123.917	-2	0	2	1
2017-09-26	Hello Chris! We thank you for the compliment! We strive to give all of our customers everything they deserve from us! ^BranM	hello chris! we thank you for the compliment! we strive to give all of our customers everything they deserve from us! ^branm	hello chris! we thank you for the compliment! we strive to give all of our customers everything they deserve from us! ^branm	0	positive	0			2009-07-31	0	0	0	0	0.5	0.5	26.23	-0.11	87.5833	124.417	-2	0	2	0
2017-09-26	We apologize for the delay in reaching out! Can you please DM us further details so we can come to a solution? ^MeccaD	we apologize for the delay in reaching out! can you please dm us further details so we can come to a solution? ^meccad	we apologize for the delay in reaching out! can you please dm us further details so we can come to a solution? ^meccad	0.5	positive	0			2009-08-01	0	0	0	0	0.5	0.5	26.23	0	88.0833	124.917	-2	0	2	0
2017-09-26	State of the #TribecaTVFestival? Briefing in progress with #DesignatedSurvior's @MaggieQ, @KalPenn, @ItaliaRicci + Paulo Costanzo.pic.twitter.com/L2BfhuXuf4	state of the #tribecatvfestival? briefing in progress with #designatedsurvior's @maggieq, @kalpenn, @italiaricci + paulo costanzo.pic.twitter.com/l2bfhuxuf4	state of the #tribecatvfestival? briefing in progress with #designatedsurvior's @maggieq, @kalpenn, @italiaricci + paulo costanzo.pic.twitter.com/l2bfhuxuf4	0	positive	0			2009-08-02	0	0	0	0	0.5	0.5	26.23	0	88.5833	125.417	-2	0	2	0
2017-09-25	Data speed not what it should be, David? Follow us and DM your account number. We want to look into that for you! ^LarL	data speed not what it should be, david? follow us and dm your account number. we want to look into that for you! ^larl	data speed not what it should be, david? follow us and dm your account number. we want to look into that for you! ^larl	0	positive	0			2009-08-03	0.136364	1	0	1	0	1	26.23	0	88.5833	126.417	-2	0	2	1
2017-09-25	Experiencing lags while streaming video? We want to look into that. Follow us and DM your account number so we can assist! ^LarL	experiencing lags while streaming video? we want to look into that. follow us and dm your account number so we can assist! ^larl	experiencing lags while streaming video? we want to look into that. follow us and dm your account number so we can assist! ^larl	0	positive	0			2009-08-04	0	0	0	0	0.5	0.5	26.27	0.04	89.0833	126.917	-2	0	2	0
2017-09-24	Hey! We currently don't see an outage in your area. Here's a link: https://www.att.com/esupport/article.html#!/wireless/KM1009428Ã‚Â Ã¢â‚¬Â¦ to troubleshoot. ^RenaB	hey! we currently don't see an outage in your area. here's a link: #!/wireless/km1009428 to troubleshoot. ^renab	hey! we currently don't see an outage in your area. here's a link: #!/wireless/km1009428 to troubleshoot. ^renab	0.4	positive	0			2009-08-05	0	0	0	0	0.5	0.5	25.73	-0.54	89.5833	127.417	-2	0	2	0
2017-09-24	We apologize for the delayed reply. Here's a link: http://go.att.com/1ac222d8Ã‚Â to troubleshoot. DM us for further help. ^RenaB	we apologize for the delayed reply. here's a link: to troubleshoot. dm us for further help. ^renab	we apologize for the delayed reply. here's a link: to troubleshoot. dm us for further help. ^renab	0.5	positive	0			2009-08-06	0	0	0	0	0.5	0.5	25.55	-0.180001	90.0833	127.917	-2	0	2	0
2017-09-24	Connect with your family & friends in Puerto Rico. Register their AT&T wireless number to be updated. Details: http://go.att.com/d458729cÃ‚Â pic.twitter.com/xzGn4EVZfx	connect with your family & friends in puerto rico. register their at&t wireless number to be updated. details:	connect with your family & friends in puerto rico. register their at&t wireless number to be updated. details:	0	positive	0			2009-08-07	0	1	0	1	0	1	25.62	0.070002	90.0833	128.917	-2	0	2	1
2017-09-24	Hi Timm! We understand your frustrations with NFL Ticket! We are working to get your NFL Ticket running! DM us for help! ^DanaS	hi timm! we understand your frustrations with nfl ticket! we are working to get your nfl ticket running! dm us for help! ^danas	hi timm! we understand your frustrations with nfl ticket! we are working to get your nfl ticket running! dm us for help! ^danas	0	positive	0			2009-08-08	0	0	0	0	0.5	0.5	25.62	0	90.5833	129.417	-2	0	2	0
2017-09-24	Hi As! We thank you for your patience while we research this! We are working to bring a resolution to your concerns! DM us!^Danas	hi as! we thank you for your patience while we research this! we are working to bring a resolution to your concerns! dm us!^danas	hi as! we thank you for your patience while we research this! we are working to bring a resolution to your concerns! dm us!^danas	0	positive	0			2009-08-09	0	0	0	0	0.5	0.5	25.62	0	91.0833	129.917	-2	0	2	0
2017-09-24	It takes two to make it outta sight Ã¢â‚¬â€œ and day 2 of #TribecaTVFestival was outta this world with the @WillAndGrace and @Gotham casts.pic.twitter.com/h6Hb1Vbp5T	it takes two to make it outta sight and day 2 of #tribecatvfestival was outta this world with the @willandgrace and @gotham casts.pic.twitter.com/h6hb1vbp5t	it takes two to make it outta sight and day 2 of #tribecatvfestival was outta this world with the @willandgrace and @gotham casts.pic.twitter.com/h6hb1vbp5t	0	positive	0			2009-08-10	0	0	0	0	0.5	0.5	25.58	-0.040001	91.5833	130.417	-2	0	2	0
2017-09-24	Hey, Bleu! We're working diligently to get services restored. Our apologies there is no ETA please bear with us thank you ^DevD	hey, bleu! we're working diligently to get services restored. our apologies there is no eta please bear with us thank you ^devd	hey, bleu! we're working diligently to get services restored. our apologies there is no eta please bear with us thank you ^devd	0	positive	0			2009-08-11	0	1	0	1	0	1	25.36	-0.219999	91.5833	131.417	-2	0	2	1
2017-09-24	Please DM us what type of phone and what package? Here's a link that will give you insight http://go.att.com/3cb27423Ã‚Â ^GleneshaC	please dm us what type of phone and what package? here's a link that will give you insight ^gleneshac	please dm us what type of phone and what package? here's a link that will give you insight ^gleneshac	0	positive	0			2009-08-12	1.6	3	0	3	0	1	25.65	0.289999	91.5833	132.417	-2	0	2	3
2017-09-24	Oh no! We never like to hear that you could not receive services. Please DM us so we can take a closer look at this issue.^EdwinE	oh no! we never like to hear that you could not receive services. please dm us so we can take a closer look at this issue.^edwine	oh no! we never like to hear that you could not receive services. please dm us so we can take a closer look at this issue.^edwine	0	positive	0			2009-08-13	0	0	0	0	0.5	0.5	25.48	-0.17	92.0833	132.917	-2	0	2	0
2017-09-23	We stand with Puerto Rico and the U.S. Virgin Islands and are working to support recovery efforts. Details: http://go.att.com/f816a45aÃ‚Â pic.twitter.com/g5Txi9sd0T	we stand with puerto rico and the you.s. virgin islands and are working to support recovery efforts. details:	we stand with puerto rico and the you.s. virgin islands and are working to support recovery efforts. details:	0	positive	0			2009-08-14	0	0	0	0	0.5	0.5	25.45	-0.029999	92.5833	133.417	-2	0	2	0
2017-09-23	We apologize for the delay. Our team is here to help. Here's a link: https://www.att.com/esupport/article.html#!/wireless/KM1009428Ã‚Â Ã¢â‚¬Â¦ that may help with your service. ^RenaB	we apologize for the delay. our team is here to help. here's a link: #!/wireless/km1009428 that may help with your service. ^renab	we apologize for the delay. our team is here to help. here's a link: #!/wireless/km1009428 that may help with your service. ^renab	0	positive	0			2009-08-15	0	0	0	0	0.5	0.5	25.45	0	93.0833	133.917	-2	0	2	0
2017-09-23	Here is a link that should answer any questions you may have wiht your premier services http://go.att.com/91375ff5Ã‚Â ^ShamW	here is a link that should answer any questions you may have wiht your premier services ^shamw	here is a link that should answer any questions you may have wiht your premier services ^shamw	0	positive	0			2009-08-16	0	0	0	0	0.5	0.5	25.45	0	93.5833	134.417	-2	0	2	0
2017-09-23	Hi, we'd like to look into this, Please send us a DM with your name, account and contact info, and additional details.	hi, we'd like to look into this, please send us a dm with your name, account and contact info, and additional details.	hi, we'd like to look into this, please send us a dm with your name, account and contact info, and additional details.	0	positive	0			2009-08-17	0.3	1	0	1	0	1	25.02	-0.430001	93.5833	135.417	-2	0	2	1
2017-09-22	Hi, Maria. Our current statement on Puerto Rico and Hurricane Maria is here: http://go.att.com/1a091170Ã‚Â ^JamesV	hi, maria. our current statement on puerto rico and hurricane maria is here: ^jamesv	hi, maria. our current statement on puerto rico and hurricane maria is here: ^jamesv	0.4	positive	0			2009-08-18	0	0	0	0	0.5	0.5	25.1	0.08	94.0833	135.917	-2	0	2	0
2017-09-22	Mariano, let us look into adding the Apple watch to your account for you! Please DM us your phone number. Talk to you soon! ^KeeD	mariano, let us look into adding the apple watch to your account for you! please dm us your phone number. talk to you soon! ^keed	mariano, let us look into adding the apple watch to your account for you! please dm us your phone number. talk to you soon! ^keed	0	positive	0			2009-08-19	0	0	0	0	0.5	0.5	25.38	0.279999	94.5833	136.417	-2	0	2	0
2017-09-22	Learn how to remove a wireless line from your account or cancel service: http://soc.att.com/1PENpOGÃ‚Â We hope this helps! ^KeeD	learn how to remove a wireless line from your account or cancel service: we hope this helps! ^keed	learn how to remove a wireless line from your account or cancel service: we hope this helps! ^keed	0	positive	0			2009-08-20	0	1	0	1	0	1	25.54	0.160002	94.5833	137.417	-2	0	2	1
2017-09-22	Hi Lacey! We want to get your service running again! Please DM us your zip code, and account number so we can help! ^SharG	hi lacey! we want to get your service running again! please dm us your zip code, and account number so we can help! ^sharg	hi lacey! we want to get your service running again! please dm us your zip code, and account number so we can help! ^sharg	0	positive	0			2009-08-21	0	1	0	1	0	1	26	0.459999	94.5833	138.417	-2	0	2	1
2017-09-22	Please click on the following link http://chats.tc/s/BYOÃ‚Â within next 30 minutes to initiate a chat with me ^ Rey S	please click on the following link within next 30 minutes to initiate a chat with me ^ rey s	please click on the following link within next 30 minutes to initiate a chat with me ^ rey s	0.05	positive	0			2009-08-22	0	0	0	0	0.5	0.5	26	0	95.0833	138.917	-2	0	2	0
2017-09-22	Thank you for protecting our country! Start the unlock process for your phone here; https://www.att.com/esupport/article.html#!/wireless/KM1008728Ã‚Â Ã¢â‚¬Â¦ ^BriT	thank you for protecting our country! start the unlock process for your phone here; #!/wireless/km1008728 ^brit	thank you for protecting our country! start the unlock process for your phone here; #!/wireless/km1008728 ^brit	0	positive	0			2009-08-23	0.136364	1	0	1	0	1	26	0	95.0833	139.917	-2	0	2	1
2017-09-22	We know that your time is valuable, Allen! We'd like to see what we can do to help. Please DM us details of your issue!^KZ	we know that your time is valuable, allen! we'd like to see what we can do to help. please dm us details of your issue!^kz	we know that your time is valuable, allen! we'd like to see what we can do to help. please dm us details of your issue!^kz	0	positive	0			2009-08-24	0	0	0	0	0.5	0.5	26.14	0.139999	95.5833	140.417	-2	0	2	0
2017-09-22	Yikes, Ryan! We can help you here. Please send us a DM with further details of your concerns. We have your back. ^MeciS	yikes, ryan! we can help you here. please send us a dm with further details of your concerns. we have your back. ^mecis	yikes, ryan! we can help you here. please send us a dm with further details of your concerns. we have your back. ^mecis	0.25	positive	0			2009-08-25	0	0	0	0	0.5	0.5	26.3	0.16	96.0833	140.917	-2	0	2	0
2017-09-22	Hello! We do! It's called Internet 1000 which is unlimited. Check this link out for info! http://soc.att.com/2kAxIhcÃ‚Â . ^KylieL	hello! we do! it's called internet 1000 which is unlimited. check this link out for info! ^kyliel	hello! we do! it's called internet 1000 which is unlimited. check this link out for info! ^kyliel	0	positive	0			2009-08-26	0	0	0	0	0.5	0.5	26.51	0.210001	96.5833	141.417	-2	0	2	0
2017-09-22	Hi Rickie I see that you're trying to decide which service to choose. I have a link of all the channels. http://bit.ly/2gM4eIz	hi rickie i see that you're trying to decide which service to choose. i have a link of all the channels.	hi rickie i see that you're trying to decide which service to choose. i have a link of all the channels.	0	positive	0			2009-08-27	0	0	0	0	0.5	0.5	26.42	-0.09	97.0833	141.917	-2	0	2	0
2017-09-22	Of course, Monica! We're always here to help!	of course, monica! we're always here to help!	of course, monica! we're always here to help!	0	positive	0			2009-08-28	0	0	0	0	0.5	0.5	26.21	-0.210001	97.5833	142.417	-2	0	2	0
2017-09-22	No worries we got you. Click here for assistance http://go.att.com/c12cfb17Ã‚Â .Please let us know if it helped! ^JWillie	no worries we got you. click here for assistance .please let us know if it helped! ^jwillie	no worries we got you. click here for assistance .please let us know if it helped! ^jwillie	0	positive	0			2009-08-29	0	0	0	0	0.5	0.5	26.21	0	98.0833	142.917	-2	0	2	0
2017-09-21	Our Contact Us page is here: http://go.att.com/4513350dÃ‚Â It gives the numbers and times. DM us on which service this is. ^JamesV	our contact us page is here: it gives the numbers and times. dm us on which service this is. ^jamesv	our contact us page is here: it gives the numbers and times. dm us on which service this is. ^jamesv	0	positive	0			2009-08-30	0	0	0	0	0.5	0.5	26.21	0	98.5833	143.417	-2	0	2	0
2017-09-21	AT&T is working diligently to help impacted customers affected by Hurricane Irma. We are working on restoring service. ^Michr	at&t is working diligently to help impacted customers affected by hurricane irma. we are working on restoring service. ^michr	at&t is working diligently to help impacted customers affected by hurricane irma. we are working on restoring service. ^michr	0	positive	0			2009-08-31	0	0	0	0	0.5	0.5	26.05	-0.16	99.0833	143.917	-2	0	2	0
2017-09-21	Here's a link for checking about outages http://go.att.com/875118ceÃ‚Â Reach out if you need us! ^ShamW	here's a link for checking about outages reach out if you need us! ^shamw	here's a link for checking about outages reach out if you need us! ^shamw	0	positive	0			2009-09-01	0	0	0	0	0.5	0.5	25.36	-0.689998	99.5833	144.417	-2	0	2	0
2017-09-21	WeÃ¢â‚¬â„¢re extending credits for our customers for calls + texts from the US to MEX. Details: http://go.att.com/a8b7425eÃ‚Â pic.twitter.com/OK9SnWZIS6	were extending credits for our customers for calls + texts from the us to mex. details:	were extending credits for our customers for calls + texts from the us to mex. details:	0	positive	0			2009-09-02	0	0	0	0	0.5	0.5	25.37	0.01	100.083	144.917	-2	0	2	0
2017-09-20	The #ItCanWait movement grows with every pledge. Spread the word and pledge to never drive distracted today. http://ItCanWait.comÃ‚Â pic.twitter.com/ArHghYETQl	the #itcanwait movement grows with every pledge. spread the word and pledge to never drive distracted today.	the #itcanwait movement grows with every pledge. spread the word and pledge to never drive distracted today.	0	positive	0			2009-09-03	0	0	0	0	0.5	0.5	25.15	-0.220001	100.583	145.417	-2	0	2	0
2017-09-20	Mexico, we want to help. WeÃ¢â‚¬â„¢ll credit our customers for calls + texts from the US to MEX 9/19 Ã¢â‚¬â€œ 9/21: http://go.att.com/74416d08Ã‚Â pic.twitter.com/YGn0trgi0z	mexico, we want to help. well credit our customers for calls + texts from the us to mex 9/19 9/21:	mexico, we want to help. well credit our customers for calls + texts from the us to mex 9/19 9/21:	0	positive	0			2009-09-04	0	0	0	0	0.5	0.5	25.51	0.36	101.083	145.917	-2	0	2	0
2017-08-22	Today's Watchlist: $FAT, $LBY, $ISOL, $MARI, $RTM, $HBM, $IDM, $GTT, $KCC, $MQ, $FIRE, $EMC, $QBA, $BE, $LTE, $ATT, $APH, $CND, $UMB	today's watchlist: $fat, $lby, $isol, $mari, $rtm, $hbm, $idm, $gtt, $kcc, $mq, $fire, $emc, $qba, $be, $lte, $att, $aph, $cnd, $umb	today's watchlist: $fat, $lby, $isol, $mari, $rtm, $hbm, $idm, $gtt, $kcc, $mq, $fire, $emc, $qba, $be, $lte, $att, $aph, $cnd, $umb	0	positive	0			2009-09-05	0	0	0	0	0.5	0.5	25.51	0	101.583	146.417	-2	0	2	0
2017-08-16	Got our "Will Strike if Provoked" buttons on at $ATT Mobility. _x000D_ #1u #LifeAtATT #ATTEmployeepic.twitter.com/ofJvKc8gHr	got our "will strike if provoked" buttons on at $att mobility. _x000D_ #1u #lifeatatt #attemployeepic.twitter.com/ofjvkc8ghr	got our "will strike if provoked" buttons on at $att mobility. _x000D_ #1u #lifeatatt #attemployeepic.twitter.com/ofjvkc8ghr	0	positive	0			2009-09-06	0	0	0	0	0.5	0.5	25.51	0	102.083	146.917	-2	0	2	0
2017-04-30	#SiliconValley #stocks on watch:_x000D_ $TSLA $CLSN $STRP $ARYC $ATT $AMZN $GSAY $AAOI $NFLX $AMD	#siliconvalley #stocks on watch:_x000D_ $tsla $clsn $strp $aryc $att $amzn $gsay $aaoi $nflx $amd	#siliconvalley #stocks on watch:_x000D_ $tsla $clsn $strp $aryc $att $amzn $gsay $aaoi $nflx $amd	0	positive	0			2009-09-07	0	0	0	0	0.5	0.5	25.51	0	102.583	147.417	-2	0	2	0
2017-04-29	Abattis Signs Exclusive Distribution Agreement for Proprietary Extraction Technology http://buff.ly/2oKcu46Ã‚Â #technology $ATT pic.twitter.com/UZzDtqF6Hb	abattis signs exclusive distribution agreement for proprietary extraction technology #technology $att pic.twitter.com/uzzdtqf6hb	abattis signs exclusive distribution agreement for proprietary extraction technology #technology $att pic.twitter.com/uzzdtqf6hb	0	positive	0			2009-09-08	0	0	0	0	0.5	0.5	25.75	0.24	103.083	147.917	-2	0	2	0
2017-04-10	$acb $emc $att $weed surge on Thursdays news??http://www.cbc.ca/beta/news/politics/marijuana-legalization-plan-comes-out-thursday-1.4061517Ã‚Â Ã¢â‚¬Â¦	$acb $emc $att $weed surge on thursdays news??	$acb $emc $att $weed surge on thursdays news??	0	positive	0			2009-09-09	0	0	0	0	0.5	0.5	25.94	0.190001	103.583	148.417	-2	0	2	0
2017-04-06	Cannabis Stock News: Abattis Bioceuticals (OTCQB: $ATTBF) (CSE: $ATT) Gets Added to the ... http://dlvr.it/NqPcFC	cannabis stock news: abattis bioceuticals (otcqb: $attbf) (cse: $att) gets added to the ...	cannabis stock news: abattis bioceuticals (otcqb: $attbf) (cse: $att) gets added to the ...	0	positive	0			2009-09-10	0	0	0	0	0.5	0.5	26.56	0.619998	104.083	148.917	-2	0	2	0
2017-03-31	Can $PLUG land this $ATT contract ? pic.twitter.com/kQiJ2PkOyU	can $plug land this $att contract ? pic.twitter.com/kqij2pkoyu	can $plug land this $att contract ? pic.twitter.com/kqij2pkoyu	0	positive	0			2009-09-11	0	0	0	0	0.5	0.5	26.66	0.100001	104.583	149.417	-2	0	2	0
2017-02-01	Hi! Please DM us your email and phone number.	hi! please dm us your email and phone number.	hi! please dm us your email and phone number.	0	positive	0			2009-09-12	0	0	0	0	0.5	0.5	26.66	0	105.083	149.917	-2	0	2	0
2017-02-01	Hi please DM us your email and phone number. We can check on this for you.	hi please dm us your email and phone number. we can check on this for you.	hi please dm us your email and phone number. we can check on this for you.	0	positive	0			2009-09-13	0	0	0	0	0.5	0.5	26.66	0	105.583	150.417	-2	0	2	0
2017-02-01	Yes! Please DM us, Tabitha.	yes! please dm us, tabitha.	yes! please dm us, tabitha.	0	positive	0			2009-09-14	0	0	0	0	0.5	0.5	26.53	-0.129999	106.083	150.917	-2	0	2	0
2017-02-01	Hi Erin. Please send us a DM and we can help look into this.	hi erin. please send us a dm and we can help look into this.	hi erin. please send us a dm and we can help look into this.	0	positive	0			2009-09-15	0	0	0	0	0.5	0.5	26.7	0.17	106.583	151.417	-2	0	2	0
2017-01-31	Yes! We're following you now.	yes! we're following you now.	yes! we're following you now.	0.1	positive	0			2009-09-16	0	0	0	0	0.5	0.5	26.54	-0.16	107.083	151.917	-2	0	2	0
2017-01-04	No. Way.pic.twitter.com/kxfojypjbg	no. way.pic.twitter.com/kxfojypjbg	no. way.pic.twitter.com/kxfojypjbg	0	positive	0			2009-09-17	0	0	0	0	0.5	0.5	26.37	-0.17	107.583	152.417	-2	0	2	0
2017-01-03	Celebs, VR and #IoT innovation all in one place? It's not heaven, it's the 2017 #ATTDevSummit!https://twitter.com/attdeveloper/status/816420902069903360Ã‚Â Ã¢â‚¬Â¦ VR/AR Challenge finalist Pippa's Pan transforms story telling #ATTDevSummit https://www.pscp.tv/w/azrU1jFBbWp6WkdyT2VqZXd8MWRqR1haWm5ncnp4WkXNgn1jM6wJRFDooqj4NWK35lbg8CL3Zc3nP0SQTa5BÃ‚Â Ã¢â‚¬Â¦	celebs, vr and #iot innovation all in one place? it's not heaven, it's the 2017 #attdevsummit! vr/ar challenge finalist pippa's pan transforms story telling #attdevsummit	celebs, vr and #iot innovation all in one place? it's not heaven, it's the 2017 #attdevsummit! vr/ar challenge finalist pippa's pan transforms story telling #attdevsummit	0	positive	0			2009-09-18	0	0	0	0	0.5	0.5	27.05	0.679998	108.083	152.917	-2	0	2	0
2017-01-03	Winners will start to be contacted on the 9th.	winners will start to be contacted on the 9th.	winners will start to be contacted on the 9th.	0	positive	0			2009-09-19	0	0	0	0	0.5	0.5	27.05	0	108.583	153.417	-2	0	2	0
2017-01-01	@1993phoenixrise We want to get this local broadcast station back into your lineup and share your frustration.	@1993phoenixrise we want to get this local broadcast station back into your lineup and share your frustration.	@1993phoenixrise we want to get this local broadcast station back into your lineup and share your frustration.	0	positive	0			2009-09-20	0	0	0	0	0.5	0.5	27.05	0	109.083	153.917	-2	0	2	0
2016-12-31	Hi Lauren, please have an authorized account holder DM us. We want to look into this for you.	hi lauren, please have an authorized account holder dm us. we want to look into this for you.	hi lauren, please have an authorized account holder dm us. we want to look into this for you.	0	positive	0			2009-09-21	0	0	0	0	0.5	0.5	26.87	-0.179998	109.583	154.417	-2	0	2	0
2016-12-30	Those are beauTAYful!	those are beautayful!	those are beautayful!	0	positive	0			2009-09-22	0	0	0	0	0.5	0.5	26.5	-0.370001	110.083	154.917	-2	0	2	0
2016-12-30	We're jumping with you, Allison! We think she's TAY-mazing too.pic.twitter.com/SfKohMYpU2	we're jumping with you, allison! we think she's tay-mazing too.pic.twitter.com/sfkohmypu2	we're jumping with you, allison! we think she's tay-mazing too.pic.twitter.com/sfkohmypu2	0	positive	0			2009-09-23	0	0	0	0	0.5	0.5	27.13	0.629999	110.583	155.417	-2	0	2	0
2016-12-29	Only through the sweepstakes, Erika! http://attswiftstakes.com	only through the sweepstakes, erika!	only through the sweepstakes, erika!	1	positive	0			2009-09-24	0	0	0	0	0.5	0.5	27.03	-0.099998	111.083	155.917	-2	0	2	0
2016-12-29	This is an invite-only event, but weÃ¢â‚¬â„¢re hosting ticket giveaways!	this is an invite-only event, but were hosting ticket giveaways!	this is an invite-only event, but were hosting ticket giveaways!	0	positive	0			2009-09-25	0	0	0	0	0.5	0.5	26.96	-0.070002	111.583	156.417	-2	0	2	0
2016-12-28	All in a TAY's work!pic.twitter.com/yvaavQPkZy	all in a tay's work!pic.twitter.com/yvaavqpkzy	all in a tay's work!pic.twitter.com/yvaavqpkzy	0	positive	0			2009-09-26	0	0	0	0	0.5	0.5	26.96	0	112.083	156.917	-2	0	2	0
2016-12-27	Sounds like a TAY-mazing day to us, Jessica! #TaylorSwiftNOWpic.twitter.com/mNodbaMyyg	sounds like a tay-mazing day to us, jessica! #taylorswiftnowpic.twitter.com/mnodbamyyg	sounds like a tay-mazing day to us, jessica! #taylorswiftnowpic.twitter.com/mnodbamyyg	0	positive	0			2009-09-27	0	0	0	0	0.5	0.5	26.96	0	112.583	157.417	-2	0	2	0
2016-12-27	We know the feeling, Polly.pic.twitter.com/FfAPCImTnO	we know the feeling, polly.pic.twitter.com/ffapcimtno	we know the feeling, polly.pic.twitter.com/ffapcimtno	0	positive	0			2009-09-28	0	0	0	0	0.5	0.5	27.43	0.470001	113.083	157.917	-2	0	2	0
2016-12-25	The feeling is mutual, Alyssa.pic.twitter.com/aPvWvBc9Cn	the feeling is mutual, alyssa.pic.twitter.com/apvwvbc9cn	the feeling is mutual, alyssa.pic.twitter.com/apvwvbc9cn	0	positive	0			2009-09-29	0	0	0	0	0.5	0.5	27.2	-0.229999	113.583	158.417	-2	0	2	0
2016-12-24	Now that's what we call a Merry Swiftmas! #TaylorSwiftNOW	now that's what we call a merry swiftmas! #taylorswiftnow	now that's what we call a merry swiftmas! #taylorswiftnow	0	positive	0			2009-09-30	0	0	0	0	0.5	0.5	27.01	-0.190001	114.083	158.917	-2	0	2	0
2016-12-24	It can be used as a phone stand to turn your phone into a TV, or a headphone splitter so you can watch with a friend!	it can be used as a phone stand to turn your phone into a tv, or a headphone splitter so you can watch with a friend!	it can be used as a phone stand to turn your phone into a tv, or a headphone splitter so you can watch with a friend!	0	positive	0			2009-10-01	0	0	0	0	0.5	0.5	26.61	-0.399999	114.583	159.417	-2	0	2	0
2016-12-24	The gift that keeps on giving. #TaylorSwiftNOWpic.twitter.com/vLtQMykJk2	the gift that keeps on giving. #taylorswiftnowpic.twitter.com/vltqmykjk2	the gift that keeps on giving. #taylorswiftnowpic.twitter.com/vltqmykjk2	0	positive	0			2009-10-02	0	0	0	0	0.5	0.5	26.52	-0.090001	115.083	159.917	-2	0	2	0
2016-11-27	AT&T goes wireless to try to connect rural Arkansas to the Internet._x000D_ http://bit.ly/2fF3qazÃ‚Â #arpx #arnews $att	at&t goes wireless to try to connect rural arkansas to the internet._x000D_ #arpx #arnews $att	at&t goes wireless to try to connect rural arkansas to the internet._x000D_ #arpx #arnews $att	0	positive	0			2009-10-03	0	0	0	0	0.5	0.5	26.52	0	115.583	160.417	-2	0	2	0
2016-11-16	At a $200 billion market cap, $ATT had 302,000 employees. $MSFT had 27,000. $FB had just 9,199. http://go.theinformation.com/352106	at a $200 billion market cap, $att had 302,000 employees. $msft had 27,000. $fb had just 9,199.	at a $200 billion market cap, $att had 302,000 employees. $msft had 27,000. $fb had just 9,199.	0	positive	0			2009-10-04	0	0	0	0	0.5	0.5	26.52	0	116.083	160.917	-2	0	2	0
2016-11-10	Our freedom is a gift. As we look forward to #VeteransDay, take a minute to thank those who sacrifice to protect it. #ThankOurHeroespic.twitter.com/GZlqNO0GQE	our freedom is a gift. as we look forward to #veteransday, take a minute to thank those who sacrifice to protect it. #thankourheroespic.twitter.com/gzlqno0gqe	our freedom is a gift. as we look forward to #veteransday, take a minute to thank those who sacrifice to protect it. #thankourheroespic.twitter.com/gzlqno0gqe	0	positive	0			2009-10-05	0	0	0	0	0.5	0.5	26.76	0.24	116.583	161.417	-2	0	2	0
2016-11-08	Here's why our next president should block AT&T's Time Warner tie-up http://bit.ly/2eJYmRLÃ‚Â $ATT $TWX #Election2016pic.twitter.com/yfLPt2cfYq	here's why our next president should block at&t's time warner tie-up $att $twx #election2016pic.twitter.com/yflpt2cfyq	here's why our next president should block at&t's time warner tie-up $att $twx #election2016pic.twitter.com/yflpt2cfyq	0	positive	0			2009-10-06	0	0	0	0	0.5	0.5	27.15	0.39	117.083	161.917	-2	0	2	0
2016-11-08	AT&T employee mentors are connecting students to their dreams through virtual classrooms. #ATTimpact http://soc.att.com/2fdTm8MÃ‚Â pic.twitter.com/eYebNYUo3m	at&t employee mentors are connecting students to their dreams through virtual classrooms. #attimpact	at&t employee mentors are connecting students to their dreams through virtual classrooms. #attimpact	0	positive	0			2009-10-07	0	0	0	0	0.5	0.5	26.18	-0.97	117.583	162.417	-2	0	2	0
2016-11-08	Woo hoo! Those speeds call for a celebration!pic.twitter.com/xE3KF9mK3W	woo hoo! those speeds call for a celebration!pic.twitter.com/xe3kf9mk3w	woo hoo! those speeds call for a celebration!pic.twitter.com/xe3kf9mk3w	0	positive	0			2009-10-08	0	0	0	0	0.5	0.5	25.94	-0.239999	118.083	162.917	-2	0	2	0
2016-11-07	We canÃ¢â‚¬â„¢t wait either! Follow and DM us, we have something for you! #SoccerEverywhere	we can not wait either! follow and dm us, we have something for you! #soccereverywhere	we can not wait either! follow and dm us, we have something for you! #soccereverywhere	0	positive	0			2009-10-09	0	0	0	0	0.5	0.5	25.66	-0.280001	118.583	163.417	-2	0	2	0
2016-11-04	We're working on a fix now. Here's how to watch on SD: http://soc.att.com/2f1HYN5	we're working on a fix now. here's how to watch on sd:	we're working on a fix now. here's how to watch on sd:	0	positive	0			2009-10-10	0	0	0	0	0.5	0.5	25.66	0	119.083	163.917	-2	0	2	0
2016-11-04	Woo-hoo! We understand your need for speed!pic.twitter.com/AnjdPsh0gZ	woo-hoo! we understand your need for speed!pic.twitter.com/anjdpsh0gz	woo-hoo! we understand your need for speed!pic.twitter.com/anjdpsh0gz	0	positive	0			2009-10-11	0	0	0	0	0.5	0.5	25.66	0	119.583	164.417	-2	0	2	0
2016-11-04	8 channels having tech difficulties, weÃ¢â‚¬â„¢re working on a fix. To watch, unhide SD channels. No need to restart your receiver	8 channels having tech difficulties, were working on a fix. to watch, unhide sd channels. no need to restart your receiver	8 channels having tech difficulties, were working on a fix. to watch, unhide sd channels. no need to restart your receiver	0	positive	0			2009-10-12	0	0	0	0	0.5	0.5	25.6	-0.06	120.083	164.917	-2	0	2	0
2016-11-03	One chart sums up AT&T's purchase of Time Warner http://bit.ly/2erDe2oÃ‚Â via @theatlas HT @alicetruong $ATT $TWX #mobile #biznews #telecompic.twitter.com/a8mCgrb9gq	one chart sums up at&t's purchase of time warner via @theatlas ht @alicetruong $att $twx #mobile #biznews #telecompic.twitter.com/a8mcgrb9gq	one chart sums up at&t's purchase of time warner via @theatlas ht @alicetruong $att $twx #mobile #biznews #telecompic.twitter.com/a8mcgrb9gq	0	positive	0			2009-10-13	0	0	0	0	0.5	0.5	25.9	0.3	120.583	165.417	-2	0	2	0
2016-11-02	What's @GarthBrooks laughing about? Find out on the #ATTRedCarpet: http://soc.att.com/cmaredcarpetÃ‚Â #CMAawards50pic.twitter.com/m2En4TD4tB	what's @garthbrooks laughing about? find out on the #attredcarpet: #cmaawards50pic.twitter.com/m2en4td4tb	what's @garthbrooks laughing about? find out on the #attredcarpet: #cmaawards50pic.twitter.com/m2en4td4tb	0	positive	0			2009-10-14	0	0	0	0	0.5	0.5	25.83	-0.07	121.083	165.917	-2	0	2	0
2016-11-02	You know who s the #ATTRedCarpet? @ClayWalker. #CMAawards50pic.twitter.com/u5hbowKptJ	you know who s the #attredcarpet? @claywalker. #cmaawards50pic.twitter.com/u5hbowkptj	you know who s the #attredcarpet? @claywalker. #cmaawards50pic.twitter.com/u5hbowkptj	0	positive	0			2009-10-15	0	0	0	0	0.5	0.5	25.91	0.08	121.583	166.417	-2	0	2	0
2016-11-02	See why @chasebryant can't choose an Entertainer of the Year for the #CMAawards50. #ATTRedCarpetpic.twitter.com/XShLFPGGv3	see why @chasebryant can't choose an entertainer of the year for the #cmaawards50. #attredcarpetpic.twitter.com/xshlfpggv3	see why @chasebryant can't choose an entertainer of the year for the #cmaawards50. #attredcarpetpic.twitter.com/xshlfpggv3	0	positive	0			2009-10-16	0	0	0	0	0.5	0.5	25.7	-0.209999	122.083	166.917	-2	0	2	0
2016-11-02	The one and only @CharlieDaniels is in the house! Catch him on the #ATTRedCarpet at 6:30/5:30c: http://soc.att.com/cmaredcarpetÃ‚Â pic.twitter.com/ACcSTKSMHT	the one and only @charliedaniels is in the house! catch him on the #attredcarpet at 6:30/5:30c: pic.twitter.com/accstksmht	the one and only @charliedaniels is in the house! catch him on the #attredcarpet at 6:30/5:30c: pic.twitter.com/accstksmht	1	positive	0			2009-10-17	0	0	0	0	0.5	0.5	25.7	0	122.583	167.417	-2	0	2	0
2016-11-02	AT&T customers, get priority presale access to @FLAGALine tickets on Nov. 2-3!https://cards.twitter.com/cards/8pd0e/2i01lÃ‚Â Ã¢â‚¬Â¦	at&t customers, get priority presale access to @flagaline tickets on nov. 2-3!	at&t customers, get priority presale access to @flagaline tickets on nov. 2-3!	0	positive	0			2009-10-18	0	0	0	0	0.5	0.5	25.7	0	123.083	167.917	-2	0	2	0
2016-11-02	AT&T customers, skip to the front of the line for access to @kelly_clarkson tickets, on sale Nov 2-3.https://cards.twitter.com/cards/8pd0e/2i00tÃ‚Â Ã¢â‚¬Â¦	at&t customers, skip to the front of the line for access to @kelly_clarkson tickets, on sale nov 2-3.	at&t customers, skip to the front of the line for access to @kelly_clarkson tickets, on sale nov 2-3.	0	positive	0			2009-10-19	0	0	0	0	0.5	0.5	26	0.299999	123.583	168.417	-2	0	2	0
2016-10-29	The Sanderson sisters = squad goals. Get in the #Halloween spirit with #HocusPocus on @DIRECTV Cinema: http://soc.att.com/hocuspocusÃ‚Â pic.twitter.com/YvPes5WigX	the sanderson sisters = squad goals. get in the #halloween spirit with #hocuspocus on @directv cinema:	the sanderson sisters = squad goals. get in the #halloween spirit with #hocuspocus on @directv cinema:	0	positive	0			2009-10-20	0	0	0	0	0.5	0.5	25.99	-0.01	124.083	168.917	-2	0	2	0
2016-10-28	Looking for an ultra-fast internet provider you can count on? We're in 45 metros by end of year + still growing! http://soc.att.com/2foclhGÃ‚Â pic.twitter.com/S2nO5H8qBu	looking for an ultra-fast internet provider you can count on? we're in 45 metros by end of year + still growing!	looking for an ultra-fast internet provider you can count on? we're in 45 metros by end of year + still growing!	0	positive	0			2009-10-21	0	0	0	0	0.5	0.5	25.94	-0.049999	124.583	169.417	-2	0	2	0
2016-10-28	Before you start your engines , join @RedBullRacing driver Max Verstappen in taking the #ItCanWait pledge today at http://ItCanWait.comÃ‚Â pic.twitter.com/vByBvDddm6	before you start your engines , join @redbullracing driver max verstappen in taking the #itcanwait pledge today at	before you start your engines , join @redbullracing driver max verstappen in taking the #itcanwait pledge today at	0	positive	0			2009-10-22	0	0	0	0	0.5	0.5	26.1	0.159999	125.083	169.917	-2	0	2	0
2016-10-27	"You can't stop the aggregation." Doubtless mantra for us all, @Blackstone CEO Schwarzman's answer to the q on the $ATT deal #cjskb	"you can't stop the aggregation." doubtless mantra for us all, @blackstone ceo schwarzman's answer to the q on the $att deal #cjskb	"you can't stop the aggregation." doubtless mantra for us all, @blackstone ceo schwarzman's answer to the q on the $att deal #cjskb	0	positive	0			2009-10-23	0	0	0	0	0.5	0.5	25.73	-0.37	125.583	170.417	-2	0	2	0
2016-10-26	Carve out some time today to celebrate #NationalPumpkinDay! pic.twitter.com/3nxcHoxWw0	carve out some time today to celebrate #nationalpumpkinday! pic.twitter.com/3nxchoxww0	carve out some time today to celebrate #nationalpumpkinday! pic.twitter.com/3nxchoxww0	0	positive	0			2009-10-24	0	0	0	0	0.5	0.5	25.73	0	126.083	170.917	-2	0	2	0
2016-09-21	Is mobile viewing of NFL games happening, AT&T CEO says mobile viewing week over week grew 60% $ATT #communacopia	is mobile viewing of nfl games happening, at&t ceo says mobile viewing week over week grew 60% $att #communacopia	is mobile viewing of nfl games happening, at&t ceo says mobile viewing week over week grew 60% $att #communacopia	0	positive	0			2009-10-25	0	0	0	0	0.5	0.5	25.73	0	126.583	171.417	-2	0	2	0
2016-06-06	$ATT up +25.00% & $ATTBF +20.73% last wk- NEWS: #Abattis names Michael Yung as CEOhttp://bit.ly/26o3ePV	$att up +25.00% & $attbf +20.73% last wk- news: #abattis names michael yung as ceo	$att up +25.00% & $attbf +20.73% last wk- news: #abattis names michael yung as ceo	0.0666667	positive	0			2009-10-26	0	0	0	0	0.5	0.5	25.31	-0.420001	127.083	171.917	-2	0	2	0
2016-05-23	$ATT up +11.11% & $ATTBF +5.24% last wk- NEWS: #Abattis announces co-formulation with #Vitagumhttp://bit.ly/23GOVay	$att up +11.11% & $attbf +5.24% last wk- news: #abattis announces co-formulation with #vitagum	$att up +11.11% & $attbf +5.24% last wk- news: #abattis announces co-formulation with #vitagum	0.0666667	positive	0			2009-10-27	0	0	0	0	0.5	0.5	25.6	0.290001	127.583	172.417	-2	0	2	0
2016-04-25	#Abattis names Michael Yung as CEO http://bit.ly/26o3ePVÃ‚Â $ATTBF $ATT	#abattis names michael yung as ceo $attbf $att	#abattis names michael yung as ceo $attbf $att	0	positive	0			2009-10-28	0	0	0	0	0.5	0.5	26.08	0.48	128.083	172.917	-2	0	2	0
2016-04-18	$ATTBF up +14.42% & $ATT +9.09% last wk- NEWS: #Abattis receives NPN from Health Canada...http://bit.ly/1oTCHrT	$attbf up +14.42% & $att +9.09% last wk- news: #abattis receives npn from health canada...	$attbf up +14.42% & $att +9.09% last wk- news: #abattis receives npn from health canada...	0.0666667	positive	0			2009-10-29	0	0	0	0	0.5	0.5	26.23	0.15	128.583	173.417	-2	0	2	0
2016-04-18	#Abattis announces co-formulation with #Vitagum http://bit.ly/23GOVayÃ‚Â $ATTBF $ATT	#abattis announces co-formulation with #vitagum $attbf $att	#abattis announces co-formulation with #vitagum $attbf $att	0	positive	0			2009-10-30	0	0	0	0	0.5	0.5	25.67	-0.56	129.083	173.917	-2	0	2	0
2016-04-06	#Abattis enters a licensing arrangement with #Crimson to commercialize its #NÃƒâ€“XX Botanical Blends http://bit.ly/1qug8v9Ã‚Â $ATTBF $ATT	#abattis enters a licensing arrangement with #crimson to commercialize its #nxx botanical blends $attbf $att	#abattis enters a licensing arrangement with #crimson to commercialize its #nxx botanical blends $attbf $att	0	positive	0			2009-10-31	0	0	0	0	0.5	0.5	25.67	0	129.583	174.417	-2	0	2	0
2016-03-04	@Abattis subsidiary #Vergence announces launch & sale of #NOXX Botanical Blends http://bit.ly/1p1PbPcÃ‚Â $ATT $ATTBF	@abattis subsidiary #vergence announces launch & sale of #noxx botanical blends $att $attbf	@abattis subsidiary #vergence announces launch & sale of #noxx botanical blends $att $attbf	0	positive	0			2009-11-01	0	0	0	0	0.5	0.5	25.67	0	130.083	174.917	-2	0	2	0
2016-02-03	Yahoo's Potential Buyers $YHOO $VZ $NWSA $T $ATT $BABA $CMCSA http://benzinga.com/z/6205255	yahoo's potential buyers $yhoo $vz $nwsa $t $att $baba $cmcsa	yahoo's potential buyers $yhoo $vz $nwsa $t $att $baba $cmcsa	1	positive	0			2009-11-02	0	0	0	0	0.5	0.5	25.59	-0.08	130.583	175.417	-2	0	2	0
2016-01-30	$SRT 8k outlines minimum EBIDTA levels for 2016. Last time they hit those levels stock was at $10. I'm accumulating $S $VHC $ATT $AAPL $TMUS	$srt 8k outlines minimum ebidta levels for 2016. last time they hit those levels stock was at $10. i'm accumulating $s $vhc $att $aapl $tmus	$srt 8k outlines minimum ebidta levels for 2016. last time they hit those levels stock was at $10. i'm accumulating $s $vhc $att $aapl $tmus	0.0666667	positive	0			2009-11-03	0.112121	1	0	1	0	1	25.36	-0.229999	130.583	176.417	-2	0	2	1
2016-01-25	Here are this morning 10 #MostActive on the #CSE. #SmallCap #Stocks #Momentum *_x000D_ $KWG $PUF $VRT $PKK $PBT.U $XMG $GNI $ATT $SL * $IN *	here are this morning 10 #mostactive on the #cse. #smallcap #stocks #momentum *_x000D_ $kwg $puf $vrt $pkk $pbt.you $xmg $gni $att $sl * $in *	here are this morning 10 #mostactive on the #cse. #smallcap #stocks #momentum *_x000D_ $kwg $puf $vrt $pkk $pbt.you $xmg $gni $att $sl * $in *	0	positive	0			2009-11-04	0	0	0	0	0.5	0.5	25.53	0.17	131.083	176.917	-2	0	2	0
2016-01-14	@KatCalvinLA Thank you Kat for sticking with us! #ATTFamily	@katcalvinla thank you kat for sticking with us! #attfamily	@katcalvinla thank you kat for sticking with us! #attfamily	0	positive	0			2009-11-05	0	1	0	1	0	1	25.94	0.41	131.083	177.917	-2	0	2	1
2016-01-14	@LukeEatsKookies You deserve it, Luke! #ATTFamily	@lukeeatskookies you deserve it, luke! #attfamily	@lukeeatskookies you deserve it, luke! #attfamily	0	positive	0			2009-11-06	0.0666667	3	0	3	0	1	25.93	-0.010001	131.083	178.917	-2	0	2	3
2016-01-14	Imagine using your voice to control your home. #IoTwill do things from change the channel to adjust the thermostat.pic.twitter.com/j1uvlMd1Xb	imagine using your voice to control your home. #iotwill do things from change the channel to adjust the thermostat.pic.twitter.com/j1uvlmd1xb	imagine using your voice to control your home. #iotwill do things from change the channel to adjust the thermostat.pic.twitter.com/j1uvlmd1xb	0	positive	0			2009-11-07	0	0	0	0	0.5	0.5	25.93	0	131.583	179.417	-2	0	2	0
2016-01-14	#TBT In '93, we showcased a series that spoke to the future of technology. Imagine what the next 22 yrs. will bring. http://bit.ly/18MRHK8	#tbt in '93, we showcased a series that spoke to the future of technology. imagine what the next 22 yrs. will bring.	#tbt in '93, we showcased a series that spoke to the future of technology. imagine what the next 22 yrs. will bring.	0.0625	positive	0			2009-11-08	0	0	0	0	0.5	0.5	25.93	0	132.083	179.917	-2	0	2	0
2016-01-13	Your car told your house to turn on the lights when you pull up. #IoTwill make it possible. http://soc.att.com/1ONCZulÃ‚Â pic.twitter.com/1iUcRbcZKA	your car told your house to turn on the lights when you pull up. #iotwill make it possible.	your car told your house to turn on the lights when you pull up. #iotwill make it possible.	1	positive	0			2009-11-09	0	0	0	0	0.5	0.5	26.34	0.41	132.583	180.417	-2	0	2	0
2016-01-12	@Thomas9Jones Yay! What are you going to do with all that data, T.J.?!pic.twitter.com/GO8HRxx4OP	@thomas9jones yay! what are you going to do with all that data, t.j.?!pic.twitter.com/go8hrxx4op	@thomas9jones yay! what are you going to do with all that data, t.j.?!pic.twitter.com/go8hrxx4op	0	positive	0			2009-11-10	0	0	0	0	0.5	0.5	26.36	0.020001	133.083	180.917	-2	0	2	0
2016-01-11	@NoeliaSays Noelia, don't tell anyone! #NationalChampionshippic.twitter.com/9mDDas9mVQ	@noeliasays noelia, don't tell anyone! #nationalchampionshippic.twitter.com/9mddas9mvq	@noeliasays noelia, don't tell anyone! #nationalchampionshippic.twitter.com/9mddas9mvq	0	positive	0			2009-11-11	0.25	1	0	1	0	1	26.44	0.08	133.083	181.917	-2	0	2	1
2016-01-11	@alex25martin Hi Alex, thank you! We'll take the compliment! #NationalChampionshippic.twitter.com/Ra8VHQGEfZ	@alex25martin hi alex, thank you! we'll take the compliment! #nationalchampionshippic.twitter.com/ra8vhqgefz	@alex25martin hi alex, thank you! we'll take the compliment! #nationalchampionshippic.twitter.com/ra8vhqgefz	0	positive	0			2009-11-12	0	1	0	1	0	1	26.29	-0.15	133.083	182.917	-2	0	2	1
2016-01-10	Way to tee off 2016. Congrats, @JordanSpieth! #ATTAthlete #LetsGoJordanhttps://twitter.com/PGATOUR/status/686380229737058304Ã‚Â Ã¢â‚¬Â¦ At 30 under par, @JordanSpieth just won the @HyundaiTOC by EIGHT. #QuickHits http://snpy.tv/1OJnsff	way to tee off 2016. congrats, @jordanspieth! #attathlete #letsgojordan at 30 under par, @jordanspieth just won the @hyundaitoc by eight. #quickhits	way to tee off 2016. congrats, @jordanspieth! #attathlete #letsgojordan at 30 under par, @jordanspieth just won the @hyundaitoc by eight. #quickhits	0	positive	0			2009-11-13	0	0	0	0	0.5	0.5	26.25	-0.040001	133.583	183.417	-2	0	2	0
2016-01-09	@Vinny_Varvaro You have us doing the #ATTHappyDance, Vinny! Thank you for being part of the #ATTFamily.pic.twitter.com/Dga68QTM9b	@vinny_varvaro you have us doing the #atthappydance, vinny! thank you for being part of the #attfamily.pic.twitter.com/dga68qtm9b	@vinny_varvaro you have us doing the #atthappydance, vinny! thank you for being part of the #attfamily.pic.twitter.com/dga68qtm9b	0	positive	0			2009-11-14	0	0	0	0	0.5	0.5	26.25	0	134.083	183.917	-2	0	2	0
2016-01-08	@davidnail Hey David- your night was on fire & we know the audience felt it!	@davidnail hey david- your night was on fire & we know the audience felt it!	@davidnail hey david- your night was on fire & we know the audience felt it!	0	positive	0			2009-11-15	0	0	0	0	0.5	0.5	26.25	0	134.583	184.417	-2	0	2	0
2016-01-07	@dkim_bruh You got it, DeJhard! #MobilizingYourWorld	@dkim_bruh you got it, dejhard! #mobilizingyourworld	@dkim_bruh you got it, dejhard! #mobilizingyourworld	0	positive	0			2009-11-16	0.136364	1	0	1	0	1	26.29	0.040001	134.583	185.417	-2	0	2	1
2016-01-07	#CES2016 is coming to a close. Check out the future of #IoT and see all announcements, all in one place here: http://soc.att.com/1JrwUU6	#ces2016 is coming to a close. check out the future of #iot and see all announcements, all in one place here:	#ces2016 is coming to a close. check out the future of #iot and see all announcements, all in one place here:	0.125	positive	0			2009-11-17	0.45	2	0	2	0	1	26.28	-0.01	134.583	186.417	-2	0	2	2
2016-01-06	All the news you missed from #ATTDevSummit in oneÃ‚Â flipboardÃ‚Â #ATTVegas http://flip.it/a3.yw	all the news you missed from #attdevsummit in oneflipboard#attvegas	all the news you missed from #attdevsummit in oneflipboard#attvegas	0	positive	0			2009-11-18	0	0	0	0	0.5	0.5	26.31	0.029998	135.083	186.917	-2	0	2	0
2016-01-05	@Erik_L1965 Woo-hoo! We're here to keep you connected, Erik!	@erik_l1965 woo-hoo! we're here to keep you connected, erik!	@erik_l1965 woo-hoo! we're here to keep you connected, erik!	0	positive	0			2009-11-19	-0.05	1	1	0	1	0	26.11	-0.199998	136.083	186.917	-3	-1	1	1
2016-01-04	Tune in tomorrow at 9amPT when our execs take the stage from #ATTDevSummit #ATTVegas http://www.att.com/gen/press-room?pid=25182Ã‚Â Ã¢â‚¬Â¦	tune in tomorrow at 9ampt when our execs take the stage from #attdevsummit #attvegas	tune in tomorrow at 9ampt when our execs take the stage from #attdevsummit #attvegas	0	positive	0			2009-11-20	0	0	0	0	0.5	0.5	26.02	-0.090001	136.583	187.417	-3	0	2	0
2015-12-28	No controversy over this selection Ã¢â‚¬â€œ the South dominates data among the Power 5. http://soc.att.com/1QAR12TÃ‚Â pic.twitter.com/XXzCv08M0Y	no controversy over this selection the south dominates data among the power 5.	no controversy over this selection the south dominates data among the power 5.	0	positive	0			2009-11-21	0	0	0	0	0.5	0.5	26.02	0	137.083	187.917	-3	0	2	0
2015-12-17	#MostActive on the #CSE at the #Closing #MomentumPR #SmallCap #MicroCap #Stock #Market #Shares_x000D_ $NSK _x000D_ $ATT_x000D_ $KWG _x000D_ ** $ACB **_x000D_ $CPN	#mostactive on the #cse at the #closing #momentumpr #smallcap #microcap #stock #market #shares_x000D_ $nsk _x000D_ $att_x000D_ $kwg _x000D_ ** $acb **_x000D_ $cpn	#mostactive on the #cse at the #closing #momentumpr #smallcap #microcap #stock #market #shares_x000D_ $nsk _x000D_ $att_x000D_ $kwg _x000D_ ** $acb **_x000D_ $cpn	0	positive	0			2009-11-22	0	0	0	0	0.5	0.5	26.02	0	137.583	188.417	-3	0	2	0
2015-12-16	#EndOfTheDay #MostActive on the #CSE #MomentumPR #SmallCap #MicroCap_x000D_ $MMJ $CPN $ATT $SOM $SL_x000D_ $EAT $RFR $KWG ** $ACB ** $AMP	#endoftheday #mostactive on the #cse #momentumpr #smallcap #microcap_x000D_ $mmj $cpn $att $som $sl_x000D_ $eat $rfr $kwg ** $acb ** $amp	#endoftheday #mostactive on the #cse #momentumpr #smallcap #microcap_x000D_ $mmj $cpn $att $som $sl_x000D_ $eat $rfr $kwg ** $acb ** $amp	0	positive	0			2009-11-23	0	0	0	0	0.5	0.5	26.78	0.760001	138.083	188.917	-3	0	2	0
2015-12-16	@MrPlutofinest Of course, Pluto. Always lookin' out for our boy!	@mrplutofinest of course, pluto. always lookin' out for our boy!	@mrplutofinest of course, pluto. always lookin' out for our boy!	0	positive	0			2009-11-24	0	1	0	1	0	1	27.1	0.319999	138.083	189.917	-3	0	2	1
2015-12-16	2015 innovations set the stage for #IoT to become a part of our daily lives in 2016. http://soc.att.com/1YkpNOIÃ‚Â pic.twitter.com/FB30JW45F1	2015 innovations set the stage for #iot to become a part of our daily lives in 2016.	2015 innovations set the stage for #iot to become a part of our daily lives in 2016.	0	positive	0			2009-11-25	0.1	1	0	1	0	1	27.08	-0.02	138.083	190.917	-3	0	2	1
2015-12-14	#Monday morning #MostActive on the #CSE #MomentumPR #SmallCap #MicroCap #Cannabis_x000D_ $CHX $BLO $SL $HMK $AFI $LDS $BOT * $IN * $KWG $ATT	#monday morning #mostactive on the #cse #momentumpr #smallcap #microcap #cannabis_x000D_ $chx $blo $sl $hmk $afi $lds $bot * $in * $kwg $att	#monday morning #mostactive on the #cse #momentumpr #smallcap #microcap #cannabis_x000D_ $chx $blo $sl $hmk $afi $lds $bot * $in * $kwg $att	0	positive	0			2009-11-26	0	0	0	0	0.5	0.5	27.08	0	138.583	191.417	-3	0	2	0
2015-11-18	#wireless #spectrum is king former $FB exec to take on $att $vz $tmus $gsat has #wifi spectrum http://ow.ly/UMqlpÃ‚Â #mobile #telecom #FCC	#wireless #spectrum is king former $fb exec to take on $att $vz $tmus $gsat has #wifi spectrum #mobile #telecom #fcc	#wireless #spectrum is king former $fb exec to take on $att $vz $tmus $gsat has #wifi spectrum #mobile #telecom #fcc	0	positive	0			2009-11-27	0.458333	1	0	1	0	1	26.99	-0.09	138.583	192.417	-3	0	2	1
2015-11-06	@Abattis Provides Corporate Update | InvestorIntel http://bit.ly/1PexIx4Ã‚Â $ATT $ATTBF #cannabis	@abattis provides corporate update | investorintel $att $attbf #cannabis	@abattis provides corporate update | investorintel $att $attbf #cannabis	0	positive	0			2009-11-28	0.461111	2	0	2	0	1	26.99	0	138.583	193.417	-3	0	2	2
2015-09-24	$PCO $aapl others use contentguard (PCO) in manner the court validated Ruling that patents are valid against $ATT $HTC Huawei and Motorola	$pco $aapl others use contentguard (pco) in manner the court validated ruling that patents are valid against $att $htc huawei and motorola	$pco $aapl others use contentguard (pco) in manner the court validated ruling that patents are valid against $att $htc huawei and motorola	0	positive	0			2009-11-29	0	0	0	0	0.5	0.5	26.99	0	139.083	193.917	-3	0	2	0
2015-09-23	@JonathanDror Looks like someone loves themselves some football! We want to reward your spirit with a gift. Follow & DM us for details.	@jonathandror looks like someone loves themselves some football! we want to reward your spirit with a gift. follow & dm us for details.	@jonathandror looks like someone loves themselves some football! we want to reward your spirit with a gift. follow & dm us for details.	0	positive	0			2009-11-30	0.714583	4	0	4	0	1	26.94	-0.049999	139.083	194.917	-3	0	2	4
2015-09-23	@delaneyyyfittz WeÃ¢â‚¬â„¢re a fan of your #Sooner spirit. Follow us and send us a DM for a gift to make this Saturday a #StrongerSaturday.	@delaneyyyfittz were a fan of your #sooner spirit. follow us and send us a dm for a gift to make this saturday a #strongersaturday.	@delaneyyyfittz were a fan of your #sooner spirit. follow us and send us a dm for a gift to make this saturday a #strongersaturday.	0	positive	0			2009-12-01	0	0	0	0	0.5	0.5	27.18	0.239999	139.583	195.417	-3	0	2	0
2015-09-23	@BradFoxUS Thank you for your loyalty, Brad! We appreciate you!	@bradfoxus thank you for your loyalty, brad! we appreciate you!	@bradfoxus thank you for your loyalty, brad! we appreciate you!	0	positive	0			2009-12-02	0	0	0	0	0.5	0.5	27.35	0.17	140.083	195.917	-3	0	2	0
2015-09-23	@iTareek1 We bet you feel like this now... pic.twitter.com/mZziYbwROA	@itareek1 we bet you feel like this now... pic.twitter.com/mzziybwroa	@itareek1 we bet you feel like this now... pic.twitter.com/mzziybwroa	0	positive	0			2009-12-03	0.116667	2	0	2	0	1	27.52	0.17	140.083	196.917	-3	0	2	2
2015-09-22	@steffanpedersen We appreciate the loyalty, Steffan! #ATTFamily	@steffanpedersen we appreciate the loyalty, steffan! #attfamily	@steffanpedersen we appreciate the loyalty, steffan! #attfamily	0	positive	0			2009-12-04	0	2	0	2	0	1	27.6	0.08	140.083	197.917	-3	0	2	2
2015-09-22	@sammileigh2017 WeÃ¢â‚¬â„¢re a fan of your TCU spirit. Follow us and send us a DM for a gift to make this Saturday a #StrongerSaturday.	@sammileigh2017 were a fan of your tcu spirit. follow us and send us a dm for a gift to make this saturday a #strongersaturday.	@sammileigh2017 were a fan of your tcu spirit. follow us and send us a dm for a gift to make this saturday a #strongersaturday.	0	positive	0			2009-12-05	0	0	0	0	0.5	0.5	27.6	0	140.583	198.417	-3	0	2	0
2015-09-22	@SmittyIceee Looks like someone loves themselves some football! We want to reward your spirit with a gift. Follow & DM us for details.	@smittyiceee looks like someone loves themselves some football! we want to reward your spirit with a gift. follow & dm us for details.	@smittyiceee looks like someone loves themselves some football! we want to reward your spirit with a gift. follow & dm us for details.	0	positive	0			2009-12-06	0	0	0	0	0.5	0.5	27.6	0	141.083	198.917	-3	0	2	0
2015-09-22	@indigow76 Looks like someone loves themselves some football! We want to reward your spirit with a gift. Follow & DM us for details.	@indigow76 looks like someone loves themselves some football! we want to reward your spirit with a gift. follow & dm us for details.	@indigow76 looks like someone loves themselves some football! we want to reward your spirit with a gift. follow & dm us for details.	0	positive	0			2009-12-07	0.136364	1	0	1	0	1	27.97	0.369999	141.083	199.917	-3	0	2	1
2015-09-22	@IvyRTaylor Such a pleasure talking about #GigaPower with you yesterday, Mayor!	@ivyrtaylor such a pleasure talking about #gigapower with you yesterday, mayor!	@ivyrtaylor such a pleasure talking about #gigapower with you yesterday, mayor!	0.5	positive	0			2009-12-08	0	2	0	2	0	1	27.61	-0.359998	141.083	200.917	-3	0	2	2
2015-09-20	@Trev0ASU WeÃ¢â‚¬â„¢re a fan of your football spirit. Follow us and send us a DM for a gift to make this Saturday a #StrongerSaturday.	@trev0asu were a fan of your football spirit. follow us and send us a dm for a gift to make this saturday a #strongersaturday.	@trev0asu were a fan of your football spirit. follow us and send us a dm for a gift to make this saturday a #strongersaturday.	0	positive	0			2009-12-09	0	2	0	2	0	1	27.56	-0.050002	141.083	201.917	-3	0	2	2
2015-09-20	Time to go! #NYFW here I come. http://soc.att.com/1UYJkIcÃ‚Â https://amp.twimg.com/v/3ef988bd-3889-4c10-bc02-fd8156410295Ã‚Â Ã¢â‚¬Â¦	time to go! #nyfw here i come.	time to go! #nyfw here i come.	0	positive	0			2009-12-10	0.333333	2	0	2	0	1	27.76	0.200001	141.083	202.917	-3	0	2	2
2015-08-07	iOS 9 beta shows AT&T is finally on board with Wi-Fi calling support. #iphone $att http://www.macobserver.com/tmo/article/ios-9-public-beta-shows-att-is-finally-embracing-wi-fi-calling?utm_source=macobserver&utm_medium=rss&utm_campaign=tmo_twitterÃ‚Â Ã¢â‚¬Â¦pic.twitter.com/3VlpfKROLc	ios 9 beta shows at&t is finally on board with wi-fi calling support. #iphone $att	ios 9 beta shows at&t is finally on board with wi-fi calling support. #iphone $att	1	positive	0			2009-12-11	0.716667	2	0	2	0	1	28.01	0.25	141.083	203.917	-3	0	2	2
2015-07-12	Here's what happened in mobile this week: $TMUS $ATT mobile wars, $MSFT mobile strategy, $AMZN mobile storagehttp://read.bi/1GfLS7e	here's what happened in mobile this week: $tmus $att mobile wars, $msft mobile strategy, $amzn mobile storage	here's what happened in mobile this week: $tmus $att mobile wars, $msft mobile strategy, $amzn mobile storage	0	positive	0			2009-12-12	0	0	0	0	0.5	0.5	28.01	0	141.583	204.417	-3	0	2	0
2015-06-22	#netneutrality laws forcing telecos to abandon legacy policies and rethink data revenue streams $ATT $S $VShttp://read.bi/1LpCntQ	#netneutrality laws forcing telecos to abandon legacy policies and rethink data revenue streams $att $s $vs	#netneutrality laws forcing telecos to abandon legacy policies and rethink data revenue streams $att $s $vs	0	positive	0			2009-12-13	0	0	0	0	0.5	0.5	28.01	0	142.083	204.917	-3	0	2	0
2015-04-23	AT&T Inc. selling bond to fund $67.1B merger with DirecTV @ATT $ATT @Directv $DTV	at&t inc. selling bond to fund $67.1b merger with directv @att $att @directv $dtv	at&t inc. selling bond to fund $67.1b merger with directv @att $att @directv $dtv	0	positive	0			2009-12-14	0.1875	3	0	3	0	1	28.05	0.039999	142.083	205.917	-3	0	2	3
2015-04-22	BREAKING: AT&T reports first-quarter EPS of $0.63 on revenue of $32.6 billion. $ATT	breaking: at&t reports first-quarter eps of $0.63 on revenue of $32.6 billion. $att	breaking: at&t reports first-quarter eps of $0.63 on revenue of $32.6 billion. $att	0	positive	0			2009-12-15	0	0	0	0	0.5	0.5	27.6	-0.449999	142.583	206.417	-3	0	2	0
2015-04-22	BREAKING: AT&T Q1 revenue at $32.6 billion. $ATT	breaking: at&t q1 revenue at $32.6 billion. $att	breaking: at&t q1 revenue at $32.6 billion. $att	0	positive	0			2009-12-16	-0.05	2	1	1	0.5	0.5	27.52	-0.08	143.083	206.917	-4	-1	1	1
2015-03-18	$AAPL joined DOW Wednesday, replacing $ATT.	$aapl joined dow wednesday, replacing $att.	$aapl joined dow wednesday, replacing $att.	0	positive	0			2009-12-17	0	0	0	0	0.5	0.5	27.22	-0.300001	143.583	207.417	-4	0	2	0
2015-03-16	$ATT uses FCC net neutrality regulation it hates against FTC in data throttling case. http://www.macobserver.com/tmo/article/att-uses-fcc-net-neutrality-rules-it-hates-in-fight-against-ftc?utm_source=macobserver&utm_medium=rss&utm_campaign=tmo_twitterÃ‚Â Ã¢â‚¬Â¦pic.twitter.com/A44ucOyUzZ	$att uses fcc net neutrality regulation it hates against ftc in data throttling case.	$att uses fcc net neutrality regulation it hates against ftc in data throttling case.	0	positive	0			2009-12-18	0	0	0	0	0.5	0.5	27.32	0.100001	144.083	207.917	-4	0	2	0
2015-03-08	#Apple replaces $ATT in the #DowJones Industrial Index http://on.recode.net/1BW1vFgÃ‚Â MT @HopeFrankpic.twitter.com/OgzNggAxCO	#apple replaces $att in the #dowjones industrial index mt @hopefrankpic.twitter.com/ogznggaxco	#apple replaces $att in the #dowjones industrial index mt @hopefrankpic.twitter.com/ogznggaxco	0	positive	0			2009-12-19	0	0	0	0	0.5	0.5	27.32	0	144.583	208.417	-4	0	2	0
2015-01-12	We get onto $att about data throttling, plus Apple TV as a HomeKit hub on @tmodaily._x000D_ That's me, @verso & @jgamet_x000D_ http://www.macobserver.com/tmo/podcast/tmo-daily-observations-2015-01-12-att-data-throttling-apple-tv-homekit-hub?utm_campaign=tmo_twitterÃ‚Â Ã¢â‚¬Â¦Ã¢â‚¬ï¿½	we get onto $att about data throttling, plus apple tv as a homekit hub on @tmodaily._x000D_ that's me, @verso & @jgamet_x000D_	we get onto $att about data throttling, plus apple tv as a homekit hub on @tmodaily._x000D_ that's me, @verso & @jgamet_x000D_	0	positive	0			2009-12-20	0	0	0	0	0.5	0.5	27.32	0	145.083	208.917	-4	0	2	0
2015-01-12	I talk $att data throttling & Apple TV as a HomeKit hub on @tmodaily with @verso & @TMOBryan http://www.macobserver.com/tmo/podcast/tmo-daily-observations-2015-01-12-att-data-throttling-apple-tv-homekit-hub?utm_campaign=tmo_twitterÃ‚Â Ã¢â‚¬Â¦	i talk $att data throttling & apple tv as a homekit hub on @tmodaily with @verso & @tmobryan	i talk $att data throttling & apple tv as a homekit hub on @tmodaily with @verso & @tmobryan	0	positive	0			2009-12-21	0	1	0	1	0	1	27.54	0.220001	145.083	209.917	-4	0	2	1
2015-01-12	TMO Daily Observations 2015-01-12: AT&T Data Throttling, Apple TV HomeKit Hub http://www.macobserver.com/tmo/podcast/tmo-daily-observations-2015-01-12-att-data-throttling-apple-tv-homekit-hub?utm_campaign=tmo_twitterÃ‚Â Ã¢â‚¬Â¦ #tdo $att #apple #homekit	tmo daily observations 2015-01-12: at&t data throttling, apple tv homekit hub #tdo $att #apple #homekit	tmo daily observations 2015-01-12: at&t data throttling, apple tv homekit hub #tdo $att #apple #homekit	0	positive	0			2009-12-22	0	0	0	0	0.5	0.5	27.9	0.359999	145.583	210.417	-4	0	2	0
2015-01-12	@that_gurmgurm We agree! It's the year of the rollover! #RolloverDatapic.twitter.com/capeuUQVuf	@that_gurmgurm we agree! it's the year of the rollover! #rolloverdatapic.twitter.com/capeuuqvuf	@that_gurmgurm we agree! it's the year of the rollover! #rolloverdatapic.twitter.com/capeuuqvuf	0	positive	0			2009-12-23	0	0	0	0	0.5	0.5	28.04	0.140001	146.083	210.917	-4	0	2	0
2015-01-12	AT&T to FTC: We Can Throttle Data, and You Can't Stop Us http://www.macobserver.com/tmo/article/att-to-ftc-we-can-throttle-data-and-you-cant-stop-us?utm_campaign=tmo_twitterÃ‚Â Ã¢â‚¬Â¦ $att #ftc #wireless #data	at&t to ftc: we can throttle data, and you can't stop us $att #ftc #wireless #data	at&t to ftc: we can throttle data, and you can't stop us $att #ftc #wireless #data	0	positive	0			2009-12-24	0	0	0	0	0.5	0.5	28.1	0.059999	146.583	211.417	-4	0	2	0
2015-01-12	Following T-Mobile, AT&T Allows Some Customers to Roll Over Unused Data, via @nytimes #abouttime $ATT http://bits.blogs.nytimes.com/2015/01/07/following-t-mobile-att-allows-some-customers-to-roll-over-unused-data/?smprod=nytcore-iphone&smid=nytcore-iphone-shareÃ‚Â Ã¢â‚¬Â¦	following t-mobile, at&t allows some customers to roll over unused data, via @nytimes #abouttime $att	following t-mobile, at&t allows some customers to roll over unused data, via @nytimes #abouttime $att	0.1	positive	0			2009-12-25	0	0	0	0	0.5	0.5	28.1	0	147.083	211.917	-4	0	2	0
2015-01-11	@akofoid Hi Andy, starting 1/25 we will offer Rollover Data. http://soc.att.com/1AFK6fU	@akofoid hi andy, starting 1/25 we will offer rollover data.	@akofoid hi andy, starting 1/25 we will offer rollover data.	0.1	positive	0			2009-12-26	0	0	0	0	0.5	0.5	28.1	0	147.583	212.417	-4	0	2	0
2015-01-06	$ATT $AFI Affinor chairman sues Abattis, Withrow over defamation. Hope justice is served @NBrusatore #legalizemarijuana #StocksToWatch	$att $afi affinor chairman sues abattis, withrow over defamation. hope justice is served @nbrusatore #legalizemarijuana #stockstowatch	$att $afi affinor chairman sues abattis, withrow over defamation. hope justice is served @nbrusatore #legalizemarijuana #stockstowatch	0	positive	0			2009-12-27	0	0	0	0	0.5	0.5	28.1	0	148.083	212.917	-4	0	2	0
2015-01-01	$CYCC this year will be fire works Take them profits Team PennyHatStocks Team Money Makers $GE $NSEH $ATT $PLKD pic.twitter.com/kQb3vvA1B6	$cycc this year will be fire works take them profits team pennyhatstocks team money makers $ge $nseh $att $plkd pic.twitter.com/kqb3vva1b6	$cycc this year will be fire works take them profits team pennyhatstocks team money makers $ge $nseh $att $plkd pic.twitter.com/kqb3vva1b6	0	positive	0			2009-12-28	0	0	0	0	0.5	0.5	28.33	0.23	148.583	213.417	-4	0	2	0
2014-12-31	It's almost #Midnight! 5Ã¢â‚¬Â¦4Ã¢â‚¬Â¦3Ã¢â‚¬Â¦2Ã¢â‚¬Â¦1.. #HappyNewYearpic.twitter.com/MjM9ExFh9B	it's almost #midnight! 54321.. #happynewyearpic.twitter.com/mjm9exfh9b	it's almost #midnight! 54321.. #happynewyearpic.twitter.com/mjm9exfh9b	0	positive	0			2009-12-29	0	0	0	0	0.5	0.5	28.34	0.01	149.083	213.917	-4	0	2	0
2014-12-26	3 Companies that need to step up in 2015_x000D_ http://thetradecircle.com/content/3-stocks-need-step-2015Ã‚Â Ã¢â‚¬Â¦ Ã¢â‚¬Â¦_x000D_ $AMZN $S $TSLA $FB $TMUS $ATT $YHOO $FB $TWTR $GPRO	3 companies that need to step up in 2015_x000D_ _x000D_ $amzn $s $tsla $fb $tmus $att $yhoo $fb $twtr $gpro	3 companies that need to step up in 2015_x000D_ _x000D_ $amzn $s $tsla $fb $tmus $att $yhoo $fb $twtr $gpro	0	positive	0			2009-12-30	0	0	0	0	0.5	0.5	28.32	-0.02	149.583	214.417	-4	0	2	0
2014-11-09	At the margins: "TelecomÃ¢â‚¬â„¢s Cat Fight" http://stks.co/h1HnAÃ‚Â via @barronsonline #Broadband #Oligopolies $ATT $VZ $TMUS $S $$	at the margins: "telecoms cat fight" via @barronsonline #broadband #oligopolies $att $vz $tmus $s $$	at the margins: "telecoms cat fight" via @barronsonline #broadband #oligopolies $att $vz $tmus $s $$	0	positive	0			2009-12-31	0	0	0	0	0.5	0.5	28.03	-0.289999	150.083	214.917	-4	0	2	0
2014-07-10	Selfies in church? @ConcordDallas is closing the gap between faith and tech http://soc.att.com/1onP48oÃ‚Â #InspiredMobilitypic.twitter.com/O6cwlfSEoa	selfies in church? @concorddallas is closing the gap between faith and tech #inspiredmobilitypic.twitter.com/o6cwlfseoa	selfies in church? @concorddallas is closing the gap between faith and tech #inspiredmobilitypic.twitter.com/o6cwlfseoa	0	positive	0			2010-01-01	0	0	0	0	0.5	0.5	28.03	0	150.583	215.417	-4	0	2	0
2014-07-08	$ATTBF $ATT:CSE bid is building up pic.twitter.com/6flXWWTUIb	$attbf $att:cse bid is building up pic.twitter.com/6flxwwtuib	$attbf $att:cse bid is building up pic.twitter.com/6flxwwtuib	0	positive	0			2010-01-02	0	0	0	0	0.5	0.5	28.03	0	151.083	215.917	-4	0	2	0
2014-07-02	Now @ATT CEO Randall Stephenson joins @SquawkCNBC for a #firstonCNBC interview $ATT $DTV	now @att ceo randall stephenson joins @squawkcnbc for a #firstoncnbc interview $att $dtv	now @att ceo randall stephenson joins @squawkcnbc for a #firstoncnbc interview $att $dtv	0	positive	0			2010-01-03	0	0	0	0	0.5	0.5	28.03	0	151.583	216.417	-4	0	2	0
2014-06-27	Mexican billionaire Carlos Slim to buy out @ATT's $5.9 billion stake in America Movil $AMX $ATT http://www.bizjournals.com/dallas/news/2014/06/27/mexican-billionaire-carlos-slim-to-buy-out-at-ts-5.html?ana=twtÃ‚Â Ã¢â‚¬Â¦ via @DallasBizNews	mexican billionaire carlos slim to buy out @att's $5.9 billion stake in america movil $amx $att via @dallasbiznews	mexican billionaire carlos slim to buy out @att's $5.9 billion stake in america movil $amx $att via @dallasbiznews	0	positive	0			2010-01-04	0	0	0	0	0.5	0.5	28.58	0.549999	152.083	216.917	-4	0	2	0
2014-06-24	MT @HughesNews: Merger mania on Cap HIll. $ATT and $DTV CEO's testify in the House, then the Sen..What to expect: http://www.bloomberg.com/video/at-t-chief-takeover-of-directv-means-lower-prices-D~Rou5rhRlqekZ~hBDmHIA.htmlÃ‚Â Ã¢â‚¬Â¦	mt @hughesnews: merger mania on cap hill. $att and $dtv ceo's testify in the house, then the sen..what to expect: ~rou5rhrlqekz~hbdmhia.html	mt @hughesnews: merger mania on cap hill. $att and $dtv ceo's testify in the house, then the sen..what to expect: ~rou5rhrlqekz~hbdmhia.html	0	positive	0			2010-01-05	0	1	0	1	0	1	28.44	-0.139999	152.083	217.917	-4	0	2	1
2014-06-19	timely given the release of the Amazon Fire phone: 7 Charts Comparing $ATT and $VZ: http://www.dividend.com/how-to-invest/7-charts-that-compare-att-and-verizon-t-vz/Ã‚Â Ã¢â‚¬Â¦ via @dividenddotcom	timely given the release of the amazon fire phone: 7 charts comparing $att and $vz: via @dividenddotcom	timely given the release of the amazon fire phone: 7 charts comparing $att and $vz: via @dividenddotcom	0	positive	0			2010-01-06	0.0625	2	0	2	0	1	27.61	-0.83	152.083	218.917	-4	0	2	2
2014-06-18	@amazon Since you're using $ATT, might as well have called it the #Nook!	@amazon since you're using $att, might as well have called it the #nook!	@amazon since you're using $att, might as well have called it the #nook!	0	positive	0			2010-01-07	0.333333	1	0	1	0	1	27.3	-0.310002	152.083	219.917	-4	0	2	1
2014-06-16	@alexrickert Have you reported the issue with Mark the Spot? It helps inform us where enhancements should go next: http://soc.att.com/1ju7ylG	@alexrickert have you reported the issue with mark the spot? it helps inform us where enhancements should go next:	@alexrickert have you reported the issue with mark the spot? it helps inform us where enhancements should go next:	0	positive	0			2010-01-08	0	1	0	1	0	1	27.1	-0.199999	152.083	220.917	-4	0	2	1
2014-06-15	@SepiasSecret Thank you for creating and sharing your #ATTLiveProud meme!	@sepiassecret thank you for creating and sharing your #attliveproud meme!	@sepiassecret thank you for creating and sharing your #attliveproud meme!	0	positive	0			2010-01-09	0	0	0	0	0.5	0.5	27.1	0	152.583	221.417	-4	0	2	0
2014-06-15	@kelsiransom What's going on?	@kelsiransom what's going on?	@kelsiransom what's going on?	0	positive	0			2010-01-10	0	0	0	0	0.5	0.5	27.1	0	153.083	221.917	-4	0	2	0
2014-06-15	@OGTatum_ Is this an issue with your home internet? Try these tips and let us know if you're still having issues. http://soc.att.com/1g8QLnU	@ogtatum_ is this an issue with your home internet? try these tips and let us know if you're still having issues.	@ogtatum_ is this an issue with your home internet? try these tips and let us know if you're still having issues.	0	positive	0			2010-01-11	0.206349	1	0	1	0	1	26.97	-0.130001	153.083	222.917	-4	0	2	1
2014-06-15	@heystephanator Thank you for the compliment, we will share it with our team. Did you happen to get Mr. AT&T Repair Guy's name? Let us know!	@heystephanator thank you for the compliment, we will share it with our team. did you happen to get mr. at&t repair guy's name? let us know!	@heystephanator thank you for the compliment, we will share it with our team. did you happen to get mr. at&t repair guy's name? let us know!	0	positive	0			2010-01-12	0.148182	1	0	1	0	1	26.96	-0.01	153.083	223.917	-4	0	2	1
2014-06-15	@amyroonie Oh no. Why is that, Amy?	@amyroonie oh no. why is that, amy?	@amyroonie oh no. why is that, amy?	0	positive	0			2010-01-13	0	1	0	1	0	1	26.64	-0.32	153.083	224.917	-4	0	2	1
2014-06-15	@ksel16 We have plenty of options, Kameelah. Check them out here;http://soc.att.com/17iSYXL	@ksel16 we have plenty of options, kameelah. check them out here;	@ksel16 we have plenty of options, kameelah. check them out here;	0	positive	0			2010-01-14	0.145833	2	0	2	0	1	26.19	-0.449998	153.083	225.917	-4	0	2	2
2014-06-14	@lisaloopner Thank you for creating and sharing your #ATTLiveProud meme!	@lisaloopner thank you for creating and sharing your #attliveproud meme!	@lisaloopner thank you for creating and sharing your #attliveproud meme!	0	positive	0			2010-01-15	0.236364	3	0	3	0	1	25.79	-0.4	153.083	226.917	-4	0	2	3
2014-06-14	@RTeee_ What's going on?	@rteee_ what's going on?	@rteee_ what's going on?	0	positive	0			2010-01-16	0	0	0	0	0.5	0.5	25.79	0	153.583	227.417	-4	0	2	0
2014-06-14	@ohheyitsshann If you ever find Richy tell him we said hi.	@ohheyitsshann if you ever find richy tell him we said hi.	@ohheyitsshann if you ever find richy tell him we said hi.	0	positive	0			2010-01-17	0	0	0	0	0.5	0.5	25.79	0	154.083	227.917	-4	0	2	0
2014-06-13	@GrlProblems Hey girl! #Besties	@grlproblems hey girl! #besties	@grlproblems hey girl! #besties	0	positive	0			2010-01-18	0.0416667	1	0	1	0	1	25.79	0	154.083	228.917	-4	0	2	1
2014-06-09	$AAPL stores now offering both $TMUS month-to-month and $ATT prepaid plans with purchase of an unlocked #iphone.http://ow.ly/3lwMz8	$aapl stores now offering both $tmus month-to-month and $att prepaid plans with purchase of an unlocked #iphone.	$aapl stores now offering both $tmus month-to-month and $att prepaid plans with purchase of an unlocked #iphone.	0	positive	0			2010-01-19	0.8	2	0	2	0	1	26.2	0.41	154.083	229.917	-4	0	2	2
2014-05-22	$DTV and $ATT trucks doing work. Future colleagues getting to know one another. #relationships #teambuildingpic.twitter.com/mc16VlPt8T	$dtv and $att trucks doing work. future colleagues getting to know one another. #relationships #teambuildingpic.twitter.com/mc16vlpt8t	$dtv and $att trucks doing work. future colleagues getting to know one another. #relationships #teambuildingpic.twitter.com/mc16vlpt8t	0.125	positive	0			2010-01-20	-0.0625	1	1	0	1	0	25.83	-0.370001	155.083	229.917	-5	-1	1	1
2014-05-19	$ATT Inc. said it would buy DirecTV for $48.5 billion in cash and stock, or $95 per share: http://8nn.tv/1o7c91nÃ‚Â #8NN	$att inc. said it would buy directv for $48.5 billion in cash and stock, or $95 per share: #8nn	$att inc. said it would buy directv for $48.5 billion in cash and stock, or $95 per share: #8nn	0	positive	0			2010-01-21	0	0	0	0	0.5	0.5	25.67	-0.16	155.583	230.417	-5	0	2	0
2014-05-19	OQTD: The future is about delivering #video at scale._x000D_ RANDALL STEPHENSON,_x000D_ Chair & #CEO $ATT_x000D_ #Founder #VC #Startup http://ow.ly/3kCe3M	oqtd: the future is about delivering #video at scale._x000D_ randall stephenson,_x000D_ chair & #ceo $att_x000D_ #founder #vc #startup	oqtd: the future is about delivering #video at scale._x000D_ randall stephenson,_x000D_ chair & #ceo $att_x000D_ #founder #vc #startup	0.125	positive	0			2010-01-22	0.0333333	2	0	2	0	1	25.39	-0.280001	155.583	231.417	-5	0	2	2
2014-03-23	Canadian MJ stocks might bring you biggest gains as April 1st is approaching. $ATTBF $EAPH $ENRT $TWD $N:CNX $ATT:CNX #NoBrainer	canadian mj stocks might bring you biggest gains as april 1st is approaching. $attbf $eaph $enrt $twd $n:cnx $att:cnx #nobrainer	canadian mj stocks might bring you biggest gains as april 1st is approaching. $attbf $eaph $enrt $twd $n:cnx $att:cnx #nobrainer	0	positive	0			2010-01-23	0	0	0	0	0.5	0.5	25.39	0	156.083	231.917	-5	0	2	0
2014-03-17	U.S. To Give Up #Internet Governing Role $ATT $YHOO http://stks.co/i0Orr	you.s. to give up #internet governing role $att $yhoo	you.s. to give up #internet governing role $att $yhoo	0	positive	0			2010-01-24	0	0	0	0	0.5	0.5	25.39	0	156.583	232.417	-5	0	2	0
2014-02-11	Vodafone CEO Colao says he has $30 billion-$40 billion in firepower for acquisitions http://reut.rs/1lqBodqÃ‚Â $VOD $ATT @sineadcarew	vodafone ceo colao says he has $30 billion-$40 billion in firepower for acquisitions $vod $att @sineadcarew	vodafone ceo colao says he has $30 billion-$40 billion in firepower for acquisitions $vod $att @sineadcarew	0	positive	0			2010-01-25	0.733333	2	0	2	0	1	25.58	0.190001	156.583	233.417	-5	0	2	2
2014-01-27	AT&T says does not intend to bid for Vodafone *for now* http://reut.rs/MiPNwxÃ‚Â via @reuters $ATT $VOD	at&t says does not intend to bid for vodafone *for now* via @reuters $att $vod	at&t says does not intend to bid for vodafone *for now* via @reuters $att $vod	0	positive	0			2010-01-26	0	0	0	0	0.5	0.5	25.33	-0.25	157.083	233.917	-5	0	2	0
2014-01-26	@mCurtis36 With NEXT, you have the flexibility to upgrade sooner. Check it out: http://soc.att.com/1bgrpCI	@mcurtis36 with next, you have the flexibility to upgrade sooner. check it out:	@mcurtis36 with next, you have the flexibility to upgrade sooner. check it out:	0	positive	0			2010-01-27	0	0	0	0	0.5	0.5	25.62	0.290001	157.583	234.417	-5	0	2	0
2014-01-26	@preetirao_ We'll give you a $200 credit to cover ETFs, and up to $250 for a phone trade-in. DM us any questions. http://att.com/switchfromtmo	@preetirao_ we'll give you a $200 credit to cover etfs, and up to $250 for a phone trade-in. dm us any questions.	@preetirao_ we'll give you a $200 credit to cover etfs, and up to $250 for a phone trade-in. dm us any questions.	0	positive	0			2010-01-28	0.25	2	0	2	0	1	25.54	-0.08	157.583	235.417	-5	0	2	2
2014-01-26	@Rondoman23 It's a monthly charge based on the phone you choose. So, this phone is $23.25/mo for 20 mos on Next12. http://soc.att.com/1hANdLR	@rondoman23 it's a monthly charge based on the phone you choose. so, this phone is $23.25/mo for 20 mos on next12.	@rondoman23 it's a monthly charge based on the phone you choose. so, this phone is $23.25/mo for 20 mos on next12.	0	positive	0			2010-01-29	0.15	1	0	1	0	1	25.36	-0.18	157.583	236.417	-5	0	2	1
2014-01-26	@REALShawnBandz So are we, Shawn. #ATTHappy	@realshawnbandz so are we, shawn. #atthappy	@realshawnbandz so are we, shawn. #atthappy	0	positive	0			2010-01-30	0	0	0	0	0.5	0.5	25.36	0	158.083	236.917	-5	0	2	0
2014-01-25	@bdan_04 We don't want that to happen. Tell us what is going on, Brendan.	@bdan_04 we don't want that to happen. tell us what is going on, brendan.	@bdan_04 we don't want that to happen. tell us what is going on, brendan.	0	positive	0			2010-01-31	0	0	0	0	0.5	0.5	25.36	0	158.583	237.417	-5	0	2	0
2014-01-25	@alphainnovator Give U-verse a try. Check out our current packages here. U-family TV starts at $29/month. http://uverse.us/UversePackages	@alphainnovator give you-verse a try. check out our current packages here. you-family tv starts at $29/month.	@alphainnovator give you-verse a try. check out our current packages here. you-family tv starts at $29/month.	0.4	positive	0			2010-02-01	-0.0833333	1	1	0	1	0	25.38	0.019998	159.583	237.417	-6	-1	1	1
2014-01-25	@CaptRobSailor A lot has changed in 8 years. Let's get your wife a smartphone. Here's some to consider: http://soc.att.com/1dZ4Rut	@captrobsailor a lot has changed in 8 years. let's get your wife a smartphone. here's some to consider:	@captrobsailor a lot has changed in 8 years. let's get your wife a smartphone. here's some to consider:	0	positive	0			2010-02-02	1.8	2	0	2	0	1	25.69	0.310002	159.583	238.417	-6	0	2	2
2014-01-25	Sky News says AT&T boss Stephenson met with Kroes, Almunia at Davos to talk re: Ã‚Â£60bn Vodafone Bid http://news.sky.com/story/1200982/at-and-t-courts-europe-over-60bn-vodafone-bidÃ‚Â Ã¢â‚¬Â¦ $ATT $VOD	sky news says at&t boss stephenson met with kroes, almunia at davos to talk re: 60bn vodafone bid $att $vod	sky news says at&t boss stephenson met with kroes, almunia at davos to talk re: 60bn vodafone bid $att $vod	0	positive	0			2010-02-03	0	0	0	0	0.5	0.5	25.58	-0.110001	160.083	238.917	-6	0	2	0
2014-01-16	RT @jackshafer: The Net Neutrality Case: Both Sides Now $NFLX $VZ $ATT $GOOG $AMZNhttp://bit.ly/1eKP8xz	rt @jackshafer: the net neutrality case: both sides now $nflx $vz $att $goog $amzn	rt @jackshafer: the net neutrality case: both sides now $nflx $vz $att $goog $amzn	0	positive	0			2010-02-04	0.25	3	0	3	0	1	25.03	-0.549999	160.083	239.917	-6	0	2	3
2014-01-09	Whoa...FCC chairman pledges vigorous oversight of broadband networks $ATT #netneutrality http://on.wsj.com/1d42uo2	whoa...fcc chairman pledges vigorous oversight of broadband networks $att #netneutrality	whoa...fcc chairman pledges vigorous oversight of broadband networks $att #netneutrality	0	positive	0			2010-02-05	0	1	0	1	0	1	25.24	0.209999	160.083	240.917	-6	0	2	1
2014-01-09	Dogs of the Dow $PFE $GE $INTC $CSCO $ATT #DogsoftheDow : http://stks.co/j08Tf	dogs of the dow $pfe $ge $intc $csco $att #dogsofthedow :	dogs of the dow $pfe $ge $intc $csco $att #dogsofthedow :	0	positive	0			2010-02-06	0	0	0	0	0.5	0.5	25.24	0	160.583	241.417	-6	0	2	0
2014-01-07	T-Mobile CEO thrown out of AT&TÃ¢â‚¬â„¢s CES party | Page Six http://pagesix.com/2014/01/07/t-mobile-ceo-thrown-out-of-atts-ces-party/?_ga=1.77549907.797230879.1379178413Ã‚Â Ã¢â‚¬Â¦ #CES2014 $ATT #CES Q_x000D_ #tmobile #att	t-mobile ceo thrown out of at&ts ces party | page six #ces2014 $att #ces q_x000D_ #tmobile #att	t-mobile ceo thrown out of at&ts ces party | page six #ces2014 $att #ces q_x000D_ #tmobile #att	0	positive	0			2010-02-07	0	0	0	0	0.5	0.5	25.24	0	161.083	241.917	-6	0	2	0
2014-01-06	$BBRY $NOK $ATT $APPL $HTC AT&T says it still has BlackBerry's back http://stks.co/rpaOÃ‚Â #CES via @CNET	$bbry $nok $att $appl $htc at&t says it still has blackberry's back #ces via @cnet	$bbry $nok $att $appl $htc at&t says it still has blackberry's back #ces via @cnet	0	positive	0			2010-02-08	0	0	0	0	0.5	0.5	24.98	-0.26	161.583	242.417	-6	0	2	0
2014-01-06	Check out @FastCompany's review of our effort to make your car a "smartphone on wheels." http://soc.att.com/1aaUalPÃ‚Â #ATTDevSummit #CES2014	check out @fastcompany's review of our effort to make your car a "smartphone on wheels." #attdevsummit #ces2014	check out @fastcompany's review of our effort to make your car a "smartphone on wheels." #attdevsummit #ces2014	0	positive	0			2010-02-09	0	1	0	1	0	1	25.26	0.28	161.583	243.417	-6	0	2	1
2014-01-06	Read @BloombergNews' take on our just-announced Sponsored Data: http://soc.att.com/1dKxDgwÃ‚Â #ATTDevSummit #CES2014	read @bloombergnews' take on our just-announced sponsored data: #attdevsummit #ces2014	read @bloombergnews' take on our just-announced sponsored data: #attdevsummit #ces2014	0	positive	0			2010-02-10	0	1	0	1	0	1	25.12	-0.139999	161.583	244.417	-6	0	2	1
2014-01-06	@drea_rose There are scheduled network enhancements happening in your area. We appreciate your patience, Drea.	@drea_rose there are scheduled network enhancements happening in your area. we appreciate your patience, drea.	@drea_rose there are scheduled network enhancements happening in your area. we appreciate your patience, drea.	0	positive	0			2010-02-11	0.5	1	0	1	0	1	25.19	0.07	161.583	245.417	-6	0	2	1
2014-01-06	@HarmonyEliana Are you also using cellular data, Eliana or are you strictly using Wi-Fi?	@harmonyeliana are you also using cellular data, eliana or are you strictly using wi-fi?	@harmonyeliana are you also using cellular data, eliana or are you strictly using wi-fi?	0	positive	0			2010-02-12	0	0	0	0	0.5	0.5	25.07	-0.120001	162.083	245.917	-6	0	2	0
2014-01-06	@iheartbooze You can get a minimum $100 trade-in value for your device if you come our way. Take a peek at our plans: http://soc.att.com/198cpK1	@iheartbooze you can get a minimum $100 trade-in value for your device if you come our way. take a peek at our plans:	@iheartbooze you can get a minimum $100 trade-in value for your device if you come our way. take a peek at our plans:	0	positive	0			2010-02-13	0	0	0	0	0.5	0.5	25.07	0	162.583	246.417	-6	0	2	0
2014-01-06	The @ASUS #PadFone X coming soon in 2014. Pricing & availability to be announced at later date. #ATTDevSummit http://www.att.com/CES	the @asus #padfone x coming soon in 2014. pricing & availability to be announced at later date. #attdevsummit	the @asus #padfone x coming soon in 2014. pricing & availability to be announced at later date. #attdevsummit	0	positive	0			2010-02-14	0	0	0	0	0.5	0.5	25.07	0	163.083	246.917	-6	0	2	0
2014-01-06	Just announced: @ASUS #PadFone X coming to the U.S. AT&T will be the exclusive carrier. #ATTDevSummit http://www.att.com/CES	just announced: @asus #padfone x coming to the you.s. at&t will be the exclusive carrier. #attdevsummit	just announced: @asus #padfone x coming to the you.s. at&t will be the exclusive carrier. #attdevsummit	0	positive	0			2010-02-15	0	0	0	0	0.5	0.5	25.07	0	163.583	247.417	-6	0	2	0
2014-01-06	AT&T Drive aims to make your experience on the road safer and easier. Read @BloombergNews's take: http://soc.att.com/JDY6Bq	at&t drive aims to make your experience on the road safer and easier. read @bloombergnews's take:	at&t drive aims to make your experience on the road safer and easier. read @bloombergnews's take:	0	positive	0			2010-02-16	0	0	0	0	0.5	0.5	25.32	0.25	164.083	247.917	-6	0	2	0
2014-01-06	AT&T Drive enables automakers to develop connected car solutions, from connectivity to infotainment. #ATTDevSummit http://www.att.com/CES	at&t drive enables automakers to develop connected car solutions, from connectivity to infotainment. #attdevsummit	at&t drive enables automakers to develop connected car solutions, from connectivity to infotainment. #attdevsummit	0	positive	0			2010-02-17	0.5	1	0	1	0	1	25.4	0.08	164.083	248.917	-6	0	2	1
2014-01-06	Glenn Lurie announces AT&T Drive, our connected car platform. #ATTDevSummit http://www.att.com/CES	glenn lurie announces at&t drive, our connected car platform. #attdevsummit	glenn lurie announces at&t drive, our connected car platform. #attdevsummit	0	positive	0			2010-02-18	0.25	2	0	2	0	1	25.24	-0.16	164.083	249.917	-6	0	2	2
2014-01-06	MT @ATTBusiness What if you could rent an apartment or buy a house knowing the air quality? @Birdi can! http://www.att.com/CESÃ‚Â #ATTDevSummit	mt @attbusiness what if you could rent an apartment or buy a house knowing the air quality? @birdi can! #attdevsummit	mt @attbusiness what if you could rent an apartment or buy a house knowing the air quality? @birdi can! #attdevsummit	0	positive	0			2010-02-19	0	0	0	0	0.5	0.5	25.1	-0.14	164.583	250.417	-6	0	2	0
2014-01-06	Donovan bringing out AT&T Sponsored Data pilot participants, @CEShealth, @Kony and @Aquto for Q&A session. #ATTDevSummit	donovan bringing out at&t sponsored data pilot participants, @ceshealth, @kony and @aquto for q&a session. #attdevsummit	donovan bringing out at&t sponsored data pilot participants, @ceshealth, @kony and @aquto for q&a session. #attdevsummit	0	positive	0			2010-02-20	0	0	0	0	0.5	0.5	25.1	0	165.083	250.917	-6	0	2	0
2014-01-06	AT&T Sponsored Data, details @ http://att.com/sponsoreddataÃ‚Â #ATTDevSummit	at&t sponsored data, details @ #attdevsummit	at&t sponsored data, details @ #attdevsummit	0	positive	0			2010-02-21	0	0	0	0	0.5	0.5	25.1	0	165.583	251.417	-6	0	2	0
2014-01-06	@keithbrown Keith, we assure you that we both care about & appreciate your longstanding loyalty. What's going on? We'd like to try to help.	@keithbrown keith, we assure you that we both care about & appreciate your longstanding loyalty. what's going on? we'd like to try to help.	@keithbrown keith, we assure you that we both care about & appreciate your longstanding loyalty. what's going on? we'd like to try to help.	0	positive	0			2010-02-22	0	1	0	1	0	1	25.02	-0.08	165.583	252.417	-6	0	2	1
2014-01-06	@theurv We see issues in your area that our network teams are working on resolving. Have you tried Mark the Spot? http://soc.att.com/11CPlcW	@theurv we see issues in your area that our network teams are working on resolving. have you tried mark the spot?	@theurv we see issues in your area that our network teams are working on resolving. have you tried mark the spot?	0	positive	0			2010-02-23	0	0	0	0	0.5	0.5	24.83	-0.19	166.083	252.917	-6	0	2	0
2014-01-06	@Jamoore02 Still having issues, Jake? If so, tweet us your zip and we'll take a closer look into the service in your area.	@jamoore02 still having issues, jake? if so, tweet us your zip and we'll take a closer look into the service in your area.	@jamoore02 still having issues, jake? if so, tweet us your zip and we'll take a closer look into the service in your area.	0	positive	0			2010-02-24	0	0	0	0	0.5	0.5	24.91	0.08	166.583	253.417	-6	0	2	0
2014-01-05	@Solstice2008 Keep your eyes peeled to the following page for LTE updates, Zach: http://www.att.com/network/Ã‚Â ?	@solstice2008 keep your eyes peeled to the following page for lte updates, zach:	@solstice2008 keep your eyes peeled to the following page for lte updates, zach:	0.1	positive	0			2010-02-25	0.5	1	0	1	0	1	24.77	-0.14	166.583	254.417	-6	0	2	1
2014-01-05	We're bringing 4G LTE speed to select 2015 @Chevrolet models equipped w/ @OnStar http://www.att.com/CESÃ‚Â #FindNewRoads 4G LTE avail varies.	we're bringing 4g lte speed to select 2015 @chevrolet models equipped w/ @onstar #findnewroads 4g lte avail varies.	we're bringing 4g lte speed to select 2015 @chevrolet models equipped w/ @onstar #findnewroads 4g lte avail varies.	0	positive	0			2010-02-26	0	0	0	0	0.5	0.5	24.81	0.039999	167.083	254.917	-6	0	2	0
2014-01-05	@NickDre Nick, are you still having issues with texts? If so, let us know and tweet your zip code so we can take a closer look.	@nickdre nick, are you still having issues with texts? if so, let us know and tweet your zip code so we can take a closer look.	@nickdre nick, are you still having issues with texts? if so, let us know and tweet your zip code so we can take a closer look.	0	positive	0			2010-02-27	0	0	0	0	0.5	0.5	24.81	0	167.583	255.417	-6	0	2	0
2014-01-05	@Lord_Shinobi Are you still having issues? Let us know. Also, have you tried Marking the Spot? http://soc.att.com/11CPlcW	@lord_shinobi are you still having issues? let us know. also, have you tried marking the spot?	@lord_shinobi are you still having issues? let us know. also, have you tried marking the spot?	0	positive	0			2010-02-28	0	1	0	1	0	1	24.81	0	167.583	256.417	-6	0	2	1
2014-01-05	@_iSucceedAlways You can call *639# from your AT&T handset to receive a text with your upgrade date. #UpgradeTime	@_isucceedalways you can call *639# from your at&t handset to receive a text with your upgrade date. #upgradetime	@_isucceedalways you can call *639# from your at&t handset to receive a text with your upgrade date. #upgradetime	0	positive	0			2010-03-01	0	2	0	2	0	1	25	0.190001	167.583	257.417	-6	0	2	2
2014-01-05	@MiriamLeighan Miriam, this hurts us to read - definitely not how we want you to feel about us. What's going on? We'd like to try to help.	@miriamleighan miriam, this hurts us to read - definitely not how we want you to feel about us. what's going on? we'd like to try to help.	@miriamleighan miriam, this hurts us to read - definitely not how we want you to feel about us. what's going on? we'd like to try to help.	0.5	positive	0			2010-03-02	0	0	0	0	0.5	0.5	24.88	-0.120001	168.083	257.917	-6	0	2	0
2014-01-05	@Aliera Woah. That is definitely not what we want our customers to feel. What's going on, Aliera? Let us know. We'd like to try to help.	@aliera woah. that is definitely not what we want our customers to feel. what's going on, aliera? let us know. we'd like to try to help.	@aliera woah. that is definitely not what we want our customers to feel. what's going on, aliera? let us know. we'd like to try to help.	0.5	positive	0			2010-03-03	0	0	0	0	0.5	0.5	24.89	0.01	168.583	258.417	-6	0	2	0
2014-01-05	@PennyPinchinMom Tracie, you're #ATTFamily - that's totally what we're here for. Anytime you need help, just let us know. #WeGotYourBack	@pennypinchinmom tracie, you're #attfamily - that's totally what we're here for. anytime you need help, just let us know. #wegotyourback	@pennypinchinmom tracie, you're #attfamily - that's totally what we're here for. anytime you need help, just let us know. #wegotyourback	0.75	positive	0			2010-03-04	0.493434	3	1	2	0.333333	0.666667	24.96	0.07	168.917	259.083	-6	0	2	2
2014-01-05	@juicyjwish7 Oh no, Jenny! That's not what we want to hear. Do you mind sharing what's going on? Let us know; we'd like to help.	@juicyjwish7 oh no, jenny! that's not what we want to hear. do you mind sharing what's going on? let us know; we'd like to help.	@juicyjwish7 oh no, jenny! that's not what we want to hear. do you mind sharing what's going on? let us know; we'd like to help.	0	positive	0			2010-03-05	0.212121	1	0	1	0	1	24.99	0.030001	168.917	260.083	-6	0	2	1
2014-01-05	@DeafAngelboy23 Timothy, the various opt-out options are listed out here on our privacy policy site: http://soc.att.com/KrC70p	@deafangelboy23 timothy, the various opt-out options are listed out here on our privacy policy site:	@deafangelboy23 timothy, the various opt-out options are listed out here on our privacy policy site:	0.5	positive	0			2010-03-06	0	0	0	0	0.5	0.5	24.99	0	169.417	260.583	-6	0	2	0
2014-01-04	@tennilly83 That' s a win-win-win situation, Tennille.	@tennilly83 that' s a win-win-win situation, tennille.	@tennilly83 that' s a win-win-win situation, tennille.	0	positive	0			2010-03-07	0	0	0	0	0.5	0.5	24.99	0	169.917	261.083	-6	0	2	0
2014-01-04	@iTweetsnow No limit for the lines, 5 device limit on trade-ins. Get the #MobileLifestyleUpgrade at: http://www.att.com/switchfromtmoÃ‚Â !	@itweetsnow no limit for the lines, 5 device limit on trade-ins. get the #mobilelifestyleupgrade at:	@itweetsnow no limit for the lines, 5 device limit on trade-ins. get the #mobilelifestyleupgrade at:	0	positive	0			2010-03-08	0	1	0	1	0	1	25.28	0.290001	169.917	262.083	-6	0	2	1
2014-01-04	@albertzuniga24 Albert, what's going on? Let us know what service you're having issues with and your zip code so we can take a closer look.	@albertzuniga24 albert, what's going on? let us know what service you're having issues with and your zip code so we can take a closer look.	@albertzuniga24 albert, what's going on? let us know what service you're having issues with and your zip code so we can take a closer look.	0	positive	0			2010-03-09	0.0681818	2	0	2	0	1	25.56	0.279998	169.917	263.083	-6	0	2	2
2014-01-04	@A_qute Oh no! That's not how we want you to feel about us. What's going on? Let us know if there's something we can do to help.	@a_qute oh no! that's not how we want you to feel about us. what's going on? let us know if there's something we can do to help.	@a_qute oh no! that's not how we want you to feel about us. what's going on? let us know if there's something we can do to help.	0	positive	0			2010-03-10	0.5	1	0	1	0	1	25.52	-0.039999	169.917	264.083	-6	0	2	1
2014-01-04	@elizabethkarr We see an issue reported in your area that our network team is working on resolving which could affect in-building coverage.	@elizabethkarr we see an issue reported in your area that our network team is working on resolving which could affect in-building coverage.	@elizabethkarr we see an issue reported in your area that our network team is working on resolving which could affect in-building coverage.	0	positive	0			2010-03-11	0.3	2	0	2	0	1	25.6	0.08	169.917	265.083	-6	0	2	2
2014-01-03	@Mama4Gaga Our network team is currently working to resolve an issue in your area, Debbie. We apologize for the inconvenience.	@mama4gaga our network team is currently working to resolve an issue in your area, debbie. we apologize for the inconvenience.	@mama4gaga our network team is currently working to resolve an issue in your area, debbie. we apologize for the inconvenience.	0.4	positive	0			2010-03-12	0	0	0	0	0.5	0.5	25.62	0.020001	170.417	265.583	-6	0	2	0
2014-01-03	What can you expect from us at @intlCES? Forbes has a sneak preview: http://soc.att.com/KoWN9t	what can you expect from us at @intlces? forbes has a sneak preview:	what can you expect from us at @intlces? forbes has a sneak preview:	0	positive	0			2010-03-13	0	0	0	0	0.5	0.5	25.62	0	170.917	266.083	-6	0	2	0
2014-01-03	@jseitel No ETA news to share, Jonathan but you can check in on network coverage in your area any time: http://soc.att.com/Jz8tGB	@jseitel no eta news to share, jonathan but you can check in on network coverage in your area any time:	@jseitel no eta news to share, jonathan but you can check in on network coverage in your area any time:	0	positive	0			2010-03-14	0.234848	1	0	1	0	1	25.62	0	170.917	267.083	-6	0	2	1
2014-01-03	@TaToThaKinG We wouldn't punk you! The Samsung Galaxy Gear is $299.99 online and can be found here: http://soc.att.com/1bDNWGW	@tatothaking we wouldn't punk you! the samsung galaxy gear is $299.99 online and can be found here:	@tatothaking we wouldn't punk you! the samsung galaxy gear is $299.99 online and can be found here:	0	positive	0			2010-03-15	0.234848	1	0	1	0	1	25.78	0.16	170.917	268.083	-6	0	2	1
2014-01-02	@BrettWDiamond Why would it not, Brett. http://bit.ly/JMXuc2Ã‚Â #ItsNotComplicated	@brettwdiamond why would it not, brett. #itsnotcomplicated	@brettwdiamond why would it not, brett. #itsnotcomplicated	0	positive	0			2010-03-16	0	0	0	0	0.5	0.5	25.85	0.069999	171.417	268.583	-6	0	2	0
2014-01-02	Looking for a resolution? We've got some suggestions. Take the pledge at http://soc.att.com/JxstJBÃ‚Â #ItCanWaitpic.twitter.com/rrBSlSxbDb	looking for a resolution? we've got some suggestions. take the pledge at #itcanwaitpic.twitter.com/rrbslsxbdb	looking for a resolution? we've got some suggestions. take the pledge at #itcanwaitpic.twitter.com/rrbslsxbdb	0	positive	0			2010-03-17	0.125	2	0	2	0	1	25.9	0.05	171.417	269.583	-6	0	2	2
2014-01-02	Making music with her smartphone. http://soc.att.com/JxeRy1Ã‚Â #innovation	making music with her smartphone. #innovation	making music with her smartphone. #innovation	0	positive	0			2010-03-18	0	0	0	0	0.5	0.5	26.06	0.159999	171.917	270.083	-6	0	2	0
2014-01-02	@kkelly12339 The zip code you provided does not currently have 4G LTE coverage; however weÃ¢â‚¬â„¢re continuing to expand across our network.	@kkelly12339 the zip code you provided does not currently have 4g lte coverage; however were continuing to expand across our network.	@kkelly12339 the zip code you provided does not currently have 4g lte coverage; however were continuing to expand across our network.	0.4	positive	0			2010-03-19	0	0	0	0	0.5	0.5	26.24	0.180001	172.417	270.583	-6	0	2	0
2014-01-02	@ShavonnBrown We do see an issue reported that our network team is working on resolving ASAP. What are your closest cross-streets?	@shavonnbrown we do see an issue reported that our network team is working on resolving asap. what are your closest cross-streets?	@shavonnbrown we do see an issue reported that our network team is working on resolving asap. what are your closest cross-streets?	0	positive	0			2010-03-20	0	0	0	0	0.5	0.5	26.24	0	172.917	271.083	-6	0	2	0
2014-01-02	@maaylay Ouch. We appreciate your frustration. Have you contacted the manufacturer to see if they can help you get a replacement, Maleah?	@maaylay ouch. we appreciate your frustration. have you contacted the manufacturer to see if they can help you get a replacement, maleah?	@maaylay ouch. we appreciate your frustration. have you contacted the manufacturer to see if they can help you get a replacement, maleah?	0	positive	0			2010-03-21	0	0	0	0	0.5	0.5	26.24	0	173.417	271.583	-6	0	2	0
2014-01-02	@OhNoLarrison Larrison, are you still having issues with service? If so, let us know and tweet your zip code so we can take a closer look.	@ohnolarrison larrison, are you still having issues with service? if so, let us know and tweet your zip code so we can take a closer look.	@ohnolarrison larrison, are you still having issues with service? if so, let us know and tweet your zip code so we can take a closer look.	0	positive	0			2010-03-22	0.736364	2	0	2	0	1	26.4	0.16	173.417	272.583	-6	0	2	2
2014-01-02	@CODITHBOROWSKY You can go to myAT&T online, the myAT&T mobile app, or call us to temporarily block data access on your device, Cody.	@codithborowsky you can go to myat&t online, the myat&t mobile app, or call us to temporarily block data access on your device, cody.	@codithborowsky you can go to myat&t online, the myat&t mobile app, or call us to temporarily block data access on your device, cody.	0	positive	0			2010-03-23	0	0	0	0	0.5	0.5	26.55	0.149999	173.917	273.083	-6	0	2	0
2014-01-02	@CBookEnded44 No problem. We got your back, Danny.	@cbookended44 no problem. we got your back, danny.	@cbookended44 no problem. we got your back, danny.	0	positive	0			2010-03-24	0.136364	5	0	5	0	1	26.26	-0.289999	173.917	274.083	-6	0	2	5
2014-01-02	@MeMeSyndrome_ We don't want to break up. What's going on? Let us know; we'd like to try to help.	@memesyndrome_ we don't want to break up. what's going on? let us know; we'd like to try to help.	@memesyndrome_ we don't want to break up. what's going on? let us know; we'd like to try to help.	0	positive	0			2010-03-25	0	0	0	0	0.5	0.5	26.15	-0.11	174.417	274.583	-6	0	2	0
2014-01-02	@Darealwillisk No doubt, Willie. #Bros4Life	@darealwillisk no doubt, willie. #bros4life	@darealwillisk no doubt, willie. #bros4life	0	positive	0			2010-03-26	0.136364	2	0	2	0	1	26.24	0.09	174.417	275.583	-6	0	2	2
2014-01-02	@OmarFlores3 We don't blame you! If you currently have a smartphone, you may move to the Galaxy and still keep your unlimited plan, Omar.	@omarflores3 we don't blame you! if you currently have a smartphone, you may move to the galaxy and still keep your unlimited plan, omar.	@omarflores3 we don't blame you! if you currently have a smartphone, you may move to the galaxy and still keep your unlimited plan, omar.	0.4	positive	0			2010-03-27	0	0	0	0	0.5	0.5	26.24	0	174.917	276.083	-6	0	2	0
2014-01-02	@nocupcakesbyme We still donÃ¢â‚¬â„¢t have the rights to carry the Hallmark channel. You can always request the channels at http://uverse.us/ChannelSurveyÃ‚Â .	@nocupcakesbyme we still dont have the rights to carry the hallmark channel. you can always request the channels at	@nocupcakesbyme we still dont have the rights to carry the hallmark channel. you can always request the channels at	0	positive	0			2010-03-28	0	0	0	0	0.5	0.5	26.24	0	175.417	276.583	-6	0	2	0
2014-01-02	@kimberlymade Kimberly, are you still having issues? If so, tweet us your zip code and we'll take a closer look at your service area.	@kimberlymade kimberly, are you still having issues? if so, tweet us your zip code and we'll take a closer look at your service area.	@kimberlymade kimberly, are you still having issues? if so, tweet us your zip code and we'll take a closer look at your service area.	0	positive	0			2010-03-29	0.16	1	0	1	0	1	26.51	0.27	175.417	277.583	-6	0	2	1
2014-01-02	Tracking your fitness #resolutions for #2014 http://soc.att.com/1aquEFv	tracking your fitness #resolutions for #2014	tracking your fitness #resolutions for #2014	0	positive	0			2010-03-30	0	0	0	0	0.5	0.5	25.95	-0.559999	175.917	278.083	-6	0	2	0
2014-01-01	@LittleNicker They crack us up, too Nicholas! Have you made a #NewYearRevolution yet? #HappyNewYear!	@littlenicker they crack us up, too nicholas! have you made a #newyearrevolution yet? #happynewyear!	@littlenicker they crack us up, too nicholas! have you made a #newyearrevolution yet? #happynewyear!	0	positive	0			2010-03-31	0	0	0	0	0.5	0.5	25.84	-0.110001	176.417	278.583	-6	0	2	0
2014-01-01	@BrandonOnDrums Brandon, can you still make voice calls? What zip code are you in so we can take a closer look at the service in your area?	@brandonondrums brandon, can you still make voice calls? what zip code are you in so we can take a closer look at the service in your area?	@brandonondrums brandon, can you still make voice calls? what zip code are you in so we can take a closer look at the service in your area?	0	positive	0			2010-04-01	0	0	0	0	0.5	0.5	26.11	0.270001	176.917	279.083	-6	0	2	0
2014-01-01	@Jamie_Kelton Jamie, we can help with text/data needs; however, you will need to contact Apple for help with any iMessage issues.	@jamie_kelton jamie, we can help with text/data needs; however, you will need to contact apple for help with any imessage issues.	@jamie_kelton jamie, we can help with text/data needs; however, you will need to contact apple for help with any imessage issues.	0	positive	0			2010-04-02	0	0	0	0	0.5	0.5	26.11	0	177.417	279.583	-6	0	2	0
2014-01-01	@theshowerscene Cheyenne, we don't want you to feel that way about your service. What's going on? We're listening and want to try to help.	@theshowerscene cheyenne, we don't want you to feel that way about your service. what's going on? we're listening and want to try to help.	@theshowerscene cheyenne, we don't want you to feel that way about your service. what's going on? we're listening and want to try to help.	0	positive	0			2010-04-03	0	0	0	0	0.5	0.5	26.11	0	177.917	280.083	-6	0	2	0
2014-01-01	@dylanzarecki What happens when on the 4G network, Dylan? If you could share that and your zip code, we can take a closer look.	@dylanzarecki what happens when on the 4g network, dylan? if you could share that and your zip code, we can take a closer look.	@dylanzarecki what happens when on the 4g network, dylan? if you could share that and your zip code, we can take a closer look.	0	positive	0			2010-04-04	0	0	0	0	0.5	0.5	26.11	0	178.417	280.583	-6	0	2	0
2014-01-01	@jiggahayz Oh no, Joshua! Would you mind sharing what's going on? That's not what we want for our customers and we'd like to try to help.	@jiggahayz oh no, joshua! would you mind sharing what's going on? that's not what we want for our customers and we'd like to try to help.	@jiggahayz oh no, joshua! would you mind sharing what's going on? that's not what we want for our customers and we'd like to try to help.	0	positive	0			2010-04-05	0	0	0	0	0.5	0.5	26.31	0.199998	178.917	281.083	-6	0	2	0
2014-01-01	@edricksmith Edrick, are you still having data issues? If so, tweet us your zip code and we'll take a closer look at your service area.	@edricksmith edrick, are you still having data issues? if so, tweet us your zip code and we'll take a closer look at your service area.	@edricksmith edrick, are you still having data issues? if so, tweet us your zip code and we'll take a closer look at your service area.	0	positive	0			2010-04-06	0	1	0	1	0	1	26.31	0	178.917	282.083	-6	0	2	1
2013-12-31	Hoping you can connect even when you literally can't connect. #2014 #HappyNewYearpic.twitter.com/92S15DEyQX	hoping you can connect even when you literally can't connect. #2014 #happynewyearpic.twitter.com/92s15deyqx	hoping you can connect even when you literally can't connect. #2014 #happynewyearpic.twitter.com/92s15deyqx	0	positive	0			2010-04-07	0.1	2	0	2	0	1	25.65	-0.659999	178.917	283.083	-6	0	2	2
2013-12-31	@gtraymond82 We didn't know that was a jelly bean flavor! #TooCool Today ours is marshmallow. Tomorrow it might be different. #HappyNewYear!	@gtraymond82 we didn't know that was a jelly bean flavor! #toocool today ours is marshmallow. tomorrow it might be different. #happynewyear!	@gtraymond82 we didn't know that was a jelly bean flavor! #toocool today ours is marshmallow. tomorrow it might be different. #happynewyear!	0.6	positive	0			2010-04-08	0	0	0	0	0.5	0.5	26.02	0.37	179.417	283.583	-6	0	2	0
2013-12-31	@hambonemt Craig, we do see issues reported in your service area. Our network team is working on resolving them ASAP.	@hambonemt craig, we do see issues reported in your service area. our network team is working on resolving them asap.	@hambonemt craig, we do see issues reported in your service area. our network team is working on resolving them asap.	0	positive	0			2010-04-09	0.375	1	0	1	0	1	26.44	0.420001	179.417	284.583	-6	0	2	1
2013-12-31	@LAmeetsDC We looked into both service areas and there are no issues reported. Have you tried marking the spot? http://soc.att.com/11CPlcW	@lameetsdc we looked into both service areas and there are no issues reported. have you tried marking the spot?	@lameetsdc we looked into both service areas and there are no issues reported. have you tried marking the spot?	0	positive	0			2010-04-10	0	0	0	0	0.5	0.5	26.44	0	179.917	285.083	-6	0	2	0
2013-12-30	Want to experience the #NewYears ball drop wherever you are? There's an app for that. http://soc.att.com/1h9NqssÃ‚Â #NYE	want to experience the #newyears ball drop wherever you are? there's an app for that. #nye	want to experience the #newyears ball drop wherever you are? there's an app for that. #nye	0	positive	0			2010-04-11	0	0	0	0	0.5	0.5	26.44	0	180.417	285.583	-6	0	2	0
2013-12-30	@johnathanhall22 We don't see any issues in your area. Have you used our Mark the Spot app to provide feedback http://soc.att.com/139N2zwÃ‚Â ?	@johnathanhall22 we don't see any issues in your area. have you used our mark the spot app to provide feedback	@johnathanhall22 we don't see any issues in your area. have you used our mark the spot app to provide feedback	0	positive	0			2010-04-12	0	0	0	0	0.5	0.5	26.38	-0.060002	180.917	286.083	-6	0	2	0
2013-12-30	@titsIC We checked out your area and there are scheduled network enhancements on the way. The issue will be resolved ASAP.	@titsic we checked out your area and there are scheduled network enhancements on the way. the issue will be resolved asap.	@titsic we checked out your area and there are scheduled network enhancements on the way. the issue will be resolved asap.	0	positive	0			2010-04-13	0	0	0	0	0.5	0.5	26.2	-0.179998	181.417	286.583	-6	0	2	0
2013-12-30	@25SecretSQRL25 Sounds like you're multitasking like a boss, Scott.	@25secretsqrl25 sounds like you're multitasking like a boss, scott.	@25secretsqrl25 sounds like you're multitasking like a boss, scott.	0	positive	0			2010-04-14	0	0	0	0	0.5	0.5	26.24	0.039999	181.917	287.083	-6	0	2	0
2013-08-18	How Steve Jobs Got ATT To Share Revenue http://onforb.es/1cJoSVyÃ‚Â via @forbes $AAPL #stevejobs @stevejobs $ATT	how steve jobs got att to share revenue via @forbes $aapl #stevejobs @stevejobs $att	how steve jobs got att to share revenue via @forbes $aapl #stevejobs @stevejobs $att	0	positive	0			2010-04-15	0	0	0	0	0.5	0.5	26.24	0	182.417	287.583	-6	0	2	0
2013-08-08	T-Mobile CEO John Legere on CNBC: We are taking AT&T customers at the ratio of 2:1 #TMobile $ATT	t-mobile ceo john legere on cnbc: we are taking at&t customers at the ratio of 2:1 #tmobile $att	t-mobile ceo john legere on cnbc: we are taking at&t customers at the ratio of 2:1 #tmobile $att	0	positive	0			2010-04-16	0.1	1	0	1	0	1	25.93	-0.31	182.417	288.583	-6	0	2	1
2013-06-09	the following gave #NSA access to YOUR info: $VZ $ATT $GOOG #PRISM #OWSpic.twitter.com/OTDTTiAHta	the following gave #nsa access to your info: $vz $att $goog #prism #owspic.twitter.com/otdttiahta	the following gave #nsa access to your info: $vz $att $goog #prism #owspic.twitter.com/otdttiahta	0.1	positive	0			2010-04-17	0	0	0	0	0.5	0.5	25.93	0	182.917	289.083	-6	0	2	0
2013-04-26	'The Home Of The Future' That Everyone's Been Talking About For Decades Is Here $ATT $VZW by @meganrosedickeyhttp://read.bi/14VyCIH	'the home of the future' that everyone's been talking about for decades is here $att $vzw by @meganrosedickey	'the home of the future' that everyone's been talking about for decades is here $att $vzw by @meganrosedickey	0.125	positive	0			2010-04-18	0	0	0	0	0.5	0.5	25.93	0	183.417	289.583	-6	0	2	0
2013-04-25	@ttyyler Grandma will be ballin'.	@ttyyler grandma will be ballin'.	@ttyyler grandma will be ballin'.	0	positive	0			2010-04-19	-0.2	1	1	0	1	0	26.38	0.449999	184.417	289.583	-7	-1	1	1
2013-04-25	4 ways to boost your #productivity with your smartphone http://soc.att.com/11GXVrV	4 ways to boost your #productivity with your smartphone	4 ways to boost your #productivity with your smartphone	0	positive	0			2010-04-20	0	2	0	2	0	1	26.66	0.280001	184.417	290.583	-7	0	2	2
2013-04-24	On @AmericanIdol tonight, 1st ever #ATTIdolTheme was revealed. And the winner is...One Hit Wonders! Watch now on FOX!pic.twitter.com/MXuIJ42Sct	on @americanidol tonight, 1st ever #attidoltheme was revealed. and the winner is...one hit wonders! watch now on fox!pic.twitter.com/mxuij42sct	on @americanidol tonight, 1st ever #attidoltheme was revealed. and the winner is...one hit wonders! watch now on fox!pic.twitter.com/mxuij42sct	0	positive	0			2010-04-21	0.216667	1	0	1	0	1	26.34	-0.32	184.417	291.583	-7	0	2	1
2013-04-24	@nate_fri Just trying to help you stay connected #thatshowweroll	@nate_fri just trying to help you stay connected #thatshowweroll	@nate_fri just trying to help you stay connected #thatshowweroll	0	positive	0			2010-04-22	0	0	0	0	0.5	0.5	26.27	-0.07	184.917	292.083	-7	0	2	0
2013-04-24	Some of our employees are stepping up to become @RedCross disaster response volunteers. We couldn't be prouder. http://soc.att.com/15Mumuf	some of our employees are stepping up to become @redcross disaster response volunteers. we couldn't be prouder.	some of our employees are stepping up to become @redcross disaster response volunteers. we couldn't be prouder.	0	positive	0			2010-04-23	0.16	1	0	1	0	1	26.25	-0.02	184.917	293.083	-7	0	2	1
2013-04-24	Hey @AmericanIdol Fans! Tune in at 8/7c on FOX to see #ATTIdolTheme you helped pick: http://soc.att.com/IDOLandATTÃ‚Â .pic.twitter.com/PmXsjS2goD	hey @americanidol fans! tune in at 8/7c on fox to see #attidoltheme you helped pick:	hey @americanidol fans! tune in at 8/7c on fox to see #attidoltheme you helped pick:	0	positive	0			2010-04-24	0	0	0	0	0.5	0.5	26.25	0	185.417	293.583	-7	0	2	0
2013-04-24	Putting the newest #Taxi hailing apps to the test. Which is your go-to? http://soc.att.com/ZOzW7lÃ‚Â Via @AtlanticCities	putting the newest #taxi hailing apps to the test. which is your go-to? via @atlanticcities	putting the newest #taxi hailing apps to the test. which is your go-to? via @atlanticcities	0	positive	0			2010-04-25	0	0	0	0	0.5	0.5	26.25	0	185.917	294.083	-7	0	2	0
2013-04-23	Who's going home tonight on #DWTS? Tune in at 9/8c on ABC! Take the AT&T Fan Poll here: http://soc.att.com/10xSFeDÃ‚Â pic.twitter.com/xdHmbZKFtP	who's going home tonight on #dwts? tune in at 9/8c on abc! take the at&t fan poll here:	who's going home tonight on #dwts? tune in at 9/8c on abc! take the at&t fan poll here:	0	positive	0			2010-04-26	0	0	0	0	0.5	0.5	26.27	0.02	186.417	294.583	-7	0	2	0
2013-04-02	#HTCOne fans, get your pre-orders in starting April 5th at $ATT http://ow.ly/jEUhD	#htcone fans, get your pre-orders in starting april 5th at $att	#htcone fans, get your pre-orders in starting april 5th at $att	0.1	positive	0			2010-04-27	0.4	1	0	1	0	1	25.95	-0.319999	186.417	295.583	-7	0	2	1
2013-03-26	AT&T announces expanded roll out of home security offering #DigitalLife http://www.securityinfowatch.com/news/10909428/att-announces-expanded-roll-out-of-home-security-offeringÃ‚Â Ã¢â‚¬Â¦ #infosec #security #telecom #automation $ATT	at&t announces expanded roll out of home security offering #digitallife #infosec #security #telecom #automation $att	at&t announces expanded roll out of home security offering #digitallife #infosec #security #telecom #automation $att	0	positive	0			2010-04-28	0	0	0	0	0.5	0.5	25.91	-0.040001	186.917	296.083	-7	0	2	0
2013-03-25	Tomorrow we're hanging out with @PacerCK to talk @naismithawards college POY trophy finalists! #ClarkKelloggChat http://soc.att.com/10dKbnF	tomorrow we're hanging out with @pacerck to talk @naismithawards college poy trophy finalists! #clarkkelloggchat	tomorrow we're hanging out with @pacerck to talk @naismithawards college poy trophy finalists! #clarkkelloggchat	0	positive	0			2010-04-29	0	0	0	0	0.5	0.5	26.14	0.229999	187.417	296.583	-7	0	2	0
2013-03-25	A Wisconsin teen is crowned the nation's fastest texter. He's now taking on his next big challenge. http://soc.att.com/ZmEx3FÃ‚Â #ItCanWait	a wisconsin teen is crowned the nation's fastest texter. he's now taking on his next big challenge. #itcanwait	a wisconsin teen is crowned the nation's fastest texter. he's now taking on his next big challenge. #itcanwait	0.0333333	positive	0			2010-04-30	0	0	0	0	0.5	0.5	26.06	-0.08	187.917	297.083	-7	0	2	0
2013-03-24	The @naismithawards college POY trophy finalists are announced! Join us 3/26 for the #ClarkKelloggChat with @PacerCK! http://soc.att.com/XAHx9T	the @naismithawards college poy trophy finalists are announced! join us 3/26 for the #clarkkelloggchat with @pacerck!	the @naismithawards college poy trophy finalists are announced! join us 3/26 for the #clarkkelloggchat with @pacerck!	0	positive	0			2010-05-01	0	0	0	0	0.5	0.5	26.06	0	188.417	297.583	-7	0	2	0
2013-03-24	@msitarzewski On fire!	@msitarzewski on fire!	@msitarzewski on fire!	0	positive	0			2010-05-02	0	0	0	0	0.5	0.5	26.06	0	188.917	298.083	-7	0	2	0
2013-03-23	@dilloncauley What about #NickyFlash, Dillon?	@dilloncauley what about #nickyflash, dillon?	@dilloncauley what about #nickyflash, dillon?	0	positive	0			2010-05-03	0	0	0	0	0.5	0.5	26.28	0.220002	189.417	298.583	-7	0	2	0
2013-03-23	@Elansnickersboy Yup, kids say the funniest things. Tape a cheetah to her back #itsnotcomplicated	@elansnickersboy yup, kids say the funniest things. tape a cheetah to her back #itsnotcomplicated	@elansnickersboy yup, kids say the funniest things. tape a cheetah to her back #itsnotcomplicated	0	positive	0			2010-05-04	0	0	0	0	0.5	0.5	25.9	-0.380001	189.917	299.083	-7	0	2	0
2013-03-22	Tune in to our G+ page on 3/26. @PacerCK will chat about the @naismithawards college POY finalists. #ClarkKelloggChat http://soc.att.com/X0KN3d	tune in to our g+ page on 3/26. @pacerck will chat about the @naismithawards college poy finalists. #clarkkelloggchat	tune in to our g+ page on 3/26. @pacerck will chat about the @naismithawards college poy finalists. #clarkkelloggchat	0	positive	0			2010-05-05	0	1	0	1	0	1	25.77	-0.13	189.917	300.083	-7	0	2	1
2013-03-22	@SupBigE @michaellorentz I'm assuming they'd be made out of candy. #itsnotcomplicated	@supbige @michaellorentz i'm assuming they'd be made out of candy. #itsnotcomplicated	@supbige @michaellorentz i'm assuming they'd be made out of candy. #itsnotcomplicated	0	positive	0			2010-05-06	0	1	0	1	0	1	25.14	-0.630001	189.917	301.083	-7	0	2	1
2013-03-22	@Nickyxxfatz It's this lil guy's nickname: http://soc.att.com/nickyflashÃ‚Â . Although, we're digging #NickyFatzz.	@nickyxxfatz it's this lil guy's nickname: although, we're digging #nickyfatzz.	@nickyxxfatz it's this lil guy's nickname: although, we're digging #nickyfatzz.	0	positive	0			2010-05-07	0	0	0	0	0.5	0.5	25.1	-0.039999	190.417	301.583	-7	0	2	0
2013-03-22	.@Forbes we nominate Cathy Coughlin for creating a movement that's saving lives http://soc.att.com/13iHzuWÃ‚Â #itcanwait #forbesdisruptors	.@forbes we nominate cathy coughlin for creating a movement that's saving lives #itcanwait #forbesdisruptors	.@forbes we nominate cathy coughlin for creating a movement that's saving lives #itcanwait #forbesdisruptors	0	positive	0			2010-05-08	0	0	0	0	0.5	0.5	25.1	0	190.917	302.083	-7	0	2	0
2013-03-22	@nickylibs Yes. Yes. Yes.	@nickylibs yes. yes. yes.	@nickylibs yes. yes. yes.	0	positive	0			2010-05-09	0	0	0	0	0.5	0.5	25.1	0	191.417	302.583	-7	0	2	0
2013-02-25	What's the next wave of growth for wireless? Check out remarks from AT&T's chief at #MWC13 http://go-att.us/449z	what's the next wave of growth for wireless? check out remarks from at&t's chief at #mwc13	what's the next wave of growth for wireless? check out remarks from at&t's chief at #mwc13	0	positive	0			2010-05-10	0	1	0	1	0	1	25.67	0.57	191.417	303.583	-7	0	2	1
2013-02-25	AT&T CEO Randall Stephenson addressed #MWC13 regarding challenges and opps for industry http://go-att.us/449zÃ‚Â pic.twitter.com/E0qgeIjjU4	at&t ceo randall stephenson addressed #mwc13 regarding challenges and opps for industry	at&t ceo randall stephenson addressed #mwc13 regarding challenges and opps for industry	0	positive	0			2010-05-11	0	0	0	0	0.5	0.5	25.64	-0.030001	191.917	304.083	-7	0	2	0
2013-02-25	Carriers must treat devs as customers & make networks open w/ APIs & open standards like HTML5: AT&T chairman #MWC13 http://go-att.us/449z	carriers must treat devs as customers & make networks open w/ apis & open standards like html5: at&t chairman #mwc13	carriers must treat devs as customers & make networks open w/ apis & open standards like html5: at&t chairman #mwc13	0.5	positive	0			2010-05-12	0	0	0	0	0.5	0.5	25.82	0.180001	192.417	304.583	-7	0	2	0
2013-02-25	3G and the smartphone changed wireless industry but LTE and cloud will change every industry: AT&T chairman #MWC13 http://go-att.us/449z	3g and the smartphone changed wireless industry but lte and cloud will change every industry: at&t chairman #mwc13	3g and the smartphone changed wireless industry but lte and cloud will change every industry: at&t chairman #mwc13	0	positive	0			2010-05-13	0	0	0	0	0.5	0.5	25.74	-0.08	192.917	305.083	-7	0	2	0
2013-02-25	WhatÃ¢â‚¬â„¢s the largest, fastest tech wave in our lifetime? Transition from 2G to 3G to HSPA to LTE in just 5 years #MWC13 http://go-att.us/449z	whats the largest, fastest tech wave in our lifetime? transition from 2g to 3g to hspa to lte in just 5 years #mwc13	whats the largest, fastest tech wave in our lifetime? transition from 2g to 3g to hspa to lte in just 5 years #mwc13	0	positive	0			2010-05-14	0	0	0	0	0.5	0.5	25.4	-0.34	193.417	305.583	-7	0	2	0
2013-02-25	Learn why mobile data traffic on AT&TÃ¢â‚¬â„¢s network is up 30,000% in 6 yrs Ã¢â‚¬â€œ & why U.S. mobile ecosystem Ã¢â‚¬Ëœon fireÃ¢â‚¬â„¢ #MWC13 http://go-att.us/449z	learn why mobile data traffic on at&ts network is up 30,000% in 6 yrs & why you.s. mobile ecosystem on fire #mwc13	learn why mobile data traffic on at&ts network is up 30,000% in 6 yrs & why you.s. mobile ecosystem on fire #mwc13	0	positive	0			2010-05-15	0	0	0	0	0.5	0.5	25.4	0	193.917	306.083	-7	0	2	0
2013-02-21	@aaronminaj_ Hi Aaron. Can you please provide your zip code so that we can look into it?	@aaronminaj_ hi aaron. can you please provide your zip code so that we can look into it?	@aaronminaj_ hi aaron. can you please provide your zip code so that we can look into it?	0	positive	0			2010-05-16	0	0	0	0	0.5	0.5	25.4	0	194.417	306.583	-7	0	2	0
2013-02-20	Crowdfunding goes mobile with an app! Via @TechCrunch http://soc.att.com/ZhBSr3	crowdfunding goes mobile with an app! via @techcrunch	crowdfunding goes mobile with an app! via @techcrunch	0	positive	0			2010-05-17	0	0	0	0	0.5	0.5	25.77	0.37	194.917	307.083	-7	0	2	0
2013-02-20	College hoops fans, who'll be dancing come March? Catch every moment of the run up to the tournament with Mobile TV. http://soc.att.com/WX8YOd	college hoops fans, who'll be dancing come march? catch every moment of the run up to the tournament with mobile tv.	college hoops fans, who'll be dancing come march? catch every moment of the run up to the tournament with mobile tv.	0	positive	0			2010-05-18	0	0	0	0	0.5	0.5	25.59	-0.18	195.417	307.583	-7	0	2	0
2013-02-20	Not a morning person? Here are the #apps to help you get up and out in the AM. Via @Mashablehttp://soc.att.com/Vw7fyf	not a morning person? here are the #apps to help you get up and out in the am. via @mashable	not a morning person? here are the #apps to help you get up and out in the am. via @mashable	0	positive	0			2010-05-19	0	0	0	0	0.5	0.5	25.57	-0.02	195.917	308.083	-7	0	2	0
2013-02-18	Kids off school? Check out these #apps for kids via @Mashable http://soc.att.com/WIhQ8L	kids off school? check out these #apps for kids via @mashable	kids off school? check out these #apps for kids via @mashable	0	positive	0			2010-05-20	0	0	0	0	0.5	0.5	24.96	-0.610001	196.417	308.583	-7	0	2	0
2013-02-18	Hitting the stores this #PresidentsDay? These are the bargain hunting apps you need. http://soc.att.com/12ZbQh0	hitting the stores this #presidentsday? these are the bargain hunting apps you need.	hitting the stores this #presidentsday? these are the bargain hunting apps you need.	0	positive	0			2010-05-21	0	0	0	0	0.5	0.5	24.85	-0.109999	196.917	309.083	-7	0	2	0
2013-02-18	Get Presidential. Download the Abe App, and boost your knowledge of #President Lincoln. http://soc.att.com/11QFt4O	get presidential. download the abe app, and boost your knowledge of #president lincoln.	get presidential. download the abe app, and boost your knowledge of #president lincoln.	0	positive	0			2010-05-22	0	0	0	0	0.5	0.5	24.85	0	197.417	309.583	-7	0	2	0
2013-02-15	AT&T is lying says the FCC http://is.gd/2t7HWGÃ‚Â $ATT #croglog	at&t is lying says the fcc $att #croglog	at&t is lying says the fcc $att #croglog	0	positive	0			2010-05-23	0	0	0	0	0.5	0.5	24.85	0	197.917	310.083	-7	0	2	0
2013-02-14	Before $ATT and $CMCSA said I could "stream movies" at 6Mbps. Now I need 24Mbps to do it. I wish I could inflate my salary like this.	before $att and $cmcsa said i could "stream movies" at 6mbps. now i need 24mbps to do it. i wish i could inflate my salary like this.	before $att and $cmcsa said i could "stream movies" at 6mbps. now i need 24mbps to do it. i wish i could inflate my salary like this.	0	positive	0			2010-05-24	0	0	0	0	0.5	0.5	24.43	-0.42	198.417	310.583	-7	0	2	0
2013-02-12	Seems like I have to restart my iPhone 5 each day when I lose $ATT LTE data	seems like i have to restart my iphone 5 each day when i lose $att lte data	seems like i have to restart my iphone 5 each day when i lose $att lte data	0	positive	0			2010-05-25	0	0	0	0	0.5	0.5	24.32	-0.11	198.917	311.083	-7	0	2	0
2013-02-11	What app should come to life to empower the #autism community? Vote in our @AutismSpeaks #HackingAutism contest. http://soc.att.com/Y5dCFA	what app should come to life to empower the #autism community? vote in our @autismspeaks #hackingautism contest.	what app should come to life to empower the #autism community? vote in our @autismspeaks #hackingautism contest.	0	positive	0			2010-05-26	0	0	0	0	0.5	0.5	24.13	-0.190001	199.417	311.583	-7	0	2	0
2013-02-11	99%+ of our NE cell sites impacted by #blizzard are operating. NE stores offering charging. Check our store locator http://soc.att.com/UYOMg0	99%+ of our ne cell sites impacted by #blizzard are operating. ne stores offering charging. check our store locator	99%+ of our ne cell sites impacted by #blizzard are operating. ne stores offering charging. check our store locator	0	positive	0			2010-05-27	0	0	0	0	0.5	0.5	24.63	0.5	199.917	312.083	-7	0	2	0
2013-02-10	98% of NE cell sites are operating post #Nemo. We're offering phone charging in AT&T stores: http://soc.att.com/X0m3T7Ã‚Â pic.twitter.com/fpJ2Y0vi	98% of ne cell sites are operating post #nemo. we're offering phone charging in at&t stores:	98% of ne cell sites are operating post #nemo. we're offering phone charging in at&t stores:	0	positive	0			2010-05-28	0	0	0	0	0.5	0.5	24.3	-0.33	200.417	312.583	-7	0	2	0
2013-02-10	Our NE stores are charging phones for those hit by #Nemo http://soc.att.com/12DOuNvÃ‚Â . The majority of our RI, MA, CT cell sites are operational	our ne stores are charging phones for those hit by #nemo the majority of our ri, ma, ct cell sites are operational	our ne stores are charging phones for those hit by #nemo the majority of our ri, ma, ct cell sites are operational	0	positive	0			2010-05-29	0	0	0	0	0.5	0.5	24.3	0	200.917	313.083	-7	0	2	0
2013-02-09	A golfer's paradise? AT&T Pebble Beach National Pro-Am http://soc.att.com/WBsY8UÃ‚Â #ATTProAmpic.twitter.com/Tq2ovmbG	a golfer's paradise? at&t pebble beach national pro-am #attproampic.twitter.com/tq2ovmbg	a golfer's paradise? at&t pebble beach national pro-am #attproampic.twitter.com/tq2ovmbg	0	positive	0			2010-05-30	0	0	0	0	0.5	0.5	24.3	0	201.417	313.583	-7	0	2	0
2013-02-09	We're bringing you the #ERedCarpet livestream tomorrow at 6pm ET|PT on http://soc.att.com/XuRft6Ã‚Â . What musicians are taking home statues?	we're bringing you the #eredcarpet livestream tomorrow at 6pm et|pt on what musicians are taking home statues?	we're bringing you the #eredcarpet livestream tomorrow at 6pm et|pt on what musicians are taking home statues?	0	positive	0			2010-05-31	0	0	0	0	0.5	0.5	24.3	0	201.917	314.083	-7	0	2	0
2013-02-08	Sneak peak at one of our fav accessories @swingbyte at AT&T Pebble Beach National Pro-Am #ATTProAm	sneak peak at one of our fav accessories @swingbyte at at&t pebble beach national pro-am #attproam	sneak peak at one of our fav accessories @swingbyte at at&t pebble beach national pro-am #attproam	0	positive	0			2010-06-01	0	0	0	0	0.5	0.5	24.33	0.030001	202.417	314.583	-7	0	2	0
2013-02-08	Emergency power generators are located across the #northeast region and our crews are on standby for #nemo.pic.twitter.com/GSe1pStB	emergency power generators are located across the #northeast region and our crews are on standby for #nemo.pic.twitter.com/gse1pstb	emergency power generators are located across the #northeast region and our crews are on standby for #nemo.pic.twitter.com/gse1pstb	0	positive	0			2010-06-02	0	0	0	0	0.5	0.5	24.78	0.450001	202.917	315.083	-7	0	2	0
2013-02-08	#Northeast, download these apps to help you stay ahead of #Nemo in real-time. Via @BusinessInsider http://soc.att.com/VLylUu	#northeast, download these apps to help you stay ahead of #nemo in real-time. via @businessinsider	#northeast, download these apps to help you stay ahead of #nemo in real-time. via @businessinsider	0	positive	0			2010-06-03	0	0	0	0	0.5	0.5	24.8	0.019998	203.417	315.583	-7	0	2	0
2013-02-08	Winter Storm #Nemo Tip: Program your #ICE numbers into your phone for safekeeping including, police, fire, ambulance and family members	winter storm #nemo tip: program your #ice numbers into your phone for safekeeping including, police, fire, ambulance and family members	winter storm #nemo tip: program your #ice numbers into your phone for safekeeping including, police, fire, ambulance and family members	0	positive	0			2010-06-04	0	0	0	0	0.5	0.5	24.17	-0.629999	203.917	316.083	-7	0	2	0
2013-01-17	AT&T expects to record a non-cash, pre-tax charge of about $10 billion in fourth quarter. $ATT	at&t expects to record a non-cash, pre-tax charge of about $10 billion in fourth quarter. $att	at&t expects to record a non-cash, pre-tax charge of about $10 billion in fourth quarter. $att	0	positive	0			2010-06-05	0	0	0	0	0.5	0.5	24.17	0	204.417	316.583	-7	0	2	0
2013-01-16	@esinglet Did you try http://www.att.com/elevateÃ‚Â ? Let us know if this is what you're looking for.	@esinglet did you try let us know if this is what you're looking for.	@esinglet did you try let us know if this is what you're looking for.	0	positive	0			2010-06-06	0	0	0	0	0.5	0.5	24.17	0	204.917	317.083	-7	0	2	0
2013-01-16	@KrisLamoreau What problems are you experiencing, Kris? We are here to help you in anyway we can.	@krislamoreau what problems are you experiencing, kris? we are here to help you in anyway we can.	@krislamoreau what problems are you experiencing, kris? we are here to help you in anyway we can.	0	positive	0			2010-06-07	0	0	0	0	0.5	0.5	24.32	0.15	205.417	317.583	-7	0	2	0
2013-01-16	We get it. http://soc.att.com/VmiDfD	we get it.	we get it.	0	positive	0			2010-06-08	0	0	0	0	0.5	0.5	24.97	0.649999	205.917	318.083	-7	0	2	0
2013-01-15	Via @Mashable 10 things you didn't know you could do with your smartphonehttp://soc.att.com/XBLGeA	via @mashable 10 things you didn't know you could do with your smartphone	via @mashable 10 things you didn't know you could do with your smartphone	0	positive	0			2010-06-09	0	0	0	0	0.5	0.5	24.9	-0.069999	206.417	318.583	-7	0	2	0
2013-01-10	AT&T celebrates launch of 4G LTE network in Lexington http://www.lanereport.com/?p=17402Ã‚Â #kentucky $ATT	at&t celebrates launch of 4g lte network in lexington #kentucky $att	at&t celebrates launch of 4g lte network in lexington #kentucky $att	0	positive	0			2010-06-10	0	0	0	0	0.5	0.5	25.44	0.540001	206.917	319.083	-7	0	2	0
2013-01-06	#ATTDevSummit is Underway! http://instagr.am/p/UKp_3orHft/	#attdevsummit is underway!	#attdevsummit is underway!	0	positive	0			2010-06-11	0	0	0	0	0.5	0.5	25.29	-0.15	207.417	319.583	-7	0	2	0
2013-01-06	Tomorrow at 12 pm ET, watch the #ATTDevSummit keynote to hear how we foster #developer innovation! http://soc.att.com/VMGylR	tomorrow at 12 pm et, watch the #attdevsummit keynote to hear how we foster #developer innovation!	tomorrow at 12 pm et, watch the #attdevsummit keynote to hear how we foster #developer innovation!	0	positive	0			2010-06-12	0	0	0	0	0.5	0.5	25.29	0	207.917	320.083	-7	0	2	0
2013-01-04	Did u know phone networks consume billions of gallons of water? We teamed up w/ @EDFBiz to start reducing that amount http://soc.att.com/100YX5O	did you know phone networks consume billions of gallons of water? we teamed up w/ @edfbiz to start reducing that amount	did you know phone networks consume billions of gallons of water? we teamed up w/ @edfbiz to start reducing that amount	0	positive	0			2010-06-13	0	0	0	0	0.5	0.5	25.29	0	208.417	320.583	-7	0	2	0
2013-01-03	@LightBulbFinder we look forward to having you at the Developer Summit too!	@lightbulbfinder we look forward to having you at the developer summit too!	@lightbulbfinder we look forward to having you at the developer summit too!	0	positive	0			2010-06-14	0	0	0	0	0.5	0.5	25.17	-0.120001	208.917	321.083	-7	0	2	0
2013-01-02	Is seeing believing? @todayshow hosts try our texting-&-driving simulator & discuss the importance of saying #ItCanWait http://soc.att.com/Tx0BXv	is seeing believing? @todayshow hosts try our texting-&-driving simulator & discuss the importance of saying #itcanwait	is seeing believing? @todayshow hosts try our texting-&-driving simulator & discuss the importance of saying #itcanwait	0	positive	0			2010-06-15	0	0	0	0	0.5	0.5	25.54	0.370001	209.417	321.583	-7	0	2	0
2012-12-24	Get closer, grant wishes, share wonder and spread cheer. #HappyHolidays from all of us. http://soc.att.com/Uj5i7c	get closer, grant wishes, share wonder and spread cheer. #happyholidays from all of us.	get closer, grant wishes, share wonder and spread cheer. #happyholidays from all of us.	0	positive	0			2010-06-16	0	0	0	0	0.5	0.5	25.52	-0.020001	209.917	322.083	-7	0	2	0
2012-12-24	Holiday fruitcake overload? Burn off the calories w/ these fitness apps and mobile accessories. http://soc.att.com/TkhzHw	holiday fruitcake overload? burn off the calories w/ these fitness apps and mobile accessories.	holiday fruitcake overload? burn off the calories w/ these fitness apps and mobile accessories.	0	positive	0			2010-06-17	0	0	0	0	0.5	0.5	25.57	0.05	210.417	322.583	-7	0	2	0
2012-12-21	#Santa's digital helper isÃ¢â‚¬Â¦a smartphone?!?! See how this puppy makes it under the tree http://soc.att.com/12F1JLB	#santa's digital helper isa smartphone?!?! see how this puppy makes it under the tree	#santa's digital helper isa smartphone?!?! see how this puppy makes it under the tree	0	positive	0			2010-06-18	0	0	0	0	0.5	0.5	25.43	-0.14	210.917	323.083	-7	0	2	0
2012-11-12	$ATT, $VZN turning off copper. Opportunity for municipalities?http://go.tnl.net/RsS9Gv	$att, $vzn turning off copper. opportunity for municipalities?	$att, $vzn turning off copper. opportunity for municipalities?	0	positive	0			2010-06-19	0	0	0	0	0.5	0.5	25.43	0	211.417	323.583	-7	0	2	0
2012-09-19	$ATT $S all surging on continued news that IPhone 5 sales continue to be outpacing supply.	$att $s all surging on continued news that iphone 5 sales continue to be outpacing supply.	$att $s all surging on continued news that iphone 5 sales continue to be outpacing supply.	0	positive	0			2010-06-20	0	0	0	0	0.5	0.5	25.43	0	211.917	324.083	-7	0	2	0
2012-07-24	@davemcclure real battle of shit service is $ATT vs $UAL #racetobottom cc @bijans @work_matters	@davemcclure real battle of shit service is $att vs $ual #racetobottom cc @bijans @work_matters	@davemcclure real battle of shit service is $att vs $ual #racetobottom cc @bijans @work_matters	0.55	positive	0			2010-06-21	0	0	0	0	0.5	0.5	25.44	0.010001	212.417	324.583	-7	0	2	0
2012-07-20	Our thoughts today are with those affected by the tragedy in Aurora.	our thoughts today are with those affected by the tragedy in aurora.	our thoughts today are with those affected by the tragedy in aurora.	0	positive	0			2010-06-22	0	0	0	0	0.5	0.5	25.36	-0.08	212.917	325.083	-7	0	2	0
2012-07-16	Take a look at how telecom is enabling the growth of business in the developing world. http://go-att.us/qxddÃ‚Â (Via @CiscoSystems)	take a look at how telecom is enabling the growth of business in the developing world. (via @ciscosystems)	take a look at how telecom is enabling the growth of business in the developing world. (via @ciscosystems)	0	positive	0			2010-06-23	0	0	0	0	0.5	0.5	25.44	0.08	213.417	325.583	-7	0	2	0
2012-07-16	The next text you send while driving could be your last. http://go-att.us/bqadÃ‚Â #ItCanWait	the next text you send while driving could be your last. #itcanwait	the next text you send while driving could be your last. #itcanwait	0.0333333	positive	0			2010-06-24	0	0	0	0	0.5	0.5	25.05	-0.390002	213.917	326.083	-7	0	2	0
2012-07-13	"AT&T Motorola Atrix HD hands-on and unboxing" http://www.slashgear.com/att-motorola-atrix-hd-hands-on-and-unboxing-12238349/Ã‚Â Ã¢â‚¬Â¦ @slashgear	"at&t motorola atrix hd hands-on and unboxing" @slashgear	"at&t motorola atrix hd hands-on and unboxing" @slashgear	0	positive	0			2010-06-25	0	0	0	0	0.5	0.5	24.79	-0.259998	214.417	326.583	-7	0	2	0
2012-07-06	Starting Next Week, AT&T Will Let You Block Your Lost Or Stolen Phone $ATT by @officialKLS http://read.bi/MFO5TM	starting next week, at&t will let you block your lost or stolen phone $att by @officialkls	starting next week, at&t will let you block your lost or stolen phone $att by @officialkls	0.05	positive	0			2010-06-26	0	0	0	0	0.5	0.5	24.79	0	214.917	327.083	-7	0	2	0
2012-06-11	Why the Spain Bailout Rally DidnÃ¢â‚¬â„¢t Last http://cnbc.com/id/47767112Ã‚Â $ATT $BMY $MO $SO $VZ #StockPicks #StockMarket	why the spain bailout rally didnt last $att $bmy $mo $so $vz #stockpicks #stockmarket	why the spain bailout rally didnt last $att $bmy $mo $so $vz #stockpicks #stockmarket	0.0666667	positive	0			2010-06-27	0	0	0	0	0.5	0.5	24.79	0	215.417	327.583	-7	0	2	0
2012-06-11	Rolling out the Orange Carpet at the Hollywood Premiere of #Daybreak2012 w/ Director Jon Cassar and cast!http://go-att.us/we7u	rolling out the orange carpet at the hollywood premiere of #daybreak2012 w/ director jon cassar and cast!	rolling out the orange carpet at the hollywood premiere of #daybreak2012 w/ director jon cassar and cast!	0	positive	0			2010-06-28	0	0	0	0	0.5	0.5	24.95	0.16	215.917	328.083	-7	0	2	0
2012-06-11	The Hookup: HTC One X Phone with Beats Audio http://www.baeblemusic.com/musicblog/6-11-2012/The-Hookup-HTC-One-X-Phone-with-Beats-Audio.htmlÃ‚Â Ã¢â‚¬Â¦ via @BaebleMusic	the hookup: htc one x phone with beats audio via @baeblemusic	the hookup: htc one x phone with beats audio via @baeblemusic	0	positive	0			2010-06-29	0	0	0	0	0.5	0.5	24.46	-0.490002	216.417	328.583	-7	0	2	0
2012-06-08	Unlock the mystery of the dodecahedron and the story of #Daybreak2012? Catch up on all the chapters http://goo.gl/3dPXx	unlock the mystery of the dodecahedron and the story of #daybreak2012? catch up on all the chapters	unlock the mystery of the dodecahedron and the story of #daybreak2012? catch up on all the chapters	0	positive	0			2010-06-30	0	0	0	0	0.5	0.5	24.19	-0.269998	216.917	329.083	-7	0	2	0
2012-06-07	RT@Snapdragon We have a winner! Congrats to Efren Ballestamon. History made & $20K awarded. #SnapdragonWRC #E3 http://go-att.us/9jlk	rt@snapdragon we have a winner! congrats to efren ballestamon. history made & $20k awarded. #snapdragonwrc #e3	rt@snapdragon we have a winner! congrats to efren ballestamon. history made & $20k awarded. #snapdragonwrc #e3	0	positive	0			2010-07-01	0	0	0	0	0.5	0.5	24.34	0.149999	217.417	329.583	-7	0	2	0
2012-06-07	WhatÃ¢â‚¬â„¢s next for Ben and Sarah on Chapter 2 of #Daybreak2012? See their story continue to unfold http://bit.ly/NOnotj	whats next for ben and sarah on chapter 2 of #daybreak2012? see their story continue to unfold	whats next for ben and sarah on chapter 2 of #daybreak2012? see their story continue to unfold	0	positive	0			2010-07-02	0	0	0	0	0.5	0.5	24.29	-0.049999	217.917	330.083	-7	0	2	0
2012-06-07	A blast from 1961...http://dvice.com/archives/2012/05/blast-from-1961.phpÃ‚Â Ã¢â‚¬Â¦	a blast from 1961...	a blast from 1961...	0	positive	0			2010-07-03	0	0	0	0	0.5	0.5	24.29	0	218.417	330.583	-7	0	2	0
2012-06-07	@sbarnes0215 Like a boss.	@sbarnes0215 like a boss.	@sbarnes0215 like a boss.	0	positive	0			2010-07-04	0	0	0	0	0.5	0.5	24.29	0	218.917	331.083	-7	0	2	0
2012-06-06	The only thing the @SamsungMobileUS #GalaxySIII canÃ¢â‚¬â„¢t do is human teleportation. Preorder yours today: http://go-att.us/qjax	the only thing the @samsungmobileus #galaxysiii can not do is human teleportation. preorder yours today:	the only thing the @samsungmobileus #galaxysiii can not do is human teleportation. preorder yours today:	0.55	positive	0			2010-07-05	0	0	0	0	0.5	0.5	24.29	0	219.417	331.583	-7	0	2	0
2012-01-27	#infographic 2011 AT&T Network Improvements - Investments Drive Service Improvements: http://social.att.com/nDO	#infographic 2011 at&t network improvements - investments drive service improvements:	#infographic 2011 at&t network improvements - investments drive service improvements:	0	positive	0			2010-07-06	0	0	0	0	0.5	0.5	24.41	0.119999	219.917	332.083	-7	0	2	0
2012-01-24	Check out our newest #wifi hotzone and network enhancements in downtown #Indy http://social.att.com/lpB	check out our newest #wifi hotzone and network enhancements in downtown #indy	check out our newest #wifi hotzone and network enhancements in downtown #indy	0	positive	0			2010-07-07	0	0	0	0	0.5	0.5	24.33	-0.08	220.417	332.583	-7	0	2	0
2012-01-23	Today only, get the Moto ATRIX 4G for a penny! 2-yr contract & min data plan req'd. Restrictions apply. Ends 1/23/12. http://social.att.com/E32	today only, get the moto atrix 4g for a penny! 2-yr contract & min data plan req'd. restrictions apply. ends 1/23/12.	today only, get the moto atrix 4g for a penny! 2-yr contract & min data plan req'd. restrictions apply. ends 1/23/12.	1	positive	0			2010-07-08	0	0	0	0	0.5	0.5	24.57	0.24	220.917	333.083	-7	0	2	0
2012-01-23	Infographic: AT&T powers HC w/ tablets and messaging. Check it out at #HIMSS2012 #mhealth http://go-att.us/yshf	infographic: at&t powers hc w/ tablets and messaging. check it out at #himss2012 #mhealth	infographic: at&t powers hc w/ tablets and messaging. check it out at #himss2012 #mhealth	0	positive	0			2010-07-09	0	0	0	0	0.5	0.5	24.83	0.26	221.417	333.583	-7	0	2	0
2012-01-17	Did you miss the 2012 #ATTDevSummit? Not to worry. Our friends at the @ATTFanPage share their recap. http://social.att.com/cc3	did you miss the 2012 #attdevsummit? not to worry. our friends at the @attfanpage share their recap.	did you miss the 2012 #attdevsummit? not to worry. our friends at the @attfanpage share their recap.	0	positive	0			2010-07-10	0	0	0	0	0.5	0.5	24.83	0	221.917	334.083	-7	0	2	0
2012-01-12	Read All About It... And Scan a QR Code! AT&T Mobile Barcodes Now Featured in USA TODAY Newspapers: http://go-att.us/5g7h	read all about it... and scan a qr code! at&t mobile barcodes now featured in usa today newspapers:	read all about it... and scan a qr code! at&t mobile barcodes now featured in usa today newspapers:	0	positive	0			2010-07-11	0	0	0	0	0.5	0.5	24.83	0	222.417	334.583	-7	0	2	0
2012-01-11	Twonky Beam Browser allows @Uverse customers 2 send video from the web to their TV from a smartphone. #ATTDevSummit http://social.att.com/KdK	twonky beam browser allows @uverse customers 2 send video from the web to their tv from a smartphone. #attdevsummit	twonky beam browser allows @uverse customers 2 send video from the web to their tv from a smartphone. #attdevsummit	0	positive	0			2010-07-12	0	0	0	0	0.5	0.5	24.84	0.01	222.917	335.083	-7	0	2	0
2012-01-09	RT @engadget: Nokia Lumia 900 official: 4.3-inch ClearBlack AMOLED, 4G LTE, exclusive to AT&T #EngadgetCEShttp://engt.co/AkcCuG	rt @engadget: nokia lumia 900 official: 4.3-inch clearblack amoled, 4g lte, exclusive to at&t #engadgetces	rt @engadget: nokia lumia 900 official: 4.3-inch clearblack amoled, 4g lte, exclusive to at&t #engadgetces	0	positive	0			2010-07-13	0	0	0	0	0.5	0.5	24.95	0.110001	223.417	335.583	-7	0	2	0
2012-01-09	Stephen Elop, CEO of @Nokia takes the stage with AT&T and Microsoft #attdevsummit	stephen elop, ceo of @nokia takes the stage with at&t and microsoft #attdevsummit	stephen elop, ceo of @nokia takes the stage with at&t and microsoft #attdevsummit	0	positive	0			2010-07-14	0	0	0	0	0.5	0.5	24.96	0.009998	223.917	336.083	-7	0	2	0
2012-01-09	The Samsung Galaxy S II Skyrocket HD #attdevsummit http://instagr.am/p/fx8zu/	the samsung galaxy s ii skyrocket hd #attdevsummit	the samsung galaxy s ii skyrocket hd #attdevsummit	0	positive	0			2010-07-15	0	0	0	0	0.5	0.5	25	0.040001	224.417	336.583	-7	0	2	0
2012-01-09	Today we announce the Samsung Galaxy Note that combines the features of a phone and tablet. Coming in blue and white #attdevsummit	today we announce the samsung galaxy note that combines the features of a phone and tablet. coming in blue and white #attdevsummit	today we announce the samsung galaxy note that combines the features of a phone and tablet. coming in blue and white #attdevsummit	0.05	positive	0			2010-07-16	0	0	0	0	0.5	0.5	24.69	-0.309999	224.917	337.083	-7	0	2	0
2012-01-09	Today we are announcing 6 Android LTE devices #attdevsummit	today we are announcing 6 android lte devices #attdevsummit	today we are announcing 6 android lte devices #attdevsummit	0	positive	0			2010-07-17	0	0	0	0	0.5	0.5	24.69	0	225.417	337.583	-7	0	2	0
2012-01-09	Our data plan pricing for PlayStation Vita: $14.99/250mb or $25/2gb no term contract plans will be offered #attdevsummit	our data plan pricing for playstation vita: $14.99/250mb or $25/2gb no term contract plans will be offered #attdevsummit	our data plan pricing for playstation vita: $14.99/250mb or $25/2gb no term contract plans will be offered #attdevsummit	0	positive	0			2010-07-18	0	0	0	0	0.5	0.5	24.69	0	225.917	338.083	-7	0	2	0
2012-01-09	The Sony PlayStation Vita. #attdevsummit http://instagr.am/p/fxwhr/	the sony playstation vita. #attdevsummit	the sony playstation vita. #attdevsummit	0	positive	0			2010-07-19	0	0	0	0	0.5	0.5	24.88	0.189998	226.417	338.583	-7	0	2	0
2012-01-09	The Sony Tablet P #attdevsummit http://instagr.am/p/fxt7T/	the sony tablet p #attdevsummit	the sony tablet p #attdevsummit	0	positive	0			2010-07-20	0	0	0	0	0.5	0.5	24.79	-0.089998	226.917	339.083	-7	0	2	0
2012-01-09	75% of all mobile downloads are games #attdevsummit	75% of all mobile downloads are games #attdevsummit	75% of all mobile downloads are games #attdevsummit	0	positive	0			2010-07-21	0	0	0	0	0.5	0.5	24.92	0.129999	227.417	339.583	-7	0	2	0
2012-01-09	People Power is the winner of our Power the Future Contest. Their software allows you to power on/off devices via an app #attdevsummit	people power is the winner of our power the future contest. their software allows you to power on/off devices via an app #attdevsummit	people power is the winner of our power the future contest. their software allows you to power on/off devices via an app #attdevsummit	0.125	positive	0			2010-07-22	0	0	0	0	0.5	0.5	25.51	0.59	227.917	340.083	-7	0	2	0
2012-01-09	The People Power demo at #attdevsummit http://instagr.am/p/fxcfk/	the people power demo at #attdevsummit	the people power demo at #attdevsummit	0	positive	0			2010-07-23	0	0	0	0	0.5	0.5	25.54	0.030001	228.417	340.583	-7	0	2	0
2012-01-09	2008 Visual Voicemail on the iPhone was 1st open API into the network. Monthly API transactions 200m in 2009 and 4.5b in 2011 #attdevsummit	2008 visual voicemail on the iphone was 1st open api into the network. monthly api transactions 200m in 2009 and 4.5b in 2011 #attdevsummit	2008 visual voicemail on the iphone was 1st open api into the network. monthly api transactions 200m in 2009 and 4.5b in 2011 #attdevsummit	0.25	positive	0			2010-07-24	0	0	0	0	0.5	0.5	25.54	0	228.917	341.083	-7	0	2	0
2012-01-09	We have formally joined the OpenStack community. #attdevsummit	we have formally joined the openstack community. #attdevsummit	we have formally joined the openstack community. #attdevsummit	0	positive	0			2010-07-25	0	0	0	0	0.5	0.5	25.54	0	229.417	341.583	-7	0	2	0
2012-01-09	David Christopher, CMO AT&T Mobility & Consumer Markets, has just taken the stage. 16 yrs ago we launched our 1st dev program #attdevsummit	david christopher, cmo at&t mobility & consumer markets, has just taken the stage. 16 yrs ago we launched our 1st dev program #attdevsummit	david christopher, cmo at&t mobility & consumer markets, has just taken the stage. 16 yrs ago we launched our 1st dev program #attdevsummit	0	positive	0			2010-07-26	0	0	0	0	0.5	0.5	25.96	0.419998	229.917	342.083	-7	0	2	0
2012-01-06	Check out an energy-efficient app created by 2 teenage developer finalists in our Power Your Future contest http://social.att.com/Nq2	check out an energy-efficient app created by 2 teenage developer finalists in our power your future contest	check out an energy-efficient app created by 2 teenage developer finalists in our power your future contest	0.0625	positive	0			2010-07-27	0	0	0	0	0.5	0.5	26.15	0.190001	230.417	342.583	-7	0	2	0
2012-01-06	@NexTraq Thank you for the #FF ^cb	@nextraq thank you for the #ff ^cb	@nextraq thank you for the #ff ^cb	0	positive	0			2010-07-28	0	0	0	0	0.5	0.5	26.2	0.050001	230.917	343.083	-7	0	2	0
2012-01-05	@nomodes Hi Larry, if you are a customer use our opt-out form: http://bit.ly/eFAkE0Ã‚Â or if not a customer this form: http://bit.ly/zsHhLt	@nomodes hi larry, if you are a customer use our opt-out form: or if not a customer this form:	@nomodes hi larry, if you are a customer use our opt-out form: or if not a customer this form:	0	positive	0			2010-07-29	0	0	0	0	0.5	0.5	26.02	-0.180001	231.417	343.583	-7	0	2	0
2012-01-04	Follow us on @foursquare at http://social.att.com/SBRÃ‚Â & check in @ a sports bar during the #OrangeBowl 2 get the AT&T College Football Badge	follow us on @foursquare at & check in @ a sports bar during the #orangebowl 2 get the at&t college football badge	follow us on @foursquare at & check in @ a sports bar during the #orangebowl 2 get the at&t college football badge	0	positive	0			2010-07-30	0	0	0	0	0.5	0.5	25.94	-0.079999	231.917	344.083	-7	0	2	0
2012-01-03	#Michigan or #VATech? Check in on @foursquare at the #SugarBowl stadium 2 get the AT&T College Football Badge!	#michigan or #vatech? check in on @foursquare at the #sugarbowl stadium 2 get the at&t college football badge!	#michigan or #vatech? check in on @foursquare at the #sugarbowl stadium 2 get the at&t college football badge!	0	positive	0			2010-07-31	0	0	0	0	0.5	0.5	25.94	0	232.417	344.583	-7	0	2	0
2011-12-14	AT&T 4G LTE is up to 10x faster than 3G, which means faster downloading and smoother streamingÃ¢â‚¬Â¦ Because #youneedspeed. http://bit.ly/tC9XDv	at&t 4g lte is up to 10x faster than 3g, which means faster downloading and smoother streaming because #youneedspeed.	at&t 4g lte is up to 10x faster than 3g, which means faster downloading and smoother streaming because #youneedspeed.	0	positive	0			2010-08-01	0	0	0	0	0.5	0.5	25.94	0	232.917	345.083	-7	0	2	0
2011-12-14	Video stuttering on your mobile device? #youneedspeed. Get smoother streaming with the uber-fast AT&T 4G LTE network. http://bit.ly/s54IWS	video stuttering on your mobile device? #youneedspeed. get smoother streaming with the uber-fast at&t 4g lte network.	video stuttering on your mobile device? #youneedspeed. get smoother streaming with the uber-fast at&t 4g lte network.	0	positive	0			2010-08-02	0	0	0	0	0.5	0.5	26.59	0.649999	233.417	345.583	-7	0	2	0
2011-12-14	AT&T knows that #youneedspeed. ThatÃ¢â‚¬â„¢s why we've created the 4G LTE network with speeds that leave 3G in the dust: http://bit.ly/uXDb4K	at&t knows that #youneedspeed. that is why we've created the 4g lte network with speeds that leave 3g in the dust:	at&t knows that #youneedspeed. that is why we've created the 4g lte network with speeds that leave 3g in the dust:	0	positive	0			2010-08-03	0	0	0	0	0.5	0.5	26.69	0.100001	233.917	346.083	-7	0	2	0
2011-12-29	As we head off for NYE, an already-risky day on the roads, we hope you take our pledge not to not text and drive. http://social.att.com/AVd	as we head off for nye, an already-risky day on the roads, we hope you take our pledge not to not text and drive.	as we head off for nye, an already-risky day on the roads, we hope you take our pledge not to not text and drive.	0	positive	0			2010-08-04	0	0	0	0	0.5	0.5	26.64	-0.050002	234.417	346.583	-7	0	2	0
2011-12-30	AT&T U-verse TV Adds MSG HD to Channel Lineup: http://go-att.us/qr57	at&t you-verse tv adds msg hd to channel lineup:	at&t you-verse tv adds msg hd to channel lineup:	0	positive	0			2010-08-05	0	0	0	0	0.5	0.5	26.74	0.100001	234.917	347.083	-7	0	2	0
2011-12-27	Keep your hands on the wheel and off your cell phone while driving with the Bluetooth car kit BlueAnt S4, now 25% off. http://social.att.com/6HS	keep your hands on the wheel and off your cell phone while driving with the bluetooth car kit blueant s4, now 25% off.	keep your hands on the wheel and off your cell phone while driving with the bluetooth car kit blueant s4, now 25% off.	0	positive	0			2010-08-06	0	0	0	0	0.5	0.5	26.54	-0.199999	235.417	347.583	-7	0	2	0
2011-12-14	No time to shop for last minute holiday gifts? #youneedspeed Shop on-the-go faster with 4G LTE speeds from AT&T. http://bit.ly/uX5vzv	no time to shop for last minute holiday gifts? #youneedspeed shop on-the-go faster with 4g lte speeds from at&t.	no time to shop for last minute holiday gifts? #youneedspeed shop on-the-go faster with 4g lte speeds from at&t.	0.0666667	positive	0			2010-08-07	0	0	0	0	0.5	0.5	26.54	0	235.917	348.083	-7	0	2	0
2011-10-07	Here's How To Check If You're Eligible To Upgrade To The iPhone 4S $AAPL $S $VZ $ATT by @_dtl http://read.bi/oW5FUS	here's how to check if you're eligible to upgrade to the iphone 4s $aapl $s $vz $att by @_dtl	here's how to check if you're eligible to upgrade to the iphone 4s $aapl $s $vz $att by @_dtl	0	positive	0			2010-08-08	0	0	0	0	0.5	0.5	26.54	0	236.417	348.583	-7	0	2	0
2011-08-19	LMFAOÃ¢â‚¬â„¢s Redfoo Tops Music And Stocks Charts http://cnbc.com/id/44209816Ã‚Â $AAPL $ATT $BRCM $GOOG $MRVL $STM #StockPicks #StockMarket	lmfaos redfoo tops music and stocks charts $aapl $att $brcm $goog $mrvl $stm #stockpicks #stockmarket	lmfaos redfoo tops music and stocks charts $aapl $att $brcm $goog $mrvl $stm #stockpicks #stockmarket	0	positive	0			2010-08-09	0	0	0	0	0.5	0.5	26.86	0.32	236.917	349.083	-7	0	2	0
2011-08-19	[Video] Learn how the HTC Status letÃ¢â‚¬â„¢s you share photos with your friends on Facebook in an instant: http://social.att.com/7dC	[video] learn how the htc status lets you share photos with your friends on facebook in an instant:	[video] learn how the htc status lets you share photos with your friends on facebook in an instant:	0.666667	positive	0			2010-08-10	0	0	0	0	0.5	0.5	27.01	0.149999	237.417	349.583	-7	0	2	0
2011-08-18	Drumroll pls...winners of LG Thrill contests are @politicalwind from our online #ATTSocial contest & @jloomstein from #SMCDallas - Congrats!	drumroll pls...winners of lg thrill contests are @politicalwind from our online #attsocial contest & @jloomstein from #smcdallas - congrats!	drumroll pls...winners of lg thrill contests are @politicalwind from our online #attsocial contest & @jloomstein from #smcdallas - congrats!	0	positive	0			2010-08-11	0	0	0	0	0.5	0.5	26.55	-0.460001	237.917	350.083	-7	0	2	0
2011-08-18	Will we hit 300 in our #ATTsocial contest?? Let's hear from folks at #smcdallas	will we hit 300 in our #attsocial contest?? let's hear from folks at #smcdallas	will we hit 300 in our #attsocial contest?? let's hear from folks at #smcdallas	0	positive	0			2010-08-12	0	0	0	0	0.5	0.5	26.66	0.110001	238.417	350.583	-7	0	2	0
2011-08-18	We already have 86 entries into our #ATTSocial contest for the LG Thrill tonight! Keep Ã¢â‚¬Ëœem coming!	we already have 86 entries into our #attsocial contest for the lg thrill tonight! keep em coming!	we already have 86 entries into our #attsocial contest for the lg thrill tonight! keep em coming!	0	positive	0			2010-08-13	0	0	0	0	0.5	0.5	26.72	0.059999	238.917	351.083	-7	0	2	0
2011-08-18	Get the value of unlimited calls & texts 2 any cell # on any US wireless carrier w/Unlimited Mobile to Any Mobile! http://social.att.com/Cie	get the value of unlimited calls & texts 2 any cell # on any us wireless carrier w/unlimited mobile to any mobile!	get the value of unlimited calls & texts 2 any cell # on any us wireless carrier w/unlimited mobile to any mobile!	0	positive	0			2010-08-14	0	0	0	0	0.5	0.5	26.72	0	239.417	351.583	-7	0	2	0
2011-08-18	RT @SheStreams: Today's #SheStreams Tip from @nycitymama and @ATT is your intro to Times Square: http://youtu.be/7myqYdwRxaw	rt @shestreams: today's #shestreams tip from @nycitymama and @att is your intro to times square:	rt @shestreams: today's #shestreams tip from @nycitymama and @att is your intro to times square:	0	positive	0			2010-08-15	0	0	0	0	0.5	0.5	26.72	0	239.917	352.083	-7	0	2	0
2011-08-17	Is going back to school different now than it was back then? Check out our Back to School Then vs. Now video: http://social.att.com/oOW	is going back to school different now than it was back then? check out our back to school then vs. now video:	is going back to school different now than it was back then? check out our back to school then vs. now video:	0.15	positive	0			2010-08-16	0	0	0	0	0.5	0.5	26.65	-0.069999	240.417	352.583	-7	0	2	0
2011-06-08	Merger Activity to Accelerate Through 2011Ã¢â‚¬â€Report http://cnbc.com/id/43329785 $ATT $DUK $PGN #MergersAcquisitions	merger activity to accelerate through 2011report $att $duk $pgn #mergersacquisitions	merger activity to accelerate through 2011report $att $duk $pgn #mergersacquisitions	0	positive	0			2010-08-17	0	0	0	0	0.5	0.5	26.97	0.319999	240.917	353.083	-7	0	2	0
2011-04-25	Royal Wedding Guest List: What Stocks Get An Invite? http://bit.ly/fS0vWE $ATT $BTI $NGG $PSO $RIO $VZ #Mergers #StockPicks #StockMarket	royal wedding guest list: what stocks get an invite? $att $bti $ngg $pso $rio $vz #mergers #stockpicks #stockmarket	royal wedding guest list: what stocks get an invite? $att $bti $ngg $pso $rio $vz #mergers #stockpicks #stockmarket	0	positive	0			2010-08-18	0	0	0	0	0.5	0.5	27.28	0.310002	241.417	353.583	-7	0	2	0
2011-03-22	Angela Miles reports on: $BBY, $S, $WAG, $ATT & in an interview with Tim Biggam: $CAT & $FCX. $$http://bit.ly/eWv6BA	angela miles reports on: $bby, $s, $wag, $att & in an interview with tim biggam: $cat & $fcx. $$	angela miles reports on: $bby, $s, $wag, $att & in an interview with tim biggam: $cat & $fcx. $$	0	positive	0			2010-08-19	0	0	0	0	0.5	0.5	26.97	-0.310002	241.917	354.083	-7	0	2	0
2011-03-21	lots of folks worried about the fate of the $tmobile actress after $att purchase	lots of folks worried about the fate of the $tmobile actress after $att purchase	lots of folks worried about the fate of the $tmobile actress after $att purchase	0	positive	0			2010-08-20	0	0	0	0	0.5	0.5	26.45	-0.519998	242.417	354.583	-7	0	2	0
2011-01-13	RT @pcworld: iPhone vs. iPhone: Which Network Can Satisfy Your Need For Speed? http://bit.ly/gdLW9d	rt @pcworld: iphone vs. iphone: which network can satisfy your need for speed?	rt @pcworld: iphone vs. iphone: which network can satisfy your need for speed?	0	positive	0			2010-08-21	0	0	0	0	0.5	0.5	26.45	0	242.917	355.083	-7	0	2	0
2011-01-13	AT&T Helps John F. Kennedy Presidential Library Launch 1st Online Archives of Historic Papers, Photos & Recordings: http://go-att.us/md5q	at&t helps john f. kennedy presidential library launch 1st online archives of historic papers, photos & recordings:	at&t helps john f. kennedy presidential library launch 1st online archives of historic papers, photos & recordings:	0	positive	0			2010-08-22	0	0	0	0	0.5	0.5	26.45	0	243.417	355.583	-7	0	2	0
2011-01-11	RT @BGR: HereÃ¢â‚¬â„¢s where the Verizon iPhone falls short http://goo.gl/fb/BBAdK	rt @bgr: heres where the verizon iphone falls short	rt @bgr: heres where the verizon iphone falls short	0.3	positive	0			2010-08-23	0	0	0	0	0.5	0.5	26.49	0.039999	243.917	356.083	-7	0	2	0
2011-01-10	RT @BGR: Why IÃ¢â‚¬â„¢m not switching to the Verizon iPhone: Need for speed http://goo.gl/fb/JddpR	rt @bgr: why i am not switching to the verizon iphone: need for speed	rt @bgr: why i am not switching to the verizon iphone: need for speed	0	positive	0			2010-08-24	0	0	0	0	0.5	0.5	26.72	0.229999	244.417	356.583	-7	0	2	0
2011-01-09	RT @PCMag Motorola Atrix for AT&T: Hands On http://bit.ly/erGgud	rt @pcmag motorola atrix for at&t: hands on	rt @pcmag motorola atrix for at&t: hands on	0	positive	0			2010-08-25	0	0	0	0	0.5	0.5	26.89	0.17	244.917	357.083	-7	0	2	0
2011-01-06	AT&T Announces iPhone 3GS for $49.00: http://go-att.us/qzf4	at&t announces iphone 3gs for $49.00:	at&t announces iphone 3gs for $49.00:	0	positive	0			2010-08-26	0	0	0	0	0.5	0.5	26.7	-0.189998	245.417	357.583	-7	0	2	0
2011-01-05	We plan to introduce 12 Android devices this year #ATTCES	we plan to introduce 12 android devices this year #attces	we plan to introduce 12 android devices this year #attces	0	positive	0			2010-08-27	0	0	0	0	0.5	0.5	26.94	0.24	245.917	358.083	-7	0	2	0
2011-01-05	The Samsung Infuse 4G is the World's thinnest smartphone #ATTCES http://twitpic.com/3nahiu	the samsung infuse 4g is the world's thinnest smartphone #attces	the samsung infuse 4g is the world's thinnest smartphone #attces	0	positive	0			2010-08-28	0	0	0	0	0.5	0.5	26.94	0	246.417	358.583	-7	0	2	0
2011-01-05	We are launching 20 4G devices this year. #attces	we are launching 20 4g devices this year. #attces	we are launching 20 4g devices this year. #attces	0	positive	0			2010-08-29	0	0	0	0	0.5	0.5	26.94	0	246.917	359.083	-7	0	2	0
2011-01-05	Today we will accelerate our LTE investement. We plan to launch our LTE services in the middle of this year #attces	today we will accelerate our lte investement. we plan to launch our lte services in the middle of this year #attces	today we will accelerate our lte investement. we plan to launch our lte services in the middle of this year #attces	0	positive	0			2010-08-30	0	0	0	0	0.5	0.5	26.63	-0.310002	247.417	359.583	-7	0	2	0
2011-01-05	The key to delivering a 4G experience is network, devices and applications #attces	the key to delivering a 4g experience is network, devices and applications #attces	the key to delivering a 4g experience is network, devices and applications #attces	1	positive	0			2010-08-31	0	0	0	0	0.5	0.5	27.03	0.400002	247.917	360.083	-7	0	2	0
2011-01-05	AT&T Extends Workbench Mobile Application Platform to Android: http://go-att.us/s4vh	at&t extends workbench mobile application platform to android:	at&t extends workbench mobile application platform to android:	0	positive	0			2010-09-01	0	0	0	0	0.5	0.5	27.35	0.319999	248.417	360.583	-7	0	2	0
2011-01-04	@lillytiger Hi pardon the response from the DSL account as it is not official. If you have a support issue @ATTCustomerCare can help	@lillytiger hi pardon the response from the dsl account as it is not official. if you have a support issue @attcustomercare can help	@lillytiger hi pardon the response from the dsl account as it is not official. if you have a support issue @attcustomercare can help	0	positive	0			2010-09-02	0	0	0	0	0.5	0.5	27.4	0.05	248.917	361.083	-7	0	2	0
2011-01-04	Vitality Launches AT&T Connected Pill Bottle Caps on Amazon: http://go-att.us/vyd4	vitality launches at&t connected pill bottle caps on amazon:	vitality launches at&t connected pill bottle caps on amazon:	0	positive	0			2010-09-03	0	0	0	0	0.5	0.5	27.44	0.040001	249.417	361.583	-7	0	2	0
2011-01-04	AT&T to Provide Wireless Services for Enhanced Functionality to Premium Automaker: http://go-att.us/wfg8	at&t to provide wireless services for enhanced functionality to premium automaker:	at&t to provide wireless services for enhanced functionality to premium automaker:	0	positive	0			2010-09-04	0	0	0	0	0.5	0.5	27.44	0	249.917	362.083	-7	0	2	0
2011-01-02	ManicTrader Picks of the Week: PICKS 1/3/11 AT&T Inc. Senior Note 6.375 (NYSE: $ATT ) http://bit.ly/fMukYm $$	manictrader picks of the week: picks 1/3/11 at&t inc. senior note 6.375 (nyse: $att ) $$	manictrader picks of the week: picks 1/3/11 at&t inc. senior note 6.375 (nyse: $att ) $$	0	positive	0			2010-09-05	0	0	0	0	0.5	0.5	27.44	0	250.417	362.583	-7	0	2	0
2010-12-01	LTE isn't the only acronym for data speed. See how we're making our fastest network even faster. http://go-att.us/3sy7 #ATTInnovation	lte isn't the only acronym for data speed. see how we're making our fastest network even faster. #attinnovation	lte isn't the only acronym for data speed. see how we're making our fastest network even faster. #attinnovation	1	positive	0			2010-09-06	0	0	0	0	0.5	0.5	27.44	0	250.917	363.083	-7	0	2	0
2010-12-27	AT&T to Release Fourth-Quarter 2010 Earnings Jan. 27: http://go-att.us/wx9k	at&t to release fourth-quarter 2010 earnings jan. 27:	at&t to release fourth-quarter 2010 earnings jan. 27:	0	positive	0			2010-09-07	0	0	0	0	0.5	0.5	27.27	-0.170001	251.417	363.583	-7	0	2	0
2010-12-09	Text with Santa today! AT&T customers txt "SANTA" to 1224 for a holiday greeting, then send your wish-list! http://go-att.us/ldnv	text with santa today! at&t customers txt "santa" to 1224 for a holiday greeting, then send your wish-list!	text with santa today! at&t customers txt "santa" to 1224 for a holiday greeting, then send your wish-list!	0	positive	0			2010-09-08	0	0	0	0	0.5	0.5	27.39	0.119999	251.917	364.083	-7	0	2	0
2010-12-06	RT @ShareATT WeÃ¢â‚¬â„¢re giving away docking stations & portable speakers 2day courtesy of iHome (@ihomeaudio) Enter now http://pub.vitrue.com/slN	rt @shareatt were giving away docking stations & portable speakers 2day courtesy of ihome (@ihomeaudio) enter now	rt @shareatt were giving away docking stations & portable speakers 2day courtesy of ihome (@ihomeaudio) enter now	0	positive	0			2010-09-09	0	0	0	0	0.5	0.5	27.81	0.42	252.417	364.583	-7	0	2	0
2010-11-18	Forget GM: Here Are The 15 Biggest IPOs Of All Time $GM $EJPRY $TLSYY $ATT $DTEGY $NTT $ENEL $DCM $V http://read.bi/dATD3n	forget gm: here are the 15 biggest ipos of all time $gm $ejpry $tlsyy $att $dtegy $ntt $enel $dcm $v	forget gm: here are the 15 biggest ipos of all time $gm $ejpry $tlsyy $att $dtegy $ntt $enel $dcm $v	0	positive	0			2010-09-10	0	0	0	0	0.5	0.5	27.83	0.020001	252.917	365.083	-7	0	2	0
2010-11-17	Do you tweet when you watch TV? Innovations in speech technology could add to the experience http://go-att.us/hnkw #ATTInnovation	do you tweet when you watch tv? innovations in speech technology could add to the experience #attinnovation	do you tweet when you watch tv? innovations in speech technology could add to the experience #attinnovation	0	positive	0			2010-09-11	0	0	0	0	0.5	0.5	27.83	0	253.417	365.583	-7	0	2	0
2010-11-16	AT&T, T-Mobile and Verizon Wireless Announce Joint Venture to Build National Mobile Commerce Network: http://go-att.us/bcmt	at&t, t-mobile and verizon wireless announce joint venture to build national mobile commerce network:	at&t, t-mobile and verizon wireless announce joint venture to build national mobile commerce network:	0	positive	0			2010-09-12	0	0	0	0	0.5	0.5	27.83	0	253.917	366.083	-7	0	2	0
2010-11-08	AT&T launches U-verse mobile app on Windows Phone 7 devices http://go-att.us/zbus	at&t launches you-verse mobile app on windows phone 7 devices	at&t launches you-verse mobile app on windows phone 7 devices	0	positive	0			2010-09-13	0	0	0	0	0.5	0.5	27.93	0.1	254.417	366.583	-7	0	2	0
2010-11-02	AT&T Acquires Assets from inCompass Wireless to Expand its Mobile Enterprise Solutions & Services Expertise: http://go-att.us/a4ey	at&t acquires assets from incompass wireless to expand its mobile enterprise solutions & services expertise:	at&t acquires assets from incompass wireless to expand its mobile enterprise solutions & services expertise:	0	positive	0			2010-09-14	0	0	0	0	0.5	0.5	27.93	0	254.917	367.083	-7	0	2	0
2010-11-01	AT&T and Samsung Mobile Announce the Upcoming Availability of the Samsung Evergreen: http://go-att.us/zmfm	at&t and samsung mobile announce the upcoming availability of the samsung evergreen:	at&t and samsung mobile announce the upcoming availability of the samsung evergreen:	0	positive	0			2010-09-15	0	0	0	0	0.5	0.5	28.01	0.08	255.417	367.583	-7	0	2	0
2010-10-28	AT&T Named 2010 Corporation of the Year by the National Minority Supplier Development Council http://go-att.us/adb5	at&t named 2010 corporation of the year by the national minority supplier development council	at&t named 2010 corporation of the year by the national minority supplier development council	0	positive	0			2010-09-16	0	0	0	0	0.5	0.5	28.11	0.100001	255.917	368.083	-7	0	2	0
2010-10-26	The updated YP app for iPad and iPhone users is now here. Search for YP in the App Store and download it today! http://go-att.us/jw7x	the updated yp app for ipad and iphone users is now here. search for yp in the app store and download it today!	the updated yp app for ipad and iphone users is now here. search for yp in the app store and download it today!	0	positive	0			2010-09-17	0	0	0	0	0.5	0.5	28.17	0.059999	256.417	368.583	-7	0	2	0
2010-10-20	AT&T Introduces Pay-As-You-Go International Data Packages for Laptops and Netbooks: http://go-att.us/42zv	at&t introduces pay-as-you-go international data packages for laptops and netbooks:	at&t introduces pay-as-you-go international data packages for laptops and netbooks:	0	positive	0			2010-09-18	0	0	0	0	0.5	0.5	28.17	0	256.917	369.083	-7	0	2	0
2010-10-11	Apple Is In No Hurry To Build A 4G iPhone $AAPL $VZ $ATT $GOOG by @ncsaint http://read.bi/c2hDZx	apple is in no hurry to build a 4g iphone $aapl $vz $att $goog by @ncsaint	apple is in no hurry to build a 4g iphone $aapl $vz $att $goog by @ncsaint	0	positive	0			2010-09-19	0	0	0	0	0.5	0.5	28.17	0	257.417	369.583	-7	0	2	0
2010-10-06	The Truth About Ditching The iPhone And Switching To Android $GOOG $AAPL $ATT $VZ by @ncsaint http://read.bi/a1yUhB	the truth about ditching the iphone and switching to android $goog $aapl $att $vz by @ncsaint	the truth about ditching the iphone and switching to android $goog $aapl $att $vz by @ncsaint	0	positive	0			2010-09-20	0	0	0	0	0.5	0.5	28.54	0.370001	257.917	370.083	-7	0	2	0
2010-05-10	Apple Agreed To Stick With AT&T For iPhone Through 2012, Reports Say $AAPL $ATT $VZ by @ncsaint http://bit.ly/cb3D4w	apple agreed to stick with at&t for iphone through 2012, reports say $aapl $att $vz by @ncsaint	apple agreed to stick with at&t for iphone through 2012, reports say $aapl $att $vz by @ncsaint	0	positive	0			2010-09-21	0	0	0	0	0.5	0.5	28.61	0.07	258.417	370.583	-7	0	2	0
2010-05-06	Samsung Is The Number One Phone Maker In The Country $AAPL $MOTO $ATT $VZ $SCOR http://bit.ly/aWfb2B	samsung is the number one phone maker in the country $aapl $moto $att $vz $scor	samsung is the number one phone maker in the country $aapl $moto $att $vz $scor	0	positive	0			2010-09-22	0	0	0	0	0.5	0.5	28.59	-0.020001	258.917	371.083	-7	0	2	0
2010-05-05	AT&T Extends U-verse Brand Across Screens with Introduction of U-verse Online: http://go-att.us/eet6	at&t extends you-verse brand across screens with introduction of you-verse online:	at&t extends you-verse brand across screens with introduction of you-verse online:	0	positive	0			2010-09-23	0	0	0	0	0.5	0.5	28.51	-0.08	259.417	371.583	-7	0	2	0
2010-04-20	AT&T Selects Additional Domain Network Equipment Supplier: http://go-att.us/4j33	at&t selects additional domain network equipment supplier:	at&t selects additional domain network equipment supplier:	0	positive	0			2010-09-24	0	0	0	0	0.5	0.5	28.58	0.07	259.917	372.083	-7	0	2	0
2010-04-20	AT&T Celebrates 40 Years of Earth Day with Discount on AT&T Zero Charger and Support for Earth Day Network: http://go-att.us/vpkz	at&t celebrates 40 years of earth day with discount on at&t zero charger and support for earth day network:	at&t celebrates 40 years of earth day with discount on at&t zero charger and support for earth day network:	0	positive	0			2010-09-25	0	0	0	0	0.5	0.5	28.58	0	260.417	372.583	-7	0	2	0
2010-04-07	AT&T/AmericaÃ¢â‚¬â„¢s Promise Alliance Ã¢â‚¬ËœMy IdeaÃ¢â‚¬â„¢ program helps youth 2 lead efforts 2 curb dropouts: http://go-att.us/smjw #GradNation #innovation	at&t/americas promise alliance my idea program helps youth 2 lead efforts 2 curb dropouts: #gradnation #innovation	at&t/americas promise alliance my idea program helps youth 2 lead efforts 2 curb dropouts: #gradnation #innovation	0	positive	0			2010-09-26	0	0	0	0	0.5	0.5	28.58	0	260.917	373.083	-7	0	2	0
2010-04-06	AT&T Plans $1 Billion Investment in 2010 in Network Capabilities, Solutions and Applications for Businesses: http://go-att.us/4kx5	at&t plans $1 billion investment in 2010 in network capabilities, solutions and applications for businesses:	at&t plans $1 billion investment in 2010 in network capabilities, solutions and applications for businesses:	0	positive	0			2010-09-27	0	0	0	0	0.5	0.5	28.87	0.290001	261.417	373.583	-7	0	2	0
2010-03-26	AT&T Declares Quarterly Dividend: http://go-att.us/pabn	at&t declares quarterly dividend:	at&t declares quarterly dividend:	0	positive	0			2010-09-28	0	0	0	0	0.5	0.5	28.92	0.049999	261.917	374.083	-7	0	2	0
2010-03-24	Vote for your fave college basketball player - http://go-att.us/rtrf Or text VOTE to 345345 (stndrd msg rates apply) #Naismith	vote for your fave college basketball player - or text vote to 345345 (stndrd msg rates apply) #naismith	vote for your fave college basketball player - or text vote to 345345 (stndrd msg rates apply) #naismith	0	positive	0			2010-09-29	0	0	0	0	0.5	0.5	28.71	-0.210001	262.417	374.583	-7	0	2	0
2010-03-24	AT&T Announces Nationwide Plans for 3G Microcell: http://go-att.us/gtbp	at&t announces nationwide plans for 3g microcell:	at&t announces nationwide plans for 3g microcell:	0	positive	0			2010-09-30	0	0	0	0	0.5	0.5	28.6	-0.109999	262.917	375.083	-7	0	2	0
2010-03-24	OpenPeak and AT&T to Equip Versatile Multimedia Computing Tablet with 3G Mobile Broadband Wireless Service: http://go-att.us/ktt3	openpeak and at&t to equip versatile multimedia computing tablet with 3g mobile broadband wireless service:	openpeak and at&t to equip versatile multimedia computing tablet with 3g mobile broadband wireless service:	0	positive	0			2010-10-01	0	0	0	0	0.5	0.5	28.81	0.209999	263.417	375.583	-7	0	2	0
2010-03-24	Zeebo to Power its 3G Connected Gaming, Entertainment and Education System with AT&T Mobile Wireless Broadband: http://go-att.us/pb7n	zeebo to power its 3g connected gaming, entertainment and education system with at&t mobile wireless broadband:	zeebo to power its 3g connected gaming, entertainment and education system with at&t mobile wireless broadband:	0	positive	0			2010-10-02	0	0	0	0	0.5	0.5	28.81	0	263.917	376.083	-7	0	2	0
2010-03-17	AT&T Challenges 1 Million Customers to Go Paperless, Plants Trees to Celebrate Those Who Make the Switch: http://go-att.us/bb8d	at&t challenges 1 million customers to go paperless, plants trees to celebrate those who make the switch:	at&t challenges 1 million customers to go paperless, plants trees to celebrate those who make the switch:	0	positive	0			2010-10-03	0	0	0	0	0.5	0.5	28.81	0	264.417	376.583	-7	0	2	0
2010-03-11	AT&T U-verse TV App Brings Personalized College Basketball Brackets and Stats to Your TV Screen: http://go-att.us/egrm	at&t you-verse tv app brings personalized college basketball brackets and stats to your tv screen:	at&t you-verse tv app brings personalized college basketball brackets and stats to your tv screen:	0	positive	0			2010-10-04	0	0	0	0	0.5	0.5	28.86	0.050002	264.917	377.083	-7	0	2	0
2010-03-09	AT&T Completes 100-Gigabit Ethernet Field Trial: http://go-att.us/g5ay	at&t completes 100-gigabit ethernet field trial:	at&t completes 100-gigabit ethernet field trial:	0	positive	0			2010-10-05	0	0	0	0	0.5	0.5	29.36	0.5	265.417	377.583	-7	0	2	0
2010-03-08	AT&T Txtng & Drivng Campaign Urges Consumers That 'It Can Wait': http://go-att.us/758g	at&t txtng & drivng campaign urges consumers that 'it can wait':	at&t txtng & drivng campaign urges consumers that 'it can wait':	0	positive	0			2010-10-06	0	1	0	1	0	1	28.62	-0.74	265.417	378.583	-7	0	2	1
2010-03-01	AT&T Customers Can Donate Via Text to Chile Recovery Efforts http://go-att.us/ue88	at&t customers can donate via text to chile recovery efforts	at&t customers can donate via text to chile recovery efforts	0	positive	0			2010-10-07	0	0	0	0	0.5	0.5	28.25	-0.370001	265.917	379.083	-7	0	2	0
2010-03-01	Call for Entries - Third Annual AT&T Big Mobile on Campus Challenge: http://bit.ly/c9LUQz	call for entries - third annual at&t big mobile on campus challenge:	call for entries - third annual at&t big mobile on campus challenge:	0.05	positive	0			2010-10-08	0	0	0	0	0.5	0.5	28.22	-0.030001	266.417	379.583	-7	0	2	0
2010-02-28	AT&T customers can help relief efforts in Chile by txtng donations 2 various charities: http://budurl.com/jm7t	at&t customers can help relief efforts in chile by txtng donations 2 various charities:	at&t customers can help relief efforts in chile by txtng donations 2 various charities:	0.5	positive	0			2010-10-09	0	0	0	0	0.5	0.5	28.22	0	266.917	380.083	-7	0	2	0
2010-02-22	CBS College Sports Network to Launch on AT&T U-verse TV: http://go-att.us/2uaj	cbs college sports network to launch on at&t you-verse tv:	cbs college sports network to launch on at&t you-verse tv:	0	positive	0			2010-10-10	0	0	0	0	0.5	0.5	28.22	0	267.417	380.583	-7	0	2	0
2010-02-18	AT&T Plans to Open Innovation Centers to Spur Development of New-Generation Mobile & Wired Broadband Apps, Devices: http://bit.ly/b1muBq	at&t plans to open innovation centers to spur development of new-generation mobile & wired broadband apps, devices:	at&t plans to open innovation centers to spur development of new-generation mobile & wired broadband apps, devices:	0.5	positive	0			2010-10-11	0.5	2	0	2	0	1	28.32	0.100001	267.417	381.583	-7	0	2	2
2010-02-10	AT&T Selects LTE Equipment Suppliers: http://bit.ly/99ErGE	at&t selects lte equipment suppliers:	at&t selects lte equipment suppliers:	0	positive	0			2010-10-12	0	0	0	0	0.5	0.5	28.39	0.069999	267.917	382.083	-7	0	2	0
2010-02-09	AT&T Interactive and Expedia Affiliate Network Announce Online Tool for Finding and Booking Hotels: http://bit.ly/c7mNKI	at&t interactive and expedia affiliate network announce online tool for finding and booking hotels:	at&t interactive and expedia affiliate network announce online tool for finding and booking hotels:	0	positive	0			2010-10-13	0	0	0	0	0.5	0.5	28.47	0.08	268.417	382.583	-7	0	2	0
2010-02-05	AT&T FamilyMap App Launches on App Store: http://bit.ly/cYLVUJ	at&t familymap app launches on app store:	at&t familymap app launches on app store:	0	positive	0			2010-10-14	0	0	0	0	0.5	0.5	28.5	0.030001	268.917	383.083	-7	0	2	0
2010-02-04	AT&T and Sling Media Collaborate on SlingPlayer Mobile App for 3G Mobile Broadband Network: http://bit.ly/cenP12	at&t and sling media collaborate on slingplayer mobile app for 3g mobile broadband network:	at&t and sling media collaborate on slingplayer mobile app for 3g mobile broadband network:	0	positive	0			2010-10-15	0	0	0	0	0.5	0.5	28.33	-0.17	269.417	383.583	-7	0	2	0
2010-02-04	AT&T Announces "Open Call - Apps For All!" Contest for Application Developers: http://bit.ly/9PSEWq	at&t announces "open call - apps for all!" contest for application developers:	at&t announces "open call - apps for all!" contest for application developers:	0.5	positive	0			2010-10-16	0	0	0	0	0.5	0.5	28.33	0	269.917	384.083	-7	0	2	0
2010-01-28	AT&T Reports 4Q Earnings Growth with 2.7 Million Net Gain in Wireless Subscribers, Continued Growth IP-Based Revenues http://bit.ly/av21f2	at&t reports 4q earnings growth with 2.7 million net gain in wireless subscribers, continued growth ip-based revenues	at&t reports 4q earnings growth with 2.7 million net gain in wireless subscribers, continued growth ip-based revenues	0	positive	0			2010-10-17	0	0	0	0	0.5	0.5	28.33	0	270.417	384.583	-7	0	2	0
2010-01-22	See MTVÃ¢â‚¬â„¢s Hope for Haiti Now telethon 8pm ET tonight on AT&T U-verse TV, online at entertainment.att.net, or your AT&T Mobile TV phone.	see mtvs hope for haiti now telethon 8pm et tonight on at&t you-verse tv, online at entertainment.att.net, or your at&t mobile tv phone.	see mtvs hope for haiti now telethon 8pm et tonight on at&t you-verse tv, online at entertainment.att.net, or your at&t mobile tv phone.	0	positive	0			2010-10-18	0	0	0	0	0.5	0.5	28.62	0.290001	270.917	385.083	-7	0	2	0
2010-01-19	AT&T Provides Further Support to Aid Haiti Quake Victims Through a Variety of Programs: http://bit.ly/8mCiJZ	at&t provides further support to aid haiti quake victims through a variety of programs:	at&t provides further support to aid haiti quake victims through a variety of programs:	0.5	positive	0			2010-10-19	0	0	0	0	0.5	0.5	28.21	-0.410002	271.417	385.583	-7	0	2	0
2010-01-15	AT&T Brings the 2010 Vancouver Olympic Winter Games to Your TV, PC & Mobile Screens via Agreement with NBC Universal: http://bit.ly/8ZEaZU	at&t brings the 2010 vancouver olympic winter games to your tv, pc & mobile screens via agreement with nbc universal:	at&t brings the 2010 vancouver olympic winter games to your tv, pc & mobile screens via agreement with nbc universal:	0	positive	0			2010-10-20	0	1	0	1	0	1	28.61	0.400002	271.417	386.583	-7	0	2	1
2010-01-14	AT&T customers will not be charged for texts sent to Haiti relief efforts. This is retroactive.	at&t customers will not be charged for texts sent to haiti relief efforts. this is retroactive.	at&t customers will not be charged for texts sent to haiti relief efforts. this is retroactive.	0	positive	0			2010-10-21	0	0	0	0	0.5	0.5	28.34	-0.270001	271.917	387.083	-7	0	2	0
2010-01-13	AT&T Launches Initiatives to Aid Haiti Quake Victims: http://bit.ly/5uJFyB	at&t launches initiatives to aid haiti quake victims:	at&t launches initiatives to aid haiti quake victims:	0	positive	0			2010-10-22	0	0	0	0	0.5	0.5	28.29	-0.049999	272.417	387.583	-7	0	2	0
2010-01-08	College Football Fans Select University of Texas QB Colt McCoy as the AT&T All-America Player of the Year: http://bit.ly/8tS465	college football fans select university of texas qb colt mccoy as the at&t all-america player of the year:	college football fans select university of texas qb colt mccoy as the at&t all-america player of the year:	0	positive	0			2010-10-23	0	0	0	0	0.5	0.5	28.29	0	272.917	388.083	-7	0	2	0
2010-01-06	Pandigital Debuts Photo Mail LED Digital Photo Frame Powered by AT&T: http://bit.ly/8PW13H	pandigital debuts photo mail led digital photo frame powered by at&t:	pandigital debuts photo mail led digital photo frame powered by at&t:	0	positive	0			2010-10-24	0	0	0	0	0.5	0.5	28.29	0	273.417	388.583	-7	0	2	0
2010-01-05	AT&T has expedited HSPA 7.2 software to all 3G sites. Backhaul to ramp up speeds has begun: http://bit.ly/88VPoo	at&t has expedited hspa 7.2 software to all 3g sites. backhaul to ramp up speeds has begun:	at&t has expedited hspa 7.2 software to all 3g sites. backhaul to ramp up speeds has begun:	0	positive	0			2010-10-25	0	0	0	0	0.5	0.5	28.36	0.07	273.917	389.083	-7	0	2	0
2009-12-21	RT @Gizmodo: Our 2009 12-City 3G Data Mega Test: AT&T Won http://gizmodo.com/5428343/ #3gtest2009 #3gtest	rt @gizmodo: our 2009 12-city 3g data mega test: at&t won #3gtest2009 #3gtest	rt @gizmodo: our 2009 12-city 3g data mega test: at&t won #3gtest2009 #3gtest	0	positive	0			2010-10-26	0	1	0	1	0	1	28.31	-0.050002	273.917	390.083	-7	0	2	1
2009-12-04	Forget the AdsÃ¢â‚¬â€Proof that AT&TÃ¢â‚¬â„¢s 3G network out performs Verizon's http://bit.ly/6Vcnwr	forget the adsproof that at&ts 3g network out performs verizon's	forget the adsproof that at&ts 3g network out performs verizon's	0	positive	0			2010-10-27	0	0	0	0	0.5	0.5	28.35	0.040001	274.417	390.583	-7	0	2	0
2009-12-14	AT&T, Communications Workers of America Reach Tentative Agreement in Southeast Contract Negotiations http://bit.ly/5JmZM0	at&t, communications workers of america reach tentative agreement in southeast contract negotiations	at&t, communications workers of america reach tentative agreement in southeast contract negotiations	0	positive	0			2010-10-28	-0.0416667	2	1	1	0.5	0.5	28.5	0.15	274.917	391.083	-8	-1	1	1
2009-12-14	Mark Ingram, Colt McCoy, Ndamukong Suh & Tim Tebow are Finalists for the AT&T All-America Player of the Year Award: http://bit.ly/911H3q	mark ingram, colt mccoy, ndamukong suh & tim tebow are finalists for the at&t all-america player of the year award:	mark ingram, colt mccoy, ndamukong suh & tim tebow are finalists for the at&t all-america player of the year award:	0	positive	0			2010-10-29	0	0	0	0	0.5	0.5	28.52	0.02	275.417	391.583	-8	0	2	0
2009-12-10	AT&T Government Solutions Awarded $120-Million Contract Extension from the U.S. Postal Service: http://bit.ly/5toheR	at&t government solutions awarded $120-million contract extension from the you.s. postal service:	at&t government solutions awarded $120-million contract extension from the you.s. postal service:	0	positive	0			2010-10-30	0	0	0	0	0.5	0.5	28.52	0	275.917	392.083	-8	0	2	0
2009-12-09	AT&T Forms Business Sustainability Advisory Council: http://bit.ly/4UVuc6	at&t forms business sustainability advisory council:	at&t forms business sustainability advisory council:	0	positive	0			2010-10-31	0	0	0	0	0.5	0.5	28.52	0	276.417	392.583	-8	0	2	0
2009-12-09	AT&T U-verse TV Marks 2 Million Customer Milestone: http://bit.ly/8n7k18	at&t you-verse tv marks 2 million customer milestone:	at&t you-verse tv marks 2 million customer milestone:	0	positive	0			2010-11-01	0	1	0	1	0	1	28.72	0.199999	276.417	393.583	-8	0	2	1
2009-12-08	AT&T tops in 3G wireless speeds, study find. Network World http://bit.ly/6wnkKl	at&t tops in 3g wireless speeds, study find. network world	at&t tops in 3g wireless speeds, study find. network world	0	positive	0			2010-11-02	0	1	0	1	0	1	28.94	0.220002	276.417	394.583	-8	0	2	1
2009-12-08	AT&T Named to 2009 InfoWorld 100 List: http://bit.ly/6aaz1x	at&t named to 2009 infoworld 100 list:	at&t named to 2009 infoworld 100 list:	0	positive	0			2010-11-03	0	0	0	0	0.5	0.5	29.06	0.119998	276.917	395.083	-8	0	2	0
2009-12-04	RT @ShareATT: DAILY TIP (iPhone):Set Wi-Fi in Airplane Mode by enabling the plane icon, then switching Wi-Fi to Ã¢â‚¬Å“onÃ¢â‚¬ï¿½ http://cuthut.com/dvn	rt @shareatt: daily tip (iphone):set wi-fi in airplane mode by enabling the plane icon, then switching wi-fi to on	rt @shareatt: daily tip (iphone):set wi-fi in airplane mode by enabling the plane icon, then switching wi-fi to on	0	positive	0			2010-11-04	0	0	0	0	0.5	0.5	29.44	0.380002	277.417	395.583	-8	0	2	0
2009-12-03	AT&T's Undersea Cable Capacity Grows with Asia America Gateway Submarine Cable Network: http://bit.ly/4rSlZF	at&t's undersea cable capacity grows with asia america gateway submarine cable network:	at&t's undersea cable capacity grows with asia america gateway submarine cable network:	0	positive	0			2010-11-05	0	0	0	0	0.5	0.5	29.27	-0.170001	277.917	396.083	-8	0	2	0
2009-11-30	AT&T and NYC & Company Announce Two-Year Integrated Advertising and Marketing Agreement: http://bit.ly/89i348	at&t and nyc & company announce two-year integrated advertising and marketing agreement:	at&t and nyc & company announce two-year integrated advertising and marketing agreement:	0	positive	0			2010-11-06	0	0	0	0	0.5	0.5	29.27	0	278.417	396.583	-8	0	2	0
2009-11-24	AT&T and HP Introduce HP iPAQ Glisten, 3G World Phone for Mobile Professionals: http://bit.ly/5WjGXg	at&t and hp introduce hp ipaq glisten, 3g world phone for mobile professionals:	at&t and hp introduce hp ipaq glisten, 3g world phone for mobile professionals:	0	positive	0			2010-11-07	0.7	1	0	1	0	1	29.27	0	278.417	397.583	-8	0	2	1
2009-11-17	WeÃ¢â‚¬â„¢re making progress in SF: San Francisco receives 850 Mhz Spectrum for 3G: http://bit.ly/1nNdKv	were making progress in sf: san francisco receives 850 mhz spectrum for 3g:	were making progress in sf: san francisco receives 850 mhz spectrum for 3g:	0	positive	0			2010-11-08	0	1	0	1	0	1	29.18	-0.09	278.417	398.583	-8	0	2	1
2009-11-12	RT @ShareATT Read letter from ATT setting the record str8 on claims Verizon makes in ads - join the convo on Facebook http://budurl.com/xsmq	rt @shareatt read letter from att setting the record str8 on claims verizon makes in ads - join the convo on facebook	rt @shareatt read letter from att setting the record str8 on claims verizon makes in ads - join the convo on facebook	0	positive	0			2010-11-09	0.214286	1	0	1	0	1	29.18	0	278.417	399.583	-8	0	2	1
2009-11-06	AT&T researchers testing AirGraffiti concept. Leave a location-based message that others can find in air. http://budurl.com/tt9l	at&t researchers testing airgraffiti concept. leave a location-based message that others can find in air.	at&t researchers testing airgraffiti concept. leave a location-based message that others can find in air.	0	positive	0			2010-11-10	0	0	0	0	0.5	0.5	29.05	-0.130001	278.917	400.083	-8	0	2	0
2009-11-06	AT&T showing future tech. Imagine your TV identifying, displaying traffic cams of your personal commute http://budurl.com/xgxy	at&t showing future tech. imagine your tv identifying, displaying traffic cams of your personal commute	at&t showing future tech. imagine your tv identifying, displaying traffic cams of your personal commute	0.2125	positive	0			2010-11-11	0.3	1	0	1	0	1	28.83	-0.219999	278.917	401.083	-8	0	2	1
2009-11-05	Isabella Products' Digital Photo Frame Connects Families and Friends: http://bit.ly/233gSz	isabella products' digital photo frame connects families and friends:	isabella products' digital photo frame connects families and friends:	0	positive	0			2010-11-12	0	0	0	0	0.5	0.5	28.46	-0.370001	279.417	401.583	-8	0	2	0
2009-08-21	Our statement on the FCC letter regarding Apple App Store: http://bit.ly/KmVnH	our statement on the fcc letter regarding apple app store:	our statement on the fcc letter regarding apple app store:	0	positive	0			2010-11-13	0	0	0	0	0.5	0.5	28.46	0	279.917	402.083	-8	0	2	0
2009-08-20	Playing Home Entertainment Like a Hedge Fund http://cnbc.com/id/32499038 $ATT $CMCSA $CSTR $CVC $NFLX $VZ #StockMarket #StockPicks	playing home entertainment like a hedge fund $att $cmcsa $cstr $cvc $nflx $vz #stockmarket #stockpicks	playing home entertainment like a hedge fund $att $cmcsa $cstr $cvc $nflx $vz #stockmarket #stockpicks	0	positive	0			2010-11-14	0	0	0	0	0.5	0.5	28.46	0	280.417	402.583	-8	0	2	0
2009-08-11	Protect your business with AT&TÃ¢â‚¬â„¢s enterprise security services: http://att.com/enterprisesecurity	protect your business with at&ts enterprise security services:	protect your business with at&ts enterprise security services:	0	positive	0			2010-11-15	0.768561	3	0	3	0	1	28.63	0.17	280.417	403.583	-8	0	2	3
2009-08-07	Communications Workers of America Ratify Core Wireline Agreement in AT&TÃ¢â‚¬â„¢s Midwest Region: http://bit.ly/TCJAd	communications workers of america ratify core wireline agreement in at&ts midwest region:	communications workers of america ratify core wireline agreement in at&ts midwest region:	0	positive	0			2010-11-16	0.136364	2	0	2	0	1	28.24	-0.389999	280.417	404.583	-8	0	2	2
2009-07-28	AT&T Accepts Keys to Next Generation All-Electric Cargo Truck: http://bit.ly/82oO0	at&t accepts keys to next generation all-electric cargo truck:	at&t accepts keys to next generation all-electric cargo truck:	0	positive	0			2010-11-17	0.525	2	0	2	0	1	27.96	-0.280001	280.417	405.583	-8	0	2	2
2009-07-27	Our statement regarding img.4chan.org: http://bit.ly/KdkA2	our statement regarding img.4chan.org:	our statement regarding img.4chan.org:	0	positive	0			2010-11-18	0	1	0	1	0	1	28.44	0.480002	280.417	406.583	-8	0	2	1
2009-07-24	iPhone 3G refurbs now as low as $49 while supplies last. Visit att.com to order.	iphone 3g refurbs now as low as $49 while supplies last. visit att.com to order.	iphone 3g refurbs now as low as $49 while supplies last. visit att.com to order.	0.183333	positive	0			2010-11-19	0.305556	1	0	1	0	1	28.32	-0.120001	280.417	407.583	-8	0	2	1
2009-04-28	So if Apple strikes a deal with Verizon for the iPhone, moving beyond its exclusive with ATT....hmmm: http://bit.ly/yJ0Hf $aapl $att $vz $$	so if apple strikes a deal with verizon for the iphone, moving beyond its exclusive with att....hmmm: $aapl $att $vz $$	so if apple strikes a deal with verizon for the iphone, moving beyond its exclusive with att....hmmm: $aapl $att $vz $$	0	positive	0			2010-11-20	0	0	0	0	0.5	0.5	28.32	0	280.917	408.083	-8	0	2	0
2009-04-22	Why not give Earth Day gifts? Cyber shop Ã¢â‚¬Ëœtil you drop & save 10x the energy used driving to the mall: http://att.com/logongogreen	why not give earth day gifts? cyber shop til you drop & save 10x the energy used driving to the mall:	why not give earth day gifts? cyber shop til you drop & save 10x the energy used driving to the mall:	0	positive	0			2010-11-21	0	0	0	0	0.5	0.5	28.32	0	281.417	408.583	-8	0	2	0
2009-04-22	AT&T Announces 1Q09 Earnings: http://att.com/investor.relations	at&t announces 1q09 earnings:	at&t announces 1q09 earnings:	0	positive	0			2010-11-22	-0.156818	2	2	0	1	0	28.29	-0.029999	282.417	408.583	-9	-1	1	2
2009-04-21	Recycling cell phones prevents air & water pollution & reduces manufacturing emissions: http://att.com/recyclewireless	recycling cell phones prevents air & water pollution & reduces manufacturing emissions:	recycling cell phones prevents air & water pollution & reduces manufacturing emissions:	0	positive	0			2010-11-23	0	0	0	0	0.5	0.5	28.03	-0.26	282.917	409.083	-9	0	2	0
2009-04-21	AT&T Unveils Fully Managed "Private Network" Content Distribution Solution: http://is.gd/tEsU	at&t unveils fully managed "private network" content distribution solution:	at&t unveils fully managed "private network" content distribution solution:	0.375	positive	0			2010-11-24	0	0	0	0	0.5	0.5	28.14	0.109998	283.417	409.583	-9	0	2	0
2009-04-20	AT&T and Cell Phones for Soldiers Recycle 2.5 Million Wireless Devices: http://tiny.cc/npyt0	at&t and cell phones for soldiers recycle 2.5 million wireless devices:	at&t and cell phones for soldiers recycle 2.5 million wireless devices:	0	positive	0			2010-11-25	0	0	0	0	0.5	0.5	28.14	0	283.917	410.083	-9	0	2	0
2009-04-20	It's Earth Week! Learn how you can reduce your carbon footprint thru sustainable technology practices: http://att.com/logongogreen	it's earth week! learn how you can reduce your carbon footprint thru sustainable technology practices:	it's earth week! learn how you can reduce your carbon footprint thru sustainable technology practices:	0	positive	0			2010-11-26	0	0	0	0	0.5	0.5	27.93	-0.209999	284.417	410.583	-9	0	2	0
2009-04-09	Our priority is to restore service to all affected customers as soon as possible. We apologize for any inconvenience.	our priority is to restore service to all affected customers as soon as possible. we apologize for any inconvenience.	our priority is to restore service to all affected customers as soon as possible. we apologize for any inconvenience.	1	positive	0			2010-11-27	0	0	0	0	0.5	0.5	27.93	0	284.917	411.083	-9	0	2	0
2009-04-03	Negotiations for wireline contracts continue, AT&T Mobility ratifies contract: http://tiny.cc/uRi6P	negotiations for wireline contracts continue, at&t mobility ratifies contract:	negotiations for wireline contracts continue, at&t mobility ratifies contract:	0	positive	0			2010-11-28	0	0	0	0	0.5	0.5	27.93	0	285.417	411.583	-9	0	2	0
2009-04-02	AT&T Tees Up 2009 Masters Tournament with Exclusive Three-Screen Coverage from Augusta National: http://tiny.cc/wyjLJ	at&t tees up 2009 masters tournament with exclusive three-screen coverage from augusta national:	at&t tees up 2009 masters tournament with exclusive three-screen coverage from augusta national:	0	positive	0			2010-11-29	0.35	1	0	1	0	1	27.7	-0.229999	285.417	412.583	-9	0	2	1
2009-04-02	AT&T Tips Off NCAA Final Four Weekend with High-Speed Interactive Activities and High-Energy Musical Celebration: http://tiny.cc/usCOv	at&t tips off ncaa final four weekend with high-speed interactive activities and high-energy musical celebration:	at&t tips off ncaa final four weekend with high-speed interactive activities and high-energy musical celebration:	0.5	positive	0			2010-11-30	0.325	1	0	1	0	1	27.79	0.09	285.417	413.583	-9	0	2	1
2009-04-02	AT&T Launches 'Apps Beta' Program to Advance Innovations in Applications, Issues Open Call to Developers: http://is.gd/qhFM	at&t launches 'apps beta' program to advance innovations in applications, issues open call to developers:	at&t launches 'apps beta' program to advance innovations in applications, issues open call to developers:	0.5	positive	0			2010-12-01	0	1	0	1	0	1	28.28	0.49	285.417	414.583	-9	0	2	1
2009-04-01	AT&T Accepting Applications for 2009 Big Mobile On Campus Challenge: http://tiny.cc/QpUFg	at&t accepting applications for 2009 big mobile on campus challenge:	at&t accepting applications for 2009 big mobile on campus challenge:	0.1	positive	0			2010-12-02	0	0	0	0	0.5	0.5	28.55	0.269998	285.917	415.083	-9	0	2	0
2009-03-30	AT&T Extends Value of Its Telepresence Solution to Companies' Existing Videoconferencing Systems: http://is.gd/pEeY	at&t extends value of its telepresence solution to companies' existing videoconferencing systems:	at&t extends value of its telepresence solution to companies' existing videoconferencing systems:	0	positive	0			2010-12-03	0	0	0	0	0.5	0.5	28.49	-0.059999	286.417	415.583	-9	0	2	0
2009-03-27	AT&T Previews David Cook's Newest Video During an "American Idol" Commercial Break Wednesday, April 1, on FOX: http://is.gd/pjzD	at&t previews david cook's newest video during an "american idol" commercial break wednesday, april 1, on fox:	at&t previews david cook's newest video during an "american idol" commercial break wednesday, april 1, on fox:	0	positive	0			2010-12-04	0	0	0	0	0.5	0.5	28.49	0	286.917	416.083	-9	0	2	0
2009-03-26	AT&T to Invest in its California Network Enhancing Service to Communities across the State : http://is.gd/p7Xw	at&t to invest in its california network enhancing service to communities across the state :	at&t to invest in its california network enhancing service to communities across the state :	0	positive	0			2010-12-05	0	0	0	0	0.5	0.5	28.49	0	287.417	416.583	-9	0	2	0
2009-03-20	We're investing in our people, infrastructure, communities & environment for a stronger America: http://att.com/investinginamerica-news	we're investing in our people, infrastructure, communities & environment for a stronger america:	we're investing in our people, infrastructure, communities & environment for a stronger america:	0	positive	0			2010-12-06	0	1	0	1	0	1	28.3	-0.190001	287.417	417.583	-9	0	2	1
2009-03-18	engadget touts our U-verse TV College Basketball app for March Madness http://is.gd/nWxd	engadget touts our you-verse tv college basketball app for march madness	engadget touts our you-verse tv college basketball app for march madness	0	positive	0			2010-12-07	-0.15	1	1	0	1	0	28.54	0.240002	288.417	417.583	-10	-1	1	1
2009-03-10	AT&T Receives Frost & Sullivan's 2009 North American Managed Security Service Providers Customer Value Leadership Award: http://is.gd/mHnP	at&t receives frost & sullivan's 2009 north american managed security service providers customer value leadership award:	at&t receives frost & sullivan's 2009 north american managed security service providers customer value leadership award:	0	positive	0			2010-12-08	1.01429	2	0	2	0	1	28.63	0.089998	288.417	418.583	-10	0	2	2
2009-03-02	National Spokeswoman Eva Longoria Parker to Accept $200,000 Donation from AT&T to Benefit PADRES Contra El Cancer: http://is.gd/lrw5	national spokeswoman eva longoria parker to accept $200,000 donation from at&t to benefit padres contra el cancer:	national spokeswoman eva longoria parker to accept $200,000 donation from at&t to benefit padres contra el cancer:	0	positive	0			2010-12-09	0	1	0	1	0	1	28.82	0.190001	288.417	419.583	-10	0	2	1
2009-02-25	AT&T technicians are working to resolve the issue at this time, and we expect service to be restored later today.	at&t technicians are working to resolve the issue at this time, and we expect service to be restored later today.	at&t technicians are working to resolve the issue at this time, and we expect service to be restored later today.	0	positive	0			2010-12-10	0	0	0	0	0.5	0.5	28.89	0.069999	288.917	420.083	-10	0	2	0
2009-02-19	Three AT&T Innovators Honored by ACM as Distinguished Members in Recognition for Contributions in Computing Technology: http://is.gd/k6ZA	three at&t innovators honored by acm as distinguished members in recognition for contributions in computing technology:	three at&t innovators honored by acm as distinguished members in recognition for contributions in computing technology:	0	positive	0			2010-12-11	0	0	0	0	0.5	0.5	28.89	0	289.417	420.583	-10	0	2	0
2009-02-19	AT&T Chairman and CEO Randall Stephenson Will Serve as Chairman of NAACP Corporate Campaign: http://is.gd/k6pJ	at&t chairman and ceo randall stephenson will serve as chairman of naacp corporate campaign:	at&t chairman and ceo randall stephenson will serve as chairman of naacp corporate campaign:	0	positive	0			2010-12-12	0	0	0	0	0.5	0.5	28.89	0	289.917	421.083	-10	0	2	0
2009-02-17	AT&T and Sterling Commerce Accelerate Office Depot's Order-Processing Capabilities: http://is.gd/jODg	at&t and sterling commerce accelerate office depot's order-processing capabilities:	at&t and sterling commerce accelerate office depot's order-processing capabilities:	0	positive	0			2010-12-13	0	0	0	0	0.5	0.5	28.78	-0.109998	290.417	421.583	-10	0	2	0
2009-02-03	AT&T Selected as the No. 1 Organization for Multicultural Business Opportunities http://is.gd/igcG	at&t selected as the no. 1 organization for multicultural business opportunities	at&t selected as the no. 1 organization for multicultural business opportunities	0	positive	0			2010-12-14	0	0	0	0	0.5	0.5	29.34	0.559999	290.917	422.083	-10	0	2	0
2009-01-26	AT&T U-verse TV Introduces Weather On Demand in Detroit, Providing Local and National On-Demand Forecasts: http://is.gd/hhrQ	at&t you-verse tv introduces weather on demand in detroit, providing local and national on-demand forecasts:	at&t you-verse tv introduces weather on demand in detroit, providing local and national on-demand forecasts:	0	positive	0			2010-12-15	0	0	0	0	0.5	0.5	29.13	-0.210001	291.417	422.583	-10	0	2	0
2009-01-13	AT&T Customers: Share your strength! Text "SHARE" to 20222 to donate $5 toward ending US childhood hunger: http://att.com/shareourstrength	at&t customers: share your strength! text "share" to 20222 to donate $5 toward ending us childhood hunger:	at&t customers: share your strength! text "share" to 20222 to donate $5 toward ending us childhood hunger:	0	positive	0			2010-12-16	0	0	0	0	0.5	0.5	29.23	0.100001	291.917	423.083	-10	0	2	0
2009-01-12	AT&T Joins "Share Our Strength" in the Fight against Childhood Hunger to Mark National Day of Service: http://is.gd/fve9	at&t joins "share our strength" in the fight against childhood hunger to mark national day of service:	at&t joins "share our strength" in the fight against childhood hunger to mark national day of service:	0	positive	0			2010-12-17	0	0	0	0	0.5	0.5	29.21	-0.020001	292.417	423.583	-10	0	2	0
2009-01-06	AT&T Business Solutions Receives Wholesale Company and Product of the Year Awards from Frost & Sullivan: http://is.gd/eGFF	at&t business solutions receives wholesale company and product of the year awards from frost & sullivan:	at&t business solutions receives wholesale company and product of the year awards from frost & sullivan:	0	positive	0			2010-12-18	0	0	0	0	0.5	0.5	29.21	0	292.917	424.083	-10	0	2	0
2009-01-06	AT&T Mobility and Motorola to Offer the Rugged Tundra VA76r on Jan. 13: http://is.gd/eGwS	at&t mobility and motorola to offer the rugged tundra va76r on jan. 13:	at&t mobility and motorola to offer the rugged tundra va76r on jan. 13:	0	positive	0			2010-12-19	0	0	0	0	0.5	0.5	29.21	0	293.417	424.583	-10	0	2	0
2014-01-06	@parko160 We don't want you to look into other carriers. Have you checked out our new Mobile Share Value plans: http://soc.att.com/1kYGUovÃ‚Â ?	@parko160 we don't want you to look into other carriers. have you checked out our new mobile share value plans:	@parko160 we don't want you to look into other carriers. have you checked out our new mobile share value plans:	0.414773	positive	0.00568182			2010-12-20	0.5	1	0	1	0	1	29.13	-0.08	293.417	425.583	-10	0	2	1
2012-07-18	Introducing Mobile Share. New plans are coming soon so you can share data across your smartphones and other devices:http://go-att.us/4asf	introducing mobile share. new plans are coming soon so you can share data across your smartphones and other devices:	introducing mobile share. new plans are coming soon so you can share data across your smartphones and other devices:	0.414773	positive	0.00568182			2010-12-21	0	0	0	0	0.5	0.5	29.07	-0.059999	293.917	426.083	-10	0	2	0
2014-06-15	@riss_bonasso Hi Marissa, do you mean AT&T Next? You can learn how to get a new smart phone every year at: http://soc.att.com/UE0MVrÃ‚Â .	@riss_bonasso hi marissa, do you mean at&t next? you can learn how to get a new smart phone every year at:	@riss_bonasso hi marissa, do you mean at&t next? you can learn how to get a new smart phone every year at:	0.446226	positive	0.00953734			2010-12-22	0	0	0	0	0.5	0.5	29.13	0.059999	294.417	426.583	-10	0	2	0
2013-04-23	Thanks to our customers. Almost half of all text donations to One Fund #Boston have come from you. http://soc.att.com/12Gp40B	thanks to our customers. almost half of all text donations to one fund #boston have come from you.	thanks to our customers. almost half of all text donations to one fund #boston have come from you.	0.183333	positive	0.0166667			2010-12-23	0	0	0	0	0.5	0.5	29.2	0.070002	294.917	427.083	-10	0	2	0
2009-04-15	AT&T Moves Affordable Call Center Capabilities into the Network with New Hosted Service: http://tiny.cc/k26hW	at&t moves affordable call center capabilities into the network with new hosted service:	at&t moves affordable call center capabilities into the network with new hosted service:	0.277273	positive	0.0181818			2010-12-24	0	0	0	0	0.5	0.5	29.2	0	295.417	427.583	-10	0	2	0
2011-01-05	We plan to launch two 4G tablets, first LTE tablet by mid summer. Additional LTE tablets are planned for the 2nd half of 2011 #ATTCES	we plan to launch two 4g tablets, first lte tablet by mid summer. additional lte tablets are planned for the 2nd half of 2011 #attces	we plan to launch two 4g tablets, first lte tablet by mid summer. additional lte tablets are planned for the 2nd half of 2011 #attces	0.125	positive	0.0208333			2010-12-25	0	0	0	0	0.5	0.5	29.2	0	295.917	428.083	-10	0	2	0
2009-03-30	AT&T is investing to make America stronger. Tell us how you stay strong in tough times: http://att.com/investinginamerica	at&t is investing to make america stronger. tell us how you stay strong in tough times:	at&t is investing to make america stronger. tell us how you stay strong in tough times:	0.783333	positive	0.0222222			2010-12-26	0	0	0	0	0.5	0.5	29.2	0	296.417	428.583	-10	0	2	0
2012-07-13	The battle of the sexes - social media style. How do men and women use social channels differently? (Via @Mashable)http://go-att.us/tg25	the battle of the sexes - social media style. how do men and women use social channels differently? (via @mashable)	the battle of the sexes - social media style. how do men and women use social channels differently? (via @mashable)	0.244444	positive	0.0222222			2010-12-27	0.4	2	0	2	0	1	29.25	0.049999	296.417	429.583	-10	0	2	2
2015-12-15	@jessicandrea No better time to be a #Houston fan, Jessica. DM us so we can reward your spirit with a fun #StrongerSaturday gift. #GoCoogs	@jessicandrea no better time to be a #houston fan, jessica. dm us so we can reward your spirit with a fun #strongersaturday gift. #gocoogs	@jessicandrea no better time to be a #houston fan, jessica. dm us so we can reward your spirit with a fun #strongersaturday gift. #gocoogs	0.35	positive	0.025			2010-12-28	0.1875	1	0	1	0	1	29.23	-0.02	296.417	430.583	-10	0	2	1
2009-01-27	Lil Wayne Teams Up with AT&T Mobility and Consumer Markets to Bring Fans World Debut of New Single via Facebook Jan. 27: http://is.gd/hoVn	lil wayne teams up with at&t mobility and consumer markets to bring fans world debut of new single via facebook jan. 27:	lil wayne teams up with at&t mobility and consumer markets to bring fans world debut of new single via facebook jan. 27:	0.334416	positive	0.0324675			2010-12-29	0.15	1	0	1	0	1	29.31	0.079999	296.417	431.583	-10	0	2	1
2013-03-25	@AutismJournal Wow. We're so sorry to hear that. Gives us even more reason to keep advocating for change. #ItCanWait http://itcanwait.com	@autismjournal wow. we're so sorry to hear that. gives us even more reason to keep advocating for change. #itcanwait	@autismjournal wow. we're so sorry to hear that. gives us even more reason to keep advocating for change. #itcanwait	0.833333	positive	0.0333333			2010-12-30	0.5	1	0	1	0	1	29.33	0.020001	296.417	432.583	-10	0	2	1
2016-10-31	Think before you share on social. Can a hacker use this info (i.e. dog's name) to answer my security questions? #cyberaware #happyhalloweenpic.twitter.com/nrnd0Hx1Ww	think before you share on social. can a hacker use this info (i.e. dog's name) to answer my security questions? #cyberaware #happyhalloweenpic.twitter.com/nrnd0hx1ww	think before you share on social. can a hacker use this info (i.e. dog's name) to answer my security questions? #cyberaware #happyhalloweenpic.twitter.com/nrnd0hx1ww	0.0666667	positive	0.0333333			2010-12-31	0	0	0	0	0.5	0.5	29.38	0.049999	296.917	433.083	-10	0	2	0
2014-01-04	@nthreeqmedia We will have a Social Media Care Manager reach out to you to help. It may be Monday, but they will contact you.	@nthreeqmedia we will have a social media care manager reach out to you to help. it may be monday, but they will contact you.	@nthreeqmedia we will have a social media care manager reach out to you to help. it may be monday, but they will contact you.	0.0666667	positive	0.0333333			2011-01-01	0	0	0	0	0.5	0.5	29.38	0	297.417	433.583	-10	0	2	0
2014-01-01	@jiggahayz Joshua, we understand your frustration. A dedicated Social Care Managers will reach out tomorrow to help you with this issue.	@jiggahayz joshua, we understand your frustration. a dedicated social care managers will reach out tomorrow to help you with this issue.	@jiggahayz joshua, we understand your frustration. a dedicated social care managers will reach out tomorrow to help you with this issue.	0.0666667	positive	0.0333333			2011-01-02	0.40625	2	0	2	0	1	29.38	0	297.417	434.583	-10	0	2	2
2010-01-22	You can donate $10 to Red Cross by typing HAITI & texting it to 90999. ATT charges you zero. AT&T customers have pledged >$11million so far	you can donate $10 to red cross by typing haiti & texting it to 90999. att charges you zero. at&t customers have pledged >$11million so far	you can donate $10 to red cross by typing haiti & texting it to 90999. att charges you zero. at&t customers have pledged >$11million so far	0.333333	positive	0.0333333			2011-01-03	0.625	1	0	1	0	1	29.67	0.290001	297.417	435.583	-10	0	2	1
2014-12-29	@toomuch4ne1 the big game is almost here! We've got some new gameday gear for you to enjoy a #BetterSaturday, follow and DM for details!	@toomuch4ne1 the big game is almost here! we've got some new gameday gear for you to enjoy a #bettersaturday, follow and dm for details!	@toomuch4ne1 the big game is almost here! we've got some new gameday gear for you to enjoy a #bettersaturday, follow and dm for details!	0.363636	positive	0.0340909			2011-01-04	0.862121	7	0	7	0	1	29.88	0.209999	297.417	436.583	-10	0	2	7
2012-07-23	Watch our new @causes video! One view = $2 to support our troops through Helping Heroes Home: http://bit.ly/ATTsdVÃ‚Â #military	watch our new @causes video! one view = $2 to support our troops through helping heroes home: #military	watch our new @causes video! one view = $2 to support our troops through helping heroes home: #military	0.277273	positive	0.0352273			2011-01-05	1.41376	15	3	12	0.2	0.8	29.98	0.100001	297.617	437.383	-10	0	2	12
2018-07-22	A curious post about $CRYP $CRYP.CA at http://ceo.caÃ‚Â . It appears that the regulatorsÃ¢â‚¬â„¢ patience is wearing thin. Hope to see some concrete action taken against Bridgemark Associates. Robert Abenante and Cam Paddock $PLAY $EASY $ATT are involved here. #AllSharesMatterpic.twitter.com/PIGpf4Uqfp	a curious post about $cryp $cryp.ca at it appears that the regulators patience is wearing thin. hope to see some concrete action taken against bridgemark associates. robert abenante and cam paddock $play $easy $att are involved here. #allsharesmatterpic.twitter.com/pigpf4uqfp	a curious post about $cryp $cryp.ca at it appears that the regulators patience is wearing thin. hope to see some concrete action taken against bridgemark associates. robert abenante and cam paddock $play $easy $att are involved here. #allsharesmatterpic.twitter.com/pigpf4uqfp	0.616667	positive	0.0366667			2011-01-06	0	1	0	1	0	1	29.15	-0.83	297.617	438.383	-10	0	2	1
2017-12-12	$att nice news.. insane run. $acg is just an absolute garbage stock ,always has been. While $chv and $lg sit idle . Wtf is going on? Lol	$att nice news.. insane run. $acg is just an absolute garbage stock ,always has been. while $chv and $lg sit idle . what the fuck is going on? lol	$att nice news.. insane run. $acg is just an absolute garbage stock ,always has been. while $chv and $lg sit idle . what the fuck is going on? lol	0.84	positive	0.04			2011-01-07	0	0	0	0	0.5	0.5	28.85	-0.3	298.117	438.883	-10	0	2	0
2010-01-18	AT&T will advance payment of verified texted donations to the Red Cross for Haiti relief. Our customers have pledged $9 million+ so far!	at&t will advance payment of verified texted donations to the red cross for haiti relief. our customers have pledged $9 million+ so far!	at&t will advance payment of verified texted donations to the red cross for haiti relief. our customers have pledged $9 million+ so far!	0.333333	positive	0.0416667			2011-01-08	0	0	0	0	0.5	0.5	28.85	0	298.617	439.383	-10	0	2	0
2013-03-25	Today only, get the HTC One X for only a penny! http://soc.att.com/ZlKzl6Ã‚Â Requires new 2-yr agmt w/ qual voice & data plans.	today only, get the htc one x for only a penny! requires new 2-yr agmt w/ qual voice & data plans.	today only, get the htc one x for only a penny! requires new 2-yr agmt w/ qual voice & data plans.	0.818182	positive	0.0454545			2011-01-09	0	1	0	1	0	1	28.85	0	298.617	440.383	-10	0	2	1
2014-01-06	@Justincrispy @_underachiever_ We love 'em, too. Take a peek behind the curtain: http://bit.ly/1dqFVGNÃ‚Â . #itsnotcomplicated	@justincrispy @_underachiever_ we love 'em, too. take a peek behind the curtain: #itsnotcomplicated	@justincrispy @_underachiever_ we love 'em, too. take a peek behind the curtain: #itsnotcomplicated	0.65	positive	0.05			2011-01-10	0	1	0	1	0	1	28.34	-0.51	298.617	441.383	-10	0	2	1
2014-01-06	AT&T Sponsored Data: think 1-800 phone numbers. Content providers can pay for the delivery of mobile music, game and more. #ATTDevSummit	at&t sponsored data: think 1-800 phone numbers. content providers can pay for the delivery of mobile music, game and more. #attdevsummit	at&t sponsored data: think 1-800 phone numbers. content providers can pay for the delivery of mobile music, game and more. #attdevsummit	0.45	positive	0.05			2011-01-11	0	1	0	1	0	1	27.91	-0.43	298.617	442.383	-10	0	2	1
2014-01-26	@Rondoman23 How long have you had your phone? If it's been 6+ months, you may be eligible for a new phone w/ Next. Dial *NEW# to find out.	@rondoman23 how long have you had your phone? if it's been 6+ months, you may be eligible for a new phone w/ next. dial *new# to find out.	@rondoman23 how long have you had your phone? if it's been 6+ months, you may be eligible for a new phone w/ next. dial *new# to find out.	0.327273	positive	0.0556818			2011-01-12	0	0	0	0	0.5	0.5	28.04	0.130001	299.117	442.883	-10	0	2	0
2014-01-02	@SMP1389 Sarah, we are sorry to hear you're phone is no longer with us, but we're glad to hear you're getting a new one! #GoodNews	@smp1389 sarah, we are sorry to hear you're phone is no longer with us, but we're glad to hear you're getting a new one! #goodnews	@smp1389 sarah, we are sorry to hear you're phone is no longer with us, but we're glad to hear you're getting a new one! #goodnews	0.818182	positive	0.0568182			2011-01-13	0	2	0	2	0	1	28.08	0.039999	299.117	443.883	-10	0	2	2
2017-09-26	A dissatisfied customer is our worst nightmare! Let us to make this right! Shoot us a DM with more details! Thanks! ^JewelR	a dissatisfied customer is our worst nightmare! let us to make this right! shoot us a dm with more details! thanks! ^jewelr	a dissatisfied customer is our worst nightmare! let us to make this right! shoot us a dm with more details! thanks! ^jewelr	0.558929	positive	0.0580357			2011-01-14	0.3	1	0	1	0	1	28.43	0.35	299.117	444.883	-10	0	2	1
2018-12-19	Slightly off topic, I've always been the most curious why #NBCU doesn't have a streaming platform. (I know why, economics and internal politics). But they have the best/broadest range of networks and production to draw shows vice $DIS or $ATT	slightly off topic, i've always been the most curious why #nbcu doesn't have a streaming platform. (i know why, economics and internal politics). but they have the best/broadest range of networks and production to draw shows vice $dis or $att	slightly off topic, i've always been the most curious why #nbcu doesn't have a streaming platform. (i know why, economics and internal politics). but they have the best/broadest range of networks and production to draw shows vice $dis or $att	0.416667	positive	0.0583333			2011-01-15	0	0	0	0	0.5	0.5	28.43	0	299.617	445.383	-10	0	2	0
2018-12-03	$ATT is kingpin #1 of scamming!!!! Number one pump dump funnelling corporate cash to insiders scam. Feel bad for $APHA holders , everybody said it was the best big 3 LP...m u never know. Never trust and Italian doing a reverse takeover deal, partying in miami riding a ferrari	$att is kingpin #1 of scamming!!!! number one pump dump funnelling corporate cash to insiders scam. feel bad for $apha holders , everybody said it was the best big 3 lp...m you never know. never trust and italian doing a reverse takeover deal, partying in miami riding a ferrari	$att is kingpin #1 of scamming!!!! number one pump dump funnelling corporate cash to insiders scam. feel bad for $apha holders , everybody said it was the best big 3 lp...m you never know. never trust and italian doing a reverse takeover deal, partying in miami riding a ferrari	0.213333	positive	0.06			2011-01-16	0	0	0	0	0.5	0.5	28.43	0	300.117	445.883	-10	0	2	0
2016-01-13	@dawnswick Woo-hoo! Major kudos to Carley, Bill, Corey, and Jason for being so awesome!pic.twitter.com/KOLCjaT24M	@dawnswick woo-hoo! major kudos to carley, bill, corey, and jason for being so awesome!pic.twitter.com/kolcjat24m	@dawnswick woo-hoo! major kudos to carley, bill, corey, and jason for being so awesome!pic.twitter.com/kolcjat24m	0.5	positive	0.0625			2011-01-17	0	0	0	0	0.5	0.5	28.43	0	300.617	446.383	-10	0	2	0
2010-01-06	AT&T Launches Major Initiative to Bring 'Apps to All': http://bit.ly/8V35sg	at&t launches major initiative to bring 'apps to all':	at&t launches major initiative to bring 'apps to all':	0.5	positive	0.0625			2011-01-18	0	0	0	0	0.5	0.5	28.33	-0.1	301.117	446.883	-10	0	2	0
2018-09-04	$ATT $ATT.V $ATT.CA @Abattis financials are out. $237 in revenue over 3 months while paying management/consultants close to $7M in the same period! $24.1M loss over 9 months, non-stop dilution... Wow, just wow.. https://www.sedar.com/GetFile.do?lang=EN&docClass=7&issuerNo=00011477&issuerType=03&projectNo=02818509&docId=4382249Ã‚Â Ã¢â‚¬Â¦ #Marijuanastocks #smallcaps #AllSharesMatterpic.twitter.com…	$att $att.v $att.ca @abattis financials are out. $237 in revenue over 3 months while paying management/consultants close to $7m in the same period! $24.1m loss over 9 months, non-stop dilution... wow, just wow.. #marijuanastocks #smallcaps #allsharesmatterpic.twitter.com/nqyabc5gcd	$att $att.v $att.ca @abattis financials are out. $237 in revenue over 3 months while paying management/consultants close to $7m in the same period! $24.1m loss over 9 months, non-stop dilution... wow, just wow.. #marijuanastocks #smallcaps #allsharesmatterpic.twitter.com/nqyabc5gcd	0.708333	positive	0.0666667			2011-01-19	0	0	0	0	0.5	0.5	28.33	0	301.617	447.383	-10	0	2	0
2012-01-09	Ralph de la Vega brings back our fast pitch application developers. The winner's app will be featured in an AT&T commercial #attdevsummit	ralph de la vega brings back our fast pitch application developers. the winner's app will be featured in an at&t commercial #attdevsummit	ralph de la vega brings back our fast pitch application developers. the winner's app will be featured in an at&t commercial #attdevsummit	0.2	positive	0.0666667			2011-01-20	0	0	0	0	0.5	0.5	28.23	-0.1	302.117	447.883	-10	0	2	0
2009-11-06	AT&T researchers working on virtual home/office of future. Avatar would open a door & real door opens. http://budurl.com/7qwb	at&t researchers working on virtual home/office of future. avatar would open a door & real door opens.	at&t researchers working on virtual home/office of future. avatar would open a door & real door opens.	0.308333	positive	0.0666667			2011-01-21	0	0	0	0	0.5	0.5	28.33	0.1	302.617	448.383	-10	0	2	0
2017-12-22	Merry Christmas everyone ! Plays I am bullish on going into next week and the New Year : $CUV $GGI $MOS $IP $HS $NOB $ISOL $CODE $ATT $SX and $XMG . Others that have my attention: $MZI $MTS $EBY $NSP $ID $ACG and $DDB. FWIW	merry christmas everyone ! plays i am bullish on going into next week and the new year : $cuv $ggi $mos $ip $hs $nob $isol $code $att $sx and $xmg . others that have my attention: $mzi $mts $eby $nsp $i would $acg and $ddb. fwiw	merry christmas everyone ! plays i am bullish on going into next week and the new year : $cuv $ggi $mos $ip $hs $nob $isol $code $att $sx and $xmg . others that have my attention: $mzi $mts $eby $nsp $i would $acg and $ddb. fwiw	0.227273	positive	0.0681818			2011-01-22	0	0	0	0	0.5	0.5	28.33	0	303.117	448.883	-10	0	2	0
2017-12-20	NEW:_x000D_ AT&T announces bonuses to employees, domestic investment, citing tax reform._x000D_ Per $ATT release: pic.twitter.com/leh1oNrXlE	new:_x000D_ at&t announces bonuses to employees, domestic investment, citing tax reform._x000D_ per $att release: pic.twitter.com/leh1onrxle	new:_x000D_ at&t announces bonuses to employees, domestic investment, citing tax reform._x000D_ per $att release: pic.twitter.com/leh1onrxle	0.277273	positive	0.0681818			2011-01-23	0	0	0	0	0.5	0.5	28.33	0	303.617	449.383	-10	0	2	0
2016-01-05	Starting now: Watch #ATTDevSummit keynote live #CES2016 http://soc.att.com/1R97OvJ	starting now: watch #attdevsummit keynote live #ces2016	starting now: watch #attdevsummit keynote live #ces2016	0.3	positive	0.0681818			2011-01-24	0	0	0	0	0.5	0.5	28.48	0.15	304.117	449.883	-10	0	2	0
2014-01-06	@dHenn What current plan are you on, Dave? Have you heard about our new Mobile Share Value plans http://soc.att.com/1kYGUovÃ‚Â ?	@dhenn what current plan are you on, dave? have you heard about our new mobile share value plans	@dhenn what current plan are you on, dave? have you heard about our new mobile share value plans	0.427273	positive	0.0681818			2011-01-25	0	0	0	0	0.5	0.5	28.76	0.28	304.617	450.383	-10	0	2	0
2010-03-09	AT&T recently released a new study into causes and solutions for the dropout crisis: http://go-att.us/e556	at&t recently released a new study into causes and solutions for the dropout crisis:	at&t recently released a new study into causes and solutions for the dropout crisis:	0.352273	positive	0.0681818			2011-01-26	0	0	0	0	0.5	0.5	28.73	-0.03	305.117	450.883	-10	0	2	0
2009-02-09	Survey Reveals Consumers Plan to Communicate this Valentine's Day Using New Technology and Traditional Gestures http://is.gd/iUEs	survey reveals consumers plan to communicate this valentine's day using new technology and traditional gestures	survey reveals consumers plan to communicate this valentine's day using new technology and traditional gestures	0.602273	positive	0.0681818			2011-01-27	0	0	0	0	0.5	0.5	28.13	-0.600001	305.617	451.383	-10	0	2	0
2009-01-28	AT&T Business Solutions Completes Fourth Quarter with New Features for the AT&T Telepresence Solution: http://is.gd/hzhx	at&t business solutions completes fourth quarter with new features for the at&t telepresence solution:	at&t business solutions completes fourth quarter with new features for the at&t telepresence solution:	0.227273	positive	0.0681818			2011-01-28	0	0	0	0	0.5	0.5	27.49	-0.639999	306.117	451.883	-10	0	2	0
2014-01-05	@ginakellspehn Unfortunately, we donÃ¢â‚¬â„¢t have any new news on the Hallmark Channel at preset, but congratulations about the movie. Very cool!	@ginakellspehn unfortunately, we dont have any new news on the hallmark channel at preset, but congratulations about the movie. very cool!	@ginakellspehn unfortunately, we dont have any new news on the hallmark channel at preset, but congratulations about the movie. very cool!	0.766515	positive	0.0683712			2011-01-29	0	0	0	0	0.5	0.5	27.49	0	306.617	452.383	-10	0	2	0
2018-12-13	$SURG $$$$$$$$ are being generated. IMHO when the brokerage firms start buying... @SURG will not see .40 again.. BUY WHILE CHEAP.. simple.. _x000D_ @frontpagestocks @JediJazz22 _x000D_ $AA $ACBUK $FAA $BHP $CCJ $GLNCY $FCX $RIO $SQM $TECK $VALE_x000D_ $SURG $MSFT $AMZN $WH $ACB @surgholdings $ATT https://twitter.com/kbriancox/status/1073233542904201216Ã‚Â Ã¢â‚¬Â¦ Several aspects of the original 4…	$surg $$$$$$$$ are being generated. imho when the brokerage firms start buying... @surg will not see .40 again.. buy while cheap.. simple.. _x000D_ @frontpagestocks @jedijazz22 _x000D_ $aa $acbuk $faa $bhp $ccj $glncy $fcx $rio $sqm $teck $vale_x000D_ $surg $msft $amzn $wh $acb @surgholdings $att several aspects of the original 40k c-store mou have changed and improved for surge. _x000D_ a defini…	$surg $$$$$$$$ are being generated. imho when the brokerage firms start buying... @surg will not see .40 again.. buy while cheap.. simple.. _x000D_ @frontpagestocks @jedijazz22 _x000D_ $aa $acbuk $faa $bhp $ccj $glncy $fcx $rio $sqm $teck $vale_x000D_ $surg $msft $amzn $wh $acb @surgholdings $att several aspects of the original 40k c-store mou have changed and improved for surge. _x000D_ a defini…	0.481429	positive	0.075			2011-01-30	0	0	0	0	0.5	0.5	27.49	0	307.117	452.883	-10	0	2	0
2013-01-17	AT&T cites high subsides on total smartphone sales devices for "near-term pressure" $ATT	at&t cites high subsides on total smartphone sales devices for "near-term pressure" $att	at&t cites high subsides on total smartphone sales devices for "near-term pressure" $att	0.645	positive	0.08			2011-01-31	0	0	0	0	0.5	0.5	27.52	0.03	307.617	453.383	-10	0	2	0
2009-07-28	AT&T Launches New Social Networking App - All-In-One Connection to Facebook, Twitter, MySpace & Breaking News: http://bit.ly/hJ3Zp	at&t launches new social networking app - all-in-one connection to facebook, twitter, myspace & breaking news:	at&t launches new social networking app - all-in-one connection to facebook, twitter, myspace & breaking news:	0.260606	positive	0.0848485			2011-02-01	0	0	0	0	0.5	0.5	27.87	0.350001	308.117	453.883	-10	0	2	0
2016-01-14	@WDEdude After 22 GB of data usage, AT&T may slow speeds. For more details, go here: http://att.com/unlimitedplan	@wdedude after 22 gb of data usage, at&t may slow speeds. for more details, go here:	@wdedude after 22 gb of data usage, at&t may slow speeds. for more details, go here:	0.45	positive	0.1			2011-02-02	0	0	0	0	0.5	0.5	27.67	-0.200001	308.617	454.383	-10	0	2	0
2015-01-12	@Ohiostathletics Ready for gameday, Bucks fans? Stay on top of the game by downloading the @ATTStadium app: http://soc.att.com/1FMdo26Ã‚Â #UOvsOSU	@ohiostathletics ready for gameday, bucks fans? stay on top of the game by downloading the @attstadium app: #uovsosu	@ohiostathletics ready for gameday, bucks fans? stay on top of the game by downloading the @attstadium app: #uovsosu	0.466667	positive	0.1			2011-02-03	0	0	0	0	0.5	0.5	27.99	0.32	309.117	454.883	-10	0	2	0
2014-01-06	@tschaffer1 Good news- there are scheduled enhancements happening in your area, Taylor. We're sorry for any inconvenience.	@tschaffer1 good news- there are scheduled enhancements happening in your area, taylor. we're sorry for any inconvenience.	@tschaffer1 good news- there are scheduled enhancements happening in your area, taylor. we're sorry for any inconvenience.	0.8	positive	0.1			2011-02-04	0	0	0	0	0.5	0.5	27.97	-0.020001	309.617	455.383	-10	0	2	0
2018-12-10	Hello - thanks for reaching out about your service. We have an article that may help you here https://soc.att.com/2LaiIlJÃ‚Â Please get back with us and let us know how that helps. ^DanC	hello - thanks for reaching out about your service. we have an article that may help you here please get back with us and let us know how that helps. ^danc	hello - thanks for reaching out about your service. we have an article that may help you here please get back with us and let us know how that helps. ^danc	0.1	positive	0.1			2011-02-05	0	0	0	0	0.5	0.5	27.97	0	310.117	455.883	-10	0	2	0
2018-01-19	AT&T and Direct TV:_x000D_ https://investorshub.advfn.com/uimage/uploads/2018/1/16/cluyn!!!!!!!!.PNGÃ‚Â Ã¢â‚¬Â¦_x000D_ htt $SRMX $ATT http://investorshub.advfn.com/boards/read_msg.aspx?message_id=137821582Ã‚Â Ã¢â‚¬Â¦	at&t and direct tv:_x000D_ _x000D_ htt $srmx $att	at&t and direct tv:_x000D_ _x000D_ htt $srmx $att	0.4	positive	0.1			2011-02-06	0	0	0	0	0.5	0.5	27.97	0	310.617	456.383	-10	0	2	0
2018-01-01	We understand your frustration, Andy. By providing us with your account number, we'd like to look into why your services are still being fixed and what steps we need to take if needed to get this issue resolved. We await your response. ^KO	we understand your frustration, andy. by providing us with your account number, we'd like to look into why your services are still being fixed and what steps we need to take if needed to get this issue resolved. we await your response. ^ko	we understand your frustration, andy. by providing us with your account number, we'd like to look into why your services are still being fixed and what steps we need to take if needed to get this issue resolved. we await your response. ^ko	0.2	positive	0.1			2011-02-07	0	0	0	0	0.5	0.5	27.96	-0.01	311.117	456.883	-10	0	2	0
2017-12-30	How far would you go to protect a friendÃ¢â‚¬Â¦ from another world? Check Ã¢â‚¬ËœYoshuaÃ¢â‚¬â„¢ on @DIRECTVNOW to find out. #ATTHelloLabFilmspic.twitter.com/vlu7mEKoO2	how far would you go to protect a friend from another world? check yoshua on @directvnow to find out. #atthellolabfilmspic.twitter.com/vlu7mekoo2	how far would you go to protect a friend from another world? check yoshua on @directvnow to find out. #atthellolabfilmspic.twitter.com/vlu7mekoo2	1	positive	0.1			2011-02-08	0	0	0	0	0.5	0.5	27.91	-0.049999	311.617	457.383	-10	0	2	0
2017-12-16	$ATT Subsidiary Northern Vine offering turn key cannabis solution for entrepreneurs looking to get into the market. With locations opening in the majority of Candian provinces, this will be very well received.	$att subsidiary northern vine offering turn key cannabis solution for entrepreneurs looking to get into the market. with locations opening in the majority of candian provinces, this will be very well received.	$att subsidiary northern vine offering turn key cannabis solution for entrepreneurs looking to get into the market. with locations opening in the majority of candian provinces, this will be very well received.	0.65	positive	0.1			2011-02-09	0	0	0	0	0.5	0.5	27.97	0.059999	312.117	457.883	-10	0	2	0
2017-09-26	Hi, Karen! Being without your phone is a hassle. Please Direct Message us your zip code so we can check for an outage. ^JaS	hi, karen! being without your phone is a hassle. please direct message us your zip code so we can check for an outage. ^jas	hi, karen! being without your phone is a hassle. please direct message us your zip code so we can check for an outage. ^jas	0.4	positive	0.1			2011-02-10	0	0	0	0	0.5	0.5	28.24	0.270001	312.617	458.383	-10	0	2	0
2017-09-22	Straight from @Oprah herself at #TribecaTVFestival: "Redemption is possible for almost anyone." #ReleasedOWN http://go.att.com/oprahÃ‚Â pic.twitter.com/4J1cET9Wpo	straight from @oprah herself at #tribecatvfestival: "redemption is possible for almost anyone." #releasedown	straight from @oprah herself at #tribecatvfestival: "redemption is possible for almost anyone." #releasedown	0.7	positive	0.1			2011-02-11	0	0	0	0	0.5	0.5	28.47	0.229999	313.117	458.883	-10	0	2	0
2016-12-28	Hey there, you & your guest have to be 18 years old or over to receive tickets & attend the concert.	hey there, you & your guest have to be 18 years old or over to receive tickets & attend the concert.	hey there, you & your guest have to be 18 years old or over to receive tickets & attend the concert.	0.2	positive	0.1			2011-02-12	0	0	0	0	0.5	0.5	28.47	0	313.617	459.383	-10	0	2	0
2016-10-28	Woo-hoo! We understand your need for speed, Brian. Tuesday can't come fast enough!	woo-hoo! we understand your need for speed, brian. tuesday can't come fast enough!	woo-hoo! we understand your need for speed, brian. tuesday can't come fast enough!	0.55	positive	0.1			2011-02-13	0	0	0	0	0.5	0.5	28.47	0	314.117	459.883	-10	0	2	0
2016-10-24	Is $ATT + $TWC congress between two dying businesses? The beginning of the end of old media? @tomkeene	is $att + $twc congress between two dying businesses? the beginning of the end of old media? @tomkeene	is $att + $twc congress between two dying businesses? the beginning of the end of old media? @tomkeene	0.2	positive	0.1			2011-02-14	0	0	0	0	0.5	0.5	28.46	-0.01	314.617	460.383	-10	0	2	0
2016-03-08	$GOOGL #Fi offers "pay for the data u use" pricing, Nexus phone discount. #DisruptiveBusiness to $VZ, $ATT cell plan http://officialandroid.blogspot.com/2016/03/from-hi-to-fi-to-goodbye-to-invites.htmlÃ‚Â Ã¢â‚¬Â¦	$googl #fi offers "pay for the data you use" pricing, nexus phone discount. #disruptivebusiness to $vz, $att cell plan	$googl #fi offers "pay for the data you use" pricing, nexus phone discount. #disruptivebusiness to $vz, $att cell plan	0	positive	0.1			2011-02-15	0	0	0	0	0.5	0.5	28.24	-0.219999	315.117	460.883	-10	0	2	0
2016-01-15	The Canadian Exchange's #MostActive so far this morning. #Investing #CSE #Momentum*_x000D_ $EAT_x000D_ $KWG_x000D_ $PUF_x000D_ $ATT_x000D_ $UP_x000D_ *$IN*_x000D_ $AFI_x000D_ $LAG_x000D_ $SL_x000D_ *$ACB*_x000D_ $LTE	the canadian exchange's #mostactive so far this morning. #investing #cse #momentum*_x000D_ $eat_x000D_ $kwg_x000D_ $puf_x000D_ $att_x000D_ $up_x000D_ *$in*_x000D_ $afi_x000D_ $lag_x000D_ $sl_x000D_ *$acb*_x000D_ $lte	the canadian exchange's #mostactive so far this morning. #investing #cse #momentum*_x000D_ $eat_x000D_ $kwg_x000D_ $puf_x000D_ $att_x000D_ $up_x000D_ *$in*_x000D_ $afi_x000D_ $lag_x000D_ $sl_x000D_ *$acb*_x000D_ $lte	1	positive	0.1			2011-02-16	-0.133333	1	1	0	1	0	28.3	0.059999	316.117	460.883	-11	-1	1	1
2014-07-07	Question about old NR_x000D_ http://www.abattis.com/s/news.asp?ReportID=635419Ã‚Â Ã¢â‚¬Â¦_x000D_ Mar 12, 2014_x000D_ Abatt $ATT $GRNH $ATTBF http://investorshub.advfn.com/boards/read_msg.aspx?message_id=104062092Ã‚Â Ã¢â‚¬Â¦	question about old nr_x000D_ _x000D_ mar 12, 2014_x000D_ abatt $att $grnh $attbf	question about old nr_x000D_ _x000D_ mar 12, 2014_x000D_ abatt $att $grnh $attbf	0.2	positive	0.1			2011-02-17	0	0	0	0	0.5	0.5	28.5	0.200001	316.617	461.383	-11	0	2	0
2014-04-02	#RT" @sprintcare: Dan #Hesse is too busy leading #Sprint's company to talk to customers" $S $vzw $aapl $ATT $fb $twtrpic.twitter.com/6wNJGEEhaL	#rt" @sprintcare: dan #hesse is too busy leading #sprint's company to talk to customers" $s $vzw $aapl $att $fb $twtrpic.twitter.com/6wnjgeehal	#rt" @sprintcare: dan #hesse is too busy leading #sprint's company to talk to customers" $s $vzw $aapl $att $fb $twtrpic.twitter.com/6wnjgeehal	0.3	positive	0.1			2011-02-18	0	0	0	0	0.5	0.5	28.57	0.07	317.117	461.883	-11	0	2	0
2014-01-06	The #ATTDevSummit is underway! follow all the action here: http://www.att.com/CES	the #attdevsummit is underway! follow all the action here:	the #attdevsummit is underway! follow all the action here:	0.1	positive	0.1			2011-02-19	0	0	0	0	0.5	0.5	28.57	0	317.617	462.383	-11	0	2	0
2014-01-03	@NSDelToro Ricardo, we appreciate your feedback and patience. There are scheduled enhancements in your area and it will be fixed ASAP.	@nsdeltoro ricardo, we appreciate your feedback and patience. there are scheduled enhancements in your area and it will be fixed asap.	@nsdeltoro ricardo, we appreciate your feedback and patience. there are scheduled enhancements in your area and it will be fixed asap.	0.2	positive	0.1			2011-02-20	0	0	0	0	0.5	0.5	28.57	0	318.117	462.883	-11	0	2	0
2013-03-25	@ryanschrader @hayleywalters18 There are definite risks to tired-tweeting. Thanks again for the shout out.	@ryanschrader @hayleywalters18 there are definite risks to tired-tweeting. thanks again for the shout out.	@ryanschrader @hayleywalters18 there are definite risks to tired-tweeting. thanks again for the shout out.	0.35	positive	0.1			2011-02-21	0	0	0	0	0.5	0.5	28.57	0	318.617	463.383	-11	0	2	0
2012-01-27	Remember our "You Will" ads from the early 90's? We've revamped them. See what we'll be helping you accomplish in 2020: http://social.att.com/BAI	remember our "you will" ads from the early 90's? we've revamped them. see what we'll be helping you accomplish in 2020:	remember our "you will" ads from the early 90's? we've revamped them. see what we'll be helping you accomplish in 2020:	0.3	positive	0.1			2011-02-22	0	0	0	0	0.5	0.5	28.2	-0.369999	319.117	463.883	-11	0	2	0
2010-04-16	AT&T Offers to Have Two Trees Planted for All U-verse TV Customers who Go Paperless http://go-att.us/e55f	at&t offers to have two trees planted for all you-verse tv customers who go paperless	at&t offers to have two trees planted for all you-verse tv customers who go paperless	0	positive	0.1			2011-02-23	0	0	0	0	0.5	0.5	28.03	-0.17	319.617	464.383	-11	0	2	0
2010-04-07	AT&T Invests Nearly $40 Million to Expand Wireless Capacity for Chicago's 3G Mobile Broadband Network: http://go-att.us/zsa9	at&t invests nearly $40 million to expand wireless capacity for chicago's 3g mobile broadband network:	at&t invests nearly $40 million to expand wireless capacity for chicago's 3g mobile broadband network:	0.4	positive	0.1			2011-02-24	0	0	0	0	0.5	0.5	27.92	-0.110001	320.117	464.883	-11	0	2	0
2010-01-15	AT&T Games offers gamers 40% off all downloadable PC games this weekend. Check it out at http://bit.ly/7aPrnY	at&t games offers gamers 40% off all downloadable pc games this weekend. check it out at	at&t games offers gamers 40% off all downloadable pc games this weekend. check it out at	0	positive	0.1			2011-02-25	0	0	0	0	0.5	0.5	28.13	0.209999	320.617	465.383	-11	0	2	0
2009-11-25	Check out www.att.com/holiday09 on Friday for holiday savings from AT&T. Sneak-peek at offers here: http://bit.ly/8nIGm5	check out www.att.com/holiday09 on friday for holiday savings from at&t. sneak-peek at offers here:	check out www.att.com/holiday09 on friday for holiday savings from at&t. sneak-peek at offers here:	0	positive	0.1			2011-02-26	0	0	0	0	0.5	0.5	28.13	0	321.117	465.883	-11	0	2	0
2009-04-01	AT&T Offers Mini Laptops, 'Internet at Home and On the Go,' and Onsite Tech Support from Retail Stores: http://tiny.cc/oiRm4	at&t offers mini laptops, 'internet at home and on the go,' and onsite tech support from retail stores:	at&t offers mini laptops, 'internet at home and on the go,' and onsite tech support from retail stores:	0	positive	0.1			2011-02-27	0	0	0	0	0.5	0.5	28.13	0	321.617	466.383	-11	0	2	0
2009-02-02	AT&T Mobility and Consumer Markets and DIRECTV Launch AT&T | DIRECTV Service, With Quad-Play Bundle Offers http://is.gd/i5IO	at&t mobility and consumer markets and directv launch at&t | directv service, with quad-play bundle offers	at&t mobility and consumer markets and directv launch at&t | directv service, with quad-play bundle offers	0	positive	0.1			2011-02-28	0	0	0	0	0.5	0.5	28.38	0.25	322.117	466.883	-11	0	2	0
2016-01-05	@PatriciaHeaton Bravo! Clearly talent runs in the family, Patricia.	@patriciaheaton bravo! clearly talent runs in the family, patricia.	@patriciaheaton bravo! clearly talent runs in the family, patricia.	0.383333	positive	0.1			2011-03-01	0	0	0	0	0.5	0.5	28.08	-0.299999	322.617	467.383	-11	0	2	0
2017-09-25	Thank you Carlos! If you have any other questions or concerns, feel free to send us a message.-VeroP Social Media Specialist	thank you carlos! if you have any other questions or concerns, feel free to send us a message.-verop social media specialist	thank you carlos! if you have any other questions or concerns, feel free to send us a message.-verop social media specialist	0.413889	positive	0.102778			2011-03-02	0	0	0	0	0.5	0.5	28.17	0.09	323.117	467.883	-11	0	2	0
2017-12-05	We know market is on pure hype and will at some point correct big time when these stocks move up $NF $ACG $LIB $ATT $AFI	we know market is on pure hype and will at some point correct big time when these stocks move up $nf $acg $lib $att $afi	we know market is on pure hype and will at some point correct big time when these stocks move up $nf $acg $lib $att $afi	0.3	positive	0.107143			2011-03-03	0	0	0	0	0.5	0.5	28.13	-0.040001	323.617	468.383	-11	0	2	0
2009-11-03	RT @shareatt: AT&T offers tix 2 early screenings of New Moon & chance to meet cast member in Atlanta, Chicago, Dallas http://bit.ly/30c89c	rt @shareatt: at&t offers tix 2 early screenings of new moon & chance to meet cast member in atlanta, chicago, dallas	rt @shareatt: at&t offers tix 2 early screenings of new moon & chance to meet cast member in atlanta, chicago, dallas	0.251515	positive	0.112121			2011-03-04	0	0	0	0	0.5	0.5	27.92	-0.209999	324.117	468.883	-11	0	2	0
2017-09-22	We hate to hear you had a less than perfect experience, Please Dm us more details. -JWillie Social Media Specialist	we hate to hear you had a less than perfect experience, please dm us more details. -jwillie social media specialist	we hate to hear you had a less than perfect experience, please dm us more details. -jwillie social media specialist	0.506667	positive	0.113333			2011-03-05	0	0	0	0	0.5	0.5	27.92	0	324.617	469.383	-11	0	2	0
2014-01-02	Resolve to call Grandma more. And Mom. And friends. An iPhone 5s for $0 down from AT&T Next can help. Req's @http://soc.att.com/ATTNext	resolve to call grandma more. and mom. and friends. an iphone 5s for $0 down from at&t next can help. req's @	resolve to call grandma more. and mom. and friends. an iphone 5s for $0 down from at&t next can help. req's @	0.262963	positive	0.114815			2011-03-06	0	0	0	0	0.5	0.5	27.92	0	325.117	469.883	-11	0	2	0
2009-07-23	Storage-As-A-Service Cloud Offer, Innovative Small Biz Bundles Highlight Busy Q2 09 for AT&T Biz Solutions: http://bit.ly/DPjV5	storage-as-a-service cloud offer, innovative small biz bundles highlight busy q2 09 for at&t biz solutions:	storage-as-a-service cloud offer, innovative small biz bundles highlight busy q2 09 for at&t biz solutions:	0.566667	positive	0.116667			2011-03-07	0	0	0	0	0.5	0.5	27.9	-0.02	325.617	470.383	-11	0	2	0
2009-12-03	Ring in the Holidays with Half Price BlackBerry Smartphones and a Free Samsung Solstice from AT&T: http://bit.ly/62nOTF	ring in the holidays with half price blackberry smartphones and a free samsung solstice from at&t:	ring in the holidays with half price blackberry smartphones and a free samsung solstice from at&t:	0.483333	positive	0.116667			2011-03-08	0	0	0	0	0.5	0.5	28.45	0.550001	326.117	470.883	-11	0	2	0
2018-11-26	Hey wasn't platinum capital that piece of shit firm who was pumping Far Resources $FAT $fat.ca ??? Haha BUSTED by BCSC _x000D_ LMAO CSE CONSULTANTS!! Suck it losers, piece of shit scamming innocent investors $att $blok $afn $cybx _x000D_ https://www.bcsc.bc.ca/News/News_Releases/2018/88_BCSC_Executive_Director_alleges_scheme_by_self-described_consultants/Ã‚Â Ã¢â‚¬Â¦	hey wasn't platinum capital that piece of shit firm who was pumping far resources $fat $fat.ca ??? haha busted by bcsc _x000D_ lmao cse consultants!! suck it losers, piece of shit scamming innocent investors $att $blok $afn $cybx _x000D_	hey wasn't platinum capital that piece of shit firm who was pumping far resources $fat $fat.ca ??? haha busted by bcsc _x000D_ lmao cse consultants!! suck it losers, piece of shit scamming innocent investors $att $blok $afn $cybx _x000D_	0.65	positive	0.117188			2011-03-09	0	0	0	0	0.5	0.5	28.79	0.34	326.617	471.383	-11	0	2	0
2015-09-23	The new iPhone is coming. And AT&T offers Rollover DataÃ¢â€žÂ to share.* _x000D_ Pre-order now @ http://soc.att.com/iPhone6s19Ã‚Â pic.twitter.com/OhAe1pcI5H	the new iphone is coming. and at&t offers rollover data to share.* _x000D_ pre-order now @	the new iphone is coming. and at&t offers rollover data to share.* _x000D_ pre-order now @	0.227273	positive	0.118182			2011-03-10	0	0	0	0	0.5	0.5	28.61	-0.18	327.117	471.883	-11	0	2	0
2014-01-06	We're live streaming the #ATTDevSummit Keynote this morning. Follow the action: http://soc.att.com/1gAZd0a	we're live streaming the #attdevsummit keynote this morning. follow the action:	we're live streaming the #attdevsummit keynote this morning. follow the action:	0.3	positive	0.118182			2011-03-11	0	0	0	0	0.5	0.5	28.46	-0.150002	327.617	472.383	-11	0	2	0
2018-01-01	Good evening, Patrick! Game lag and boots are some of the most frustrating things we can think of. Send us a DM with a confirmation of your service type, your phone number, and account number so we can get you up and gaming again. We're looking forward to your response! ^SkyH	good evening, patrick! game lag and boots are some of the most frustrating things we can think of. send us a dm with a confirmation of your service type, your phone number, and account number so we can get you up and gaming again. we're looking forward to your response! ^skyh	good evening, patrick! game lag and boots are some of the most frustrating things we can think of. send us a dm with a confirmation of your service type, your phone number, and account number so we can get you up and gaming again. we're looking forward to your response! ^skyh	0.6	positive	0.11875			2011-03-12	0	0	0	0	0.5	0.5	28.46	0	328.117	472.883	-11	0	2	0
2016-11-09	Veterans are a special breed Ã¢â‚¬â€œ protection and service run as deep as their bonds. Thank a veteran by using #ThankOurHeroes.pic.twitter.com/ZuDSxuNRKd	veterans are a special breed protection and service run as deep as their bonds. thank a veteran by using #thankourheroes.pic.twitter.com/zudsxunrkd	veterans are a special breed protection and service run as deep as their bonds. thank a veteran by using #thankourheroes.pic.twitter.com/zudsxunrkd	0.32381	positive	0.119048			2011-03-13	0	0	0	0	0.5	0.5	28.46	0	328.617	473.383	-11	0	2	0
2018-01-02	Thank you for the clarification. We at AT&T strive daily to provide quality and affordable service to all our customers. We appreciate you bringing that to our notice, Thanks for your time. Let us know if there is anything else we can do for you. We are always here! ^YettyS	thank you for the clarification. we at at&t strive daily to provide quality and affordable service to all our customers. we appreciate you bringing that to our notice, thanks for your time. let us know if there is anything else we can do for you. we are always here! ^yettys	thank you for the clarification. we at at&t strive daily to provide quality and affordable service to all our customers. we appreciate you bringing that to our notice, thanks for your time. let us know if there is anything else we can do for you. we are always here! ^yettys	0.1	positive	0.125			2011-03-14	0	0	0	0	0.5	0.5	28.19	-0.269998	329.117	473.883	-11	0	2	0
2017-12-06	$APPL is going to have to pay $VPLM big time for infringing on their internet technology software and hardware. It's in court now along with other law suits in progress against $ATT and more. The CEO of $VPLM explains, https://www.youtube.com/watch?v=-3Y65wT2uE4&sns=twÃ‚Â Ã¢â‚¬Â¦ via @YouTube	$appl is going to have to pay $vplm big time for infringing on their internet technology software and hardware. it's in court now along with other law suits in progress against $att and more. the ceo of $vplm explains, via @youtube	$appl is going to have to pay $vplm big time for infringing on their internet technology software and hardware. it's in court now along with other law suits in progress against $att and more. the ceo of $vplm explains, via @youtube	0.325	positive	0.125			2011-03-15	0	0	0	0	0.5	0.5	27.81	-0.380002	329.617	474.383	-11	0	2	0
2016-12-30	There's no such thing as too much #TaylorSwiftNOW, Polly!	there's no such thing as too much #taylorswiftnow, polly!	there's no such thing as too much #taylorswiftnow, polly!	0.35	positive	0.125			2011-03-16	0	0	0	0	0.5	0.5	27.33	-0.479999	330.117	474.883	-11	0	2	0
2016-01-07	@MaryPascoe He sounds like a rockstar!! Thanks for sharing that with us, Mary! Do you happen to remember his last name?	@marypascoe he sounds like a rockstar!! thanks for sharing that with us, mary! do you happen to remember his last name?	@marypascoe he sounds like a rockstar!! thanks for sharing that with us, mary! do you happen to remember his last name?	0.133333	positive	0.125			2011-03-17	0	0	0	0	0.5	0.5	27.74	0.41	330.617	475.383	-11	0	2	0
2015-05-04	@WSJ $ATT has 100 staff for .gov requests for users private phone data. Realize how much these cos. know about you! http://si.wsj.net/public/resources/images/P1-BT618_SURVEI_16U_20150503183007.jpgÃ‚Â Ã¢â‚¬Â¦	@wsj $att has 100 staff for .gov requests for users private phone data. realize how much these cos. know about you!	@wsj $att has 100 staff for .gov requests for users private phone data. realize how much these cos. know about you!	0.2875	positive	0.125			2011-03-18	0	0	0	0	0.5	0.5	27.94	0.200001	331.117	475.883	-11	0	2	0
2014-01-06	@ilovegarick To learn more about our #ATTHack program and get recaps from past #developer #hackathons, visit: http://soc.att.com/1daf4E1	@ilovegarick to learn more about our #atthack program and get recaps from past #developer #hackathons, visit:	@ilovegarick to learn more about our #atthack program and get recaps from past #developer #hackathons, visit:	0.375	positive	0.125			2011-03-19	0	0	0	0	0.5	0.5	27.94	0	331.617	476.383	-11	0	2	0
2014-01-06	@micah_birkholz @LaurenMColman We appreciate it. If we can help in the future, you know where we are, Micah. Here's hoping we're quicker. ;)	@micah_birkholz @laurenmcolman we appreciate it. if we can help in the future, you know where we are, micah. here's hoping we're quicker. ;)	@micah_birkholz @laurenmcolman we appreciate it. if we can help in the future, you know where we are, micah. here's hoping we're quicker. ;)	0.5625	positive	0.125			2011-03-20	0	0	0	0	0.5	0.5	27.94	0	332.117	476.883	-11	0	2	0
2013-12-31	@Air_RickJ #MissYouMore - We're here with open arms when you're ready to come home to the #ATTFamily, E. #HappyNewYear!	@air_rickj #missyoumore - we're here with open arms when you're ready to come home to the #attfamily, e. #happynewyear!	@air_rickj #missyoumore - we're here with open arms when you're ready to come home to the #attfamily, e. #happynewyear!	0.5	positive	0.125			2011-03-21	0.136364	2	0	2	0	1	28.26	0.319999	332.117	477.883	-11	0	2	2
2013-03-22	@DevonBruna You'd probably be a pretty big deal, Devon.	@devonbruna you'd probably be a pretty big deal, devon.	@devonbruna you'd probably be a pretty big deal, devon.	0.55	positive	0.125			2011-03-22	0	1	0	1	0	1	28.1	-0.16	332.117	478.883	-11	0	2	1
2011-12-19	Need a #lastminutegift idea? Check out the HTC Vivid 4G LTE on AT&T. http://bit.ly/vtyUys	need a #lastminutegift idea? check out the htc vivid 4g lte on at&t.	need a #lastminutegift idea? check out the htc vivid 4g lte on at&t.	0.75	positive	0.125			2011-03-23	0	0	0	0	0.5	0.5	28.14	0.039999	332.617	479.383	-11	0	2	0
2011-08-19	Backs & bank accounts will thank u - on 8/21, the Amazon #Kindle3G w/Special Offers goes on sale in AT&T COR stores nationwide for $139!	backs & bank accounts will thank you - on 8/21, the amazon #kindle3g w/special offers goes on sale in at&t cor stores nationwide for $139!	backs & bank accounts will thank you - on 8/21, the amazon #kindle3g w/special offers goes on sale in at&t cor stores nationwide for $139!	0	positive	0.125			2011-03-24	0	0	0	0	0.5	0.5	28.54	0.400002	333.117	479.883	-11	0	2	0
2010-03-17	AT&T Announces Global First Automatic ZERO Draw Charger: http://go-att.us/xze9	at&t announces global first automatic zero draw charger:	at&t announces global first automatic zero draw charger:	0.166667	positive	0.125			2011-03-25	0	0	0	0	0.5	0.5	28.85	0.309999	333.617	480.383	-11	0	2	0
2018-11-27	This covers the #bridgemark scam a little closer and reveals big red flags that were evident to many in regards to @Abattis $ATT_x000D_ Thanks to @TheDeepDive_ca for some background work on this_x000D_ https://highenergytrading.com/cse-scam-allert-this-is-what-happens-when-you-do-sketchy-things-with-sketchy-companiesÃ‚Â Ã¢â‚¬Â¦_x000D_ #AllSharesMatter	this covers the #bridgemark scam a little closer and reveals big red flags that were evident to many in regards to @abattis $att_x000D_ thanks to @thedeepdive_ca for some background work on this_x000D_ _x000D_ #allsharesmatter	this covers the #bridgemark scam a little closer and reveals big red flags that were evident to many in regards to @abattis $att_x000D_ thanks to @thedeepdive_ca for some background work on this_x000D_ _x000D_ #allsharesmatter	0.258333	positive	0.127083			2011-03-26	0	0	0	0	0.5	0.5	28.85	0	334.117	480.883	-11	0	2	0
2016-11-10	Special, invitation-only concert. WeÃ¢â‚¬â„¢ll share ticketing details later, follow AT&T and Taylor Nation social media handles.	special, invitation-only concert. well share ticketing details later, follow at&t and taylor nation social media handles.	special, invitation-only concert. well share ticketing details later, follow at&t and taylor nation social media handles.	0.212698	positive	0.130159			2011-03-27	0	0	0	0	0.5	0.5	28.85	0	334.617	481.383	-11	0	2	0
2018-01-15	it feels good to see his cannabis stocks in the green today $cann.c $cann $ghg $ghg.c $att $att.c $mym $mym.c $mmj $mmj.c and $lg.v $lg will go back in the green pretty fast too today or tomorrow !	it feels good to see his cannabis stocks in the green today $cann.c $cann $ghg $ghg.c $att $att.c $mym $mym.c $mmj $mmj.c and $lg.v $lg will go back in the green pretty fast too today or tomorrow !	it feels good to see his cannabis stocks in the green today $cann.c $cann $ghg $ghg.c $att $att.c $mym $mym.c $mmj $mmj.c and $lg.v $lg will go back in the green pretty fast too today or tomorrow !	0.466667	positive	0.133333			2011-03-28	0	0	0	0	0.5	0.5	29.36	0.510001	335.117	481.883	-11	0	2	0
2018-09-06	Our segment with @ChrisParry from our FTMIG LIVE on the @MidasLetter network. _x000D_ #Cannabis #PotStocks #Mining #Allsharesmatter $ATT $CCWhttps://www.ftmig.com/portfolio-view/is-your-investment-a-scam-ftmig-gets-real-af-with-chris-parry-of-equity-guru/Ã‚Â Ã¢â‚¬Â¦	our segment with @chrisparry from our ftmig live on the @midasletter network. _x000D_ #cannabis #potstocks #mining #allsharesmatter $att $ccw	our segment with @chrisparry from our ftmig live on the @midasletter network. _x000D_ #cannabis #potstocks #mining #allsharesmatter $att $ccw	0.5	positive	0.136364			2011-03-29	0	0	0	0	0.5	0.5	30.05	0.689998	335.617	482.383	-11	0	2	0
2017-12-12	$att and $acg continue to break new highs	$att and $acg continue to break new highs	$att and $acg continue to break new highs	0.454545	positive	0.136364			2011-03-30	0	0	0	0	0.5	0.5	30.71	0.66	336.117	482.883	-11	0	2	0
2017-09-25	Hi Carla, here's a link to register the cell # of a family member/friend http://go.att.com/d458729cÃ‚Â NEW 09/24 ^VeroP	hi carla, here's a link to register the cell # of a family member/friend new 09/24 ^verop	hi carla, here's a link to register the cell # of a family member/friend new 09/24 ^verop	0.454545	positive	0.136364			2011-03-31	0	0	0	0	0.5	0.5	30.61	-0.099998	336.617	483.383	-11	0	2	0
2017-09-22	Hi, Linda. Could we try to activate service for your new Watch? Could you DM us the wireless number for the account? ^JamesV	hi, linda. could we try to activate service for your new watch? could you dm us the wireless number for the account? ^jamesv	hi, linda. could we try to activate service for your new watch? could you dm us the wireless number for the account? ^jamesv	0.454545	positive	0.136364			2011-04-01	0	0	0	0	0.5	0.5	30.62	0.01	337.117	483.883	-11	0	2	0
2016-12-24	Have a holly, jolly #HappyHappening! Watch @howdoesshe create surprise holiday moments LIVE on Facebook at 12 PM EST http://soc.att.com/2hBM116Ã‚Â pic.twitter.com/w2yqEZyKXN	have a holly, jolly #happyhappening! watch @howdoesshe create surprise holiday moments live on facebook at 12 pm est	have a holly, jolly #happyhappening! watch @howdoesshe create surprise holiday moments live on facebook at 12 pm est	0.5	positive	0.136364			2011-04-02	0	0	0	0	0.5	0.5	30.62	0	337.617	484.383	-11	0	2	0
2016-11-07	What do you want to know about @GarthBrooks' concert on @AudienceNetwork? Tweet your Q's using #AskGarth + tune in to Facebook Live tonight!pic.twitter.com/eXj9ieRUGX	what do you want to know about @garthbrooks' concert on @audiencenetwork? tweet your q's using #askgarth + tune in to facebook live tonight!pic.twitter.com/exj9ierugx	what do you want to know about @garthbrooks' concert on @audiencenetwork? tweet your q's using #askgarth + tune in to facebook live tonight!pic.twitter.com/exj9ierugx	0.5	positive	0.136364			2011-04-03	0	0	0	0	0.5	0.5	30.62	0	338.117	484.883	-11	0	2	0
2016-11-01	Get to know #ATTRedCarpet host @BrettYoungMusic on our upcoming Facebook Live broadcast: https://www.facebook.com/ATT/videos/10154682527423909/Ã‚Â Ã¢â‚¬Â¦ #CMAawards50pic.twitter.com/0DPSyiVdJZ	get to know #attredcarpet host @brettyoungmusic on our upcoming facebook live broadcast: #cmaawards50pic.twitter.com/0dpsyivdjz	get to know #attredcarpet host @brettyoungmusic on our upcoming facebook live broadcast: #cmaawards50pic.twitter.com/0dpsyivdjz	0.5	positive	0.136364			2011-04-04	0	0	0	0	0.5	0.5	30.77	0.149999	338.617	485.383	-11	0	2	0
2016-10-28	12 tracks of punk rock perfection. Watch @GreenDayÃ¢â‚¬â„¢s @iHeartRadio Album Release Party on AT&T LIVE. #iHeartGreenDay http://soc.att.com/GreenDayÃ‚Â pic.twitter.com/MbFfSxW0LE	12 tracks of punk rock perfection. watch @greendays @iheartradio album release party on at&t live. #iheartgreenday	12 tracks of punk rock perfection. watch @greendays @iheartradio album release party on at&t live. #iheartgreenday	0.5	positive	0.136364			2011-04-05	0	0	0	0	0.5	0.5	30.7	-0.069999	339.117	485.883	-11	0	2	0
2016-04-22	What drives you to pursue your dreams? Show us how you live #BeyondLimits & enter your video http://soc.att.com/1YGWTtoÃ‚Â pic.twitter.com/H8cItSdTbt	what drives you to pursue your dreams? show us how you live #beyondlimits & enter your video	what drives you to pursue your dreams? show us how you live #beyondlimits & enter your video	0.5	positive	0.136364			2011-04-06	0	0	0	0	0.5	0.5	30.47	-0.230002	339.617	486.383	-11	0	2	0
2016-01-06	Need to catch up on the happenings at #CES2016? We've got you covered with our live blog #ATTVegas: http://soc.att.com/1JrwUU6	need to catch up on the happenings at #ces2016? we've got you covered with our live blog #attvegas:	need to catch up on the happenings at #ces2016? we've got you covered with our live blog #attvegas:	0.5	positive	0.136364			2011-04-07	0	0	0	0	0.5	0.5	30.54	0.070002	340.117	486.883	-11	0	2	0
2014-01-04	We're live tweeting the #ATTDevSummit on Monday for those who can't be at #CES2014. We'll also be livestreaming from http://soc.att.com/1f3GInH	we're live tweeting the #attdevsummit on monday for those who can't be at #ces2014. we'll also be livestreaming from	we're live tweeting the #attdevsummit on monday for those who can't be at #ces2014. we'll also be livestreaming from	0.5	positive	0.136364			2011-04-08	0	0	0	0	0.5	0.5	30.71	0.169998	340.617	487.383	-11	0	2	0
2014-01-01	@TheBallBible Hmmm, here's a New Years' resolution to consider: No texting, or tweeting, while driving. #ItCanWait	@theballbible hmmm, here's a new years' resolution to consider: no texting, or tweeting, while driving. #itcanwait	@theballbible hmmm, here's a new years' resolution to consider: no texting, or tweeting, while driving. #itcanwait	0.454545	positive	0.136364			2011-04-09	0	0	0	0	0.5	0.5	30.71	0	341.117	487.883	-11	0	2	0
2014-01-01	Baby New Year goes mobile. #HappyNewYear2014 http://soc.att.com/1eVVE7s	baby new year goes mobile. #happynewyear2014	baby new year goes mobile. #happynewyear2014	0.454545	positive	0.136364			2011-04-10	0	0	0	0	0.5	0.5	30.71	0	341.617	488.383	-11	0	2	0
2013-12-30	Join 4 million pledges to never text & drive. Make it your New Year's resolution @ http://soc.att.com/1ggnCYLÃ‚Â #ItCanWait http://soc.att.com/1ggnAjF	join 4 million pledges to never text & drive. make it your new year's resolution @ #itcanwait	join 4 million pledges to never text & drive. make it your new year's resolution @ #itcanwait	0.454545	positive	0.136364			2011-04-11	0	0	0	0	0.5	0.5	30.66	-0.049999	342.117	488.883	-11	0	2	0
2013-04-25	Via @CBSNewYork Wi-Fi expanding to 30 new NYC subway stations with the help of @ATTNYC http://soc.att.com/11GffhY	via @cbsnewyork wi-fi expanding to 30 new nyc subway stations with the help of @attnyc	via @cbsnewyork wi-fi expanding to 30 new nyc subway stations with the help of @attnyc	0.454545	positive	0.136364			2011-04-12	0	0	0	0	0.5	0.5	30.47	-0.190001	342.617	489.383	-11	0	2	0
2013-02-19	Break the mold. Use your smartphone like you never could before with the new #HTCOne, coming soon. http://soc.att.com/W8alpu	break the mold. use your smartphone like you never could before with the new #htcone, coming soon.	break the mold. use your smartphone like you never could before with the new #htcone, coming soon.	0.454545	positive	0.136364			2011-04-13	0	0	0	0	0.5	0.5	30.18	-0.289999	343.117	489.883	-11	0	2	0
2012-07-20	WeÃ¢â‚¬â„¢ve got @AlexiLalas for a live chat 7/23 at 1pm ET w/@KYCKfutbol. Register today & post your question at http://ar.gy/LalasChatÃ‚Â #MLSAllStar	weve got @alexilalas for a live chat 7/23 at 1pm et w/@kyckfutbol. register today & post your question at #mlsallstar	weve got @alexilalas for a live chat 7/23 at 1pm et w/@kyckfutbol. register today & post your question at #mlsallstar	0.5	positive	0.136364			2011-04-14	0	0	0	0	0.5	0.5	30.29	0.110001	343.617	490.383	-11	0	2	0
2012-01-11	Pandora CTO, @tconrad, explains how our new AT&T API platform is improving the @Pandora Mobile App. #ATTDevSummit http://social.att.com/Jat	pandora cto, @tconrad, explains how our new at&t api platform is improving the @pandora mobile app. #attdevsummit	pandora cto, @tconrad, explains how our new at&t api platform is improving the @pandora mobile app. #attdevsummit	0.454545	positive	0.136364			2011-04-15	0	0	0	0	0.5	0.5	30.65	0.359999	344.117	490.883	-11	0	2	0
2012-01-10	Watch Ralph De La Vega talk w/@jon4lakers about the new tablets & mobile devices we announced @ the #CES #ATTDevSummit. http://social.att.com/Aq2	watch ralph de la vega talk w/@jon4lakers about the new tablets & mobile devices we announced @ the #ces #attdevsummit.	watch ralph de la vega talk w/@jon4lakers about the new tablets & mobile devices we announced @ the #ces #attdevsummit.	0.454545	positive	0.136364			2011-04-16	0	0	0	0	0.5	0.5	30.65	0	344.617	491.383	-11	0	2	0
2012-01-09	Stage is set for today's #ATTDevSummit. We'll be live tweeting in 30 minutes http://instagr.am/p/fwfhN/	stage is set for today's #attdevsummit. we'll be live tweeting in 30 minutes	stage is set for today's #attdevsummit. we'll be live tweeting in 30 minutes	0.5	positive	0.136364			2011-04-17	0	0	0	0	0.5	0.5	30.65	0	345.117	491.883	-11	0	2	0
2012-01-02	Our @foursquare badge is now live. Here is how to unlock it: http://www.badgeunlock.com/2012/01/foursquare-badge-att-college-footbalist/Ã‚Â Ã¢â‚¬Â¦ #bcs	our @foursquare badge is now live. here is how to unlock it: #bcs	our @foursquare badge is now live. here is how to unlock it: #bcs	0.5	positive	0.136364			2011-04-18	0	0	0	0	0.5	0.5	30.31	-0.340001	345.617	492.383	-11	0	2	0
2011-12-28	Watch the New YearÃ¢â‚¬â„¢s Eve ball drop wherever you are with the @timessquareball app. Where are you ringing in 2012? http://social.att.com/dDM	watch the new years eve ball drop wherever you are with the @timessquareball app. where are you ringing in 2012?	watch the new years eve ball drop wherever you are with the @timessquareball app. where are you ringing in 2012?	0.454545	positive	0.136364			2011-04-19	0	0	0	0	0.5	0.5	30.31	0	346.117	492.883	-11	0	2	0
2011-03-21	New Post: "When 1+1 = 1; Why the marriage of AT&T and T-Mobile will not turn out wellÃ¢â‚¬Â¦" $ATT $VZW http://stk.ly/exhg7q	new post: "when 1+1 = 1; why the marriage of at&t and t-mobile will not turn out well" $att $vzw	new post: "when 1+1 = 1; why the marriage of at&t and t-mobile will not turn out well" $att $vzw	0.454545	positive	0.136364			2011-04-20	0.5	1	0	1	0	1	30.13	-0.18	346.117	493.883	-11	0	2	1
2011-01-05	AT&T to Preview New Location Information Services Solution at Annual Developer Summit: http://go-att.us/ujjr	at&t to preview new location information services solution at annual developer summit:	at&t to preview new location information services solution at annual developer summit:	0.454545	positive	0.136364			2011-04-21	0	0	0	0	0.5	0.5	30.68	0.550001	346.617	494.383	-11	0	2	0
2011-01-04	@isfitz @jimmytech3 @iJimmyNeutron @themes4bb @derrich Thank you for the RTs for the #ATTCES live tweeting tomorrow	@isfitz @jimmytech3 @ijimmyneutron @themes4bb @derrich thank you for the rts for the #attces live tweeting tomorrow	@isfitz @jimmytech3 @ijimmyneutron @themes4bb @derrich thank you for the rts for the #attces live tweeting tomorrow	0.5	positive	0.136364			2011-04-22	0	0	0	0	0.5	0.5	30.68	0	347.117	494.883	-11	0	2	0
2010-11-16	AT&T Extends Smartphone Management Capabilities with New Offer from MobileIron: http://go-att.us/tcap	at&t extends smartphone management capabilities with new offer from mobileiron:	at&t extends smartphone management capabilities with new offer from mobileiron:	0.454545	positive	0.136364			2011-04-23	0	0	0	0	0.5	0.5	30.68	0	347.617	495.383	-11	0	2	0
2010-03-26	U-verse users, check out new Online Account Management, it's easier than ever to see and do: http://go-att.us/uverset	you-verse users, check out new online account management, it's easier than ever to see and do:	you-verse users, check out new online account management, it's easier than ever to see and do:	0.454545	positive	0.136364			2011-04-24	0	0	0	0	0.5	0.5	30.68	0	348.117	495.883	-11	0	2	0
2010-03-24	AT&T Launches New Music Experience: http://go-att.us/kj2v	at&t launches new music experience:	at&t launches new music experience:	0.454545	positive	0.136364			2011-04-25	0	1	0	1	0	1	30.55	-0.130001	348.117	496.883	-11	0	2	1
2010-03-22	AT&T Introduces New Bundle Choices and Savings for Consumers: http://go-att.us/j6ml	at&t introduces new bundle choices and savings for consumers:	at&t introduces new bundle choices and savings for consumers:	0.454545	positive	0.136364			2011-04-26	0	0	0	0	0.5	0.5	30.94	0.390002	348.617	497.383	-11	0	2	0
2010-03-04	AT&T Announces Availability of New 3G LaptopConnect Devices: http://go-att.us/2rwd	at&t announces availability of new 3g laptopconnect devices:	at&t announces availability of new 3g laptopconnect devices:	0.454545	positive	0.136364			2011-04-27	0	0	0	0	0.5	0.5	31.42	0.479999	349.117	497.883	-11	0	2	0
2010-01-15	AT&T announces new unlimited plans, check them out: http://bit.ly/7OynTx	at&t announces new unlimited plans, check them out:	at&t announces new unlimited plans, check them out:	0.454545	positive	0.136364			2011-04-28	0	0	0	0	0.5	0.5	31.37	-0.049999	349.617	498.383	-11	0	2	0
2009-12-07	New AT&T iPhone App Adds the Power of Crowdsourcing to Network Enhancement Initiatives: http://bit.ly/5TtxXU	new at&t iphone app adds the power of crowdsourcing to network enhancement initiatives:	new at&t iphone app adds the power of crowdsourcing to network enhancement initiatives:	0.454545	positive	0.136364			2011-04-29	0	0	0	0	0.5	0.5	31.12	-0.25	350.117	498.883	-11	0	2	0
2009-11-16	AT&T Unwraps New Suite Of 3G Mobile Broadband Netbooks For Holiday Season: http://bit.ly/4jeoXN	at&t unwraps new suite of 3g mobile broadband netbooks for holiday season:	at&t unwraps new suite of 3g mobile broadband netbooks for holiday season:	0.454545	positive	0.136364			2011-04-30	0	0	0	0	0.5	0.5	31.12	0	350.617	499.383	-11	0	2	0
2009-08-23	RT @A_F: New blog post - Smartphones ARE the new PC http://bit.ly/19m99H $DELL $MSFT $INTC $QCOM $V $ATT $APPL $PALM $$	rt @a_f: new blog post - smartphones are the new pc $dell $msft $intc $qcom $v $att $appl $palm $$	rt @a_f: new blog post - smartphones are the new pc $dell $msft $intc $qcom $v $att $appl $palm $$	0.454545	positive	0.136364			2011-05-01	0	0	0	0	0.5	0.5	31.12	0	351.117	499.883	-11	0	2	0
2009-08-03	AT&T Enhances Network-Based Firewall Offering with New Functionality, Security Features: http://bit.ly/1carJC	at&t enhances network-based firewall offering with new functionality, security features:	at&t enhances network-based firewall offering with new functionality, security features:	0.454545	positive	0.136364			2011-05-02	0	0	0	0	0.5	0.5	31.21	0.089998	351.617	500.383	-11	0	2	0
2009-04-15	AT&T Keeps Parents and Kids Connected with New AT&T FamilyMap Tool and Affordable New Devices: http://is.gd/sBM3	at&t keeps parents and kids connected with new at&t familymap tool and affordable new devices:	at&t keeps parents and kids connected with new at&t familymap tool and affordable new devices:	0.454545	positive	0.136364			2011-05-03	0	0	0	0	0.5	0.5	31.86	0.650002	352.117	500.883	-11	0	2	0
2009-03-23	AT&T Opens New Experience Store in Johnson City: http://is.gd/oCBr	at&t opens new experience store in johnson city:	at&t opens new experience store in johnson city:	0.454545	positive	0.136364			2011-05-04	0	0	0	0	0.5	0.5	31.79	-0.07	352.617	501.383	-11	0	2	0
2015-09-23	@sovivACEous Are you ready for a #StrongerSaturday this weekend? Follow us and DM us for a cool gift to top off your game day!	@sovivaceous are you ready for a #strongersaturday this weekend? follow us and dm us for a cool gift to top off your game day!	@sovivaceous are you ready for a #strongersaturday this weekend? follow us and dm us for a cool gift to top off your game day!	0.5125	positive	0.1375			2011-05-05	0	0	0	0	0.5	0.5	31.22	-0.570002	353.117	501.883	-11	0	2	0
2015-09-22	@GaTechFan10 Are you ready for a #StrongerSaturday this weekend? Follow us and DM us for a cool gift to top off your game day!	@gatechfan10 are you ready for a #strongersaturday this weekend? follow us and dm us for a cool gift to top off your game day!	@gatechfan10 are you ready for a #strongersaturday this weekend? follow us and dm us for a cool gift to top off your game day!	0.5125	positive	0.1375			2011-05-06	0	0	0	0	0.5	0.5	31.26	0.040001	353.617	502.383	-11	0	2	0
2014-01-02	@imcreeped We reached out for you, Eric. One of our dedicated Social Care Managers will be tweeting you with contact information. Thanks!	@imcreeped we reached out for you, eric. one of our dedicated social care managers will be tweeting you with contact information. thanks!	@imcreeped we reached out for you, eric. one of our dedicated social care managers will be tweeting you with contact information. thanks!	0.133333	positive	0.141667			2011-05-07	0	0	0	0	0.5	0.5	31.26	0	354.117	502.883	-11	0	2	0
2018-03-28	$AFI $ATT $IBAT $NF $TO $MMJ $BLOC _x000D_ Some popular names in this list being pumped so much so that the SEC has taken notice. Not illegal but be careful for what typically happens after a successful pump. Especially $AFI & $NF those two just straight shit._x000D_ https://www.bloomberg.com/news/articles/2018-03-28/canadian-pot-and-crypto-stocks-among-promoters-flagged-by-otcÃ‚Â Ã¢â‚¬Â¦	$afi $att $ibat $nf $to $mmj $bloc _x000D_ some popular names in this list being pumped so much so that the sec has taken notice. not illegal but be careful for what typically happens after a successful pump. especially $afi & $nf those two just straight shit._x000D_	$afi $att $ibat $nf $to $mmj $bloc _x000D_ some popular names in this list being pumped so much so that the sec has taken notice. not illegal but be careful for what typically happens after a successful pump. especially $afi & $nf those two just straight shit._x000D_	0.685	positive	0.143333			2011-05-08	0.5	1	0	1	0	1	31.26	0	354.117	503.883	-11	0	2	1
2017-10-14	You don't typically want to own the shares and bonds of the same company. But in this case, it makes sense. $ATT_x000D_ http://bit.ly/2i8bOmI	you don't typically want to own the shares and bonds of the same company. but in this case, it makes sense. $att_x000D_	you don't typically want to own the shares and bonds of the same company. but in this case, it makes sense. $att_x000D_	0.541667	positive	0.144444			2011-05-09	0	0	0	0	0.5	0.5	31.35	0.09	354.617	504.383	-11	0	2	0
2010-01-14	ATT customers have given more than $2.63 mil by texting Haiti to 90999 Ã¢â‚¬â€œ about half of all donations to that mobile giving program!	att customers have given more than $2.63 mil by texting haiti to 90999 about half of all donations to that mobile giving program!	att customers have given more than $2.63 mil by texting haiti to 90999 about half of all donations to that mobile giving program!	0.333333	positive	0.145833			2011-05-10	0	0	0	0	0.5	0.5	31.69	0.340001	355.117	504.883	-11	0	2	0
2010-01-12	The Switch Inks Deal with AT&T to Expand Delivery of Live and On-Demand High Definition Programming: http://bit.ly/4YKMgt	the switch inks deal with at&t to expand delivery of live and on-demand high definition programming:	the switch inks deal with at&t to expand delivery of live and on-demand high definition programming:	0.52	positive	0.148182			2011-05-11	0	0	0	0	0.5	0.5	31.38	-0.310002	355.617	505.383	-11	0	2	0
2018-12-10	$ATT $ATTBF_x000D_ #Investors at @OCannabiz will get an inside look at Gabriola Green Farms Inc.Ã¢â‚¬â„¢s greenhouse facilities progress, @Abattis' vaporizer line, Comfort, the cannabinoid-infused nutraceutical, & more..._x000D_ http://www.cannabisfn.com/abattis-to-display-products-and-services-at-ocannabiz-conference-on-december-10-11th-2018/Ã‚Â Ã¢â‚¬Â¦_x000D_ Sponsored content-visit article for…	$att $attbf_x000D_ #investors at @ocannabiz will get an inside look at gabriola green farms inc.s greenhouse facilities progress, @abattis' vaporizer line, comfort, the cannabinoid-infused nutraceutical, & more..._x000D_ _x000D_ sponsored content-visit article for disclosure	$att $attbf_x000D_ #investors at @ocannabiz will get an inside look at gabriola green farms inc.s greenhouse facilities progress, @abattis' vaporizer line, comfort, the cannabinoid-infused nutraceutical, & more..._x000D_ _x000D_ sponsored content-visit article for disclosure	0.4	positive	0.15			2011-05-12	0	0	0	0	0.5	0.5	31.64	0.26	356.117	505.883	-11	0	2	0
2016-10-24	.@GarthBrooks has made more than a few memories throughout his career. Congrats to the #1 solo artist in history for earning 7. #Garth7Dpic.twitter.com/0DSco4Gz3m	.@garthbrooks has made more than a few memories throughout his career. congrats to the #1 solo artist in history for earning 7. #garth7dpic.twitter.com/0dsco4gz3m	.@garthbrooks has made more than a few memories throughout his career. congrats to the #1 solo artist in history for earning 7. #garth7dpic.twitter.com/0dsco4gz3m	0.3	positive	0.15			2011-05-13	0	0	0	0	0.5	0.5	31.41	-0.229999	356.617	506.383	-11	0	2	0
2014-01-01	@av8riam We're looking into the reports of longer than normal download times, Michael & hope to have the issue resolved soon.	@av8riam we're looking into the reports of longer than normal download times, michael & hope to have the issue resolved soon.	@av8riam we're looking into the reports of longer than normal download times, michael & hope to have the issue resolved soon.	0.65	positive	0.15			2011-05-14	0	0	0	0	0.5	0.5	31.41	0	357.117	506.883	-11	0	2	0
2013-03-22	@tshicks5 Completely normal, Tory.	@tshicks5 completely normal, tory.	@tshicks5 completely normal, tory.	0.65	positive	0.15			2011-05-15	0	0	0	0	0.5	0.5	31.41	0	357.617	507.383	-11	0	2	0
2013-02-11	Don't text while driving - on the road or to the green. More than 1K #ATTProAm attendees took the pledge:http://soc.att.com/12o2dUo	don't text while driving - on the road or to the green. more than 1k #attproam attendees took the pledge:	don't text while driving - on the road or to the green. more than 1k #attproam attendees took the pledge:	0.4	positive	0.15			2011-05-16	0	0	0	0	0.5	0.5	31.06	-0.350001	358.117	507.883	-11	0	2	0
2010-12-29	RT @TreeHugger: RT @Twitter PSA: Don't Tweet and Drive. This @ATT documentary is a powerful reminder. http://on.mash.to/gnNhMK ^cb	rt @treehugger: rt @twitter psa: don't tweet and drive. this @att documentary is a powerful reminder. ^cb	rt @treehugger: rt @twitter psa: don't tweet and drive. this @att documentary is a powerful reminder. ^cb	0.5	positive	0.15			2011-05-17	0	0	0	0	0.5	0.5	31.12	0.060002	358.617	508.383	-11	0	2	0
2010-01-29	Top Analyst Firm Positions AT&T as a Challenger for Unified Communications as a Service, North America: http://bit.ly/aPqhgF	top analyst firm positions at&t as a challenger for unified communications as a service, north america:	top analyst firm positions at&t as a challenger for unified communications as a service, north america:	0.45	positive	0.15			2011-05-18	0	0	0	0	0.5	0.5	31.2	0.08	359.117	508.883	-11	0	2	0
2017-09-25	Hey, Matthew! Please provide your account number in a Direct Message so we can take a look at why your internet is out. Thanks. ^GS	hey, matthew! please provide your account number in a direct message so we can take a look at why your internet is out. thanks. ^gs	hey, matthew! please provide your account number in a direct message so we can take a look at why your internet is out. thanks. ^gs	0.3	positive	0.15			2011-05-19	0	0	0	0	0.5	0.5	31.4	0.199999	359.617	509.383	-11	0	2	0
2013-01-03	@mnwild We're thankful to have your support! Thanks, Minnesota Wild. #ItCanWait	@mnwild we're thankful to have your support! thanks, minnesota wild. #itcanwait	@mnwild we're thankful to have your support! thanks, minnesota wild. #itcanwait	0.3	positive	0.15			2011-05-20	0	0	0	0	0.5	0.5	31.32	-0.08	360.117	509.883	-11	0	2	0
2012-01-03	Check in on 4SQ @ the stadium during #BCS games 2 enter 2 win tix 2 the 2013 BCS Natl Champ game! Sbj 2 Ofcl Rules http://social.att.com/hiC	check in on 4sq @ the stadium during #bcs games 2 enter 2 win tix 2 the 2013 bcs natl champ game! sbj 2 ofcl rules	check in on 4sq @ the stadium during #bcs games 2 enter 2 win tix 2 the 2013 bcs natl champ game! sbj 2 ofcl rules	0.4	positive	0.15			2011-05-21	0	0	0	0	0.5	0.5	31.32	0	360.617	510.383	-11	0	2	0
2009-12-16	AT&T & the USO Connect Military Families for the Holidays with $1M in Free Phone Cards for Active-Duty Members: http://bit.ly/4YLSun	at&t & the uso connect military families for the holidays with $1m in free phone cards for active-duty members:	at&t & the uso connect military families for the holidays with $1m in free phone cards for active-duty members:	0.45	positive	0.15			2011-05-22	0	0	0	0	0.5	0.5	31.32	0	361.117	510.883	-11	0	2	0
2009-11-28	Didn't get enough on Black Fri? We've got Pearl 8110, Curve 8310 & more: 24-hour Blackberry sale starts now! Details: http://bit.ly/5HhPzU	didn't get enough on black fri? we've got pearl 8110, curve 8310 & more: 24-hour blackberry sale starts now! details:	didn't get enough on black fri? we've got pearl 8110, curve 8310 & more: 24-hour blackberry sale starts now! details:	0.477778	positive	0.152778			2011-05-23	0	0	0	0	0.5	0.5	31.08	-0.24	361.617	511.383	-11	0	2	0
2013-01-07	We're live from the #ATTDevSummit! Tune in at 12 pm ET on http://soc.att.com/XDibN6Ã‚Â to watch our keynotes & hear what's new in 2013.	we're live from the #attdevsummit! tune in at 12 pm et on to watch our keynotes & hear what's new in 2013.	we're live from the #attdevsummit! tune in at 12 pm et on to watch our keynotes & hear what's new in 2013.	0.477273	positive	0.153409			2011-05-24	0	0	0	0	0.5	0.5	31.16	0.08	362.117	511.883	-11	0	2	0
2012-12-26	Just in time for New Year's! Check out health and fitness apps to get a jump on your New Year's Resolutions. http://soc.att.com/RiIMMa	just in time for new year's! check out health and fitness apps to get a jump on your new year's resolutions.	just in time for new year's! check out health and fitness apps to get a jump on your new year's resolutions.	0.454545	positive	0.153409			2011-05-25	0	0	0	0	0.5	0.5	31	-0.16	362.617	512.383	-11	0	2	0
2015-09-23	ItÃ¢â‚¬â„¢s the #FirstDayofFall-which also means fall shows are back! Join @Uverse tonight for their live #Empire chat!https://twitter.com/Uverse/status/646716826219581441Ã‚Â Ã¢â‚¬Â¦ WeÃ¢â‚¬â„¢re ready for all the drama...but really, we're all about Cookie. Chat with us tonight! #Empire https://twitter.com/EmpireFOX/status/646674147045699584Ã‚Â Ã¢â‚¬Â¦	its the #firstdayoffall-which also means fall shows are back! join @uverse tonight for their live #empire chat! were ready for all the drama...but really, we're all about cookie. chat with us tonight! #empire	its the #firstdayoffall-which also means fall shows are back! join @uverse tonight for their live #empire chat! were ready for all the drama...but really, we're all about cookie. chat with us tonight! #empire	0.3	positive	0.155114			2011-05-26	0	0	0	0	0.5	0.5	31.11	0.110001	363.117	512.883	-11	0	2	0
2012-06-11	Wow, this phone is actually smart. Get your UL Platinum certified Samsung Galaxy Exhilarate today. http://go-att.us/ll8v	wow, this phone is actually smart. get your ul platinum certified samsung galaxy exhilarate today.	wow, this phone is actually smart. get your ul platinum certified samsung galaxy exhilarate today.	0.821429	positive	0.157143			2011-05-27	0	0	0	0	0.5	0.5	31.29	0.18	363.617	513.383	-11	0	2	0
2015-09-22	@bowlinmaster, are you excited for GT game? We want to make your day even better. Follow & DM us for the details. #StrongerSaturday	@bowlinmaster, are you excited for gt game? we want to make your day even better. follow & dm us for the details. #strongersaturday	@bowlinmaster, are you excited for gt game? we want to make your day even better. follow & dm us for the details. #strongersaturday	0.55	positive	0.158333			2011-05-28	0	0	0	0	0.5	0.5	31.29	0	364.117	513.883	-11	0	2	0
2018-11-28	25 years ago, we predicted the future. Now, weÃ¢â‚¬â„¢re looking forward to the next 25 years. Watch a new #YouWIll episode every Friday and learn more. http://go.att.com/23785aa9Ã‚Â pic.twitter.com/9MwXtpqXko	25 years ago, we predicted the future. now, were looking forward to the next 25 years. watch a new #youwill episode every friday and learn more.	25 years ago, we predicted the future. now, were looking forward to the next 25 years. watch a new #youwill episode every friday and learn more.	0.269886	positive	0.159091			2011-05-29	0	0	0	0	0.5	0.5	31.29	0	364.617	514.383	-11	0	2	0
2018-01-01	MUST READ: This stock ended 2017 at a 52 week high and is set to soar in 2018: http://nasdaqnewsreports.blogspot.com/2017/12/a-cannabis-and-blockchain-story-iii.htmlÃ‚Â Ã¢â‚¬Â¦ $AHH $HLTH $BBN $AAUKY $TNDM $NGE $GNIN $PIRGF $HYB $BFK $AMKAF $TECL $TRIL $ASYS $VTL $CNIT $HAE $ATT $LEXEA $TTFS	must read: this stock ended 2017 at a 52 week high and is set to soar in 2018: $ahh $hlth $bbn $aauky $tndm $nge $gnin $pirgf $hyb $bfk $amkaf $tecl $tril $asys $vtl $cnit $hae $att $lexea $ttfs	must read: this stock ended 2017 at a 52 week high and is set to soar in 2018: $ahh $hlth $bbn $aauky $tndm $nge $gnin $pirgf $hyb $bfk $amkaf $tecl $tril $asys $vtl $cnit $hae $att $lexea $ttfs	0.54	positive	0.16			2011-05-30	0	0	0	0	0.5	0.5	31.29	0	365.117	514.883	-11	0	2	0
2012-01-17	Tech Blogger @TechnoBuffalo shares a hands-on look at the highly anticipating @Sony Xperia Ion, Android smartphone. http://social.att.com/pND	tech blogger @technobuffalo shares a hands-on look at the highly anticipating @sony xperia ion, android smartphone.	tech blogger @technobuffalo shares a hands-on look at the highly anticipating @sony xperia ion, android smartphone.	0.54	positive	0.16			2011-05-31	0	0	0	0	0.5	0.5	31.56	0.269998	365.617	515.383	-11	0	2	0
2010-04-23	Learn about AT&TÃ¢â‚¬â„¢s commitment to prevent high school dropouts through the AT&T/JA Worldwide Job Shadow Initiative: http://bit.ly/attfvid	learn about at&ts commitment to prevent high school dropouts through the at&t/ja worldwide job shadow initiative:	learn about at&ts commitment to prevent high school dropouts through the at&t/ja worldwide job shadow initiative:	0.54	positive	0.16			2011-06-01	0	0	0	0	0.5	0.5	31.17	-0.389999	366.117	515.883	-11	0	2	0
2010-03-29	AT&T Expands 24 Mbps U-verse High Speed Internet to All 120 U-verse TV Markets: http://go-att.us/vhw9	at&t expands 24 mbps you-verse high speed internet to all 120 you-verse tv markets:	at&t expands 24 mbps you-verse high speed internet to all 120 you-verse tv markets:	0.54	positive	0.16			2011-06-02	0	0	0	0	0.5	0.5	30.97	-0.200001	366.617	516.383	-11	0	2	0
2012-01-26	+1 BILLION connections to our #wifi network from nearly 30,000 AT&T Wi-Fi Hot Spots. Check out the new #stats: http://social.att.com/7WS	+1 billion connections to our #wifi network from nearly 30,000 at&t wi-fi hot spots. check out the new #stats:	+1 billion connections to our #wifi network from nearly 30,000 at&t wi-fi hot spots. check out the new #stats:	0.568182	positive	0.162121			2011-06-03	0	0	0	0	0.5	0.5	30.65	-0.319999	367.117	516.883	-11	0	2	0
2017-12-12	$acg $att. $acg going up more imo. The Market cap is TINY relative to peers.https://www.thestar.com/news/queenspark/2017/12/12/ontario-passes-cannabis-act-will-take-effect-july-1-2018.htmlÃ‚Â Ã¢â‚¬Â¦	$acg $att. $acg going up more imo. the market cap is tiny relative to peers.	$acg $att. $acg going up more imo. the market cap is tiny relative to peers.	0.333333	positive	0.166667			2011-06-04	0	0	0	0	0.5	0.5	30.65	0	367.617	517.383	-11	0	2	0
2015-12-16	@nikki_droz Sounds like you're ready for the game, Nikki! DM us so we can reward your #Noles pride with a great #StrongerSaturday gift.	@nikki_droz sounds like you're ready for the game, nikki! dm us so we can reward your #noles pride with a great #strongersaturday gift.	@nikki_droz sounds like you're ready for the game, nikki! dm us so we can reward your #noles pride with a great #strongersaturday gift.	0.55	positive	0.166667			2011-06-05	0	0	0	0	0.5	0.5	30.65	0	368.117	517.883	-11	0	2	0
2015-09-22	@jtaylor527 We love it when he finds the back of the net! What MLS team do you support? #SoccerEverywherepic.twitter.com/8yRTaFrP7f	@jtaylor527 we love it when he finds the back of the net! what mls team do you support? #soccereverywherepic.twitter.com/8yrtafrp7f	@jtaylor527 we love it when he finds the back of the net! what mls team do you support? #soccereverywherepic.twitter.com/8yrtafrp7f	0.2	positive	0.166667			2011-06-06	0	0	0	0	0.5	0.5	30.36	-0.289999	368.617	518.383	-11	0	2	0
2014-01-03	@DaniBaxter91 Sorry to hear you about your experience, Danielle. We're always working with our reps to provide the best possible service.	@danibaxter91 sorry to hear you about your experience, danielle. we're always working with our reps to provide the best possible service.	@danibaxter91 sorry to hear you about your experience, danielle. we're always working with our reps to provide the best possible service.	0.766667	positive	0.166667			2011-06-07	0	0	0	0	0.5	0.5	30.31	-0.050002	369.117	518.883	-11	0	2	0
2014-01-02	@NealPyles Since Wi-Fi isn't an option at work, are you open to looking at plan options that might better suit your overall usage & budget?	@nealpyles since wi-fi isn't an option at work, are you open to looking at plan options that might better suit your overall usage & budget?	@nealpyles since wi-fi isn't an option at work, are you open to looking at plan options that might better suit your overall usage & budget?	0.333333	positive	0.166667			2011-06-08	0	1	0	1	0	1	30.34	0.030001	369.117	519.883	-11	0	2	1
2010-11-15	AT&T "College Football Flyaway Sweepstakes" Offers Fans the Chance 2 Win a Trip 2 the BCS Nat'l Championship Game: http://go-att.us/473s	at&t "college football flyaway sweepstakes" offers fans the chance 2 win a trip 2 the bcs nat'l championship game:	at&t "college football flyaway sweepstakes" offers fans the chance 2 win a trip 2 the bcs nat'l championship game:	0.266667	positive	0.166667			2011-06-09	0	0	0	0	0.5	0.5	30.33	-0.01	369.617	520.383	-11	0	2	0
2009-07-24	AT&T Government Solutions Wins $80 Million Award from Social Security Administration: http://bit.ly/a1gRf	at&t government solutions wins $80 million award from social security administration:	at&t government solutions wins $80 million award from social security administration:	0.133333	positive	0.166667			2011-06-10	0	0	0	0	0.5	0.5	30.34	0.01	370.117	520.883	-11	0	2	0
2013-01-03	Did you buy new apps this holiday season? It was a very Appy Christmas via @FastCompany http://soc.att.com/YYTJRH	did you buy new apps this holiday season? it was a very appy christmas via @fastcompany	did you buy new apps this holiday season? it was a very appy christmas via @fastcompany	0.377273	positive	0.168182			2011-06-11	0	0	0	0	0.5	0.5	30.34	0	370.617	521.383	-11	0	2	0
2012-01-12	Ever wonder why some #apps drain device batteries so fast? Take a look at our new tool that helps optimize battery life http://social.att.com/H8k	ever wonder why some #apps drain device batteries so fast? take a look at our new tool that helps optimize battery life	ever wonder why some #apps drain device batteries so fast? take a look at our new tool that helps optimize battery life	0.527273	positive	0.168182			2011-06-12	0	0	0	0	0.5	0.5	30.34	0	371.117	521.883	-11	0	2	0
2014-06-14	Hangout w/ us & @AdamLambert 1p PST today http://soc.att.com/1iwBMVgÃ‚Â for live Q&A! http://att.com/liveproudÃ‚Â #ATTLiveProud	hangout w/ us & @adamlambert 1p pst today for live q&a! #attliveproud	hangout w/ us & @adamlambert 1p pst today for live q&a! #attliveproud	0.5	positive	0.170455			2011-06-13	0	0	0	0	0.5	0.5	30.55	0.209999	371.617	522.383	-11	0	2	0
2014-01-01	@phillov3 Phillip, here's the info you need on how you can activate your new phone: http://attlinks.com/1dUmPdsÃ‚Â #HappyNewYear!	@phillov3 phillip, here's the info you need on how you can activate your new phone: #happynewyear!	@phillov3 phillip, here's the info you need on how you can activate your new phone: #happynewyear!	0.454545	positive	0.170455			2011-06-14	0	0	0	0	0.5	0.5	30.79	0.240002	372.117	522.883	-11	0	2	0
2013-04-24	Join the @ATT #IDOL Tweet Along, live w/ @JanelleAI12! Go to http://soc.att.com/TweetAlongÃ‚Â NOW and tweet #ATTAskJanelle.pic.twitter.com/gpSnFbcYi2	join the @att #idol tweet along, live w/ @janelleai12! go to now and tweet #attaskjanelle.pic.twitter.com/gpsnfbcyi2	join the @att #idol tweet along, live w/ @janelleai12! go to now and tweet #attaskjanelle.pic.twitter.com/gpsnfbcyi2	0.5	positive	0.170455			2011-06-15	0	0	0	0	0.5	0.5	30.35	-0.440001	372.617	523.383	-11	0	2	0
2013-03-21	You helped save Aubrey! She's on @AmericanIdolÃ‚Â® Live! Tour this summer & Q&A tweet-along now: http://soc.att.com/IDOLtweet?sf10729071=1Ã‚Â Ã¢â‚¬Â¦pic.twitter.com/jyBVvpqCF8	you helped save aubrey! she's on @americanidol live! tour this summer & q&a tweet-along now:	you helped save aubrey! she's on @americanidol live! tour this summer & q&a tweet-along now:	0.5	positive	0.170455			2011-06-16	0	0	0	0	0.5	0.5	30.43	0.08	373.117	523.883	-11	0	2	0
2012-12-27	RT if you got a new smartphone for Christmas! Load up your device with apps, like these mobile #music applications: http://soc.att.com/YQVAwH	rt if you got a new smartphone for christmas! load up your device with apps, like these mobile #music applications:	rt if you got a new smartphone for christmas! load up your device with apps, like these mobile #music applications:	0.454545	positive	0.170455			2011-06-17	0	0	0	0	0.5	0.5	30.77	0.34	373.617	524.383	-11	0	2	0
2012-01-08	Just a reminder that the live stream of our #CES keynote starts tomorrow at 9 a.m. PT! http://social.att.com/MRI	just a reminder that the live stream of our #ces keynote starts tomorrow at 9 a.m. pt!	just a reminder that the live stream of our #ces keynote starts tomorrow at 9 a.m. pt!	0.5	positive	0.170455			2011-06-18	0	0	0	0	0.5	0.5	30.77	0	374.117	524.883	-11	0	2	0
2013-03-23	@noelcamille Hands down, the funniest kids we know. Glad you like them, Noel.	@noelcamille hands down, the funniest kids we know. glad you like them, noel.	@noelcamille hands down, the funniest kids we know. glad you like them, noel.	0.644444	positive	0.172222			2011-06-19	0	0	0	0	0.5	0.5	30.77	0	374.617	525.383	-11	0	2	0
2016-12-28	Looks like a true parTAY in the big apple!	looks like a true partay in the big apple!	looks like a true partay in the big apple!	0.375	positive	0.175			2011-06-20	0	0	0	0	0.5	0.5	30.96	0.189999	375.117	525.883	-11	0	2	0
2014-06-15	@JGinz11 Hi Jack, it looks like a beautiful day for a game!	@jginz11 hi jack, it looks like a beautiful day for a game!	@jginz11 hi jack, it looks like a beautiful day for a game!	0.7	positive	0.175			2011-06-21	0	0	0	0	0.5	0.5	31.11	0.150002	375.617	526.383	-11	0	2	0
2013-11-14	Ouch. Richard Chilton: $AAPL Apple is a good brand. It is not a good business model. It is being subsidized by $VZ and $ATT. @FEIntelligence	ouch. richard chilton: $aapl apple is a good brand. it is not a good business model. it is being subsidized by $vz and $att. @feintelligence	ouch. richard chilton: $aapl apple is a good brand. it is not a good business model. it is being subsidized by $vz and $att. @feintelligence	0.6	positive	0.175			2011-06-22	0	0	0	0	0.5	0.5	30.88	-0.230002	376.117	526.883	-11	0	2	0
2012-09-21	$AAPL 5th Ave Store sold-out of $ATT phones. Snapped up by Chinese & Europeans paying full price in cash like they were buying packs of gum.	$aapl 5th ave store sold-out of $att phones. snapped up by chinese & europeans paying full price in cash like they were buying packs of gum.	$aapl 5th ave store sold-out of $att phones. snapped up by chinese & europeans paying full price in cash like they were buying packs of gum.	0.275	positive	0.175			2011-06-23	0	0	0	0	0.5	0.5	30.72	-0.16	376.617	527.383	-11	0	2	0
2009-03-30	AT&T Government Solutions Wins Alliant Contract from General Services Administration: http://is.gd/pIy4	at&t government solutions wins alliant contract from general services administration:	at&t government solutions wins alliant contract from general services administration:	0.35	positive	0.175			2011-06-24	0	0	0	0	0.5	0.5	30.44	-0.279998	377.117	527.883	-11	0	2	0
2016-10-27	WeÃ¢â‚¬â„¢ll be giving tickets to Taylor fans including AT&T customers and special guests. WeÃ¢â‚¬â„¢ll share ticketing details later!	well be giving tickets to taylor fans including at&t customers and special guests. well share ticketing details later!	well be giving tickets to taylor fans including at&t customers and special guests. well share ticketing details later!	0.285714	positive	0.178571			2011-06-25	0	0	0	0	0.5	0.5	30.44	0	377.617	528.383	-11	0	2	0
2016-12-30	HereÃ¢â‚¬â„¢s to a healthy work-life balance in 2017, and knowing that no email is worth a life. Distracted driving is never OK. #ItCanWaitpic.twitter.com/EUzjbxHiw8	heres to a healthy work-life balance in 2017, and knowing that no email is worth a life. distracted driving is never ok. #itcanwaitpic.twitter.com/euzjbxhiw8	heres to a healthy work-life balance in 2017, and knowing that no email is worth a life. distracted driving is never ok. #itcanwaitpic.twitter.com/euzjbxhiw8	0.366667	positive	0.183333			2011-06-26	0	0	0	0	0.5	0.5	30.44	0	378.117	528.883	-11	0	2	0
2016-11-02	Ready to walk the #ATTRedCarpet? We go live at 6:30/5:30c! http://soc.att.com/cmaredcarpetÃ‚Â #CMAawards50pic.twitter.com/UtwPoFofxi	ready to walk the #attredcarpet? we go live at 6:30/5:30c! #cmaawards50pic.twitter.com/utwpofofxi	ready to walk the #attredcarpet? we go live at 6:30/5:30c! #cmaawards50pic.twitter.com/utwpofofxi	0.5	positive	0.185227			2011-06-27	0	0	0	0	0.5	0.5	30.76	0.319999	378.617	529.383	-11	0	2	0
[truncated: 2,744 more rows]

## Sheet: Sheet1
Date	Open	High	Low	Close
2008-08-04	30.47	30.55	29.72	30.17
2008-08-05	30.35	31.15	30.13	31.05
2008-08-06	30.9	31.39	30.45	30.87
2008-08-07	30.59	30.96	30.16	30.31
2008-08-08	30.42	31.16	30.32	30.97
2008-08-11	30.97	31.88	30.96	31.84
2008-08-12	31.94	31.95	31.5	31.65
2008-08-13	31.52	31.61	30.84	31.3
[truncated: 2,761 more rows]

## Sheet: Sheet2
fecha	POL	eventos	negative	positive	-	+	stock	var
[truncated: 3,652 more rows]
