# Supplementary material for: Measuring information flux between social media and stock prices with Transfer Entropy
Source: PLoS One. 2021 Sep 23;16(9):e0257686. doi: 10.1371/journal.pone.0257686 (PMC8459996; doi:10.1371/journal.pone.0257686)
Supplement: S1 Data — (ZIP) [file pone.0257686.s001.zip › DATA BASES/5.-ATT/att.xlsx]

## Sheet: SheetJS
Num	fecha	content
1	2009-01-06	AT&T Business Solutions Receives Wholesale Company and Product of the Year Awards from Frost & Sullivan: http://is.gd/eGFF
2	2009-01-06	AT&T Mobility and Motorola to Offer the Rugged Tundra VA76r on Jan. 13: http://is.gd/eGwS
3	2009-01-12	Did U know U can donate $5 toward ending US childhood hunger by texting "SHARE" to 20222? Learn more: http://att.com/shareourstrength
4	2009-01-12	AT&T Joins "Share Our Strength" in the Fight against Childhood Hunger to Mark National Day of Service: http://is.gd/fve9
5	2009-01-13	AT&T Customers: Share your strength! Text "SHARE" to 20222 to donate $5 toward ending US childhood hunger: http://att.com/shareourstrength
6	2009-01-26	AT&T U-verse TV Introduces Weather On Demand in Detroit, Providing Local and National On-Demand Forecasts: http://is.gd/hhrQ
7	2009-01-26	AT&T U-verse Launches a New Kind of Home Phone Service in Jacksonville with AT&T U-verse Voice: http://is.gd/hgOw
8	2009-01-27	Lil Wayne Teams Up with AT&T Mobility and Consumer Markets to Bring Fans World Debut of New Single via Facebook Jan. 27: http://is.gd/hoVn
9	2009-01-28	AT&T Business Solutions Completes Fourth Quarter with New Features for the AT&T Telepresence Solution: http://is.gd/hzhx
10	2009-01-28	AT&T Business Solutions Positioned in Analyst Firm's Leaders Quadrant for Global Network Service Providers: http://is.gd/hz8c
11	2009-01-28	Cool "destruction demo" video of the Motorola Tundra. It's tougher than you think: http://is.gd/hwtQ
12	2009-02-02	AT&T Mobility and Consumer Markets and DIRECTV Launch AT&T | DIRECTV Service, With Quad-Play Bundle Offers http://is.gd/i5IO
13	2009-02-03	AT&T Selected as the No. 1 Organization for Multicultural Business Opportunities http://is.gd/igcG
14	2009-02-09	Texting is the New Language of Love - View video from relationship textpert Nicole Beland: http://is.gd/iUJ3
15	2009-02-09	Survey Reveals Consumers Plan to Communicate this Valentine's Day Using New Technology and Traditional Gestures http://is.gd/iUEs
16	2009-02-17	AT&T and Sterling Commerce Accelerate Office Depot's Order-Processing Capabilities: http://is.gd/jODg
17	2009-02-19	Three AT&T Innovators Honored by ACM as Distinguished Members in Recognition for Contributions in Computing Technology: http://is.gd/k6ZA
18	2009-02-19	AT&T Wins Stevie Award for Technology in 2009 Stevie Awards for Sales and Customer Service: http://is.gd/k6uF
19	2009-02-19	AT&T Chairman and CEO Randall Stephenson Will Serve as Chairman of NAACP Corporate Campaign: http://is.gd/k6pJ
20	2009-02-25	AT&T technicians are working to resolve the issue at this time, and we expect service to be restored later today.
21	2009-02-27	New Texting Sweepstakes Gives Fans a Chance to Win Free Tickets to the Final Four and Stay Updated on Their Teams: http://is.gd/l77q
22	2009-03-02	National Spokeswoman Eva Longoria Parker to Accept $200,000 Donation from AT&T to Benefit PADRES Contra El Cancer: http://is.gd/lrw5
23	2009-03-03	AT&T Named Preferred Wireless Carrier for Educational & Institutional Cooperative Purchasing, Inc.: http://is.gd/lB4C
24	2009-03-10	AT&T Receives Frost & Sullivan's 2009 North American Managed Security Service Providers Customer Value Leadership Award: http://is.gd/mHnP
25	2009-03-18	engadget touts our U-verse TV College Basketball app for March Madness http://is.gd/nWxd
26	2009-03-19	AT&T Advocates Innovative Solutions to Growing Cyber-Security Threats to Consumers, Businesses and Government Agencies: http://is.gd/o1rY
27	2009-03-20	We're investing in our people, infrastructure, communities & environment for a stronger America: http://att.com/investinginamerica-news
28	2009-03-23	AT&T Opens New Experience Store in Johnson City: http://is.gd/oCBr
29	2009-03-26	AT&T to Invest in its California Network Enhancing Service to Communities across the State : http://is.gd/p7Xw
30	2009-03-27	Txt VOTE to 51234 to register to vote for your fave Naismith Trophy finalist until April 4th at 9PM ET. For more info: http://is.gd/pjKb
31	2009-03-27	AT&T Previews David Cook's Newest Video During an "American Idol" Commercial Break Wednesday, April 1, on FOX: http://is.gd/pjzD
32	2009-03-30	AT&T Government Solutions Wins Alliant Contract from General Services Administration: http://is.gd/pIy4
33	2009-03-30	More Than 1 Million Chicagoland Consumers Benefit from Video Choice with AT&T U-verse TV: http://is.gd/pFod
34	2009-03-30	AT&T is investing to make America stronger. Tell us how you stay strong in tough times: http://att.com/investinginamerica
35	2009-03-30	AT&T Extends Value of Its Telepresence Solution to Companies' Existing Videoconferencing Systems: http://is.gd/pEeY
36	2009-03-31	What are you doing to emerge stronger from these tough times? Share your story and read the stories of others: http://is.gd/pUX8
37	2009-04-01	AT&T Accepting Applications for 2009 Big Mobile On Campus Challenge: http://tiny.cc/QpUFg
38	2009-04-01	AT&T Offers Mini Laptops, 'Internet at Home and On the Go,' and Onsite Tech Support from Retail Stores: http://tiny.cc/oiRm4
39	2009-04-02	AT&T Tees Up 2009 Masters Tournament with Exclusive Three-Screen Coverage from Augusta National: http://tiny.cc/wyjLJ
40	2009-04-02	AT&T Tips Off NCAA Final Four Weekend with High-Speed Interactive Activities and High-Energy Musical Celebration: http://tiny.cc/usCOv
41	2009-04-02	AT&T Launches 'Apps Beta' Program to Advance Innovations in Applications, Issues Open Call to Developers: http://is.gd/qhFM
42	2009-04-03	Negotiations for wireline contracts continue, AT&T Mobility ratifies contract: http://tiny.cc/uRi6P
43	2009-04-04	AT&T-CWA contracts expire without strike, other regions still negotiating: http://tiny.cc/uiHr5
44	2009-04-06	It's National Cell Phone Recycling Week. We offer 2 easy ways to donate your cell phone in support of US troops: http://tiny.cc/DpiGS
45	2009-04-07	AT&T Fast Pitch Selects Boopsie's Revolutionary Mobile Search Application for Enterprise Customers: http://tiny.cc/hEr2B
46	2009-04-09	We have partially restored fiber connections serving Santa Clara and San Jose, including restoration of most 911 in the area.
47	2009-04-09	CA Outage Update: ETA for full service restoration to affected customers in Santa Clara & San Jose areas is now 9 pm Pacific Time.
48	2009-04-09	AT&T offering $100,000 reward for info leading to arrest/conviction of those responsible for CA vandalism. Call 408-947-STOP.
49	2009-04-09	Our priority is to restore service to all affected customers as soon as possible. We apologize for any inconvenience.
50	2009-04-09	CA customers: We are aware of a cable cut situation impacting services in Santa Clara and San Jose areas.
51	2009-04-15	AT&T Keeps Parents and Kids Connected with New AT&T FamilyMap Tool and Affordable New Devices: http://is.gd/sBM3
52	2009-04-15	AT&T Moves Affordable Call Center Capabilities into the Network with New Hosted Service: http://tiny.cc/k26hW
53	2009-04-16	Paul McCartney, The Killers, Morrissey, M.I.A + more…performance lineup for #Coachella live webcast now available at music.att.net/coachella
54	2009-04-20	AT&T Positioned in the Leaders Quadrant of the Magic Quadrant for Managed Security Services: http://tiny.cc/9BfiC
55	2009-04-20	AT&T and Cell Phones for Soldiers Recycle 2.5 Million Wireless Devices: http://tiny.cc/npyt0
56	2009-04-20	It's Earth Week! Learn how you can reduce your carbon footprint thru sustainable technology practices: http://att.com/logongogreen
57	2009-04-21	Recycling cell phones prevents air & water pollution & reduces manufacturing emissions: http://att.com/recyclewireless
58	2009-04-21	AT&T Unveils Fully Managed "Private Network" Content Distribution Solution: http://is.gd/tEsU
59	2009-04-22	RT @om Why AT&T Is Desperately Addicted to the iPhone http://tinyurl.com/cwry3o $att #apple #iphone $aapl $$
60	2009-04-22	Why not give Earth Day gifts? Cyber shop ‘til you drop & save 10x the energy used driving to the mall: http://att.com/logongogreen
61	2009-04-22	Happy Earth Day! Work from home & help reduce carbon dioxide emissions by 45,000 tons this yr: http://att.com/logongogreen
62	2009-04-22	AT&T Announces 1Q09 Earnings: http://att.com/investor.relations
63	2009-04-28	So if Apple strikes a deal with Verizon for the iPhone, moving beyond its exclusive with ATT....hmmm: http://bit.ly/yJ0Hf $aapl $att $vz $$
64	2009-07-23	Storage-As-A-Service Cloud Offer, Innovative Small Biz Bundles Highlight Busy Q2 09 for AT&T Biz Solutions: http://bit.ly/DPjV5
65	2009-07-24	iPhone 3G refurbs now as low as $49 while supplies last. Visit att.com to order.
66	2009-07-24	AT&T Government Solutions Wins $80 Million Award from Social Security Administration: http://bit.ly/a1gRf
67	2009-07-27	Our statement regarding img.4chan.org: http://bit.ly/KdkA2
68	2009-07-27	AT&T Launches a New Kind of Home Phone Service in Miami-Dade, Broward Counties with AT&T U-verse Voice: http://bit.ly/KcLJJ
69	2009-07-28	AT&T Launches New Social Networking App - All-In-One Connection to Facebook, Twitter, MySpace & Breaking News: http://bit.ly/hJ3Zp
70	2009-07-28	AT&T Accepts Keys to Next Generation All-Electric Cargo Truck: http://bit.ly/82oO0
71	2009-07-28	Barnes & Noble Stores Nationwide to Offer Complimentary AT&T Wi-Fi: http://budurl.com/jyhj
72	2009-07-30	RT @smallbizInSite: AT&T Webinar to Offer Small Businesses Tips on Making Good Business Decisions: http://bit.ly/2lqDLo
73	2009-08-03	AT&T Enhances Network-Based Firewall Offering with New Functionality, Security Features: http://bit.ly/1carJC
74	2009-08-07	Communications Workers of America Ratify Core Wireline Agreement in AT&T’s Midwest Region: http://bit.ly/TCJAd
75	2009-08-11	Protect your business with AT&T’s enterprise security services: http://att.com/enterprisesecurity
76	2009-08-12	RT @ShareATT: From MobileCrunch, 3rd party study compares wireless charges in 7 cities. NYC ranked #7, Paris #1. More http://budurl.com/u7a8
77	2009-08-12	Palm Treo 680 customers should update their software for best network experience. Call 800-331-0500 for details.
78	2009-08-12	AT&T continues roll out of 850 overlay to enhance and expand 3G in ATL. Full announcement on our Facebook page: http://budurl.com/xkx7
79	2009-08-17	AT&T Wins 2 Carrier Excellence Awards in Atlantic-ACM 2009 Business Connectivity and Wireless Report Card: http://bit.ly/cTPJX
80	2009-08-20	Playing Home Entertainment Like a Hedge Fund http://cnbc.com/id/32499038 $ATT $CMCSA $CSTR $CVC $NFLX $VZ #StockMarket #StockPicks
81	2009-08-21	Our statement on the FCC letter regarding Apple App Store: http://bit.ly/KmVnH
82	2009-08-23	RT @A_F: New blog post - Smartphones ARE the new PC http://bit.ly/19m99H $DELL $MSFT $INTC $QCOM $V $ATT $APPL $PALM $$
83	2009-11-03	RT @shareatt: AT&T offers tix 2 early screenings of New Moon & chance to meet cast member in Atlanta, Chicago, Dallas http://bit.ly/30c89c
84	2009-11-05	Isabella Products' Digital Photo Frame Connects Families and Friends: http://bit.ly/233gSz
85	2009-11-06	AT&T researchers testing AirGraffiti concept. Leave a location-based message that others can find in air. http://budurl.com/tt9l
86	2009-11-06	AT&T researchers working on virtual home/office of future. Avatar would open a door & real door opens. http://budurl.com/7qwb
87	2009-11-06	AT&T showing future tech. Imagine your TV identifying, displaying traffic cams of your personal commute http://budurl.com/xgxy
88	2009-11-11	AT&T to Offer Rave Mobile Safety Application for Higher Education Institutions: http://bit.ly/1XncM3
89	2009-11-12	RT @ShareATT Read letter from ATT setting the record str8 on claims Verizon makes in ads - join the convo on Facebook http://budurl.com/xsmq
90	2009-11-16	AT&T Unwraps New Suite Of 3G Mobile Broadband Netbooks For Holiday Season: http://bit.ly/4jeoXN
91	2009-11-17	AT&T Rolls Out More Free TV Apps to U-verse Customers: http://bit.ly/LgucB
92	2009-11-17	We’re making progress in SF: San Francisco receives 850 Mhz Spectrum for 3G: http://bit.ly/1nNdKv
93	2009-11-19	RT @ShareATT: DAILY TIP(iPhone): To re-type term .com in email, hold period button for 2 sec +, .com button will appear http://bit.ly/4A9tNK
94	2009-11-24	AT&T and HP Introduce HP iPAQ Glisten, 3G World Phone for Mobile Professionals: http://bit.ly/5WjGXg
95	2009-11-25	Check out www.att.com/holiday09 on Friday for holiday savings from AT&T. Sneak-peek at offers here: http://bit.ly/8nIGm5
96	2009-11-27	Black Friday savings start now! Incredible deals on some of the most popular touch screen devices. More details: http://bit.ly/5HhPzU
97	2009-11-28	Need a Quick Messaging Device? Our free QMD sale starts now! Check http://bit.ly/5HhPzU 4 offer details, available while supplies last!
98	2009-11-28	Didn't get enough on Black Fri? We've got Pearl 8110, Curve 8310 & more: 24-hour Blackberry sale starts now! Details: http://bit.ly/5HhPzU
99	2009-11-30	AT&T and NYC & Company Announce Two-Year Integrated Advertising and Marketing Agreement: http://bit.ly/89i348
100	2009-11-30	wish more companies were this clear / direct with their messaging http://bit.ly/70rV48 $VZ $ATT
101	2009-11-30	RT @BizSolutions: 24-hr online sale. ATT qualif. biz customers: Free phones inc. BlackBerry 8310. 2-yr new srvc req. http://budurl.com/ceed
102	2009-11-30	Our Cyber Monday 1 cent sale is live! Every 3 hours we’ll have a wireless device for one penny! Check out http://bit.ly/8EZ9gP for details
103	2009-12-03	Ring in the Holidays with Half Price BlackBerry Smartphones and a Free Samsung Solstice from AT&T: http://bit.ly/62nOTF
104	2009-12-03	AT&T's Undersea Cable Capacity Grows with Asia America Gateway Submarine Cable Network: http://bit.ly/4rSlZF
105	2009-12-04	Forget the Ads—Proof that AT&T’s 3G network out performs Verizon's http://bit.ly/6Vcnwr
106	2009-12-04	RT @ShareATT: DAILY TIP (iPhone):Set Wi-Fi in Airplane Mode by enabling the plane icon, then switching Wi-Fi to “on” http://cuthut.com/dvn
107	2009-12-07	New AT&T iPhone App Adds the Power of Crowdsourcing to Network Enhancement Initiatives: http://bit.ly/5TtxXU
108	2009-12-08	AT&T tops in 3G wireless speeds, study find. Network World http://bit.ly/6wnkKl
109	2009-12-08	AT&T Named to 2009 InfoWorld 100 List: http://bit.ly/6aaz1x
110	2009-12-09	AT&T Forms Business Sustainability Advisory Council: http://bit.ly/4UVuc6
111	2009-12-09	AT&T U-verse TV Marks 2 Million Customer Milestone: http://bit.ly/8n7k18
112	2009-12-10	RT @YPmobile: Review a local biz daily on http://bit.ly/1mX0IZ for chances to win cash or a trip for 2 to the Olympics! http://bit.ly/1KHua4
113	2009-12-10	AT&T Government Solutions Awarded $120-Million Contract Extension from the U.S. Postal Service: http://bit.ly/5toheR
114	2009-12-11	RT @ShareATT: DAILY TIP (Blackberry): Check out an easy way to take notes on your phone while holding a conversation http://cuthut.com/qWp
115	2009-12-11	AT&T Named "Best Mobile Phone Coverage in the World" by Business Traveler Magazine for Third Consecutive Year: http://bit.ly/8zGiLA
116	2009-12-14	AT&T, Communications Workers of America Reach Tentative Agreement in Southeast Contract Negotiations http://bit.ly/5JmZM0
117	2009-12-14	Mark Ingram, Colt McCoy, Ndamukong Suh & Tim Tebow are Finalists for the AT&T All-America Player of the Year Award: http://bit.ly/911H3q
118	2009-12-14	AT&T Completes Network Upgrade to Significantly Boost 3G Capacity from Key West to Vero Beach: http://bit.ly/71HwmH
119	2009-12-16	AT&T BusinessDirect Once Again Leads the Pack in Analyst Firm's Review of Customer Web Portals: http://bit.ly/6CW7yy
120	2009-12-16	AT&T & the USO Connect Military Families for the Holidays with $1M in Free Phone Cards for Active-Duty Members: http://bit.ly/4YLSun
121	2009-12-21	RT @Gizmodo: Our 2009 12-City 3G Data Mega Test: AT&T Won http://gizmodo.com/5428343/ #3gtest2009 #3gtest
122	2010-01-05	AT&T has expedited HSPA 7.2 software to all 3G sites. Backhaul to ramp up speeds has begun: http://bit.ly/88VPoo
123	2010-01-06	AT&T Launches Major Initiative to Bring 'Apps to All': http://bit.ly/8V35sg
124	2010-01-06	Pandigital Debuts Photo Mail LED Digital Photo Frame Powered by AT&T: http://bit.ly/8PW13H
125	2010-01-07	More CES news: Later this year, U-verse TV subscribers will be able to use their XBOX 360 console as a TV set-top box.
126	2010-01-08	College Football Fans Select University of Texas QB Colt McCoy as the AT&T All-America Player of the Year: http://bit.ly/8tS465
127	2010-01-11	RT @ShareATT: DAILY TIP (Blackberry): Looking 4 a quick way 2 reboot ur Berry? No need 2 remove ur battery. Hit ALT, RIGHT SHIFT, + DELETE
128	2010-01-12	The Switch Inks Deal with AT&T to Expand Delivery of Live and On-Demand High Definition Programming: http://bit.ly/4YKMgt
129	2010-01-13	AT&T Launches Initiatives to Aid Haiti Quake Victims: http://bit.ly/5uJFyB
130	2010-01-14	ATT customers have given more than $2.63 mil by texting Haiti to 90999 – about half of all donations to that mobile giving program!
131	2010-01-14	AT&T customers will not be charged for texts sent to Haiti relief efforts. This is retroactive.
132	2010-01-15	AT&T announces new unlimited plans, check them out: http://bit.ly/7OynTx
133	2010-01-15	AT&T Games offers gamers 40% off all downloadable PC games this weekend. Check it out at http://bit.ly/7aPrnY
134	2010-01-15	AT&T Brings the 2010 Vancouver Olympic Winter Games to Your TV, PC & Mobile Screens via Agreement with NBC Universal: http://bit.ly/8ZEaZU
135	2010-01-18	AT&T will advance payment of verified texted donations to the Red Cross for Haiti relief. Our customers have pledged $9 million+ so far!
136	2010-01-19	AT&T Provides Further Support to Aid Haiti Quake Victims Through a Variety of Programs: http://bit.ly/8mCiJZ
137	2010-01-19	Golf Fans: Let the Countdown to the 2010 AT&T Pebble Beach National Pro-Am Begin with Three Weeks to Win: http://bit.ly/7EZBVT
138	2010-01-20	AT&T donates 1,000 wireless phones to Haiti relief, works with other companies to provide a total of 7,000 phones: bit.ly/8mCiJZ
139	2010-01-22	You can donate $10 to Red Cross by typing HAITI & texting it to 90999. ATT charges you zero. AT&T customers have pledged >$11million so far
140	2010-01-22	See MTV’s Hope for Haiti Now telethon 8pm ET tonight on AT&T U-verse TV, online at entertainment.att.net, or your AT&T Mobile TV phone.
141	2010-01-25	AT&T Wi-Fi Handles More Than 85 Million Total Connections in 2009, More Than Four Times 2008: http://bit.ly/4I4eL8
142	2010-01-25	AT&T Wireless Priority Service Now Available When Roaming in Canada: http://bit.ly/8Zh0AD
143	2010-01-28	AT&T Wi-Fi Handles More Than 85 Million Total Connections in 2009. See how the growth compares to 2008 http://budurl.com/3vpf #wifi
144	2010-01-28	AT&T Reports 4Q Earnings Growth with 2.7 Million Net Gain in Wireless Subscribers, Continued Growth IP-Based Revenues http://bit.ly/av21f2
145	2010-01-29	Top Analyst Firm Positions AT&T as a Challenger for Unified Communications as a Service, North America: http://bit.ly/aPqhgF
146	2010-02-01	AT&T Launches 28 Days Campaign During Black History Month to Encourage, Inspire and Empower African Americans: http://bit.ly/aXhRBm
147	2010-02-02	It’s National Job Shadow Day! Check out the great work of the AT&T / JA Worldwide Job Shadow Initiative: http://bit.ly/9Liyop
148	2010-02-02	AT&T waives int'l roaming fees for calls, txts & data 4 customers in Haiti. Great news for relief workers there! http://bit.ly/aKLp1F
149	2010-02-04	AT&T and Sling Media Collaborate on SlingPlayer Mobile App for 3G Mobile Broadband Network: http://bit.ly/cenP12
150	2010-02-04	AT&T Announces "Open Call - Apps For All!" Contest for Application Developers: http://bit.ly/9PSEWq
151	2010-02-04	AT&T Offers Free Messaging Phones for Your Valentine(s) and Apps That Help You Find Someone to Text "143": http://bit.ly/brHD2m
152	2010-02-05	AT&T FamilyMap App Launches on App Store: http://bit.ly/cYLVUJ
153	2010-02-09	AT&T Interactive and Expedia Affiliate Network Announce Online Tool for Finding and Booking Hotels: http://bit.ly/c7mNKI
154	2010-02-10	AT&T Selects LTE Equipment Suppliers: http://bit.ly/99ErGE
155	2010-02-11	AT&T Among America's Top Corporations for Women's Business Enterprises & for Multicultural Business Opportunities: http://bit.ly/c8WzbU
156	2010-02-17	More than 200,000 Houston Customers Choose AT&T U-verse TV Over Cable: http://bit.ly/cktHLn
157	2010-02-18	AT&T Plans to Open Innovation Centers to Spur Development of New-Generation Mobile & Wired Broadband Apps, Devices: http://bit.ly/b1muBq
158	2010-02-18	AT&T Announces Availability of First Device on Android Platform with Motorola: http://bit.ly/d1Ehuu
159	2010-02-22	CBS College Sports Network to Launch on AT&T U-verse TV: http://go-att.us/2uaj
160	2010-02-25	AT&T Named One of the Most Trusted Companies in Privacy: http://bit.ly/a42P7N
161	2010-02-28	AT&T customers can help relief efforts in Chile by txtng donations 2 various charities: http://budurl.com/jm7t
162	2010-03-01	AT&T Customers Can Donate Via Text to Chile Recovery Efforts http://go-att.us/ue88
163	2010-03-01	Call for Entries - Third Annual AT&T Big Mobile on Campus Challenge: http://bit.ly/c9LUQz
164	2010-03-04	AT&T Announces Availability of New 3G LaptopConnect Devices: http://go-att.us/2rwd
165	2010-03-04	AT&T Slims Down Accessory Packaging, Announces New Eco-Friendly Standards for Handsets: http://go-att.us/kpmw
166	2010-03-04	AT&T Brings Free 'myWireless Mobile' Application to BlackBerry Bold and Curve Devices: http://go-att.us/anlt
167	2010-03-05	Catch live streaming coverage of your favorite stars on the Oscars red carpet Sunday 6-8 pm EST on AT&T Entertainment http://go-att.us/mc9h
168	2010-03-08	AT&T Txtng & Drivng Campaign Urges Consumers That 'It Can Wait': http://go-att.us/758g
169	2010-03-09	AT&T Completes 100-Gigabit Ethernet Field Trial: http://go-att.us/g5ay
170	2010-03-09	AT&T recently released a new study into causes and solutions for the dropout crisis: http://go-att.us/e556
171	2010-03-10	AT&T Ranks No. 3 on the 2010 DiversityInc Top 50 Companies for Diversity List: http://go-att.us/l6pw
172	2010-03-11	AT&T Wins Frost & Sullivan 2009 Video Company of the Year Award: http://go-att.us/gsl5
173	2010-03-11	AT&T U-verse TV App Brings Personalized College Basketball Brackets and Stats to Your TV Screen: http://go-att.us/egrm
174	2010-03-14	AT&T Rolls Out New Flagship Services and Spring Portfolio of Quick Messaging Devices: http://go-att.us/c526
175	2010-03-15	RT @ShareATT: Announcing 4 quick messaging devices & 3 new AT&T apps http://bit.ly/aC9VHh, watch unboxing App overview: http://bit.ly/9jAjka
176	2010-03-17	AT&T Challenges 1 Million Customers to Go Paperless, Plants Trees to Celebrate Those Who Make the Switch: http://go-att.us/bb8d
177	2010-03-17	AT&T Announces Global First Automatic ZERO Draw Charger: http://go-att.us/xze9
178	2010-03-22	AT&T Introduces New Bundle Choices and Savings for Consumers: http://go-att.us/j6ml
179	2010-03-22	AT&T Expands Industry's Leading Lineup of Popular Smartphones: http://go-att.us/f5pn
180	2010-03-24	Vote for your fave college basketball player - http://go-att.us/rtrf Or text VOTE to 345345 (stndrd msg rates apply) #Naismith
181	2010-03-24	AT&T Announces Nationwide Plans for 3G Microcell: http://go-att.us/gtbp
182	2010-03-24	OpenPeak and AT&T to Equip Versatile Multimedia Computing Tablet with 3G Mobile Broadband Wireless Service: http://go-att.us/ktt3
183	2010-03-24	Zeebo to Power its 3G Connected Gaming, Entertainment and Education System with AT&T Mobile Wireless Broadband: http://go-att.us/pb7n
184	2010-03-24	AT&T Launches New Music Experience: http://go-att.us/kj2v
185	2010-03-26	AT&T Declares Quarterly Dividend: http://go-att.us/pabn
186	2010-03-26	U-verse users, check out new Online Account Management, it's easier than ever to see and do: http://go-att.us/uverset
187	2010-03-29	AT&T Expands 24 Mbps U-verse High Speed Internet to All 120 U-verse TV Markets: http://go-att.us/vhw9
188	2010-04-06	AT&T Plans $1 Billion Investment in 2010 in Network Capabilities, Solutions and Applications for Businesses: http://go-att.us/4kx5
189	2010-04-07	AT&T Invests Nearly $40 Million to Expand Wireless Capacity for Chicago's 3G Mobile Broadband Network: http://go-att.us/zsa9
190	2010-04-07	AT&T/America’s Promise Alliance ‘My Idea’ program helps youth 2 lead efforts 2 curb dropouts: http://go-att.us/smjw #GradNation #innovation
191	2010-04-09	RT @YPmobile: Give your fingers a rest! We are excited to announce @ypmobile for the iPhone with voice search http://go-att.us/b3b9
192	2010-04-16	AT&T Offers to Have Two Trees Planted for All U-verse TV Customers who Go Paperless http://go-att.us/e55f
193	2010-04-19	AT&T Positioned as a Leader in Worldwide Mnc Telecommunications Services by Leading Analyst Firm http://go-att.us/pzk8
194	2010-04-20	AT&T Selects Additional Domain Network Equipment Supplier: http://go-att.us/4j33
195	2010-04-20	AT&T Celebrates 40 Years of Earth Day with Discount on AT&T Zero Charger and Support for Earth Day Network: http://go-att.us/vpkz
196	2010-04-21	Wireless Broadband Growth, Further Advances in IP-Based Services, Strong Margins and Cash Flow - AT&T's 1Q Results http://go-att.us/lfpj
197	2010-04-23	Learn about AT&T’s commitment to prevent high school dropouts through the AT&T/JA Worldwide Job Shadow Initiative: http://bit.ly/attfvid
198	2010-04-27	AT&T Connect Mobile Conferencing App now Available on App Store: http://go-att.us/3k47
199	2010-05-05	AT&T Extends U-verse Brand Across Screens with Introduction of U-verse Online: http://go-att.us/eet6
200	2010-05-06	Samsung Is The Number One Phone Maker In The Country $AAPL $MOTO $ATT $VZ $SCOR http://bit.ly/aWfb2B
201	2010-05-10	Apple Agreed To Stick With AT&T For iPhone Through 2012, Reports Say $AAPL $ATT $VZ by @ncsaint http://bit.ly/cb3D4w
202	2010-10-06	The Truth About Ditching The iPhone And Switching To Android $GOOG $AAPL $ATT $VZ by @ncsaint http://read.bi/a1yUhB
203	2010-10-11	Apple Is In No Hurry To Build A 4G iPhone $AAPL $VZ $ATT $GOOG by @ncsaint http://read.bi/c2hDZx
204	2010-10-11	AT&T Extends TV Watching to More Devices with Launch of U-verse TV on Xbox 360: http://go-att.us/6gsl
205	2010-10-20	AT&T Introduces Pay-As-You-Go International Data Packages for Laptops and Netbooks: http://go-att.us/42zv
206	2010-10-26	The updated YP app for iPad and iPhone users is now here. Search for YP in the App Store and download it today! http://go-att.us/jw7x
207	2010-10-28	AT&T Named 2010 Corporation of the Year by the National Minority Supplier Development Council http://go-att.us/adb5
208	2010-10-28	Check out the red & white BlackBerry Torch 9800, Windows Phone 7 devices and other AT&T news for the holiday season http://go-att.us/qztm
209	2010-11-01	AT&T and Samsung Mobile Announce the Upcoming Availability of the Samsung Evergreen: http://go-att.us/zmfm
210	2010-11-02	AT&T Acquires Assets from inCompass Wireless to Expand its Mobile Enterprise Solutions & Services Expertise: http://go-att.us/a4ey
211	2010-11-07	AT&T and Scripps Networks reach fair programming agreement http://go-att.us/rw9x
212	2010-11-08	AT&T launches U-verse mobile app on Windows Phone 7 devices http://go-att.us/zbus
213	2010-11-09	Smart parents set smart limits. Find peace of mind with AT&T Smart Controls–info to help manage your technology: http://go-att.us/rzke
214	2010-11-11	AT&T U-verse Mobile Wins TelcoTV Vision Award for Service Provider Innovation: http://go-att.us/4rx4
215	2010-11-15	Check out all the new features the AT&T myWireless mobile app has for you! For more, visit: http://go-att.us/7ksw
216	2010-11-15	AT&T Introduces Samsung Galaxy Tab with Pay-As-You-Go Monthly Data Plans, Easy Activation Directly on Device: http://go-att.us/a23r
217	2010-11-15	AT&T "College Football Flyaway Sweepstakes" Offers Fans the Chance 2 Win a Trip 2 the BCS Nat'l Championship Game: http://go-att.us/473s
218	2010-11-16	AT&T Extends Smartphone Management Capabilities with New Offer from MobileIron: http://go-att.us/tcap
219	2010-11-16	AT&T, T-Mobile and Verizon Wireless Announce Joint Venture to Build National Mobile Commerce Network: http://go-att.us/bcmt
220	2010-11-17	AT&T Announces Company's First MiFi Intelligent Mobile Hotspot: http://go-att.us/72vu
221	2010-11-17	Do you tweet when you watch TV? Innovations in speech technology could add to the experience http://go-att.us/hnkw #ATTInnovation
222	2010-11-18	Forget GM: Here Are The 15 Biggest IPOs Of All Time $GM $EJPRY $TLSYY $ATT $DTEGY $NTT $ENEL $DCM $V http://read.bi/dATD3n
223	2010-11-19	Check out AT&T's Black Friday and Cyber Monday online deals! High-end smartphones for one penny and more! Learn more http://go-att.us/z4lt
224	2010-11-22	AT&T Delivers Nation's Fastest Mobile Broadband Network by Wide Margin: http://go-att.us/na2b
225	2010-11-22	New Mobile App from AT&T Simplifies Data Backup for Small Businesses on the Go: http://go-att.us/3rvk
226	2010-11-29	AT&T U-verse TV Customers Get Full Access to HBO GO, MAX GO: http://go-att.us/ze9n
227	2010-11-30	AT&T and BT Expand Collaboration for Business Customers with First Commercially Available Inter-Provider Feature: http://go-att.us/shsn
228	2010-12-01	LTE isn't the only acronym for data speed. See how we're making our fastest network even faster. http://go-att.us/3sy7 #ATTInnovation
229	2010-12-06	RT @ShareATT We’re giving away docking stations & portable speakers 2day courtesy of iHome (@ihomeaudio) Enter now http://pub.vitrue.com/slN
230	2010-12-07	AT&T Mobility Rated A+ Nationally on Avg. by BBB, Receives Lowest Complaint Rate Among Peers Over the Last 12 Mths: http://go-att.us/ggvk
231	2010-12-08	AT&T and Elster Announce Agreement to Deliver Wireless Smart Grid Solutions to Utilities: http://go-att.us/ajkq
232	2010-12-08	RT @shareatt Enter 2 win #iPhone cases & Bluetooth Headphones prizes from Body Glove (@BodyGlove53) & @Plantronics http://pub.vitrue.com/t71
233	2010-12-09	Text with Santa today! AT&T customers txt "SANTA" to 1224 for a holiday greeting, then send your wish-list! http://go-att.us/ldnv
234	2010-12-20	AT&T Agrees to Acquire Wireless Spectrum from Qualcomm. Read more http://go-att.us/udzp
235	2010-12-27	AT&T to Release Fourth-Quarter 2010 Earnings Jan. 27: http://go-att.us/wx9k
236	2010-12-27	AT&T documentary shows risks of texting & driving. Watch families bravely tell their stories & take our pledge: http://go-att.us/9pxg
237	2010-12-28	AT&T launches major Wi-Fi initiative to deploy more hotzones in key markets: http://go-att.us/jl2f
238	2010-12-29	RT @TreeHugger: RT @Twitter PSA: Don't Tweet and Drive. This @ATT documentary is a powerful reminder. http://on.mash.to/gnNhMK ^cb
239	2010-12-30	Why Dividends Are Better Than Bonds http://cnbc.com/id/40852318 $ATT $ED $KMP $VZ #StockPicks #StockMarket
240	2011-01-02	ManicTrader Picks of the Week: PICKS 1/3/11 AT&T Inc. Senior Note 6.375 (NYSE: $ATT ) http://bit.ly/fMukYm $$
241	2011-01-02	Brilliant! #GSM carrier networks have done little to close hackers seizing phone ID then listening on calls $DTE $ATT http://bbc.in/fnX3U8
242	2011-01-03	$AAPL tops $330 for the first time 10:59 AM - welcome to 2011! $VZ $ATT #verizoniphone #ipad #iphone #ATT #Verizon
243	2011-01-04	@isfitz @jimmytech3 @iJimmyNeutron @themes4bb @derrich Thank you for the RTs for the #ATTCES live tweeting tomorrow
244	2011-01-04	We’ll be Live Tweeting straight from AT&T's Developer Summit http://www.2011devsummit.com/ Follow #ATTCES for more starting tomorrow
245	2011-01-04	@lillytiger Hi pardon the response from the DSL account as it is not official. If you have a support issue @ATTCustomerCare can help
246	2011-01-04	Vitality Launches AT&T Connected Pill Bottle Caps on Amazon: http://go-att.us/vyd4
247	2011-01-04	AT&T to Provide Wireless Services for Enhanced Functionality to Premium Automaker: http://go-att.us/wfg8
248	2011-01-04	AT&T Noted as a Leader in Cloud and Web Hosting Magic Quadrant by Top Analyst Firm: http://go-att.us/fqb3
249	2011-01-04	IDC names AT&T a leader in mobile enterprise svcs, top provider of global network solutions in MNC survey: http://go-att.us/4gyh
250	2011-01-05	AT&T announces Innovation Center in TX, collaboration commitments in 2011. AT&T CTO John Donovan blog: http://go-att.us/4zbt #ATTCES
251	2011-01-05	John Donovan, Chief Technology Officer, shows our network evolution: Past, Present, Future #ATTCES http://twitpic.com/3nar15
252	2011-01-05	OpenFeint is a new social gaming SDK available today at developer.att.com/gaming #ATTCES
253	2011-01-05	AT&T Announces Plans to Deliver Nation’s Most Advanced Mobile Broadband Experience: http://go-att.us/c564
254	2011-01-05	We plan to introduce 12 Android devices this year #ATTCES
255	2011-01-05	We plan to launch two 4G tablets, first LTE tablet by mid summer. Additional LTE tablets are planned for the 2nd half of 2011 #ATTCES
256	2011-01-05	The Samsung Infuse 4G is the World's thinnest smartphone #ATTCES http://twitpic.com/3nahiu
257	2011-01-05	You can learn more about HTC Sense at HTCSense.com #ATTCES
258	2011-01-05	Motorola debuts "The World's Most Powerful Smartphone" the ATRIX 4G #ATTCES http://twitpic.com/3nabzv
259	2011-01-05	We are launching 20 4G devices this year. #attces
260	2011-01-05	Today we will accelerate our LTE investement. We plan to launch our LTE services in the middle of this year #attces
261	2011-01-05	The key to delivering a 4G experience is network, devices and applications #attces
262	2011-01-05	AT&T Selects MedApps for Remote Care Monitoring Solution: http://go-att.us/n5zf
263	2011-01-05	AT&T Extends Workbench Mobile Application Platform to Android: http://go-att.us/s4vh
264	2011-01-05	AT&T to Preview New Location Information Services Solution at Annual Developer Summit: http://go-att.us/ujjr
265	2011-01-06	AT&T Announces iPhone 3GS for $49.00: http://go-att.us/qzf4
266	2011-01-09	RT @PCMag Motorola Atrix for AT&T: Hands On http://bit.ly/erGgud
267	2011-01-10	RT @BGR: Why I’m not switching to the Verizon iPhone: Need for speed http://goo.gl/fb/JddpR
268	2011-01-11	RT @BGR: Here’s where the Verizon iPhone falls short http://goo.gl/fb/BBAdK
269	2011-01-13	RT @pcworld: iPhone vs. iPhone: Which Network Can Satisfy Your Need For Speed? http://bit.ly/gdLW9d
270	2011-01-13	AT&T Helps John F. Kennedy Presidential Library Launch 1st Online Archives of Historic Papers, Photos & Recordings: http://go-att.us/md5q
271	2011-01-14	Is AT&T Worth Buying Without iPhone Exclusivity? http://bit.ly/h14HHu $AAPL $ATT $CTL $CY $S $VZ #Technology #StockMarket #StockPicks
272	2011-02-16	RT @AAinslie Active credit cards US: 170M - % of w/ active CC's on file at: $AAPL: 94%; $AMZN: 76%; PayPal: 53%; $GOOG $ATT $VZN: 30-40%
273	2011-03-21	lots of folks worried about the fate of the $tmobile actress after $att purchase
274	2011-03-21	New Post: "When 1+1 = 1; Why the marriage of AT&T and T-Mobile will not turn out well…" $ATT $VZW http://stk.ly/exhg7q
275	2011-03-22	Angela Miles reports on: $BBY, $S, $WAG, $ATT & in an interview with Tim Biggam: $CAT & $FCX. $$http://bit.ly/eWv6BA
276	2011-04-20	Why Dividends Are Better Than Bonds http://cnbc.com/id/42685556 $ATT $ED $KMP $VZ #StockPicks #StockMarket
277	2011-04-25	Royal Wedding Guest List: What Stocks Get An Invite? http://bit.ly/fS0vWE $ATT $BTI $NGG $PSO $RIO $VZ #Mergers #StockPicks #StockMarket
278	2011-05-08	Apple Overtakes Google as World's Most Valuable Brand http://bit.ly/kTbsLb $0941.HK $AAPL $ATT $BIDU $GE $GOOG $KO $MCD $MO $MSFT $TM
279	2011-06-08	Merger Activity to Accelerate Through 2011—Report http://cnbc.com/id/43329785 $ATT $DUK $PGN #MergersAcquisitions
280	2011-08-17	Is going back to school different now than it was back then? Check out our Back to School Then vs. Now video: http://social.att.com/oOW
281	2011-08-18	Drumroll pls...winners of LG Thrill contests are @politicalwind from our online #ATTSocial contest & @jloomstein from #SMCDallas - Congrats!
282	2011-08-18	Will we hit 300 in our #ATTsocial contest?? Let's hear from folks at #smcdallas
283	2011-08-18	We already have 86 entries into our #ATTSocial contest for the LG Thrill tonight! Keep ‘em coming!
284	2011-08-18	Want the LG Thrill? Tell us the name of your fave app, & tag #ATTSocial in the tweet to enter for ur chance 2 win! http://social.att.com/Noj
285	2011-08-18	Get the value of unlimited calls & texts 2 any cell # on any US wireless carrier w/Unlimited Mobile to Any Mobile! http://social.att.com/Cie
286	2011-08-18	The @attfanpage got a first-hand look at the incredible #Infuse4G. Check out their latest review: http://social.att.com/WIy
287	2011-08-18	RT @SheStreams: Today's #SheStreams Tip from @nycitymama and @ATT is your intro to Times Square: http://youtu.be/7myqYdwRxaw
288	2011-08-19	LMFAO’s Redfoo Tops Music And Stocks Charts http://cnbc.com/id/44209816 $AAPL $ATT $BRCM $GOOG $MRVL $STM #StockPicks #StockMarket
289	2011-08-19	Get the Refurbished HTC Inspire™ 4G for a penny! Hurry, offer ends 8/21 at 9 p.m. PDT, other restrictions apply. http://social.att.com/Bm7
290	2011-08-19	[Video] Learn how the HTC Status let’s you share photos with your friends on Facebook in an instant: http://social.att.com/7dC
291	2011-08-19	Backs & bank accounts will thank u - on 8/21, the Amazon #Kindle3G w/Special Offers goes on sale in AT&T COR stores nationwide for $139!
292	2011-10-07	Here's How To Check If You're Eligible To Upgrade To The iPhone 4S $AAPL $S $VZ $ATT by @_dtl http://read.bi/oW5FUS
293	2011-12-14	AT&T 4G LTE is up to 10x faster than 3G, which means faster downloading and smoother streaming… Because #youneedspeed. http://bit.ly/tC9XDv
294	2011-12-14	You don't have time for endless downloads, #youneedspeed. Get faster data speed for faster downloads with AT&T 4G LTE. http://bit.ly/uaWFuq
295	2011-12-14	Video stuttering on your mobile device? #youneedspeed. Get smoother streaming with the uber-fast AT&T 4G LTE network. http://bit.ly/s54IWS
296	2011-12-14	FUN FACT:AT&T's Code Scanner can also b used 2 scan #oldschool UPC barcodes 2 find u the best deals. Perfect 4 holiday shopping! #mobilechat
297	2011-12-14	AT&T knows that #youneedspeed. That’s why we've created the 4G LTE network with speeds that leave 3G in the dust: http://bit.ly/uXDb4K
298	2011-12-14	Support our efforts & help end Texting While Driving. Vote 4 us as best Social Good Cause Campaign #MashableAwards http://social.att.com/omI
299	2011-12-14	No time to shop for last minute holiday gifts? #youneedspeed Shop on-the-go faster with 4G LTE speeds from AT&T. http://bit.ly/uX5vzv
300	2011-12-14	Go behind the scenes as student developers pitch new app ideas during our Plano #Entrepreneur Day http://social.att.com/4jL
301	2011-12-14	In a few minutes, @alisonhaislip will take over our channel to answer your questions about mobile barcodes! Use #mobilechat to join!
302	2011-12-15	The @Jawbone JAMBOX delivers stunning hi-fi audio in a portable wireless speaker & has a holiday price through 12/25!http://social.att.com/k06
303	2011-12-15	Powerful just got a whole lot more merry! Give the gift of speed… enter to win a @Motorola Atrix 2 today! Find out more http://bit.ly/uUecI8
304	2011-12-16	LAST CHANCE to vote for "AT&T Texting While Driving" as the best Social Good Cause Campaign in the #MashableAwards http://social.att.com/ODi
305	2011-12-16	Only 5 more days to enter to win in AT&T's #SeasonOfGifting! Today, your chance for a @HTC Titan! Happy Holidays! http://bit.ly/sR8Mr2
306	2011-12-17	The #SeasonOfGifting keeps spreading holiday cheer! Win a @SamsungMobileUS Captivate Glide with a big red bow on top! http://bit.ly/tKJWZN
307	2011-12-19	Need a #lastminutegift idea? Check out the HTC Vivid 4G LTE on AT&T. http://bit.ly/vtyUys
308	2011-12-19	Holiday travel takes a toll on everyone. Learn about our Smart Wi-Fi, yp Mobile and YP Mobile: Have2Go free apps. http://social.att.com/2w0
309	2011-12-19	Need a last minute gift? Enter AT&T's #SeasonOfGifting Sweepstakes for a chance to win a @SamsungMobileUS Galaxy tab! http://bit.ly/rqaVJa
310	2011-12-20	Give a #lastminutegift that will bring joy so fast, they’ll forget it was last minute. A win for everyone! http://bit.ly/sebGvv
311	2011-12-20	Searching for that #lastminutegift? Get the HTC Vivid 4G LTE from AT&T. Faster speeds mean less stress in a time crunch http://bit.ly/vgKUfH
312	2011-12-20	What makes the holidays happier than a free tablet? Win a @HTC Jetstream today...the last day of the #SeasonOfGifting! http://bit.ly/vmb6qA
313	2011-12-21	Watch out 4 phishing emails on the rise. ATT never asks 4 ur info by email. Report to abuse@att.net. More tips @ http://social.att.com/qq9
314	2011-12-22	Help save your touchscreen device from being overun with fingerprints wIth the stylish iFrogz Stylus in red for $13. http://social.att.com/lH5
315	2011-12-23	Our Smart Wi-Fi app has updated features & a new widget 2 make connecting 2 Wi-Fi & saving battery life even easier! http://social.att.com/Kxu
316	2011-12-23	It's not too late! Reward your family & friends this holiday season when they enroll in paperless/autopay #sharingperks http://social.att.com/YXa
317	2011-12-27	Increase your chances to win $10,000 and earn $5 payouts at the same time by enrolling your friends! #sharingperks http://social.att.com/G6r
318	2011-12-27	Keep your hands on the wheel and off your cell phone while driving with the Bluetooth car kit BlueAnt S4, now 25% off. http://social.att.com/6HS
319	2011-12-28	Watch the New Year’s Eve ball drop wherever you are with the @timessquareball app. Where are you ringing in 2012? http://social.att.com/dDM
320	2011-12-29	As we head off for NYE, an already-risky day on the roads, we hope you take our pledge not to not text and drive. http://social.att.com/AVd
321	2011-12-30	Excited for #BCS? Unlock the AT&T College Football Badge by checking in on @foursquare at the stadium during any #BCS game. #4sqBadgeFTW
322	2011-12-30	AT&T U-verse TV Adds MSG HD to Channel Lineup: http://go-att.us/qr57
323	2012-01-02	Our @foursquare badge is now live. Here is how to unlock it: http://www.badgeunlock.com/2012/01/foursquare-badge-att-college-footbalist/ … #bcs
324	2012-01-03	#Michigan or #VATech? Check in on @foursquare at the #SugarBowl stadium 2 get the AT&T College Football Badge!
325	2012-01-03	Check in on 4SQ @ the stadium during #BCS games 2 enter 2 win tix 2 the 2013 BCS Natl Champ game! Sbj 2 Ofcl Rules http://social.att.com/hiC
326	2012-01-04	Follow us on @foursquare at http://social.att.com/SBR & check in @ a sports bar during the #OrangeBowl 2 get the AT&T College Football Badge
327	2012-01-05	@nomodes Hi Larry, if you are a customer use our opt-out form: http://bit.ly/eFAkE0 or if not a customer this form: http://bit.ly/zsHhLt
328	2012-01-05	It’s the best time of the year - bowl season! Who's coming out on top in #buzzrankings head-to-head matchups? http://social.att.com/DTp
329	2012-01-05	#KentWesley here. For Twitter rookies: '#' stands for 'powerful internet attorney.' 'Kent' stands for '4G justice.' http://social.att.com/hpE
330	2012-01-05	Make ur friend's life easier: tell them about Paperless Billing/AutoPay & increase ur chances 2 win $10K http://perks.att.com #SharingPerks
331	2012-01-06	Check out an energy-efficient app created by 2 teenage developer finalists in our Power Your Future contest http://social.att.com/Nq2
332	2012-01-06	2011 was a year of great tech innovation. Excited 4 another year of collaborative thinking starting w/#ATTDev Summit. http://social.att.com/Bwk
333	2012-01-06	@NexTraq Thank you for the #FF ^cb
334	2012-01-08	Just a reminder that the live stream of our #CES keynote starts tomorrow at 9 a.m. PT! http://social.att.com/MRI
335	2012-01-08	Stay up-to-date on the latest from the 2012 AT&T Developer Summit #attdevsummit http://social.att.com/l5C
336	2012-01-09	Want a quick overview of our 6 new 4G LTE Android devices announced today? Checkout http://go-att.us/cesandriodlte #CES
337	2012-01-09	Includes first hands-on video RT @NokiaInnovation: A Quick Hands On With the Nokia Lumia 900 http://goo.gl/fb/TLlZR
338	2012-01-09	RT @engadget: Nokia Lumia 900 official: 4.3-inch ClearBlack AMOLED, 4G LTE, exclusive to AT&T #EngadgetCEShttp://engt.co/AkcCuG
339	2012-01-09	We will deliver our first LTE phone to AT&T customers in North America - Stephen Elop #attdevsummit
340	2012-01-09	Stephen Elop, CEO of @Nokia takes the stage with AT&T and Microsoft #attdevsummit
341	2012-01-09	Peter Chou announces the first 4G LTE Windows Phone. #attdevsummit http://instagr.am/p/fyM1O/
342	2012-01-09	AT&T will be the first US carrier to offer LTE Windows phones #attdevsummit
343	2012-01-09	The Samsung Galaxy S II Skyrocket HD #attdevsummit http://instagr.am/p/fx8zu/
344	2012-01-09	Today we announce the Samsung Galaxy Note that combines the features of a phone and tablet. Coming in blue and white #attdevsummit
345	2012-01-09	Today we are announcing 6 Android LTE devices #attdevsummit
346	2012-01-09	Ralph de la Vega brings back our fast pitch application developers. The winner's app will be featured in an AT&T commercial #attdevsummit
347	2012-01-09	Our data plan pricing for PlayStation Vita: $14.99/250mb or $25/2gb no term contract plans will be offered #attdevsummit
348	2012-01-09	The Sony PlayStation Vita. #attdevsummit http://instagr.am/p/fxwhr/
349	2012-01-09	The Sony Tablet P #attdevsummit http://instagr.am/p/fxt7T/
350	2012-01-09	75% of all mobile downloads are games #attdevsummit
351	2012-01-09	People Power is the winner of our Power the Future Contest. Their software allows you to power on/off devices via an app #attdevsummit
352	2012-01-09	The People Power demo at #attdevsummit http://instagr.am/p/fxcfk/
353	2012-01-09	2008 Visual Voicemail on the iPhone was 1st open API into the network. Monthly API transactions 200m in 2009 and 4.5b in 2011 #attdevsummit
354	2012-01-09	Jim Curry, Chief Stacker of @OpenStack joins John Donovan on stage. AT&T is the first US carrier to join the initiative #attdevsummit
355	2012-01-09	We have formally joined the OpenStack community. #attdevsummit
356	2012-01-09	Today we are announcing AT&T Cloud Architect. More info: http://cloudarchitect.att.com #attdevsummit
357	2012-01-09	Our API platform contains a rich set of tools leveraging HTML5. 85% of global smartphones will have HTML5 by 2016 #attdevsummit
358	2012-01-09	David Christopher, CMO AT&T Mobility & Consumer Markets, has just taken the stage. 16 yrs ago we launched our 1st dev program #attdevsummit
359	2012-01-09	Learn about our newest devices & get the latest news on our 4G network. Our keynote live stream from #CES in 15 min! http://social.att.com/WLr
360	2012-01-09	Stage is set for today's #ATTDevSummit. We'll be live tweeting in 30 minutes http://instagr.am/p/fwfhN/
361	2012-01-10	Watch Ralph De La Vega talk w/@jon4lakers about the new tablets & mobile devices we announced @ the #CES #ATTDevSummit. http://social.att.com/Aq2
362	2012-01-10	Learn more about the new @SamsungMobileUs Galaxy Note in our latest Mobile Minute. http://social.att.com/PxI
363	2012-01-10	We're pleased to announce the Gingerbread Android 2.3 update is now available for AT&T Samsung Captivate owners. http://social.att.com/o5v
364	2012-01-11	. @engadget's @fruhlinger took the @attfanpage & members of our social media team around to his favorite booths at #CES http://instagr.am/p/gUdZC/
365	2012-01-11	Twonky Beam Browser allows @Uverse customers 2 send video from the web to their TV from a smartphone. #ATTDevSummit http://social.att.com/KdK
366	2012-01-11	Pandora CTO, @tconrad, explains how our new AT&T API platform is improving the @Pandora Mobile App. #ATTDevSummit http://social.att.com/Jat
367	2012-01-11	In 2012, how will stores use your smartphone to offer you a better buying experience? #CES #ATTdevsummit http://social.att.com/dk5
368	2012-01-12	Ever wonder why some #apps drain device batteries so fast? Take a look at our new tool that helps optimize battery life http://social.att.com/H8k
369	2012-01-12	Learn more about the 4G LTE Pantech Element coming Jan. 22. #ATTdevsummit http://social.att.com/QNa
370	2012-01-12	Read All About It... And Scan a QR Code! AT&T Mobile Barcodes Now Featured in USA TODAY Newspapers: http://go-att.us/5g7h
371	2012-01-13	Share your knowledge about Paperless Billing or Autopay w/ your friends for a chance to win $10,000! http://social.att.com/qzG #SharingPerks
372	2012-01-13	.@Nokia Lumia 900 wins Best of Show for #CES in the cell phone category by the official best-of-show award host, @CNET http://social.att.com/QgJ
373	2012-01-17	Did you miss the 2012 #ATTDevSummit? Not to worry. Our friends at the @ATTFanPage share their recap. http://social.att.com/cc3
374	2012-01-17	Tech Blogger @TechnoBuffalo shares a hands-on look at the highly anticipating @Sony Xperia Ion, Android smartphone. http://social.att.com/pND
375	2012-01-17	Tired of friends answering their phones at the dinner table? Here's a solution: http://social.att.com/xKk . Let us know what you think!
376	2012-01-20	We created a simulator to safely recreate the experience of texting while driving. Watch to see how test drivers fared. http://social.att.com/iji
377	2012-01-20	Did you miss out on #ATTDevSummit? Check out our recap including new tools to help developers create better apps! http://social.att.com/MYV
378	2012-01-23	Today only, get the Moto ATRIX 4G for a penny! 2-yr contract & min data plan req'd. Restrictions apply. Ends 1/23/12. http://social.att.com/E32
379	2012-01-23	Infographic: AT&T powers HC w/ tablets and messaging. Check it out at #HIMSS2012 #mhealth http://go-att.us/yshf
380	2012-01-23	Rain or shine, snow or sleet. Our first waterproof 4G LTE tablet keeps you connected. The @PantechUSA Element. http://social.att.com/BYm
381	2012-01-24	Help your friends earn $10 in rewards and they can help you win $10,000! All you have to do is share. http://perks.att.com #SharingPerks
382	2012-01-24	Check out our newest #wifi hotzone and network enhancements in downtown #Indy http://social.att.com/lpB
383	2012-01-24	Why pick just 1 new @PantechUSA device? Buy the Element, get the Burst 4 free! 2yr contract req'd, restrictions apply.http://social.att.com/LZK
384	2012-01-25	Check out some of our favorite music themed apps in the latest installment of our Appetizers video series. http://social.att.com/TPt
385	2012-01-25	RT @JoeSteeleMI: Congrats to my friends @ATT and their continued commitment to clean energy - http://yhoo.it/ApeX4W (thanks Joe) ^cb
386	2012-01-26	+1 BILLION connections to our #wifi network from nearly 30,000 AT&T Wi-Fi Hot Spots. Check out the new #stats: http://social.att.com/7WS
387	2012-01-26	Get 30% off select chargers! Offer ends 1/26. Select chargers only, while supplies last. Other restrictions apply. http://social.att.com/hfL
388	2012-01-27	Only 4 days left to win the chance to caddie for @ZachJohnsonPGA at the 2012 @attpbnproam. #attcaddiecall http://social.att.com/4U0
389	2012-01-27	Remember our "You Will" ads from the early 90's? We've revamped them. See what we'll be helping you accomplish in 2020: http://social.att.com/BAI
390	2012-01-27	#infographic 2011 AT&T Network Improvements - Investments Drive Service Improvements: http://social.att.com/nDO
391	2012-01-28	Inability to sustain 5' call in bay area w/o it being dropped by $ATT remarkable - and not good remarkable. Another Terminated Transmission?
392	2012-01-28	Get up to 75% off select cases! Select accessories only, while supplies last. Other restrictions apply.http://social.att.com/HzY
393	2012-03-19	.@mattdebord says $APPL shareholdes should be giving thanks to Foxconn, $ATT and @VZ for their dividends http://kp.cc/wOYYrL
394	2012-06-06	Remember Choose Your Own Adventure books? #Awaywehappened from @wongfupro lets you do just that:http://go-att.us/xcae
395	2012-06-06	More global connections = lower reservoir of internet protocol addresses. Learn what we're doing to help: http://go-att.us/mqeq #IPv6
396	2012-06-06	@dalydose Good lookin' Lumia 900 in your profile pic there. How do you like it?
397	2012-06-06	Is the person at the door sending you good vibrations? http://www.forbes.com/sites/alexknapp/2012/06/05/att-will-transfer-data-through-your-bones/ … via @Forbes
398	2012-06-06	The only thing the @SamsungMobileUS #GalaxySIII can’t do is human teleportation. Preorder yours today: http://go-att.us/qjax
399	2012-06-07	RT@Snapdragon We have a winner! Congrats to Efren Ballestamon. History made & $20K awarded. #SnapdragonWRC #E3 http://go-att.us/9jlk
400	2012-06-07	What’s next for Ben and Sarah on Chapter 2 of #Daybreak2012? See their story continue to unfold http://bit.ly/NOnotj
401	2012-06-07	A blast from 1961...http://dvice.com/archives/2012/05/blast-from-1961.php …
402	2012-06-07	@sbarnes0215 Like a boss.
403	2012-06-08	Want a chance to win @VictorQuest's HTC One X from #AwayWeHappened? Take a quick survey & enter to win: http://go-att.us/ngf6
404	2012-06-08	What to Watch: 5 Web Series Worth Checking Out http://tvline.com/2012/06/07/popular-web-series-list-5-2/ … via @TVLineNews #Daybreak2012
405	2012-06-08	Unlock the mystery of the dodecahedron and the story of #Daybreak2012? Catch up on all the chapters http://goo.gl/3dPXx
406	2012-06-09	@YEP_ThatsHer Sorry for the confusion. We have this to answer questions: http://www.att.com/datainfo
407	2012-06-10	@Suth3rnB3lla No date to report right now. When we have one, we'll tweet it out.
408	2012-06-11	Why the Spain Bailout Rally Didn’t Last http://cnbc.com/id/47767112 $ATT $BMY $MO $SO $VZ #StockPicks #StockMarket
409	2012-06-11	@IncognitoMpls Great to hear, glad we did that for you.
410	2012-06-11	Rolling out the Orange Carpet at the Hollywood Premiere of #Daybreak2012 w/ Director Jon Cassar and cast!http://go-att.us/we7u
411	2012-06-11	The Hookup: HTC One X Phone with Beats Audio http://www.baeblemusic.com/musicblog/6-11-2012/The-Hookup-HTC-One-X-Phone-with-Beats-Audio.html … via @BaebleMusic
412	2012-06-11	Wow, this phone is actually smart. Get your UL Platinum certified Samsung Galaxy Exhilarate today. http://go-att.us/ll8v
413	2012-07-06	Starting Next Week, AT&T Will Let You Block Your Lost Or Stolen Phone $ATT by @officialKLS http://read.bi/MFO5TM
414	2012-07-13	The battle of the sexes - social media style. How do men and women use social channels differently? (Via @Mashable)http://go-att.us/tg25
415	2012-07-13	In honor of National Cell Phone Courtesy Month @Chip_Chick is giving you the chance to win the @HTC #OneX! Enter here:http://go-att.us/tvne
416	2012-07-13	"AT&T Motorola Atrix HD hands-on and unboxing" http://www.slashgear.com/att-motorola-atrix-hd-hands-on-and-unboxing-12238349/ … @slashgear
417	2012-07-16	#TeamUSA Olympic swimmer @RyanLochte shows us getting to #London2012 … It’s just a warm up: http://go-att.us/45b5 (CC @ATTTeamUSA)
418	2012-07-16	Take a look at how telecom is enabling the growth of business in the developing world. http://go-att.us/qxdd (Via @CiscoSystems)
419	2012-07-16	"... This screen is beautiful. Stunning. Gorgeous." Hands On with Motorola’s Atrix HD:http://www.wired.com/gadgetlab/2012/07/motorola-atrix-hd-hands-on/ …
420	2012-07-16	The next text you send while driving could be your last. http://go-att.us/bqad #ItCanWait
421	2012-07-17	.@CPFSOfficial connects #military with their families. Watch this video & we’ll donate $2 to the cause. http://go-att.us/k54s #C4Gchat
422	2012-07-18	Introducing Mobile Share. New plans are coming soon so you can share data across your smartphones and other devices:http://go-att.us/4asf
423	2012-07-18	A smarter smartphone, inside & out. The @Motorola #ATRIXHD is available: http://go-att.us/bfcd
424	2012-07-19	We’re rethinking what’s possible for the environment. Learn more here: http://go-att.us/mw6y #Sustainability
425	2012-07-19	A network that covers as far as #TeamUSA marathoner @RyanHall3’s feet take him: http://go-att.us/5lsk (CC @ATTTeamUSA)
426	2012-07-20	Our thoughts today are with those affected by the tragedy in Aurora.
427	2012-07-20	We’ve got @AlexiLalas for a live chat 7/23 at 1pm ET w/@KYCKfutbol. Register today & post your question at http://ar.gy/LalasChat #MLSAllStar
428	2012-07-22	@OriginalGogeta Feel free to reach out to our Care team at @ATTCustomerCare. They'll be back tomorrow.
429	2012-07-23	Watch our new @causes video! One view = $2 to support our troops through Helping Heroes Home: http://bit.ly/ATTsdV #military
430	2012-07-23	We've got @AlexiLalas chatting LIVE right now at http://KYCK.com . Send us your questions! http://ar.gy/LalasChat #MLSAllStar
431	2012-07-24	@davemcclure real battle of shit service is $ATT vs $UAL #racetobottom cc @bijans @work_matters
432	2012-07-24	@dnooge Although this made us lol, we love the wife & kids! @amunchbach Sorry for any trouble, @ATTCustomerCare can help! :)
433	2012-09-19	$ATT $S all surging on continued news that IPhone 5 sales continue to be outpacing supply.
434	2012-09-21	$AAPL 5th Ave Store sold-out of $ATT phones. Snapped up by Chinese & Europeans paying full price in cash like they were buying packs of gum.
435	2012-10-15	$ATT, $VZ SELL Verizon Communication Due To Overvaluation http://bit.ly/T1P1oB
436	2012-11-12	$ATT, $VZN turning off copper. Opportunity for municipalities?http://go.tnl.net/RsS9Gv
437	2012-12-21	#Santa's digital helper is…a smartphone?!?! See how this puppy makes it under the tree http://soc.att.com/12F1JLB
438	2012-12-24	Get closer, grant wishes, share wonder and spread cheer. #HappyHolidays from all of us. http://soc.att.com/Uj5i7c
439	2012-12-24	@allisonzapata Thanks, Allison! We're happy to have you too. :)
440	2012-12-24	Holiday fruitcake overload? Burn off the calories w/ these fitness apps and mobile accessories. http://soc.att.com/TkhzHw
441	2012-12-24	#Pin your favorite gadgets from our Pinterest holiday gift guide. Maybe #Santa will take the hint! http://soc.att.com/VqOtDR
442	2012-12-26	Just in time for New Year's! Check out health and fitness apps to get a jump on your New Year's Resolutions. http://soc.att.com/RiIMMa
443	2012-12-26	College sports fanatic in your family? We bet they'll #bowl over for one of the phone cases on our Pinterest board: http://soc.att.com/W51Quv
444	2012-12-27	RT if you got a new smartphone for Christmas! Load up your device with apps, like these mobile #music applications: http://soc.att.com/YQVAwH
445	2012-12-27	Say good bye to key fobs? Via @Wired Your smartphone may replace your car keys by 2015http://soc.att.com/RUopGA
446	2012-12-28	One study says more couples own tablets, while more singles own smartphones. Is it true for you? Via @CNN http://soc.att.com/TJVupi
447	2012-12-28	Via @CNET Tips to keep your smartphones running at tip top shape! http://soc.att.com/W5N5ap
448	2012-12-31	@JustCoolIt6694 @ILoveYou_1231 Happy Birthday, Kelsey! Enjoy the big 1-5 :).
449	2012-12-31	Who's the 1st person you're texting at midnight? Via @Mashable Smartphones at #NewYearsEve: More Texting, Less Callinghttp://soc.att.com/12TNeo0
450	2012-12-31	Ring in the new year with new apps! Via @CNNMoney Apps to keep your #NewYears resolutions http://soc.att.com/Xb9pWy
451	2012-12-31	This #NewYears make the resolution not to text and drive at http://soc.att.com/TBTtrD Stay safe on the roads tonight and in 2013. #ItCanWait
452	2013-01-02	Is your resolution to cook more? Check out 7 apps to help you cook like a pro via @Mashablehttp://soc.att.com/UcgqWi
453	2013-01-02	Is seeing believing? @todayshow hosts try our texting-&-driving simulator & discuss the importance of saying #ItCanWaithttp://soc.att.com/Tx0BXv
454	2013-01-02	Get organized in 2013! With AT&T Locker, store and sync photos, videos, docs and more in the #cloud. http://soc.att.com/134egsb
455	2013-01-02	@Lettinggo52 That's awesome, Josh! Thanks for the shout out!
456	2013-01-02	@bigeps Wayne is definitely on our radar, Ryan. We have enhancements planned in the coming months. Stay tuned! :)
457	2013-01-02	@jayboogie82 Glad to hear it, Jay! Hope you had a great NYE!
458	2013-01-03	@mnwild We're thankful to have your support! Thanks, Minnesota Wild. #ItCanWait
459	2013-01-03	Did you buy new apps this holiday season? It was a very Appy Christmas via @FastCompany http://soc.att.com/YYTJRH
460	2013-01-03	@LightBulbFinder we look forward to having you at the Developer Summit too!
461	2013-01-04	Did u know phone networks consume billions of gallons of water? We teamed up w/ @EDFBiz to start reducing that amount http://soc.att.com/100YX5O
462	2013-01-04	Make your #NYresolution to text & drive no longer. Do it for the ones you love. #ItCanWait http://soc.att.com/ZlHJyO
463	2013-01-04	Did you know you can check your home via video from a smartphone? Join us using #digitallifechat on Mon @ 4:30 ET to find out more!
464	2013-01-04	@QuarterbackDad7 Glad we could help! :)
465	2013-01-04	Self-proclaimed recycling fanatic Michael Cowan talks paper, plastic & the need to cut waste via @ajc http://soc.att.com/X6mKvz #sustainability
466	2013-01-05	Controlling your home from a tablet is now a reality. Join us for a #digitallifechat on Mon at 4:30 ET to hear more. http://soc.att.com/WkqQgV
467	2013-01-06	A Techy's favorite kind of swag bag? Why an AT&T one of course! #ATTDevSummit #2013CES http://instagr.am/p/UKzsMdLHZ8/
468	2013-01-06	The many faces of #ATTDevSummit http://instagr.am/p/UKxX9prHXH/
469	2013-01-06	#ATTDevSummit is Underway! http://instagr.am/p/UKp_3orHft/
470	2013-01-06	Tomorrow at 12 pm ET, watch the #ATTDevSummit keynote to hear how we foster #developer innovation! http://soc.att.com/VMGylR
471	2013-01-06	With AT&T Digital Life, you can control the thermostat using your phone. Join us for a #DigitalLifeChat Mon @ 4:30 ET to learn more.
472	2013-01-07	Tomorrow's ex-dividend dates $ATT $T $VZ $GIS $INTU and 13 more http://dividata.com/dividates $$
473	2013-01-07	We're live from the #ATTDevSummit! Tune in at 12 pm ET on http://soc.att.com/XDibN6 to watch our keynotes & hear what's new in 2013.
474	2013-01-10	AT&T celebrates launch of 4G LTE network in Lexington http://www.lanereport.com/?p=17402 #kentucky $ATT
475	2013-01-15	Via @Mashable 10 things you didn't know you could do with your smartphonehttp://soc.att.com/XBLGeA
476	2013-01-16	@dailytimbits We're happy that you are pleased with the awesome #custserv. This makes us #happycampers! :)
477	2013-01-16	@esinglet Try http://guides.att.com/mobile-hotspot-elevate …. This should walk you through logging in. Let us know if you have any trouble.
478	2013-01-16	@txlaineylaine Sorry to hear about the frustration, Laine! Is there anything we can do to help?
479	2013-01-16	@2DSulty Great news, Chadd! It's always nice to be a trend setter! We hope you enjoy your new services! :)
480	2013-01-16	@esinglet Did you try http://www.att.com/elevate ? Let us know if this is what you're looking for.
481	2013-01-16	@KrisLamoreau We know you're eager to update your device, but these things can be tricky. As soon as we have news we'll post it right here!
482	2013-01-16	@KrisLamoreau What problems are you experiencing, Kris? We are here to help you in anyway we can.
483	2013-01-16	Lesson: Faster is better & kids are cute http://soc.att.com/13ErCeM Via @LostRemote AT&T's ads top social tv commercial chart http://soc.att.com/13ErBYw
484	2013-01-16	@ChadPritchard Sorry to hear that, Chad. Did the problem begin this morning? Where are you experiencing the problem?
485	2013-01-16	We get it. http://soc.att.com/VmiDfD
486	2013-01-16	Delicious… Jelly Bean is now available for the Samsung Rugby Pro. #Android http://soc.att.com/WJcJCf
487	2013-01-17	AT&T cites high subsides on total smartphone sales devices for "near-term pressure" $ATT
488	2013-01-17	AT&T expects to record a non-cash, pre-tax charge of about $10 billion in fourth quarter. $ATT
489	2013-01-17	Debuting our Lenovo IdeaTab A2107, the perfect high res tablet for technophiles on a budget. Get it here: http://soc.att.com/11Ct3fr
490	2013-01-17	@JVerdugo777 we do too and agree with the little kid. We bet grandma wishes she was faster too.
491	2013-01-17	Lucky in Las Vegas. Recap the sights and sounds of #2013CES including our Hackathon, Digital Life API news, and more http://soc.att.com/WizP3I
492	2013-01-17	@clintonjeff Hi Clinton - The Nokia Lumia 920 is available now on AT&T. Find out details here:http://www.att.com/shop/wireless/devices/nokia/lumia-920-matte-black.html?WT.srch=1&cagpspn=pla#fbid=QrJcOr2NJhD …
493	2013-01-17	@vehlan Glad you're excited about the new announcement. Enjoy chatting with friends & family over #FaceTime.
494	2013-02-05	Wireless War to start. FCC proposed nationwide FREE wireless spectrum. $ATT $S $VS $QCOM vs, $FB $AMZN $GOOG .Lobbyist = $$$ #P2 #UniteBlue
495	2013-02-08	Sneak peak at one of our fav accessories @swingbyte at AT&T Pebble Beach National Pro-Am #ATTProAm
496	2013-02-08	Emergency power generators are located across the #northeast region and our crews are on standby for #nemo.pic.twitter.com/GSe1pStB
497	2013-02-08	Winter Storm #Nemo Tip - During extreme weather, texts may be the best way to communicate as they use less resources. http://soc.att.com/Z0dxJM
498	2013-02-08	#Northeast, download these apps to help you stay ahead of #Nemo in real-time. Via @BusinessInsider http://soc.att.com/VLylUu
499	2013-02-08	Showstopping. Connect up to 10 devices on the go w/ our touchscreen AT&T Unite mobile hotspot - available today! http://soc.att.com/Z02kZU
500	2013-02-08	We're ready to respond quickly w/ an arsenal of disaster response equipment as a #blizzard approaches the #Northeast. http://soc.att.com/14HVbwy
501	2013-02-08	Winter Storm #Nemo Tip: Program your #ICE numbers into your phone for safekeeping including, police, fire, ambulance and family members
502	2013-02-09	The vast majority of our #EastCoast cell sites are operating as usual after #Nemo. We have techs & add'l resources out for restoration work.
503	2013-02-09	A golfer's paradise? AT&T Pebble Beach National Pro-Am http://soc.att.com/WBsY8U #ATTProAmpic.twitter.com/Tq2ovmbG
504	2013-02-09	We're bringing you the #ERedCarpet livestream tomorrow at 6pm ET|PT on http://soc.att.com/XuRft6 . What musicians are taking home statues?
505	2013-02-09	The vast majority of our #Northeast cell sites are operating. Crews & equip are ready for restoration work as soon as it's safe. #Nemo
506	2013-02-10	Employees working to fully restore service, 98% of cell sites operating normally. NE stores offering free charging http://soc.att.com/123O9E0
507	2013-02-10	Perfect your swing. Check out @swingbyte during the AT&T Pebble Beach National Pro-Am for some lessons. #ATTProAm
508	2013-02-10	98% of NE cell sites are operating post #Nemo. We're offering phone charging in AT&T stores: http://soc.att.com/X0m3T7 pic.twitter.com/fpJ2Y0vi
509	2013-02-10	Our NE stores are charging phones for those hit by #Nemo http://soc.att.com/12DOuNv . The majority of our RI, MA, CT cell sites are operational
510	2013-02-11	Don't text while driving - on the road or to the green. More than 1K #ATTProAm attendees took the pledge:http://soc.att.com/12o2dUo
511	2013-02-11	What app should come to life to empower the #autism community? Vote in our @AutismSpeaks #HackingAutism contest. http://soc.att.com/Y5dCFA
512	2013-02-11	99%+ of our NE cell sites impacted by #blizzard are operating. NE stores offering charging. Check our store locator http://soc.att.com/UYOMg0
513	2013-02-12	Seems like I have to restart my iPhone 5 each day when I lose $ATT LTE data
514	2013-02-14	Before $ATT and $CMCSA said I could "stream movies" at 6Mbps. Now I need 24Mbps to do it. I wish I could inflate my salary like this.
515	2013-02-15	AT&T is lying says the FCC http://is.gd/2t7HWG $ATT #croglog
516	2013-02-19	Check your notifications, reminders and more on a CooKoo smart watch! Time to enter to win yours via @TechnoBuffalo http://soc.att.com/15sLmE0
517	2013-02-19	@imanelsawaf Flabbergasted with happiness. :)
518	2013-02-20	Get off the couch & win tix to @AmericanIdol in #IDOL #ATT VIP Sweeps. Rules/details/entry: http://soc.att.com/IdolVIPsweeps pic.twitter.com/rThi1oAwOx
519	2013-02-20	Crowdfunding goes mobile with an app! Via @TechCrunch http://soc.att.com/ZhBSr3
520	2013-02-20	College hoops fans, who'll be dancing come March? Catch every moment of the run up to the tournament with Mobile TV. http://soc.att.com/WX8YOd
521	2013-02-20	Not a morning person? Here are the #apps to help you get up and out in the AM. Via @Mashablehttp://soc.att.com/Vw7fyf
522	2013-02-20	@willrice81 We're happy to hear this, Will. Thanks for sharing with us! :)
523	2013-02-20	@lttlewys Hi Brandie. Have you tried using our Mark the Spot app? It's a fast and easy way to report trouble spots.
524	2013-02-20	Join host @Rickey Smiley & journalist @jeffsnation for our #Detroit area #ATT28Days Speaker event. Free fix @ http://soc.att.com/WWCTGi #BHM
525	2013-02-21	@_SimplyKenya Woo! We are so glad to hear this, we are officially #teamkenya :).
526	2013-02-21	Hate to lose photos and videos? AT&T Locker saves your memories in the cloud. Get it now with 5GB FREE storage.http://soc.att.com/11Yl6CA
527	2013-02-21	@aaronminaj_ We aren't seeing any issues in your area. Have u tried using our Mark the Spot app which provides feedback for network planning
528	2013-02-21	@kphi We aren't seeing any issues in either location. Have you tried restarting your phone or using our Mark the Spot app?
529	2013-02-21	Virtual assistants, voice recognition, infotainment... smart cars just got smarter with the connected car http://soc.att.com/WVWHId #Innovation
530	2013-02-21	@aaronminaj_ Hi Aaron. Can you please provide your zip code so that we can look into it?
531	2013-02-21	@JSteffan16 Hi Jordan. We don't have an update right now, but you can stay up-to-date on new announcements here: http://www.att.com/network/
532	2013-02-22	Introducing the toughest case ever built. The OtterBox Armor Series is now available. http://soc.att.com/12YFnrk
533	2013-02-22	Reinventing lost & found. This new tool helps finders return your lost keys, phone, luggage & more. Via @FinderCodes http://soc.att.com/13baOhM .
534	2013-02-22	This #BlackHistoryMonth get a chance to win concert prizes, a smartphone or cash! Rules & details at http://soc.att.com/WZDSnA #ATT28Days
535	2013-02-22	The Nokia #Lumia920 is @Engadget Readers' Choice Best Smartphone of 2012. Now find it in our AT&T stores in yellow! http://soc.att.com/Wf5zGO
536	2013-02-25	More is better than less. FACT: Your parents can't let you have more, if there's just a little. #itsnotcomplicatedpic.twitter.com/h5RUVn1W8w
537	2013-02-25	The #ConnectedCar will be as common as smartphones explains our CEO on CNBC following the partnership with @GM #MWC13http://soc.att.com/Yvcj71
538	2013-02-25	Game changer. We're partnering w/ @GM to connect millions of cars w/ 4G LTE and in-vehicle Wi-Fi hotspots. #MWC13pic.twitter.com/YHZPXWJEgA
539	2013-02-25	We're working to enable millions of @GM cars with 4G LTE, making the #ConnectedCar a reality for more people. #MWC13 http://soc.att.com/X8M9FV
540	2013-02-25	What's the next wave of growth for wireless? Check out remarks from AT&T's chief at #MWC13 http://go-att.us/449z
541	2013-02-25	AT&T CEO Randall Stephenson addressed #MWC13 regarding challenges and opps for industry http://go-att.us/449z pic.twitter.com/E0qgeIjjU4
542	2013-02-25	No industry on earth has greater potential than wireless to contribute to society & econ growth: AT&T chairman #MWC13 http://go-att.us/449z
543	2013-02-25	Carriers must treat devs as customers & make networks open w/ APIs & open standards like HTML5: AT&T chairman #MWC13 http://go-att.us/449z
544	2013-02-25	The mobile ecosystem has powerful economic multiplier -- spectrum must be top priority for economic growth. #MWC13 http://go-att.us/449z
545	2013-02-25	3G and the smartphone changed wireless industry but LTE and cloud will change every industry: AT&T chairman #MWC13 http://go-att.us/449z
546	2013-02-25	The near-future wireless experience: connectivity almost everyone, content in the cloud, network at the center #MWC13 http://go-att.us/449z
547	2013-02-25	What’s the largest, fastest tech wave in our lifetime? Transition from 2G to 3G to HSPA to LTE in just 5 years #MWC13 http://go-att.us/449z
548	2013-02-25	Learn why mobile data traffic on AT&T’s network is up 30,000% in 6 yrs – & why U.S. mobile ecosystem ‘on fire’ #MWC13 http://go-att.us/449z
549	2013-02-26	@Kay1Belle We're glad to hear Susie was able to help you out!
550	2013-02-26	LTE in the cloud will revolutionize cars, home automation, finance. No industry will be untouched. -AT&T CEO http://soc.att.com/XZwFnF #MWC13
551	2013-02-26	@FlyLikeAHearon Thanks Caleb. We appreciate your support too. #itcanwait
552	2013-02-26	#ATT28Days MT @DrMayaAngelou You can read the article, "Alicia Keys and The Poetry of Music", at the link below. http://soc.att.com/WpzzzH
553	2013-02-26	RT if you think being fast is better. It's obvious when you're being chased by a werewolf. #itsnotcomplicated #4GLTE http://soc.att.com/INCwerewolf
554	2013-02-26	Soon you could be answering the phone via your computer browser with WebPhone http://soc.att.com/15NW5Jn #Innovation
555	2013-02-26	Via @AllThingsD New take on #running #apps. Sync the tempo of your playlist to your pace, find creative routes & morehttp://soc.att.com/WphJgb
556	2013-02-26	More than 2.7B Connections were made to our #WiFi network in 2012. See how we've grown http://soc.att.com/XYoZSL
557	2013-02-26	We're in the Connected City at #MWC13. Get the latest news on our blog and @ATTBusiness, http://soc.att.com/XyAn8V http://soc.att.com/XyAn8T
558	2013-02-27	@MindlerJr Glad to hear it, RIchard! No complaints on our end either :).
559	2013-02-27	@michellevegan Happy to be of service, Michelle :).
560	2013-02-27	Tonight on @AmericanIdol, will you #IdolAgree or #IdolDisagree with the judges? Watch and see results live on air.pic.twitter.com/UrA0b3x3Wt
561	2013-02-27	#ATT28Days Via @DrMayaAngelou The Importance of the African American Playwright and Regina Taylor. http://soc.att.com/ZJQV0F
562	2013-02-27	Watch tonight at 8/7c and enter @AmericanIdol #ATT VIP Sweeps. Rules & details: http://soc.att.com/VIPsweeps pic.twitter.com/7tqDCmUYYn
563	2013-02-27	Last chance to submit a photo to win concert tix, cash or more. Visit http://soc.att.com/Wjrxhm for rules and details. #ATT28Days #BHM
564	2013-02-27	A big theme at #MWC13 was machine to machine communication. Think a coffee pot ordered to start brewing from a tablet http://soc.att.com/VObyFe
565	2013-02-27	Via @Mashable Four reminder #apps to keep distractions at bay.http://soc.att.com/XGJ2TI
566	2013-02-27	@Navarro_GR Thanks, Gilberto! :)
567	2013-02-28	i love you #BUSHUAAAA muakzzz :p $ATT @julioveras3
568	2013-02-28	See how a dad uses everyday technology to give the gift of communication to his developmentally-challenged daughter http://soc.att.com/12ewGcT
569	2013-02-28	#ATT28Days Via @DrMayaAngelou You may read about Kofi Annan and Being of Service http://soc.att.com/13quuyK …
570	2013-02-28	Study asks: Would rather go a day without water or smartphone apps? The answers may surprise you. What's your pick? http://soc.att.com/13qZT3Q
571	2013-02-28	@daveclucas Thanks for the heads up. We'll let the right folks know.
572	2013-02-28	Expecting a starry night? Find out how your smartphone can take star gazing to new heights. http://soc.att.com/XIMddz
573	2013-03-22	Tune in to our G+ page on 3/26. @PacerCK will chat about the @naismithawards college POY finalists. #ClarkKelloggChat http://soc.att.com/X0KN3d
574	2013-03-22	@MKBHD Love the video, Marquez! Since you mentioned watching more commercials, #NickyFlash may be the next big thing. http://soc.att.com/nickyflash
575	2013-03-22	@cris_paz They're adorbs! Get more here: http://youtube.com/att #itsnotcomplicated
576	2013-03-23	@TigerBlueWill Thank you for the support, Will! #ItCanWait
577	2013-03-23	@dilloncauley What about #NickyFlash, Dillon?
578	2013-03-23	@noelcamille Hands down, the funniest kids we know. Glad you like them, Noel.
579	2013-03-23	@deeskribble Thanks Derrick. Which one is your favorite? #itsnotcomplicated
580	2013-03-23	@Elansnickersboy Yup, kids say the funniest things. Tape a cheetah to her back #itsnotcomplicated
581	2013-03-24	The @naismithawards college POY trophy finalists are announced! Join us 3/26 for the #ClarkKelloggChat with @PacerCK! http://soc.att.com/XAHx9T
582	2013-03-24	@KateDickman Thanks, Kate. #itsnotcomplicated
583	2013-03-24	@msitarzewski On fire!
584	2013-03-25	Their fate is in your hands. Vote now for your favorite @DancingABC couple with AT&T. #DWTS http://soc.att.com/DWTSvote pic.twitter.com/ZKJXW8L97a
585	2013-03-25	You shared memories w/our network at #SXSW. Find out the speakers & events that drove the most data traffic. #ATTSXSW http://soc.att.com/15N9vmn
586	2013-03-25	Boogie on over to the @DancingABC #ATTPreShow and tune in for a special look at tonight's show. #DWTS http://soc.att.com/PreShow
587	2013-03-25	A Wisconsin teen is crowned the nation's fastest texter. He's now taking on his next big challenge. http://soc.att.com/ZmEx3F #ItCanWait
588	2013-03-25	Pick and roll or #PickleRoll? It's #MarchMadness time and the #ItsNotComplicated kids are ready: http://soc.att.com/PickleRoll
589	2013-03-25	Today only, get the HTC One X for only a penny! http://soc.att.com/ZlKzl6 Requires new 2-yr agmt w/ qual voice & data plans.
590	2013-03-25	@_TristanAndrews Love's on your side today, Tristan.
591	2013-03-25	@ryanschrader @hayleywalters18 There are definite risks to tired-tweeting. Thanks again for the shout out.
592	2013-03-25	@AutismJournal Wow. We're so sorry to hear that. Gives us even more reason to keep advocating for change. #ItCanWait http://itcanwait.com
593	2013-03-25	@KateDickman We appreciate the offer, Kate. She's pretty cute. And Duke. Wow. ;)
594	2013-03-25	@EPSedlock Ha! Then we KNOW you'll want to watch more: http://youtube.com/att #itsnotcomplicated
595	2013-03-25	@BradTheButcher If you do - let us know. #itsnotcomplicated
596	2013-03-25	@ryanschrader @hayleywalters18 Thanks, guys. :) You can watch more here: http://youtube.com/att #itsnotcomplicated
597	2013-03-26	Have a question about @DancingABC Season16? Ask now and your question may be included on the #ATTPreShow. #DWTS http://soc.att.com/ZtisQQ
598	2013-03-26	The @DancingABC voting results are in – presented by AT&T! Tune in tonight at 9/8c on ABC to see who's heading home. #DWTS
599	2013-03-26	The #ItsNotComplicated kids explain why bigger is better during #MarchMadness. #HighFives http://soc.att.com/1073f7d
600	2013-03-26	.@AtomicTom went viral w/a subway performance using just smartphones as instruments. It only got cooler from there.http://soc.att.com/YduIpO
601	2013-03-26	Dr. Shishir Dhruva regularly treats texting & driving victims. He decided to speak up & ran this. #ItCanWaitpic.twitter.com/igyUx4PExI
602	2013-03-26	YUM. Jelly Bean is now available on the Samsung Galaxy Express. http://soc.att.com/YG8sBa #Android
603	2013-03-26	More madness from the #ItsNotComplicated kids. Why is faster better in #MarchMadness? Hint: #NickyFlash http://soc.att.com/ZoJHJ5
604	2013-03-26	.@PacerCK is ready to answer all your @naismithawards college POY questions! Use #ClarkKelloggChat and join us here: http://soc.att.com/YFLp9S
605	2013-03-27	@LYNNuminati Is this like an inside joke between you guys? #ItsNotComplicatedpic.twitter.com/GjssZmyAJS
606	2013-03-27	@JBienie Are you sure you weren't bitten, Julie? Rawrrawrrawr. #ItsNotComplicatedpic.twitter.com/0JxC62WwWh
607	2013-03-27	Jamie was trapped in a car for 23 minutes, burning alive. She's now on a mission to tell the world - #ItCanWait http://soc.att.com/Xf5NCI
608	2013-03-27	Age 50 never looked better. We're teaming up with @OASISInstitute to keep seniors hip on the latest tech. http://soc.att.com/ZpVE12
609	2013-03-28	Everyone seems to know texting & driving is dangerous. See how many admit to actually doing it. Speak up. #ItCanWaithttp://soc.att.com/160MxrK
610	2013-03-28	#ATT Presents @CodySimpson Live! at #FinalFour – details at http://soc.att.com/1040ftc #Paradise comes to #Atlanta...
611	2013-03-28	The #ItsNotComplicated kids have created a new play for #MarchMadness: The #PickleRoll. http://soc.att.com/Pickle_Roll pic.twitter.com/Ay9sir8hlq
612	2013-03-28	49% of commuters admit to texting while driving. The scary part - that's more than teens. http://soc.att.com/YIut8x #ItCanWait
613	2013-03-28	The smartphone that gets to know you. Preorder the #GalaxyS4 beginning 4/16 for $249.99 with a 2-year commitment. http://soc.att.com/10kUqGF .
614	2013-03-29	Watch Kareem, Bill, Larry & Magic at the kids' table. @MagicJohnson @kaj33 #ItsNotComplicated #UpTop #MarchMadness http://soc.att.com/UpTop
615	2013-03-29	Via @CNN: Foolhardy teens aren't the only ones texting behind the wheel. #ItCanWait http://soc.att.com/ZIeDaG
616	2013-03-29	#Mavs forward @swish41 is great motivation not to text & drive. http://soc.att.com/Xos9l9 #ItCanWait
617	2013-03-29	If you know someone who texts & drives, share this. #ItCanWait http://soc.att.com/14BjFun
618	2013-03-29	@akaanuli_tweets @AshleyInDC Dooo it. http://www.youtube.com/att #itsnotcomplicated
619	2013-03-30	Now that the @NaismithAwards college POY trophy finalists are announced, be sure to vote by calling **VOTE. Data&msg rates may apply.
620	2013-03-30	@JeffBishop87 We're glad you think so, Jeff! Have you seen the latest ones? http://www.youtube.com/watch?v=0NBlQ2OWUsE&list=SPxgUkHTvXNoYSV9JR0UdjV-YEYaHVYssQ&index=2 … #marchmadness #itsnotcomplicated
621	2013-03-30	#SlowBreak got you down? How about a hug? @MagicJohnson @kaj33 #ItsNotComplicated #MarchMadness http://soc.att.com/SlowBreak
622	2013-03-30	@LeorGavirgun94 Awesome! Which one is your favorite, Leor?
623	2013-04-01	Who are you rooting for tonight? Vote for your favorite @DancingABC couple now, with AT&T. #DWTShttp://soc.att.com/YrKAVJ
624	2013-04-01	Tune in to the @DancingABC #ATTPreShow for a special look at tonight's show. http://soc.att.com/ZwYsti #DWTS
625	2013-04-01	On 4/4, we're bringing you tech that could change your daily life—like a personal trainer on your phone. Interested? http://soc.att.com/127e6TN
626	2013-04-01	Play ball! Make the most of #OpeningDay with these apps for baseball season. Via @WIREDhttp://soc.att.com/10pruOg
627	2013-04-01	Faster than fast. The Kindle Fire HD 8.9'' 4G LTE is coming April 5. http://soc.att.com/ZXRu4n
628	2013-04-01	A live performance from @CodySimpson: Just 1 of the many events we've got going on in #ATL in the coming weeks. http://soc.att.com/X8KFg2
629	2013-04-01	Catch highlights virtually anywhere you are. Follow @ATT to live the madness of #MarchMadness as it unfolds.pic.twitter.com/hLwQdO8xed
630	2013-04-01	Official #FinalFour App, presented by #ATT – schedules, info, more: Download at http://soc.att.com/11bGJwy . Voice/data/msg rates may apply
631	2013-04-02	#HTCOne fans, get your pre-orders in starting April 5th at $ATT http://ow.ly/jEUhD
632	2013-04-26	'The Home Of The Future' That Everyone's Been Talking About For Decades Is Here $ATT $VZW by @meganrosedickeyhttp://read.bi/14VyCIH
633	2013-05-21	RT @calvertinvests: RT @ESGEllen: Clean energy incentives keep spurring growth http://www.spokesman.com/stories/2013/may/18/guest-opinion-clean-energy-incentives-keep/ … via @SpokesmanReview $ATT $GOOG #ESG
634	2013-06-07	#NDAA & #PATRIOT are a good start. Also look into further breakup of the Baby Bells (lookin at you $VZ $ATT) @milkboylarry
635	2013-06-09	the following gave #NSA access to YOUR info: $VZ $ATT $GOOG #PRISM #OWSpic.twitter.com/OTDTTiAHta
636	2013-08-08	T-Mobile CEO John Legere on CNBC: We are taking AT&T customers at the ratio of 2:1 #TMobile $ATT
637	2013-08-18	How Steve Jobs Got ATT To Share Revenue http://onforb.es/1cJoSVy via @forbes $AAPL #stevejobs @stevejobs $ATT
638	2013-10-01	So exciting! @MarkToro: @CarolineWilbert We will likely deliver #fiberhood at @AvalonInsider before $ATT delivers #gigabit in Austin.”
639	2013-10-09	AT&T keen on Europe, investors wary of merits http://reut.rs/1fjHgok via @sineadcarew $ATT $VOD #FTETNO
640	2013-11-14	Ouch. Richard Chilton: $AAPL Apple is a good brand. It is not a good business model. It is being subsidized by $VZ and $ATT. @FEIntelligence
641	2013-12-31	@RealChrisMunoz #WeLoveYouToo, Chris! Have a very #HappyNewYear! Thanks for being the best part of the #ATTFamily.
642	2013-12-31	@laura6351 Laura, we love it! Have a "sweet" & #HappyNewYear!
643	2013-12-31	@LyticAtrophy206 Hey @KelseyT518 - Aaron told us it's your #Sweet16, so we wanted to wish you #HAPPYBIRTHDAY!! Hope it's EPIC.
644	2013-12-31	@LyticAtrophy206 What an awesome brother you are! We'd be happy to. Hope you both have a #HappyNewYear!
645	2013-12-31	@cgomel Thanks for taking the #ItCanWait pledge. Hopefully you'll carry that pledge into 2014. Have a safe and #HappyNewYear!
646	2013-12-31	@klotzjason Jason, did you get the help you need? If you still need assistance, let us know - we're happy to help!
647	2013-12-31	@katieliz91 We think more jelly beans make for an great #NewYearRevolution, Katie. The kind only truly awesome people make. #HappyNewYear
648	2013-12-31	@darylwolke No question, you ended our year right, Daryl! Thanks for the #ItsNotComplicated love. #HappyNewYear
649	2013-12-31	@bigrigmedia That's the way to start off the New Year, Jeff! #LTELove
650	2013-12-31	@iLikeBGDaily Glad you're enjoying them, Brad! #ItsNotComplicated
651	2013-12-31	Hoping you can connect even when you literally can't connect. #2014 #HappyNewYearpic.twitter.com/92S15DEyQX
652	2013-12-31	@gtraymond82 We didn't know that was a jelly bean flavor! #TooCool Today ours is marshmallow. Tomorrow it might be different. #HappyNewYear!
653	2013-12-31	@SummitDowntown We aim to please, but Genius? Might have made us blush just a little! Thank you for being in the #ATTFamily- #HappyNewYear!
654	2013-12-31	@JonofFullerton We can do a lot, but not sure we can keep you from getting the #HappyNewYear texts tonight, Jon. Maybe go on "silent" mode?
655	2013-12-31	@call_of_boot_e We're ranked highest in customer service & satisfaction. Start 2014 out on the nation's fastest & most reliable LTE network.
656	2013-12-31	@SummitDowntown That's a fantastic #NewYearRevolution. Ours too. Except the earwax flavored ones. Who decided that was a good flavor idea?
657	2013-12-31	@nbleache Thanks Nina, we're kind of partial to them! Who doesn't want to #eatmorejellybeans? Have you made your #NewYearRevolution yet?
658	2013-12-31	@djfresh2def803 #YouAreTheBest! Thanks for the #ATTLove and #HappyNewYear!
659	2013-12-31	@PaytonPeterson Payton, we're sorry you're frustrated. Learn more about how we manage speeds on the unlimited plan:http://att.com/datainfo
660	2013-12-31	@sidharthag Sidhartha, we hate to hear that. What's going on? We'd like to try to help, so let us know. We're here & we're listening.
661	2013-12-31	@MONEY_MEZZY Awesome! Glad you like it and thanks for being part of the #ATTFamily. #HappyNewYear!
662	2013-12-31	@Air_RickJ #MissYouMore - We're here with open arms when you're ready to come home to the #ATTFamily, E. #HappyNewYear!
663	2013-12-31	@wvpdub Shane, did you get the help that you need? We're sorry you had a frustrating experience but we're here to help if you need it.
664	2013-12-31	@hambonemt Craig, we do see issues reported in your service area. Our network team is working on resolving them ASAP.
665	2013-12-31	@LAmeetsDC We looked into both service areas and there are no issues reported. Have you tried marking the spot? http://soc.att.com/11CPlcW
666	2013-12-31	@JNICKS2FLY How we love you, too! It's just too much to count the ways. Have a very #HappyNewYear!
667	2013-12-31	@msitarzewski Nice speeds, Michael! Way to end 2013 right and speed your way into the #NewYear! Thanks for sharing the #LTELove!
668	2014-01-01	@SANTi_SiCKO You didn't expect a #YOLO from Father Time, right?
669	2014-01-01	@TheBallBible Hmmm, here's a New Years' resolution to consider: No texting, or tweeting, while driving. #ItCanWait
670	2014-01-01	@LittleNicker They crack us up, too Nicholas! Have you made a #NewYearRevolution yet? #HappyNewYear!
671	2014-01-01	@ibeautydallas We think our relationship just keeps getting better, don't you? Thanks for being such an awesome part of the #ATTFamily!
672	2014-01-01	@Jedwards_18 Oh no! That's not what we want to hear. We're sorry you're frustrated, Jeff. What's going on? We're here to try to help.
673	2014-01-01	@BrandonOnDrums Brandon, can you still make voice calls? What zip code are you in so we can take a closer look at the service in your area?
674	2014-01-01	@jiggahayz Joshua, we understand your frustration. A dedicated Social Care Managers will reach out tomorrow to help you with this issue.
675	2014-01-01	@S4Hubbard Glad to hear it, Sarah! #HappyNewYear and hope you're enjoying the #RoseBowl100!
676	2014-01-01	@av8riam We're looking into the reports of longer than normal download times, Michael & hope to have the issue resolved soon.
677	2014-01-01	@phxsnowman We hate to hear that, Dave and we're sorry you had a frustrating experience. We'd like to try to help. What's going on?
678	2014-01-01	@Jamie_Kelton Jamie, we can help with text/data needs; however, you will need to contact Apple for help with any iMessage issues.
679	2014-01-01	@aldohernandez Aldo, we're sorry you had a frustrating experience. Would you mind sharing more about what's happened? We'd like to help.
680	2014-01-01	@theshowerscene Cheyenne, we don't want you to feel that way about your service. What's going on? We're listening and want to try to help.
681	2014-01-01	@GabyTehGamer Gaby, we'd be happy to take a closer look. What service are you having issues with & what's your zip code? Let us know.
682	2014-01-01	@RsA0810 Rehema, we're sorry you're frustrated. We'd like to try to help. What's going on with your service & are you still having issues?
683	2014-01-01	@phillov3 Phillip, here's the info you need on how you can activate your new phone: http://attlinks.com/1dUmPds #HappyNewYear!
684	2014-01-01	@dylanzarecki What happens when on the 4G network, Dylan? If you could share that and your zip code, we can take a closer look.
685	2014-01-01	@jiggahayz Oh no, Joshua! Would you mind sharing what's going on? That's not what we want for our customers and we'd like to try to help.
686	2014-01-01	@jimmychick You're welcome, Jimmy. Thanks for the #ATTLove and #HappyNewYear to you!
687	2014-01-01	@BeyHiveDeluxe You're welcome! Thanks, Nathan for the #ATTLove & have a #HappyNewYear!
688	2014-01-01	@DanielKelly97 Thanks, Daniel! Have you made a #NewYearRevolution yet? #HappyNewYear!
689	2014-01-01	@mario2k4 Mario, we're sorry you're frustrated. What zip code are you in? We'd like to take a closer look at the service in your area.
690	2014-01-01	@edricksmith Edrick, are you still having data issues? If so, tweet us your zip code and we'll take a closer look at your service area.
691	2014-01-01	@reeeeenz We're sorry you've had a frustrating experience. If you still need it, we're here and would like to try to help you, Reena.
692	2014-01-01	@Jesus__Freak116 Andrea, we're sorry you're frustrated. Are you still having issues? If so, let us know; we'd like to try to help.
693	2014-01-01	Baby New Year goes mobile. #HappyNewYear2014 http://soc.att.com/1eVVE7s
694	2014-01-02	@M_C_Loud Matt, it is real and it's spectacular. Water control through Digital Life. http://soc.att.com/1bD02jA
695	2014-01-02	@Xride Have you tried our Mark the Spot app to report trouble spots directly to the network? http://soc.att.com/151uEJt
696	2014-01-02	@BrettWDiamond Why would it not, Brett. http://bit.ly/JMXuc2 #ItsNotComplicated
697	2014-01-02	Looking for a resolution? We've got some suggestions. Take the pledge at http://soc.att.com/JxstJB #ItCanWaitpic.twitter.com/rrBSlSxbDb
698	2014-01-02	Making music with her smartphone. http://soc.att.com/JxeRy1 #innovation
699	2014-01-02	@JanoskianAddick Sounds like a good plan; which phone do you have your eye on?
700	2014-01-02	@kkelly12339 The zip code you provided does not currently have 4G LTE coverage; however we’re continuing to expand across our network.
701	2014-01-02	@SMP1389 Sarah, we are sorry to hear you're phone is no longer with us, but we're glad to hear you're getting a new one! #GoodNews
702	2014-01-02	@KimSalt Glad Nick got you taken care of, Kim. He's great and so are you for sharing the #ATTLove. #HappyNewYear!
703	2014-01-02	@TrentXComp Oh no, Trent! We're sorry you're frustrated. What's going on? We'd like to try to help you.
704	2014-01-02	@Dzineconsulting We're excited about you! Thanks for being the best part of the #ATTFamily, Chad & congrats on starting your new company!
705	2014-01-02	@TebowofBaseball Zach, appointments are not required in our stores, but are recommended to help ensure you get the best possible service.
706	2014-01-02	@BenThePCGuy We hear ya. Unfortunately, even thick walls or nearby terrain can impede coverage. Glad you're set up w/ one. Hope it helps.
707	2014-01-02	@ShavonnBrown We do see an issue reported that our network team is working on resolving ASAP. What are your closest cross-streets?
708	2014-01-02	@JojoDel15 Oh no, Jojo! We're sorry you've had a frustrating experience. What's going on? Perhaps we can be of some assistance.
709	2014-01-02	@r_mccray We show that Acton and Pine are covered by our #LTE network. Enjoy! You can check availability any time at: http://www.att.com/network
710	2014-01-02	Upgrade Family Game Night: Time to throw out the old board game that's missing 7 pieces. http://soc.att.com/1lCXyHE #apps
711	2014-01-02	@TheDavidButcher Go Dave! Glad he got you taken care of, David. Welcome to the #ATTFamily & try to stay warm!
712	2014-01-02	@maaylay Ouch. We appreciate your frustration. Have you contacted the manufacturer to see if they can help you get a replacement, Maleah?
713	2014-01-02	@MissLKG Woot! Who doesn't like more money at the start of a year (or any time)? Glad we could help Laura & thanks for the #ATTFamily love!
714	2014-01-02	@OhNoLarrison Larrison, are you still having issues with service? If so, let us know and tweet your zip code so we can take a closer look.
715	2014-01-02	@TheParisi What better way to start out the new year, Michael? Thanks for the #LTELove and enjoy!
716	2014-01-02	@NealPyles Since Wi-Fi isn't an option at work, are you open to looking at plan options that might better suit your overall usage & budget?
717	2014-01-02	@CODITHBOROWSKY You can go to myAT&T online, the myAT&T mobile app, or call us to temporarily block data access on your device, Cody.
718	2014-01-02	@r_mccray Most of the area is, but you can give us specific cross-streets if you'd like us to double-check for you, Rena!
719	2014-01-02	@imcreeped We reached out for you, Eric. One of our dedicated Social Care Managers will be tweeting you with contact information. Thanks!
720	2014-01-02	@JesusChristMLG No plans to bring back unlimited data at this time. Would you like to see if there's a better plan option for your needs?
721	2014-01-02	@CBookEnded44 No problem. We got your back, Danny.
722	2014-01-02	@MeMeSyndrome_ We don't want to break up. What's going on? Let us know; we'd like to try to help.
723	2014-01-02	@mario2k4 Thanks for providing your zip, Mario. We don't see any network issues in your area. Can you Mark the Spot? http://soc.att.com/19Ag4tb
724	2014-01-02	@justinlunce Thanks for the #ItsNotComplicated love, Justin! Have you made your #NewYearsRevolutions yet?
725	2014-01-02	@Darealwillisk No doubt, Willie. #Bros4Life
726	2014-01-02	@vdxnis Then good news, our Mobile Share Value plans may be a great option for you. Great coverage, no contracts: http://soc.att.com/1lCzjt7
727	2014-01-02	@OmarFlores3 We don't blame you! If you currently have a smartphone, you may move to the Galaxy and still keep your unlimited plan, Omar.
728	2014-01-02	@JustinFarley #ItsNotComplicated to us - that's one really cute kiddo you have there, Justin!
729	2014-01-02	@RomanOwnsUrMom Let's see! If we're not available in your area yet you can sign up to be notified as soon as we are http://soc.att.com/1cve1KL
730	2014-01-02	@nocupcakesbyme We still don’t have the rights to carry the Hallmark channel. You can always request the channels at http://uverse.us/ChannelSurvey .
731	2014-01-02	@MizzTamaraBass Tamara, you're in the #ATTFamily! That means we're always here to help when you need us. Thanks for sharing the #ATTLove.
732	2014-01-02	@maaylay We can try, Maleah! What's going on? We don't want you to be frustrated.
733	2014-01-02	@clubber247 No plans to bring back unlimited. Since the majority of customers use less than 2 GB, we offer an opportunity to SAVE money!
734	2014-01-02	@itscandido Thanks for the #ATTFamily love, Candido. Glad you're feeling good about our relationship; we are too! #SoHappyTogether
735	2014-01-02	@kimberlymade Kimberly, are you still having issues? If so, tweet us your zip code and we'll take a closer look at your service area.
736	2014-01-02	@devinsnipes Hey there, Devin. Must have been a busy holiday! Be sure to hop on Wi-Fi when it's available. More: http://att.com/datainfo
737	2014-01-02	@angela_c_leon Seems like a pretty sweet resolution to us! Have you made any #NewYearsRevolutions yet, Angela? Hope you had a #HappyNewYear!
738	2014-01-02	Resolve to call Grandma more. And Mom. And friends. An iPhone 5s for $0 down from AT&T Next can help. Req's @http://soc.att.com/ATTNext
739	2014-01-02	Tracking your fitness #resolutions for #2014 http://soc.att.com/1aquEFv
740	2014-01-03	@PeterMerola Glad to have you back, Peter. Please let us know if you need help with anything else.
741	2014-01-03	@PeterMerola Thanks for the shout out, Peter. We're happy to have you in the #ATTFamily!
742	2014-01-03	@immortalmouse We are currently working to fix an issue in your area, Shelby. We have good news too - network enhancements are on the way!
743	2014-01-03	@Mama4Gaga Our network team is currently working to resolve an issue in your area, Debbie. We apologize for the inconvenience.
744	2014-01-03	@x_miguele We are aware of an issue in your area and working to fix ASAP. Sorry for the trouble.
745	2014-01-03	@xoxoMelea We'd love to have you all in the #ATTFamily! Have you checked U-Verse availability in your area, Melea? http://soc.att.com/1g77Cro
746	2014-01-03	@DaniBaxter91 Sorry to hear you about your experience, Danielle. We're always working with our reps to provide the best possible service.
747	2014-01-03	@CBJacob1 Sorry for the inconvenience, Jacob. Have you submitted a channel request yet? http://soc.att.com/1dkOVgE
748	2014-01-03	@iTweetsnow You very well could; be sure to investigate the offer here: http://att.com/switchfromtmo
749	2014-01-03	@MarconiBologna Marconi, no problem! We're glad you're checking out our service and look forward to many years together as #ATTFamily.
750	2014-01-03	What can you expect from us at @intlCES? Forbes has a sneak preview: http://soc.att.com/KoWN9t
751	2014-01-03	@alainsworth Really great resolutions, Al. Here's to a "sweet" 2014!
752	2014-01-03	@jett2whit Yummy! With recipes like that? We'd follow you anywhere. We could see the watch coming in handy when baking, too. #HandsFreeTech
753	2014-01-03	@keke_too_short1 See why there's no better time for you to choose a #MobileLifestyleUpgrade, Kiara: http://www.att.com/switchfromtmo
754	2014-01-03	.@DallasCowboys linebacker @DeMarcusWare & DeMarcus Jr. have an important message. #ItCanWait #EveryDriveMatters http://soc.att.com/19TBAxT
755	2014-01-03	@mjohnsonjr Michael, you can find contact info here: http://soc.att.com/15qTuT3 . Thanks for tweeting us!
756	2014-01-03	@l4stewar Leigh, we hate to hear that you might have ended the conversation with customer service frustrated. What's going on? Can we help?
757	2014-01-03	@radical_randaa No lie Miranda- we do think you're great. You took time you didn't have to take to share good news about others. #WellDone
758	2014-01-03	@jseitel No ETA news to share, Jonathan but you can check in on network coverage in your area any time: http://soc.att.com/Jz8tGB
759	2014-01-03	@DeLunaVintage We're glad to hear you got everything taken care of, LyShawn. Whoop! #ATTFamily
760	2014-01-03	@ABHarris25 Anthony, that hurts us just reading your tweet. We're sorry you're frustrated. What's going on? We'd like to try to help.
761	2014-01-03	@Ka_MateHawaii Keymon, no scam. It's real, it's here: the opportunity for a #MobileLifestyleUpgrade. Learn more: http://www.att.com/switchfromtmo .
762	2014-01-03	@CakesterGirlB Britt we never want to let you down; sorry you're frustrated. What's going on? Let us know - we'd like to try to help you.
763	2014-01-03	@NSDelToro Ricardo, we appreciate your feedback and patience. There are scheduled enhancements in your area and it will be fixed ASAP.
764	2014-01-03	@MikeKonopasek #NewYear, #NewPhone, new contract - there's a lot of newness in your life, Michael! That's some pretty sweet stuff. Enjoy!
765	2014-01-03	@jagsbutcher There's a $200 per line switcher's credit! Learn more and make the switch here: http://www.att.com/switchfromtmo #MobileLifestyleUpgrade
766	2014-01-03	@logantracey Thanks for the love and shout out, Logan! We're glad you got everything taken care of. #ATTFamily
767	2014-01-03	Transitioning from a #military to civilian career in 2014? We're hiring #veterans and family! http://soc.att.com/1dheorg
768	2014-01-03	@jseitel Our team is aware of the issue and there are scheduled enhancements on the way. We appreciate your patience, Jonathan.
769	2014-01-03	@MyLifeAsKelsie You plan on going into the store, Kelsie? Here are a few tips to help in the meantime: http://soc.att.com/183qsA6
770	2014-01-03	@ChinAzzaro Welcome to the #ATTFamily, Yen! If you ever need help with updates or anything else, just let us know. We're here to help you.
771	2014-01-03	@TaToThaKinG We wouldn't punk you! The Samsung Galaxy Gear is $299.99 online and can be found here: http://soc.att.com/1bDNWGW
772	2014-01-03	@PedroCarrion Thanks for thinking of us. Are we available in your area, Pedro? http://soc.att.com/1cve1KL
773	2014-01-03	@SportSXMichelle We're glad you agree, Michelle. We think it's pretty important. Thanks for the #ItCanWait love and #HappyNewYear!
774	2014-01-03	@FSUNolegurl The good news is we don't see network issues in either area. If you can, please Mark the Spot: http://soc.att.com/19Ag4tb
775	2014-01-03	@radical_randaa No Miranda, #YOUAREGREAT! Thanks for being part of the #ATTFamily.
776	2014-01-03	@JakeHochfelder Jake are you still having issues? If so, tweet us your zip code so we can take a closer look at your service area. Thanks!
777	2014-01-03	@s_roberts2 Whatever's right for you, Stephen. Colorado Springs is fired up with our fast & reliable 4G LTE: http://soc.att.com/1f0p8AX
778	2014-01-04	@davethegage Glad to have you in the #ATTFamily, DG.
779	2014-01-04	@anniem695 Anne, are you still having trouble with your internet? Check this http://soc.att.com/1g8QLnU or we can have a Care Manager reach out.
780	2014-01-04	@tennilly83 That' s a win-win-win situation, Tennille.
781	2014-01-04	@NYRKelsMads We support our troops in many ways, but rollover mins weren't enabled for transfer between accounts. http://bit.ly/1lHCnEu
782	2014-01-04	@Jeanna45 Sorry you have to go. If you don't like it there, you have an option to switch back. http://att.com/switchfromtmo
783	2014-01-04	We're live tweeting the #ATTDevSummit on Monday for those who can't be at #CES2014. We'll also be livestreaming from http://soc.att.com/1f3GInH
784	2014-01-04	@iTweetsnow No limit for the lines, 5 device limit on trade-ins. Get the #MobileLifestyleUpgrade at: http://www.att.com/switchfromtmo !
785	2014-01-04	@nthreeqmedia We will have a Social Media Care Manager reach out to you to help. It may be Monday, but they will contact you.
786	2014-01-04	@buyceylon To learn more and start a request to unlock your phone, please visit: http://soc.att.com/1bzONsT . Thanks!
787	2014-01-04	@TimLGamble Thanks for the #ATTLove, Tim and for being the best part of the #ATTFamily! Have an awesome weekend.
788	2014-01-04	@charlcies Really, what better way is there to chop the water than like a karate ninja?? Thanks for the #ItsNotComplicated love!
789	2014-01-04	@albertzuniga24 Albert, what's going on? Let us know what service you're having issues with and your zip code so we can take a closer look.
790	2014-01-04	@thetechuser Jonathan, did you get what you needed taken care of? We're sorry you're frustrated, but if you still need help, let us know.
791	2014-01-04	@A_qute Oh no! That's not how we want you to feel about us. What's going on? Let us know if there's something we can do to help.
792	2014-01-04	@TechWithKEM Kyle, we're expanding our LTE network at speeds nearly as fast as the service! Sorry the website hasn't quite caught up.
793	2014-01-04	@mustangken65 We're sorry you're frustrated with the time it took to get back with you regarding your repair. We appreciate the feedback.
794	2014-01-04	@elizabethkarr We see an issue reported in your area that our network team is working on resolving which could affect in-building coverage.
795	2014-01-04	@ProfCape Omar, we're sorry that you've had a frustrating service experience. Is there something we can help you with?
796	2014-01-04	@lexamillionn Lex, that hurts us just reading it. What has you so frustrated? Let us know, we'd like to try to help you.
797	2014-01-04	@luccagoose Yvonne, we're sorry to hear you're having a frustrating experience. What's going on? Perhaps we can be of assistance.
798	2014-01-05	@Solstice2008 Keep your eyes peeled to the following page for LTE updates, Zach: http://www.att.com/network/ ?
799	2014-01-05	We're bringing 4G LTE speed to select 2015 @Chevrolet models equipped w/ @OnStar http://www.att.com/CES #FindNewRoads 4G LTE avail varies.
800	2014-01-05	@dougwiddows We are aware of a network issue in your area and working to resolve immediately. Sorry for the trouble, Doug.
801	2014-01-05	@MilesQuiroz Thanks for the shout out, Miles! We appreciate your loyalty. #ATTLove
802	2014-01-05	@pamelaperine Pamela, we're happy to provide you with a #MobileLifestyleUpgrade! Check out our deals: http://soc.att.com/1bIOaga
803	2014-01-05	@DeafAngelboy23 Boy is our face red! Sorry, Timothy. Here's where you can manager your options: http://soc.att.com/1amZVwf
804	2014-01-05	@NoMindLikeMine Lando, sorry you're frustrated with our customer service. Are you having an issue that you need help with? Let us know.
805	2014-01-05	@Exzactamundo Zac, be sure to check the network coverage. Sometimes, you get what you pay for.
806	2014-01-05	@RantyKanty Brandon, we're sorry you had a frustrating experience. Were you able to access your account? Let us know if you still need help!
807	2014-01-05	@lpotr4 Luis, we'd hate to see you go. What's going on that would have you considering leaving? Let us know. We'd like to try to help you.
808	2014-01-05	@NickDre Nick, are you still having issues with texts? If so, let us know and tweet your zip code so we can take a closer look.
809	2014-01-05	@Lord_Shinobi Are you still having issues? Let us know. Also, have you tried Marking the Spot? http://soc.att.com/11CPlcW
810	2014-01-05	@VIV_GONZ Did you get your #newphone? If so, shoot us a pic - we'd love to see it! Or if you need help or have phone questions, let us know.
811	2014-01-05	@_iSucceedAlways You can call *639# from your AT&T handset to receive a text with your upgrade date. #UpgradeTime
812	2014-01-05	@MiriamLeighan Miriam, this hurts us to read - definitely not how we want you to feel about us. What's going on? We'd like to try to help.
813	2014-01-05	@PennSt8Gal Monica, thanks for the #ItsNotComplicated love! We're glad you love them as much as we do.
814	2014-01-05	@micah_birkholz Micah, that's not the kind of thoughts we want our customers to leave with. What's going on and how can we help you?
815	2014-01-05	@AfricanThot_ We're sorry you've had a frustrating experience. What did you need help with? We're listening & we would like to try to help.
816	2014-01-05	@SohaMehfooz Hi Soha, you can learn more about unlocking your device and submit a request here: http://soc.att.com/1bzONsT
817	2014-01-05	@MrsKOReilly Thanks for sharing the #ATTLove with your friends & family, Erica! Loyalty like that should be rewarded: http://soc.att.com/KosnnD
818	2014-01-05	@ImShayLicious Hey Shay, you're welcome! Thanks for the #WiFi shout-out.
819	2014-01-05	@ginakellspehn Unfortunately, we don’t have any new news on the Hallmark Channel at preset, but congratulations about the movie. Very cool!
820	2014-01-05	@Aliera Woah. That is definitely not what we want our customers to feel. What's going on, Aliera? Let us know. We'd like to try to help.
821	2014-01-05	@PennyPinchinMom Tracie, you're #ATTFamily - that's totally what we're here for. Anytime you need help, just let us know. #WeGotYourBack
822	2014-01-05	@juicyjwish7 Oh no, Jenny! That's not what we want to hear. Do you mind sharing what's going on? Let us know; we'd like to help.
823	2014-01-05	@DeafAngelboy23 Timothy, the various opt-out options are listed out here on our privacy policy site: http://soc.att.com/KrC70p
824	2014-01-06	$BBRY $NOK $ATT $APPL $HTC AT&T says it still has BlackBerry's back http://stks.co/rpaO #CES via @CNET
825	2014-01-06	Let's go bowling! Check out how we performed at Sun Life Stadium during Friday's game. http://soc.att.com/1gBnByJ pic.twitter.com/Quyj3WQBTt
826	2014-01-06	@aureleq Our team is aware of the issue and working to resolve it ASAP. We appreciate your patience, Aurelien.
827	2014-01-06	Fast is so 5 seconds ago. Try Jet-Zooming 4G LTE, now covering more than 270 million people.http://soc.att.com/19NORL1
828	2014-01-06	@camargopris91 There are scheduled enhancements in your area and the issue will be resolved ASAP, Priscilla. Sorry for any inconvenience.
829	2014-01-06	@parko160 We don't want you to look into other carriers. Have you checked out our new Mobile Share Value plans: http://soc.att.com/1kYGUov ?
830	2014-01-06	@gogosportsgirls We're sorry but we don't see any issues in your area. Have you used our Mark the Spot app: http://soc.att.com/139N2zw ?
831	2014-01-06	@tall_guy007 Feel free to check out our new Mobile Share Value plans: http://soc.att.com/1kYGUov .
832	2014-01-06	@tschaffer1 Good news- there are scheduled enhancements happening in your area, Taylor. We're sorry for any inconvenience.
833	2014-01-06	Check out @FastCompany's review of our effort to make your car a "smartphone on wheels." http://soc.att.com/1aaUalP #ATTDevSummit #CES2014
834	2014-01-06	Read @BloombergNews' take on our just-announced Sponsored Data: http://soc.att.com/1dKxDgw #ATTDevSummit #CES2014
835	2014-01-06	@numeros You're always welcome to come on over. #ATTFamily
836	2014-01-06	@SunnyLu23 Sunny, thanks! Here's more info on the sponsored data service we announced today: http://soc.att.com/1dKpbxz
837	2014-01-06	@drea_rose There are scheduled network enhancements happening in your area. We appreciate your patience, Drea.
838	2014-01-06	@HarmonyEliana When you're not in a Wi-Fi Hot Spot it will count towards your data. Check out our Wi-Fi Hot Spots: http://soc.att.com/17j0nX1 .
839	2014-01-06	@Ashton_Dickson That's an awesome choice. So your birthday is on Thursday? That's awesome - you can lead into a whole birthday weekend!
840	2014-01-06	@EdStafford15 Ed, sorry you've had a frustrating experience. Did you get the help you needed? If not, let us know. We'd like to try to help.
841	2014-01-06	@Justincrispy @_underachiever_ We love 'em, too. Take a peek behind the curtain: http://bit.ly/1dqFVGN . #itsnotcomplicated
842	2014-01-06	@prettygirlsface You're always welcome to come over to the #ATTFamily. Let's know how we can make this happen: http://www.att.com/network/ .
843	2014-01-06	@HarmonyEliana Are you also using cellular data, Eliana or are you strictly using Wi-Fi?
844	2014-01-06	@iheartbooze You can get a minimum $100 trade-in value for your device if you come our way. Take a peek at our plans: http://soc.att.com/198cpK1
845	2014-01-06	@dothewww Great pic, JeanCarl. We think it's exciting, too! Our live blog has a recap of news from the #ATTDevSummit: http://soc.att.com/1f8QW69
846	2014-01-06	@dHenn What current plan are you on, Dave? Have you heard about our new Mobile Share Value plans http://soc.att.com/1kYGUov ?
847	2014-01-06	@aflo913 We don't see any issues in the area. How long has this been going on and have you tried Mark the Spot? http://on.fb.me/1f8QoNH
848	2014-01-06	Thanks for joining us today at the #ATTDevSummit Keynote. For more on today's announcements, check out http://www.att.com/CES .
849	2014-01-06	@MattToska Hey there, Matt - be sure to fill out the information here to get the request started: http://soc.att.com/14rmjRd
850	2014-01-06	@nidalnc Did we mention - you can get $100 minimum when you trade in your device? It's worth it! Check out our plans:http://soc.att.com/JYQqsQ
851	2014-01-06	More details about the @ASUS #PadFone X will be available at #ASUSCES2014 Press Event at 12pm PT http://soc.att.com/1aatMs9 #ATTDevSummit
852	2014-01-06	The @ASUS #PadFone X coming soon in 2014. Pricing & availability to be announced at later date. #ATTDevSummit http://www.att.com/CES
853	2014-01-06	Just announced: @ASUS #PadFone X coming to the U.S. AT&T will be the exclusive carrier. #ATTDevSummit http://www.att.com/CES
854	2014-01-06	AT&T Drive aims to make your experience on the road safer and easier. Read @BloombergNews's take: http://soc.att.com/JDY6Bq
855	2014-01-06	With AT&T Drive comes AT&T Drive Studio, a first-of-its-kind connected car center in Atlanta. #ATTDevSummit http://att.com/drivestudio
856	2014-01-06	AT&T Drive enables automakers to develop connected car solutions, from connectivity to infotainment. #ATTDevSummit http://www.att.com/CES
857	2014-01-06	Glenn Lurie announces AT&T Drive, our connected car platform. #ATTDevSummit http://www.att.com/CES
858	2014-01-06	@KGeezle Kevin, we're absolutely offering a #MobileLifestyleUpgrade. You can learn more at http://www.att.com/switchfromtmo or we can help you out.
859	2014-01-06	@Ashton_Dickson Should we start singing #HappyBirthday now?? That's exciting! What phone do you have your eye on, Ashton?
860	2014-01-06	@JrGiaquinto Does this mean we need to "draw four?" Let us know if you need any help, Joe. We're here and listening.
861	2014-01-06	MT @ATTBusiness What if you could rent an apartment or buy a house knowing the air quality? @Birdi can! http://www.att.com/CES #ATTDevSummit
862	2014-01-06	@ilovegarick Get more info on #DigitalLife and how it can help you be at home from wherever you are: http://youtu.be/B4GxIcc0AO4 #ATTDevSummit
863	2014-01-06	Donovan bringing out AT&T Sponsored Data pilot participants, @CEShealth, @Kony and @Aquto for Q&A session. #ATTDevSummit
864	2014-01-06	AT&T Sponsored Data: think 1-800 phone numbers. Content providers can pay for the delivery of mobile music, game and more. #ATTDevSummit
865	2014-01-06	AT&T Sponsored Data, details @ http://att.com/sponsoreddata #ATTDevSummit
866	2014-01-06	AT&T Sponsored Data enables qual. customers to enjoy certain mobile content w/o data usage counting against their data plan. #ATTDevSummit
867	2014-01-06	The curved screen has arrived. The @LGUSAMobile #LGGFlex will be available in the first quarter of 2014. #CES2014
868	2014-01-06	@ilovegarick To learn more about our #ATTHack program and get recaps from past #developer #hackathons, visit: http://soc.att.com/1daf4E1
869	2014-01-06	@keithbrown Keith, we assure you that we both care about & appreciate your longstanding loyalty. What's going on? We'd like to try to help.
870	2014-01-06	@theurv We see issues in your area that our network teams are working on resolving. Have you tried Mark the Spot? http://soc.att.com/11CPlcW
871	2014-01-06	@micah_birkholz @LaurenMColman We appreciate it. If we can help in the future, you know where we are, Micah. Here's hoping we're quicker. ;)
872	2014-01-06	The #ATTDevSummit is underway! follow all the action here: http://www.att.com/CES
873	2014-01-06	@JorgeWF10 You can get unlimited text & talk, plus a data bucket that fits your needs. It's a sweet gig, Jorge: http://soc.att.com/198cpK1
874	2014-01-06	@emmichmurray Emily we're so sorry you had a frustrating experience. We'd be happy to try to help you if you'd like. What's going on?
875	2014-01-06	@KurtOlnhausen We love that one, too! #GreatMinds Thanks again, Kurt. #YouAreTheBest!
876	2014-01-06	@Sayeell You're welcome, Sael! #WeGotYourBack - Thanks for the #LTELove!
877	2014-01-06	@Jamoore02 Still having issues, Jake? If so, tweet us your zip and we'll take a closer look into the service in your area.
878	2014-01-06	We're live streaming the #ATTDevSummit Keynote this morning. Follow the action: http://soc.att.com/1gAZd0a
879	2014-01-06	For news throughout the day today, follow #ATTDevSummit. We have a lot of exciting news to share with you today. #CES2014
880	2014-01-06	@whoaSDK If you're mad, we're not happy - that's certainly not our goal. What's going on? Let us know so we can try to help you, Marshall.
881	2014-01-06	@Captainalex43s We're continuing to expand our 4G LTE service across our networks for customers to enjoy. We appreciate your loyalty, Alex!
882	2014-01-06	@Jeremy_Warden Jeremy, are you still having issues? If so, let us know what service you're tweeting about and we're happy to look into it.
883	2014-01-06	@mlaval6 Still having issues, Mathieu? If so, tweet us your zip and let us know if this is for wireless service or Uverse. Thanks!
884	2014-01-07	T-Mobile CEO thrown out of AT&T’s CES party | Page Six http://pagesix.com/2014/01/07/t-mobile-ceo-thrown-out-of-atts-ces-party/?_ga=1.77549907.797230879.1379178413 … #CES2014 $ATT #CES Q #tmobile #att
885	2014-01-07	Your next car will be the extension of your smartphone, more about apps, connectivity and AI http://cnnmon.ie/1iPMF8m $TSLA #Audi $ATT
886	2014-01-07	Tomorrow's ex-dividend dates $ATT $T $VZ $AXP $MON and 18 more http://dividata.com/dividates $$
887	2014-01-08	Terrible name but decent idea: Sprint unveils 'framily' plans for up to 10 people http://reut.rs/1iR4Ev3 @sineadcarew $SN $ATT $VZN $TMO
888	2014-01-09	Whoa...FCC chairman pledges vigorous oversight of broadband networks $ATT #netneutrality http://on.wsj.com/1d42uo2
889	2014-01-09	Dogs of the Dow $PFE $GE $INTC $CSCO $ATT #DogsoftheDow : http://stks.co/j08Tf
890	2014-01-16	RT @jackshafer: The Net Neutrality Case: Both Sides Now $NFLX $VZ $ATT $GOOG $AMZNhttp://bit.ly/1eKP8xz
891	2014-01-25	@bdan_04 We don't want that to happen. Tell us what is going on, Brendan.
892	2014-01-25	@alphainnovator Give U-verse a try. Check out our current packages here. U-family TV starts at $29/month. http://uverse.us/UversePackages
893	2014-01-25	@CaptRobSailor A lot has changed in 8 years. Let's get your wife a smartphone. Here's some to consider: http://soc.att.com/1dZ4Rut
894	2014-01-25	Sky News says AT&T boss Stephenson met with Kroes, Almunia at Davos to talk re: £60bn Vodafone Bid http://news.sky.com/story/1200982/at-and-t-courts-europe-over-60bn-vodafone-bid … $ATT $VOD
895	2014-01-26	@JwfFive We would love to have you in the #ATTFamily, John! Let's make sure U-Verse is available in your area: http://soc.att.com/14b8hnO
896	2014-01-26	@mCurtis36 With NEXT, you have the flexibility to upgrade sooner. Check it out: http://soc.att.com/1bgrpCI
897	2014-01-26	@iLL3ZN1NJA We appreciate your loyalty. Thanks for the shout out! #ATTLove
898	2014-01-26	@preetirao_ We'll give you a $200 credit to cover ETFs, and up to $250 for a phone trade-in. DM us any questions. http://att.com/switchfromtmo
899	2014-01-26	@Rondoman23 Yes, and with a Next phone, our new data plans are $15 cheaper, so it's a good deal. Care to DM for more details?
900	2014-01-26	@Rondoman23 It's a monthly charge based on the phone you choose. So, this phone is $23.25/mo for 20 mos on Next12. http://soc.att.com/1hANdLR
901	2014-01-26	@Rondoman23 How long have you had your phone? If it's been 6+ months, you may be eligible for a new phone w/ Next. Dial *NEW# to find out.
902	2014-01-26	@REALShawnBandz So are we, Shawn. #ATTHappy
903	2014-01-27	AT&T says does not intend to bid for Vodafone *for now* http://reut.rs/MiPNwx via @reuters $ATT $VOD
904	2014-02-09	Who is taking these trade-in phones from $VZ, $ATT, $TMUS ? Asia / Africa? Is this easier now that cell radios have more RF bands supported?
905	2014-02-11	Vodafone CEO Colao says he has $30 billion-$40 billion in firepower for acquisitions http://reut.rs/1lqBodq $VOD $ATT @sineadcarew
906	2014-03-15	http://www.silverdoctors.com/david-morgan-silver-forming-the-most-bullish-cup-handle-possible/ … Glad I own $LVN $LVNVF. Kinda thinking of taking profit on $ATTBF $ATT to accumulate the silver cup.
907	2014-03-17	U.S. To Give Up #Internet Governing Role $ATT $YHOO http://stks.co/i0Orr
908	2014-03-18	Thank you for the ride $ATT.cse. It has been some of the most fun I've had in a long time. Appreciate. I'm out and best of luck to all $2.26
909	2014-03-23	Canadian MJ stocks might bring you biggest gains as April 1st is approaching. $ATTBF $EAPH $ENRT $TWD $N:CNX $ATT:CNX #NoBrainer
910	2014-04-02	#RT" @sprintcare: Dan #Hesse is too busy leading #Sprint's company to talk to customers" $S $vzw $aapl $ATT $fb $twtrpic.twitter.com/6wNJGEEhaL
911	2014-05-19	$ATT Inc. said it would buy DirecTV for $48.5 billion in cash and stock, or $95 per share: http://8nn.tv/1o7c91n #8NN
912	2014-05-19	Readers are getting excited over this one: 5 dividend stocks that/mayo/be safer than Treasurys: http://on.mktw.net/1vsAVgZ @MarketWatch $VZ $ATT
913	2014-05-19	OQTD: The future is about delivering #video at scale. RANDALL STEPHENSON, Chair & #CEO $ATT #Founder #VC #Startup http://ow.ly/3kCe3M
914	2014-05-22	$DTV and $ATT trucks doing work. Future colleagues getting to know one another. #relationships #teambuildingpic.twitter.com/mc16VlPt8T
915	2014-06-09	$AAPL stores now offering both $TMUS month-to-month and $ATT prepaid plans with purchase of an unlocked #iphone.http://ow.ly/3lwMz8
916	2014-06-13	@GrlProblems Hey girl! #Besties
917	2014-06-14	@lisaloopner Thank you for creating and sharing your #ATTLiveProud meme!
918	2014-06-14	@RTeee_ What's going on?
919	2014-06-14	@saab007 Sorry for any inconvenience. It's the best process to ping the network about the issue.
920	2014-06-14	@saab007 You did the right thing. Also we do see issues in that area. Our network team is working to fix it, ASAP. Thanks for your patience!
921	2014-06-14	@hannephoto Glad you enjoyed Hanne! You can also "Like" the AT&T Live Proud Facebook page by visiting http://att.com/liveproud .
922	2014-06-14	@SleepwalkrAries You are welcome! Be sure to "Like" the AT&T Live Proud Facebook page by visiting http://att.com/liveproud .
923	2014-06-14	@ohheyitsshann If you ever find Richy tell him we said hi.
924	2014-06-14	@MackyBradley That's what we like to hear, Macky. Thanks for the shout out! Good luck on your project.
925	2014-06-14	We honor our flag by supporting those who protect it and the freedom it represents. #FlagDay http://soc.att.com/1lmLLSG pic.twitter.com/dTfBlLteBo
926	2014-06-14	Hangout w/ us & @AdamLambert 1p PST today http://soc.att.com/1iwBMVg for live Q&A! http://att.com/liveproud #ATTLiveProud
927	2014-06-15	@SepiasSecret Thank you for creating and sharing your #ATTLiveProud meme!
928	2014-06-15	@enfeugo You're welcome! Enjoy the show. #ATTLove
929	2014-06-15	@kelsiransom What's going on?
930	2014-06-15	@GameGamer43 Bryan, we do see some issues in your area. Our network team is working to resolve it ASAP. Thanks for your patience!
931	2014-06-15	@MamaLaughlin Now that's what we like to hear, Christina. You were in good hands with Lynelle. Thanks for the shout out!
932	2014-06-15	@OGTatum_ Is this an issue with your home internet? Try these tips and let us know if you're still having issues. http://soc.att.com/1g8QLnU
933	2014-06-15	@don_tillery What a great family pic! Thank you for sharing and happy #FathersDay to you.
934	2014-06-15	@JGinz11 Hi Jack, it looks like a beautiful day for a game!
935	2014-06-15	@kylie_hubbard Kylie, those look delicious. Lucky you!
936	2014-06-15	@Miz631 Thank you for sharing your #ATTLiveProud meme! You can "Like" the AT&T Live Proud Facebook page at http://att.com/liveproud .
937	2014-06-15	@riss_bonasso Hi Marissa, do you mean AT&T Next? You can learn how to get a new smart phone every year at: http://soc.att.com/UE0MVr .
938	2014-06-15	@LynnShulman Hi Lynn, Thank you for sharing! You can also "Like" the AT&T Live Proud Facebook page by visiting http://att.com/liveproud .
939	2014-06-15	@heystephanator Thank you for the compliment, we will share it with our team. Did you happen to get Mr. AT&T Repair Guy's name? Let us know!
940	2014-06-15	@blurbette Hi Dorianna, thank you for your shout out, we love to hear this! We'll share your feedback with the team, have a great day.
941	2014-06-15	@SepehrPhoto Hi, we are aware of an issue in your area and our team is working quickly to resolve it. Thank you for your patience.
942	2014-06-15	@amyroonie Oh no. Why is that, Amy?
943	2014-06-15	@malicewi We're not happy unless you are, Maria. That said, you made our day too. Thanks for the shout out! #ATTLove
944	2014-06-15	@ksel16 We have plenty of options, Kameelah. Check them out here;http://soc.att.com/17iSYXL
945	2014-06-15	@lizzyyHarmonnn How can we change this to love, Liz?
946	2014-06-15	@michaelmellor Thanks for sharing your awesome experience with us, Mike! We're happy to hear Dustin was able to help. #ATTLove
947	2014-06-15	To all the #dads -- for all you do, happy #FathersDay.pic.twitter.com/CjHNPSAzSY
948	2014-06-16	$ATT teams with #edtech firm @udacity in #MOOC push, agrees to hire some of its #onlineeducation tech grads. http://ow.ly/3lPrXP
949	2014-06-16	@alexrickert Have you reported the issue with Mark the Spot? It helps inform us where enhancements should go next: http://soc.att.com/1ju7ylG
950	2014-06-16	@_ValerieEdwards Time for a #LoveTheSavings dance, Valerie. Enjoy!
951	2014-06-16	@AgentAllen We're sorry you encountered a long wait time, Allen. We're always available online if you need us. Let us know if we can help.
952	2014-06-16	@iamDiamondWhite That's sound advice. #ItsNotComplicated
953	2014-06-16	@LisaLlew1988 Your pup looks quite dashing in his shirt. He'll be singing along before you know it! Thanks for sharing, Lisa.
954	2014-06-16	@Duskkyy Hi there, you can learn how to manage your data usage and get the most from it here: http://soc.att.com/1mRHm8j
955	2014-06-16	@royston_justin Nothing better than an awesome new device. Makes us feel like: http://bit.ly/1ju2gXF .
956	2014-06-16	@LisaLlew1988 Lisa, even though we think you probably meant for this to go to ATTilaLaHan, we thought it was pretty pug-tastic!
957	2014-06-18	@amazon Since you're using $ATT, might as well have called it the #Nook!
958	2014-06-18	@TMFBreaking @themotleyfool Love the features. Love the idea of having phone plugged into the $AMZN ecosystem. Dislike $ATT #dealbreaker
959	2014-06-19	timely given the release of the Amazon Fire phone: 7 Charts Comparing $ATT and $VZ: http://www.dividend.com/how-to-invest/7-charts-that-compare-att-and-verizon-t-vz/ … via @dividenddotcom
960	2014-06-24	MT @HughesNews: Merger mania on Cap HIll. $ATT and $DTV CEO's testify in the House, then the Sen..What to expect: http://www.bloomberg.com/video/at-t-chief-takeover-of-directv-means-lower-prices-D~Rou5rhRlqekZ~hBDmHIA.html …
961	2014-06-27	Mexican billionaire Carlos Slim to buy out @ATT's $5.9 billion stake in America Movil $AMX $ATT http://www.bizjournals.com/dallas/news/2014/06/27/mexican-billionaire-carlos-slim-to-buy-out-at-ts-5.html?ana=twt … via @DallasBizNews
962	2014-07-01	$ATT not trading today bc CAN mkt closed for Canada Day. $ATTBF looking good! Looking forward to tmrw's gap up on my $ATT..$$$
963	2014-07-02	Now @ATT CEO Randall Stephenson joins @SquawkCNBC for a #firstonCNBC interview $ATT $DTV
964	2014-07-03	@WolfOfWeedST @thestockgurus @ChrisParry IMHO, smart money stays with $ATT $QEDN $VPOR $GHG. Everything else trimmable/tradeable.
965	2014-07-07	Question about old NR http://www.abattis.com/s/news.asp?ReportID=635419 … Mar 12, 2014 Abatt $ATT $GRNH $ATTBF http://investorshub.advfn.com/boards/read_msg.aspx?message_id=104062092 …
966	2014-07-08	$ATTBF $ATT:CSE bid is building up pic.twitter.com/6flXWWTUIb
967	2014-07-09	$ATTBF $ATT:CSE #abattis Good recovery for @Abattis today. Best company in MMJ industry.pic.twitter.com/BeXu9IWHQN
968	2014-07-10	@brandylynn1013 Awesome, Brandy! Thanks for the #ATTLove.
969	2014-07-10	@JohnjayVanEs Awesome! Thanks for the #ATTLove. Let us know how you enjoy the new phone!
970	2014-07-10	@kudi559 Thanks for the #ATTLove, Raul!
971	2014-07-10	@himynameis_shwa Hi Nashwa - welcome to the #ATTFamily!
972	2014-07-10	@tjohn825 Hey - we'd love to help online. Can you please provide more details on your issue?
973	2014-07-10	We're proud to support @LULAC and their 85 years of progress for diversity http://soc.att.com/1lY9qn4 #LULAC14 #ATTImpactpic.twitter.com/1vqrrAtDIO
974	2014-07-10	Selfies in church? @ConcordDallas is closing the gap between faith and tech http://soc.att.com/1onP48o #InspiredMobilitypic.twitter.com/O6cwlfSEoa
975	2014-07-10	'Mad Money' Lightning Round: @ATT Is a Buy http://trib.al/l3dcRkc $ATT via @ScottRutt
976	2014-07-11	Welcome to @Abattis (CSE: $ATT; OTCQX: $ATTBF)! The biotechnology company joins #OTCQX today for its U.S. investors http://bit.ly/1mGblkI
977	2014-07-23	#Apple wants to shut out wireless carriers from its wallet. Where that would leave carriers: https://www.theinformation.com/Apple-Mobile-Wallet-Talks-Heat-Up … $vz $att $tmus
978	2014-07-25	@PipsToDollars @NotoriousPaulie true dat. staying diversified to counter. but my canadian $ in can. tickers $ATT,$CAN.scraping barely green
979	2014-07-31	These are some very interesting developments. Looks like $ATT owns these rights http://www.stockwatch.com/News/Item.aspx?bid=Z-C%3aATT-2198451&symbol=ATT&region=C … $ATT.cse $ATTBF $AFI.cse $RSSFF
980	2014-09-17	$VZ wants to sell its towers, following $ATT. This is logical: Towers are worth intrinsically more in other hands.1/3 http://bloom.bg/1yhSeoR
981	2014-10-06	respect to the CSE, but hope one day the TSX.V unpuckers its ass for companies like $CAN $ATT $SL. HATE phoning in trades!!
982	2014-10-08	ftc/fcc reach 105m settlement w/govt by $att…saying unlawfully placed charges that were unauthorized. “cramming”
983	2014-11-09	At the margins: "Telecom’s Cat Fight" http://stks.co/h1HnA via @barronsonline #Broadband #Oligopolies $ATT $VZ $TMUS $S $$
984	2014-11-12	Still the same company, with great mgmt., one day closer to $mmpr . $ATTBF $ATT more cheap shares please!!
985	2014-11-20	Fitch Rates AT&T's Senior Unsecured Notes Offering 'A'; Remains on Negative Watch http://ow.ly/ECQBT $ATT
986	2014-11-26	"@smallcappower1: @Abattis Bioceuticals $ATT is a Top Gainer Today, Soars 43% in 2Days, Read More: http://goo.gl/dHi0RS "
987	2014-12-26	3 Companies that need to step up in 2015 http://thetradecircle.com/content/3-stocks-need-step-2015 … … $AMZN $S $TSLA $FB $TMUS $ATT $YHOO $FB $TWTR $GPRO
988	2014-12-30	@srhhdgs the big game is finally here! We want to hook you up with new team gear and more for a #BetterSaturday! Follow & DM for details.
989	2014-12-30	@_natethegreat_1 Welcome to the #ATTFamily Nate, we're happy to have you!
990	2014-12-30	@toomuch4ne1 That’s right, Rachel! You’ll definitely be ready for next season. #BetterSaturday
991	2014-12-30	@eastonrowe You bet, Easton! We hope you enjoy the goodies. Keep cheering your team to victory. #BetterSaturday
992	2014-12-31	New Year, new commitments. Take the pledge to not text and drive. #ItCanWait http://soc.att.com/1vH4xEZ pic.twitter.com/r8gUzFFw0A
993	2014-12-31	@ChadwickW79 Thanks, Chadwick... Strong like our signal.
994	2014-12-31	.@JoeMontana if you’ve got it, flaunt it!
995	2014-12-31	We're among their biggest fans & supporters. Find out what it means to be an #ATTAthlete: http://soc.att.com/1vG8Ujm
996	2014-12-31	@ResiliencyMusic Glad you asked! It means we've engineered our network to provide an optimal signal experience.
997	2014-12-31	@luv_soccer Thanks, we're so glad you enjoy it!
998	2014-12-31	@genegarza Thanks, Gene- very glad you're enjoying them! Happy New Year!
999	2014-12-31	@randychipman Thanks for the shout out, Randy!
1000	2014-12-31	@Iam_Da_Mann Thanks for the shout out, Chris. Happy to hear you enjoyed it!
1001	2014-12-31	It's almost #Midnight! 5…4…3…2…1.. #HappyNewYearpic.twitter.com/MjM9ExFh9B
1002	2015-01-01	$CYCC this year will be fire works Take them profits Team PennyHatStocks Team Money Makers $GE $NSEH $ATT $PLKD pic.twitter.com/kQb3vvA1B6
1003	2015-01-01	@TxRunner132 Hi Cheryl, we're glad to hear our team helped you out and hope you #LoveTheSavings!
1004	2015-01-06	$ATT $AFI Affinor chairman sues Abattis, Withrow over defamation. Hope justice is served @NBrusatore #legalizemarijuana #StocksToWatch
1005	2015-01-11	@iam_Kyle You're welcome, Kyle!
1006	2015-01-11	@akofoid Hi Andy, starting 1/25 we will offer Rollover Data. http://soc.att.com/1AFK6fU
1007	2015-01-11	@dcamp97 Enjoy the Rollover Data, David!
1008	2015-01-12	We get onto $att about data throttling, plus Apple TV as a HomeKit hub on @tmodaily. That's me, @verso & @jgamet http://www.macobserver.com/tmo/podcast/tmo-daily-observations-2015-01-12-att-data-throttling-apple-tv-homekit-hub?utm_campaign=tmo_twitter …”
1009	2015-01-12	I talk $att data throttling & Apple TV as a HomeKit hub on @tmodaily with @verso & @TMOBryan http://www.macobserver.com/tmo/podcast/tmo-daily-observations-2015-01-12-att-data-throttling-apple-tv-homekit-hub?utm_campaign=tmo_twitter …
1010	2015-01-12	TMO Daily Observations 2015-01-12: AT&T Data Throttling, Apple TV HomeKit Hub http://www.macobserver.com/tmo/podcast/tmo-daily-observations-2015-01-12-att-data-throttling-apple-tv-homekit-hub?utm_campaign=tmo_twitter … #tdo $att #apple #homekit
1011	2015-01-12	@Ohiostathletics Ready for gameday, Bucks fans? Stay on top of the game by downloading the @ATTStadium app: http://soc.att.com/1FMdo26 #UOvsOSU
1012	2015-01-12	@perezelvin02 A great idea for great customers like you, Elvin.
1013	2015-01-12	@Cervantes1127 We love to make our #ATTFamily happy! :)pic.twitter.com/S0WUWf7F1P
1014	2015-01-12	@_xdVenom_ Only the best for our #ATTFamily!
1015	2015-01-12	@that_gurmgurm We agree! It's the year of the rollover! #RolloverDatapic.twitter.com/capeuUQVuf
1016	2015-01-12	@trashedharold We're glad this news made your day! :)
1017	2015-01-12	@robertk600 No news just yet, Robert. Check this site out for the latest updates: http://www.att.com/esupport/softwareUpdates.jsp …
1018	2015-01-12	@missashhxo Hope that was a nice surprise!pic.twitter.com/qu3QmhAQwM
1019	2015-01-12	@JamesWarvel16 gameday is finally here! We've got some gear for you to enjoy a #BetterSaturday for the big game, follow & DM for details!
1020	2015-01-12	AT&T to FTC: We Can Throttle Data, and You Can't Stop Us http://www.macobserver.com/tmo/article/att-to-ftc-we-can-throttle-data-and-you-cant-stop-us?utm_campaign=tmo_twitter … $att #ftc #wireless #data
1021	2015-01-12	@_DR_Loomis Sounds like a pretty sweet deal to us!pic.twitter.com/9XeJ23c1aW
1022	2015-01-12	@abiolatv Thanks for the shout out. We'll be sure to pass along your kind words!
1023	2015-01-12	@_MarcusManuel We'd be happy to welcome you back with open arms, Marcus: http://themobilemovement.tumblr.com/post/107542609067/get-it-get-it?tmp=1421078395000 …
1024	2015-01-12	Following T-Mobile, AT&T Allows Some Customers to Roll Over Unused Data, via @nytimes #abouttime $ATT http://bits.blogs.nytimes.com/2015/01/07/following-t-mobile-att-allows-some-customers-to-roll-over-unused-data/?smprod=nytcore-iphone&smid=nytcore-iphone-share …
1025	2015-03-08	#Apple replaces $ATT in the #DowJones Industrial Index http://on.recode.net/1BW1vFg MT @HopeFrankpic.twitter.com/OgzNggAxCO
1026	2015-03-16	$ATT uses FCC net neutrality regulation it hates against FTC in data throttling case. http://www.macobserver.com/tmo/article/att-uses-fcc-net-neutrality-rules-it-hates-in-fight-against-ftc?utm_source=macobserver&utm_medium=rss&utm_campaign=tmo_twitter …pic.twitter.com/A44ucOyUzZ
1027	2015-03-18	$AAPL joined DOW Wednesday, replacing $ATT.
1028	2015-03-26	Misinformation, bad customer service lead to #Churn. Selling r $ATT stock, as customers will flock 2 competition. @ATTCares
1029	2015-04-22	BREAKING: AT&T reports first-quarter EPS of $0.63 on revenue of $32.6 billion. $ATT
1030	2015-04-22	BREAKING: AT&T Q1 revenue at $32.6 billion. $ATT
1031	2015-04-23	AT&T Inc. selling bond to fund $67.1B merger with DirecTV @ATT $ATT @Directv $DTV
1032	2015-05-04	@WSJ $ATT has 100 staff for .gov requests for users private phone data. Realize how much these cos. know about you! http://si.wsj.net/public/resources/images/P1-BT618_SURVEI_16U_20150503183007.jpg …
1033	2015-06-22	#netneutrality laws forcing telecos to abandon legacy policies and rethink data revenue streams $ATT $S $VShttp://read.bi/1LpCntQ
1034	2015-07-12	Here's what happened in mobile this week: $TMUS $ATT mobile wars, $MSFT mobile strategy, $AMZN mobile storagehttp://read.bi/1GfLS7e
1035	2015-08-07	iOS 9 beta shows AT&T is finally on board with Wi-Fi calling support. #iphone $att http://www.macobserver.com/tmo/article/ios-9-public-beta-shows-att-is-finally-embracing-wi-fi-calling?utm_source=macobserver&utm_medium=rss&utm_campaign=tmo_twitter …pic.twitter.com/3VlpfKROLc
1036	2015-08-15	$ATT was the #NSA's enthusiastic top surveillance partner http://boingboing.net/2015/08/15/att-was-the-nsas-enthusiast.html …
1037	2015-09-20	@iPERMTiNASWEAVE Wi-Fi Calling on AT&T is available in the iOS 9 beta. We plan to launch the service this year and will have more info soon.
1038	2015-09-20	@Trev0ASU We’re a fan of your football spirit. Follow us and send us a DM for a gift to make this Saturday a #StrongerSaturday.
1039	2015-09-20	Time to go! #NYFW here I come. http://soc.att.com/1UYJkIc https://amp.twimg.com/v/3ef988bd-3889-4c10-bc02-fd8156410295 …
1040	2015-09-21	@harris2weeter Thank you for being a member of the #ATTFamily! We work hard to keep you up and running!pic.twitter.com/WOZajGe3Dh
1041	2015-09-21	@CatrinaVienrich We're happy to have you as a part of the #ATTFamily, Catrina!
1042	2015-09-21	@MoonshineDesign That's awesome! And you have an adorable puppy! pic.twitter.com/TRd2XwdcIk
1043	2015-09-21	Join us in proud support of @JordanSpieth & his quest for the @PGATOUR #FedExCup. #LetsGoJordan #ATTathletepic.twitter.com/Qozcwjin8S
1044	2015-09-21	Ooh! Aah! Your favorite shows, anytime on the go. The All in One Plan from AT&T + @DIRECTV. http://soc.att.com/imagine46 pic.twitter.com/jyHa0XLeMB
1045	2015-09-22	@steffanpedersen We appreciate the loyalty, Steffan! #ATTFamily
1046	2015-09-22	@samuelswem4 We love your soccer passion! Follow and DM us, we have something for you.
1047	2015-09-22	@codyeff He has one of the best shots in the game right now. Follow and DM us, we have something for you!
1048	2015-09-22	@DisneyGirl18 What a winning combination! We totally believe you should be able to go from this to this pic.twitter.com/QWkB83jEdq
1049	2015-09-22	@jayyy_jermaine We can see you're a big MSST Football fan. Want to make watching ur favorite team even better? Follow and DM us for details.
1050	2015-09-22	@kylie10e We want to match your gameday spirit. Follow & DM for details on how to have a #StrongerSaturday when you’re watching the game.
1051	2015-09-22	@rachellealaine Are you ready to cheer on TEX Football this weekend? Follow & DM us to have a #StrongerSaturday
1052	2015-09-22	@maddiepeek are you ready for TCU game? We want to get you closer to the action. Follow us and send us a DM for details! #StrongerSaturday
1053	2015-09-22	@sammileigh2017 We’re a fan of your TCU spirit. Follow us and send us a DM for a gift to make this Saturday a #StrongerSaturday.
1054	2015-09-22	@amy_perea02 You just scored a #Touchdown with @ATT! Follow us and send us a DM to win a #StrongerSaturday.
1055	2015-09-22	@bowlinmaster, are you excited for GT game? We want to make your day even better. Follow & DM us for the details. #StrongerSaturday
1056	2015-09-22	@Savannah_Jacq Hey football fan! You've been strong all season and we want to thank you with a #StrongerSaturday. Follow & DM us for details
1057	2015-09-22	@Ampisdabest4 Hey football Fan! Thanks for staying strong all season long. We have a gift to give you. Follow & DM us for the details.
1058	2015-09-22	@SmittyIceee Looks like someone loves themselves some football! We want to reward your spirit with a gift. Follow & DM us for details.
1059	2015-09-22	@GaTechFan10 Are you ready for a #StrongerSaturday this weekend? Follow us and DM us for a cool gift to top off your game day!
1060	2015-09-22	@mckelsey19 We can see you're a big UGA fan. Want to make watching your favorite team even better this weekend? Follow & DM us for details.
1061	2015-09-22	@kimlittle3388 We know you're ready for the UGA game. Follow & DM us for a great gift to help you have a #StrongerSaturday
1062	2015-09-22	@dixonbryce Your love for UGA is unparalleled. If you’re ready for a #StrongerSaturday, follow & send us a DM for the details!
1063	2015-09-22	@indigow76 Looks like someone loves themselves some football! We want to reward your spirit with a gift. Follow & DM us for details.
1064	2015-09-22	Thanks for all the #GigaPower love, Mayor!https://twitter.com/IvyRTaylor/status/645972354460348417 … High speed internet helps us bridge gaps and provide more opportunities to build prosperity. @ATT
1065	2015-09-22	@abugsmom95 We're glad Nicole was able to help you out, Lisa! Please follow & DM us details, we would like to show our appreciation to her.
1066	2015-09-22	@nosoupforgeorge, are you excited for Cal Football? We want to make your day even better. Follow & DM us for the details. #StrongerSaturday
1067	2015-09-22	@IvyRTaylor Such a pleasure talking about #GigaPower with you yesterday, Mayor!
1068	2015-09-22	@jtaylor527 We love it when he finds the back of the net! What MLS team do you support? #SoccerEverywherepic.twitter.com/8yRTaFrP7f
1069	2015-09-22	@Frankelz_ He had quite the goal this week. Is he your favorite MLS player? #SoccerEverywherepic.twitter.com/EbI7JG0EY7
1070	2015-09-22	@IronLungs10 That was an impressive goal! Who is your favorite MLS player? #SoccerEverywherepic.twitter.com/RuGbsfoF7K
1071	2015-09-22	@codyeff Impressive day for both of them! Do you think Felipe deserves the #GOTW? #SoccerEverywherepic.twitter.com/DrcuHEdYfD
1072	2015-09-22	@soccrplayr4 He is such an awesome player to watch. What MLS team do you support? #SoccerEverywherepic.twitter.com/0Guw4Pfm84
1073	2015-09-22	@AirAM1977 That was an incredible shot! What MLS team do you follow? #SoccerEverywherepic.twitter.com/lpC2kJPTsf
1074	2015-09-22	@mus_toe Glad you were taken care of, Tommy!
1075	2015-09-23	@dgmcdowell We're happy to hear that, David! Thanks for the feedback.
1076	2015-09-23	@theleewilson We can feel the love, Lee! #LovetheSavingspic.twitter.com/Bkxwvt5Gte
1077	2015-09-23	@the_charles11 Hey football Fan! Thanks for staying strong all season long. We have a gift to give you. Follow & DM us for the details.
1078	2015-09-23	@sovivACEous Are you ready for a #StrongerSaturday this weekend? Follow us and DM us for a cool gift to top off your game day!
1079	2015-09-23	@e_alexx We want to match your gameday spirit. Follow & DM us for details on how to have a #StrongerSaturday when you’re watching the game.
1080	2015-09-23	@JonathanDror Looks like someone loves themselves some football! We want to reward your spirit with a gift. Follow & DM us for details.
1081	2015-09-23	@delaneyyyfittz We’re a fan of your #Sooner spirit. Follow us and send us a DM for a gift to make this Saturday a #StrongerSaturday.
1082	2015-09-23	@Hood_25 Hey football fan! You've been strong all season and we want to thank you with a #StrongerSaturday. Follow & DM us for details
1083	2015-09-23	@1NatashaStevens Love to see people interact with @iamrocketismail! We're so excited, we have a cool gift for you, send us a DM for details.
1084	2015-09-23	@asu_PH Noticed you're a big ASU fan. Want to make watching the team even better this weekend? Follow & DM us for something awesome!
1085	2015-09-23	@SunDevilStephen Your love for ASU Football is unparalleled. If you’re ready for a #StrongerSaturday, follow & send us a DM for the details.
1086	2015-09-23	@youngdonnyboy You excited for some TAMU Football? We want to make your day even better. Follow & DM us for the details. #StrongerSaturday.
1087	2015-09-23	Talk about team spirit! Miami took the top spot in this week's rankings. http://soc.att.com/1KQl3NO #FootballEverywherepic.twitter.com/JtMXqKnys7
1088	2015-09-23	@Redstro Of course, Richard! We will certainly pass along your kudos - thank you for sharing your experience with us!
1089	2015-09-23	@BradFoxUS Thank you for your loyalty, Brad! We appreciate you!
1090	2015-09-23	@jonasicaH We're so glad you had such a great experience! We aim to please!
1091	2015-09-23	It’s the #FirstDayofFall-which also means fall shows are back! Join @Uverse tonight for their live #Empire chat!https://twitter.com/Uverse/status/646716826219581441 … We’re ready for all the drama...but really, we're all about Cookie. Chat with us tonight! #Empire https://twitter.com/EmpireFOX/status/646674147045699584 …
1092	2015-09-23	@iTareek1 We bet you feel like this now... pic.twitter.com/mZziYbwROA
1093	2015-09-23	The new iPhone is coming. And AT&T offers Rollover Data℠ to share.* Pre-order now @ http://soc.att.com/iPhone6s19 pic.twitter.com/OhAe1pcI5H
1094	2015-09-24	$PCO $aapl others use contentguard (PCO) in manner the court validated Ruling that patents are valid against $ATT $HTC Huawei and Motorola
1095	2015-10-29	"My chance to hack his phone," @gilliantett #KnightBagehot keynote w/ $ATT CEO. Table consensus she's most badass moderator/editrix #cjskb40
1096	2015-11-06	@Abattis Provides Corporate Update | InvestorIntel http://bit.ly/1PexIx4 $ATT $ATTBF #cannabis
1097	2015-11-18	#wireless #spectrum is king former $FB exec to take on $att $vz $tmus $gsat has #wifi spectrum http://ow.ly/UMqlp #mobile #telecom #FCC
1098	2015-12-14	#Monday morning #MostActive on the #CSE #MomentumPR #SmallCap #MicroCap #Cannabis $CHX $BLO $SL $HMK $AFI $LDS $BOT * $IN * $KWG $ATT
1099	2015-12-15	@Jbear1823 @Herschelsupply Awesome! Enjoy your #StrongerSaturday.pic.twitter.com/DxJH4XCHQL
1100	2015-12-15	@jessicandrea No better time to be a #Houston fan, Jessica. DM us so we can reward your spirit with a fun #StrongerSaturday gift. #GoCoogs
1101	2015-12-15	When @POTUS met $HON $DOW $GE $ADM $AET $BA $GOOG $IBM $JPM $GS $ATT $AMEX $BAC $CHV + more http://reut.rs/1YcPm9N pic.twitter.com/Zw7kbIXgJ3
1102	2015-12-16	#EndOfTheDay #MostActive on the #CSE #MomentumPR #SmallCap #MicroCap $MMJ $CPN $ATT $SOM $SL $EAT $RFR $KWG ** $ACB ** $AMP
1103	2015-12-16	@jhanks12 Thanks Julius – we think so too! We’ll be sure to pass along the love.
1104	2015-12-16	@Beautiful_Joce Great way to spend New Years! DM us so we can reward your #Seminoles pride with a sweet #StrongerSaturday gift.
1105	2015-12-16	@nikki_droz Sounds like you're ready for the game, Nikki! DM us so we can reward your #Noles pride with a great #StrongerSaturday gift.
1106	2015-12-16	@AlexMortonYPR Sounds like a great time, Alex! DM us so we can reward your #BoomerSooner spirit with a sweet #StrongerSaturday gift.
1107	2015-12-16	@Nathan_MiChAel_ Best way to end the year, Nathan! DM us so we can reward your #BoomerSooner pride with an awesome #StrongerSaturday gift.
1108	2015-12-16	@CZabes We can tell you're a big #OU fan so we're rewarding your #BoomerSooner pride with a sweet #StrongerSaturday gift! DM us for details.
1109	2015-12-16	@varner_taylor Hey Taylor, we love your #BoomerSooner spirit so we're sending you an awesome #StrongerSaturday gift! DM us for details.
1110	2015-12-16	.@exxonmobil with your sign so bright, won't you fuel our road trip tonight? We'll bring a car with wifi if you bring #PlentiOf snacks
1111	2015-12-16	@MrPlutofinest Of course, Pluto. Always lookin' out for our boy!
1112	2015-12-16	2015 innovations set the stage for #IoT to become a part of our daily lives in 2016. http://soc.att.com/1YkpNOI pic.twitter.com/FB30JW45F1
1113	2015-12-17	#MostActive on the #CSE at the #Closing #MomentumPR #SmallCap #MicroCap #Stock #Market #Shares $NSK $ATT $KWG ** $ACB ** $CPN
1114	2015-12-27	@Dezynernama No problem. Stay strong this season! #StrongerSaturdaypic.twitter.com/rONTaklONg
1115	2015-12-27	@Jackiedonblack Boom! Glad we could be a part of your #StrongerSaturday.pic.twitter.com/LrzGH6HlJQ
1116	2015-12-27	@Ryan__Hyman Welcome to the #ATTFamily, Ryan! Thanks for the shout out.
1117	2015-12-28	No controversy over this selection – the South dominates data among the Power 5. http://soc.att.com/1QAR12T pic.twitter.com/XXzCv08M0Y
1118	2015-12-29	@MoreNeXus We're working on expanding our services as quickly as we can! We can't wait either!
1119	2015-12-29	@GMT_90 If you’re happy, we’re happy - only the best for the best, Gian! Thanks for the #ATTLove.
1120	2015-12-29	Settling for the ways of the past? Update your life with @DIRECTV.http://bit.ly/1JeloLE
1121	2015-12-29	@jimfried Love the selfie, Jim! Glad to hear Bryan and Esteban were able to help you out - we'll be sure to pass along your thanks!
1122	2015-12-29	@unclenappy The key to success is finding the fam when you need them. ;) Thanks for being part of ours! #ATTFamily
1123	2015-12-30	@PrettySkiniE Welcome to the #ATTFamily – we’re thrilled to have you!
1124	2015-12-30	@brianmoran91 Only the best for the best, Brian! Wishing you and your new phone a happily ever after.
1125	2015-12-30	@SAMJANOLU We're working to make a deal with the station owner, Samella!
1126	2015-12-31	@LizetteBeard Glad these commercials are a touchdown in your book, Lizette! Thanks for being a loyal member of our #ATTFamily!
1127	2015-12-31	@jones1906 Glad we end 2015 with a laugh for you, Coach Jones! Happy New Year!
1128	2015-12-31	If the playoffs came down to data usage, the folks from Tuscaloosa would take the crown. http://soc.att.com/1QAR12T pic.twitter.com/0b7Z41boq7
1129	2015-12-31	@NackSammans Happy to hear Marc could help get you ready for 2016. Happy New Year, Nick!
1130	2015-12-31	As you bid farewell to 2015, say goodbye to distracted driving too. #ItCanWaithttps://amp.twimg.com/v/8d81c271-0265-48d4-a5cc-0155f6569f09 …
1131	2015-12-31	@hawkeyeinmd Congratulations on a well played #StrongerSaturday!pic.twitter.com/aZlOWpsyJQ
1132	2015-12-31	@kburnzy Thanks for the #ATTLove, Karen! We love seeing you end 2015 with a smile
1133	2015-12-31	@KirkCousins8 Glad we could make you laugh, Kirk. That's a touchdown in our book! Thanks for the shout out!
1134	2016-01-01	@flanman29 High five, Kyle! Thanks for the #ATTLove.
1135	2016-01-01	@Scott_Calvert No problem. Stay strong this season! #StrongerSaturdaypic.twitter.com/hnVJjwaG8e
1136	2016-01-01	@OkieTana Hi Tana. We know how important it is to get the channels you want! Stick with us while we fight for you.
1137	2016-01-01	@faris Hearing great reviews like yours makes us want to do a happy dance! Join us?pic.twitter.com/QWZjjQrC8o
1138	2016-01-02	@HashtagLia Boom! Glad we could be a part of your #StrongerSaturday.pic.twitter.com/28kOkHnuI4
1139	2016-01-03	@lizstras We're happy to be your new love, Liz! Welcome to the #ATTFamily!pic.twitter.com/FHVjSvrpwY
1140	2016-01-03	@AndrewsBrian4 Hi Brian. We’re negotiating with them to reach a reasonable agreement that makes sense for our customers.
1141	2016-01-03	@LaurenEliseWill Best news! Enjoy your #NextNewDevice, Lauren!pic.twitter.com/1xkmbFdTTx
1142	2016-01-03	@LHOCreations Woohoo! Thanks for the awesome shoutout -- we'll be sure to pass the kudos along.pic.twitter.com/JWmdQWFntj
1143	2016-01-04	Tune in tomorrow at 9amPT when our execs take the stage from #ATTDevSummit #ATTVegas http://www.att.com/gen/press-room?pid=25182 …
1144	2016-01-04	@TheChrisOchs We've got love all day, everyday! Thanks for staying strong this season, Chris. Enjoy!
1145	2016-01-04	@RichRennicks Don't you just hate when that happens! Check here for availability, Rich:http://att.com/gigapower
1146	2016-01-05	@jenhsampson Hi Jennifer, we are happy to support!
1147	2016-01-05	We're live at #CES2016 and keeping you up to date on all the latest news. http://soc.att.com/1JrwUU6 #ATTVegas
1148	2016-01-05	@russianswimmer You're welcome, Brian! Happy 2016.
1149	2016-01-05	#DigitalLife is getting smarter. Soon you’ll be able to control your home with your @DIRECTV Genie HD DVR. http://soc.att.com/1S1Y5rc #CES2016
1150	2016-01-05	@MsRosie89 We definitely do, Rose! Isn't she the best?
1151	2016-01-05	@Erik_L1965 Woo-hoo! We're here to keep you connected, Erik!
1152	2016-01-05	Starting now: Watch #ATTDevSummit keynote live #CES2016 http://soc.att.com/1R97OvJ
1153	2016-01-05	Let us tell you a story… you were great last night! Thanks for speaking at #ATTDevSummit. https://twitter.com/KevinSpacey/status/684168859599941636 … About to give a speech in Vegas to kick off #CES2016 @ATT. Hoping for better luck at the tables after! K#LasVegas pic.twitter.com/1OtwrFelgn
1154	2016-01-05	What does the future hold for AT&T and your favorite technology? Tune in/enero/5 9amPT #ATTDevSummit keynote: http://soc.att.com/1R97OvJ
1155	2016-01-05	@PatriciaHeaton Bravo! Clearly talent runs in the family, Patricia.
1156	2016-01-05	Starting/enero/8 our portfolio of rugged devices will grow thanks to the Kyocera Duraforce XD and DuraXE. http://soc.att.com/1VBPLgM #CES2016
1157	2016-01-06	Need to catch up on the happenings at #CES2016? We've got you covered with our live blog #ATTVegas: http://soc.att.com/1JrwUU6
1158	2016-01-06	@nickwynn4 Anything to help get you over the Wednesday hump, Nick. Enjoy!
1159	2016-01-06	@SarahScoop We're so glad that the #Priv is making your life easier!
1160	2016-01-06	All the news you missed from #ATTDevSummit in one flipboard #ATTVegashttp://flip.it/a3.yw
1161	2016-01-07	@erikelmer45 We're so happy to have you as a part of the #ATTFamily!pic.twitter.com/ciD0BlWki3
1162	2016-01-07	@rlopezwfaa That's great to hear, Rebecca!pic.twitter.com/6QtA9wOybk
1163	2016-01-07	@ShaunieONeal Thanks for taking the time to let us know, Shaunie! We will be sure to pass along the kudos!
1164	2016-01-07	@ApryllAileen That's great to hear, Apryll! You all look like one big #ATTFamily!
1165	2016-01-07	Sending good vibes to #ATTAthlete @JordanSpieth as he starts his 2016 season. Good luck! #LetsGoJordan
1166	2016-01-07	@LLducks We hearing this, Lesley! We'll be sure Lauren knows how stellar she is - thanks for the #ATTLove!
1167	2016-01-07	@dkim_bruh You got it, DeJhard! #MobilizingYourWorld
1168	2016-01-07	@TheBasitHound You're welcome, Basit! #MobilizingYourWorld
1169	2016-01-07	@MaryPascoe He sounds like a rockstar!! Thanks for sharing that with us, Mary! Do you happen to remember his last name?
1170	2016-01-07	#CES2016 is coming to a close. Check out the future of #IoT and see all announcements, all in one place here: http://soc.att.com/1JrwUU6
1171	2016-01-07	@russianswimmer Sounds like she's a beaut! In true New Year's spirit, out with the old, in the with new! Enjoy, Brian!
1172	2016-01-08	@davidnail Hey David- your night was on fire & we know the audience felt it!
1173	2016-01-08	@thebandperry You all always put on an amazing show & tonight is no different!
1174	2016-01-08	Available today, the Kyocera DuraForceXD is joining our family of rugged devices. Details here: http://soc.att.com/1RoxN2H #CES2016
1175	2016-01-08	@AshleyWarner08 @AshleyWarner08 We're just lookin' out for our girl! Enjoy your trip, Ashley.
1176	2016-01-09	@ciara It’s another incredible night of music- can’t wait to hear you bring it @Ciara!
1177	2016-01-09	@NickBrandt You’re very welcome. Enjoy your #StrongerSaturday!pic.twitter.com/UXebt2LxGl
1178	2016-01-09	@Vinny_Varvaro You have us doing the #ATTHappyDance, Vinny! Thank you for being part of the #ATTFamily.pic.twitter.com/Dga68QTM9b
1179	2016-01-10	@aauthorsmusic Loved hearing you rock it - we know the fans will think this is one of the best days of their lives!
1180	2016-01-10	Way to tee off 2016. Congrats, @JordanSpieth! #ATTAthlete #LetsGoJordanhttps://twitter.com/PGATOUR/status/686380229737058304 … At 30 under par, @JordanSpieth just won the @HyundaiTOC by EIGHT. #QuickHits http://snpy.tv/1OJnsff
1181	2016-01-10	@MoonTaxi It's going to be an amazing night of music- so glad you are all a part of it!
1182	2016-01-10	@runninamy Happy watching, Amy! We're thrilled to have you in the #ATTFamily.pic.twitter.com/e2ZUA27wTm
1183	2016-01-10	@rm Yesssss! Enjoy those blazing fast #GigaPower speeds, Ramsey.pic.twitter.com/1PhSKN9pzB
1184	2016-01-11	@NoeliaSays Noelia, don't tell anyone! #NationalChampionshippic.twitter.com/9mDDas9mVQ
1185	2016-01-11	@AimeOKeefe Aime, we admire you! Thanks so much for the shout out. #NationalChampionshippic.twitter.com/LzDOMZQ3As
1186	2016-01-11	@alex25martin Hi Alex, thank you! We'll take the compliment! #NationalChampionshippic.twitter.com/Ra8VHQGEfZ
1187	2016-01-11	@carlosoviedo Woo-hoo! You're so very welcome, Carlos! And in the wise words of Journey...pic.twitter.com/wT6kVJwGCq
1188	2016-01-11	@_____briiii Woo-hoo! In the words of a beloved, forgetful blue fish...pic.twitter.com/TzbCHUuMC6
1189	2016-01-12	@iamsydnij We hope you're just as happy as we are, Sydni! Enjoy! pic.twitter.com/V9ZsnySg88
1190	2016-01-12	Sing it loud! Sing it proud! #CFBPlayoff championship fans used enough data to stream “Yea, Alabama!” 2.5M times.pic.twitter.com/phhQZqZpGq
1191	2016-01-12	#IoTwill continue to help us live smarter & more efficiently. Imagine the future connected. http://soc.att.com/1TSmPjE pic.twitter.com/Yn3XLpaxXR
1192	2016-01-12	@ALLswellMOE3 Of course, Moesha - may you and your unlimited data live happily ever after!
1193	2016-01-12	Get Unlimited Data when you have AT&T wireless + DIRECTV. Usage, speed, other restr's apply. http://soc.att.com/UnlimitedData5 https://amp.twimg.com/v/89263b5c-5359-472d-9467-94fd3b93ba85 …
1194	2016-01-12	@steffanymeans Woo-hoo! Sounds like the best day ever, Steffany! pic.twitter.com/8rrFP4vbms
1195	2016-01-12	@Thomas9Jones Yay! What are you going to do with all that data, T.J.?!pic.twitter.com/GO8HRxx4OP
1196	2016-01-12	@CodyMathia Woo-hoo! Best news everrr!pic.twitter.com/CgM5QztRcC
1197	2016-01-12	@sonydog123 We're excited too, Joseph! And in the spirit of the moment...pic.twitter.com/kCmfB9CfrN
1198	2016-01-13	The #InspiredMobility movement is in full force! #WednesdayWisdomhttps://twitter.com/jasoncaston/status/686612355401289728 … .@revrunwisdom and #InspiredMobility brings Inspiration to Chicago and the Masses | @ATT http://soc.att.com/1K5ohJU #sponsored
1199	2016-01-13	@Bri_Clark We're so happy to hear that we could help, Bri! Thanks for the kudos on a job well done.pic.twitter.com/eG4KVhaPY1
1200	2016-01-13	@QueenLexxii Thanks for the #ATTLove, !
1201	2016-01-13	And… it’s good! Data usage at this year’s #CFBPlayoff championship out kicked previous years’ sharing by a long shotpic.twitter.com/DpluiG2uhD
1202	2016-01-13	@dawnswick Woo-hoo! Major kudos to Carley, Bill, Corey, and Jason for being so awesome!pic.twitter.com/KOLCjaT24M
1203	2016-01-13	Your car told your house to turn on the lights when you pull up. #IoTwill make it possible. http://soc.att.com/1ONCZul pic.twitter.com/1iUcRbcZKA
1204	2016-01-14	@Fletcher_Knox We have unlimited data, Fletcher! For more information, go here: http://att.com/unlimitedplan
1205	2016-01-14	@WDEdude After 22 GB of data usage, AT&T may slow speeds. For more details, go here: http://att.com/unlimitedplan
1206	2016-01-14	@KatCalvinLA Thank you Kat for sticking with us! #ATTFamily
1207	2016-01-14	@LukeEatsKookies You deserve it, Luke! #ATTFamily
1208	2016-01-14	Imagine using your voice to control your home. #IoTwill do things from change the channel to adjust the thermostat.pic.twitter.com/j1uvlMd1Xb
1209	2016-01-14	@AlexSAlex We would never want you to become a crazy person because of us, Alex! Thanks for the shout out pic.twitter.com/kPwwZEqrFp
1210	2016-01-14	#TBT In '93, we showcased a series that spoke to the future of technology. Imagine what the next 22 yrs. will bring. http://bit.ly/18MRHK8
1211	2016-01-14	@arock2423 Happy to hear it, Adam. We're pretty psyched ourselves!
1212	2016-01-15	The Canadian Exchange's #MostActive so far this morning. #Investing #CSE #Momentum* $EAT $KWG $PUF $ATT $UP *$IN* $AFI $LAG $SL *$ACB* $LTE
1213	2016-01-25	Here are this morning 10 #MostActive on the #CSE. #SmallCap #Stocks #Momentum * $KWG $PUF $VRT $PKK $PBT.U $XMG $GNI $ATT $SL * $IN *
1214	2016-01-30	$SRT 8k outlines minimum EBIDTA levels for 2016. Last time they hit those levels stock was at $10. I'm accumulating $S $VHC $ATT $AAPL $TMUS
1215	2016-02-03	Yahoo's Potential Buyers $YHOO $VZ $NWSA $T $ATT $BABA $CMCSA http://benzinga.com/z/6205255
1216	2016-02-07	Defendive stk $WEC $SO $CPB $ED $DUK $ATT Market skittish Keep positions on tight leash 4 loss exit n harvest profits @ 6% to 8% from entry
1217	2016-03-04	@Abattis subsidiary #Vergence announces launch & sale of #NOXX Botanical Blends http://bit.ly/1p1PbPc $ATT $ATTBF
1218	2016-03-08	$GOOGL #Fi offers "pay for the data u use" pricing, Nexus phone discount. #DisruptiveBusiness to $VZ, $ATT cell plan http://officialandroid.blogspot.com/2016/03/from-hi-to-fi-to-goodbye-to-invites.html …
1219	2016-04-06	#Abattis enters a licensing arrangement with #Crimson to commercialize its #NÖXX Botanical Blends http://bit.ly/1qug8v9 $ATTBF $ATT
1220	2016-04-18	@gurinder_67 This is going to get even more fun! I think this is just the beginning. Reminds me of the weed days when we did $ATT.cse
1221	2016-04-18	$ATTBF up +14.42% & $ATT +9.09% last wk- NEWS: #Abattis receives NPN from Health Canada...http://bit.ly/1oTCHrT
1222	2016-04-18	#Abattis announces co-formulation with #Vitagum http://bit.ly/23GOVay $ATTBF $ATT
1223	2016-04-22	@BIG_VK1 The social media addiction runs deep, Kent! At least we've come a long way from these days...pic.twitter.com/U4c6nyV6tS
1224	2016-04-22	Ready to #GetActive this weekend? What inspires you to hit the trail?http://soc.att.com/1VM4J6Q pic.twitter.com/RZiI4Odp9C
1225	2016-04-22	What drives you to pursue your dreams? Show us how you live #BeyondLimits & enter your video http://soc.att.com/1YGWTto pic.twitter.com/H8cItSdTbt
1226	2016-04-23	A well deserved honor! Congratulations @JordanSpieth https://twitter.com/JordanSpieth/status/723496833041879040 … Honored to be included in this year's #TIME100. Thanks @Time and @TonyRomo for the words http://ti.me/1T4lrL4
1227	2016-04-24	@AngelaJFlores So glad you are safe! Hope that Season 6 lives up to your expectations- just 6.5 hours left to go! pic.twitter.com/ctEHYGvjUM
1228	2016-04-24	Hope you enjoyed your special access to #Tribeca2016 from AT&T. Thanks for participating & see you next year!pic.twitter.com/HNfAqItb2I
1229	2016-04-25	Right out of the gate - These are the #MostActive on #theCSE this AM. #SmallCaps $DDB $AVM $CPN $RGT $UMB $TNY $BLO $IN $ATT $PKK
1230	2016-04-25	#Abattis names Michael Yung as CEO http://bit.ly/26o3ePV $ATTBF $ATT
1231	2016-05-23	$ATT up +11.11% & $ATTBF +5.24% last wk- NEWS: #Abattis announces co-formulation with #Vitagumhttp://bit.ly/23GOVay
1232	2016-06-06	$ATT up +25.00% & $ATTBF +20.73% last wk- NEWS: #Abattis names Michael Yung as CEOhttp://bit.ly/26o3ePV
1233	2016-07-20	People also fail to understand $gme is largest $att /DTV agent+largest $aapl reseller+core biz+collectibleshttp://bit.ly/29TnwJS
1234	2016-09-21	Is mobile viewing of NFL games happening, AT&T CEO says mobile viewing week over week grew 60% $ATT #communacopia
1235	2016-10-24	Thanks for the shout out, Jen! We will make sure to share the #ATTLove pic.twitter.com/uUV9AnWu93
1236	2016-10-24	.@GarthBrooks has made more than a few memories throughout his career. Congrats to the #1 solo artist in history for earning 7. #Garth7Dpic.twitter.com/0DSco4Gz3m
1237	2016-10-24	We love your need for speed! Enjoy your AT&T Fiber.
1238	2016-10-24	Another reason to smile for the camera. The #LGV20 from @LGUSAMobile will be available in stores starting today. http://soc.att.com/2eErjgL pic.twitter.com/1dYQ9CCjGF
1239	2016-10-24	Is $ATT + $TWC congress between two dying businesses? The beginning of the end of old media? @tomkeene
1240	2016-10-25	$ATT bid to expand into media as wireless biz matures is misguided. Margins crushed as nimble competitors like $NFLX $AMZN do a better job
1241	2016-10-26	Carve out some time today to celebrate #NationalPumpkinDay! pic.twitter.com/3nxcHoxWw0
1242	2016-10-27	"You can't stop the aggregation." Doubtless mantra for us all, @Blackstone CEO Schwarzman's answer to the q on the $ATT deal #cjskb
1243	2016-10-27	Have a magical Halloween with the @LGUSAMobile #LGV20. http://soc.att.com/2eKAGdW pic.twitter.com/AhKdm4NbiY
1244	2016-10-27	We’ll be giving tickets to Taylor fans including AT&T customers and special guests. We’ll share ticketing details later!
1245	2016-10-28	Fang you very much, @SamsungMobileUS #GearS2. Now, Mom won’t go batty! http://soc.att.com/2ff6c8b pic.twitter.com/CHMBoPH4QT
1246	2016-10-28	Thanks for the shout out! You've got us doing our happy dance!pic.twitter.com/hnohjIpg01
1247	2016-10-28	Looking for an ultra-fast internet provider you can count on? We're in 45 metros by end of year + still growing! http://soc.att.com/2foclhG pic.twitter.com/S2nO5H8qBu
1248	2016-10-28	Before you start your engines , join @RedBullRacing driver Max Verstappen in taking the #ItCanWait pledge today at http://ItCanWait.com pic.twitter.com/vByBvDddm6
1249	2016-10-28	12 tracks of punk rock perfection. Watch @GreenDay’s @iHeartRadio Album Release Party on AT&T LIVE. #iHeartGreenDay http://soc.att.com/GreenDay pic.twitter.com/MbFfSxW0LE
1250	2016-10-28	Woo-hoo! We understand your need for speed, Brian. Tuesday can't come fast enough!
1251	2016-10-29	We’ll be giving away lots of tickets to Taylor fans including AT&T customers and special guests. Stay tuned for details!
1252	2016-10-29	The Sanderson sisters = squad goals. Get in the #Halloween spirit with #HocusPocus on @DIRECTV Cinema: http://soc.att.com/hocuspocus pic.twitter.com/YvPes5WigX
1253	2016-10-30	Are you following us on Snapchat? We'll be behind the scenes at the #CMAAwards50 all week long with exclusive and ! #ATTRedCarpetpic.twitter.com/sdW3qRIRjX
1254	2016-10-31	Think before you share on social. Can a hacker use this info (i.e. dog's name) to answer my security questions? #cyberaware #happyhalloweenpic.twitter.com/nrnd0Hx1Ww
1255	2016-10-31	From our boo crew to yours, Happy Halloween! pic.twitter.com/ztlrMo1cnu
1256	2016-11-01	Get to know #ATTRedCarpet host @BrettYoungMusic on our upcoming Facebook Live broadcast: https://www.facebook.com/ATT/videos/10154682527423909/ … #CMAawards50pic.twitter.com/0DPSyiVdJZ
1257	2016-11-01	We'll be sharing ticketing details soon! Follow AT&T and Taylor Nation social media handles for the latest.
1258	2016-11-01	RT if you're ready for the #ATTRedCarpet, hosted by @MrBobbyBones! Catch the show at 7/6c on @AudienceNetwork. #CMAAwards50pic.twitter.com/ujuP7RJ99m
1259	2016-11-01	New dates for @ThomasRhett added in IN, MS & OK! AT&T customers can purchase priority pre-sale tix from 11/1 – 11/3.https://cards.twitter.com/cards/8pd0e/2ht93 …
1260	2016-11-01	There’s no place like home plate. Slide in to the last game of the season with @DIRECTV and catch the World Series wherever you go.pic.twitter.com/WOPM6c7YJ9
1261	2016-11-02	Congrats @GarthBrooks! For more epic Garth moments, tune in to @AudienceNetwork on 11/10 for his Yankees Stadium performance. #CMAAwards50pic.twitter.com/yOmfqxctfT
1262	2016-11-02	It's safe to say @ThomasRhett can now Die A Happy Man after winning Single of the Year at #CMAawards50.pic.twitter.com/liP5AAQ47T
1263	2016-11-02	What's @GarthBrooks laughing about? Find out on the #ATTRedCarpet: http://soc.att.com/cmaredcarpet #CMAawards50pic.twitter.com/m2En4TD4tB
1264	2016-11-02	You know who s the #ATTRedCarpet? @ClayWalker. #CMAawards50pic.twitter.com/u5hbowKptJ
1265	2016-11-02	See why @chasebryant can't choose an Entertainer of the Year for the #CMAawards50. #ATTRedCarpetpic.twitter.com/XShLFPGGv3
1266	2016-11-02	The one and only @CharlieDaniels is in the house! Catch him on the #ATTRedCarpet at 6:30/5:30c: http://soc.att.com/cmaredcarpet pic.twitter.com/ACcSTKSMHT
1267	2016-11-02	Ready to walk the #ATTRedCarpet? We go live at 6:30/5:30c! http://soc.att.com/cmaredcarpet #CMAawards50pic.twitter.com/UtwPoFofxi
1268	2016-11-02	AT&T customers, get priority presale access to @FLAGALine tickets on Nov. 2-3!https://cards.twitter.com/cards/8pd0e/2i01l …
1269	2016-11-02	AT&T customers, skip to the front of the line for access to @kelly_clarkson tickets, on sale/noviembre/2-3.https://cards.twitter.com/cards/8pd0e/2i00t …
1270	2016-11-03	One chart sums up AT&T's purchase of Time Warner http://bit.ly/2erDe2o via @theatlas HT @alicetruong $ATT $TWX #mobile #biznews #telecompic.twitter.com/a8mCgrb9gq
1271	2016-11-04	We're working on a fix now. Here's how to watch on SD: http://soc.att.com/2f1HYN5
1272	2016-11-04	Chicago broke the curse, and our network traffic went through the roof. Here’s how our network looked during the Game 7 thriller. pic.twitter.com/P7AgBuq78e
1273	2016-11-04	Woo-hoo! We understand your need for speed!pic.twitter.com/AnjdPsh0gZ
1274	2016-11-04	Woo-hoo! Definitely great news, Cory! We're excited for ya too.pic.twitter.com/7dgYEO7Z1S
1275	2016-11-04	8 channels having tech difficulties, we’re working on a fix. To watch, unhide SD channels. No need to restart your receiver
1276	2016-11-05	Missing a game is so last season. Catch all the plays. Stream @DIRECTV. Watch #FootballEverywhere.pic.twitter.com/ipxLSkABpe
1277	2016-11-06	Aww, we appreciate the #ATTLove, Michael! We're so glad that you are excited about your new phone.pic.twitter.com/XgcpAAFYmk
1278	2016-11-06	Thanks for the shout out, Michael! Good luck on the race.
1279	2016-11-06	1/2 This is a special, invitation-only concert, but we’ll be giving away lots of tickets to fans and AT&T customers soon.
1280	2016-11-06	Happy birthday Emma Stone! We can't wait to celebrate with you at the #AFIFest premiere of #LALALAND 11/15. http://soc.att.com/LALALAND pic.twitter.com/wWnPpciL93
1281	2016-11-07	We're sorry to hear that -- please DM us with details including the store location. Thank you!
1282	2016-11-07	just wait until $ATT gets the go-ahead on #TimeWarner - it'll be a mad dash to extend monetization from boxtop to phone
1283	2016-11-07	What do you want to know about @GarthBrooks' concert on @AudienceNetwork? Tweet your Q's using #AskGarth + tune in to Facebook Live tonight!pic.twitter.com/eXj9ieRUGX
1284	2016-11-07	We can’t wait either! Follow and DM us, we have something for you! #SoccerEverywhere
1285	2016-11-08	Chris, thanks for letting us know about your great experience. We will make sure to pass your kudos on to Jacob!pic.twitter.com/ssB06MC03T
1286	2016-11-08	Here's why our next president should block AT&T's Time Warner tie-up http://bit.ly/2eJYmRL $ATT $TWX #Election2016pic.twitter.com/yfLPt2cfYq
1287	2016-11-08	AT&T employee mentors are connecting students to their dreams through virtual classrooms. #ATTimpact http://soc.att.com/2fdTm8M pic.twitter.com/eYebNYUo3m
1288	2016-11-08	Woo hoo! Those speeds call for a celebration!pic.twitter.com/xE3KF9mK3W
1289	2016-11-09	Veterans are a special breed – protection and service run as deep as their bonds. Thank a veteran by using #ThankOurHeroes.pic.twitter.com/ZuDSxuNRKd
1290	2016-11-10	Now I get why $ATT wants $TWX in the short term, even if it's a bad long term play. http://go.theinformation.com/kgk3uB0HnGs via @mvpeers
1291	2016-11-10	Special, invitation-only concert. We’ll share ticketing details later, follow AT&T and Taylor Nation social media handles.
1292	2016-11-10	Our freedom is a gift. As we look forward to #VeteransDay, take a minute to thank those who sacrifice to protect it. #ThankOurHeroespic.twitter.com/GZlqNO0GQE
1293	2016-11-16	At a $200 billion market cap, $ATT had 302,000 employees. $MSFT had 27,000. $FB had just 9,199. http://go.theinformation.com/352106
1294	2016-11-27	AT&T goes wireless to try to connect rural Arkansas to the Internet. http://bit.ly/2fF3qaz #arpx #arnews $att
1295	2016-12-24	Now that's what we call a Merry Swiftmas! #TaylorSwiftNOW
1296	2016-12-24	It can be used as a phone stand to turn your phone into a TV, or a headphone splitter so you can watch with a friend!
1297	2016-12-24	The gift that keeps on giving. #TaylorSwiftNOWpic.twitter.com/vLtQMykJk2
1298	2016-12-25	Enjoy it all Yennifer!
1299	2016-12-25	The feeling is mutual, Alyssa.pic.twitter.com/aPvWvBc9Cn
1300	2016-12-25	Enjoy, Maddie!pic.twitter.com/4h4vPRmd56
1301	2016-12-25	Cherish all the moments we share this season. Happy Holidays and #HappyHappeningpic.twitter.com/hC1pY4ctEJ
1302	2016-12-27	What a coincidence, Lauren – we seriously love you too!
1303	2016-12-27	Sounds like a TAY-mazing day to us, Jessica! #TaylorSwiftNOWpic.twitter.com/mNodbaMyyg
1304	2016-12-27	Happy Holi-TAYs to you as well, Katie!pic.twitter.com/lIlk1e55GY
1305	2016-12-27	We know the feeling, Polly.pic.twitter.com/FfAPCImTnO
1306	2016-12-27	We've always got your back, Frank! Hope you had a safe trip.
1307	2016-12-28	What a great squad, Allison!
1308	2016-12-28	Hey there, you & your guest have to be 18 years old or over to receive tickets & attend the concert.
1309	2016-12-28	Looks like a true parTAY in the big apple!
1310	2016-12-28	Don't you mean purr-fect? #TaylorSwiftNOWpic.twitter.com/kEOFlSWR85
1311	2016-12-28	Glad you love it, Ashley!pic.twitter.com/coXcShqKTb
1312	2016-12-28	This is a special, invitation- only concert. You can enter daily to win tickets at http://attswiftstakes.com/ . Best of luck!
1313	2016-12-28	All in a TAY's work!pic.twitter.com/yvaavQPkZy
1314	2016-12-29	AT&T customers, bring any friend to a movie on us any day for the rest of the year. Learn more at http://att.com/tickettwosdays pic.twitter.com/GFJ3cGQwep
1315	2016-12-29	Thank you for your good intentions in trying to get the equipment back to the tech. Could you please send us a DM with your info?
1316	2016-12-29	One of the best ways to get some R&R. Well done, Bianca!pic.twitter.com/BQuzU00knD
1317	2016-12-29	Kaitlyn, thanks for the shout out - we hope your vacation is lots of fun!pic.twitter.com/dI8FUblZ77
1318	2016-12-29	Woo-hoo, Chris! We love hearing that - thanks for the shout out!pic.twitter.com/dJQbr4ImgQ
1319	2016-12-29	Only through the sweepstakes, Erika! http://attswiftstakes.com
1320	2016-12-29	This is an invite-only event, but we’re hosting ticket giveaways!
1321	2016-12-30	"I watched entirely too much #TaylorSwiftNOW," said no one ever.pic.twitter.com/shqFkScWKo
1322	2016-12-30	Same. #TaylorSwiftNOWpic.twitter.com/sftZgO5p1s
1323	2016-12-30	You bring the snacks, we'll bring the #TaylorSwiftNOW!pic.twitter.com/P7uyvaaron
1324	2016-12-30	Here’s to a healthy work-life balance in 2017, and knowing that no email is worth a life. Distracted driving is never OK. #ItCanWaitpic.twitter.com/EUzjbxHiw8
1325	2016-12-30	It’s almost lights, , action for this year’s #ATTDevSummit. Who do you think will win the Entertainment Challenge? http://soc.att.com/2hAiSpj pic.twitter.com/xJ4LiJpm7o
1326	2016-12-30	Those are beauTAYful!
1327	2016-12-30	We’re working with WSB's owner right now to keep the channel you want. For more: http://att.com/fightingforyou .
1328	2016-12-30	We're jumping with you, Allison! We think she's TAY-mazing too.pic.twitter.com/SfKohMYpU2
1329	2016-12-30	There's no such thing as too much #TaylorSwiftNOW, Polly!
1330	2016-12-30	Sing it loud, sing it proud, Meredith!pic.twitter.com/s19qNvgn5r
1331	2016-12-31	The best artists agree that multitasking is not an art form. Distracted driving is never OK. Take the #ItCanWait pledge this #NewYearsEve.pic.twitter.com/4lQjR5MUma
1332	2016-12-31	We couldn't agree more!
1333	2016-12-31	Hi Lauren, please have an authorized account holder DM us. We want to look into this for you.
1334	2016-12-31	Hi Emily, we'd like to help. Could you please send us a DM with your account information and more details?
1335	2016-12-31	Hi Ann Marie, we’re working with WSB right now to keep the channel you want.
1336	2017-01-01	Bianca, Taylor Swift fans are amazing whether they are human or feline! #TaylorSwiftNOWpic.twitter.com/mZiqvfllPK
1337	2017-01-01	Hi John, we are working to resolve this matter quickly and reasonably.
1338	2017-01-01	@1993phoenixrise We want to get this local broadcast station back into your lineup and share your frustration.
1339	2017-01-01	The station is preventing its local signals from reaching customers’ homes unless it receives a significant increase in fees.
1340	2017-01-01	We want to get our customers’ usual local broadcast stations back into their lineups and share their frustration.
1341	2017-01-01	We appreciate our DIRECTV and U-verse customers’ patience as we work to resolve this matter quickly and reasonably.
1342	2017-01-02	You're welcome! #TaylorSwiftNOWpic.twitter.com/lzuoeDQtWM
1343	2017-01-02	Enjoy, Jenica! #TaylorSwiftNOW
1344	2017-01-02	Enjoy them!pic.twitter.com/3YMR6lvwYk
1345	2017-01-03	Lance, thanks for sharing your experience - we'll make sure that your shout out gets back to Christian!pic.twitter.com/INGZINTiIm
1346	2017-01-03	Celebs, VR and #IoT innovation all in one place? It's not heaven, it's the 2017 #ATTDevSummit!https://twitter.com/attdeveloper/status/816420902069903360 … VR/AR Challenge finalist Pippa's Pan transforms story telling #ATTDevSummit https://www.pscp.tv/w/azrU1jFBbWp6WkdyT2VqZXd8MWRqR1haWm5ncnp4WkXNgn1jM6wJRFDooqj4NWK35lbg8CL3Zc3nP0SQTa5B …
1347	2017-01-03	We ARE concerned, that you didn't already have #TaylorSwiftNOW! Welcome to the #ATTFamily, McKinley!pic.twitter.com/UApOPnxD1D
1348	2017-01-03	Winners will start to be contacted on the 9th.
1349	2017-01-03	So glad you love them!pic.twitter.com/D3vkbhpNRf
1350	2017-01-04	Did $ATT make Austin a 5G trial city because it's a $GOOG WiFi loc? Fastest public internet makes it easy to hop across nodes #attdevsummit
1351	2017-01-04	Follow us for VR, #IoT and more! This way to the #ATTDevSummit: http://soc.att.com/2hRX4HI pic.twitter.com/Q90naUrh2a
1352	2017-01-04	We're so glad you're enjoying #TaylorSwiftNOW!pic.twitter.com/L13UBVGeko
1353	2017-01-04	No. Way.pic.twitter.com/kxfojypjbg
1354	2017-01-31	We are ready!
1355	2017-01-31	Yes! We're following you now.
1356	2017-01-31	Inspiring. Innovative. Iconic. Join a celebration of the past, present + future. #ATT28Days http://soc.att.com/2koNpZb http://soc.att.com/2koJwmX
1357	2017-01-31	Myra, what can we help with? Feel free to DM us any questions.
1358	2017-02-01	Hi! Please DM us your email and phone number.
1359	2017-02-01	That’s what we like to see, Claudia! Thanks for playing – and for checking out more on the #ATT28Days site
1360	2017-02-01	Hi please DM us your email and phone number. We can check on this for you.
1361	2017-02-01	We’ve got an expert on our hands! Thanks for your response, Chrissy! #ATT28Days
1362	2017-02-01	Hut, hut! Hustle over to Snapchat and Instagram Stories for exclusive coverage straight from Houston. #AUDIENCEsportspic.twitter.com/M3WhVC36DO
1363	2017-02-01	Yes! Please DM us, Tabitha.
1364	2017-02-01	We are reviewing all documents and once everything checks out, we will be sending more information!
1365	2017-02-01	It's real. Be sure to RSVP to let us know if you can make it.
1366	2017-02-01	Hi Erin. Please send us a DM and we can help look into this.
1367	2017-02-01	That is music to our ears! Thanks for the shout out, James pic.twitter.com/BwTQh2pKvI
1368	2017-02-01	It is, Amber! Please RSVP and let us know if you are able to make it.
1369	2017-02-01	How "smooth" is your Black History knowledge? Reply/RT with the answer using #ATT28Days for a chance to win! http://soc.att.com/2jvJ7Ly pic.twitter.com/4rdJrc6rN6
1370	2017-02-01	That moment when you realize you have super fast speeds pic.twitter.com/4YBJ6UWRvZ
1371	2017-02-02	$ATT Attacq, not one I've watched for a while but interestingly bounced off triple bottom and break of the down-trend on weekly chart. pic.twitter.com/aU9aPrOq5f
1372	2017-03-31	Can $PLUG land this $ATT contract ? pic.twitter.com/kQiJ2PkOyU
1373	2017-04-06	Cannabis Stock News: Abattis Bioceuticals (OTCQB: $ATTBF) (CSE: $ATT) Gets Added to the ... http://dlvr.it/NqPcFC
1374	2017-04-10	$acb $emc $att $weed surge on Thursdays news??http://www.cbc.ca/beta/news/politics/marijuana-legalization-plan-comes-out-thursday-1.4061517 …
1375	2017-04-29	Abattis Signs Exclusive Distribution Agreement for Proprietary Extraction Technology http://buff.ly/2oKcu46 #technology $ATT pic.twitter.com/UZzDtqF6Hb
1376	2017-04-30	#SiliconValley #stocks on watch: $TSLA $CLSN $STRP $ARYC $ATT $AMZN $GSAY $AAOI $NFLX $AMD
1377	2017-06-01	By me in new @SHARESmag Collectives great way to play multi-disrupt #tech themes, I scan UK Inv Tr $ATT $PCT $HRI https://www.sharesmagazine.co.uk/article/investment-trusts-with-a-technology-edge …pic.twitter.com/goDvJUKvru
1378	2017-06-30	cat attend|while read L;do att="("$(cat attend6|sed 's/,/|/g')")"; if [[ "$L" =~ $att ]]; then echo $L"出"; else echo $L"欠";fi done #シェル芸
1379	2017-08-03	$ATT's outsourcing = saving money in the short-run & losing loyal customers & workers over time. #1u #LifeAtATThttps://www.dallasnews.com/opinion/commentary/2017/08/03/moving-call-centers-offshore-hurting-att …
1380	2017-08-16	Got our "Will Strike if Provoked" buttons on at $ATT Mobility. #1u #LifeAtATT #ATTEmployeepic.twitter.com/ofJvKc8gHr
1381	2017-08-22	Today's Watchlist: $FAT, $LBY, $ISOL, $MARI, $RTM, $HBM, $IDM, $GTT, $KCC, $MQ, $FIRE, $EMC, $QBA, $BE, $LTE, $ATT, $APH, $CND, $UMB
1382	2017-08-29	Latest #InsiderTrading insider buying.. $STDY $GE $NS $UBFO $AXDX $MCRN $KMT $FRGI $COTY $FDC $RVP $SOFO $JCP $AAT $LOV $NSH $ATT .. pic.twitter.com/GJ0T8xgb4M
1383	2017-09-13	.@Abattis Provides Important Update on Northern Vine and Sales Division: https://goo.gl/8gc68e $ATT #KnowYourMedicine #LabTestedpic.twitter.com/7Lr7pl1Nqg
1384	2017-09-20	The #ItCanWait movement grows with every pledge. Spread the word and pledge to never drive distracted today. http://ItCanWait.com pic.twitter.com/ArHghYETQl
1385	2017-09-20	We're so glad to hear your family and friends are safe, Cam! We are always here if you need anything.
1386	2017-09-20	Mexico, we want to help. We’ll credit our customers for calls + texts from the US to MEX 9/19 – 9/21: http://go.att.com/74416d08 pic.twitter.com/YGn0trgi0z
1387	2017-09-20	We have been working to restore service in the affected area.It's top priority is to restore service quickly and safely ^CurtisK
1388	2017-09-20	We’d like to help our impacted customers during this difficult time. Info + updates on Hurricane Maria: http://go.att.com/f923ec21 pic.twitter.com/PTSzEWSKS6
1389	2017-09-21	Our Contact Us page is here: http://go.att.com/4513350d It gives the numbers and times. DM us on which service this is. ^JamesV
1390	2017-09-21	We have even better deals for our special log term customers. Let's look at these offers now : https://www.att.com/deals/ ^michR
1391	2017-09-21	Brady better watch out. Deb is getting close to discovering his secrets on last night’s #MrMercedesTV. Catch up now: http://att.net/mrmercedes pic.twitter.com/i1TGx3txKT
1392	2017-09-21	Oh no! It sounds like your phone/mayo/be broken. To get it repaired click this link: http://go.att.com/c5a32ac4 ^MakJ
1393	2017-09-21	New team: New stadium: @MLS fans in ATL have a lot to be excited for http://go.att.com/98b27c7d pic.twitter.com/UQpCoDAcnJ
1394	2017-09-21	AT&T is working diligently to help impacted customers affected by Hurricane Irma. We are working on restoring service. ^Michr
1395	2017-09-21	Hello, thank you for that feedback we are glad o hear you had such a wonderful experience. We are always here to assist.^JB
1396	2017-09-21	Hi Jen, we hope that you and your family are safe. We are here to help with your account. Please DM your account number? ^RickeyY
1397	2017-09-21	Here's a link for checking about outages http://go.att.com/875118ce Reach out if you need us! ^ShamW
1398	2017-09-21	We’re extending credits for our customers for calls + texts from the US to MEX. Details: http://go.att.com/a8b7425e pic.twitter.com/OK9SnWZIS6
1399	2017-09-21	Erich Manser leads the pack in not only running, but in life. Learn how he is able to #ExperienceMore. http://ExperienceMore.att.com pic.twitter.com/0BKek5HfhP
1400	2017-09-22	#TribecaTVFestival, you're the apple of our (entertainment) eye. 1 day down, 2 to go & endless behind the scenes moments left to capture.pic.twitter.com/0eIGj58Jvb
1401	2017-09-22	Hi, Maria. Our current statement on Puerto Rico and Hurricane Maria is here: http://go.att.com/1a091170 ^JamesV
1402	2017-09-22	Hi, Linda. Could we try to activate service for your new Watch? Could you DM us the wireless number for the account? ^JamesV
1403	2017-09-22	That is bizarre ,Debbie! Have you gone ahead and tried troubleshooting? Here is link in case not http://soc.att.com/2mzVNXQ . ^ErnL
1404	2017-09-22	Adam, that is unacceptable! Let us make up our wrongs by sending a DM with more details on your original concern! ^ErnL
1405	2017-09-22	Mariano, let us look into adding the Apple watch to your account for you! Please DM us your phone number. Talk to you soon! ^KeeD
1406	2017-09-22	Learn how to remove a wireless line from your account or cancel service: http://soc.att.com/1PENpOG We hope this helps! ^KeeD
1407	2017-09-22	Hi Lacey! We want to get your service running again! Please DM us your zip code, and account number so we can help! ^SharG
1408	2017-09-22	Hi Erika. Thanks for reaching out.We Apologize for services not cooperating. Can we have your details in a DM please? NikkiM
1409	2017-09-22	Please click on the following link http://chats.tc/s/BYO within next 30 minutes to initiate a chat with me ^ Rey S
1410	2017-09-22	Straight from @Oprah herself at #TribecaTVFestival: "Redemption is possible for almost anyone." #ReleasedOWN http://go.att.com/oprah pic.twitter.com/4J1cET9Wpo
1411	2017-09-22	Thank you for protecting our country! Start the unlock process for your phone here; https://www.att.com/esupport/article.html#!/wireless/KM1008728 … ^BriT
1412	2017-09-22	@Andrew57926733 That is a great question ,Andrew! Here is a link with pricing details http://soc.att.com/2yvAlWh . DM us if you need help! ^ErnL
1413	2017-09-22	We know that your time is valuable, Allen! We'd like to see what we can do to help. Please DM us details of your issue!^KZ
1414	2017-09-22	GMA? No, Good Afternoon Michael. Kicking off #TribecaTVFestival BTS with our very own #ReligionOfSports' @michaelstrahan and @ooofficeny.pic.twitter.com/C90YLZ2BoF
1415	2017-09-22	Slow data speeds can be annoying, check how your unlimited plan works here: https://www.att.com/esupport/article.html#!/wireless/KM1182926 … ^MarM
1416	2017-09-22	We hate to hear you had a less than perfect experience, Please Dm us more details. -JWillie Social Media Specialist
1417	2017-09-22	Hello David! We hate to hear you are having issues with your service. Could you please dm us so we/mayo/better assist you? ^BranM
1418	2017-09-22	Yikes, Ryan! We can help you here. Please send us a DM with further details of your concerns. We have your back. ^MeciS
1419	2017-09-22	$1 million dollars and he’s ready to make Nollywood – and Hollywood – magic. #ATTUntoldStories Link: http://go.att.com/871d73a9 pic.twitter.com/dsC3fwchqU
1420	2017-09-22	Great news! The iPhone 8 plus is available for purchase in stores today. Please send us a DM for further assistance. ^AbayomiO
1421	2017-09-22	Hello! We do! It's called Internet 1000 which is unlimited. Check this link out for info! http://soc.att.com/2kAxIhc . ^KylieL
1422	2017-09-22	Hi Rickie I see that you're trying to decide which service to choose. I have a link of all the channels. http://bit.ly/2gM4eIz
1423	2017-09-22	Of course, Monica! We're always here to help!
1424	2017-09-22	Hi there, would love to help. Please DM account number, type of service and situation occurring. We're here for you! ^TiffH
1425	2017-09-22	Thanks for reaching out Jean! Please follow this account and DM us more details of your concerns! We await your reply! ^JornaiS
1426	2017-09-22	No worries we got you. Click here for assistance http://go.att.com/c12cfb17 .Please let us know if it helped! ^JWillie
1427	2017-09-22	Hey, Jaron! Feel free to check out any opportunities we/mayo/have in your area here: http://go.att.com/c0bf2e0c . ^MarkaylaE
1428	2017-09-23	We stand with Puerto Rico and the U.S. Virgin Islands and are working to support recovery efforts. Details: http://go.att.com/f816a45a pic.twitter.com/g5Txi9sd0T
1429	2017-09-23	We apologize for the delay. Our team is here to help. Here's a link: https://www.att.com/esupport/article.html#!/wireless/KM1009428 … that/mayo/help with your service. ^RenaB
1430	2017-09-23	Thanks for responding back, we want to help out! You're important to us, give more details on your service concerns. ^NdyE
1431	2017-09-23	Hello, we would be more than happy to assist you in getting your internet speeds up and running! Please DM us! ^KalinaE
1432	2017-09-23	Here is a link that should answer any questions you/mayo/have wiht your premier services http://go.att.com/91375ff5 ^ShamW
1433	2017-09-23	We’re hurt you feel this way, we love to help. Kindly give us more details of your service concerns to best assist. ^NdyE
1434	2017-09-23	What happens when @Oprah, @MichaelStrahan, @Andy, @Todrick and more walk into #TribecaTVFestival...pic.twitter.com/B0N5tim83y
1435	2017-09-23	Hi, we'd like to look into this, Please send us a DM with your name, account and contact info, and additional details.
1436	2017-09-23	Hi, Danny! No need to be skeptical. We are determined to help you and restore your service!/mayo/you please DM us? ^Markayla
1437	2017-09-24	Hey! We currently don't see an outage in your area. Here's a link: https://www.att.com/esupport/article.html#!/wireless/KM1009428 … to troubleshoot. ^RenaB
1438	2017-09-24	…need we say more? Thanks @DaleMoss for giving everyone a behind-the-scenes look at #TribecaTVFestival with us. , New York.pic.twitter.com/ytbHdAx3ey
1439	2017-09-24	We apologize for the delayed reply. Here's a link: http://go.att.com/1ac222d8 to troubleshoot. DM us for further help. ^RenaB
1440	2017-09-24	Connect with your family & friends in Puerto Rico. Register their AT&T wireless number to be updated. Details: http://go.att.com/d458729c pic.twitter.com/xzGn4EVZfx
1441	2017-09-24	Hi, we know how annoying it is to pay for a service you now cant enjoy. Are you using the app or watching TV. DM us act #.^JVB
1442	2017-09-24	Hi Timm! We understand your frustrations with NFL Ticket! We are working to get your NFL Ticket running! DM us for help! ^DanaS
1443	2017-09-24	Hi As! We thank you for your patience while we research this! We are working to bring a resolution to your concerns! DM us!^Danas
1444	2017-09-24	Want to get down with the #WillAndGrace cast like never before? Here’s your front row seat to life off the screen... #TribecaTVFestivalpic.twitter.com/rtTsWxVtdP
1445	2017-09-24	Hi Rishi, we'd like to look into this. Please send us a DM with more info and include your account and contact numbers, thanks.
1446	2017-09-24	Hi, Elva! We are here to help. Please follow AT&T Cares and direct message us with more details. We await your response. ^TesiaT
1447	2017-09-24	It takes two to make it outta sight – and day 2 of #TribecaTVFestival was outta this world with the @WillAndGrace and @Gotham casts.pic.twitter.com/h6Hb1Vbp5T
1448	2017-09-24	Hi As! We'd love to help with your billing inquiry! DM us your account number so we can get started! We await your response!^DanaS
1449	2017-09-24	Hey, Bleu! We're working diligently to get services restored. Our apologies there is no ETA please bear with us thank you ^DevD
1450	2017-09-24	We'd like to help! Could you DM us with more information on how we can better assist you? We await your response. ^AbayomiO
1451	2017-09-24	Here's a link where you can find the phone numbers to call and what times they will be available, https://www.att.com/contactus/ . ^VeroP
1452	2017-09-24	Please DM us what type of phone and what package? Here's a link that will give you insight http://go.att.com/3cb27423 ^GleneshaC
1453	2017-09-24	Oh no! We never like to hear that you could not receive services. Please DM us so we can take a closer look at this issue.^EdwinE
1454	2017-09-25	Hey, Karen! We never want to lose you as an AT&T family member. Let's see what we can do. Please DM us your concerns. Thanks. ^GS
1455	2017-09-25	Hey, Matthew! Please provide your account number in a Direct Message so we can take a look at why your internet is out. Thanks. ^GS
1456	2017-09-25	We know that can be hard. Can you DM us so we can try to get you a resolution for this signal issue? We want to help ^WillP
1457	2017-09-25	Thanks for reaching out to us in regards to latest Apple product. Please DM us for further assistance. ^ArlaF.
1458	2017-09-25	Data speed not what it should be, David? Follow us and DM your account number. We want to look into that for you! ^LarL
1459	2017-09-25	We understand your irritation of not enjoying the new operating system. DM your wireless# so we can assist you. Thank you! ^MG
1460	2017-09-25	Have you tried troubleshooting, Jayce? If not explore this for possible solutions: http://soc.att.com/2oCvqQA Happy to help.^RyanB
1461	2017-09-25	Xavier, thanks for bringing this to our attention. Read more about protecting yourself from fraud: https://www.att.com/att/fraud/en/
1462	2017-09-25	Congrats Katie! You have been picked to win a soccer scarf and signed @ChristenPress jersey! Please follow and DM us your email address
1463	2017-09-25	Hi Tyler! Thanks for reaching out to us. Sorry to hear this, can we have your contact details so we can help you ? Thanks NikkiM
1464	2017-09-25	Experiencing lags while streaming video? We want to look into that. Follow us and DM your account number so we can assist! ^LarL
1465	2017-09-25	Hi Carla, here's a link to register the cell # of a family member/friend http://go.att.com/d458729c NEW 09/24 ^VeroP
1466	2017-09-25	We love to hear that, Aaron! If you have any more info to help identify Dorian, please DM us - we'd love to let her know too!pic.twitter.com/AOZYrRnS8s
1467	2017-09-25	Thank you Carlos! If you have any other questions or concerns, feel free to send us a message.-VeroP Social Media Specialist
1468	2017-09-25	Hi, Lori, we're so glad Matt could help you out! Let us know if you have any info to help identify him, we'd love to let him know!
1469	2017-09-25	Yikes Ange! Let's try with this micro cell tower link here: http://soc.att.com/1pyWlGV let us know the outcome! Thanks! ^TaeJ
1470	2017-09-25	We never want our customers to pay for an oversight on our end. Let's get the band back together! DM for more help! ^AntB
1471	2017-09-26	Hi Josh! We would love for you to give us a chance to provide you internet service. We are better then some know DM us. ^WillP
1472	2017-09-26	Hey there! You can sign up for future updates about fiber here: http://soc.att.com/21AGWXH Let us know if this helps! ^RyanB
1473	2017-09-26	You're quite welcome! If there's anything else we can do for you, please don't hesitate to ask us on social media! ^MikeM
1474	2017-09-26	You're welcome to go into an AT&T store to activate your prepaid phone, or you can do it here! http://soc.att.com/2wZNR6L ^MikeM
1475	2017-09-26	That's correct! The $65/month prepaid go-phone plan includes unlimited talk, text, and data inside the United States. ^MikeM
1476	2017-09-26	Hey there, Clark! You can find contact information here http://soc.att.com/1KObGtT For any other questions, please DM us. ^AsiaC
1477	2017-09-26	Additionally, include your contact number, time zone, and best time to call so we can assist with your wireless concerns. ^SharG
1478	2017-09-26	Nicholas, we want to give you and your grandparents the assistance you need. Kindly reach back out to us in a DM please. ^SY
1479	2017-09-26	We'd like to help! Please DM us the wireless number, name on account, if you are an authorized user, and more details ^SharG
1480	2017-09-26	We'd love to look into your billing inquiry, Kelsey. Please DM us more info so that we can help. We await your reply. ^KO
1481	2017-09-26	Hi Jasmine! We never want you to have a bad experience with our company! DM us we'd like to help you resolve your questions! ^DanaS
1482	2017-09-26	I can help you with that! If you could please DM me with your phone number so I can look into this. Thank you! ^ZackL
1483	2017-09-26	@SirCrampsALot Hello, Josue, we'd be more than happy to assist you. DM us details on the issue you're having. We are here to help. ^MakH
1484	2017-09-26	You/mayo/still receive data alert texts during these protected dates, but billing will reflect the correct data charges.
1485	2017-09-26	Hi there, Lisa! We want to make sure you are receiving the best customer service our team can provide! Shoot us a DM! ^JewelR
1486	2017-09-26	A dissatisfied customer is our worst nightmare! Let us to make this right! Shoot us a DM with more details! Thanks! ^JewelR
1487	2017-09-26	Oh no, Adrian! Saddens us to hear your internet isn't working on your phone. Please DM us your wireless number! ^KalinaE
1488	2017-09-26	Hi, Jim! We're sadden to hear your phone's locked. Try this link http://soc.att.com/1jfBQzX to see if it can be unlocked. ^KalinaE
1489	2017-09-26	Thanks for reaching back out to us Ian,could you provide us the more details of the issues that you are facing?Thanks. ^Nisha J.
1490	2017-09-26	Hi, Karen! Being without your phone is a hassle. Please Direct Message us your zip code so we can check for an outage. ^JaS
1491	2017-09-26	Thanks for reaching out Lisa! We are here to help you in anyway that we can, how/mayo/we help you today? ^JoyM
1492	2017-09-26	We would be delighted to assist your friend! Can you have them reach out to us directly so we can start working with them?^SM
1493	2017-09-26	Hello Chris! We thank you for the compliment! We strive to give all of our customers everything they deserve from us! ^BranM
1494	2017-09-26	We apologize for the delay in reaching out! Can you please DM us further details so we can come to a solution? ^MeccaD
1495	2017-09-26	We're troubled to hear you've had a bad experience, but like to think we're competent on the social media team! DM us! ^ChrisB
1496	2017-09-26	State of the #TribecaTVFestival? Briefing in progress with #DesignatedSurvior's @MaggieQ, @KalPenn, @ItaliaRicci + Paulo Costanzo.pic.twitter.com/L2BfhuXuf4
1497	2017-09-27	Marijuana Movers: Momentum on Their Side - https://goo.gl/kiyJ91 $ATT #Cannabis #Marijuana #WeedStockspic.twitter.com/P0F0srx5zU
1498	2017-09-27	He has been on fire! We love your soccer passion, follow & DM us, we/mayo/have something for you! #SoccerEverywhere
1499	2017-09-27	Hello, Yesenia, we'd be more than happy to assist you with your internet speed. DM us details. We are here to help! ^MakH
1500	2017-09-27	Michael Hingston believes you can #ExperienceMore by living life to the fullest and pushing past limitations. http://ExperienceMore.att.com pic.twitter.com/qccVTMqJYt
1501	2017-09-27	Nikkita, we never want our valued customers to feel like they have been cheated! DM us any concerns, we want to help! ^AntB
1502	2017-09-27	We'd like to help! Could you DM us with more information on experiences to further assist you? We await your response! ^AbayomiO
1503	2017-09-27	We regret to hear that you are having problems we are going to provide a link to assist you. ^J.H. http://go.att.com/92304ea0
1504	2017-09-27	Good morning! We would love to help you with any issue your experiencing. Can you please DM us? ^ JC Social Media Specialist
1505	2017-09-27	We understand using your internet is important, Jimmy. Let's turn this experience around. DM us your acct #! Thanks.-MarthaM
1506	2017-10-04	.@Abattis signs definitive distribution agreement with GD Pharma to sell Abattis products in S.Korea: https://goo.gl/p8oYV4 $ATT #Cannabispic.twitter.com/3u2z0slMJH
1507	2017-10-06	@JohnLegere I don’t remember you talking about T-mobile “Scam Likely.” Excellent FREE feature. $TMUS $AAPL $TWTR $GOOGL $S $VZ $ATT $TSLApic.twitter.com/PKexxNfkQK
1508	2017-10-13	Hi Hadrian! We'd love to help you! We have a International plan for you! Fly into the link! http://soc.att.com/2gPYArO DM us! ^DanaS
1509	2017-10-13	We are here for you. Allow us to provide the customer service you deserve. Please DM us more details so we can assist you. ^RenaB
1510	2017-10-13	To best serve you while out of the country; call +1-314-925-6925 (for chat http://soc.att.com/1Cr8tNH . ^michr
1511	2017-10-13	Hi, Gavin. We don't want our customers feeling ripped off by our services. Can you DM us what the issue is? We are here to help.Wale
1512	2017-10-13	Hi Lacee. We'd love to look into your internet concerns. Please DM us with more information so we can take a deeper look. ^CourtC
1513	2017-10-13	SAME! #TaylorSwiftNOWpic.twitter.com/aPU63jD6uA
1514	2017-10-13	Customers can help those affected in CA by texting ‘CAWILDFIRES’ to 90999 to donate $10 to the American Red Cross. http://go.att.com/5ba6af8e pic.twitter.com/PrVuibTyY6
1515	2017-10-14	You don't typically want to own the shares and bonds of the same company. But in this case, it makes sense. $ATT http://bit.ly/2i8bOmI
1516	2017-10-14	Don't leave! We never want to leave you hanging! You are a valued member! DM us your account number for further review. ^NicJ
1517	2017-10-14	Hey, Himanshu, thanks for reaching out! Could you please send us a DM so we can better assist you! We are always here! ^WhitK
1518	2017-10-14	Great question, Zeke! Find out more about having 2 phones with one number here http://go.att.com/2fd1ef61 . DM us anytime! ^SY
1519	2017-10-14	Hey! We can definitely check that for you, kindly send us a DM with u-verse account number for further assistance. Thanks! ^RazR
1520	2017-10-14	we understand your looking to get internet in your RV. Please DM us your account number so we can further assist you.^NicJ
1521	2017-10-14	Hey! We hate to hear that you are experiencing problems with your internet/data. DM us details so we can assist you! ^MarM
1522	2017-10-14	Hey Sheila! Thank you for reaching out, we appreciate your loyalty! Please send us a DM so we can further assist you.^CynthiaO
1523	2017-10-14	Let us take a further look into your U-verse issues. Please DM us your account number. We are here awaiting your reply! ^JornaiS
1524	2017-10-23	get your shares @Abattis @NorthernVineLab $ATT before the ship sails #knowyourmedicine #labtestedpic.twitter.com/tr3I7BBgAy
1525	2017-11-07	Nice... $ATT 'Flying COW' #drone provides cell service to #PuertoRico https://www.engadget.com/2017/11/06/att-flying-cow-drone-cell-service-puerto-rico/ …pic.twitter.com/hAk0r3IslJ
1526	2017-11-12	Small Cell Proliferation Coming - But Not On Utility Poles! https://buff.ly/2yruuoO #smallcell #telecom #wireless #5G $VZ $ATT $TMUS $Spic.twitter.com/YZOSS42tK0
1527	2017-11-13	Great eye guys, that volume is hard to ignore as well! $ATT / $ATTBF
1528	2017-11-21	NEWS RELEASE – CSE: $ATT and @EHTherapeutics are positioned to grow analytical testing and import opportunities facilitated by @NorthernVineLab's renewed Licensed Dealer Laboratory: http://bit.ly/2jdtwCf pic.twitter.com/YYpQqIdPoa
1529	2017-11-25	The RF maps attempt to show coverage gaps but only include 1,9k MHz propagation, conveniently leaving out the better coverage & in-building penetration of 700MHz and 850MHz (Cellular) frequencies used by @ATT. https://buff.ly/2zuwpt7 #bandwidth #telecom #spectrum $ATT #RFmapspic.twitter.com/rHMyBuLfgb
1530	2017-11-25	some would say blocking the $ATT-$TWX deal is banana republic like policy http://fb.me/8XoC9rnGf
1531	2017-12-05	We know market is on pure hype and will at some point correct big time when these stocks move up $NF $ACG $LIB $ATT $AFI
1532	2017-12-06	$APPL is going to have to pay $VPLM big time for infringing on their internet technology software and hardware. It's in court now along with other law suits in progress against $ATT and more. The CEO of $VPLM explains, https://www.youtube.com/watch?v=-3Y65wT2uE4&sns=tw … via @YouTube
1533	2017-12-07	Helpcomm stacked 125’ monopole tower today, ATT will be the first carrier on the tower. $bvtk $att http://milestonecommunications.com/albemarle-tower-stacked/ …pic.twitter.com/i8gYYSYHLp
1534	2017-12-07	Traded $ATT at 0.205/0.225, $NF 0.10/0.105 and $HS 0.145/0.155 . Learning to make on negative stocks is a valuable skill.
1535	2017-12-07	$ATT, $HS, and $NF all traded well for me, hope you made some from my tweets.
1536	2017-12-11	$acg new 52 week highs coming. $att looking strong. $kiv and $eu about to pop #uranuim #weed
1537	2017-12-11	$acg $att weed stocks creeping up $sx pure animal $eu $kiv #uranuim taking off.pic.twitter.com/r3XCYaVnsK
1538	2017-12-12	$acg $att. $acg going up more imo. The Market cap is TINY relative to peers.https://www.thestar.com/news/queenspark/2017/12/12/ontario-passes-cannabis-act-will-take-effect-july-1-2018.html …
1539	2017-12-12	Both $NF.c and $GHG.c look prime for tomorrow ! Dont be shy to take profits on those $ACG $ATT dont be greedy reallocate https://twitter.com/montana8169/status/940680133358313475 … Ok official we due for a $NF $GHG run @ndaloisi @TMTteammoney APPROVAL TAG pic.twitter.com/qzr74JfHSy
1540	2017-12-12	$NF .12 gone ! $att wow $app nice day topic.twitter.com/teYviJJO6J
1541	2017-12-12	My poll closed $att hit .75 today lol #wooo $acg grinding higher expecting big things. $nf gonna goooopic.twitter.com/5ah0N30Isd
1542	2017-12-12	Is $ATT making any sense to anyone? If so.. could you explain it to me.
1543	2017-12-12	$att and $acg continue to break new highs
1544	2017-12-12	$att nice news.. insane run. $acg is just an absolute garbage stock ,always has been. While $chv and $lg sit idle . Wtf is going on? Lol
1545	2017-12-12	$ATTBF $ATT Amazing Cup & handle breakout!!!! pic.twitter.com/t2vo3zzKUS
1546	2017-12-12	$ATT Great acquisition target for $WEED, $CMED, or $APH? imo
1547	2017-12-12	PRESS RELEASE – $ATT announces successful separation of #THC, #THCA, and #CBD from a series of #cannabis strains: http://bit.ly/2jSiIdy pic.twitter.com/DF7lldVPjP
1548	2017-12-12	Well today has been absolutely fantastic so far! $ATT $ACG $LIB congrats to all who are part of this. And congrats to the $SX crew too. Beast.pic.twitter.com/xxLVbzV2cf
1549	2017-12-12	Umm... best day ever?!pic.twitter.com/StrxaPNq2Z
1550	2017-12-12	$att beauty news today! http://www.nasdaq.com/press-release/abattis-confirms-breakthrough-extraction-technology-capabilities-20171212-00595 …
1551	2017-12-13	$GHG:cnx and $NF:cnx absolute volume monsters today. Along with $ATT:cnx and $AFI:cnx
1552	2017-12-14	$ATT / $ATTBF gaining some momentum again, bids stacking on L2
1553	2017-12-15	Picked up $FNQ and $PEEK today, sold $ATT for small gain and waiting for $TAC to make a move next week. Have a great weekend everyone!!
1554	2017-12-16	$ATT Subsidiary Northern Vine offering turn key cannabis solution for entrepreneurs looking to get into the market. With locations opening in the majority of Candian provinces, this will be very well received.
1555	2017-12-19	Great December market! I'm Bullish on $ATT, $GGI , $CUV , $HS , $XMG , $ERO , $WHM and $MOS. Closely watching $MTS , $IP, $NOB, $CODE , $MZI , $AIS , $CLM and $CUO . FWIW. Maybe a present in there for some of us for Christmas... We'll see. GLTA
1556	2017-12-20	NEW: AT&T announces bonuses to employees, domestic investment, citing tax reform. Per $ATT release: pic.twitter.com/leh1oNrXlE
1557	2017-12-22	Merry Christmas everyone ! Plays I am bullish on going into next week and the New Year : $CUV $GGI $MOS $IP $HS $NOB $ISOL $CODE $ATT $SX and $XMG . Others that have my attention: $MZI $MTS $EBY $NSP $ID $ACG and $DDB. FWIW
1558	2017-12-22	PRESS RELEASE – Rob Abenante, CEO, commented that he is "pleased with the rapid growth and positive momentum in $ATT" this year where goals are starting to come to fruition: https://yhoo.it/2BAGRQV pic.twitter.com/BjsCFLdPEr
1559	2017-12-27	Today $mmj $sx $att
1560	2017-12-30	My long term stocks that I bought in 2017 and my realistic goals for somewhere in 2018 ... $Umb 0,13 4+ $Mmj 0,10 4+ $Sx 0,0453-5+ $Mym 0,2310-12+ $Lg.v 0,105+ $att $tgif $icm $fat and more on #watchlist they should be very good too!health and prosperity everyone
1561	2017-12-30	How far would you go to protect a friend… from another world? Check ‘Yoshua’ on @DIRECTVNOW to find out. #ATTHelloLabFilmspic.twitter.com/vlu7mEKoO2
1562	2017-12-31	12 pyrotechnic elements. Countless combinations. Are you ready for #NewYearsEve? http://go.att.com/dacd657a #ATTStreamingLightspic.twitter.com/pGozmiaP2a
1563	2017-12-31	More than 150 hours went into producing tonight’s #ATTStreamingLights firework show, but you only have to wait four more! Join us for the livestream on our Facebook page. http://go.att.com/d8c1e4f3 pic.twitter.com/qPuVcxkoKg
1564	2018-01-01	Good evening and thank you for choosing social media for assistance. We would like to help you with your service concerns. Can you please DM us more details of what is going on. Lets get the ball rolling towards a better direction! ^AsiaC
1565	2018-01-01	Good evening, Patrick! Game lag and boots are some of the most frustrating things we can think of. Send us a DM with a confirmation of your service type, your phone number, and account number so we can get you up and gaming again. We're looking forward to your response! ^SkyH
1566	2018-01-01	Your case was just assigned to me. Please feel free to contact me @ (877) 929-5551, ext. 149155. I am available between the hours of 12 to 9 Central Time Tuesday through Saturday.. Or, for the next 30 minutes you can use this Live Chat Link>http://api.inq.com/s/c4ir ^MichaelA.
1567	2018-01-01	We understand your frustration, Andy. By providing us with your account number, we'd like to look into why your services are still being fixed and what steps we need to take if needed to get this issue resolved. We await your response. ^KO
1568	2018-01-01	Hello, Vikas! Thank you for your reply. We're here to help! We currently do not have an ETA on when services will be restored. We do understand this can be frustrating, and we are working tirelessly to get this fixed. Your continued patience is greatly appreciated. -AyaM
1569	2018-01-01	We appreciate you taking the time to make sure that we are aware of the issue and want you to know that technicians are already working toward a resolution as quick as possible. We apologize for this inconvenience. ^JoyM
1570	2018-01-01	Thank you for your valuable feedback. We'll take free upgrades under consideration. Let us know if need any further assistance. ^MubC
1571	2018-01-01	MUST READ: This stock ended 2017 at a 52 week high and is set to soar in 2018: http://nasdaqnewsreports.blogspot.com/2017/12/a-cannabis-and-blockchain-story-iii.html … $AHH $HLTH $BBN $AAUKY $TNDM $NGE $GNIN $PIRGF $HYB $BFK $AMKAF $TECL $TRIL $ASYS $VTL $CNIT $HAE $ATT $LEXEA $TTFS
1572	2018-01-01	Good morning. We sincerely apologize that you were not able to watch the ball drop last night. Are you still experiencing signal lost? Follow this link http://soc.att.com/1VEKkiE to learn how to troubleshoot. DM us if you need further assistance. Help is just one click away! ^AsiaC
1573	2018-01-02	Nice close to $att and $ddb. At this rate as soon as i eat pp certs I’ll have to buy my warrents. $tac offset easily by them didn’t have a big position anyways. Took $tac loss and bought more $ggi
1574	2018-01-02	$ATT breakout. Let's see if we can test .75
1575	2018-01-02	$ATTBF $ATT In today for the next leg up
1576	2018-01-02	$att has been lagging .. have a feeling it will have it's move soon
1577	2018-01-02	$mym $sx $lg.v this morning and I bought a lot more $mmj $att and $ghg that will explode this year with the new regulation on the CBD in January!
1578	2018-01-02	Hello, Jose. We regret to hear about you missing the Goo Morning Football show and we are here to help you with your installation issue. Can you DM us details of your installation appointment together with your account and phone number. Let's see how we can help. ^WaleA.
1579	2018-01-02	Richelle, we want to help you with this! In order for us to do so, we need you to provide your account number as well as the service type associated with your TV and Internet(U-verse, DirecTV). We patiently await your reply. ^NicJ
1580	2018-01-02	Thank you for the clarification. We at AT&T strive daily to provide quality and affordable service to all our customers. We appreciate you bringing that to our notice, Thanks for your time. Let us know if there is anything else we can do for you. We are always here! ^YettyS
1581	2018-01-02	Hello! Thanks for reaching out to us here! We understand you've concerns as regards you bills. To better assist you at this time, please provide more details on you inquiry, your wireless account number and primary contact number in a direct message. We await your reply! ^YettyS
1582	2018-01-02	Good morning Kalia! Thanks for reaching out to our social media team, we apologize for the delayed response. Let us know if your billing issue was resolved last night. If not, let us know, we're here to help!^TinaT
1583	2018-01-02	Hi there, Tim. we sincerely apologize for the slow internet speeds you have been experiencing. We understand how frustrating slow internet speeds are. Could you send us a DM with more details of your experience along with a verification of your account number? ^AriO
1584	2018-01-02	Good morning, Amit! We want to provide you with top notch service. Allow us to further assist you right here with upgrading plan error inquires. To begin researching this concern for you please take the time to DM us your account and details. We can help! ^ToyaL
1585	2018-01-02	We want you to know that we are here to provide to you with with quality customer service. To better assist you at this time, please provide us with your internet account number or your email address in a direct message. We await your response! Thanks! ^Yetty!
1586	2018-01-03	.. @VexTrades $WYY $CDW and $ATT coming .... maybe it breaks out here
1587	2018-01-03	$ATT going , next stop 1$
1588	2018-01-04	Little bit of a bounce-back this afternoon from this mornings selling spree #weedstocks. I think tomorrow is gonna be a green day. I hope... $ACB $FIRE $ATT $MJN $WEED $EMH $OGI $THC <- All my positions currently
1589	2018-01-05	.@Abattis Closes One Private Placement, Arranges Another: https://goo.gl/JyR3fA $ATT #Cannabis #Marijuana #WeedStockspic.twitter.com/LpJPn3bWzV
1590	2018-01-12	Weed sector today $att $ghg $mmj $mym $lg.v good day to add more ! $idk $sx $icm good accumulation and support looking forward for the next week #beast #stronghandpic.twitter.com/mG1nZN1O1d
1591	2018-01-15	it feels good to see his cannabis stocks in the green today $cann.c $cann $ghg $ghg.c $att $att.c $mym $mym.c $mmj $mmj.c and $lg.v $lg will go back in the green pretty fast too today or tomorrow !
1592	2018-01-19	AT&T and Direct TV: https://investorshub.advfn.com/uimage/uploads/2018/1/16/cluyn!!!!!!!!.PNG … htt $SRMX $ATT http://investorshub.advfn.com/boards/read_msg.aspx?message_id=137821582 …
1593	2018-01-19	AT&T to Launch Mobile 5G in 2018 NETWORK / Dallas, Texas,/enero/04, 2018 ShareFacebookTwitterLinkedInEm $SRMX $ATT $FCChttp://investorshub.advfn.com/boards/read_msg.aspx?message_id=137820213 …
1594	2018-01-19	TXHD 2018 - the basics & updates TXHD Revenue Increases: 259% in Q1, 298% i $TXHD $GOOG $DIS $MSFT $AAPL $ATT $TWXhttp://investorshub.advfn.com/boards/read_msg.aspx?message_id=137817039 …
1595	2018-01-19	Textmunication Holdings, Inc. (TXHD) Adds Blockchain and Artificial Intelligenc $TXHD $GOOG $DIS $MSFT $AAPL $ATT $TWXhttp://investorshub.advfn.com/boards/read_msg.aspx?message_id=137802228 …
1596	2018-01-22	PRESS RELEASE – $ATT is partnering with #Vancouver-based craft brewery, @facultybrewing, to develop a line of unique #hemp- and #cannabis-infused beer: https://yhoo.it/2DwIRur pic.twitter.com/4mEx7VVCJh
1597	2018-01-22	Abattis Partners with Vancouver-Based Craft Brewer to Develop Hemp-Infused, Cannabinoid-Rich, THC-Free Craft Beer $ATT $ATTBF http://ow.ly/Sscz30hVDiD
1598	2018-01-24	2017 was a big year for #marijuana with lots of progress being made in the space. We at $ATT will continue to learn and grow to the adapting market: http://bit.ly/2BcRCYt pic.twitter.com/nU8paj5rZk
1599	2018-01-25	.@Abattis Completes Acquisition of Green Tree: https://goo.gl/z7c4af $ATT #Marijuana #Cannabis #WeedStocks #Investpic.twitter.com/8ZQDQDFbLb
1600	2018-01-25	PRESS RELEASE – As a result of the acquisition, Green Tree is now a wholly-owned subsidiary of $ATT and Green Tree's products will become available through our wholly-owned subsidiary, @vergencenatural: https://yhoo.it/2DCAOfx pic.twitter.com/2uF5GwSXNN
1601	2018-01-25	#potstocks #marijuanastocks #cannabistocks @Abattis $ATT ( $ATT.c ) $ATTBF Announces Successful Completion of Acquisition of Green Tree Therapeutics http://www.stockhouse.com/news/press-releases/2018/01/25/abattis-announces-successful-completion-of-acquisition-of-green-tree …
1602	2018-01-28	my week for trading $ggi,$mts,$clm $tps $att
1603	2018-01-29	when the markets were good i was drinking A LOT...the markets arent good now but im a little superstitious so im getting hammered right now seeing if the markets turn around here... $sx $idk $icm $blgv $aaz $nty $fat $app $lg $att $ltv $chv $top RALLY TIME RALLY TIME #WOOOOOOOOOO
1604	2018-02-06	$SRMX SKIQ POWERED BY ATT CHECKED THIS OUT http://investorshub.advfn.com/uimage/uploads/2018/2/6/miwfd1A121725-7 … $SRMX $ATT http://investorshub.advfn.com/boards/read_msg.aspx?message_id=138308838 …
1605	2018-02-20	JUST IN: Judge quashes request for documents regarding White House communications with Justice Department about AT&T merger with Time Warner $ATT $TWXpic.twitter.com/wDeawue62m
1606	2018-03-28	$AFI $ATT $IBAT $NF $TO $MMJ $BLOC Some popular names in this list being pumped so much so that the SEC has taken notice. Not illegal but be careful for what typically happens after a successful pump. Especially $AFI & $NF those two just straight shit. https://www.bloomberg.com/news/articles/2018-03-28/canadian-pot-and-crypto-stocks-among-promoters-flagged-by-otc …
1607	2018-05-11	Ah, America—where your company can be implicated in a massive bribery scandal and your stock price holds steady because investors don't expect the company will be punished in any way for it. $NVS $ATT #Novartis #ATTpic.twitter.com/zzLiR8j2Cf
1608	2018-07-22	A curious post about $CRYP $CRYP.CA at http://ceo.ca . It appears that the regulators’ patience is wearing thin. Hope to see some concrete action taken against Bridgemark Associates. Robert Abenante and Cam Paddock $PLAY $EASY $ATT are involved here. #AllSharesMatterpic.twitter.com/PIGpf4Uqfp
1609	2018-09-04	We don't always swear on our corporate accounts, so to all the kids out there, we apologize...but...Are you Fucking kidding us @Abattis !? $18M on mgmt fees in 9 months, and $2.7M on public relations and investor relations. #Cannabis #PotStocks #AllSharesMatter $ATT pic.twitter.com/e8tqRgYbVj
1610	2018-09-04	$ATT $ATT.V $ATT.CA @Abattis financials are out. $237 in revenue over 3 months while paying management/consultants close to $7M in the same period! $24.1M loss over 9 months, non-stop dilution... Wow, just wow.. https://www.sedar.com/GetFile.do?lang=EN&docClass=7&issuerNo=00011477&issuerType=03&projectNo=02818509&docId=4382249 … #Marijuanastocks #smallcaps #AllSharesMatterpic.twitter.com/NqYAbC5g…
1611	2018-09-06	Our segment with @ChrisParry from our FTMIG LIVE on the @MidasLetter network. #Cannabis #PotStocks #Mining #Allsharesmatter $ATT $CCWhttps://www.ftmig.com/portfolio-view/is-your-investment-a-scam-ftmig-gets-real-af-with-chris-parry-of-equity-guru/ …
1612	2018-11-08	In Q3, the Swiss National Bank's dumped more than 1M shares of $AAPL (6.4% of holdings) and $PFE (4.9%) and 980k of $GE 925k $CSCO 894k $ATT 893k $MSFT Also: 8.3% of their $QCOM 4.6% of $HD 7.6% of $UPS @RudyHavenstein @TheLimerickKing
1613	2018-11-26	BCSC cites large group for abusive share issuances. $CRYPT $NP $GTBE $BLOK $ZNK $AFI $BE $LIHT $PREV $EASY $ATT http://www.stockwatch.com/News/Item.aspx?bid=Z-C%3aATT-2689244&symbol=ATT&region=C …
1614	2018-11-26	Hey wasn't platinum capital that piece of shit firm who was pumping Far Resources $FAT $fat.ca ??? Haha BUSTED by BCSC LMAO CSE CONSULTANTS!! Suck it losers, piece of shit scamming innocent investors $att $blok $afn $cybx https://www.bcsc.bc.ca/News/News_Releases/2018/88_BCSC_Executive_Director_alleges_scheme_by_self-described_consultants/ …
1615	2018-11-27	Justice will be served. #AllSharesMatter stands together for $ITG $CRYP $ATT $AFI $BCFN $DNAX $NINE $UAV $ZNK $KBEV $MDM $MY $SUV $EASY $VAX $KCC $LEO $LIC $NSAU $NTM $QBOT $WRW $PLAY and many more.
1616	2018-11-28	25 years ago, we predicted the future. Now, we’re looking forward to the next 25 years. Watch a new #YouWIll episode every Friday and learn more. http://go.att.com/23785aa9 pic.twitter.com/9MwXtpqXko
1617	2018-11-30	We’re here for the #SECChampionship (and the views). pic.twitter.com/RnrKfCuxsG
1618	2018-11-30	Walls that adapt? Streets that analyze? See what our team of futurists think #YouWill see in the next 25 years.pic.twitter.com/rLOtM9s9Kj
1619	2018-12-01	Working in your PJs sounds like the best idea ever - love the team spirit! #LifeatATT
1620	2018-12-01	Looks like a great night out, Dan- kudos to you and the whole team. Thanks for being the best part of #LifeatATT!
1621	2018-12-01	For those who guessed @CalvinRidley1 pic.twitter.com/Vx2YKP20P4
1622	2018-12-01	TFW you win the #SECChampionshippic.twitter.com/1KxGGkuuuH
1623	2018-12-01	While it’s halftime, we have another round of “Guess the Legend!” Out of high school in 2015, he was rated #1 wide receiver in his recruiting class. He ranks 2nd all-time in Alabama history in receptions, receiving yards and receiving touchdowns. Who is he? #SECChampionshippic.twitter.com/bzq18MsRTT
1624	2018-12-01	We had to share this too. We love that @mvp86hinesward loves his mama pic.twitter.com/KpS9nRxbPk
1625	2018-12-01	And just like that it’s a tied game! TOUCHDOWN Alabama #SECChampionshippic.twitter.com/v3viKypkwX
1626	2018-12-01	TOUCHDOWN Georgia!! Who’s watching?! #SECChampionshippic.twitter.com/FtnBoVuAUX
1627	2018-12-01	We call this one “Kicking Off” with @Deestroying and @realDockery. pic.twitter.com/BTUYPdTNVV
1628	2018-12-01	If you guessed @mvp86hinesward, then you guessed correct! #SECChampionshippic.twitter.com/OG7MuwGA0l – at Georgia World Congress Center (GWCC)
1629	2018-12-01	GUESS THE LEGEND: His original position was quarterback, but he switched in college. He played his entire career without an ACL in one knee. He was inducted into the Georgia Sports Hall of Fame in 2016. Who is he? #SECChampionshippic.twitter.com/3n2LNKgImg – at Georgia World Congress Center (GWCC)
1630	2018-12-01	Nice form @Deestroying #SECChampionshippic.twitter.com/73JWIKGTTW – at Georgia World Congress Center (GWCC)
1631	2018-12-01	Welcome to our crib, #SECChampionship edition.pic.twitter.com/C9h9fhFjkc – at Georgia World Congress Center (GWCC)
1632	2018-12-02	What did you do this weekend? #SECChampionshippic.twitter.com/7veIdZ8UqY
1633	2018-12-02	Hello Tyler, yes we do offer BOGO for current existing accounts as an offer when you add a new line. Also here are other promotions we offer to current qualifying customers https://soc.att.com/2DWy7EG Let us know if this helps! ^AtzyG
1634	2018-12-03	$ATT is kingpin #1 of scamming!!!! Number one pump dump funnelling corporate cash to insiders scam. Feel bad for $APHA holders , everybody said it was the best big 3 LP...m u never know. Never trust and Italian doing a reverse takeover deal, partying in miami riding a ferrari
1635	2018-12-03	Scammers getting ousted one by one and rightfully so! #RetailComingForYou #AllSharesMatter #JailTime #bridgemark #YourTimeIsUp $ATT $APHA $UAV $EASY $CRYPhttps://twitter.com/LamboJohnny/status/1069778095492743168 … Bro scammers deserve prison!! Guys riding around in his ferrari tonight south Florida while innocent investors like my good friend @thomasg_grizzle got scammed today. I hate scammers. …
1636	2018-12-03	Congrats, Victor! Thanks for sharing, Brandon!
1637	2018-12-03	Great holiday photo, Kris!
1638	2018-12-03	Hi, Linda, we have a step by step process that may help you here https://soc.att.com/2KRJ7EX Please let us know if that helps you. ^DanC
1639	2018-12-03	Hello Christian! If you need additional assistance you can reach me in the number I provided. If available now click the chat link at https://soc.att.com/2BNwNlW Best regards. ^DanielR.
1640	2018-12-03	Thank you so much for letting us know Christian, please follow us so that We can continue our interaction via Direct Message. Best regards. ^DanielR.
1641	2018-12-03	Hi Christian! Here to help! Click the live chat link at https://soc.att.com/2QyP3YD . This link will expire in 30 minutes. Feel free to message me back for a new link. You can also reach me between 8:00 a.m. 6:00 p.m. CST at 800-417-1757 extension 5788. Thanks. ^DanielR.
1642	2018-12-03	Hi Sarah, we would like to look into this. Please send us a DM with your account number and contact information. Thank you.https://twitter.com/messages/compose?recipient_id=14620190 …
1643	2018-12-03	Online shopping was a revolution. #5G might start its evolution. Read more on @WWD: http://go.att.com/b5410e4f #ShopOn5Gpic.twitter.com/rhuVPcdseW
1644	2018-12-03	Zakk, please feel free to private message us for more details, AT&T has a number of different programs in support of our First Responders. We would be glad to help, we are standing by. Thanks Carmine
1645	2018-12-10	$ATT $ATTBF #Investors at @OCannabiz will get an inside look at Gabriola Green Farms Inc.’s greenhouse facilities progress, @Abattis' vaporizer line, Comfort, the cannabinoid-infused nutraceutical, & more... http://www.cannabisfn.com/abattis-to-display-products-and-services-at-ocannabiz-conference-on-december-10-11th-2018/ … Sponsored content-visit article for disclosure
1646	2018-12-11	Abattis Bioceuticals (@Abattis) (#CSE: $ATT | #OTC: $ATTBF) Comfort Launch by Vergence Naturals Exceeds Expectations [http://www.stockhouse.com/news/press-releases/2018/12/11/comfort-launch-by-vergence-naturals-exceeds-expectations …] #POTstocks #investing #stocks #stockmarket #trading #investors #news #business #investments #cannabisdaily #MarijuanaStockspic.twitter.com/4xkU27bsPI
1647	2018-12-13	$SURG $$$$$$$$ are being generated. IMHO when the brokerage firms start buying... @SURG will not see .40 again.. BUY WHILE CHEAP.. simple.. @frontpagestocks @JediJazz22 $AA $ACBUK $FAA $BHP $CCJ $GLNCY $FCX $RIO $SQM $TECK $VALE $SURG $MSFT $AMZN $WH $ACB @surgholdings $ATT https://twitter.com/kbriancox/status/1073233542904201216 … Several aspects of the original 40k c-store MOU have changed and …
1648	2018-12-14	From the latest @equitydotguru article that exposes #Bridgemark scheme and @BCSC_Info regulators inaction... #AllSharesMatter $PLAY $CRYP $ATT $EASY $SUV $NPpic.twitter.com/5TOzGLu6c7
1649	2018-12-16	$SURG @surgeholdings #SURG HUGE WEEK AHEAD.. Whispers of pree... brian moving things ahead at a xcellerated speed.Think of Paypal!!!!!! @frontpagestocks @JediJazz22 $AA $FAA $BHP $CCJ $GLNCY $FCX $RIO $SQM $MSFT $AMZN @MotivatorMonday $ATT @TheFinTech50pic.twitter.com/ll8naP18lE
1650	2018-12-17	#Stockpools daily update includes news from OK2 Minerals @usevenzee @Abattis and @upco_ $OK.V $VENZ.V $ATT $ATTBF $UPCO $UCCPFhttps://www.stockpools.com/news
1651	2018-12-18	$ATT Vergence Naturals and Naturopathic Doctor and Nutraceutical Product Developer Brazos Minshew Launch Comfort https://ryghub.com/2018/12/18/vergence-naturals-and-naturopathic-doctor-and-nutraceutical-product-developer-brazos-minshew-launch-comfort/ …pic.twitter.com/F39RUQ228N
1652	2018-12-19	Slightly off topic, I've always been the most curious why #NBCU doesn't have a streaming platform. (I know why, economics and internal politics). But they have the best/broadest range of networks and production to draw shows vice $DIS or $ATT
1653	2018-12-20	With the latest market drops due to the rise of interest rates, there are many interesting company shares with a yield over 6%: $DAI, $VOD, $ATT, $CIBC...
1654	2018-12-21	Late filed Form 9 by @Abattis lists Jarman Capital as recipient of 41M+ common shares, same firm named in @BCSC_Info #Bridgemark investigation. Are regulators asleep at the wheel again? #AllSharesMatter #potstocks $ATTBF $ATT $ATT.V https://webfiles.thecse.com/Form_9_-_Select_Strain.pdf?Szqm5osku5pIhD9Rz4lEBnfy9GKEnuG1 …pic.twitter.com/25iGgaVY3Z
1655	2018-12-21	The third instalment of Dive Bar Pub Crawl 2018. The Elves have mutinied and are getting a little muddled after this set. @mollytime777 might want to swap out to plastic glasses and cutlery in The Dive. $ISOL $IMH $LIHT $ATT $IN $TGIFhttps://www.reddit.com/r/TheCannalysts/comments/a8f1zx/dive_bar_pub_crawl_2018_third_six/?st=JPYMIB6H&sh=7f9865d1 …
1656	2018-12-27	Hey Molly - thanks for letting us know how great Anthony was in helping you! If you want to share the store location, we'll pass the kudos along. Holler if we can help with anything else!
1657	2018-12-28	Chad, we'd like to help with this. Please send us a Direct Message with your account number, the best contact number to reach you, and some info on what's going on. Thank you in advance, Melissa
1658	2018-12-28	Great to see you out in the community! Thanks for sharing, Joe.
1659	2018-12-28	Eventually, the line between virtual reality and true reality could become blurred. See what else tech experts think #YouWill see in 25 years on @WIRED: http://go.att.com/23785aa9 pic.twitter.com/kh70iPrJIO
1660	2018-12-30	Hi Rhonda, I will be calling you in a few minutes regarding your inquiry to move your lines with us. ^Jose C.
1661	2018-12-31	Hey Jason! I am trying to check in to see if you still need my assistance? Have a safe and Happy New Year! Please let me know what I need to do for you? -PML Social Media Manager
1662
1663
1664
1665
1666
1667
1668
1669
1670
1671
1672
1673
1674
1675
1676
1677
1678
1679
1680
1681
1682
1683
1684
1685
1686
1687
1688
1689
1690
1691
1692
1693
1694
1695
1696
1697
1698
1699
1700
1701
1702
1703
1704
1705
1706
1707
1708
1709
1710
1711
1712
1713
1714
1715
1716
1717
1718
1719
1720
1721
1722
1723
1724
1725
1726
1727
1728
1729
1730
1731
1732
1733
1734
1735
1736
1737
1738
1739
1740
1741
1742
1743
1744
1745
1746
1747
1748
1749
1750
1751
1752
1753
1754
1755
1756
1757
1758
1759
1760
1761
1762
1763
1764
1765
1766
1767
1768
1769
1770
1771
1772
1773
1774
1775
1776
1777
1778
1779
1780
1781
1782
1783
1784
1785
1786
1787
1788
1789
1790
1791
1792
1793
1794
1795
1796
1797
1798
1799
1800
1801
1802
1803
1804
1805
1806
1807
1808
1809
1810
1811
1812
1813
1814
1815
1816
1817
1818
1819
1820
1821
1822
1823
1824
1825
1826
1827
1828
1829
1830
1831
1832
1833
1834
1835
1836
1837
1838
1839
1840
1841
1842
1843
1844
1845
1846
1847
1848
1849
1850
1851
1852
1853
1854
1855
1856
1857
1858
1859
1860
1861
1862
1863
1864
1865
1866
1867
1868
1869
1870
1871
1872
1873
1874
1875
1876
1877
1878
1879
1880
1881
1882
1883
1884
1885
1886
1887
1888
1889
1890
1891
1892
1893
1894
1895
1896
1897
1898
1899
1900
1901
1902
1903
1904
1905
1906
1907
1908
1909
1910
1911
1912
1913
1914
1915
1916
1917
1918
1919
1920
1921
1922
1923
1924
1925
1926
1927
1928
1929
1930
1931
1932
1933
1934
1935
1936
1937
1938
1939
1940
1941
1942
1943
1944
1945
1946
1947
1948
1949
1950
1951
1952
1953
1954
1955
1956
1957
1958
1959
1960
1961
1962
1963
1964
1965
1966
1967
1968
1969
1970
1971
1972
1973
1974
1975
1976
1977
1978
1979
1980
1981
1982
1983
1984
1985
1986
1987
1988
1989
1990
1991
1992
1993
1994
1995
1996
1997
1998
1999
[truncated: 229 more rows]
