# Supplementary material for: Measuring information flux between social media and stock prices with Transfer Entropy
Source: PLoS One. 2021 Sep 23;16(9):e0257686. doi: 10.1371/journal.pone.0257686 (PMC8459996; doi:10.1371/journal.pone.0257686)
Supplement: S1 Data — (ZIP) [file pone.0257686.s001.zip › DATA BASES/5.-ATT/att3.xlsx]

## Sheet: R1
SUMMARY OUTPUT
Regression Statistics
Multiple R	0.668694
R Square	0.447152
Adjusted R Square	0.446941
Standard Error	3.45481
Observations	2617
ANOVA
	df	SS	MS	F	Significance F
Regression	1	25244.6	25244.6	2115.05	0
Residual	2615	31211.8	11.9357
Total	2616	56456.5
	Coefficients	Standard Error	t Stat	P-value	Lower 95%	Upper 95%	Lower 95.0%	Upper 95.0%
Intercept	27.3431	0.139578	195.898	0	27.0694	27.6168	27.0694	27.6168
X Variable 1	0.053538	0.00116413	45.9897	0	0.0512553	0.0558207	0.0512553	0.0558207
RESIDUAL OUTPUT
Observation	Predicted Y	Residuals
1	27.3431	2.07688
2	27.3431	1.08688
3	27.3431	0.95688
4	27.3431	-0.13312
5	27.3431	-0.163119
6	27.3431	-0.663119
7	27.3431	-1.40312
8	27.3431	-1.35312
9	27.3431	-1.93312
10	27.3431	-2.22312
11	27.3431	-2.11312
12	27.3431	-2.32312
13	27.3431	-1.55312
14	27.3431	-1.83312
15	27.3431	-1.22312
16	27.3431	-0.513119
17	27.3431	-1.41312
18	27.2896	-1.37958
19	27.2896	-2.57958
20	27.2896	-2.66958
21	27.3431	-2.18312
22	27.3431	-1.97312
23	27.3431	-2.68312
24	27.3431	-2.19312
25	27.3431	-1.26312
26	27.3431	-1.45312
27	27.3431	-2.78312
28	27.3431	-2.90312
29	27.3431	-3.05312
30	27.3431	-3.15312
31	27.3431	-4.12312
32	27.3431	-4.38312
33	27.3431	-4.15312
34	27.3431	-3.76312
35	27.3431	-4.66312
36	27.3431	-4.09312
37	27.3431	-3.63312
38	27.3431	-3.25312
39	27.3967	-3.62666
40	27.3967	-4.35666
41	27.4502	-4.7802
42	27.4502	-4.4502
43	27.4502	-4.8902
44	27.4502	-4.8702
45	27.4502	-5.7302
46	27.4502	-4.4302
47	27.4502	-4.1002
48	27.4502	-3.1002
49	27.4502	-3.1802
50	27.4502	-3.09019
51	27.4502	-2.08019
52	27.4502	-1.75019
53	27.5037	-1.90373
54	27.5037	-2.17373
55	27.5573	-0.637271
56	27.5573	-1.22727
57	27.5573	-1.37727
58	27.5573	-1.20727
59	27.5573	-1.55727
60	27.5573	-2.39727
61	27.5037	-2.30373
62	27.5037	-1.58373
63	27.5037	-0.963732
64	27.5037	-0.673733
65	27.5037	-0.913733
66	27.5573	-2.02727
67	27.5573	-2.16727
68	27.6108	-1.51081
69	27.6108	-1.59081
70	27.6108	-2.33081
71	27.6108	-2.16081
72	27.6643	-1.67435
73	27.6643	-1.71435
74	27.6643	-2.37435
75	27.6643	-2.38435
76	27.6643	-1.92435
77	27.6643	-2.16435
78	27.6643	-2.50435
79	27.6643	-2.35435
80	27.6643	-2.01435
81	27.6643	-2.14435
82	27.6643	-2.04435
83	27.6643	-1.65435
84	27.6643	-0.974346
85	27.6643	-1.16435
86	27.6643	-0.974346
87	27.6643	-2.21435
88	27.6643	-2.41435
89	27.6643	-2.30435
90	27.6643	-1.93435
91	27.6643	-2.42435
92	27.6643	-2.68435
93	27.6643	-2.78435
94	27.6643	-3.07435
95	27.6643	-2.99435
96	27.6643	-3.53435
97	27.6643	-3.99435
98	27.6643	-3.98435
99	27.6643	-3.15435
100	27.6643	-3.59435
101	27.6643	-3.03435
102	27.6643	-2.87435
103	27.6643	-3.02435
104	27.6643	-2.82435
105	27.6643	-3.20435
106	27.6643	-3.30435
107	27.6643	-3.10435
108	27.6643	-3.26435
109	27.6643	-3.45435
110	27.6643	-3.38435
111	27.6643	-2.87435
112	27.6643	-2.65435
113	27.6643	-3.03435
114	27.6643	-3.44435
115	27.6643	-3.52435
116	27.6643	-3.53435
117	27.6643	-3.62435
118	27.6643	-3.51435
119	27.6643	-3.00435
120	27.6643	-3.01435
121	27.6643	-2.81435
122	27.6643	-2.84435
123	27.6643	-2.44435
124	27.6643	-2.82435
125	27.6643	-2.59435
126	27.6643	-3.07435
127	27.6643	-2.86435
128	27.6643	-3.33435
129	27.6643	-4.12435
130	27.6643	-4.28435
131	27.6643	-4.22435
132	27.6643	-3.89435
133	27.6643	-4.21435
134	27.6643	-3.69435
135	27.6643	-3.95435
136	27.6643	-3.68435
137	27.6643	-3.24435
138	27.6643	-3.09435
139	27.6643	-2.82435
140	27.7179	-2.23789
141	27.7179	-2.26788
142	27.7179	-1.98789
143	27.7179	-2.19789
144	27.7179	-1.76788
145	27.7714	-1.43142
146	27.7714	-1.54142
147	27.825	-1.59496
148	27.825	-1.55496
149	27.825	-2.09496
150	27.825	-2.27496
151	27.825	-2.20496
152	27.825	-2.24496
153	27.825	-2.46496
154	27.8785	-2.2285
155	27.8785	-2.3985
156	27.8785	-2.4285
157	27.932	-2.91204
158	27.932	-2.83204
159	27.932	-2.55204
160	27.932	-2.39204
161	27.932	-1.93204
162	27.9856	-1.84558
163	27.9856	-1.68558
164	27.9856	-1.47558
165	27.9856	-1.56558
166	27.9856	-1.77558
167	27.9856	-1.93558
168	27.9856	-2.62557
169	27.9856	-2.61557
170	27.9856	-2.83558
171	27.9856	-2.47558
172	27.9856	-2.23558
173	27.9856	-2.04557
174	27.9856	-1.42558
175	27.9856	-1.32558
176	27.9856	-1.45557
177	27.9856	-1.28557
178	27.9856	-1.44557
179	27.9856	-1.61557
180	27.9856	-0.935576
181	27.9856	-1.11557
182	27.9856	-1.48558
183	27.9856	-0.855576
184	27.9856	-0.955574
185	27.9856	-1.02558
186	27.9856	-0.555575
187	27.9856	-0.785574
188	27.9856	-0.975575
189	27.9856	-1.37557
190	27.9856	-1.46558
191	27.9856	-1.22558
192	27.9856	-0.835575
193	27.9856	-1.80558
194	27.9856	-2.04557
195	27.9856	-2.32558
196	27.9856	-2.38558
197	27.9856	-2.08558
198	27.9856	-2.15558
199	27.9856	-2.07558
200	27.9856	-2.28557
201	27.9856	-1.98558
202	27.9856	-1.99558
203	27.9856	-2.04557
204	27.9856	-1.88558
205	27.9856	-2.25558
206	27.9856	-2.67558
207	27.9856	-2.38558
208	27.9856	-1.90558
209	27.9856	-1.75558
210	27.9856	-2.31558
211	27.9856	-2.39558
212	28.0391	-2.67911
213	28.0391	-2.50911
214	28.0391	-2.09911
215	28.0391	-2.10911
216	28.0391	-1.69911
217	28.0391	-1.67911
218	28.0927	-1.65265
219	28.0927	-1.80265
220	28.0927	-1.84265
221	28.1462	-1.85619
222	28.1462	-1.86619
223	28.1462	-1.83619
224	28.1462	-2.03619
225	28.1462	-2.12619
226	28.1462	-1.36619
227	28.1462	-1.04619
228	28.1997	-1.11973
229	28.2533	-1.26327
230	28.3603	-1.42034
231	28.3603	-1.18034
232	28.3603	-1.01034
233	28.3603	-0.840341
234	28.3603	-0.760341
235	28.4139	-0.44388
236	28.4139	-0.803878
237	28.4139	-0.85388
238	28.4139	-0.653879
239	28.4674	-0.457417
240	28.4674	-0.417418
241	28.4674	-0.867417
242	28.4139	-0.893879
243	28.4139	-1.19388
244	28.4139	-1.09388
245	28.4139	-0.873878
246	28.4139	-0.513879
247	28.4139	-0.373878
248	28.4139	-0.313879
249	28.4139	-0.0838792
250	28.4139	-0.0738792
251	28.4139	-0.0938792
252	28.4139	-0.383878
253	28.4139	0.166121
254	28.4139	0.0261218
255	28.4139	-0.803878
256	28.4674	-1.16742
257	28.4674	-1.36742
258	28.521	-1.55096
259	28.5745	-1.61449
260	28.5745	-1.93449
261	28.5745	-2.38449
262	28.628	-2.83803
263	28.628	-2.42803
264	28.628	-2.79803
265	28.628	-2.95803
266	28.628	-3.23803
267	28.6816	-3.10157
268	28.6816	-3.35157
269	28.6816	-3.06157
270	28.6816	-3.14157
271	28.7351	-3.37511
272	28.7351	-3.35511
273	28.7886	-3.09864
274	28.7886	-3.20865
275	28.7886	-3.75864
276	28.7886	-3.54865
277	28.7886	-3.80865
278	28.7886	-3.52865
279	28.7886	-3.66864
280	28.8422	-3.65218
281	28.8422	-3.77218
282	28.8422	-3.52218
283	28.8957	-3.49572
284	28.8957	-3.65572
285	28.8957	-3.79572
286	28.8957	-3.87572
287	28.8957	-4.06572
288	28.8957	-3.98572
289	28.9493	-4.17926
290	28.9493	-4.13926
291	28.9493	-3.94926
292	28.9493	-4.06926
293	28.9493	-4.05926
294	29.0028	-4.0428
295	29.0563	-4.06634
296	29.0563	-3.77633
297	29.0563	-3.49634
298	29.1099	-3.58987
299	29.1099	-3.50987
300	29.1099	-3.48987
301	29.2169	-3.43695
302	29.2169	-3.36695
303	29.2169	-3.31695
304	29.2169	-3.15695
305	29.2169	-2.97695
306	29.2705	-2.87049
307	29.2705	-2.72049
308	29.2705	-3.01049
309	29.2705	-3.12049
310	29.2705	-3.03049
311	29.324	-2.81403
312	29.324	-3.37402
313	29.324	-3.48403
314	29.324	-3.21402
315	29.324	-3.01403
316	29.324	-3.01403
317	29.324	-3.67403
318	29.324	-3.30403
319	29.3776	-2.93756
320	29.3776	-2.99756
321	29.3776	-3.17756
322	29.3776	-3.13756
323	29.3776	-3.13756
324	29.4311	-3.5011
325	29.3776	-2.99756
326	29.3776	-2.71756
327	29.4311	-3.0911
328	29.4311	-3.1611
329	29.4846	-3.23464
330	29.4846	-3.21464
331	29.5382	-3.58818
332	29.5382	-3.62818
333	29.5382	-3.39818
334	29.5382	-3.47818
335	29.5382	-3.25818
336	29.5382	-3.63818
337	29.5382	-3.76818
338	29.5382	-4.39818
339	29.5382	-4.43818
340	29.5382	-3.86818
341	29.5382	-3.89818
342	29.5382	-3.71818
343	29.5382	-3.79818
344	29.5382	-4.13818
345	29.5382	-3.76818
346	29.5382	-3.94818
347	29.5382	-3.96818
348	29.5382	-4.57818
349	29.5382	-4.68818
350	29.5382	-5.10818
351	29.5382	-5.21818
352	29.5382	-5.40818
353	29.5382	-4.90818
354	29.5382	-5.23818
355	29.5382	-5.20818
356	29.5382	-4.75818
357	29.5382	-4.73818
358	29.5382	-5.36818
359	29.5382	-5.21818
360	29.5382	-4.56818
361	29.5382	-4.63818
362	29.5382	-4.09818
363	29.5382	-4.24818
364	29.5382	-4.36818
365	29.5382	-3.99818
366	29.5382	-4.01818
367	29.5382	-3.96818
368	29.5382	-4.10818
369	29.5382	-4.09818
370	29.5382	-4.17818
371	29.5382	-4.09818
372	29.5382	-4.48818
373	29.5382	-4.74818
374	29.5382	-4.58818
375	29.5382	-5.07818
376	29.5382	-5.34818
377	29.5382	-5.19818
378	29.5382	-5.24818
379	29.5382	-5.12818
380	29.5382	-5.20818
381	29.5382	-4.96818
382	29.5382	-4.70818
383	29.5382	-4.69818
384	29.5382	-4.58818
385	29.5382	-4.57818
386	29.5382	-4.53818
387	29.5382	-4.84818
388	29.5382	-4.65818
389	29.5382	-4.74818
390	29.5382	-4.61818
391	29.5382	-4.02818
392	29.5382	-3.99818
393	29.5382	-3.57818
394	29.5382	-3.38818
395	29.5382	-3.33818
396	29.5382	-3.51818
397	29.5382	-3.59818
398	29.5382	-2.94818
399	29.5382	-2.84818
400	29.5382	-2.89818
401	29.5382	-2.79818
402	29.5382	-2.99818
403	29.5382	-2.67818
404	29.5382	-2.52818
405	29.5382	-2.98818
406	29.5382	-2.87818
407	29.5382	-2.81818
408	29.5382	-2.88818
409	29.5382	-2.56818
410	29.5382	-2.25818
411	29.5382	-2.56818
412	29.5382	-3.08818
413	29.5382	-3.04818
414	29.5382	-2.81818
415	29.5382	-2.64818
416	29.5382	-2.83818
417	29.5382	-2.59818
418	29.5382	-2.90818
419	29.5382	-2.50818
420	29.5382	-2.18818
421	29.5382	-2.13818
422	29.5382	-2.09818
423	29.5382	-2.26818
424	29.5382	-2.14818
425	29.5382	-1.72818
426	29.5382	-1.70818
427	29.5382	-1.60818
428	29.5382	-1.60818
429	29.5382	-1.52818
430	29.5382	-1.42818
431	29.5382	-1.36818
432	29.5382	-0.998176
433	29.5382	-0.928176
434	29.5382	-0.948177
435	29.5382	-1.02818
436	29.5382	-0.958177
437	29.5382	-0.668176
438	29.5382	-0.618177
439	29.5382	-0.828178
440	29.5382	-0.938177
441	29.5382	-0.728178
442	29.5382	-0.678176
443	29.5382	-0.178176
444	29.5382	-0.918176
445	29.5382	-1.28818
446	29.5382	-1.31818
447	29.5382	-1.21818
448	29.5382	-1.14818
449	29.5382	-1.06818
450	29.5382	-1.03818
451	29.5382	-1.20818
452	29.5382	-0.918176
453	29.5382	-1.32818
454	29.5382	-0.928176
455	29.5382	-1.19818
456	29.5382	-1.24818
457	29.5382	-1.17818
458	29.5382	-1.22818
459	29.5382	-1.18818
460	29.5382	-1.03818
461	29.5382	-1.01818
462	29.5382	-0.818178
463	29.5382	-0.598176
464	29.5382	-0.478178
465	29.5382	-0.0981764
466	29.5382	-0.268177
467	29.5917	-0.411715
468	29.6453	-0.465253
469	29.6453	-0.595254
470	29.6988	-0.868791
471	29.6988	-1.23879
472	29.7523	-1.12233
473	29.7523	-1.51233
474	29.7523	-1.79233
475	29.7523	-1.31233
476	29.8059	-1.48587
477	29.7523	-1.46233
478	29.7523	-1.72233
479	29.7523	-1.61233
480	29.7523	-1.82233
481	29.8059	-2.10587
482	29.8594	-2.0694
483	29.8594	-1.5794
484	29.8594	-1.30941
485	29.8594	-1.36941
486	29.8594	-1.55941
487	29.8059	-1.26587
488	29.8594	-1.22941
489	29.8594	-1.03941
490	29.8594	-0.969406
491	29.8594	-1.0794
492	29.8594	-0.519405
493	29.8594	-0.729406
494	29.8594	-0.629405
495	29.8594	-0.649406
496	29.9129	-0.782944
497	29.9129	-0.842943
498	29.9129	-0.782944
499	29.9129	-0.712942
500	29.9129	-0.662943
501	29.9665	-0.736481
502	30.02	-0.71002
503	30.0736	-0.743557
504	30.0736	-0.693558
505	30.1271	-0.457095
506	30.1806	-0.300634
507	30.1806	-0.200633
508	30.1806	-1.03063
509	30.1806	-1.33063
510	30.1806	-1.84063
511	30.1806	-2.27063
512	30.1806	-2.14063
513	30.1806	-2.10063
514	30.2342	-1.80417
515	30.2342	-1.90417
516	30.2342	-1.90417
517	30.2342	-2.00417
518	30.2342	-1.90417
519	30.2342	-1.75417
520	30.2342	-1.47417
521	30.2342	-1.50417
522	30.2342	-2.10417
523	30.2342	-2.74417
524	30.2342	-2.71417
525	30.2342	-2.36417
526	30.2342	-2.56417
527	30.2342	-2.24417
528	30.2342	-2.26417
529	30.2342	-2.27417
530	30.2342	-2.32417
531	30.2342	-2.26417
532	30.2342	-1.99417
533	30.2342	-1.76417
534	30.2342	-1.77417
535	30.2342	-1.99417
536	30.1806	-1.88063
537	30.1806	-1.68063
538	30.1806	-1.61063
539	30.1806	-1.98063
540	30.1806	-2.15063
541	30.1806	-2.26063
542	30.1806	-2.05063
543	30.1806	-1.80063
544	30.1806	-2.10063
545	30.1806	-2.01063
546	30.1806	-2.05063
547	30.1806	-2.26063
548	30.1806	-2.28063
549	30.1806	-1.73063
550	30.1806	-1.39063
551	30.1806	-1.57063
552	30.1806	-1.72063
553	30.1806	-1.99063
554	30.1806	-2.37063
555	30.1806	-2.85063
556	30.1806	-2.44063
557	30.1806	-2.24063
558	30.1806	-1.92063
559	30.1806	-2.08063
560	30.1806	-2.04063
561	30.1806	-1.64063
562	30.1806	-1.33063
563	30.1806	-0.820632
564	30.1806	-0.130634
565	30.1806	0.529366
566	30.1806	0.429368
567	30.1806	0.439368
568	30.1806	0.589367
569	30.1806	0.519368
570	30.1806	0.289366
571	30.1806	0.359368
572	30.1806	0.529366
573	30.1806	0.479367
574	30.1806	0.289366
575	30.1806	-0.000633449
576	30.1806	0.109368
577	30.1806	0.469367
578	30.1806	0.129366
579	30.1806	0.129366
580	30.2342	-0.104172
581	30.2342	0.445829
582	30.2342	0.315828
583	30.2342	0.70583
584	30.2342	1.18583
585	30.2342	1.13583
586	30.2342	0.88583
587	30.2342	0.975828
588	30.2342	1.62583
589	30.2342	1.55583
590	30.2342	0.985828
591	30.2342	1.02583
592	30.2877	1.06229
593	30.2877	1.40229
594	30.2877	1.09229
595	30.2877	1.35229
596	30.2877	1.12229
597	30.2877	0.77229
598	30.2877	0.832292
599	30.2877	0.912292
600	30.2877	1.11229
601	30.2877	1.03229
602	30.2877	0.792291
603	30.2877	0.872291
604	30.2877	0.712291
605	30.2877	0.822292
606	30.2877	1.00229
607	30.2877	1.27229
608	30.2877	0.882291
609	30.2877	0.68229
610	30.2877	0.362291
611	30.2877	0.0722915
612	30.2877	0.0222895
613	30.2877	0.0522905
614	30.2877	0.0422905
615	30.2877	0.0522905
616	30.2877	0.26229
617	30.2877	0.502292
618	30.2877	0.0622905
619	30.2877	0.142291
620	30.2877	0.482291
621	30.2877	0.67229
622	30.2877	0.822292
623	30.2877	0.59229
624	30.2877	0.43229
625	30.2877	0.152292
626	30.2877	0.472291
627	30.2877	0.732291
628	30.2877	0.972291
629	30.2877	1.12229
630	30.2877	1.39229
631	30.2877	1.34229
632	30.2877	0.942291
633	30.2877	0.942291
634	30.2877	0.85229
635	30.2877	0.51229
636	30.2877	0.482291
637	30.2877	0.532291
638	30.2877	0.292291
639	30.2877	0.0222895
640	30.2877	-0.167708
641	30.2877	0.0422905
642	30.2877	-0.0577095
643	30.2877	-0.00770846
644	30.2877	0.0322905
645	30.2877	-0.377709
646	30.2877	-0.347708
647	30.2877	-0.32771
648	30.2877	-1.02771
649	30.2877	-1.02771
650	30.2877	-0.767709
651	30.2877	-1.10771
652	30.2877	-0.787709
653	30.2877	-1.50771
654	30.2877	-1.35771
655	30.2877	-2.58771
656	30.2877	-1.43771
657	30.2877	-2.40771
658	30.2877	-1.84771
659	30.2877	-2.06771
660	30.2877	-1.47771
661	30.2877	-1.49771
662	30.2877	-1.11771
663	30.2877	-1.82771
664	30.2877	-2.29771
665	30.2877	-1.83771
666	30.2877	-1.30771
667	30.2877	-0.857709
668	30.2877	-1.22771
669	30.2877	-1.24771
670	30.2877	-1.02771
671	30.2877	-0.667708
672	30.2877	-1.80771
673	30.2877	-2.01771
674	30.2877	-2.23771
675	30.2877	-2.45771
676	30.2877	-2.15771
677	30.2877	-2.32771
678	30.2877	-2.74771
679	30.2877	-2.40771
680	30.2877	-2.16771
681	30.2877	-2.02771
682	30.2877	-1.74771
683	30.2877	-1.34771
684	30.2877	-1.70771
685	30.2877	-1.43771
686	30.2877	-1.98771
687	30.2877	-2.53771
688	30.2877	-2.43771
689	30.2877	-1.94771
690	30.2877	-1.61771
691	30.2877	-1.73771
692	30.2877	-1.44771
693	30.2877	-1.76771
694	30.2877	-2.12771
695	30.2877	-1.97771
696	30.2877	-1.97771
697	30.2877	-1.87771
698	30.2877	-1.84771
699	30.2877	-1.11771
700	30.2877	-1.51771
701	30.2877	-1.29771
702	30.2877	-1.18771
703	30.2877	-1.11771
704	30.2877	-1.26771
705	30.2877	-1.07771
706	30.2877	-1.19771
707	30.2877	-1.29771
708	30.2877	-1.15771
709	30.2877	-1.40771
710	30.2877	-1.87771
711	30.2877	-1.53771
712	30.2877	-0.81771
713	30.2877	-0.547709
714	30.2877	-0.97771
715	30.2877	-1.58771
716	30.2877	-1.20771
717	30.2877	-0.847708
718	30.2877	-1.12771
719	30.2877	-0.847708
720	30.2877	-0.82771
721	30.2877	-1.37771
722	30.2877	-1.12771
723	30.2877	-0.867709
724	30.2877	-1.09771
725	30.2877	-1.03771
726	30.2877	-1.50771
727	30.2877	-1.67771
728	30.2877	-1.64771
729	30.2877	-1.92771
730	30.2877	-2.20771
731	30.2877	-2.73771
732	30.2877	-2.87771
733	30.2877	-2.33771
734	30.2877	-2.22771
735	30.2877	-1.30771
736	30.2877	-1.44771
737	30.2877	-1.32771
738	30.2877	-1.13771
739	30.2877	-1.11771
740	30.2877	-0.887709
741	30.2877	-1.42771
742	30.2877	-1.25771
743	30.2877	-1.27771
744	30.2877	-1.24771
745	30.2877	-1.47771
746	30.3412	-1.55125
747	30.3948	-1.54479
748	30.5019	-1.76186
749	30.5554	-1.4354
750	30.6089	-1.30894
751	30.6625	-1.00248
752	30.6089	-0.738937
753	30.6089	-0.568937
754	30.6625	-0.712475
755	30.6625	-0.492476
756	30.6625	-0.422476
757	30.716	-0.336015
758	30.716	-0.286014
759	30.7696	-0.369552
760	30.7696	-1.08955
761	30.8231	-1.16309
762	30.8766	-1.11663
763	30.9302	-0.940166
764	30.9837	-0.863703
765	31.0372	-0.967242
766	30.9837	-0.733704
767	30.9837	-0.653704
768	30.9837	-0.563704
769	31.0372	-0.527242
770	31.0372	-0.637242
771	31.0908	-1.00078
772	31.1443	-0.934319
773	31.1443	-1.69432
774	31.1979	-2.03786
775	31.1979	-1.85786
776	31.1979	-1.78786
777	31.1979	-1.59786
778	31.1979	-1.40785
779	31.1979	-1.24785
780	31.1979	-1.22786
781	31.1979	-1.15785
782	31.1979	-1.17786
783	31.1979	-1.20786
784	31.1979	-1.35786
785	31.1979	-1.15785
786	31.1979	-1.12786
787	31.1979	-1.32785
788	31.1979	-1.17786
789	31.1979	-1.18786
790	31.1979	-0.857856
791	31.1979	-0.917855
792	31.1979	-0.737857
793	31.1979	-0.857856
794	31.1979	-0.837855
795	31.1979	-0.667855
796	31.1979	-0.607856
797	31.1979	-0.567857
798	31.1979	-0.327855
799	31.1979	-0.207856
800	31.1979	-0.467856
801	31.1979	-0.317857
802	31.1979	-0.197856
803	31.1979	-0.0178556
804	31.1979	0.242145
805	31.1979	0.432143
806	31.1979	0.252145
807	31.1979	0.442143
808	31.1979	0.392144
809	31.2514	0.398606
810	31.2514	0.538607
811	31.2514	0.588606
812	31.2514	0.458605
813	31.2514	0.268606
814	31.2514	0.538607
815	31.2514	0.388605
816	31.2514	0.108607
817	31.2514	-0.0413946
818	31.2514	-0.0213936
819	31.2514	0.198607
820	31.2514	0.178606
821	31.2514	0.318606
822	31.2514	-0.311393
823	31.2514	-0.611395
824	31.2514	-1.12139
825	31.2514	-0.801393
826	31.2514	-0.411394
827	31.2514	-0.711393
828	31.2514	-0.641393
829	31.2514	-0.361395
830	31.2514	-0.501394
831	31.2514	-0.511394
832	31.2514	-0.391393
833	31.2514	-0.641393
834	31.2514	0.468605
835	31.2514	0.488606
836	31.2514	1.18861
837	31.2514	1.4186
838	31.2514	1.65861
839	31.2514	1.80861
840	31.2514	1.78861
841	31.2514	1.85861
842	31.2514	1.60861
843	31.2514	1.74861
844	31.2514	1.78861
845	31.2514	1.55861
846	31.2514	1.87861
847	31.2514	2.33861
848	31.2514	2.27861
849	31.2514	2.0986
850	31.2514	1.93861
851	31.2514	2.03861
852	31.2514	2.40861
853	31.2514	2.37861
854	31.2514	2.28861
855	31.2514	2.10861
856	31.2514	2.38861
857	31.2514	2.43861
858	31.2514	2.68861
859	31.2514	2.58861
860	31.2514	2.9186
861	31.2514	2.64861
862	31.2514	2.89861
863	31.2514	2.80861
864	31.3049	3.25507
865	31.3049	2.85507
866	31.3585	3.19153
867	31.3585	3.23153
868	31.3585	3.62153
869	31.3585	3.62153
870	31.3585	4.33153
871	31.3585	4.35153
872	31.3585	4.27153
873	31.3585	4.11153
874	31.3585	4.05153
875	31.3585	3.67153
876	31.3585	3.81153
877	31.3585	3.59153
878	31.3585	3.62153
879	31.3585	3.83153
880	31.3585	4.03153
881	31.3585	4.30153
882	31.3585	4.84153
883	31.3585	4.64153
884	31.3585	4.41153
885	31.3585	4.08153
886	31.3585	4.18153
887	31.3585	4.08153
888	31.3585	3.90153
889	31.3585	3.51153
890	31.3585	3.99153
891	31.3585	4.06153
892	31.3049	4.51507
893	31.3049	4.88507
894	31.2514	4.22861
895	31.2514	4.03861
896	31.3049	4.07507
897	31.3049	3.32507
898	31.3049	4.02507
899	31.3049	4.99507
900	31.3049	5.83507
901	31.3049	6.12507
902	31.3049	6.61507
903	31.3049	6.33507
904	31.3049	6.23507
905	31.3049	6.27507
906	31.3049	6.30507
907	31.3049	6.13507
908	31.3049	6.12507
909	31.3049	5.92507
910	31.3049	6.18507
911	31.3049	6.08507
912	31.3049	5.94507
913	31.3049	5.79507
914	31.3049	5.93507
915	31.3049	5.86507
916	31.3049	5.58507
917	31.3049	5.28507
918	31.3049	5.25507
919	31.3049	5.25507
920	31.3049	5.64507
921	31.3049	5.56507
922	31.3049	5.33507
923	31.3049	5.51507
924	31.3049	5.38507
925	31.3049	5.33507
926	31.3049	5.50507
927	31.3049	5.62507
928	31.3049	6.13507
929	31.3049	5.99507
930	31.3049	6.11507
931	31.3049	6.31507
932	31.3049	6.41507
933	31.3049	6.84507
934	31.3049	5.95507
935	31.3049	6.29507
936	31.3049	6.35507
937	31.3049	6.45507
938	31.3049	6.63507
939	31.3585	6.72153
940	31.3585	6.89153
941	31.3585	6.70153
942	31.3585	6.72153
943	31.3585	6.63153
944	31.3585	6.34153
945	31.3585	6.39153
946	31.3585	6.45153
947	31.3585	6.81153
948	31.3585	6.98153
949	31.3585	6.50153
950	31.3585	6.30153
951	31.3585	5.78153
952	31.3585	5.56153
953	31.3585	4.90153
954	31.3585	4.27153
955	31.3049	3.90507
956	31.3049	4.09507
957	31.3049	4.41507
958	31.3049	4.71507
959	31.3049	4.01507
960	31.3049	3.95507
961	31.3049	3.69507
962	31.3049	3.40507
963	31.3049	3.19507
964	31.3049	3.32507
965	31.3049	3.28507
966	31.3049	3.78507
967	31.3049	3.62507
968	31.3049	3.52507
969	31.3049	3.49507
970	31.3049	2.33507
971	31.3049	1.89507
972	31.3049	2.23507
973	31.3049	2.56507
974	31.3049	2.64507
975	31.3049	2.47507
976	31.3049	2.11507
977	31.3049	1.83507
978	31.3049	2.51507
979	31.3049	2.37507
980	31.3049	2.54507
981	31.3049	3.05507
982	31.3049	2.66507
983	31.3049	2.31507
984	31.3049	2.31507
985	31.3049	2.62507
986	31.3049	2.82507
987	31.3049	2.83507
988	31.3049	2.61507
989	31.3049	2.60507
990	31.3049	2.34507
991	31.3049	2.43507
992	31.3049	2.42507
993	31.3049	2.84507
994	31.3049	3.18507
995	31.3049	3.01507
996	31.3049	2.70507
997	31.3049	2.92507
998	31.3049	3.03507
999	31.3049	2.60507
1000	31.3049	2.86507
1001	31.3049	2.36507
1002	31.3049	2.43507
1003	31.2514	2.52861
1004	31.3049	2.35507
1005	31.3585	1.96153
1006	31.412	2.29799
1007	31.4655	3.53445
1008	31.5191	3.50092
1009	31.5726	3.65738
1010	31.7332	3.65676
1011	31.7332	2.61676
1012	31.7332	2.50677
1013	31.7332	2.63676
1014	31.7332	2.53676
1015	31.7332	2.28676
1016	31.7332	2.02676
1017	31.7868	1.47322
1018	31.8403	1.35969
1019	31.8403	1.59969
1020	31.8403	1.76969
1021	31.8403	1.93969
1022	31.8403	1.90969
1023	31.8403	2.17969
1024	31.8403	2.28969
1025	31.8403	2.83969
1026	31.8403	2.63969
1027	31.8403	2.94969
1028	31.8403	3.66969
1029	31.8403	3.38969
1030	31.8938	3.45615
1031	31.8938	3.53615
1032	31.8938	3.37615
1033	31.8938	3.37615
1034	31.8938	3.33615
1035	31.8938	3.70615
1036	31.8938	3.52615
1037	31.8938	3.39615
1038	31.8938	3.46615
1039	31.9474	3.72261
1040	32.0009	3.46908
1041	32.0009	3.42907
1042	32.0545	3.62554
1043	32.0545	3.13554
1044	32.108	3.382
1045	32.1615	3.68846
1046	32.2151	3.69492
1047	32.2151	3.79492
1048	32.2151	4.01492
1049	32.2151	4.38492
1050	32.2151	4.07492
1051	32.2151	4.17492
1052	32.2151	4.46492
1053	32.2151	4.38492
1054	32.2151	4.50492
1055	32.2151	4.38492
1056	32.2151	4.64492
1057	32.2151	4.21492
1058	32.2151	3.93492
1059	32.2151	3.92492
1060	32.2151	3.97492
1061	32.2151	3.93492
1062	32.2686	4.16138
1063	32.3222	4.06785
1064	32.3222	4.41785
1065	32.3222	4.29785
1066	32.3222	4.36785
1067	32.4292	4.82077
1068	32.4292	5.14077
1069	32.4292	4.85077
1070	32.4292	5.48077
1071	32.4292	5.59077
1072	32.4292	5.19077
1073	32.4292	5.33077
1074	32.4292	5.75077
1075	32.4292	6.11077
1076	32.4292	6.16077
1077	32.4292	5.52077
1078	32.4292	5.51077
1079	32.4292	5.35077
1080	32.4292	5.31077
1081	32.4292	5.85077
1082	32.4292	6.30077
1083	32.4292	6.57077
1084	32.4292	4.61077
1085	32.4292	4.85077
1086	32.4292	4.61077
1087	32.4292	4.87077
1088	32.4292	5.03077
1089	32.4292	5.13077
1090	32.4292	5.13077
1091	32.4292	4.91077
1092	32.4292	4.66077
1093	32.4292	5.09077
1094	32.4292	5.40077
1095	32.4292	4.90077
1096	32.4292	4.93077
1097	32.4292	4.57077
1098	32.4292	4.80077
1099	32.4292	5.10077
1100	32.4292	4.95077
1101	32.4292	5.01077
1102	32.4292	4.79077
1103	32.4828	4.45723
1104	32.4828	4.13723
1105	32.4828	4.25723
1106	32.4828	4.26723
1107	32.4828	3.69723
1108	32.4828	3.42723
1109	32.4828	3.01723
1110	32.4828	2.50723
1111	32.4828	2.58723
1112	32.4828	3.18723
1113	32.4828	2.77723
1114	32.4828	3.32723
1115	32.5363	2.9137
1116	32.5363	3.4537
1117	32.5363	3.22369
1118	32.5363	3.08369
1119	32.5363	3.76369
1120	32.5363	3.37369
1121	32.5363	3.22369
1122	32.5363	3.63369
1123	32.5363	2.71369
1124	32.5363	1.81369
1125	32.5363	1.9337
1126	32.5363	1.92369
1127	32.5363	2.49369
1128	32.5363	2.7937
1129	32.5363	3.0937
1130	32.5363	2.8637
1131	32.5363	2.76369
1132	32.5363	2.99369
1133	32.5363	3.08369
1134	32.5363	3.2937
1135	32.5363	3.0437
1136	32.5363	3.06369
1137	32.5363	2.85369
1138	32.5363	3.33369
1139	32.5363	3.2737
1140	32.5363	3.01369
1141	32.5363	3.3437
1142	32.5363	3.42369
1143	32.5363	3.2037
1144	32.5363	3.2737
1145	32.5363	3.0437
1146	32.5363	3.2737
1147	32.5363	2.8637
1148	32.5363	2.92369
1149	32.5363	3.06369
1150	32.5363	3.3437
1151	32.5363	2.88369
1152	32.5363	2.73369
1153	32.5363	3.1837
1154	32.5363	3.23369
1155	32.5363	3.13369
1156	32.5363	2.94369
1157	32.5363	3.05369
1158	32.5363	2.7537
1159	32.5363	2.26369
1160	32.5363	2.38369
1161	32.5363	2.1837
1162	32.5363	2.23369
1163	32.5363	1.81369
1164	32.5363	1.64369
1165	32.5363	1.2537
1166	32.5363	1.33369
1167	32.5363	0.943694
1168	32.5363	1.28369
1169	32.5363	1.7537
1170	32.5363	1.28369
1171	32.5363	1.15369
1172	32.5363	1.0437
1173	32.5363	1.1137
1174	32.5363	1.2937
1175	32.5363	0.783694
1176	32.5363	1.2037
1177	32.5363	0.803694
1178	32.5363	0.873694
1179	32.5363	1.0937
1180	32.5363	1.4337
1181	32.5363	1.4337
1182	32.5363	1.8437
1183	32.5363	1.78369
1184	32.5363	2.03369
1185	32.5363	2.21369
1186	32.5363	2.4137
1187	32.5363	2.2737
1188	32.5363	1.7737
1189	32.5363	1.6837
1190	32.5363	1.55369
1191	32.5363	1.51369
1192	32.5363	1.69369
1193	32.5363	1.44369
1194	32.5363	1.28369
1195	32.5898	1.47016
1196	32.5898	1.35016
1197	32.5898	1.05016
1198	32.5898	1.16016
1199	32.5898	1.41016
1200	32.5898	0.520157
1201	32.5363	1.21369
1202	32.5363	1.6137
1203	32.5363	1.6637
1204	32.5363	1.38369
1205	32.5363	1.17369
1206	32.5363	1.6637
1207	32.5363	1.90369
1208	32.5363	2.0737
1209	32.5363	2.6837
1210	32.5363	2.69369
1211	32.5363	2.74369
1212	32.5363	2.0937
1213	32.5363	2.65369
1214	32.5363	3.03369
1215	32.5363	3.73369
1216	32.5363	3.72369
1217	32.5363	3.6637
1218	32.5363	3.7037
1219	32.5363	3.9137
1220	32.5363	2.99369
1221	32.5363	3.28369
1222	32.5363	2.5737
1223	32.5363	2.63369
1224	32.5363	2.49369
1225	32.5363	2.63369
1226	32.5363	2.53369
1227	32.5898	2.57016
1228	32.5898	2.84016
1229	32.5898	3.01015
1230	32.5898	3.13016
1231	32.5898	2.81016
1232	32.5898	2.71016
1233	32.5898	2.83015
1234	32.5898	2.78016
1235	32.5898	2.69016
1236	32.5898	2.82016
1237	32.5898	2.62016
1238	32.5898	2.21016
1239	32.5898	2.15016
1240	32.5898	2.01015
1241	32.5898	1.66016
1242	32.5898	1.94016
1243	32.5898	2.10016
1244	32.5898	1.81016
1245	32.5898	1.36016
1246	32.5898	1.30016
1247	32.5898	1.26015
1248	32.5898	1.56016
1249	32.5898	1.26015
1250	32.5898	1.79016
1251	32.5898	1.86016
1252	32.5898	1.71016
1253	32.5898	2.10016
1254	32.5898	2.36016
1255	32.5898	2.57016
1256	32.5898	2.59016
1257	32.5898	2.61016
1258	32.6434	2.51662
1259	32.7505	2.19954
1260	32.804	1.996
1261	32.804	2.156
1262	32.8575	2.09247
1263	32.804	1.43601
1264	32.804	0.736005
1265	32.804	0.816003
1266	32.804	0.496003
1267	32.804	0.676004
1268	32.804	0.986005
1269	32.804	1.156
1270	32.804	0.896005
1271	32.804	0.766004
1272	32.804	0.536004
1273	32.804	0.996003
1274	32.804	0.616002
1275	32.804	0.706002
1276	32.804	0.896005
1277	32.804	0.506005
1278	32.804	0.546002
1279	32.804	0.516004
1280	32.804	-0.853995
1281	32.804	-0.353995
1282	32.804	-0.723994
1283	32.804	-0.803996
1284	32.804	-0.503997
1285	32.8575	-0.417535
1286	32.8575	0.0924672
1287	32.8575	0.0824652
1288	32.8575	0.632468
1289	32.8575	0.292468
1290	32.8575	-0.0375338
1291	32.8575	-0.00753582
1292	32.8575	0.322466
1293	32.8575	-0.0575348
1294	32.8575	-0.387533
1295	32.8575	-0.687536
1296	32.8575	-0.857534
1297	32.8575	-0.627534
1298	32.8575	-0.927534
1299	32.8575	-0.997533
1300	32.8575	-0.707532
1301	32.8575	-0.727533
1302	32.8575	-0.517534
1303	32.8575	-0.317533
1304	32.8575	-0.347536
1305	32.8575	-0.627534
1306	32.8575	-0.477533
1307	32.8575	-0.507536
1308	32.8575	-0.367532
1309	32.9111	-0.0210728
1310	32.9646	0.0153902
1311	32.9646	-0.00461083
1312	32.9646	1.12539
1313	32.9646	1.33539
1314	32.9646	1.49539
1315	32.9646	1.75539
1316	32.9646	1.64539
1317	32.9646	1.99539
1318	32.9646	2.10539
1319	32.9646	2.10539
1320	32.9646	2.12539
1321	33.0181	2.35185
1322	33.0181	2.61185
1323	33.0181	2.53185
1324	33.0181	2.47185
1325	33.0181	2.25185
1326	33.0181	1.90185
1327	33.0181	2.10185
1328	33.0181	2.18185
1329	33.0181	2.34185
1330	33.0181	2.66185
1331	33.0181	3.08185
1332	33.0181	3.02185
1333	33.0181	3.04185
1334	33.0181	3.27185
1335	33.0181	1.90185
1336	33.0181	1.48185
1337	33.0181	1.47185
1338	33.0181	2.06185
1339	33.0181	2.40185
1340	33.0181	2.68185
1341	33.0181	2.56185
1342	33.0181	2.61185
1343	33.0181	2.74185
1344	33.0181	2.47185
1345	33.0181	2.74185
1346	33.0181	3.38185
1347	33.0181	3.42185
1348	33.0181	3.55185
1349	33.0181	3.18185
1350	33.0181	3.37185
1351	33.0181	3.50185
1352	33.0181	3.72185
1353	33.0181	3.36185
1354	33.0181	2.48185
1355	33.0181	2.25185
1356	33.0181	2.36185
1357	33.0181	2.30185
1358	33.0181	2.19185
1359	33.0181	2.32185
1360	33.0181	2.37185
1361	33.0181	2.45185
1362	33.0181	2.42185
1363	33.0181	2.18185
1364	33.0181	2.03185
1365	33.0181	2.08185
1366	33.0181	2.00185
1367	33.0181	1.99185
1368	33.0181	1.92185
1369	33.0181	1.79185
1370	33.0181	1.81185
1371	33.0181	2.01185
1372	33.1788	1.80124
1373	33.1788	1.84124
1374	33.1788	2.02124
1375	33.1788	2.18124
1376	33.1788	2.21124
1377	33.1788	2.21124
1378	33.1788	2.11124
1379	33.1788	2.08124
1380	33.1788	2.08124
1381	33.1788	2.23124
1382	33.1788	2.18124
1383	33.2323	2.2477
1384	33.2323	2.4377
1385	33.2858	2.55416
1386	33.3394	2.68062
1387	33.3394	2.22063
1388	33.3929	2.25709
1389	33.4465	2.25355
1390	33.5	2.26001
1391	33.5	2.36001
1392	33.5	2.74001
1393	33.5	2.95001
1394	33.5	2.53001
1395	33.5	2.67001
1396	33.5	2.46001
1397	33.5	2.44001
1398	33.5535	2.32647
1399	33.5535	1.94647
1400	33.5535	1.98647
1401	33.5535	2.09647
1402	33.5535	3.03647
1403	33.5535	2.80647
1404	33.6071	1.98293
1405	33.6071	1.72294
1406	33.6071	1.85293
1407	33.6071	1.50294
1408	33.6071	1.01293
1409	33.6071	0.602933
1410	33.6071	0.862935
1411	33.6071	0.862935
1412	33.6071	1.03293
1413	33.6071	1.08293
1414	33.6071	1.30293
1415	33.6071	1.13294
1416	33.6071	1.04294
1417	33.6071	0.872934
1418	33.6071	0.922933
1419	33.6071	1.03293
1420	33.6071	0.892934
1421	33.6071	0.902932
1422	33.6071	0.892934
1423	33.6071	1.14293
1424	33.6071	1.13294
1425	33.6071	1.35293
1426	33.6071	1.23293
1427	33.6071	1.36294
1428	33.6071	1.33293
1429	33.6071	1.54294
1430	33.6071	1.40293
1431	33.6071	1.05293
1432	33.6071	1.09294
1433	33.6071	1.24293
1434	33.6071	0.892934
1435	33.6071	1.08293
1436	33.6071	1.34294
1437	33.6606	1.3594
1438	33.6606	1.4994
1439	33.6606	1.8094
1440	33.6606	1.8394
1441	33.6606	1.59939
1442	33.6606	1.7394
1443	33.6606	1.4194
1444	33.6606	1.6194
1445	33.6606	1.5694
1446	33.6606	1.5794
1447	33.6606	1.2994
1448	33.6606	1.3094
1449	33.6606	1.6994
1450	33.6071	1.88294
1451	33.6071	1.72294
1452	33.6071	1.54294
1453	33.6071	1.05293
1454	33.6071	0.642934
1455	33.6071	0.212934
1456	33.6071	0.232934
1457	33.6071	0.262933
1458	33.6071	0.0329331
1459	33.6071	0.472936
1460	33.6071	0.672933
1461	33.6071	1.01293
1462	33.6071	0.892934
1463	33.6071	0.0529341
1464	33.6071	0.262933
1465	33.6071	0.502935
1466	33.6071	0.722936
1467	33.6071	0.792936
1468	33.6071	0.902932
1469	33.6071	1.23293
1470	33.6071	1.23293
1471	33.6071	1.18294
1472	33.6071	1.31293
1473	33.6071	1.11294
1474	33.6071	1.30293
1475	33.6071	1.51293
1476	33.6071	1.49293
1477	33.6606	1.7394
1478	33.6606	1.9494
1479	33.6606	2.2394
1480	33.6606	2.18939
1481	33.6606	2.0594
1482	33.6606	1.7094
1483	33.6071	1.67293
1484	33.6071	1.67293
1485	33.6071	1.09294
1486	33.6071	1.21293
1487	33.6606	1.4694
1488	33.6606	1.7194
1489	33.6606	1.3994
1490	33.6606	0.629397
1491	33.6606	0.339396
1492	33.6606	0.249396
1493	33.6606	0.279395
1494	33.6606	0.219397
1495	33.6606	-0.770605
1496	33.6606	-1.1706
1497	33.6606	-0.950605
1498	33.6606	-1.5006
1499	33.6606	-1.4106
1500	33.6606	-1.5206
1501	33.6606	-0.990606
1502	33.6606	-0.150606
1503	33.6606	-0.120603
1504	33.6606	0.189394
1505	33.6606	0.369395
1506	33.6606	0.299395
1507	33.6606	0.509394
1508	33.6606	0.449397
1509	33.7141	0.36586
1510	33.7677	-0.17768
1511	33.7677	0.102319
1512	33.7677	-0.217681
1513	33.7677	-0.167682
1514	33.7677	-0.597682
1515	33.7677	-0.26768
1516	33.7677	-0.367678
1517	33.8748	-0.384754
1518	33.8748	-0.384754
1519	33.8748	-0.544754
1520	33.8748	-0.614758
1521	33.8748	-0.074757
1522	33.8748	0.075245
1523	33.8748	0.125244
1524	33.8748	-0.084755
1525	33.8748	-0.504757
1526	33.8748	-0.694756
1527	33.8748	-1.06475
1528	33.8748	-1.19476
1529	33.8748	-0.914757
1530	33.8748	-0.954758
1531	33.8748	-0.314755
1532	33.8748	0.465244
1533	33.8748	0.535244
1534	33.8748	0.665245
1535	33.8748	0.995243
1536	33.8748	0.765243
1537	33.8748	0.975242
1538	33.8748	0.515243
1539	33.8748	0.735245
1540	33.8748	0.785244
1541	33.8748	0.835243
1542	33.8748	0.615246
1543	33.8748	0.215244
1544	33.8748	0.205246
1545	33.8748	-0.024758
1546	33.8748	0.175243
1547	33.8748	0.335243
1548	33.8748	0.625244
1549	33.8748	0.685245
1550	33.8748	0.765243
1551	33.8748	0.535244
1552	33.8748	0.125244
1553	33.8748	0.125244
1554	33.8748	-0.394756
1555	33.8748	-0.524758
1556	33.8748	-1.09476
1557	33.8748	-1.25476
1558	33.8748	-0.744755
1559	33.8748	-1.11476
1560	33.8748	-0.814755
1561	33.8748	-0.974754
1562	33.8748	-0.284756
1563	33.8748	-0.674755
1564	33.8748	-0.644756
1565	33.8748	-0.594757
1566	33.8748	-0.804756
1567	33.8748	-1.25476
1568	33.8212	-1.00122
1569	33.8212	-1.07122
1570	33.8212	-0.851217
1571	33.8212	-1.17122
1572	33.8212	-0.931219
1573	33.8212	-0.691217
1574	33.8212	-0.491216
1575	33.8212	-0.661218
1576	33.8212	-1.17122
1577	33.8212	-1.13122
1578	33.8212	-1.05122
1579	33.8212	-0.941217
1580	33.8212	-1.13122
1581	33.8212	-0.931219
1582	33.8212	-1.07122
1583	33.8212	-1.31122
1584	33.8212	-0.991216
1585	33.8212	-1.16122
1586	33.8212	-0.961217
1587	33.8212	0.408782
1588	33.8212	0.18878
1589	33.8212	0.268782
1590	33.8212	1.03878
1591	33.8212	0.93878
1592	33.8212	0.818781
1593	33.8212	0.59878
1594	33.8748	0.655243
1595	33.8748	-0.154755
1596	33.8748	-0.494755
1597	33.8748	-0.504757
1598	33.8748	-0.184757
1599	33.8748	-0.384754
1600	33.8748	-0.214756
1601	33.8748	0.025246
1602	33.8748	0.255245
1603	33.8748	0.455246
1604	33.8748	0.995243
1605	33.8748	0.495243
1606	33.8748	0.745243
1607	33.8748	1.19524
1608	33.8748	0.835243
1609	33.8748	0.795242
1610	33.8748	1.07525
1611	33.8748	0.925243
1612	33.8748	0.665245
1613	33.8748	0.475242
1614	33.8748	0.485245
1615	33.8748	1.15524
1616	33.8748	1.39524
1617	33.8748	0.695244
1618	33.8748	0.715244
1619	33.8748	0.635242
1620	33.8748	0.845245
1621	33.8748	1.00525
1622	33.8748	0.775246
1623	33.8748	0.535244
1624	33.8748	0.795242
1625	33.8748	0.925243
1626	33.8748	1.14524
1627	33.8748	1.11525
1628	33.8748	1.16525
1629	33.8748	2.03524
1630	33.8748	1.90524
1631	33.8748	2.30524
1632	33.8748	2.24524
1633	33.8748	1.89524
1634	33.8748	1.64524
1635	33.8748	1.69524
1636	33.8748	1.85524
1637	33.8748	1.73525
1638	33.8748	1.89524
1639	33.8748	0.915245
1640	33.8748	0.515243
1641	33.8748	0.775246
1642	33.8748	1.00525
1643	33.8748	1.24524
1644	33.8748	0.855244
1645	33.8748	1.28524
1646	33.8748	1.13524
1647	33.8748	1.02525
1648	33.8748	0.695244
1649	33.8748	0.395244
1650	33.8748	0.055244
1651	33.8748	0.415245
1652	33.8748	0.445244
1653	33.8748	0.455246
1654	33.8748	0.815243
1655	33.8748	0.925243
1656	33.8748	0.865246
1657	33.8748	0.785244
1658	33.8748	0.705246
1659	33.8748	0.695244
1660	33.8748	0.365246
1661	33.8748	0.335243
1662	33.8748	0.905243
1663	33.8748	0.775246
1664	33.8748	0.145244
1665	33.8748	-0.064755
1666	33.8748	0.175243
1667	33.9283	0.301706
1668	33.9283	0.421704
1669	33.9283	0.431707
1670	33.9283	0.021707
1671	33.9283	-0.548293
1672	33.9283	-1.55829
1673	33.9283	-2.12829
1674	33.9283	-1.23829
1675	33.9283	-0.488295
1676	33.9283	-0.638293
1677	33.9283	-0.728293
1678	33.9283	-1.60829
1679	33.9283	-1.10829
1680	33.9283	-0.888293
1681	33.9283	-1.36829
1682	33.9283	-0.788295
1683	33.9283	-1.14829
1684	33.9283	-1.17829
1685	33.9283	-1.20829
1686	33.9283	-1.37829
1687	33.9283	-1.06829
1688	33.9283	-0.988295
1689	33.9283	-1.14829
1690	33.9283	-1.37829
1691	33.9818	-1.42183
1692	34.0354	-1.76537
1693	34.0889	-1.88891
1694	34.0889	-1.97891
1695	34.0889	-1.75891
1696	34.0889	-2.18891
1697	34.0889	-2.01891
1698	34.0889	-1.50891
1699	34.0889	-1.55891
1700	34.0889	-1.44891
1701	34.0889	-0.658908
1702	34.0889	-0.778907
1703	34.0889	-0.968909
1704	34.0889	-0.688906
1705	34.0889	-0.948909
1706	34.0889	-0.788909
1707	34.0889	-0.868907
1708	34.0889	-0.818908
1709	34.0889	-0.598906
1710	34.0889	-0.258906
1711	34.0889	-0.458907
1712	34.0889	-0.338908
1713	34.0889	-0.48891
1714	34.0889	-0.128909
1715	34.0889	-0.348906
1716	34.0889	-0.428908
1717	34.0889	-0.878909
1718	34.0889	-0.66891
1719	34.1424	-0.592447
1720	34.1424	-0.632448
1721	34.1424	-0.532445
1722	34.1424	-0.512445
1723	34.1424	-0.662446
1724	34.1424	-0.802446
1725	34.1424	-0.982446
1726	34.1424	-1.30245
1727	34.1424	-1.35244
1728	34.1424	-1.22245
1729	34.1424	-1.45245
1730	34.1424	-1.83244
1731	34.1424	-1.10244
1732	34.1424	-0.882448
1733	34.1424	-0.602445
1734	34.1424	-0.522447
1735	34.1424	-0.482446
1736	34.1424	-0.682447
1737	34.1424	-0.752447
1738	34.1424	-0.692445
1739	34.1424	-0.572446
1740	34.1424	-0.472448
1741	34.1424	-0.372446
1742	34.1424	-0.582445
1743	34.1424	-1.04245
1744	34.1424	-0.032445
1745	34.1424	0.127554
1746	34.1424	-0.292448
1747	34.1424	-0.572446
1748	34.1424	-0.472448
1749	34.1424	-0.972448
1750	34.1424	-0.542448
1751	34.196	-0.385983
1752	34.2495	0.15048
1753	34.2495	-0.219523
1754	34.2495	-0.649524
1755	34.2495	-0.159522
1756	34.2495	0.160478
1757	34.2495	0.530477
1758	34.2495	0.410478
1759	34.3031	0.456938
1760	34.3566	0.573402
1761	34.4101	0.329866
1762	34.4637	-0.053674
1763	34.5708	-0.220752
1764	34.6243	-0.0342881
1765	34.6778	-0.617825
1766	34.7314	-1.22137
1767	34.7849	-1.2449
1768	34.9455	-0.995515
1769	34.9991	-1.09905
1770	35.0526	-1.31259
1771	35.0526	-0.752593
1772	35.1061	-1.11613
1773	35.1061	-0.596132
1774	35.1061	-1.20613
1775	35.1061	-0.566129
1776	35.1061	0.0338689
1777	35.1061	-0.10613
1778	35.1061	0.293872
1779	35.1061	0.37387
1780	35.1061	0.423869
1781	35.1061	0.953871
1782	35.1061	1.07387
1783	35.1061	0.953871
1784	35.1061	1.61387
1785	35.1061	1.42387
1786	35.1061	1.77387
1787	35.1597	1.95033
1788	35.1597	1.49033
1789	35.1597	1.27033
1790	35.1597	1.05033
1791	35.1597	1.31033
1792	35.1597	1.49033
1793	35.1597	1.48033
1794	35.1597	1.83033
1795	35.1597	1.41033
1796	35.1597	1.70033
1797	35.1597	1.58033
1798	35.1597	1.94033
1799	35.1597	2.21033
1800	35.1597	1.97033
1801	35.1597	1.79033
1802	35.1597	2.23033
1803	35.1597	2.53033
1804	35.1597	2.83033
1805	35.1597	2.77033
1806	35.1597	2.97033
1807	35.2132	2.87679
1808	35.2132	2.76679
1809	35.2132	3.09679
1810	35.2132	3.14679
1811	35.2132	3.10679
1812	35.2132	3.30679
1813	35.2132	3.55679
1814	35.2132	3.90679
1815	35.2132	3.34679
1816	35.2132	3.70679
1817	35.2132	3.41679
1818	35.2132	3.32679
1819	35.2132	3.66679
1820	35.2132	3.85679
1821	35.2132	4.23679
1822	35.2132	4.15679
1823	35.2132	3.95679
1824	35.2132	3.83679
1825	35.2132	4.14679
1826	35.2132	3.97679
1827	35.2132	3.42679
1828	35.2132	3.37679
1829	35.2132	3.28679
1830	35.2132	3.17679
1831	35.2132	3.45679
1832	35.2132	3.03679
1833	35.2132	3.20679
1834	35.2132	3.26679
1835	35.2132	3.4368
1836	35.2132	3.70679
1837	35.2132	3.50679
1838	35.2132	2.64679
1839	35.2667	2.80326
1840	35.3738	2.83618
1841	35.3738	2.71618
1842	35.3738	3.34618
1843	35.3738	3.26618
1844	35.3738	3.44618
1845	35.3738	3.72618
1846	35.3738	3.53618
1847	35.3738	3.50618
1848	35.3738	3.36618
1849	35.3738	3.61618
1850	35.3738	3.48618
1851	35.3738	3.93618
1852	35.3738	3.80618
1853	35.3738	4.17618
1854	35.3738	3.77618
1855	35.3738	3.90618
1856	35.3738	3.73618
1857	35.3738	3.07618
1858	35.3738	3.06618
1859	35.3738	3.07618
1860	35.3738	2.94618
1861	35.3738	3.12618
1862	35.3738	3.24618
1863	35.3738	3.46618
1864	35.3738	3.61618
1865	35.3738	3.77618
1866	35.3738	3.35618
1867	35.3738	3.46618
1868	35.3738	3.83618
1869	35.3738	3.96618
1870	35.3738	4.41618
1871	35.3738	4.48618
1872	35.3738	4.71618
1873	35.3738	4.95618
1874	35.3738	4.81618
1875	35.3738	5.00618
1876	35.3738	4.91618
1877	35.3738	5.11618
1878	35.3738	5.35618
1879	35.3738	5.40618
1880	35.3738	5.69618
1881	35.3738	5.92618
1882	35.3738	6.50618
1883	35.3738	6.14618
1884	35.3738	6.65618
1885	35.3738	6.64618
1886	35.3738	7.16618
1887	35.3738	7.83618
1888	35.3738	8.09618
1889	35.3738	7.97618
1890	35.3738	7.72618
1891	35.3738	6.92618
1892	35.3738	7.23618
1893	35.3738	7.13618
1894	35.3738	7.03618
1895	35.3738	7.21618
1896	35.3738	7.39618
1897	35.3738	7.51618
1898	35.3738	7.47618
1899	35.3738	7.39618
1900	35.3203	7.38972
1901	35.3203	7.19972
1902	35.3203	7.78972
1903	35.3203	7.61972
1904	35.3203	7.05972
1905	35.3203	7.43972
1906	35.3203	7.25972
1907	35.3203	7.96972
1908	35.3203	7.85972
1909	35.3203	7.83972
1910	35.3203	7.81972
1911	35.3203	7.75972
1912	35.3203	7.83972
1913	35.3203	7.60972
1914	35.3203	7.75972
1915	35.3203	7.87972
1916	35.3203	8.06972
1917	35.3203	7.95972
1918	35.3203	7.69972
1919	35.3203	6.63972
1920	35.3203	6.53972
1921	35.3203	6.07972
1922	35.3203	5.68972
1923	35.3203	5.58972
1924	35.3203	5.52972
1925	35.3203	5.54972
1926	35.3203	5.74972
1927	35.3203	5.35972
1928	35.3203	5.67972
1929	35.3203	5.56972
1930	35.3203	5.55972
1931	35.3203	5.63972
1932	35.3203	5.62972
1933	35.3203	5.90972
1934	35.3203	5.94972
1935	35.3203	5.86972
1936	35.3203	4.38972
1937	35.3203	5.38972
1938	35.3203	4.64972
1939	35.3203	4.56972
1940	35.3203	5.12972
1941	35.3203	4.87972
1942	35.3203	4.73972
1943	35.3203	4.63972
1944	35.3203	5.24972
1945	35.3203	5.78972
1946	35.3203	5.95972
1947	35.3203	5.81972
1948	35.3203	6.13972
1949	35.3203	5.52972
1950	35.3203	5.40972
1951	35.3203	5.28972
1952	35.3203	5.44972
1953	35.3203	4.57972
1954	35.3203	3.83972
1955	35.3203	3.78972
1956	35.3203	3.54972
1957	35.3203	3.68972
1958	35.3203	3.77972
1959	35.3203	4.00972
1960	35.3203	4.04972
1961	35.3203	3.89972
1962	35.3203	3.94972
1963	35.3203	4.03972
1964	35.3203	4.05972
1965	35.3203	3.32972
1966	35.3203	2.16972
1967	35.3738	1.48618
1968	35.4274	1.27264
1969	35.4274	1.00264
1970	35.4809	1.0391
1971	35.5344	0.975564
1972	35.4809	1.3091
1973	35.5344	1.02557
1974	35.5344	0.835565
1975	35.5344	1.09557
1976	35.5344	0.965566
1977	35.4809	1.3291
1978	35.4809	1.50911
1979	35.5344	1.90556
1980	35.4809	1.0891
1981	35.4809	1.0291
1982	35.4809	0.649105
1983	35.4809	1.2891
[truncated: 634 more rows]

## Sheet: R2
SUMMARY OUTPUT
Regression Statistics
Multiple R	0.88259
R Square	0.778965
Adjusted R Square	0.778854
Standard Error	2.17411
Observations	2000
ANOVA
	df	SS	MS	F	Significance F
Regression	1	33282.3	33282.3	7041.27	0
Residual	1998	9444.02	4.72674
Total	1999	42726.3
	Coefficients	Standard Error	t Stat	P-value	Lower 95%	Upper 95%	Lower 95.0%	Upper 95.0%
Intercept	24.7036	0.10225	241.601	0	24.5031	24.9042	24.5031	24.9042
X Variable 1	0.0931757	0.00111039	83.9123	0	0.090998	0.0953533	0.090998	0.0953533
RESIDUAL OUTPUT
Observation	Predicted Y	Residuals
1	24.7036	4.71636
2	24.7036	3.72636
3	24.7036	3.59636																				[h,p,jbstat,critval] = jbtest(x)
4	24.7036	2.50636																				Warning: P is less than the smallest tabulated value, returning 0.001.
5	24.7036	2.47636																				> In jbtest (line 136)
6	24.7036	1.97636
7	24.7036	1.23636																				h =
8	24.7036	1.28636
9	24.7036	0.706362																				1
10	24.7036	0.416363
11	24.7036	0.526362
12	24.7036	0.316362																				p =
13	24.7036	1.08636
14	24.7036	0.806362																				0.001
15	24.7036	1.41636
16	24.7036	2.12636
17	24.7036	1.22636																				jbstat =
18	24.6105	1.29954
19	24.6105	0.0995367																				101.694
20	24.6105	0.00953873
21	24.7036	0.456362
22	24.7036	0.666363																				critval =
23	24.7036	-0.0436379
24	24.7036	0.446362																				5.9635
25	24.7036	1.37636
26	24.7036	1.18636
27	24.7036	-0.143639
28	24.7036	-0.263637
29	24.7036	-0.413637
30	24.7036	-0.513637
31	24.7036	-1.48364
32	24.7036	-1.74364
33	24.7036	-1.51364
34	24.7036	-1.12364
35	24.7036	-2.02364
36	24.7036	-1.45364
37	24.7036	-0.993639
38	24.7036	-0.613638
39	24.7968	-1.02681
40	24.7968	-1.75681
41	24.89	-2.21999
42	24.89	-1.88999
43	24.89	-2.32999
44	24.89	-2.30999
45	24.89	-3.16999
46	24.89	-1.86999
47	24.89	-1.53999
48	24.89	-0.539989
49	24.89	-0.619989
50	24.89	-0.529988
51	24.89	0.480012
52	24.89	0.810012
53	24.9832	0.616835
54	24.9832	0.346835
55	25.0763	1.84366
56	25.0763	1.25366
57	25.0763	1.10366
58	25.0763	1.27366
59	25.0763	0.923659
60	25.0763	0.0836594
61	24.9832	0.216836
62	24.9832	0.936835
63	24.9832	1.55684
64	24.9832	1.84684
65	24.9832	1.60684
66	25.0763	0.45366
67	25.0763	0.313658
68	25.1695	0.930484
69	25.1695	0.850484
70	25.1695	0.110485
71	25.1695	0.280485
72	25.2627	0.727308
73	25.2627	0.687309
74	25.2627	0.0273091
75	25.2627	0.0173091
76	25.2627	0.477308
77	25.2627	0.237308
78	25.2627	-0.102692
79	25.2627	0.0473071
80	25.2627	0.387308
81	25.2627	0.257308
82	25.2627	0.357309
83	25.2627	0.747308
84	25.2627	1.42731
85	25.2627	1.23731
86	25.2627	1.42731
87	25.2627	0.187309
88	25.2627	-0.0126919
89	25.2627	0.0973091
90	25.2627	0.467308
91	25.2627	-0.0226919
92	25.2627	-0.282692
93	25.2627	-0.382693
94	25.2627	-0.672692
95	25.2627	-0.592692
96	25.2627	-1.13269
97	25.2627	-1.59269
98	25.2627	-1.58269
99	25.2627	-0.752692
100	25.2627	-1.19269
101	25.2627	-0.632693
102	25.2627	-0.472691
103	25.2627	-0.622693
104	25.2627	-0.422692
105	25.2627	-0.802693
106	25.2627	-0.902691
107	25.2627	-0.702693
108	25.2627	-0.862692
109	25.2627	-1.05269
110	25.2627	-0.982691
111	25.2627	-0.472691
112	25.2627	-0.252692
113	25.2627	-0.632693
114	25.2627	-1.04269
115	25.2627	-1.12269
116	25.2627	-1.13269
117	25.2627	-1.22269
118	25.2627	-1.11269
119	25.2627	-0.602692
120	25.2627	-0.612692
121	25.2627	-0.412692
122	25.2627	-0.442692
123	25.2627	-0.0426929
124	25.2627	-0.422692
125	25.2627	-0.192692
126	25.2627	-0.672692
127	25.2627	-0.462693
128	25.2627	-0.932692
129	25.2627	-1.72269
130	25.2627	-1.88269
131	25.2627	-1.82269
132	25.2627	-1.49269
133	25.2627	-1.81269
134	25.2627	-1.29269
135	25.2627	-1.55269
136	25.2627	-1.28269
137	25.2627	-0.842692
138	25.2627	-0.692692
139	25.2627	-0.422692
140	25.3559	0.124132
141	25.3559	0.0941334
142	25.3559	0.374132
143	25.3559	0.164132
144	25.3559	0.594133
145	25.449	0.890957
146	25.449	0.780957
147	25.5422	0.687781
148	25.5422	0.727781
149	25.5422	0.187781
150	25.5422	0.00778009
151	25.5422	0.0777821
152	25.5422	0.0377811
153	25.5422	-0.182218
154	25.6354	0.0146054
155	25.6354	-0.155395
156	25.6354	-0.185394
157	25.7286	-0.70857
158	25.7286	-0.62857
159	25.7286	-0.348571
160	25.7286	-0.188569
161	25.7286	0.27143
162	25.8217	0.318253
163	25.8217	0.478253
164	25.8217	0.688254
165	25.8217	0.598254
166	25.8217	0.388253
167	25.8217	0.228253
168	25.8217	-0.461745
169	25.8217	-0.451745
170	25.8217	-0.671746
171	25.8217	-0.311746
172	25.8217	-0.0717459
173	25.8217	0.118255
174	25.8217	0.738253
175	25.8217	0.838254
176	25.8217	0.708255
177	25.8217	0.878255
178	25.8217	0.718255
179	25.8217	0.548255
180	25.8217	1.22825
181	25.8217	1.04826
182	25.8217	0.678254
183	25.8217	1.30825
184	25.8217	1.20826
185	25.8217	1.13825
186	25.8217	1.60825
187	25.8217	1.37826
188	25.8217	1.18825
189	25.8217	0.788255
190	25.8217	0.698254
191	25.8217	0.938254
192	25.8217	1.32825
193	25.8217	0.358254
194	25.8217	0.118255
195	25.8217	-0.161746
196	25.8217	-0.221746
197	25.8217	0.0782541
198	25.8217	0.0082541
199	25.8217	0.0882541
200	25.8217	-0.121745
201	25.8217	0.178254
202	25.8217	0.168254
203	25.8217	0.118255
204	25.8217	0.278254
205	25.8217	-0.0917459
206	25.8217	-0.511747
207	25.8217	-0.221746
208	25.8217	0.258254
209	25.8217	0.408254
210	25.8217	-0.151746
211	25.8217	-0.231746
212	25.9149	-0.554921
213	25.9149	-0.384921
214	25.9149	0.0250794
215	25.9149	0.0150784
216	25.9149	0.425078
217	25.9149	0.445079
218	26.0081	0.431904
219	26.0081	0.281904
220	26.0081	0.241903
221	26.1013	0.188728
222	26.1013	0.178728
223	26.1013	0.208726
224	26.1013	0.00872811
225	26.1013	-0.0812729
226	26.1013	0.678728
227	26.1013	0.998727
228	26.1944	0.885551
229	26.2876	0.702376
230	26.474	0.466025
231	26.474	0.706024
232	26.474	0.876024
233	26.474	1.04602
234	26.474	1.12602
235	26.5672	1.40285
236	26.5672	1.04285
237	26.5672	0.992848
238	26.5672	1.19285
239	26.6603	1.34967
240	26.6603	1.38967
241	26.6603	0.939673
242	26.5672	0.952849
243	26.5672	0.652848
244	26.5672	0.752849
245	26.5672	0.97285
246	26.5672	1.33285
247	26.5672	1.47285
248	26.5672	1.53285
249	26.5672	1.76285
250	26.5672	1.77285
251	26.5672	1.75285
252	26.5672	1.46285
253	26.5672	2.01285
254	26.5672	1.87285
255	26.5672	1.04285
256	26.6603	0.639672
257	26.6603	0.439673
258	26.7535	0.216496
259	26.8467	0.113321
260	26.8467	-0.206679
261	26.8467	-0.656677
262	26.9399	-1.14985
263	26.9399	-0.739853
264	26.9399	-1.10985
265	26.9399	-1.26985
266	26.9399	-1.54985
267	27.033	-1.45303
268	27.033	-1.70303
269	27.033	-1.41303
270	27.033	-1.49303
271	27.1262	-1.7662
272	27.1262	-1.74621
273	27.2194	-1.52938
274	27.2194	-1.63938
275	27.2194	-2.18938
276	27.2194	-1.97938
277	27.2194	-2.23938
278	27.2194	-1.95938
279	27.2194	-2.09938
280	27.3126	-2.12256
281	27.3126	-2.24256
282	27.3126	-1.99256
283	27.4057	-2.00573
284	27.4057	-2.16573
285	27.4057	-2.30573
286	27.4057	-2.38573
287	27.4057	-2.57573
288	27.4057	-2.49573
289	27.4989	-2.72891
290	27.4989	-2.68891
291	27.4989	-2.49891
292	27.4989	-2.61891
293	27.4989	-2.60891
294	27.5921	-2.63208
295	27.6853	-2.69526
296	27.6853	-2.40526
297	27.6853	-2.12526
298	27.7784	-2.25843
299	27.7784	-2.17843
300	27.7784	-2.15843
301	27.9648	-2.18479
302	27.9648	-2.11479
303	27.9648	-2.06479
304	27.9648	-1.90479
305	27.9648	-1.72479
306	28.058	-1.65796
307	28.058	-1.50796
308	28.058	-1.79796
309	28.058	-1.90796
310	28.058	-1.81796
311	28.1511	-1.64114
312	28.1511	-2.20114
313	28.1511	-2.31114
314	28.1511	-2.04114
315	28.1511	-1.84114
316	28.1511	-1.84114
317	28.1511	-2.50114
318	28.1511	-2.13114
319	28.2443	-1.80431
320	28.2443	-1.86431
321	28.2443	-2.04431
322	28.2443	-2.00431
323	28.2443	-2.00431
324	28.3375	-2.40749
325	28.2443	-1.86431
326	28.2443	-1.58431
327	28.3375	-1.99749
328	28.3375	-2.06749
329	28.4307	-2.18066
330	28.4307	-2.16066
331	28.5238	-2.57384
332	28.5238	-2.61384
333	28.5238	-2.38384
334	28.5238	-2.46384
335	28.5238	-2.24384
336	28.5238	-2.62384
337	28.5238	-2.75384
338	28.5238	-3.38384
339	28.5238	-3.42384
340	28.5238	-2.85384
341	28.5238	-2.88384
342	28.5238	-2.70384
343	28.5238	-2.78384
344	28.5238	-3.12384
345	28.5238	-2.75384
346	28.5238	-2.93384
347	28.5238	-2.95384
348	28.5238	-3.56384
349	28.5238	-3.67384
350	28.5238	-4.09384
351	28.5238	-4.20384
352	28.5238	-4.39384
353	28.5238	-3.89384
354	28.5238	-4.22384
355	28.5238	-4.19384
356	28.5238	-3.74384
357	28.5238	-3.72384
358	28.5238	-4.35384
359	28.5238	-4.20384
360	28.5238	-3.55384
361	28.5238	-3.62384
362	28.5238	-3.08384
363	28.5238	-3.23384
364	28.5238	-3.35384
365	28.5238	-2.98384
366	28.5238	-3.00384
367	28.5238	-2.95384
368	28.5238	-3.09384
369	28.5238	-3.08384
370	28.5238	-3.16384
371	28.5238	-3.08384
372	28.5238	-3.47384
373	28.5238	-3.73384
374	28.5238	-3.57384
375	28.5238	-4.06384
376	28.5238	-4.33384
377	28.5238	-4.18384
378	28.5238	-4.23384
379	28.5238	-4.11384
380	28.5238	-4.19384
381	28.5238	-3.95384
382	28.5238	-3.69384
383	28.5238	-3.68384
384	28.5238	-3.57384
385	28.5238	-3.56384
386	28.5238	-3.52384
387	28.5238	-3.83384
388	28.5238	-3.64384
389	28.5238	-3.73384
390	28.5238	-3.60384
391	28.5238	-3.01384
392	28.5238	-2.98384
393	28.5238	-2.56384
394	28.5238	-2.37384
395	28.5238	-2.32384
396	28.5238	-2.50384
397	28.5238	-2.58384
398	28.5238	-1.93384
399	28.5238	-1.83384
400	28.5238	-1.88384
401	28.5238	-1.78384
402	28.5238	-1.98384
403	28.5238	-1.66384
404	28.5238	-1.51384
405	28.5238	-1.97384
406	28.5238	-1.86384
407	28.5238	-1.80384
408	28.5238	-1.87384
409	28.5238	-1.55384
410	28.5238	-1.24384
411	28.5238	-1.55384
412	28.5238	-2.07384
413	28.5238	-2.03384
414	28.5238	-1.80384
415	28.5238	-1.63384
416	28.5238	-1.82384
417	28.5238	-1.58384
418	28.5238	-1.89384
419	28.5238	-1.49384
420	28.5238	-1.17384
421	28.5238	-1.12384
422	28.5238	-1.08384
423	28.5238	-1.25384
424	28.5238	-1.13384
425	28.5238	-0.713841
426	28.5238	-0.69384
427	28.5238	-0.59384
428	28.5238	-0.59384
429	28.5238	-0.51384
430	28.5238	-0.413839
431	28.5238	-0.35384
432	28.5238	0.0161609
433	28.5238	0.0861609
434	28.5238	0.0661599
435	28.5238	-0.0138401
436	28.5238	0.0561599
437	28.5238	0.346161
438	28.5238	0.39616
439	28.5238	0.186159
440	28.5238	0.0761599
441	28.5238	0.286159
442	28.5238	0.336161
443	28.5238	0.836161
444	28.5238	0.0961609
445	28.5238	-0.27384
446	28.5238	-0.303841
447	28.5238	-0.20384
448	28.5238	-0.133841
449	28.5238	-0.0538411
450	28.5238	-0.0238401
451	28.5238	-0.19384
452	28.5238	0.0961609
453	28.5238	-0.313841
454	28.5238	0.0861609
455	28.5238	-0.18384
456	28.5238	-0.233839
457	28.5238	-0.163839
458	28.5238	-0.213841
459	28.5238	-0.17384
460	28.5238	-0.0238401
461	28.5238	-0.00384014
462	28.5238	0.196159
463	28.5238	0.416161
464	28.5238	0.536159
465	28.5238	0.916161
466	28.5238	0.74616
467	28.617	0.562984
468	28.7102	0.469809
469	28.7102	0.339808
470	28.8034	0.0266329
471	28.8034	-0.343368
472	28.8965	-0.266544
473	28.8965	-0.656543
474	28.8965	-0.936544
475	28.8965	-0.456542
476	28.9897	-0.669718
477	28.8965	-0.606542
478	28.8965	-0.866542
479	28.8965	-0.756544
480	28.8965	-0.966543
481	28.9897	-1.28972
482	29.0829	-1.29289
483	29.0829	-0.802893
484	29.0829	-0.532895
485	29.0829	-0.592894
486	29.0829	-0.782895
487	28.9897	-0.449717
488	29.0829	-0.452895
489	29.0829	-0.262894
490	29.0829	-0.192895
491	29.0829	-0.302893
492	29.0829	0.257106
493	29.0829	0.0471049
494	29.0829	0.147106
495	29.0829	0.127105
496	29.1761	-0.0460708
497	29.1761	-0.10607
498	29.1761	-0.0460708
499	29.1761	0.0239312
500	29.1761	0.0739302
501	29.2692	-0.0392454
502	29.3624	-0.0524221
503	29.4556	-0.125597
504	29.4556	-0.0755978
505	29.5488	0.121228
506	29.6419	0.238051
507	29.6419	0.338052
508	29.6419	-0.491948
509	29.6419	-0.791948
510	29.6419	-1.30195
511	29.6419	-1.73195
512	29.6419	-1.60195
513	29.6419	-1.56195
514	29.7351	-1.30512
515	29.7351	-1.40512
516	29.7351	-1.40512
517	29.7351	-1.50512
518	29.7351	-1.40512
519	29.7351	-1.25512
520	29.7351	-0.975124
521	29.7351	-1.00512
522	29.7351	-1.60512
523	29.7351	-2.24512
524	29.7351	-2.21512
525	29.7351	-1.86512
526	29.7351	-2.06512
527	29.7351	-1.74512
528	29.7351	-1.76512
529	29.7351	-1.77512
530	29.7351	-1.82512
531	29.7351	-1.76512
532	29.7351	-1.49512
533	29.7351	-1.26512
534	29.7351	-1.27512
535	29.7351	-1.49512
536	29.6419	-1.34195
537	29.6419	-1.14195
538	29.6419	-1.07195
539	29.6419	-1.44195
540	29.6419	-1.61195
541	29.6419	-1.72195
542	29.6419	-1.51195
543	29.6419	-1.26195
544	29.6419	-1.56195
545	29.6419	-1.47195
546	29.6419	-1.51195
547	29.6419	-1.72195
548	29.6419	-1.74195
549	29.6419	-1.19195
550	29.6419	-0.851947
551	29.6419	-1.03195
552	29.6419	-1.18195
553	29.6419	-1.45195
554	29.6419	-1.83195
555	29.6419	-2.31195
556	29.6419	-1.90195
557	29.6419	-1.70195
558	29.6419	-1.38195
559	29.6419	-1.54195
560	29.6419	-1.50195
561	29.6419	-1.10195
562	29.6419	-0.791948
563	29.6419	-0.281947
564	29.6419	0.408051
565	29.6419	1.06805
566	29.6419	0.968053
567	29.6419	0.978053
568	29.6419	1.12805
569	29.6419	1.05805
570	29.6419	0.828051
571	29.6419	0.898053
572	29.6419	1.06805
573	29.6419	1.01805
574	29.6419	0.828051
575	29.6419	0.538052
576	29.6419	0.648053
577	29.6419	1.00805
578	29.6419	0.668051
579	29.6419	0.668051
580	29.7351	0.394875
581	29.7351	0.944876
582	29.7351	0.814875
583	29.7351	1.20488
584	29.7351	1.68488
585	29.7351	1.63488
586	29.7351	1.38488
587	29.7351	1.47488
588	29.7351	2.12488
589	29.7351	2.05488
590	29.7351	1.48488
591	29.7351	1.52488
592	29.8283	1.5217
593	29.8283	1.8617
594	29.8283	1.5517
595	29.8283	1.8117
596	29.8283	1.5817
597	29.8283	1.2317
598	29.8283	1.2917
599	29.8283	1.3717
600	29.8283	1.5717
601	29.8283	1.4917
602	29.8283	1.2517
603	29.8283	1.3317
604	29.8283	1.1717
605	29.8283	1.2817
606	29.8283	1.4617
607	29.8283	1.7317
608	29.8283	1.3417
609	29.8283	1.1417
610	29.8283	0.821701
611	29.8283	0.531702
612	29.8283	0.4817
613	29.8283	0.511701
614	29.8283	0.501701
615	29.8283	0.511701
616	29.8283	0.7217
617	29.8283	0.961702
618	29.8283	0.521701
619	29.8283	0.601701
620	29.8283	0.941701
621	29.8283	1.1317
622	29.8283	1.2817
623	29.8283	1.0517
624	29.8283	0.8917
625	29.8283	0.611702
626	29.8283	0.931701
627	29.8283	1.1917
628	29.8283	1.4317
629	29.8283	1.5817
630	29.8283	1.8517
631	29.8283	1.8017
632	29.8283	1.4017
633	29.8283	1.4017
634	29.8283	1.3117
635	29.8283	0.9717
636	29.8283	0.941701
637	29.8283	0.991701
638	29.8283	0.751701
639	29.8283	0.4817
640	29.8283	0.291702
641	29.8283	0.501701
642	29.8283	0.401701
643	29.8283	0.451702
644	29.8283	0.491701
645	29.8283	0.0817006
646	29.8283	0.111702
647	29.8283	0.1317
648	29.8283	-0.568299
649	29.8283	-0.568299
650	29.8283	-0.308299
651	29.8283	-0.648299
652	29.8283	-0.328299
653	29.8283	-1.0483
654	29.8283	-0.898299
655	29.8283	-2.1283
656	29.8283	-0.978299
657	29.8283	-1.9483
658	29.8283	-1.3883
659	29.8283	-1.6083
660	29.8283	-1.0183
661	29.8283	-1.0383
662	29.8283	-0.658299
663	29.8283	-1.3683
664	29.8283	-1.8383
665	29.8283	-1.3783
666	29.8283	-0.848299
667	29.8283	-0.398299
668	29.8283	-0.7683
669	29.8283	-0.788298
670	29.8283	-0.568299
671	29.8283	-0.208298
672	29.8283	-1.3483
673	29.8283	-1.5583
674	29.8283	-1.7783
675	29.8283	-1.9983
676	29.8283	-1.6983
677	29.8283	-1.8683
678	29.8283	-2.2883
679	29.8283	-1.9483
680	29.8283	-1.7083
681	29.8283	-1.5683
682	29.8283	-1.2883
683	29.8283	-0.888298
684	29.8283	-1.2483
685	29.8283	-0.978299
686	29.8283	-1.5283
687	29.8283	-2.0783
688	29.8283	-1.9783
689	29.8283	-1.4883
690	29.8283	-1.1583
691	29.8283	-1.2783
692	29.8283	-0.988299
693	29.8283	-1.3083
694	29.8283	-1.6683
695	29.8283	-1.5183
696	29.8283	-1.5183
697	29.8283	-1.4183
698	29.8283	-1.3883
699	29.8283	-0.658299
700	29.8283	-1.0583
701	29.8283	-0.838299
702	29.8283	-0.728299
703	29.8283	-0.658299
704	29.8283	-0.808299
705	29.8283	-0.6183
706	29.8283	-0.738299
707	29.8283	-0.838299
708	29.8283	-0.6983
709	29.8283	-0.9483
710	29.8283	-1.4183
711	29.8283	-1.0783
712	29.8283	-0.3583
713	29.8283	-0.0882994
714	29.8283	-0.5183
715	29.8283	-1.1283
716	29.8283	-0.748299
717	29.8283	-0.388298
718	29.8283	-0.668299
719	29.8283	-0.388298
720	29.8283	-0.3683
721	29.8283	-0.918299
722	29.8283	-0.668299
723	29.8283	-0.408299
724	29.8283	-0.638298
725	29.8283	-0.578299
726	29.8283	-1.0483
727	29.8283	-1.2183
728	29.8283	-1.1883
729	29.8283	-1.4683
730	29.8283	-1.7483
731	29.8283	-2.2783
732	29.8283	-2.4183
733	29.8283	-1.8783
734	29.8283	-1.7683
735	29.8283	-0.848299
736	29.8283	-0.988299
737	29.8283	-0.8683
738	29.8283	-0.678299
739	29.8283	-0.658299
740	29.8283	-0.428299
741	29.8283	-0.968298
742	29.8283	-0.798298
743	29.8283	-0.818299
744	29.8283	-0.788298
745	29.8283	-1.0183
746	29.9215	-1.13147
747	30.0147	-1.16465
748	30.201	-1.461
749	30.2942	-1.17418
750	30.3874	-1.08735
751	30.4805	-0.820529
752	30.3874	-0.517352
753	30.3874	-0.347352
754	30.4805	-0.530528
755	30.4805	-0.310529
756	30.4805	-0.240529
757	30.5737	-0.193706
758	30.5737	-0.143705
759	30.6669	-0.26688
760	30.6669	-0.98688
761	30.7601	-1.10006
762	30.8532	-1.09323
763	30.9464	-0.956407
764	31.0396	-0.919582
765	31.1328	-1.06276
766	31.0396	-0.789583
767	31.0396	-0.709583
768	31.0396	-0.619583
769	31.1328	-0.622759
770	31.1328	-0.732759
771	31.2259	-1.13593
772	31.3191	-1.10911
773	31.3191	-1.86911
774	31.4123	-2.25229
775	31.4123	-2.07229
776	31.4123	-2.00229
777	31.4123	-1.81229
778	31.4123	-1.62228
779	31.4123	-1.46228
780	31.4123	-1.44229
781	31.4123	-1.37228
782	31.4123	-1.39229
783	31.4123	-1.42229
784	31.4123	-1.57229
785	31.4123	-1.37228
786	31.4123	-1.34229
787	31.4123	-1.54228
788	31.4123	-1.39229
789	31.4123	-1.40229
790	31.4123	-1.07229
791	31.4123	-1.13228
792	31.4123	-0.952287
793	31.4123	-1.07229
794	31.4123	-1.05228
795	31.4123	-0.882285
796	31.4123	-0.822286
797	31.4123	-0.782287
798	31.4123	-0.542285
799	31.4123	-0.422286
800	31.4123	-0.682286
801	31.4123	-0.532287
802	31.4123	-0.412286
803	31.4123	-0.232286
804	31.4123	0.0277153
805	31.4123	0.217713
806	31.4123	0.0377153
807	31.4123	0.227713
808	31.4123	0.177714
809	31.5055	0.144539
810	31.5055	0.28454
811	31.5055	0.334539
812	31.5055	0.204538
813	31.5055	0.0145386
814	31.5055	0.28454
815	31.5055	0.134538
816	31.5055	-0.14546
817	31.5055	-0.295462
818	31.5055	-0.275461
819	31.5055	-0.0554604
820	31.5055	-0.0754614
821	31.5055	0.0645386
822	31.5055	-0.56546
823	31.5055	-0.865462
824	31.5055	-1.37546
825	31.5055	-1.05546
826	31.5055	-0.665461
827	31.5055	-0.96546
828	31.5055	-0.89546
829	31.5055	-0.615462
830	31.5055	-0.755461
831	31.5055	-0.765461
832	31.5055	-0.64546
833	31.5055	-0.89546
834	31.5055	0.214538
835	31.5055	0.234539
836	31.5055	0.934538
837	31.5055	1.16454
838	31.5055	1.40454
839	31.5055	1.55454
840	31.5055	1.53454
841	31.5055	1.60454
842	31.5055	1.35454
843	31.5055	1.49454
844	31.5055	1.53454
845	31.5055	1.30454
846	31.5055	1.62454
847	31.5055	2.08454
848	31.5055	2.02454
849	31.5055	1.84454
850	31.5055	1.68454
851	31.5055	1.78454
852	31.5055	2.15454
853	31.5055	2.12454
854	31.5055	2.03454
855	31.5055	1.85454
856	31.5055	2.13454
857	31.5055	2.18454
858	31.5055	2.43454
859	31.5055	2.33454
860	31.5055	2.66454
861	31.5055	2.39454
862	31.5055	2.64454
863	31.5055	2.55454
864	31.5986	2.96136
865	31.5986	2.56136
866	31.6918	2.85819
867	31.6918	2.89819
868	31.6918	3.28819
869	31.6918	3.28819
870	31.6918	3.99819
871	31.6918	4.01819
872	31.6918	3.93819
873	31.6918	3.77819
874	31.6918	3.71819
875	31.6918	3.33819
876	31.6918	3.47819
877	31.6918	3.25819
878	31.6918	3.28819
879	31.6918	3.49819
880	31.6918	3.69819
881	31.6918	3.96819
882	31.6918	4.50819
883	31.6918	4.30819
884	31.6918	4.07819
885	31.6918	3.74819
886	31.6918	3.84819
887	31.6918	3.74819
888	31.6918	3.56819
889	31.6918	3.17819
890	31.6918	3.65819
891	31.6918	3.72819
892	31.5986	4.22136
893	31.5986	4.59136
894	31.5055	3.97454
895	31.5055	3.78454
896	31.5986	3.78136
897	31.5986	3.03136
898	31.5986	3.73136
899	31.5986	4.70136
900	31.5986	5.54136
901	31.5986	5.83136
902	31.5986	6.32136
903	31.5986	6.04136
904	31.5986	5.94136
905	31.5986	5.98136
906	31.5986	6.01136
907	31.5986	5.84136
908	31.5986	5.83136
909	31.5986	5.63136
910	31.5986	5.89136
911	31.5986	5.79136
912	31.5986	5.65136
913	31.5986	5.50136
914	31.5986	5.64136
915	31.5986	5.57136
916	31.5986	5.29136
917	31.5986	4.99136
918	31.5986	4.96136
919	31.5986	4.96136
920	31.5986	5.35136
921	31.5986	5.27136
922	31.5986	5.04136
923	31.5986	5.22136
924	31.5986	5.09136
925	31.5986	5.04136
926	31.5986	5.21136
927	31.5986	5.33136
928	31.5986	5.84136
929	31.5986	5.70136
930	31.5986	5.82136
931	31.5986	6.02136
932	31.5986	6.12136
933	31.5986	6.55136
934	31.5986	5.66136
935	31.5986	6.00136
936	31.5986	6.06136
937	31.5986	6.16136
938	31.5986	6.34136
939	31.6918	6.38819
940	31.6918	6.55819
941	31.6918	6.36819
942	31.6918	6.38819
943	31.6918	6.29819
944	31.6918	6.00819
945	31.6918	6.05819
946	31.6918	6.11819
947	31.6918	6.47819
948	31.6918	6.64819
949	31.6918	6.16819
950	31.6918	5.96819
951	31.6918	5.44819
952	31.6918	5.22819
953	31.6918	4.56819
954	31.6918	3.93819
955	31.5986	3.61136
956	31.5986	3.80136
957	31.5986	4.12136
958	31.5986	4.42136
959	31.5986	3.72136
960	31.5986	3.66136
961	31.5986	3.40136
962	31.5986	3.11136
963	31.5986	2.90136
964	31.5986	3.03136
965	31.5986	2.99136
966	31.5986	3.49136
967	31.5986	3.33136
968	31.5986	3.23136
969	31.5986	3.20136
970	31.5986	2.04136
971	31.5986	1.60136
972	31.5986	1.94136
973	31.5986	2.27136
974	31.5986	2.35136
975	31.5986	2.18136
976	31.5986	1.82136
977	31.5986	1.54136
978	31.5986	2.22136
979	31.5986	2.08136
980	31.5986	2.25136
981	31.5986	2.76136
982	31.5986	2.37136
983	31.5986	2.02136
984	31.5986	2.02136
985	31.5986	2.33136
986	31.5986	2.53136
987	31.5986	2.54136
988	31.5986	2.32136
989	31.5986	2.31136
990	31.5986	2.05136
991	31.5986	2.14136
992	31.5986	2.13136
993	31.5986	2.55136
994	31.5986	2.89136
995	31.5986	2.72136
996	31.5986	2.41136
997	31.5986	2.63136
998	31.5986	2.74136
999	31.5986	2.31136
1000	31.5986	2.57136
1001	31.5986	2.07136
1002	31.5986	2.14136
1003	31.5055	2.27454
1004	31.5986	2.06136
1005	31.6918	1.62819
1006	31.785	1.92501
1007	31.8782	3.12184
1008	31.9713	3.04866
1009	32.0645	3.16548
1010	32.344	3.04596
1011	32.344	2.00596
1012	32.344	1.89596
1013	32.344	2.02596
1014	32.344	1.92596
1015	32.344	1.67596
1016	32.344	1.41596
1017	32.4372	0.82278
1018	32.5304	0.669607
1019	32.5304	0.909605
1020	32.5304	1.07961
1021	32.5304	1.24961
1022	32.5304	1.21961
1023	32.5304	1.48961
1024	32.5304	1.59961
1025	32.5304	2.14961
1026	32.5304	1.94961
1027	32.5304	2.25961
1028	32.5304	2.9796
1029	32.5304	2.69961
1030	32.6236	2.72643
1031	32.6236	2.80643
1032	32.6236	2.64643
1033	32.6236	2.64643
1034	32.6236	2.60643
1035	32.6236	2.97643
1036	32.6236	2.79643
1037	32.6236	2.66643
1038	32.6236	2.73643
1039	32.7167	2.95325
1040	32.8099	2.66008
1041	32.8099	2.62008
1042	32.9031	2.7769
1043	32.9031	2.2869
1044	32.9963	2.49373
1045	33.0894	2.76055
1046	33.1826	2.72738
1047	33.1826	2.82737
1048	33.1826	3.04738
1049	33.1826	3.41737
1050	33.1826	3.10738
1051	33.1826	3.20738
1052	33.1826	3.49738
1053	33.1826	3.41737
1054	33.1826	3.53738
1055	33.1826	3.41737
1056	33.1826	3.67738
1057	33.1826	3.24738
1058	33.1826	2.96738
1059	33.1826	2.95738
1060	33.1826	3.00738
1061	33.1826	2.96738
1062	33.2758	3.1542
1063	33.369	3.02102
1064	33.369	3.37103
1065	33.369	3.25102
1066	33.369	3.32102
1067	33.5553	3.69467
1068	33.5553	4.01467
1069	33.5553	3.72467
1070	33.5553	4.35467
1071	33.5553	4.46467
1072	33.5553	4.06467
1073	33.5553	4.20467
1074	33.5553	4.62467
1075	33.5553	4.98468
1076	33.5553	5.03467
1077	33.5553	4.39468
1078	33.5553	4.38467
1079	33.5553	4.22467
1080	33.5553	4.18468
1081	33.5553	4.72467
1082	33.5553	5.17467
1083	33.5553	5.44467
1084	33.5553	3.48468
1085	33.5553	3.72467
1086	33.5553	3.48468
1087	33.5553	3.74467
1088	33.5553	3.90467
1089	33.5553	4.00468
1090	33.5553	4.00468
1091	33.5553	3.78467
1092	33.5553	3.53467
1093	33.5553	3.96467
1094	33.5553	4.27468
1095	33.5553	3.77468
1096	33.5553	3.80468
1097	33.5553	3.44467
1098	33.5553	3.67467
1099	33.5553	3.97467
1100	33.5553	3.82468
1101	33.5553	3.88467
1102	33.5553	3.66468
1103	33.6485	3.2915
1104	33.6485	2.9715
1105	33.6485	3.0915
1106	33.6485	3.1015
1107	33.6485	2.5315
1108	33.6485	2.2615
1109	33.6485	1.8515
1110	33.6485	1.3415
1111	33.6485	1.4215
1112	33.6485	2.0215
1113	33.6485	1.6115
1114	33.6485	2.1615
1115	33.7417	1.70832
1116	33.7417	2.24832
1117	33.7417	2.01832
1118	33.7417	1.87832
1119	33.7417	2.55832
1120	33.7417	2.16832
1121	33.7417	2.01832
1122	33.7417	2.42832
1123	33.7417	1.50832
1124	33.7417	0.608321
1125	33.7417	0.728324
1126	33.7417	0.718322
1127	33.7417	1.28832
1128	33.7417	1.58832
1129	33.7417	1.88832
1130	33.7417	1.65832
1131	33.7417	1.55832
1132	33.7417	1.78832
1133	33.7417	1.87832
1134	33.7417	2.08832
1135	33.7417	1.83832
1136	33.7417	1.85832
1137	33.7417	1.64832
1138	33.7417	2.12832
1139	33.7417	2.06832
1140	33.7417	1.80832
1141	33.7417	2.13832
1142	33.7417	2.21832
1143	33.7417	1.99832
1144	33.7417	2.06832
1145	33.7417	1.83832
1146	33.7417	2.06832
1147	33.7417	1.65832
1148	33.7417	1.71832
1149	33.7417	1.85832
1150	33.7417	2.13832
1151	33.7417	1.67832
1152	33.7417	1.52832
1153	33.7417	1.97832
1154	33.7417	2.02832
1155	33.7417	1.92832
1156	33.7417	1.73832
1157	33.7417	1.84832
1158	33.7417	1.54832
1159	33.7417	1.05832
1160	33.7417	1.17832
1161	33.7417	0.978324
1162	33.7417	1.02832
1163	33.7417	0.608321
1164	33.7417	0.438323
1165	33.7417	0.0483237
1166	33.7417	0.128322
1167	33.7417	-0.261677
1168	33.7417	0.0783227
1169	33.7417	0.548324
1170	33.7417	0.0783227
1171	33.7417	-0.0516783
1172	33.7417	-0.161675
1173	33.7417	-0.0916753
1174	33.7417	0.0883247
1175	33.7417	-0.421677
1176	33.7417	-0.00167529
1177	33.7417	-0.401677
1178	33.7417	-0.331677
1179	33.7417	-0.111676
1180	33.7417	0.228324
1181	33.7417	0.228324
1182	33.7417	0.638324
1183	33.7417	0.578323
1184	33.7417	0.828323
1185	33.7417	1.00832
1186	33.7417	1.20832
1187	33.7417	1.06832
1188	33.7417	0.568324
1189	33.7417	0.478324
1190	33.7417	0.348323
1191	33.7417	0.308322
1192	33.7417	0.488323
1193	33.7417	0.238323
1194	33.7417	0.0783227
1195	33.8349	0.225148
1196	33.8349	0.105146
1197	33.8349	-0.194854
1198	33.8349	-0.084853
1199	33.8349	0.165147
1200	33.8349	-0.724852
1201	33.7417	0.00832271
1202	33.7417	0.408325
1203	33.7417	0.458324
1204	33.7417	0.178321
1205	33.7417	-0.0316783
1206	33.7417	0.458324
1207	33.7417	0.698322
1208	33.7417	0.868324
1209	33.7417	1.47832
1210	33.7417	1.48832
1211	33.7417	1.53832
1212	33.7417	0.888324
1213	33.7417	1.44832
1214	33.7417	1.82832
1215	33.7417	2.52832
1216	33.7417	2.51832
1217	33.7417	2.45832
1218	33.7417	2.49832
1219	33.7417	2.70832
1220	33.7417	1.78832
1221	33.7417	2.07832
1222	33.7417	1.36832
1223	33.7417	1.42832
1224	33.7417	1.28832
1225	33.7417	1.42832
1226	33.7417	1.32832
1227	33.8349	1.32515
1228	33.8349	1.59515
1229	33.8349	1.76515
1230	33.8349	1.88515
1231	33.8349	1.56515
1232	33.8349	1.46515
1233	33.8349	1.58515
1234	33.8349	1.53515
1235	33.8349	1.44515
1236	33.8349	1.57515
1237	33.8349	1.37515
1238	33.8349	0.965146
1239	33.8349	0.905149
1240	33.8349	0.765145
1241	33.8349	0.415147
1242	33.8349	0.695146
1243	33.8349	0.855146
1244	33.8349	0.565149
1245	33.8349	0.115148
1246	33.8349	0.055146
1247	33.8349	0.015145
1248	33.8349	0.315149
1249	33.8349	0.015145
1250	33.8349	0.545148
1251	33.8349	0.615148
1252	33.8349	0.465146
1253	33.8349	0.855146
1254	33.8349	1.11515
1255	33.8349	1.32515
1256	33.8349	1.34515
1257	33.8349	1.36515
1258	33.928	1.23197
1259	34.1144	0.835621
1260	34.2076	0.592443
1261	34.2076	0.752443
1262	34.3007	0.64927
1263	34.2076	0.0324464
1264	34.2076	-0.667555
1265	34.2076	-0.587557
1266	34.2076	-0.907557
1267	34.2076	-0.727556
1268	34.2076	-0.417555
1269	34.2076	-0.247557
1270	34.2076	-0.507555
1271	34.2076	-0.637556
1272	34.2076	-0.867556
1273	34.2076	-0.407557
1274	34.2076	-0.787558
1275	34.2076	-0.697558
1276	34.2076	-0.507555
1277	34.2076	-0.897555
1278	34.2076	-0.857558
1279	34.2076	-0.887556
1280	34.2076	-2.25755
1281	34.2076	-1.75755
1282	34.2076	-2.12755
1283	34.2076	-2.20756
1284	34.2076	-1.90756
1285	34.3007	-1.86073
1286	34.3007	-1.35073
1287	34.3007	-1.36073
1288	34.3007	-0.810729
1289	34.3007	-1.15073
1290	34.3007	-1.48073
1291	34.3007	-1.45073
1292	34.3007	-1.12073
1293	34.3007	-1.50073
1294	34.3007	-1.83073
1295	34.3007	-2.13073
1296	34.3007	-2.30073
1297	34.3007	-2.07073
1298	34.3007	-2.37073
1299	34.3007	-2.44073
1300	34.3007	-2.15073
1301	34.3007	-2.17073
1302	34.3007	-1.96073
1303	34.3007	-1.76073
1304	34.3007	-1.79073
1305	34.3007	-2.07073
1306	34.3007	-1.92073
1307	34.3007	-1.95073
1308	34.3007	-1.81073
1309	34.3939	-1.50391
1310	34.4871	-1.50708
1311	34.4871	-1.52708
1312	34.4871	-0.397083
1313	34.4871	-0.187084
1314	34.4871	-0.0270836
1315	34.4871	0.232918
1316	34.4871	0.122918
1317	34.4871	0.472916
1318	34.4871	0.582917
1319	34.4871	0.582917
1320	34.4871	0.602917
1321	34.5803	0.789741
1322	34.5803	1.04974
1323	34.5803	0.969741
1324	34.5803	0.909744
1325	34.5803	0.689742
1326	34.5803	0.33974
1327	34.5803	0.539741
1328	34.5803	0.619743
1329	34.5803	0.779743
1330	34.5803	1.09974
1331	34.5803	1.51974
1332	34.5803	1.45974
1333	34.5803	1.47974
1334	34.5803	1.70974
1335	34.5803	0.33974
1336	34.5803	-0.0802583
1337	34.5803	-0.0902563
1338	34.5803	0.499744
1339	34.5803	0.83974
1340	34.5803	1.11974
1341	34.5803	0.999744
1342	34.5803	1.04974
1343	34.5803	1.17974
1344	34.5803	0.909744
1345	34.5803	1.17974
1346	34.5803	1.81974
1347	34.5803	1.85974
1348	34.5803	1.98974
1349	34.5803	1.61974
1350	34.5803	1.80974
1351	34.5803	1.93974
1352	34.5803	2.15974
1353	34.5803	1.79974
1354	34.5803	0.919742
1355	34.5803	0.689742
1356	34.5803	0.799743
1357	34.5803	0.739742
1358	34.5803	0.629741
1359	34.5803	0.759742
1360	34.5803	0.809741
1361	34.5803	0.889743
1362	34.5803	0.859741
1363	34.5803	0.619743
1364	34.5803	0.469741
1365	34.5803	0.51974
1366	34.5803	0.439742
1367	34.5803	0.42974
1368	34.5803	0.359741
1369	34.5803	0.229743
1370	34.5803	0.249744
1371	34.5803	0.449741
1372	34.8598	0.120215
1373	34.8598	0.160215
1374	34.8598	0.340216
1375	34.8598	0.500216
1376	34.8598	0.530214
1377	34.8598	0.530214
1378	34.8598	0.430216
1379	34.8598	0.400213
1380	34.8598	0.400213
1381	34.8598	0.550215
1382	34.8598	0.500216
1383	34.953	0.527039
1384	34.953	0.717037
1385	35.0461	0.793863
1386	35.1393	0.880688
1387	35.1393	0.420689
1388	35.2325	0.417514
1389	35.3257	0.374337
1390	35.4188	0.341159
1391	35.4188	0.441162
1392	35.4188	0.821163
1393	35.4188	1.03116
1394	35.4188	0.61116
1395	35.4188	0.751159
1396	35.4188	0.54116
1397	35.4188	0.52116
1398	35.512	0.367986
1399	35.512	-0.0120149
1400	35.512	0.0279861
1401	35.512	0.137987
1402	35.512	1.07799
1403	35.512	0.847986
1404	35.6052	-0.0151906
1405	35.6052	-0.275189
1406	35.6052	-0.145192
1407	35.6052	-0.49519
1408	35.6052	-0.985192
1409	35.6052	-1.39519
1410	35.6052	-1.13519
1411	35.6052	-1.13519
1412	35.6052	-0.965192
1413	35.6052	-0.915192
1414	35.6052	-0.695191
1415	35.6052	-0.865189
1416	35.6052	-0.955189
1417	35.6052	-1.12519
1418	35.6052	-1.07519
1419	35.6052	-0.965192
1420	35.6052	-1.10519
1421	35.6052	-1.09519
1422	35.6052	-1.10519
1423	35.6052	-0.855191
1424	35.6052	-0.865189
1425	35.6052	-0.645192
1426	35.6052	-0.765191
1427	35.6052	-0.63519
1428	35.6052	-0.665192
1429	35.6052	-0.455189
1430	35.6052	-0.595193
1431	35.6052	-0.945191
1432	35.6052	-0.90519
1433	35.6052	-0.755193
1434	35.6052	-1.10519
1435	35.6052	-0.915192
1436	35.6052	-0.65519
1437	35.6984	-0.678366
1438	35.6984	-0.538366
1439	35.6984	-0.228365
1440	35.6984	-0.198366
1441	35.6984	-0.438368
1442	35.6984	-0.298364
1443	35.6984	-0.618364
1444	35.6984	-0.418367
1445	35.6984	-0.468366
1446	35.6984	-0.458364
1447	35.6984	-0.738367
1448	35.6984	-0.728365
1449	35.6984	-0.338365
1450	35.6052	-0.115189
1451	35.6052	-0.275189
1452	35.6052	-0.455189
1453	35.6052	-0.945191
1454	35.6052	-1.35519
1455	35.6052	-1.78519
1456	35.6052	-1.76519
1457	35.6052	-1.73519
1458	35.6052	-1.96519
1459	35.6052	-1.52519
1460	35.6052	-1.32519
1461	35.6052	-0.985192
1462	35.6052	-1.10519
1463	35.6052	-1.94519
1464	35.6052	-1.73519
1465	35.6052	-1.49519
1466	35.6052	-1.27519
1467	35.6052	-1.20519
1468	35.6052	-1.09519
1469	35.6052	-0.765191
1470	35.6052	-0.765191
1471	35.6052	-0.81519
1472	35.6052	-0.685193
1473	35.6052	-0.88519
1474	35.6052	-0.695191
1475	35.6052	-0.485192
1476	35.6052	-0.505193
1477	35.6984	-0.298364
1478	35.6984	-0.0883652
1479	35.6984	0.201636
1480	35.6984	0.151632
1481	35.6984	0.0216348
1482	35.6984	-0.328367
1483	35.6052	-0.325192
1484	35.6052	-0.325192
1485	35.6052	-0.90519
1486	35.6052	-0.785191
1487	35.6984	-0.568365
1488	35.6984	-0.318365
1489	35.6984	-0.638365
1490	35.6984	-1.40837
1491	35.6984	-1.69837
1492	35.6984	-1.78837
1493	35.6984	-1.75837
1494	35.6984	-1.81837
1495	35.6984	-2.80837
1496	35.6984	-3.20836
1497	35.6984	-2.98837
1498	35.6984	-3.53837
1499	35.6984	-3.44837
1500	35.6984	-3.55837
1501	35.6984	-3.02837
1502	35.6984	-2.18837
1503	35.6984	-2.15837
1504	35.6984	-1.84837
1505	35.6984	-1.66837
1506	35.6984	-1.73837
1507	35.6984	-1.52837
1508	35.6984	-1.58837
1509	35.7915	-1.71154
1510	35.8847	-2.29472
1511	35.8847	-2.01472
1512	35.8847	-2.33472
1513	35.8847	-2.28472
1514	35.8847	-2.71472
1515	35.8847	-2.38472
1516	35.8847	-2.48472
1517	36.0711	-2.58107
1518	36.0711	-2.58107
1519	36.0711	-2.74107
1520	36.0711	-2.81107
1521	36.0711	-2.27107
1522	36.0711	-2.12107
1523	36.0711	-2.07107
1524	36.0711	-2.28107
1525	36.0711	-2.70107
1526	36.0711	-2.89107
1527	36.0711	-3.26107
1528	36.0711	-3.39107
1529	36.0711	-3.11107
1530	36.0711	-3.15107
1531	36.0711	-2.51107
1532	36.0711	-1.73107
1533	36.0711	-1.66107
1534	36.0711	-1.53107
1535	36.0711	-1.20107
1536	36.0711	-1.43107
1537	36.0711	-1.22107
1538	36.0711	-1.68107
1539	36.0711	-1.46107
1540	36.0711	-1.41107
1541	36.0711	-1.36107
1542	36.0711	-1.58107
1543	36.0711	-1.98107
1544	36.0711	-1.99107
1545	36.0711	-2.22107
1546	36.0711	-2.02107
1547	36.0711	-1.86107
1548	36.0711	-1.57107
1549	36.0711	-1.51107
1550	36.0711	-1.43107
1551	36.0711	-1.66107
1552	36.0711	-2.07107
1553	36.0711	-2.07107
1554	36.0711	-2.59107
1555	36.0711	-2.72107
1556	36.0711	-3.29107
1557	36.0711	-3.45107
1558	36.0711	-2.94107
1559	36.0711	-3.31107
1560	36.0711	-3.01107
1561	36.0711	-3.17107
1562	36.0711	-2.48107
1563	36.0711	-2.87107
1564	36.0711	-2.84107
1565	36.0711	-2.79107
1566	36.0711	-3.00107
1567	36.0711	-3.45107
1568	35.9779	-3.15789
1569	35.9779	-3.22789
1570	35.9779	-3.00789
1571	35.9779	-3.32789
1572	35.9779	-3.08789
1573	35.9779	-2.84789
1574	35.9779	-2.64789
1575	35.9779	-2.81789
1576	35.9779	-3.32789
1577	35.9779	-3.28789
1578	35.9779	-3.20789
1579	35.9779	-3.09789
1580	35.9779	-3.28789
1581	35.9779	-3.08789
1582	35.9779	-3.22789
1583	35.9779	-3.4679
1584	35.9779	-3.14789
1585	35.9779	-3.31789
1586	35.9779	-3.11789
1587	35.9779	-1.74789
1588	35.9779	-1.9679
1589	35.9779	-1.88789
1590	35.9779	-1.11789
1591	35.9779	-1.2179
1592	35.9779	-1.33789
1593	35.9779	-1.5579
1594	36.0711	-1.54107
1595	36.0711	-2.35107
1596	36.0711	-2.69107
1597	36.0711	-2.70107
1598	36.0711	-2.38107
1599	36.0711	-2.58107
1600	36.0711	-2.41107
1601	36.0711	-2.17107
1602	36.0711	-1.94107
1603	36.0711	-1.74107
1604	36.0711	-1.20107
1605	36.0711	-1.70107
1606	36.0711	-1.45107
1607	36.0711	-1.00107
1608	36.0711	-1.36107
1609	36.0711	-1.40107
1610	36.0711	-1.12107
1611	36.0711	-1.27107
1612	36.0711	-1.53107
1613	36.0711	-1.72107
1614	36.0711	-1.71107
1615	36.0711	-1.04107
1616	36.0711	-0.801069
1617	36.0711	-1.50107
1618	36.0711	-1.48107
1619	36.0711	-1.56107
1620	36.0711	-1.35107
1621	36.0711	-1.19107
1622	36.0711	-1.42107
1623	36.0711	-1.66107
1624	36.0711	-1.40107
1625	36.0711	-1.27107
1626	36.0711	-1.05107
1627	36.0711	-1.08107
1628	36.0711	-1.03107
1629	36.0711	-0.161069
1630	36.0711	-0.29107
1631	36.0711	0.108931
1632	36.0711	0.0489301
1633	36.0711	-0.301069
1634	36.0711	-0.551069
1635	36.0711	-0.501069
1636	36.0711	-0.341069
1637	36.0711	-0.461068
1638	36.0711	-0.301069
1639	36.0711	-1.28107
1640	36.0711	-1.68107
1641	36.0711	-1.42107
1642	36.0711	-1.19107
1643	36.0711	-0.95107
1644	36.0711	-1.34107
1645	36.0711	-0.911069
1646	36.0711	-1.06107
1647	36.0711	-1.17107
1648	36.0711	-1.50107
1649	36.0711	-1.80107
1650	36.0711	-2.14107
1651	36.0711	-1.78107
1652	36.0711	-1.75107
1653	36.0711	-1.74107
1654	36.0711	-1.38107
1655	36.0711	-1.27107
1656	36.0711	-1.33107
1657	36.0711	-1.41107
1658	36.0711	-1.49107
1659	36.0711	-1.50107
1660	36.0711	-1.83107
1661	36.0711	-1.86107
1662	36.0711	-1.29107
1663	36.0711	-1.42107
1664	36.0711	-2.05107
1665	36.0711	-2.26107
1666	36.0711	-2.02107
1667	36.1642	-1.93424
1668	36.1642	-1.81425
1669	36.1642	-1.80424
1670	36.1642	-2.21424
1671	36.1642	-2.78424
1672	36.1642	-3.79425
1673	36.1642	-4.36425
1674	36.1642	-3.47425
1675	36.1642	-2.72425
1676	36.1642	-2.87424
1677	36.1642	-2.96424
1678	36.1642	-3.84424
1679	36.1642	-3.34424
1680	36.1642	-3.12424
1681	36.1642	-3.60424
1682	36.1642	-3.02425
1683	36.1642	-3.38425
1684	36.1642	-3.41424
1685	36.1642	-3.44424
1686	36.1642	-3.61425
1687	36.1642	-3.30424
1688	36.1642	-3.22425
1689	36.1642	-3.38425
1690	36.1642	-3.61425
1691	36.2574	-3.69742
1692	36.3506	-4.0806
1693	36.4438	-4.24377
1694	36.4438	-4.33377
1695	36.4438	-4.11377
1696	36.4438	-4.54377
1697	36.4438	-4.37377
1698	36.4438	-3.86377
1699	36.4438	-3.91377
1700	36.4438	-3.80377
1701	36.4438	-3.01377
1702	36.4438	-3.13377
1703	36.4438	-3.32377
1704	36.4438	-3.04377
1705	36.4438	-3.30377
1706	36.4438	-3.14377
1707	36.4438	-3.22377
1708	36.4438	-3.17377
1709	36.4438	-2.95377
1710	36.4438	-2.61377
1711	36.4438	-2.81377
1712	36.4438	-2.69377
1713	36.4438	-2.84377
1714	36.4438	-2.48377
1715	36.4438	-2.70377
1716	36.4438	-2.78377
1717	36.4438	-3.23377
1718	36.4438	-3.02377
1719	36.5369	-2.98695
1720	36.5369	-3.02695
1721	36.5369	-2.92695
1722	36.5369	-2.90695
1723	36.5369	-3.05695
1724	36.5369	-3.19695
1725	36.5369	-3.37695
1726	36.5369	-3.69695
1727	36.5369	-3.74695
1728	36.5369	-3.61695
1729	36.5369	-3.84695
1730	36.5369	-4.22695
1731	36.5369	-3.49695
1732	36.5369	-3.27695
1733	36.5369	-2.99695
1734	36.5369	-2.91695
1735	36.5369	-2.87695
1736	36.5369	-3.07695
1737	36.5369	-3.14695
1738	36.5369	-3.08695
1739	36.5369	-2.96695
1740	36.5369	-2.86695
1741	36.5369	-2.76695
1742	36.5369	-2.97695
1743	36.5369	-3.43695
1744	36.5369	-2.42695
1745	36.5369	-2.26695
1746	36.5369	-2.68695
1747	36.5369	-2.96695
1748	36.5369	-2.86695
1749	36.5369	-3.36695
1750	36.5369	-2.93695
1751	36.6301	-2.82012
1752	36.7233	-2.3233
1753	36.7233	-2.6933
1754	36.7233	-3.1233
1755	36.7233	-2.6333
1756	36.7233	-2.3133
1757	36.7233	-1.9433
1758	36.7233	-2.0633
1759	36.8165	-2.05648
1760	36.9096	-1.97965
1761	37.0028	-2.26282
1762	37.096	-2.686
1763	37.2824	-2.93235
1764	37.3755	-2.78553
1765	37.4687	-3.4087
1766	37.5619	-4.05188
1767	37.6551	-4.11505
1768	37.9346	-3.98458
1769	38.0278	-4.12776
1770	38.1209	-4.38093
1771	38.1209	-3.82093
1772	38.2141	-4.22411
1773	38.2141	-3.70411
1774	38.2141	-4.31411
1775	38.2141	-3.67411
1776	38.2141	-3.07411
1777	38.2141	-3.21411
1778	38.2141	-2.81411
1779	38.2141	-2.73411
1780	38.2141	-2.68411
1781	38.2141	-2.15411
1782	38.2141	-2.03411
1783	38.2141	-2.15411
1784	38.2141	-1.49411
1785	38.2141	-1.68411
1786	38.2141	-1.33411
1787	38.3073	-1.19728
1788	38.3073	-1.65728
1789	38.3073	-1.87728
1790	38.3073	-2.09729
1791	38.3073	-1.83728
1792	38.3073	-1.65728
1793	38.3073	-1.66729
1794	38.3073	-1.31728
1795	38.3073	-1.73728
1796	38.3073	-1.44728
1797	38.3073	-1.56728
1798	38.3073	-1.20729
1799	38.3073	-0.937286
1800	38.3073	-1.17728
1801	38.3073	-1.35728
1802	38.3073	-0.917286
1803	38.3073	-0.617286
1804	38.3073	-0.317283
1805	38.3073	-0.377285
1806	38.3073	-0.177284
1807	38.4005	-0.31046
1808	38.4005	-0.42046
1809	38.4005	-0.0904595
1810	38.4005	-0.0404595
1811	38.4005	-0.0804605
1812	38.4005	0.11954
1813	38.4005	0.36954
1814	38.4005	0.719539
1815	38.4005	0.159541
1816	38.4005	0.519538
1817	38.4005	0.229541
1818	38.4005	0.139541
1819	38.4005	0.479541
1820	38.4005	0.66954
1821	38.4005	1.04954
1822	38.4005	0.969539
1823	38.4005	0.769538
1824	38.4005	0.649539
1825	38.4005	0.959541
1826	38.4005	0.789539
1827	38.4005	0.239539
1828	38.4005	0.18954
1829	38.4005	0.0995395
1830	38.4005	-0.0104615
1831	38.4005	0.269538
1832	38.4005	-0.15046
1833	38.4005	0.0195375
1834	38.4005	0.0795395
1835	38.4005	0.249542
1836	38.4005	0.519538
1837	38.4005	0.319541
1838	38.4005	-0.540459
1839	38.4936	-0.423636
1840	38.68	-0.469988
1841	38.68	-0.589987
1842	38.68	0.0400135
1843	38.68	-0.0399885
1844	38.68	0.140013
1845	38.68	0.420011
1846	38.68	0.230013
1847	38.68	0.200014
1848	38.68	0.0600145
1849	38.68	0.310015
1850	38.68	0.180014
1851	38.68	0.630014
1852	38.68	0.500013
1853	38.68	0.870012
1854	38.68	0.470015
1855	38.68	0.600012
1856	38.68	0.430014
1857	38.68	-0.229986
1858	38.68	-0.239988
1859	38.68	-0.229986
1860	38.68	-0.359987
1861	38.68	-0.179987
1862	38.68	-0.0599885
1863	38.68	0.160013
1864	38.68	0.310015
1865	38.68	0.470015
1866	38.68	0.0500125
1867	38.68	0.160013
1868	38.68	0.530012
1869	38.68	0.660013
1870	38.68	1.11001
1871	38.68	1.18001
1872	38.68	1.41001
1873	38.68	1.65001
1874	38.68	1.51001
1875	38.68	1.70001
1876	38.68	1.61001
1877	38.68	1.81001
1878	38.68	2.05001
1879	38.68	2.10001
1880	38.68	2.39001
1881	38.68	2.62001
1882	38.68	3.20001
1883	38.68	2.84001
1884	38.68	3.35001
1885	38.68	3.34001
1886	38.68	3.86001
1887	38.68	4.53001
1888	38.68	4.79001
1889	38.68	4.67001
1890	38.68	4.42001
1891	38.68	3.62001
1892	38.68	3.93001
1893	38.68	3.83001
1894	38.68	3.73001
1895	38.68	3.91001
1896	38.68	4.09001
1897	38.68	4.21001
1898	38.68	4.17001
1899	38.68	4.09001
1900	38.5868	4.12319
1901	38.5868	3.93319
1902	38.5868	4.52319
1903	38.5868	4.35319
1904	38.5868	3.79319
1905	38.5868	4.17319
1906	38.5868	3.99319
1907	38.5868	4.70319
1908	38.5868	4.59319
1909	38.5868	4.57319
1910	38.5868	4.55319
1911	38.5868	4.49319
1912	38.5868	4.57319
1913	38.5868	4.34319
1914	38.5868	4.49319
1915	38.5868	4.61319
1916	38.5868	4.80319
1917	38.5868	4.69319
1918	38.5868	4.43319
1919	38.5868	3.37319
1920	38.5868	3.27319
1921	38.5868	2.81319
1922	38.5868	2.42319
1923	38.5868	2.32319
1924	38.5868	2.26319
1925	38.5868	2.28319
1926	38.5868	2.48319
1927	38.5868	2.09319
1928	38.5868	2.41319
1929	38.5868	2.30319
1930	38.5868	2.29319
1931	38.5868	2.37319
1932	38.5868	2.36319
1933	38.5868	2.64319
1934	38.5868	2.68319
1935	38.5868	2.60319
1936	38.5868	1.12319
1937	38.5868	2.12319
1938	38.5868	1.38319
1939	38.5868	1.30319
1940	38.5868	1.86319
1941	38.5868	1.61319
1942	38.5868	1.47319
1943	38.5868	1.37319
1944	38.5868	1.98319
1945	38.5868	2.52319
1946	38.5868	2.69319
1947	38.5868	2.55319
1948	38.5868	2.87319
1949	38.5868	2.26319
1950	38.5868	2.14319
1951	38.5868	2.02319
1952	38.5868	2.18319
1953	38.5868	1.31319
1954	38.5868	0.573188
1955	38.5868	0.523189
1956	38.5868	0.283187
1957	38.5868	0.423186
1958	38.5868	0.513186
1959	38.5868	0.74319
1960	38.5868	0.783187
1961	38.5868	0.633189
1962	38.5868	0.683188
1963	38.5868	0.773189
1964	38.5868	0.793189
1965	38.5868	0.0631902
1966	38.5868	-1.09681
1967	38.68	-1.81999
1968	38.7732	-2.07316
1969	38.7732	-2.34316
1970	38.8663	-2.34634
1971	38.9595	-2.44952
1972	38.8663	-2.07634
1973	38.9595	-2.39951
1974	38.9595	-2.58952
1975	38.9595	-2.32951
1976	38.9595	-2.45951
1977	38.8663	-2.05634
1978	38.8663	-1.87634
1979	38.9595	-1.51952
1980	38.8663	-2.29634
1981	38.8663	-2.35634
1982	38.8663	-2.73634
1983	38.8663	-2.09634
[truncated: 17 more rows]

## Sheet: Sheet5
SUMMARY OUTPUT
Regression Statistics
Multiple R	0.880745
R Square	0.775712
Adjusted R Square	0.7756
Standard Error	4.04396
Observations	1999
ANOVA
	df	SS	MS	F	Significance F
Regression	1	112951	112951	6906.75	0
Residual	1997	32658.2	16.3537
Total	1998	145609
	Coefficients	Standard Error	t Stat	P-value	Lower 95%	Upper 95%	Lower 95.0%	Upper 95.0%
Intercept	33.6342	0.216273	155.517	0	33.21	34.0583	33.21	34.0583
X Variable 1	0.442053	0.0053191	83.1069	0	0.431622	0.452485	0.431622	0.452485
RESIDUAL OUTPUT
Observation	Predicted Y	Residuals
1	34.0396	10.6193
2	34.0396	8.82188
3	34.0396	8.58667
4	34.0396	6.62216
5	34.0396	6.56829
6	34.0396	5.67194
7	34.0396	4.35081
8	34.0396	4.43986								[h,p,jbstat,critval] = jbtest(r2)
9	34.0396	3.40868								Warning: P is less than the smallest tabulated value, returning 0.001.
10	34.0396	2.89464								> In jbtest (line 136)
11	34.0396	3.0895
12	34.0396	2.71763								h =
13	34.0396	4.08382
14	34.0396	3.58617								1
15	34.0396	4.67156
16	34.0396	5.94053
17	34.0396	4.333								p =
18	33.6342	4.70284
19	33.6342	2.57515								0.001
20	33.6342	2.4163
21	34.0396	2.96548
22	34.0396	3.33771								jbstat =
23	34.0396	2.08143
24	34.0396	2.94777								84.3771
25	34.0396	4.60024
26	34.0396	4.26178
27	34.0396	1.905								critval =
28	34.0396	1.69345
29	34.0396	1.42927								5.9635
30	34.0396	1.25332
31	34.0396	-0.446721								h = adtest(r2)
32	34.0396	-0.900287								Warning: P is less than the smallest tabulated value, returning 0.0005.
33	34.0396	-0.499098								> In adtest (line 279)
34	34.0396	0.18278
35	34.0396	-1.38772								h =
36	34.0396	-0.394327
37	34.0396	0.410518								logical
38	34.0396	1.07749
39	34.3996	0.155765								1
40	34.3996	-1.12076
41	34.7328	-2.09829
42	34.7328	-1.52375
43	34.7328	-2.28948
44	34.7328	-2.25473
45	34.7328	-3.74396
46	34.7328	-1.48888
47	34.7328	-0.912779
48	34.7328	0.841728
49	34.7328	0.70089
50	34.7328	0.85934
51	34.7328	2.64453
52	34.7328	3.23057
53	35.0475	2.73814
54	35.0475	2.25889
55	35.3482	4.79327
56	35.3482	3.73771
57	35.3482	3.47001
58	35.3482	3.77342
59	35.3482	3.14913
60	35.3482	1.65693
61	35.0475	2.02846
62	35.0475	3.30731
63	35.0475	4.41361
64	35.0475	4.93265
65	35.0475	4.50303
66	35.3482	2.31314
67	35.3482	2.06464
68	35.6376	3.03787
69	35.6376	2.89528
70	35.6376	1.58009
71	35.6376	1.88163
72	35.9179	2.5616
73	35.9179	2.49035
74	35.9179	1.31758
75	35.9179	1.29985
76	35.9179	2.11661
77	35.9179	1.69015
78	35.9179	1.08721
79	35.9179	1.35304
80	35.9179	1.95661
81	35.9179	1.72566
82	35.9179	1.90329
83	35.9179	2.59723
84	35.9179	3.81157
85	35.9179	3.47171
86	35.9179	3.81157
87	35.9179	1.60139
88	35.9179	1.24667
89	35.9179	1.44171
90	35.9179	2.09883
91	35.9179	1.22895
92	35.9179	0.768592
93	35.9179	0.591755
94	35.9179	0.0796479
95	35.9179	0.220813
96	35.9179	-0.730467
97	35.9179	-1.53784
98	35.9179	-1.52032
99	35.9179	-0.0614357
100	35.9179	-0.835931
101	35.9179	0.150218
102	35.9179	0.432714
103	35.9179	0.167865
104	35.9179	0.521058
105	35.9179	-0.149573
106	35.9179	-0.325746
107	35.9179	0.0267302
108	35.9179	-0.255292
109	35.9179	-0.589772
110	35.9179	-0.466594
111	35.9179	0.432714
112	35.9179	0.821667
113	35.9179	0.150218
114	35.9179	-0.57218
115	35.9179	-0.712884
116	35.9179	-0.730467
117	35.9179	-0.888645
118	35.9179	-0.695299
119	35.9179	0.203163
120	35.9179	0.185514
121	35.9179	0.538731
122	35.9179	0.485716
123	35.9179	1.19351
124	35.9179	0.521058
125	35.9179	0.927851
126	35.9179	0.0796479
127	35.9179	0.450377
128	35.9179	-0.378575
129	35.9179	-1.76551
130	35.9179	-2.04542
131	35.9179	-1.94049
132	35.9179	-1.36256
133	35.9179	-1.923
134	35.9179	-1.01161
135	35.9179	-1.46775
136	35.9179	-0.994043
137	35.9179	-0.220057
138	35.9179	0.0443694
139	35.9179	0.521058
140	36.1903	1.38224
141	36.1903	1.329
142	36.1903	1.82643
143	36.1903	1.45326
144	36.1903	2.21795
145	36.4559	2.64783
146	36.4559	2.45148
147	36.7156	2.19181
148	36.7156	2.2632
149	36.7156	1.30115
150	36.7156	0.981254
151	36.7156	1.10561
152	36.7156	1.03454
153	36.7156	0.644027
154	36.9699	0.904555
155	36.9699	0.602592
156	36.9699	0.549343
157	37.2195	-0.4623
158	37.2195	-0.320701
159	37.2195	0.175521
160	37.2195	0.459518
161	37.2195	1.27775
162	37.4648	1.28199
163	37.4648	1.56747
164	37.4648	1.94263
165	37.4648	1.78178
166	37.4648	1.40685
167	37.4648	1.12154
168	37.4648	-0.10525
169	37.4648	-0.0875118
170	37.4648	-0.477459
171	37.4648	0.160946
172	37.4648	0.587439
173	37.4648	0.925581
174	37.4648	2.03203
175	37.4648	2.21092
176	37.4648	1.97838
177	37.4648	2.28251
178	37.4648	1.99626
179	37.4648	1.69246
180	37.4648	2.90973
181	37.4648	2.58698
182	37.4648	1.92475
183	37.4648	3.05329
184	37.4648	2.87385
185	37.4648	2.7483
186	37.4648	3.59234
187	37.4648	3.17898
188	37.4648	2.83797
189	37.4648	2.12146
190	37.4648	1.9605
191	37.4648	2.38993
192	37.4648	3.0892
193	37.4648	1.35333
194	37.4648	0.925581
195	37.4648	0.427421
196	37.4648	0.320798
197	37.4648	0.854355
198	37.4648	0.72976
199	37.4648	0.872159
200	37.4648	0.49853
201	37.4648	1.03245
202	37.4648	1.01464
203	37.4648	0.925581
204	37.4648	1.21067
205	37.4648	0.551871
206	37.4648	-0.193924
207	37.4648	0.320798
208	37.4648	1.17502
209	37.4648	1.44253
210	37.4648	0.445196
211	37.4648	0.303032
212	37.7062	-0.34661
213	37.7062	-0.0448988
214	37.7062	0.68422
215	37.7062	0.666411
216	37.7062	1.39753
217	37.7062	1.43324
218	37.9439	1.33841
219	37.9439	1.07052
220	37.9439	0.99912
221	38.1783	0.836113
222	38.1783	0.818263
223	38.1783	0.871814
224	38.1783	0.514994
225	38.1783	0.35458
226	38.1783	1.71224
227	38.1783	2.28594
228	38.4096	2.01875
229	38.6381	1.62889
230	39.0869	1.09037
231	39.0869	1.52098
232	39.0869	1.82641
233	39.0869	2.13218
234	39.0869	2.27618
235	39.3077	2.7224
236	39.3077	2.07342
237	39.3077	1.9834
238	39.3077	2.34365
239	39.5262	2.57609
240	39.5262	2.64831
241	39.5262	1.8369
242	39.3077	1.91141
243	39.3077	1.37205
244	39.3077	1.55172
245	39.3077	1.9474
246	39.3077	2.59609
247	39.3077	2.84876
248	39.3077	2.95712
249	39.3077	3.37286
250	39.3077	3.39095
251	39.3077	3.35477
252	39.3077	2.83071
253	39.3077	3.82544
254	39.3077	3.57191
255	39.3077	2.07342
256	39.5262	1.29727
257	39.5262	0.938091
258	39.7426	0.488508
259	39.9569	0.25624
260	39.9569	-0.316934
261	39.9569	-1.12089
262	40.1693	-2.04588
263	40.1693	-1.31546
264	40.1693	-1.97471
265	40.1693	-2.25927
266	40.1693	-2.7565
267	40.3799	-2.62977
268	40.3799	-3.07349
269	40.3799	-2.5587
270	40.3799	-2.70081
271	40.5887	-3.22909
272	40.5887	-3.19361
273	40.7958	-2.85021
274	40.7958	-3.0457
275	40.7958	-4.02086
276	40.7958	-3.64897
277	40.7958	-4.10933
278	40.7958	-3.61352
279	40.7958	-3.86155
280	41.0013	-3.94308
281	41.0013	-4.15558
282	41.0013	-3.71267
283	41.2053	-3.77474
284	41.2053	-4.05845
285	41.2053	-4.30644
286	41.2053	-4.44804
287	41.2053	-4.78402
288	41.2053	-4.64261
289	41.4078	-5.09251
290	41.4078	-5.02184
291	41.4078	-4.68592
292	41.4078	-4.89813
293	41.4078	-4.88046
294	41.6088	-4.95773
295	41.8085	-5.10435
296	41.8085	-4.59078
297	41.8085	-4.09393
298	42.0069	-4.36333
299	42.0069	-4.22123
300	42.0069	-4.18569
301	42.3998	-4.29415
302	42.3998	-4.1696
303	42.3998	-4.0806
304	42.3998	-3.79559
305	42.3998	-3.47458
306	42.5944	-3.38356
307	42.5944	-3.11546
308	42.5944	-3.63354
309	42.5944	-3.82978
310	42.5944	-3.66923
311	42.7879	-3.38047
312	42.7879	-4.37971
313	42.7879	-4.57554
314	42.7879	-4.0946
315	42.7879	-3.73778
316	42.7879	-3.73778
317	42.7879	-4.91345
318	42.7879	-4.25501
319	42.9803	-3.69796
320	42.9803	-3.80515
321	42.9803	-4.12646
322	42.9803	-4.0551
323	42.9803	-4.0551
324	43.1716	-4.79899
325	42.9803	-3.80515
326	42.9803	-3.30456
327	43.1716	-4.06788
328	43.1716	-4.19285
329	43.3618	-4.41878
330	43.3618	-4.38308
331	43.5511	-5.14282
332	43.5511	-5.21405
333	43.5511	-4.80422
334	43.5511	-4.94685
335	43.5511	-4.55444
336	43.5511	-5.23186
337	43.5511	-5.4632
338	43.5511	-6.58139
339	43.5511	-6.65221
340	43.5511	-5.64102
341	43.5511	-5.69434
342	43.5511	-5.37425
343	43.5511	-5.51656
344	43.5511	-6.12051
345	43.5511	-5.4632
346	43.5511	-5.78318
347	43.5511	-5.81871
348	43.5511	-6.89996
349	43.5511	-7.09444
350	43.5511	-7.83561
351	43.5511	-8.02935
352	43.5511	-8.36364
353	43.5511	-7.48295
354	43.5511	-8.06457
355	43.5511	-8.01175
356	43.5511	-7.21812
357	43.5511	-7.1828
358	43.5511	-8.2933
359	43.5511	-8.02935
360	43.5511	-6.88227
361	43.5511	-7.00606
362	43.5511	-6.04953
363	43.5511	-6.31559
364	43.5511	-6.52825
365	43.5511	-5.87199
366	43.5511	-5.90751
367	43.5511	-5.81871
368	43.5511	-6.06727
369	43.5511	-6.04953
370	43.5511	-6.19146
371	43.5511	-6.04953
372	43.5511	-6.74072
373	43.5511	-7.20046
374	43.5511	-6.91764
375	43.5511	-7.78275
376	43.5511	-8.25812
377	43.5511	-7.99414
378	43.5511	-8.08217
379	43.5511	-7.87085
380	43.5511	-8.01175
381	43.5511	-7.5888
382	43.5511	-7.12979
383	43.5511	-7.11212
384	43.5511	-6.91764
385	43.5511	-6.89996
386	43.5511	-6.8292
387	43.5511	-7.37705
388	43.5511	-7.04142
389	43.5511	-7.20046
390	43.5511	-6.9707
391	43.5511	-5.92527
392	43.5511	-5.87199
393	43.5511	-5.12502
394	43.5511	-4.78639
395	43.5511	-4.6972
396	43.5511	-5.01813
397	43.5511	-5.16063
398	43.5511	-4.00053
399	43.5511	-3.8216
400	43.5511	-3.91109
401	43.5511	-3.7321
402	43.5511	-4.08995
403	43.5511	-3.51715
404	43.5511	-3.24824
405	43.5511	-4.07207
406	43.5511	-3.8753
407	43.5511	-3.76791
408	43.5511	-3.89319
409	43.5511	-3.31998
410	43.5511	-2.76353
411	43.5511	-3.31998
412	43.5511	-4.25083
413	43.5511	-4.17934
414	43.5511	-3.76791
415	43.5511	-3.4634
416	43.5511	-3.8037
417	43.5511	-3.37377
418	43.5511	-3.92898
419	43.5511	-3.21236
420	43.5511	-2.63772
421	43.5511	-2.54783
422	43.5511	-2.47589
423	43.5511	-2.7815
424	43.5511	-2.56581
425	43.5511	-1.80959
426	43.5511	-1.77352
427	43.5511	-1.59315
428	43.5511	-1.59315
429	43.5511	-1.44877
430	43.5511	-1.26818
431	43.5511	-1.15978
432	43.5511	-0.490387
433	43.5511	-0.363572
434	43.5511	-0.399812
435	43.5511	-0.544721
436	43.5511	-0.41793
437	43.5511	0.107937
438	43.5511	0.198697
439	43.5511	-0.182315
440	43.5511	-0.381693
441	43.5511	-0.000943263
442	43.5511	0.0897883
443	43.5511	0.998593
444	43.5511	-0.345451
445	43.5511	-1.01518
446	43.5511	-1.06941
447	43.5511	-0.888592
448	43.5511	-0.761952
449	43.5511	-0.617151
450	43.5511	-0.56283
451	43.5511	-0.870504
452	43.5511	-0.345451
453	43.5511	-1.08749
454	43.5511	-0.363572
455	43.5511	-0.852414
456	43.5511	-0.942848
457	43.5511	-0.81623
458	43.5511	-0.906681
459	43.5511	-0.834324
460	43.5511	-0.56283
461	43.5511	-0.526612
462	43.5511	-0.164183
463	43.5511	0.235011
464	43.5511	0.452974
465	43.5511	1.14426
466	43.5511	0.834803
467	43.7393	0.482883
468	43.9265	0.295628
469	43.9265	0.0593293
470	44.1128	-0.526444
471	44.1128	-1.19705
472	44.2982	-1.07452
473	44.2982	-1.78045
474	44.2982	-2.28621
475	44.2982	-1.41865
476	44.4828	-1.82029
477	44.2982	-1.69004
478	44.2982	-2.15985
479	44.2982	-1.96118
480	44.2982	-2.34034
481	44.4828	-2.93954
482	44.6664	-2.96098
483	44.6664	-2.07628
484	44.6664	-1.58762
485	44.6664	-1.69628
486	44.6664	-2.04011
487	44.4828	-1.42209
488	44.6664	-1.44268
489	44.6664	-1.09814
490	44.6664	-0.971109
491	44.6664	-1.17071
492	44.6664	-0.153157
493	44.6664	-0.535148
494	44.6664	-0.353307
495	44.6664	-0.389686
496	44.8492	-0.717944
497	44.8492	-0.826992
498	44.8492	-0.717944
499	44.8492	-0.590664
500	44.8492	-0.499722
501	45.0312	-0.718073
502	45.2123	-0.753689
503	45.3927	-0.897667
504	45.3927	-0.806653
505	45.5723	-0.457828
506	45.7512	-0.253458
507	45.7512	-0.0707977
508	45.7512	-1.58356
509	45.7512	-2.12848
510	45.7512	-3.05253
511	45.7512	-3.82935
512	45.7512	-3.59472
513	45.7512	-3.52249
514	45.9293	-3.0678
515	45.9293	-3.24875
516	45.9293	-3.24875
517	45.9293	-3.42958
518	45.9293	-3.24875
519	45.9293	-2.97729
520	45.9293	-2.46988
521	45.9293	-2.52429
522	45.9293	-3.6103
523	45.9293	-4.76418
524	45.9293	-4.7102
525	45.9293	-4.07963
526	45.9293	-4.44013
527	45.9293	-3.86311
528	45.9293	-3.89921
529	45.9293	-3.91726
530	45.9293	-4.00747
531	45.9293	-3.89921
532	45.9293	-3.4115
533	45.9293	-2.99539
534	45.9293	-3.0135
535	45.9293	-3.4115
536	45.7512	-3.12489
537	45.7512	-2.76295
538	45.7512	-2.63617
539	45.7512	-3.30568
540	45.7512	-3.61277
541	45.7512	-3.81131
542	45.7512	-3.43217
543	45.7512	-2.98017
544	45.7512	-3.52249
545	45.7512	-3.3599
546	45.7512	-3.43217
547	45.7512	-3.81131
548	45.7512	-3.84739
549	45.7512	-2.85347
550	45.7512	-2.23734
551	45.7512	-2.56369
552	45.7512	-2.83537
553	45.7512	-3.32375
554	45.7512	-4.00971
555	45.7512	-4.87379
556	45.7512	-4.13588
557	45.7512	-3.77522
558	45.7512	-3.19722
559	45.7512	-3.48637
560	45.7512	-3.41411
561	45.7512	-2.69051
562	45.7512	-2.12848
563	45.7512	-1.20153
564	45.7512	0.0571257
565	45.7512	1.26586
566	45.7512	1.08242
567	45.7512	1.10076
568	45.7512	1.37598
569	45.7512	1.24752
570	45.7512	0.825783
571	45.7512	0.95408
572	45.7512	1.26586
573	45.7512	1.17413
574	45.7512	0.825783
575	45.7512	0.294843
576	45.7512	0.496131
577	45.7512	1.15579
578	45.7512	0.532738
579	45.7512	0.532738
580	45.9293	0.0252673
581	45.9293	1.0327
582	45.9293	0.794284
583	45.9293	1.51006
584	45.9293	2.3932
585	45.9293	2.30109
586	45.9293	1.84095
587	45.9293	2.00652
588	45.9293	3.20485
589	45.9293	3.07559
590	45.9293	2.02493
591	45.9293	2.09855
592	46.1067	2.08685
593	46.1067	2.71361
594	46.1067	2.1421
595	46.1067	2.62136
596	46.1067	2.19737
597	46.1067	1.55321
598	46.1067	1.66355
599	46.1067	1.81072
600	46.1067	2.17894
601	46.1067	2.0316
602	46.1067	1.58998
603	46.1067	1.73712
604	46.1067	1.44291
605	46.1067	1.64515
606	46.1067	1.97637
607	46.1067	2.47382
608	46.1067	1.75552
609	46.1067	1.38777
610	46.1067	0.800258
611	46.1067	0.268761
612	46.1067	0.17721
613	46.1067	0.232137
614	46.1067	0.213827
615	46.1067	0.232137
616	46.1067	0.616879
617	46.1067	1.05717
618	46.1067	0.250447
619	46.1067	0.39697
620	46.1067	1.02045
621	46.1067	1.3694
622	46.1067	1.64515
623	46.1067	1.22242
624	46.1067	0.928683
625	46.1067	0.415292
626	46.1067	1.00209
627	46.1067	1.47967
628	46.1067	1.92114
629	46.1067	2.19737
630	46.1067	2.69516
631	46.1067	2.60292
632	46.1067	1.86593
633	46.1067	1.86593
634	46.1067	1.70033
635	46.1067	1.07552
636	46.1067	1.02045
637	46.1067	1.11224
638	46.1067	0.671883
639	46.1067	0.17721
640	46.1067	-0.170421
641	46.1067	0.213827
642	46.1067	0.0307922
643	46.1067	0.122298
644	46.1067	0.195519
645	46.1067	-0.554198
646	46.1067	-0.499401
647	46.1067	-0.462868
648	46.1067	-1.73904
649	46.1067	-1.73904
650	46.1067	-1.26566
651	46.1067	-1.88454
652	46.1067	-1.3021
653	46.1067	-2.61101
654	46.1067	-2.33879
655	46.1067	-4.56349
656	46.1067	-2.48401
657	46.1067	-4.239
658	46.1067	-3.2271
659	46.1067	-3.62506
660	46.1067	-2.55659
661	46.1067	-2.59287
662	46.1067	-1.90273
663	46.1067	-3.1909
664	46.1067	-4.04051
665	46.1067	-3.209
666	46.1067	-2.248
667	46.1067	-1.4296
668	46.1067	-2.10267
669	46.1067	-2.13901
670	46.1067	-1.73904
671	46.1067	-1.08339
672	46.1067	-3.15469
673	46.1067	-3.53466
674	46.1067	-3.9322
675	46.1067	-4.32917
676	46.1067	-3.7877
677	46.1067	-4.09466
678	46.1067	-4.85161
679	46.1067	-4.239
680	46.1067	-3.80576
681	46.1067	-3.55274
682	46.1067	-3.04603
683	46.1067	-2.32064
684	46.1067	-2.97358
685	46.1067	-2.48401
686	46.1067	-3.48041
687	46.1067	-4.47339
688	46.1067	-4.29311
689	46.1067	-3.40806
690	46.1067	-2.81048
691	46.1067	-3.02792
692	46.1067	-2.50216
693	46.1067	-3.08226
694	46.1067	-3.7335
695	46.1067	-3.46233
696	46.1067	-3.46233
697	46.1067	-3.2814
698	46.1067	-3.2271
699	46.1067	-1.90273
700	46.1067	-2.62915
701	46.1067	-2.22984
702	46.1067	-2.02998
703	46.1067	-1.90273
704	46.1067	-2.17534
705	46.1067	-1.82999
706	46.1067	-2.04815
707	46.1067	-2.22984
708	46.1067	-1.97545
709	46.1067	-2.42956
710	46.1067	-3.2814
711	46.1067	-2.66543
712	46.1067	-1.35675
713	46.1067	-0.864524
714	46.1067	-1.64806
715	46.1067	-2.75609
716	46.1067	-2.06633
717	46.1067	-1.41139
718	46.1067	-1.92091
719	46.1067	-1.41139
720	46.1067	-1.37497
721	46.1067	-2.37511
722	46.1067	-1.92091
723	46.1067	-1.44781
724	46.1067	-1.86636
725	46.1067	-1.75723
726	46.1067	-2.61101
727	46.1067	-2.91922
728	46.1067	-2.86486
729	46.1067	-3.37188
730	46.1067	-3.87802
731	46.1067	-4.83361
732	46.1067	-5.08549
733	46.1067	-4.1127
734	46.1067	-3.91414
735	46.1067	-2.248
736	46.1067	-2.50216
737	46.1067	-2.28432
738	46.1067	-1.93909
739	46.1067	-1.90273
740	46.1067	-1.48423
741	46.1067	-2.46586
742	46.1067	-2.15718
743	46.1067	-2.19351
744	46.1067	-2.13901
745	46.1067	-2.55659
746	46.2834	-2.76957
747	46.4594	-2.83672
748	46.8094	-3.3863
749	46.9835	-2.87039
750	47.1569	-2.71643
751	47.3296	-2.2334
752	47.1569	-1.67741
753	47.1569	-1.36684
754	47.3296	-1.70408
755	47.3296	-1.30192
756	47.3296	-1.17385
757	47.5018	-1.08973
758	47.5018	-0.998141
759	47.6734	-1.22466
760	47.6734	-2.54066
761	47.8444	-2.74811
762	48.0148	-2.7361
763	48.1846	-2.48596
764	48.3539	-2.41761
765	48.5226	-2.67776
766	48.3539	-2.1798
767	48.3539	-2.03336
768	48.3539	-1.86854
769	48.5226	-1.87236
770	48.5226	-2.07391
771	48.6908	-2.8094
772	48.8585	-2.7576
773	48.8585	-4.14497
774	49.0256	-4.83985
775	49.0256	-4.5124
776	49.0256	-4.38497
777	49.0256	-4.03879
778	49.0256	-3.69223
779	49.0256	-3.40008
780	49.0256	-3.36354
781	49.0256	-3.23562
782	49.0256	-3.27218
783	49.0256	-3.327
784	49.0256	-3.60096
785	49.0256	-3.23562
786	49.0256	-3.18078
787	49.0256	-3.54619
788	49.0256	-3.27218
789	49.0256	-3.29045
790	49.0256	-2.68681
791	49.0256	-2.79665
792	49.0256	-2.46701
793	49.0256	-2.68681
794	49.0256	-2.65018
795	49.0256	-2.33872
796	49.0256	-2.22872
797	49.0256	-2.15537
798	49.0256	-1.71488
799	49.0256	-1.49441
800	49.0256	-1.97191
801	49.0256	-1.69652
802	49.0256	-1.47603
803	49.0256	-1.14503
804	49.0256	-0.666302
805	49.0256	-0.316026
806	49.0256	-0.647875
807	49.0256	-0.29758
808	49.0256	-0.389798
809	49.1923	-0.445772
810	49.1923	-0.187402
811	49.1923	-0.0950807
812	49.1923	-0.33507
813	49.1923	-0.685505
814	49.1923	-0.187402
815	49.1923	-0.464221
816	49.1923	-0.980317
817	49.1923	-1.25647
818	49.1923	-1.21966
819	49.1923	-0.814517
820	49.1923	-0.85137
821	49.1923	-0.593321
822	49.1923	-1.75293
823	49.1923	-2.30367
824	49.1923	-3.23772
825	49.1923	-2.65197
826	49.1923	-1.93662
827	49.1923	-2.48703
828	49.1923	-2.35869
829	49.1923	-1.84479
830	49.1923	-2.10184
831	49.1923	-2.1202
832	49.1923	-1.89989
833	49.1923	-2.35869
834	49.1923	-0.316615
835	49.1923	-0.279702
836	49.1923	1.01479
837	49.1923	1.44121
838	49.1923	1.88675
839	49.1923	2.1655
840	49.1923	2.12832
841	49.1923	2.25846
842	49.1923	1.79388
843	49.1923	2.05397
844	49.1923	2.12832
845	49.1923	1.70104
846	49.1923	2.29566
847	49.1923	3.1522
848	49.1923	3.04035
849	49.1923	2.70504
850	49.1923	2.40726
851	49.1923	2.59335
852	49.1923	3.28272
853	49.1923	3.22678
854	49.1923	3.05899
855	49.1923	2.72367
856	49.1923	3.24542
857	49.1923	3.33868
858	49.1923	3.80531
859	49.1923	3.61858
860	49.1923	4.23515
861	49.1923	3.73061
862	49.1923	4.19776
863	49.1923	4.02951
864	49.3584	4.79904
865	49.3584	4.05031
866	49.5241	4.61466
867	49.5241	4.68961
868	49.5241	5.42122
869	49.5241	5.42122
870	49.5241	6.75681
871	49.5241	6.79451
872	49.5241	6.64377
873	49.5241	6.34246
874	49.5241	6.22953
875	49.5241	5.51511
876	49.5241	5.77816
877	49.5241	5.36489
878	49.5241	5.42122
879	49.5241	5.81576
880	49.5241	6.1919
881	49.5241	6.70029
882	49.5241	7.71911
883	49.5241	7.34145
884	49.5241	6.9076
885	49.5241	6.28599
886	49.5241	6.47425
887	49.5241	6.28599
888	49.5241	5.94736
889	49.5241	5.21472
890	49.5241	6.11664
891	49.5241	6.24835
892	49.3584	7.16752
893	49.3584	7.86586
894	49.1923	6.69307
895	49.1923	6.33557
896	49.3584	6.33873
897	49.3584	4.93023
898	49.3584	6.24467
899	49.3584	8.07372
900	49.3584	9.66467
901	49.3584	10.2154
902	49.3584	11.1477
903	49.3584	10.6147
904	49.3584	10.4245
905	49.3584	10.5006
906	49.3584	10.5576
907	49.3584	10.2344
908	49.3584	10.2154
909	49.3584	9.83551
910	49.3584	10.3295
911	49.3584	10.1394
912	49.3584	9.87349
913	49.3584	9.58876
914	49.3584	9.8545
915	49.3584	9.72161
916	49.3584	9.1905
917	49.3584	8.62225
918	49.3584	8.56547
919	49.3584	8.56547
920	49.3584	9.30425
921	49.3584	9.15259
922	49.3584	8.7169
923	49.3584	9.05784
924	49.3584	8.81157
925	49.3584	8.7169
926	49.3584	9.03889
927	49.3584	9.26633
928	49.3584	10.2344
929	49.3584	9.96844
930	49.3584	10.1964
931	49.3584	10.5767
932	49.3584	10.7669
933	49.3584	11.5861
934	49.3584	9.89247
935	49.3584	10.5386
936	49.3584	10.6528
937	49.3584	10.843
938	49.3584	11.1858
939	49.5241	11.287
940	49.5241	11.6111
941	49.5241	11.2488
942	49.5241	11.287
943	49.5241	11.1154
944	49.5241	10.5632
945	49.5241	10.6584
946	49.5241	10.7726
947	49.5241	11.4585
948	49.5241	11.7829
949	49.5241	10.8678
950	49.5241	10.4871
951	49.5241	9.49903
952	49.5241	9.08172
953	49.5241	7.83247
954	49.5241	6.64377
955	49.3584	6.019
956	49.3584	6.37636
957	49.3584	6.979
958	49.3584	7.54485
959	49.3584	6.22585
960	49.3584	6.11301
961	49.3584	5.62442
962	49.3584	5.08021
963	49.3584	4.68663
964	49.3584	4.93023
965	49.3584	4.85526
966	49.3584	5.79347
967	49.3584	5.49298
968	49.3584	5.30531
969	49.3584	5.24902
970	49.3584	3.07928
971	49.3584	2.25972
972	49.3584	2.89286
973	49.3584	3.50845
974	49.3584	3.65785
975	49.3584	3.34045
976	49.3584	2.66926
977	49.3584	2.14811
978	49.3584	3.41511
979	49.3584	3.15389
980	49.3584	3.47111
981	49.3584	4.42448
982	49.3584	3.69521
983	49.3584	3.04199
984	49.3584	3.04199
985	49.3584	3.62049
986	49.3584	3.99422
987	49.3584	4.01291
988	49.3584	3.60181
989	49.3584	3.58314
990	49.3584	3.09794
991	49.3584	3.26582
992	49.3584	3.24716
993	49.3584	4.03162
994	49.3584	4.66791
995	49.3584	4.34962
996	49.3584	3.76993
997	49.3584	4.18123
998	49.3584	4.38705
999	49.3584	3.58314
1000	49.3584	4.06901
1001	49.3584	3.13523
1002	49.3584	3.26582
1003	49.1923	3.50659
1004	49.3584	3.11658
1005	49.5241	2.3174
1006	49.6892	2.87904
1007	49.8539	5.12893
1008	50.0181	5.00228
1009	50.1819	5.23316
1010	50.6704	5.04558
1011	50.6704	3.0938
1012	50.6704	2.88797
1013	50.6704	3.13124
1014	50.6704	2.94409
1015	50.6704	2.47666
1016	50.6704	1.99117
1017	50.8324	0.897442
1018	50.9939	0.624274
1019	50.9939	1.07107
1020	50.9939	1.3879
1021	50.9939	1.705
1022	50.9939	1.64902
1023	50.9939	2.15317
1024	50.9939	2.35877
1025	50.9939	3.38851
1026	50.9939	3.01372
1027	50.9939	3.59481
1028	50.9939	4.94796
1029	50.9939	4.42115
1030	51.155	4.48573
1031	51.155	4.63626
1032	51.155	4.33526
1033	51.155	4.33526
1034	51.155	4.26005
1035	51.155	4.95634
1036	51.155	4.61744
1037	51.155	4.37287
1038	51.155	4.50455
1039	51.3157	4.92753
1040	51.4759	4.3906
1041	51.4759	4.31531
1042	51.6358	4.62624
1043	51.6358	3.70403
1044	51.7953	4.10892
1045	51.9543	4.62819
1046	52.113	4.58269
1047	52.113	4.77138
1048	52.113	5.18685
1049	52.113	5.88659
1050	52.113	5.30024
1051	52.113	5.48929
1052	52.113	6.03806
1053	52.113	5.88659
1054	52.113	6.11381
1055	52.113	5.88659
1056	52.113	6.37906
1057	52.113	5.56493
1058	52.113	5.03573
1059	52.113	5.01683
1060	52.113	5.11128
1061	52.113	5.03573
1062	52.2713	5.40664
1063	52.4292	5.17309
1064	52.4292	5.83549
1065	52.4292	5.60825
1066	52.4292	5.74079
1067	52.7439	6.48801
1068	52.7439	7.09609
1069	52.7439	6.54497
1070	52.7439	7.74318
1071	52.7439	7.95275
1072	52.7439	7.19118
1073	52.7439	7.45757
1074	52.7439	8.25778
1075	52.7439	8.94492
1076	52.7439	9.04045
1077	52.7439	7.81938
1078	52.7439	7.80032
1079	52.7439	7.49564
1080	52.7439	7.41951
1081	52.7439	8.44854
1082	52.7439	9.30804
1083	52.7439	9.82459
1084	52.7439	6.08946
1085	52.7439	6.54497
1086	52.7439	6.08946
1087	52.7439	6.58296
1088	52.7439	6.88695
1089	52.7439	7.07707
1090	52.7439	7.07707
1091	52.7439	6.65894
1092	52.7439	6.18431
1093	52.7439	7.00101
1094	52.7439	7.59083
1095	52.7439	6.63994
1096	52.7439	6.69693
1097	52.7439	6.01359
1098	52.7439	6.45003
1099	52.7439	7.02002
1100	52.7439	6.73493
1101	52.7439	6.84894
1102	52.7439	6.43105
1103	52.9007	5.74301
1104	52.9007	5.13676
1105	52.9007	5.364
1106	52.9007	5.38294
1107	52.9007	4.30469
1108	52.9007	3.79499
1109	52.9007	3.0223
1110	52.9007	2.06336
1111	52.9007	2.21362
1112	52.9007	3.34249
1113	52.9007	2.57073
1114	52.9007	3.60639
1115	53.0571	2.77175
1116	53.0571	3.78951
1117	53.0571	3.35568
1118	53.0571	3.09186
1119	53.0571	4.375
1120	53.0571	3.63856
1121	53.0571	3.35568
1122	53.0571	4.12936
1123	53.0571	2.39549
1124	53.0571	0.707047
1125	53.0571	0.931729
1126	53.0571	0.912997
1127	53.0571	1.98205
1128	53.0571	2.54595
1129	53.0571	3.1107
1130	53.0571	2.67765
1131	53.0571	2.48952
1132	53.0571	2.92235
1133	53.0571	3.09186
1134	53.0571	3.48767
1135	53.0571	3.01652
1136	53.0571	3.05418
1137	53.0571	2.65883
1138	53.0571	3.5631
1139	53.0571	3.44995
1140	53.0571	2.96001
1141	53.0571	3.58197
1142	53.0571	3.73289
1143	53.0571	3.31799
1144	53.0571	3.44995
1145	53.0571	3.01652
1146	53.0571	3.44995
1147	53.0571	2.67765
1148	53.0571	2.79057
1149	53.0571	3.05418
1150	53.0571	3.58197
1151	53.0571	2.71528
1152	53.0571	2.4331
1153	53.0571	3.28029
1154	53.0571	3.37453
1155	53.0571	3.18606
1156	53.0571	2.82822
1157	53.0571	3.03535
1158	53.0571	2.47071
1159	53.0571	1.5503
1160	53.0571	1.77549
1161	53.0571	1.40025
1162	53.0571	1.49403
1163	53.0571	0.707047
1164	53.0571	0.388996
1165	53.0571	-0.339595
1166	53.0571	-0.190265
1167	53.0571	-0.917673
1168	53.0571	-0.283604
1169	53.0571	0.594766
1170	53.0571	-0.283604
1171	53.0571	-0.526178
1172	53.0571	-0.731297
1173	53.0571	-0.600777
1174	53.0571	-0.264934
1175	53.0571	-1.21566
1176	53.0571	-0.432895
1177	53.0571	-1.17843
1178	53.0571	-1.04808
1179	53.0571	-0.638075
1180	53.0571	-0.00350552
1181	53.0571	-0.00350552
1182	53.0571	0.763208
1183	53.0571	0.650903
1184	53.0571	1.11906
1185	53.0571	1.45651
1186	53.0571	1.83182
1187	53.0571	1.56907
1188	53.0571	0.632191
1189	53.0571	0.463809
1190	53.0571	0.220728
1191	53.0571	0.145965
1192	53.0571	0.482512
1193	53.0571	0.0151735
1194	53.0571	-0.283604
1195	53.2132	0.00857932
1196	53.2132	-0.215625
1197	53.2132	-0.775509
1198	53.2132	-0.570319
1199	53.2132	-0.10354
1200	53.2132	-1.76247
1201	53.0571	-0.41424
1202	53.0571	0.332902
1203	53.0571	0.426402
1204	53.0571	-0.096901
1205	53.0571	-0.48887
1206	53.0571	0.426402
1207	53.0571	0.875543
1208	53.0571	1.19403
1209	53.0571	2.33909
1210	53.0571	2.35789
1211	53.0571	2.4519
1212	53.0571	1.23151
1213	53.0571	2.28269
1214	53.0571	2.99768
1215	53.0571	4.31831
1216	53.0571	4.2994
1217	53.0571	4.18604
1218	53.0571	4.26162
1219	53.0571	4.65863
1220	53.0571	2.92235
1221	53.0571	3.46881
1222	53.0571	2.13234
1223	53.0571	2.24509
1224	53.0571	1.98205
1225	53.0571	2.24509
1226	53.0571	2.05718
1227	53.2132	2.07022
1228	53.2132	2.57802
1229	53.2132	2.8981
1230	53.2132	3.12421
1231	53.2132	2.52157
1232	53.2132	2.33344
1233	53.2132	2.5592
1234	53.2132	2.46512
1235	53.2132	2.29582
1236	53.2132	2.54039
1237	53.2132	2.1642
1238	53.2132	1.39422
1239	53.2132	1.28168
1240	53.2132	1.0192
1241	53.2132	0.363847
1242	53.2132	0.888037
1243	53.2132	1.18791
1244	53.2132	0.644574
1245	53.2132	-0.196943
1246	53.2132	-0.309
1247	53.2132	-0.383684
1248	53.2132	0.176823
1249	53.2132	-0.383684
1250	53.2132	0.60713
1251	53.2132	0.738195
1252	53.2132	0.457396
1253	53.2132	1.18791
1254	53.2132	1.67574
1255	53.2132	2.07022
1256	53.2132	2.10781
1257	53.2132	2.14541
1258	53.3689	1.9145
1259	53.6794	1.20961
1260	53.8341	0.773395
1261	53.8341	1.07369
1262	53.9884	0.900558
1263	53.8341	-0.275684
1264	53.8341	-1.58277
1265	53.8341	-1.43363
1266	53.8341	-2.0298
1267	53.8341	-1.69458
1268	53.8341	-1.1165
1269	53.8341	-0.799095
1270	53.8341	-1.28443
1271	53.8341	-1.52685
1272	53.8341	-1.95534
1273	53.8341	-1.09784
1274	53.8341	-1.80636
1275	53.8341	-1.63868
1276	53.8341	-1.28443
1277	53.8341	-2.01119
1278	53.8341	-1.93672
1279	53.8341	-1.99257
1280	53.8341	-4.53364
1281	53.8341	-3.60843
1282	53.8341	-4.29333
1283	53.8341	-4.44123
1284	53.8341	-3.88627
1285	53.9884	-3.78132
1286	53.9884	-2.83506
1287	53.9884	-2.85364
1288	53.9884	-1.8303
1289	53.9884	-2.46326
1290	53.9884	-3.07651
1291	53.9884	-3.02081
1292	53.9884	-2.40746
1293	53.9884	-3.11365
1294	53.9884	-3.72573
1295	53.9884	-4.28122
1296	53.9884	-4.59559
1297	53.9884	-4.1702
1298	53.9884	-4.72495
1299	53.9884	-4.85426
1300	53.9884	-4.31822
1301	53.9884	-4.35521
1302	53.9884	-3.96656
1303	53.9884	-3.59598
1304	53.9884	-3.6516
1305	53.9884	-4.1702
1306	53.9884	-3.89247
1307	53.9884	-3.94804
1308	53.9884	-3.68866
1309	54.1424	-3.10055
1310	54.2961	-3.08704
1311	54.2961	-3.1242
1312	54.2961	-1.01825
1313	54.2961	-0.625507
1314	54.2961	-0.325984
1315	54.2961	0.16127
1316	54.2961	-0.0449538
1317	54.2961	0.61161
1318	54.2961	0.818203
1319	54.2961	0.818203
1320	54.2961	0.855778
1321	54.4495	1.22884
1322	54.4495	1.71835
1323	54.4495	1.56766
1324	54.4495	1.45469
1325	54.4495	1.04075
1326	54.4495	0.383142
1327	54.4495	0.758774
1328	54.4495	0.909136
1329	54.4495	1.21003
1330	54.4495	1.81255
1331	54.4495	2.60481
1332	54.4495	2.49153
1333	54.4495	2.52929
1334	54.4495	2.96376
1335	54.4495	0.383142
1336	54.4495	-0.404434
1337	54.4495	-0.423161
1338	54.4495	0.683623
1339	54.4495	1.32293
1340	54.4495	1.85024
1341	54.4495	1.62416
1342	54.4495	1.71835
1343	54.4495	1.96333
1344	54.4495	1.45469
1345	54.4495	1.96333
1346	54.4495	3.17172
1347	54.4495	3.24736
1348	54.4495	3.49333
1349	54.4495	2.79369
1350	54.4495	3.1528
1351	54.4495	3.39871
1352	54.4495	3.81521
1353	54.4495	3.1339
1354	54.4495	1.47352
1355	54.4495	1.04075
1356	54.4495	1.24766
1357	54.4495	1.13478
1358	54.4495	0.927931
1359	54.4495	1.17241
1360	54.4495	1.26648
1361	54.4495	1.41704
1362	54.4495	1.36057
1363	54.4495	0.909136
1364	54.4495	0.62726
1365	54.4495	0.721192
1366	54.4495	0.570913
1367	54.4495	0.552129
1368	54.4495	0.42069
1369	54.4495	0.176714
1370	54.4495	0.214241
1371	54.4495	0.589693
1372	54.9077	0.0375953
1373	54.9077	0.112714
1374	54.9077	0.450936
1375	54.9077	0.751834
1376	54.9077	0.808276
1377	54.9077	0.808276
1378	54.9077	0.620161
1379	54.9077	0.563739
1380	54.9077	0.563739
1381	54.9077	0.845912
1382	54.9077	0.751834
1383	55.0598	0.825557
1384	55.0598	1.1834
1385	55.2116	1.35206
1386	55.3631	1.54017
1387	55.3631	0.672891
1388	55.5143	0.691227
1389	55.6652	0.634542
1390	55.8158	0.597022
1391	55.8158	0.785587
1392	55.8158	1.50296
1393	55.8158	1.89998
1394	55.8158	1.10635
1395	55.8158	1.37071
1396	55.8158	0.974235
1397	55.8158	0.936497
1398	55.9661	0.672995
1399	55.9661	-0.043104
1400	55.9661	0.0322129
1401	55.9661	0.239408
1402	55.9661	2.01456
1403	55.9661	1.57946
1404	56.1161	-0.0236502
1405	56.1161	-0.513047
1406	56.1161	-0.268432
1407	56.1161	-0.926659
1408	56.1161	-1.84623
1409	56.1161	-2.6139
1410	56.1161	-2.12727
1411	56.1161	-2.12727
1412	56.1161	-1.80874
1413	56.1161	-1.715
1414	56.1161	-1.30227
1415	56.1161	-1.62124
1416	56.1161	-1.78999
1417	56.1161	-2.10854
1418	56.1161	-2.01488
1419	56.1161	-1.80874
1420	56.1161	-2.07108
1421	56.1161	-2.05235
1422	56.1161	-2.07108
1423	56.1161	-1.60249
1424	56.1161	-1.62124
1425	56.1161	-1.20841
1426	56.1161	-1.43365
1427	56.1161	-1.18963
1428	56.1161	-1.24596
1429	56.1161	-0.851489
1430	56.1161	-1.11452
1431	56.1161	-1.77125
1432	56.1161	-1.69625
1433	56.1161	-1.41488
1434	56.1161	-2.07108
1435	56.1161	-1.715
1436	56.1161	-1.22718
1437	56.2659	-1.24547
1438	56.2659	-0.98244
1439	56.2659	-0.399345
1440	56.2659	-0.342871
1441	56.2659	-0.794448
1442	56.2659	-0.531089
1443	56.2659	-1.13276
1444	56.2659	-0.756836
1445	56.2659	-0.850853
1446	56.2659	-0.832047
1447	56.2659	-1.35815
1448	56.2659	-1.33937
1449	56.2659	-0.606353
1450	56.1161	-0.211953
1451	56.1161	-0.513047
1452	56.1161	-0.851489
1453	56.1161	-1.77125
1454	56.1161	-2.53907
1455	56.1161	-3.3426
1456	56.1161	-3.30527
1457	56.1161	-3.24926
1458	56.1161	-3.67843
1459	56.1161	-2.85696
1460	56.1161	-2.48295
1461	56.1161	-1.84623
1462	56.1161	-2.07108
1463	56.1161	-3.64113
1464	56.1161	-3.24926
1465	56.1161	-2.80088
1466	56.1161	-2.38938
1467	56.1161	-2.25835
1468	56.1161	-2.05235
1469	56.1161	-1.43365
1470	56.1161	-1.43365
1471	56.1161	-1.52745
1472	56.1161	-1.2835
1473	56.1161	-1.65875
1474	56.1161	-1.30227
1475	56.1161	-0.907872
1476	56.1161	-0.945454
1477	56.2659	-0.531089
1478	56.2659	-0.135717
1479	56.2659	0.410957
1480	56.2659	0.31664
1481	56.2659	0.071549
1482	56.2659	-0.587543
1483	56.1161	-0.607095
1484	56.1161	-0.607095
1485	56.1161	-1.69625
1486	56.1161	-1.47117
1487	56.2659	-1.03882
1488	56.2659	-0.568724
1489	56.2659	-1.17034
1490	56.2659	-2.61397
1491	56.2659	-3.1562
1492	56.2659	-3.32431
1493	56.2659	-3.26828
1494	56.2659	-3.38033
1495	56.2659	-5.224
1496	56.2659	-5.96614
1497	56.2659	-5.55816
1498	56.2659	-6.5772
1499	56.2659	-6.41066
1500	56.2659	-6.6142
1501	56.2659	-5.63238
1502	56.2659	-4.07051
1503	56.2659	-4.0146
1504	56.2659	-3.43634
1505	56.2659	-3.10015
1506	56.2659	-3.23093
1507	56.2659	-2.83845
1508	56.2659	-2.95062
1509	56.4153	-3.15616
1510	56.5645	-4.22003
1511	56.5645	-3.69764
1512	56.5645	-4.2946
1513	56.5645	-4.20139
1514	56.5645	-5.00218
1515	56.5645	-4.38778
1516	56.5645	-4.57407
1517	56.8621	-4.70395
1518	56.8621	-4.70395
1519	56.8621	-5.00195
1520	56.8621	-5.13226
1521	56.8621	-4.12584
1522	56.8621	-3.84577
1523	56.8621	-3.75237
1524	56.8621	-4.1445
1525	56.8621	-4.92748
1526	56.8621	-5.28111
1527	56.8621	-5.96872
1528	56.8621	-6.21
1529	56.8621	-5.69013
1530	56.8621	-5.76445
1531	56.8621	-4.57349
1532	56.8621	-3.11658
1533	56.8621	-2.98554
1534	56.8621	-2.74205
1535	56.8621	-2.12326
1536	56.8621	-2.55465
1537	56.8621	-2.1608
1538	56.8621	-3.02298
1539	56.8621	-2.61088
1540	56.8621	-2.51716
1541	56.8621	-2.42341
1542	56.8621	-2.83572
1543	56.8621	-3.58418
1544	56.8621	-3.60287
1545	56.8621	-4.03252
1546	56.8621	-3.65894
1547	56.8621	-3.35981
1548	56.8621	-2.81699
1549	56.8621	-2.70458
1550	56.8621	-2.55465
1551	56.8621	-2.98554
1552	56.8621	-3.75237
1553	56.8621	-3.75237
1554	56.8621	-4.72258
1555	56.8621	-4.96472
1556	56.8621	-6.02442
1557	56.8621	-6.3213
1558	56.8621	-5.37411
1559	56.8621	-6.06155
1560	56.8621	-5.50427
1561	56.8621	-5.80159
1562	56.8621	-4.51757
1563	56.8621	-5.2439
1564	56.8621	-5.18808
1565	56.8621	-5.09503
1566	56.8621	-5.48568
1567	56.8621	-6.3213
1568	56.7134	-5.80153
1569	56.7134	-5.93147
1570	56.7134	-5.52291
1571	56.7134	-6.11702
1572	56.7134	-5.67154
1573	56.7134	-5.22548
1574	56.7134	-4.85332
1575	56.7134	-5.16968
1576	56.7134	-6.11702
1577	56.7134	-6.04281
1578	56.7134	-5.89435
1579	56.7134	-5.69011
1580	56.7134	-6.04281
1581	56.7134	-5.67154
1582	56.7134	-5.93147
1583	56.7134	-6.37662
1584	56.7134	-5.78296
1585	56.7134	-6.09847
1586	56.7134	-5.72725
1587	56.7134	-3.17377
1588	56.7134	-3.58506
1589	56.7134	-3.43555
1590	56.7134	-1.9934
1591	56.7134	-2.18102
1592	56.7134	-2.40603
1593	56.7134	-2.81819
1594	56.8621	-2.76079
1595	56.8621	-4.27512
1596	56.8621	-4.90886
1597	56.8621	-4.92748
1598	56.8621	-4.33109
1599	56.8621	-4.70395
1600	56.8621	-4.38704
1601	56.8621	-3.93915
1602	56.8621	-3.5094
1603	56.8621	-3.13529
1604	56.8621	-2.12326
1605	56.8621	-3.06042
1606	56.8621	-2.59214
1607	56.8621	-1.74773
1608	56.8621	-2.42341
1609	56.8621	-2.49842
1610	56.8621	-1.97309
1611	56.8621	-2.25461
1612	56.8621	-2.74205
1613	56.8621	-3.09786
1614	56.8621	-3.07914
1615	56.8621	-1.82286
1616	56.8621	-1.37181
1617	56.8621	-2.68585
1618	56.8621	-2.64837
1619	56.8621	-2.79826
1620	56.8621	-2.40466
1621	56.8621	-2.10449
1622	56.8621	-2.5359
1623	56.8621	-2.98554
1624	56.8621	-2.49842
1625	56.8621	-2.25461
1626	56.8621	-1.84164
1627	56.8621	-1.89798
1628	56.8621	-1.80408
1629	56.8621	-0.166353
1630	56.8621	-0.411524
1631	56.8621	0.343347
1632	56.8621	0.23002
1633	56.8621	-0.430375
1634	56.8621	-0.901386
1635	56.8621	-0.807231
1636	56.8621	-0.505776
1637	56.8621	-0.731888
1638	56.8621	-0.430375
1639	56.8621	-2.27336
1640	56.8621	-3.02298
1641	56.8621	-2.5359
1642	56.8621	-2.10449
1643	56.8621	-1.65378
1644	56.8621	-2.38591
1645	56.8621	-1.57861
1646	56.8621	-1.86043
1647	56.8621	-2.06695
1648	56.8621	-2.68585
1649	56.8621	-3.24757
1650	56.8621	-3.88313
1651	56.8621	-3.21014
1652	56.8621	-3.15401
1653	56.8621	-3.13529
1654	56.8621	-2.46092
1655	56.8621	-2.25461
1656	56.8621	-2.36715
1657	56.8621	-2.51716
1658	56.8621	-2.6671
1659	56.8621	-2.68585
1660	56.8621	-3.30369
1661	56.8621	-3.35981
1662	56.8621	-2.29213
1663	56.8621	-2.5359
1664	56.8621	-3.715
1665	56.8621	-4.10718
1666	56.8621	-3.65894
1667	57.0104	-3.47076
1668	57.0104	-3.24622
1669	57.0104	-3.2275
1670	57.0104	-3.99413
1671	57.0104	-5.05721
1672	57.0104	-6.933
1673	57.0104	-7.98707
1674	57.0104	-6.3398
1675	57.0104	-4.94546
1676	57.0104	-5.22478
1677	57.0104	-5.39226
1678	57.0104	-7.0256
1679	57.0104	-6.09852
1680	57.0104	-5.68981
1681	57.0104	-6.58091
1682	57.0104	-5.50387
1683	57.0104	-6.17278
1684	57.0104	-6.22846
1685	57.0104	-6.28413
1686	57.0104	-6.59946
1687	57.0104	-6.02424
1688	57.0104	-5.87565
1689	57.0104	-6.17278
1690	57.0104	-6.59946
1691	57.1585	-6.729
1692	57.3063	-7.41408
1693	57.4539	-7.69119
1694	57.4539	-7.85769
1695	57.4539	-7.45055
1696	57.4539	-8.24586
1697	57.4539	-7.93166
1698	57.4539	-6.9873
1699	57.4539	-7.08001
1700	57.4539	-6.87603
1701	57.4539	-5.40757
1702	57.4539	-5.63102
1703	57.4539	-5.98454
1704	57.4539	-5.46344
1705	57.4539	-5.94735
1706	57.4539	-5.64964
1707	57.4539	-5.79852
1708	57.4539	-5.70548
1709	57.4539	-5.29578
1710	57.4539	-4.66168
1711	57.4539	-5.03482
1712	57.4539	-4.81098
1713	57.4539	-5.09076
1714	57.4539	-4.41893
1715	57.4539	-4.82964
1716	57.4539	-4.97887
1717	57.4539	-5.81713
1718	57.4539	-5.4262
1719	57.6012	-5.33127
1720	57.6012	-5.40582
1721	57.6012	-5.21941
1722	57.6012	-5.18212
1723	57.6012	-5.46172
1724	57.6012	-5.72247
1725	57.6012	-6.05745
1726	57.6012	-6.65216
1727	57.6012	-6.74499
1728	57.6012	-6.50358
1729	57.6012	-6.93058
1730	57.6012	-7.63489
1731	57.6012	-6.28058
1732	57.6012	-5.87139
1733	57.6012	-5.3499
1734	57.6012	-5.20077
1735	57.6012	-5.12617
1736	57.6012	-5.49898
1737	57.6012	-5.62937
1738	57.6012	-5.51761
1739	57.6012	-5.29399
1740	57.6012	-5.10753
1741	57.6012	-4.92096
1742	57.6012	-5.31262
1743	57.6012	-6.16904
1744	57.6012	-4.28593
1745	57.6012	-3.9867
1746	57.6012	-4.77165
1747	57.6012	-5.29399
1748	57.6012	-5.10753
1749	57.6012	-6.03885
1750	57.6012	-5.23806
1751	57.7482	-4.99335
1752	57.895	-4.03722
1753	57.895	-4.72928
1754	57.895	-5.53189
1755	57.895	-4.61714
1756	57.895	-4.0185
1757	57.895	-3.32509
1758	57.895	-3.55012
1759	58.0415	-3.50914
1760	58.1878	-3.33642
1761	58.3339	-3.83896
1762	58.4797	-4.60314
1763	58.7705	-5.0063
1764	58.9156	-4.70187
1765	59.0604	-5.83858
1766	59.205	-7.0096
1767	59.3493	-7.09804
1768	59.781	-6.76472
1769	59.9244	-7.00154
1770	60.0677	-7.44341
1771	60.0677	-6.39704
1772	60.2107	-7.11965
1773	60.2107	-6.14686
1774	60.2107	-7.28775
1775	60.2107	-6.09065
1776	60.2107	-4.9648
1777	60.2107	-5.2278
1778	60.2107	-4.47586
1779	60.2107	-4.32529
1780	60.2107	-4.23116
1781	60.2107	-3.23187
1782	60.2107	-3.00525
1783	60.2107	-3.23187
1784	60.2107	-1.98383
1785	60.2107	-2.34353
1786	60.2107	-1.68067
1787	60.3534	-1.38725
1788	60.3534	-2.25916
1789	60.3534	-2.67548
1790	60.3534	-3.09135
1791	60.3534	-2.59982
1792	60.3534	-2.25916
1793	60.3534	-2.2781
1794	60.3534	-1.61489
1795	60.3534	-2.4106
1796	60.3534	-1.86136
1797	60.3534	-2.08872
1798	60.3534	-1.40623
1799	60.3534	-0.893589
1800	60.3534	-1.3493
1801	60.3534	-1.69074
1802	60.3534	-0.855589
1803	60.3534	-0.285162
1804	60.3534	0.286076
1805	60.3534	0.171762
1806	60.3534	0.552923
1807	60.496	0.334105
1808	60.496	0.124462
1809	60.496	0.753714
1810	60.496	0.849139
1811	60.496	0.772796
1812	60.496	1.15465
1813	60.496	1.63245
1814	60.496	2.3023
1815	60.496	1.23106
1816	60.496	1.9194
1817	60.496	1.36482
1818	60.496	1.19285
1819	60.496	1.84286
1820	60.496	2.20654
1821	60.496	2.93484
1822	60.496	2.78141
1823	60.496	2.39807
1824	60.496	2.16824
1825	60.496	2.76224
1826	60.496	2.43639
1827	60.496	1.38392
1828	60.496	1.28838
1829	60.496	1.11644
1830	60.496	0.906401
1831	60.496	1.44126
1832	60.496	0.639232
1833	60.496	0.963673
1834	60.496	1.07825
1835	60.496	1.40304
1836	60.496	1.9194
1837	60.496	1.53685
1838	60.496	-0.104115
1839	60.6383	0.15364
1840	60.9224	0.136549
1841	60.9224	-0.0922724
1842	60.9224	1.11047
1843	60.9224	0.957545
1844	60.9224	1.3017
1845	60.9224	1.83761
1846	60.9224	1.47389
1847	60.9224	1.41649
1848	60.9224	1.14871
1849	60.9224	1.627
1850	60.9224	1.37822
1851	60.9224	2.24
1852	60.9224	1.99086
1853	60.9224	2.70033
1854	60.9224	1.93339
1855	60.9224	2.18249
1856	60.9224	1.85677
1857	60.9224	0.594583
1858	60.9224	0.575484
1859	60.9224	0.594583
1860	60.9224	0.346418
1861	60.9224	0.690067
1862	60.9224	0.919323
1863	60.9224	1.33996
1864	60.9224	1.627
1865	60.9224	1.93339
1866	60.9224	1.12959
1867	60.9224	1.33996
1868	60.9224	2.04834
1869	60.9224	2.29751
1870	60.9224	3.16116
1871	60.9224	3.29566
1872	60.9224	3.73789
1873	60.9224	4.19982
1874	60.9224	3.9303
1875	60.9224	4.29612
1876	60.9224	4.1228
1877	60.9224	4.50805
1878	60.9224	4.97079
1879	60.9224	5.06725
1880	60.9224	5.62717
1881	60.9224	6.07174
1882	60.9224	7.19478
1883	60.9224	6.49739
1884	60.9224	7.48567
1885	60.9224	7.46627
1886	60.9224	8.47607
1887	60.9224	9.78038
1888	60.9224	10.2875
1889	60.9224	10.0534
1890	60.9224	9.56599
1891	60.9224	8.00973
1892	60.9224	8.61217
1893	60.9224	8.41775
1894	60.9224	8.22341
1895	60.9224	8.57328
1896	60.9224	8.92341
1897	60.9224	9.15698
1898	60.9224	9.07911
1899	60.9224	8.92341
1900	60.7804	8.94858
1901	60.7804	8.5791
1902	60.7804	9.7274
1903	60.7804	9.39624
1904	60.7804	8.30704
1905	60.7804	9.04586
1906	60.7804	8.69575
1907	60.7804	10.0783
1908	60.7804	9.86382
1909	60.7804	9.82484
1910	60.7804	9.78585
1911	60.7804	9.66894
1912	60.7804	9.82484
1913	60.7804	9.37677
1914	60.7804	9.66894
1915	60.7804	9.9028
1916	60.7804	10.2733
1917	60.7804	10.0588
1918	60.7804	9.55205
1919	60.7804	7.49181
1920	60.7804	7.29792
1921	60.7804	6.40709
1922	60.7804	5.65318
1923	60.7804	5.46008
1924	60.7804	5.34425
1925	60.7804	5.38286
1926	60.7804	5.76908
1927	60.7804	5.01626
1928	60.7804	5.63387
1929	60.7804	5.42147
1930	60.7804	5.40217
1931	60.7804	5.55662
1932	60.7804	5.53731
1933	60.7804	6.0783
1934	60.7804	6.15564
1935	60.7804	6.00098
1936	60.7804	3.1494
1937	60.7804	5.07412
1938	60.7804	3.64902
1939	60.7804	3.49523
1940	60.7804	4.57288
1941	60.7804	4.09146
1942	60.7804	3.82209
1943	60.7804	3.62979
1944	60.7804	4.80415
1945	60.7804	5.84637
1946	60.7804	6.17498
1947	60.7804	5.90434
1948	60.7804	6.52318
1949	60.7804	5.34425
1950	60.7804	5.1127
1951	60.7804	4.88127
1952	60.7804	5.18987
1953	60.7804	3.51445
1954	60.7804	2.09446
1955	60.7804	1.99868
1956	60.7804	1.53926
1957	60.7804	1.80719
1958	60.7804	1.97952
1959	60.7804	2.42026
1960	60.7804	2.49695
1961	60.7804	2.20942
1962	60.7804	2.30524
1963	60.7804	2.47777
1964	60.7804	2.51612
1965	60.7804	1.11858
1966	60.7804	-1.09255
1967	60.9224	-2.43029
1968	61.0641	-2.87512
1969	61.0641	-3.38611
1970	61.2056	-3.35735
1971	61.3468	-3.51756
1972	61.2056	-2.84613
1973	61.3468	-3.42294
1974	61.3468	-3.78236
1975	61.3468	-3.29044
1976	61.3468	-3.53647
1977	61.2056	-2.80823
1978	61.2056	-2.46702
1979	61.3468	-1.75398
1980	61.2056	-3.26273
1981	61.2056	-3.37627
1982	61.2056	-4.09459
1983	61.2056	-2.88402
[truncated: 16 more rows]

## Sheet: Trans boxbox
Index	Stock
0	29.42	2	44.6589	0.91721
0	28.43	2	42.8615	0.91721
0	28.3	2	42.6263	0.91721
0	27.21	2	40.6618	0.91721
0	27.18	2	40.6079	0.91721
0	26.68	2	39.7116	0.91721
0	25.94	2	38.3904	0.91721
0	25.99	2	38.4795	0.91721
0	25.41	2	37.4483	0.91721
0	25.12	2	36.9343	0.91721
0	25.23	2	37.1291	0.91721
0	25.02	2	36.7572	0.91721
0	25.79	2	38.1234	0.91721
0	25.51	2	37.6258	0.91721
0	26.12	2	38.7112	0.91721
0	26.83	2	39.9801	0.91721
0	25.93	2	38.3726	0.91721
-1	25.91	1	38.337	0
-1	24.71	1	36.2093	0
-1	24.62	1	36.0505	0
0	25.16	2	37.0051	0.91721
0	25.37	2	37.3773	0.91721
0	24.66	2	36.121	0.91721
0	25.15	2	36.9874	0.91721
0	26.08	2	38.6399	0.91721
0	25.89	2	38.3014	0.91721
0	24.56	2	35.9446	0.91721
0	24.44	2	35.7331	0.91721
0	24.29	2	35.4689	0.91721
0	24.19	2	35.2929	0.91721
0	23.22	2	33.5929	0.91721
0	22.96	2	33.1393	0.91721
0	23.19	2	33.5405	0.91721
0	23.58	2	34.2224	0.91721
0	22.68	2	32.6519	0.91721
0	23.25	2	33.6453	0.91721
0	23.71	2	34.4501	0.91721
0	24.09	2	35.1171	0.91721
1	23.77	3	34.5553	1.73146
1	23.04	3	33.2788	1.73146
2	22.67	4	32.6345	2.4853
2	23	4	33.2091	2.4853
2	22.56	4	32.4433	2.4853
2	22.58	4	32.4781	2.4853
2	21.72	4	30.9888	2.4853
2	23.02	4	33.2439	2.4853
2	23.35	4	33.82	2.4853
2	24.35	4	35.5745	2.4853
2	24.27	4	35.4337	2.4853
2	24.36	4	35.5921	2.4853
2	25.37	4	37.3773	2.4853
2	25.7	4	37.9634	2.4853
3	25.6	5	37.7856	3.1972
3	25.33	5	37.3064	3.1972
4	26.92	6	40.1414	3.87737
4	26.33	6	39.0859	3.87737
4	26.18	6	38.8182	3.87737
4	26.35	6	39.1216	3.87737
4	26	6	38.4973	3.87737
4	25.16	6	37.0051	3.87737
3	25.2	5	37.076	3.1972
3	25.92	5	38.3548	3.1972
3	26.54	5	39.4611	3.1972
3	26.83	5	39.9801	3.1972
3	26.59	5	39.5505	3.1972
4	25.53	6	37.6613	3.87737
4	25.39	6	37.4128	3.87737
5	26.1	7	38.6755	4.53222
5	26.02	7	38.5329	4.53222
5	25.28	7	37.2177	4.53222
5	25.45	7	37.5193	4.53222
6	25.99	8	38.4795	5.16617
6	25.95	8	38.4082	5.16617
6	25.29	8	37.2355	5.16617
6	25.28	8	37.2177	5.16617
6	25.74	8	38.0345	5.16617
6	25.5	8	37.608	5.16617
6	25.16	8	37.0051	5.16617
6	25.31	8	37.2709	5.16617
6	25.65	8	37.8745	5.16617
6	25.52	8	37.6435	5.16617
6	25.62	8	37.8212	5.16617
6	26.01	8	38.5151	5.16617
6	26.69	8	39.7295	5.16617
6	26.5	8	39.3896	5.16617
6	26.69	8	39.7295	5.16617
6	25.45	8	37.5193	5.16617
6	25.25	8	37.1646	5.16617
6	25.36	8	37.3596	5.16617
6	25.73	8	38.0167	5.16617
6	25.24	8	37.1468	5.16617
6	24.98	8	36.6865	5.16617
6	24.88	8	36.5096	5.16617
6	24.59	8	35.9975	5.16617
6	24.67	8	36.1387	5.16617
6	24.13	8	35.1874	5.16617
6	23.67	8	34.38	5.16617
6	23.68	8	34.3976	5.16617
6	24.51	8	35.8564	5.16617
6	24.07	8	35.082	5.16617
6	24.63	8	36.0681	5.16617
6	24.79	8	36.3506	5.16617
6	24.64	8	36.0857	5.16617
6	24.84	8	36.4389	5.16617
6	24.46	8	35.7683	5.16617
6	24.36	8	35.5921	5.16617
6	24.56	8	35.9446	5.16617
6	24.4	8	35.6626	5.16617
6	24.21	8	35.3281	5.16617
6	24.28	8	35.4513	5.16617
6	24.79	8	36.3506	5.16617
6	25.01	8	36.7396	5.16617
6	24.63	8	36.0681	5.16617
6	24.22	8	35.3457	5.16617
6	24.14	8	35.205	5.16617
6	24.13	8	35.1874	5.16617
6	24.04	8	35.0292	5.16617
6	24.15	8	35.2226	5.16617
6	24.66	8	36.121	5.16617
6	24.65	8	36.1034	5.16617
6	24.85	8	36.4566	5.16617
6	24.82	8	36.4036	5.16617
6	25.22	8	37.1114	5.16617
6	24.84	8	36.4389	5.16617
6	25.07	8	36.8457	5.16617
6	24.59	8	35.9975	5.16617
6	24.8	8	36.3683	5.16617
6	24.33	8	35.5393	5.16617
6	23.54	8	34.1524	5.16617
6	23.38	8	33.8725	5.16617
6	23.44	8	33.9774	5.16617
6	23.77	8	34.5553	5.16617
6	23.45	8	33.9949	5.16617
6	23.97	8	34.9063	5.16617
6	23.71	8	34.4501	5.16617
6	23.98	8	34.9238	5.16617
6	24.42	8	35.6978	5.16617
6	24.57	8	35.9623	5.16617
6	24.84	8	36.4389	5.16617
7	25.48	9	37.5725	5.78238
7	25.45	9	37.5193	5.78238
7	25.73	9	38.0167	5.78238
7	25.52	9	37.6435	5.78238
7	25.95	9	38.4082	5.78238
8	26.34	10	39.1037	6.38326
8	26.23	10	38.9074	6.38326
9	26.23	11	38.9074	6.97066
9	26.27	11	38.9788	6.97066
9	25.73	11	38.0167	6.97066
9	25.55	11	37.6968	6.97066
9	25.62	11	37.8212	6.97066
9	25.58	11	37.7501	6.97066
9	25.36	11	37.3596	6.97066
10	25.65	12	37.8745	7.54609
10	25.48	12	37.5725	7.54609
10	25.45	12	37.5193	7.54609
11	25.02	13	36.7572	8.11075
11	25.1	13	36.8988	8.11075
11	25.38	13	37.3951	8.11075
11	25.54	13	37.6791	8.11075
11	26	13	38.4973	8.11075
12	26.14	14	38.7468	8.66565
12	26.3	14	39.0323	8.66565
12	26.51	14	39.4075	8.66565
12	26.42	14	39.2466	8.66565
12	26.21	14	38.8717	8.66565
12	26.05	14	38.5864	8.66565
12	25.36	14	37.3596	8.66565
12	25.37	14	37.3773	8.66565
12	25.15	14	36.9874	8.66565
12	25.51	14	37.6258	8.66565
12	25.75	14	38.0523	8.66565
12	25.94	14	38.3904	8.66565
12	26.56	14	39.4969	8.66565
12	26.66	14	39.6758	8.66565
12	26.53	14	39.4432	8.66565
12	26.7	14	39.7474	8.66565
12	26.54	14	39.4611	8.66565
12	26.37	14	39.1573	8.66565
12	27.05	14	40.3746	8.66565
12	26.87	14	40.0518	8.66565
12	26.5	14	39.3896	8.66565
12	27.13	14	40.5181	8.66565
12	27.03	14	40.3387	8.66565
12	26.96	14	40.2131	8.66565
12	27.43	14	41.0572	8.66565
12	27.2	14	40.6438	8.66565
12	27.01	14	40.3028	8.66565
12	26.61	14	39.5863	8.66565
12	26.52	14	39.4253	8.66565
12	26.76	14	39.8548	8.66565
12	27.15	14	40.554	8.66565
12	26.18	14	38.8182	8.66565
12	25.94	14	38.3904	8.66565
12	25.66	14	37.8923	8.66565
12	25.6	14	37.7856	8.66565
12	25.9	14	38.3192	8.66565
12	25.83	14	38.1946	8.66565
12	25.91	14	38.337	8.66565
12	25.7	14	37.9634	8.66565
12	26	14	38.4973	8.66565
12	25.99	14	38.4795	8.66565
12	25.94	14	38.3904	8.66565
12	26.1	14	38.6755	8.66565
12	25.73	14	38.0167	8.66565
12	25.31	14	37.2709	8.66565
12	25.6	14	37.7856	8.66565
12	26.08	14	38.6399	8.66565
12	26.23	14	38.9074	8.66565
12	25.67	14	37.91	8.66565
12	25.59	14	37.7679	8.66565
13	25.36	15	37.3596	9.21165
13	25.53	15	37.6613	9.21165
13	25.94	15	38.3904	9.21165
13	25.93	15	38.3726	9.21165
13	26.34	15	39.1037	9.21165
13	26.36	15	39.1394	9.21165
14	26.44	16	39.2824	9.74947
14	26.29	16	39.0145	9.74947
14	26.25	16	38.9431	9.74947
15	26.29	17	39.0145	10.2797
15	26.28	17	38.9966	10.2797
15	26.31	17	39.0502	10.2797
15	26.11	17	38.6933	10.2797
15	26.02	17	38.5329	10.2797
15	26.78	17	39.8906	10.2797
15	27.1	17	40.4643	10.2797
16	27.08	18	40.4284	10.803
17	26.99	19	40.2669	11.3197
19	26.94	21	40.1773	12.3351
19	27.18	21	40.6079	12.3351
19	27.35	21	40.9133	12.3351
19	27.52	21	41.2191	12.3351
19	27.6	21	41.3631	12.3351
20	27.97	22	42.0301	12.8345
20	27.61	22	41.3811	12.8345
20	27.56	22	41.2911	12.8345
20	27.76	22	41.6513	12.8345
21	28.01	23	42.1023	13.3288
21	28.05	23	42.1745	13.3288
21	27.6	23	41.3631	13.3288
20	27.52	22	41.2191	12.8345
20	27.22	22	40.6797	12.8345
20	27.32	22	40.8594	12.8345
20	27.54	22	41.2551	12.8345
20	27.9	22	41.9038	12.8345
20	28.04	22	42.1565	12.8345
20	28.1	22	42.2648	12.8345
20	28.33	22	42.6806	12.8345
20	28.34	22	42.6986	12.8345
20	28.32	22	42.6625	12.8345
20	28.03	22	42.1384	12.8345
20	28.58	22	43.1331	12.8345
20	28.44	22	42.8796	12.8345
20	27.61	22	41.3811	12.8345
21	27.3	23	40.8235	13.3288
21	27.1	23	40.4643	13.3288
22	26.97	24	40.2311	13.8183
23	26.96	25	40.2131	14.3031
23	26.64	25	39.64	14.3031
23	26.19	25	38.836	14.3031
24	25.79	26	38.1234	14.7836
24	26.2	26	38.8539	14.7836
24	25.83	26	38.1946	14.7836
24	25.67	26	37.91	14.7836
24	25.39	26	37.4128	14.7836
25	25.58	27	37.7501	15.26
25	25.33	27	37.3064	15.26
25	25.62	27	37.8212	15.26
25	25.54	27	37.6791	15.26
26	25.36	28	37.3596	15.7323
26	25.38	28	37.3951	15.7323
27	25.69	29	37.9456	16.2009
27	25.58	29	37.7501	16.2009
27	25.03	29	36.7749	16.2009
27	25.24	29	37.1468	16.2009
27	24.98	29	36.6865	16.2009
27	25.26	29	37.1823	16.2009
27	25.12	29	36.9343	16.2009
28	25.19	30	37.0582	16.6658
28	25.07	30	36.8457	16.6658
28	25.32	30	37.2887	16.6658
29	25.4	31	37.4306	17.1272
29	25.24	31	37.1468	17.1272
29	25.1	31	36.8988	17.1272
29	25.02	31	36.7572	17.1272
29	24.83	31	36.4213	17.1272
29	24.91	31	36.5627	17.1272
30	24.77	32	36.3153	17.5852
30	24.81	32	36.3859	17.5852
30	25	32	36.7219	17.5852
30	24.88	32	36.5096	17.5852
30	24.89	32	36.5273	17.5852
31	24.96	33	36.6511	18.0401
32	24.99	34	36.7042	18.4918
32	25.28	34	37.2177	18.4918
32	25.56	34	37.7146	18.4918
33	25.52	35	37.6435	18.9405
33	25.6	35	37.7856	18.9405
33	25.62	35	37.8212	18.9405
35	25.78	37	38.1056	19.8294
35	25.85	37	38.2302	19.8294
35	25.9	37	38.3192	19.8294
35	26.06	37	38.6042	19.8294
35	26.24	37	38.9252	19.8294
36	26.4	38	39.2109	20.2697
36	26.55	38	39.479	20.2697
36	26.26	38	38.9609	20.2697
36	26.15	38	38.7647	20.2697
36	26.24	38	38.9252	20.2697
37	26.51	39	39.4075	20.7074
37	25.95	39	38.4082	20.7074
37	25.84	39	38.2124	20.7074
37	26.11	39	38.6933	20.7074
37	26.31	39	39.0502	20.7074
37	26.31	39	39.0502	20.7074
37	25.65	39	37.8745	20.7074
37	26.02	39	38.5329	20.7074
38	26.44	40	39.2824	21.1426
38	26.38	40	39.1752	21.1426
38	26.2	40	38.8539	21.1426
38	26.24	40	38.9252	21.1426
38	26.24	40	38.9252	21.1426
39	25.93	41	38.3726	21.5753
38	26.38	40	39.1752	21.1426
38	26.66	40	39.6758	21.1426
39	26.34	41	39.1037	21.5753
39	26.27	41	38.9788	21.5753
40	26.25	42	38.9431	22.0057
40	26.27	42	38.9788	22.0057
41	25.95	43	38.4082	22.4337
41	25.91	43	38.337	22.4337
41	26.14	43	38.7468	22.4337
41	26.06	43	38.6042	22.4337
41	26.28	43	38.9966	22.4337
41	25.9	43	38.3192	22.4337
41	25.77	43	38.0879	22.4337
41	25.14	43	36.9697	22.4337
41	25.1	43	36.8988	22.4337
41	25.67	43	37.91	22.4337
41	25.64	43	37.8567	22.4337
41	25.82	43	38.1768	22.4337
41	25.74	43	38.0345	22.4337
41	25.4	43	37.4306	22.4337
41	25.77	43	38.0879	22.4337
41	25.59	43	37.7679	22.4337
41	25.57	43	37.7323	22.4337
41	24.96	43	36.6511	22.4337
41	24.85	43	36.4566	22.4337
41	24.43	43	35.7154	22.4337
41	24.32	43	35.5217	22.4337
41	24.13	43	35.1874	22.4337
41	24.63	43	36.0681	22.4337
41	24.3	43	35.4865	22.4337
41	24.33	43	35.5393	22.4337
41	24.78	43	36.3329	22.4337
41	24.8	43	36.3683	22.4337
41	24.17	43	35.2578	22.4337
41	24.32	43	35.5217	22.4337
41	24.97	43	36.6688	22.4337
41	24.9	43	36.545	22.4337
41	25.44	43	37.5015	22.4337
41	25.29	43	37.2355	22.4337
41	25.17	43	37.0228	22.4337
41	25.54	43	37.6791	22.4337
41	25.52	43	37.6435	22.4337
41	25.57	43	37.7323	22.4337
41	25.43	43	37.4838	22.4337
41	25.44	43	37.5015	22.4337
41	25.36	43	37.3596	22.4337
41	25.44	43	37.5015	22.4337
41	25.05	43	36.8103	22.4337
41	24.79	43	36.3506	22.4337
41	24.95	43	36.6334	22.4337
41	24.46	43	35.7683	22.4337
41	24.19	43	35.2929	22.4337
41	24.34	43	35.5569	22.4337
41	24.29	43	35.4689	22.4337
41	24.41	43	35.6802	22.4337
41	24.33	43	35.5393	22.4337
41	24.57	43	35.9623	22.4337
41	24.83	43	36.4213	22.4337
41	24.84	43	36.4389	22.4337
41	24.95	43	36.6334	22.4337
41	24.96	43	36.6511	22.4337
41	25	43	36.7219	22.4337
41	24.69	43	36.174	22.4337
41	24.88	43	36.5096	22.4337
41	24.79	43	36.3506	22.4337
41	24.92	43	36.5804	22.4337
41	25.51	43	37.6258	22.4337
41	25.54	43	37.6791	22.4337
41	25.96	43	38.426	22.4337
41	26.15	43	38.7647	22.4337
41	26.2	43	38.8539	22.4337
41	26.02	43	38.5329	22.4337
41	25.94	43	38.3904	22.4337
41	26.59	43	39.5505	22.4337
41	26.69	43	39.7295	22.4337
41	26.64	43	39.64	22.4337
41	26.74	43	39.819	22.4337
41	26.54	43	39.4611	22.4337
41	26.86	43	40.0339	22.4337
41	27.01	43	40.3028	22.4337
41	26.55	43	39.479	22.4337
41	26.66	43	39.6758	22.4337
41	26.72	43	39.7832	22.4337
41	26.65	43	39.6579	22.4337
41	26.97	43	40.2311	22.4337
41	27.28	43	40.7875	22.4337
41	26.97	43	40.2311	22.4337
41	26.45	43	39.3002	22.4337
41	26.49	43	39.3717	22.4337
41	26.72	43	39.7832	22.4337
41	26.89	43	40.0877	22.4337
41	26.7	43	39.7474	22.4337
41	26.94	43	40.1773	22.4337
41	26.63	43	39.6221	22.4337
41	27.03	43	40.3387	22.4337
41	27.35	43	40.9133	22.4337
41	27.4	43	41.0032	22.4337
41	27.44	43	41.0752	22.4337
41	27.27	43	40.7696	22.4337
41	27.39	43	40.9852	22.4337
41	27.81	43	41.7415	22.4337
41	27.83	43	41.7775	22.4337
41	27.93	43	41.9579	22.4337
41	27.93	43	41.9579	22.4337
41	28.01	43	42.1023	22.4337
41	28.11	43	42.2829	22.4337
41	28.17	43	42.3913	22.4337
41	28.54	43	43.0607	22.4337
41	28.61	43	43.1875	22.4337
41	28.59	43	43.1512	22.4337
41	28.51	43	43.0063	22.4337
41	28.58	43	43.1331	22.4337
41	28.87	43	43.659	22.4337
41	28.92	43	43.7498	22.4337
41	28.71	43	43.3687	22.4337
41	28.6	43	43.1694	22.4337
41	28.81	43	43.5501	22.4337
41	28.86	43	43.6408	22.4337
41	29.36	43	44.5497	22.4337
41	28.62	43	43.2056	22.4337
41	28.25	43	42.5359	22.4337
41	28.22	43	42.4816	22.4337
41	28.32	43	42.6625	22.4337
41	28.39	43	42.7891	22.4337
41	28.47	43	42.9339	22.4337
41	28.5	43	42.9882	22.4337
41	28.33	43	42.6806	22.4337
41	28.62	43	43.2056	22.4337
41	28.21	43	42.4636	22.4337
41	28.61	43	43.1875	22.4337
41	28.34	43	42.6986	22.4337
41	28.29	43	42.6082	22.4337
41	28.36	43	42.7348	22.4337
41	28.31	43	42.6444	22.4337
41	28.35	43	42.7167	22.4337
41	28.5	43	42.9882	22.4337
41	28.52	43	43.0244	22.4337
41	28.72	43	43.3869	22.4337
41	28.94	43	43.7861	22.4337
41	29.06	43	44.004	22.4337
41	29.44	43	44.6953	22.4337
41	29.27	43	44.3859	22.4337
42	29.18	44	44.2222	22.8595
43	29.18	45	44.2222	23.2831
43	29.05	45	43.9859	23.2831
44	28.83	46	43.5864	23.7046
44	28.46	46	42.9158	23.7046
45	28.63	47	43.2237	24.124
45	28.24	47	42.5178	24.124
45	27.96	47	42.012	24.124
45	28.44	47	42.8796	24.124
46	28.32	48	42.6625	24.5414
45	28.29	47	42.6082	24.124
45	28.03	47	42.1384	24.124
45	28.14	47	42.3371	24.124
45	27.93	47	41.9579	24.124
46	27.7	48	41.5432	24.5414
47	27.79	49	41.7054	24.9568
47	28.28	49	42.5901	24.9568
47	28.55	49	43.0788	24.9568
47	28.49	49	42.9701	24.9568
47	28.3	49	42.6263	24.9568
46	28.54	48	43.0607	24.5414
47	28.63	49	43.2237	24.9568
47	28.82	49	43.5683	24.9568
47	28.89	49	43.6953	24.9568
47	28.78	49	43.4957	24.9568
47	29.34	49	44.5132	24.9568
47	29.13	49	44.1313	24.9568
47	29.23	49	44.3131	24.9568
47	29.21	49	44.2767	24.9568
48	29.13	50	44.1313	25.3703
48	29.07	50	44.0222	25.3703
48	29.13	50	44.1313	25.3703
48	29.2	50	44.2585	25.3703
48	29.25	50	44.3495	25.3703
49	29.23	51	44.3131	25.782
50	29.31	52	44.4586	26.1918
51	29.33	53	44.495	26.5998
51	29.38	53	44.5861	26.5998
52	29.67	54	45.1145	27.0061
53	29.88	55	45.4977	27.4108
53	29.98	55	45.6804	27.4108
53	29.15	55	44.1676	27.4108
53	28.85	55	43.6227	27.4108
53	28.34	55	42.6986	27.4108
53	27.91	55	41.9218	27.4108
53	28.04	55	42.1565	27.4108
53	28.08	55	42.2287	27.4108
54	28.43	56	42.8615	27.8137
54	28.33	56	42.6806	27.8137
54	28.33	56	42.6806	27.8137
54	28.23	56	42.4997	27.8137
54	28.33	56	42.6806	27.8137
54	28.48	56	42.952	27.8137
54	28.76	56	43.4594	27.8137
54	28.73	56	43.405	27.8137
54	28.13	56	42.319	27.8137
54	27.49	56	41.1651	27.8137
54	27.52	56	41.2191	27.8137
54	27.87	56	41.8497	27.8137
54	27.67	56	41.4892	27.8137
54	27.99	56	42.0662	27.8137
54	27.97	56	42.0301	27.8137
54	27.96	56	42.012	27.8137
54	27.91	56	41.9218	27.8137
54	27.97	56	42.0301	27.8137
54	28.24	56	42.5178	27.8137
54	28.47	56	42.9339	27.8137
54	28.46	56	42.9158	27.8137
54	28.24	56	42.5178	27.8137
53	28.3	55	42.6263	27.4108
53	28.5	55	42.9882	27.4108
53	28.57	55	43.115	27.4108
53	28.2	55	42.4455	27.4108
53	28.03	55	42.1384	27.4108
53	27.92	55	41.9399	27.4108
53	28.13	55	42.319	27.4108
53	28.38	55	42.771	27.4108
53	28.08	55	42.2287	27.4108
53	28.17	55	42.3913	27.4108
53	28.13	55	42.319	27.4108
53	27.92	55	41.9399	27.4108
53	27.9	55	41.9038	27.4108
53	28.45	55	42.8977	27.4108
53	28.79	55	43.5138	27.4108
53	28.61	55	43.1875	27.4108
53	28.46	55	42.9158	27.4108
53	28.19	55	42.4274	27.4108
53	27.81	55	41.7415	27.4108
53	27.33	55	40.8774	27.4108
53	27.74	55	41.6153	27.4108
53	27.94	55	41.976	27.4108
53	28.26	55	42.554	27.4108
53	28.1	55	42.2648	27.4108
53	28.14	55	42.3371	27.4108
53	28.54	55	43.0607	27.4108
53	28.85	55	43.6227	27.4108
53	29.36	55	44.5497	27.4108
53	30.05	55	45.8083	27.4108
53	30.71	55	47.017	27.4108
53	30.61	55	46.8336	27.4108
53	30.62	55	46.8519	27.4108
53	30.77	55	47.1272	27.4108
53	30.7	55	46.9987	27.4108
53	30.47	55	46.577	27.4108
53	30.54	55	46.7053	27.4108
53	30.71	55	47.017	27.4108
53	30.66	55	46.9253	27.4108
53	30.47	55	46.577	27.4108
53	30.18	55	46.046	27.4108
53	30.29	55	46.2473	27.4108
53	30.65	55	46.907	27.4108
53	30.31	55	46.2839	27.4108
53	30.31	55	46.2839	27.4108
54	30.13	56	45.9546	27.8137
54	30.68	56	46.962	27.8137
54	30.55	56	46.7236	27.8137
54	30.94	56	47.4394	27.8137
54	31.42	56	48.3225	27.8137
54	31.37	56	48.2304	27.8137
54	31.12	56	47.7703	27.8137
54	31.21	56	47.9358	27.8137
54	31.86	56	49.1341	27.8137
54	31.79	56	49.0049	27.8137
54	31.22	56	47.9542	27.8137
54	31.26	56	48.0278	27.8137
55	31.35	57	48.1936	28.215
55	31.69	57	48.8203	28.215
55	31.38	57	48.2488	28.215
55	31.64	57	48.7281	28.215
55	31.41	57	48.3041	28.215
55	31.06	57	47.6599	28.215
55	31.12	57	47.7703	28.215
55	31.2	57	47.9174	28.215
55	31.4	57	48.2856	28.215
55	31.32	57	48.1383	28.215
55	31.08	57	47.6967	28.215
55	31.16	57	47.8438	28.215
55	31	57	47.5496	28.215
55	31.11	57	47.7519	28.215
55	31.29	57	48.0831	28.215
55	31.56	57	48.5805	28.215
55	31.17	57	47.8622	28.215
55	30.97	57	47.4945	28.215
55	30.65	57	46.907	28.215
55	30.36	57	46.3755	28.215
55	30.31	57	46.2839	28.215
55	30.34	57	46.3388	28.215
55	30.33	57	46.3205	28.215
55	30.34	57	46.3388	28.215
55	30.55	57	46.7236	28.215
55	30.79	57	47.1639	28.215
55	30.35	57	46.3572	28.215
55	30.43	57	46.5037	28.215
55	30.77	57	47.1272	28.215
55	30.96	57	47.4761	28.215
55	31.11	57	47.7519	28.215
55	30.88	57	47.3291	28.215
55	30.72	57	47.0354	28.215
55	30.44	57	46.522	28.215
55	30.76	57	47.1088	28.215
55	31.02	57	47.5864	28.215
55	31.26	57	48.0278	28.215
55	31.41	57	48.3041	28.215
55	31.68	57	48.8019	28.215
55	31.63	57	48.7096	28.215
55	31.23	57	47.9726	28.215
55	31.23	57	47.9726	28.215
55	31.14	57	47.807	28.215
55	30.8	57	47.1822	28.215
55	30.77	57	47.1272	28.215
55	30.82	57	47.2189	28.215
55	30.58	57	46.7786	28.215
55	30.31	57	46.2839	28.215
55	30.12	57	45.9363	28.215
55	30.33	57	46.3205	28.215
55	30.23	57	46.1375	28.215
55	30.28	57	46.229	28.215
55	30.32	57	46.3022	28.215
55	29.91	57	45.5525	28.215
55	29.94	57	45.6073	28.215
55	29.96	57	45.6438	28.215
55	29.26	57	44.3677	28.215
55	29.26	57	44.3677	28.215
55	29.52	57	44.841	28.215
55	29.18	57	44.2222	28.215
55	29.5	57	44.8046	28.215
55	28.78	57	43.4957	28.215
55	28.93	57	43.7679	28.215
55	27.7	57	41.5432	28.215
55	28.85	57	43.6227	28.215
55	27.88	57	41.8677	28.215
55	28.44	57	42.8796	28.215
55	28.22	57	42.4816	28.215
55	28.81	57	43.5501	28.215
55	28.79	57	43.5138	28.215
55	29.17	57	44.204	28.215
55	28.46	57	42.9158	28.215
55	27.99	57	42.0662	28.215
55	28.45	57	42.8977	28.215
55	28.98	57	43.8587	28.215
55	29.43	57	44.6771	28.215
55	29.06	57	44.004	28.215
55	29.04	57	43.9677	28.215
55	29.26	57	44.3677	28.215
55	29.62	57	45.0233	28.215
55	28.48	57	42.952	28.215
55	28.27	57	42.572	28.215
55	28.05	57	42.1745	28.215
55	27.83	57	41.7775	28.215
55	28.13	57	42.319	28.215
55	27.96	57	42.012	28.215
55	27.54	57	41.2551	28.215
55	27.88	57	41.8677	28.215
55	28.12	57	42.3009	28.215
55	28.26	57	42.554	28.215
55	28.54	57	43.0607	28.215
55	28.94	57	43.7861	28.215
55	28.58	57	43.1331	28.215
55	28.85	57	43.6227	28.215
55	28.3	57	42.6263	28.215
55	27.75	57	41.6333	28.215
55	27.85	57	41.8136	28.215
55	28.34	57	42.6986	28.215
55	28.67	57	43.2962	28.215
55	28.55	57	43.0788	28.215
55	28.84	57	43.6045	28.215
55	28.52	57	43.0244	28.215
55	28.16	57	42.3732	28.215
55	28.31	57	42.6444	28.215
55	28.31	57	42.6444	28.215
55	28.41	57	42.8253	28.215
55	28.44	57	42.8796	28.215
55	29.17	57	44.204	28.215
55	28.77	57	43.4776	28.215
55	28.99	57	43.8769	28.215
55	29.1	57	44.0767	28.215
55	29.17	57	44.204	28.215
55	29.02	57	43.9314	28.215
55	29.21	57	44.2767	28.215
55	29.09	57	44.0586	28.215
55	28.99	57	43.8769	28.215
55	29.13	57	44.1313	28.215
55	28.88	57	43.6771	28.215
55	28.41	57	42.8253	28.215
55	28.75	57	43.4413	28.215
55	29.47	57	44.75	28.215
55	29.74	57	45.2422	28.215
55	29.31	57	44.4586	28.215
55	28.7	57	43.3506	28.215
55	29.08	57	44.0404	28.215
55	29.44	57	44.6953	28.215
55	29.16	57	44.1858	28.215
55	29.44	57	44.6953	28.215
55	29.46	57	44.7317	28.215
55	28.91	57	43.7316	28.215
55	29.16	57	44.1858	28.215
55	29.42	57	44.6589	28.215
55	29.19	57	44.2403	28.215
55	29.25	57	44.3495	28.215
55	28.78	57	43.4957	28.215
55	28.61	57	43.1875	28.215
55	28.64	57	43.2418	28.215
55	28.36	57	42.7348	28.215
55	28.08	57	42.2287	28.215
55	27.55	57	41.2731	28.215
55	27.41	57	41.0212	28.215
55	27.95	57	41.994	28.215
55	28.06	57	42.1926	28.215
55	28.98	57	43.8587	28.215
55	28.84	57	43.6045	28.215
55	28.96	57	43.8224	28.215
55	29.15	57	44.1676	28.215
55	29.17	57	44.204	28.215
55	29.4	57	44.6225	28.215
55	28.86	57	43.6408	28.215
55	29.03	57	43.9495	28.215
55	29.01	57	43.9132	28.215
55	29.04	57	43.9677	28.215
55	28.81	57	43.5501	28.215
56	28.79	58	43.5138	28.6147
57	28.85	59	43.6227	29.0129
59	28.74	61	43.4231	29.8047
60	29.12	62	44.1131	30.1984
61	29.3	63	44.4404	30.5907
62	29.66	64	45.0963	30.9815
61	29.87	63	45.4795	30.5907
61	30.04	63	45.79	30.5907
62	29.95	64	45.6256	30.9815
62	30.17	64	46.0277	30.9815
62	30.24	64	46.1558	30.9815
63	30.38	65	46.4121	31.371
63	30.43	65	46.5037	31.371
64	30.4	66	46.4487	31.7591
64	29.68	66	45.1327	31.7591
65	29.66	67	45.0963	32.1459
66	29.76	68	45.2787	32.5314
67	29.99	69	45.6987	32.9156
68	30.12	70	45.9363	33.2985
69	30.07	71	45.8449	33.6802
68	30.25	70	46.1741	33.2985
68	30.33	70	46.3205	33.2985
68	30.42	70	46.4854	33.2985
69	30.51	71	46.6503	33.6802
69	30.4	71	46.4487	33.6802
70	30.09	72	45.8814	34.0607
71	30.21	73	46.1009	34.44
71	29.45	73	44.7135	34.44
72	29.16	74	44.1858	34.8182
72	29.34	74	44.5132	34.8182
72	29.41	74	44.6407	34.8182
72	29.6	74	44.9869	34.8182
72	29.79	74	45.3334	34.8182
72	29.95	74	45.6256	34.8182
72	29.97	74	45.6621	34.8182
72	30.04	74	45.79	34.8182
72	30.02	74	45.7535	34.8182
72	29.99	74	45.6987	34.8182
72	29.84	74	45.4247	34.8182
72	30.04	74	45.79	34.8182
72	30.07	74	45.8449	34.8182
72	29.87	74	45.4795	34.8182
72	30.02	74	45.7535	34.8182
72	30.01	74	45.7352	34.8182
72	30.34	74	46.3388	34.8182
72	30.28	74	46.229	34.8182
72	30.46	74	46.5586	34.8182
72	30.34	74	46.3388	34.8182
72	30.36	74	46.3755	34.8182
72	30.53	74	46.6869	34.8182
72	30.59	74	46.7969	34.8182
72	30.63	74	46.8703	34.8182
72	30.87	74	47.3108	34.8182
72	30.99	74	47.5312	34.8182
72	30.73	74	47.0537	34.8182
72	30.88	74	47.3291	34.8182
72	31	74	47.5496	34.8182
72	31.18	74	47.8806	34.8182
72	31.44	74	48.3593	34.8182
72	31.63	74	48.7096	34.8182
72	31.45	74	48.3778	34.8182
72	31.64	74	48.7281	34.8182
72	31.59	74	48.6359	34.8182
73	31.65	75	48.7465	35.1951
73	31.79	75	49.0049	35.1951
73	31.84	75	49.0972	35.1951
73	31.71	75	48.8572	35.1951
73	31.52	75	48.5068	35.1951
73	31.79	75	49.0049	35.1951
73	31.64	75	48.7281	35.1951
73	31.36	75	48.212	35.1951
73	31.21	75	47.9358	35.1951
73	31.23	75	47.9726	35.1951
73	31.45	75	48.3778	35.1951
73	31.43	75	48.3409	35.1951
73	31.57	75	48.599	35.1951
73	30.94	75	47.4394	35.1951
73	30.64	75	46.8886	35.1951
73	30.13	75	45.9546	35.1951
73	30.45	75	46.5403	35.1951
73	30.84	75	47.2557	35.1951
73	30.54	75	46.7053	35.1951
73	30.61	75	46.8336	35.1951
73	30.89	75	47.3475	35.1951
73	30.75	75	47.0904	35.1951
73	30.74	75	47.0721	35.1951
73	30.86	75	47.2924	35.1951
73	30.61	75	46.8336	35.1951
73	31.72	75	48.8757	35.1951
73	31.74	75	48.9126	35.1951
73	32.44	75	50.2071	35.1951
73	32.67	75	50.6335	35.1951
73	32.91	75	51.079	35.1951
73	33.06	75	51.3578	35.1951
73	33.04	75	51.3206	35.1951
73	33.11	75	51.4508	35.1951
73	32.86	75	50.9862	35.1951
73	33	75	51.2463	35.1951
73	33.04	75	51.3206	35.1951
73	32.81	75	50.8933	35.1951
73	33.13	75	51.4879	35.1951
73	33.59	75	52.3445	35.1951
73	33.53	75	52.2326	35.1951
73	33.35	75	51.8973	35.1951
73	33.19	75	51.5995	35.1951
73	33.29	75	51.7856	35.1951
73	33.66	75	52.475	35.1951
73	33.63	75	52.4191	35.1951
73	33.54	75	52.2513	35.1951
73	33.36	75	51.916	35.1951
73	33.64	75	52.4377	35.1951
73	33.69	75	52.531	35.1951
73	33.94	75	52.9976	35.1951
73	33.84	75	52.8109	35.1951
73	34.17	75	53.4274	35.1951
73	33.9	75	52.9229	35.1951
73	34.15	75	53.39	35.1951
73	34.06	75	53.2218	35.1951
74	34.56	76	54.1575	35.571
74	34.16	76	53.4087	35.571
75	34.55	77	54.1387	35.9457
75	34.59	77	54.2137	35.9457
75	34.98	77	54.9453	35.9457
75	34.98	77	54.9453	35.9457
75	35.69	77	56.2809	35.9457
75	35.71	77	56.3186	35.9457
75	35.63	77	56.1678	35.9457
75	35.47	77	55.8665	35.9457
75	35.41	77	55.7536	35.9457
75	35.03	77	55.0392	35.9457
75	35.17	77	55.3022	35.9457
75	34.95	77	54.889	35.9457
75	34.98	77	54.9453	35.9457
75	35.19	77	55.3398	35.9457
75	35.39	77	55.716	35.9457
75	35.66	77	56.2244	35.9457
75	36.2	77	57.2432	35.9457
75	36	77	56.8655	35.9457
75	35.77	77	56.4317	35.9457
75	35.44	77	55.8101	35.9457
75	35.54	77	55.9983	35.9457
75	35.44	77	55.8101	35.9457
75	35.26	77	55.4714	35.9457
75	34.87	77	54.7388	35.9457
75	35.35	77	55.6407	35.9457
75	35.42	77	55.7724	35.9457
74	35.82	76	56.526	35.571
74	36.19	76	57.2243	35.571
73	35.48	75	55.8854	35.1951
73	35.29	75	55.5279	35.1951
74	35.38	76	55.6972	35.571
74	34.63	76	54.2887	35.571
74	35.33	76	55.6031	35.571
74	36.3	76	57.4321	35.571
74	37.14	76	59.0231	35.571
74	37.43	76	59.5738	35.571
74	37.92	76	60.5061	35.571
74	37.64	76	59.9731	35.571
74	37.54	76	59.783	35.571
74	37.58	76	59.859	35.571
74	37.61	76	59.9161	35.571
74	37.44	76	59.5929	35.571
74	37.43	76	59.5738	35.571
74	37.23	76	59.1939	35.571
74	37.49	76	59.6879	35.571
74	37.39	76	59.4978	35.571
74	37.25	76	59.2319	35.571
74	37.1	76	58.9472	35.571
74	37.24	76	59.2129	35.571
74	37.17	76	59.08	35.571
74	36.89	76	58.5489	35.571
74	36.59	76	57.9807	35.571
74	36.56	76	57.9239	35.571
74	36.56	76	57.9239	35.571
74	36.95	76	58.6627	35.571
74	36.87	76	58.511	35.571
74	36.64	76	58.0753	35.571
74	36.82	76	58.4163	35.571
74	36.69	76	58.17	35.571
74	36.64	76	58.0753	35.571
74	36.81	76	58.3973	35.571
74	36.93	76	58.6248	35.571
74	37.44	76	59.5929	35.571
74	37.3	76	59.3269	35.571
74	37.42	76	59.5548	35.571
74	37.62	76	59.9351	35.571
74	37.72	76	60.1254	35.571
74	38.15	76	60.9445	35.571
74	37.26	76	59.2509	35.571
74	37.6	76	59.897	35.571
74	37.66	76	60.0112	35.571
74	37.76	76	60.2015	35.571
74	37.94	76	60.5442	35.571
75	38.08	77	60.811	35.9457
75	38.25	77	61.1352	35.9457
75	38.06	77	60.7729	35.9457
75	38.08	77	60.811	35.9457
75	37.99	77	60.6395	35.9457
75	37.7	77	60.0873	35.9457
75	37.75	77	60.1824	35.9457
75	37.81	77	60.2967	35.9457
75	38.17	77	60.9826	35.9457
75	38.34	77	61.3069	35.9457
75	37.86	77	60.3919	35.9457
75	37.66	77	60.0112	35.9457
75	37.14	77	59.0231	35.9457
75	36.92	77	58.6058	35.9457
75	36.26	77	57.3565	35.9457
75	35.63	77	56.1678	35.9457
74	35.21	76	55.3774	35.571
74	35.4	76	55.7348	35.571
74	35.72	76	56.3374	35.571
74	36.02	76	56.9033	35.571
74	35.32	76	55.5843	35.571
74	35.26	76	55.4714	35.571
74	35	76	54.9828	35.571
74	34.71	76	54.4386	35.571
74	34.5	76	54.0451	35.571
74	34.63	76	54.2887	35.571
74	34.59	76	54.2137	35.571
74	35.09	76	55.1519	35.571
74	34.93	76	54.8514	35.571
74	34.83	76	54.6637	35.571
74	34.8	76	54.6074	35.571
74	33.64	76	52.4377	35.571
74	33.2	76	51.6182	35.571
74	33.54	76	52.2513	35.571
74	33.87	76	52.8669	35.571
74	33.95	76	53.0163	35.571
74	33.78	76	52.6989	35.571
74	33.42	76	52.0277	35.571
74	33.14	76	51.5065	35.571
74	33.82	76	52.7735	35.571
74	33.68	76	52.5123	35.571
74	33.85	76	52.8295	35.571
74	34.36	76	53.7829	35.571
74	33.97	76	53.0536	35.571
74	33.62	76	52.4004	35.571
74	33.62	76	52.4004	35.571
74	33.93	76	52.9789	35.571
74	34.13	76	53.3527	35.571
74	34.14	76	53.3713	35.571
74	33.92	76	52.9602	35.571
74	33.91	76	52.9416	35.571
74	33.65	76	52.4564	35.571
74	33.74	76	52.6242	35.571
74	33.73	76	52.6056	35.571
74	34.15	76	53.39	35.571
74	34.49	76	54.0263	35.571
74	34.32	76	53.708	35.571
74	34.01	76	53.1284	35.571
74	34.23	76	53.5397	35.571
74	34.34	76	53.7455	35.571
74	33.91	76	52.9416	35.571
74	34.17	76	53.4274	35.571
74	33.67	76	52.4937	35.571
74	33.74	76	52.6242	35.571
73	33.78	75	52.6989	35.1951
74	33.66	76	52.475	35.571
75	33.32	77	51.8415	35.9457
76	33.71	78	52.5683	36.3193
77	35	79	54.9828	36.6918
78	35.02	80	55.0204	37.0633
79	35.23	81	55.415	37.4337
82	35.39	84	55.716	38.5389
82	34.35	84	53.7642	38.5389
82	34.24	84	53.5584	38.5389
82	34.37	84	53.8016	38.5389
82	34.27	84	53.6145	38.5389
82	34.02	84	53.1471	38.5389
82	33.76	84	52.6616	38.5389
83	33.26	85	51.7298	38.9052
84	33.2	86	51.6182	39.2706
84	33.44	86	52.0649	39.2706
84	33.61	86	52.3818	39.2706
84	33.78	86	52.6989	39.2706
84	33.75	86	52.6429	39.2706
84	34.02	86	53.1471	39.2706
84	34.13	86	53.3527	39.2706
84	34.68	86	54.3824	39.2706
84	34.48	86	54.0076	39.2706
84	34.79	86	54.5887	39.2706
84	35.51	86	55.9418	39.2706
84	35.23	86	55.415	39.2706
85	35.35	87	55.6407	39.6351
85	35.43	87	55.7912	39.6351
85	35.27	87	55.4902	39.6351
85	35.27	87	55.4902	39.6351
85	35.23	87	55.415	39.6351
85	35.6	87	56.1113	39.6351
85	35.42	87	55.7724	39.6351
85	35.29	87	55.5279	39.6351
85	35.36	87	55.6595	39.6351
86	35.67	88	56.2432	39.9986
87	35.47	89	55.8665	40.3611
87	35.43	89	55.7912	40.3611
88	35.68	90	56.262	40.7228
88	35.19	90	55.3398	40.7228
89	35.49	91	55.9042	41.0835
90	35.85	92	56.5825	41.4434
91	35.91	93	56.6957	41.8023
91	36.01	93	56.8844	41.8023
91	36.23	93	57.2999	41.8023
91	36.6	93	57.9996	41.8023
91	36.29	93	57.4133	41.8023
91	36.39	93	57.6023	41.8023
91	36.68	93	58.1511	41.8023
91	36.6	93	57.9996	41.8023
91	36.72	93	58.2268	41.8023
91	36.6	93	57.9996	41.8023
91	36.86	93	58.4921	41.8023
91	36.43	93	57.6779	41.8023
91	36.15	93	57.1487	41.8023
91	36.14	93	57.1298	41.8023
91	36.19	93	57.2243	41.8023
91	36.15	93	57.1487	41.8023
92	36.43	94	57.6779	42.1604
93	36.39	95	57.6023	42.5176
93	36.74	95	58.2647	42.5176
93	36.62	95	58.0375	42.5176
93	36.69	95	58.17	42.5176
95	37.25	97	59.2319	43.2295
95	37.57	97	59.84	43.2295
95	37.28	97	59.2889	43.2295
95	37.91	97	60.4871	43.2295
95	38.02	97	60.6967	43.2295
95	37.62	97	59.9351	43.2295
95	37.76	97	60.2015	43.2295
95	38.18	97	61.0017	43.2295
95	38.54	97	61.6888	43.2295
95	38.59	97	61.7844	43.2295
95	37.95	97	60.5633	43.2295
95	37.94	97	60.5442	43.2295
95	37.78	97	60.2395	43.2295
95	37.74	97	60.1634	43.2295
95	38.28	97	61.1924	43.2295
95	38.73	97	62.0519	43.2295
95	39	97	62.5685	43.2295
95	37.04	97	58.8334	43.2295
95	37.28	97	59.2889	43.2295
95	37.04	97	58.8334	43.2295
95	37.3	97	59.3269	43.2295
95	37.46	97	59.6309	43.2295
95	37.56	97	59.821	43.2295
95	37.56	97	59.821	43.2295
95	37.34	97	59.4028	43.2295
95	37.09	97	58.9282	43.2295
95	37.52	97	59.7449	43.2295
95	37.83	97	60.3347	43.2295
95	37.33	97	59.3839	43.2295
95	37.36	97	59.4408	43.2295
95	37	97	58.7575	43.2295
95	37.23	97	59.1939	43.2295
95	37.53	97	59.7639	43.2295
95	37.38	97	59.4788	43.2295
95	37.44	97	59.5929	43.2295
95	37.22	97	59.175	43.2295
96	36.94	98	58.6437	43.5842
96	36.62	98	58.0375	43.5842
96	36.74	98	58.2647	43.5842
96	36.75	98	58.2836	43.5842
96	36.18	98	57.2054	43.5842
96	35.91	98	56.6957	43.5842
96	35.5	98	55.923	43.5842
96	34.99	98	54.9641	43.5842
96	35.07	98	55.1143	43.5842
96	35.67	98	56.2432	43.5842
96	35.26	98	55.4714	43.5842
96	35.81	98	56.5071	43.5842
97	35.45	99	55.8289	43.9381
97	35.99	99	56.8467	43.9381
97	35.76	99	56.4128	43.9381
97	35.62	99	56.149	43.9381
97	36.3	99	57.4321	43.9381
97	35.91	99	56.6957	43.9381
97	35.76	99	56.4128	43.9381
97	36.17	99	57.1865	43.9381
97	35.25	99	55.4526	43.9381
97	34.35	99	53.7642	43.9381
97	34.47	99	53.9889	43.9381
97	34.46	99	53.9701	43.9381
97	35.03	99	55.0392	43.9381
97	35.33	99	55.6031	43.9381
97	35.63	99	56.1678	43.9381
97	35.4	99	55.7348	43.9381
97	35.3	99	55.5467	43.9381
97	35.53	99	55.9795	43.9381
97	35.62	99	56.149	43.9381
97	35.83	99	56.5448	43.9381
97	35.58	99	56.0737	43.9381
97	35.6	99	56.1113	43.9381
97	35.39	99	55.716	43.9381
97	35.87	99	56.6202	43.9381
97	35.81	99	56.5071	43.9381
97	35.55	99	56.0172	43.9381
97	35.88	99	56.6391	43.9381
97	35.96	99	56.79	43.9381
97	35.74	99	56.3751	43.9381
97	35.81	99	56.5071	43.9381
97	35.58	99	56.0737	43.9381
97	35.81	99	56.5071	43.9381
97	35.4	99	55.7348	43.9381
97	35.46	99	55.8477	43.9381
97	35.6	99	56.1113	43.9381
97	35.88	99	56.6391	43.9381
97	35.42	99	55.7724	43.9381
97	35.27	99	55.4902	43.9381
97	35.72	99	56.3374	43.9381
97	35.77	99	56.4317	43.9381
97	35.67	99	56.2432	43.9381
97	35.48	99	55.8854	43.9381
97	35.59	99	56.0925	43.9381
97	35.29	99	55.5279	43.9381
97	34.8	99	54.6074	43.9381
97	34.92	99	54.8326	43.9381
97	34.72	99	54.4574	43.9381
97	34.77	99	54.5512	43.9381
97	34.35	99	53.7642	43.9381
97	34.18	99	53.4461	43.9381
97	33.79	99	52.7175	43.9381
97	33.87	99	52.8669	43.9381
97	33.48	99	52.1395	43.9381
97	33.82	99	52.7735	43.9381
97	34.29	99	53.6519	43.9381
97	33.82	99	52.7735	43.9381
97	33.69	99	52.531	43.9381
97	33.58	99	52.3258	43.9381
97	33.65	99	52.4564	43.9381
97	33.83	99	52.7922	43.9381
97	33.32	99	51.8415	43.9381
97	33.74	99	52.6242	43.9381
97	33.34	99	51.8787	43.9381
97	33.41	99	52.0091	43.9381
97	33.63	99	52.4191	43.9381
97	33.97	99	53.0536	43.9381
97	33.97	99	53.0536	43.9381
97	34.38	99	53.8204	43.9381
97	34.32	99	53.708	43.9381
97	34.57	99	54.1762	43.9381
97	34.75	99	54.5137	43.9381
97	34.95	99	54.889	43.9381
97	34.81	99	54.6262	43.9381
97	34.31	99	53.6893	43.9381
97	34.22	99	53.521	43.9381
97	34.09	99	53.2779	43.9381
97	34.05	99	53.2031	43.9381
97	34.23	99	53.5397	43.9381
97	33.98	99	53.0723	43.9381
97	33.82	99	52.7735	43.9381
98	34.06	100	53.2218	44.2912
98	33.94	100	52.9976	44.2912
98	33.64	100	52.4377	44.2912
98	33.75	100	52.6429	44.2912
98	34	100	53.1097	44.2912
98	33.11	100	51.4508	44.2912
97	33.75	99	52.6429	43.9381
97	34.15	99	53.39	43.9381
97	34.2	99	53.4835	43.9381
97	33.92	99	52.9602	43.9381
97	33.71	99	52.5683	43.9381
97	34.2	99	53.4835	43.9381
97	34.44	99	53.9327	43.9381
97	34.61	99	54.2512	43.9381
97	35.22	99	55.3962	43.9381
97	35.23	99	55.415	43.9381
97	35.28	99	55.509	43.9381
97	34.63	99	54.2887	43.9381
97	35.19	99	55.3398	43.9381
97	35.57	99	56.0548	43.9381
97	36.27	99	57.3755	43.9381
97	36.26	99	57.3565	43.9381
97	36.2	99	57.2432	43.9381
97	36.24	99	57.3188	43.9381
97	36.45	99	57.7158	43.9381
97	35.53	99	55.9795	43.9381
97	35.82	99	56.526	43.9381
97	35.11	99	55.1895	43.9381
97	35.17	99	55.3022	43.9381
97	35.03	99	55.0392	43.9381
97	35.17	99	55.3022	43.9381
97	35.07	99	55.1143	43.9381
98	35.16	100	55.2834	44.2912
98	35.43	100	55.7912	44.2912
98	35.6	100	56.1113	44.2912
98	35.72	100	56.3374	44.2912
98	35.4	100	55.7348	44.2912
98	35.3	100	55.5467	44.2912
98	35.42	100	55.7724	44.2912
98	35.37	100	55.6783	44.2912
98	35.28	100	55.509	44.2912
98	35.41	100	55.7536	44.2912
98	35.21	100	55.3774	44.2912
98	34.8	100	54.6074	44.2912
98	34.74	100	54.4949	44.2912
98	34.6	100	54.2324	44.2912
98	34.25	100	53.5771	44.2912
98	34.53	100	54.1013	44.2912
98	34.69	100	54.4011	44.2912
98	34.4	100	53.8578	44.2912
98	33.95	100	53.0163	44.2912
98	33.89	100	52.9042	44.2912
98	33.85	100	52.8295	44.2912
98	34.15	100	53.39	44.2912
98	33.85	100	52.8295	44.2912
98	34.38	100	53.8204	44.2912
98	34.45	100	53.9514	44.2912
98	34.3	100	53.6706	44.2912
98	34.69	100	54.4011	44.2912
98	34.95	100	54.889	44.2912
98	35.16	100	55.2834	44.2912
98	35.18	100	55.321	44.2912
98	35.2	100	55.3586	44.2912
99	35.16	101	55.2834	44.6435
101	34.95	103	54.889	45.3456
102	34.8	104	54.6074	45.6956
102	34.96	104	54.9077	45.6956
103	34.95	105	54.889	46.0448
102	34.24	104	53.5584	45.6956
102	33.54	104	52.2513	45.6956
102	33.62	104	52.4004	45.6956
102	33.3	104	51.8042	45.6956
102	33.48	104	52.1395	45.6956
102	33.79	104	52.7175	45.6956
102	33.96	104	53.035	45.6956
102	33.7	104	52.5496	45.6956
102	33.57	104	52.3072	45.6956
102	33.34	104	51.8787	45.6956
102	33.8	104	52.7362	45.6956
102	33.42	104	52.0277	45.6956
102	33.51	104	52.1954	45.6956
102	33.7	104	52.5496	45.6956
102	33.31	104	51.8229	45.6956
102	33.35	104	51.8973	45.6956
102	33.32	104	51.8415	45.6956
102	31.95	104	49.3004	45.6956
102	32.45	104	50.2256	45.6956
102	32.08	104	49.5407	45.6956
102	32	104	49.3928	45.6956
102	32.3	104	49.9478	45.6956
103	32.44	105	50.2071	46.0448
103	32.95	105	51.1533	46.0448
103	32.94	105	51.1348	46.0448
103	33.49	105	52.1581	46.0448
103	33.15	105	51.5251	46.0448
103	32.82	105	50.9119	46.0448
103	32.85	105	50.9676	46.0448
103	33.18	105	51.5809	46.0448
103	32.8	105	50.8748	46.0448
103	32.47	105	50.2627	46.0448
103	32.17	105	49.7072	46.0448
103	32	105	49.3928	46.0448
103	32.23	105	49.8182	46.0448
103	31.93	105	49.2635	46.0448
103	31.86	105	49.1341	46.0448
103	32.15	105	49.6702	46.0448
103	32.13	105	49.6332	46.0448
103	32.34	105	50.0219	46.0448
103	32.54	105	50.3924	46.0448
103	32.51	105	50.3368	46.0448
103	32.23	105	49.8182	46.0448
103	32.38	105	50.0959	46.0448
103	32.35	105	50.0404	46.0448
103	32.49	105	50.2997	46.0448
104	32.89	106	51.0419	46.3932
105	32.98	107	51.2091	46.7409
105	32.96	107	51.1719	46.7409
105	34.09	107	53.2779	46.7409
105	34.3	107	53.6706	46.7409
105	34.46	107	53.9701	46.7409
105	34.72	107	54.4574	46.7409
105	34.61	107	54.2512	46.7409
105	34.96	107	54.9077	46.7409
105	35.07	107	55.1143	46.7409
105	35.07	107	55.1143	46.7409
105	35.09	107	55.1519	46.7409
106	35.37	108	55.6783	47.0878
106	35.63	108	56.1678	47.0878
106	35.55	108	56.0172	47.0878
106	35.49	108	55.9042	47.0878
106	35.27	108	55.4902	47.0878
106	34.92	108	54.8326	47.0878
106	35.12	108	55.2083	47.0878
106	35.2	108	55.3586	47.0878
106	35.36	108	55.6595	47.0878
106	35.68	108	56.262	47.0878
106	36.1	108	57.0543	47.0878
106	36.04	108	56.941	47.0878
106	36.06	108	56.9788	47.0878
106	36.29	108	57.4133	47.0878
106	34.92	108	54.8326	47.0878
106	34.5	108	54.0451	47.0878
106	34.49	108	54.0263	47.0878
106	35.08	108	55.1331	47.0878
106	35.42	108	55.7724	47.0878
106	35.7	108	56.2997	47.0878
106	35.58	108	56.0737	47.0878
106	35.63	108	56.1678	47.0878
106	35.76	108	56.4128	47.0878
106	35.49	108	55.9042	47.0878
106	35.76	108	56.4128	47.0878
106	36.4	108	57.6212	47.0878
106	36.44	108	57.6969	47.0878
106	36.57	108	57.9428	47.0878
106	36.2	108	57.2432	47.0878
106	36.39	108	57.6023	47.0878
106	36.52	108	57.8482	47.0878
106	36.74	108	58.2647	47.0878
106	36.38	108	57.5834	47.0878
106	35.5	108	55.923	47.0878
106	35.27	108	55.4902	47.0878
106	35.38	108	55.6972	47.0878
106	35.32	108	55.5843	47.0878
106	35.21	108	55.3774	47.0878
106	35.34	108	55.6219	47.0878
106	35.39	108	55.716	47.0878
106	35.47	108	55.8665	47.0878
106	35.44	108	55.8101	47.0878
106	35.2	108	55.3586	47.0878
106	35.05	108	55.0768	47.0878
106	35.1	108	55.1707	47.0878
106	35.02	108	55.0204	47.0878
106	35.01	108	55.0016	47.0878
106	34.94	108	54.8702	47.0878
106	34.81	108	54.6262	47.0878
106	34.83	108	54.6637	47.0878
106	35.03	108	55.0392	47.0878
109	34.98	111	54.9453	48.1244
109	35.02	111	55.0204	48.1244
109	35.2	111	55.3586	48.1244
109	35.36	111	55.6595	48.1244
109	35.39	111	55.716	48.1244
109	35.39	111	55.716	48.1244
109	35.29	111	55.5279	48.1244
109	35.26	111	55.4714	48.1244
109	35.26	111	55.4714	48.1244
109	35.41	111	55.7536	48.1244
109	35.36	111	55.6595	48.1244
110	35.48	112	55.8854	48.4685
110	35.67	112	56.2432	48.4685
111	35.84	113	56.5637	48.8119
112	36.02	114	56.9033	49.1546
112	35.56	114	56.036	49.1546
113	35.65	115	56.2055	49.4966
114	35.7	116	56.2997	49.838
115	35.76	117	56.4128	50.1786
115	35.86	117	56.6014	50.1786
115	36.24	117	57.3188	50.1786
115	36.45	117	57.7158	50.1786
115	36.03	117	56.9221	50.1786
115	36.17	117	57.1865	50.1786
115	35.96	117	56.79	50.1786
115	35.94	117	56.7523	50.1786
116	35.88	118	56.6391	50.5187
116	35.5	118	55.923	50.5187
116	35.54	118	55.9983	50.5187
116	35.65	118	56.2055	50.5187
116	36.59	118	57.9807	50.5187
116	36.36	118	57.5456	50.5187
117	35.59	119	56.0925	50.8581
117	35.33	119	55.6031	50.8581
117	35.46	119	55.8477	50.8581
117	35.11	119	55.1895	50.8581
117	34.62	119	54.2699	50.8581
117	34.21	119	53.5022	50.8581
117	34.47	119	53.9889	50.8581
117	34.47	119	53.9889	50.8581
117	34.64	119	54.3074	50.8581
117	34.69	119	54.4011	50.8581
117	34.91	119	54.8139	50.8581
117	34.74	119	54.4949	50.8581
117	34.65	119	54.3262	50.8581
117	34.48	119	54.0076	50.8581
117	34.53	119	54.1013	50.8581
117	34.64	119	54.3074	50.8581
117	34.5	119	54.0451	50.8581
117	34.51	119	54.0638	50.8581
117	34.5	119	54.0451	50.8581
117	34.75	119	54.5137	50.8581
117	34.74	119	54.4949	50.8581
117	34.96	119	54.9077	50.8581
117	34.84	119	54.6825	50.8581
117	34.97	119	54.9265	50.8581
117	34.94	119	54.8702	50.8581
117	35.15	119	55.2647	50.8581
117	35.01	119	55.0016	50.8581
117	34.66	119	54.3449	50.8581
117	34.7	119	54.4199	50.8581
117	34.85	119	54.7013	50.8581
117	34.5	119	54.0451	50.8581
117	34.69	119	54.4011	50.8581
117	34.95	119	54.889	50.8581
118	35.02	120	55.0204	51.1968
118	35.16	120	55.2834	51.1968
118	35.47	120	55.8665	51.1968
118	35.5	120	55.923	51.1968
118	35.26	120	55.4714	51.1968
118	35.4	120	55.7348	51.1968
118	35.08	120	55.1331	51.1968
118	35.28	120	55.509	51.1968
118	35.23	120	55.415	51.1968
118	35.24	120	55.4338	51.1968
118	34.96	120	54.9077	51.1968
118	34.97	120	54.9265	51.1968
118	35.36	120	55.6595	51.1968
117	35.49	119	55.9042	50.8581
117	35.33	119	55.6031	50.8581
117	35.15	119	55.2647	50.8581
117	34.66	119	54.3449	50.8581
117	34.25	119	53.5771	50.8581
117	33.82	119	52.7735	50.8581
117	33.84	119	52.8109	50.8581
117	33.87	119	52.8669	50.8581
117	33.64	119	52.4377	50.8581
117	34.08	119	53.2592	50.8581
117	34.28	119	53.6332	50.8581
117	34.62	119	54.2699	50.8581
117	34.5	119	54.0451	50.8581
117	33.66	119	52.475	50.8581
117	33.87	119	52.8669	50.8581
117	34.11	119	53.3153	50.8581
117	34.33	119	53.7268	50.8581
117	34.4	119	53.8578	50.8581
117	34.51	119	54.0638	50.8581
117	34.84	119	54.6825	50.8581
117	34.84	119	54.6825	50.8581
117	34.79	119	54.5887	50.8581
117	34.92	119	54.8326	50.8581
117	34.72	119	54.4574	50.8581
117	34.91	119	54.8139	50.8581
117	35.12	119	55.2083	50.8581
117	35.1	119	55.1707	50.8581
118	35.4	120	55.7348	51.1968
118	35.61	120	56.1302	51.1968
118	35.9	120	56.6768	51.1968
118	35.85	120	56.5825	51.1968
118	35.72	120	56.3374	51.1968
118	35.37	120	55.6783	51.1968
117	35.28	119	55.509	50.8581
117	35.28	119	55.509	50.8581
117	34.7	119	54.4199	50.8581
117	34.82	119	54.645	50.8581
118	35.13	120	55.2271	51.1968
118	35.38	120	55.6972	51.1968
118	35.06	120	55.0955	51.1968
118	34.29	120	53.6519	51.1968
118	34	120	53.1097	51.1968
118	33.91	120	52.9416	51.1968
118	33.94	120	52.9976	51.1968
118	33.88	120	52.8856	51.1968
118	32.89	120	51.0419	51.1968
118	32.49	120	50.2997	51.1968
118	32.71	120	50.7077	51.1968
118	32.16	120	49.6887	51.1968
118	32.25	120	49.8552	51.1968
118	32.14	120	49.6517	51.1968
118	32.67	120	50.6335	51.1968
118	33.51	120	52.1954	51.1968
118	33.54	120	52.2513	51.1968
118	33.85	120	52.8295	51.1968
118	34.03	120	53.1657	51.1968
118	33.96	120	53.035	51.1968
118	34.17	120	53.4274	51.1968
118	34.11	120	53.3153	51.1968
119	34.08	121	53.2592	51.5349
120	33.59	122	52.3445	51.8724
120	33.87	122	52.8669	51.8724
120	33.55	122	52.2699	51.8724
120	33.6	122	52.3631	51.8724
120	33.17	122	51.5623	51.8724
120	33.5	122	52.1767	51.8724
120	33.4	122	51.9904	51.8724
122	33.49	124	52.1581	52.5455
122	33.49	124	52.1581	52.5455
122	33.33	124	51.8601	52.5455
122	33.26	124	51.7298	52.5455
122	33.8	124	52.7362	52.5455
122	33.95	124	53.0163	52.5455
122	34	124	53.1097	52.5455
122	33.79	124	52.7175	52.5455
122	33.37	124	51.9346	52.5455
122	33.18	124	51.5809	52.5455
122	32.81	124	50.8933	52.5455
122	32.68	124	50.6521	52.5455
122	32.96	124	51.1719	52.5455
122	32.92	124	51.0976	52.5455
122	33.56	124	52.2886	52.5455
122	34.34	124	53.7455	52.5455
122	34.41	124	53.8765	52.5455
122	34.54	124	54.12	52.5455
122	34.87	124	54.7388	52.5455
122	34.64	124	54.3074	52.5455
122	34.85	124	54.7013	52.5455
122	34.39	124	53.8391	52.5455
122	34.61	124	54.2512	52.5455
122	34.66	124	54.3449	52.5455
122	34.71	124	54.4386	52.5455
122	34.49	124	54.0263	52.5455
122	34.09	124	53.2779	52.5455
122	34.08	124	53.2592	52.5455
122	33.85	124	52.8295	52.5455
122	34.05	124	53.2031	52.5455
122	34.21	124	53.5022	52.5455
122	34.5	124	54.0451	52.5455
122	34.56	124	54.1575	52.5455
122	34.64	124	54.3074	52.5455
122	34.41	124	53.8765	52.5455
122	34	124	53.1097	52.5455
122	34	124	53.1097	52.5455
122	33.48	124	52.1395	52.5455
122	33.35	124	51.8973	52.5455
122	32.78	124	50.8376	52.5455
122	32.62	124	50.5408	52.5455
122	33.13	124	51.4879	52.5455
122	32.76	124	50.8005	52.5455
122	33.06	124	51.3578	52.5455
122	32.9	124	51.0605	52.5455
122	33.59	124	52.3445	52.5455
122	33.2	124	51.6182	52.5455
122	33.23	124	51.674	52.5455
122	33.28	124	51.767	52.5455
122	33.07	124	51.3764	52.5455
122	32.62	124	50.5408	52.5455
121	32.82	123	50.9119	52.2092
121	32.75	123	50.782	52.2092
121	32.97	123	51.1905	52.2092
121	32.65	123	50.5964	52.2092
121	32.89	123	51.0419	52.2092
121	33.13	123	51.4879	52.2092
121	33.33	123	51.8601	52.2092
121	33.16	123	51.5437	52.2092
121	32.65	123	50.5964	52.2092
121	32.69	123	50.6706	52.2092
121	32.77	123	50.8191	52.2092
121	32.88	123	51.0233	52.2092
121	32.69	123	50.6706	52.2092
121	32.89	123	51.0419	52.2092
121	32.75	123	50.782	52.2092
121	32.51	123	50.3368	52.2092
121	32.83	123	50.9305	52.2092
121	32.66	123	50.615	52.2092
121	32.86	123	50.9862	52.2092
121	34.23	123	53.5397	52.2092
121	34.01	123	53.1284	52.2092
121	34.09	123	53.2779	52.2092
121	34.86	123	54.72	52.2092
121	34.76	123	54.5324	52.2092
121	34.64	123	54.3074	52.2092
121	34.42	123	53.8952	52.2092
122	34.53	124	54.1013	52.5455
122	33.72	124	52.5869	52.5455
122	33.38	124	51.9532	52.5455
122	33.37	124	51.9346	52.5455
122	33.69	124	52.531	52.5455
122	33.49	124	52.1581	52.5455
122	33.66	124	52.475	52.5455
122	33.9	124	52.9229	52.5455
122	34.13	124	53.3527	52.5455
122	34.33	124	53.7268	52.5455
122	34.87	124	54.7388	52.5455
122	34.37	124	53.8016	52.5455
122	34.62	124	54.2699	52.5455
122	35.07	124	55.1143	52.5455
122	34.71	124	54.4386	52.5455
122	34.67	124	54.3636	52.5455
122	34.95	124	54.889	52.5455
122	34.8	124	54.6074	52.5455
122	34.54	124	54.12	52.5455
122	34.35	124	53.7642	52.5455
122	34.36	124	53.7829	52.5455
122	35.03	124	55.0392	52.5455
122	35.27	124	55.4902	52.5455
122	34.57	124	54.1762	52.5455
122	34.59	124	54.2137	52.5455
122	34.51	124	54.0638	52.5455
122	34.72	124	54.4574	52.5455
122	34.88	124	54.7576	52.5455
122	34.65	124	54.3262	52.5455
122	34.41	124	53.8765	52.5455
122	34.67	124	54.3636	52.5455
122	34.8	124	54.6074	52.5455
122	35.02	124	55.0204	52.5455
122	34.99	124	54.9641	52.5455
122	35.04	124	55.058	52.5455
122	35.91	124	56.6957	52.5455
122	35.78	124	56.4505	52.5455
122	36.18	124	57.2054	52.5455
122	36.12	124	57.0921	52.5455
122	35.77	124	56.4317	52.5455
122	35.52	124	55.9607	52.5455
122	35.57	124	56.0548	52.5455
122	35.73	124	56.3563	52.5455
122	35.61	124	56.1302	52.5455
122	35.77	124	56.4317	52.5455
122	34.79	124	54.5887	52.5455
122	34.39	124	53.8391	52.5455
122	34.65	124	54.3262	52.5455
122	34.88	124	54.7576	52.5455
122	35.12	124	55.2083	52.5455
122	34.73	124	54.4761	52.5455
122	35.16	124	55.2834	52.5455
122	35.01	124	55.0016	52.5455
122	34.9	124	54.7951	52.5455
122	34.57	124	54.1762	52.5455
122	34.27	124	53.6145	52.5455
122	33.93	124	52.9789	52.5455
122	34.29	124	53.6519	52.5455
122	34.32	124	53.708	52.5455
122	34.33	124	53.7268	52.5455
122	34.69	124	54.4011	52.5455
122	34.8	124	54.6074	52.5455
122	34.74	124	54.4949	52.5455
122	34.66	124	54.3449	52.5455
122	34.58	124	54.195	52.5455
122	34.57	124	54.1762	52.5455
122	34.24	124	53.5584	52.5455
122	34.21	124	53.5022	52.5455
122	34.78	124	54.5699	52.5455
122	34.65	124	54.3262	52.5455
122	34.02	124	53.1471	52.5455
122	33.81	124	52.7549	52.5455
122	34.05	124	53.2031	52.5455
123	34.23	125	53.5397	52.8811
123	34.35	125	53.7642	52.8811
123	34.36	125	53.7829	52.8811
123	33.95	125	53.0163	52.8811
123	33.38	125	51.9532	52.8811
123	32.37	125	50.0774	52.8811
123	31.8	125	49.0233	52.8811
123	32.69	125	50.6706	52.8811
123	33.44	125	52.0649	52.8811
123	33.29	125	51.7856	52.8811
123	33.2	125	51.6182	52.8811
123	32.32	125	49.9848	52.8811
123	32.82	125	50.9119	52.8811
123	33.04	125	51.3206	52.8811
123	32.56	125	50.4295	52.8811
123	33.14	125	51.5065	52.8811
123	32.78	125	50.8376	52.8811
123	32.75	125	50.782	52.8811
123	32.72	125	50.7263	52.8811
123	32.55	125	50.411	52.8811
123	32.86	125	50.9862	52.8811
123	32.94	125	51.1348	52.8811
123	32.78	125	50.8376	52.8811
123	32.55	125	50.411	52.8811
124	32.56	126	50.4295	53.2161
125	32.27	127	49.8922	53.5505
126	32.2	128	49.7627	53.8843
126	32.11	128	49.5962	53.8843
126	32.33	128	50.0033	53.8843
126	31.9	128	49.208	53.8843
126	32.07	128	49.5222	53.8843
126	32.58	128	50.4666	53.8843
126	32.53	128	50.3739	53.8843
126	32.64	128	50.5779	53.8843
126	33.43	128	52.0463	53.8843
126	33.31	128	51.8229	53.8843
126	33.12	128	51.4693	53.8843
126	33.4	128	51.9904	53.8843
126	33.14	128	51.5065	53.8843
126	33.3	128	51.8042	53.8843
126	33.22	128	51.6554	53.8843
126	33.27	128	51.7484	53.8843
126	33.49	128	52.1581	53.8843
126	33.83	128	52.7922	53.8843
126	33.63	128	52.4191	53.8843
126	33.75	128	52.6429	53.8843
126	33.6	128	52.3631	53.8843
126	33.96	128	53.035	53.8843
126	33.74	128	52.6242	53.8843
126	33.66	128	52.475	53.8843
126	33.21	128	51.6368	53.8843
126	33.42	128	52.0277	53.8843
127	33.55	129	52.2699	54.2175
127	33.51	129	52.1954	54.2175
127	33.61	129	52.3818	54.2175
127	33.63	129	52.4191	54.2175
127	33.48	129	52.1395	54.2175
127	33.34	129	51.8787	54.2175
127	33.16	129	51.5437	54.2175
127	32.84	129	50.949	54.2175
127	32.79	129	50.8562	54.2175
127	32.92	129	51.0976	54.2175
127	32.69	129	50.6706	54.2175
127	32.31	129	49.9663	54.2175
127	33.04	129	51.3206	54.2175
127	33.26	129	51.7298	54.2175
127	33.54	129	52.2513	54.2175
127	33.62	129	52.4004	54.2175
127	33.66	129	52.475	54.2175
127	33.46	129	52.1022	54.2175
127	33.39	129	51.9718	54.2175
127	33.45	129	52.0836	54.2175
127	33.57	129	52.3072	54.2175
127	33.67	129	52.4937	54.2175
127	33.77	129	52.6802	54.2175
127	33.56	129	52.2886	54.2175
127	33.1	129	51.4322	54.2175
127	34.11	129	53.3153	54.2175
127	34.27	129	53.6145	54.2175
127	33.85	129	52.8295	54.2175
127	33.57	129	52.3072	54.2175
127	33.67	129	52.4937	54.2175
127	33.17	129	51.5623	54.2175
127	33.6	129	52.3631	54.2175
128	33.81	130	52.7549	54.5501
129	34.4	131	53.8578	54.8822
129	34.03	131	53.1657	54.8822
129	33.6	131	52.3631	54.8822
129	34.09	131	53.2779	54.8822
129	34.41	131	53.8765	54.8822
129	34.78	131	54.5699	54.8822
129	34.66	131	54.3449	54.8822
130	34.76	132	54.5324	55.2137
131	34.93	133	54.8514	55.5446
132	34.74	134	54.4949	55.8749
133	34.41	135	53.8765	56.2047
135	34.35	137	53.7642	56.8627
136	34.59	138	54.2137	57.1908
137	34.06	139	53.2218	57.5184
138	33.51	140	52.1954	57.8455
139	33.54	141	52.2513	58.1721
142	33.95	144	53.0163	59.1486
143	33.9	145	52.9229	59.4731
144	33.74	146	52.6242	59.7971
144	34.3	146	53.6706	59.7971
145	33.99	147	53.091	60.1206
145	34.51	147	54.0638	60.1206
145	33.9	147	52.9229	60.1206
145	34.54	147	54.12	60.1206
145	35.14	147	55.2459	60.1206
145	35	147	54.9828	60.1206
145	35.4	147	55.7348	60.1206
145	35.48	147	55.8854	60.1206
145	35.53	147	55.9795	60.1206
145	36.06	147	56.9788	60.1206
145	36.18	147	57.2054	60.1206
145	36.06	147	56.9788	60.1206
145	36.72	147	58.2268	60.1206
145	36.53	147	57.8671	60.1206
145	36.88	147	58.53	60.1206
146	37.11	148	58.9662	60.4435
146	36.65	148	58.0943	60.4435
146	36.43	148	57.6779	60.4435
146	36.21	148	57.2621	60.4435
146	36.47	148	57.7536	60.4435
146	36.65	148	58.0943	60.4435
146	36.64	148	58.0753	60.4435
146	36.99	148	58.7385	60.4435
146	36.57	148	57.9428	60.4435
146	36.86	148	58.4921	60.4435
146	36.74	148	58.2647	60.4435
146	37.1	148	58.9472	60.4435
146	37.37	148	59.4598	60.4435
146	37.13	148	59.0041	60.4435
146	36.95	148	58.6627	60.4435
146	37.39	148	59.4978	60.4435
146	37.69	148	60.0683	60.4435
146	37.99	148	60.6395	60.4435
146	37.93	148	60.5252	60.4435
146	38.13	148	60.9063	60.4435
147	38.09	149	60.8301	60.766
147	37.98	149	60.6204	60.766
147	38.31	149	61.2497	60.766
147	38.36	149	61.3451	60.766
147	38.32	149	61.2688	60.766
147	38.52	149	61.6506	60.766
147	38.77	149	62.1284	60.766
147	39.12	149	62.7983	60.766
147	38.56	149	61.727	60.766
147	38.92	149	62.4154	60.766
147	38.63	149	61.8608	60.766
147	38.54	149	61.6888	60.766
147	38.88	149	62.3388	60.766
147	39.07	149	62.7025	60.766
147	39.45	149	63.4308	60.766
147	39.37	149	63.2774	60.766
147	39.17	149	62.8941	60.766
147	39.05	149	62.6642	60.766
147	39.36	149	63.2582	60.766
147	39.19	149	62.9324	60.766
147	38.64	149	61.8799	60.766
147	38.59	149	61.7844	60.766
147	38.5	149	61.6124	60.766
147	38.39	149	61.4024	60.766
147	38.67	149	61.9372	60.766
147	38.25	149	61.1352	60.766
147	38.42	149	61.4597	60.766
147	38.48	149	61.5742	60.766
147	38.65	149	61.899	60.766
147	38.92	149	62.4154	60.766
147	38.72	149	62.0328	60.766
147	37.86	149	60.3919	60.766
148	38.07	150	60.792	61.088
150	38.21	152	61.0589	61.7306
150	38.09	152	60.8301	61.7306
150	38.72	152	62.0328	61.7306
150	38.64	152	61.8799	61.7306
150	38.82	152	62.2241	61.7306
150	39.1	152	62.76	61.7306
150	38.91	152	62.3962	61.7306
150	38.88	152	62.3388	61.7306
150	38.74	152	62.0711	61.7306
150	38.99	152	62.5494	61.7306
150	38.86	152	62.3006	61.7306
150	39.31	152	63.1624	61.7306
150	39.18	152	62.9132	61.7306
150	39.55	152	63.6227	61.7306
150	39.15	152	62.8558	61.7306
150	39.28	152	63.1048	61.7306
150	39.11	152	62.7791	61.7306
150	38.45	152	61.5169	61.7306
150	38.44	152	61.4978	61.7306
150	38.45	152	61.5169	61.7306
150	38.32	152	61.2688	61.7306
150	38.5	152	61.6124	61.7306
150	38.62	152	61.8417	61.7306
150	38.84	152	62.2623	61.7306
150	38.99	152	62.5494	61.7306
150	39.15	152	62.8558	61.7306
150	38.73	152	62.0519	61.7306
150	38.84	152	62.2623	61.7306
150	39.21	152	62.9707	61.7306
150	39.34	152	63.2199	61.7306
150	39.79	152	64.0835	61.7306
150	39.86	152	64.218	61.7306
150	40.09	152	64.6602	61.7306
150	40.33	152	65.1222	61.7306
150	40.19	152	64.8527	61.7306
150	40.38	152	65.2185	61.7306
150	40.29	152	65.0452	61.7306
150	40.49	152	65.4304	61.7306
150	40.73	152	65.8932	61.7306
150	40.78	152	65.9896	61.7306
150	41.07	152	66.5495	61.7306
150	41.3	152	66.9941	61.7306
150	41.88	152	68.1171	61.7306
150	41.52	152	67.4198	61.7306
150	42.03	152	68.408	61.7306
150	42.02	152	68.3886	61.7306
150	42.54	152	69.3984	61.7306
150	43.21	152	70.7027	61.7306
150	43.47	152	71.2099	61.7306
150	43.35	152	70.9757	61.7306
150	43.1	152	70.4884	61.7306
150	42.3	152	68.9321	61.7306
150	42.61	152	69.5345	61.7306
150	42.51	152	69.3401	61.7306
150	42.41	152	69.1458	61.7306
150	42.59	152	69.4956	61.7306
150	42.77	152	69.8458	61.7306
150	42.89	152	70.0793	61.7306
150	42.85	152	70.0015	61.7306
150	42.77	152	69.8458	61.7306
149	42.71	151	69.729	61.4095
149	42.52	151	69.3596	61.4095
149	43.11	151	70.5078	61.4095
149	42.94	151	70.1767	61.4095
149	42.38	151	69.0875	61.4095
149	42.76	151	69.8263	61.4095
149	42.58	151	69.4762	61.4095
149	43.29	151	70.8587	61.4095
149	43.18	151	70.6443	61.4095
149	43.16	151	70.6053	61.4095
149	43.14	151	70.5663	61.4095
149	43.08	151	70.4494	61.4095
149	43.16	151	70.6053	61.4095
149	42.93	151	70.1572	61.4095
149	43.08	151	70.4494	61.4095
149	43.2	151	70.6833	61.4095
149	43.39	151	71.0538	61.4095
149	43.28	151	70.8392	61.4095
149	43.02	151	70.3325	61.4095
149	41.96	151	68.2723	61.4095
149	41.86	151	68.0784	61.4095
149	41.4	151	67.1875	61.4095
149	41.01	151	66.4336	61.4095
149	40.91	151	66.2405	61.4095
149	40.85	151	66.1247	61.4095
149	40.87	151	66.1633	61.4095
149	41.07	151	66.5495	61.4095
149	40.68	151	65.7967	61.4095
149	41	151	66.4143	61.4095
149	40.89	151	66.2019	61.4095
149	40.88	151	66.1826	61.4095
149	40.96	151	66.3371	61.4095
149	40.95	151	66.3178	61.4095
149	41.23	151	66.8588	61.4095
149	41.27	151	66.9361	61.4095
149	41.19	151	66.7814	61.4095
149	39.71	151	63.9299	61.4095
149	40.71	151	65.8546	61.4095
149	39.97	151	64.4295	61.4095
149	39.89	151	64.2757	61.4095
149	40.45	151	65.3533	61.4095
149	40.2	151	64.8719	61.4095
149	40.06	151	64.6025	61.4095
149	39.96	151	64.4102	61.4095
149	40.57	151	65.5846	61.4095
149	41.11	151	66.6268	61.4095
149	41.28	151	66.9554	61.4095
149	41.14	151	66.6848	61.4095
149	41.46	151	67.3036	61.4095
149	40.85	151	66.1247	61.4095
149	40.73	151	65.8932	61.4095
149	40.61	151	65.6617	61.4095
149	40.77	151	65.9703	61.4095
149	39.9	151	64.2949	61.4095
149	39.16	151	62.8749	61.4095
149	39.11	151	62.7791	61.4095
149	38.87	151	62.3197	61.4095
149	39.01	151	62.5876	61.4095
149	39.1	151	62.76	61.4095
149	39.33	151	63.2007	61.4095
149	39.37	151	63.2774	61.4095
149	39.22	151	62.9899	61.4095
149	39.27	151	63.0857	61.4095
149	39.36	151	63.2582	61.4095
149	39.38	151	63.2966	61.4095
149	38.65	151	61.899	61.4095
149	37.49	151	59.6879	61.4095
150	36.86	152	58.4921	61.7306
151	36.7	153	58.1889	62.0511
151	36.43	153	57.6779	62.0511
152	36.52	154	57.8482	62.3712
153	36.51	155	57.8293	62.6908
152	36.79	154	58.3594	62.3712
153	36.56	155	57.9239	62.6908
153	36.37	155	57.5645	62.6908
153	36.63	155	58.0564	62.6908
153	36.5	155	57.8104	62.6908
152	36.81	154	58.3973	62.3712
152	36.99	154	58.7385	62.3712
153	37.44	155	59.5929	62.6908
152	36.57	154	57.9428	62.3712
152	36.51	154	57.8293	62.3712
152	36.13	154	57.111	62.3712
152	36.77	154	58.3215	62.3712
152	37.15	154	59.0421	62.3712
152	37.41	154	59.5358	62.3712
152	37.56	154	59.821	62.3712
152	37.74	154	60.1634	62.3712
152	38.55	154	61.7079	62.3712
152	38.73	154	62.0519	62.3712
152	39.21	154	62.9707	62.3712
152	39.54	154	63.6035	62.3712
152	39.48	154	63.4884	62.3712
152	38.63	154	61.8608	62.3712
152	38.88	154	62.3388	62.3712
152	38.61	154	61.8226	62.3712
152	38.63	154	61.8608	62.3712
152	39.35	154	63.239	62.3712
152	40.45	154	65.3533	62.3712
152	40.41	154	65.2763	62.3712

## Sheet: att3
Num	fecha	sentiment				fecha	Events	negative	neutral	positive	Index			Index	Accion		Date	ndex	stock	neg	pos	-	+
2	2009-01-06	neutral				2009-01-06	1	0	1	0	0	2	1	0	28.3		2009-01-02	0	29.42	0	0	0	0
3	2009-01-12	positive				2009-01-12	2	0	1	1	0	2	1	0	25.94		2009-01-05	0	28.43	0	1	0	1
4	2009-01-12	neutral				2009-01-13	1	0	1	0	0	2	1	0	25.99		2009-01-06	0	28.3	0	1	0	0
5	2009-01-13	neutral				2009-01-26	2	0	1	1	0	2	1	0	26.83		2009-01-07	0	27.21	0	2	0	1
6	2009-01-26	neutral				2009-01-27	1	0	1	0	0	2	1	0	25.93		2009-01-08	0	27.18	0	2	0	0
7	2009-01-26	positive				2009-01-28	3	1	1	1	-1	1	1	-1	25.91		2009-01-09	0	26.68	1	3	1	1
8	2009-01-27	neutral				2009-02-02	1	0	0	1	1	3	1	0	25.16		2009-01-12	0	25.94	1	3	0	0
9	2009-01-28	neutral				2009-02-03	1	0	1	0	0	2	1	0	25.37		2009-01-13	0	25.99	1	3	0	0
10	2009-01-28	negative				2009-02-09	2	0	1	1	0	2	1	0	25.89		2009-01-14	0	25.41	1	4	0	1
11	2009-01-28	positive				2009-02-17	1	0	1	0	0	2	1	0	23.22		2009-01-15	0	25.12	1	4	0	0
12	2009-02-02	positive				2009-02-19	3	0	2	1	0	2	2	0	23.19		2009-01-16	0	25.23	1	4.5	0	0.5
13	2009-02-03	neutral				2009-02-25	1	0	1	0	0	2	1	0	23.71		2009-01-20	0	25.02	1	4.5	0	0
14	2009-02-09	positive				2009-02-27	1	0	0	1	1	3	1	1	23.77		2009-01-21	0	25.79	1	4.5	0	0
15	2009-02-09	neutral				2009-03-02	1	0	1	0	0	2	1	1	23.04		2009-01-22	0	25.51	1	4.5	0	0
16	2009-02-17	neutral				2009-03-03	1	0	0	1	1	3	1	2	22.67		2009-01-23	0	26.12	1	4.5	0	0
17	2009-02-19	neutral				2009-03-10	1	0	1	0	0	2	1	2	23.02		2009-01-26	0	26.83	1	4.5	0	0
18	2009-02-19	positive				2009-03-18	1	0	1	0	0	2	1	2	25.7		2009-01-27	0	25.93	1	4.5	0	0
19	2009-02-19	neutral				2009-03-19	1	0	0	1	1	3	1	3	25.6		2009-01-28	-1	25.91	1	4.5	0	0
20	2009-02-25	neutral				2009-03-20	1	0	1	0	0	2	1	3	25.33		2009-01-29	-1	24.71	1	4.5	0	0
21	2009-02-27	positive				2009-03-23	1	0	0	1	1	3	1	4	26.92		2009-01-30	-1	24.62	1	4.5	0	0
22	2009-03-02	neutral				2009-03-26	1	0	1	0	0	2	1	4	26.35		2009-02-02	0	25.16	1	4.5	0	0
23	2009-03-03	positive				2009-03-27	2	0	1	1	0	2	1	4	26		2009-02-03	0	25.37	1	5.5	0	1
24	2009-03-10	neutral				2009-03-30	4	0	2	2	0	2	2	4	25.16		2009-02-04	0	24.66	1	6.5	0	1
25	2009-03-18	neutral				2009-03-31	1	1	0	0	-1	1	1	3	25.2		2009-02-05	0	25.15	1	6.5	0	0
26	2009-03-19	positive				2009-04-01	2	0	1	1	0	2	1	3	25.92		2009-02-06	0	26.08	1	7.5	0	1
27	2009-03-20	neutral				2009-04-02	3	0	3	0	0	2	3	3	26.54		2009-02-09	0	25.89	1	7.5	0	0
28	2009-03-23	positive				2009-04-03	1	0	1	0	0	2	1	3	26.83		2009-02-10	0	24.56	1	7.5	0	0
29	2009-03-26	neutral				2009-04-04	1	1	0	0	-1	1	1	2	26.83		2009-02-11	0	24.44	1	7.5	0	0
30	2009-03-27	positive				2009-04-06	1	0	0	1	1	3	1	3	26.59		2009-02-12	0	24.29	1	7.5	0	0
31	2009-03-27	neutral				2009-04-07	1	0	0	1	1	3	1	4	25.53		2009-02-13	0	24.19	1	7.5	0	0
32	2009-03-30	positive				2009-04-09	5	0	1	4	1	3	4	5	26.1		2009-02-17	0	23.22	1	11.5	0	4
33	2009-03-30	positive				2009-04-15	2	0	1	1	0	2	1	5	25.45		2009-02-18	0	22.96	1	12.5	0	1
34	2009-03-30	neutral				2009-04-16	1	0	0	1	1	3	1	6	25.99		2009-02-19	0	23.19	1	12.5	0	0
35	2009-03-30	neutral				2009-04-20	3	0	2	1	0	2	2	6	25.29		2009-02-20	0	23.58	1	13	0	0.5
36	2009-03-31	negative				2009-04-21	2	0	2	0	0	2	2	6	25.28		2009-02-23	0	22.68	1	13	0	0
37	2009-04-01	neutral				2009-04-22	4	1	2	1	0	2	2	6	25.74		2009-02-24	0	23.25	1.5	13.5	0.5	0.5
38	2009-04-01	positive				2009-04-28	1	0	1	0	0	2	1	6	25.65		2009-02-25	0	23.71	1.5	13.5	0	0
39	2009-04-02	neutral				2009-07-23	1	0	0	1	1	3	1	7	25.48		2009-02-26	0	24.09	1.5	13.5	0	0
40	2009-04-02	neutral				2009-07-24	2	0	1	1	0	2	1	7	25.45		2009-02-27	1	23.77	1.5	14.5	0	1
41	2009-04-02	neutral				2009-07-27	2	0	1	1	0	2	1	7	25.73		2009-03-02	1	23.04	1.5	15.5	0	1
42	2009-04-03	neutral				2009-07-28	3	0	2	1	0	2	2	7	25.52		2009-03-03	2	22.67	1.5	16	0	0.5
43	2009-04-04	negative				2009-07-30	1	0	0	1	1	3	1	8	26.34		2009-03-04	2	23	1.5	16	0	0
44	2009-04-06	positive				2009-08-03	1	0	0	1	1	3	1	9	26.23		2009-03-05	2	22.56	1.5	16	0	0
45	2009-04-07	positive				2009-08-07	1	0	1	0	0	2	1	9	25.62		2009-03-06	2	22.58	1.5	16	0	0
46	2009-04-09	positive				2009-08-11	1	0	1	0	0	2	1	9	25.36		2009-03-09	2	21.72	1.5	16	0	0
47	2009-04-09	positive				2009-08-12	3	0	0	3	1	3	3	10	25.65		2009-03-10	2	23.02	1.5	16	0	0
48	2009-04-09	positive				2009-08-17	1	0	0	1	1	3	1	11	25.02		2009-03-11	2	23.35	1.5	16	0	0
49	2009-04-09	neutral				2009-08-20	1	0	1	0	0	2	1	11	25.54		2009-03-12	2	24.35	1.5	16	0	0
50	2009-04-09	positive				2009-08-21	1	0	1	0	0	2	1	11	26		2009-03-13	2	24.27	1.5	16	0	0
51	2009-04-15	positive				2009-08-23	1	0	0	1	1	3	1	12	26		2009-03-16	2	24.36	1.5	16	0	0
52	2009-04-15	neutral				2009-11-03	1	0	0	1	1	3	1	13	25.36		2009-03-17	2	25.37	1.5	16	0	0
53	2009-04-16	positive				2009-11-05	1	0	1	0	0	2	1	13	25.94		2009-03-18	2	25.7	1.5	16	0	0
54	2009-04-20	positive				2009-11-06	3	0	3	0	0	2	3	13	25.93		2009-03-19	3	25.6	1.5	16	0	0
55	2009-04-20	neutral				2009-11-11	1	0	0	1	1	3	1	14	26.44		2009-03-20	3	25.33	1.5	16	0	0
56	2009-04-20	neutral				2009-11-12	1	0	1	0	0	2	1	14	26.29		2009-03-23	4	26.92	1.5	16	0	0
57	2009-04-21	neutral				2009-11-16	1	0	0	1	1	3	1	15	26.29		2009-03-24	4	26.33	1.5	16	0	0
58	2009-04-21	neutral				2009-11-17	2	0	1	1	0	2	1	15	26.28		2009-03-25	4	26.18	1.5	17	0	1
59	2009-04-22	negative				2009-11-19	1	0	1	0	0	2	1	15	26.11		2009-03-26	4	26.35	1.5	17	0	0
60	2009-04-22	neutral				2009-11-24	1	0	1	0	0	2	1	15	27.1		2009-03-27	4	26	1.5	17	0	0
61	2009-04-22	positive				2009-11-25	1	0	0	1	1	3	1	16	27.08		2009-03-30	4	25.16	1.5	17	0	0
62	2009-04-22	neutral				2009-11-27	1	0	0	1	1	3	1	17	26.99		2009-03-31	3	25.2	1.5	17	0	0
63	2009-04-28	neutral				2009-11-28	2	0	0	2	1	3	2	18	26.99		2009-04-01	3	25.92	1.5	17	0	0
64	2009-07-23	positive				2009-11-30	4	0	1	3	1	3	3	19	26.94		2009-04-02	3	26.54	1.5	20	0	3
65	2009-07-24	neutral				2009-12-03	2	0	1	1	0	2	1	19	27.52		2009-04-03	3	26.83	1.5	21	0	1
66	2009-07-24	positive				2009-12-04	2	0	2	0	0	2	2	19	27.6		2009-04-06	3	26.59	1.5	21	0	0
67	2009-07-27	neutral				2009-12-07	1	0	0	1	1	3	1	20	27.97		2009-04-07	4	25.53	1.5	21	0	0
68	2009-07-27	positive				2009-12-08	2	0	2	0	0	2	2	20	27.61		2009-04-08	4	25.39	1.5	21	0	0
69	2009-07-28	neutral				2009-12-09	2	0	2	0	0	2	2	20	27.56		2009-04-09	5	26.1	1.5	21	0	0
70	2009-07-28	neutral				2009-12-10	2	0	1	1	0	2	1	20	27.76		2009-04-13	5	26.02	1.5	22	0	1
71	2009-07-28	positive				2009-12-11	2	0	0	2	1	3	2	21	28.01		2009-04-14	5	25.28	1.5	22	0	0
72	2009-07-30	positive				2009-12-14	3	0	2	1	0	2	2	21	28.05		2009-04-15	5	25.45	1.5	22.5	0	0.5
73	2009-08-03	positive				2009-12-16	2	1	0	1	-1	1	1	20	27.52		2009-04-16	6	25.99	1.5	22.5	0	0
74	2009-08-07	neutral				2009-12-21	1	0	1	0	0	2	1	20	27.54		2009-04-17	6	25.95	1.5	22.5	0	0
75	2009-08-11	neutral				2010-01-05	1	0	1	0	0	2	1	20	28.44		2009-04-20	6	25.29	1.5	22.5	0	0
76	2009-08-12	positive				2010-01-06	2	0	2	0	0	2	2	20	27.61		2009-04-21	6	25.28	1.5	22.5	0	0
77	2009-08-12	positive				2010-01-07	1	0	0	1	1	3	1	21	27.3		2009-04-22	6	25.74	1.5	22.5	0	0
78	2009-08-12	positive				2010-01-08	1	0	1	0	0	2	1	21	27.1		2009-04-23	6	25.5	1.5	22.5	0	0
79	2009-08-17	positive				2010-01-11	1	0	0	1	1	3	1	22	26.97		2009-04-24	6	25.16	1.5	22.5	0	0
80	2009-08-20	neutral				2010-01-12	1	0	0	1	1	3	1	23	26.96		2009-04-27	6	25.31	1.5	22.5	0	0
81	2009-08-21	neutral				2010-01-13	1	0	1	0	0	2	1	23	26.64		2009-04-28	6	25.65	1.5	22.5	0	0
82	2009-08-23	positive				2010-01-14	2	0	1	1	0	2	1	23	26.19		2009-04-29	6	25.52	1.5	23.5	0	1
83	2009-11-03	positive				2010-01-15	3	0	1	2	1	3	2	24	25.79		2009-04-30	6	25.62	1.5	25.5	0	2
84	2009-11-05	neutral				2010-01-18	1	0	1	0	0	2	1	24	25.79		2009-05-01	6	26.01	1.5	25.5	0	0
85	2009-11-06	neutral				2010-01-19	2	0	1	1	0	2	1	24	26.2		2009-05-04	6	26.69	1.5	26.5	0	1
86	2009-11-06	neutral				2010-01-20	1	0	1	0	0	2	1	24	25.83		2009-05-05	6	26.5	1.5	26.5	0	0
87	2009-11-06	neutral				2010-01-22	2	0	2	0	0	2	2	24	25.39		2009-05-06	6	26.69	1.5	26.5	0	0
88	2009-11-11	positive				2010-01-25	2	0	0	2	1	3	2	25	25.58		2009-05-07	6	25.45	1.5	26.5	0	0
89	2009-11-12	neutral				2010-01-28	2	0	1	1	0	2	1	25	25.54		2009-05-08	6	25.25	1.5	27.5	0	1
90	2009-11-16	positive				2010-01-29	1	0	0	1	1	3	1	26	25.36		2009-05-11	6	25.36	1.5	27.5	0	0
91	2009-11-17	positive				2010-02-01	1	0	1	0	0	2	1	26	25.38		2009-05-12	6	25.73	1.5	27.5	0	0
92	2009-11-17	neutral				2010-02-02	2	0	0	2	1	3	2	27	25.69		2009-05-13	6	25.24	1.5	27.5	0	0
93	2009-11-19	neutral				2010-02-04	3	0	2	1	0	2	2	27	25.03		2009-05-14	6	24.98	1.5	28	0	0.5
94	2009-11-24	neutral				2010-02-05	1	0	1	0	0	2	1	27	25.24		2009-05-15	6	24.88	1.5	28	0	0
95	2009-11-25	positive				2010-02-09	1	0	1	0	0	2	1	27	25.26		2009-05-18	6	24.59	1.5	28	0	0
96	2009-11-27	positive				2010-02-10	1	0	1	0	0	2	1	27	25.12		2009-05-19	6	24.67	1.5	28	0	0
97	2009-11-28	positive				2010-02-11	1	0	0	1	1	3	1	28	25.19		2009-05-20	6	24.13	1.5	28	0	0
98	2009-11-28	positive				2010-02-17	1	0	0	1	1	3	1	29	25.4		2009-05-21	6	23.67	1.5	28	0	0
99	2009-11-30	neutral				2010-02-18	2	0	1	1	0	2	1	29	25.24		2009-05-22	6	23.68	1.5	29	0	1
100	2009-11-30	positive				2010-02-22	1	0	1	0	0	2	1	29	25.02		2009-05-26	6	24.51	1.5	29	0	0
101	2009-11-30	positive				2010-02-25	1	0	0	1	1	3	1	30	24.77		2009-05-27	6	24.07	1.5	29	0	0
102	2009-11-30	positive				2010-02-28	1	0	1	0	0	2	1	30	24.81		2009-05-28	6	24.63	1.5	29	0	0
103	2009-12-03	positive				2010-03-01	2	0	2	0	0	2	2	30	25		2009-05-29	6	24.79	1.5	29	0	0
104	2009-12-03	neutral				2010-03-04	3	0	1	2	1	3	2	31	24.96		2009-06-01	6	24.64	1.5	31	0	2
105	2009-12-04	neutral				2010-03-05	1	0	0	1	1	3	1	32	24.99		2009-06-02	6	24.84	1.5	31	0	0
106	2009-12-04	neutral				2010-03-08	1	0	1	0	0	2	1	32	25.28		2009-06-03	6	24.46	1.5	31	0	0
107	2009-12-07	positive				2010-03-09	2	0	2	0	0	2	2	32	25.56		2009-06-04	6	24.36	1.5	31	0	0
108	2009-12-08	neutral				2010-03-10	1	0	0	1	1	3	1	33	25.52		2009-06-05	6	24.56	1.5	31	0	0
109	2009-12-08	neutral				2010-03-11	2	0	1	1	0	2	1	33	25.6		2009-06-08	6	24.4	1.5	32	0	1
110	2009-12-09	neutral				2010-03-14	1	0	0	1	1	3	1	34	25.62		2009-06-09	6	24.21	1.5	32	0	0
111	2009-12-09	neutral				2010-03-15	1	0	0	1	1	3	1	35	25.78		2009-06-10	6	24.28	1.5	32	0	0
112	2009-12-10	positive				2010-03-17	2	0	1	1	0	2	1	35	25.9		2009-06-11	6	24.79	1.5	33	0	1
113	2009-12-10	neutral				2010-03-22	2	0	0	2	1	3	2	36	26.4		2009-06-12	6	25.01	1.5	33	0	0
114	2009-12-11	positive				2010-03-24	5	0	4	1	0	2	4	36	26.26		2009-06-15	6	24.63	1.5	33.25	0	0.25
115	2009-12-11	positive				2010-03-26	2	0	1	1	0	2	1	36	26.24		2009-06-16	6	24.22	1.5	34.25	0	1
116	2009-12-14	neutral				2010-03-29	1	0	0	1	1	3	1	37	26.51		2009-06-17	6	24.14	1.5	34.25	0	0
117	2009-12-14	neutral				2010-04-06	1	0	1	0	0	2	1	37	26.31		2009-06-18	6	24.13	1.5	34.25	0	0
118	2009-12-14	positive				2010-04-07	2	0	1	1	0	2	1	37	25.65		2009-06-19	6	24.04	1.5	35.25	0	1
119	2009-12-16	negative				2010-04-09	1	0	0	1	1	3	1	38	26.44		2009-06-22	6	24.15	1.5	35.25	0	0
120	2009-12-16	positive				2010-04-16	1	0	0	1	1	3	1	39	25.93		2009-06-23	6	24.66	1.5	35.25	0	0
121	2009-12-21	neutral				2010-04-19	1	1	0	0	-1	1	1	38	26.38		2009-06-24	6	24.65	1.5	35.25	0	0
122	2010-01-05	neutral				2010-04-20	2	0	2	0	0	2	2	38	26.66		2009-06-25	6	24.85	1.5	35.25	0	0
123	2010-01-06	neutral				2010-04-21	1	0	0	1	1	3	1	39	26.34		2009-06-26	6	24.82	1.5	35.25	0	0
124	2010-01-06	neutral				2010-04-23	1	0	0	1	1	3	1	40	26.25		2009-06-29	6	25.22	1.5	35.25	0	0
125	2010-01-07	positive				2010-04-27	1	0	0	1	1	3	1	41	25.95		2009-06-30	6	24.84	1.5	35.25	0	0
126	2010-01-08	neutral				2010-05-05	1	0	1	0	0	2	1	41	25.77		2009-07-01	6	25.07	1.5	35.25	0	0
127	2010-01-11	positive				2010-05-06	1	0	1	0	0	2	1	41	25.14		2009-07-02	6	24.59	1.5	35.25	0	0
128	2010-01-12	positive				2010-05-10	1	0	1	0	0	2	1	41	25.67		2009-07-06	6	24.8	1.5	35.25	0	0
129	2010-01-13	neutral				2010-10-06	1	0	1	0	0	2	1	41	28.62		2009-07-07	6	24.33	1.5	35.25	0	0
130	2010-01-14	positive				2010-10-11	2	0	1	1	0	2	1	41	28.32		2009-07-08	6	23.54	1.5	36.25	0	1
131	2010-01-14	neutral				2010-10-20	1	0	1	0	0	2	1	41	28.61		2009-07-09	6	23.38	1.5	36.25	0	0
132	2010-01-15	positive				2010-10-26	1	0	1	0	0	2	1	41	28.31		2009-07-10	6	23.44	1.5	36.25	0	0
133	2010-01-15	positive				2010-10-28	2	0	2	0	0	2	2	41	28.5		2009-07-13	6	23.77	1.5	36.25	0	0
134	2010-01-15	neutral				2010-11-01	1	0	1	0	0	2	1	41	28.72		2009-07-14	6	23.45	1.5	36.25	0	0
135	2010-01-18	neutral				2010-11-02	1	0	1	0	0	2	1	41	28.94		2009-07-15	6	23.97	1.5	36.25	0	0
136	2010-01-19	neutral				2010-11-07	1	0	0	1	1	3	1	42	29.27		2009-07-16	6	23.71	1.5	36.25	0	0
137	2010-01-19	positive				2010-11-08	1	0	1	0	0	2	1	42	29.18		2009-07-17	6	23.98	1.5	36.25	0	0
138	2010-01-20	neutral				2010-11-09	1	0	0	1	1	3	1	43	29.18		2009-07-20	6	24.42	1.5	36.25	0	0
139	2010-01-22	neutral				2010-11-11	1	0	0	1	1	3	1	44	28.83		2009-07-21	6	24.57	1.5	36.25	0	0
140	2010-01-22	neutral				2010-11-15	3	0	0	3	1	3	3	45	28.63		2009-07-22	6	24.84	1.5	36.25	0	0
141	2010-01-25	positive				2010-11-16	2	0	1	1	0	2	1	45	28.24		2009-07-23	7	25.48	1.5	37.25	0	1
142	2010-01-25	positive				2010-11-17	2	0	1	1	0	2	1	45	27.96		2009-07-24	7	25.45	1.5	38.25	0	1
143	2010-01-28	positive				2010-11-18	1	0	1	0	0	2	1	45	28.44		2009-07-27	7	25.73	1.5	38.25	0	0
144	2010-01-28	neutral				2010-11-19	1	0	0	1	1	3	1	46	28.32		2009-07-28	7	25.52	1.5	38.25	0	0
145	2010-01-29	positive				2010-11-22	2	1	1	0	-1	1	1	45	28.29		2009-07-29	7	25.95	2.5	38.25	1	0
146	2010-02-01	neutral				2010-11-29	1	0	0	1	1	3	1	46	27.7		2009-07-30	8	26.34	2.5	38.25	0	0
147	2010-02-02	positive				2010-11-30	1	0	0	1	1	3	1	47	27.79		2009-07-31	8	26.23	2.5	38.25	0	0
148	2010-02-02	positive				2010-12-01	1	0	1	0	0	2	1	47	28.28		2009-08-03	9	26.23	2.5	38.25	0	0
149	2010-02-04	neutral				2010-12-06	1	0	1	0	0	2	1	47	28.3		2009-08-04	9	26.27	2.5	38.25	0	0
150	2010-02-04	neutral				2010-12-07	1	1	0	0	-1	1	1	46	28.54		2009-08-05	9	25.73	2.5	38.25	0	0
151	2010-02-04	positive				2010-12-08	2	0	0	2	1	3	2	47	28.63		2009-08-06	9	25.55	2.5	38.25	0	0
152	2010-02-05	neutral				2010-12-09	1	0	1	0	0	2	1	47	28.82		2009-08-07	9	25.62	2.5	38.25	0	0
153	2010-02-09	neutral				2010-12-20	1	0	0	1	1	3	1	48	29.13		2009-08-10	9	25.58	2.5	38.25	0	0
154	2010-02-10	neutral				2010-12-27	2	0	1	1	0	2	1	48	29.25		2009-08-11	9	25.36	2.5	39.25	0	1
155	2010-02-11	positive				2010-12-28	1	0	0	1	1	3	1	49	29.23		2009-08-12	10	25.65	2.5	39.25	0	0
156	2010-02-17	positive				2010-12-29	1	0	0	1	1	3	1	50	29.31		2009-08-13	10	25.48	2.5	39.25	0	0
157	2010-02-18	neutral				2010-12-30	1	0	0	1	1	3	1	51	29.33		2009-08-14	10	25.45	2.5	39.25	0	0
158	2010-02-18	positive				2011-01-02	2	0	1	1	0	2	1	51	29.38		2009-08-17	11	25.02	2.5	40.25	0	1
159	2010-02-22	neutral				2011-01-03	1	0	0	1	1	3	1	52	29.67		2009-08-18	11	25.1	2.5	40.25	0	0
160	2010-02-25	positive				2011-01-04	7	0	3	4	1	3	4	53	29.88		2009-08-19	11	25.38	2.5	41.5833	0	1.33333
161	2010-02-28	neutral				2011-01-05	15	2	8	5	0	2	8	53	29.98		2009-08-20	11	25.54	2.75	42.2083	0.25	0.625
162	2010-03-01	neutral				2011-01-06	1	0	1	0	0	2	1	53	29.15		2009-08-21	11	26	2.75	42.2083	0	0
163	2010-03-01	neutral				2011-01-09	1	0	1	0	0	2	1	53	28.85		2009-08-24	12	26.14	2.75	42.2083	0	0
164	2010-03-04	positive				2011-01-10	1	0	1	0	0	2	1	53	28.34		2009-08-25	12	26.3	2.75	42.2083	0	0
165	2010-03-04	neutral				2011-01-11	1	0	1	0	0	2	1	53	27.91		2009-08-26	12	26.51	2.75	42.2083	0	0
166	2010-03-04	positive				2011-01-13	2	0	2	0	0	2	2	53	28.08		2009-08-27	12	26.42	2.75	42.2083	0	0
167	2010-03-05	positive				2011-01-14	1	0	0	1	1	3	1	54	28.43		2009-08-28	12	26.21	2.75	42.2083	0	0
168	2010-03-08	neutral				2011-02-16	1	1	0	0	-1	1	1	53	28.3		2009-08-31	12	26.05	2.75	42.2083	0	0
169	2010-03-09	neutral				2011-03-21	2	0	1	1	0	2	1	53	28.26		2009-09-01	12	25.36	2.75	43.2083	0	1
170	2010-03-09	neutral				2011-03-22	1	0	1	0	0	2	1	53	28.1		2009-09-02	12	25.37	2.75	43.2083	0	0
171	2010-03-10	positive				2011-04-20	1	0	0	1	1	3	1	54	30.13		2009-09-03	12	25.15	2.75	43.2083	0	0
172	2010-03-11	positive				2011-04-25	1	0	1	0	0	2	1	54	30.55		2009-09-04	12	25.51	2.75	43.2083	0	0
173	2010-03-11	neutral				2011-05-08	1	0	0	1	1	3	1	55	31.26		2009-09-08	12	25.75	2.75	43.2083	0	0
174	2010-03-14	positive				2011-06-08	1	0	1	0	0	2	1	55	30.34		2009-09-09	12	25.94	2.75	43.2083	0	0
175	2010-03-15	positive				2011-08-17	1	0	1	0	0	2	1	55	29.17		2009-09-10	12	26.56	2.75	43.2083	0	0
176	2010-03-17	neutral				2011-08-18	7	0	5	2	0	2	5	55	28.46		2009-09-11	12	26.66	2.75	43.6083	0	0.4
177	2010-03-17	positive				2011-08-19	4	1	2	1	0	2	2	55	27.99		2009-09-14	12	26.53	3.25	44.1083	0.5	0.5
178	2010-03-22	positive				2011-10-07	1	0	1	0	0	2	1	55	28.44		2009-09-15	12	26.7	3.25	44.1083	0	0
179	2010-03-22	positive				2011-12-14	9	3	4	2	0	2	4	55	28.81		2009-09-16	12	26.54	4	44.6083	0.75	0.5
180	2010-03-24	neutral				2011-12-15	2	0	0	2	1	3	2	56	28.79		2009-09-17	12	26.37	4	44.6083	0	0
181	2010-03-24	neutral				2011-12-16	2	0	0	2	1	3	2	57	28.85		2009-09-18	12	27.05	4	44.6083	0	0
182	2010-03-24	neutral				2011-12-17	1	0	0	1	1	3	1	58	28.85		2009-09-21	12	26.87	4	44.6083	0	0
183	2010-03-24	neutral				2011-12-19	3	0	0	3	1	3	3	59	28.74		2009-09-22	12	26.5	4	44.6083	0	0
184	2010-03-24	positive				2011-12-20	3	1	0	2	1	3	2	60	29.12		2009-09-23	12	27.13	4	44.6083	0	0
185	2010-03-26	neutral				2011-12-21	1	0	0	1	1	3	1	61	29.3		2009-09-24	12	27.03	4	44.6083	0	0
186	2010-03-26	positive				2011-12-22	1	0	0	1	1	3	1	62	29.66		2009-09-25	12	26.96	4	44.6083	0	0
187	2010-03-29	positive				2011-12-23	2	1	0	1	-1	1	1	61	29.87		2009-09-28	12	27.43	4	44.6083	0	0
188	2010-04-06	neutral				2011-12-27	2	0	1	1	0	2	1	61	30.04		2009-09-29	12	27.2	4	45.6083	0	1
189	2010-04-07	positive				2011-12-28	1	0	0	1	1	3	1	62	29.95		2009-09-30	12	27.01	4	45.6083	0	0
190	2010-04-07	neutral				2011-12-29	1	0	1	0	0	2	1	62	30.17		2009-10-01	12	26.61	4	45.6083	0	0
191	2010-04-09	positive				2011-12-30	2	0	2	0	0	2	2	62	30.24		2009-10-02	12	26.52	4	45.6083	0	0
192	2010-04-16	positive				2012-01-02	1	0	0	1	1	3	1	63	30.24		2009-10-05	12	26.76	4	45.6083	0	0
193	2010-04-19	negative				2012-01-03	2	0	1	1	0	2	1	63	30.38		2009-10-06	12	27.15	4	46.6083	0	1
194	2010-04-20	neutral				2012-01-04	1	0	1	0	0	2	1	63	30.43		2009-10-07	12	26.18	4	46.6083	0	0
195	2010-04-20	neutral				2012-01-05	4	0	1	3	1	3	3	64	30.4		2009-10-08	12	25.94	4	49.6083	0	3
196	2010-04-21	positive				2012-01-06	3	0	2	1	0	2	2	64	29.68		2009-10-09	12	25.66	4	50.1083	0	0.5
197	2010-04-23	positive				2012-01-08	2	0	0	2	1	3	2	65	29.68		2009-10-12	12	25.6	4	50.1083	0	0
198	2010-04-27	positive				2012-01-09	25	0	15	10	0	2	15	65	29.66		2009-10-13	12	25.9	4	50.775	0	0.666667
199	2010-05-05	neutral				2012-01-10	3	0	0	3	1	3	3	66	29.76		2009-10-14	12	25.83	4	50.775	0	0
200	2010-05-06	neutral				2012-01-11	4	0	1	3	1	3	3	67	29.99		2009-10-15	12	25.91	4	53.775	0	3
201	2010-05-10	neutral				2012-01-12	3	0	1	2	1	3	2	68	30.12		2009-10-16	12	25.7	4	55.775	0	2
202	2010-10-06	neutral				2012-01-13	2	0	0	2	1	3	2	69	30.07		2009-10-19	12	26	4	55.775	0	0
203	2010-10-11	neutral				2012-01-17	3	1	1	1	-1	1	1	68	30.25		2009-10-20	12	25.99	5	56.775	1	1
204	2010-10-11	positive				2012-01-20	2	0	0	2	1	3	2	69	30.51		2009-10-21	12	25.94	5	56.775	0	0
205	2010-10-20	neutral				2012-01-23	3	0	2	1	0	2	2	69	30.4		2009-10-22	12	26.1	5	57.275	0	0.5
206	2010-10-26	neutral				2012-01-24	3	0	1	2	1	3	2	70	30.09		2009-10-23	12	25.73	5	59.275	0	2
207	2010-10-28	neutral				2012-01-25	2	0	0	2	1	3	2	71	30.21		2009-10-26	12	25.31	5	59.275	0	0
208	2010-10-28	neutral				2012-01-26	2	0	1	1	0	2	1	71	29.45		2009-10-27	12	25.6	5	60.275	0	1
209	2010-11-01	neutral				2012-01-27	3	0	1	2	1	3	2	72	29.16		2009-10-28	12	26.08	5	62.275	0	2
210	2010-11-02	neutral				2012-01-28	2	0	1	1	0	2	1	72	29.16		2009-10-29	12	26.23	5	63.275	0	1
211	2010-11-07	positive				2012-03-19	1	0	0	1	1	3	1	73	31.65		2009-10-30	12	25.67	5	63.275	0	0
212	2010-11-08	neutral				2012-06-06	5	0	1	4	1	3	4	74	34.56		2009-11-02	12	25.59	5	67.275	0	4
213	2010-11-09	positive				2012-06-07	4	0	4	0	0	2	4	74	34.16		2009-11-03	13	25.36	5	67.275	0	0
214	2010-11-11	positive				2012-06-08	3	0	1	2	1	3	2	75	34.55		2009-11-04	13	25.53	5	69.275	0	2
215	2010-11-15	positive				2012-06-09	1	1	0	0	-1	1	1	74	34.55		2009-11-05	13	25.94	5	69.275	0	0
216	2010-11-15	positive				2012-06-10	1	0	0	1	1	3	1	75	34.55		2009-11-06	13	25.93	5	69.275	0	0
217	2010-11-15	positive				2012-06-11	5	0	3	2	0	2	3	75	34.59		2009-11-09	13	26.34	5	69.9417	0	0.666667
218	2010-11-16	positive				2012-07-06	1	0	1	0	0	2	1	75	35.44		2009-11-10	13	26.36	5	69.9417	0	0
219	2010-11-16	neutral				2012-07-13	3	0	2	1	0	2	2	75	35.35		2009-11-11	14	26.44	5	70.4417	0	0.5
220	2010-11-17	positive				2012-07-16	4	0	3	1	0	2	3	75	35.42		2009-11-12	14	26.29	5	70.775	0	0.333333
221	2010-11-17	neutral				2012-07-17	1	1	0	0	-1	1	1	74	35.82		2009-11-13	14	26.25	5	70.775	0	0
222	2010-11-18	neutral				2012-07-18	2	0	1	1	0	2	1	74	36.19		2009-11-16	15	26.29	5	71.775	0	1
223	2010-11-19	positive				2012-07-19	2	1	0	1	-1	1	1	73	35.48		2009-11-17	15	26.28	5	71.775	0	0
224	2010-11-22	negative				2012-07-20	2	0	1	1	0	2	1	73	35.29		2009-11-18	15	26.31	5	72.775	0	1
225	2010-11-22	neutral				2012-07-22	1	0	0	1	1	3	1	74	35.29		2009-11-19	15	26.11	5	72.775	0	0
226	2010-11-29	positive				2012-07-23	2	0	1	1	0	2	1	74	35.38		2009-11-20	15	26.02	5	73.775	0	1
227	2010-11-30	positive				2012-07-24	2	0	1	1	0	2	1	74	34.63		2009-11-23	15	26.78	5	74.775	0	1
228	2010-12-01	neutral				2012-09-19	1	0	1	0	0	2	1	74	37.76		2009-11-24	15	27.1	5	74.775	0	0
229	2010-12-06	neutral				2012-09-21	1	0	0	1	1	3	1	75	38.08		2009-11-25	16	27.08	5	74.775	0	0
230	2010-12-07	negative				2012-10-15	1	1	0	0	-1	1	1	74	35.21		2009-11-27	17	26.99	5	74.775	0	0
231	2010-12-08	positive				2012-11-12	1	0	1	0	0	2	1	74	33.87		2009-11-30	19	26.94	5	74.775	0	0
232	2010-12-08	positive				2012-12-21	1	0	1	0	0	2	1	74	33.67		2009-12-01	19	27.18	5	74.775	0	0
233	2010-12-09	neutral				2012-12-24	4	0	2	2	0	2	2	74	33.74		2009-12-02	19	27.35	5	75.775	0	1
234	2010-12-20	positive				2012-12-26	2	1	0	1	-1	1	1	73	33.78		2009-12-03	19	27.52	5	75.775	0	0
235	2010-12-27	neutral				2012-12-27	2	0	0	2	1	3	2	74	33.66		2009-12-04	19	27.6	5	75.775	0	0
236	2010-12-27	positive				2012-12-28	2	0	0	2	1	3	2	75	33.32		2009-12-07	20	27.97	5	75.775	0	0
237	2010-12-28	positive				2012-12-31	4	0	0	4	1	3	4	76	33.71		2009-12-08	20	27.61	5	75.775	0	0
238	2010-12-29	positive				2013-01-02	6	0	1	5	1	3	5	77	35		2009-12-09	20	27.56	5	80.775	0	5
239	2010-12-30	positive				2013-01-03	3	0	1	2	1	3	2	78	35.02		2009-12-10	20	27.76	5	82.775	0	2
240	2011-01-02	neutral				2013-01-04	5	1	1	3	1	3	3	79	35.23		2009-12-11	21	28.01	6	85.775	1	3
241	2011-01-02	positive				2013-01-05	1	0	0	1	1	3	1	80	35.23		2009-12-14	21	28.05	6	85.775	0	0
242	2011-01-03	positive				2013-01-06	5	0	2	3	1	3	3	81	35.23		2009-12-15	21	27.6	6	87.275	0	1.5
243	2011-01-04	positive				2013-01-07	2	0	0	2	1	3	2	82	35.39		2009-12-16	20	27.52	6	87.275	0	0
244	2011-01-04	positive				2013-01-10	1	0	1	0	0	2	1	82	34.37		2009-12-17	20	27.22	6	87.275	0	0
245	2011-01-04	neutral				2013-01-15	1	0	1	0	0	2	1	82	33.76		2009-12-18	20	27.32	6	87.275	0	0
246	2011-01-04	neutral				2013-01-16	11	3	3	5	1	3	5	83	33.26		2009-12-21	20	27.54	7	88.9417	1	1.66667
247	2011-01-04	neutral				2013-01-17	7	1	2	4	1	3	4	84	33.2		2009-12-22	20	27.9	7.5	90.9417	0.5	2
248	2011-01-04	positive				2013-02-05	1	0	0	1	1	3	1	85	35.35		2009-12-23	20	28.04	7.5	90.9417	0	0
249	2011-01-04	positive				2013-02-08	7	0	4	3	0	2	4	85	35.27		2009-12-24	20	28.1	7.5	91.6917	0	0.75
250	2011-01-05	negative				2013-02-09	4	1	2	1	0	2	2	85	35.27		2009-12-28	20	28.33	8	92.1917	0.5	0.5
251	2011-01-05	neutral				2013-02-10	4	0	2	2	0	2	2	85	35.27		2009-12-29	20	28.34	8	93.1917	0	1
252	2011-01-05	positive				2013-02-11	3	0	2	1	0	2	2	85	35.23		2009-12-30	20	28.32	8	93.6917	0	0.5
253	2011-01-05	positive				2013-02-12	1	0	1	0	0	2	1	85	35.6		2009-12-31	20	28.03	8	93.6917	0	0
254	2011-01-05	neutral				2013-02-14	1	0	1	0	0	2	1	85	35.29		2010-01-04	20	28.58	8	93.6917	0	0
255	2011-01-05	neutral				2013-02-15	1	0	1	0	0	2	1	85	35.36		2010-01-05	20	28.44	8	93.6917	0	0
256	2011-01-05	neutral				2013-02-19	2	0	0	2	1	3	2	86	35.67		2010-01-06	20	27.61	8	93.6917	0	0
257	2011-01-05	positive				2013-02-20	7	0	3	4	1	3	4	87	35.47		2010-01-07	21	27.3	8	95.025	0	1.33333
258	2011-01-05	positive				2013-02-21	7	1	3	3	0	2	3	87	35.43		2010-01-08	21	27.1	8.33333	96.025	0.333333	1
259	2011-01-05	neutral				2013-02-22	4	0	0	4	1	3	4	88	35.68		2010-01-11	22	26.97	8.33333	96.025	0	0
260	2011-01-05	neutral				2013-02-25	13	3	6	4	0	2	6	88	35.19		2010-01-12	23	26.96	8.83333	96.6917	0.5	0.666667
261	2011-01-05	neutral				2013-02-26	9	0	3	6	1	3	6	89	35.49		2010-01-13	23	26.64	8.83333	98.6917	0	2
262	2011-01-05	negative				2013-02-27	9	0	4	5	1	3	5	90	35.85		2010-01-14	23	26.19	8.83333	99.9417	0	1.25
263	2011-01-05	neutral				2013-02-28	6	1	2	3	1	3	3	91	35.91		2010-01-15	24	25.79	9.33333	101.442	0.5	1.5
264	2011-01-05	positive				2013-03-22	3	0	1	2	1	3	2	92	36.43		2010-01-19	24	26.2	9.33333	103.442	0	2
265	2011-01-06	neutral				2013-03-23	5	0	3	2	0	2	3	92	36.43		2010-01-20	24	25.83	9.33333	104.108	0	0.666667
266	2011-01-09	neutral				2013-03-24	3	0	2	1	0	2	2	92	36.43		2010-01-21	24	25.67	9.33333	104.608	0	0.5
267	2011-01-10	neutral				2013-03-25	13	0	4	9	1	3	9	93	36.39		2010-01-22	24	25.39	9.33333	106.858	0	2.25
268	2011-01-11	neutral				2013-03-26	8	0	4	4	0	2	4	93	36.74		2010-01-25	25	25.58	9.33333	107.858	0	1
269	2011-01-13	neutral				2013-03-27	4	0	2	2	0	2	2	93	36.62		2010-01-26	25	25.33	9.33333	108.858	0	1
270	2011-01-13	neutral				2013-03-28	5	0	3	2	0	2	3	93	36.69		2010-01-27	25	25.62	9.33333	109.525	0	0.666667
271	2011-01-14	positive				2013-03-29	5	1	2	2	0	2	2	93	36.69		2010-01-28	25	25.54	9.83333	110.525	0.5	1
272	2011-02-16	negative				2013-03-30	4	1	0	3	1	3	3	94	36.69		2010-01-29	26	25.36	9.83333	110.525	0	0
273	2011-03-21	neutral				2013-04-01	8	0	0	8	1	3	8	95	37.25		2010-02-01	26	25.38	9.83333	110.525	0	0
274	2011-03-21	positive				2013-04-02	1	0	1	0	0	2	1	95	37.57		2010-02-02	27	25.69	9.83333	110.525	0	0
275	2011-03-22	neutral				2013-04-26	1	0	1	0	0	2	1	95	37.04		2010-02-03	27	25.58	9.83333	110.525	0	0
276	2011-04-20	positive				2013-05-21	1	0	0	1	1	3	1	96	36.94		2010-02-04	27	25.03	9.83333	110.525	0	0
277	2011-04-25	neutral				2013-06-07	1	0	0	1	1	3	1	97	35.45		2010-02-05	27	25.24	9.83333	110.525	0	0
278	2011-05-08	positive				2013-06-09	1	0	1	0	0	2	1	97	35.45		2010-02-08	27	24.98	9.83333	110.525	0	0
279	2011-06-08	neutral				2013-08-08	1	0	1	0	0	2	1	97	35.29		2010-02-09	27	25.26	9.83333	110.525	0	0
280	2011-08-17	neutral				2013-08-18	1	0	1	0	0	2	1	97	34.18		2010-02-10	27	25.12	9.83333	110.525	0	0
281	2011-08-18	neutral				2013-10-01	1	0	0	1	1	3	1	98	34.06		2010-02-11	28	25.19	9.83333	110.525	0	0
282	2011-08-18	neutral				2013-10-09	1	1	0	0	-1	1	1	97	33.75		2010-02-12	28	25.07	9.83333	110.525	0	0
283	2011-08-18	neutral				2013-11-14	1	0	0	1	1	3	1	98	35.16		2010-02-16	28	25.32	9.83333	110.525	0	0
284	2011-08-18	positive				2013-12-31	27	5	4	18	1	3	18	99	35.16		2010-02-17	29	25.4	11.0833	115.025	1.25	4.5
285	2011-08-18	neutral				2014-01-01	26	7	8	11	1	3	11	100	35.16		2010-02-18	29	25.24	11.9583	116.4	0.875	1.375
286	2011-08-18	positive				2014-01-02	46	7	17	22	1	3	22	101	34.95		2010-02-19	29	25.1	12.3701	117.694	0.411765	1.29412
287	2011-08-18	neutral				2014-01-03	38	8	4	26	1	3	26	102	34.8		2010-02-22	29	25.02	14.3701	124.194	2	6.5
288	2011-08-19	neutral				2014-01-04	20	8	6	6	-1	1	8	101	34.8		2010-02-23	29	24.83	15.7034	125.194	1.33333	1
289	2011-08-19	negative				2014-01-05	26	5	12	9	0	2	12	101	34.8		2010-02-24	29	24.91	16.1201	125.944	0.416667	0.75
290	2011-08-19	neutral				2014-01-06	60	7	24	29	1	3	29	102	34.96		2010-02-25	30	24.77	16.4118	127.152	0.291667	1.20833
291	2011-08-19	positive				2014-01-07	3	0	1	2	1	3	2	103	34.95		2010-02-26	30	24.81	16.4118	129.152	0	2
292	2011-10-07	neutral				2014-01-08	1	1	0	0	-1	1	1	102	34.24		2010-03-01	30	25	16.4118	129.152	0	0
293	2011-12-14	neutral				2014-01-09	2	0	2	0	0	2	2	102	33.54		2010-03-02	30	24.88	16.4118	129.152	0	0
294	2011-12-14	negative				2014-01-16	1	0	1	0	0	2	1	102	33.96		2010-03-03	30	24.89	16.4118	129.152	0	0
295	2011-12-14	neutral				2014-01-25	4	0	4	0	0	2	4	102	33.42		2010-03-04	31	24.96	16.4118	129.152	0	0
296	2011-12-14	positive				2014-01-26	8	0	5	3	0	2	5	102	33.42		2010-03-05	32	24.99	16.4118	129.752	0	0.6
297	2011-12-14	neutral				2014-01-27	1	0	1	0	0	2	1	102	33.51		2010-03-08	32	25.28	16.4118	129.752	0	0
298	2011-12-14	positive				2014-02-09	1	0	0	1	1	3	1	103	32.3		2010-03-09	32	25.56	16.4118	129.752	0	0
299	2011-12-14	neutral				2014-02-11	1	0	1	0	0	2	1	103	32.95		2010-03-10	33	25.52	16.4118	129.752	0	0
300	2011-12-14	negative				2014-03-15	1	0	0	1	1	3	1	104	32.49		2010-03-11	33	25.6	16.4118	129.752	0	0
301	2011-12-14	negative				2014-03-17	1	0	1	0	0	2	1	104	32.89		2010-03-12	33	25.62	16.4118	129.752	0	0
302	2011-12-15	positive				2014-03-18	1	0	0	1	1	3	1	105	32.98		2010-03-15	35	25.78	16.4118	129.752	0	0
303	2011-12-15	positive				2014-03-23	1	0	1	0	0	2	1	105	34.3		2010-03-16	35	25.85	16.4118	129.752	0	0
304	2011-12-16	positive				2014-04-02	1	0	0	1	1	3	1	106	35.37		2010-03-17	35	25.9	16.4118	129.752	0	0
305	2011-12-16	positive				2014-05-19	3	0	2	1	0	2	2	106	36.38		2010-03-18	35	26.06	16.4118	130.252	0	0.5
306	2011-12-17	positive				2014-05-22	1	0	1	0	0	2	1	106	35.38		2010-03-19	35	26.24	16.4118	130.252	0	0
307	2011-12-19	positive				2014-06-09	1	0	1	0	0	2	1	106	35.01		2010-03-22	36	26.4	16.4118	130.252	0	0
308	2011-12-19	positive				2014-06-13	1	0	1	0	0	2	1	106	35.03		2010-03-23	36	26.55	16.4118	130.252	0	0
309	2011-12-19	positive				2014-06-14	10	0	3	7	1	3	7	107	35.03		2010-03-24	36	26.26	16.4118	132.586	0	2.33333
310	2011-12-20	positive				2014-06-15	21	0	8	13	1	3	13	108	35.03		2010-03-25	36	26.15	16.4118	134.211	0	1.625
311	2011-12-20	negative				2014-06-16	9	1	2	6	1	3	6	109	34.98		2010-03-26	36	26.24	16.9118	137.211	0.5	3
312	2011-12-20	positive				2014-06-18	2	0	1	1	0	2	1	109	35.2		2010-03-29	37	26.51	16.9118	138.211	0	1
313	2011-12-21	positive				2014-06-19	1	0	1	0	0	2	1	109	35.36		2010-03-30	37	25.95	16.9118	138.211	0	0
314	2011-12-22	positive				2014-06-24	1	0	1	0	0	2	1	109	35.29		2010-03-31	37	25.84	16.9118	138.211	0	0
315	2011-12-23	positive				2014-06-27	1	0	1	0	0	2	1	109	35.41		2010-04-01	37	26.11	16.9118	138.211	0	0
316	2011-12-23	negative				2014-07-01	1	0	0	1	1	3	1	110	35.48		2010-04-05	37	26.31	16.9118	138.211	0	0
317	2011-12-27	positive				2014-07-02	1	0	1	0	0	2	1	110	35.67		2010-04-06	37	26.31	16.9118	138.211	0	0
318	2011-12-27	neutral				2014-07-03	1	0	0	1	1	3	1	111	35.84		2010-04-07	37	25.65	16.9118	138.211	0	0
319	2011-12-28	positive				2014-07-07	1	0	0	1	1	3	1	112	36.02		2010-04-08	37	26.02	16.9118	138.211	0	0
320	2011-12-29	neutral				2014-07-08	1	0	1	0	0	2	1	112	35.56		2010-04-09	38	26.44	16.9118	138.211	0	0
321	2011-12-30	neutral				2014-07-09	1	0	0	1	1	3	1	113	35.65		2010-04-12	38	26.38	16.9118	138.211	0	0
322	2011-12-30	neutral				2014-07-10	8	1	1	6	1	3	6	114	35.7		2010-04-13	38	26.2	17.9118	144.211	1	6
323	2012-01-02	positive				2014-07-11	1	0	0	1	1	3	1	115	35.76		2010-04-14	38	26.24	17.9118	144.211	0	0
324	2012-01-03	neutral				2014-07-23	1	0	0	1	1	3	1	116	35.88		2010-04-15	38	26.24	17.9118	144.211	0	0
325	2012-01-03	positive				2014-07-25	1	0	1	0	0	2	1	116	35.54		2010-04-16	39	25.93	17.9118	144.211	0	0
326	2012-01-04	neutral				2014-07-31	1	0	0	1	1	3	1	117	35.59		2010-04-19	38	26.38	17.9118	144.211	0	0
327	2012-01-05	neutral				2014-09-17	1	0	0	1	1	3	1	118	35.02		2010-04-20	38	26.66	17.9118	144.211	0	0
328	2012-01-05	positive				2014-10-06	1	1	0	0	-1	1	1	117	35.49		2010-04-21	39	26.34	17.9118	144.211	0	0
329	2012-01-05	positive				2014-10-08	1	0	1	0	0	2	1	117	35.15		2010-04-22	39	26.27	17.9118	144.211	0	0
330	2012-01-05	positive				2014-11-09	1	0	1	0	0	2	1	117	34.91		2010-04-23	40	26.25	17.9118	144.211	0	0
331	2012-01-06	neutral				2014-11-12	1	0	0	1	1	3	1	118	35.4		2010-04-26	40	26.27	17.9118	144.211	0	0
332	2012-01-06	positive				2014-11-20	1	1	0	0	-1	1	1	117	35.28		2010-04-27	41	25.95	17.9118	144.211	0	0
333	2012-01-06	neutral				2014-11-26	1	0	0	1	1	3	1	118	35.13		2010-04-28	41	25.91	17.9118	144.211	0	0
334	2012-01-08	positive				2014-12-26	1	0	1	0	0	2	1	118	34.17		2010-04-29	41	26.14	17.9118	144.211	0	0
335	2012-01-08	positive				2014-12-30	4	0	1	3	1	3	3	119	34.08		2010-04-30	41	26.06	17.9118	147.211	0	3
336	2012-01-09	positive				2014-12-31	10	0	3	7	1	3	7	120	33.59		2010-05-03	41	26.28	17.9118	149.544	0	2.33333
337	2012-01-09	positive				2015-01-01	2	0	1	1	0	2	1	120	33.59		2010-05-04	41	25.9	17.9118	150.544	0	1
338	2012-01-09	neutral				2015-01-06	1	0	1	0	0	2	1	120	33.6		2010-05-05	41	25.77	17.9118	150.544	0	0
339	2012-01-09	positive				2015-01-11	3	0	1	2	1	3	2	121	33.4		2010-05-06	41	25.14	17.9118	152.544	0	2
340	2012-01-09	neutral				2015-01-12	17	0	8	9	1	3	9	122	33.49		2010-05-07	41	25.1	17.9118	153.669	0	1.125
341	2012-01-09	positive				2015-03-08	1	0	1	0	0	2	1	122	33.48		2010-05-10	41	25.67	17.9118	153.669	0	0
342	2012-01-09	positive				2015-03-16	1	0	1	0	0	2	1	122	33.06		2010-05-11	41	25.64	17.9118	153.669	0	0
343	2012-01-09	neutral				2015-03-18	1	0	1	0	0	2	1	122	33.59		2010-05-12	41	25.82	17.9118	153.669	0	0
344	2012-01-09	neutral				2015-03-26	1	1	0	0	-1	1	1	121	32.82		2010-05-13	41	25.74	17.9118	153.669	0	0
345	2012-01-09	neutral				2015-04-22	2	0	2	0	0	2	2	121	32.86		2010-05-14	41	25.4	17.9118	153.669	0	0
346	2012-01-09	neutral				2015-04-23	1	0	1	0	0	2	1	121	34.23		2010-05-17	41	25.77	17.9118	153.669	0	0
347	2012-01-09	neutral				2015-05-04	1	0	0	1	1	3	1	122	34.53		2010-05-18	41	25.59	17.9118	153.669	0	0
348	2012-01-09	neutral				2015-06-22	1	0	1	0	0	2	1	122	35.04		2010-05-19	41	25.57	17.9118	153.669	0	0
349	2012-01-09	neutral				2015-07-12	1	0	1	0	0	2	1	122	34.65		2010-05-20	41	24.96	17.9118	153.669	0	0
350	2012-01-09	neutral				2015-08-07	1	0	1	0	0	2	1	122	34.21		2010-05-21	41	24.85	17.9118	153.669	0	0
351	2012-01-09	neutral				2015-08-15	1	0	0	1	1	3	1	123	34.05		2010-05-24	41	24.43	17.9118	153.669	0	0
352	2012-01-09	neutral				2015-09-20	3	0	2	1	0	2	2	123	32.55		2010-05-25	41	24.32	17.9118	154.169	0	0.5
353	2012-01-09	neutral				2015-09-21	5	1	0	4	1	3	4	124	32.56		2010-05-26	41	24.13	17.9118	154.169	0	0
354	2012-01-09	positive				2015-09-22	30	1	6	23	1	3	23	125	32.27		2010-05-27	41	24.63	18.0784	158.002	0.166667	3.83333
355	2012-01-09	neutral				2015-09-23	19	1	4	14	1	3	14	126	32.2		2010-05-28	41	24.3	18.3284	161.502	0.25	3.5
356	2012-01-09	positive				2015-09-24	1	0	1	0	0	2	1	126	32.11		2010-06-01	41	24.33	18.3284	161.502	0	0
357	2012-01-09	positive				2015-10-29	1	0	0	1	1	3	1	127	33.55		2010-06-02	41	24.78	18.3284	161.502	0	0
358	2012-01-09	neutral				2015-11-06	1	0	1	0	0	2	1	127	33.16		2010-06-03	41	24.8	18.3284	161.502	0	0
359	2012-01-09	positive				2015-11-18	1	0	1	0	0	2	1	127	33.54		2010-06-04	41	24.17	18.3284	161.502	0	0
360	2012-01-09	positive				2015-12-14	1	0	1	0	0	2	1	127	33.6		2010-06-07	41	24.32	18.3284	161.502	0	0
361	2012-01-10	positive				2015-12-15	3	0	1	2	1	3	2	128	33.81		2010-06-08	41	24.97	18.3284	163.502	0	2
362	2012-01-10	positive				2015-12-16	11	0	3	8	1	3	8	129	34.4		2010-06-09	41	24.9	18.3284	166.169	0	2.66667
363	2012-01-10	positive				2015-12-17	1	0	1	0	0	2	1	129	34.03		2010-06-10	41	25.44	18.3284	166.169	0	0
364	2012-01-11	positive				2015-12-27	3	0	0	3	1	3	3	130	34.66		2010-06-11	41	25.29	18.3284	166.169	0	0
365	2012-01-11	neutral				2015-12-28	1	0	1	0	0	2	1	130	34.76		2010-06-14	41	25.17	18.3284	166.169	0	0
366	2012-01-11	positive				2015-12-29	5	1	0	4	1	3	4	131	34.93		2010-06-15	41	25.54	18.3284	166.169	0	0
367	2012-01-11	positive				2015-12-30	3	0	1	2	1	3	2	132	34.74		2010-06-16	41	25.52	18.3284	168.169	0	2
368	2012-01-12	positive				2015-12-31	8	1	2	5	1	3	5	133	34.41		2010-06-17	41	25.57	18.8284	170.669	0.5	2.5
369	2012-01-12	positive				2016-01-01	4	0	0	4	1	3	4	134	34.41		2010-06-18	41	25.43	18.8284	170.669	0	0
370	2012-01-12	neutral				2016-01-02	1	0	0	1	1	3	1	135	34.41		2010-06-21	41	25.44	18.8284	170.669	0	0
371	2012-01-13	positive				2016-01-03	4	0	0	4	1	3	4	136	34.41		2010-06-22	41	25.36	18.8284	170.669	0	0
372	2012-01-13	positive				2016-01-04	3	1	1	1	-1	1	1	135	34.35		2010-06-23	41	25.44	19.8284	171.669	1	1
373	2012-01-17	neutral				2016-01-05	11	0	2	9	1	3	9	136	34.59		2010-06-24	41	25.05	19.8284	176.169	0	4.5
374	2012-01-17	positive				2016-01-06	4	0	1	3	1	3	3	137	34.06		2010-06-25	41	24.79	19.8284	179.169	0	3
375	2012-01-17	negative				2016-01-07	11	0	2	9	1	3	9	138	33.51		2010-06-28	41	24.95	19.8284	183.669	0	4.5
376	2012-01-20	positive				2016-01-08	4	0	1	3	1	3	3	139	33.54		2010-06-29	41	24.46	19.8284	186.669	0	3
377	2012-01-20	positive				2016-01-09	3	0	1	2	1	3	2	140	33.54		2010-06-30	41	24.19	19.8284	188.669	0	2
378	2012-01-23	neutral				2016-01-10	5	0	1	4	1	3	4	141	33.54		2010-07-01	41	24.34	19.8284	192.669	0	4
379	2012-01-23	neutral				2016-01-11	5	0	2	3	1	3	3	142	33.95		2010-07-02	41	24.29	19.8284	194.169	0	1.5
380	2012-01-23	positive				2016-01-12	9	1	1	7	1	3	7	143	33.9		2010-07-06	41	24.41	20.8284	201.169	1	7
381	2012-01-24	positive				2016-01-13	6	0	2	4	1	3	4	144	33.74		2010-07-07	41	24.33	20.8284	203.169	0	2
382	2012-01-24	neutral				2016-01-14	8	1	5	2	0	2	5	144	34.3		2010-07-08	41	24.57	21.0284	203.569	0.2	0.4
383	2012-01-24	positive				2016-01-15	1	0	0	1	1	3	1	145	33.99		2010-07-09	41	24.83	21.0284	203.569	0	0
384	2012-01-25	positive				2016-01-25	1	0	1	0	0	2	1	145	35		2010-07-12	41	24.84	21.0284	203.569	0	0
385	2012-01-25	positive				2016-01-30	1	0	1	0	0	2	1	145	36.06		2010-07-13	41	24.95	21.0284	203.569	0	0
386	2012-01-26	positive				2016-02-03	1	0	1	0	0	2	1	145	36.72		2010-07-14	41	24.96	21.0284	203.569	0	0
387	2012-01-26	neutral				2016-02-07	1	0	0	1	1	3	1	146	36.88		2010-07-15	41	25	21.0284	203.569	0	0
388	2012-01-27	positive				2016-03-04	1	0	1	0	0	2	1	146	37.93		2010-07-16	41	24.69	21.0284	203.569	0	0
389	2012-01-27	positive				2016-03-08	1	0	0	1	1	3	1	147	38.09		2010-07-19	41	24.88	21.0284	203.569	0	0
390	2012-01-27	neutral				2016-04-06	1	0	1	0	0	2	1	147	38.64		2010-07-20	41	24.79	21.0284	203.569	0	0
391	2012-01-28	positive				2016-04-18	3	0	2	1	0	2	2	147	38.65		2010-07-21	41	24.92	21.0284	204.069	0	0.5
392	2012-01-28	neutral				2016-04-22	3	0	1	2	1	3	2	148	38.07		2010-07-22	41	25.51	21.0284	206.069	0	2
393	2012-03-19	positive				2016-04-23	1	0	0	1	1	3	1	149	38.07		2010-07-23	41	25.54	21.0284	206.069	0	0
394	2012-06-06	positive				2016-04-24	2	0	0	2	1	3	2	150	38.07		2010-07-26	41	25.96	21.0284	206.069	0	0
395	2012-06-06	positive				2016-04-25	2	0	1	1	0	2	1	150	38.21		2010-07-27	41	26.15	21.0284	207.069	0	1
396	2012-06-06	positive				2016-05-23	1	0	1	0	0	2	1	150	38.32		2010-07-28	41	26.2	21.0284	207.069	0	0
397	2012-06-06	positive				2016-06-06	1	0	1	0	0	2	1	150	39.34		2010-07-29	41	26.02	21.0284	207.069	0	0
398	2012-06-06	neutral				2016-07-20	1	1	0	0	-1	1	1	149	42.71		2010-07-30	41	25.94	21.0284	207.069	0	0
399	2012-06-07	neutral				2016-09-21	1	0	1	0	0	2	1	149	40.57		2010-08-02	41	26.59	21.0284	207.069	0	0
400	2012-06-07	neutral				2016-10-24	5	0	0	5	1	3	5	150	36.86		2010-08-03	41	26.69	21.0284	207.069	0	0
401	2012-06-07	neutral				2016-10-25	1	0	0	1	1	3	1	151	36.7		2010-08-04	41	26.64	21.0284	207.069	0	0
402	2012-06-07	neutral				2016-10-26	1	0	1	0	0	2	1	151	36.43		2010-08-05	41	26.74	21.0284	207.069	0	0
403	2012-06-08	positive				2016-10-27	3	0	1	2	1	3	2	152	36.52		2010-08-06	41	26.54	21.0284	209.069	0	2
404	2012-06-08	positive				2016-10-28	6	0	2	4	1	3	4	153	36.51		2010-08-09	41	26.86	21.0284	211.069	0	2
405	2012-06-08	neutral				2016-10-29	2	0	1	1	0	2	1	153	36.51		2010-08-10	41	27.01	21.0284	212.069	0	1
406	2012-06-09	negative				2016-10-30	1	1	0	0	-1	1	1	152	36.51		2010-08-11	41	26.55	21.0284	212.069	0	0
407	2012-06-10	positive				2016-10-31	2	0	1	1	0	2	1	152	36.79		2010-08-12	41	26.66	21.0284	213.069	0	1
408	2012-06-11	neutral				2016-11-01	5	1	0	4	1	3	4	153	36.56		2010-08-13	41	26.72	21.0284	213.069	0	0
409	2012-06-11	positive				2016-11-02	9	0	6	3	0	2	6	153	36.37		2010-08-16	41	26.65	21.0284	213.569	0	0.5
410	2012-06-11	neutral				2016-11-03	1	0	1	0	0	2	1	153	36.63		2010-08-17	41	26.97	21.0284	213.569	0	0
411	2012-06-11	neutral				2016-11-04	5	1	3	1	0	2	3	153	36.5		2010-08-18	41	27.28	21.3618	213.902	0.333333	0.333333
412	2012-06-11	positive				2016-11-05	1	1	0	0	-1	1	1	152	36.5		2010-08-19	41	26.97	21.3618	213.902	0	0
413	2012-07-06	neutral				2016-11-06	4	0	0	4	1	3	4	153	36.5		2010-08-20	41	26.45	21.3618	213.902	0	0
414	2012-07-13	neutral				2016-11-07	4	2	1	1	-1	1	2	152	36.81		2010-08-23	41	26.49	23.3618	214.902	2	1
415	2012-07-13	positive				2016-11-08	4	0	3	1	0	2	3	152	36.99		2010-08-24	41	26.72	23.3618	215.236	0	0.333333
416	2012-07-13	neutral				2016-11-09	1	0	0	1	1	3	1	153	37.44		2010-08-25	41	26.89	23.3618	215.236	0	0
417	2012-07-16	neutral				2016-11-10	3	1	1	1	-1	1	1	152	36.57		2010-08-26	41	26.7	24.3618	216.236	1	1
418	2012-07-16	neutral				2016-11-16	1	0	1	0	0	2	1	152	37.15		2010-08-27	41	26.94	24.3618	216.236	0	0
419	2012-07-16	positive				2016-11-27	1	0	1	0	0	2	1	152	39.21		2010-08-30	41	26.63	24.3618	216.236	0	0
420	2012-07-16	neutral				2016-12-24	3	0	3	0	0	2	3	152	42.73		2010-08-31	41	27.03	24.3618	216.236	0	0
421	2012-07-17	negative				2016-12-25	4	0	1	3	1	3	3	153	42.73		2010-09-01	41	27.35	24.3618	219.236	0	3
422	2012-07-18	neutral				2016-12-27	5	0	2	3	1	3	3	154	42.65		2010-09-02	41	27.4	24.3618	220.736	0	1.5
423	2012-07-18	positive				2016-12-28	7	1	1	5	1	3	5	155	42.52		2010-09-03	41	27.44	25.3618	225.736	1	5
424	2012-07-19	positive				2016-12-29	7	0	2	5	1	3	5	156	42.66		2010-09-07	41	27.27	25.3618	228.236	0	2.5
425	2012-07-19	negative				2016-12-30	10	0	4	6	1	3	6	157	42.53		2010-09-08	41	27.39	25.3618	229.736	0	1.5
426	2012-07-20	neutral				2016-12-31	5	0	1	4	1	3	4	158	42.53		2010-09-09	41	27.81	25.3618	233.736	0	4
427	2012-07-20	positive				2017-01-01	6	0	2	4	1	3	4	159	42.53		2010-09-10	41	27.83	25.3618	235.736	0	2
428	2012-07-22	positive				2017-01-02	3	0	0	3	1	3	3	160	42.53		2010-09-13	41	27.93	25.3618	235.736	0	0
429	2012-07-23	neutral				2017-01-03	5	0	2	3	1	3	3	161	43.02		2010-09-14	41	27.93	25.3618	237.236	0	1.5
430	2012-07-23	positive				2017-01-04	4	0	1	3	1	3	3	162	42.77		2010-09-15	41	28.01	25.3618	240.236	0	3
431	2012-07-24	neutral				2017-01-31	4	0	1	3	1	3	3	163	42.16		2010-09-16	41	28.11	25.3618	243.236	0	3
432	2012-07-24	positive				2017-02-01	13	0	4	9	1	3	9	164	42.06		2010-09-17	41	28.17	25.3618	245.486	0	2.25
433	2012-09-19	neutral				2017-02-02	1	0	0	1	1	3	1	165	41.18		2010-09-20	41	28.54	25.3618	245.486	0	0
434	2012-09-21	positive				2017-03-31	1	0	1	0	0	2	1	165	41.55		2010-09-21	41	28.61	25.3618	245.486	0	0
435	2012-10-15	negative				2017-04-06	1	0	1	0	0	2	1	165	40.6		2010-09-22	41	28.59	25.3618	245.486	0	0
436	2012-11-12	neutral				2017-04-10	1	0	1	0	0	2	1	165	40.38		2010-09-23	41	28.51	25.3618	245.486	0	0
437	2012-12-21	neutral				2017-04-29	1	0	1	0	0	2	1	165	39.63		2010-09-24	41	28.58	25.3618	245.486	0	0
438	2012-12-24	neutral				2017-04-30	1	0	1	0	0	2	1	165	39.63		2010-09-27	41	28.87	25.3618	245.486	0	0
439	2012-12-24	positive				2017-06-01	1	0	0	1	1	3	1	166	38.87		2010-09-28	41	28.92	25.3618	245.486	0	0
440	2012-12-24	neutral				2017-06-30	1	0	1	0	0	2	1	166	37.73		2010-09-29	41	28.71	25.3618	245.486	0	0
441	2012-12-24	positive				2017-08-03	1	0	0	1	1	3	1	167	38.28		2010-09-30	41	28.6	25.3618	245.486	0	0
442	2012-12-26	positive				2017-08-16	1	0	1	0	0	2	1	167	38.23		2010-10-01	41	28.81	25.3618	245.486	0	0
443	2012-12-26	negative				2017-08-22	1	0	1	0	0	2	1	167	37.98		2010-10-04	41	28.86	25.3618	245.486	0	0
444	2012-12-27	positive				2017-08-29	1	0	0	1	1	3	1	168	37.85		2010-10-05	41	29.36	25.3618	245.486	0	0
445	2012-12-27	positive				2017-09-13	1	0	0	1	1	3	1	169	36.55		2010-10-06	41	28.62	25.3618	245.486	0	0
446	2012-12-28	positive				2017-09-20	5	1	2	2	0	2	2	169	38.43		2010-10-07	41	28.25	25.8618	246.486	0.5	1
447	2012-12-28	positive				2017-09-21	11	1	4	6	1	3	6	170	38.22		2010-10-08	41	28.22	26.1118	247.986	0.25	1.5
448	2012-12-31	positive				2017-09-22	28	3	12	13	1	3	13	171	38.59		2010-10-11	41	28.32	26.3618	249.069	0.25	1.08333
449	2012-12-31	positive				2017-09-23	9	1	4	4	0	2	4	171	38.59		2010-10-12	41	28.39	26.6118	250.069	0.25	1
450	2012-12-31	positive				2017-09-24	17	2	9	6	0	2	9	171	38.59		2010-10-13	41	28.47	26.834	250.736	0.222222	0.666667
451	2012-12-31	positive				2017-09-25	17	1	4	12	1	3	12	172	39.12		2010-10-14	41	28.5	27.084	253.736	0.25	3
452	2013-01-02	positive				2017-09-26	26	3	10	13	1	3	13	173	38.72		2010-10-15	41	28.33	27.384	255.036	0.3	1.3
453	2013-01-02	neutral				2017-09-27	9	1	3	5	1	3	5	174	38.77		2010-10-18	41	28.62	27.7173	256.702	0.333333	1.66667
454	2013-01-02	positive				2017-10-04	1	0	1	0	0	2	1	174	39.5		2010-10-19	41	28.21	27.7173	256.702	0	0
455	2013-01-02	positive				2017-10-06	1	0	0	1	1	3	1	175	38.59		2010-10-20	41	28.61	27.7173	256.702	0	0
456	2013-01-02	positive				2017-10-13	7	0	3	4	1	3	4	176	35.7		2010-10-21	41	28.34	27.7173	258.036	0	1.33333
457	2013-01-02	positive				2017-10-14	9	1	4	4	0	2	4	176	35.7		2010-10-22	41	28.29	27.9673	259.036	0.25	1
458	2013-01-03	positive				2017-10-23	1	0	1	0	0	2	1	176	35.25		2010-10-25	41	28.36	27.9673	259.036	0	0
459	2013-01-03	positive				2017-11-07	1	0	0	1	1	3	1	177	33.07		2010-10-26	41	28.31	27.9673	259.036	0	0
460	2013-01-03	neutral				2017-11-12	1	1	0	0	-1	1	1	176	34.22		2010-10-27	41	28.35	27.9673	259.036	0	0
461	2013-01-04	neutral				2017-11-13	1	0	0	1	1	3	1	177	34.17		2010-10-28	41	28.5	27.9673	259.036	0	0
462	2013-01-04	positive				2017-11-21	1	0	1	0	0	2	1	177	34.33		2010-10-29	41	28.52	27.9673	259.036	0	0
463	2013-01-04	positive				2017-11-25	2	0	1	1	0	2	1	177	34.81		2010-11-01	41	28.72	27.9673	260.036	0	1
464	2013-01-04	positive				2017-12-05	1	0	0	1	1	3	1	178	36.55		2010-11-02	41	28.94	27.9673	260.036	0	0
465	2013-01-04	negative				2017-12-06	1	0	0	1	1	3	1	179	36.11		2010-11-03	41	29.06	27.9673	260.036	0	0
466	2013-01-05	positive				2017-12-07	3	1	1	1	-1	1	1	178	36.17		2010-11-04	41	29.44	28.9673	261.036	1	1
467	2013-01-06	positive				2017-12-11	2	0	0	2	1	3	2	179	36.9		2010-11-05	41	29.27	28.9673	261.036	0	0
468	2013-01-06	positive				2017-12-12	13	0	4	9	1	3	9	180	38.1		2010-11-08	42	29.18	28.9673	263.286	0	2.25
469	2013-01-06	neutral				2017-12-13	1	0	0	1	1	3	1	181	38.04		2010-11-09	43	29.18	28.9673	263.286	0	0
470	2013-01-06	neutral				2017-12-14	1	0	1	0	0	2	1	181	37.74		2010-11-10	43	29.05	28.9673	263.286	0	0
471	2013-01-06	positive				2017-12-15	1	0	0	1	1	3	1	182	38.24		2010-11-11	44	28.83	28.9673	263.286	0	0
472	2013-01-07	positive				2017-12-16	1	0	0	1	1	3	1	183	38.24		2010-11-12	44	28.46	28.9673	263.286	0	0
473	2013-01-07	positive				2017-12-19	1	0	0	1	1	3	1	184	38.05		2010-11-15	45	28.63	28.9673	263.286	0	0
474	2013-01-10	neutral				2017-12-20	1	0	1	0	0	2	1	184	38.55		2010-11-16	45	28.24	28.9673	263.286	0	0
475	2013-01-15	neutral				2017-12-22	2	0	1	1	0	2	1	184	38.94		2010-11-17	45	27.96	28.9673	264.286	0	1
476	2013-01-16	positive				2017-12-27	1	0	1	0	0	2	1	184	38.89		2010-11-18	45	28.44	28.9673	264.286	0	0
477	2013-01-16	negative				2017-12-30	2	0	0	2	1	3	2	185	38.88		2010-11-19	46	28.32	28.9673	264.286	0	0
478	2013-01-16	negative				2017-12-31	2	0	0	2	1	3	2	186	38.88		2010-11-22	45	28.29	28.9673	264.286	0	0
479	2013-01-16	positive				2018-01-01	9	0	1	8	1	3	8	187	38.88		2010-11-23	45	28.03	28.9673	272.286	0	8
480	2013-01-16	neutral				2018-01-02	13	1	5	7	1	3	7	188	38.54		2010-11-24	45	28.14	29.1673	273.686	0.2	1.4
481	2013-01-16	positive				2018-01-03	2	0	2	0	0	2	2	188	37.65		2010-11-26	45	27.93	29.1673	273.686	0	0
482	2013-01-16	neutral				2018-01-04	1	1	0	0	-1	1	1	187	38		2010-11-29	46	27.7	29.1673	273.686	0	0
483	2013-01-16	positive				2018-01-05	1	0	1	0	0	2	1	187	38.14		2010-11-30	47	27.79	29.1673	273.686	0	0
484	2013-01-16	negative				2018-01-12	1	0	0	1	1	3	1	188	36.9		2010-12-01	47	28.28	29.1673	273.686	0	0
485	2013-01-16	neutral				2018-01-15	1	0	0	1	1	3	1	189	36.9		2010-12-02	47	28.55	29.1673	273.686	0	0
486	2013-01-16	positive				2018-01-19	4	1	2	1	0	2	2	189	37.21		2010-12-03	47	28.49	29.6673	274.186	0.5	0.5
487	2013-01-17	neutral				2018-01-22	2	0	1	1	0	2	1	189	37.87		2010-12-06	47	28.3	29.6673	275.186	0	1
488	2013-01-17	neutral				2018-01-24	1	0	1	0	0	2	1	189	37.02		2010-12-07	46	28.54	29.6673	275.186	0	0
489	2013-01-17	positive				2018-01-25	3	1	1	1	-1	1	1	188	37.45		2010-12-08	47	28.63	30.6673	276.186	1	1
490	2013-01-17	negative				2018-01-28	1	0	1	0	0	2	1	188	37.82		2010-12-09	47	28.82	30.6673	276.186	0	0
491	2013-01-17	positive				2018-01-29	1	0	0	1	1	3	1	189	37.26		2010-12-10	47	28.89	30.6673	276.186	0	0
492	2013-01-17	positive				2018-02-06	1	0	1	0	0	2	1	189	36.83		2010-12-13	47	28.78	30.6673	276.186	0	0
493	2013-01-17	positive				2018-02-20	1	0	1	0	0	2	1	189	36.77		2010-12-14	47	29.34	30.6673	276.186	0	0
494	2013-02-05	positive				2018-03-28	1	0	0	1	1	3	1	190	35.56		2010-12-15	47	29.13	30.6673	276.186	0	0
495	2013-02-08	neutral				2018-05-11	1	0	1	0	0	2	1	190	32.29		2010-12-16	47	29.23	30.6673	276.186	0	0
496	2013-02-08	neutral				2018-07-22	1	0	1	0	0	2	1	190	31.1		2010-12-17	47	29.21	30.6673	276.186	0	0
497	2013-02-08	positive				2018-09-04	2	1	1	0	-1	1	1	189	31.86		2010-12-20	48	29.13	31.6673	276.186	1	0
498	2013-02-08	neutral				2018-09-06	1	0	0	1	1	3	1	190	32.18		2010-12-21	48	29.07	31.6673	276.186	0	0
499	2013-02-08	positive				2018-11-08	1	0	0	1	1	3	1	191	31.04		2010-12-22	48	29.13	31.6673	276.186	0	0
500	2013-02-08	positive				2018-11-26	2	0	0	2	1	3	2	192	29.95		2010-12-23	48	29.2	31.6673	276.186	0	0
501	2013-02-08	neutral				2018-11-27	1	0	0	1	1	3	1	193	30.44		2010-12-27	48	29.25	31.6673	276.186	0	0
502	2013-02-09	negative				2018-11-28	1	0	0	1	1	3	1	194	30.74		2010-12-28	49	29.23	31.6673	276.186	0	0
503	2013-02-09	neutral				2018-11-30	2	0	2	0	0	2	2	194	31.24		2010-12-29	50	29.31	31.6673	276.186	0	0
504	2013-02-09	neutral				2018-12-01	13	2	5	6	1	3	6	195	31.24		2010-12-30	51	29.33	32.0673	277.386	0.4	1.2
505	2013-02-09	positive				2018-12-02	2	0	2	0	0	2	2	195	31.24		2010-12-31	51	29.38	32.0673	277.386	0	0
506	2013-02-10	positive				2018-12-03	11	0	3	8	1	3	8	196	31.71		2011-01-03	52	29.67	32.0673	280.052	0	2.66667
507	2013-02-10	positive				2018-12-10	1	0	0	1	1	3	1	197	29.91		2011-01-04	53	29.88	32.0673	280.052	0	0
508	2013-02-10	neutral				2018-12-11	1	0	1	0	0	2	1	197	29.7		2011-01-05	53	29.98	32.0673	280.052	0	0
509	2013-02-10	neutral				2018-12-13	1	0	1	0	0	2	1	197	29.91		2011-01-06	53	29.15	32.0673	280.052	0	0
510	2013-02-11	positive				2018-12-14	1	0	0	1	1	3	1	198	30.22		2011-01-07	53	28.85	32.0673	280.052	0	0
511	2013-02-11	neutral				2018-12-16	1	0	0	1	1	3	1	199	30.22		2011-01-10	53	28.34	32.0673	280.052	0	0
512	2013-02-11	neutral				2018-12-17	1	0	1	0	0	2	1	199	29.86		2011-01-11	53	27.91	32.0673	280.052	0	0
513	2013-02-12	neutral				2018-12-18	1	0	1	0	0	2	1	199	29.75		2011-01-12	53	28.04	32.0673	280.052	0	0
514	2013-02-14	neutral				2018-12-19	1	0	1	0	0	2	1	199	29.82		2011-01-13	53	28.08	32.0673	280.052	0	0
515	2013-02-15	neutral				2018-12-20	1	0	0	1	1	3	1	200	28.65		2011-01-14	54	28.43	32.0673	280.052	0	0
516	2013-02-19	positive				2018-12-21	2	1	1	0	-1	1	1	199	28.31		2011-01-18	54	28.33	33.0673	280.052	1	0
517	2013-02-19	positive				2018-12-27	1	0	0	1	1	3	1	200	28.15		2011-01-19	54	28.33	33.0673	280.052	0	0
518	2013-02-20	positive				2018-12-28	3	0	0	3	1	3	3	201	28.46		2011-01-20	54	28.23	33.0673	280.052	0	0
519	2013-02-20	neutral				2018-12-30	1	1	0	0	-1	1	1	200	28.46		2011-01-21	54	28.33	33.0673	280.052	0	0
520	2013-02-20	neutral				2018-12-31	1	0	0	1	1	3	1	201	28.54		2011-01-24	54	28.48	33.0673	280.052	0	0
521	2013-02-20	neutral															2011-01-25	54	28.76	33.0673	280.052	0	0
522	2013-02-20	positive															2011-01-26	54	28.73	33.0673	280.052	0	0
523	2013-02-20	positive															2011-01-27	54	28.13	33.0673	280.052	0	0
524	2013-02-20	positive															2011-01-28	54	27.49	33.0673	280.052	0	0
525	2013-02-21	positive															2011-01-31	54	27.52	33.0673	280.052	0	0
526	2013-02-21	negative															2011-02-01	54	27.87	33.0673	280.052	0	0
527	2013-02-21	neutral															2011-02-02	54	27.67	33.0673	280.052	0	0
528	2013-02-21	neutral															2011-02-03	54	27.99	33.0673	280.052	0	0
529	2013-02-21	positive															2011-02-04	54	27.97	33.0673	280.052	0	0
530	2013-02-21	neutral															2011-02-07	54	27.96	33.0673	280.052	0	0
531	2013-02-21	positive															2011-02-08	54	27.91	33.0673	280.052	0	0
532	2013-02-22	positive															2011-02-09	54	27.97	33.0673	280.052	0	0
533	2013-02-22	positive															2011-02-10	54	28.24	33.0673	280.052	0	0
534	2013-02-22	positive															2011-02-11	54	28.47	33.0673	280.052	0	0
535	2013-02-22	positive															2011-02-14	54	28.46	33.0673	280.052	0	0
536	2013-02-25	positive															2011-02-15	54	28.24	33.0673	280.052	0	0
537	2013-02-25	negative															2011-02-16	53	28.3	33.0673	280.052	0	0
538	2013-02-25	negative															2011-02-17	53	28.5	33.0673	280.052	0	0
539	2013-02-25	positive															2011-02-18	53	28.57	33.0673	280.052	0	0
540	2013-02-25	neutral															2011-02-22	53	28.2	33.0673	280.052	0	0
541	2013-02-25	neutral															2011-02-23	53	28.03	33.0673	280.052	0	0
542	2013-02-25	positive															2011-02-24	53	27.92	33.0673	280.052	0	0
543	2013-02-25	neutral															2011-02-25	53	28.13	33.0673	280.052	0	0
544	2013-02-25	positive															2011-02-28	53	28.38	33.0673	280.052	0	0
545	2013-02-25	neutral															2011-03-01	53	28.08	33.0673	280.052	0	0
546	2013-02-25	negative															2011-03-02	53	28.17	33.0673	280.052	0	0
547	2013-02-25	neutral															2011-03-03	53	28.13	33.0673	280.052	0	0
548	2013-02-25	neutral															2011-03-04	53	27.92	33.0673	280.052	0	0
549	2013-02-26	positive															2011-03-07	53	27.9	33.0673	280.052	0	0
550	2013-02-26	neutral															2011-03-08	53	28.45	33.0673	280.052	0	0
551	2013-02-26	positive															2011-03-09	53	28.79	33.0673	280.052	0	0
552	2013-02-26	neutral															2011-03-10	53	28.61	33.0673	280.052	0	0
553	2013-02-26	positive															2011-03-11	53	28.46	33.0673	280.052	0	0
554	2013-02-26	neutral															2011-03-14	53	28.19	33.0673	280.052	0	0
555	2013-02-26	positive															2011-03-15	53	27.81	33.0673	280.052	0	0
556	2013-02-26	positive															2011-03-16	53	27.33	33.0673	280.052	0	0
557	2013-02-26	positive															2011-03-17	53	27.74	33.0673	280.052	0	0
558	2013-02-27	positive															2011-03-18	53	27.94	33.0673	280.052	0	0
559	2013-02-27	positive															2011-03-21	53	28.26	33.0673	280.052	0	0
560	2013-02-27	positive															2011-03-22	53	28.1	33.0673	280.052	0	0
561	2013-02-27	neutral															2011-03-23	53	28.14	33.0673	280.052	0	0
562	2013-02-27	neutral															2011-03-24	53	28.54	33.0673	280.052	0	0
563	2013-02-27	positive															2011-03-25	53	28.85	33.0673	280.052	0	0
564	2013-02-27	neutral															2011-03-28	53	29.36	33.0673	280.052	0	0
565	2013-02-27	neutral															2011-03-29	53	30.05	33.0673	280.052	0	0
566	2013-02-27	positive															2011-03-30	53	30.71	33.0673	280.052	0	0
567	2013-02-28	positive															2011-03-31	53	30.61	33.0673	280.052	0	0
568	2013-02-28	negative															2011-04-01	53	30.62	33.0673	280.052	0	0
569	2013-02-28	neutral															2011-04-04	53	30.77	33.0673	280.052	0	0
570	2013-02-28	neutral															2011-04-05	53	30.7	33.0673	280.052	0	0
571	2013-02-28	positive															2011-04-06	53	30.47	33.0673	280.052	0	0
572	2013-02-28	positive															2011-04-07	53	30.54	33.0673	280.052	0	0
573	2013-03-22	neutral															2011-04-08	53	30.71	33.0673	280.052	0	0
574	2013-03-22	positive															2011-04-11	53	30.66	33.0673	280.052	0	0
575	2013-03-22	positive															2011-04-12	53	30.47	33.0673	280.052	0	0
576	2013-03-23	neutral															2011-04-13	53	30.18	33.0673	280.052	0	0
577	2013-03-23	neutral															2011-04-14	53	30.29	33.0673	280.052	0	0
578	2013-03-23	positive															2011-04-15	53	30.65	33.0673	280.052	0	0
579	2013-03-23	positive															2011-04-18	53	30.31	33.0673	280.052	0	0
580	2013-03-23	neutral															2011-04-19	53	30.31	33.0673	280.052	0	0
581	2013-03-24	neutral															2011-04-20	54	30.13	33.0673	280.052	0	0
582	2013-03-24	positive															2011-04-21	54	30.68	33.0673	280.052	0	0
583	2013-03-24	neutral															2011-04-25	54	30.55	33.0673	280.052	0	0
584	2013-03-25	positive															2011-04-26	54	30.94	33.0673	280.052	0	0
585	2013-03-25	positive															2011-04-27	54	31.42	33.0673	280.052	0	0
586	2013-03-25	positive															2011-04-28	54	31.37	33.0673	280.052	0	0
587	2013-03-25	neutral															2011-04-29	54	31.12	33.0673	280.052	0	0
588	2013-03-25	positive															2011-05-02	54	31.21	33.0673	280.052	0	0
589	2013-03-25	neutral															2011-05-03	54	31.86	33.0673	280.052	0	0
590	2013-03-25	positive															2011-05-04	54	31.79	33.0673	280.052	0	0
591	2013-03-25	positive															2011-05-05	54	31.22	33.0673	280.052	0	0
592	2013-03-25	neutral															2011-05-06	54	31.26	33.0673	280.052	0	0
593	2013-03-25	positive															2011-05-09	55	31.35	33.0673	280.052	0	0
594	2013-03-25	positive															2011-05-10	55	31.69	33.0673	280.052	0	0
595	2013-03-25	neutral															2011-05-11	55	31.38	33.0673	280.052	0	0
596	2013-03-25	positive															2011-05-12	55	31.64	33.0673	280.052	0	0
597	2013-03-26	neutral															2011-05-13	55	31.41	33.0673	280.052	0	0
598	2013-03-26	neutral															2011-05-16	55	31.06	33.0673	280.052	0	0
599	2013-03-26	positive															2011-05-17	55	31.12	33.0673	280.052	0	0
600	2013-03-26	neutral															2011-05-18	55	31.2	33.0673	280.052	0	0
601	2013-03-26	neutral															2011-05-19	55	31.4	33.0673	280.052	0	0
602	2013-03-26	positive															2011-05-20	55	31.32	33.0673	280.052	0	0
603	2013-03-26	positive															2011-05-23	55	31.08	33.0673	280.052	0	0
604	2013-03-26	positive															2011-05-24	55	31.16	33.0673	280.052	0	0
605	2013-03-27	neutral															2011-05-25	55	31	33.0673	280.052	0	0
606	2013-03-27	positive															2011-05-26	55	31.11	33.0673	280.052	0	0
607	2013-03-27	neutral															2011-05-27	55	31.29	33.0673	280.052	0	0
608	2013-03-27	positive															2011-05-31	55	31.56	33.0673	280.052	0	0
609	2013-03-28	neutral															2011-06-01	55	31.17	33.0673	280.052	0	0
610	2013-03-28	positive															2011-06-02	55	30.97	33.0673	280.052	0	0
611	2013-03-28	positive															2011-06-03	55	30.65	33.0673	280.052	0	0
612	2013-03-28	neutral															2011-06-06	55	30.36	33.0673	280.052	0	0
613	2013-03-28	neutral															2011-06-07	55	30.31	33.0673	280.052	0	0
614	2013-03-29	positive															2011-06-08	55	30.34	33.0673	280.052	0	0
615	2013-03-29	negative															2011-06-09	55	30.33	33.0673	280.052	0	0
616	2013-03-29	positive															2011-06-10	55	30.34	33.0673	280.052	0	0
617	2013-03-29	neutral															2011-06-13	55	30.55	33.0673	280.052	0	0
618	2013-03-29	neutral															2011-06-14	55	30.79	33.0673	280.052	0	0
619	2013-03-30	positive															2011-06-15	55	30.35	33.0673	280.052	0	0
620	2013-03-30	positive															2011-06-16	55	30.43	33.0673	280.052	0	0
621	2013-03-30	negative															2011-06-17	55	30.77	33.0673	280.052	0	0
622	2013-03-30	positive															2011-06-20	55	30.96	33.0673	280.052	0	0
623	2013-04-01	positive															2011-06-21	55	31.11	33.0673	280.052	0	0
624	2013-04-01	positive															2011-06-22	55	30.88	33.0673	280.052	0	0
625	2013-04-01	positive															2011-06-23	55	30.72	33.0673	280.052	0	0
626	2013-04-01	positive															2011-06-24	55	30.44	33.0673	280.052	0	0
627	2013-04-01	positive															2011-06-27	55	30.76	33.0673	280.052	0	0
628	2013-04-01	positive															2011-06-28	55	31.02	33.0673	280.052	0	0
629	2013-04-01	positive															2011-06-29	55	31.26	33.0673	280.052	0	0
630	2013-04-01	positive															2011-06-30	55	31.41	33.0673	280.052	0	0
631	2013-04-02	neutral															2011-07-01	55	31.68	33.0673	280.052	0	0
632	2013-04-26	neutral															2011-07-05	55	31.63	33.0673	280.052	0	0
633	2013-05-21	positive															2011-07-06	55	31.23	33.0673	280.052	0	0
634	2013-06-07	positive															2011-07-07	55	31.23	33.0673	280.052	0	0
635	2013-06-09	neutral															2011-07-08	55	31.14	33.0673	280.052	0	0
636	2013-08-08	neutral															2011-07-11	55	30.8	33.0673	280.052	0	0
637	2013-08-18	neutral															2011-07-12	55	30.77	33.0673	280.052	0	0
638	2013-10-01	positive															2011-07-13	55	30.82	33.0673	280.052	0	0
639	2013-10-09	negative															2011-07-14	55	30.58	33.0673	280.052	0	0
640	2013-11-14	positive															2011-07-15	55	30.31	33.0673	280.052	0	0
641	2013-12-31	positive															2011-07-18	55	30.12	33.0673	280.052	0	0
642	2013-12-31	positive															2011-07-19	55	30.33	33.0673	280.052	0	0
643	2013-12-31	positive															2011-07-20	55	30.23	33.0673	280.052	0	0
644	2013-12-31	positive															2011-07-21	55	30.28	33.0673	280.052	0	0
645	2013-12-31	positive															2011-07-22	55	30.32	33.0673	280.052	0	0
646	2013-12-31	positive															2011-07-25	55	29.91	33.0673	280.052	0	0
647	2013-12-31	positive															2011-07-26	55	29.94	33.0673	280.052	0	0
648	2013-12-31	positive															2011-07-27	55	29.96	33.0673	280.052	0	0
649	2013-12-31	positive															2011-07-28	55	29.26	33.0673	280.052	0	0
650	2013-12-31	positive															2011-07-29	55	29.26	33.0673	280.052	0	0
651	2013-12-31	neutral															2011-08-01	55	29.52	33.0673	280.052	0	0
652	2013-12-31	neutral															2011-08-02	55	29.18	33.0673	280.052	0	0
653	2013-12-31	negative															2011-08-03	55	29.5	33.0673	280.052	0	0
654	2013-12-31	negative															2011-08-04	55	28.78	33.0673	280.052	0	0
655	2013-12-31	positive															2011-08-05	55	28.93	33.0673	280.052	0	0
656	2013-12-31	positive															2011-08-08	55	27.7	33.0673	280.052	0	0
657	2013-12-31	positive															2011-08-09	55	28.85	33.0673	280.052	0	0
658	2013-12-31	positive															2011-08-10	55	27.88	33.0673	280.052	0	0
659	2013-12-31	negative															2011-08-11	55	28.44	33.0673	280.052	0	0
660	2013-12-31	negative															2011-08-12	55	28.22	33.0673	280.052	0	0
661	2013-12-31	positive															2011-08-15	55	28.81	33.0673	280.052	0	0
662	2013-12-31	positive															2011-08-16	55	28.79	33.0673	280.052	0	0
663	2013-12-31	negative															2011-08-17	55	29.17	33.0673	280.052	0	0
664	2013-12-31	neutral															2011-08-18	55	28.46	33.0673	280.052	0	0
665	2013-12-31	neutral															2011-08-19	55	27.99	33.0673	280.052	0	0
666	2013-12-31	positive															2011-08-22	55	28.45	33.0673	280.052	0	0
667	2013-12-31	positive															2011-08-23	55	28.98	33.0673	280.052	0	0
668	2014-01-01	positive															2011-08-24	55	29.43	33.0673	280.052	0	0
669	2014-01-01	positive															2011-08-25	55	29.06	33.0673	280.052	0	0
670	2014-01-01	neutral															2011-08-26	55	29.04	33.0673	280.052	0	0
671	2014-01-01	positive															2011-08-29	55	29.26	33.0673	280.052	0	0
672	2014-01-01	negative															2011-08-30	55	29.62	33.0673	280.052	0	0
673	2014-01-01	neutral															2011-08-31	55	28.48	33.0673	280.052	0	0
674	2014-01-01	neutral															2011-09-01	55	28.27	33.0673	280.052	0	0
675	2014-01-01	positive															2011-09-02	55	28.05	33.0673	280.052	0	0
676	2014-01-01	positive															2011-09-06	55	27.83	33.0673	280.052	0	0
677	2014-01-01	negative															2011-09-07	55	28.13	33.0673	280.052	0	0
678	2014-01-01	neutral															2011-09-08	55	27.96	33.0673	280.052	0	0
679	2014-01-01	negative															2011-09-09	55	27.54	33.0673	280.052	0	0
680	2014-01-01	neutral															2011-09-12	55	27.88	33.0673	280.052	0	0
681	2014-01-01	positive															2011-09-13	55	28.12	33.0673	280.052	0	0
682	2014-01-01	negative															2011-09-14	55	28.26	33.0673	280.052	0	0
683	2014-01-01	positive															2011-09-15	55	28.54	33.0673	280.052	0	0
684	2014-01-01	neutral															2011-09-16	55	28.94	33.0673	280.052	0	0
685	2014-01-01	neutral															2011-09-19	55	28.58	33.0673	280.052	0	0
686	2014-01-01	positive															2011-09-20	55	28.85	33.0673	280.052	0	0
687	2014-01-01	positive															2011-09-21	55	28.3	33.0673	280.052	0	0
688	2014-01-01	positive															2011-09-22	55	27.75	33.0673	280.052	0	0
689	2014-01-01	negative															2011-09-23	55	27.85	33.0673	280.052	0	0
690	2014-01-01	neutral															2011-09-26	55	28.34	33.0673	280.052	0	0
691	2014-01-01	negative															2011-09-27	55	28.67	33.0673	280.052	0	0
692	2014-01-01	negative															2011-09-28	55	28.55	33.0673	280.052	0	0
693	2014-01-01	positive															2011-09-29	55	28.84	33.0673	280.052	0	0
694	2014-01-02	positive															2011-09-30	55	28.52	33.0673	280.052	0	0
695	2014-01-02	neutral															2011-10-03	55	28.16	33.0673	280.052	0	0
696	2014-01-02	neutral															2011-10-04	55	28.31	33.0673	280.052	0	0
697	2014-01-02	neutral															2011-10-05	55	28.31	33.0673	280.052	0	0
698	2014-01-02	neutral															2011-10-06	55	28.41	33.0673	280.052	0	0
699	2014-01-02	positive															2011-10-07	55	28.44	33.0673	280.052	0	0
700	2014-01-02	neutral															2011-10-10	55	29.17	33.0673	280.052	0	0
701	2014-01-02	neutral															2011-10-11	55	28.77	33.0673	280.052	0	0
702	2014-01-02	positive															2011-10-12	55	28.99	33.0673	280.052	0	0
703	2014-01-02	negative															2011-10-13	55	29.1	33.0673	280.052	0	0
704	2014-01-02	positive															2011-10-14	55	29.17	33.0673	280.052	0	0
705	2014-01-02	positive															2011-10-17	55	29.02	33.0673	280.052	0	0
706	2014-01-02	negative															2011-10-18	55	29.21	33.0673	280.052	0	0
707	2014-01-02	neutral															2011-10-19	55	29.09	33.0673	280.052	0	0
708	2014-01-02	negative															2011-10-20	55	28.99	33.0673	280.052	0	0
709	2014-01-02	positive															2011-10-21	55	29.13	33.0673	280.052	0	0
710	2014-01-02	negative															2011-10-24	55	28.88	33.0673	280.052	0	0
711	2014-01-02	positive															2011-10-25	55	28.41	33.0673	280.052	0	0
712	2014-01-02	neutral															2011-10-26	55	28.75	33.0673	280.052	0	0
713	2014-01-02	positive															2011-10-27	55	29.47	33.0673	280.052	0	0
714	2014-01-02	neutral															2011-10-28	55	29.74	33.0673	280.052	0	0
715	2014-01-02	positive															2011-10-31	55	29.31	33.0673	280.052	0	0
716	2014-01-02	positive															2011-11-01	55	28.7	33.0673	280.052	0	0
717	2014-01-02	neutral															2011-11-02	55	29.08	33.0673	280.052	0	0
718	2014-01-02	positive															2011-11-03	55	29.44	33.0673	280.052	0	0
719	2014-01-02	positive															2011-11-04	55	29.16	33.0673	280.052	0	0
720	2014-01-02	positive															2011-11-07	55	29.44	33.0673	280.052	0	0
721	2014-01-02	neutral															2011-11-08	55	29.46	33.0673	280.052	0	0
722	2014-01-02	neutral															2011-11-09	55	28.91	33.0673	280.052	0	0
723	2014-01-02	positive															2011-11-10	55	29.16	33.0673	280.052	0	0
724	2014-01-02	positive															2011-11-11	55	29.42	33.0673	280.052	0	0
725	2014-01-02	neutral															2011-11-14	55	29.19	33.0673	280.052	0	0
726	2014-01-02	positive															2011-11-15	55	29.25	33.0673	280.052	0	0
727	2014-01-02	neutral															2011-11-16	55	28.78	33.0673	280.052	0	0
728	2014-01-02	positive															2011-11-17	55	28.61	33.0673	280.052	0	0
729	2014-01-02	negative															2011-11-18	55	28.64	33.0673	280.052	0	0
730	2014-01-02	neutral															2011-11-21	55	28.36	33.0673	280.052	0	0
731	2014-01-02	positive															2011-11-22	55	28.08	33.0673	280.052	0	0
732	2014-01-02	negative															2011-11-23	55	27.55	33.0673	280.052	0	0
733	2014-01-02	negative															2011-11-25	55	27.41	33.0673	280.052	0	0
734	2014-01-02	positive															2011-11-28	55	27.95	33.0673	280.052	0	0
735	2014-01-02	neutral															2011-11-29	55	28.06	33.0673	280.052	0	0
736	2014-01-02	positive															2011-11-30	55	28.98	33.0673	280.052	0	0
737	2014-01-02	positive															2011-12-01	55	28.84	33.0673	280.052	0	0
738	2014-01-02	positive															2011-12-02	55	28.96	33.0673	280.052	0	0
739	2014-01-02	neutral															2011-12-05	55	29.15	33.0673	280.052	0	0
740	2014-01-03	positive															2011-12-06	55	29.17	33.0673	280.052	0	0
741	2014-01-03	positive															2011-12-07	55	29.4	33.0673	280.052	0	0
742	2014-01-03	positive															2011-12-08	55	28.86	33.0673	280.052	0	0
743	2014-01-03	neutral															2011-12-09	55	29.03	33.0673	280.052	0	0
744	2014-01-03	negative															2011-12-12	55	29.01	33.0673	280.052	0	0
745	2014-01-03	positive															2011-12-13	55	29.04	33.0673	280.052	0	0
746	2014-01-03	positive															2011-12-14	55	28.81	33.0673	280.052	0	0
747	2014-01-03	negative															2011-12-15	56	28.79	33.0673	280.052	0	0
748	2014-01-03	positive															2011-12-16	57	28.85	33.0673	280.052	0	0
749	2014-01-03	positive															2011-12-19	59	28.74	33.0673	280.052	0	0
750	2014-01-03	neutral															2011-12-20	60	29.12	33.0673	280.052	0	0
751	2014-01-03	positive															2011-12-21	61	29.3	33.0673	280.052	0	0
752	2014-01-03	positive															2011-12-22	62	29.66	33.0673	280.052	0	0
753	2014-01-03	negative															2011-12-23	61	29.87	33.0673	280.052	0	0
754	2014-01-03	positive															2011-12-27	61	30.04	33.0673	280.052	0	0
755	2014-01-03	positive															2011-12-28	62	29.95	33.0673	280.052	0	0
756	2014-01-03	negative															2011-12-29	62	30.17	33.0673	280.052	0	0
757	2014-01-03	positive															2011-12-30	62	30.24	33.0673	280.052	0	0
758	2014-01-03	neutral															2012-01-03	63	30.38	33.0673	280.052	0	0
759	2014-01-03	positive															2012-01-04	63	30.43	33.0673	280.052	0	0
760	2014-01-03	negative															2012-01-05	64	30.4	33.0673	280.052	0	0
761	2014-01-03	positive															2012-01-06	64	29.68	33.0673	280.052	0	0
762	2014-01-03	negative															2012-01-09	65	29.66	33.0673	280.052	0	0
763	2014-01-03	positive															2012-01-10	66	29.76	33.0673	280.052	0	0
764	2014-01-03	positive															2012-01-11	67	29.99	33.0673	280.052	0	0
765	2014-01-03	positive															2012-01-12	68	30.12	33.0673	280.052	0	0
766	2014-01-03	positive															2012-01-13	69	30.07	33.0673	280.052	0	0
767	2014-01-03	negative															2012-01-17	68	30.25	33.0673	280.052	0	0
768	2014-01-03	positive															2012-01-18	68	30.33	33.0673	280.052	0	0
769	2014-01-03	negative															2012-01-19	68	30.42	33.0673	280.052	0	0
770	2014-01-03	positive															2012-01-20	69	30.51	33.0673	280.052	0	0
771	2014-01-03	neutral															2012-01-23	69	30.4	33.0673	280.052	0	0
772	2014-01-03	positive															2012-01-24	70	30.09	33.0673	280.052	0	0
773	2014-01-03	positive															2012-01-25	71	30.21	33.0673	280.052	0	0
774	2014-01-03	positive															2012-01-26	71	29.45	33.0673	280.052	0	0
775	2014-01-03	positive															2012-01-27	72	29.16	33.0673	280.052	0	0
776	2014-01-03	positive															2012-01-30	72	29.34	33.0673	280.052	0	0
777	2014-01-03	positive															2012-01-31	72	29.41	33.0673	280.052	0	0
778	2014-01-04	positive															2012-02-01	72	29.6	33.0673	280.052	0	0
779	2014-01-04	negative															2012-02-02	72	29.79	33.0673	280.052	0	0
780	2014-01-04	neutral															2012-02-03	72	29.95	33.0673	280.052	0	0
781	2014-01-04	positive															2012-02-06	72	29.97	33.0673	280.052	0	0
782	2014-01-04	negative															2012-02-07	72	30.04	33.0673	280.052	0	0
783	2014-01-04	positive															2012-02-08	72	30.02	33.0673	280.052	0	0
784	2014-01-04	neutral															2012-02-09	72	29.99	33.0673	280.052	0	0
785	2014-01-04	neutral															2012-02-10	72	29.84	33.0673	280.052	0	0
786	2014-01-04	positive															2012-02-13	72	30.04	33.0673	280.052	0	0
787	2014-01-04	positive															2012-02-14	72	30.07	33.0673	280.052	0	0
788	2014-01-04	positive															2012-02-15	72	29.87	33.0673	280.052	0	0
789	2014-01-04	neutral															2012-02-16	72	30.02	33.0673	280.052	0	0
790	2014-01-04	negative															2012-02-17	72	30.01	33.0673	280.052	0	0
791	2014-01-04	neutral															2012-02-21	72	30.34	33.0673	280.052	0	0
792	2014-01-04	negative															2012-02-22	72	30.28	33.0673	280.052	0	0
793	2014-01-04	negative															2012-02-23	72	30.46	33.0673	280.052	0	0
794	2014-01-04	neutral															2012-02-24	72	30.34	33.0673	280.052	0	0
795	2014-01-04	negative															2012-02-27	72	30.36	33.0673	280.052	0	0
796	2014-01-04	negative															2012-02-28	72	30.53	33.0673	280.052	0	0
797	2014-01-04	negative															2012-02-29	72	30.59	33.0673	280.052	0	0
798	2014-01-05	neutral															2012-03-01	72	30.63	33.0673	280.052	0	0
799	2014-01-05	neutral															2012-03-02	72	30.87	33.0673	280.052	0	0
800	2014-01-05	negative															2012-03-05	72	30.99	33.0673	280.052	0	0
801	2014-01-05	positive															2012-03-06	72	30.73	33.0673	280.052	0	0
802	2014-01-05	positive															2012-03-07	72	30.88	33.0673	280.052	0	0
803	2014-01-05	negative															2012-03-08	72	31	33.0673	280.052	0	0
804	2014-01-05	negative															2012-03-09	72	31.18	33.0673	280.052	0	0
805	2014-01-05	positive															2012-03-12	72	31.44	33.0673	280.052	0	0
806	2014-01-05	neutral															2012-03-13	72	31.63	33.0673	280.052	0	0
807	2014-01-05	negative															2012-03-14	72	31.45	33.0673	280.052	0	0
808	2014-01-05	neutral															2012-03-15	72	31.64	33.0673	280.052	0	0
809	2014-01-05	neutral															2012-03-16	72	31.59	33.0673	280.052	0	0
810	2014-01-05	positive															2012-03-19	73	31.65	33.0673	280.052	0	0
811	2014-01-05	neutral															2012-03-20	73	31.79	33.0673	280.052	0	0
812	2014-01-05	neutral															2012-03-21	73	31.84	33.0673	280.052	0	0
813	2014-01-05	positive															2012-03-22	73	31.71	33.0673	280.052	0	0
814	2014-01-05	positive															2012-03-23	73	31.52	33.0673	280.052	0	0
815	2014-01-05	negative															2012-03-26	73	31.79	33.0673	280.052	0	0
816	2014-01-05	positive															2012-03-27	73	31.64	33.0673	280.052	0	0
817	2014-01-05	positive															2012-03-28	73	31.36	33.0673	280.052	0	0
818	2014-01-05	positive															2012-03-29	73	31.21	33.0673	280.052	0	0
819	2014-01-05	neutral															2012-03-30	73	31.23	33.0673	280.052	0	0
820	2014-01-05	neutral															2012-04-02	73	31.45	33.0673	280.052	0	0
821	2014-01-05	neutral															2012-04-03	73	31.43	33.0673	280.052	0	0
822	2014-01-05	neutral															2012-04-04	73	31.57	33.0673	280.052	0	0
823	2014-01-05	neutral															2012-04-05	73	30.94	33.0673	280.052	0	0
824	2014-01-06	neutral															2012-04-09	73	30.64	33.0673	280.052	0	0
825	2014-01-06	negative															2012-04-10	73	30.13	33.0673	280.052	0	0
826	2014-01-06	positive															2012-04-11	73	30.45	33.0673	280.052	0	0
827	2014-01-06	positive															2012-04-12	73	30.84	33.0673	280.052	0	0
828	2014-01-06	negative															2012-04-13	73	30.54	33.0673	280.052	0	0
829	2014-01-06	neutral															2012-04-16	73	30.61	33.0673	280.052	0	0
830	2014-01-06	negative															2012-04-17	73	30.89	33.0673	280.052	0	0
831	2014-01-06	positive															2012-04-18	73	30.75	33.0673	280.052	0	0
832	2014-01-06	neutral															2012-04-19	73	30.74	33.0673	280.052	0	0
833	2014-01-06	neutral															2012-04-20	73	30.86	33.0673	280.052	0	0
834	2014-01-06	neutral															2012-04-23	73	30.61	33.0673	280.052	0	0
835	2014-01-06	positive															2012-04-24	73	31.72	33.0673	280.052	0	0
836	2014-01-06	positive															2012-04-25	73	31.74	33.0673	280.052	0	0
837	2014-01-06	neutral															2012-04-26	73	32.44	33.0673	280.052	0	0
838	2014-01-06	positive															2012-04-27	73	32.67	33.0673	280.052	0	0
839	2014-01-06	positive															2012-04-30	73	32.91	33.0673	280.052	0	0
840	2014-01-06	negative															2012-05-01	73	33.06	33.0673	280.052	0	0
841	2014-01-06	neutral															2012-05-02	73	33.04	33.0673	280.052	0	0
842	2014-01-06	positive															2012-05-03	73	33.11	33.0673	280.052	0	0
843	2014-01-06	neutral															2012-05-04	73	32.86	33.0673	280.052	0	0
844	2014-01-06	neutral															2012-05-07	73	33	33.0673	280.052	0	0
845	2014-01-06	positive															2012-05-08	73	33.04	33.0673	280.052	0	0
846	2014-01-06	neutral															2012-05-09	73	32.81	33.0673	280.052	0	0
847	2014-01-06	neutral															2012-05-10	73	33.13	33.0673	280.052	0	0
848	2014-01-06	positive															2012-05-11	73	33.59	33.0673	280.052	0	0
849	2014-01-06	positive															2012-05-14	73	33.53	33.0673	280.052	0	0
850	2014-01-06	positive															2012-05-15	73	33.35	33.0673	280.052	0	0
851	2014-01-06	positive															2012-05-16	73	33.19	33.0673	280.052	0	0
852	2014-01-06	neutral															2012-05-17	73	33.29	33.0673	280.052	0	0
853	2014-01-06	neutral															2012-05-18	73	33.66	33.0673	280.052	0	0
854	2014-01-06	neutral															2012-05-21	73	33.63	33.0673	280.052	0	0
855	2014-01-06	negative															2012-05-22	73	33.54	33.0673	280.052	0	0
856	2014-01-06	neutral															2012-05-23	73	33.36	33.0673	280.052	0	0
857	2014-01-06	neutral															2012-05-24	73	33.64	33.0673	280.052	0	0
858	2014-01-06	positive															2012-05-25	73	33.69	33.0673	280.052	0	0
859	2014-01-06	positive															2012-05-29	73	33.94	33.0673	280.052	0	0
860	2014-01-06	negative															2012-05-30	73	33.84	33.0673	280.052	0	0
861	2014-01-06	neutral															2012-05-31	73	34.17	33.0673	280.052	0	0
862	2014-01-06	positive															2012-06-01	73	33.9	33.0673	280.052	0	0
863	2014-01-06	neutral															2012-06-04	73	34.15	33.0673	280.052	0	0
864	2014-01-06	neutral															2012-06-05	73	34.06	33.0673	280.052	0	0
865	2014-01-06	neutral															2012-06-06	74	34.56	33.0673	280.052	0	0
866	2014-01-06	positive															2012-06-07	74	34.16	33.0673	280.052	0	0
867	2014-01-06	positive															2012-06-08	75	34.55	33.0673	280.052	0	0
868	2014-01-06	positive															2012-06-11	75	34.59	33.0673	280.052	0	0
869	2014-01-06	neutral															2012-06-12	75	34.98	33.0673	280.052	0	0
870	2014-01-06	neutral															2012-06-13	75	34.98	33.0673	280.052	0	0
871	2014-01-06	positive															2012-06-14	75	35.69	33.0673	280.052	0	0
872	2014-01-06	positive															2012-06-15	75	35.71	33.0673	280.052	0	0
873	2014-01-06	positive															2012-06-18	75	35.63	33.0673	280.052	0	0
874	2014-01-06	neutral															2012-06-19	75	35.47	33.0673	280.052	0	0
875	2014-01-06	positive															2012-06-20	75	35.41	33.0673	280.052	0	0
876	2014-01-06	positive															2012-06-21	75	35.03	33.0673	280.052	0	0
877	2014-01-06	neutral															2012-06-22	75	35.17	33.0673	280.052	0	0
878	2014-01-06	positive															2012-06-25	75	34.95	33.0673	280.052	0	0
879	2014-01-06	positive															2012-06-26	75	34.98	33.0673	280.052	0	0
880	2014-01-06	negative															2012-06-27	75	35.19	33.0673	280.052	0	0
881	2014-01-06	positive															2012-06-28	75	35.39	33.0673	280.052	0	0
882	2014-01-06	positive															2012-06-29	75	35.66	33.0673	280.052	0	0
883	2014-01-06	positive															2012-07-02	75	36.2	33.0673	280.052	0	0
884	2014-01-07	neutral															2012-07-03	75	36	33.0673	280.052	0	0
885	2014-01-07	positive															2012-07-05	75	35.77	33.0673	280.052	0	0
886	2014-01-07	positive															2012-07-06	75	35.44	33.0673	280.052	0	0
887	2014-01-08	negative															2012-07-09	75	35.54	33.0673	280.052	0	0
888	2014-01-09	neutral															2012-07-10	75	35.44	33.0673	280.052	0	0
889	2014-01-09	neutral															2012-07-11	75	35.26	33.0673	280.052	0	0
890	2014-01-16	neutral															2012-07-12	75	34.87	33.0673	280.052	0	0
891	2014-01-25	neutral															2012-07-13	75	35.35	33.0673	280.052	0	0
892	2014-01-25	neutral															2012-07-16	75	35.42	33.0673	280.052	0	0
893	2014-01-25	neutral															2012-07-17	74	35.82	33.0673	280.052	0	0
894	2014-01-25	neutral															2012-07-18	74	36.19	33.0673	280.052	0	0
895	2014-01-26	positive															2012-07-19	73	35.48	33.0673	280.052	0	0
896	2014-01-26	neutral															2012-07-20	73	35.29	33.0673	280.052	0	0
897	2014-01-26	positive															2012-07-23	74	35.38	33.0673	280.052	0	0
898	2014-01-26	neutral															2012-07-24	74	34.63	33.0673	280.052	0	0
899	2014-01-26	positive															2012-07-25	74	35.33	33.0673	280.052	0	0
900	2014-01-26	neutral															2012-07-26	74	36.3	33.0673	280.052	0	0
901	2014-01-26	neutral															2012-07-27	74	37.14	33.0673	280.052	0	0
902	2014-01-26	neutral															2012-07-30	74	37.43	33.0673	280.052	0	0
903	2014-01-27	neutral															2012-07-31	74	37.92	33.0673	280.052	0	0
904	2014-02-09	positive															2012-08-01	74	37.64	33.0673	280.052	0	0
905	2014-02-11	neutral															2012-08-02	74	37.54	33.0673	280.052	0	0
906	2014-03-15	positive															2012-08-03	74	37.58	33.0673	280.052	0	0
907	2014-03-17	neutral															2012-08-06	74	37.61	33.0673	280.052	0	0
908	2014-03-18	positive															2012-08-07	74	37.44	33.0673	280.052	0	0
909	2014-03-23	neutral															2012-08-08	74	37.43	33.0673	280.052	0	0
910	2014-04-02	positive															2012-08-09	74	37.23	33.0673	280.052	0	0
911	2014-05-19	neutral															2012-08-10	74	37.49	33.0673	280.052	0	0
912	2014-05-19	positive															2012-08-13	74	37.39	33.0673	280.052	0	0
913	2014-05-19	neutral															2012-08-14	74	37.25	33.0673	280.052	0	0
914	2014-05-22	neutral															2012-08-15	74	37.1	33.0673	280.052	0	0
915	2014-06-09	neutral															2012-08-16	74	37.24	33.0673	280.052	0	0
916	2014-06-13	neutral															2012-08-17	74	37.17	33.0673	280.052	0	0
917	2014-06-14	neutral															2012-08-20	74	36.89	33.0673	280.052	0	0
918	2014-06-14	neutral															2012-08-21	74	36.59	33.0673	280.052	0	0
919	2014-06-14	positive															2012-08-22	74	36.56	33.0673	280.052	0	0
920	2014-06-14	positive															2012-08-23	74	36.56	33.0673	280.052	0	0
921	2014-06-14	positive															2012-08-24	74	36.95	33.0673	280.052	0	0
922	2014-06-14	positive															2012-08-27	74	36.87	33.0673	280.052	0	0
923	2014-06-14	neutral															2012-08-28	74	36.64	33.0673	280.052	0	0
924	2014-06-14	positive															2012-08-29	74	36.82	33.0673	280.052	0	0
925	2014-06-14	positive															2012-08-30	74	36.69	33.0673	280.052	0	0
926	2014-06-14	positive															2012-08-31	74	36.64	33.0673	280.052	0	0
927	2014-06-15	neutral															2012-09-04	74	36.81	33.0673	280.052	0	0
928	2014-06-15	positive															2012-09-05	74	36.93	33.0673	280.052	0	0
929	2014-06-15	neutral															2012-09-06	74	37.44	33.0673	280.052	0	0
930	2014-06-15	positive															2012-09-07	74	37.3	33.0673	280.052	0	0
931	2014-06-15	positive															2012-09-10	74	37.42	33.0673	280.052	0	0
932	2014-06-15	neutral															2012-09-11	74	37.62	33.0673	280.052	0	0
933	2014-06-15	positive															2012-09-12	74	37.72	33.0673	280.052	0	0
934	2014-06-15	positive															2012-09-13	74	38.15	33.0673	280.052	0	0
935	2014-06-15	positive															2012-09-14	74	37.26	33.0673	280.052	0	0
936	2014-06-15	positive															2012-09-17	74	37.6	33.0673	280.052	0	0
937	2014-06-15	neutral															2012-09-18	74	37.66	33.0673	280.052	0	0
938	2014-06-15	positive															2012-09-19	74	37.76	33.0673	280.052	0	0
939	2014-06-15	neutral															2012-09-20	74	37.94	33.0673	280.052	0	0
940	2014-06-15	positive															2012-09-21	75	38.08	33.0673	280.052	0	0
941	2014-06-15	positive															2012-09-24	75	38.25	33.0673	280.052	0	0
942	2014-06-15	neutral															2012-09-25	75	38.06	33.0673	280.052	0	0
943	2014-06-15	neutral															2012-09-26	75	38.08	33.0673	280.052	0	0
944	2014-06-15	neutral															2012-09-27	75	37.99	33.0673	280.052	0	0
945	2014-06-15	positive															2012-09-28	75	37.7	33.0673	280.052	0	0
946	2014-06-15	positive															2012-10-01	75	37.75	33.0673	280.052	0	0
947	2014-06-15	positive															2012-10-02	75	37.81	33.0673	280.052	0	0
948	2014-06-16	negative															2012-10-03	75	38.17	33.0673	280.052	0	0
949	2014-06-16	neutral															2012-10-04	75	38.34	33.0673	280.052	0	0
950	2014-06-16	positive															2012-10-05	75	37.86	33.0673	280.052	0	0
951	2014-06-16	neutral															2012-10-08	75	37.66	33.0673	280.052	0	0
952	2014-06-16	positive															2012-10-09	75	37.14	33.0673	280.052	0	0
953	2014-06-16	positive															2012-10-10	75	36.92	33.0673	280.052	0	0
954	2014-06-16	positive															2012-10-11	75	36.26	33.0673	280.052	0	0
955	2014-06-16	positive															2012-10-12	75	35.63	33.0673	280.052	0	0
956	2014-06-16	positive															2012-10-15	74	35.21	33.0673	280.052	0	0
957	2014-06-18	neutral															2012-10-16	74	35.4	33.0673	280.052	0	0
958	2014-06-18	positive															2012-10-17	74	35.72	33.0673	280.052	0	0
959	2014-06-19	neutral															2012-10-18	74	36.02	33.0673	280.052	0	0
960	2014-06-24	neutral															2012-10-19	74	35.32	33.0673	280.052	0	0
961	2014-06-27	neutral															2012-10-22	74	35.26	33.0673	280.052	0	0
962	2014-07-01	positive															2012-10-23	74	35	33.0673	280.052	0	0
963	2014-07-02	neutral															2012-10-24	74	34.71	33.0673	280.052	0	0
964	2014-07-03	positive															2012-10-25	74	34.5	33.0673	280.052	0	0
965	2014-07-07	positive															2012-10-26	74	34.63	33.0673	280.052	0	0
966	2014-07-08	neutral															2012-10-31	74	34.59	33.0673	280.052	0	0
967	2014-07-09	positive															2012-11-01	74	35.09	33.0673	280.052	0	0
968	2014-07-10	positive															2012-11-02	74	34.93	33.0673	280.052	0	0
969	2014-07-10	positive															2012-11-05	74	34.83	33.0673	280.052	0	0
970	2014-07-10	positive															2012-11-06	74	34.8	33.0673	280.052	0	0
971	2014-07-10	positive															2012-11-07	74	33.64	33.0673	280.052	0	0
972	2014-07-10	positive															2012-11-08	74	33.2	33.0673	280.052	0	0
973	2014-07-10	positive															2012-11-09	74	33.54	33.0673	280.052	0	0
974	2014-07-10	neutral															2012-11-12	74	33.87	33.0673	280.052	0	0
975	2014-07-10	negative															2012-11-13	74	33.95	33.0673	280.052	0	0
976	2014-07-11	positive															2012-11-14	74	33.78	33.0673	280.052	0	0
977	2014-07-23	positive															2012-11-15	74	33.42	33.0673	280.052	0	0
978	2014-07-25	neutral															2012-11-16	74	33.14	33.0673	280.052	0	0
979	2014-07-31	positive															2012-11-19	74	33.82	33.0673	280.052	0	0
980	2014-09-17	positive															2012-11-20	74	33.68	33.0673	280.052	0	0
981	2014-10-06	negative															2012-11-21	74	33.85	33.0673	280.052	0	0
982	2014-10-08	neutral															2012-11-23	74	34.36	33.0673	280.052	0	0
983	2014-11-09	neutral															2012-11-26	74	33.97	33.0673	280.052	0	0
984	2014-11-12	positive															2012-11-27	74	33.62	33.0673	280.052	0	0
985	2014-11-20	negative															2012-11-28	74	33.62	33.0673	280.052	0	0
986	2014-11-26	positive															2012-11-29	74	33.93	33.0673	280.052	0	0
987	2014-12-26	neutral															2012-11-30	74	34.13	33.0673	280.052	0	0
988	2014-12-30	neutral															2012-12-03	74	34.14	33.0673	280.052	0	0
989	2014-12-30	positive															2012-12-04	74	33.92	33.0673	280.052	0	0
990	2014-12-30	positive															2012-12-05	74	33.91	33.0673	280.052	0	0
991	2014-12-30	positive															2012-12-06	74	33.65	33.0673	280.052	0	0
992	2014-12-31	positive															2012-12-07	74	33.74	33.0673	280.052	0	0
993	2014-12-31	positive															2012-12-10	74	33.73	33.0673	280.052	0	0
994	2014-12-31	neutral															2012-12-11	74	34.15	33.0673	280.052	0	0
995	2014-12-31	neutral															2012-12-12	74	34.49	33.0673	280.052	0	0
996	2014-12-31	positive															2012-12-13	74	34.32	33.0673	280.052	0	0
997	2014-12-31	positive															2012-12-14	74	34.01	33.0673	280.052	0	0
998	2014-12-31	positive															2012-12-17	74	34.23	33.0673	280.052	0	0
999	2014-12-31	positive															2012-12-18	74	34.34	33.0673	280.052	0	0
1000	2014-12-31	positive															2012-12-19	74	33.91	33.0673	280.052	0	0
1001	2014-12-31	neutral															2012-12-20	74	34.17	33.0673	280.052	0	0
1002	2015-01-01	neutral															2012-12-21	74	33.67	33.0673	280.052	0	0
1003	2015-01-01	positive															2012-12-24	74	33.74	33.0673	280.052	0	0
1004	2015-01-06	neutral															2012-12-26	73	33.78	33.0673	280.052	0	0
1005	2015-01-11	positive															2012-12-27	74	33.66	33.0673	280.052	0	0
1006	2015-01-11	neutral															2012-12-28	75	33.32	33.0673	280.052	0	0
1007	2015-01-11	positive															2012-12-31	76	33.71	33.0673	280.052	0	0
1008	2015-01-12	neutral															2013-01-02	77	35	33.0673	280.052	0	0
1009	2015-01-12	neutral															2013-01-03	78	35.02	33.0673	280.052	0	0
1010	2015-01-12	neutral															2013-01-04	79	35.23	33.0673	280.052	0	0
1011	2015-01-12	neutral															2013-01-07	82	35.39	33.0673	280.052	0	0
1012	2015-01-12	positive															2013-01-08	82	34.35	33.0673	280.052	0	0
1013	2015-01-12	positive															2013-01-09	82	34.24	33.0673	280.052	0	0
1014	2015-01-12	positive															2013-01-10	82	34.37	33.0673	280.052	0	0
1015	2015-01-12	neutral															2013-01-11	82	34.27	33.0673	280.052	0	0
1016	2015-01-12	positive															2013-01-14	82	34.02	33.0673	280.052	0	0
1017	2015-01-12	positive															2013-01-15	82	33.76	33.0673	280.052	0	0
1018	2015-01-12	positive															2013-01-16	83	33.26	33.0673	280.052	0	0
1019	2015-01-12	neutral															2013-01-17	84	33.2	33.0673	280.052	0	0
1020	2015-01-12	neutral															2013-01-18	84	33.44	33.0673	280.052	0	0
1021	2015-01-12	positive															2013-01-22	84	33.61	33.0673	280.052	0	0
1022	2015-01-12	positive															2013-01-23	84	33.78	33.0673	280.052	0	0
1023	2015-01-12	positive															2013-01-24	84	33.75	33.0673	280.052	0	0
1024	2015-01-12	neutral															2013-01-25	84	34.02	33.0673	280.052	0	0
1025	2015-03-08	neutral															2013-01-28	84	34.13	33.0673	280.052	0	0
1026	2015-03-16	neutral															2013-01-29	84	34.68	33.0673	280.052	0	0
1027	2015-03-18	neutral															2013-01-30	84	34.48	33.0673	280.052	0	0
1028	2015-03-26	negative															2013-01-31	84	34.79	33.0673	280.052	0	0
1029	2015-04-22	neutral															2013-02-01	84	35.51	33.0673	280.052	0	0
1030	2015-04-22	neutral															2013-02-04	84	35.23	33.0673	280.052	0	0
1031	2015-04-23	neutral															2013-02-05	85	35.35	33.0673	280.052	0	0
1032	2015-05-04	positive															2013-02-06	85	35.43	33.0673	280.052	0	0
1033	2015-06-22	neutral															2013-02-07	85	35.27	33.0673	280.052	0	0
1034	2015-07-12	neutral															2013-02-08	85	35.27	33.0673	280.052	0	0
1035	2015-08-07	neutral															2013-02-11	85	35.23	33.0673	280.052	0	0
1036	2015-08-15	positive															2013-02-12	85	35.6	33.0673	280.052	0	0
1037	2015-09-20	positive															2013-02-13	85	35.42	33.0673	280.052	0	0
1038	2015-09-20	neutral															2013-02-14	85	35.29	33.0673	280.052	0	0
1039	2015-09-20	neutral															2013-02-15	85	35.36	33.0673	280.052	0	0
1040	2015-09-21	negative															2013-02-19	86	35.67	33.0673	280.052	0	0
1041	2015-09-21	positive															2013-02-20	87	35.47	33.0673	280.052	0	0
1042	2015-09-21	positive															2013-02-21	87	35.43	33.0673	280.052	0	0
1043	2015-09-21	positive															2013-02-22	88	35.68	33.0673	280.052	0	0
1044	2015-09-21	positive															2013-02-25	88	35.19	33.0673	280.052	0	0
1045	2015-09-22	neutral															2013-02-26	89	35.49	33.0673	280.052	0	0
1046	2015-09-22	positive															2013-02-27	90	35.85	33.0673	280.052	0	0
1047	2015-09-22	positive															2013-02-28	91	35.91	33.0673	280.052	0	0
1048	2015-09-22	positive															2013-03-01	91	36.01	33.0673	280.052	0	0
1049	2015-09-22	positive															2013-03-04	91	36.23	33.0673	280.052	0	0
1050	2015-09-22	negative															2013-03-05	91	36.6	33.0673	280.052	0	0
1051	2015-09-22	positive															2013-03-06	91	36.29	33.0673	280.052	0	0
1052	2015-09-22	neutral															2013-03-07	91	36.39	33.0673	280.052	0	0
1053	2015-09-22	neutral															2013-03-08	91	36.68	33.0673	280.052	0	0
1054	2015-09-22	positive															2013-03-11	91	36.6	33.0673	280.052	0	0
1055	2015-09-22	positive															2013-03-12	91	36.72	33.0673	280.052	0	0
1056	2015-09-22	positive															2013-03-13	91	36.6	33.0673	280.052	0	0
1057	2015-09-22	positive															2013-03-14	91	36.86	33.0673	280.052	0	0
1058	2015-09-22	neutral															2013-03-15	91	36.43	33.0673	280.052	0	0
1059	2015-09-22	positive															2013-03-18	91	36.15	33.0673	280.052	0	0
1060	2015-09-22	positive															2013-03-19	91	36.14	33.0673	280.052	0	0
1061	2015-09-22	positive															2013-03-20	91	36.19	33.0673	280.052	0	0
1062	2015-09-22	positive															2013-03-21	91	36.15	33.0673	280.052	0	0
1063	2015-09-22	neutral															2013-03-22	92	36.43	33.0673	280.052	0	0
1064	2015-09-22	positive															2013-03-25	93	36.39	33.0673	280.052	0	0
1065	2015-09-22	positive															2013-03-26	93	36.74	33.0673	280.052	0	0
1066	2015-09-22	positive															2013-03-27	93	36.62	33.0673	280.052	0	0
1067	2015-09-22	neutral															2013-03-28	93	36.69	33.0673	280.052	0	0
1068	2015-09-22	positive															2013-04-01	95	37.25	33.0673	280.052	0	0
1069	2015-09-22	positive															2013-04-02	95	37.57	33.0673	280.052	0	0
1070	2015-09-22	positive															2013-04-03	95	37.28	33.0673	280.052	0	0
1071	2015-09-22	positive															2013-04-04	95	37.91	33.0673	280.052	0	0
1072	2015-09-22	positive															2013-04-05	95	38.02	33.0673	280.052	0	0
1073	2015-09-22	positive															2013-04-08	95	37.62	33.0673	280.052	0	0
1074	2015-09-22	positive															2013-04-09	95	37.76	33.0673	280.052	0	0
1075	2015-09-23	positive															2013-04-10	95	38.18	33.0673	280.052	0	0
1076	2015-09-23	positive															2013-04-11	95	38.54	33.0673	280.052	0	0
1077	2015-09-23	positive															2013-04-12	95	38.59	33.0673	280.052	0	0
1078	2015-09-23	positive															2013-04-15	95	37.95	33.0673	280.052	0	0
1079	2015-09-23	negative															2013-04-16	95	37.94	33.0673	280.052	0	0
1080	2015-09-23	neutral															2013-04-17	95	37.78	33.0673	280.052	0	0
1081	2015-09-23	neutral															2013-04-18	95	37.74	33.0673	280.052	0	0
1082	2015-09-23	positive															2013-04-19	95	38.28	33.0673	280.052	0	0
1083	2015-09-23	positive															2013-04-22	95	38.73	33.0673	280.052	0	0
1084	2015-09-23	positive															2013-04-23	95	39	33.0673	280.052	0	0
1085	2015-09-23	positive															2013-04-24	95	37.04	33.0673	280.052	0	0
1086	2015-09-23	positive															2013-04-25	95	37.28	33.0673	280.052	0	0
1087	2015-09-23	positive															2013-04-26	95	37.04	33.0673	280.052	0	0
1088	2015-09-23	positive															2013-04-29	95	37.3	33.0673	280.052	0	0
1089	2015-09-23	neutral															2013-04-30	95	37.46	33.0673	280.052	0	0
1090	2015-09-23	positive															2013-05-01	95	37.56	33.0673	280.052	0	0
1091	2015-09-23	positive															2013-05-02	95	37.56	33.0673	280.052	0	0
1092	2015-09-23	neutral															2013-05-03	95	37.34	33.0673	280.052	0	0
1093	2015-09-23	positive															2013-05-06	95	37.09	33.0673	280.052	0	0
1094	2015-09-24	neutral															2013-05-07	95	37.52	33.0673	280.052	0	0
1095	2015-10-29	positive															2013-05-08	95	37.83	33.0673	280.052	0	0
1096	2015-11-06	neutral															2013-05-09	95	37.33	33.0673	280.052	0	0
1097	2015-11-18	neutral															2013-05-10	95	37.36	33.0673	280.052	0	0
1098	2015-12-14	neutral															2013-05-13	95	37	33.0673	280.052	0	0
1099	2015-12-15	positive															2013-05-14	95	37.23	33.0673	280.052	0	0
1100	2015-12-15	neutral															2013-05-15	95	37.53	33.0673	280.052	0	0
1101	2015-12-15	positive															2013-05-16	95	37.38	33.0673	280.052	0	0
1102	2015-12-16	neutral															2013-05-17	95	37.44	33.0673	280.052	0	0
1103	2015-12-16	positive															2013-05-20	95	37.22	33.0673	280.052	0	0
1104	2015-12-16	positive															2013-05-21	96	36.94	33.0673	280.052	0	0
1105	2015-12-16	positive															2013-05-22	96	36.62	33.0673	280.052	0	0
1106	2015-12-16	positive															2013-05-23	96	36.74	33.0673	280.052	0	0
1107	2015-12-16	positive															2013-05-24	96	36.75	33.0673	280.052	0	0
1108	2015-12-16	positive															2013-05-28	96	36.18	33.0673	280.052	0	0
1109	2015-12-16	positive															2013-05-29	96	35.91	33.0673	280.052	0	0
1110	2015-12-16	positive															2013-05-30	96	35.5	33.0673	280.052	0	0
1111	2015-12-16	neutral															2013-05-31	96	34.99	33.0673	280.052	0	0
1112	2015-12-16	neutral															2013-06-03	96	35.07	33.0673	280.052	0	0
1113	2015-12-17	neutral															2013-06-04	96	35.67	33.0673	280.052	0	0
1114	2015-12-27	positive															2013-06-05	96	35.26	33.0673	280.052	0	0
1115	2015-12-27	positive															2013-06-06	96	35.81	33.0673	280.052	0	0
1116	2015-12-27	positive															2013-06-07	97	35.45	33.0673	280.052	0	0
1117	2015-12-28	neutral															2013-06-10	97	35.99	33.0673	280.052	0	0
1118	2015-12-29	positive															2013-06-11	97	35.76	33.0673	280.052	0	0
1119	2015-12-29	positive															2013-06-12	97	35.62	33.0673	280.052	0	0
1120	2015-12-29	negative															2013-06-13	97	36.3	33.0673	280.052	0	0
1121	2015-12-29	positive															2013-06-14	97	35.91	33.0673	280.052	0	0
1122	2015-12-29	positive															2013-06-17	97	35.76	33.0673	280.052	0	0
1123	2015-12-30	positive															2013-06-18	97	36.17	33.0673	280.052	0	0
1124	2015-12-30	positive															2013-06-19	97	35.25	33.0673	280.052	0	0
1125	2015-12-30	neutral															2013-06-20	97	34.35	33.0673	280.052	0	0
1126	2015-12-31	positive															2013-06-21	97	34.47	33.0673	280.052	0	0
1127	2015-12-31	positive															2013-06-24	97	34.46	33.0673	280.052	0	0
1128	2015-12-31	negative															2013-06-25	97	35.03	33.0673	280.052	0	0
1129	2015-12-31	positive															2013-06-26	97	35.33	33.0673	280.052	0	0
1130	2015-12-31	neutral															2013-06-27	97	35.63	33.0673	280.052	0	0
1131	2015-12-31	neutral															2013-06-28	97	35.4	33.0673	280.052	0	0
1132	2015-12-31	positive															2013-07-01	97	35.3	33.0673	280.052	0	0
1133	2015-12-31	positive															2013-07-02	97	35.53	33.0673	280.052	0	0
1134	2016-01-01	positive															2013-07-03	97	35.62	33.0673	280.052	0	0
1135	2016-01-01	positive															2013-07-05	97	35.83	33.0673	280.052	0	0
1136	2016-01-01	positive															2013-07-08	97	35.58	33.0673	280.052	0	0
1137	2016-01-01	positive															2013-07-09	97	35.6	33.0673	280.052	0	0
1138	2016-01-02	positive															2013-07-10	97	35.39	33.0673	280.052	0	0
1139	2016-01-03	positive															2013-07-11	97	35.87	33.0673	280.052	0	0
1140	2016-01-03	positive															2013-07-12	97	35.81	33.0673	280.052	0	0
1141	2016-01-03	positive															2013-07-15	97	35.55	33.0673	280.052	0	0
1142	2016-01-03	positive															2013-07-16	97	35.88	33.0673	280.052	0	0
1143	2016-01-04	neutral															2013-07-17	97	35.96	33.0673	280.052	0	0
1144	2016-01-04	positive															2013-07-18	97	35.74	33.0673	280.052	0	0
1145	2016-01-04	negative															2013-07-19	97	35.81	33.0673	280.052	0	0
1146	2016-01-05	positive															2013-07-22	97	35.58	33.0673	280.052	0	0
1147	2016-01-05	positive															2013-07-23	97	35.81	33.0673	280.052	0	0
1148	2016-01-05	positive															2013-07-24	97	35.4	33.0673	280.052	0	0
1149	2016-01-05	positive															2013-07-25	97	35.46	33.0673	280.052	0	0
1150	2016-01-05	positive															2013-07-26	97	35.6	33.0673	280.052	0	0
1151	2016-01-05	neutral															2013-07-29	97	35.88	33.0673	280.052	0	0
1152	2016-01-05	neutral															2013-07-30	97	35.42	33.0673	280.052	0	0
1153	2016-01-05	positive															2013-07-31	97	35.27	33.0673	280.052	0	0
1154	2016-01-05	positive															2013-08-01	97	35.72	33.0673	280.052	0	0
1155	2016-01-05	positive															2013-08-02	97	35.77	33.0673	280.052	0	0
1156	2016-01-05	positive															2013-08-05	97	35.67	33.0673	280.052	0	0
1157	2016-01-06	positive															2013-08-06	97	35.48	33.0673	280.052	0	0
1158	2016-01-06	positive															2013-08-07	97	35.59	33.0673	280.052	0	0
1159	2016-01-06	positive															2013-08-08	97	35.29	33.0673	280.052	0	0
1160	2016-01-06	neutral															2013-08-09	97	34.8	33.0673	280.052	0	0
1161	2016-01-07	positive															2013-08-12	97	34.92	33.0673	280.052	0	0
1162	2016-01-07	positive															2013-08-13	97	34.72	33.0673	280.052	0	0
1163	2016-01-07	positive															2013-08-14	97	34.77	33.0673	280.052	0	0
1164	2016-01-07	positive															2013-08-15	97	34.35	33.0673	280.052	0	0
1165	2016-01-07	positive															2013-08-16	97	34.18	33.0673	280.052	0	0
1166	2016-01-07	positive															2013-08-19	97	33.79	33.0673	280.052	0	0
1167	2016-01-07	neutral															2013-08-20	97	33.87	33.0673	280.052	0	0
1168	2016-01-07	positive															2013-08-21	97	33.48	33.0673	280.052	0	0
1169	2016-01-07	positive															2013-08-22	97	33.82	33.0673	280.052	0	0
1170	2016-01-07	neutral															2013-08-23	97	34.29	33.0673	280.052	0	0
1171	2016-01-07	positive															2013-08-26	97	33.82	33.0673	280.052	0	0
1172	2016-01-08	neutral															2013-08-27	97	33.69	33.0673	280.052	0	0
1173	2016-01-08	positive															2013-08-28	97	33.58	33.0673	280.052	0	0
1174	2016-01-08	positive															2013-08-29	97	33.65	33.0673	280.052	0	0
1175	2016-01-08	positive															2013-08-30	97	33.83	33.0673	280.052	0	0
1176	2016-01-09	positive															2013-09-03	97	33.32	33.0673	280.052	0	0
1177	2016-01-09	positive															2013-09-04	97	33.74	33.0673	280.052	0	0
1178	2016-01-09	neutral															2013-09-05	97	33.34	33.0673	280.052	0	0
1179	2016-01-10	positive															2013-09-06	97	33.41	33.0673	280.052	0	0
1180	2016-01-10	neutral															2013-09-09	97	33.63	33.0673	280.052	0	0
1181	2016-01-10	positive															2013-09-10	97	33.97	33.0673	280.052	0	0
1182	2016-01-10	positive															2013-09-11	97	33.97	33.0673	280.052	0	0
1183	2016-01-10	positive															2013-09-12	97	34.38	33.0673	280.052	0	0
1184	2016-01-11	neutral															2013-09-13	97	34.32	33.0673	280.052	0	0
1185	2016-01-11	positive															2013-09-16	97	34.57	33.0673	280.052	0	0
1186	2016-01-11	neutral															2013-09-17	97	34.75	33.0673	280.052	0	0
1187	2016-01-11	positive															2013-09-18	97	34.95	33.0673	280.052	0	0
1188	2016-01-11	positive															2013-09-19	97	34.81	33.0673	280.052	0	0
1189	2016-01-12	positive															2013-09-20	97	34.31	33.0673	280.052	0	0
1190	2016-01-12	positive															2013-09-23	97	34.22	33.0673	280.052	0	0
1191	2016-01-12	positive															2013-09-24	97	34.09	33.0673	280.052	0	0
1192	2016-01-12	positive															2013-09-25	97	34.05	33.0673	280.052	0	0
1193	2016-01-12	negative															2013-09-26	97	34.23	33.0673	280.052	0	0
1194	2016-01-12	positive															2013-09-27	97	33.98	33.0673	280.052	0	0
1195	2016-01-12	neutral															2013-09-30	97	33.82	33.0673	280.052	0	0
1196	2016-01-12	positive															2013-10-01	98	34.06	33.0673	280.052	0	0
1197	2016-01-12	positive															2013-10-02	98	33.94	33.0673	280.052	0	0
1198	2016-01-13	positive															2013-10-03	98	33.64	33.0673	280.052	0	0
1199	2016-01-13	positive															2013-10-04	98	33.75	33.0673	280.052	0	0
1200	2016-01-13	positive															2013-10-07	98	34	33.0673	280.052	0	0
1201	2016-01-13	positive															2013-10-08	98	33.11	33.0673	280.052	0	0
1202	2016-01-13	neutral															2013-10-09	97	33.75	33.0673	280.052	0	0
1203	2016-01-13	neutral															2013-10-10	97	34.15	33.0673	280.052	0	0
1204	2016-01-14	positive															2013-10-11	97	34.2	33.0673	280.052	0	0
1205	2016-01-14	neutral															2013-10-14	97	33.92	33.0673	280.052	0	0
1206	2016-01-14	neutral															2013-10-15	97	33.71	33.0673	280.052	0	0
1207	2016-01-14	neutral															2013-10-16	97	34.2	33.0673	280.052	0	0
1208	2016-01-14	neutral															2013-10-17	97	34.44	33.0673	280.052	0	0
1209	2016-01-14	negative															2013-10-18	97	34.61	33.0673	280.052	0	0
1210	2016-01-14	neutral															2013-10-21	97	35.22	33.0673	280.052	0	0
1211	2016-01-14	positive															2013-10-22	97	35.23	33.0673	280.052	0	0
1212	2016-01-15	positive															2013-10-23	97	35.28	33.0673	280.052	0	0
1213	2016-01-25	neutral															2013-10-24	97	34.63	33.0673	280.052	0	0
1214	2016-01-30	neutral															2013-10-25	97	35.19	33.0673	280.052	0	0
1215	2016-02-03	neutral															2013-10-28	97	35.57	33.0673	280.052	0	0
1216	2016-02-07	positive															2013-10-29	97	36.27	33.0673	280.052	0	0
1217	2016-03-04	neutral															2013-10-30	97	36.26	33.0673	280.052	0	0
1218	2016-03-08	positive															2013-10-31	97	36.2	33.0673	280.052	0	0
1219	2016-04-06	neutral															2013-11-01	97	36.24	33.0673	280.052	0	0
1220	2016-04-18	positive															2013-11-04	97	36.45	33.0673	280.052	0	0
1221	2016-04-18	neutral															2013-11-05	97	35.53	33.0673	280.052	0	0
1222	2016-04-18	neutral															2013-11-06	97	35.82	33.0673	280.052	0	0
1223	2016-04-22	neutral															2013-11-07	97	35.11	33.0673	280.052	0	0
1224	2016-04-22	positive															2013-11-08	97	35.17	33.0673	280.052	0	0
1225	2016-04-22	positive															2013-11-11	97	35.03	33.0673	280.052	0	0
1226	2016-04-23	positive															2013-11-12	97	35.17	33.0673	280.052	0	0
1227	2016-04-24	positive															2013-11-13	97	35.07	33.0673	280.052	0	0
1228	2016-04-24	positive															2013-11-14	98	35.16	33.0673	280.052	0	0
1229	2016-04-25	positive															2013-11-15	98	35.43	33.0673	280.052	0	0
1230	2016-04-25	neutral															2013-11-18	98	35.6	33.0673	280.052	0	0
1231	2016-05-23	neutral															2013-11-19	98	35.72	33.0673	280.052	0	0
1232	2016-06-06	neutral															2013-11-20	98	35.4	33.0673	280.052	0	0
1233	2016-07-20	negative															2013-11-21	98	35.3	33.0673	280.052	0	0
1234	2016-09-21	neutral															2013-11-22	98	35.42	33.0673	280.052	0	0
1235	2016-10-24	positive															2013-11-25	98	35.37	33.0673	280.052	0	0
1236	2016-10-24	positive															2013-11-26	98	35.28	33.0673	280.052	0	0
1237	2016-10-24	positive															2013-11-27	98	35.41	33.0673	280.052	0	0
1238	2016-10-24	positive															2013-11-29	98	35.21	33.0673	280.052	0	0
1239	2016-10-24	positive															2013-12-02	98	34.8	33.0673	280.052	0	0
1240	2016-10-25	positive															2013-12-03	98	34.74	33.0673	280.052	0	0
1241	2016-10-26	neutral															2013-12-04	98	34.6	33.0673	280.052	0	0
1242	2016-10-27	neutral															2013-12-05	98	34.25	33.0673	280.052	0	0
1243	2016-10-27	positive															2013-12-06	98	34.53	33.0673	280.052	0	0
1244	2016-10-27	positive															2013-12-09	98	34.69	33.0673	280.052	0	0
1245	2016-10-28	positive															2013-12-10	98	34.4	33.0673	280.052	0	0
1246	2016-10-28	positive															2013-12-11	98	33.95	33.0673	280.052	0	0
1247	2016-10-28	neutral															2013-12-12	98	33.89	33.0673	280.052	0	0
1248	2016-10-28	neutral															2013-12-13	98	33.85	33.0673	280.052	0	0
1249	2016-10-28	positive															2013-12-16	98	34.15	33.0673	280.052	0	0
1250	2016-10-28	positive															2013-12-17	98	33.85	33.0673	280.052	0	0
1251	2016-10-29	positive															2013-12-18	98	34.38	33.0673	280.052	0	0
1252	2016-10-29	neutral															2013-12-19	98	34.45	33.0673	280.052	0	0
1253	2016-10-30	negative															2013-12-20	98	34.3	33.0673	280.052	0	0
1254	2016-10-31	neutral															2013-12-23	98	34.69	33.0673	280.052	0	0
1255	2016-10-31	positive															2013-12-24	98	34.95	33.0673	280.052	0	0
1256	2016-11-01	positive															2013-12-26	98	35.16	33.0673	280.052	0	0
1257	2016-11-01	positive															2013-12-27	98	35.18	33.0673	280.052	0	0
1258	2016-11-01	positive															2013-12-30	98	35.2	33.0673	280.052	0	0
1259	2016-11-01	positive															2013-12-31	99	35.16	33.0673	280.052	0	0
1260	2016-11-01	negative															2014-01-02	101	34.95	33.0673	280.052	0	0
1261	2016-11-02	positive															2014-01-03	102	34.8	33.0673	280.052	0	0
1262	2016-11-02	positive															2014-01-06	102	34.96	33.0673	280.052	0	0
1263	2016-11-02	neutral															2014-01-07	103	34.95	33.0673	280.052	0	0
1264	2016-11-02	neutral															2014-01-08	102	34.24	33.0673	280.052	0	0
1265	2016-11-02	neutral															2014-01-09	102	33.54	33.0673	280.052	0	0
1266	2016-11-02	neutral															2014-01-10	102	33.62	33.0673	280.052	0	0
1267	2016-11-02	positive															2014-01-13	102	33.3	33.0673	280.052	0	0
1268	2016-11-02	neutral															2014-01-14	102	33.48	33.0673	280.052	0	0
1269	2016-11-02	neutral															2014-01-15	102	33.79	33.0673	280.052	0	0
1270	2016-11-03	neutral															2014-01-16	102	33.96	33.0673	280.052	0	0
1271	2016-11-04	neutral															2014-01-17	102	33.7	33.0673	280.052	0	0
1272	2016-11-04	negative															2014-01-21	102	33.57	33.0673	280.052	0	0
1273	2016-11-04	neutral															2014-01-22	102	33.34	33.0673	280.052	0	0
1274	2016-11-04	positive															2014-01-23	102	33.8	33.0673	280.052	0	0
1275	2016-11-04	neutral															2014-01-24	102	33.42	33.0673	280.052	0	0
1276	2016-11-05	negative															2014-01-27	102	33.51	33.0673	280.052	0	0
1277	2016-11-06	positive															2014-01-28	102	33.7	33.0673	280.052	0	0
1278	2016-11-06	positive															2014-01-29	102	33.31	33.0673	280.052	0	0
1279	2016-11-06	positive															2014-01-30	102	33.35	33.0673	280.052	0	0
1280	2016-11-06	positive															2014-01-31	102	33.32	33.0673	280.052	0	0
1281	2016-11-07	negative															2014-02-03	102	31.95	33.0673	280.052	0	0
1282	2016-11-07	negative															2014-02-04	102	32.45	33.0673	280.052	0	0
1283	2016-11-07	positive															2014-02-05	102	32.08	33.0673	280.052	0	0
1284	2016-11-07	neutral															2014-02-06	102	32	33.0673	280.052	0	0
1285	2016-11-08	positive															2014-02-07	102	32.3	33.0673	280.052	0	0
1286	2016-11-08	neutral															2014-02-10	103	32.44	33.0673	280.052	0	0
1287	2016-11-08	neutral															2014-02-11	103	32.95	33.0673	280.052	0	0
1288	2016-11-08	neutral															2014-02-12	103	32.94	33.0673	280.052	0	0
1289	2016-11-09	positive															2014-02-13	103	33.49	33.0673	280.052	0	0
1290	2016-11-10	negative															2014-02-14	103	33.15	33.0673	280.052	0	0
1291	2016-11-10	positive															2014-02-18	103	32.82	33.0673	280.052	0	0
1292	2016-11-10	neutral															2014-02-19	103	32.85	33.0673	280.052	0	0
1293	2016-11-16	neutral															2014-02-20	103	33.18	33.0673	280.052	0	0
1294	2016-11-27	neutral															2014-02-21	103	32.8	33.0673	280.052	0	0
1295	2016-12-24	neutral															2014-02-24	103	32.47	33.0673	280.052	0	0
1296	2016-12-24	neutral															2014-02-25	103	32.17	33.0673	280.052	0	0
1297	2016-12-24	neutral															2014-02-26	103	32	33.0673	280.052	0	0
1298	2016-12-25	positive															2014-02-27	103	32.23	33.0673	280.052	0	0
1299	2016-12-25	neutral															2014-02-28	103	31.93	33.0673	280.052	0	0
1300	2016-12-25	positive															2014-03-03	103	31.86	33.0673	280.052	0	0
1301	2016-12-25	positive															2014-03-04	103	32.15	33.0673	280.052	0	0
1302	2016-12-27	positive															2014-03-05	103	32.13	33.0673	280.052	0	0
1303	2016-12-27	neutral															2014-03-06	103	32.34	33.0673	280.052	0	0
1304	2016-12-27	positive															2014-03-07	103	32.54	33.0673	280.052	0	0
1305	2016-12-27	neutral															2014-03-10	103	32.51	33.0673	280.052	0	0
1306	2016-12-27	positive															2014-03-11	103	32.23	33.0673	280.052	0	0
1307	2016-12-28	positive															2014-03-12	103	32.38	33.0673	280.052	0	0
1308	2016-12-28	positive															2014-03-13	103	32.35	33.0673	280.052	0	0
1309	2016-12-28	positive															2014-03-14	103	32.49	33.0673	280.052	0	0
1310	2016-12-28	negative															2014-03-17	104	32.89	33.0673	280.052	0	0
1311	2016-12-28	positive															2014-03-18	105	32.98	33.0673	280.052	0	0
1312	2016-12-28	positive															2014-03-19	105	32.96	33.0673	280.052	0	0
1313	2016-12-28	neutral															2014-03-20	105	34.09	33.0673	280.052	0	0
1314	2016-12-29	positive															2014-03-21	105	34.3	33.0673	280.052	0	0
1315	2016-12-29	positive															2014-03-24	105	34.46	33.0673	280.052	0	0
1316	2016-12-29	positive															2014-03-25	105	34.72	33.0673	280.052	0	0
1317	2016-12-29	positive															2014-03-26	105	34.61	33.0673	280.052	0	0
1318	2016-12-29	positive															2014-03-27	105	34.96	33.0673	280.052	0	0
1319	2016-12-29	neutral															2014-03-28	105	35.07	33.0673	280.052	0	0
1320	2016-12-29	neutral															2014-03-31	105	35.07	33.0673	280.052	0	0
1321	2016-12-30	positive															2014-04-01	105	35.09	33.0673	280.052	0	0
1322	2016-12-30	neutral															2014-04-02	106	35.37	33.0673	280.052	0	0
1323	2016-12-30	neutral															2014-04-03	106	35.63	33.0673	280.052	0	0
1324	2016-12-30	positive															2014-04-04	106	35.55	33.0673	280.052	0	0
1325	2016-12-30	positive															2014-04-07	106	35.49	33.0673	280.052	0	0
1326	2016-12-30	neutral															2014-04-08	106	35.27	33.0673	280.052	0	0
1327	2016-12-30	positive															2014-04-09	106	34.92	33.0673	280.052	0	0
1328	2016-12-30	neutral															2014-04-10	106	35.12	33.0673	280.052	0	0
1329	2016-12-30	positive															2014-04-11	106	35.2	33.0673	280.052	0	0
1330	2016-12-30	positive															2014-04-14	106	35.36	33.0673	280.052	0	0
1331	2016-12-31	positive															2014-04-15	106	35.68	33.0673	280.052	0	0
1332	2016-12-31	positive															2014-04-16	106	36.1	33.0673	280.052	0	0
1333	2016-12-31	neutral															2014-04-17	106	36.04	33.0673	280.052	0	0
1334	2016-12-31	positive															2014-04-21	106	36.06	33.0673	280.052	0	0
1335	2016-12-31	positive															2014-04-22	106	36.29	33.0673	280.052	0	0
1336	2017-01-01	positive															2014-04-23	106	34.92	33.0673	280.052	0	0
1337	2017-01-01	positive															2014-04-24	106	34.5	33.0673	280.052	0	0
1338	2017-01-01	neutral															2014-04-25	106	34.49	33.0673	280.052	0	0
1339	2017-01-01	positive															2014-04-28	106	35.08	33.0673	280.052	0	0
1340	2017-01-01	neutral															2014-04-29	106	35.42	33.0673	280.052	0	0
1341	2017-01-01	positive															2014-04-30	106	35.7	33.0673	280.052	0	0
1342	2017-01-02	positive															2014-05-01	106	35.58	33.0673	280.052	0	0
1343	2017-01-02	positive															2014-05-02	106	35.63	33.0673	280.052	0	0
1344	2017-01-02	positive															2014-05-05	106	35.76	33.0673	280.052	0	0
1345	2017-01-03	positive															2014-05-06	106	35.49	33.0673	280.052	0	0
1346	2017-01-03	neutral															2014-05-07	106	35.76	33.0673	280.052	0	0
1347	2017-01-03	positive															2014-05-08	106	36.4	33.0673	280.052	0	0
1348	2017-01-03	neutral															2014-05-09	106	36.44	33.0673	280.052	0	0
1349	2017-01-03	positive															2014-05-12	106	36.57	33.0673	280.052	0	0
1350	2017-01-04	positive															2014-05-13	106	36.2	33.0673	280.052	0	0
1351	2017-01-04	positive															2014-05-14	106	36.39	33.0673	280.052	0	0
1352	2017-01-04	positive															2014-05-15	106	36.52	33.0673	280.052	0	0
1353	2017-01-04	neutral															2014-05-16	106	36.74	33.0673	280.052	0	0
1354	2017-01-31	positive															2014-05-19	106	36.38	33.0673	280.052	0	0
1355	2017-01-31	neutral															2014-05-20	106	35.5	33.0673	280.052	0	0
1356	2017-01-31	positive															2014-05-21	106	35.27	33.0673	280.052	0	0
1357	2017-01-31	positive															2014-05-22	106	35.38	33.0673	280.052	0	0
1358	2017-02-01	neutral															2014-05-23	106	35.32	33.0673	280.052	0	0
1359	2017-02-01	positive															2014-05-27	106	35.21	33.0673	280.052	0	0
1360	2017-02-01	neutral															2014-05-28	106	35.34	33.0673	280.052	0	0
1361	2017-02-01	positive															2014-05-29	106	35.39	33.0673	280.052	0	0
1362	2017-02-01	positive															2014-05-30	106	35.47	33.0673	280.052	0	0
1363	2017-02-01	neutral															2014-06-02	106	35.44	33.0673	280.052	0	0
1364	2017-02-01	positive															2014-06-03	106	35.2	33.0673	280.052	0	0
1365	2017-02-01	positive															2014-06-04	106	35.05	33.0673	280.052	0	0
1366	2017-02-01	neutral															2014-06-05	106	35.1	33.0673	280.052	0	0
1367	2017-02-01	positive															2014-06-06	106	35.02	33.0673	280.052	0	0
1368	2017-02-01	positive															2014-06-09	106	35.01	33.0673	280.052	0	0
1369	2017-02-01	positive															2014-06-10	106	34.94	33.0673	280.052	0	0
1370	2017-02-01	positive															2014-06-11	106	34.81	33.0673	280.052	0	0
1371	2017-02-02	positive															2014-06-12	106	34.83	33.0673	280.052	0	0
1372	2017-03-31	neutral															2014-06-13	106	35.03	33.0673	280.052	0	0
1373	2017-04-06	neutral															2014-06-16	109	34.98	33.0673	280.052	0	0
1374	2017-04-10	neutral															2014-06-17	109	35.02	33.0673	280.052	0	0
1375	2017-04-29	neutral															2014-06-18	109	35.2	33.0673	280.052	0	0
1376	2017-04-30	neutral															2014-06-19	109	35.36	33.0673	280.052	0	0
1377	2017-06-01	positive															2014-06-20	109	35.39	33.0673	280.052	0	0
1378	2017-06-30	neutral															2014-06-23	109	35.39	33.0673	280.052	0	0
1379	2017-08-03	positive															2014-06-24	109	35.29	33.0673	280.052	0	0
1380	2017-08-16	neutral															2014-06-25	109	35.26	33.0673	280.052	0	0
1381	2017-08-22	neutral															2014-06-26	109	35.26	33.0673	280.052	0	0
1382	2017-08-29	positive															2014-06-27	109	35.41	33.0673	280.052	0	0
1383	2017-09-13	positive															2014-06-30	109	35.36	33.0673	280.052	0	0
1384	2017-09-20	neutral															2014-07-01	110	35.48	33.0673	280.052	0	0
1385	2017-09-20	positive															2014-07-02	110	35.67	33.0673	280.052	0	0
1386	2017-09-20	neutral															2014-07-03	111	35.84	33.0673	280.052	0	0
1387	2017-09-20	positive															2014-07-07	112	36.02	33.0673	280.052	0	0
1388	2017-09-20	negative															2014-07-08	112	35.56	33.0673	280.052	0	0
1389	2017-09-21	neutral															2014-07-09	113	35.65	33.0673	280.052	0	0
1390	2017-09-21	positive															2014-07-10	114	35.7	33.0673	280.052	0	0
1391	2017-09-21	positive															2014-07-11	115	35.76	33.0673	280.052	0	0
1392	2017-09-21	negative															2014-07-14	115	35.86	33.0673	280.052	0	0
1393	2017-09-21	positive															2014-07-15	115	36.24	33.0673	280.052	0	0
1394	2017-09-21	neutral															2014-07-16	115	36.45	33.0673	280.052	0	0
1395	2017-09-21	positive															2014-07-17	115	36.03	33.0673	280.052	0	0
1396	2017-09-21	positive															2014-07-18	115	36.17	33.0673	280.052	0	0
1397	2017-09-21	neutral															2014-07-21	115	35.96	33.0673	280.052	0	0
1398	2017-09-21	neutral															2014-07-22	115	35.94	33.0673	280.052	0	0
1399	2017-09-21	positive															2014-07-23	116	35.88	33.0673	280.052	0	0
1400	2017-09-22	negative															2014-07-24	116	35.5	33.0673	280.052	0	0
1401	2017-09-22	neutral															2014-07-25	116	35.54	33.0673	280.052	0	0
1402	2017-09-22	positive															2014-07-28	116	35.65	33.0673	280.052	0	0
1403	2017-09-22	positive															2014-07-29	116	36.59	33.0673	280.052	0	0
1404	2017-09-22	positive															2014-07-30	116	36.36	33.0673	280.052	0	0
1405	2017-09-22	neutral															2014-07-31	117	35.59	33.0673	280.052	0	0
1406	2017-09-22	neutral															2014-08-01	117	35.33	33.0673	280.052	0	0
1407	2017-09-22	neutral															2014-08-04	117	35.46	33.0673	280.052	0	0
1408	2017-09-22	positive															2014-08-05	117	35.11	33.0673	280.052	0	0
1409	2017-09-22	neutral															2014-08-06	117	34.62	33.0673	280.052	0	0
1410	2017-09-22	positive															2014-08-07	117	34.21	33.0673	280.052	0	0
1411	2017-09-22	neutral															2014-08-08	117	34.47	33.0673	280.052	0	0
1412	2017-09-22	positive															2014-08-11	117	34.47	33.0673	280.052	0	0
1413	2017-09-22	neutral															2014-08-12	117	34.64	33.0673	280.052	0	0
1414	2017-09-22	positive															2014-08-13	117	34.69	33.0673	280.052	0	0
1415	2017-09-22	negative															2014-08-14	117	34.91	33.0673	280.052	0	0
1416	2017-09-22	positive															2014-08-15	117	34.74	33.0673	280.052	0	0
1417	2017-09-22	negative															2014-08-18	117	34.65	33.0673	280.052	0	0
1418	2017-09-22	neutral															2014-08-19	117	34.48	33.0673	280.052	0	0
1419	2017-09-22	positive															2014-08-20	117	34.53	33.0673	280.052	0	0
1420	2017-09-22	positive															2014-08-21	117	34.64	33.0673	280.052	0	0
1421	2017-09-22	neutral															2014-08-22	117	34.5	33.0673	280.052	0	0
1422	2017-09-22	neutral															2014-08-25	117	34.51	33.0673	280.052	0	0
1423	2017-09-22	neutral															2014-08-26	117	34.5	33.0673	280.052	0	0
1424	2017-09-22	positive															2014-08-27	117	34.75	33.0673	280.052	0	0
1425	2017-09-22	positive															2014-08-28	117	34.74	33.0673	280.052	0	0
1426	2017-09-22	neutral															2014-08-29	117	34.96	33.0673	280.052	0	0
1427	2017-09-22	positive															2014-09-02	117	34.84	33.0673	280.052	0	0
1428	2017-09-23	neutral															2014-09-03	117	34.97	33.0673	280.052	0	0
1429	2017-09-23	neutral															2014-09-04	117	34.94	33.0673	280.052	0	0
1430	2017-09-23	positive															2014-09-05	117	35.15	33.0673	280.052	0	0
1431	2017-09-23	positive															2014-09-08	117	35.01	33.0673	280.052	0	0
1432	2017-09-23	neutral															2014-09-09	117	34.66	33.0673	280.052	0	0
1433	2017-09-23	positive															2014-09-10	117	34.7	33.0673	280.052	0	0
1434	2017-09-23	positive															2014-09-11	117	34.85	33.0673	280.052	0	0
1435	2017-09-23	neutral															2014-09-12	117	34.5	33.0673	280.052	0	0
1436	2017-09-23	negative															2014-09-15	117	34.69	33.0673	280.052	0	0
1437	2017-09-24	neutral															2014-09-16	117	34.95	33.0673	280.052	0	0
1438	2017-09-24	positive															2014-09-17	118	35.02	33.0673	280.052	0	0
1439	2017-09-24	neutral															2014-09-18	118	35.16	33.0673	280.052	0	0
1440	2017-09-24	neutral															2014-09-19	118	35.47	33.0673	280.052	0	0
1441	2017-09-24	negative															2014-09-22	118	35.5	33.0673	280.052	0	0
1442	2017-09-24	neutral															2014-09-23	118	35.26	33.0673	280.052	0	0
1443	2017-09-24	neutral															2014-09-24	118	35.4	33.0673	280.052	0	0
1444	2017-09-24	negative															2014-09-25	118	35.08	33.0673	280.052	0	0
1445	2017-09-24	positive															2014-09-26	118	35.28	33.0673	280.052	0	0
1446	2017-09-24	positive															2014-09-29	118	35.23	33.0673	280.052	0	0
1447	2017-09-24	neutral															2014-09-30	118	35.24	33.0673	280.052	0	0
1448	2017-09-24	positive															2014-10-01	118	34.96	33.0673	280.052	0	0
1449	2017-09-24	neutral															2014-10-02	118	34.97	33.0673	280.052	0	0
1450	2017-09-24	positive															2014-10-03	118	35.36	33.0673	280.052	0	0
1451	2017-09-24	positive															2014-10-06	117	35.49	33.0673	280.052	0	0
1452	2017-09-24	neutral															2014-10-07	117	35.33	33.0673	280.052	0	0
1453	2017-09-24	neutral															2014-10-08	117	35.15	33.0673	280.052	0	0
1454	2017-09-25	positive															2014-10-09	117	34.66	33.0673	280.052	0	0
1455	2017-09-25	positive															2014-10-10	117	34.25	33.0673	280.052	0	0
1456	2017-09-25	negative															2014-10-13	117	33.82	33.0673	280.052	0	0
1457	2017-09-25	positive															2014-10-14	117	33.84	33.0673	280.052	0	0
1458	2017-09-25	neutral															2014-10-15	117	33.87	33.0673	280.052	0	0
1459	2017-09-25	neutral															2014-10-16	117	33.64	33.0673	280.052	0	0
1460	2017-09-25	positive															2014-10-17	117	34.08	33.0673	280.052	0	0
1461	2017-09-25	positive															2014-10-20	117	34.28	33.0673	280.052	0	0
1462	2017-09-25	positive															2014-10-21	117	34.62	33.0673	280.052	0	0
1463	2017-09-25	neutral															2014-10-22	117	34.5	33.0673	280.052	0	0
1464	2017-09-25	neutral															2014-10-23	117	33.66	33.0673	280.052	0	0
1465	2017-09-25	positive															2014-10-24	117	33.87	33.0673	280.052	0	0
1466	2017-09-25	positive															2014-10-27	117	34.11	33.0673	280.052	0	0
1467	2017-09-25	positive															2014-10-28	117	34.33	33.0673	280.052	0	0
1468	2017-09-25	positive															2014-10-29	117	34.4	33.0673	280.052	0	0
1469	2017-09-25	positive															2014-10-30	117	34.51	33.0673	280.052	0	0
1470	2017-09-25	positive															2014-10-31	117	34.84	33.0673	280.052	0	0
1471	2017-09-26	positive															2014-11-03	117	34.84	33.0673	280.052	0	0
1472	2017-09-26	neutral															2014-11-04	117	34.79	33.0673	280.052	0	0
1473	2017-09-26	positive															2014-11-05	117	34.92	33.0673	280.052	0	0
1474	2017-09-26	positive															2014-11-06	117	34.72	33.0673	280.052	0	0
1475	2017-09-26	neutral															2014-11-07	117	34.91	33.0673	280.052	0	0
1476	2017-09-26	negative															2014-11-10	117	35.12	33.0673	280.052	0	0
1477	2017-09-26	positive															2014-11-11	117	35.1	33.0673	280.052	0	0
1478	2017-09-26	positive															2014-11-12	118	35.4	33.0673	280.052	0	0
1479	2017-09-26	positive															2014-11-13	118	35.61	33.0673	280.052	0	0
1480	2017-09-26	positive															2014-11-14	118	35.9	33.0673	280.052	0	0
1481	2017-09-26	negative															2014-11-17	118	35.85	33.0673	280.052	0	0
1482	2017-09-26	neutral															2014-11-18	118	35.72	33.0673	280.052	0	0
1483	2017-09-26	positive															2014-11-19	118	35.37	33.0673	280.052	0	0
1484	2017-09-26	neutral															2014-11-20	117	35.28	33.0673	280.052	0	0
1485	2017-09-26	positive															2014-11-21	117	35.28	33.0673	280.052	0	0
1486	2017-09-26	neutral															2014-11-24	117	34.7	33.0673	280.052	0	0
1487	2017-09-26	neutral															2014-11-25	117	34.82	33.0673	280.052	0	0
1488	2017-09-26	neutral															2014-11-26	118	35.13	33.0673	280.052	0	0
1489	2017-09-26	positive															2014-11-28	118	35.38	33.0673	280.052	0	0
1490	2017-09-26	positive															2014-12-01	118	35.06	33.0673	280.052	0	0
1491	2017-09-26	positive															2014-12-02	118	34.29	33.0673	280.052	0	0
1492	2017-09-26	positive															2014-12-03	118	34	33.0673	280.052	0	0
1493	2017-09-26	neutral															2014-12-04	118	33.91	33.0673	280.052	0	0
1494	2017-09-26	neutral															2014-12-05	118	33.94	33.0673	280.052	0	0
1495	2017-09-26	negative															2014-12-08	118	33.88	33.0673	280.052	0	0
1496	2017-09-26	neutral															2014-12-09	118	32.89	33.0673	280.052	0	0
1497	2017-09-27	neutral															2014-12-10	118	32.49	33.0673	280.052	0	0
1498	2017-09-27	positive															2014-12-11	118	32.71	33.0673	280.052	0	0
1499	2017-09-27	positive															2014-12-12	118	32.16	33.0673	280.052	0	0
1500	2017-09-27	negative															2014-12-15	118	32.25	33.0673	280.052	0	0
1501	2017-09-27	neutral															2014-12-16	118	32.14	33.0673	280.052	0	0
1502	2017-09-27	positive															2014-12-17	118	32.67	33.0673	280.052	0	0
1503	2017-09-27	neutral															2014-12-18	118	33.51	33.0673	280.052	0	0
1504	2017-09-27	positive															2014-12-19	118	33.54	33.0673	280.052	0	0
1505	2017-09-27	positive															2014-12-22	118	33.85	33.0673	280.052	0	0
1506	2017-10-04	neutral															2014-12-23	118	34.03	33.0673	280.052	0	0
1507	2017-10-06	positive															2014-12-24	118	33.96	33.0673	280.052	0	0
1508	2017-10-13	positive															2014-12-26	118	34.17	33.0673	280.052	0	0
1509	2017-10-13	positive															2014-12-29	118	34.11	33.0673	280.052	0	0
1510	2017-10-13	positive															2014-12-30	119	34.08	33.0673	280.052	0	0
1511	2017-10-13	neutral															2014-12-31	120	33.59	33.0673	280.052	0	0
1512	2017-10-13	positive															2015-01-02	120	33.87	33.0673	280.052	0	0
1513	2017-10-13	neutral															2015-01-05	120	33.55	33.0673	280.052	0	0
1514	2017-10-13	neutral															2015-01-06	120	33.6	33.0673	280.052	0	0
1515	2017-10-14	positive															2015-01-07	120	33.17	33.0673	280.052	0	0
1516	2017-10-14	neutral															2015-01-08	120	33.5	33.0673	280.052	0	0
1517	2017-10-14	positive															2015-01-09	120	33.4	33.0673	280.052	0	0
1518	2017-10-14	positive															2015-01-12	122	33.49	33.0673	280.052	0	0
1519	2017-10-14	positive															2015-01-13	122	33.49	33.0673	280.052	0	0
1520	2017-10-14	neutral															2015-01-14	122	33.33	33.0673	280.052	0	0
1521	2017-10-14	negative															2015-01-15	122	33.26	33.0673	280.052	0	0
1522	2017-10-14	neutral															2015-01-16	122	33.8	33.0673	280.052	0	0
1523	2017-10-14	neutral															2015-01-20	122	33.95	33.0673	280.052	0	0
1524	2017-10-23	neutral															2015-01-21	122	34	33.0673	280.052	0	0
1525	2017-11-07	positive															2015-01-22	122	33.79	33.0673	280.052	0	0
1526	2017-11-12	negative															2015-01-23	122	33.37	33.0673	280.052	0	0
1527	2017-11-13	positive															2015-01-26	122	33.18	33.0673	280.052	0	0
1528	2017-11-21	neutral															2015-01-27	122	32.81	33.0673	280.052	0	0
1529	2017-11-25	positive															2015-01-28	122	32.68	33.0673	280.052	0	0
1530	2017-11-25	neutral															2015-01-29	122	32.96	33.0673	280.052	0	0
1531	2017-12-05	positive															2015-01-30	122	32.92	33.0673	280.052	0	0
1532	2017-12-06	positive															2015-02-02	122	33.56	33.0673	280.052	0	0
1533	2017-12-07	positive															2015-02-03	122	34.34	33.0673	280.052	0	0
1534	2017-12-07	negative															2015-02-04	122	34.41	33.0673	280.052	0	0
1535	2017-12-07	neutral															2015-02-05	122	34.54	33.0673	280.052	0	0
1536	2017-12-11	positive															2015-02-06	122	34.87	33.0673	280.052	0	0
1537	2017-12-11	positive															2015-02-09	122	34.64	33.0673	280.052	0	0
1538	2017-12-12	positive															2015-02-10	122	34.85	33.0673	280.052	0	0
1539	2017-12-12	neutral															2015-02-11	122	34.39	33.0673	280.052	0	0
1540	2017-12-12	positive															2015-02-12	122	34.61	33.0673	280.052	0	0
1541	2017-12-12	positive															2015-02-13	122	34.66	33.0673	280.052	0	0
1542	2017-12-12	neutral															2015-02-17	122	34.71	33.0673	280.052	0	0
1543	2017-12-12	positive															2015-02-18	122	34.49	33.0673	280.052	0	0
1544	2017-12-12	neutral															2015-02-19	122	34.09	33.0673	280.052	0	0
1545	2017-12-12	positive															2015-02-20	122	34.08	33.0673	280.052	0	0
1546	2017-12-12	positive															2015-02-23	122	33.85	33.0673	280.052	0	0
1547	2017-12-12	positive															2015-02-24	122	34.05	33.0673	280.052	0	0
1548	2017-12-12	positive															2015-02-25	122	34.21	33.0673	280.052	0	0
1549	2017-12-12	positive															2015-02-26	122	34.5	33.0673	280.052	0	0
1550	2017-12-12	neutral															2015-02-27	122	34.56	33.0673	280.052	0	0
1551	2017-12-13	positive															2015-03-02	122	34.64	33.0673	280.052	0	0
1552	2017-12-14	neutral															2015-03-03	122	34.41	33.0673	280.052	0	0
1553	2017-12-15	positive															2015-03-04	122	34	33.0673	280.052	0	0
1554	2017-12-16	positive															2015-03-05	122	34	33.0673	280.052	0	0
1555	2017-12-19	positive															2015-03-06	122	33.48	33.0673	280.052	0	0
1556	2017-12-20	neutral															2015-03-09	122	33.35	33.0673	280.052	0	0
1557	2017-12-22	neutral															2015-03-10	122	32.78	33.0673	280.052	0	0
1558	2017-12-22	positive															2015-03-11	122	32.62	33.0673	280.052	0	0
1559	2017-12-27	neutral															2015-03-12	122	33.13	33.0673	280.052	0	0
1560	2017-12-30	positive															2015-03-13	122	32.76	33.0673	280.052	0	0
1561	2017-12-30	positive															2015-03-16	122	33.06	33.0673	280.052	0	0
1562	2017-12-31	positive															2015-03-17	122	32.9	33.0673	280.052	0	0
1563	2017-12-31	positive															2015-03-18	122	33.59	33.0673	280.052	0	0
1564	2018-01-01	positive															2015-03-19	122	33.2	33.0673	280.052	0	0
1565	2018-01-01	positive															2015-03-20	122	33.23	33.0673	280.052	0	0
1566	2018-01-01	positive															2015-03-23	122	33.28	33.0673	280.052	0	0
1567	2018-01-01	positive															2015-03-24	122	33.07	33.0673	280.052	0	0
1568	2018-01-01	neutral															2015-03-25	122	32.62	33.0673	280.052	0	0
1569	2018-01-01	positive															2015-03-26	121	32.82	33.0673	280.052	0	0
1570	2018-01-01	positive															2015-03-27	121	32.75	33.0673	280.052	0	0
1571	2018-01-01	positive															2015-03-30	121	32.97	33.0673	280.052	0	0
1572	2018-01-01	positive															2015-03-31	121	32.65	33.0673	280.052	0	0
1573	2018-01-02	positive															2015-04-01	121	32.89	33.0673	280.052	0	0
1574	2018-01-02	neutral															2015-04-02	121	33.13	33.0673	280.052	0	0
1575	2018-01-02	neutral															2015-04-06	121	33.33	33.0673	280.052	0	0
1576	2018-01-02	neutral															2015-04-07	121	33.16	33.0673	280.052	0	0
1577	2018-01-02	positive															2015-04-08	121	32.65	33.0673	280.052	0	0
1578	2018-01-02	negative															2015-04-09	121	32.69	33.0673	280.052	0	0
1579	2018-01-02	neutral															2015-04-10	121	32.77	33.0673	280.052	0	0
1580	2018-01-02	positive															2015-04-13	121	32.88	33.0673	280.052	0	0
1581	2018-01-02	positive															2015-04-14	121	32.69	33.0673	280.052	0	0
1582	2018-01-02	positive															2015-04-15	121	32.89	33.0673	280.052	0	0
1583	2018-01-02	neutral															2015-04-16	121	32.75	33.0673	280.052	0	0
1584	2018-01-02	positive															2015-04-17	121	32.51	33.0673	280.052	0	0
1585	2018-01-02	positive															2015-04-20	121	32.83	33.0673	280.052	0	0
1586	2018-01-03	neutral															2015-04-21	121	32.66	33.0673	280.052	0	0
1587	2018-01-03	neutral															2015-04-22	121	32.86	33.0673	280.052	0	0
1588	2018-01-04	negative															2015-04-23	121	34.23	33.0673	280.052	0	0
1589	2018-01-05	neutral															2015-04-24	121	34.01	33.0673	280.052	0	0
1590	2018-01-12	positive															2015-04-27	121	34.09	33.0673	280.052	0	0
1591	2018-01-15	positive															2015-04-28	121	34.86	33.0673	280.052	0	0
1592	2018-01-19	positive															2015-04-29	121	34.76	33.0673	280.052	0	0
1593	2018-01-19	neutral															2015-04-30	121	34.64	33.0673	280.052	0	0
1594	2018-01-19	neutral															2015-05-01	121	34.42	33.0673	280.052	0	0
1595	2018-01-19	negative															2015-05-04	122	34.53	33.0673	280.052	0	0
1596	2018-01-22	positive															2015-05-05	122	33.72	33.0673	280.052	0	0
1597	2018-01-22	neutral															2015-05-06	122	33.38	33.0673	280.052	0	0
1598	2018-01-24	neutral															2015-05-07	122	33.37	33.0673	280.052	0	0
1599	2018-01-25	negative															2015-05-08	122	33.69	33.0673	280.052	0	0
1600	2018-01-25	neutral															2015-05-11	122	33.49	33.0673	280.052	0	0
1601	2018-01-25	positive															2015-05-12	122	33.66	33.0673	280.052	0	0
1602	2018-01-28	neutral															2015-05-13	122	33.9	33.0673	280.052	0	0
1603	2018-01-29	positive															2015-05-14	122	34.13	33.0673	280.052	0	0
1604	2018-02-06	neutral															2015-05-15	122	34.33	33.0673	280.052	0	0
1605	2018-02-20	neutral															2015-05-18	122	34.87	33.0673	280.052	0	0
1606	2018-03-28	positive															2015-05-19	122	34.37	33.0673	280.052	0	0
1607	2018-05-11	neutral															2015-05-20	122	34.62	33.0673	280.052	0	0
1608	2018-07-22	neutral															2015-05-21	122	35.07	33.0673	280.052	0	0
1609	2018-09-04	negative															2015-05-22	122	34.71	33.0673	280.052	0	0
1610	2018-09-04	neutral															2015-05-26	122	34.67	33.0673	280.052	0	0
1611	2018-09-06	positive															2015-05-27	122	34.95	33.0673	280.052	0	0
1612	2018-11-08	positive															2015-05-28	122	34.8	33.0673	280.052	0	0
1613	2018-11-26	positive															2015-05-29	122	34.54	33.0673	280.052	0	0
1614	2018-11-26	positive															2015-06-01	122	34.35	33.0673	280.052	0	0
1615	2018-11-27	positive															2015-06-02	122	34.36	33.0673	280.052	0	0
1616	2018-11-28	positive															2015-06-03	122	35.03	33.0673	280.052	0	0
1617	2018-11-30	neutral															2015-06-04	122	35.27	33.0673	280.052	0	0
1618	2018-11-30	neutral															2015-06-05	122	34.57	33.0673	280.052	0	0
1619	2018-12-01	positive															2015-06-08	122	34.59	33.0673	280.052	0	0
1620	2018-12-01	positive															2015-06-09	122	34.51	33.0673	280.052	0	0
1621	2018-12-01	neutral															2015-06-10	122	34.72	33.0673	280.052	0	0
1622	2018-12-01	positive															2015-06-11	122	34.88	33.0673	280.052	0	0
1623	2018-12-01	neutral															2015-06-12	122	34.65	33.0673	280.052	0	0
1624	2018-12-01	positive															2015-06-15	122	34.41	33.0673	280.052	0	0
1625	2018-12-01	negative															2015-06-16	122	34.67	33.0673	280.052	0	0
1626	2018-12-01	neutral															2015-06-17	122	34.8	33.0673	280.052	0	0
1627	2018-12-01	neutral															2015-06-18	122	35.02	33.0673	280.052	0	0
1628	2018-12-01	negative															2015-06-19	122	34.99	33.0673	280.052	0	0
1629	2018-12-01	neutral															2015-06-22	122	35.04	33.0673	280.052	0	0
1630	2018-12-01	positive															2015-06-23	122	35.91	33.0673	280.052	0	0
1631	2018-12-01	positive															2015-06-24	122	35.78	33.0673	280.052	0	0
1632	2018-12-02	neutral															2015-06-25	122	36.18	33.0673	280.052	0	0
1633	2018-12-02	neutral															2015-06-26	122	36.12	33.0673	280.052	0	0
1634	2018-12-03	neutral															2015-06-29	122	35.77	33.0673	280.052	0	0
1635	2018-12-03	positive															2015-06-30	122	35.52	33.0673	280.052	0	0
1636	2018-12-03	positive															2015-07-01	122	35.57	33.0673	280.052	0	0
1637	2018-12-03	positive															2015-07-02	122	35.73	33.0673	280.052	0	0
1638	2018-12-03	neutral															2015-07-06	122	35.61	33.0673	280.052	0	0
1639	2018-12-03	positive															2015-07-07	122	35.77	33.0673	280.052	0	0
1640	2018-12-03	positive															2015-07-08	122	34.79	33.0673	280.052	0	0
1641	2018-12-03	positive															2015-07-09	122	34.39	33.0673	280.052	0	0
1642	2018-12-03	neutral															2015-07-10	122	34.65	33.0673	280.052	0	0
1643	2018-12-03	positive															2015-07-13	122	34.88	33.0673	280.052	0	0
1644	2018-12-03	positive															2015-07-14	122	35.12	33.0673	280.052	0	0
1645	2018-12-10	positive															2015-07-15	122	34.73	33.0673	280.052	0	0
1646	2018-12-11	neutral															2015-07-16	122	35.16	33.0673	280.052	0	0
1647	2018-12-13	neutral															2015-07-17	122	35.01	33.0673	280.052	0	0
1648	2018-12-14	positive															2015-07-20	122	34.9	33.0673	280.052	0	0
1649	2018-12-16	positive															2015-07-21	122	34.57	33.0673	280.052	0	0
1650	2018-12-17	neutral															2015-07-22	122	34.27	33.0673	280.052	0	0
1651	2018-12-18	neutral															2015-07-23	122	33.93	33.0673	280.052	0	0
1652	2018-12-19	neutral															2015-07-24	122	34.29	33.0673	280.052	0	0
1653	2018-12-20	positive															2015-07-27	122	34.32	33.0673	280.052	0	0
1654	2018-12-21	negative															2015-07-28	122	34.33	33.0673	280.052	0	0
1655	2018-12-21	neutral															2015-07-29	122	34.69	33.0673	280.052	0	0
1656	2018-12-27	positive															2015-07-30	122	34.8	33.0673	280.052	0	0
1657	2018-12-28	positive															2015-07-31	122	34.74	33.0673	280.052	0	0
1658	2018-12-28	positive															2015-08-03	122	34.66	33.0673	280.052	0	0
1659	2018-12-28	positive															2015-08-04	122	34.58	33.0673	280.052	0	0
1660	2018-12-30	negative															2015-08-05	122	34.57	33.0673	280.052	0	0
1661	2018-12-31	positive															2015-08-06	122	34.24	33.0673	280.052	0	0
																	2015-08-07	122	34.21	33.0673	280.052	0	0
																	2015-08-10	122	34.78	33.0673	280.052	0	0
																	2015-08-11	122	34.65	33.0673	280.052	0	0
																	2015-08-12	122	34.02	33.0673	280.052	0	0
																	2015-08-13	122	33.81	33.0673	280.052	0	0
																	2015-08-14	122	34.05	33.0673	280.052	0	0
																	2015-08-17	123	34.23	33.0673	280.052	0	0
																	2015-08-18	123	34.35	33.0673	280.052	0	0
																	2015-08-19	123	34.36	33.0673	280.052	0	0
																	2015-08-20	123	33.95	33.0673	280.052	0	0
																	2015-08-21	123	33.38	33.0673	280.052	0	0
																	2015-08-24	123	32.37	33.0673	280.052	0	0
																	2015-08-25	123	31.8	33.0673	280.052	0	0
																	2015-08-26	123	32.69	33.0673	280.052	0	0
																	2015-08-27	123	33.44	33.0673	280.052	0	0
																	2015-08-28	123	33.29	33.0673	280.052	0	0
																	2015-08-31	123	33.2	33.0673	280.052	0	0
																	2015-09-01	123	32.32	33.0673	280.052	0	0
																	2015-09-02	123	32.82	33.0673	280.052	0	0
																	2015-09-03	123	33.04	33.0673	280.052	0	0
																	2015-09-04	123	32.56	33.0673	280.052	0	0
																	2015-09-08	123	33.14	33.0673	280.052	0	0
																	2015-09-09	123	32.78	33.0673	280.052	0	0
																	2015-09-10	123	32.75	33.0673	280.052	0	0
																	2015-09-11	123	32.72	33.0673	280.052	0	0
																	2015-09-14	123	32.55	33.0673	280.052	0	0
																	2015-09-15	123	32.86	33.0673	280.052	0	0
																	2015-09-16	123	32.94	33.0673	280.052	0	0
																	2015-09-17	123	32.78	33.0673	280.052	0	0
																	2015-09-18	123	32.55	33.0673	280.052	0	0
																	2015-09-21	124	32.56	33.0673	280.052	0	0
																	2015-09-22	125	32.27	33.0673	280.052	0	0
																	2015-09-23	126	32.2	33.0673	280.052	0	0
																	2015-09-24	126	32.11	33.0673	280.052	0	0
																	2015-09-25	126	32.33	33.0673	280.052	0	0
																	2015-09-28	126	31.9	33.0673	280.052	0	0
																	2015-09-29	126	32.07	33.0673	280.052	0	0
																	2015-09-30	126	32.58	33.0673	280.052	0	0
																	2015-10-01	126	32.53	33.0673	280.052	0	0
																	2015-10-02	126	32.64	33.0673	280.052	0	0
																	2015-10-05	126	33.43	33.0673	280.052	0	0
																	2015-10-06	126	33.31	33.0673	280.052	0	0
																	2015-10-07	126	33.12	33.0673	280.052	0	0
																	2015-10-08	126	33.4	33.0673	280.052	0	0
																	2015-10-09	126	33.14	33.0673	280.052	0	0
																	2015-10-12	126	33.3	33.0673	280.052	0	0
																	2015-10-13	126	33.22	33.0673	280.052	0	0
																	2015-10-14	126	33.27	33.0673	280.052	0	0
																	2015-10-15	126	33.49	33.0673	280.052	0	0
																	2015-10-16	126	33.83	33.0673	280.052	0	0
																	2015-10-19	126	33.63	33.0673	280.052	0	0
																	2015-10-20	126	33.75	33.0673	280.052	0	0
																	2015-10-21	126	33.6	33.0673	280.052	0	0
																	2015-10-22	126	33.96	33.0673	280.052	0	0
																	2015-10-23	126	33.74	33.0673	280.052	0	0
																	2015-10-26	126	33.66	33.0673	280.052	0	0
																	2015-10-27	126	33.21	33.0673	280.052	0	0
																	2015-10-28	126	33.42	33.0673	280.052	0	0
																	2015-10-29	127	33.55	33.0673	280.052	0	0
																	2015-10-30	127	33.51	33.0673	280.052	0	0
																	2015-11-02	127	33.61	33.0673	280.052	0	0
																	2015-11-03	127	33.63	33.0673	280.052	0	0
																	2015-11-04	127	33.48	33.0673	280.052	0	0
																	2015-11-05	127	33.34	33.0673	280.052	0	0
																	2015-11-06	127	33.16	33.0673	280.052	0	0
																	2015-11-09	127	32.84	33.0673	280.052	0	0
																	2015-11-10	127	32.79	33.0673	280.052	0	0
																	2015-11-11	127	32.92	33.0673	280.052	0	0
																	2015-11-12	127	32.69	33.0673	280.052	0	0
																	2015-11-13	127	32.31	33.0673	280.052	0	0
																	2015-11-16	127	33.04	33.0673	280.052	0	0
																	2015-11-17	127	33.26	33.0673	280.052	0	0
																	2015-11-18	127	33.54	33.0673	280.052	0	0
																	2015-11-19	127	33.62	33.0673	280.052	0	0
																	2015-11-20	127	33.66	33.0673	280.052	0	0
																	2015-11-23	127	33.46	33.0673	280.052	0	0
																	2015-11-24	127	33.39	33.0673	280.052	0	0
																	2015-11-25	127	33.45	33.0673	280.052	0	0
																	2015-11-27	127	33.57	33.0673	280.052	0	0
																	2015-11-30	127	33.67	33.0673	280.052	0	0
																	2015-12-01	127	33.77	33.0673	280.052	0	0
																	2015-12-02	127	33.56	33.0673	280.052	0	0
																	2015-12-03	127	33.1	33.0673	280.052	0	0
																	2015-12-04	127	34.11	33.0673	280.052	0	0
																	2015-12-07	127	34.27	33.0673	280.052	0	0
																	2015-12-08	127	33.85	33.0673	280.052	0	0
																	2015-12-09	127	33.57	33.0673	280.052	0	0
																	2015-12-10	127	33.67	33.0673	280.052	0	0
																	2015-12-11	127	33.17	33.0673	280.052	0	0
																	2015-12-14	127	33.6	33.0673	280.052	0	0
																	2015-12-15	128	33.81	33.0673	280.052	0	0
																	2015-12-16	129	34.4	33.0673	280.052	0	0
																	2015-12-17	129	34.03	33.0673	280.052	0	0
																	2015-12-18	129	33.6	33.0673	280.052	0	0
																	2015-12-21	129	34.09	33.0673	280.052	0	0
																	2015-12-22	129	34.41	33.0673	280.052	0	0
																	2015-12-23	129	34.78	33.0673	280.052	0	0
																	2015-12-24	129	34.66	33.0673	280.052	0	0
																	2015-12-28	130	34.76	33.0673	280.052	0	0
																	2015-12-29	131	34.93	33.0673	280.052	0	0
																	2015-12-30	132	34.74	33.0673	280.052	0	0
																	2015-12-31	133	34.41	33.0673	280.052	0	0
																	2016-01-04	135	34.35	33.0673	280.052	0	0
																	2016-01-05	136	34.59	33.0673	280.052	0	0
																	2016-01-06	137	34.06	33.0673	280.052	0	0
																	2016-01-07	138	33.51	33.0673	280.052	0	0
																	2016-01-08	139	33.54	33.0673	280.052	0	0
																	2016-01-11	142	33.95	33.0673	280.052	0	0
																	2016-01-12	143	33.9	33.0673	280.052	0	0
																	2016-01-13	144	33.74	33.0673	280.052	0	0
																	2016-01-14	144	34.3	33.0673	280.052	0	0
																	2016-01-15	145	33.99	33.0673	280.052	0	0
																	2016-01-19	145	34.51	33.0673	280.052	0	0
																	2016-01-20	145	33.9	33.0673	280.052	0	0
																	2016-01-21	145	34.54	33.0673	280.052	0	0
																	2016-01-22	145	35.14	33.0673	280.052	0	0
																	2016-01-25	145	35	33.0673	280.052	0	0
																	2016-01-26	145	35.4	33.0673	280.052	0	0
																	2016-01-27	145	35.48	33.0673	280.052	0	0
																	2016-01-28	145	35.53	33.0673	280.052	0	0
																	2016-01-29	145	36.06	33.0673	280.052	0	0
																	2016-02-01	145	36.18	33.0673	280.052	0	0
																	2016-02-02	145	36.06	33.0673	280.052	0	0
																	2016-02-03	145	36.72	33.0673	280.052	0	0
																	2016-02-04	145	36.53	33.0673	280.052	0	0
																	2016-02-05	145	36.88	33.0673	280.052	0	0
																	2016-02-08	146	37.11	33.0673	280.052	0	0
																	2016-02-09	146	36.65	33.0673	280.052	0	0
																	2016-02-10	146	36.43	33.0673	280.052	0	0
																	2016-02-11	146	36.21	33.0673	280.052	0	0
																	2016-02-12	146	36.47	33.0673	280.052	0	0
																	2016-02-16	146	36.65	33.0673	280.052	0	0
																	2016-02-17	146	36.64	33.0673	280.052	0	0
																	2016-02-18	146	36.99	33.0673	280.052	0	0
																	2016-02-19	146	36.57	33.0673	280.052	0	0
																	2016-02-22	146	36.86	33.0673	280.052	0	0
																	2016-02-23	146	36.74	33.0673	280.052	0	0
																	2016-02-24	146	37.1	33.0673	280.052	0	0
																	2016-02-25	146	37.37	33.0673	280.052	0	0
																	2016-02-26	146	37.13	33.0673	280.052	0	0
																	2016-02-29	146	36.95	33.0673	280.052	0	0
																	2016-03-01	146	37.39	33.0673	280.052	0	0
																	2016-03-02	146	37.69	33.0673	280.052	0	0
																	2016-03-03	146	37.99	33.0673	280.052	0	0
																	2016-03-04	146	37.93	33.0673	280.052	0	0
																	2016-03-07	146	38.13	33.0673	280.052	0	0
																	2016-03-08	147	38.09	33.0673	280.052	0	0
																	2016-03-09	147	37.98	33.0673	280.052	0	0
																	2016-03-10	147	38.31	33.0673	280.052	0	0
																	2016-03-11	147	38.36	33.0673	280.052	0	0
																	2016-03-14	147	38.32	33.0673	280.052	0	0
																	2016-03-15	147	38.52	33.0673	280.052	0	0
																	2016-03-16	147	38.77	33.0673	280.052	0	0
																	2016-03-17	147	39.12	33.0673	280.052	0	0
																	2016-03-18	147	38.56	33.0673	280.052	0	0
																	2016-03-21	147	38.92	33.0673	280.052	0	0
																	2016-03-22	147	38.63	33.0673	280.052	0	0
																	2016-03-23	147	38.54	33.0673	280.052	0	0
																	2016-03-24	147	38.88	33.0673	280.052	0	0
																	2016-03-28	147	39.07	33.0673	280.052	0	0
																	2016-03-29	147	39.45	33.0673	280.052	0	0
																	2016-03-30	147	39.37	33.0673	280.052	0	0
																	2016-03-31	147	39.17	33.0673	280.052	0	0
																	2016-04-01	147	39.05	33.0673	280.052	0	0
																	2016-04-04	147	39.36	33.0673	280.052	0	0
																	2016-04-05	147	39.19	33.0673	280.052	0	0
																	2016-04-06	147	38.64	33.0673	280.052	0	0
																	2016-04-07	147	38.59	33.0673	280.052	0	0
																	2016-04-08	147	38.5	33.0673	280.052	0	0
																	2016-04-11	147	38.39	33.0673	280.052	0	0
																	2016-04-12	147	38.67	33.0673	280.052	0	0
																	2016-04-13	147	38.25	33.0673	280.052	0	0
																	2016-04-14	147	38.42	33.0673	280.052	0	0
																	2016-04-15	147	38.48	33.0673	280.052	0	0
																	2016-04-18	147	38.65	33.0673	280.052	0	0
																	2016-04-19	147	38.92	33.0673	280.052	0	0
																	2016-04-20	147	38.72	33.0673	280.052	0	0
																	2016-04-21	147	37.86	33.0673	280.052	0	0
																	2016-04-22	148	38.07	33.0673	280.052	0	0
																	2016-04-25	150	38.21	33.0673	280.052	0	0
																	2016-04-26	150	38.09	33.0673	280.052	0	0
																	2016-04-27	150	38.72	33.0673	280.052	0	0
																	2016-04-28	150	38.64	33.0673	280.052	0	0
																	2016-04-29	150	38.82	33.0673	280.052	0	0
																	2016-05-02	150	39.1	33.0673	280.052	0	0
																	2016-05-03	150	38.91	33.0673	280.052	0	0
																	2016-05-04	150	38.88	33.0673	280.052	0	0
																	2016-05-05	150	38.74	33.0673	280.052	0	0
																	2016-05-06	150	38.99	33.0673	280.052	0	0
																	2016-05-09	150	38.86	33.0673	280.052	0	0
																	2016-05-10	150	39.31	33.0673	280.052	0	0
																	2016-05-11	150	39.18	33.0673	280.052	0	0
																	2016-05-12	150	39.55	33.0673	280.052	0	0
																	2016-05-13	150	39.15	33.0673	280.052	0	0
																	2016-05-16	150	39.28	33.0673	280.052	0	0
																	2016-05-17	150	39.11	33.0673	280.052	0	0
																	2016-05-18	150	38.45	33.0673	280.052	0	0
																	2016-05-19	150	38.44	33.0673	280.052	0	0
																	2016-05-20	150	38.45	33.0673	280.052	0	0
																	2016-05-23	150	38.32	33.0673	280.052	0	0
																	2016-05-24	150	38.5	33.0673	280.052	0	0
																	2016-05-25	150	38.62	33.0673	280.052	0	0
																	2016-05-26	150	38.84	33.0673	280.052	0	0
																	2016-05-27	150	38.99	33.0673	280.052	0	0
																	2016-05-31	150	39.15	33.0673	280.052	0	0
																	2016-06-01	150	38.73	33.0673	280.052	0	0
																	2016-06-02	150	38.84	33.0673	280.052	0	0
																	2016-06-03	150	39.21	33.0673	280.052	0	0
																	2016-06-06	150	39.34	33.0673	280.052	0	0
																	2016-06-07	150	39.79	33.0673	280.052	0	0
																	2016-06-08	150	39.86	33.0673	280.052	0	0
																	2016-06-09	150	40.09	33.0673	280.052	0	0
																	2016-06-10	150	40.33	33.0673	280.052	0	0
																	2016-06-13	150	40.19	33.0673	280.052	0	0
																	2016-06-14	150	40.38	33.0673	280.052	0	0
																	2016-06-15	150	40.29	33.0673	280.052	0	0
																	2016-06-16	150	40.49	33.0673	280.052	0	0
																	2016-06-17	150	40.73	33.0673	280.052	0	0
																	2016-06-20	150	40.78	33.0673	280.052	0	0
																	2016-06-21	150	41.07	33.0673	280.052	0	0
																	2016-06-22	150	41.3	33.0673	280.052	0	0
																	2016-06-23	150	41.88	33.0673	280.052	0	0
																	2016-06-24	150	41.52	33.0673	280.052	0	0
																	2016-06-27	150	42.03	33.0673	280.052	0	0
																	2016-06-28	150	42.02	33.0673	280.052	0	0
																	2016-06-29	150	42.54	33.0673	280.052	0	0
																	2016-06-30	150	43.21	33.0673	280.052	0	0
																	2016-07-01	150	43.47	33.0673	280.052	0	0
																	2016-07-05	150	43.35	33.0673	280.052	0	0
																	2016-07-06	150	43.1	33.0673	280.052	0	0
																	2016-07-07	150	42.3	33.0673	280.052	0	0
																	2016-07-08	150	42.61	33.0673	280.052	0	0
																	2016-07-11	150	42.51	33.0673	280.052	0	0
																	2016-07-12	150	42.41	33.0673	280.052	0	0
																	2016-07-13	150	42.59	33.0673	280.052	0	0
																	2016-07-14	150	42.77	33.0673	280.052	0	0
																	2016-07-15	150	42.89	33.0673	280.052	0	0
																	2016-07-18	150	42.85	33.0673	280.052	0	0
																	2016-07-19	150	42.77	33.0673	280.052	0	0
																	2016-07-20	149	42.71	33.0673	280.052	0	0
																	2016-07-21	149	42.52	33.0673	280.052	0	0
																	2016-07-22	149	43.11	33.0673	280.052	0	0
																	2016-07-25	149	42.94	33.0673	280.052	0	0
																	2016-07-26	149	42.38	33.0673	280.052	0	0
																	2016-07-27	149	42.76	33.0673	280.052	0	0
																	2016-07-28	149	42.58	33.0673	280.052	0	0
																	2016-07-29	149	43.29	33.0673	280.052	0	0
																	2016-08-01	149	43.18	33.0673	280.052	0	0
																	2016-08-02	149	43.16	33.0673	280.052	0	0
																	2016-08-03	149	43.14	33.0673	280.052	0	0
																	2016-08-04	149	43.08	33.0673	280.052	0	0
																	2016-08-05	149	43.16	33.0673	280.052	0	0
																	2016-08-08	149	42.93	33.0673	280.052	0	0
																	2016-08-09	149	43.08	33.0673	280.052	0	0
																	2016-08-10	149	43.2	33.0673	280.052	0	0
																	2016-08-11	149	43.39	33.0673	280.052	0	0
																	2016-08-12	149	43.28	33.0673	280.052	0	0
																	2016-08-15	149	43.02	33.0673	280.052	0	0
																	2016-08-16	149	41.96	33.0673	280.052	0	0
																	2016-08-17	149	41.86	33.0673	280.052	0	0
																	2016-08-18	149	41.4	33.0673	280.052	0	0
																	2016-08-19	149	41.01	33.0673	280.052	0	0
																	2016-08-22	149	40.91	33.0673	280.052	0	0
																	2016-08-23	149	40.85	33.0673	280.052	0	0
																	2016-08-24	149	40.87	33.0673	280.052	0	0
																	2016-08-25	149	41.07	33.0673	280.052	0	0
																	2016-08-26	149	40.68	33.0673	280.052	0	0
																	2016-08-29	149	41	33.0673	280.052	0	0
																	2016-08-30	149	40.89	33.0673	280.052	0	0
																	2016-08-31	149	40.88	33.0673	280.052	0	0
																	2016-09-01	149	40.96	33.0673	280.052	0	0
																	2016-09-02	149	40.95	33.0673	280.052	0	0
																	2016-09-06	149	41.23	33.0673	280.052	0	0
																	2016-09-07	149	41.27	33.0673	280.052	0	0
																	2016-09-08	149	41.19	33.0673	280.052	0	0
																	2016-09-09	149	39.71	33.0673	280.052	0	0
																	2016-09-12	149	40.71	33.0673	280.052	0	0
																	2016-09-13	149	39.97	33.0673	280.052	0	0
																	2016-09-14	149	39.89	33.0673	280.052	0	0
																	2016-09-15	149	40.45	33.0673	280.052	0	0
																	2016-09-16	149	40.2	33.0673	280.052	0	0
																	2016-09-19	149	40.06	33.0673	280.052	0	0
																	2016-09-20	149	39.96	33.0673	280.052	0	0
																	2016-09-21	149	40.57	33.0673	280.052	0	0
																	2016-09-22	149	41.11	33.0673	280.052	0	0
																	2016-09-23	149	41.28	33.0673	280.052	0	0
																	2016-09-26	149	41.14	33.0673	280.052	0	0
																	2016-09-27	149	41.46	33.0673	280.052	0	0
																	2016-09-28	149	40.85	33.0673	280.052	0	0
																	2016-09-29	149	40.73	33.0673	280.052	0	0
																	2016-09-30	149	40.61	33.0673	280.052	0	0
																	2016-10-03	149	40.77	33.0673	280.052	0	0
																	2016-10-04	149	39.9	33.0673	280.052	0	0
																	2016-10-05	149	39.16	33.0673	280.052	0	0
																	2016-10-06	149	39.11	33.0673	280.052	0	0
																	2016-10-07	149	38.87	33.0673	280.052	0	0
																	2016-10-10	149	39.01	33.0673	280.052	0	0
																	2016-10-11	149	39.1	33.0673	280.052	0	0
																	2016-10-12	149	39.33	33.0673	280.052	0	0
																	2016-10-13	149	39.37	33.0673	280.052	0	0
																	2016-10-14	149	39.22	33.0673	280.052	0	0
																	2016-10-17	149	39.27	33.0673	280.052	0	0
																	2016-10-18	149	39.36	33.0673	280.052	0	0
																	2016-10-19	149	39.38	33.0673	280.052	0	0
																	2016-10-20	149	38.65	33.0673	280.052	0	0
																	2016-10-21	149	37.49	33.0673	280.052	0	0
																	2016-10-24	150	36.86	33.0673	280.052	0	0
																	2016-10-25	151	36.7	33.0673	280.052	0	0
																	2016-10-26	151	36.43	33.0673	280.052	0	0
																	2016-10-27	152	36.52	33.0673	280.052	0	0
																	2016-10-28	153	36.51	33.0673	280.052	0	0
																	2016-10-31	152	36.79	33.0673	280.052	0	0
																	2016-11-01	153	36.56	33.0673	280.052	0	0
																	2016-11-02	153	36.37	33.0673	280.052	0	0
																	2016-11-03	153	36.63	33.0673	280.052	0	0
																	2016-11-04	153	36.5	33.0673	280.052	0	0
																	2016-11-07	152	36.81	33.0673	280.052	0	0
																	2016-11-08	152	36.99	33.0673	280.052	0	0
																	2016-11-09	153	37.44	33.0673	280.052	0	0
																	2016-11-10	152	36.57	33.0673	280.052	0	0
																	2016-11-11	152	36.51	33.0673	280.052	0	0
																	2016-11-14	152	36.13	33.0673	280.052	0	0
																	2016-11-15	152	36.77	33.0673	280.052	0	0
																	2016-11-16	152	37.15	33.0673	280.052	0	0
																	2016-11-17	152	37.41	33.0673	280.052	0	0
																	2016-11-18	152	37.56	33.0673	280.052	0	0
																	2016-11-21	152	37.74	33.0673	280.052	0	0
																	2016-11-22	152	38.55	33.0673	280.052	0	0
																	2016-11-23	152	38.73	33.0673	280.052	0	0
																	2016-11-25	152	39.21	33.0673	280.052	0	0
																	2016-11-28	152	39.54	33.0673	280.052	0	0
																	2016-11-29	152	39.48	33.0673	280.052	0	0
																	2016-11-30	152	38.63	33.0673	280.052	0	0
																	2016-12-01	152	38.88	33.0673	280.052	0	0
																	2016-12-02	152	38.61	33.0673	280.052	0	0
																	2016-12-05	152	38.63	33.0673	280.052	0	0
																	2016-12-06	152	39.35	33.0673	280.052	0	0
																	2016-12-07	152	40.45	33.0673	280.052	0	0
																	2016-12-08	152	40.41	33.0673	280.052	0	0
[truncated: 618 more rows]

## Sheet: Accion
Date	Open	High	Low	Close	Adj Close	Volume
2009-01-02	28.74	29.46	28.43	29.42	16.4385	21879800
2009-01-05	28.8	28.89	28.06	28.43	15.8854	32414700
2009-01-06	28.51	28.7	28	28.3	15.8127	28746100
2009-01-07	27.65	27.65	27	27.21	15.4272	30532700
2009-01-08	26.92	27.35	26.82	27.18	15.4102	21431200
2009-01-09	27.16	27.44	26.59	26.68	15.1267	30941600
2009-01-12	26.73	26.95	25.72	25.94	14.7072	34301100
2009-01-13	25.88	26.03	25.31	25.99	14.7355	31596000
2009-01-14	25.61	25.75	25.01	25.41	14.4067	35365400
2009-01-15	25.28	25.34	23.9	25.12	14.2422	43214400
2009-01-16	25.87	25.95	24.88	25.23	14.3046	33338600
2009-01-20	25.18	25.75	24.88	25.02	14.1855	34309600
2009-01-21	25.22	25.81	25.12	25.79	14.6221	38034600
2009-01-22	25.18	25.9	24.97	25.51	14.4634	30169400
2009-01-23	25.07	26.32	24.76	26.12	14.8092	34115600
2009-01-26	25.91	27.11	25.91	26.83	15.2118	36092300
2009-01-27	26.02	26.46	25.7	25.93	14.7015	34692600
2009-01-28	25.25	26.38	24.77	25.91	14.6901	56239500
2009-01-29	25.54	25.54	24.33	24.71	14.0098	44475100
2009-01-30	24.77	24.95	24.25	24.62	13.9588	38075300
2009-02-02	24.97	25.44	24.48	25.16	14.2649	27045300
2009-02-03	25.44	25.6	24.78	25.37	14.384	31427100
2009-02-04	25.52	25.94	24.4	24.66	13.9814	35628200
2009-02-05	24.57	25.49	24.41	25.15	14.2593	29736300
2009-02-06	25.18	26.38	25.16	26.08	14.7865	30843100
2009-02-09	26.12	26.23	25.7	25.89	14.6788	22255100
2009-02-10	25.7	25.99	24.4	24.56	13.9247	38130200
2009-02-11	24.88	24.88	24.15	24.44	13.8567	26144000
2009-02-12	24.17	24.41	23.52	24.29	13.7717	40520300
2009-02-13	24.31	24.75	24.15	24.19	13.715	23517600
2009-02-17	23.62	23.85	22.99	23.22	13.165	38112000
2009-02-18	23.35	23.4	22.75	22.96	13.0176	28523800
2009-02-19	23.26	23.63	23.11	23.19	13.148	28024600
2009-02-20	23.13	23.94	22.9	23.58	13.3691	39915900
2009-02-23	23.8	23.95	22.53	22.68	12.8588	36406000
2009-02-24	22.69	23.41	22.3	23.25	13.182	39478800
2009-02-25	23.46	24.12	23.15	23.71	13.4428	61244800
2009-02-26	24.05	24.41	23.83	24.09	13.6583	41741600
2009-02-27	23.44	24.14	23.33	23.77	13.4768	37716700
2009-03-02	22.8	23.83	21.44	23.04	13.0629	43542100
2009-03-03	23.15	23.88	22.33	22.67	12.8532	48163400
2009-03-04	23.07	23.43	22.55	23	13.0403	37300600
2009-03-05	22.56	23.46	22.18	22.56	12.7908	48618600
2009-03-06	22.77	23.41	21.82	22.58	12.8021	47881200
2009-03-09	22.09	22.78	21.62	21.72	12.3146	38643300
2009-03-10	22.1	23.09	21.93	23.02	13.0516	44400200
2009-03-11	23.24	23.64	22.95	23.35	13.2387	33882600
2009-03-12	23.49	24.43	23.28	24.35	13.8057	39954500
2009-03-13	24.63	24.75	23.86	24.27	13.7603	27803200
2009-03-16	24.5	24.87	24.35	24.36	13.8113	29189500
2009-03-17	24.33	25.48	24.06	25.37	14.384	37695200
2009-03-18	25.25	26.25	25.11	25.7	14.5711	37357300
2009-03-19	26.05	26.09	25.19	25.6	14.5144	32987500
2009-03-20	25.84	26.13	25.23	25.33	14.3613	46474300
2009-03-23	25.94	26.96	25.71	26.92	15.2628	43655000
2009-03-24	26.63	26.85	26.2	26.33	14.9283	27414200
2009-03-25	26.47	26.59	25.64	26.18	14.8432	39049300
2009-03-26	26.38	26.57	25.6	26.35	14.9396	35361500
2009-03-27	25.94	26.3	25.8	26	14.7412	22141400
2009-03-30	25.49	25.69	24.88	25.16	14.2649	30121300
2009-03-31	25.44	25.59	25.1	25.2	14.2876	36371300
2009-04-01	24.77	26.09	24.77	25.92	14.6958	28587200
2009-04-02	26.5	27.09	26.02	26.54	15.0473	34390700
2009-04-03	26.72	26.97	26.53	26.83	15.2118	25397200
2009-04-06	26.4	26.65	26.05	26.59	15.0757	26659400
2009-04-07	25.77	25.84	25.29	25.53	14.7014	25641400
2009-04-08	25.4	25.77	25.1	25.39	14.6208	24619300
2009-04-09	25.7	26.3	25.66	26.1	15.0296	28114700
2009-04-13	25.93	26.23	25.58	26.02	14.9836	20062700
2009-04-14	25.8	25.8	25.23	25.28	14.5574	28959500
2009-04-15	25.33	25.67	25.25	25.45	14.6553	26884500
2009-04-16	25.65	26.29	25.4	25.99	14.9663	32196800
2009-04-17	26.28	26.48	25.83	25.95	14.9432	38768500
2009-04-20	25.65	25.95	25.14	25.29	14.5632	27395300
2009-04-21	25.2	25.43	24.98	25.28	14.5574	31561600
2009-04-22	25.8	26.43	25.46	25.74	14.8223	50205600
2009-04-23	26	26.02	25.24	25.5	14.6841	31435600
2009-04-24	25.56	25.76	25	25.16	14.4883	28151000
2009-04-27	25.2	25.44	24.9	25.31	14.5747	27429900
2009-04-28	25.2	25.98	25	25.65	14.7705	26093400
2009-04-29	25.9	26.09	25.35	25.52	14.6956	33417200
2009-04-30	25.83	25.95	25.34	25.62	14.7532	32452800
2009-05-01	25.88	26.01	25.46	26.01	14.9778	22080500
2009-05-04	26.11	26.73	26.11	26.69	15.3694	27262100
2009-05-05	26.51	26.75	26.35	26.5	15.26	19289800
2009-05-06	26.64	26.78	26.27	26.69	15.3694	24744600
2009-05-07	26.2	26.42	25.33	25.45	14.6553	53202900
2009-05-08	25.7	25.83	25.06	25.25	14.5402	41608900
2009-05-11	25.22	25.63	25.07	25.36	14.6035	25613100
2009-05-12	25.49	25.9	25.31	25.73	14.8166	23279000
2009-05-13	25.4	25.74	25.12	25.24	14.5344	22668500
2009-05-14	25.42	25.42	24.9	24.98	14.3847	30646700
2009-05-15	25.09	25.21	24.62	24.88	14.3271	26496700
2009-05-18	25.02	25.16	24.46	24.59	14.1601	36769400
2009-05-19	24.75	24.84	24.63	24.67	14.2062	24914600
2009-05-20	24.86	24.86	24.09	24.13	13.8952	37882000
2009-05-21	23.98	24.25	23.45	23.67	13.6303	30920300
2009-05-22	23.59	23.93	23.38	23.68	13.6361	23530700
2009-05-26	23.8	24.57	23.61	24.51	14.114	32507500
2009-05-27	24.44	24.75	23.97	24.07	13.8606	25870500
2009-05-28	24.22	24.83	24.01	24.63	14.1831	26422300
2009-05-29	24.73	24.79	24.24	24.79	14.2753	25233700
2009-06-01	24.97	25.11	24.56	24.64	14.1889	27941800
2009-06-02	24.71	24.98	24.57	24.84	14.3041	29322900
2009-06-03	24.67	24.94	24.28	24.46	14.0852	34404800
2009-06-04	24.64	24.77	24.24	24.36	14.0276	32978000
2009-06-05	24.6	24.75	24.44	24.56	14.1428	25765300
2009-06-08	24.22	24.57	24.03	24.4	14.0507	29625800
2009-06-09	24.44	24.58	24.12	24.21	13.9413	30352600
2009-06-10	24.32	24.44	24.14	24.28	13.9816	33411000
2009-06-11	24.36	25	24.3	24.79	14.2753	35597300
2009-06-12	24.65	25.05	24.59	25.01	14.4019	27039800
2009-06-15	24.78	24.92	24.35	24.63	14.1831	31969100
2009-06-16	24.36	24.55	24.09	24.22	13.947	30526700
2009-06-17	24.26	24.44	24.1	24.14	13.901	28055800
2009-06-18	24.13	24.36	23.98	24.13	13.8952	28695600
2009-06-19	24.31	24.37	23.81	24.04	13.8434	42416300
2009-06-22	23.92	24.23	23.83	24.15	13.9067	39821900
2009-06-23	24.23	24.78	24.1	24.66	14.2004	41863100
2009-06-24	24.83	24.98	24.52	24.65	14.1946	27201200
2009-06-25	24.5	25.01	24.48	24.85	14.3098	31696800
2009-06-26	24.77	24.9	24.61	24.82	14.2925	19882000
2009-06-29	24.89	25.27	24.84	25.22	14.5229	22878000
2009-06-30	25.14	25.17	24.65	24.84	14.3041	28441600
2009-07-01	24.94	25.2	24.85	25.07	14.4365	22519000
2009-07-02	24.99	24.99	24.47	24.59	14.1601	27003700
2009-07-06	24.55	24.89	24.45	24.8	14.281	25566200
2009-07-07	24.86	24.86	24.25	24.33	14.0104	23763400
2009-07-08	24.15	24.16	23.33	23.54	13.7878	34086400
2009-07-09	23.66	23.69	23.33	23.38	13.6941	25462800
2009-07-10	23.33	23.5	23.19	23.44	13.7292	21822100
2009-07-13	23.53	23.83	23.26	23.77	13.9225	25730700
2009-07-14	23.7	23.81	23.27	23.45	13.7351	27101800
2009-07-15	23.59	24	23.56	23.97	14.0397	25683100
2009-07-16	23.9	23.98	23.65	23.71	13.8874	30285900
2009-07-17	23.82	23.99	23.62	23.98	14.0455	25912700
2009-07-20	24.13	24.46	24	24.42	14.3032	24105100
2009-07-21	24.56	24.77	24.39	24.57	14.3911	24142700
2009-07-22	24.69	24.99	24.52	24.84	14.5492	30913300
2009-07-23	25.03	25.95	25.01	25.48	14.9241	55032700
2009-07-24	25.27	25.61	25.25	25.45	14.9065	25717200
2009-07-27	25.65	25.76	25.36	25.73	15.0705	26250800
2009-07-28	25.62	25.8	25.39	25.52	14.9475	24557400
2009-07-29	25.46	25.97	25.4	25.95	15.1994	27078300
2009-07-30	26.2	26.6	26.1	26.34	15.4278	31404500
2009-07-31	26.34	26.4	25.87	26.23	15.3634	27379200
2009-08-03	26.7	26.9	25.88	26.23	15.3634	34187900
2009-08-04	26.34	26.46	26.02	26.27	15.3868	19863100
2009-08-05	26.37	26.39	25.6	25.73	15.0705	42977800
2009-08-06	25.75	25.86	25.42	25.55	14.9651	25765600
2009-08-07	25.77	25.85	25.59	25.62	15.0061	19730500
2009-08-10	25.72	25.72	25.43	25.58	14.9827	15679700
2009-08-11	25.51	25.65	25.32	25.36	14.8538	16444500
2009-08-12	25.39	25.92	25.3	25.65	15.0237	21036800
2009-08-13	25.69	25.69	25.25	25.48	14.9241	21245200
2009-08-14	25.49	25.58	25.12	25.45	14.9065	18786800
2009-08-17	25.29	25.39	25	25.02	14.6547	21303700
2009-08-18	25.11	25.23	24.97	25.1	14.7015	16982300
2009-08-19	24.91	25.48	24.91	25.38	14.8655	19880100
2009-08-20	25.41	25.58	25.26	25.54	14.9592	13681000
2009-08-21	25.88	26.12	25.6	26	15.2287	30830200
2009-08-24	26.18	26.28	26	26.14	15.3107	17992200
2009-08-25	26.38	26.45	26.21	26.3	15.4044	25475600
2009-08-26	26.29	26.72	26.2	26.51	15.5274	26693100
2009-08-27	26.67	26.67	26.2	26.42	15.4747	20301900
2009-08-28	26.55	26.56	26.06	26.21	15.3517	22062800
2009-08-31	25.99	26.25	25.89	26.05	15.2579	24767500
2009-09-01	25.95	26.09	25.25	25.36	14.8538	31911200
2009-09-02	25.43	25.56	25.13	25.37	14.8597	29285000
2009-09-03	25.47	25.47	25.01	25.15	14.7308	27532300
2009-09-04	25.18	25.59	25.16	25.51	14.9417	16719800
2009-09-08	25.89	25.94	25.67	25.75	15.0822	21345300
2009-09-09	25.85	26.05	25.78	25.94	15.1935	19201700
2009-09-10	26.06	26.56	25.86	26.56	15.5567	35040600
2009-09-11	26.4	26.71	26.37	26.66	15.6152	23542300
2009-09-14	26.46	26.65	26.37	26.53	15.5391	26606200
2009-09-15	26.49	26.75	26.32	26.7	15.6387	19275400
2009-09-16	26.81	26.85	26.29	26.54	15.5449	25665500
2009-09-17	26.5	26.73	26.14	26.37	15.4454	25145500
2009-09-18	26.52	27.16	26.36	27.05	15.8437	49498400
2009-09-21	26.88	26.95	26.66	26.87	15.7382	23354800
2009-09-22	26.95	27	26.49	26.5	15.5215	27689600
2009-09-23	27.03	27.69	26.81	27.13	15.8905	53261800
2009-09-24	27.34	27.5	26.91	27.03	15.832	28739200
2009-09-25	26.99	27.15	26.88	26.96	15.791	23518000
2009-09-28	27.14	27.6	27.1	27.43	16.0662	23377000
2009-09-29	27.34	27.37	27.03	27.2	15.9315	31896300
2009-09-30	27.34	27.37	26.9	27.01	15.8202	38454800
2009-10-01	27	27.08	26.52	26.61	15.586	31201300
2009-10-02	26.55	26.75	26.45	26.52	15.5332	24775100
2009-10-05	26.71	26.89	26.5	26.76	15.6738	23034200
2009-10-06	26.95	27.19	26.87	27.15	15.9022	25783400
2009-10-07	26.85	26.85	26.15	26.18	15.5692	40363600
2009-10-08	26.37	26.44	25.88	25.94	15.4265	44218900
2009-10-09	26.02	26.09	25.61	25.66	15.26	33143600
2009-10-12	25.74	25.83	25.53	25.6	15.2243	26048500
2009-10-13	25.6	26.03	25.44	25.9	15.4027	32306100
2009-10-14	26.22	26.25	25.78	25.83	15.3611	32655400
2009-10-15	25.89	25.96	25.61	25.91	15.4086	25918900
2009-10-16	25.8	25.88	25.56	25.7	15.2838	34930800
2009-10-19	25.82	26.07	25.7	26	15.4622	25901600
2009-10-20	26.25	26.25	25.77	25.99	15.4562	34658000
2009-10-21	26.14	26.19	25.82	25.94	15.4265	30628900
2009-10-22	26.38	26.64	26.02	26.1	15.5216	43752600
2009-10-23	26.15	26.25	25.54	25.73	15.3016	37077900
2009-10-26	25.87	25.89	25.25	25.31	15.0518	34507500
2009-10-27	25.35	25.73	25.31	25.6	15.2243	34932300
2009-10-28	25.63	26.28	25.6	26.08	15.5097	43220600
2009-10-29	25.99	26.4	25.85	26.23	15.5989	31943900
2009-10-30	26.15	26.26	25.62	25.67	15.2659	41562400
2009-11-02	25.9	25.92	25	25.59	15.2183	49682900
2009-11-03	25.52	25.63	25.24	25.36	15.0816	26771800
2009-11-04	25.46	25.84	25.4	25.53	15.1827	25297000
2009-11-05	25.57	25.98	25.57	25.94	15.4265	21940600
2009-11-06	25.86	26.04	25.74	25.93	15.4205	19102200
2009-11-09	25.97	26.35	25.91	26.34	15.6644	23649700
2009-11-10	26.33	26.57	26.16	26.36	15.6763	21837100
2009-11-11	26.51	26.52	26.22	26.44	15.7238	18360000
2009-11-12	26.36	26.63	26.2	26.29	15.6346	17008800
2009-11-13	26.3	26.5	26.11	26.25	15.6108	19805000
2009-11-16	26.34	26.6	26.21	26.29	15.6346	23566900
2009-11-17	26.3	26.36	26.15	26.28	15.6287	21470900
2009-11-18	26.28	26.31	26.04	26.31	15.6465	19595400
2009-11-19	26.18	26.21	25.96	26.11	15.5276	24110500
2009-11-20	26.1	26.29	26	26.02	15.4741	23736600
2009-11-23	26.38	26.89	26.25	26.78	15.926	45925200
2009-11-24	26.83	27.25	26.68	27.1	16.1163	34560500
2009-11-25	27.25	27.33	27.03	27.08	16.1044	20861200
2009-11-27	26.49	27.08	26.45	26.99	16.0509	16259400
2009-11-30	26.96	27	26.67	26.94	16.0212	31772600
2009-12-01	27.18	27.25	26.94	27.18	16.1639	26761600
2009-12-02	27.31	27.57	27.22	27.35	16.265	18346300
2009-12-03	27.39	27.74	27.25	27.52	16.3661	25425900
2009-12-04	27.86	27.97	27.52	27.6	16.4137	31947900
2009-12-07	27.81	28.26	27.7	27.97	16.6337	24543700
2009-12-08	27.99	27.99	27.5	27.61	16.4196	25948300
2009-12-09	27.39	27.68	27.36	27.56	16.3899	23141200
2009-12-10	27.71	27.96	27.65	27.76	16.5088	20226000
2009-12-11	27.95	28.1	27.81	28.01	16.6575	19189100
2009-12-14	28.35	28.36	27.99	28.05	16.6813	21541600
2009-12-15	27.91	28	27.49	27.6	16.4137	21391100
2009-12-16	27.66	27.8	27.48	27.52	16.3661	27365300
2009-12-17	27.34	27.45	27.11	27.22	16.1877	26627800
2009-12-18	27.46	27.55	27.18	27.32	16.2472	47061400
2009-12-21	27.37	27.69	27.37	27.54	16.378	21183500
2009-12-22	27.73	27.95	27.56	27.9	16.5921	26009400
2009-12-23	27.98	28.05	27.79	28.04	16.6753	15613200
2009-12-24	28.1	28.12	27.95	28.1	16.711	6108400
2009-12-28	28.25	28.34	28.15	28.33	16.8478	15624600
2009-12-29	28.4	28.46	28.24	28.34	16.8538	15890100
2009-12-30	28.26	28.61	28.22	28.32	16.8419	23545000
2009-12-31	28.29	28.43	28.02	28.03	16.6694	16071000
2010-01-04	28.41	28.61	28.28	28.58	16.9965	29136600
2010-01-05	28.7	28.73	28.35	28.44	16.9132	35234500
2010-01-06	27.95	28.03	27.55	27.61	16.6657	37894600
2010-01-07	27.58	27.69	27.12	27.3	16.4786	33600300
2010-01-08	27.29	27.39	26.88	27.1	16.3579	27633400
2010-01-11	27.18	27.22	26.85	26.97	16.2794	25791200
2010-01-12	26.85	27.11	26.78	26.96	16.2734	26307800
2010-01-13	27	27.1	26.53	26.64	16.0802	42590900
2010-01-14	26.64	26.85	26.08	26.19	15.8086	42246100
2010-01-15	26.25	26.27	25.65	25.79	15.5672	64018300
2010-01-19	25.92	26.25	25.8	26.2	15.8147	33961700
2010-01-20	26.03	26.03	25.7	25.83	15.5913	39087000
2010-01-21	25.92	25.98	25.4	25.67	15.4947	40074900
2010-01-22	25.52	25.83	25.36	25.39	15.3257	38379700
2010-01-25	25.73	25.9	25.32	25.58	15.4404	29901500
2010-01-26	25.4	25.51	25.06	25.33	15.2895	34168600
2010-01-27	25.21	26.12	25.1	25.62	15.4646	58991800
2010-01-28	25.7	26.15	25.29	25.54	15.4163	52058900
2010-01-29	25.61	25.75	25.35	25.36	15.3076	38921000
2010-02-01	25.67	25.71	25.28	25.38	15.3197	36774400
2010-02-02	25.37	25.84	25.27	25.69	15.5068	31119800
2010-02-03	25.63	25.81	25.4	25.58	15.4404	22954100
2010-02-04	25.43	25.49	25.03	25.03	15.1084	32334600
2010-02-05	25.12	25.31	24.96	25.24	15.2352	50883200
2010-02-08	25.19	25.27	24.96	24.98	15.0782	27173100
2010-02-09	25.18	25.42	25.05	25.26	15.2473	34939200
2010-02-10	25.23	25.25	25.01	25.12	15.1628	26649500
2010-02-11	25.05	25.38	24.83	25.19	15.205	27447000
2010-02-12	25.03	25.15	24.86	25.07	15.1326	34113100
2010-02-16	25.3	25.49	25.13	25.32	15.2835	25903700
2010-02-17	25.41	25.52	25.2	25.4	15.3318	19506300
2010-02-18	25.4	25.53	25.16	25.24	15.2352	27028500
2010-02-19	25.2	25.4	25.02	25.1	15.1507	34699600
2010-02-22	25.13	25.16	24.97	25.02	15.1024	31106800
2010-02-23	25	25.03	24.83	24.83	14.9877	28515800
2010-02-24	24.88	24.95	24.8	24.91	15.036	28970800
2010-02-25	24.76	24.86	24.61	24.77	14.9515	29583200
2010-02-26	24.86	24.91	24.71	24.81	14.9756	29183900
2010-03-01	24.91	25.07	24.83	25	15.0903	24906000
2010-03-02	25	25.06	24.71	24.88	15.0179	33402000
2010-03-03	25.03	25.03	24.81	24.89	15.0239	20695100
2010-03-04	24.9	25	24.8	24.96	15.0662	28731200
2010-03-05	25.03	25.05	24.82	24.99	15.0843	27959100
2010-03-08	25.05	25.36	24.9	25.28	15.2593	24682700
2010-03-09	25.34	25.73	25.3	25.56	15.4283	43463200
2010-03-10	25.61	25.72	25.37	25.52	15.4042	23535700
2010-03-11	25.42	25.6	25.3	25.6	15.4525	21760600
2010-03-12	25.69	25.73	25.41	25.62	15.4646	17818100
2010-03-15	25.68	25.8	25.56	25.78	15.5611	20320300
2010-03-16	25.86	25.99	25.71	25.85	15.6034	17620400
2010-03-17	25.95	25.99	25.85	25.9	15.6336	18104200
2010-03-18	25.96	26.09	25.9	26.06	15.7301	17009600
2010-03-19	26.24	26.31	25.99	26.24	15.8388	35866700
2010-03-22	26.19	26.54	26.08	26.4	15.9354	24538400
2010-03-23	26.48	26.57	26.33	26.55	16.0259	18136300
2010-03-24	26.42	26.5	26.12	26.26	15.8509	20422000
2010-03-25	26.43	26.44	26.11	26.15	15.7845	24093000
2010-03-26	26.17	26.5	26.11	26.24	15.8388	18059800
2010-03-29	26.35	26.57	26.3	26.51	16.0018	20319800
2010-03-30	26.23	26.33	25.84	25.95	15.6637	52251000
2010-03-31	25.9	26.04	25.75	25.84	15.5973	36706500
2010-04-01	26.05	26.21	25.91	26.11	15.7603	20557700
2010-04-05	26.3	26.36	26.13	26.31	15.881	23973200
2010-04-06	26.27	26.36	26.15	26.31	15.881	21369600
2010-04-07	26	26.03	25.48	25.65	15.7338	31369800
2010-04-08	25.61	26.06	25.6	26.02	15.9608	36555700
2010-04-09	26.11	26.51	26.06	26.44	16.2184	39742000
2010-04-12	26.57	26.67	26.34	26.38	16.1816	22939700
2010-04-13	26.32	26.43	26.02	26.2	16.0712	38015700
2010-04-14	26.17	26.24	26.02	26.24	16.0957	27712000
2010-04-15	26.16	26.3	26.04	26.24	16.0957	27991400
2010-04-16	26.2	26.35	25.91	25.93	15.9056	31981500
2010-04-19	26.09	26.45	25.95	26.38	16.1816	33300300
2010-04-20	26.42	26.74	26.36	26.66	16.3534	34479700
2010-04-21	26.74	26.75	26.14	26.34	16.1571	44749800
2010-04-22	26.09	26.31	25.79	26.27	16.1141	32944900
2010-04-23	26.17	26.29	25.99	26.25	16.1019	28020900
2010-04-26	26.23	26.42	26.21	26.27	16.1141	17780000
2010-04-27	26.2	26.31	25.88	25.95	15.9179	33871100
2010-04-28	26	26.1	25.63	25.91	15.8933	34156700
2010-04-29	26.08	26.3	25.94	26.14	16.0344	25633000
2010-04-30	26.21	26.5	26.05	26.06	15.9853	33741000
2010-05-03	26.24	26.43	26.07	26.28	16.1203	27076400
2010-05-04	26.32	26.43	25.75	25.9	15.8872	31360000
2010-05-05	25.9	26.14	25.74	25.77	15.8074	33486400
2010-05-06	25.71	25.74	24.04	25.14	15.421	67762600
2010-05-07	25.21	25.49	24.77	25.1	15.3965	51364100
2010-05-10	25.77	26.02	25.4	25.67	15.7461	40834900
2010-05-11	25.5	25.81	25.34	25.64	15.7277	32370000
2010-05-12	25.73	25.89	25.56	25.82	15.8381	29324900
2010-05-13	25.8	25.97	25.62	25.74	15.789	22942900
2010-05-14	25.73	25.78	25.18	25.4	15.5805	37799000
2010-05-17	25.45	25.89	25.29	25.77	15.8074	29926000
2010-05-18	25.86	25.9	25.31	25.59	15.697	37965200
2010-05-19	25.53	25.71	25.3	25.57	15.6848	30793800
2010-05-20	25.28	25.3	24.86	24.96	15.3106	41239300
2010-05-21	24.36	24.87	24.36	24.85	15.2431	54268200
2010-05-24	24.71	24.75	24.3	24.43	14.9855	30011000
2010-05-25	24.09	24.39	23.78	24.32	14.918	52236300
2010-05-26	24.31	24.42	24.02	24.13	14.8015	37666100
2010-05-27	24.41	24.66	24.25	24.63	15.1082	27557500
2010-05-28	24.6	24.73	24.29	24.3	14.9057	30332100
2010-06-01	24.27	24.8	24.12	24.33	14.9241	29740900
2010-06-02	24.44	24.79	24.39	24.78	15.2002	25626800
2010-06-03	24.88	24.93	24.61	24.8	15.2124	23550400
2010-06-04	24.52	24.54	24.03	24.17	14.826	36869800
2010-06-07	24.33	24.65	24.21	24.32	14.918	37372700
2010-06-08	24.41	25.03	24.35	24.97	15.3167	41472800
2010-06-09	25.1	25.21	24.8	24.9	15.2738	33181300
2010-06-10	25.2	25.52	25.18	25.44	15.605	33073200
2010-06-11	25.21	25.34	25.03	25.29	15.513	23740200
2010-06-14	25.37	25.55	25.15	25.17	15.4394	24880400
2010-06-15	25.34	25.54	25.21	25.54	15.6664	20988600
2010-06-16	25.45	25.53	25.32	25.52	15.6541	19946600
2010-06-17	25.55	25.57	25.12	25.57	15.6848	23737000
2010-06-18	25.62	25.66	25.23	25.43	15.5989	40557800
2010-06-21	25.58	25.61	25.35	25.44	15.605	16788000
2010-06-22	25.43	25.6	25.29	25.36	15.5559	25787100
2010-06-23	25.4	25.6	25.35	25.44	15.605	25835100
2010-06-24	25.35	25.52	25	25.05	15.3658	27449600
2010-06-25	25.13	25.15	24.68	24.79	15.2063	51771200
2010-06-28	24.88	25.18	24.85	24.95	15.3045	21838100
2010-06-29	24.86	24.9	24.27	24.46	15.0039	52848900
2010-06-30	24.35	24.44	24.11	24.19	14.8383	37193800
2010-07-01	24.26	24.4	24	24.34	14.9303	51182800
2010-07-02	24.42	24.43	24.1	24.29	14.8996	23201000
2010-07-06	24.47	24.5	24.19	24.41	14.9732	35997200
2010-07-07	24.01	24.4	23.88	24.33	15.1854	31799800
2010-07-08	24.39	24.58	24.2	24.57	15.3352	23429800
2010-07-09	24.6	24.88	24.55	24.83	15.4975	19636200
2010-07-12	24.75	24.86	24.61	24.84	15.5037	17332700
2010-07-13	24.93	25.18	24.91	24.95	15.5724	26169600
2010-07-14	24.86	25.11	24.79	24.96	15.5786	21052100
2010-07-15	24.99	25.05	24.75	25	15.6036	37460800
2010-07-16	24.97	25.1	24.65	24.69	15.4101	33275000
2010-07-19	24.81	24.96	24.75	24.88	15.5287	18947500
2010-07-20	24.69	24.8	24.5	24.79	15.4725	24054900
2010-07-21	24.89	25.17	24.73	24.92	15.5537	28987100
2010-07-22	25.39	25.83	25.36	25.51	15.9219	47961300
2010-07-23	25.84	25.92	25.45	25.54	15.9406	32688000
2010-07-26	25.73	26.09	25.67	25.96	16.2028	26246700
2010-07-27	26.02	26.41	26.02	26.15	16.3214	26093700
2010-07-28	26.24	26.35	26.02	26.2	16.3526	33573700
2010-07-29	26.34	26.4	25.91	26.02	16.2402	32620400
2010-07-30	25.8	26.1	25.79	25.94	16.1903	25601700
2010-08-02	26.5	26.69	26.34	26.59	16.596	35123700
2010-08-03	26.6	26.89	26.58	26.69	16.6584	24421300
2010-08-04	26.62	26.75	26.39	26.64	16.6272	26163600
2010-08-05	26.51	26.9	26.51	26.74	16.6896	23511100
2010-08-06	26.53	26.65	26.23	26.54	16.5648	26401300
2010-08-09	26.67	26.96	26.59	26.86	16.7645	22439000
2010-08-10	26.71	27.08	26.66	27.01	16.8581	26646100
2010-08-11	26.66	26.79	26.51	26.55	16.571	29114200
2010-08-12	26.46	26.95	26.4	26.66	16.6397	30528000
2010-08-13	26.62	26.88	26.54	26.72	16.6771	23741500
2010-08-16	26.63	26.71	26.48	26.65	16.6334	19872000
2010-08-17	26.7	27.1	26.7	26.97	16.8332	27517200
2010-08-18	26.95	27.39	26.85	27.28	17.0266	29739100
2010-08-19	27.2	27.3	26.8	26.97	16.8332	26642500
2010-08-20	26.8	26.88	26.33	26.45	16.5086	35585200
2010-08-23	26.59	26.79	26.48	26.49	16.5336	33930100
2010-08-24	26.28	26.85	26.2	26.72	16.6771	34139000
2010-08-25	26.58	26.99	26.44	26.89	16.7832	38078500
2010-08-26	26.97	27	26.64	26.7	16.6646	25908100
2010-08-27	26.73	27	26.61	26.94	16.8144	21234400
2010-08-30	26.85	26.93	26.63	26.63	16.621	15827400
2010-08-31	26.54	27.03	26.5	27.03	16.8706	32853800
2010-09-01	27.24	27.49	27.1	27.35	17.0703	28502000
2010-09-02	27.36	27.48	27.2	27.4	17.1015	17358000
2010-09-03	27.31	27.49	27.06	27.44	17.1265	23177900
2010-09-07	27.4	27.45	27.14	27.27	17.0204	18243800
2010-09-08	27.31	27.47	27.24	27.39	17.0953	15103400
2010-09-09	27.54	27.96	27.52	27.81	17.3574	27423800
2010-09-10	27.88	27.92	27.63	27.83	17.3699	19745400
2010-09-13	27.99	28.08	27.8	27.93	17.4323	19478200
2010-09-14	27.94	28.12	27.88	27.93	17.4323	20344700
2010-09-15	27.91	28.15	27.78	28.01	17.4823	19246200
2010-09-16	28	28.16	27.8	28.11	17.5447	21137400
2010-09-17	28.24	28.32	28	28.17	17.5821	31116800
2010-09-20	28.41	28.63	28.22	28.54	17.8131	28505700
2010-09-21	28.58	28.88	28.31	28.61	17.8568	30443300
2010-09-22	28.7	28.92	28.56	28.59	17.8443	30553100
2010-09-23	28.53	28.75	28.45	28.51	17.7943	23838600
2010-09-24	28.7	28.8	28.5	28.58	17.838	26628900
2010-09-27	28.6	29.15	28.52	28.87	18.019	31028200
2010-09-28	28.97	29.03	28.67	28.92	18.0502	27445800
2010-09-29	28.91	28.98	28.61	28.71	17.9192	27235200
2010-09-30	28.78	29.06	28.57	28.6	17.8505	28301200
2010-10-01	28.85	28.96	28.66	28.81	17.9816	22204300
2010-10-04	28.84	29.08	28.7	28.86	18.0128	26513400
2010-10-05	29.02	29.43	28.98	29.36	18.3249	28779200
2010-10-06	29.05	29.05	28.24	28.62	18.1222	49033800
2010-10-07	28.65	28.73	28.02	28.25	17.888	31794600
2010-10-08	28.37	28.38	27.86	28.22	17.869	24982200
2010-10-11	28.19	28.45	28.19	28.32	17.9323	14388600
2010-10-12	28.27	28.5	28.13	28.39	17.9766	24342000
2010-10-13	28.55	28.68	28.41	28.47	18.0273	20717200
2010-10-14	28.49	28.63	28.35	28.5	18.0463	17782500
2010-10-15	28.68	28.71	28.2	28.33	17.9386	35256100
2010-10-18	28.39	28.7	28.39	28.62	18.1222	15823400
2010-10-19	28.46	28.47	28	28.21	17.8626	31783200
2010-10-20	28.31	28.67	28.3	28.61	18.1159	22545500
2010-10-21	28.22	28.6	28.09	28.34	17.9449	31142500
2010-10-22	28.33	28.41	28.14	28.29	17.9133	18072100
2010-10-25	28.49	28.52	28.26	28.36	17.9576	17908600
2010-10-26	28.37	28.53	28.26	28.31	17.9259	21341700
2010-10-27	28.26	28.41	28.08	28.35	17.9513	24847800
2010-10-28	28.54	28.64	28.41	28.5	18.0463	21771200
2010-10-29	28.42	28.63	28.37	28.52	18.0589	21177700
2010-11-01	28.83	28.89	28.63	28.72	18.1856	25975600
2010-11-02	28.95	29.11	28.92	28.94	18.3249	18688500
2010-11-03	29.01	29.11	28.76	29.06	18.4008	19216600
2010-11-04	29.23	29.49	29.1	29.44	18.6415	22889000
2010-11-05	29.46	29.47	29.13	29.27	18.5338	18103900
2010-11-08	29.1	29.23	29.01	29.18	18.4768	15187200
2010-11-09	29.19	29.27	29.06	29.18	18.4768	19634200
2010-11-10	29.07	29.08	28.71	29.05	18.3945	21496500
2010-11-11	28.95	29.11	28.75	28.83	18.2552	21396200
2010-11-12	28.73	28.76	28.19	28.46	18.0209	26413400
2010-11-15	28.56	28.89	28.47	28.63	18.1286	23155600
2010-11-16	28.46	28.5	28.03	28.24	17.8816	25474500
2010-11-17	28.18	28.24	27.93	27.96	17.7043	24266700
2010-11-18	28.19	28.46	28.19	28.44	18.0083	19588900
2010-11-19	28.38	28.48	28.11	28.32	17.9323	19392600
2010-11-22	28.32	28.33	28.05	28.29	17.9133	19796200
2010-11-23	28.1	28.15	27.91	28.03	17.7487	18897000
2010-11-24	28.13	28.23	28.08	28.14	17.8183	17537500
2010-11-26	28	28.09	27.9	27.93	17.6853	7982500
2010-11-29	27.85	27.87	27.49	27.7	17.5397	24472200
2010-11-30	27.78	27.93	27.53	27.79	17.5967	25561300
2010-12-01	28.12	28.31	28.03	28.28	17.9069	23583500
2010-12-02	28.21	28.65	28.21	28.55	18.0779	22478300
2010-12-03	28.38	28.5	28.21	28.49	18.0399	22962700
2010-12-06	28.39	28.52	28.26	28.3	17.9196	23066600
2010-12-07	28.41	28.75	28.33	28.54	18.0716	24985800
2010-12-08	28.69	28.71	28.45	28.63	18.1286	17251200
2010-12-09	28.66	28.82	28.6	28.82	18.2489	20922400
2010-12-10	28.91	28.97	28.75	28.89	18.2932	26274300
2010-12-13	28.95	29	28.76	28.78	18.2236	23794700
2010-12-14	28.83	29.34	28.81	29.34	18.5781	26580000
2010-12-15	29.33	29.56	28.99	29.13	18.4452	34816800
2010-12-16	29.22	29.35	29.12	29.23	18.5085	17246300
2010-12-17	29.2	29.27	28.9	29.21	18.4958	36211400
2010-12-20	29.5	29.52	28.98	29.13	18.4452	27606700
2010-12-21	29.21	29.28	29.05	29.07	18.4072	16688700
2010-12-22	29.01	29.16	28.99	29.13	18.4452	16869200
2010-12-23	29.13	29.24	29.06	29.2	18.4895	12696200
2010-12-27	29.18	29.4	29.15	29.25	18.5212	11649400
2010-12-28	29.36	29.4	29.21	29.23	18.5085	13677100
2010-12-29	29.29	29.44	29.21	29.31	18.5591	12230000
2010-12-30	29.26	29.36	29.21	29.33	18.5718	12909200
2010-12-31	29.36	29.53	29.29	29.38	18.6035	15225500
2011-01-03	29.68	29.73	29.51	29.67	18.7871	20582900
2011-01-04	29.8	29.91	29.65	29.88	18.9201	20787200
2011-01-05	29.83	30.1	29.57	29.98	18.9834	28147200
2011-01-06	29.57	29.61	28.7	29.15	18.7264	40769500
2011-01-07	29.1	29.11	28.66	28.85	18.5337	47535100
2011-01-10	28.54	28.61	28.13	28.34	18.2061	41336100
2011-01-11	28.12	28.23	27.71	27.91	17.9298	57334400
2011-01-12	27.91	28.21	27.84	28.04	18.0133	36029400
2011-01-13	28.14	28.19	27.87	28.08	18.039	35909200
2011-01-14	28.01	28.45	27.91	28.43	18.2639	34182800
2011-01-18	28.55	28.59	28.26	28.33	18.1996	31213700
2011-01-19	28.34	28.47	28.25	28.33	18.1996	31645100
2011-01-20	28.49	28.51	28.15	28.23	18.1354	29698500
2011-01-21	28.31	28.48	28.23	28.33	18.1996	38019400
2011-01-24	28.46	28.56	28.31	28.48	18.296	19979100
2011-01-25	28.48	28.76	28.4	28.76	18.4759	27637800
2011-01-26	28.87	28.95	28.68	28.73	18.4566	24388900
2011-01-27	28.08	28.25	27.81	28.13	18.0712	58405300
2011-01-28	28	28.02	27.41	27.49	17.66	41038800
2011-01-31	27.42	27.58	27.2	27.52	17.6793	29249400
2011-02-01	27.92	27.92	27.64	27.87	17.9041	26390600
2011-02-02	28.04	28.05	27.56	27.67	17.7756	23403600
2011-02-03	27.67	28.01	27.58	27.99	17.9812	21085400
2011-02-04	28.06	28.06	27.83	27.97	17.9684	18321300
2011-02-07	27.97	28.01	27.71	27.96	17.962	32892700
2011-02-08	27.97	28	27.77	27.91	17.9298	19825200
2011-02-09	27.78	28.01	27.63	27.97	17.9684	18634300
2011-02-10	27.98	28.44	27.8	28.24	18.1418	35275800
2011-02-11	28.13	28.59	28.09	28.47	18.2896	22252100
2011-02-14	28.4	28.53	28.21	28.46	18.2832	22889700
2011-02-15	28.32	28.34	28	28.24	18.1418	23654600
2011-02-16	28.19	28.39	28.09	28.3	18.1804	22803900
2011-02-17	28.26	28.55	28.15	28.5	18.3089	18894600
2011-02-18	28.53	28.58	28.35	28.57	18.3538	19718100
2011-02-22	28.32	28.42	28.05	28.2	18.1161	25979200
2011-02-23	28.25	28.29	28.02	28.03	18.0069	24762900
2011-02-24	28.01	28.05	27.61	27.92	17.9363	28135600
2011-02-25	27.79	28.18	27.77	28.13	18.0712	16055200
2011-02-28	28.25	28.4	28.16	28.38	18.2318	21184000
2011-03-01	28.45	28.53	28.04	28.08	18.039	22212100
2011-03-02	28.08	28.52	28.03	28.17	18.0969	26876600
2011-03-03	28.33	28.39	28.04	28.13	18.0712	21850800
2011-03-04	28.22	28.35	27.79	27.92	17.9363	26508900
2011-03-07	27.95	28.1	27.73	27.9	17.9234	23872700
2011-03-08	28.14	28.6	28.1	28.45	18.2767	30093400
2011-03-09	28.5	28.89	28.37	28.79	18.4952	28779700
2011-03-10	28.71	28.81	28.53	28.61	18.3795	34483800
2011-03-11	28.49	28.72	28.24	28.46	18.2832	21873700
2011-03-14	28.32	28.42	27.95	28.19	18.1097	25276000
2011-03-15	27.69	27.94	27.51	27.81	17.8656	38508100
2011-03-16	27.72	27.74	27.27	27.33	17.5572	37132000
2011-03-17	27.67	27.91	27.56	27.74	17.8206	26072300
2011-03-18	27.95	28.05	27.74	27.94	17.9491	26521800
2011-03-21	28.77	29.1	28.09	28.26	18.1547	61997800
2011-03-22	28.28	28.3	28	28.1	18.0519	28864900
2011-03-23	28.03	28.22	27.95	28.14	18.0776	21838900
2011-03-24	28.5	28.77	28.41	28.54	18.3346	32582800
2011-03-25	28.65	28.9	28.62	28.85	18.5337	23649600
2011-03-28	29.02	29.63	28.9	29.36	18.8613	50482600
2011-03-29	29.32	30.08	29.3	30.05	19.3046	42029800
2011-03-30	30.11	30.97	30.08	30.71	19.7286	52826300
2011-03-31	30.63	30.85	30.51	30.61	19.6644	116644900
2011-04-01	30.87	30.93	30.36	30.62	19.6708	121996400
2011-04-04	30.74	30.84	30.64	30.77	19.7671	37650500
2011-04-05	30.67	31	30.62	30.7	19.7222	29153400
2011-04-06	30.32	30.55	30.23	30.47	19.8525	25147300
2011-04-07	30.48	30.57	29.99	30.54	19.8981	29985100
2011-04-08	30.58	30.72	30.49	30.71	20.0088	26136700
2011-04-11	30.75	30.84	30.64	30.66	19.9763	22785500
2011-04-12	30.44	30.57	30.37	30.47	19.8525	21932900
2011-04-13	30.51	30.55	30.12	30.18	19.6635	21186000
2011-04-14	30.08	30.43	30.01	30.29	19.7352	19422200
2011-04-15	30.54	30.68	30.31	30.65	19.9698	22679000
2011-04-18	30.42	30.48	30.22	30.31	19.7482	21486100
2011-04-19	30.31	30.44	30.18	30.31	19.7482	23756500
2011-04-20	30.17	30.5	29.91	30.13	19.631	31223200
2011-04-21	30.28	30.75	30.22	30.68	19.9893	25574000
2011-04-25	30.67	30.73	30.43	30.55	19.9046	13254500
2011-04-26	30.68	30.99	30.66	30.94	20.1587	21000400
2011-04-27	30.96	31.5	30.91	31.42	20.4714	28463600
2011-04-28	31.44	31.82	31.29	31.37	20.4389	24050700
2011-04-29	31.38	31.8	31.07	31.12	20.276	25540500
2011-05-02	31.6	31.72	31.15	31.21	20.3346	27573300
2011-05-03	31.52	31.94	31.26	31.86	20.7581	46242200
2011-05-04	31.7	31.91	31.62	31.79	20.7125	26214700
2011-05-05	31.72	31.92	31.03	31.22	20.3411	31477700
2011-05-06	31.56	31.68	31.13	31.26	20.3672	24422300
2011-05-09	31.2	31.42	31.06	31.35	20.4258	15376300
2011-05-10	31.46	31.74	31.39	31.69	20.6474	17096800
2011-05-11	31.62	31.74	31.23	31.38	20.4454	20229300
2011-05-12	31.43	31.79	31.33	31.64	20.6148	22032800
2011-05-13	31.62	31.66	31.15	31.41	20.4649	17715200
2011-05-16	31.32	31.39	31.01	31.06	20.2369	32195400
2011-05-17	31.02	31.27	30.9	31.12	20.276	20981000
2011-05-18	31.16	31.25	30.92	31.2	20.3281	17754900
2011-05-19	31.28	31.46	31.14	31.4	20.4584	14716000
2011-05-20	31.35	31.77	31.19	31.32	20.4063	16843800
2011-05-23	31	31.16	30.94	31.08	20.2499	18110400
2011-05-24	31.08	31.3	31.03	31.16	20.302	17338800
2011-05-25	30.93	31.23	30.92	31	20.1978	18177000
2011-05-26	30.98	31.26	30.94	31.11	20.2695	20179900
2011-05-27	31.22	31.35	30.99	31.29	20.3867	17248500
2011-05-31	31.48	31.65	31.32	31.56	20.5627	23689900
2011-06-01	31.43	31.58	31.11	31.17	20.3086	22151100
2011-06-02	31.17	31.24	30.79	30.97	20.1782	17434400
2011-06-03	30.6	30.87	30.52	30.65	19.9698	21807100
2011-06-06	30.55	30.6	30.35	30.36	19.7808	17966200
2011-06-07	30.46	30.61	30.31	30.31	19.7482	15994800
2011-06-08	30.21	30.53	30.11	30.34	19.7678	20884500
2011-06-09	30.31	30.54	30.21	30.33	19.7613	16702300
2011-06-10	30.27	30.55	30.21	30.34	19.7678	23682600
2011-06-13	30.28	30.84	30.25	30.55	19.9046	23344800
2011-06-14	30.74	30.93	30.65	30.79	20.061	20066000
2011-06-15	30.63	30.73	30.22	30.35	19.7743	24251600
2011-06-16	30.23	30.46	30.17	30.43	19.8264	18918100
2011-06-17	30.65	30.95	30.61	30.77	20.0479	27875100
2011-06-20	30.66	31.12	30.62	30.96	20.1717	17484200
2011-06-21	31.13	31.34	30.97	31.11	20.2695	36025500
2011-06-22	31.01	31.16	30.88	30.88	20.1196	17831400
2011-06-23	30.62	30.74	30.29	30.72	20.0154	24501200
2011-06-24	30.77	30.79	30.44	30.44	19.8329	20177000
2011-06-27	30.65	30.94	30.5	30.76	20.0414	18753400
2011-06-28	30.88	31.04	30.76	31.02	20.2108	17214100
2011-06-29	31.16	31.38	31.09	31.26	20.3672	19974500
2011-06-30	31.39	31.5	31.31	31.41	20.4649	40634100
2011-07-01	31.42	31.73	31.38	31.68	20.6408	20029400
2011-07-05	31.74	31.78	31.56	31.63	20.6083	20885600
2011-07-06	31.35	31.39	31.11	31.23	20.6281	18067600
2011-07-07	31.25	31.31	31.07	31.23	20.6281	21992300
2011-07-08	31.05	31.29	31.02	31.14	20.5686	18641800
2011-07-11	30.91	30.97	30.7	30.8	20.3441	19328100
2011-07-12	30.69	31.14	30.69	30.77	20.3242	21553500
2011-07-13	30.86	31.09	30.72	30.82	20.3573	15749700
2011-07-14	30.85	30.93	30.54	30.58	20.1987	21715000
2011-07-15	30.7	30.7	30.2	30.31	20.0204	32964300
2011-07-18	30.17	30.18	29.83	30.12	19.8949	21969200
2011-07-19	30.16	30.35	29.97	30.33	20.0336	21419700
2011-07-20	30.33	30.37	30.08	30.23	19.9676	19848000
2011-07-21	30.46	30.74	30.24	30.28	20.0006	37919900
2011-07-22	30.04	30.36	29.82	30.32	20.027	27526800
2011-07-25	30.01	30.17	29.85	29.91	19.7562	21250300
2011-07-26	29.91	30.1	29.88	29.94	19.776	17823300
2011-07-27	29.9	30.21	29.88	29.96	19.7892	27016400
2011-07-28	29.93	30.13	29.09	29.26	19.3269	49621600
2011-07-29	28.99	29.34	28.77	29.26	19.3269	27495800
2011-08-01	30.06	30.08	29.2	29.52	19.4986	28477000
2011-08-02	29.46	29.6	29.1	29.18	19.274	29209600
2011-08-03	29.19	29.53	29	29.5	19.4854	27518600
2011-08-04	29.18	29.22	28.78	28.78	19.0098	44381700
2011-08-05	29.05	29.28	28.21	28.93	19.1089	53780500
2011-08-08	28.31	28.91	27.55	27.7	18.2964	71994200
2011-08-09	28.01	28.9	27.33	28.85	19.056	76610000
2011-08-10	28.91	28.98	27.75	27.88	18.4153	61988400
2011-08-11	28.02	28.68	27.81	28.44	18.7852	52647300
2011-08-12	28.94	28.94	28	28.22	18.6399	42587100
2011-08-15	28.5	28.85	28.34	28.81	19.0296	26190900
2011-08-16	28.52	28.91	28.45	28.79	19.0164	21907100
2011-08-17	28.94	29.3	28.9	29.17	19.2674	25683100
2011-08-18	28.95	29.05	28.2	28.46	18.7984	45846600
2011-08-19	28.19	28.62	27.99	27.99	18.488	38015000
2011-08-22	28.68	28.68	28.27	28.45	18.7918	35885200
2011-08-23	28.44	28.98	28.41	28.98	19.1419	29673300
2011-08-24	28.87	29.5	28.79	29.43	19.4391	25045700
2011-08-25	29.41	29.64	28.95	29.06	19.1948	23793300
2011-08-26	28.88	29.21	28.45	29.04	19.1815	22738500
2011-08-29	29.35	29.47	29.16	29.26	19.3269	23313100
2011-08-30	29.31	29.8	29.24	29.62	19.5646	22641800
2011-08-31	29.86	29.9	28	28.48	18.8116	113009600
2011-09-01	28.59	28.7	28.25	28.27	18.6729	37669400
2011-09-02	28.06	28.37	28.02	28.05	18.5276	26457800
2011-09-06	27.94	27.99	27.52	27.83	18.3823	33491100
2011-09-07	28.07	28.13	27.83	28.13	18.5805	24534400
2011-09-08	27.97	28.13	27.9	27.96	18.4682	21920400
2011-09-09	27.8	27.86	27.47	27.54	18.1908	35973100
2011-09-12	27.3	27.92	27.29	27.88	18.4153	25551800
2011-09-13	27.87	28.24	27.74	28.12	18.5739	24052900
2011-09-14	28.18	28.5	27.72	28.26	18.6663	23103300
2011-09-15	28.22	28.65	28.19	28.54	18.8513	21805400
2011-09-16	28.82	28.94	28.54	28.94	19.1155	34262000
2011-09-19	28.54	28.67	28.31	28.58	18.8777	21648500
2011-09-20	28.77	29.18	28.67	28.85	19.056	20646600
2011-09-21	28.92	28.99	28.27	28.3	18.6928	25849500
2011-09-22	27.92	28.07	27.46	27.75	18.3295	125998700
2011-09-23	27.77	27.95	27.51	27.85	18.3955	103805100
2011-09-26	28.06	28.42	28	28.34	18.7192	70599100
2011-09-27	28.77	29	28.53	28.67	18.9371	29434700
2011-09-28	28.79	29.09	28.51	28.55	18.8579	21645600
2011-09-29	28.94	28.96	28.47	28.84	19.0494	34176700
2011-09-30	28.73	29	28.5	28.52	18.8381	27759500
2011-10-03	28.64	28.85	28.16	28.16	18.6003	32147600
2011-10-04	28.05	28.38	27.55	28.31	18.6994	43300000
2011-10-05	28	28.34	27.9	28.31	18.9878	32228000
2011-10-06	28.26	28.43	27.94	28.41	19.0548	22165400
2011-10-07	28.68	28.73	28.31	28.44	19.075	22387500
2011-10-10	28.84	29.17	28.78	29.17	19.5646	20839400
2011-10-11	28.88	29	28.71	28.77	19.2963	22122500
2011-10-12	28.91	29.23	28.63	28.99	19.4438	25899600
2011-10-13	28.83	29.12	28.7	29.1	19.5176	20037500
2011-10-14	29.37	29.43	28.97	29.17	19.5646	23799900
2011-10-17	29.19	29.38	28.93	29.02	19.464	18489200
2011-10-18	29.05	29.35	28.77	29.21	19.5914	19931100
2011-10-19	29.27	29.35	28.94	29.09	19.5109	19726300
2011-10-20	28.79	29.05	28.63	28.99	19.4438	31382600
2011-10-21	29.25	29.37	28.98	29.13	19.5377	30226900
2011-10-24	29.11	29.14	28.77	28.88	19.3701	24207400
2011-10-25	28.73	28.85	28.32	28.41	19.0548	33709500
2011-10-26	28.7	28.78	28.46	28.75	19.2829	27994700
2011-10-27	29.2	29.67	29.05	29.47	19.7658	37745400
2011-10-28	29.48	29.8	29.31	29.74	19.9469	24332100
2011-10-31	29.46	29.65	29.3	29.31	19.6585	26336500
2011-11-01	29.03	29.11	28.62	28.7	19.2493	31540300
2011-11-02	29.16	29.31	28.93	29.08	19.5042	21760000
2011-11-03	29.3	29.49	29.08	29.44	19.7457	20786000
2011-11-04	29.14	29.24	28.95	29.16	19.5579	18416300
2011-11-07	29.2	29.45	29.05	29.44	19.7457	15008500
2011-11-08	29.31	29.5	29.15	29.46	19.7591	20837700
2011-11-09	29.13	29.25	28.8	28.91	19.3902	27174200
2011-11-10	29.07	29.34	28.95	29.16	19.5579	19872100
2011-11-11	29.4	29.55	29.32	29.42	19.7323	15112200
2011-11-14	29.26	29.32	29.05	29.19	19.578	21931900
2011-11-15	29.21	29.37	29.02	29.25	19.6182	28673900
2011-11-16	29.12	29.22	28.7	28.78	19.303	26548100
2011-11-17	28.81	28.85	28.43	28.61	19.189	27499300
2011-11-18	28.68	28.75	28.44	28.64	19.2091	22080200
2011-11-21	28.39	28.49	28.15	28.36	19.0213	22281800
2011-11-22	28.38	28.43	28	28.08	18.8335	37397500
2011-11-23	27.98	28.01	27.52	27.55	18.478	30225400
2011-11-25	27.5	27.72	27.41	27.41	18.3841	12036800
2011-11-28	27.92	28.11	27.76	27.95	18.7463	24221400
2011-11-29	28.01	28.28	27.98	28.06	18.8201	18171800
2011-11-30	28.57	28.98	28.56	28.98	19.4371	33436200
2011-12-01	28.93	28.95	28.67	28.84	19.3432	21840400
2011-12-02	28.99	29.12	28.87	28.96	19.4237	22165000
2011-12-05	29.17	29.3	28.99	29.15	19.5512	21862000
2011-12-06	29.18	29.32	29.06	29.17	19.5646	17020700
2011-12-07	29.14	29.4	28.98	29.4	19.7188	40802000
2011-12-08	29.23	29.24	28.81	28.86	19.3567	22568200
2011-12-09	29.08	29.1	28.8	29.03	19.4707	24357500
2011-12-12	29.02	29.08	28.92	29.01	19.4573	25795900
2011-12-13	29.06	29.25	28.95	29.04	19.4774	21906400
2011-12-14	29.01	29.19	28.78	28.81	19.3231	22676100
2011-12-15	28.99	29.02	28.71	28.79	19.3097	25849000
2011-12-16	28.55	28.85	28.51	28.85	19.35	44929300
2011-12-19	28.98	29.06	28.65	28.74	19.2762	19015400
2011-12-20	28.84	29.16	28.77	29.12	19.531	33607200
2011-12-21	29.15	29.3	29.03	29.3	19.6518	27610300
2011-12-22	29.44	29.82	29.3	29.66	19.8932	30343000
2011-12-23	29.72	29.98	29.72	29.87	20.0341	18131500
2011-12-27	29.92	30.16	29.84	30.04	20.1481	16462300
2011-12-28	30.05	30.16	29.91	29.95	20.0877	16707700
2011-12-29	30.05	30.19	29.95	30.17	20.2353	17747500
2011-12-30	30.1	30.3	30.08	30.24	20.2822	15687800
2012-01-03	30.46	30.54	30.3	30.38	20.3761	33005300
2012-01-04	30.58	30.68	30.35	30.43	20.4097	37213900
2012-01-05	30.49	30.5	30.18	30.4	20.3895	34457000
2012-01-06	30.07	30.09	29.6	29.68	20.199	45580800
2012-01-09	29.81	29.85	29.5	29.66	20.1854	26790100
2012-01-10	29.8	29.92	29.74	29.76	20.2534	29064200
2012-01-11	29.73	30.03	29.73	29.99	20.41	23700600
2012-01-12	30.08	30.25	30.01	30.12	20.4984	26511100
2012-01-13	30.05	30.1	29.81	30.07	20.4644	22096800
2012-01-17	30.3	30.47	30.17	30.25	20.5869	23500200
2012-01-18	30.32	30.35	30.15	30.33	20.6414	22015000
2012-01-19	30.32	30.45	30.3	30.42	20.7026	25524000
2012-01-20	30.42	30.52	30.35	30.51	20.7639	26445100
2012-01-23	30.51	30.56	30.26	30.4	20.689	19186300
2012-01-24	30.2	30.2	29.92	30.09	20.478	24341100
2012-01-25	30.06	30.24	29.71	30.21	20.5597	28136800
2012-01-26	29.9	29.98	29.38	29.45	20.0425	56003200
2012-01-27	29.49	29.53	29.15	29.16	19.8451	36358500
2012-01-30	29.12	29.38	29.02	29.34	19.9676	29433400
2012-01-31	29.54	29.54	29.23	29.41	20.0152	29371200
2012-02-01	29.91	29.93	29.58	29.6	20.1445	30615800
2012-02-02	29.87	29.91	29.72	29.79	20.2738	25698100
2012-02-03	29.97	30.07	29.86	29.95	20.3827	26294400
2012-02-06	29.83	29.98	29.69	29.97	20.3964	23567300
2012-02-07	29.85	30.15	29.8	30.04	20.444	24180600
2012-02-08	30.04	30.15	30.02	30.02	20.4304	20115200
2012-02-09	30.06	30.06	29.88	29.99	20.41	18073900
2012-02-10	29.82	29.97	29.7	29.84	20.3079	25000200
2012-02-13	29.92	30.12	29.91	30.04	20.444	23042700
2012-02-14	30.12	30.15	29.85	30.07	20.4644	21628300
2012-02-15	29.98	30.07	29.77	29.87	20.3283	23030300
2012-02-16	29.9	30.18	29.85	30.02	20.4304	23546700
2012-02-17	30.14	30.15	30	30.01	20.4236	31320000
2012-02-21	30.1	30.4	30.07	30.34	20.6482	25388800
2012-02-22	30.25	30.37	30.2	30.28	20.6073	15731900
2012-02-23	30.22	30.48	30.22	30.46	20.7298	22468900
2012-02-24	30.43	30.49	30.29	30.34	20.6482	18273700
2012-02-27	30.31	30.43	30.29	30.36	20.6618	30631900
2012-02-28	30.41	30.59	30.36	30.53	20.7775	20298000
2012-02-29	30.49	30.64	30.47	30.59	20.8183	26529700
2012-03-01	30.54	30.66	30.44	30.63	20.8455	21582000
2012-03-02	30.67	31	30.6	30.87	21.0089	23542400
2012-03-05	30.85	31.12	30.75	30.99	21.0905	39273200
2012-03-06	30.8	30.97	30.66	30.73	20.9136	25447700
2012-03-07	30.69	30.97	30.69	30.88	21.0157	16542500
2012-03-08	31.07	31.15	30.88	31	21.0973	18745600
2012-03-09	31	31.18	31	31.18	21.2198	19202000
2012-03-12	31.2	31.52	31.18	31.44	21.3968	20570800
2012-03-13	31.52	31.64	31.44	31.63	21.5261	23764600
2012-03-14	31.6	31.8	31.42	31.45	21.4036	24506000
2012-03-15	31.41	31.65	31.35	31.64	21.5329	20003200
2012-03-16	31.7	31.71	31.51	31.59	21.4989	28666300
2012-03-19	31.46	31.74	31.35	31.65	21.5397	19746000
2012-03-20	31.6	31.83	31.51	31.79	21.635	18135100
2012-03-21	31.85	31.97	31.83	31.84	21.669	21085300
2012-03-22	31.8	31.86	31.56	31.71	21.5805	80257500
2012-03-23	31.66	31.72	31.38	31.52	21.4512	77769100
2012-03-26	31.61	31.83	31.59	31.79	21.635	75567700
2012-03-27	31.79	31.95	31.6	31.64	21.5329	27904800
2012-03-28	31.53	31.57	31.2	31.36	21.3423	31387200
2012-03-29	31.05	31.21	30.77	31.21	21.2402	28715500
2012-03-30	31.32	31.38	31.16	31.23	21.2539	21745700
2012-04-02	31.28	31.59	31.27	31.45	21.4036	21696800
2012-04-03	31.43	31.6	31.33	31.43	21.39	22006400
2012-04-04	31.38	31.66	31.38	31.57	21.4852	26605900
2012-04-05	31.09	31.16	30.75	30.94	21.3541	21473600
2012-04-09	30.67	30.85	30.55	30.64	21.1471	19223300
2012-04-10	30.52	30.62	29.95	30.13	20.7951	34766600
2012-04-11	30.39	30.51	30.27	30.45	21.0159	21593600
2012-04-12	30.79	30.88	30.68	30.84	21.2851	19678900
2012-04-13	30.75	30.86	30.52	30.54	21.078	25029500
2012-04-16	30.56	30.72	30.5	30.61	21.1264	14736000
2012-04-17	30.77	30.95	30.67	30.89	21.3196	21704500
2012-04-18	30.75	30.85	30.66	30.75	21.223	12861100
2012-04-19	30.79	30.88	30.6	30.74	21.2161	16743800
2012-04-20	30.74	31.09	30.7	30.86	21.2989	22069800
2012-04-23	30.87	30.9	30.61	30.61	21.1264	27331000
2012-04-24	31.22	31.92	31.13	31.72	21.8925	51905000
2012-04-25	31.76	31.97	31.72	31.74	21.9063	28458400
2012-04-26	31.79	32.53	31.78	32.44	22.3894	34743900
2012-04-27	32.47	32.75	32.45	32.67	22.5481	24100000
2012-04-30	32.53	32.95	32.52	32.91	22.7138	26651400
2012-05-01	32.93	33.33	32.93	33.06	22.8173	28321400
2012-05-02	33.04	33.17	32.85	33.04	22.8035	27929300
2012-05-03	32.82	33.15	32.76	33.11	22.8518	24708200
2012-05-04	33.04	33.11	32.82	32.86	22.6793	19111300
2012-05-07	32.49	33.09	32.47	33	22.7759	25771200
2012-05-08	32.81	33.2	32.8	33.04	22.8035	26660300
2012-05-09	32.87	33.03	32.71	32.81	22.6447	21595200
2012-05-10	33.07	33.25	32.94	33.13	22.8656	23889100
2012-05-11	33.38	33.92	33.34	33.59	23.1831	41985000
2012-05-14	33.42	33.56	33.05	33.53	23.1417	30006400
2012-05-15	33.31	33.6	33.25	33.35	23.0174	28024400
2012-05-16	33.47	33.55	33.17	33.19	22.907	22541800
2012-05-17	33.17	33.52	33.11	33.29	22.976	23399200
2012-05-18	33.41	33.81	33.4	33.66	23.2314	38876800
2012-05-21	33.71	33.94	33.56	33.63	23.2107	24667800
2012-05-22	33.56	33.81	33.44	33.54	23.1486	28027300
2012-05-23	33.34	33.65	33.08	33.36	23.0243	25725200
2012-05-24	33.38	33.7	33.36	33.64	23.2176	24082600
2012-05-25	33.66	33.85	33.52	33.69	23.2521	22284100
2012-05-29	33.89	33.98	33.7	33.94	23.4246	22911100
2012-05-30	33.72	34.11	33.7	33.84	23.3556	30160800
2012-05-31	33.82	34.41	33.79	34.17	23.5834	32259000
2012-06-01	34.1	34.21	33.78	33.9	23.397	29091800
2012-06-04	33.91	34.27	33.85	34.15	23.5696	26700400
2012-06-05	34.09	34.26	33.95	34.06	23.5075	24424900
2012-06-06	34.19	34.56	34.05	34.56	23.8526	27729800
2012-06-07	34.72	34.74	34.16	34.16	23.5765	42417600
2012-06-08	34.13	34.66	34.11	34.55	23.8457	27959400
2012-06-11	34.72	35	34.56	34.59	23.8733	26192000
2012-06-12	34.63	34.99	34.42	34.98	24.1424	27812900
2012-06-13	34.94	35.06	34.72	34.98	24.1424	26546000
2012-06-14	34.92	35.92	34.88	35.69	24.6325	31612200
2012-06-15	35.93	36	35.61	35.71	24.6463	41585800
2012-06-18	35.66	35.98	35.6	35.63	24.5911	22627200
2012-06-19	35.78	35.8	35.19	35.47	24.4806	26838900
2012-06-20	35.38	35.63	35.2	35.41	24.4392	23353100
2012-06-21	35.44	35.65	34.98	35.03	24.1769	28404000
2012-06-22	35.21	35.33	34.99	35.17	24.2736	87136400
2012-06-25	34.96	35.05	34.77	34.95	24.1217	87787000
2012-06-26	34.93	35.12	34.85	34.98	24.1424	20488400
2012-06-27	35.05	35.28	35.02	35.19	24.2874	16185100
2012-06-28	35.03	35.4	34.95	35.39	24.4254	21426600
2012-06-29	35.7	35.73	35.44	35.66	24.6118	30458800
2012-07-02	35.7	36.2	35.64	36.2	24.9844	24801600
2012-07-03	36.21	36.21	35.79	36	24.8464	15479800
2012-07-05	35.96	35.97	35.53	35.77	24.6877	22817200
2012-07-06	35.04	35.5	34.9	35.44	24.7645	22049600
2012-07-09	35.38	35.54	35.23	35.54	24.8344	17414000
2012-07-10	35.7	35.73	35.39	35.44	24.7645	21606900
2012-07-11	35.42	35.48	35.1	35.26	24.6388	20684700
2012-07-12	35.04	35.1	34.65	34.87	24.3662	24143600
2012-07-13	34.93	35.35	34.85	35.35	24.7016	19190100
2012-07-16	35.22	35.56	35.19	35.42	24.7506	17691300
2012-07-17	35.34	35.9	35.25	35.82	25.0301	21328400
2012-07-18	35.74	36.19	35.63	36.19	25.2886	25449900
2012-07-19	35.85	35.87	35.2	35.48	24.7925	30349500
2012-07-20	35.34	35.5	35.1	35.29	24.6597	26677300
2012-07-23	35	35.5	34.89	35.38	24.7226	27252700
2012-07-24	35.46	35.65	34.24	34.63	24.1985	38629700
2012-07-25	34.84	35.52	34.73	35.33	24.6877	31936700
2012-07-26	35.84	36.43	35.83	36.3	25.3655	34751200
2012-07-27	36.47	37.35	36.44	37.14	25.9525	45572900
2012-07-30	37.08	37.69	37.03	37.43	26.1551	24892300
2012-07-31	37.3	38.11	37.3	37.92	26.4975	36692300
2012-08-01	38.14	38.28	37.64	37.64	26.3018	28003600
2012-08-02	37.52	37.76	37.33	37.54	26.232	24657600
2012-08-03	37.87	38	37.47	37.58	26.2599	24292000
2012-08-06	37.58	37.97	37.57	37.61	26.2809	16362500
2012-08-07	37.72	37.8	37.41	37.44	26.1621	21769500
2012-08-08	37.33	37.51	37.03	37.43	26.1551	22446800
2012-08-09	37.32	37.39	37.05	37.23	26.0153	21159700
2012-08-10	37.18	37.5	37.04	37.49	26.197	16589500
2012-08-13	37.41	37.51	37.32	37.39	26.1271	13117500
2012-08-14	37.44	37.52	37.17	37.25	26.0293	20275700
2012-08-15	37.11	37.27	36.97	37.1	25.9245	21046300
2012-08-16	37.08	37.32	36.63	37.24	26.0223	23110400
2012-08-17	37.1	37.27	37.07	37.17	25.9734	17824500
2012-08-20	37.03	37.04	36.81	36.89	25.7778	25286800
2012-08-21	36.86	36.89	36.57	36.59	25.5681	24900000
2012-08-22	36.54	36.73	36.45	36.56	25.5472	21678700
2012-08-23	36.57	36.7	36.43	36.56	25.5472	20946000
2012-08-24	36.46	37.04	36.45	36.95	25.8197	23211700
2012-08-27	36.83	36.99	36.75	36.87	25.7638	22007300
2012-08-28	36.73	37	36.59	36.64	25.6031	20301100
2012-08-29	36.66	37.05	36.66	36.82	25.7288	15925700
2012-08-30	36.7	36.84	36.57	36.69	25.638	15792600
2012-08-31	36.9	36.97	36.56	36.64	25.6031	20144800
2012-09-04	36.58	36.92	36.54	36.81	25.7219	23824200
2012-09-05	36.78	37.02	36.7	36.93	25.8057	22805800
2012-09-06	37.18	37.54	37.11	37.44	26.1621	24345400
2012-09-07	37.46	37.46	36.91	37.3	26.0643	20811600
2012-09-10	37.32	37.64	37.22	37.42	26.1481	18279800
2012-09-11	37.44	37.8	37.44	37.62	26.2879	18771700
2012-09-12	37.65	38.11	37.5	37.72	26.3577	23510400
2012-09-13	37.69	38.21	37.63	38.15	26.6582	26496300
2012-09-14	37.74	37.88	37.05	37.26	26.0363	41113300
2012-09-17	37.14	37.65	37.11	37.6	26.2739	28919500
2012-09-18	37.52	37.74	37.23	37.66	26.3158	23035700
2012-09-19	37.55	37.96	37.52	37.76	26.3857	21093900
2012-09-20	37.72	38.11	37.6	37.94	26.5115	23253600
2012-09-21	38.04	38.58	38.04	38.08	26.6093	36093800
2012-09-24	38.3	38.49	38.22	38.25	26.7281	20126200
2012-09-25	38.34	38.57	38.04	38.06	26.5953	17693700
2012-09-26	38.08	38.38	38	38.08	26.6093	24688900
2012-09-27	38.13	38.29	37.9	37.99	26.5464	28532800
2012-09-28	37.91	37.97	37.6	37.7	26.3438	59909900
2012-10-01	37.63	37.97	37.6	37.75	26.3787	53520100
2012-10-02	37.93	38.1	37.68	37.81	26.4206	20509500
2012-10-03	37.89	38.33	37.67	38.17	26.6722	21572900
2012-10-04	38.33	38.43	38.22	38.34	26.791	20322700
2012-10-05	38.2	38.29	37.75	37.86	26.7627	20824800
2012-10-08	37.71	37.88	37.5	37.66	26.6213	15015300
2012-10-09	37.66	37.69	37.13	37.14	26.2538	23385100
2012-10-10	37.09	37.15	36.85	36.92	26.0982	19894500
2012-10-11	37.01	37.1	36.26	36.26	25.6317	29416800
2012-10-12	36.25	36.27	35.4	35.63	25.1864	37074200
2012-10-15	35.4	35.43	34.83	35.21	24.8895	46233400
2012-10-16	35.23	35.67	35.11	35.4	25.0238	28296900
2012-10-17	35.6	35.88	35.44	35.72	25.25	22662400
2012-10-18	35.85	36.57	35.82	36.02	25.462	26911000
2012-10-19	36.1	36.1	35.29	35.32	24.9672	27580100
2012-10-22	35.24	35.39	35.05	35.26	24.9248	20800800
2012-10-23	35.01	35.47	34.91	35	24.741	23734100
2012-10-24	34.48	34.98	33	34.71	24.536	36018300
2012-10-25	34.94	34.95	34.22	34.5	24.3876	22342700
2012-10-26	34.47	34.8	34.35	34.63	24.4795	18839200
2012-10-31	34.75	34.88	34.43	34.59	24.4512	20591400
2012-11-01	34.84	35.12	34.72	35.09	24.8046	23895800
2012-11-02	35.16	35.38	34.91	34.93	24.6915	28329400
2012-11-05	34.88	34.94	34.43	34.83	24.6208	17674700
2012-11-06	34.8	34.93	34.59	34.8	24.5996	19179000
2012-11-07	33.8	34.15	33.28	33.64	23.7796	45957200
2012-11-08	33.81	33.94	33.18	33.2	23.4686	36669200
2012-11-09	33.02	33.72	32.71	33.54	23.709	31871300
2012-11-12	33.66	34.04	33.55	33.87	23.9422	19995900
2012-11-13	33.87	34.43	33.76	33.95	23.9988	23021200
2012-11-14	34.05	34.28	33.67	33.78	23.8786	25150900
2012-11-15	33.65	33.94	33.18	33.42	23.6241	26051100
2012-11-16	33.33	33.4	32.9	33.14	23.4262	32351100
2012-11-19	33.46	33.89	32.71	33.82	23.9069	21731800
2012-11-20	33.83	33.84	33.45	33.68	23.8079	20489800
2012-11-21	33.78	33.9	33.57	33.85	23.9281	27868900
2012-11-23	33.96	34.36	33.86	34.36	24.2886	21697600
2012-11-26	34.14	34.22	33.8	33.97	24.0129	34852800
2012-11-27	33.93	34.02	33.56	33.62	23.7655	26506100
2012-11-28	33.47	33.67	33.21	33.62	23.7655	30828500
2012-11-29	33.79	34.07	33.77	33.93	23.9846	29542600
2012-11-30	33.95	34.35	33.93	34.13	24.126	36130600
2012-12-03	34.23	34.4	34.03	34.14	24.1331	19611800
2012-12-04	34.05	34.12	33.82	33.92	23.9776	21290900
2012-12-05	33.78	34.31	33.77	33.91	23.9705	29170900
2012-12-06	33.85	34.06	33.6	33.65	23.7867	23415000
2012-12-07	33.7	33.81	33.42	33.74	23.8503	22337700
2012-12-10	33.68	33.88	33.47	33.73	23.8433	20842600
2012-12-11	33.81	34.23	33.81	34.15	24.1402	23725800
2012-12-12	34.25	34.69	34.24	34.49	24.3805	24038700
2012-12-13	34.5	34.63	34.26	34.32	24.2603	18939300
2012-12-14	34.25	34.39	33.98	34.01	24.0412	26190800
2012-12-17	34.08	34.27	33.96	34.23	24.1967	24809000
2012-12-18	34.14	34.44	33.97	34.34	24.2745	34858000
[truncated: 1,619 more rows]
