# Supplementary material for: Measuring information flux between social media and stock prices with Transfer Entropy
Source: PLoS One. 2021 Sep 23;16(9):e0257686. doi: 10.1371/journal.pone.0257686 (PMC8459996; doi:10.1371/journal.pone.0257686)
Supplement: S1 Data — (ZIP) [file pone.0257686.s001.zip › DATA BASES/5.-ATT/dataminer (82).xlsx]

## Sheet: SheetJS
UserName	FullName	Date	First Hashtags	Alt Hashtags	Tweet (Message Text)	Retweets	Retweets (w/ Text)	Likes	Likes (w/ Text)	URL Path
@ATT @ATT @ATT @ATT @ATT	AT&T‏Verified account @ATT	21 Dec 2009	#3gtest2009,3gtest	#3gtest	RT @Gizmodo: Our 2009 12-City 3G Data Mega Test: AT&T Won http://gizmodo.com/5428343/ #3gtest2009 #3gtest	14 14 1 1	Retweet 14 Retweeted 14		Like 1 Liked 1	/ATT/status/6907782602
@ATT @ATT @ATT @ATT @ATT	AT&T‏Verified account @ATT	4 Dec 2009			Forget the Ads—Proof that AT&T’s 3G network out performs Verizon's http://bit.ly/6Vcnwr	32 32 30 30	Retweet 32 Retweeted 32		Like 30 Liked 30	/ATT/status/6355000780
@ATT @ATT @ATT @ATT @ATT	AT&T‏Verified account @ATT	16 Dec 2009			AT&T BusinessDirect Once Again Leads the Pack in Analyst Firm's Review of Customer Web Portals: http://bit.ly/6CW7yy	2 2	Retweet 2 Retweeted 2		Like Liked	/ATT/status/6737804738
@ATT @ATT @ATT @ATT @ATT	AT&T‏Verified account @ATT	16 Dec 2009			AT&T & the USO Connect Military Families for the Holidays with $1M in Free Phone Cards for Active-Duty Members: http://bit.ly/4YLSun	5 5	Retweet 5 Retweeted 5		Like Liked	/ATT/status/6732172628
@ATT @ATT @ATT @ATT @ATT	AT&T‏Verified account @ATT	14 Dec 2009			AT&T, Communications Workers of America Reach Tentative Agreement in Southeast Contract Negotiations http://bit.ly/5JmZM0	2 2	Retweet 2 Retweeted 2		Like Liked	/ATT/status/6668519854
@ATT @ATT @ATT @ATT @ATT	AT&T‏Verified account @ATT	14 Dec 2009			Mark Ingram, Colt McCoy, Ndamukong Suh & Tim Tebow are Finalists for the AT&T All-America Player of the Year Award: http://bit.ly/911H3q	2 2	Retweet 2 Retweeted 2		Like Liked	/ATT/status/6665502298
@ATT @ATT @ATT @ATT @ATT	AT&T‏Verified account @ATT	14 Dec 2009			AT&T Completes Network Upgrade to Significantly Boost 3G Capacity from Key West to Vero Beach: http://bit.ly/71HwmH	6 6	Retweet 6 Retweeted 6		Like Liked	/ATT/status/6663570242
@ATT @ATT @ATT @ATT @ATT	AT&T‏Verified account @ATT	11 Dec 2009			RT @ShareATT: DAILY TIP (Blackberry): Check out an easy way to take notes on your phone while holding a conversation http://cuthut.com/qWp	4 4 1 1	Retweet 4 Retweeted 4		Like 1 Liked 1	/ATT/status/6577812865
@ATT @ATT @ATT @ATT @ATT	AT&T‏Verified account @ATT	11 Dec 2009			AT&T Named "Best Mobile Phone Coverage in the World" by Business Traveler Magazine for Third Consecutive Year: http://bit.ly/8zGiLA	14 14 1 1	Retweet 14 Retweeted 14		Like 1 Liked 1	/ATT/status/6569040937
@ATT @ATT @ATT @ATT @ATT	AT&T‏Verified account @ATT	10 Dec 2009			RT @YPmobile: Review a local biz daily on http://bit.ly/1mX0IZ for chances to win cash or a trip for 2 to the Olympics! http://bit.ly/1KHua4	1 1 1 1	Retweet 1 Retweeted 1		Like 1 Liked 1	/ATT/status/6537454488
@ATT @ATT @ATT @ATT @ATT	AT&T‏Verified account @ATT	10 Dec 2009			AT&T Government Solutions Awarded $120-Million Contract Extension from the U.S. Postal Service: http://bit.ly/5toheR	2 2	Retweet 2 Retweeted 2		Like Liked	/ATT/status/6533340124
@ATT @ATT @ATT @ATT @ATT	AT&T‏Verified account @ATT	9 Dec 2009			AT&T Forms Business Sustainability Advisory Council: http://bit.ly/4UVuc6	1 1 1 1	Retweet 1 Retweeted 1		Like 1 Liked 1	/ATT/status/6498118990
@ATT @ATT @ATT @ATT @ATT	AT&T‏Verified account @ATT	9 Dec 2009			AT&T U-verse TV Marks 2 Million Customer Milestone: http://bit.ly/8n7k18	4 4 2 2	Retweet 4 Retweeted 4		Like 2 Liked 2	/ATT/status/6496448413
@ATT @ATT @ATT @ATT @ATT	AT&T‏Verified account @ATT	8 Dec 2009			AT&T tops in 3G wireless speeds, study find. Network World http://bit.ly/6wnkKl	10 10 4 4	Retweet 10 Retweeted 10		Like 4 Liked 4	/ATT/status/6472245981
@ATT @ATT @ATT @ATT @ATT	AT&T‏Verified account @ATT	8 Dec 2009			AT&T Named to 2009 InfoWorld 100 List: http://bit.ly/6aaz1x	3 3 1 1	Retweet 3 Retweeted 3		Like 1 Liked 1	/ATT/status/6467730113
@ATT @ATT @ATT @ATT @ATT	AT&T‏Verified account @ATT	7 Dec 2009			New AT&T iPhone App Adds the Power of Crowdsourcing to Network Enhancement Initiatives: http://bit.ly/5TtxXU	12 12 5 5	Retweet 12 Retweeted 12		Like 5 Liked 5	/ATT/status/6450580981
@ATT @ATT @ATT @ATT @ATT	AT&T‏Verified account @ATT	4 Dec 2009			RT @ShareATT: DAILY TIP (iPhone):Set Wi-Fi in Airplane Mode by enabling the plane icon, then switching Wi-Fi to “on” http://cuthut.com/dvn	3 3 7 7	Retweet 3 Retweeted 3		Like 7 Liked 7	/ATT/status/6349090646
@ATT @ATT @ATT @ATT @ATT	AT&T‏Verified account @ATT	3 Dec 2009			Ring in the Holidays with Half Price BlackBerry Smartphones and a Free Samsung Solstice from AT&T: http://bit.ly/62nOTF	8 8 1 1	Retweet 8 Retweeted 8		Like 1 Liked 1	/ATT/status/6315907297
@ATT @ATT @ATT @ATT @ATT	AT&T‏Verified account @ATT	3 Dec 2009			AT&T's Undersea Cable Capacity Grows with Asia America Gateway Submarine Cable Network: http://bit.ly/4rSlZF	3 3	Retweet 3 Retweeted 3		Like Liked	/ATT/status/6305671558
@ATT @ATT @ATT @ATT @ATT	AT&T‏Verified account @ATT	30 Nov 2009			AT&T and NYC & Company Announce Two-Year Integrated Advertising and Marketing Agreement: http://bit.ly/89i348	2 2	Retweet 2 Retweeted 2		Like Liked	/ATT/status/6216525820
@nsivathasan @nsivathasan @nsivathasan @nsivathasan @nsivathasan	Nishan Sivathasan‏ @nsivathasan	30 Nov 2009			wish more companies were this clear / direct with their messaging http://bit.ly/70rV48 $VZ $ATT	1 1	Retweet Retweeted		Like 1 Liked 1	/nsivathasan/status/6213636445
@ATT @ATT @ATT @ATT @ATT	AT&T‏Verified account @ATT	30 Nov 2009			RT @BizSolutions: 24-hr online sale. ATT qualif. biz customers: Free phones inc. BlackBerry 8310. 2-yr new srvc req. http://budurl.com/ceed	2 2	Retweet Retweeted		Like 2 Liked 2	/ATT/status/6211580816
@ATT @ATT @ATT @ATT @ATT	AT&T‏Verified account @ATT	30 Nov 2009			Our Cyber Monday 1 cent sale is live! Every 3 hours we’ll have a wireless device for one penny! Check out http://bit.ly/8EZ9gP for details	6 6 1 1	Retweet 6 Retweeted 6		Like 1 Liked 1	/ATT/status/6202892859
@ATT @ATT @ATT @ATT @ATT	AT&T‏Verified account @ATT	28 Nov 2009			Need a Quick Messaging Device? Our free QMD sale starts now! Check http://bit.ly/5HhPzU 4 offer details, available while supplies last!	2 2	Retweet Retweeted		Like 2 Liked 2	/ATT/status/6162608479
@ATT @ATT @ATT @ATT @ATT	AT&T‏Verified account @ATT	28 Nov 2009			Didn't get enough on Black Fri? We've got Pearl 8110, Curve 8310 & more: 24-hour Blackberry sale starts now! Details: http://bit.ly/5HhPzU	1 1 3 3	Retweet 1 Retweeted 1		Like 3 Liked 3	/ATT/status/6136275765
@ATT @ATT @ATT @ATT @ATT	AT&T‏Verified account @ATT	27 Nov 2009			Black Friday savings start now! Incredible deals on some of the most popular touch screen devices. More details: http://bit.ly/5HhPzU	2 2 1 1	Retweet 2 Retweeted 2		Like 1 Liked 1	/ATT/status/6112557636
@ATT @ATT @ATT @ATT @ATT	AT&T‏Verified account @ATT	25 Nov 2009			Check out www.att.com/holiday09 on Friday for holiday savings from AT&T. Sneak-peek at offers here: http://bit.ly/8nIGm5	4 4 3 3	Retweet 4 Retweeted 4		Like 3 Liked 3	/ATT/status/6054690735
@ATT @ATT @ATT @ATT @ATT	AT&T‏Verified account @ATT	24 Nov 2009			AT&T and HP Introduce HP iPAQ Glisten, 3G World Phone for Mobile Professionals: http://bit.ly/5WjGXg	4 4 1 1	Retweet 4 Retweeted 4		Like 1 Liked 1	/ATT/status/6013410890
@ATT @ATT @ATT @ATT @ATT	AT&T‏Verified account @ATT	19 Nov 2009			RT @ShareATT: DAILY TIP(iPhone): To re-type term .com in email, hold period button for 2 sec +, .com button will appear http://bit.ly/4A9tNK	2 2 1 1	Retweet 2 Retweeted 2		Like 1 Liked 1	/ATT/status/5868904718
@ATT @ATT @ATT @ATT @ATT	AT&T‏Verified account @ATT	17 Nov 2009			AT&T Rolls Out More Free TV Apps to U-verse Customers: http://bit.ly/LgucB	2 2 1 1	Retweet 2 Retweeted 2		Like 1 Liked 1	/ATT/status/5801650960
@ATT @ATT @ATT @ATT @ATT	AT&T‏Verified account @ATT	17 Nov 2009			We’re making progress in SF: San Francisco receives 850 Mhz Spectrum for 3G: http://bit.ly/1nNdKv	1 1 4 4	Retweet 1 Retweeted 1		Like 4 Liked 4	/ATT/status/5799746475
@ATT @ATT @ATT @ATT @ATT	AT&T‏Verified account @ATT	16 Nov 2009			AT&T Unwraps New Suite Of 3G Mobile Broadband Netbooks For Holiday Season: http://bit.ly/4jeoXN	3 3	Retweet Retweeted		Like 3 Liked 3	/ATT/status/5769756077
@ATT @ATT @ATT @ATT @ATT	AT&T‏Verified account @ATT	12 Nov 2009			RT @ShareATT Read letter from ATT setting the record str8 on claims Verizon makes in ads - join the convo on Facebook http://budurl.com/xsmq	1 1	Retweet Retweeted		Like 1 Liked 1	/ATT/status/5664205095
@ATT @ATT @ATT @ATT @ATT	AT&T‏Verified account @ATT	11 Nov 2009			AT&T to Offer Rave Mobile Safety Application for Higher Education Institutions: http://bit.ly/1XncM3	1 1 2 2	Retweet 1 Retweeted 1		Like 2 Liked 2	/ATT/status/5620771544
@ATT @ATT @ATT @ATT @ATT	AT&T‏Verified account @ATT	6 Nov 2009			AT&T researchers testing AirGraffiti concept. Leave a location-based message that others can find in air. http://budurl.com/tt9l	2 2 3 3	Retweet 2 Retweeted 2		Like 3 Liked 3	/ATT/status/5488481062
@ATT @ATT @ATT @ATT @ATT	AT&T‏Verified account @ATT	6 Nov 2009			AT&T researchers working on virtual home/office of future. Avatar would open a door & real door opens. http://budurl.com/7qwb	6 6	Retweet Retweeted		Like 6 Liked 6	/ATT/status/5487318855
@ATT @ATT @ATT @ATT @ATT	AT&T‏Verified account @ATT	6 Nov 2009			AT&T showing future tech. Imagine your TV identifying, displaying traffic cams of your personal commute http://budurl.com/xgxy	1 1	Retweet Retweeted		Like 1 Liked 1	/ATT/status/5484845842
@ATT @ATT @ATT @ATT @ATT	AT&T‏Verified account @ATT	5 Nov 2009			Isabella Products' Digital Photo Frame Connects Families and Friends: http://bit.ly/233gSz	1 1	Retweet Retweeted		Like 1 Liked 1	/ATT/status/5451468089
@ATT @ATT @ATT @ATT @ATT	AT&T‏Verified account @ATT	3 Nov 2009			RT @shareatt: AT&T offers tix 2 early screenings of New Moon & chance to meet cast member in Atlanta, Chicago, Dallas http://bit.ly/30c89c	1 1	Retweet Retweeted		Like 1 Liked 1	/ATT/status/5400293321
@ToddStottlemyre @ToddStottlemyre @ToddStottlemyre @ToddStottlemyre @ToddStottlemyre	Todd Stottlemyre‏ @ToddStottlemyre	23 Aug 2009			RT @A_F: New blog post - Smartphones ARE the new PC http://bit.ly/19m99H $DELL $MSFT $INTC $QCOM $V $ATT $APPL $PALM $$	2 2	Retweet Retweeted		Like 2 Liked 2	/ToddStottlemyre/status/3506991077
@ATT @ATT @ATT @ATT @ATT	AT&T‏Verified account @ATT	21 Aug 2009			Our statement on the FCC letter regarding Apple App Store: http://bit.ly/KmVnH	6 6	Retweet Retweeted		Like 6 Liked 6	/ATT/status/3459316703
@MadMoneyOnCNBC @MadMoneyOnCNBC @MadMoneyOnCNBC @MadMoneyOnCNBC @MadMoneyOnCNBC	Mad Money On CNBC‏Verified account @MadMoneyOnCNBC	20 Aug 2009	#StockMarket,StockPicks	#StockPicks	Playing Home Entertainment Like a Hedge Fund http://cnbc.com/id/32499038 $ATT $CMCSA $CSTR $CVC $NFLX $VZ #StockMarket #StockPicks		Retweet Retweeted		Like Liked	/MadMoneyOnCNBC/status/3437131022
@ATT @ATT @ATT @ATT @ATT	AT&T‏Verified account @ATT	17 Aug 2009			AT&T Wins 2 Carrier Excellence Awards in Atlantic-ACM 2009 Business Connectivity and Wireless Report Card: http://bit.ly/cTPJX	1 1	Retweet Retweeted		Like 1 Liked 1	/ATT/status/3361944818
@ATT @ATT @ATT @ATT @ATT	AT&T‏Verified account @ATT	12 Aug 2009			RT @ShareATT: From MobileCrunch, 3rd party study compares wireless charges in 7 cities. NYC ranked #7, Paris #1. More http://budurl.com/u7a8	1 1	Retweet Retweeted		Like 1 Liked 1	/ATT/status/3269386592
@ATT @ATT @ATT @ATT @ATT	AT&T‏Verified account @ATT	12 Aug 2009			Palm Treo 680 customers should update their software for best network experience. Call 800-331-0500 for details.	1 1	Retweet Retweeted		Like 1 Liked 1	/ATT/status/3267402470
@ATT @ATT @ATT @ATT @ATT	AT&T‏Verified account @ATT	12 Aug 2009			AT&T continues roll out of 850 overlay to enhance and expand 3G in ATL. Full announcement on our Facebook page: http://budurl.com/xkx7	2 2	Retweet Retweeted		Like 2 Liked 2	/ATT/status/3266311545
@ATT @ATT @ATT @ATT @ATT	AT&T‏Verified account @ATT	11 Aug 2009			Protect your business with AT&T’s enterprise security services: http://att.com/enterprisesecurity	2 2	Retweet Retweeted		Like 2 Liked 2	/ATT/status/3251237076
@ATT @ATT @ATT @ATT @ATT	AT&T‏Verified account @ATT	7 Aug 2009			Communications Workers of America Ratify Core Wireline Agreement in AT&T’s Midwest Region: http://bit.ly/TCJAd	1 1	Retweet Retweeted		Like 1 Liked 1	/ATT/status/3187029678
@ATT @ATT @ATT @ATT @ATT	AT&T‏Verified account @ATT	3 Aug 2009			AT&T Enhances Network-Based Firewall Offering with New Functionality, Security Features: http://bit.ly/1carJC	2 2	Retweet Retweeted		Like 2 Liked 2	/ATT/status/3104239285
@ATT @ATT @ATT @ATT @ATT	AT&T‏Verified account @ATT	30 Jul 2009			RT @smallbizInSite: AT&T Webinar to Offer Small Businesses Tips on Making Good Business Decisions: http://bit.ly/2lqDLo	3 3	Retweet Retweeted		Like 3 Liked 3	/ATT/status/2931667904
@ATT @ATT @ATT @ATT @ATT	AT&T‏Verified account @ATT	28 Jul 2009			AT&T Launches New Social Networking App - All-In-One Connection to Facebook, Twitter, MySpace & Breaking News: http://bit.ly/hJ3Zp	8 8	Retweet Retweeted		Like 8 Liked 8	/ATT/status/2893570747
@ATT @ATT @ATT @ATT @ATT	AT&T‏Verified account @ATT	28 Jul 2009			AT&T Accepts Keys to Next Generation All-Electric Cargo Truck: http://bit.ly/82oO0	1 1	Retweet Retweeted		Like 1 Liked 1	/ATT/status/2891399748
@ATT @ATT @ATT @ATT @ATT	AT&T‏Verified account @ATT	28 Jul 2009			Barnes & Noble Stores Nationwide to Offer Complimentary AT&T Wi-Fi: http://budurl.com/jyhj	6 6	Retweet Retweeted		Like 6 Liked 6	/ATT/status/2890699299
@ATT @ATT @ATT @ATT @ATT	AT&T‏Verified account @ATT	27 Jul 2009			Our statement regarding img.4chan.org: http://bit.ly/KdkA2	5 5	Retweet Retweeted		Like 5 Liked 5	/ATT/status/2872931706
@ATT @ATT @ATT @ATT @ATT	AT&T‏Verified account @ATT	27 Jul 2009			AT&T Launches a New Kind of Home Phone Service in Miami-Dade, Broward Counties with AT&T U-verse Voice: http://bit.ly/KcLJJ	1 1	Retweet Retweeted		Like 1 Liked 1	/ATT/status/2872829420
@ATT @ATT @ATT @ATT @ATT	AT&T‏Verified account @ATT	24 Jul 2009			iPhone 3G refurbs now as low as $49 while supplies last. Visit att.com to order.	1 1 7 7	Retweet 1 Retweeted 1		Like 7 Liked 7	/ATT/status/2829536510
@ATT @ATT @ATT @ATT @ATT	AT&T‏Verified account @ATT	24 Jul 2009			AT&T Government Solutions Wins $80 Million Award from Social Security Administration: http://bit.ly/a1gRf	1 1	Retweet Retweeted		Like 1 Liked 1	/ATT/status/2820503466
@ATT @ATT @ATT @ATT @ATT	AT&T‏Verified account @ATT	23 Jul 2009			Storage-As-A-Service Cloud Offer, Innovative Small Biz Bundles Highlight Busy Q2 09 for AT&T Biz Solutions: http://bit.ly/DPjV5	2 2	Retweet Retweeted		Like 2 Liked 2	/ATT/status/2802481025
@TimOBrien @TimOBrien @TimOBrien @TimOBrien @TimOBrien	Tim O'Brien‏Verified account @TimOBrien	28 Apr 2009			So if Apple strikes a deal with Verizon for the iPhone, moving beyond its exclusive with ATT....hmmm: http://bit.ly/yJ0Hf $aapl $att $vz $$		Retweet Retweeted		Like Liked	/TimOBrien/status/1642196846
@TimOBrien @TimOBrien @TimOBrien @TimOBrien @TimOBrien	Tim O'Brien‏Verified account @TimOBrien	22 Apr 2009	#apple,iphone	#iphone	RT @om Why AT&T Is Desperately Addicted to the iPhone http://tinyurl.com/cwry3o $att #apple #iphone $aapl $$		Retweet Retweeted		Like Liked	/TimOBrien/status/1590663378
@ATT @ATT @ATT @ATT @ATT	AT&T‏Verified account @ATT	22 Apr 2009			Why not give Earth Day gifts? Cyber shop ‘til you drop & save 10x the energy used driving to the mall: http://att.com/logongogreen		Retweet Retweeted		Like Liked	/ATT/status/1588491514
@ATT @ATT @ATT @ATT @ATT	AT&T‏Verified account @ATT	22 Apr 2009			Happy Earth Day! Work from home & help reduce carbon dioxide emissions by 45,000 tons this yr: http://att.com/logongogreen		Retweet Retweeted		Like Liked	/ATT/status/1585010619
@ATT @ATT @ATT @ATT @ATT	AT&T‏Verified account @ATT	22 Apr 2009			AT&T Announces 1Q09 Earnings: http://att.com/investor.relations	1 1	Retweet Retweeted		Like 1 Liked 1	/ATT/status/1583857066
@ATT @ATT @ATT @ATT @ATT	AT&T‏Verified account @ATT	21 Apr 2009			Recycling cell phones prevents air & water pollution & reduces manufacturing emissions: http://att.com/recyclewireless	1 1	Retweet Retweeted		Like 1 Liked 1	/ATT/status/1576431894
@ATT @ATT @ATT @ATT @ATT	AT&T‏Verified account @ATT	21 Apr 2009			AT&T Unveils Fully Managed "Private Network" Content Distribution Solution: http://is.gd/tEsU	2 2	Retweet Retweeted		Like 2 Liked 2	/ATT/status/1574485621
@ATT @ATT @ATT @ATT @ATT	AT&T‏Verified account @ATT	20 Apr 2009			AT&T Positioned in the Leaders Quadrant of the Magic Quadrant for Managed Security Services: http://tiny.cc/9BfiC		Retweet Retweeted		Like Liked	/ATT/status/1566519630
@ATT @ATT @ATT @ATT @ATT	AT&T‏Verified account @ATT	20 Apr 2009			AT&T and Cell Phones for Soldiers Recycle 2.5 Million Wireless Devices: http://tiny.cc/npyt0	2 2	Retweet Retweeted		Like 2 Liked 2	/ATT/status/1566248933
@ATT @ATT @ATT @ATT @ATT	AT&T‏Verified account @ATT	20 Apr 2009			It's Earth Week! Learn how you can reduce your carbon footprint thru sustainable technology practices: http://att.com/logongogreen		Retweet Retweeted		Like Liked	/ATT/status/1565690165
@ATT @ATT @ATT @ATT @ATT	AT&T‏Verified account @ATT	16 Apr 2009	#Coachella		Paul McCartney, The Killers, Morrissey, M.I.A + more…performance lineup for #Coachella live webcast now available at music.att.net/coachella		Retweet Retweeted		Like Liked	/ATT/status/1537591303
@ATT @ATT @ATT @ATT @ATT	AT&T‏Verified account @ATT	15 Apr 2009			AT&T Keeps Parents and Kids Connected with New AT&T FamilyMap Tool and Affordable New Devices: http://is.gd/sBM3	2 2	Retweet Retweeted		Like 2 Liked 2	/ATT/status/1527342557
@ATT @ATT @ATT @ATT @ATT	AT&T‏Verified account @ATT	15 Apr 2009			AT&T Moves Affordable Call Center Capabilities into the Network with New Hosted Service: http://tiny.cc/k26hW		Retweet Retweeted		Like Liked	/ATT/status/1525206467
@ATT @ATT @ATT @ATT @ATT	AT&T‏Verified account @ATT	9 Apr 2009			We have partially restored fiber connections serving Santa Clara and San Jose, including restoration of most 911 in the area.	1 1	Retweet Retweeted		Like 1 Liked 1	/ATT/status/1488483570
@ATT @ATT @ATT @ATT @ATT	AT&T‏Verified account @ATT	9 Apr 2009			CA Outage Update: ETA for full service restoration to affected customers in Santa Clara & San Jose areas is now 9 pm Pacific Time.	1 1	Retweet Retweeted		Like 1 Liked 1	/ATT/status/1487964444
@ATT @ATT @ATT @ATT @ATT	AT&T‏Verified account @ATT	9 Apr 2009			AT&T offering $100,000 reward for info leading to arrest/conviction of those responsible for CA vandalism. Call 408-947-STOP.	2 2	Retweet Retweeted		Like 2 Liked 2	/ATT/status/1486348689
@ATT @ATT @ATT @ATT @ATT	AT&T‏Verified account @ATT	9 Apr 2009			Our priority is to restore service to all affected customers as soon as possible. We apologize for any inconvenience.	1 1	Retweet Retweeted		Like 1 Liked 1	/ATT/status/1485308947
@ATT @ATT @ATT @ATT @ATT	AT&T‏Verified account @ATT	9 Apr 2009			CA customers: We are aware of a cable cut situation impacting services in Santa Clara and San Jose areas.	1 1	Retweet Retweeted		Like 1 Liked 1	/ATT/status/1483791500
@ATT @ATT @ATT @ATT @ATT	AT&T‏Verified account @ATT	7 Apr 2009			AT&T Fast Pitch Selects Boopsie's Revolutionary Mobile Search Application for Enterprise Customers: http://tiny.cc/hEr2B		Retweet Retweeted		Like Liked	/ATT/status/1472747199
@ATT @ATT @ATT @ATT @ATT	AT&T‏Verified account @ATT	6 Apr 2009			It's National Cell Phone Recycling Week. We offer 2 easy ways to donate your cell phone in support of US troops: http://tiny.cc/DpiGS		Retweet Retweeted		Like Liked	/ATT/status/1463666370
@ATT @ATT @ATT @ATT @ATT	AT&T‏Verified account @ATT	4 Apr 2009			AT&T-CWA contracts expire without strike, other regions still negotiating: http://tiny.cc/uiHr5	1 1	Retweet Retweeted		Like 1 Liked 1	/ATT/status/1455537498
@ATT @ATT @ATT @ATT @ATT	AT&T‏Verified account @ATT	3 Apr 2009			Negotiations for wireline contracts continue, AT&T Mobility ratifies contract: http://tiny.cc/uRi6P		Retweet Retweeted		Like Liked	/ATT/status/1448276412
@ATT @ATT @ATT @ATT @ATT	AT&T‏Verified account @ATT	2 Apr 2009			AT&T Tees Up 2009 Masters Tournament with Exclusive Three-Screen Coverage from Augusta National: http://tiny.cc/wyjLJ		Retweet Retweeted		Like Liked	/ATT/status/1439015935
@ATT @ATT @ATT @ATT @ATT	AT&T‏Verified account @ATT	2 Apr 2009			AT&T Tips Off NCAA Final Four Weekend with High-Speed Interactive Activities and High-Energy Musical Celebration: http://tiny.cc/usCOv		Retweet Retweeted		Like Liked	/ATT/status/1438385030
@ATT @ATT @ATT @ATT @ATT	AT&T‏Verified account @ATT	2 Apr 2009			AT&T Launches 'Apps Beta' Program to Advance Innovations in Applications, Issues Open Call to Developers: http://is.gd/qhFM		Retweet Retweeted		Like Liked	/ATT/status/1438248682
@ATT @ATT @ATT @ATT @ATT	AT&T‏Verified account @ATT	1 Apr 2009			AT&T Accepting Applications for 2009 Big Mobile On Campus Challenge: http://tiny.cc/QpUFg	2 2	Retweet Retweeted		Like 2 Liked 2	/ATT/status/1431582850
@ATT @ATT @ATT @ATT @ATT	AT&T‏Verified account @ATT	1 Apr 2009			AT&T Offers Mini Laptops, 'Internet at Home and On the Go,' and Onsite Tech Support from Retail Stores: http://tiny.cc/oiRm4		Retweet Retweeted		Like Liked	/ATT/status/1431577478
@ATT @ATT @ATT @ATT @ATT	AT&T‏Verified account @ATT	31 Mar 2009			What are you doing to emerge stronger from these tough times? Share your story and read the stories of others: http://is.gd/pUX8	1 1	Retweet Retweeted		Like 1 Liked 1	/ATT/status/1426210647
@ATT @ATT @ATT @ATT @ATT	AT&T‏Verified account @ATT	30 Mar 2009			AT&T Government Solutions Wins Alliant Contract from General Services Administration: http://is.gd/pIy4		Retweet Retweeted		Like Liked	/ATT/status/1419707636
@ATT @ATT @ATT @ATT @ATT	AT&T‏Verified account @ATT	30 Mar 2009			More Than 1 Million Chicagoland Consumers Benefit from Video Choice with AT&T U-verse TV: http://is.gd/pFod		Retweet Retweeted		Like Liked	/ATT/status/1418012582
@ATT @ATT @ATT @ATT @ATT	AT&T‏Verified account @ATT	30 Mar 2009			AT&T is investing to make America stronger. Tell us how you stay strong in tough times: http://att.com/investinginamerica		Retweet Retweeted		Like Liked	/ATT/status/1417810922
@ATT @ATT @ATT @ATT @ATT	AT&T‏Verified account @ATT	30 Mar 2009			AT&T Extends Value of Its Telepresence Solution to Companies' Existing Videoconferencing Systems: http://is.gd/pEeY		Retweet Retweeted		Like Liked	/ATT/status/1417457536
@ATT @ATT @ATT @ATT @ATT	AT&T‏Verified account @ATT	27 Mar 2009			Txt VOTE to 51234 to register to vote for your fave Naismith Trophy finalist until April 4th at 9PM ET. For more info: http://is.gd/pjKb		Retweet Retweeted		Like Liked	/ATT/status/1403590256
@ATT @ATT @ATT @ATT @ATT	AT&T‏Verified account @ATT	27 Mar 2009			AT&T Previews David Cook's Newest Video During an "American Idol" Commercial Break Wednesday, April 1, on FOX: http://is.gd/pjzD		Retweet Retweeted		Like Liked	/ATT/status/1403493986
@ATT @ATT @ATT @ATT @ATT	AT&T‏Verified account @ATT	26 Mar 2009			AT&T to Invest in its California Network Enhancing Service to Communities across the State : http://is.gd/p7Xw		Retweet Retweeted		Like Liked	/ATT/status/1396455201
@ATT @ATT @ATT @ATT @ATT	AT&T‏Verified account @ATT	23 Mar 2009			AT&T Opens New Experience Store in Johnson City: http://is.gd/oCBr	1 1	Retweet Retweeted		Like 1 Liked 1	/ATT/status/1378357727
@ATT @ATT @ATT @ATT @ATT	AT&T‏Verified account @ATT	20 Mar 2009			We're investing in our people, infrastructure, communities & environment for a stronger America: http://att.com/investinginamerica-news		Retweet Retweeted		Like Liked	/ATT/status/1361697694
@ATT @ATT @ATT @ATT @ATT	AT&T‏Verified account @ATT	19 Mar 2009			AT&T Advocates Innovative Solutions to Growing Cyber-Security Threats to Consumers, Businesses and Government Agencies: http://is.gd/o1rY		Retweet Retweeted		Like Liked	/ATT/status/1354517762
@ATT @ATT @ATT @ATT @ATT	AT&T‏Verified account @ATT	18 Mar 2009			engadget touts our U-verse TV College Basketball app for March Madness http://is.gd/nWxd	1 1	Retweet Retweeted		Like 1 Liked 1	/ATT/status/1351656796
@ATT @ATT @ATT @ATT @ATT	AT&T‏Verified account @ATT	10 Mar 2009			AT&T Receives Frost & Sullivan's 2009 North American Managed Security Service Providers Customer Value Leadership Award: http://is.gd/mHnP		Retweet Retweeted		Like Liked	/ATT/status/1305376250
@ATT @ATT @ATT @ATT @ATT	AT&T‏Verified account @ATT	3 Mar 2009			AT&T Named Preferred Wireless Carrier for Educational & Institutional Cooperative Purchasing, Inc.: http://is.gd/lB4C		Retweet Retweeted		Like Liked	/ATT/status/1274193210
@ATT @ATT @ATT @ATT @ATT	AT&T‏Verified account @ATT	2 Mar 2009			National Spokeswoman Eva Longoria Parker to Accept $200,000 Donation from AT&T to Benefit PADRES Contra El Cancer: http://is.gd/lrw5		Retweet Retweeted		Like Liked	/ATT/status/1269835841
@ATT @ATT @ATT @ATT @ATT	AT&T‏Verified account @ATT	27 Feb 2009			New Texting Sweepstakes Gives Fans a Chance to Win Free Tickets to the Final Four and Stay Updated on Their Teams: http://is.gd/l77q		Retweet Retweeted		Like Liked	/ATT/status/1258655206
@ATT @ATT @ATT @ATT @ATT	AT&T‏Verified account @ATT	25 Feb 2009			AT&T technicians are working to resolve the issue at this time, and we expect service to be restored later today.	1 1	Retweet Retweeted		Like 1 Liked 1	/ATT/status/1251269441
@ATT @ATT @ATT @ATT @ATT	AT&T‏Verified account @ATT	19 Feb 2009			Three AT&T Innovators Honored by ACM as Distinguished Members in Recognition for Contributions in Computing Technology: http://is.gd/k6ZA		Retweet Retweeted		Like Liked	/ATT/status/1226984036
@ATT @ATT @ATT @ATT @ATT	AT&T‏Verified account @ATT	19 Feb 2009			AT&T Wins Stevie Award for Technology in 2009 Stevie Awards for Sales and Customer Service: http://is.gd/k6uF		Retweet Retweeted		Like Liked	/ATT/status/1226803358
@ATT @ATT @ATT @ATT @ATT	AT&T‏Verified account @ATT	19 Feb 2009			AT&T Chairman and CEO Randall Stephenson Will Serve as Chairman of NAACP Corporate Campaign: http://is.gd/k6pJ		Retweet Retweeted		Like Liked	/ATT/status/1226776941
@ATT @ATT @ATT @ATT @ATT	AT&T‏Verified account @ATT	17 Feb 2009			AT&T and Sterling Commerce Accelerate Office Depot's Order-Processing Capabilities: http://is.gd/jODg		Retweet Retweeted		Like Liked	/ATT/status/1218875129
@ATT @ATT @ATT @ATT @ATT	AT&T‏Verified account @ATT	9 Feb 2009			Texting is the New Language of Love - View video from relationship textpert Nicole Beland: http://is.gd/iUJ3		Retweet Retweeted		Like Liked	/ATT/status/1192028449
@ATT @ATT @ATT @ATT @ATT	AT&T‏Verified account @ATT	9 Feb 2009			Survey Reveals Consumers Plan to Communicate this Valentine's Day Using New Technology and Traditional Gestures http://is.gd/iUEs		Retweet Retweeted		Like Liked	/ATT/status/1191986872
@ATT @ATT @ATT @ATT @ATT	AT&T‏Verified account @ATT	3 Feb 2009			AT&T Selected as the No. 1 Organization for Multicultural Business Opportunities http://is.gd/igcG		Retweet Retweeted		Like Liked	/ATT/status/1173933249
@ATT @ATT @ATT @ATT @ATT	AT&T‏Verified account @ATT	2 Feb 2009			AT&T Mobility and Consumer Markets and DIRECTV Launch AT&T | DIRECTV Service, With Quad-Play Bundle Offers http://is.gd/i5IO	1 1	Retweet Retweeted		Like 1 Liked 1	/ATT/status/1170021080
@ATT @ATT @ATT @ATT @ATT	AT&T‏Verified account @ATT	28 Jan 2009			AT&T Business Solutions Completes Fourth Quarter with New Features for the AT&T Telepresence Solution: http://is.gd/hzhx		Retweet Retweeted		Like Liked	/ATT/status/1156222415
@ATT @ATT @ATT @ATT @ATT	AT&T‏Verified account @ATT	28 Jan 2009			AT&T Business Solutions Positioned in Analyst Firm's Leaders Quadrant for Global Network Service Providers: http://is.gd/hz8c		Retweet Retweeted		Like Liked	/ATT/status/1156169491
@ATT @ATT @ATT @ATT @ATT	AT&T‏Verified account @ATT	28 Jan 2009			Cool "destruction demo" video of the Motorola Tundra. It's tougher than you think: http://is.gd/hwtQ		Retweet Retweeted		Like Liked	/ATT/status/1155217892
@ATT @ATT @ATT @ATT @ATT	AT&T‏Verified account @ATT	27 Jan 2009			Lil Wayne Teams Up with AT&T Mobility and Consumer Markets to Bring Fans World Debut of New Single via Facebook Jan. 27: http://is.gd/hoVn		Retweet Retweeted		Like Liked	/ATT/status/1152291853
@ATT @ATT @ATT @ATT @ATT	AT&T‏Verified account @ATT	26 Jan 2009			AT&T U-verse TV Introduces Weather On Demand in Detroit, Providing Local and National On-Demand Forecasts: http://is.gd/hhrQ		Retweet Retweeted		Like Liked	/ATT/status/1149487085
@ATT @ATT @ATT @ATT @ATT	AT&T‏Verified account @ATT	26 Jan 2009			AT&T U-verse Launches a New Kind of Home Phone Service in Jacksonville with AT&T U-verse Voice: http://is.gd/hgOw	1 1	Retweet Retweeted		Like 1 Liked 1	/ATT/status/1149248825
@ATT @ATT @ATT @ATT @ATT	AT&T‏Verified account @ATT	13 Jan 2009			AT&T Customers: Share your strength! Text "SHARE" to 20222 to donate $5 toward ending US childhood hunger: http://att.com/shareourstrength		Retweet Retweeted		Like Liked	/ATT/status/1116389160
@ATT @ATT @ATT @ATT @ATT	AT&T‏Verified account @ATT	12 Jan 2009			Did U know U can donate $5 toward ending US childhood hunger by texting "SHARE" to 20222? Learn more: http://att.com/shareourstrength		Retweet Retweeted		Like Liked	/ATT/status/1113508872
@ATT @ATT @ATT @ATT @ATT	AT&T‏Verified account @ATT	12 Jan 2009			AT&T Joins "Share Our Strength" in the Fight against Childhood Hunger to Mark National Day of Service: http://is.gd/fve9		Retweet Retweeted		Like Liked	/ATT/status/1112929999
@ATT @ATT @ATT @ATT @ATT	AT&T‏Verified account @ATT	6 Jan 2009			AT&T Business Solutions Receives Wholesale Company and Product of the Year Awards from Frost & Sullivan: http://is.gd/eGFF		Retweet Retweeted		Like Liked	/ATT/status/1099575781
@ATT @ATT @ATT @ATT @ATT	AT&T‏Verified account @ATT	6 Jan 2009			AT&T Mobility and Motorola to Offer the Rugged Tundra VA76r on Jan. 13: http://is.gd/eGwS		Retweet Retweeted		Like Liked	/ATT/status/1099539438
