# Supplementary material for: Measuring information flux between social media and stock prices with Transfer Entropy
Source: PLoS One. 2021 Sep 23;16(9):e0257686. doi: 10.1371/journal.pone.0257686 (PMC8459996; doi:10.1371/journal.pone.0257686)
Supplement: S1 Data — (ZIP) [file pone.0257686.s001.zip › DATA BASES/5.-ATT/dataminer (83).xlsx]

## Sheet: SheetJS
UserName	FullName	Date	First Hashtags	Alt Hashtags	Tweet (Message Text)	Retweets	Retweets (w/ Text)	Likes	Likes (w/ Text)	URL Path
@ATT @ATT @ATT @ATT @ATT	AT&T‏Verified account @ATT	1 Dec 2010	#ATTInnovation		LTE isn't the only acronym for data speed. See how we're making our fastest network even faster. http://go-att.us/3sy7 #ATTInnovation	25 25 4 4	Retweet 25 Retweeted 25		Like 4 Liked 4	/ATT/status/10011370103767040
@ATT @ATT @ATT @ATT @ATT	AT&T‏Verified account @ATT	27 Dec 2010			AT&T to Release Fourth-Quarter 2010 Earnings Jan. 27: http://go-att.us/wx9k	8 8	Retweet 8 Retweeted 8		Like Liked	/ATT/status/19404266846294016
@ATT @ATT @ATT @ATT @ATT	AT&T‏Verified account @ATT	28 Dec 2010			AT&T launches major Wi-Fi initiative to deploy more hotzones in key markets: http://go-att.us/jl2f	22 22 4 4	Retweet 22 Retweeted 22		Like 4 Liked 4	/ATT/status/19779767712620544
@MadMoneyOnCNBC @MadMoneyOnCNBC @MadMoneyOnCNBC @MadMoneyOnCNBC @MadMoneyOnCNBC	Mad Money On CNBC‏Verified account @MadMoneyOnCNBC	30 Dec 2010	#StockPicks,StockMarket	#StockMarket	Why Dividends Are Better Than Bonds http://cnbc.com/id/40852318 $ATT $ED $KMP $VZ #StockPicks #StockMarket	4 4	Retweet Retweeted		Like 4 Liked 4	/MadMoneyOnCNBC/status/20622444326813696
@ATT @ATT @ATT @ATT @ATT	AT&T‏Verified account @ATT	29 Dec 2010			RT @TreeHugger: RT @Twitter PSA: Don't Tweet and Drive. This @ATT documentary is a powerful reminder. http://on.mash.to/gnNhMK ^cb	7 7 3 3	Retweet 7 Retweeted 7		Like 3 Liked 3	/ATT/status/20127181275398145
@ATT @ATT @ATT @ATT @ATT	AT&T‏Verified account @ATT	27 Dec 2010			AT&T documentary shows risks of texting & driving. Watch families bravely tell their stories & take our pledge: http://go-att.us/9pxg	30 30 6 6	Retweet 30 Retweeted 30		Like 6 Liked 6	/ATT/status/19381189294952448
@ATT @ATT @ATT @ATT @ATT	AT&T‏Verified account @ATT	20 Dec 2010			AT&T Agrees to Acquire Wireless Spectrum from Qualcomm. Read more http://go-att.us/udzp	14 14 2 2	Retweet 14 Retweeted 14		Like 2 Liked 2	/ATT/status/16835871743410176
@ATT @ATT @ATT @ATT @ATT	AT&T‏Verified account @ATT	9 Dec 2010			Text with Santa today! AT&T customers txt "SANTA" to 1224 for a holiday greeting, then send your wish-list! http://go-att.us/ldnv	17 17 3 3	Retweet 17 Retweeted 17		Like 3 Liked 3	/ATT/status/12943631908339713
@ATT @ATT @ATT @ATT @ATT	AT&T‏Verified account @ATT	8 Dec 2010			AT&T and Elster Announce Agreement to Deliver Wireless Smart Grid Solutions to Utilities: http://go-att.us/ajkq	6 6	Retweet 6 Retweeted 6		Like Liked	/ATT/status/12527244790472704
@ATT @ATT @ATT @ATT @ATT	AT&T‏Verified account @ATT	8 Dec 2010	#iPhone		RT @shareatt Enter 2 win #iPhone cases & Bluetooth Headphones prizes from Body Glove (@BodyGlove53) & @Plantronics http://pub.vitrue.com/t71	4 4 1 1	Retweet 4 Retweeted 4		Like 1 Liked 1	/ATT/status/12523857835462658
@ATT @ATT @ATT @ATT @ATT	AT&T‏Verified account @ATT	7 Dec 2010			AT&T Mobility Rated A+ Nationally on Avg. by BBB, Receives Lowest Complaint Rate Among Peers Over the Last 12 Mths: http://go-att.us/ggvk	22 22 2 2	Retweet 22 Retweeted 22		Like 2 Liked 2	/ATT/status/12201641872723968
@ATT @ATT @ATT @ATT @ATT	AT&T‏Verified account @ATT	6 Dec 2010			RT @ShareATT We’re giving away docking stations & portable speakers 2day courtesy of iHome (@ihomeaudio) Enter now http://pub.vitrue.com/slN	5 5 1 1	Retweet 5 Retweeted 5		Like 1 Liked 1	/ATT/status/11800504497602561
@ATT @ATT @ATT @ATT @ATT	AT&T‏Verified account @ATT	30 Nov 2010			AT&T and BT Expand Collaboration for Business Customers with First Commercially Available Inter-Provider Feature: http://go-att.us/shsn	5 5 1 1	Retweet 5 Retweeted 5		Like 1 Liked 1	/ATT/status/9587481653547016
@ATT @ATT @ATT @ATT @ATT	AT&T‏Verified account @ATT	29 Nov 2010			AT&T U-verse TV Customers Get Full Access to HBO GO, MAX GO: http://go-att.us/ze9n	4 18 18 4 4	Retweet 18 Retweeted 18		Like 4 Liked 4	/ATT/status/9263357039214592
@ATT @ATT @ATT @ATT @ATT	AT&T‏Verified account @ATT	22 Nov 2010			AT&T Delivers Nation's Fastest Mobile Broadband Network by Wide Margin: http://go-att.us/na2b	18 18 3 3	Retweet 18 Retweeted 18		Like 3 Liked 3	/ATT/status/6773460617396224
@ATT @ATT @ATT @ATT @ATT	AT&T‏Verified account @ATT	22 Nov 2010			New Mobile App from AT&T Simplifies Data Backup for Small Businesses on the Go: http://go-att.us/3rvk	3 3 2 2	Retweet 3 Retweeted 3		Like 2 Liked 2	/ATT/status/6724972361814017
@ATT @ATT @ATT @ATT @ATT	AT&T‏Verified account @ATT	19 Nov 2010			Check out AT&T's Black Friday and Cyber Monday online deals! High-end smartphones for one penny and more! Learn more http://go-att.us/z4lt	23 23 1 1	Retweet 23 Retweeted 23		Like 1 Liked 1	/ATT/status/5637067644084225
@businessinsider @businessinsider @businessinsider @businessinsider @businessinsider	Business Insider‏Verified account @businessinsider	18 Nov 2010			Forget GM: Here Are The 15 Biggest IPOs Of All Time $GM $EJPRY $TLSYY $ATT $DTEGY $NTT $ENEL $DCM $V http://read.bi/dATD3n	2 2 1 1	Retweet 2 Retweeted 2		Like 1 Liked 1	/businessinsider/status/5331727291523072
@ATT @ATT @ATT @ATT @ATT	AT&T‏Verified account @ATT	17 Nov 2010			AT&T Announces Company's First MiFi Intelligent Mobile Hotspot: http://go-att.us/72vu	26 26 3 3	Retweet 26 Retweeted 26		Like 3 Liked 3	/ATT/status/4969933284835329
@ATT @ATT @ATT @ATT @ATT	AT&T‏Verified account @ATT	17 Nov 2010	#ATTInnovation		Do you tweet when you watch TV? Innovations in speech technology could add to the experience http://go-att.us/hnkw #ATTInnovation	5 5	Retweet 5 Retweeted 5		Like Liked	/ATT/status/4913505480216576
@ATT @ATT @ATT @ATT @ATT	AT&T‏Verified account @ATT	16 Nov 2010			AT&T Extends Smartphone Management Capabilities with New Offer from MobileIron: http://go-att.us/tcap	6 6 1 1	Retweet 6 Retweeted 6		Like 1 Liked 1	/ATT/status/4551417293447169
@ATT @ATT @ATT @ATT @ATT	AT&T‏Verified account @ATT	16 Nov 2010			AT&T, T-Mobile and Verizon Wireless Announce Joint Venture to Build National Mobile Commerce Network: http://go-att.us/bcmt	29 29 9 9	Retweet 29 Retweeted 29		Like 9 Liked 9	/ATT/status/4528085927993344
@ATT @ATT @ATT @ATT @ATT	AT&T‏Verified account @ATT	15 Nov 2010			Check out all the new features the AT&T myWireless mobile app has for you! For more, visit: http://go-att.us/7ksw	5 5 2 2	Retweet 5 Retweeted 5		Like 2 Liked 2	/ATT/status/4282627007709184
@ATT @ATT @ATT @ATT @ATT	AT&T‏Verified account @ATT	15 Nov 2010			AT&T Introduces Samsung Galaxy Tab with Pay-As-You-Go Monthly Data Plans, Easy Activation Directly on Device: http://go-att.us/a23r	7 7 3 3	Retweet 7 Retweeted 7		Like 3 Liked 3	/ATT/status/4263309385666561
@ATT @ATT @ATT @ATT @ATT	AT&T‏Verified account @ATT	15 Nov 2010			AT&T "College Football Flyaway Sweepstakes" Offers Fans the Chance 2 Win a Trip 2 the BCS Nat'l Championship Game: http://go-att.us/473s	6 6	Retweet 6 Retweeted 6		Like Liked	/ATT/status/4221018730135552
@ATT @ATT @ATT @ATT @ATT	AT&T‏Verified account @ATT	11 Nov 2010			AT&T U-verse Mobile Wins TelcoTV Vision Award for Service Provider Innovation: http://go-att.us/4rx4	5 5 2 2	Retweet 5 Retweeted 5		Like 2 Liked 2	/ATT/status/2735629821550592
@ATT @ATT @ATT @ATT @ATT	AT&T‏Verified account @ATT	9 Nov 2010			Smart parents set smart limits. Find peace of mind with AT&T Smart Controls–info to help manage your technology: http://go-att.us/rzke	3 3 2 2	Retweet 3 Retweeted 3		Like 2 Liked 2	/ATT/status/2025125893378048
@ATT @ATT @ATT @ATT @ATT	AT&T‏Verified account @ATT	8 Nov 2010			AT&T launches U-verse mobile app on Windows Phone 7 devices http://go-att.us/zbus	18 18 4 4	Retweet 18 Retweeted 18		Like 4 Liked 4	/ATT/status/1644601353961472
@ATT @ATT @ATT @ATT @ATT	AT&T‏Verified account @ATT	7 Nov 2010			AT&T and Scripps Networks reach fair programming agreement http://go-att.us/rw9x	18 18 3 3	Retweet 18 Retweeted 18		Like 3 Liked 3	/ATT/status/1449410655420416
@ATT @ATT @ATT @ATT @ATT	AT&T‏Verified account @ATT	2 Nov 2010			AT&T Acquires Assets from inCompass Wireless to Expand its Mobile Enterprise Solutions & Services Expertise: http://go-att.us/a4ey	4 4 2 2	Retweet 4 Retweeted 4		Like 2 Liked 2	/ATT/status/29464350415
@ATT @ATT @ATT @ATT @ATT	AT&T‏Verified account @ATT	1 Nov 2010			AT&T and Samsung Mobile Announce the Upcoming Availability of the Samsung Evergreen: http://go-att.us/zmfm	10 10 1 1	Retweet 10 Retweeted 10		Like 1 Liked 1	/ATT/status/29384196378
@ATT @ATT @ATT @ATT @ATT	AT&T‏Verified account @ATT	28 Oct 2010			AT&T Named 2010 Corporation of the Year by the National Minority Supplier Development Council http://go-att.us/adb5	6 6 2 2	Retweet 6 Retweeted 6		Like 2 Liked 2	/ATT/status/29019866186
@ATT @ATT @ATT @ATT @ATT	AT&T‏Verified account @ATT	28 Oct 2010			Check out the red & white BlackBerry Torch 9800, Windows Phone 7 devices and other AT&T news for the holiday season http://go-att.us/qztm	8 8 1 1	Retweet 8 Retweeted 8		Like 1 Liked 1	/ATT/status/29004119223
@ATT @ATT @ATT @ATT @ATT	AT&T‏Verified account @ATT	26 Oct 2010			The updated YP app for iPad and iPhone users is now here. Search for YP in the App Store and download it today! http://go-att.us/jw7x	6 6 2 2	Retweet 6 Retweeted 6		Like 2 Liked 2	/ATT/status/28802064516
@ATT @ATT @ATT @ATT @ATT	AT&T‏Verified account @ATT	20 Oct 2010			AT&T Introduces Pay-As-You-Go International Data Packages for Laptops and Netbooks: http://go-att.us/42zv	14 14 3 3	Retweet 14 Retweeted 14		Like 3 Liked 3	/ATT/status/27940472654
@SAI @SAI @SAI @SAI @SAI	BI Tech‏Verified account @SAI	11 Oct 2010			Apple Is In No Hurry To Build A 4G iPhone $AAPL $VZ $ATT $GOOG by @ncsaint http://read.bi/c2hDZx	2 2 2 2	Retweet 2 Retweeted 2		Like 2 Liked 2	/SAI/status/27037397884
@ATT @ATT @ATT @ATT @ATT	AT&T‏Verified account @ATT	11 Oct 2010			AT&T Extends TV Watching to More Devices with Launch of U-verse TV on Xbox 360: http://go-att.us/6gsl	16 16 1 1	Retweet 16 Retweeted 16		Like 1 Liked 1	/ATT/status/27036284382
@SAI @SAI @SAI @SAI @SAI	BI Tech‏Verified account @SAI	6 Oct 2010			The Truth About Ditching The iPhone And Switching To Android $GOOG $AAPL $ATT $VZ by @ncsaint http://read.bi/a1yUhB	7 7 8 8	Retweet 7 Retweeted 7		Like 8 Liked 8	/SAI/status/26548973657
@SAI @SAI @SAI @SAI @SAI	BI Tech‏Verified account @SAI	10 May 2010			Apple Agreed To Stick With AT&T For iPhone Through 2012, Reports Say $AAPL $ATT $VZ by @ncsaint http://bit.ly/cb3D4w	7 7 5 5	Retweet 7 Retweeted 7		Like 5 Liked 5	/SAI/status/13752032993
@SAI @SAI @SAI @SAI @SAI	BI Tech‏Verified account @SAI	6 May 2010			Samsung Is The Number One Phone Maker In The Country $AAPL $MOTO $ATT $VZ $SCOR http://bit.ly/aWfb2B	2 2 4 4	Retweet 2 Retweeted 2		Like 4 Liked 4	/SAI/status/13513936773
@ATT @ATT @ATT @ATT @ATT	AT&T‏Verified account @ATT	5 May 2010			AT&T Extends U-verse Brand Across Screens with Introduction of U-verse Online: http://go-att.us/eet6	9 9 1 1	Retweet 9 Retweeted 9		Like 1 Liked 1	/ATT/status/13430005854
@ATT @ATT @ATT @ATT @ATT	AT&T‏Verified account @ATT	27 Apr 2010			AT&T Connect Mobile Conferencing App now Available on App Store: http://go-att.us/3k47	4 4 4 4	Retweet 4 Retweeted 4		Like 4 Liked 4	/ATT/status/12949202633
@ATT @ATT @ATT @ATT @ATT	AT&T‏Verified account @ATT	23 Apr 2010			Learn about AT&T’s commitment to prevent high school dropouts through the AT&T/JA Worldwide Job Shadow Initiative: http://bit.ly/attfvid	2 2 1 1	Retweet 2 Retweeted 2		Like 1 Liked 1	/ATT/status/12713886969
@ATT @ATT @ATT @ATT @ATT	AT&T‏Verified account @ATT	21 Apr 2010			Wireless Broadband Growth, Further Advances in IP-Based Services, Strong Margins and Cash Flow - AT&T's 1Q Results http://go-att.us/lfpj	2 2 1 1	Retweet 2 Retweeted 2		Like 1 Liked 1	/ATT/status/12571908712
@ATT @ATT @ATT @ATT @ATT	AT&T‏Verified account @ATT	20 Apr 2010			AT&T Selects Additional Domain Network Equipment Supplier: http://go-att.us/4j33	4 4	Retweet 4 Retweeted 4		Like Liked	/ATT/status/12518707324
@ATT @ATT @ATT @ATT @ATT	AT&T‏Verified account @ATT	20 Apr 2010			AT&T Celebrates 40 Years of Earth Day with Discount on AT&T Zero Charger and Support for Earth Day Network: http://go-att.us/vpkz	13 13	Retweet 13 Retweeted 13		Like Liked	/ATT/status/12518232862
@ATT @ATT @ATT @ATT @ATT	AT&T‏Verified account @ATT	19 Apr 2010			AT&T Positioned as a Leader in Worldwide Mnc Telecommunications Services by Leading Analyst Firm http://go-att.us/pzk8	6 6	Retweet 6 Retweeted 6		Like Liked	/ATT/status/12456708150
@ATT @ATT @ATT @ATT @ATT	AT&T‏Verified account @ATT	16 Apr 2010			AT&T Offers to Have Two Trees Planted for All U-verse TV Customers who Go Paperless http://go-att.us/e55f	10 10 2 2	Retweet 10 Retweeted 10		Like 2 Liked 2	/ATT/status/12286179934
@ATT @ATT @ATT @ATT @ATT	AT&T‏Verified account @ATT	9 Apr 2010			RT @YPmobile: Give your fingers a rest! We are excited to announce @ypmobile for the iPhone with voice search http://go-att.us/b3b9	4 4 3 3	Retweet 4 Retweeted 4		Like 3 Liked 3	/ATT/status/11888081773
@ATT @ATT @ATT @ATT @ATT	AT&T‏Verified account @ATT	7 Apr 2010			AT&T Invests Nearly $40 Million to Expand Wireless Capacity for Chicago's 3G Mobile Broadband Network: http://go-att.us/zsa9	5 5 1 1	Retweet 5 Retweeted 5		Like 1 Liked 1	/ATT/status/11758326289
@ATT @ATT @ATT @ATT @ATT	AT&T‏Verified account @ATT	7 Apr 2010	#GradNation,innovation	#innovation	AT&T/America’s Promise Alliance ‘My Idea’ program helps youth 2 lead efforts 2 curb dropouts: http://go-att.us/smjw #GradNation #innovation	6 6	Retweet 6 Retweeted 6		Like Liked	/ATT/status/11757897291
@ATT @ATT @ATT @ATT @ATT	AT&T‏Verified account @ATT	6 Apr 2010			AT&T Plans $1 Billion Investment in 2010 in Network Capabilities, Solutions and Applications for Businesses: http://go-att.us/4kx5	4 4	Retweet 4 Retweeted 4		Like Liked	/ATT/status/11693362901
@ATT @ATT @ATT @ATT @ATT	AT&T‏Verified account @ATT	29 Mar 2010			AT&T Expands 24 Mbps U-verse High Speed Internet to All 120 U-verse TV Markets: http://go-att.us/vhw9	10 10 2 2	Retweet 10 Retweeted 10		Like 2 Liked 2	/ATT/status/11249782946
@ATT @ATT @ATT @ATT @ATT	AT&T‏Verified account @ATT	26 Mar 2010			AT&T Declares Quarterly Dividend: http://go-att.us/pabn	2 2 1 1	Retweet 2 Retweeted 2		Like 1 Liked 1	/ATT/status/11107743069
@ATT @ATT @ATT @ATT @ATT	AT&T‏Verified account @ATT	26 Mar 2010			U-verse users, check out new Online Account Management, it's easier than ever to see and do: http://go-att.us/uverset	4 4 3 3	Retweet 4 Retweeted 4		Like 3 Liked 3	/ATT/status/11101610817
@ATT @ATT @ATT @ATT @ATT	AT&T‏Verified account @ATT	24 Mar 2010	#Naismith		Vote for your fave college basketball player - http://go-att.us/rtrf Or text VOTE to 345345 (stndrd msg rates apply) #Naismith	4 4 1 1	Retweet 4 Retweeted 4		Like 1 Liked 1	/ATT/status/11004137594
@ATT @ATT @ATT @ATT @ATT	AT&T‏Verified account @ATT	24 Mar 2010			AT&T Announces Nationwide Plans for 3G Microcell: http://go-att.us/gtbp	18 18 6 6	Retweet 18 Retweeted 18		Like 6 Liked 6	/ATT/status/10993630391
@ATT @ATT @ATT @ATT @ATT	AT&T‏Verified account @ATT	24 Mar 2010			OpenPeak and AT&T to Equip Versatile Multimedia Computing Tablet with 3G Mobile Broadband Wireless Service: http://go-att.us/ktt3	1 1 1 1	Retweet 1 Retweeted 1		Like 1 Liked 1	/ATT/status/10993585729
@ATT @ATT @ATT @ATT @ATT	AT&T‏Verified account @ATT	24 Mar 2010			Zeebo to Power its 3G Connected Gaming, Entertainment and Education System with AT&T Mobile Wireless Broadband: http://go-att.us/pb7n	3 3 1 1	Retweet 3 Retweeted 3		Like 1 Liked 1	/ATT/status/10980797544
@ATT @ATT @ATT @ATT @ATT	AT&T‏Verified account @ATT	24 Mar 2010			AT&T Launches New Music Experience: http://go-att.us/kj2v	2 2 2 2	Retweet 2 Retweeted 2		Like 2 Liked 2	/ATT/status/10979448049
@ATT @ATT @ATT @ATT @ATT	AT&T‏Verified account @ATT	22 Mar 2010			AT&T Introduces New Bundle Choices and Savings for Consumers: http://go-att.us/j6ml	8 8 9 9	Retweet 8 Retweeted 8		Like 9 Liked 9	/ATT/status/10874261362
@ATT @ATT @ATT @ATT @ATT	AT&T‏Verified account @ATT	22 Mar 2010			AT&T Expands Industry's Leading Lineup of Popular Smartphones: http://go-att.us/f5pn	10 10 2 2	Retweet 10 Retweeted 10		Like 2 Liked 2	/ATT/status/10872929308
@ATT @ATT @ATT @ATT @ATT	AT&T‏Verified account @ATT	17 Mar 2010			AT&T Challenges 1 Million Customers to Go Paperless, Plants Trees to Celebrate Those Who Make the Switch: http://go-att.us/bb8d	7 7 1 1	Retweet 7 Retweeted 7		Like 1 Liked 1	/ATT/status/10624432970
@ATT @ATT @ATT @ATT @ATT	AT&T‏Verified account @ATT	17 Mar 2010			AT&T Announces Global First Automatic ZERO Draw Charger: http://go-att.us/xze9	4 4 1 1	Retweet 4 Retweeted 4		Like 1 Liked 1	/ATT/status/10622787538
@ATT @ATT @ATT @ATT @ATT	AT&T‏Verified account @ATT	15 Mar 2010			RT @ShareATT: Announcing 4 quick messaging devices & 3 new AT&T apps http://bit.ly/aC9VHh, watch unboxing App overview: http://bit.ly/9jAjka	2 2 3 3	Retweet 2 Retweeted 2		Like 3 Liked 3	/ATT/status/10517977356
@ATT @ATT @ATT @ATT @ATT	AT&T‏Verified account @ATT	14 Mar 2010			AT&T Rolls Out New Flagship Services and Spring Portfolio of Quick Messaging Devices: http://go-att.us/c526	7 7 5 5	Retweet 7 Retweeted 7		Like 5 Liked 5	/ATT/status/10502054905
@ATT @ATT @ATT @ATT @ATT	AT&T‏Verified account @ATT	11 Mar 2010			AT&T Wins Frost & Sullivan 2009 Video Company of the Year Award: http://go-att.us/gsl5	4 4 2 2	Retweet 4 Retweeted 4		Like 2 Liked 2	/ATT/status/10327767695
@ATT @ATT @ATT @ATT @ATT	AT&T‏Verified account @ATT	11 Mar 2010			AT&T U-verse TV App Brings Personalized College Basketball Brackets and Stats to Your TV Screen: http://go-att.us/egrm	3 3 1 1	Retweet 3 Retweeted 3		Like 1 Liked 1	/ATT/status/10325934851
@ATT @ATT @ATT @ATT @ATT	AT&T‏Verified account @ATT	10 Mar 2010			AT&T Ranks No. 3 on the 2010 DiversityInc Top 50 Companies for Diversity List: http://go-att.us/l6pw	2 2 2 2	Retweet 2 Retweeted 2		Like 2 Liked 2	/ATT/status/10287355307
@ATT @ATT @ATT @ATT @ATT	AT&T‏Verified account @ATT	9 Mar 2010			AT&T Completes 100-Gigabit Ethernet Field Trial: http://go-att.us/g5ay	9 9 3 3	Retweet 9 Retweeted 9		Like 3 Liked 3	/ATT/status/10226155603
@ATT @ATT @ATT @ATT @ATT	AT&T‏Verified account @ATT	9 Mar 2010			AT&T recently released a new study into causes and solutions for the dropout crisis: http://go-att.us/e556	4 4 2 2	Retweet 4 Retweeted 4		Like 2 Liked 2	/ATT/status/10223541028
@ATT @ATT @ATT @ATT @ATT	AT&T‏Verified account @ATT	8 Mar 2010			AT&T Txtng & Drivng Campaign Urges Consumers That 'It Can Wait': http://go-att.us/758g	15 15 3 3	Retweet 15 Retweeted 15		Like 3 Liked 3	/ATT/status/10170089017
@ATT @ATT @ATT @ATT @ATT	AT&T‏Verified account @ATT	5 Mar 2010			Catch live streaming coverage of your favorite stars on the Oscars red carpet Sunday 6-8 pm EST on AT&T Entertainment http://go-att.us/mc9h	5 5	Retweet 5 Retweeted 5		Like Liked	/ATT/status/10030360652
@ATT @ATT @ATT @ATT @ATT	AT&T‏Verified account @ATT	4 Mar 2010			AT&T Announces Availability of New 3G LaptopConnect Devices: http://go-att.us/2rwd	4 4 5 5	Retweet 4 Retweeted 4		Like 5 Liked 5	/ATT/status/9977112384
@ATT @ATT @ATT @ATT @ATT	AT&T‏Verified account @ATT	4 Mar 2010			AT&T Slims Down Accessory Packaging, Announces New Eco-Friendly Standards for Handsets: http://go-att.us/kpmw	4 4	Retweet 4 Retweeted 4		Like Liked	/ATT/status/9976274270
@ATT @ATT @ATT @ATT @ATT	AT&T‏Verified account @ATT	4 Mar 2010			AT&T Brings Free 'myWireless Mobile' Application to BlackBerry Bold and Curve Devices: http://go-att.us/anlt	5 5	Retweet 5 Retweeted 5		Like Liked	/ATT/status/9973697869
@ATT @ATT @ATT @ATT @ATT	AT&T‏Verified account @ATT	1 Mar 2010			AT&T Customers Can Donate Via Text to Chile Recovery Efforts http://go-att.us/ue88	10 10 1 1	Retweet 10 Retweeted 10		Like 1 Liked 1	/ATT/status/9840637629
@ATT @ATT @ATT @ATT @ATT	AT&T‏Verified account @ATT	1 Mar 2010			Call for Entries - Third Annual AT&T Big Mobile on Campus Challenge: http://bit.ly/c9LUQz	2 2 2 2	Retweet 2 Retweeted 2		Like 2 Liked 2	/ATT/status/9827948199
@ATT @ATT @ATT @ATT @ATT	AT&T‏Verified account @ATT	28 Feb 2010			AT&T customers can help relief efforts in Chile by txtng donations 2 various charities: http://budurl.com/jm7t	16 16	Retweet 16 Retweeted 16		Like Liked	/ATT/status/9791714202
@ATT @ATT @ATT @ATT @ATT	AT&T‏Verified account @ATT	25 Feb 2010			AT&T Named One of the Most Trusted Companies in Privacy: http://bit.ly/a42P7N	11 11 1 1	Retweet 11 Retweeted 11		Like 1 Liked 1	/ATT/status/9629435201
@ATT @ATT @ATT @ATT @ATT	AT&T‏Verified account @ATT	22 Feb 2010			CBS College Sports Network to Launch on AT&T U-verse TV: http://go-att.us/2uaj	5 5 2 2	Retweet 5 Retweeted 5		Like 2 Liked 2	/ATT/status/9479044769
@ATT @ATT @ATT @ATT @ATT	AT&T‏Verified account @ATT	18 Feb 2010			AT&T Plans to Open Innovation Centers to Spur Development of New-Generation Mobile & Wired Broadband Apps, Devices: http://bit.ly/b1muBq	12 12	Retweet 12 Retweeted 12		Like Liked	/ATT/status/9293029971
@ATT @ATT @ATT @ATT @ATT	AT&T‏Verified account @ATT	18 Feb 2010			AT&T Announces Availability of First Device on Android Platform with Motorola: http://bit.ly/d1Ehuu	19 19	Retweet 19 Retweeted 19		Like Liked	/ATT/status/9281015853
@ATT @ATT @ATT @ATT @ATT	AT&T‏Verified account @ATT	17 Feb 2010			More than 200,000 Houston Customers Choose AT&T U-verse TV Over Cable: http://bit.ly/cktHLn	6 6 1 1	Retweet 6 Retweeted 6		Like 1 Liked 1	/ATT/status/9237791079
@ATT @ATT @ATT @ATT @ATT	AT&T‏Verified account @ATT	11 Feb 2010			AT&T Among America's Top Corporations for Women's Business Enterprises & for Multicultural Business Opportunities: http://bit.ly/c8WzbU	7 7	Retweet 7 Retweeted 7		Like Liked	/ATT/status/8971164523
@ATT @ATT @ATT @ATT @ATT	AT&T‏Verified account @ATT	10 Feb 2010			AT&T Selects LTE Equipment Suppliers: http://bit.ly/99ErGE	12 12 5 5	Retweet 12 Retweeted 12		Like 5 Liked 5	/ATT/status/8898841034
@ATT @ATT @ATT @ATT @ATT	AT&T‏Verified account @ATT	9 Feb 2010			AT&T Interactive and Expedia Affiliate Network Announce Online Tool for Finding and Booking Hotels: http://bit.ly/c7mNKI	5 5 1 1	Retweet 5 Retweeted 5		Like 1 Liked 1	/ATT/status/8858941965
@ATT @ATT @ATT @ATT @ATT	AT&T‏Verified account @ATT	5 Feb 2010			AT&T FamilyMap App Launches on App Store: http://bit.ly/cYLVUJ	12 12	Retweet 12 Retweeted 12		Like Liked	/ATT/status/8684176785
@ATT @ATT @ATT @ATT @ATT	AT&T‏Verified account @ATT	4 Feb 2010			AT&T and Sling Media Collaborate on SlingPlayer Mobile App for 3G Mobile Broadband Network: http://bit.ly/cenP12	6 6 2 2	Retweet 6 Retweeted 6		Like 2 Liked 2	/ATT/status/8650446249
@ATT @ATT @ATT @ATT @ATT	AT&T‏Verified account @ATT	4 Feb 2010			AT&T Announces "Open Call - Apps For All!" Contest for Application Developers: http://bit.ly/9PSEWq	6 6 1 1	Retweet 6 Retweeted 6		Like 1 Liked 1	/ATT/status/8638682948
@ATT @ATT @ATT @ATT @ATT	AT&T‏Verified account @ATT	4 Feb 2010			AT&T Offers Free Messaging Phones for Your Valentine(s) and Apps That Help You Find Someone to Text "143": http://bit.ly/brHD2m	6 6 1 1	Retweet 6 Retweeted 6		Like 1 Liked 1	/ATT/status/8635848356
@ATT @ATT @ATT @ATT @ATT	AT&T‏Verified account @ATT	2 Feb 2010			It’s National Job Shadow Day! Check out the great work of the AT&T / JA Worldwide Job Shadow Initiative: http://bit.ly/9Liyop	3 3 1 1	Retweet 3 Retweeted 3		Like 1 Liked 1	/ATT/status/8548217622
@ATT @ATT @ATT @ATT @ATT	AT&T‏Verified account @ATT	2 Feb 2010			AT&T waives int'l roaming fees for calls, txts & data 4 customers in Haiti. Great news for relief workers there! http://bit.ly/aKLp1F	14 14 1 1	Retweet 14 Retweeted 14		Like 1 Liked 1	/ATT/status/8546606634
@ATT @ATT @ATT @ATT @ATT	AT&T‏Verified account @ATT	1 Feb 2010			AT&T Launches 28 Days Campaign During Black History Month to Encourage, Inspire and Empower African Americans: http://bit.ly/aXhRBm	7 7	Retweet 7 Retweeted 7		Like Liked	/ATT/status/8513283679
@ATT @ATT @ATT @ATT @ATT	AT&T‏Verified account @ATT	29 Jan 2010			Top Analyst Firm Positions AT&T as a Challenger for Unified Communications as a Service, North America: http://bit.ly/aPqhgF	4 4 2 2	Retweet 4 Retweeted 4		Like 2 Liked 2	/ATT/status/8373058109
@ATT @ATT @ATT @ATT @ATT	AT&T‏Verified account @ATT	28 Jan 2010	#wifi		AT&T Wi-Fi Handles More Than 85 Million Total Connections in 2009. See how the growth compares to 2008 http://budurl.com/3vpf #wifi	10 10 2 2	Retweet 10 Retweeted 10		Like 2 Liked 2	/ATT/status/8339477281
@ATT @ATT @ATT @ATT @ATT	AT&T‏Verified account @ATT	28 Jan 2010			AT&T Reports 4Q Earnings Growth with 2.7 Million Net Gain in Wireless Subscribers, Continued Growth IP-Based Revenues http://bit.ly/av21f2	13 13 2 2	Retweet 13 Retweeted 13		Like 2 Liked 2	/ATT/status/8321058368
@ATT @ATT @ATT @ATT @ATT	AT&T‏Verified account @ATT	25 Jan 2010			AT&T Wi-Fi Handles More Than 85 Million Total Connections in 2009, More Than Four Times 2008: http://bit.ly/4I4eL8	13 13 2 2	Retweet 13 Retweeted 13		Like 2 Liked 2	/ATT/status/8209125978
@ATT @ATT @ATT @ATT @ATT	AT&T‏Verified account @ATT	25 Jan 2010			AT&T Wireless Priority Service Now Available When Roaming in Canada: http://bit.ly/8Zh0AD	5 5 1 1	Retweet 5 Retweeted 5		Like 1 Liked 1	/ATT/status/8193924194
@ATT @ATT @ATT @ATT @ATT	AT&T‏Verified account @ATT	22 Jan 2010			You can donate $10 to Red Cross by typing HAITI & texting it to 90999. ATT charges you zero. AT&T customers have pledged >$11million so far	21 21 1 1	Retweet 21 Retweeted 21		Like 1 Liked 1	/ATT/status/8079109065
@ATT @ATT @ATT @ATT @ATT	AT&T‏Verified account @ATT	22 Jan 2010			See MTV’s Hope for Haiti Now telethon 8pm ET tonight on AT&T U-verse TV, online at entertainment.att.net, or your AT&T Mobile TV phone.	7 7	Retweet 7 Retweeted 7		Like Liked	/ATT/status/8078476401
@ATT @ATT @ATT @ATT @ATT	AT&T‏Verified account @ATT	20 Jan 2010			AT&T donates 1,000 wireless phones to Haiti relief, works with other companies to provide a total of 7,000 phones: bit.ly/8mCiJZ	18 18	Retweet 18 Retweeted 18		Like Liked	/ATT/status/7989795624
@ATT @ATT @ATT @ATT @ATT	AT&T‏Verified account @ATT	19 Jan 2010			AT&T Provides Further Support to Aid Haiti Quake Victims Through a Variety of Programs: http://bit.ly/8mCiJZ	5 5	Retweet 5 Retweeted 5		Like Liked	/ATT/status/7965309575
@ATT @ATT @ATT @ATT @ATT	AT&T‏Verified account @ATT	19 Jan 2010			Golf Fans: Let the Countdown to the 2010 AT&T Pebble Beach National Pro-Am Begin with Three Weeks to Win: http://bit.ly/7EZBVT	6 6	Retweet 6 Retweeted 6		Like Liked	/ATT/status/7956823883
@ATT @ATT @ATT @ATT @ATT	AT&T‏Verified account @ATT	18 Jan 2010			AT&T will advance payment of verified texted donations to the Red Cross for Haiti relief. Our customers have pledged $9 million+ so far!	41 41 3 3	Retweet 41 Retweeted 41		Like 3 Liked 3	/ATT/status/7926529452
@ATT @ATT @ATT @ATT @ATT	AT&T‏Verified account @ATT	15 Jan 2010			AT&T announces new unlimited plans, check them out: http://bit.ly/7OynTx	42 42 6 6	Retweet 42 Retweeted 42		Like 6 Liked 6	/ATT/status/7804828720
@ATT @ATT @ATT @ATT @ATT	AT&T‏Verified account @ATT	15 Jan 2010			AT&T Games offers gamers 40% off all downloadable PC games this weekend. Check it out at http://bit.ly/7aPrnY	6 6	Retweet 6 Retweeted 6		Like Liked	/ATT/status/7797241926
@ATT @ATT @ATT @ATT @ATT	AT&T‏Verified account @ATT	15 Jan 2010			AT&T Brings the 2010 Vancouver Olympic Winter Games to Your TV, PC & Mobile Screens via Agreement with NBC Universal: http://bit.ly/8ZEaZU	7 7 2 2	Retweet 7 Retweeted 7		Like 2 Liked 2	/ATT/status/7790612361
@ATT @ATT @ATT @ATT @ATT	AT&T‏Verified account @ATT	14 Jan 2010			ATT customers have given more than $2.63 mil by texting Haiti to 90999 – about half of all donations to that mobile giving program!	46 46 2 2	Retweet 46 Retweeted 46		Like 2 Liked 2	/ATT/status/7767230576
@ATT @ATT @ATT @ATT @ATT	AT&T‏Verified account @ATT	14 Jan 2010			AT&T customers will not be charged for texts sent to Haiti relief efforts. This is retroactive.	108 108 4 4	Retweet 108 Retweeted 108		Like 4 Liked 4	/ATT/status/7756936139
@ATT @ATT @ATT @ATT @ATT	AT&T‏Verified account @ATT	13 Jan 2010			AT&T Launches Initiatives to Aid Haiti Quake Victims: http://bit.ly/5uJFyB	14 14 3 3	Retweet 14 Retweeted 14		Like 3 Liked 3	/ATT/status/7726371735
@ATT @ATT @ATT @ATT @ATT	AT&T‏Verified account @ATT	12 Jan 2010			The Switch Inks Deal with AT&T to Expand Delivery of Live and On-Demand High Definition Programming: http://bit.ly/4YKMgt	5 5 1 1	Retweet 5 Retweeted 5		Like 1 Liked 1	/ATT/status/7671109204
@ATT @ATT @ATT @ATT @ATT	AT&T‏Verified account @ATT	11 Jan 2010			RT @ShareATT: DAILY TIP (Blackberry): Looking 4 a quick way 2 reboot ur Berry? No need 2 remove ur battery. Hit ALT, RIGHT SHIFT, + DELETE	10 10 2 2	Retweet 10 Retweeted 10		Like 2 Liked 2	/ATT/status/7643014138
@ATT @ATT @ATT @ATT @ATT	AT&T‏Verified account @ATT	8 Jan 2010			College Football Fans Select University of Texas QB Colt McCoy as the AT&T All-America Player of the Year: http://bit.ly/8tS465	2 2 1 1	Retweet 2 Retweeted 2		Like 1 Liked 1	/ATT/status/7521252046
@ATT @ATT @ATT @ATT @ATT	AT&T‏Verified account @ATT	7 Jan 2010			More CES news: Later this year, U-verse TV subscribers will be able to use their XBOX 360 console as a TV set-top box.	24 24 1 1	Retweet 24 Retweeted 24		Like 1 Liked 1	/ATT/status/7486345353
@ATT @ATT @ATT @ATT @ATT	AT&T‏Verified account @ATT	6 Jan 2010			AT&T Launches Major Initiative to Bring 'Apps to All': http://bit.ly/8V35sg	10 10	Retweet 10 Retweeted 10		Like Liked	/ATT/status/7448946580
@ATT @ATT @ATT @ATT @ATT	AT&T‏Verified account @ATT	6 Jan 2010			Pandigital Debuts Photo Mail LED Digital Photo Frame Powered by AT&T: http://bit.ly/8PW13H	3 3 1 1	Retweet 3 Retweeted 3		Like 1 Liked 1	/ATT/status/7442767779
@ATT @ATT @ATT @ATT @ATT	AT&T‏Verified account @ATT	5 Jan 2010			AT&T has expedited HSPA 7.2 software to all 3G sites. Backhaul to ramp up speeds has begun: http://bit.ly/88VPoo	25 25 10 10	Retweet 25 Retweeted 25		Like 10 Liked 10	/ATT/status/7415574639
