# Supplementary material for: Measuring information flux between social media and stock prices with Transfer Entropy
Source: PLoS One. 2021 Sep 23;16(9):e0257686. doi: 10.1371/journal.pone.0257686 (PMC8459996; doi:10.1371/journal.pone.0257686)
Supplement: S1 Data — (ZIP) [file pone.0257686.s001.zip › DATA BASES/5.-ATT/dataminer (84).xlsx]

## Sheet: SheetJS
UserName	FullName	Date	First Hashtags	Alt Hashtags	Tweet (Message Text)	Retweets	Retweets (w/ Text)	Likes	Likes (w/ Text)	URL Path
@ATT @ATT @ATT @ATT @ATT	AT&T‏Verified account @ATT	1 Dec 2010	#ATTInnovation		LTE isn't the only acronym for data speed. See how we're making our fastest network even faster. http://go-att.us/3sy7 #ATTInnovation	25 25 4 4	Retweet 25 Retweeted 25		Like 4 Liked 4	/ATT/status/10011370103767040
@ATT @ATT @ATT @ATT @ATT	AT&T‏Verified account @ATT	27 Dec 2010			AT&T to Release Fourth-Quarter 2010 Earnings Jan. 27: http://go-att.us/wx9k	8 8	Retweet 8 Retweeted 8		Like Liked	/ATT/status/19404266846294016
@ATT @ATT @ATT @ATT @ATT	AT&T‏Verified account @ATT	28 Dec 2010			AT&T launches major Wi-Fi initiative to deploy more hotzones in key markets: http://go-att.us/jl2f	22 22 4 4	Retweet 22 Retweeted 22		Like 4 Liked 4	/ATT/status/19779767712620544
@MadMoneyOnCNBC @MadMoneyOnCNBC @MadMoneyOnCNBC @MadMoneyOnCNBC @MadMoneyOnCNBC	Mad Money On CNBC‏Verified account @MadMoneyOnCNBC	30 Dec 2010	#StockPicks,StockMarket	#StockMarket	Why Dividends Are Better Than Bonds http://cnbc.com/id/40852318 $ATT $ED $KMP $VZ #StockPicks #StockMarket	4 4	Retweet Retweeted		Like 4 Liked 4	/MadMoneyOnCNBC/status/20622444326813696
@ATT @ATT @ATT @ATT @ATT	AT&T‏Verified account @ATT	29 Dec 2010			RT @TreeHugger: RT @Twitter PSA: Don't Tweet and Drive. This @ATT documentary is a powerful reminder. http://on.mash.to/gnNhMK ^cb	7 7 3 3	Retweet 7 Retweeted 7		Like 3 Liked 3	/ATT/status/20127181275398145
@ATT @ATT @ATT @ATT @ATT	AT&T‏Verified account @ATT	27 Dec 2010			AT&T documentary shows risks of texting & driving. Watch families bravely tell their stories & take our pledge: http://go-att.us/9pxg	30 30 6 6	Retweet 30 Retweeted 30		Like 6 Liked 6	/ATT/status/19381189294952448
@ATT @ATT @ATT @ATT @ATT	AT&T‏Verified account @ATT	20 Dec 2010			AT&T Agrees to Acquire Wireless Spectrum from Qualcomm. Read more http://go-att.us/udzp	14 14 2 2	Retweet 14 Retweeted 14		Like 2 Liked 2	/ATT/status/16835871743410176
@ATT @ATT @ATT @ATT @ATT	AT&T‏Verified account @ATT	9 Dec 2010			Text with Santa today! AT&T customers txt "SANTA" to 1224 for a holiday greeting, then send your wish-list! http://go-att.us/ldnv	17 17 3 3	Retweet 17 Retweeted 17		Like 3 Liked 3	/ATT/status/12943631908339713
@ATT @ATT @ATT @ATT @ATT	AT&T‏Verified account @ATT	8 Dec 2010			AT&T and Elster Announce Agreement to Deliver Wireless Smart Grid Solutions to Utilities: http://go-att.us/ajkq	6 6	Retweet 6 Retweeted 6		Like Liked	/ATT/status/12527244790472704
@ATT @ATT @ATT @ATT @ATT	AT&T‏Verified account @ATT	8 Dec 2010	#iPhone		RT @shareatt Enter 2 win #iPhone cases & Bluetooth Headphones prizes from Body Glove (@BodyGlove53) & @Plantronics http://pub.vitrue.com/t71	4 4 1 1	Retweet 4 Retweeted 4		Like 1 Liked 1	/ATT/status/12523857835462658
@ATT @ATT @ATT @ATT @ATT	AT&T‏Verified account @ATT	7 Dec 2010			AT&T Mobility Rated A+ Nationally on Avg. by BBB, Receives Lowest Complaint Rate Among Peers Over the Last 12 Mths: http://go-att.us/ggvk	22 22 2 2	Retweet 22 Retweeted 22		Like 2 Liked 2	/ATT/status/12201641872723968
@ATT @ATT @ATT @ATT @ATT	AT&T‏Verified account @ATT	6 Dec 2010			RT @ShareATT We’re giving away docking stations & portable speakers 2day courtesy of iHome (@ihomeaudio) Enter now http://pub.vitrue.com/slN	5 5 1 1	Retweet 5 Retweeted 5		Like 1 Liked 1	/ATT/status/11800504497602561
@ATT @ATT @ATT @ATT @ATT	AT&T‏Verified account @ATT	30 Nov 2010			AT&T and BT Expand Collaboration for Business Customers with First Commercially Available Inter-Provider Feature: http://go-att.us/shsn	5 5 1 1	Retweet 5 Retweeted 5		Like 1 Liked 1	/ATT/status/9587481653547016
@ATT @ATT @ATT @ATT @ATT	AT&T‏Verified account @ATT	29 Nov 2010			AT&T U-verse TV Customers Get Full Access to HBO GO, MAX GO: http://go-att.us/ze9n	4 18 18 4 4	Retweet 18 Retweeted 18		Like 4 Liked 4	/ATT/status/9263357039214592
@ATT @ATT @ATT @ATT @ATT	AT&T‏Verified account @ATT	22 Nov 2010			AT&T Delivers Nation's Fastest Mobile Broadband Network by Wide Margin: http://go-att.us/na2b	18 18 3 3	Retweet 18 Retweeted 18		Like 3 Liked 3	/ATT/status/6773460617396224
@ATT @ATT @ATT @ATT @ATT	AT&T‏Verified account @ATT	22 Nov 2010			New Mobile App from AT&T Simplifies Data Backup for Small Businesses on the Go: http://go-att.us/3rvk	3 3 2 2	Retweet 3 Retweeted 3		Like 2 Liked 2	/ATT/status/6724972361814017
@ATT @ATT @ATT @ATT @ATT	AT&T‏Verified account @ATT	19 Nov 2010			Check out AT&T's Black Friday and Cyber Monday online deals! High-end smartphones for one penny and more! Learn more http://go-att.us/z4lt	23 23 1 1	Retweet 23 Retweeted 23		Like 1 Liked 1	/ATT/status/5637067644084225
@businessinsider @businessinsider @businessinsider @businessinsider @businessinsider	Business Insider‏Verified account @businessinsider	18 Nov 2010			Forget GM: Here Are The 15 Biggest IPOs Of All Time $GM $EJPRY $TLSYY $ATT $DTEGY $NTT $ENEL $DCM $V http://read.bi/dATD3n	2 2 1 1	Retweet 2 Retweeted 2		Like 1 Liked 1	/businessinsider/status/5331727291523072
@ATT @ATT @ATT @ATT @ATT	AT&T‏Verified account @ATT	17 Nov 2010			AT&T Announces Company's First MiFi Intelligent Mobile Hotspot: http://go-att.us/72vu	26 26 3 3	Retweet 26 Retweeted 26		Like 3 Liked 3	/ATT/status/4969933284835329
@ATT @ATT @ATT @ATT @ATT	AT&T‏Verified account @ATT	17 Nov 2010	#ATTInnovation		Do you tweet when you watch TV? Innovations in speech technology could add to the experience http://go-att.us/hnkw #ATTInnovation	5 5	Retweet 5 Retweeted 5		Like Liked	/ATT/status/4913505480216576
@ATT @ATT @ATT @ATT @ATT	AT&T‏Verified account @ATT	16 Nov 2010			AT&T Extends Smartphone Management Capabilities with New Offer from MobileIron: http://go-att.us/tcap	6 6 1 1	Retweet 6 Retweeted 6		Like 1 Liked 1	/ATT/status/4551417293447169
@ATT @ATT @ATT @ATT @ATT	AT&T‏Verified account @ATT	16 Nov 2010			AT&T, T-Mobile and Verizon Wireless Announce Joint Venture to Build National Mobile Commerce Network: http://go-att.us/bcmt	29 29 9 9	Retweet 29 Retweeted 29		Like 9 Liked 9	/ATT/status/4528085927993344
@ATT @ATT @ATT @ATT @ATT	AT&T‏Verified account @ATT	15 Nov 2010			Check out all the new features the AT&T myWireless mobile app has for you! For more, visit: http://go-att.us/7ksw	5 5 2 2	Retweet 5 Retweeted 5		Like 2 Liked 2	/ATT/status/4282627007709184
@ATT @ATT @ATT @ATT @ATT	AT&T‏Verified account @ATT	15 Nov 2010			AT&T Introduces Samsung Galaxy Tab with Pay-As-You-Go Monthly Data Plans, Easy Activation Directly on Device: http://go-att.us/a23r	7 7 3 3	Retweet 7 Retweeted 7		Like 3 Liked 3	/ATT/status/4263309385666561
@ATT @ATT @ATT @ATT @ATT	AT&T‏Verified account @ATT	15 Nov 2010			AT&T "College Football Flyaway Sweepstakes" Offers Fans the Chance 2 Win a Trip 2 the BCS Nat'l Championship Game: http://go-att.us/473s	6 6	Retweet 6 Retweeted 6		Like Liked	/ATT/status/4221018730135552
@ATT @ATT @ATT @ATT @ATT	AT&T‏Verified account @ATT	11 Nov 2010			AT&T U-verse Mobile Wins TelcoTV Vision Award for Service Provider Innovation: http://go-att.us/4rx4	5 5 2 2	Retweet 5 Retweeted 5		Like 2 Liked 2	/ATT/status/2735629821550592
@ATT @ATT @ATT @ATT @ATT	AT&T‏Verified account @ATT	9 Nov 2010			Smart parents set smart limits. Find peace of mind with AT&T Smart Controls–info to help manage your technology: http://go-att.us/rzke	3 3 2 2	Retweet 3 Retweeted 3		Like 2 Liked 2	/ATT/status/2025125893378048
@ATT @ATT @ATT @ATT @ATT	AT&T‏Verified account @ATT	8 Nov 2010			AT&T launches U-verse mobile app on Windows Phone 7 devices http://go-att.us/zbus	18 18 4 4	Retweet 18 Retweeted 18		Like 4 Liked 4	/ATT/status/1644601353961472
@ATT @ATT @ATT @ATT @ATT	AT&T‏Verified account @ATT	7 Nov 2010			AT&T and Scripps Networks reach fair programming agreement http://go-att.us/rw9x	18 18 3 3	Retweet 18 Retweeted 18		Like 3 Liked 3	/ATT/status/1449410655420416
@ATT @ATT @ATT @ATT @ATT	AT&T‏Verified account @ATT	2 Nov 2010			AT&T Acquires Assets from inCompass Wireless to Expand its Mobile Enterprise Solutions & Services Expertise: http://go-att.us/a4ey	4 4 2 2	Retweet 4 Retweeted 4		Like 2 Liked 2	/ATT/status/29464350415
@ATT @ATT @ATT @ATT @ATT	AT&T‏Verified account @ATT	1 Nov 2010			AT&T and Samsung Mobile Announce the Upcoming Availability of the Samsung Evergreen: http://go-att.us/zmfm	10 10 1 1	Retweet 10 Retweeted 10		Like 1 Liked 1	/ATT/status/29384196378
@ATT @ATT @ATT @ATT @ATT	AT&T‏Verified account @ATT	28 Oct 2010			AT&T Named 2010 Corporation of the Year by the National Minority Supplier Development Council http://go-att.us/adb5	6 6 2 2	Retweet 6 Retweeted 6		Like 2 Liked 2	/ATT/status/29019866186
@ATT @ATT @ATT @ATT @ATT	AT&T‏Verified account @ATT	28 Oct 2010			Check out the red & white BlackBerry Torch 9800, Windows Phone 7 devices and other AT&T news for the holiday season http://go-att.us/qztm	8 8 1 1	Retweet 8 Retweeted 8		Like 1 Liked 1	/ATT/status/29004119223
@ATT @ATT @ATT @ATT @ATT	AT&T‏Verified account @ATT	26 Oct 2010			The updated YP app for iPad and iPhone users is now here. Search for YP in the App Store and download it today! http://go-att.us/jw7x	6 6 2 2	Retweet 6 Retweeted 6		Like 2 Liked 2	/ATT/status/28802064516
@ATT @ATT @ATT @ATT @ATT	AT&T‏Verified account @ATT	20 Oct 2010			AT&T Introduces Pay-As-You-Go International Data Packages for Laptops and Netbooks: http://go-att.us/42zv	14 14 3 3	Retweet 14 Retweeted 14		Like 3 Liked 3	/ATT/status/27940472654
@SAI @SAI @SAI @SAI @SAI	BI Tech‏Verified account @SAI	11 Oct 2010			Apple Is In No Hurry To Build A 4G iPhone $AAPL $VZ $ATT $GOOG by @ncsaint http://read.bi/c2hDZx	2 2 2 2	Retweet 2 Retweeted 2		Like 2 Liked 2	/SAI/status/27037397884
@ATT @ATT @ATT @ATT @ATT	AT&T‏Verified account @ATT	11 Oct 2010			AT&T Extends TV Watching to More Devices with Launch of U-verse TV on Xbox 360: http://go-att.us/6gsl	16 16 1 1	Retweet 16 Retweeted 16		Like 1 Liked 1	/ATT/status/27036284382
@SAI @SAI @SAI @SAI @SAI	BI Tech‏Verified account @SAI	6 Oct 2010			The Truth About Ditching The iPhone And Switching To Android $GOOG $AAPL $ATT $VZ by @ncsaint http://read.bi/a1yUhB	7 7 8 8	Retweet 7 Retweeted 7		Like 8 Liked 8	/SAI/status/26548973657
@SAI @SAI @SAI @SAI @SAI	BI Tech‏Verified account @SAI	10 May 2010			Apple Agreed To Stick With AT&T For iPhone Through 2012, Reports Say $AAPL $ATT $VZ by @ncsaint http://bit.ly/cb3D4w	7 7 5 5	Retweet 7 Retweeted 7		Like 5 Liked 5	/SAI/status/13752032993
@SAI @SAI @SAI @SAI @SAI	BI Tech‏Verified account @SAI	6 May 2010			Samsung Is The Number One Phone Maker In The Country $AAPL $MOTO $ATT $VZ $SCOR http://bit.ly/aWfb2B	2 2 4 4	Retweet 2 Retweeted 2		Like 4 Liked 4	/SAI/status/13513936773
@ATT @ATT @ATT @ATT @ATT	AT&T‏Verified account @ATT	5 May 2010			AT&T Extends U-verse Brand Across Screens with Introduction of U-verse Online: http://go-att.us/eet6	9 9 1 1	Retweet 9 Retweeted 9		Like 1 Liked 1	/ATT/status/13430005854
@ATT @ATT @ATT @ATT @ATT	AT&T‏Verified account @ATT	27 Apr 2010			AT&T Connect Mobile Conferencing App now Available on App Store: http://go-att.us/3k47	4 4 4 4	Retweet 4 Retweeted 4		Like 4 Liked 4	/ATT/status/12949202633
@ATT @ATT @ATT @ATT @ATT	AT&T‏Verified account @ATT	23 Apr 2010			Learn about AT&T’s commitment to prevent high school dropouts through the AT&T/JA Worldwide Job Shadow Initiative: http://bit.ly/attfvid	2 2 1 1	Retweet 2 Retweeted 2		Like 1 Liked 1	/ATT/status/12713886969
@ATT @ATT @ATT @ATT @ATT	AT&T‏Verified account @ATT	21 Apr 2010			Wireless Broadband Growth, Further Advances in IP-Based Services, Strong Margins and Cash Flow - AT&T's 1Q Results http://go-att.us/lfpj	2 2 1 1	Retweet 2 Retweeted 2		Like 1 Liked 1	/ATT/status/12571908712
@ATT @ATT @ATT @ATT @ATT	AT&T‏Verified account @ATT	20 Apr 2010			AT&T Selects Additional Domain Network Equipment Supplier: http://go-att.us/4j33	4 4	Retweet 4 Retweeted 4		Like Liked	/ATT/status/12518707324
@ATT @ATT @ATT @ATT @ATT	AT&T‏Verified account @ATT	20 Apr 2010			AT&T Celebrates 40 Years of Earth Day with Discount on AT&T Zero Charger and Support for Earth Day Network: http://go-att.us/vpkz	13 13	Retweet 13 Retweeted 13		Like Liked	/ATT/status/12518232862
@ATT @ATT @ATT @ATT @ATT	AT&T‏Verified account @ATT	19 Apr 2010			AT&T Positioned as a Leader in Worldwide Mnc Telecommunications Services by Leading Analyst Firm http://go-att.us/pzk8	6 6	Retweet 6 Retweeted 6		Like Liked	/ATT/status/12456708150
@ATT @ATT @ATT @ATT @ATT	AT&T‏Verified account @ATT	16 Apr 2010			AT&T Offers to Have Two Trees Planted for All U-verse TV Customers who Go Paperless http://go-att.us/e55f	10 10 2 2	Retweet 10 Retweeted 10		Like 2 Liked 2	/ATT/status/12286179934
@ATT @ATT @ATT @ATT @ATT	AT&T‏Verified account @ATT	9 Apr 2010			RT @YPmobile: Give your fingers a rest! We are excited to announce @ypmobile for the iPhone with voice search http://go-att.us/b3b9	4 4 3 3	Retweet 4 Retweeted 4		Like 3 Liked 3	/ATT/status/11888081773
@ATT @ATT @ATT @ATT @ATT	AT&T‏Verified account @ATT	7 Apr 2010			AT&T Invests Nearly $40 Million to Expand Wireless Capacity for Chicago's 3G Mobile Broadband Network: http://go-att.us/zsa9	5 5 1 1	Retweet 5 Retweeted 5		Like 1 Liked 1	/ATT/status/11758326289
@ATT @ATT @ATT @ATT @ATT	AT&T‏Verified account @ATT	7 Apr 2010	#GradNation,innovation	#innovation	AT&T/America’s Promise Alliance ‘My Idea’ program helps youth 2 lead efforts 2 curb dropouts: http://go-att.us/smjw #GradNation #innovation	6 6	Retweet 6 Retweeted 6		Like Liked	/ATT/status/11757897291
@ATT @ATT @ATT @ATT @ATT	AT&T‏Verified account @ATT	6 Apr 2010			AT&T Plans $1 Billion Investment in 2010 in Network Capabilities, Solutions and Applications for Businesses: http://go-att.us/4kx5	4 4	Retweet 4 Retweeted 4		Like Liked	/ATT/status/11693362901
@ATT @ATT @ATT @ATT @ATT	AT&T‏Verified account @ATT	29 Mar 2010			AT&T Expands 24 Mbps U-verse High Speed Internet to All 120 U-verse TV Markets: http://go-att.us/vhw9	10 10 2 2	Retweet 10 Retweeted 10		Like 2 Liked 2	/ATT/status/11249782946
@ATT @ATT @ATT @ATT @ATT	AT&T‏Verified account @ATT	26 Mar 2010			AT&T Declares Quarterly Dividend: http://go-att.us/pabn	2 2 1 1	Retweet 2 Retweeted 2		Like 1 Liked 1	/ATT/status/11107743069
@ATT @ATT @ATT @ATT @ATT	AT&T‏Verified account @ATT	26 Mar 2010			U-verse users, check out new Online Account Management, it's easier than ever to see and do: http://go-att.us/uverset	4 4 3 3	Retweet 4 Retweeted 4		Like 3 Liked 3	/ATT/status/11101610817
@ATT @ATT @ATT @ATT @ATT	AT&T‏Verified account @ATT	24 Mar 2010	#Naismith		Vote for your fave college basketball player - http://go-att.us/rtrf Or text VOTE to 345345 (stndrd msg rates apply) #Naismith	4 4 1 1	Retweet 4 Retweeted 4		Like 1 Liked 1	/ATT/status/11004137594
@ATT @ATT @ATT @ATT @ATT	AT&T‏Verified account @ATT	24 Mar 2010			AT&T Announces Nationwide Plans for 3G Microcell: http://go-att.us/gtbp	18 18 6 6	Retweet 18 Retweeted 18		Like 6 Liked 6	/ATT/status/10993630391
@ATT @ATT @ATT @ATT @ATT	AT&T‏Verified account @ATT	24 Mar 2010			OpenPeak and AT&T to Equip Versatile Multimedia Computing Tablet with 3G Mobile Broadband Wireless Service: http://go-att.us/ktt3	1 1 1 1	Retweet 1 Retweeted 1		Like 1 Liked 1	/ATT/status/10993585729
@ATT @ATT @ATT @ATT @ATT	AT&T‏Verified account @ATT	24 Mar 2010			Zeebo to Power its 3G Connected Gaming, Entertainment and Education System with AT&T Mobile Wireless Broadband: http://go-att.us/pb7n	3 3 1 1	Retweet 3 Retweeted 3		Like 1 Liked 1	/ATT/status/10980797544
@ATT @ATT @ATT @ATT @ATT	AT&T‏Verified account @ATT	24 Mar 2010			AT&T Launches New Music Experience: http://go-att.us/kj2v	2 2 2 2	Retweet 2 Retweeted 2		Like 2 Liked 2	/ATT/status/10979448049
@ATT @ATT @ATT @ATT @ATT	AT&T‏Verified account @ATT	22 Mar 2010			AT&T Introduces New Bundle Choices and Savings for Consumers: http://go-att.us/j6ml	8 8 9 9	Retweet 8 Retweeted 8		Like 9 Liked 9	/ATT/status/10874261362
@ATT @ATT @ATT @ATT @ATT	AT&T‏Verified account @ATT	22 Mar 2010			AT&T Expands Industry's Leading Lineup of Popular Smartphones: http://go-att.us/f5pn	10 10 2 2	Retweet 10 Retweeted 10		Like 2 Liked 2	/ATT/status/10872929308
@ATT @ATT @ATT @ATT @ATT	AT&T‏Verified account @ATT	17 Mar 2010			AT&T Challenges 1 Million Customers to Go Paperless, Plants Trees to Celebrate Those Who Make the Switch: http://go-att.us/bb8d	7 7 1 1	Retweet 7 Retweeted 7		Like 1 Liked 1	/ATT/status/10624432970
@ATT @ATT @ATT @ATT @ATT	AT&T‏Verified account @ATT	17 Mar 2010			AT&T Announces Global First Automatic ZERO Draw Charger: http://go-att.us/xze9	4 4 1 1	Retweet 4 Retweeted 4		Like 1 Liked 1	/ATT/status/10622787538
@ATT @ATT @ATT @ATT @ATT	AT&T‏Verified account @ATT	15 Mar 2010			RT @ShareATT: Announcing 4 quick messaging devices & 3 new AT&T apps http://bit.ly/aC9VHh, watch unboxing App overview: http://bit.ly/9jAjka	2 2 3 3	Retweet 2 Retweeted 2		Like 3 Liked 3	/ATT/status/10517977356
@ATT @ATT @ATT @ATT @ATT	AT&T‏Verified account @ATT	14 Mar 2010			AT&T Rolls Out New Flagship Services and Spring Portfolio of Quick Messaging Devices: http://go-att.us/c526	7 7 5 5	Retweet 7 Retweeted 7		Like 5 Liked 5	/ATT/status/10502054905
@ATT @ATT @ATT @ATT @ATT	AT&T‏Verified account @ATT	11 Mar 2010			AT&T Wins Frost & Sullivan 2009 Video Company of the Year Award: http://go-att.us/gsl5	4 4 2 2	Retweet 4 Retweeted 4		Like 2 Liked 2	/ATT/status/10327767695
@ATT @ATT @ATT @ATT @ATT	AT&T‏Verified account @ATT	11 Mar 2010			AT&T U-verse TV App Brings Personalized College Basketball Brackets and Stats to Your TV Screen: http://go-att.us/egrm	3 3 1 1	Retweet 3 Retweeted 3		Like 1 Liked 1	/ATT/status/10325934851
@ATT @ATT @ATT @ATT @ATT	AT&T‏Verified account @ATT	10 Mar 2010			AT&T Ranks No. 3 on the 2010 DiversityInc Top 50 Companies for Diversity List: http://go-att.us/l6pw	2 2 2 2	Retweet 2 Retweeted 2		Like 2 Liked 2	/ATT/status/10287355307
@ATT @ATT @ATT @ATT @ATT	AT&T‏Verified account @ATT	9 Mar 2010			AT&T Completes 100-Gigabit Ethernet Field Trial: http://go-att.us/g5ay	9 9 3 3	Retweet 9 Retweeted 9		Like 3 Liked 3	/ATT/status/10226155603
@ATT @ATT @ATT @ATT @ATT	AT&T‏Verified account @ATT	9 Mar 2010			AT&T recently released a new study into causes and solutions for the dropout crisis: http://go-att.us/e556	4 4 2 2	Retweet 4 Retweeted 4		Like 2 Liked 2	/ATT/status/10223541028
@ATT @ATT @ATT @ATT @ATT	AT&T‏Verified account @ATT	8 Mar 2010			AT&T Txtng & Drivng Campaign Urges Consumers That 'It Can Wait': http://go-att.us/758g	15 15 3 3	Retweet 15 Retweeted 15		Like 3 Liked 3	/ATT/status/10170089017
@ATT @ATT @ATT @ATT @ATT	AT&T‏Verified account @ATT	5 Mar 2010			Catch live streaming coverage of your favorite stars on the Oscars red carpet Sunday 6-8 pm EST on AT&T Entertainment http://go-att.us/mc9h	5 5	Retweet 5 Retweeted 5		Like Liked	/ATT/status/10030360652
@ATT @ATT @ATT @ATT @ATT	AT&T‏Verified account @ATT	4 Mar 2010			AT&T Announces Availability of New 3G LaptopConnect Devices: http://go-att.us/2rwd	4 4 5 5	Retweet 4 Retweeted 4		Like 5 Liked 5	/ATT/status/9977112384
@ATT @ATT @ATT @ATT @ATT	AT&T‏Verified account @ATT	4 Mar 2010			AT&T Slims Down Accessory Packaging, Announces New Eco-Friendly Standards for Handsets: http://go-att.us/kpmw	4 4	Retweet 4 Retweeted 4		Like Liked	/ATT/status/9976274270
@ATT @ATT @ATT @ATT @ATT	AT&T‏Verified account @ATT	4 Mar 2010			AT&T Brings Free 'myWireless Mobile' Application to BlackBerry Bold and Curve Devices: http://go-att.us/anlt	5 5	Retweet 5 Retweeted 5		Like Liked	/ATT/status/9973697869
@ATT @ATT @ATT @ATT @ATT	AT&T‏Verified account @ATT	1 Mar 2010			AT&T Customers Can Donate Via Text to Chile Recovery Efforts http://go-att.us/ue88	10 10 1 1	Retweet 10 Retweeted 10		Like 1 Liked 1	/ATT/status/9840637629
@ATT @ATT @ATT @ATT @ATT	AT&T‏Verified account @ATT	1 Mar 2010			Call for Entries - Third Annual AT&T Big Mobile on Campus Challenge: http://bit.ly/c9LUQz	2 2 2 2	Retweet 2 Retweeted 2		Like 2 Liked 2	/ATT/status/9827948199
@ATT @ATT @ATT @ATT @ATT	AT&T‏Verified account @ATT	28 Feb 2010			AT&T customers can help relief efforts in Chile by txtng donations 2 various charities: http://budurl.com/jm7t	16 16	Retweet 16 Retweeted 16		Like Liked	/ATT/status/9791714202
@ATT @ATT @ATT @ATT @ATT	AT&T‏Verified account @ATT	25 Feb 2010			AT&T Named One of the Most Trusted Companies in Privacy: http://bit.ly/a42P7N	11 11 1 1	Retweet 11 Retweeted 11		Like 1 Liked 1	/ATT/status/9629435201
@ATT @ATT @ATT @ATT @ATT	AT&T‏Verified account @ATT	22 Feb 2010			CBS College Sports Network to Launch on AT&T U-verse TV: http://go-att.us/2uaj	5 5 2 2	Retweet 5 Retweeted 5		Like 2 Liked 2	/ATT/status/9479044769
@ATT @ATT @ATT @ATT @ATT	AT&T‏Verified account @ATT	18 Feb 2010			AT&T Plans to Open Innovation Centers to Spur Development of New-Generation Mobile & Wired Broadband Apps, Devices: http://bit.ly/b1muBq	12 12	Retweet 12 Retweeted 12		Like Liked	/ATT/status/9293029971
@ATT @ATT @ATT @ATT @ATT	AT&T‏Verified account @ATT	18 Feb 2010			AT&T Announces Availability of First Device on Android Platform with Motorola: http://bit.ly/d1Ehuu	19 19	Retweet 19 Retweeted 19		Like Liked	/ATT/status/9281015853
@ATT @ATT @ATT @ATT @ATT	AT&T‏Verified account @ATT	17 Feb 2010			More than 200,000 Houston Customers Choose AT&T U-verse TV Over Cable: http://bit.ly/cktHLn	6 6 1 1	Retweet 6 Retweeted 6		Like 1 Liked 1	/ATT/status/9237791079
@ATT @ATT @ATT @ATT @ATT	AT&T‏Verified account @ATT	11 Feb 2010			AT&T Among America's Top Corporations for Women's Business Enterprises & for Multicultural Business Opportunities: http://bit.ly/c8WzbU	7 7	Retweet 7 Retweeted 7		Like Liked	/ATT/status/8971164523
@ATT @ATT @ATT @ATT @ATT	AT&T‏Verified account @ATT	10 Feb 2010			AT&T Selects LTE Equipment Suppliers: http://bit.ly/99ErGE	12 12 5 5	Retweet 12 Retweeted 12		Like 5 Liked 5	/ATT/status/8898841034
@ATT @ATT @ATT @ATT @ATT	AT&T‏Verified account @ATT	9 Feb 2010			AT&T Interactive and Expedia Affiliate Network Announce Online Tool for Finding and Booking Hotels: http://bit.ly/c7mNKI	5 5 1 1	Retweet 5 Retweeted 5		Like 1 Liked 1	/ATT/status/8858941965
@ATT @ATT @ATT @ATT @ATT	AT&T‏Verified account @ATT	5 Feb 2010			AT&T FamilyMap App Launches on App Store: http://bit.ly/cYLVUJ	12 12	Retweet 12 Retweeted 12		Like Liked	/ATT/status/8684176785
@ATT @ATT @ATT @ATT @ATT	AT&T‏Verified account @ATT	4 Feb 2010			AT&T and Sling Media Collaborate on SlingPlayer Mobile App for 3G Mobile Broadband Network: http://bit.ly/cenP12	6 6 2 2	Retweet 6 Retweeted 6		Like 2 Liked 2	/ATT/status/8650446249
@ATT @ATT @ATT @ATT @ATT	AT&T‏Verified account @ATT	4 Feb 2010			AT&T Announces "Open Call - Apps For All!" Contest for Application Developers: http://bit.ly/9PSEWq	6 6 1 1	Retweet 6 Retweeted 6		Like 1 Liked 1	/ATT/status/8638682948
@ATT @ATT @ATT @ATT @ATT	AT&T‏Verified account @ATT	4 Feb 2010			AT&T Offers Free Messaging Phones for Your Valentine(s) and Apps That Help You Find Someone to Text "143": http://bit.ly/brHD2m	6 6 1 1	Retweet 6 Retweeted 6		Like 1 Liked 1	/ATT/status/8635848356
@ATT @ATT @ATT @ATT @ATT	AT&T‏Verified account @ATT	2 Feb 2010			It’s National Job Shadow Day! Check out the great work of the AT&T / JA Worldwide Job Shadow Initiative: http://bit.ly/9Liyop	3 3 1 1	Retweet 3 Retweeted 3		Like 1 Liked 1	/ATT/status/8548217622
@ATT @ATT @ATT @ATT @ATT	AT&T‏Verified account @ATT	2 Feb 2010			AT&T waives int'l roaming fees for calls, txts & data 4 customers in Haiti. Great news for relief workers there! http://bit.ly/aKLp1F	14 14 1 1	Retweet 14 Retweeted 14		Like 1 Liked 1	/ATT/status/8546606634
@ATT @ATT @ATT @ATT @ATT	AT&T‏Verified account @ATT	1 Feb 2010			AT&T Launches 28 Days Campaign During Black History Month to Encourage, Inspire and Empower African Americans: http://bit.ly/aXhRBm	7 7	Retweet 7 Retweeted 7		Like Liked	/ATT/status/8513283679
@ATT @ATT @ATT @ATT @ATT	AT&T‏Verified account @ATT	29 Jan 2010			Top Analyst Firm Positions AT&T as a Challenger for Unified Communications as a Service, North America: http://bit.ly/aPqhgF	4 4 2 2	Retweet 4 Retweeted 4		Like 2 Liked 2	/ATT/status/8373058109
@ATT @ATT @ATT @ATT @ATT	AT&T‏Verified account @ATT	28 Jan 2010	#wifi		AT&T Wi-Fi Handles More Than 85 Million Total Connections in 2009. See how the growth compares to 2008 http://budurl.com/3vpf #wifi	10 10 2 2	Retweet 10 Retweeted 10		Like 2 Liked 2	/ATT/status/8339477281
@ATT @ATT @ATT @ATT @ATT	AT&T‏Verified account @ATT	28 Jan 2010			AT&T Reports 4Q Earnings Growth with 2.7 Million Net Gain in Wireless Subscribers, Continued Growth IP-Based Revenues http://bit.ly/av21f2	13 13 2 2	Retweet 13 Retweeted 13		Like 2 Liked 2	/ATT/status/8321058368
@ATT @ATT @ATT @ATT @ATT	AT&T‏Verified account @ATT	25 Jan 2010			AT&T Wi-Fi Handles More Than 85 Million Total Connections in 2009, More Than Four Times 2008: http://bit.ly/4I4eL8	13 13 2 2	Retweet 13 Retweeted 13		Like 2 Liked 2	/ATT/status/8209125978
@ATT @ATT @ATT @ATT @ATT	AT&T‏Verified account @ATT	25 Jan 2010			AT&T Wireless Priority Service Now Available When Roaming in Canada: http://bit.ly/8Zh0AD	5 5 1 1	Retweet 5 Retweeted 5		Like 1 Liked 1	/ATT/status/8193924194
@ATT @ATT @ATT @ATT @ATT	AT&T‏Verified account @ATT	22 Jan 2010			You can donate $10 to Red Cross by typing HAITI & texting it to 90999. ATT charges you zero. AT&T customers have pledged >$11million so far	21 21 1 1	Retweet 21 Retweeted 21		Like 1 Liked 1	/ATT/status/8079109065
@ATT @ATT @ATT @ATT @ATT	AT&T‏Verified account @ATT	22 Jan 2010			See MTV’s Hope for Haiti Now telethon 8pm ET tonight on AT&T U-verse TV, online at entertainment.att.net, or your AT&T Mobile TV phone.	7 7	Retweet 7 Retweeted 7		Like Liked	/ATT/status/8078476401
@ATT @ATT @ATT @ATT @ATT	AT&T‏Verified account @ATT	20 Jan 2010			AT&T donates 1,000 wireless phones to Haiti relief, works with other companies to provide a total of 7,000 phones: bit.ly/8mCiJZ	18 18	Retweet 18 Retweeted 18		Like Liked	/ATT/status/7989795624
@ATT @ATT @ATT @ATT @ATT	AT&T‏Verified account @ATT	19 Jan 2010			AT&T Provides Further Support to Aid Haiti Quake Victims Through a Variety of Programs: http://bit.ly/8mCiJZ	5 5	Retweet 5 Retweeted 5		Like Liked	/ATT/status/7965309575
@ATT @ATT @ATT @ATT @ATT	AT&T‏Verified account @ATT	19 Jan 2010			Golf Fans: Let the Countdown to the 2010 AT&T Pebble Beach National Pro-Am Begin with Three Weeks to Win: http://bit.ly/7EZBVT	6 6	Retweet 6 Retweeted 6		Like Liked	/ATT/status/7956823883
@ATT @ATT @ATT @ATT @ATT	AT&T‏Verified account @ATT	18 Jan 2010			AT&T will advance payment of verified texted donations to the Red Cross for Haiti relief. Our customers have pledged $9 million+ so far!	41 41 3 3	Retweet 41 Retweeted 41		Like 3 Liked 3	/ATT/status/7926529452
@ATT @ATT @ATT @ATT @ATT	AT&T‏Verified account @ATT	15 Jan 2010			AT&T announces new unlimited plans, check them out: http://bit.ly/7OynTx	42 42 6 6	Retweet 42 Retweeted 42		Like 6 Liked 6	/ATT/status/7804828720
@ATT @ATT @ATT @ATT @ATT	AT&T‏Verified account @ATT	15 Jan 2010			AT&T Games offers gamers 40% off all downloadable PC games this weekend. Check it out at http://bit.ly/7aPrnY	6 6	Retweet 6 Retweeted 6		Like Liked	/ATT/status/7797241926
@ATT @ATT @ATT @ATT @ATT	AT&T‏Verified account @ATT	15 Jan 2010			AT&T Brings the 2010 Vancouver Olympic Winter Games to Your TV, PC & Mobile Screens via Agreement with NBC Universal: http://bit.ly/8ZEaZU	7 7 2 2	Retweet 7 Retweeted 7		Like 2 Liked 2	/ATT/status/7790612361
@ATT @ATT @ATT @ATT @ATT	AT&T‏Verified account @ATT	14 Jan 2010			ATT customers have given more than $2.63 mil by texting Haiti to 90999 – about half of all donations to that mobile giving program!	46 46 2 2	Retweet 46 Retweeted 46		Like 2 Liked 2	/ATT/status/7767230576
@ATT @ATT @ATT @ATT @ATT	AT&T‏Verified account @ATT	14 Jan 2010			AT&T customers will not be charged for texts sent to Haiti relief efforts. This is retroactive.	108 108 4 4	Retweet 108 Retweeted 108		Like 4 Liked 4	/ATT/status/7756936139
@ATT @ATT @ATT @ATT @ATT	AT&T‏Verified account @ATT	13 Jan 2010			AT&T Launches Initiatives to Aid Haiti Quake Victims: http://bit.ly/5uJFyB	14 14 3 3	Retweet 14 Retweeted 14		Like 3 Liked 3	/ATT/status/7726371735
@ATT @ATT @ATT @ATT @ATT	AT&T‏Verified account @ATT	12 Jan 2010			The Switch Inks Deal with AT&T to Expand Delivery of Live and On-Demand High Definition Programming: http://bit.ly/4YKMgt	5 5 1 1	Retweet 5 Retweeted 5		Like 1 Liked 1	/ATT/status/7671109204
@ATT @ATT @ATT @ATT @ATT	AT&T‏Verified account @ATT	11 Jan 2010			RT @ShareATT: DAILY TIP (Blackberry): Looking 4 a quick way 2 reboot ur Berry? No need 2 remove ur battery. Hit ALT, RIGHT SHIFT, + DELETE	10 10 2 2	Retweet 10 Retweeted 10		Like 2 Liked 2	/ATT/status/7643014138
@ATT @ATT @ATT @ATT @ATT	AT&T‏Verified account @ATT	8 Jan 2010			College Football Fans Select University of Texas QB Colt McCoy as the AT&T All-America Player of the Year: http://bit.ly/8tS465	2 2 1 1	Retweet 2 Retweeted 2		Like 1 Liked 1	/ATT/status/7521252046
@ATT @ATT @ATT @ATT @ATT	AT&T‏Verified account @ATT	7 Jan 2010			More CES news: Later this year, U-verse TV subscribers will be able to use their XBOX 360 console as a TV set-top box.	24 24 1 1	Retweet 24 Retweeted 24		Like 1 Liked 1	/ATT/status/7486345353
@ATT @ATT @ATT @ATT @ATT	AT&T‏Verified account @ATT	6 Jan 2010			AT&T Launches Major Initiative to Bring 'Apps to All': http://bit.ly/8V35sg	10 10	Retweet 10 Retweeted 10		Like Liked	/ATT/status/7448946580
@ATT @ATT @ATT @ATT @ATT	AT&T‏Verified account @ATT	6 Jan 2010			Pandigital Debuts Photo Mail LED Digital Photo Frame Powered by AT&T: http://bit.ly/8PW13H	3 3 1 1	Retweet 3 Retweeted 3		Like 1 Liked 1	/ATT/status/7442767779
@ATT @ATT @ATT @ATT @ATT	AT&T‏Verified account @ATT	5 Jan 2010			AT&T has expedited HSPA 7.2 software to all 3G sites. Backhaul to ramp up speeds has begun: http://bit.ly/88VPoo	25 25 10 10	Retweet 25 Retweeted 25		Like 10 Liked 10	/ATT/status/7415574639
@ATT @ATT @ATT @ATT @ATT	AT&T‏Verified account @ATT	14 Dec 2011	#youneedspeed		AT&T 4G LTE is up to 10x faster than 3G, which means faster downloading and smoother streaming… Because #youneedspeed. http://bit.ly/tC9XDv	21 29 29 5 5	Retweet 29 Retweeted 29		Like 5 Liked 5	/ATT/status/147103408954933248
@ATT @ATT @ATT @ATT @ATT	AT&T‏Verified account @ATT	14 Dec 2011	#youneedspeed		You don't have time for endless downloads, #youneedspeed. Get faster data speed for faster downloads with AT&T 4G LTE. http://bit.ly/uaWFuq	22 25 25 5 5	Retweet 25 Retweeted 25		Like 5 Liked 5	/ATT/status/147028441533911040
@ATT @ATT @ATT @ATT @ATT	AT&T‏Verified account @ATT	19 Dec 2011	#lastminutegift		Need a #lastminutegift idea? Check out the HTC Vivid 4G LTE on AT&T. http://bit.ly/vtyUys	9 13 13 2 2	Retweet 13 Retweeted 13		Like 2 Liked 2	/ATT/status/148954630301294592
@ATT @ATT @ATT @ATT @ATT	AT&T‏Verified account @ATT	14 Dec 2011	#youneedspeed		Video stuttering on your mobile device? #youneedspeed. Get smoother streaming with the uber-fast AT&T 4G LTE network. http://bit.ly/s54IWS	15 7 7 1 1	Retweet 7 Retweeted 7		Like 1 Liked 1	/ATT/status/147036376901234688
@ATT @ATT @ATT @ATT @ATT	AT&T‏Verified account @ATT	14 Dec 2011	#oldschool,mobilechat	#mobilechat	FUN FACT:AT&T's Code Scanner can also b used 2 scan #oldschool UPC barcodes 2 find u the best deals. Perfect 4 holiday shopping! #mobilechat	2 2 2	Retweet 2 Retweeted 2		Like Liked	/ATT/status/147008176502484992
@ATT @ATT @ATT @ATT @ATT	AT&T‏Verified account @ATT	20 Dec 2011	#lastminutegift		Give a #lastminutegift that will bring joy so fast, they’ll forget it was last minute. A win for everyone! http://bit.ly/sebGvv	2 19 19 2 2	Retweet 19 Retweeted 19		Like 2 Liked 2	/ATT/status/149261851396550657
@ATT @ATT @ATT @ATT @ATT	AT&T‏Verified account @ATT	14 Dec 2011	#youneedspeed		AT&T knows that #youneedspeed. That’s why we've created the 4G LTE network with speeds that leave 3G in the dust: http://bit.ly/uXDb4K	10 7 7 2 2	Retweet 7 Retweeted 7		Like 2 Liked 2	/ATT/status/147092695368728577
@ATT @ATT @ATT @ATT @ATT	AT&T‏Verified account @ATT	14 Dec 2011	#MashableAwards		Support our efforts & help end Texting While Driving. Vote 4 us as best Social Good Cause Campaign #MashableAwards http://social.att.com/omI	6 11 11	Retweet 11 Retweeted 11		Like Liked	/ATT/status/147043571638353920
@ATT @ATT @ATT @ATT @ATT	AT&T‏Verified account @ATT	20 Dec 2011	#lastminutegift		Searching for that #lastminutegift? Get the HTC Vivid 4G LTE from AT&T. Faster speeds mean less stress in a time crunch http://bit.ly/vgKUfH	6 8 8 1 1	Retweet 8 Retweeted 8		Like 1 Liked 1	/ATT/status/149140761424838657
@ATT @ATT @ATT @ATT @ATT	AT&T‏Verified account @ATT	29 Dec 2011			As we head off for NYE, an already-risky day on the roads, we hope you take our pledge not to not text and drive. http://social.att.com/AVd	2 15 15	Retweet 15 Retweeted 15		Like Liked	/ATT/status/152449168244350976
@ATT @ATT @ATT @ATT @ATT	AT&T‏Verified account @ATT	23 Dec 2011			Our Smart Wi-Fi app has updated features & a new widget 2 make connecting 2 Wi-Fi & saving battery life even easier! http://social.att.com/Kxu	4 8 8 5 5	Retweet 8 Retweeted 8		Like 5 Liked 5	/ATT/status/150271529685499905
@ATT @ATT @ATT @ATT @ATT	AT&T‏Verified account @ATT	19 Dec 2011			Holiday travel takes a toll on everyone. Learn about our Smart Wi-Fi, yp Mobile and YP Mobile: Have2Go free apps. http://social.att.com/2w0	4 4 4 1 1	Retweet 4 Retweeted 4		Like 1 Liked 1	/ATT/status/148856917408755712
@ATT @ATT @ATT @ATT @ATT	AT&T‏Verified account @ATT	30 Dec 2011	#BCS,BCS,4sqBadgeFTW	#BCS	Excited for #BCS? Unlock the AT&T College Football Badge by checking in on @foursquare at the stadium during any #BCS game. #4sqBadgeFTW	1 8 8	Retweet 8 Retweeted 8		Like Liked	/ATT/status/152829017244958721
@ATT @ATT @ATT @ATT @ATT	AT&T‏Verified account @ATT	30 Dec 2011			AT&T U-verse TV Adds MSG HD to Channel Lineup: http://go-att.us/qr57	2 8 8 1 1	Retweet 8 Retweeted 8		Like 1 Liked 1	/ATT/status/152738524267945986
@ATT @ATT @ATT @ATT @ATT	AT&T‏Verified account @ATT	28 Dec 2011			Watch the New Year’s Eve ball drop wherever you are with the @timessquareball app. Where are you ringing in 2012? http://social.att.com/dDM	1 15 15 6 6	Retweet 15 Retweeted 15		Like 6 Liked 6	/ATT/status/152086468431577088
@ATT @ATT @ATT @ATT @ATT	AT&T‏Verified account @ATT	27 Dec 2011	#sharingperks		Increase your chances to win $10,000 and earn $5 payouts at the same time by enrolling your friends! #sharingperks http://social.att.com/G6r	4 4 1 1	Retweet 4 Retweeted 4		Like 1 Liked 1	/ATT/status/151743885616496640
@ATT @ATT @ATT @ATT @ATT	AT&T‏Verified account @ATT	27 Dec 2011			Keep your hands on the wheel and off your cell phone while driving with the Bluetooth car kit BlueAnt S4, now 25% off. http://social.att.com/6HS	2 7 7	Retweet 7 Retweeted 7		Like Liked	/ATT/status/151709250773721088
@ATT @ATT @ATT @ATT @ATT	AT&T‏Verified account @ATT	23 Dec 2011	#sharingperks		It's not too late! Reward your family & friends this holiday season when they enroll in paperless/autopay #sharingperks http://social.att.com/YXa	2 3 3 1 1	Retweet 3 Retweeted 3		Like 1 Liked 1	/ATT/status/150301824145043457
@ATT @ATT @ATT @ATT @ATT	AT&T‏Verified account @ATT	22 Dec 2011			Help save your touchscreen device from being overun with fingerprints wIth the stylish iFrogz Stylus in red for $13. http://social.att.com/lH5	1 4 4 1 1	Retweet 4 Retweeted 4		Like 1 Liked 1	/ATT/status/149929748993282048
@ATT @ATT @ATT @ATT @ATT	AT&T‏Verified account @ATT	21 Dec 2011			Watch out 4 phishing emails on the rise. ATT never asks 4 ur info by email. Report to abuse@att.net. More tips @ http://social.att.com/qq9	23 23	Retweet 23 Retweeted 23		Like Liked	/ATT/status/149580233295659008
@ATT @ATT @ATT @ATT @ATT	AT&T‏Verified account @ATT	20 Dec 2011	#SeasonOfGifting		What makes the holidays happier than a free tablet? Win a @HTC Jetstream today...the last day of the #SeasonOfGifting! http://bit.ly/vmb6qA	4 4 1 1	Retweet 4 Retweeted 4		Like 1 Liked 1	/ATT/status/149235033566228480
@ATT @ATT @ATT @ATT @ATT	AT&T‏Verified account @ATT	19 Dec 2011	#SeasonOfGifting		Need a last minute gift? Enter AT&T's #SeasonOfGifting Sweepstakes for a chance to win a @SamsungMobileUS Galaxy tab! http://bit.ly/rqaVJa	2 5 5	Retweet 5 Retweeted 5		Like Liked	/ATT/status/148782259909050368
@ATT @ATT @ATT @ATT @ATT	AT&T‏Verified account @ATT	17 Dec 2011	#SeasonOfGifting		The #SeasonOfGifting keeps spreading holiday cheer! Win a @SamsungMobileUS Captivate Glide with a big red bow on top! http://bit.ly/tKJWZN	6 4 4 3 3	Retweet 4 Retweeted 4		Like 3 Liked 3	/ATT/status/148235993382793216
@ATT @ATT @ATT @ATT @ATT	AT&T‏Verified account @ATT	16 Dec 2011	#MashableAwards		LAST CHANCE to vote for "AT&T Texting While Driving" as the best Social Good Cause Campaign in the #MashableAwards http://social.att.com/ODi	2 11 11	Retweet 11 Retweeted 11		Like Liked	/ATT/status/147723958114992128
@ATT @ATT @ATT @ATT @ATT	AT&T‏Verified account @ATT	16 Dec 2011	#SeasonOfGifting		Only 5 more days to enter to win in AT&T's #SeasonOfGifting! Today, your chance for a @HTC Titan! Happy Holidays! http://bit.ly/sR8Mr2	1 5 5 3 3	Retweet 5 Retweeted 5		Like 3 Liked 3	/ATT/status/147699867492425728
@ATT @ATT @ATT @ATT @ATT	AT&T‏Verified account @ATT	15 Dec 2011			The @Jawbone JAMBOX delivers stunning hi-fi audio in a portable wireless speaker & has a holiday price through 12/25!http://social.att.com/k06	7 7 1 1	Retweet 7 Retweeted 7		Like 1 Liked 1	/ATT/status/147345245607174145
@ATT @ATT @ATT @ATT @ATT	AT&T‏Verified account @ATT	15 Dec 2011			Powerful just got a whole lot more merry! Give the gift of speed… enter to win a @Motorola Atrix 2 today! Find out more http://bit.ly/uUecI8	3 10 10 1 1	Retweet 10 Retweeted 10		Like 1 Liked 1	/ATT/status/147328501949808640
@ATT @ATT @ATT @ATT @ATT	AT&T‏Verified account @ATT	14 Dec 2011	#youneedspeed		No time to shop for last minute holiday gifts? #youneedspeed Shop on-the-go faster with 4G LTE speeds from AT&T. http://bit.ly/uX5vzv	4 6 6 1 1	Retweet 6 Retweeted 6		Like 1 Liked 1	/ATT/status/147118922037075968
@ATT @ATT @ATT @ATT @ATT	AT&T‏Verified account @ATT	14 Dec 2011	#Entrepreneur		Go behind the scenes as student developers pitch new app ideas during our Plano #Entrepreneur Day http://social.att.com/4jL	3 4 4 3 3	Retweet 4 Retweeted 4		Like 3 Liked 3	/ATT/status/147071652222603265
@ATT @ATT @ATT @ATT @ATT	AT&T‏Verified account @ATT	14 Dec 2011	#mobilechat		In a few minutes, @alisonhaislip will take over our channel to answer your questions about mobile barcodes! Use #mobilechat to join!	5 10 10 1 1	Retweet 10 Retweeted 10		Like 1 Liked 1	/ATT/status/146997221219504129
@SAI @SAI @SAI @SAI @SAI	BI Tech‏Verified account @SAI	7 Oct 2011			Here's How To Check If You're Eligible To Upgrade To The iPhone 4S $AAPL $S $VZ $ATT by @_dtl http://read.bi/oW5FUS	1 2 2 4 4	Retweet 2 Retweeted 2		Like 4 Liked 4	/SAI/status/122296633571553281
@MadMoneyOnCNBC @MadMoneyOnCNBC @MadMoneyOnCNBC @MadMoneyOnCNBC @MadMoneyOnCNBC	Mad Money On CNBC‏Verified account @MadMoneyOnCNBC	19 Aug 2011	#StockPicks,StockMarket	#StockMarket	LMFAO’s Redfoo Tops Music And Stocks Charts http://cnbc.com/id/44209816 $AAPL $ATT $BRCM $GOOG $MRVL $STM #StockPicks #StockMarket	1 3 3 2 2	Retweet 3 Retweeted 3		Like 2 Liked 2	/MadMoneyOnCNBC/status/104706243704266752
@ATT @ATT @ATT @ATT @ATT	AT&T‏Verified account @ATT	19 Aug 2011			Get the Refurbished HTC Inspire™ 4G for a penny! Hurry, offer ends 8/21 at 9 p.m. PDT, other restrictions apply. http://social.att.com/Bm7	15 16 16 1 1	Retweet 16 Retweeted 16		Like 1 Liked 1	/ATT/status/104669027481288704
@ATT @ATT @ATT @ATT @ATT	AT&T‏Verified account @ATT	19 Aug 2011			[Video] Learn how the HTC Status let’s you share photos with your friends on Facebook in an instant: http://social.att.com/7dC	1 7 7 1 1	Retweet 7 Retweeted 7		Like 1 Liked 1	/ATT/status/104628864818495488
@ATT @ATT @ATT @ATT @ATT	AT&T‏Verified account @ATT	19 Aug 2011	#Kindle3G		Backs & bank accounts will thank u - on 8/21, the Amazon #Kindle3G w/Special Offers goes on sale in AT&T COR stores nationwide for $139!	2 7 7	Retweet 7 Retweeted 7		Like Liked	/ATT/status/104583479697735680
@ATT @ATT @ATT @ATT @ATT	AT&T‏Verified account @ATT	18 Aug 2011	#ATTSocial,SMCDallas	#SMCDallas	Drumroll pls...winners of LG Thrill contests are @politicalwind from our online #ATTSocial contest & @jloomstein from #SMCDallas - Congrats!	4 3 3	Retweet 3 Retweeted 3		Like Liked	/ATT/status/104360786222264320
@ATT @ATT @ATT @ATT @ATT	AT&T‏Verified account @ATT	18 Aug 2011	#ATTsocial,smcdallas	#smcdallas	Will we hit 300 in our #ATTsocial contest?? Let's hear from folks at #smcdallas	2 4 4	Retweet 4 Retweeted 4		Like Liked	/ATT/status/104352996015611904
@ATT @ATT @ATT @ATT @ATT	AT&T‏Verified account @ATT	18 Aug 2011	#ATTSocial		We already have 86 entries into our #ATTSocial contest for the LG Thrill tonight! Keep ‘em coming!	10 3 3 1 1	Retweet 3 Retweeted 3		Like 1 Liked 1	/ATT/status/104345052435857408
@ATT @ATT @ATT @ATT @ATT	AT&T‏Verified account @ATT	18 Aug 2011	#ATTSocial		Want the LG Thrill? Tell us the name of your fave app, & tag #ATTSocial in the tweet to enter for ur chance 2 win! http://social.att.com/Noj	57 9 9	Retweet 9 Retweeted 9		Like Liked	/ATT/status/104289026609127424
@ATT @ATT @ATT @ATT @ATT	AT&T‏Verified account @ATT	18 Aug 2011			Get the value of unlimited calls & texts 2 any cell # on any US wireless carrier w/Unlimited Mobile to Any Mobile! http://social.att.com/Cie	4 10 10 7 7	Retweet 10 Retweeted 10		Like 7 Liked 7	/ATT/status/104262526841274370
@ATT @ATT @ATT @ATT @ATT	AT&T‏Verified account @ATT	18 Aug 2011	#Infuse4G		The @attfanpage got a first-hand look at the incredible #Infuse4G. Check out their latest review: http://social.att.com/WIy	2 3 3	Retweet 3 Retweeted 3		Like Liked	/ATT/status/104239276950175744
@ATT @ATT @ATT @ATT @ATT	AT&T‏Verified account @ATT	18 Aug 2011	#SheStreams		RT @SheStreams: Today's #SheStreams Tip from @nycitymama and @ATT is your intro to Times Square: http://youtu.be/7myqYdwRxaw	1 3 3	Retweet 3 Retweeted 3		Like Liked	/ATT/status/104208995622977536
@ATT @ATT @ATT @ATT @ATT	AT&T‏Verified account @ATT	17 Aug 2011			Is going back to school different now than it was back then? Check out our Back to School Then vs. Now video: http://social.att.com/oOW	1 3 3 2 2	Retweet 3 Retweeted 3		Like 2 Liked 2	/ATT/status/103942631129743360
@CNBCTheExchange @CNBCTheExchange @CNBCTheExchange @CNBCTheExchange @CNBCTheExchange	The Exchange‏Verified account @CNBCTheExchange	8 Jun 2011	#MergersAcquisitions		Merger Activity to Accelerate Through 2011—Report http://cnbc.com/id/43329785 $ATT $DUK $PGN #MergersAcquisitions	1 1	Retweet 1 Retweeted 1		Like Liked	/CNBCTheExchange/status/78549374061391872
@CNBCTheExchange @CNBCTheExchange @CNBCTheExchange @CNBCTheExchange @CNBCTheExchange	The Exchange‏Verified account @CNBCTheExchange	8 May 2011			Apple Overtakes Google as World's Most Valuable Brand http://bit.ly/kTbsLb $0941.HK $AAPL $ATT $BIDU $GE $GOOG $KO $MCD $MO $MSFT $TM	6 6	Retweet 6 Retweeted 6		Like Liked	/CNBCTheExchange/status/67395875978223616
@MadMoneyOnCNBC @MadMoneyOnCNBC @MadMoneyOnCNBC @MadMoneyOnCNBC @MadMoneyOnCNBC	Mad Money On CNBC‏Verified account @MadMoneyOnCNBC	25 Apr 2011	#Mergers,StockPicks,StockMarket	#StockPicks	Royal Wedding Guest List: What Stocks Get An Invite? http://bit.ly/fS0vWE $ATT $BTI $NGG $PSO $RIO $VZ #Mergers #StockPicks #StockMarket	2 2 2 2	Retweet 2 Retweeted 2		Like 2 Liked 2	/MadMoneyOnCNBC/status/62699712276475905
@MadMoneyOnCNBC @MadMoneyOnCNBC @MadMoneyOnCNBC @MadMoneyOnCNBC @MadMoneyOnCNBC	Mad Money On CNBC‏Verified account @MadMoneyOnCNBC	20 Apr 2011	#StockPicks,StockMarket	#StockMarket	Why Dividends Are Better Than Bonds http://cnbc.com/id/42685556 $ATT $ED $KMP $VZ #StockPicks #StockMarket	3 3 3 3	Retweet 3 Retweeted 3		Like 3 Liked 3	/MadMoneyOnCNBC/status/60826404375367680
@CBOE_TV @CBOE_TV @CBOE_TV @CBOE_TV @CBOE_TV	CBOE TV‏ @CBOE_TV	22 Mar 2011			Angela Miles reports on: $BBY, $S, $WAG, $ATT & in an interview with Tim Biggam: $CAT & $FCX. $$http://bit.ly/eWv6BA	1 1	Retweet 1 Retweeted 1		Like Liked	/CBOE_TV/status/50225594625040384
@adriennecarter @adriennecarter @adriennecarter @adriennecarter @adriennecarter	Adrienne Carter‏ @adriennecarter	21 Mar 2011			lots of folks worried about the fate of the $tmobile actress after $att purchase		Retweet Retweeted		Like Liked	/adriennecarter/status/49889060570935296
@weissben @weissben @weissben @weissben @weissben	Ben Weiss‏ @weissben	21 Mar 2011			New Post: "When 1+1 = 1; Why the marriage of AT&T and T-Mobile will not turn out well…" $ATT $VZW http://stk.ly/exhg7q	2 2	Retweet 2 Retweeted 2		Like Liked	/weissben/status/49802863454588928
@anthemis @anthemis @anthemis @anthemis @anthemis	Anthemis‏ @anthemis	16 Feb 2011			RT @AAinslie Active credit cards US: 170M - % of w/ active CC's on file at: $AAPL: 94%; $AMZN: 76%; PayPal: 53%; $GOOG $ATT $VZN: 30-40%	2 2	Retweet 2 Retweeted 2		Like Liked	/anthemis/status/37821925325541376
@MadMoneyOnCNBC @MadMoneyOnCNBC @MadMoneyOnCNBC @MadMoneyOnCNBC @MadMoneyOnCNBC	Mad Money On CNBC‏Verified account @MadMoneyOnCNBC	14 Jan 2011	#Technology,StockMarket,StockPicks	#StockMarket	Is AT&T Worth Buying Without iPhone Exclusivity? http://bit.ly/h14HHu $AAPL $ATT $CTL $CY $S $VZ #Technology #StockMarket #StockPicks	1 1 2 2	Retweet 1 Retweeted 1		Like 2 Liked 2	/MadMoneyOnCNBC/status/26064551615135745
@ATT @ATT @ATT @ATT @ATT	AT&T‏Verified account @ATT	13 Jan 2011			RT @pcworld: iPhone vs. iPhone: Which Network Can Satisfy Your Need For Speed? http://bit.ly/gdLW9d	33 33 3 3	Retweet 33 Retweeted 33		Like 3 Liked 3	/ATT/status/25637594503057408
@ATT @ATT @ATT @ATT @ATT	AT&T‏Verified account @ATT	13 Jan 2011			AT&T Helps John F. Kennedy Presidential Library Launch 1st Online Archives of Historic Papers, Photos & Recordings: http://go-att.us/md5q	17 17 1 1	Retweet 17 Retweeted 17		Like 1 Liked 1	/ATT/status/25579602688606208
@ATT @ATT @ATT @ATT @ATT	AT&T‏Verified account @ATT	11 Jan 2011			RT @BGR: Here’s where the Verizon iPhone falls short http://goo.gl/fb/BBAdK	85 85 9 9	Retweet 85 Retweeted 85		Like 9 Liked 9	/ATT/status/24916187267731458
@ATT @ATT @ATT @ATT @ATT	AT&T‏Verified account @ATT	10 Jan 2011			RT @BGR: Why I’m not switching to the Verizon iPhone: Need for speed http://goo.gl/fb/JddpR	82 82 32 32	Retweet 82 Retweeted 82		Like 32 Liked 32	/ATT/status/24525827848798208
@ATT @ATT @ATT @ATT @ATT	AT&T‏Verified account @ATT	9 Jan 2011			RT @PCMag Motorola Atrix for AT&T: Hands On http://bit.ly/erGgud	11 11 6 6	Retweet 11 Retweeted 11		Like 6 Liked 6	/ATT/status/24125080975966208
@ATT @ATT @ATT @ATT @ATT	AT&T‏Verified account @ATT	6 Jan 2011			AT&T Announces iPhone 3GS for $49.00: http://go-att.us/qzf4	107 107 6 6	Retweet 107 Retweeted 107		Like 6 Liked 6	/ATT/status/22976159662735360
@ATT @ATT @ATT @ATT @ATT	AT&T‏Verified account @ATT	5 Jan 2011	#ATTCES		AT&T announces Innovation Center in TX, collaboration commitments in 2011. AT&T CTO John Donovan blog: http://go-att.us/4zbt #ATTCES	4 4 2 2	Retweet 4 Retweeted 4		Like 2 Liked 2	/ATT/status/22739005007200256
@ATT @ATT @ATT @ATT @ATT	AT&T‏Verified account @ATT	5 Jan 2011	#ATTCES		John Donovan, Chief Technology Officer, shows our network evolution: Past, Present, Future #ATTCES http://twitpic.com/3nar15	5 5 3 3	Retweet 5 Retweeted 5		Like 3 Liked 3	/ATT/status/22718242283855873
@ATT @ATT @ATT @ATT @ATT	AT&T‏Verified account @ATT	5 Jan 2011	#ATTCES		OpenFeint is a new social gaming SDK available today at developer.att.com/gaming #ATTCES	3 3 6 6	Retweet 3 Retweeted 3		Like 6 Liked 6	/ATT/status/22714250958999553
@ATT @ATT @ATT @ATT @ATT	AT&T‏Verified account @ATT	5 Jan 2011			AT&T Announces Plans to Deliver Nation’s Most Advanced Mobile Broadband Experience: http://go-att.us/c564	17 17 2 2	Retweet 17 Retweeted 17		Like 2 Liked 2	/ATT/status/22710796484087808
@ATT @ATT @ATT @ATT @ATT	AT&T‏Verified account @ATT	5 Jan 2011	#ATTCES		We plan to introduce 12 Android devices this year #ATTCES	23 23 1 1	Retweet 23 Retweeted 23		Like 1 Liked 1	/ATT/status/22710763403608065
@ATT @ATT @ATT @ATT @ATT	AT&T‏Verified account @ATT	5 Jan 2011	#ATTCES		We plan to launch two 4G tablets, first LTE tablet by mid summer. Additional LTE tablets are planned for the 2nd half of 2011 #ATTCES	21 21 2 2	Retweet 21 Retweeted 21		Like 2 Liked 2	/ATT/status/22710133331066880
@ATT @ATT @ATT @ATT @ATT	AT&T‏Verified account @ATT	5 Jan 2011	#ATTCES		The Samsung Infuse 4G is the World's thinnest smartphone #ATTCES http://twitpic.com/3nahiu	18 18 1 1	Retweet 18 Retweeted 18		Like 1 Liked 1	/ATT/status/22709371339276290
@ATT @ATT @ATT @ATT @ATT	AT&T‏Verified account @ATT	5 Jan 2011	#ATTCES		You can learn more about HTC Sense at HTCSense.com #ATTCES	5 5	Retweet 5 Retweeted 5		Like Liked	/ATT/status/22706956170956800
@ATT @ATT @ATT @ATT @ATT	AT&T‏Verified account @ATT	5 Jan 2011	#ATTCES		Motorola debuts "The World's Most Powerful Smartphone" the ATRIX 4G #ATTCES http://twitpic.com/3nabzv	25 25 4 4	Retweet 25 Retweeted 25		Like 4 Liked 4	/ATT/status/22703405541621760
@ATT @ATT @ATT @ATT @ATT	AT&T‏Verified account @ATT	5 Jan 2011	#attces		We are launching 20 4G devices this year. #attces	43 43 4 4	Retweet 43 Retweeted 43		Like 4 Liked 4	/ATT/status/22701679417753600
@ATT @ATT @ATT @ATT @ATT	AT&T‏Verified account @ATT	5 Jan 2011	#attces		Today we will accelerate our LTE investement. We plan to launch our LTE services in the middle of this year #attces	26 26 1 1	Retweet 26 Retweeted 26		Like 1 Liked 1	/ATT/status/22701252836069376
@ATT @ATT @ATT @ATT @ATT	AT&T‏Verified account @ATT	5 Jan 2011	#attces		The key to delivering a 4G experience is network, devices and applications #attces	7 7 3 3	Retweet 7 Retweeted 7		Like 3 Liked 3	/ATT/status/22700895254876161
@ATT @ATT @ATT @ATT @ATT	AT&T‏Verified account @ATT	5 Jan 2011			AT&T Selects MedApps for Remote Care Monitoring Solution: http://go-att.us/n5zf	3 3 2 2	Retweet 3 Retweeted 3		Like 2 Liked 2	/ATT/status/22681149461504000
@ATT @ATT @ATT @ATT @ATT	AT&T‏Verified account @ATT	5 Jan 2011			AT&T Extends Workbench Mobile Application Platform to Android: http://go-att.us/s4vh	4 4 1 1	Retweet 4 Retweeted 4		Like 1 Liked 1	/ATT/status/22675809948925952
@ATT @ATT @ATT @ATT @ATT	AT&T‏Verified account @ATT	5 Jan 2011			AT&T to Preview New Location Information Services Solution at Annual Developer Summit: http://go-att.us/ujjr	4 4	Retweet 4 Retweeted 4		Like Liked	/ATT/status/22669678233001984
@ATT @ATT @ATT @ATT @ATT	AT&T‏Verified account @ATT	4 Jan 2011	#ATTCES		@isfitz @jimmytech3 @iJimmyNeutron @themes4bb @derrich Thank you for the RTs for the #ATTCES live tweeting tomorrow	1 1	Retweet 1 Retweeted 1		Like Liked	/ATT/status/22526479682248705
@ATT @ATT @ATT @ATT @ATT	AT&T‏Verified account @ATT	4 Jan 2011	#ATTCES		We’ll be Live Tweeting straight from AT&T's Developer Summit http://www.2011devsummit.com/ Follow #ATTCES for more starting tomorrow	7 7 1 1	Retweet 7 Retweeted 7		Like 1 Liked 1	/ATT/status/22439198363484160
@ATT @ATT @ATT @ATT @ATT @lillytiger	AT&T‏Verified account @ATT	4 Jan 2011			@lillytiger Hi pardon the response from the DSL account as it is not official. If you have a support issue @ATTCustomerCare can help		Retweet Retweeted		Like Liked	/ATT/status/22424655025405952
@ATT @ATT @ATT @ATT @ATT	AT&T‏Verified account @ATT	4 Jan 2011			Vitality Launches AT&T Connected Pill Bottle Caps on Amazon: http://go-att.us/vyd4	9 9 4 4	Retweet 9 Retweeted 9		Like 4 Liked 4	/ATT/status/22309389490720768
@ATT @ATT @ATT @ATT @ATT	AT&T‏Verified account @ATT	4 Jan 2011			AT&T to Provide Wireless Services for Enhanced Functionality to Premium Automaker: http://go-att.us/wfg8	3 3 3 3	Retweet 3 Retweeted 3		Like 3 Liked 3	/ATT/status/22305411583447042
@ATT @ATT @ATT @ATT @ATT	AT&T‏Verified account @ATT	4 Jan 2011			AT&T Noted as a Leader in Cloud and Web Hosting Magic Quadrant by Top Analyst Firm: http://go-att.us/fqb3	4 4	Retweet 4 Retweeted 4		Like Liked	/ATT/status/22301324448108544
@ATT @ATT @ATT @ATT @ATT	AT&T‏Verified account @ATT	4 Jan 2011			IDC names AT&T a leader in mobile enterprise svcs, top provider of global network solutions in MNC survey: http://go-att.us/4gyh	3 3	Retweet 3 Retweeted 3		Like Liked	/ATT/status/22295762075394049
@zacworkman @zacworkman @zacworkman @zacworkman @zacworkman	Zac Workman‏ @zacworkman	3 Jan 2011	#verizoniphone,ipad,iphone,ATT,Verizon	#ipad	$AAPL tops $330 for the first time 10:59 AM - welcome to 2011! $VZ $ATT #verizoniphone #ipad #iphone #ATT #Verizon		Retweet Retweeted		Like Liked	/zacworkman/status/21959012526329856
@SmallCapGoodies @SmallCapGoodies @SmallCapGoodies @SmallCapGoodies @SmallCapGoodies	SmallCapGoodies‏ @SmallCapGoodies	2 Jan 2011			ManicTrader Picks of the Week: PICKS 1/3/11 AT&T Inc. Senior Note 6.375 (NYSE: $ATT ) http://bit.ly/fMukYm $$	1 1	Retweet 1 Retweeted 1		Like Liked	/SmallCapGoodies/status/21664792531963904
@Goodlett @Goodlett @Goodlett @Goodlett @Goodlett	Jim Goodlett‏ @Goodlett	2 Jan 2011	#GSM		Brilliant! #GSM carrier networks have done little to close hackers seizing phone ID then listening on calls $DTE $ATT http://bbc.in/fnX3U8		Retweet Retweeted		Like Liked	/Goodlett/status/21601449775464448
