# Supplementary material for: Measuring information flux between social media and stock prices with Transfer Entropy
Source: PLoS One. 2021 Sep 23;16(9):e0257686. doi: 10.1371/journal.pone.0257686 (PMC8459996; doi:10.1371/journal.pone.0257686)
Supplement: S1 Data — (ZIP) [file pone.0257686.s001.zip › DATA BASES/5.-ATT/dataminer (85).xlsx]

## Sheet: SheetJS
UserName	FullName	Date	First Hashtags	Alt Hashtags	Tweet (Message Text)	Retweets	Retweets (w/ Text)	Likes	Likes (w/ Text)	URL Path
@ATT @ATT @ATT @ATT @ATT	AT&T‏Verified account @ATT	1 Dec 2010	#ATTInnovation		LTE isn't the only acronym for data speed. See how we're making our fastest network even faster. http://go-att.us/3sy7 #ATTInnovation	25 25 4 4	Retweet 25 Retweeted 25		Like 4 Liked 4	/ATT/status/10011370103767040
@ATT @ATT @ATT @ATT @ATT	AT&T‏Verified account @ATT	27 Dec 2010			AT&T to Release Fourth-Quarter 2010 Earnings Jan. 27: http://go-att.us/wx9k	8 8	Retweet 8 Retweeted 8		Like Liked	/ATT/status/19404266846294016
@ATT @ATT @ATT @ATT @ATT	AT&T‏Verified account @ATT	28 Dec 2010			AT&T launches major Wi-Fi initiative to deploy more hotzones in key markets: http://go-att.us/jl2f	22 22 4 4	Retweet 22 Retweeted 22		Like 4 Liked 4	/ATT/status/19779767712620544
@MadMoneyOnCNBC @MadMoneyOnCNBC @MadMoneyOnCNBC @MadMoneyOnCNBC @MadMoneyOnCNBC	Mad Money On CNBC‏Verified account @MadMoneyOnCNBC	30 Dec 2010	#StockPicks,StockMarket	#StockMarket	Why Dividends Are Better Than Bonds http://cnbc.com/id/40852318 $ATT $ED $KMP $VZ #StockPicks #StockMarket	4 4	Retweet Retweeted		Like 4 Liked 4	/MadMoneyOnCNBC/status/20622444326813696
@ATT @ATT @ATT @ATT @ATT	AT&T‏Verified account @ATT	29 Dec 2010			RT @TreeHugger: RT @Twitter PSA: Don't Tweet and Drive. This @ATT documentary is a powerful reminder. http://on.mash.to/gnNhMK ^cb	7 7 3 3	Retweet 7 Retweeted 7		Like 3 Liked 3	/ATT/status/20127181275398145
@ATT @ATT @ATT @ATT @ATT	AT&T‏Verified account @ATT	27 Dec 2010			AT&T documentary shows risks of texting & driving. Watch families bravely tell their stories & take our pledge: http://go-att.us/9pxg	30 30 6 6	Retweet 30 Retweeted 30		Like 6 Liked 6	/ATT/status/19381189294952448
@ATT @ATT @ATT @ATT @ATT	AT&T‏Verified account @ATT	20 Dec 2010			AT&T Agrees to Acquire Wireless Spectrum from Qualcomm. Read more http://go-att.us/udzp	14 14 2 2	Retweet 14 Retweeted 14		Like 2 Liked 2	/ATT/status/16835871743410176
@ATT @ATT @ATT @ATT @ATT	AT&T‏Verified account @ATT	9 Dec 2010			Text with Santa today! AT&T customers txt "SANTA" to 1224 for a holiday greeting, then send your wish-list! http://go-att.us/ldnv	17 17 3 3	Retweet 17 Retweeted 17		Like 3 Liked 3	/ATT/status/12943631908339713
@ATT @ATT @ATT @ATT @ATT	AT&T‏Verified account @ATT	8 Dec 2010			AT&T and Elster Announce Agreement to Deliver Wireless Smart Grid Solutions to Utilities: http://go-att.us/ajkq	6 6	Retweet 6 Retweeted 6		Like Liked	/ATT/status/12527244790472704
@ATT @ATT @ATT @ATT @ATT	AT&T‏Verified account @ATT	8 Dec 2010	#iPhone		RT @shareatt Enter 2 win #iPhone cases & Bluetooth Headphones prizes from Body Glove (@BodyGlove53) & @Plantronics http://pub.vitrue.com/t71	4 4 1 1	Retweet 4 Retweeted 4		Like 1 Liked 1	/ATT/status/12523857835462658
@ATT @ATT @ATT @ATT @ATT	AT&T‏Verified account @ATT	7 Dec 2010			AT&T Mobility Rated A+ Nationally on Avg. by BBB, Receives Lowest Complaint Rate Among Peers Over the Last 12 Mths: http://go-att.us/ggvk	22 22 2 2	Retweet 22 Retweeted 22		Like 2 Liked 2	/ATT/status/12201641872723968
@ATT @ATT @ATT @ATT @ATT	AT&T‏Verified account @ATT	6 Dec 2010			RT @ShareATT We’re giving away docking stations & portable speakers 2day courtesy of iHome (@ihomeaudio) Enter now http://pub.vitrue.com/slN	5 5 1 1	Retweet 5 Retweeted 5		Like 1 Liked 1	/ATT/status/11800504497602561
@ATT @ATT @ATT @ATT @ATT	AT&T‏Verified account @ATT	30 Nov 2010			AT&T and BT Expand Collaboration for Business Customers with First Commercially Available Inter-Provider Feature: http://go-att.us/shsn	5 5 1 1	Retweet 5 Retweeted 5		Like 1 Liked 1	/ATT/status/9587481653547016
@ATT @ATT @ATT @ATT @ATT	AT&T‏Verified account @ATT	29 Nov 2010			AT&T U-verse TV Customers Get Full Access to HBO GO, MAX GO: http://go-att.us/ze9n	4 18 18 4 4	Retweet 18 Retweeted 18		Like 4 Liked 4	/ATT/status/9263357039214592
@ATT @ATT @ATT @ATT @ATT	AT&T‏Verified account @ATT	22 Nov 2010			AT&T Delivers Nation's Fastest Mobile Broadband Network by Wide Margin: http://go-att.us/na2b	18 18 3 3	Retweet 18 Retweeted 18		Like 3 Liked 3	/ATT/status/6773460617396224
@ATT @ATT @ATT @ATT @ATT	AT&T‏Verified account @ATT	22 Nov 2010			New Mobile App from AT&T Simplifies Data Backup for Small Businesses on the Go: http://go-att.us/3rvk	3 3 2 2	Retweet 3 Retweeted 3		Like 2 Liked 2	/ATT/status/6724972361814017
@ATT @ATT @ATT @ATT @ATT	AT&T‏Verified account @ATT	19 Nov 2010			Check out AT&T's Black Friday and Cyber Monday online deals! High-end smartphones for one penny and more! Learn more http://go-att.us/z4lt	23 23 1 1	Retweet 23 Retweeted 23		Like 1 Liked 1	/ATT/status/5637067644084225
@businessinsider @businessinsider @businessinsider @businessinsider @businessinsider	Business Insider‏Verified account @businessinsider	18 Nov 2010			Forget GM: Here Are The 15 Biggest IPOs Of All Time $GM $EJPRY $TLSYY $ATT $DTEGY $NTT $ENEL $DCM $V http://read.bi/dATD3n	2 2 1 1	Retweet 2 Retweeted 2		Like 1 Liked 1	/businessinsider/status/5331727291523072
@ATT @ATT @ATT @ATT @ATT	AT&T‏Verified account @ATT	17 Nov 2010			AT&T Announces Company's First MiFi Intelligent Mobile Hotspot: http://go-att.us/72vu	26 26 3 3	Retweet 26 Retweeted 26		Like 3 Liked 3	/ATT/status/4969933284835329
@ATT @ATT @ATT @ATT @ATT	AT&T‏Verified account @ATT	17 Nov 2010	#ATTInnovation		Do you tweet when you watch TV? Innovations in speech technology could add to the experience http://go-att.us/hnkw #ATTInnovation	5 5	Retweet 5 Retweeted 5		Like Liked	/ATT/status/4913505480216576
@ATT @ATT @ATT @ATT @ATT	AT&T‏Verified account @ATT	16 Nov 2010			AT&T Extends Smartphone Management Capabilities with New Offer from MobileIron: http://go-att.us/tcap	6 6 1 1	Retweet 6 Retweeted 6		Like 1 Liked 1	/ATT/status/4551417293447169
@ATT @ATT @ATT @ATT @ATT	AT&T‏Verified account @ATT	16 Nov 2010			AT&T, T-Mobile and Verizon Wireless Announce Joint Venture to Build National Mobile Commerce Network: http://go-att.us/bcmt	29 29 9 9	Retweet 29 Retweeted 29		Like 9 Liked 9	/ATT/status/4528085927993344
@ATT @ATT @ATT @ATT @ATT	AT&T‏Verified account @ATT	15 Nov 2010			Check out all the new features the AT&T myWireless mobile app has for you! For more, visit: http://go-att.us/7ksw	5 5 2 2	Retweet 5 Retweeted 5		Like 2 Liked 2	/ATT/status/4282627007709184
@ATT @ATT @ATT @ATT @ATT	AT&T‏Verified account @ATT	15 Nov 2010			AT&T Introduces Samsung Galaxy Tab with Pay-As-You-Go Monthly Data Plans, Easy Activation Directly on Device: http://go-att.us/a23r	7 7 3 3	Retweet 7 Retweeted 7		Like 3 Liked 3	/ATT/status/4263309385666561
@ATT @ATT @ATT @ATT @ATT	AT&T‏Verified account @ATT	15 Nov 2010			AT&T "College Football Flyaway Sweepstakes" Offers Fans the Chance 2 Win a Trip 2 the BCS Nat'l Championship Game: http://go-att.us/473s	6 6	Retweet 6 Retweeted 6		Like Liked	/ATT/status/4221018730135552
@ATT @ATT @ATT @ATT @ATT	AT&T‏Verified account @ATT	11 Nov 2010			AT&T U-verse Mobile Wins TelcoTV Vision Award for Service Provider Innovation: http://go-att.us/4rx4	5 5 2 2	Retweet 5 Retweeted 5		Like 2 Liked 2	/ATT/status/2735629821550592
@ATT @ATT @ATT @ATT @ATT	AT&T‏Verified account @ATT	9 Nov 2010			Smart parents set smart limits. Find peace of mind with AT&T Smart Controls–info to help manage your technology: http://go-att.us/rzke	3 3 2 2	Retweet 3 Retweeted 3		Like 2 Liked 2	/ATT/status/2025125893378048
@ATT @ATT @ATT @ATT @ATT	AT&T‏Verified account @ATT	8 Nov 2010			AT&T launches U-verse mobile app on Windows Phone 7 devices http://go-att.us/zbus	18 18 4 4	Retweet 18 Retweeted 18		Like 4 Liked 4	/ATT/status/1644601353961472
@ATT @ATT @ATT @ATT @ATT	AT&T‏Verified account @ATT	7 Nov 2010			AT&T and Scripps Networks reach fair programming agreement http://go-att.us/rw9x	18 18 3 3	Retweet 18 Retweeted 18		Like 3 Liked 3	/ATT/status/1449410655420416
@ATT @ATT @ATT @ATT @ATT	AT&T‏Verified account @ATT	2 Nov 2010			AT&T Acquires Assets from inCompass Wireless to Expand its Mobile Enterprise Solutions & Services Expertise: http://go-att.us/a4ey	4 4 2 2	Retweet 4 Retweeted 4		Like 2 Liked 2	/ATT/status/29464350415
@ATT @ATT @ATT @ATT @ATT	AT&T‏Verified account @ATT	1 Nov 2010			AT&T and Samsung Mobile Announce the Upcoming Availability of the Samsung Evergreen: http://go-att.us/zmfm	10 10 1 1	Retweet 10 Retweeted 10		Like 1 Liked 1	/ATT/status/29384196378
@ATT @ATT @ATT @ATT @ATT	AT&T‏Verified account @ATT	28 Oct 2010			AT&T Named 2010 Corporation of the Year by the National Minority Supplier Development Council http://go-att.us/adb5	6 6 2 2	Retweet 6 Retweeted 6		Like 2 Liked 2	/ATT/status/29019866186
@ATT @ATT @ATT @ATT @ATT	AT&T‏Verified account @ATT	28 Oct 2010			Check out the red & white BlackBerry Torch 9800, Windows Phone 7 devices and other AT&T news for the holiday season http://go-att.us/qztm	8 8 1 1	Retweet 8 Retweeted 8		Like 1 Liked 1	/ATT/status/29004119223
@ATT @ATT @ATT @ATT @ATT	AT&T‏Verified account @ATT	26 Oct 2010			The updated YP app for iPad and iPhone users is now here. Search for YP in the App Store and download it today! http://go-att.us/jw7x	6 6 2 2	Retweet 6 Retweeted 6		Like 2 Liked 2	/ATT/status/28802064516
@ATT @ATT @ATT @ATT @ATT	AT&T‏Verified account @ATT	20 Oct 2010			AT&T Introduces Pay-As-You-Go International Data Packages for Laptops and Netbooks: http://go-att.us/42zv	14 14 3 3	Retweet 14 Retweeted 14		Like 3 Liked 3	/ATT/status/27940472654
@SAI @SAI @SAI @SAI @SAI	BI Tech‏Verified account @SAI	11 Oct 2010			Apple Is In No Hurry To Build A 4G iPhone $AAPL $VZ $ATT $GOOG by @ncsaint http://read.bi/c2hDZx	2 2 2 2	Retweet 2 Retweeted 2		Like 2 Liked 2	/SAI/status/27037397884
@ATT @ATT @ATT @ATT @ATT	AT&T‏Verified account @ATT	11 Oct 2010			AT&T Extends TV Watching to More Devices with Launch of U-verse TV on Xbox 360: http://go-att.us/6gsl	16 16 1 1	Retweet 16 Retweeted 16		Like 1 Liked 1	/ATT/status/27036284382
@SAI @SAI @SAI @SAI @SAI	BI Tech‏Verified account @SAI	6 Oct 2010			The Truth About Ditching The iPhone And Switching To Android $GOOG $AAPL $ATT $VZ by @ncsaint http://read.bi/a1yUhB	7 7 8 8	Retweet 7 Retweeted 7		Like 8 Liked 8	/SAI/status/26548973657
@SAI @SAI @SAI @SAI @SAI	BI Tech‏Verified account @SAI	10 May 2010			Apple Agreed To Stick With AT&T For iPhone Through 2012, Reports Say $AAPL $ATT $VZ by @ncsaint http://bit.ly/cb3D4w	7 7 5 5	Retweet 7 Retweeted 7		Like 5 Liked 5	/SAI/status/13752032993
@SAI @SAI @SAI @SAI @SAI	BI Tech‏Verified account @SAI	6 May 2010			Samsung Is The Number One Phone Maker In The Country $AAPL $MOTO $ATT $VZ $SCOR http://bit.ly/aWfb2B	2 2 4 4	Retweet 2 Retweeted 2		Like 4 Liked 4	/SAI/status/13513936773
@ATT @ATT @ATT @ATT @ATT	AT&T‏Verified account @ATT	5 May 2010			AT&T Extends U-verse Brand Across Screens with Introduction of U-verse Online: http://go-att.us/eet6	9 9 1 1	Retweet 9 Retweeted 9		Like 1 Liked 1	/ATT/status/13430005854
@ATT @ATT @ATT @ATT @ATT	AT&T‏Verified account @ATT	27 Apr 2010			AT&T Connect Mobile Conferencing App now Available on App Store: http://go-att.us/3k47	4 4 4 4	Retweet 4 Retweeted 4		Like 4 Liked 4	/ATT/status/12949202633
@ATT @ATT @ATT @ATT @ATT	AT&T‏Verified account @ATT	23 Apr 2010			Learn about AT&T’s commitment to prevent high school dropouts through the AT&T/JA Worldwide Job Shadow Initiative: http://bit.ly/attfvid	2 2 1 1	Retweet 2 Retweeted 2		Like 1 Liked 1	/ATT/status/12713886969
@ATT @ATT @ATT @ATT @ATT	AT&T‏Verified account @ATT	21 Apr 2010			Wireless Broadband Growth, Further Advances in IP-Based Services, Strong Margins and Cash Flow - AT&T's 1Q Results http://go-att.us/lfpj	2 2 1 1	Retweet 2 Retweeted 2		Like 1 Liked 1	/ATT/status/12571908712
@ATT @ATT @ATT @ATT @ATT	AT&T‏Verified account @ATT	20 Apr 2010			AT&T Selects Additional Domain Network Equipment Supplier: http://go-att.us/4j33	4 4	Retweet 4 Retweeted 4		Like Liked	/ATT/status/12518707324
@ATT @ATT @ATT @ATT @ATT	AT&T‏Verified account @ATT	20 Apr 2010			AT&T Celebrates 40 Years of Earth Day with Discount on AT&T Zero Charger and Support for Earth Day Network: http://go-att.us/vpkz	13 13	Retweet 13 Retweeted 13		Like Liked	/ATT/status/12518232862
@ATT @ATT @ATT @ATT @ATT	AT&T‏Verified account @ATT	19 Apr 2010			AT&T Positioned as a Leader in Worldwide Mnc Telecommunications Services by Leading Analyst Firm http://go-att.us/pzk8	6 6	Retweet 6 Retweeted 6		Like Liked	/ATT/status/12456708150
@ATT @ATT @ATT @ATT @ATT	AT&T‏Verified account @ATT	16 Apr 2010			AT&T Offers to Have Two Trees Planted for All U-verse TV Customers who Go Paperless http://go-att.us/e55f	10 10 2 2	Retweet 10 Retweeted 10		Like 2 Liked 2	/ATT/status/12286179934
@ATT @ATT @ATT @ATT @ATT	AT&T‏Verified account @ATT	9 Apr 2010			RT @YPmobile: Give your fingers a rest! We are excited to announce @ypmobile for the iPhone with voice search http://go-att.us/b3b9	4 4 3 3	Retweet 4 Retweeted 4		Like 3 Liked 3	/ATT/status/11888081773
@ATT @ATT @ATT @ATT @ATT	AT&T‏Verified account @ATT	7 Apr 2010			AT&T Invests Nearly $40 Million to Expand Wireless Capacity for Chicago's 3G Mobile Broadband Network: http://go-att.us/zsa9	5 5 1 1	Retweet 5 Retweeted 5		Like 1 Liked 1	/ATT/status/11758326289
@ATT @ATT @ATT @ATT @ATT	AT&T‏Verified account @ATT	7 Apr 2010	#GradNation,innovation	#innovation	AT&T/America’s Promise Alliance ‘My Idea’ program helps youth 2 lead efforts 2 curb dropouts: http://go-att.us/smjw #GradNation #innovation	6 6	Retweet 6 Retweeted 6		Like Liked	/ATT/status/11757897291
@ATT @ATT @ATT @ATT @ATT	AT&T‏Verified account @ATT	6 Apr 2010			AT&T Plans $1 Billion Investment in 2010 in Network Capabilities, Solutions and Applications for Businesses: http://go-att.us/4kx5	4 4	Retweet 4 Retweeted 4		Like Liked	/ATT/status/11693362901
@ATT @ATT @ATT @ATT @ATT	AT&T‏Verified account @ATT	29 Mar 2010			AT&T Expands 24 Mbps U-verse High Speed Internet to All 120 U-verse TV Markets: http://go-att.us/vhw9	10 10 2 2	Retweet 10 Retweeted 10		Like 2 Liked 2	/ATT/status/11249782946
@ATT @ATT @ATT @ATT @ATT	AT&T‏Verified account @ATT	26 Mar 2010			AT&T Declares Quarterly Dividend: http://go-att.us/pabn	2 2 1 1	Retweet 2 Retweeted 2		Like 1 Liked 1	/ATT/status/11107743069
@ATT @ATT @ATT @ATT @ATT	AT&T‏Verified account @ATT	26 Mar 2010			U-verse users, check out new Online Account Management, it's easier than ever to see and do: http://go-att.us/uverset	4 4 3 3	Retweet 4 Retweeted 4		Like 3 Liked 3	/ATT/status/11101610817
@ATT @ATT @ATT @ATT @ATT	AT&T‏Verified account @ATT	24 Mar 2010	#Naismith		Vote for your fave college basketball player - http://go-att.us/rtrf Or text VOTE to 345345 (stndrd msg rates apply) #Naismith	4 4 1 1	Retweet 4 Retweeted 4		Like 1 Liked 1	/ATT/status/11004137594
@ATT @ATT @ATT @ATT @ATT	AT&T‏Verified account @ATT	24 Mar 2010			AT&T Announces Nationwide Plans for 3G Microcell: http://go-att.us/gtbp	18 18 6 6	Retweet 18 Retweeted 18		Like 6 Liked 6	/ATT/status/10993630391
@ATT @ATT @ATT @ATT @ATT	AT&T‏Verified account @ATT	24 Mar 2010			OpenPeak and AT&T to Equip Versatile Multimedia Computing Tablet with 3G Mobile Broadband Wireless Service: http://go-att.us/ktt3	1 1 1 1	Retweet 1 Retweeted 1		Like 1 Liked 1	/ATT/status/10993585729
@ATT @ATT @ATT @ATT @ATT	AT&T‏Verified account @ATT	24 Mar 2010			Zeebo to Power its 3G Connected Gaming, Entertainment and Education System with AT&T Mobile Wireless Broadband: http://go-att.us/pb7n	3 3 1 1	Retweet 3 Retweeted 3		Like 1 Liked 1	/ATT/status/10980797544
@ATT @ATT @ATT @ATT @ATT	AT&T‏Verified account @ATT	24 Mar 2010			AT&T Launches New Music Experience: http://go-att.us/kj2v	2 2 2 2	Retweet 2 Retweeted 2		Like 2 Liked 2	/ATT/status/10979448049
@ATT @ATT @ATT @ATT @ATT	AT&T‏Verified account @ATT	22 Mar 2010			AT&T Introduces New Bundle Choices and Savings for Consumers: http://go-att.us/j6ml	8 8 9 9	Retweet 8 Retweeted 8		Like 9 Liked 9	/ATT/status/10874261362
@ATT @ATT @ATT @ATT @ATT	AT&T‏Verified account @ATT	22 Mar 2010			AT&T Expands Industry's Leading Lineup of Popular Smartphones: http://go-att.us/f5pn	10 10 2 2	Retweet 10 Retweeted 10		Like 2 Liked 2	/ATT/status/10872929308
@ATT @ATT @ATT @ATT @ATT	AT&T‏Verified account @ATT	17 Mar 2010			AT&T Challenges 1 Million Customers to Go Paperless, Plants Trees to Celebrate Those Who Make the Switch: http://go-att.us/bb8d	7 7 1 1	Retweet 7 Retweeted 7		Like 1 Liked 1	/ATT/status/10624432970
@ATT @ATT @ATT @ATT @ATT	AT&T‏Verified account @ATT	17 Mar 2010			AT&T Announces Global First Automatic ZERO Draw Charger: http://go-att.us/xze9	4 4 1 1	Retweet 4 Retweeted 4		Like 1 Liked 1	/ATT/status/10622787538
@ATT @ATT @ATT @ATT @ATT	AT&T‏Verified account @ATT	15 Mar 2010			RT @ShareATT: Announcing 4 quick messaging devices & 3 new AT&T apps http://bit.ly/aC9VHh, watch unboxing App overview: http://bit.ly/9jAjka	2 2 3 3	Retweet 2 Retweeted 2		Like 3 Liked 3	/ATT/status/10517977356
@ATT @ATT @ATT @ATT @ATT	AT&T‏Verified account @ATT	14 Mar 2010			AT&T Rolls Out New Flagship Services and Spring Portfolio of Quick Messaging Devices: http://go-att.us/c526	7 7 5 5	Retweet 7 Retweeted 7		Like 5 Liked 5	/ATT/status/10502054905
@ATT @ATT @ATT @ATT @ATT	AT&T‏Verified account @ATT	11 Mar 2010			AT&T Wins Frost & Sullivan 2009 Video Company of the Year Award: http://go-att.us/gsl5	4 4 2 2	Retweet 4 Retweeted 4		Like 2 Liked 2	/ATT/status/10327767695
@ATT @ATT @ATT @ATT @ATT	AT&T‏Verified account @ATT	11 Mar 2010			AT&T U-verse TV App Brings Personalized College Basketball Brackets and Stats to Your TV Screen: http://go-att.us/egrm	3 3 1 1	Retweet 3 Retweeted 3		Like 1 Liked 1	/ATT/status/10325934851
@ATT @ATT @ATT @ATT @ATT	AT&T‏Verified account @ATT	10 Mar 2010			AT&T Ranks No. 3 on the 2010 DiversityInc Top 50 Companies for Diversity List: http://go-att.us/l6pw	2 2 2 2	Retweet 2 Retweeted 2		Like 2 Liked 2	/ATT/status/10287355307
@ATT @ATT @ATT @ATT @ATT	AT&T‏Verified account @ATT	9 Mar 2010			AT&T Completes 100-Gigabit Ethernet Field Trial: http://go-att.us/g5ay	9 9 3 3	Retweet 9 Retweeted 9		Like 3 Liked 3	/ATT/status/10226155603
@ATT @ATT @ATT @ATT @ATT	AT&T‏Verified account @ATT	9 Mar 2010			AT&T recently released a new study into causes and solutions for the dropout crisis: http://go-att.us/e556	4 4 2 2	Retweet 4 Retweeted 4		Like 2 Liked 2	/ATT/status/10223541028
@ATT @ATT @ATT @ATT @ATT	AT&T‏Verified account @ATT	8 Mar 2010			AT&T Txtng & Drivng Campaign Urges Consumers That 'It Can Wait': http://go-att.us/758g	15 15 3 3	Retweet 15 Retweeted 15		Like 3 Liked 3	/ATT/status/10170089017
@ATT @ATT @ATT @ATT @ATT	AT&T‏Verified account @ATT	5 Mar 2010			Catch live streaming coverage of your favorite stars on the Oscars red carpet Sunday 6-8 pm EST on AT&T Entertainment http://go-att.us/mc9h	5 5	Retweet 5 Retweeted 5		Like Liked	/ATT/status/10030360652
@ATT @ATT @ATT @ATT @ATT	AT&T‏Verified account @ATT	4 Mar 2010			AT&T Announces Availability of New 3G LaptopConnect Devices: http://go-att.us/2rwd	4 4 5 5	Retweet 4 Retweeted 4		Like 5 Liked 5	/ATT/status/9977112384
@ATT @ATT @ATT @ATT @ATT	AT&T‏Verified account @ATT	4 Mar 2010			AT&T Slims Down Accessory Packaging, Announces New Eco-Friendly Standards for Handsets: http://go-att.us/kpmw	4 4	Retweet 4 Retweeted 4		Like Liked	/ATT/status/9976274270
@ATT @ATT @ATT @ATT @ATT	AT&T‏Verified account @ATT	4 Mar 2010			AT&T Brings Free 'myWireless Mobile' Application to BlackBerry Bold and Curve Devices: http://go-att.us/anlt	5 5	Retweet 5 Retweeted 5		Like Liked	/ATT/status/9973697869
@ATT @ATT @ATT @ATT @ATT	AT&T‏Verified account @ATT	1 Mar 2010			AT&T Customers Can Donate Via Text to Chile Recovery Efforts http://go-att.us/ue88	10 10 1 1	Retweet 10 Retweeted 10		Like 1 Liked 1	/ATT/status/9840637629
@ATT @ATT @ATT @ATT @ATT	AT&T‏Verified account @ATT	1 Mar 2010			Call for Entries - Third Annual AT&T Big Mobile on Campus Challenge: http://bit.ly/c9LUQz	2 2 2 2	Retweet 2 Retweeted 2		Like 2 Liked 2	/ATT/status/9827948199
@ATT @ATT @ATT @ATT @ATT	AT&T‏Verified account @ATT	28 Feb 2010			AT&T customers can help relief efforts in Chile by txtng donations 2 various charities: http://budurl.com/jm7t	16 16	Retweet 16 Retweeted 16		Like Liked	/ATT/status/9791714202
@ATT @ATT @ATT @ATT @ATT	AT&T‏Verified account @ATT	25 Feb 2010			AT&T Named One of the Most Trusted Companies in Privacy: http://bit.ly/a42P7N	11 11 1 1	Retweet 11 Retweeted 11		Like 1 Liked 1	/ATT/status/9629435201
@ATT @ATT @ATT @ATT @ATT	AT&T‏Verified account @ATT	22 Feb 2010			CBS College Sports Network to Launch on AT&T U-verse TV: http://go-att.us/2uaj	5 5 2 2	Retweet 5 Retweeted 5		Like 2 Liked 2	/ATT/status/9479044769
@ATT @ATT @ATT @ATT @ATT	AT&T‏Verified account @ATT	18 Feb 2010			AT&T Plans to Open Innovation Centers to Spur Development of New-Generation Mobile & Wired Broadband Apps, Devices: http://bit.ly/b1muBq	12 12	Retweet 12 Retweeted 12		Like Liked	/ATT/status/9293029971
@ATT @ATT @ATT @ATT @ATT	AT&T‏Verified account @ATT	18 Feb 2010			AT&T Announces Availability of First Device on Android Platform with Motorola: http://bit.ly/d1Ehuu	19 19	Retweet 19 Retweeted 19		Like Liked	/ATT/status/9281015853
@ATT @ATT @ATT @ATT @ATT	AT&T‏Verified account @ATT	17 Feb 2010			More than 200,000 Houston Customers Choose AT&T U-verse TV Over Cable: http://bit.ly/cktHLn	6 6 1 1	Retweet 6 Retweeted 6		Like 1 Liked 1	/ATT/status/9237791079
@ATT @ATT @ATT @ATT @ATT	AT&T‏Verified account @ATT	11 Feb 2010			AT&T Among America's Top Corporations for Women's Business Enterprises & for Multicultural Business Opportunities: http://bit.ly/c8WzbU	7 7	Retweet 7 Retweeted 7		Like Liked	/ATT/status/8971164523
@ATT @ATT @ATT @ATT @ATT	AT&T‏Verified account @ATT	10 Feb 2010			AT&T Selects LTE Equipment Suppliers: http://bit.ly/99ErGE	12 12 5 5	Retweet 12 Retweeted 12		Like 5 Liked 5	/ATT/status/8898841034
@ATT @ATT @ATT @ATT @ATT	AT&T‏Verified account @ATT	9 Feb 2010			AT&T Interactive and Expedia Affiliate Network Announce Online Tool for Finding and Booking Hotels: http://bit.ly/c7mNKI	5 5 1 1	Retweet 5 Retweeted 5		Like 1 Liked 1	/ATT/status/8858941965
@ATT @ATT @ATT @ATT @ATT	AT&T‏Verified account @ATT	5 Feb 2010			AT&T FamilyMap App Launches on App Store: http://bit.ly/cYLVUJ	12 12	Retweet 12 Retweeted 12		Like Liked	/ATT/status/8684176785
@ATT @ATT @ATT @ATT @ATT	AT&T‏Verified account @ATT	4 Feb 2010			AT&T and Sling Media Collaborate on SlingPlayer Mobile App for 3G Mobile Broadband Network: http://bit.ly/cenP12	6 6 2 2	Retweet 6 Retweeted 6		Like 2 Liked 2	/ATT/status/8650446249
@ATT @ATT @ATT @ATT @ATT	AT&T‏Verified account @ATT	4 Feb 2010			AT&T Announces "Open Call - Apps For All!" Contest for Application Developers: http://bit.ly/9PSEWq	6 6 1 1	Retweet 6 Retweeted 6		Like 1 Liked 1	/ATT/status/8638682948
@ATT @ATT @ATT @ATT @ATT	AT&T‏Verified account @ATT	4 Feb 2010			AT&T Offers Free Messaging Phones for Your Valentine(s) and Apps That Help You Find Someone to Text "143": http://bit.ly/brHD2m	6 6 1 1	Retweet 6 Retweeted 6		Like 1 Liked 1	/ATT/status/8635848356
@ATT @ATT @ATT @ATT @ATT	AT&T‏Verified account @ATT	2 Feb 2010			It’s National Job Shadow Day! Check out the great work of the AT&T / JA Worldwide Job Shadow Initiative: http://bit.ly/9Liyop	3 3 1 1	Retweet 3 Retweeted 3		Like 1 Liked 1	/ATT/status/8548217622
@ATT @ATT @ATT @ATT @ATT	AT&T‏Verified account @ATT	2 Feb 2010			AT&T waives int'l roaming fees for calls, txts & data 4 customers in Haiti. Great news for relief workers there! http://bit.ly/aKLp1F	14 14 1 1	Retweet 14 Retweeted 14		Like 1 Liked 1	/ATT/status/8546606634
@ATT @ATT @ATT @ATT @ATT	AT&T‏Verified account @ATT	1 Feb 2010			AT&T Launches 28 Days Campaign During Black History Month to Encourage, Inspire and Empower African Americans: http://bit.ly/aXhRBm	7 7	Retweet 7 Retweeted 7		Like Liked	/ATT/status/8513283679
@ATT @ATT @ATT @ATT @ATT	AT&T‏Verified account @ATT	29 Jan 2010			Top Analyst Firm Positions AT&T as a Challenger for Unified Communications as a Service, North America: http://bit.ly/aPqhgF	4 4 2 2	Retweet 4 Retweeted 4		Like 2 Liked 2	/ATT/status/8373058109
@ATT @ATT @ATT @ATT @ATT	AT&T‏Verified account @ATT	28 Jan 2010	#wifi		AT&T Wi-Fi Handles More Than 85 Million Total Connections in 2009. See how the growth compares to 2008 http://budurl.com/3vpf #wifi	10 10 2 2	Retweet 10 Retweeted 10		Like 2 Liked 2	/ATT/status/8339477281
@ATT @ATT @ATT @ATT @ATT	AT&T‏Verified account @ATT	28 Jan 2010			AT&T Reports 4Q Earnings Growth with 2.7 Million Net Gain in Wireless Subscribers, Continued Growth IP-Based Revenues http://bit.ly/av21f2	13 13 2 2	Retweet 13 Retweeted 13		Like 2 Liked 2	/ATT/status/8321058368
@ATT @ATT @ATT @ATT @ATT	AT&T‏Verified account @ATT	25 Jan 2010			AT&T Wi-Fi Handles More Than 85 Million Total Connections in 2009, More Than Four Times 2008: http://bit.ly/4I4eL8	13 13 2 2	Retweet 13 Retweeted 13		Like 2 Liked 2	/ATT/status/8209125978
@ATT @ATT @ATT @ATT @ATT	AT&T‏Verified account @ATT	25 Jan 2010			AT&T Wireless Priority Service Now Available When Roaming in Canada: http://bit.ly/8Zh0AD	5 5 1 1	Retweet 5 Retweeted 5		Like 1 Liked 1	/ATT/status/8193924194
@ATT @ATT @ATT @ATT @ATT	AT&T‏Verified account @ATT	22 Jan 2010			You can donate $10 to Red Cross by typing HAITI & texting it to 90999. ATT charges you zero. AT&T customers have pledged >$11million so far	21 21 1 1	Retweet 21 Retweeted 21		Like 1 Liked 1	/ATT/status/8079109065
@ATT @ATT @ATT @ATT @ATT	AT&T‏Verified account @ATT	22 Jan 2010			See MTV’s Hope for Haiti Now telethon 8pm ET tonight on AT&T U-verse TV, online at entertainment.att.net, or your AT&T Mobile TV phone.	7 7	Retweet 7 Retweeted 7		Like Liked	/ATT/status/8078476401
@ATT @ATT @ATT @ATT @ATT	AT&T‏Verified account @ATT	20 Jan 2010			AT&T donates 1,000 wireless phones to Haiti relief, works with other companies to provide a total of 7,000 phones: bit.ly/8mCiJZ	18 18	Retweet 18 Retweeted 18		Like Liked	/ATT/status/7989795624
@ATT @ATT @ATT @ATT @ATT	AT&T‏Verified account @ATT	19 Jan 2010			AT&T Provides Further Support to Aid Haiti Quake Victims Through a Variety of Programs: http://bit.ly/8mCiJZ	5 5	Retweet 5 Retweeted 5		Like Liked	/ATT/status/7965309575
@ATT @ATT @ATT @ATT @ATT	AT&T‏Verified account @ATT	19 Jan 2010			Golf Fans: Let the Countdown to the 2010 AT&T Pebble Beach National Pro-Am Begin with Three Weeks to Win: http://bit.ly/7EZBVT	6 6	Retweet 6 Retweeted 6		Like Liked	/ATT/status/7956823883
@ATT @ATT @ATT @ATT @ATT	AT&T‏Verified account @ATT	18 Jan 2010			AT&T will advance payment of verified texted donations to the Red Cross for Haiti relief. Our customers have pledged $9 million+ so far!	41 41 3 3	Retweet 41 Retweeted 41		Like 3 Liked 3	/ATT/status/7926529452
@ATT @ATT @ATT @ATT @ATT	AT&T‏Verified account @ATT	15 Jan 2010			AT&T announces new unlimited plans, check them out: http://bit.ly/7OynTx	42 42 6 6	Retweet 42 Retweeted 42		Like 6 Liked 6	/ATT/status/7804828720
@ATT @ATT @ATT @ATT @ATT	AT&T‏Verified account @ATT	15 Jan 2010			AT&T Games offers gamers 40% off all downloadable PC games this weekend. Check it out at http://bit.ly/7aPrnY	6 6	Retweet 6 Retweeted 6		Like Liked	/ATT/status/7797241926
@ATT @ATT @ATT @ATT @ATT	AT&T‏Verified account @ATT	15 Jan 2010			AT&T Brings the 2010 Vancouver Olympic Winter Games to Your TV, PC & Mobile Screens via Agreement with NBC Universal: http://bit.ly/8ZEaZU	7 7 2 2	Retweet 7 Retweeted 7		Like 2 Liked 2	/ATT/status/7790612361
@ATT @ATT @ATT @ATT @ATT	AT&T‏Verified account @ATT	14 Jan 2010			ATT customers have given more than $2.63 mil by texting Haiti to 90999 – about half of all donations to that mobile giving program!	46 46 2 2	Retweet 46 Retweeted 46		Like 2 Liked 2	/ATT/status/7767230576
@ATT @ATT @ATT @ATT @ATT	AT&T‏Verified account @ATT	14 Jan 2010			AT&T customers will not be charged for texts sent to Haiti relief efforts. This is retroactive.	108 108 4 4	Retweet 108 Retweeted 108		Like 4 Liked 4	/ATT/status/7756936139
@ATT @ATT @ATT @ATT @ATT	AT&T‏Verified account @ATT	13 Jan 2010			AT&T Launches Initiatives to Aid Haiti Quake Victims: http://bit.ly/5uJFyB	14 14 3 3	Retweet 14 Retweeted 14		Like 3 Liked 3	/ATT/status/7726371735
@ATT @ATT @ATT @ATT @ATT	AT&T‏Verified account @ATT	12 Jan 2010			The Switch Inks Deal with AT&T to Expand Delivery of Live and On-Demand High Definition Programming: http://bit.ly/4YKMgt	5 5 1 1	Retweet 5 Retweeted 5		Like 1 Liked 1	/ATT/status/7671109204
@ATT @ATT @ATT @ATT @ATT	AT&T‏Verified account @ATT	11 Jan 2010			RT @ShareATT: DAILY TIP (Blackberry): Looking 4 a quick way 2 reboot ur Berry? No need 2 remove ur battery. Hit ALT, RIGHT SHIFT, + DELETE	10 10 2 2	Retweet 10 Retweeted 10		Like 2 Liked 2	/ATT/status/7643014138
@ATT @ATT @ATT @ATT @ATT	AT&T‏Verified account @ATT	8 Jan 2010			College Football Fans Select University of Texas QB Colt McCoy as the AT&T All-America Player of the Year: http://bit.ly/8tS465	2 2 1 1	Retweet 2 Retweeted 2		Like 1 Liked 1	/ATT/status/7521252046
@ATT @ATT @ATT @ATT @ATT	AT&T‏Verified account @ATT	7 Jan 2010			More CES news: Later this year, U-verse TV subscribers will be able to use their XBOX 360 console as a TV set-top box.	24 24 1 1	Retweet 24 Retweeted 24		Like 1 Liked 1	/ATT/status/7486345353
@ATT @ATT @ATT @ATT @ATT	AT&T‏Verified account @ATT	6 Jan 2010			AT&T Launches Major Initiative to Bring 'Apps to All': http://bit.ly/8V35sg	10 10	Retweet 10 Retweeted 10		Like Liked	/ATT/status/7448946580
@ATT @ATT @ATT @ATT @ATT	AT&T‏Verified account @ATT	6 Jan 2010			Pandigital Debuts Photo Mail LED Digital Photo Frame Powered by AT&T: http://bit.ly/8PW13H	3 3 1 1	Retweet 3 Retweeted 3		Like 1 Liked 1	/ATT/status/7442767779
@ATT @ATT @ATT @ATT @ATT	AT&T‏Verified account @ATT	5 Jan 2010			AT&T has expedited HSPA 7.2 software to all 3G sites. Backhaul to ramp up speeds has begun: http://bit.ly/88VPoo	25 25 10 10	Retweet 25 Retweeted 25		Like 10 Liked 10	/ATT/status/7415574639
@ATT @ATT @ATT @ATT @ATT	AT&T‏Verified account @ATT	14 Dec 2011	#youneedspeed		AT&T 4G LTE is up to 10x faster than 3G, which means faster downloading and smoother streaming… Because #youneedspeed. http://bit.ly/tC9XDv	21 29 29 5 5	Retweet 29 Retweeted 29		Like 5 Liked 5	/ATT/status/147103408954933248
@ATT @ATT @ATT @ATT @ATT	AT&T‏Verified account @ATT	14 Dec 2011	#youneedspeed		You don't have time for endless downloads, #youneedspeed. Get faster data speed for faster downloads with AT&T 4G LTE. http://bit.ly/uaWFuq	22 25 25 5 5	Retweet 25 Retweeted 25		Like 5 Liked 5	/ATT/status/147028441533911040
@ATT @ATT @ATT @ATT @ATT	AT&T‏Verified account @ATT	19 Dec 2011	#lastminutegift		Need a #lastminutegift idea? Check out the HTC Vivid 4G LTE on AT&T. http://bit.ly/vtyUys	9 13 13 2 2	Retweet 13 Retweeted 13		Like 2 Liked 2	/ATT/status/148954630301294592
@ATT @ATT @ATT @ATT @ATT	AT&T‏Verified account @ATT	14 Dec 2011	#youneedspeed		Video stuttering on your mobile device? #youneedspeed. Get smoother streaming with the uber-fast AT&T 4G LTE network. http://bit.ly/s54IWS	15 7 7 1 1	Retweet 7 Retweeted 7		Like 1 Liked 1	/ATT/status/147036376901234688
@ATT @ATT @ATT @ATT @ATT	AT&T‏Verified account @ATT	14 Dec 2011	#oldschool,mobilechat	#mobilechat	FUN FACT:AT&T's Code Scanner can also b used 2 scan #oldschool UPC barcodes 2 find u the best deals. Perfect 4 holiday shopping! #mobilechat	2 2 2	Retweet 2 Retweeted 2		Like Liked	/ATT/status/147008176502484992
@ATT @ATT @ATT @ATT @ATT	AT&T‏Verified account @ATT	20 Dec 2011	#lastminutegift		Give a #lastminutegift that will bring joy so fast, they’ll forget it was last minute. A win for everyone! http://bit.ly/sebGvv	2 19 19 2 2	Retweet 19 Retweeted 19		Like 2 Liked 2	/ATT/status/149261851396550657
@ATT @ATT @ATT @ATT @ATT	AT&T‏Verified account @ATT	14 Dec 2011	#youneedspeed		AT&T knows that #youneedspeed. That’s why we've created the 4G LTE network with speeds that leave 3G in the dust: http://bit.ly/uXDb4K	10 7 7 2 2	Retweet 7 Retweeted 7		Like 2 Liked 2	/ATT/status/147092695368728577
@ATT @ATT @ATT @ATT @ATT	AT&T‏Verified account @ATT	14 Dec 2011	#MashableAwards		Support our efforts & help end Texting While Driving. Vote 4 us as best Social Good Cause Campaign #MashableAwards http://social.att.com/omI	6 11 11	Retweet 11 Retweeted 11		Like Liked	/ATT/status/147043571638353920
@ATT @ATT @ATT @ATT @ATT	AT&T‏Verified account @ATT	20 Dec 2011	#lastminutegift		Searching for that #lastminutegift? Get the HTC Vivid 4G LTE from AT&T. Faster speeds mean less stress in a time crunch http://bit.ly/vgKUfH	6 8 8 1 1	Retweet 8 Retweeted 8		Like 1 Liked 1	/ATT/status/149140761424838657
@ATT @ATT @ATT @ATT @ATT	AT&T‏Verified account @ATT	29 Dec 2011			As we head off for NYE, an already-risky day on the roads, we hope you take our pledge not to not text and drive. http://social.att.com/AVd	2 15 15	Retweet 15 Retweeted 15		Like Liked	/ATT/status/152449168244350976
@ATT @ATT @ATT @ATT @ATT	AT&T‏Verified account @ATT	23 Dec 2011			Our Smart Wi-Fi app has updated features & a new widget 2 make connecting 2 Wi-Fi & saving battery life even easier! http://social.att.com/Kxu	4 8 8 5 5	Retweet 8 Retweeted 8		Like 5 Liked 5	/ATT/status/150271529685499905
@ATT @ATT @ATT @ATT @ATT	AT&T‏Verified account @ATT	19 Dec 2011			Holiday travel takes a toll on everyone. Learn about our Smart Wi-Fi, yp Mobile and YP Mobile: Have2Go free apps. http://social.att.com/2w0	4 4 4 1 1	Retweet 4 Retweeted 4		Like 1 Liked 1	/ATT/status/148856917408755712
@ATT @ATT @ATT @ATT @ATT	AT&T‏Verified account @ATT	30 Dec 2011	#BCS,BCS,4sqBadgeFTW	#BCS	Excited for #BCS? Unlock the AT&T College Football Badge by checking in on @foursquare at the stadium during any #BCS game. #4sqBadgeFTW	1 8 8	Retweet 8 Retweeted 8		Like Liked	/ATT/status/152829017244958721
@ATT @ATT @ATT @ATT @ATT	AT&T‏Verified account @ATT	30 Dec 2011			AT&T U-verse TV Adds MSG HD to Channel Lineup: http://go-att.us/qr57	2 8 8 1 1	Retweet 8 Retweeted 8		Like 1 Liked 1	/ATT/status/152738524267945986
@ATT @ATT @ATT @ATT @ATT	AT&T‏Verified account @ATT	28 Dec 2011			Watch the New Year’s Eve ball drop wherever you are with the @timessquareball app. Where are you ringing in 2012? http://social.att.com/dDM	1 15 15 6 6	Retweet 15 Retweeted 15		Like 6 Liked 6	/ATT/status/152086468431577088
@ATT @ATT @ATT @ATT @ATT	AT&T‏Verified account @ATT	27 Dec 2011	#sharingperks		Increase your chances to win $10,000 and earn $5 payouts at the same time by enrolling your friends! #sharingperks http://social.att.com/G6r	4 4 1 1	Retweet 4 Retweeted 4		Like 1 Liked 1	/ATT/status/151743885616496640
@ATT @ATT @ATT @ATT @ATT	AT&T‏Verified account @ATT	27 Dec 2011			Keep your hands on the wheel and off your cell phone while driving with the Bluetooth car kit BlueAnt S4, now 25% off. http://social.att.com/6HS	2 7 7	Retweet 7 Retweeted 7		Like Liked	/ATT/status/151709250773721088
@ATT @ATT @ATT @ATT @ATT	AT&T‏Verified account @ATT	23 Dec 2011	#sharingperks		It's not too late! Reward your family & friends this holiday season when they enroll in paperless/autopay #sharingperks http://social.att.com/YXa	2 3 3 1 1	Retweet 3 Retweeted 3		Like 1 Liked 1	/ATT/status/150301824145043457
@ATT @ATT @ATT @ATT @ATT	AT&T‏Verified account @ATT	22 Dec 2011			Help save your touchscreen device from being overun with fingerprints wIth the stylish iFrogz Stylus in red for $13. http://social.att.com/lH5	1 4 4 1 1	Retweet 4 Retweeted 4		Like 1 Liked 1	/ATT/status/149929748993282048
@ATT @ATT @ATT @ATT @ATT	AT&T‏Verified account @ATT	21 Dec 2011			Watch out 4 phishing emails on the rise. ATT never asks 4 ur info by email. Report to abuse@att.net. More tips @ http://social.att.com/qq9	23 23	Retweet 23 Retweeted 23		Like Liked	/ATT/status/149580233295659008
@ATT @ATT @ATT @ATT @ATT	AT&T‏Verified account @ATT	20 Dec 2011	#SeasonOfGifting		What makes the holidays happier than a free tablet? Win a @HTC Jetstream today...the last day of the #SeasonOfGifting! http://bit.ly/vmb6qA	4 4 1 1	Retweet 4 Retweeted 4		Like 1 Liked 1	/ATT/status/149235033566228480
@ATT @ATT @ATT @ATT @ATT	AT&T‏Verified account @ATT	19 Dec 2011	#SeasonOfGifting		Need a last minute gift? Enter AT&T's #SeasonOfGifting Sweepstakes for a chance to win a @SamsungMobileUS Galaxy tab! http://bit.ly/rqaVJa	2 5 5	Retweet 5 Retweeted 5		Like Liked	/ATT/status/148782259909050368
@ATT @ATT @ATT @ATT @ATT	AT&T‏Verified account @ATT	17 Dec 2011	#SeasonOfGifting		The #SeasonOfGifting keeps spreading holiday cheer! Win a @SamsungMobileUS Captivate Glide with a big red bow on top! http://bit.ly/tKJWZN	6 4 4 3 3	Retweet 4 Retweeted 4		Like 3 Liked 3	/ATT/status/148235993382793216
@ATT @ATT @ATT @ATT @ATT	AT&T‏Verified account @ATT	16 Dec 2011	#MashableAwards		LAST CHANCE to vote for "AT&T Texting While Driving" as the best Social Good Cause Campaign in the #MashableAwards http://social.att.com/ODi	2 11 11	Retweet 11 Retweeted 11		Like Liked	/ATT/status/147723958114992128
@ATT @ATT @ATT @ATT @ATT	AT&T‏Verified account @ATT	16 Dec 2011	#SeasonOfGifting		Only 5 more days to enter to win in AT&T's #SeasonOfGifting! Today, your chance for a @HTC Titan! Happy Holidays! http://bit.ly/sR8Mr2	1 5 5 3 3	Retweet 5 Retweeted 5		Like 3 Liked 3	/ATT/status/147699867492425728
@ATT @ATT @ATT @ATT @ATT	AT&T‏Verified account @ATT	15 Dec 2011			The @Jawbone JAMBOX delivers stunning hi-fi audio in a portable wireless speaker & has a holiday price through 12/25!http://social.att.com/k06	7 7 1 1	Retweet 7 Retweeted 7		Like 1 Liked 1	/ATT/status/147345245607174145
@ATT @ATT @ATT @ATT @ATT	AT&T‏Verified account @ATT	15 Dec 2011			Powerful just got a whole lot more merry! Give the gift of speed… enter to win a @Motorola Atrix 2 today! Find out more http://bit.ly/uUecI8	3 10 10 1 1	Retweet 10 Retweeted 10		Like 1 Liked 1	/ATT/status/147328501949808640
@ATT @ATT @ATT @ATT @ATT	AT&T‏Verified account @ATT	14 Dec 2011	#youneedspeed		No time to shop for last minute holiday gifts? #youneedspeed Shop on-the-go faster with 4G LTE speeds from AT&T. http://bit.ly/uX5vzv	4 6 6 1 1	Retweet 6 Retweeted 6		Like 1 Liked 1	/ATT/status/147118922037075968
@ATT @ATT @ATT @ATT @ATT	AT&T‏Verified account @ATT	14 Dec 2011	#Entrepreneur		Go behind the scenes as student developers pitch new app ideas during our Plano #Entrepreneur Day http://social.att.com/4jL	3 4 4 3 3	Retweet 4 Retweeted 4		Like 3 Liked 3	/ATT/status/147071652222603265
@ATT @ATT @ATT @ATT @ATT	AT&T‏Verified account @ATT	14 Dec 2011	#mobilechat		In a few minutes, @alisonhaislip will take over our channel to answer your questions about mobile barcodes! Use #mobilechat to join!	5 10 10 1 1	Retweet 10 Retweeted 10		Like 1 Liked 1	/ATT/status/146997221219504129
@SAI @SAI @SAI @SAI @SAI	BI Tech‏Verified account @SAI	7 Oct 2011			Here's How To Check If You're Eligible To Upgrade To The iPhone 4S $AAPL $S $VZ $ATT by @_dtl http://read.bi/oW5FUS	1 2 2 4 4	Retweet 2 Retweeted 2		Like 4 Liked 4	/SAI/status/122296633571553281
@MadMoneyOnCNBC @MadMoneyOnCNBC @MadMoneyOnCNBC @MadMoneyOnCNBC @MadMoneyOnCNBC	Mad Money On CNBC‏Verified account @MadMoneyOnCNBC	19 Aug 2011	#StockPicks,StockMarket	#StockMarket	LMFAO’s Redfoo Tops Music And Stocks Charts http://cnbc.com/id/44209816 $AAPL $ATT $BRCM $GOOG $MRVL $STM #StockPicks #StockMarket	1 3 3 2 2	Retweet 3 Retweeted 3		Like 2 Liked 2	/MadMoneyOnCNBC/status/104706243704266752
@ATT @ATT @ATT @ATT @ATT	AT&T‏Verified account @ATT	19 Aug 2011			Get the Refurbished HTC Inspire™ 4G for a penny! Hurry, offer ends 8/21 at 9 p.m. PDT, other restrictions apply. http://social.att.com/Bm7	15 16 16 1 1	Retweet 16 Retweeted 16		Like 1 Liked 1	/ATT/status/104669027481288704
@ATT @ATT @ATT @ATT @ATT	AT&T‏Verified account @ATT	19 Aug 2011			[Video] Learn how the HTC Status let’s you share photos with your friends on Facebook in an instant: http://social.att.com/7dC	1 7 7 1 1	Retweet 7 Retweeted 7		Like 1 Liked 1	/ATT/status/104628864818495488
@ATT @ATT @ATT @ATT @ATT	AT&T‏Verified account @ATT	19 Aug 2011	#Kindle3G		Backs & bank accounts will thank u - on 8/21, the Amazon #Kindle3G w/Special Offers goes on sale in AT&T COR stores nationwide for $139!	2 7 7	Retweet 7 Retweeted 7		Like Liked	/ATT/status/104583479697735680
@ATT @ATT @ATT @ATT @ATT	AT&T‏Verified account @ATT	18 Aug 2011	#ATTSocial,SMCDallas	#SMCDallas	Drumroll pls...winners of LG Thrill contests are @politicalwind from our online #ATTSocial contest & @jloomstein from #SMCDallas - Congrats!	4 3 3	Retweet 3 Retweeted 3		Like Liked	/ATT/status/104360786222264320
@ATT @ATT @ATT @ATT @ATT	AT&T‏Verified account @ATT	18 Aug 2011	#ATTsocial,smcdallas	#smcdallas	Will we hit 300 in our #ATTsocial contest?? Let's hear from folks at #smcdallas	2 4 4	Retweet 4 Retweeted 4		Like Liked	/ATT/status/104352996015611904
@ATT @ATT @ATT @ATT @ATT	AT&T‏Verified account @ATT	18 Aug 2011	#ATTSocial		We already have 86 entries into our #ATTSocial contest for the LG Thrill tonight! Keep ‘em coming!	10 3 3 1 1	Retweet 3 Retweeted 3		Like 1 Liked 1	/ATT/status/104345052435857408
@ATT @ATT @ATT @ATT @ATT	AT&T‏Verified account @ATT	18 Aug 2011	#ATTSocial		Want the LG Thrill? Tell us the name of your fave app, & tag #ATTSocial in the tweet to enter for ur chance 2 win! http://social.att.com/Noj	57 9 9	Retweet 9 Retweeted 9		Like Liked	/ATT/status/104289026609127424
@ATT @ATT @ATT @ATT @ATT	AT&T‏Verified account @ATT	18 Aug 2011			Get the value of unlimited calls & texts 2 any cell # on any US wireless carrier w/Unlimited Mobile to Any Mobile! http://social.att.com/Cie	4 10 10 7 7	Retweet 10 Retweeted 10		Like 7 Liked 7	/ATT/status/104262526841274370
@ATT @ATT @ATT @ATT @ATT	AT&T‏Verified account @ATT	18 Aug 2011	#Infuse4G		The @attfanpage got a first-hand look at the incredible #Infuse4G. Check out their latest review: http://social.att.com/WIy	2 3 3	Retweet 3 Retweeted 3		Like Liked	/ATT/status/104239276950175744
@ATT @ATT @ATT @ATT @ATT	AT&T‏Verified account @ATT	18 Aug 2011	#SheStreams		RT @SheStreams: Today's #SheStreams Tip from @nycitymama and @ATT is your intro to Times Square: http://youtu.be/7myqYdwRxaw	1 3 3	Retweet 3 Retweeted 3		Like Liked	/ATT/status/104208995622977536
@ATT @ATT @ATT @ATT @ATT	AT&T‏Verified account @ATT	17 Aug 2011			Is going back to school different now than it was back then? Check out our Back to School Then vs. Now video: http://social.att.com/oOW	1 3 3 2 2	Retweet 3 Retweeted 3		Like 2 Liked 2	/ATT/status/103942631129743360
@CNBCTheExchange @CNBCTheExchange @CNBCTheExchange @CNBCTheExchange @CNBCTheExchange	The Exchange‏Verified account @CNBCTheExchange	8 Jun 2011	#MergersAcquisitions		Merger Activity to Accelerate Through 2011—Report http://cnbc.com/id/43329785 $ATT $DUK $PGN #MergersAcquisitions	1 1	Retweet 1 Retweeted 1		Like Liked	/CNBCTheExchange/status/78549374061391872
@CNBCTheExchange @CNBCTheExchange @CNBCTheExchange @CNBCTheExchange @CNBCTheExchange	The Exchange‏Verified account @CNBCTheExchange	8 May 2011			Apple Overtakes Google as World's Most Valuable Brand http://bit.ly/kTbsLb $0941.HK $AAPL $ATT $BIDU $GE $GOOG $KO $MCD $MO $MSFT $TM	6 6	Retweet 6 Retweeted 6		Like Liked	/CNBCTheExchange/status/67395875978223616
@MadMoneyOnCNBC @MadMoneyOnCNBC @MadMoneyOnCNBC @MadMoneyOnCNBC @MadMoneyOnCNBC	Mad Money On CNBC‏Verified account @MadMoneyOnCNBC	25 Apr 2011	#Mergers,StockPicks,StockMarket	#StockPicks	Royal Wedding Guest List: What Stocks Get An Invite? http://bit.ly/fS0vWE $ATT $BTI $NGG $PSO $RIO $VZ #Mergers #StockPicks #StockMarket	2 2 2 2	Retweet 2 Retweeted 2		Like 2 Liked 2	/MadMoneyOnCNBC/status/62699712276475905
@MadMoneyOnCNBC @MadMoneyOnCNBC @MadMoneyOnCNBC @MadMoneyOnCNBC @MadMoneyOnCNBC	Mad Money On CNBC‏Verified account @MadMoneyOnCNBC	20 Apr 2011	#StockPicks,StockMarket	#StockMarket	Why Dividends Are Better Than Bonds http://cnbc.com/id/42685556 $ATT $ED $KMP $VZ #StockPicks #StockMarket	3 3 3 3	Retweet 3 Retweeted 3		Like 3 Liked 3	/MadMoneyOnCNBC/status/60826404375367680
@CBOE_TV @CBOE_TV @CBOE_TV @CBOE_TV @CBOE_TV	CBOE TV‏ @CBOE_TV	22 Mar 2011			Angela Miles reports on: $BBY, $S, $WAG, $ATT & in an interview with Tim Biggam: $CAT & $FCX. $$http://bit.ly/eWv6BA	1 1	Retweet 1 Retweeted 1		Like Liked	/CBOE_TV/status/50225594625040384
@adriennecarter @adriennecarter @adriennecarter @adriennecarter @adriennecarter	Adrienne Carter‏ @adriennecarter	21 Mar 2011			lots of folks worried about the fate of the $tmobile actress after $att purchase		Retweet Retweeted		Like Liked	/adriennecarter/status/49889060570935296
@weissben @weissben @weissben @weissben @weissben	Ben Weiss‏ @weissben	21 Mar 2011			New Post: "When 1+1 = 1; Why the marriage of AT&T and T-Mobile will not turn out well…" $ATT $VZW http://stk.ly/exhg7q	2 2	Retweet 2 Retweeted 2		Like Liked	/weissben/status/49802863454588928
@anthemis @anthemis @anthemis @anthemis @anthemis	Anthemis‏ @anthemis	16 Feb 2011			RT @AAinslie Active credit cards US: 170M - % of w/ active CC's on file at: $AAPL: 94%; $AMZN: 76%; PayPal: 53%; $GOOG $ATT $VZN: 30-40%	2 2	Retweet 2 Retweeted 2		Like Liked	/anthemis/status/37821925325541376
@MadMoneyOnCNBC @MadMoneyOnCNBC @MadMoneyOnCNBC @MadMoneyOnCNBC @MadMoneyOnCNBC	Mad Money On CNBC‏Verified account @MadMoneyOnCNBC	14 Jan 2011	#Technology,StockMarket,StockPicks	#StockMarket	Is AT&T Worth Buying Without iPhone Exclusivity? http://bit.ly/h14HHu $AAPL $ATT $CTL $CY $S $VZ #Technology #StockMarket #StockPicks	1 1 2 2	Retweet 1 Retweeted 1		Like 2 Liked 2	/MadMoneyOnCNBC/status/26064551615135745
@ATT @ATT @ATT @ATT @ATT	AT&T‏Verified account @ATT	13 Jan 2011			RT @pcworld: iPhone vs. iPhone: Which Network Can Satisfy Your Need For Speed? http://bit.ly/gdLW9d	33 33 3 3	Retweet 33 Retweeted 33		Like 3 Liked 3	/ATT/status/25637594503057408
@ATT @ATT @ATT @ATT @ATT	AT&T‏Verified account @ATT	13 Jan 2011			AT&T Helps John F. Kennedy Presidential Library Launch 1st Online Archives of Historic Papers, Photos & Recordings: http://go-att.us/md5q	17 17 1 1	Retweet 17 Retweeted 17		Like 1 Liked 1	/ATT/status/25579602688606208
@ATT @ATT @ATT @ATT @ATT	AT&T‏Verified account @ATT	11 Jan 2011			RT @BGR: Here’s where the Verizon iPhone falls short http://goo.gl/fb/BBAdK	85 85 9 9	Retweet 85 Retweeted 85		Like 9 Liked 9	/ATT/status/24916187267731458
@ATT @ATT @ATT @ATT @ATT	AT&T‏Verified account @ATT	10 Jan 2011			RT @BGR: Why I’m not switching to the Verizon iPhone: Need for speed http://goo.gl/fb/JddpR	82 82 32 32	Retweet 82 Retweeted 82		Like 32 Liked 32	/ATT/status/24525827848798208
@ATT @ATT @ATT @ATT @ATT	AT&T‏Verified account @ATT	9 Jan 2011			RT @PCMag Motorola Atrix for AT&T: Hands On http://bit.ly/erGgud	11 11 6 6	Retweet 11 Retweeted 11		Like 6 Liked 6	/ATT/status/24125080975966208
@ATT @ATT @ATT @ATT @ATT	AT&T‏Verified account @ATT	6 Jan 2011			AT&T Announces iPhone 3GS for $49.00: http://go-att.us/qzf4	107 107 6 6	Retweet 107 Retweeted 107		Like 6 Liked 6	/ATT/status/22976159662735360
@ATT @ATT @ATT @ATT @ATT	AT&T‏Verified account @ATT	5 Jan 2011	#ATTCES		AT&T announces Innovation Center in TX, collaboration commitments in 2011. AT&T CTO John Donovan blog: http://go-att.us/4zbt #ATTCES	4 4 2 2	Retweet 4 Retweeted 4		Like 2 Liked 2	/ATT/status/22739005007200256
@ATT @ATT @ATT @ATT @ATT	AT&T‏Verified account @ATT	5 Jan 2011	#ATTCES		John Donovan, Chief Technology Officer, shows our network evolution: Past, Present, Future #ATTCES http://twitpic.com/3nar15	5 5 3 3	Retweet 5 Retweeted 5		Like 3 Liked 3	/ATT/status/22718242283855873
@ATT @ATT @ATT @ATT @ATT	AT&T‏Verified account @ATT	5 Jan 2011	#ATTCES		OpenFeint is a new social gaming SDK available today at developer.att.com/gaming #ATTCES	3 3 6 6	Retweet 3 Retweeted 3		Like 6 Liked 6	/ATT/status/22714250958999553
@ATT @ATT @ATT @ATT @ATT	AT&T‏Verified account @ATT	5 Jan 2011			AT&T Announces Plans to Deliver Nation’s Most Advanced Mobile Broadband Experience: http://go-att.us/c564	17 17 2 2	Retweet 17 Retweeted 17		Like 2 Liked 2	/ATT/status/22710796484087808
@ATT @ATT @ATT @ATT @ATT	AT&T‏Verified account @ATT	5 Jan 2011	#ATTCES		We plan to introduce 12 Android devices this year #ATTCES	23 23 1 1	Retweet 23 Retweeted 23		Like 1 Liked 1	/ATT/status/22710763403608065
@ATT @ATT @ATT @ATT @ATT	AT&T‏Verified account @ATT	5 Jan 2011	#ATTCES		We plan to launch two 4G tablets, first LTE tablet by mid summer. Additional LTE tablets are planned for the 2nd half of 2011 #ATTCES	21 21 2 2	Retweet 21 Retweeted 21		Like 2 Liked 2	/ATT/status/22710133331066880
@ATT @ATT @ATT @ATT @ATT	AT&T‏Verified account @ATT	5 Jan 2011	#ATTCES		The Samsung Infuse 4G is the World's thinnest smartphone #ATTCES http://twitpic.com/3nahiu	18 18 1 1	Retweet 18 Retweeted 18		Like 1 Liked 1	/ATT/status/22709371339276290
@ATT @ATT @ATT @ATT @ATT	AT&T‏Verified account @ATT	5 Jan 2011	#ATTCES		You can learn more about HTC Sense at HTCSense.com #ATTCES	5 5	Retweet 5 Retweeted 5		Like Liked	/ATT/status/22706956170956800
@ATT @ATT @ATT @ATT @ATT	AT&T‏Verified account @ATT	5 Jan 2011	#ATTCES		Motorola debuts "The World's Most Powerful Smartphone" the ATRIX 4G #ATTCES http://twitpic.com/3nabzv	25 25 4 4	Retweet 25 Retweeted 25		Like 4 Liked 4	/ATT/status/22703405541621760
@ATT @ATT @ATT @ATT @ATT	AT&T‏Verified account @ATT	5 Jan 2011	#attces		We are launching 20 4G devices this year. #attces	43 43 4 4	Retweet 43 Retweeted 43		Like 4 Liked 4	/ATT/status/22701679417753600
@ATT @ATT @ATT @ATT @ATT	AT&T‏Verified account @ATT	5 Jan 2011	#attces		Today we will accelerate our LTE investement. We plan to launch our LTE services in the middle of this year #attces	26 26 1 1	Retweet 26 Retweeted 26		Like 1 Liked 1	/ATT/status/22701252836069376
@ATT @ATT @ATT @ATT @ATT	AT&T‏Verified account @ATT	5 Jan 2011	#attces		The key to delivering a 4G experience is network, devices and applications #attces	7 7 3 3	Retweet 7 Retweeted 7		Like 3 Liked 3	/ATT/status/22700895254876161
@ATT @ATT @ATT @ATT @ATT	AT&T‏Verified account @ATT	5 Jan 2011			AT&T Selects MedApps for Remote Care Monitoring Solution: http://go-att.us/n5zf	3 3 2 2	Retweet 3 Retweeted 3		Like 2 Liked 2	/ATT/status/22681149461504000
@ATT @ATT @ATT @ATT @ATT	AT&T‏Verified account @ATT	5 Jan 2011			AT&T Extends Workbench Mobile Application Platform to Android: http://go-att.us/s4vh	4 4 1 1	Retweet 4 Retweeted 4		Like 1 Liked 1	/ATT/status/22675809948925952
@ATT @ATT @ATT @ATT @ATT	AT&T‏Verified account @ATT	5 Jan 2011			AT&T to Preview New Location Information Services Solution at Annual Developer Summit: http://go-att.us/ujjr	4 4	Retweet 4 Retweeted 4		Like Liked	/ATT/status/22669678233001984
@ATT @ATT @ATT @ATT @ATT	AT&T‏Verified account @ATT	4 Jan 2011	#ATTCES		@isfitz @jimmytech3 @iJimmyNeutron @themes4bb @derrich Thank you for the RTs for the #ATTCES live tweeting tomorrow	1 1	Retweet 1 Retweeted 1		Like Liked	/ATT/status/22526479682248705
@ATT @ATT @ATT @ATT @ATT	AT&T‏Verified account @ATT	4 Jan 2011	#ATTCES		We’ll be Live Tweeting straight from AT&T's Developer Summit http://www.2011devsummit.com/ Follow #ATTCES for more starting tomorrow	7 7 1 1	Retweet 7 Retweeted 7		Like 1 Liked 1	/ATT/status/22439198363484160
@ATT @ATT @ATT @ATT @ATT @lillytiger	AT&T‏Verified account @ATT	4 Jan 2011			@lillytiger Hi pardon the response from the DSL account as it is not official. If you have a support issue @ATTCustomerCare can help		Retweet Retweeted		Like Liked	/ATT/status/22424655025405952
@ATT @ATT @ATT @ATT @ATT	AT&T‏Verified account @ATT	4 Jan 2011			Vitality Launches AT&T Connected Pill Bottle Caps on Amazon: http://go-att.us/vyd4	9 9 4 4	Retweet 9 Retweeted 9		Like 4 Liked 4	/ATT/status/22309389490720768
@ATT @ATT @ATT @ATT @ATT	AT&T‏Verified account @ATT	4 Jan 2011			AT&T to Provide Wireless Services for Enhanced Functionality to Premium Automaker: http://go-att.us/wfg8	3 3 3 3	Retweet 3 Retweeted 3		Like 3 Liked 3	/ATT/status/22305411583447042
@ATT @ATT @ATT @ATT @ATT	AT&T‏Verified account @ATT	4 Jan 2011			AT&T Noted as a Leader in Cloud and Web Hosting Magic Quadrant by Top Analyst Firm: http://go-att.us/fqb3	4 4	Retweet 4 Retweeted 4		Like Liked	/ATT/status/22301324448108544
@ATT @ATT @ATT @ATT @ATT	AT&T‏Verified account @ATT	4 Jan 2011			IDC names AT&T a leader in mobile enterprise svcs, top provider of global network solutions in MNC survey: http://go-att.us/4gyh	3 3	Retweet 3 Retweeted 3		Like Liked	/ATT/status/22295762075394049
@zacworkman @zacworkman @zacworkman @zacworkman @zacworkman	Zac Workman‏ @zacworkman	3 Jan 2011	#verizoniphone,ipad,iphone,ATT,Verizon	#ipad	$AAPL tops $330 for the first time 10:59 AM - welcome to 2011! $VZ $ATT #verizoniphone #ipad #iphone #ATT #Verizon		Retweet Retweeted		Like Liked	/zacworkman/status/21959012526329856
@SmallCapGoodies @SmallCapGoodies @SmallCapGoodies @SmallCapGoodies @SmallCapGoodies	SmallCapGoodies‏ @SmallCapGoodies	2 Jan 2011			ManicTrader Picks of the Week: PICKS 1/3/11 AT&T Inc. Senior Note 6.375 (NYSE: $ATT ) http://bit.ly/fMukYm $$	1 1	Retweet 1 Retweeted 1		Like Liked	/SmallCapGoodies/status/21664792531963904
@Goodlett @Goodlett @Goodlett @Goodlett @Goodlett	Jim Goodlett‏ @Goodlett	2 Jan 2011	#GSM		Brilliant! #GSM carrier networks have done little to close hackers seizing phone ID then listening on calls $DTE $ATT http://bbc.in/fnX3U8		Retweet Retweeted		Like Liked	/Goodlett/status/21601449775464448
@ATT @ATT @ATT @ATT @ATT @Po0rUnfrtntS0ul	AT&T‏Verified account @ATT	31 Dec 2012			@JustCoolIt6694 @ILoveYou_1231 Happy Birthday, Kelsey! Enjoy the big 1-5 :).	1 1	Retweet Retweeted		Like 1 Liked 1	/ATT/status/285879257811521537
@ATT @ATT @ATT @ATT @ATT	AT&T‏Verified account @ATT	31 Dec 2012	#NewYearsEve		Who's the 1st person you're texting at midnight? Via @Mashable Smartphones at #NewYearsEve: More Texting, Less Callinghttp://soc.att.com/12TNeo0	1 8 8 1 1	Retweet 8 Retweeted 8		Like 1 Liked 1	/ATT/status/285839016996257793
@ATT @ATT @ATT @ATT @ATT	AT&T‏Verified account @ATT	31 Dec 2012	#NewYears		Ring in the new year with new apps! Via @CNNMoney Apps to keep your #NewYears resolutions http://soc.att.com/Xb9pWy	7 7 2 2	Retweet 7 Retweeted 7		Like 2 Liked 2	/ATT/status/285807561905684480
@ATT @ATT @ATT @ATT @ATT	AT&T‏Verified account @ATT	31 Dec 2012	#NewYears,ItCanWait		This #NewYears make the resolution not to text and drive at http://soc.att.com/TBTtrD Stay safe on the roads tonight and in 2013. #ItCanWait	38 38 3 3	Retweet 38 Retweeted 38		Like 3 Liked 3	/ATT/status/285768664467251200
@ATT @ATT @ATT @ATT @ATT	AT&T‏Verified account @ATT	28 Dec 2012			One study says more couples own tablets, while more singles own smartphones. Is it true for you? Via @CNN http://soc.att.com/TJVupi	8 9 9 2 2	Retweet 9 Retweeted 9		Like 2 Liked 2	/ATT/status/284750615358353408
@ATT @ATT @ATT @ATT @ATT	AT&T‏Verified account @ATT	28 Dec 2012			Via @CNET Tips to keep your smartphones running at tip top shape! http://soc.att.com/W5N5ap	1 6 6 4 4	Retweet 6 Retweeted 6		Like 4 Liked 4	/ATT/status/284716616183324673
@ATT @ATT @ATT @ATT @ATT	AT&T‏Verified account @ATT	27 Dec 2012	#music		RT if you got a new smartphone for Christmas! Load up your device with apps, like these mobile #music applications: http://soc.att.com/YQVAwH	3 7 7	Retweet 7 Retweeted 7		Like Liked	/ATT/status/284388216264589313
@ATT @ATT @ATT @ATT @ATT	AT&T‏Verified account @ATT	27 Dec 2012			Say good bye to key fobs? Via @Wired Your smartphone may replace your car keys by 2015http://soc.att.com/RUopGA	3 19 19 4 4	Retweet 19 Retweeted 19		Like 4 Liked 4	/ATT/status/284342956025053185
@ATT @ATT @ATT @ATT @ATT	AT&T‏Verified account @ATT	26 Dec 2012			Just in time for New Year's! Check out health and fitness apps to get a jump on your New Year's Resolutions. http://soc.att.com/RiIMMa	1 10 10 2 2	Retweet 10 Retweeted 10		Like 2 Liked 2	/ATT/status/284025811584049152
@ATT @ATT @ATT @ATT @ATT	AT&T‏Verified account @ATT	26 Dec 2012	#bowl		College sports fanatic in your family? We bet they'll #bowl over for one of the phone cases on our Pinterest board: http://soc.att.com/W51Quv	2 5 5 1 1	Retweet 5 Retweeted 5		Like 1 Liked 1	/ATT/status/283965438411550721
@ATT @ATT @ATT @ATT @ATT	AT&T‏Verified account @ATT	24 Dec 2012	#HappyHolidays		Get closer, grant wishes, share wonder and spread cheer. #HappyHolidays from all of us. http://soc.att.com/Uj5i7c	3 7 7	Retweet 7 Retweeted 7		Like Liked	/ATT/status/283293528044498945
@ATT @ATT @ATT @ATT @ATT @allisonzapata	AT&T‏Verified account @ATT	24 Dec 2012			@allisonzapata Thanks, Allison! We're happy to have you too. :)	1 1 1 1	Retweet 1 Retweeted 1		Like 1 Liked 1	/ATT/status/283276888191950848
@ATT @ATT @ATT @ATT @ATT	AT&T‏Verified account @ATT	24 Dec 2012			Holiday fruitcake overload? Burn off the calories w/ these fitness apps and mobile accessories. http://soc.att.com/TkhzHw	2 7 7	Retweet 7 Retweeted 7		Like Liked	/ATT/status/283255761386217474
@ATT @ATT @ATT @ATT @ATT	AT&T‏Verified account @ATT	24 Dec 2012	#Pin,Santa	#Santa	#Pin your favorite gadgets from our Pinterest holiday gift guide. Maybe #Santa will take the hint! http://soc.att.com/VqOtDR	1 5 5 2 2	Retweet 5 Retweeted 5		Like 2 Liked 2	/ATT/status/283225543900557312
@ATT @ATT @ATT @ATT @ATT	AT&T‏Verified account @ATT	21 Dec 2012	#Santa		#Santa's digital helper is…a smartphone?!?! See how this puppy makes it under the tree http://soc.att.com/12F1JLB	2 5 5	Retweet 5 Retweeted 5		Like Liked	/ATT/status/282244117847744512
@TNLNYC @TNLNYC @TNLNYC @TNLNYC @TNLNYC	Tristan Louis‏Verified account @TNLNYC	12 Nov 2012			$ATT, $VZN turning off copper. Opportunity for municipalities?http://go.tnl.net/RsS9Gv	2 2 1 1	Retweet 2 Retweeted 2		Like 1 Liked 1	/TNLNYC/status/268001328062689280
@RealDividendLab @RealDividendLab @RealDividendLab @RealDividendLab @RealDividendLab	DividendLab‏ @RealDividendLab	15 Oct 2012			$ATT, $VZ SELL Verizon Communication Due To Overvaluation http://bit.ly/T1P1oB	2 2	Retweet 2 Retweeted 2		Like Liked	/RealDividendLab/status/257808352267079681
@JustinPulitzer @JustinPulitzer @JustinPulitzer @JustinPulitzer @JustinPulitzer	Justin Pulitzer‏ @JustinPulitzer	21 Sep 2012			$AAPL 5th Ave Store sold-out of $ATT phones. Snapped up by Chinese & Europeans paying full price in cash like they were buying packs of gum.	1 1 1	Retweet 1 Retweeted 1		Like Liked	/JustinPulitzer/status/249245623835033600
@GavMson @GavMson @GavMson @GavMson @GavMson	Gavin M.‏ @GavMson	19 Sep 2012			$ATT $S all surging on continued news that IPhone 5 sales continue to be outpacing supply.	1 1	Retweet Retweeted		Like 1 Liked 1	/GavMson/status/248503461371592704
@DShaywitz @DShaywitz @DShaywitz @DShaywitz @DShaywitz	David Shaywitz‏Verified account @DShaywitz	24 Jul 2012	#racetobottom		@davemcclure real battle of shit service is $ATT vs $UAL #racetobottom cc @bijans @work_matters	1 2 2 1 1	Retweet 2 Retweeted 2		Like 1 Liked 1	/DShaywitz/status/227763717775966208
@ATT @ATT @ATT @ATT @ATT @dan_nooge	AT&T‏Verified account @ATT	24 Jul 2012			@dnooge Although this made us lol, we love the wife & kids! @amunchbach Sorry for any trouble, @ATTCustomerCare can help! :)	1 1 1 1	Retweet 1 Retweeted 1		Like 1 Liked 1	/ATT/status/227759497303695361
@ATT @ATT @ATT @ATT @ATT	AT&T‏Verified account @ATT	23 Jul 2012	#military		Watch our new @causes video! One view = $2 to support our troops through Helping Heroes Home: http://bit.ly/ATTsdV #military	3 12 12 1 1	Retweet 12 Retweeted 12		Like 1 Liked 1	/ATT/status/227492932909924353
@ATT @ATT @ATT @ATT @ATT	AT&T‏Verified account @ATT	23 Jul 2012	#MLSAllStar		We've got @AlexiLalas chatting LIVE right now at http://KYCK.com . Send us your questions! http://ar.gy/LalasChat #MLSAllStar	1 3 3 2 2	Retweet 3 Retweeted 3		Like 2 Liked 2	/ATT/status/227457544824705024
@ATT @ATT @ATT @ATT @ATT @Vegito	AT&T‏Verified account @ATT	22 Jul 2012			@OriginalGogeta Feel free to reach out to our Care team at @ATTCustomerCare. They'll be back tomorrow.	1 2 2	Retweet 2 Retweeted 2		Like Liked	/ATT/status/227124822788952065
@ATT @ATT @ATT @ATT @ATT	AT&T‏Verified account @ATT	20 Jul 2012			Our thoughts today are with those affected by the tragedy in Aurora.	27 27 4 4	Retweet 27 Retweeted 27		Like 4 Liked 4	/ATT/status/226437481120272384
@ATT @ATT @ATT @ATT @ATT	AT&T‏Verified account @ATT	20 Jul 2012	#MLSAllStar		We’ve got @AlexiLalas for a live chat 7/23 at 1pm ET w/@KYCKfutbol. Register today & post your question at http://ar.gy/LalasChat #MLSAllStar	1 11 11 3 3	Retweet 11 Retweeted 11		Like 3 Liked 3	/ATT/status/226427136167247873
@ATT @ATT @ATT @ATT @ATT	AT&T‏Verified account @ATT	19 Jul 2012	#Sustainability		We’re rethinking what’s possible for the environment. Learn more here: http://go-att.us/mw6y #Sustainability	4 12 12 1 1	Retweet 12 Retweeted 12		Like 1 Liked 1	/ATT/status/226089705194799104
@ATT @ATT @ATT @ATT @ATT	AT&T‏Verified account @ATT	19 Jul 2012	#TeamUSA		A network that covers as far as #TeamUSA marathoner @RyanHall3’s feet take him: http://go-att.us/5lsk (CC @ATTTeamUSA)	6 12 12 2 2	Retweet 12 Retweeted 12		Like 2 Liked 2	/ATT/status/226027454286942208
@ATT @ATT @ATT @ATT @ATT	AT&T‏Verified account @ATT	18 Jul 2012			Introducing Mobile Share. New plans are coming soon so you can share data across your smartphones and other devices:http://go-att.us/4asf	21 35 35 15 15	Retweet 35 Retweeted 35		Like 15 Liked 15	/ATT/status/225650096237314050
@ATT @ATT @ATT @ATT @ATT	AT&T‏Verified account @ATT	18 Jul 2012	#ATRIXHD		A smarter smartphone, inside & out. The @Motorola #ATRIXHD is available: http://go-att.us/bfcd	3 8 8 1 1	Retweet 8 Retweeted 8		Like 1 Liked 1	/ATT/status/225611273163898880
@ATT @ATT @ATT @ATT @ATT	AT&T‏Verified account @ATT	17 Jul 2012	#military,C4Gchat	#C4Gchat	.@CPFSOfficial connects #military with their families. Watch this video & we’ll donate $2 to the cause. http://go-att.us/k54s #C4Gchat	2 15 15 3 3	Retweet 15 Retweeted 15		Like 3 Liked 3	/ATT/status/225275826680238080
@ATT @ATT @ATT @ATT @ATT	AT&T‏Verified account @ATT	16 Jul 2012	#TeamUSA,London2012	#London2012	#TeamUSA Olympic swimmer @RyanLochte shows us getting to #London2012 … It’s just a warm up: http://go-att.us/45b5 (CC @ATTTeamUSA)	2 65 65 45 45	Retweet 65 Retweeted 65		Like 45 Liked 45	/ATT/status/224997760334708736
@ATT @ATT @ATT @ATT @ATT	AT&T‏Verified account @ATT	16 Jul 2012			Take a look at how telecom is enabling the growth of business in the developing world. http://go-att.us/qxdd (Via @CiscoSystems)	2 6 6 1 1	Retweet 6 Retweeted 6		Like 1 Liked 1	/ATT/status/224971631515271168
@ATT @ATT @ATT @ATT @ATT	AT&T‏Verified account @ATT	16 Jul 2012			"... This screen is beautiful. Stunning. Gorgeous." Hands On with Motorola’s Atrix HD:http://www.wired.com/gadgetlab/2012/07/motorola-atrix-hd-hands-on/ …	4 4	Retweet 4 Retweeted 4		Like Liked	/ATT/status/224941090741030912
@ATT @ATT @ATT @ATT @ATT	AT&T‏Verified account @ATT	16 Jul 2012	#ItCanWait		The next text you send while driving could be your last. http://go-att.us/bqad #ItCanWait	2 35 35 5 5	Retweet 35 Retweeted 35		Like 5 Liked 5	/ATT/status/224901847972970496
@ATT @ATT @ATT @ATT @ATT	AT&T‏Verified account @ATT	13 Jul 2012			The battle of the sexes - social media style. How do men and women use social channels differently? (Via @Mashable)http://go-att.us/tg25	2 7 7 1 1	Retweet 7 Retweeted 7		Like 1 Liked 1	/ATT/status/223898385315409921
@ATT @ATT @ATT @ATT @ATT	AT&T‏Verified account @ATT	13 Jul 2012	#OneX		In honor of National Cell Phone Courtesy Month @Chip_Chick is giving you the chance to win the @HTC #OneX! Enter here:http://go-att.us/tvne	8 8	Retweet 8 Retweeted 8		Like Liked	/ATT/status/223850607876911106
@ATT @ATT @ATT @ATT @ATT	AT&T‏Verified account @ATT	13 Jul 2012			"AT&T Motorola Atrix HD hands-on and unboxing" http://www.slashgear.com/att-motorola-atrix-hd-hands-on-and-unboxing-12238349/ … @slashgear	7 7 2 2	Retweet 7 Retweeted 7		Like 2 Liked 2	/ATT/status/223779717252259840
@SAI @SAI @SAI @SAI @SAI	BI Tech‏Verified account @SAI	6 Jul 2012			Starting Next Week, AT&T Will Let You Block Your Lost Or Stolen Phone $ATT by @officialKLS http://read.bi/MFO5TM	1 1 1 3 3	Retweet 1 Retweeted 1		Like 3 Liked 3	/SAI/status/221269817758457856
@MadMoneyOnCNBC @MadMoneyOnCNBC @MadMoneyOnCNBC @MadMoneyOnCNBC @MadMoneyOnCNBC	Mad Money On CNBC‏Verified account @MadMoneyOnCNBC	11 Jun 2012	#StockPicks,StockMarket	#StockMarket	Why the Spain Bailout Rally Didn’t Last http://cnbc.com/id/47767112 $ATT $BMY $MO $SO $VZ #StockPicks #StockMarket	1 1 2 2	Retweet 1 Retweeted 1		Like 2 Liked 2	/MadMoneyOnCNBC/status/212310521469349889
@ATT @ATT @ATT @ATT @ATT @IncognitoMpls	AT&T‏Verified account @ATT	11 Jun 2012			@IncognitoMpls Great to hear, glad we did that for you.	1 1	Retweet 1 Retweeted 1		Like Liked	/ATT/status/212292556183179264
@ATT @ATT @ATT @ATT @ATT	AT&T‏Verified account @ATT	11 Jun 2012	#Daybreak2012		Rolling out the Orange Carpet at the Hollywood Premiere of #Daybreak2012 w/ Director Jon Cassar and cast!http://go-att.us/we7u	1 9 9 1 1	Retweet 9 Retweeted 9		Like 1 Liked 1	/ATT/status/212273887751311360
@ATT @ATT @ATT @ATT @ATT	AT&T‏Verified account @ATT	11 Jun 2012			The Hookup: HTC One X Phone with Beats Audio http://www.baeblemusic.com/musicblog/6-11-2012/The-Hookup-HTC-One-X-Phone-with-Beats-Audio.html … via @BaebleMusic	2 6 6 2 2	Retweet 6 Retweeted 6		Like 2 Liked 2	/ATT/status/212262451029344256
@ATT @ATT @ATT @ATT @ATT	AT&T‏Verified account @ATT	11 Jun 2012			Wow, this phone is actually smart. Get your UL Platinum certified Samsung Galaxy Exhilarate today. http://go-att.us/ll8v	3 5 5 1 1	Retweet 5 Retweeted 5		Like 1 Liked 1	/ATT/status/212239978749632513
@ATT @ATT @ATT @ATT @ATT @Suth3rnB3lla	AT&T‏Verified account @ATT	10 Jun 2012			@Suth3rnB3lla No date to report right now. When we have one, we'll tweet it out.	1 1	Retweet 1 Retweeted 1		Like Liked	/ATT/status/211817417171664896
@ATT @ATT @ATT @ATT @ATT @Kera_aka_Her	AT&T‏Verified account @ATT	9 Jun 2012			@YEP_ThatsHer Sorry for the confusion. We have this to answer questions: http://www.att.com/datainfo	1 1 1	Retweet 1 Retweeted 1		Like Liked	/ATT/status/211535631879389184
@ATT @ATT @ATT @ATT @ATT	AT&T‏Verified account @ATT	8 Jun 2012	#AwayWeHappened		Want a chance to win @VictorQuest's HTC One X from #AwayWeHappened? Take a quick survey & enter to win: http://go-att.us/ngf6	2 6 6 2 2	Retweet 6 Retweeted 6		Like 2 Liked 2	/ATT/status/211198414195671041
@ATT @ATT @ATT @ATT @ATT	AT&T‏Verified account @ATT	8 Jun 2012	#Daybreak2012		What to Watch: 5 Web Series Worth Checking Out http://tvline.com/2012/06/07/popular-web-series-list-5-2/ … via @TVLineNews #Daybreak2012	1 1	Retweet 1 Retweeted 1		Like Liked	/ATT/status/211166960648601600
@ATT @ATT @ATT @ATT @ATT	AT&T‏Verified account @ATT	8 Jun 2012	#Daybreak2012		Unlock the mystery of the dodecahedron and the story of #Daybreak2012? Catch up on all the chapters http://goo.gl/3dPXx	1 4 4 2 2	Retweet 4 Retweeted 4		Like 2 Liked 2	/ATT/status/211144712713801728
@ATT @ATT @ATT @ATT @ATT	AT&T‏Verified account @ATT	7 Jun 2012	#SnapdragonWRC,E3	#E3	RT@Snapdragon We have a winner! Congrats to Efren Ballestamon. History made & $20K awarded. #SnapdragonWRC #E3 http://go-att.us/9jlk	1 1 1	Retweet 1 Retweeted 1		Like Liked	/ATT/status/210797796423507968
@ATT @ATT @ATT @ATT @ATT	AT&T‏Verified account @ATT	7 Jun 2012	#Daybreak2012		What’s next for Ben and Sarah on Chapter 2 of #Daybreak2012? See their story continue to unfold http://bit.ly/NOnotj	1 6 6	Retweet 6 Retweeted 6		Like Liked	/ATT/status/210789921961672704
@ATT @ATT @ATT @ATT @ATT	AT&T‏Verified account @ATT	7 Jun 2012			A blast from 1961...http://dvice.com/archives/2012/05/blast-from-1961.php …	1 4 4 2 2	Retweet 4 Retweeted 4		Like 2 Liked 2	/ATT/status/210748983990169600
@ATT @ATT @ATT @ATT @ATT @sbarnes0215	AT&T‏Verified account @ATT	7 Jun 2012			@sbarnes0215 Like a boss.	1 1 1 1	Retweet 1 Retweeted 1		Like 1 Liked 1	/ATT/status/210725570160508928
@ATT @ATT @ATT @ATT @ATT	AT&T‏Verified account @ATT	6 Jun 2012	#Awaywehappened		Remember Choose Your Own Adventure books? #Awaywehappened from @wongfupro lets you do just that:http://go-att.us/xcae	4 4 1 1	Retweet 4 Retweeted 4		Like 1 Liked 1	/ATT/status/210479048428761089
@ATT @ATT @ATT @ATT @ATT	AT&T‏Verified account @ATT	6 Jun 2012	#IPv6		More global connections = lower reservoir of internet protocol addresses. Learn what we're doing to help: http://go-att.us/mqeq #IPv6	4 10 10 1 1	Retweet 10 Retweeted 10		Like 1 Liked 1	/ATT/status/210472588852469760
@ATT @ATT @ATT @ATT @ATT @dalydose	AT&T‏Verified account @ATT	6 Jun 2012			@dalydose Good lookin' Lumia 900 in your profile pic there. How do you like it?	3 1 1	Retweet 1 Retweeted 1		Like Liked	/ATT/status/210459033952464896
@ATT @ATT @ATT @ATT @ATT	AT&T‏Verified account @ATT	6 Jun 2012			Is the person at the door sending you good vibrations? http://www.forbes.com/sites/alexknapp/2012/06/05/att-will-transfer-data-through-your-bones/ … via @Forbes	7 7 2 2	Retweet 7 Retweeted 7		Like 2 Liked 2	/ATT/status/210431212861399040
@ATT @ATT @ATT @ATT @ATT	AT&T‏Verified account @ATT	6 Jun 2012	#GalaxySIII		The only thing the @SamsungMobileUS #GalaxySIII can’t do is human teleportation. Preorder yours today: http://go-att.us/qjax	3 12 12 3 3	Retweet 12 Retweeted 12		Like 3 Liked 3	/ATT/status/210430331671687169
@KPCC @KPCC @KPCC @KPCC @KPCC	89.3 KPCC‏Verified account @KPCC	19 Mar 2012			.@mattdebord says $APPL shareholdes should be giving thanks to Foxconn, $ATT and @VZ for their dividends http://kp.cc/wOYYrL		Retweet Retweeted		Like Liked	/KPCC/status/181801760485158913
@DShaywitz @DShaywitz @DShaywitz @DShaywitz @DShaywitz	David Shaywitz‏Verified account @DShaywitz	28 Jan 2012			Inability to sustain 5' call in bay area w/o it being dropped by $ATT remarkable - and not good remarkable. Another Terminated Transmission?		Retweet Retweeted		Like Liked	/DShaywitz/status/163402742130421760
@ATT @ATT @ATT @ATT @ATT	AT&T‏Verified account @ATT	28 Jan 2012			Get up to 75% off select cases! Select accessories only, while supplies last. Other restrictions apply.http://social.att.com/HzY	3 13 13 2 2	Retweet 13 Retweeted 13		Like 2 Liked 2	/ATT/status/163275202720047105
@ATT @ATT @ATT @ATT @ATT	AT&T‏Verified account @ATT	27 Jan 2012	#attcaddiecall		Only 4 days left to win the chance to caddie for @ZachJohnsonPGA at the 2012 @attpbnproam. #attcaddiecall http://social.att.com/4U0	3 14 14	Retweet 14 Retweeted 14		Like Liked	/ATT/status/163022286834765824
@ATT @ATT @ATT @ATT @ATT	AT&T‏Verified account @ATT	27 Jan 2012			Remember our "You Will" ads from the early 90's? We've revamped them. See what we'll be helping you accomplish in 2020: http://social.att.com/BAI	4 9 9 2 2	Retweet 9 Retweeted 9		Like 2 Liked 2	/ATT/status/163018745311281152
@ATT @ATT @ATT @ATT @ATT	AT&T‏Verified account @ATT	27 Jan 2012	#infographic		#infographic 2011 AT&T Network Improvements - Investments Drive Service Improvements: http://social.att.com/nDO	5 5 2 2	Retweet 5 Retweeted 5		Like 2 Liked 2	/ATT/status/162958129313759233
@ATT @ATT @ATT @ATT @ATT	AT&T‏Verified account @ATT	26 Jan 2012	#wifi,stats	#stats	+1 BILLION connections to our #wifi network from nearly 30,000 AT&T Wi-Fi Hot Spots. Check out the new #stats: http://social.att.com/7WS	9 26 26 4 4	Retweet 26 Retweeted 26		Like 4 Liked 4	/ATT/status/162650292809248768
@ATT @ATT @ATT @ATT @ATT	AT&T‏Verified account @ATT	26 Jan 2012			Get 30% off select chargers! Offer ends 1/26. Select chargers only, while supplies last. Other restrictions apply. http://social.att.com/hfL	5 6 6 1 1	Retweet 6 Retweeted 6		Like 1 Liked 1	/ATT/status/162604802956722177
@ATT @ATT @ATT @ATT @ATT	AT&T‏Verified account @ATT	25 Jan 2012			Check out some of our favorite music themed apps in the latest installment of our Appetizers video series. http://social.att.com/TPt	6 6	Retweet 6 Retweeted 6		Like Liked	/ATT/status/162274245207011328
@ATT @ATT @ATT @ATT @ATT	AT&T‏Verified account @ATT	25 Jan 2012			RT @JoeSteeleMI: Congrats to my friends @ATT and their continued commitment to clean energy - http://yhoo.it/ApeX4W (thanks Joe) ^cb	2 7 7	Retweet 7 Retweeted 7		Like Liked	/ATT/status/162238749386870784
@ATT @ATT @ATT @ATT @ATT	AT&T‏Verified account @ATT	24 Jan 2012	#SharingPerks		Help your friends earn $10 in rewards and they can help you win $10,000! All you have to do is share. http://perks.att.com #SharingPerks	1 12 12 2 2	Retweet 12 Retweeted 12		Like 2 Liked 2	/ATT/status/161916253378838529
@ATT @ATT @ATT @ATT @ATT	AT&T‏Verified account @ATT	24 Jan 2012	#wifi,Indy	#Indy	Check out our newest #wifi hotzone and network enhancements in downtown #Indy http://social.att.com/lpB	1 4 4 2 2	Retweet 4 Retweeted 4		Like 2 Liked 2	/ATT/status/161887454742315008
@ATT @ATT @ATT @ATT @ATT	AT&T‏Verified account @ATT	24 Jan 2012			Why pick just 1 new @PantechUSA device? Buy the Element, get the Burst 4 free! 2yr contract req'd, restrictions apply.http://social.att.com/LZK	3 9 9 1 1	Retweet 9 Retweeted 9		Like 1 Liked 1	/ATT/status/161861531078889473
@ATT @ATT @ATT @ATT @ATT	AT&T‏Verified account @ATT	23 Jan 2012			Today only, get the Moto ATRIX 4G for a penny! 2-yr contract & min data plan req'd. Restrictions apply. Ends 1/23/12. http://social.att.com/E32	3 12 12 1 1	Retweet 12 Retweeted 12		Like 1 Liked 1	/ATT/status/161553864376582144
@ATT @ATT @ATT @ATT @ATT	AT&T‏Verified account @ATT	23 Jan 2012	#HIMSS2012,mhealth	#mhealth	Infographic: AT&T powers HC w/ tablets and messaging. Check it out at #HIMSS2012 #mhealth http://go-att.us/yshf	5 5 1 1	Retweet 5 Retweeted 5		Like 1 Liked 1	/ATT/status/161541495839662080
@ATT @ATT @ATT @ATT @ATT	AT&T‏Verified account @ATT	23 Jan 2012			Rain or shine, snow or sleet. Our first waterproof 4G LTE tablet keeps you connected. The @PantechUSA Element. http://social.att.com/BYm	1 8 8 1 1	Retweet 8 Retweeted 8		Like 1 Liked 1	/ATT/status/161510856750936064
@ATT @ATT @ATT @ATT @ATT	AT&T‏Verified account @ATT	20 Jan 2012			We created a simulator to safely recreate the experience of texting while driving. Watch to see how test drivers fared. http://social.att.com/iji	5 15 15 2 2	Retweet 15 Retweeted 15		Like 2 Liked 2	/ATT/status/160472663482048512
@ATT @ATT @ATT @ATT @ATT	AT&T‏Verified account @ATT	20 Jan 2012	#ATTDevSummit		Did you miss out on #ATTDevSummit? Check out our recap including new tools to help developers create better apps! http://social.att.com/MYV	1 6 6	Retweet 6 Retweeted 6		Like Liked	/ATT/status/160376305735577600
@ATT @ATT @ATT @ATT @ATT	AT&T‏Verified account @ATT	17 Jan 2012	#ATTDevSummit		Did you miss the 2012 #ATTDevSummit? Not to worry. Our friends at the @ATTFanPage share their recap. http://social.att.com/cc3	2 8 8 2 2	Retweet 8 Retweeted 8		Like 2 Liked 2	/ATT/status/159404768773685249
@ATT @ATT @ATT @ATT @ATT	AT&T‏Verified account @ATT	17 Jan 2012			Tech Blogger @TechnoBuffalo shares a hands-on look at the highly anticipating @Sony Xperia Ion, Android smartphone. http://social.att.com/pND	3 3 2 2	Retweet 3 Retweeted 3		Like 2 Liked 2	/ATT/status/159383556932632577
@ATT @ATT @ATT @ATT @ATT	AT&T‏Verified account @ATT	17 Jan 2012			Tired of friends answering their phones at the dinner table? Here's a solution: http://social.att.com/xKk . Let us know what you think!	10 28 28 4 4	Retweet 28 Retweeted 28		Like 4 Liked 4	/ATT/status/159330972591071232
@ATT @ATT @ATT @ATT @ATT	AT&T‏Verified account @ATT	13 Jan 2012	#SharingPerks		Share your knowledge about Paperless Billing or Autopay w/ your friends for a chance to win $10,000! http://social.att.com/qzG #SharingPerks	3 10 10	Retweet 10 Retweeted 10		Like Liked	/ATT/status/157929997494005761
@ATT @ATT @ATT @ATT @ATT	AT&T‏Verified account @ATT	13 Jan 2012	#CES		.@Nokia Lumia 900 wins Best of Show for #CES in the cell phone category by the official best-of-show award host, @CNET http://social.att.com/QgJ	1 19 19 2 2	Retweet 19 Retweeted 19		Like 2 Liked 2	/ATT/status/157840253426733056
@ATT @ATT @ATT @ATT @ATT	AT&T‏Verified account @ATT	12 Jan 2012	#apps		Ever wonder why some #apps drain device batteries so fast? Take a look at our new tool that helps optimize battery life http://social.att.com/H8k	15 15 9 9	Retweet 15 Retweeted 15		Like 9 Liked 9	/ATT/status/157522832270704640
@ATT @ATT @ATT @ATT @ATT	AT&T‏Verified account @ATT	12 Jan 2012	#ATTdevsummit		Learn more about the 4G LTE Pantech Element coming Jan. 22. #ATTdevsummit http://social.att.com/QNa	4 4 1 1	Retweet 4 Retweeted 4		Like 1 Liked 1	/ATT/status/157492839721345024
@ATT @ATT @ATT @ATT @ATT	AT&T‏Verified account @ATT	12 Jan 2012			Read All About It... And Scan a QR Code! AT&T Mobile Barcodes Now Featured in USA TODAY Newspapers: http://go-att.us/5g7h	1 6 6 1 1	Retweet 6 Retweeted 6		Like 1 Liked 1	/ATT/status/157474954814828544
@ATT @ATT @ATT @ATT @ATT	AT&T‏Verified account @ATT	11 Jan 2012	#CES		. @engadget's @fruhlinger took the @attfanpage & members of our social media team around to his favorite booths at #CES http://instagr.am/p/gUdZC/	1 3 3 1 1	Retweet 3 Retweeted 3		Like 1 Liked 1	/ATT/status/157235607322628096
@ATT @ATT @ATT @ATT @ATT	AT&T‏Verified account @ATT	11 Jan 2012	#ATTDevSummit		Twonky Beam Browser allows @Uverse customers 2 send video from the web to their TV from a smartphone. #ATTDevSummit http://social.att.com/KdK	1 7 7 1 1	Retweet 7 Retweeted 7		Like 1 Liked 1	/ATT/status/157190792010678272
@ATT @ATT @ATT @ATT @ATT	AT&T‏Verified account @ATT	11 Jan 2012	#ATTDevSummit		Pandora CTO, @tconrad, explains how our new AT&T API platform is improving the @Pandora Mobile App. #ATTDevSummit http://social.att.com/Jat	4 10 10 3 3	Retweet 10 Retweeted 10		Like 3 Liked 3	/ATT/status/157149101341949953
@ATT @ATT @ATT @ATT @ATT	AT&T‏Verified account @ATT	11 Jan 2012	#CES,ATTdevsummit	#ATTdevsummit	In 2012, how will stores use your smartphone to offer you a better buying experience? #CES #ATTdevsummit http://social.att.com/dk5	5 8 8 5 5	Retweet 8 Retweeted 8		Like 5 Liked 5	/ATT/status/157121898956857344
@ATT @ATT @ATT @ATT @ATT	AT&T‏Verified account @ATT	10 Jan 2012	#CES,ATTDevSummit	#ATTDevSummit	Watch Ralph De La Vega talk w/@jon4lakers about the new tablets & mobile devices we announced @ the #CES #ATTDevSummit. http://social.att.com/Aq2	6 6 3 3	Retweet 6 Retweeted 6		Like 3 Liked 3	/ATT/status/156821572273963008
@ATT @ATT @ATT @ATT @ATT	AT&T‏Verified account @ATT	10 Jan 2012			Learn more about the new @SamsungMobileUs Galaxy Note in our latest Mobile Minute. http://social.att.com/PxI	2 6 6 1 1	Retweet 6 Retweeted 6		Like 1 Liked 1	/ATT/status/156759771427520512
@ATT @ATT @ATT @ATT @ATT	AT&T‏Verified account @ATT	10 Jan 2012			We're pleased to announce the Gingerbread Android 2.3 update is now available for AT&T Samsung Captivate owners. http://social.att.com/o5v	19 22 22 7 7	Retweet 22 Retweeted 22		Like 7 Liked 7	/ATT/status/156735814376767490
@ATT @ATT @ATT @ATT @ATT	AT&T‏Verified account @ATT	9 Jan 2012	#CES		Want a quick overview of our 6 new 4G LTE Android devices announced today? Checkout http://go-att.us/cesandriodlte #CES	2 18 18 2 2	Retweet 18 Retweeted 18		Like 2 Liked 2	/ATT/status/156538629378949120
@ATT @ATT @ATT @ATT @ATT	AT&T‏Verified account @ATT	9 Jan 2012			Includes first hands-on video RT @NokiaInnovation: A Quick Hands On With the Nokia Lumia 900 http://goo.gl/fb/TLlZR	1 4 4 2 2	Retweet 4 Retweeted 4		Like 2 Liked 2	/ATT/status/156532052353761282
@ATT @ATT @ATT @ATT @ATT	AT&T‏Verified account @ATT	9 Jan 2012	#EngadgetCES		RT @engadget: Nokia Lumia 900 official: 4.3-inch ClearBlack AMOLED, 4G LTE, exclusive to AT&T #EngadgetCEShttp://engt.co/AkcCuG	2 15 15 1 1	Retweet 15 Retweeted 15		Like 1 Liked 1	/ATT/status/156520275918331904
@ATT @ATT @ATT @ATT @ATT	AT&T‏Verified account @ATT	9 Jan 2012	#attdevsummit		We will deliver our first LTE phone to AT&T customers in North America - Stephen Elop #attdevsummit	12 12	Retweet 12 Retweeted 12		Like Liked	/ATT/status/156455281658830848
@ATT @ATT @ATT @ATT @ATT	AT&T‏Verified account @ATT	9 Jan 2012	#attdevsummit		Stephen Elop, CEO of @Nokia takes the stage with AT&T and Microsoft #attdevsummit	5 5	Retweet 5 Retweeted 5		Like Liked	/ATT/status/156454400922103809
@ATT @ATT @ATT @ATT @ATT	AT&T‏Verified account @ATT	9 Jan 2012	#attdevsummit		Peter Chou announces the first 4G LTE Windows Phone. #attdevsummit http://instagr.am/p/fyM1O/	1 15 15 3 3	Retweet 15 Retweeted 15		Like 3 Liked 3	/ATT/status/156453319634718720
@ATT @ATT @ATT @ATT @ATT	AT&T‏Verified account @ATT	9 Jan 2012	#attdevsummit		AT&T will be the first US carrier to offer LTE Windows phones #attdevsummit	1 13 13 1 1	Retweet 13 Retweeted 13		Like 1 Liked 1	/ATT/status/156449638944223232
@ATT @ATT @ATT @ATT @ATT	AT&T‏Verified account @ATT	9 Jan 2012	#attdevsummit		The Samsung Galaxy S II Skyrocket HD #attdevsummit http://instagr.am/p/fx8zu/	1 3 3 1 1	Retweet 3 Retweeted 3		Like 1 Liked 1	/ATT/status/156447324216897536
@ATT @ATT @ATT @ATT @ATT	AT&T‏Verified account @ATT	9 Jan 2012	#attdevsummit		Today we announce the Samsung Galaxy Note that combines the features of a phone and tablet. Coming in blue and white #attdevsummit	2 20 20 2 2	Retweet 20 Retweeted 20		Like 2 Liked 2	/ATT/status/156446367580033025
@ATT @ATT @ATT @ATT @ATT	AT&T‏Verified account @ATT	9 Jan 2012	#attdevsummit		Today we are announcing 6 Android LTE devices #attdevsummit	4 15 15 1 1	Retweet 15 Retweeted 15		Like 1 Liked 1	/ATT/status/156445361626554368
@ATT @ATT @ATT @ATT @ATT	AT&T‏Verified account @ATT	9 Jan 2012	#attdevsummit		Ralph de la Vega brings back our fast pitch application developers. The winner's app will be featured in an AT&T commercial #attdevsummit	2 2	Retweet 2 Retweeted 2		Like Liked	/ATT/status/156444178971234305
@ATT @ATT @ATT @ATT @ATT	AT&T‏Verified account @ATT	9 Jan 2012	#attdevsummit		Our data plan pricing for PlayStation Vita: $14.99/250mb or $25/2gb no term contract plans will be offered #attdevsummit	4 10 10 3 3	Retweet 10 Retweeted 10		Like 3 Liked 3	/ATT/status/156443766587277312
@ATT @ATT @ATT @ATT @ATT	AT&T‏Verified account @ATT	9 Jan 2012	#attdevsummit		The Sony PlayStation Vita. #attdevsummit http://instagr.am/p/fxwhr/	7 7 2 2	Retweet 7 Retweeted 7		Like 2 Liked 2	/ATT/status/156442903709880320
@ATT @ATT @ATT @ATT @ATT	AT&T‏Verified account @ATT	9 Jan 2012	#attdevsummit		The Sony Tablet P #attdevsummit http://instagr.am/p/fxt7T/	4 4 2 2	Retweet 4 Retweeted 4		Like 2 Liked 2	/ATT/status/156441814486876160
@ATT @ATT @ATT @ATT @ATT	AT&T‏Verified account @ATT	9 Jan 2012	#attdevsummit		75% of all mobile downloads are games #attdevsummit	12 12 2 2	Retweet 12 Retweeted 12		Like 2 Liked 2	/ATT/status/156440830759018496
@ATT @ATT @ATT @ATT @ATT	AT&T‏Verified account @ATT	9 Jan 2012	#attdevsummit		People Power is the winner of our Power the Future Contest. Their software allows you to power on/off devices via an app #attdevsummit	1 8 8 2 2	Retweet 8 Retweeted 8		Like 2 Liked 2	/ATT/status/156435241685368834
@ATT @ATT @ATT @ATT @ATT	AT&T‏Verified account @ATT	9 Jan 2012	#attdevsummit		The People Power demo at #attdevsummit http://instagr.am/p/fxcfk/	5 5 2 2	Retweet 5 Retweeted 5		Like 2 Liked 2	/ATT/status/156435159321812992
@ATT @ATT @ATT @ATT @ATT	AT&T‏Verified account @ATT	9 Jan 2012	#attdevsummit		2008 Visual Voicemail on the iPhone was 1st open API into the network. Monthly API transactions 200m in 2009 and 4.5b in 2011 #attdevsummit	2 6 6 2 2	Retweet 6 Retweeted 6		Like 2 Liked 2	/ATT/status/156431927530881024
@ATT @ATT @ATT @ATT @ATT	AT&T‏Verified account @ATT	9 Jan 2012	#attdevsummit		Jim Curry, Chief Stacker of @OpenStack joins John Donovan on stage. AT&T is the first US carrier to join the initiative #attdevsummit	14 14 2 2	Retweet 14 Retweeted 14		Like 2 Liked 2	/ATT/status/156431040158765059
@ATT @ATT @ATT @ATT @ATT	AT&T‏Verified account @ATT	9 Jan 2012	#attdevsummit		We have formally joined the OpenStack community. #attdevsummit	1 39 39 4 4	Retweet 39 Retweeted 39		Like 4 Liked 4	/ATT/status/156430571667603456
@ATT @ATT @ATT @ATT @ATT	AT&T‏Verified account @ATT	9 Jan 2012	#attdevsummit		Today we are announcing AT&T Cloud Architect. More info: http://cloudarchitect.att.com #attdevsummit	10 10 1 1	Retweet 10 Retweeted 10		Like 1 Liked 1	/ATT/status/156430311843053568
@ATT @ATT @ATT @ATT @ATT	AT&T‏Verified account @ATT	9 Jan 2012	#attdevsummit		Our API platform contains a rich set of tools leveraging HTML5. 85% of global smartphones will have HTML5 by 2016 #attdevsummit	1 12 12 3 3	Retweet 12 Retweeted 12		Like 3 Liked 3	/ATT/status/156424228785233920
@ATT @ATT @ATT @ATT @ATT	AT&T‏Verified account @ATT	9 Jan 2012	#attdevsummit		David Christopher, CMO AT&T Mobility & Consumer Markets, has just taken the stage. 16 yrs ago we launched our 1st dev program #attdevsummit	7 7 1 1	Retweet 7 Retweeted 7		Like 1 Liked 1	/ATT/status/156423258126823424
@ATT @ATT @ATT @ATT @ATT	AT&T‏Verified account @ATT	9 Jan 2012	#CES		Learn about our newest devices & get the latest news on our 4G network. Our keynote live stream from #CES in 15 min! http://social.att.com/WLr	2 8 8 4 4	Retweet 8 Retweeted 8		Like 4 Liked 4	/ATT/status/156416245376360449
@ATT @ATT @ATT @ATT @ATT	AT&T‏Verified account @ATT	9 Jan 2012	#ATTDevSummit		Stage is set for today's #ATTDevSummit. We'll be live tweeting in 30 minutes http://instagr.am/p/fwfhN/	1 4 4 1 1	Retweet 4 Retweeted 4		Like 1 Liked 1	/ATT/status/156412666955563008
@ATT @ATT @ATT @ATT @ATT	AT&T‏Verified account @ATT	8 Jan 2012	#CES		Just a reminder that the live stream of our #CES keynote starts tomorrow at 9 a.m. PT! http://social.att.com/MRI	4 17 17 2 2	Retweet 17 Retweeted 17		Like 2 Liked 2	/ATT/status/156178534480617473
@ATT @ATT @ATT @ATT @ATT	AT&T‏Verified account @ATT	8 Jan 2012	#attdevsummit		Stay up-to-date on the latest from the 2012 AT&T Developer Summit #attdevsummit http://social.att.com/l5C	9 9 3 3	Retweet 9 Retweeted 9		Like 3 Liked 3	/ATT/status/156113729359065088
@ATT @ATT @ATT @ATT @ATT	AT&T‏Verified account @ATT	6 Jan 2012			Check out an energy-efficient app created by 2 teenage developer finalists in our Power Your Future contest http://social.att.com/Nq2	1 10 10 2 2	Retweet 10 Retweeted 10		Like 2 Liked 2	/ATT/status/155367454766403585
@ATT @ATT @ATT @ATT @ATT	AT&T‏Verified account @ATT	6 Jan 2012	#ATTDev		2011 was a year of great tech innovation. Excited 4 another year of collaborative thinking starting w/#ATTDev Summit. http://social.att.com/Bwk	4 4 4 1 1	Retweet 4 Retweeted 4		Like 1 Liked 1	/ATT/status/155342025141661697
@ATT @ATT @ATT @ATT @ATT @NexTraq	AT&T‏Verified account @ATT	6 Jan 2012	#FF		@NexTraq Thank you for the #FF ^cb	1	Retweet Retweeted		Like Liked	/ATT/status/155318485243793409
@ATT @ATT @ATT @ATT @ATT	AT&T‏Verified account @ATT	5 Jan 2012			@nomodes Hi Larry, if you are a customer use our opt-out form: http://bit.ly/eFAkE0 or if not a customer this form: http://bit.ly/zsHhLt	1 1	Retweet 1 Retweeted 1		Like Liked	/ATT/status/155131820009197569
@ATT @ATT @ATT @ATT @ATT	AT&T‏Verified account @ATT	5 Jan 2012	#buzzrankings		It’s the best time of the year - bowl season! Who's coming out on top in #buzzrankings head-to-head matchups? http://social.att.com/DTp	2 2	Retweet 2 Retweeted 2		Like Liked	/ATT/status/155063709469913089
@ATT @ATT @ATT @ATT @ATT	AT&T‏Verified account @ATT	5 Jan 2012	#KentWesley		#KentWesley here. For Twitter rookies: '#' stands for 'powerful internet attorney.' 'Kent' stands for '4G justice.' http://social.att.com/hpE	5 2 2	Retweet 2 Retweeted 2		Like Liked	/ATT/status/154998371457843201
@ATT @ATT @ATT @ATT @ATT	AT&T‏Verified account @ATT	5 Jan 2012	#SharingPerks		Make ur friend's life easier: tell them about Paperless Billing/AutoPay & increase ur chances 2 win $10K http://perks.att.com #SharingPerks	2 5 5	Retweet 5 Retweeted 5		Like Liked	/ATT/status/154985567053021184
@ATT @ATT @ATT @ATT @ATT	AT&T‏Verified account @ATT	4 Jan 2012	#OrangeBowl		Follow us on @foursquare at http://social.att.com/SBR & check in @ a sports bar during the #OrangeBowl 2 get the AT&T College Football Badge	1 5 5	Retweet 5 Retweeted 5		Like Liked	/ATT/status/154623190293946368
@ATT @ATT @ATT @ATT @ATT	AT&T‏Verified account @ATT	3 Jan 2012	#Michigan,VATech,SugarBowl	#VATech	#Michigan or #VATech? Check in on @foursquare at the #SugarBowl stadium 2 get the AT&T College Football Badge!	3	Retweet Retweeted		Like Liked	/ATT/status/154309202033115136
@ATT @ATT @ATT @ATT @ATT	AT&T‏Verified account @ATT	3 Jan 2012	#BCS		Check in on 4SQ @ the stadium during #BCS games 2 enter 2 win tix 2 the 2013 BCS Natl Champ game! Sbj 2 Ofcl Rules http://social.att.com/hiC	1 3 3	Retweet 3 Retweeted 3		Like Liked	/ATT/status/154205375778922497
@ATT @ATT @ATT @ATT @ATT	AT&T‏Verified account @ATT	2 Jan 2012	#bcs		Our @foursquare badge is now live. Here is how to unlock it: http://www.badgeunlock.com/2012/01/foursquare-badge-att-college-footbalist/ … #bcs	4 16 16 4 4	Retweet 16 Retweeted 16		Like 4 Liked 4	/ATT/status/153951995651297280
