# Supplementary material for: Measuring information flux between social media and stock prices with Transfer Entropy
Source: PLoS One. 2021 Sep 23;16(9):e0257686. doi: 10.1371/journal.pone.0257686 (PMC8459996; doi:10.1371/journal.pone.0257686)
Supplement: S1 Data — (ZIP) [file pone.0257686.s001.zip › DATA BASES/5.-ATT/dataminer (86).xlsx]

## Sheet: SheetJS
UserName	FullName	Date	First Hashtags	Alt Hashtags	Tweet (Message Text)	Retweets	Retweets (w/ Text)	Likes	Likes (w/ Text)	URL Path
@ATT @ATT @ATT @ATT @ATT	AT&T‏Verified account @ATT	1 Dec 2010	#ATTInnovation		LTE isn't the only acronym for data speed. See how we're making our fastest network even faster. http://go-att.us/3sy7 #ATTInnovation	25 25 4 4	Retweet 25 Retweeted 25		Like 4 Liked 4	/ATT/status/10011370103767040
@ATT @ATT @ATT @ATT @ATT	AT&T‏Verified account @ATT	27 Dec 2010			AT&T to Release Fourth-Quarter 2010 Earnings Jan. 27: http://go-att.us/wx9k	8 8	Retweet 8 Retweeted 8		Like Liked	/ATT/status/19404266846294016
@ATT @ATT @ATT @ATT @ATT	AT&T‏Verified account @ATT	28 Dec 2010			AT&T launches major Wi-Fi initiative to deploy more hotzones in key markets: http://go-att.us/jl2f	22 22 4 4	Retweet 22 Retweeted 22		Like 4 Liked 4	/ATT/status/19779767712620544
@MadMoneyOnCNBC @MadMoneyOnCNBC @MadMoneyOnCNBC @MadMoneyOnCNBC @MadMoneyOnCNBC	Mad Money On CNBC‏Verified account @MadMoneyOnCNBC	30 Dec 2010	#StockPicks,StockMarket	#StockMarket	Why Dividends Are Better Than Bonds http://cnbc.com/id/40852318 $ATT $ED $KMP $VZ #StockPicks #StockMarket	4 4	Retweet Retweeted		Like 4 Liked 4	/MadMoneyOnCNBC/status/20622444326813696
@ATT @ATT @ATT @ATT @ATT	AT&T‏Verified account @ATT	29 Dec 2010			RT @TreeHugger: RT @Twitter PSA: Don't Tweet and Drive. This @ATT documentary is a powerful reminder. http://on.mash.to/gnNhMK ^cb	7 7 3 3	Retweet 7 Retweeted 7		Like 3 Liked 3	/ATT/status/20127181275398145
@ATT @ATT @ATT @ATT @ATT	AT&T‏Verified account @ATT	27 Dec 2010			AT&T documentary shows risks of texting & driving. Watch families bravely tell their stories & take our pledge: http://go-att.us/9pxg	30 30 6 6	Retweet 30 Retweeted 30		Like 6 Liked 6	/ATT/status/19381189294952448
@ATT @ATT @ATT @ATT @ATT	AT&T‏Verified account @ATT	20 Dec 2010			AT&T Agrees to Acquire Wireless Spectrum from Qualcomm. Read more http://go-att.us/udzp	14 14 2 2	Retweet 14 Retweeted 14		Like 2 Liked 2	/ATT/status/16835871743410176
@ATT @ATT @ATT @ATT @ATT	AT&T‏Verified account @ATT	9 Dec 2010			Text with Santa today! AT&T customers txt "SANTA" to 1224 for a holiday greeting, then send your wish-list! http://go-att.us/ldnv	17 17 3 3	Retweet 17 Retweeted 17		Like 3 Liked 3	/ATT/status/12943631908339713
@ATT @ATT @ATT @ATT @ATT	AT&T‏Verified account @ATT	8 Dec 2010			AT&T and Elster Announce Agreement to Deliver Wireless Smart Grid Solutions to Utilities: http://go-att.us/ajkq	6 6	Retweet 6 Retweeted 6		Like Liked	/ATT/status/12527244790472704
@ATT @ATT @ATT @ATT @ATT	AT&T‏Verified account @ATT	8 Dec 2010	#iPhone		RT @shareatt Enter 2 win #iPhone cases & Bluetooth Headphones prizes from Body Glove (@BodyGlove53) & @Plantronics http://pub.vitrue.com/t71	4 4 1 1	Retweet 4 Retweeted 4		Like 1 Liked 1	/ATT/status/12523857835462658
@ATT @ATT @ATT @ATT @ATT	AT&T‏Verified account @ATT	7 Dec 2010			AT&T Mobility Rated A+ Nationally on Avg. by BBB, Receives Lowest Complaint Rate Among Peers Over the Last 12 Mths: http://go-att.us/ggvk	22 22 2 2	Retweet 22 Retweeted 22		Like 2 Liked 2	/ATT/status/12201641872723968
@ATT @ATT @ATT @ATT @ATT	AT&T‏Verified account @ATT	6 Dec 2010			RT @ShareATT We’re giving away docking stations & portable speakers 2day courtesy of iHome (@ihomeaudio) Enter now http://pub.vitrue.com/slN	5 5 1 1	Retweet 5 Retweeted 5		Like 1 Liked 1	/ATT/status/11800504497602561
@ATT @ATT @ATT @ATT @ATT	AT&T‏Verified account @ATT	30 Nov 2010			AT&T and BT Expand Collaboration for Business Customers with First Commercially Available Inter-Provider Feature: http://go-att.us/shsn	5 5 1 1	Retweet 5 Retweeted 5		Like 1 Liked 1	/ATT/status/9587481653547016
@ATT @ATT @ATT @ATT @ATT	AT&T‏Verified account @ATT	29 Nov 2010			AT&T U-verse TV Customers Get Full Access to HBO GO, MAX GO: http://go-att.us/ze9n	4 18 18 4 4	Retweet 18 Retweeted 18		Like 4 Liked 4	/ATT/status/9263357039214592
@ATT @ATT @ATT @ATT @ATT	AT&T‏Verified account @ATT	22 Nov 2010			AT&T Delivers Nation's Fastest Mobile Broadband Network by Wide Margin: http://go-att.us/na2b	18 18 3 3	Retweet 18 Retweeted 18		Like 3 Liked 3	/ATT/status/6773460617396224
@ATT @ATT @ATT @ATT @ATT	AT&T‏Verified account @ATT	22 Nov 2010			New Mobile App from AT&T Simplifies Data Backup for Small Businesses on the Go: http://go-att.us/3rvk	3 3 2 2	Retweet 3 Retweeted 3		Like 2 Liked 2	/ATT/status/6724972361814017
@ATT @ATT @ATT @ATT @ATT	AT&T‏Verified account @ATT	19 Nov 2010			Check out AT&T's Black Friday and Cyber Monday online deals! High-end smartphones for one penny and more! Learn more http://go-att.us/z4lt	23 23 1 1	Retweet 23 Retweeted 23		Like 1 Liked 1	/ATT/status/5637067644084225
@businessinsider @businessinsider @businessinsider @businessinsider @businessinsider	Business Insider‏Verified account @businessinsider	18 Nov 2010			Forget GM: Here Are The 15 Biggest IPOs Of All Time $GM $EJPRY $TLSYY $ATT $DTEGY $NTT $ENEL $DCM $V http://read.bi/dATD3n	2 2 1 1	Retweet 2 Retweeted 2		Like 1 Liked 1	/businessinsider/status/5331727291523072
@ATT @ATT @ATT @ATT @ATT	AT&T‏Verified account @ATT	17 Nov 2010			AT&T Announces Company's First MiFi Intelligent Mobile Hotspot: http://go-att.us/72vu	26 26 3 3	Retweet 26 Retweeted 26		Like 3 Liked 3	/ATT/status/4969933284835329
@ATT @ATT @ATT @ATT @ATT	AT&T‏Verified account @ATT	17 Nov 2010	#ATTInnovation		Do you tweet when you watch TV? Innovations in speech technology could add to the experience http://go-att.us/hnkw #ATTInnovation	5 5	Retweet 5 Retweeted 5		Like Liked	/ATT/status/4913505480216576
@ATT @ATT @ATT @ATT @ATT	AT&T‏Verified account @ATT	16 Nov 2010			AT&T Extends Smartphone Management Capabilities with New Offer from MobileIron: http://go-att.us/tcap	6 6 1 1	Retweet 6 Retweeted 6		Like 1 Liked 1	/ATT/status/4551417293447169
@ATT @ATT @ATT @ATT @ATT	AT&T‏Verified account @ATT	16 Nov 2010			AT&T, T-Mobile and Verizon Wireless Announce Joint Venture to Build National Mobile Commerce Network: http://go-att.us/bcmt	29 29 9 9	Retweet 29 Retweeted 29		Like 9 Liked 9	/ATT/status/4528085927993344
@ATT @ATT @ATT @ATT @ATT	AT&T‏Verified account @ATT	15 Nov 2010			Check out all the new features the AT&T myWireless mobile app has for you! For more, visit: http://go-att.us/7ksw	5 5 2 2	Retweet 5 Retweeted 5		Like 2 Liked 2	/ATT/status/4282627007709184
@ATT @ATT @ATT @ATT @ATT	AT&T‏Verified account @ATT	15 Nov 2010			AT&T Introduces Samsung Galaxy Tab with Pay-As-You-Go Monthly Data Plans, Easy Activation Directly on Device: http://go-att.us/a23r	7 7 3 3	Retweet 7 Retweeted 7		Like 3 Liked 3	/ATT/status/4263309385666561
@ATT @ATT @ATT @ATT @ATT	AT&T‏Verified account @ATT	15 Nov 2010			AT&T "College Football Flyaway Sweepstakes" Offers Fans the Chance 2 Win a Trip 2 the BCS Nat'l Championship Game: http://go-att.us/473s	6 6	Retweet 6 Retweeted 6		Like Liked	/ATT/status/4221018730135552
@ATT @ATT @ATT @ATT @ATT	AT&T‏Verified account @ATT	11 Nov 2010			AT&T U-verse Mobile Wins TelcoTV Vision Award for Service Provider Innovation: http://go-att.us/4rx4	5 5 2 2	Retweet 5 Retweeted 5		Like 2 Liked 2	/ATT/status/2735629821550592
@ATT @ATT @ATT @ATT @ATT	AT&T‏Verified account @ATT	9 Nov 2010			Smart parents set smart limits. Find peace of mind with AT&T Smart Controls–info to help manage your technology: http://go-att.us/rzke	3 3 2 2	Retweet 3 Retweeted 3		Like 2 Liked 2	/ATT/status/2025125893378048
@ATT @ATT @ATT @ATT @ATT	AT&T‏Verified account @ATT	8 Nov 2010			AT&T launches U-verse mobile app on Windows Phone 7 devices http://go-att.us/zbus	18 18 4 4	Retweet 18 Retweeted 18		Like 4 Liked 4	/ATT/status/1644601353961472
@ATT @ATT @ATT @ATT @ATT	AT&T‏Verified account @ATT	7 Nov 2010			AT&T and Scripps Networks reach fair programming agreement http://go-att.us/rw9x	18 18 3 3	Retweet 18 Retweeted 18		Like 3 Liked 3	/ATT/status/1449410655420416
@ATT @ATT @ATT @ATT @ATT	AT&T‏Verified account @ATT	2 Nov 2010			AT&T Acquires Assets from inCompass Wireless to Expand its Mobile Enterprise Solutions & Services Expertise: http://go-att.us/a4ey	4 4 2 2	Retweet 4 Retweeted 4		Like 2 Liked 2	/ATT/status/29464350415
@ATT @ATT @ATT @ATT @ATT	AT&T‏Verified account @ATT	1 Nov 2010			AT&T and Samsung Mobile Announce the Upcoming Availability of the Samsung Evergreen: http://go-att.us/zmfm	10 10 1 1	Retweet 10 Retweeted 10		Like 1 Liked 1	/ATT/status/29384196378
@ATT @ATT @ATT @ATT @ATT	AT&T‏Verified account @ATT	28 Oct 2010			AT&T Named 2010 Corporation of the Year by the National Minority Supplier Development Council http://go-att.us/adb5	6 6 2 2	Retweet 6 Retweeted 6		Like 2 Liked 2	/ATT/status/29019866186
@ATT @ATT @ATT @ATT @ATT	AT&T‏Verified account @ATT	28 Oct 2010			Check out the red & white BlackBerry Torch 9800, Windows Phone 7 devices and other AT&T news for the holiday season http://go-att.us/qztm	8 8 1 1	Retweet 8 Retweeted 8		Like 1 Liked 1	/ATT/status/29004119223
@ATT @ATT @ATT @ATT @ATT	AT&T‏Verified account @ATT	26 Oct 2010			The updated YP app for iPad and iPhone users is now here. Search for YP in the App Store and download it today! http://go-att.us/jw7x	6 6 2 2	Retweet 6 Retweeted 6		Like 2 Liked 2	/ATT/status/28802064516
@ATT @ATT @ATT @ATT @ATT	AT&T‏Verified account @ATT	20 Oct 2010			AT&T Introduces Pay-As-You-Go International Data Packages for Laptops and Netbooks: http://go-att.us/42zv	14 14 3 3	Retweet 14 Retweeted 14		Like 3 Liked 3	/ATT/status/27940472654
@SAI @SAI @SAI @SAI @SAI	BI Tech‏Verified account @SAI	11 Oct 2010			Apple Is In No Hurry To Build A 4G iPhone $AAPL $VZ $ATT $GOOG by @ncsaint http://read.bi/c2hDZx	2 2 2 2	Retweet 2 Retweeted 2		Like 2 Liked 2	/SAI/status/27037397884
@ATT @ATT @ATT @ATT @ATT	AT&T‏Verified account @ATT	11 Oct 2010			AT&T Extends TV Watching to More Devices with Launch of U-verse TV on Xbox 360: http://go-att.us/6gsl	16 16 1 1	Retweet 16 Retweeted 16		Like 1 Liked 1	/ATT/status/27036284382
@SAI @SAI @SAI @SAI @SAI	BI Tech‏Verified account @SAI	6 Oct 2010			The Truth About Ditching The iPhone And Switching To Android $GOOG $AAPL $ATT $VZ by @ncsaint http://read.bi/a1yUhB	7 7 8 8	Retweet 7 Retweeted 7		Like 8 Liked 8	/SAI/status/26548973657
@SAI @SAI @SAI @SAI @SAI	BI Tech‏Verified account @SAI	10 May 2010			Apple Agreed To Stick With AT&T For iPhone Through 2012, Reports Say $AAPL $ATT $VZ by @ncsaint http://bit.ly/cb3D4w	7 7 5 5	Retweet 7 Retweeted 7		Like 5 Liked 5	/SAI/status/13752032993
@SAI @SAI @SAI @SAI @SAI	BI Tech‏Verified account @SAI	6 May 2010			Samsung Is The Number One Phone Maker In The Country $AAPL $MOTO $ATT $VZ $SCOR http://bit.ly/aWfb2B	2 2 4 4	Retweet 2 Retweeted 2		Like 4 Liked 4	/SAI/status/13513936773
@ATT @ATT @ATT @ATT @ATT	AT&T‏Verified account @ATT	5 May 2010			AT&T Extends U-verse Brand Across Screens with Introduction of U-verse Online: http://go-att.us/eet6	9 9 1 1	Retweet 9 Retweeted 9		Like 1 Liked 1	/ATT/status/13430005854
@ATT @ATT @ATT @ATT @ATT	AT&T‏Verified account @ATT	27 Apr 2010			AT&T Connect Mobile Conferencing App now Available on App Store: http://go-att.us/3k47	4 4 4 4	Retweet 4 Retweeted 4		Like 4 Liked 4	/ATT/status/12949202633
@ATT @ATT @ATT @ATT @ATT	AT&T‏Verified account @ATT	23 Apr 2010			Learn about AT&T’s commitment to prevent high school dropouts through the AT&T/JA Worldwide Job Shadow Initiative: http://bit.ly/attfvid	2 2 1 1	Retweet 2 Retweeted 2		Like 1 Liked 1	/ATT/status/12713886969
@ATT @ATT @ATT @ATT @ATT	AT&T‏Verified account @ATT	21 Apr 2010			Wireless Broadband Growth, Further Advances in IP-Based Services, Strong Margins and Cash Flow - AT&T's 1Q Results http://go-att.us/lfpj	2 2 1 1	Retweet 2 Retweeted 2		Like 1 Liked 1	/ATT/status/12571908712
@ATT @ATT @ATT @ATT @ATT	AT&T‏Verified account @ATT	20 Apr 2010			AT&T Selects Additional Domain Network Equipment Supplier: http://go-att.us/4j33	4 4	Retweet 4 Retweeted 4		Like Liked	/ATT/status/12518707324
@ATT @ATT @ATT @ATT @ATT	AT&T‏Verified account @ATT	20 Apr 2010			AT&T Celebrates 40 Years of Earth Day with Discount on AT&T Zero Charger and Support for Earth Day Network: http://go-att.us/vpkz	13 13	Retweet 13 Retweeted 13		Like Liked	/ATT/status/12518232862
@ATT @ATT @ATT @ATT @ATT	AT&T‏Verified account @ATT	19 Apr 2010			AT&T Positioned as a Leader in Worldwide Mnc Telecommunications Services by Leading Analyst Firm http://go-att.us/pzk8	6 6	Retweet 6 Retweeted 6		Like Liked	/ATT/status/12456708150
@ATT @ATT @ATT @ATT @ATT	AT&T‏Verified account @ATT	16 Apr 2010			AT&T Offers to Have Two Trees Planted for All U-verse TV Customers who Go Paperless http://go-att.us/e55f	10 10 2 2	Retweet 10 Retweeted 10		Like 2 Liked 2	/ATT/status/12286179934
@ATT @ATT @ATT @ATT @ATT	AT&T‏Verified account @ATT	9 Apr 2010			RT @YPmobile: Give your fingers a rest! We are excited to announce @ypmobile for the iPhone with voice search http://go-att.us/b3b9	4 4 3 3	Retweet 4 Retweeted 4		Like 3 Liked 3	/ATT/status/11888081773
@ATT @ATT @ATT @ATT @ATT	AT&T‏Verified account @ATT	7 Apr 2010			AT&T Invests Nearly $40 Million to Expand Wireless Capacity for Chicago's 3G Mobile Broadband Network: http://go-att.us/zsa9	5 5 1 1	Retweet 5 Retweeted 5		Like 1 Liked 1	/ATT/status/11758326289
@ATT @ATT @ATT @ATT @ATT	AT&T‏Verified account @ATT	7 Apr 2010	#GradNation,innovation	#innovation	AT&T/America’s Promise Alliance ‘My Idea’ program helps youth 2 lead efforts 2 curb dropouts: http://go-att.us/smjw #GradNation #innovation	6 6	Retweet 6 Retweeted 6		Like Liked	/ATT/status/11757897291
@ATT @ATT @ATT @ATT @ATT	AT&T‏Verified account @ATT	6 Apr 2010			AT&T Plans $1 Billion Investment in 2010 in Network Capabilities, Solutions and Applications for Businesses: http://go-att.us/4kx5	4 4	Retweet 4 Retweeted 4		Like Liked	/ATT/status/11693362901
@ATT @ATT @ATT @ATT @ATT	AT&T‏Verified account @ATT	29 Mar 2010			AT&T Expands 24 Mbps U-verse High Speed Internet to All 120 U-verse TV Markets: http://go-att.us/vhw9	10 10 2 2	Retweet 10 Retweeted 10		Like 2 Liked 2	/ATT/status/11249782946
@ATT @ATT @ATT @ATT @ATT	AT&T‏Verified account @ATT	26 Mar 2010			AT&T Declares Quarterly Dividend: http://go-att.us/pabn	2 2 1 1	Retweet 2 Retweeted 2		Like 1 Liked 1	/ATT/status/11107743069
@ATT @ATT @ATT @ATT @ATT	AT&T‏Verified account @ATT	26 Mar 2010			U-verse users, check out new Online Account Management, it's easier than ever to see and do: http://go-att.us/uverset	4 4 3 3	Retweet 4 Retweeted 4		Like 3 Liked 3	/ATT/status/11101610817
@ATT @ATT @ATT @ATT @ATT	AT&T‏Verified account @ATT	24 Mar 2010	#Naismith		Vote for your fave college basketball player - http://go-att.us/rtrf Or text VOTE to 345345 (stndrd msg rates apply) #Naismith	4 4 1 1	Retweet 4 Retweeted 4		Like 1 Liked 1	/ATT/status/11004137594
@ATT @ATT @ATT @ATT @ATT	AT&T‏Verified account @ATT	24 Mar 2010			AT&T Announces Nationwide Plans for 3G Microcell: http://go-att.us/gtbp	18 18 6 6	Retweet 18 Retweeted 18		Like 6 Liked 6	/ATT/status/10993630391
@ATT @ATT @ATT @ATT @ATT	AT&T‏Verified account @ATT	24 Mar 2010			OpenPeak and AT&T to Equip Versatile Multimedia Computing Tablet with 3G Mobile Broadband Wireless Service: http://go-att.us/ktt3	1 1 1 1	Retweet 1 Retweeted 1		Like 1 Liked 1	/ATT/status/10993585729
@ATT @ATT @ATT @ATT @ATT	AT&T‏Verified account @ATT	24 Mar 2010			Zeebo to Power its 3G Connected Gaming, Entertainment and Education System with AT&T Mobile Wireless Broadband: http://go-att.us/pb7n	3 3 1 1	Retweet 3 Retweeted 3		Like 1 Liked 1	/ATT/status/10980797544
@ATT @ATT @ATT @ATT @ATT	AT&T‏Verified account @ATT	24 Mar 2010			AT&T Launches New Music Experience: http://go-att.us/kj2v	2 2 2 2	Retweet 2 Retweeted 2		Like 2 Liked 2	/ATT/status/10979448049
@ATT @ATT @ATT @ATT @ATT	AT&T‏Verified account @ATT	22 Mar 2010			AT&T Introduces New Bundle Choices and Savings for Consumers: http://go-att.us/j6ml	8 8 9 9	Retweet 8 Retweeted 8		Like 9 Liked 9	/ATT/status/10874261362
@ATT @ATT @ATT @ATT @ATT	AT&T‏Verified account @ATT	22 Mar 2010			AT&T Expands Industry's Leading Lineup of Popular Smartphones: http://go-att.us/f5pn	10 10 2 2	Retweet 10 Retweeted 10		Like 2 Liked 2	/ATT/status/10872929308
@ATT @ATT @ATT @ATT @ATT	AT&T‏Verified account @ATT	17 Mar 2010			AT&T Challenges 1 Million Customers to Go Paperless, Plants Trees to Celebrate Those Who Make the Switch: http://go-att.us/bb8d	7 7 1 1	Retweet 7 Retweeted 7		Like 1 Liked 1	/ATT/status/10624432970
@ATT @ATT @ATT @ATT @ATT	AT&T‏Verified account @ATT	17 Mar 2010			AT&T Announces Global First Automatic ZERO Draw Charger: http://go-att.us/xze9	4 4 1 1	Retweet 4 Retweeted 4		Like 1 Liked 1	/ATT/status/10622787538
@ATT @ATT @ATT @ATT @ATT	AT&T‏Verified account @ATT	15 Mar 2010			RT @ShareATT: Announcing 4 quick messaging devices & 3 new AT&T apps http://bit.ly/aC9VHh, watch unboxing App overview: http://bit.ly/9jAjka	2 2 3 3	Retweet 2 Retweeted 2		Like 3 Liked 3	/ATT/status/10517977356
@ATT @ATT @ATT @ATT @ATT	AT&T‏Verified account @ATT	14 Mar 2010			AT&T Rolls Out New Flagship Services and Spring Portfolio of Quick Messaging Devices: http://go-att.us/c526	7 7 5 5	Retweet 7 Retweeted 7		Like 5 Liked 5	/ATT/status/10502054905
@ATT @ATT @ATT @ATT @ATT	AT&T‏Verified account @ATT	11 Mar 2010			AT&T Wins Frost & Sullivan 2009 Video Company of the Year Award: http://go-att.us/gsl5	4 4 2 2	Retweet 4 Retweeted 4		Like 2 Liked 2	/ATT/status/10327767695
@ATT @ATT @ATT @ATT @ATT	AT&T‏Verified account @ATT	11 Mar 2010			AT&T U-verse TV App Brings Personalized College Basketball Brackets and Stats to Your TV Screen: http://go-att.us/egrm	3 3 1 1	Retweet 3 Retweeted 3		Like 1 Liked 1	/ATT/status/10325934851
@ATT @ATT @ATT @ATT @ATT	AT&T‏Verified account @ATT	10 Mar 2010			AT&T Ranks No. 3 on the 2010 DiversityInc Top 50 Companies for Diversity List: http://go-att.us/l6pw	2 2 2 2	Retweet 2 Retweeted 2		Like 2 Liked 2	/ATT/status/10287355307
@ATT @ATT @ATT @ATT @ATT	AT&T‏Verified account @ATT	9 Mar 2010			AT&T Completes 100-Gigabit Ethernet Field Trial: http://go-att.us/g5ay	9 9 3 3	Retweet 9 Retweeted 9		Like 3 Liked 3	/ATT/status/10226155603
@ATT @ATT @ATT @ATT @ATT	AT&T‏Verified account @ATT	9 Mar 2010			AT&T recently released a new study into causes and solutions for the dropout crisis: http://go-att.us/e556	4 4 2 2	Retweet 4 Retweeted 4		Like 2 Liked 2	/ATT/status/10223541028
@ATT @ATT @ATT @ATT @ATT	AT&T‏Verified account @ATT	8 Mar 2010			AT&T Txtng & Drivng Campaign Urges Consumers That 'It Can Wait': http://go-att.us/758g	15 15 3 3	Retweet 15 Retweeted 15		Like 3 Liked 3	/ATT/status/10170089017
@ATT @ATT @ATT @ATT @ATT	AT&T‏Verified account @ATT	5 Mar 2010			Catch live streaming coverage of your favorite stars on the Oscars red carpet Sunday 6-8 pm EST on AT&T Entertainment http://go-att.us/mc9h	5 5	Retweet 5 Retweeted 5		Like Liked	/ATT/status/10030360652
@ATT @ATT @ATT @ATT @ATT	AT&T‏Verified account @ATT	4 Mar 2010			AT&T Announces Availability of New 3G LaptopConnect Devices: http://go-att.us/2rwd	4 4 5 5	Retweet 4 Retweeted 4		Like 5 Liked 5	/ATT/status/9977112384
@ATT @ATT @ATT @ATT @ATT	AT&T‏Verified account @ATT	4 Mar 2010			AT&T Slims Down Accessory Packaging, Announces New Eco-Friendly Standards for Handsets: http://go-att.us/kpmw	4 4	Retweet 4 Retweeted 4		Like Liked	/ATT/status/9976274270
@ATT @ATT @ATT @ATT @ATT	AT&T‏Verified account @ATT	4 Mar 2010			AT&T Brings Free 'myWireless Mobile' Application to BlackBerry Bold and Curve Devices: http://go-att.us/anlt	5 5	Retweet 5 Retweeted 5		Like Liked	/ATT/status/9973697869
@ATT @ATT @ATT @ATT @ATT	AT&T‏Verified account @ATT	1 Mar 2010			AT&T Customers Can Donate Via Text to Chile Recovery Efforts http://go-att.us/ue88	10 10 1 1	Retweet 10 Retweeted 10		Like 1 Liked 1	/ATT/status/9840637629
@ATT @ATT @ATT @ATT @ATT	AT&T‏Verified account @ATT	1 Mar 2010			Call for Entries - Third Annual AT&T Big Mobile on Campus Challenge: http://bit.ly/c9LUQz	2 2 2 2	Retweet 2 Retweeted 2		Like 2 Liked 2	/ATT/status/9827948199
@ATT @ATT @ATT @ATT @ATT	AT&T‏Verified account @ATT	28 Feb 2010			AT&T customers can help relief efforts in Chile by txtng donations 2 various charities: http://budurl.com/jm7t	16 16	Retweet 16 Retweeted 16		Like Liked	/ATT/status/9791714202
@ATT @ATT @ATT @ATT @ATT	AT&T‏Verified account @ATT	25 Feb 2010			AT&T Named One of the Most Trusted Companies in Privacy: http://bit.ly/a42P7N	11 11 1 1	Retweet 11 Retweeted 11		Like 1 Liked 1	/ATT/status/9629435201
@ATT @ATT @ATT @ATT @ATT	AT&T‏Verified account @ATT	22 Feb 2010			CBS College Sports Network to Launch on AT&T U-verse TV: http://go-att.us/2uaj	5 5 2 2	Retweet 5 Retweeted 5		Like 2 Liked 2	/ATT/status/9479044769
@ATT @ATT @ATT @ATT @ATT	AT&T‏Verified account @ATT	18 Feb 2010			AT&T Plans to Open Innovation Centers to Spur Development of New-Generation Mobile & Wired Broadband Apps, Devices: http://bit.ly/b1muBq	12 12	Retweet 12 Retweeted 12		Like Liked	/ATT/status/9293029971
@ATT @ATT @ATT @ATT @ATT	AT&T‏Verified account @ATT	18 Feb 2010			AT&T Announces Availability of First Device on Android Platform with Motorola: http://bit.ly/d1Ehuu	19 19	Retweet 19 Retweeted 19		Like Liked	/ATT/status/9281015853
@ATT @ATT @ATT @ATT @ATT	AT&T‏Verified account @ATT	17 Feb 2010			More than 200,000 Houston Customers Choose AT&T U-verse TV Over Cable: http://bit.ly/cktHLn	6 6 1 1	Retweet 6 Retweeted 6		Like 1 Liked 1	/ATT/status/9237791079
@ATT @ATT @ATT @ATT @ATT	AT&T‏Verified account @ATT	11 Feb 2010			AT&T Among America's Top Corporations for Women's Business Enterprises & for Multicultural Business Opportunities: http://bit.ly/c8WzbU	7 7	Retweet 7 Retweeted 7		Like Liked	/ATT/status/8971164523
@ATT @ATT @ATT @ATT @ATT	AT&T‏Verified account @ATT	10 Feb 2010			AT&T Selects LTE Equipment Suppliers: http://bit.ly/99ErGE	12 12 5 5	Retweet 12 Retweeted 12		Like 5 Liked 5	/ATT/status/8898841034
@ATT @ATT @ATT @ATT @ATT	AT&T‏Verified account @ATT	9 Feb 2010			AT&T Interactive and Expedia Affiliate Network Announce Online Tool for Finding and Booking Hotels: http://bit.ly/c7mNKI	5 5 1 1	Retweet 5 Retweeted 5		Like 1 Liked 1	/ATT/status/8858941965
@ATT @ATT @ATT @ATT @ATT	AT&T‏Verified account @ATT	5 Feb 2010			AT&T FamilyMap App Launches on App Store: http://bit.ly/cYLVUJ	12 12	Retweet 12 Retweeted 12		Like Liked	/ATT/status/8684176785
@ATT @ATT @ATT @ATT @ATT	AT&T‏Verified account @ATT	4 Feb 2010			AT&T and Sling Media Collaborate on SlingPlayer Mobile App for 3G Mobile Broadband Network: http://bit.ly/cenP12	6 6 2 2	Retweet 6 Retweeted 6		Like 2 Liked 2	/ATT/status/8650446249
@ATT @ATT @ATT @ATT @ATT	AT&T‏Verified account @ATT	4 Feb 2010			AT&T Announces "Open Call - Apps For All!" Contest for Application Developers: http://bit.ly/9PSEWq	6 6 1 1	Retweet 6 Retweeted 6		Like 1 Liked 1	/ATT/status/8638682948
@ATT @ATT @ATT @ATT @ATT	AT&T‏Verified account @ATT	4 Feb 2010			AT&T Offers Free Messaging Phones for Your Valentine(s) and Apps That Help You Find Someone to Text "143": http://bit.ly/brHD2m	6 6 1 1	Retweet 6 Retweeted 6		Like 1 Liked 1	/ATT/status/8635848356
@ATT @ATT @ATT @ATT @ATT	AT&T‏Verified account @ATT	2 Feb 2010			It’s National Job Shadow Day! Check out the great work of the AT&T / JA Worldwide Job Shadow Initiative: http://bit.ly/9Liyop	3 3 1 1	Retweet 3 Retweeted 3		Like 1 Liked 1	/ATT/status/8548217622
@ATT @ATT @ATT @ATT @ATT	AT&T‏Verified account @ATT	2 Feb 2010			AT&T waives int'l roaming fees for calls, txts & data 4 customers in Haiti. Great news for relief workers there! http://bit.ly/aKLp1F	14 14 1 1	Retweet 14 Retweeted 14		Like 1 Liked 1	/ATT/status/8546606634
@ATT @ATT @ATT @ATT @ATT	AT&T‏Verified account @ATT	1 Feb 2010			AT&T Launches 28 Days Campaign During Black History Month to Encourage, Inspire and Empower African Americans: http://bit.ly/aXhRBm	7 7	Retweet 7 Retweeted 7		Like Liked	/ATT/status/8513283679
@ATT @ATT @ATT @ATT @ATT	AT&T‏Verified account @ATT	29 Jan 2010			Top Analyst Firm Positions AT&T as a Challenger for Unified Communications as a Service, North America: http://bit.ly/aPqhgF	4 4 2 2	Retweet 4 Retweeted 4		Like 2 Liked 2	/ATT/status/8373058109
@ATT @ATT @ATT @ATT @ATT	AT&T‏Verified account @ATT	28 Jan 2010	#wifi		AT&T Wi-Fi Handles More Than 85 Million Total Connections in 2009. See how the growth compares to 2008 http://budurl.com/3vpf #wifi	10 10 2 2	Retweet 10 Retweeted 10		Like 2 Liked 2	/ATT/status/8339477281
@ATT @ATT @ATT @ATT @ATT	AT&T‏Verified account @ATT	28 Jan 2010			AT&T Reports 4Q Earnings Growth with 2.7 Million Net Gain in Wireless Subscribers, Continued Growth IP-Based Revenues http://bit.ly/av21f2	13 13 2 2	Retweet 13 Retweeted 13		Like 2 Liked 2	/ATT/status/8321058368
@ATT @ATT @ATT @ATT @ATT	AT&T‏Verified account @ATT	25 Jan 2010			AT&T Wi-Fi Handles More Than 85 Million Total Connections in 2009, More Than Four Times 2008: http://bit.ly/4I4eL8	13 13 2 2	Retweet 13 Retweeted 13		Like 2 Liked 2	/ATT/status/8209125978
@ATT @ATT @ATT @ATT @ATT	AT&T‏Verified account @ATT	25 Jan 2010			AT&T Wireless Priority Service Now Available When Roaming in Canada: http://bit.ly/8Zh0AD	5 5 1 1	Retweet 5 Retweeted 5		Like 1 Liked 1	/ATT/status/8193924194
@ATT @ATT @ATT @ATT @ATT	AT&T‏Verified account @ATT	22 Jan 2010			You can donate $10 to Red Cross by typing HAITI & texting it to 90999. ATT charges you zero. AT&T customers have pledged >$11million so far	21 21 1 1	Retweet 21 Retweeted 21		Like 1 Liked 1	/ATT/status/8079109065
@ATT @ATT @ATT @ATT @ATT	AT&T‏Verified account @ATT	22 Jan 2010			See MTV’s Hope for Haiti Now telethon 8pm ET tonight on AT&T U-verse TV, online at entertainment.att.net, or your AT&T Mobile TV phone.	7 7	Retweet 7 Retweeted 7		Like Liked	/ATT/status/8078476401
@ATT @ATT @ATT @ATT @ATT	AT&T‏Verified account @ATT	20 Jan 2010			AT&T donates 1,000 wireless phones to Haiti relief, works with other companies to provide a total of 7,000 phones: bit.ly/8mCiJZ	18 18	Retweet 18 Retweeted 18		Like Liked	/ATT/status/7989795624
@ATT @ATT @ATT @ATT @ATT	AT&T‏Verified account @ATT	19 Jan 2010			AT&T Provides Further Support to Aid Haiti Quake Victims Through a Variety of Programs: http://bit.ly/8mCiJZ	5 5	Retweet 5 Retweeted 5		Like Liked	/ATT/status/7965309575
@ATT @ATT @ATT @ATT @ATT	AT&T‏Verified account @ATT	19 Jan 2010			Golf Fans: Let the Countdown to the 2010 AT&T Pebble Beach National Pro-Am Begin with Three Weeks to Win: http://bit.ly/7EZBVT	6 6	Retweet 6 Retweeted 6		Like Liked	/ATT/status/7956823883
@ATT @ATT @ATT @ATT @ATT	AT&T‏Verified account @ATT	18 Jan 2010			AT&T will advance payment of verified texted donations to the Red Cross for Haiti relief. Our customers have pledged $9 million+ so far!	41 41 3 3	Retweet 41 Retweeted 41		Like 3 Liked 3	/ATT/status/7926529452
@ATT @ATT @ATT @ATT @ATT	AT&T‏Verified account @ATT	15 Jan 2010			AT&T announces new unlimited plans, check them out: http://bit.ly/7OynTx	42 42 6 6	Retweet 42 Retweeted 42		Like 6 Liked 6	/ATT/status/7804828720
@ATT @ATT @ATT @ATT @ATT	AT&T‏Verified account @ATT	15 Jan 2010			AT&T Games offers gamers 40% off all downloadable PC games this weekend. Check it out at http://bit.ly/7aPrnY	6 6	Retweet 6 Retweeted 6		Like Liked	/ATT/status/7797241926
@ATT @ATT @ATT @ATT @ATT	AT&T‏Verified account @ATT	15 Jan 2010			AT&T Brings the 2010 Vancouver Olympic Winter Games to Your TV, PC & Mobile Screens via Agreement with NBC Universal: http://bit.ly/8ZEaZU	7 7 2 2	Retweet 7 Retweeted 7		Like 2 Liked 2	/ATT/status/7790612361
@ATT @ATT @ATT @ATT @ATT	AT&T‏Verified account @ATT	14 Jan 2010			ATT customers have given more than $2.63 mil by texting Haiti to 90999 – about half of all donations to that mobile giving program!	46 46 2 2	Retweet 46 Retweeted 46		Like 2 Liked 2	/ATT/status/7767230576
@ATT @ATT @ATT @ATT @ATT	AT&T‏Verified account @ATT	14 Jan 2010			AT&T customers will not be charged for texts sent to Haiti relief efforts. This is retroactive.	108 108 4 4	Retweet 108 Retweeted 108		Like 4 Liked 4	/ATT/status/7756936139
@ATT @ATT @ATT @ATT @ATT	AT&T‏Verified account @ATT	13 Jan 2010			AT&T Launches Initiatives to Aid Haiti Quake Victims: http://bit.ly/5uJFyB	14 14 3 3	Retweet 14 Retweeted 14		Like 3 Liked 3	/ATT/status/7726371735
@ATT @ATT @ATT @ATT @ATT	AT&T‏Verified account @ATT	12 Jan 2010			The Switch Inks Deal with AT&T to Expand Delivery of Live and On-Demand High Definition Programming: http://bit.ly/4YKMgt	5 5 1 1	Retweet 5 Retweeted 5		Like 1 Liked 1	/ATT/status/7671109204
@ATT @ATT @ATT @ATT @ATT	AT&T‏Verified account @ATT	11 Jan 2010			RT @ShareATT: DAILY TIP (Blackberry): Looking 4 a quick way 2 reboot ur Berry? No need 2 remove ur battery. Hit ALT, RIGHT SHIFT, + DELETE	10 10 2 2	Retweet 10 Retweeted 10		Like 2 Liked 2	/ATT/status/7643014138
@ATT @ATT @ATT @ATT @ATT	AT&T‏Verified account @ATT	8 Jan 2010			College Football Fans Select University of Texas QB Colt McCoy as the AT&T All-America Player of the Year: http://bit.ly/8tS465	2 2 1 1	Retweet 2 Retweeted 2		Like 1 Liked 1	/ATT/status/7521252046
@ATT @ATT @ATT @ATT @ATT	AT&T‏Verified account @ATT	7 Jan 2010			More CES news: Later this year, U-verse TV subscribers will be able to use their XBOX 360 console as a TV set-top box.	24 24 1 1	Retweet 24 Retweeted 24		Like 1 Liked 1	/ATT/status/7486345353
@ATT @ATT @ATT @ATT @ATT	AT&T‏Verified account @ATT	6 Jan 2010			AT&T Launches Major Initiative to Bring 'Apps to All': http://bit.ly/8V35sg	10 10	Retweet 10 Retweeted 10		Like Liked	/ATT/status/7448946580
@ATT @ATT @ATT @ATT @ATT	AT&T‏Verified account @ATT	6 Jan 2010			Pandigital Debuts Photo Mail LED Digital Photo Frame Powered by AT&T: http://bit.ly/8PW13H	3 3 1 1	Retweet 3 Retweeted 3		Like 1 Liked 1	/ATT/status/7442767779
@ATT @ATT @ATT @ATT @ATT	AT&T‏Verified account @ATT	5 Jan 2010			AT&T has expedited HSPA 7.2 software to all 3G sites. Backhaul to ramp up speeds has begun: http://bit.ly/88VPoo	25 25 10 10	Retweet 25 Retweeted 25		Like 10 Liked 10	/ATT/status/7415574639
@ATT @ATT @ATT @ATT @ATT	AT&T‏Verified account @ATT	14 Dec 2011	#youneedspeed		AT&T 4G LTE is up to 10x faster than 3G, which means faster downloading and smoother streaming… Because #youneedspeed. http://bit.ly/tC9XDv	21 29 29 5 5	Retweet 29 Retweeted 29		Like 5 Liked 5	/ATT/status/147103408954933248
@ATT @ATT @ATT @ATT @ATT	AT&T‏Verified account @ATT	14 Dec 2011	#youneedspeed		You don't have time for endless downloads, #youneedspeed. Get faster data speed for faster downloads with AT&T 4G LTE. http://bit.ly/uaWFuq	22 25 25 5 5	Retweet 25 Retweeted 25		Like 5 Liked 5	/ATT/status/147028441533911040
@ATT @ATT @ATT @ATT @ATT	AT&T‏Verified account @ATT	19 Dec 2011	#lastminutegift		Need a #lastminutegift idea? Check out the HTC Vivid 4G LTE on AT&T. http://bit.ly/vtyUys	9 13 13 2 2	Retweet 13 Retweeted 13		Like 2 Liked 2	/ATT/status/148954630301294592
@ATT @ATT @ATT @ATT @ATT	AT&T‏Verified account @ATT	14 Dec 2011	#youneedspeed		Video stuttering on your mobile device? #youneedspeed. Get smoother streaming with the uber-fast AT&T 4G LTE network. http://bit.ly/s54IWS	15 7 7 1 1	Retweet 7 Retweeted 7		Like 1 Liked 1	/ATT/status/147036376901234688
@ATT @ATT @ATT @ATT @ATT	AT&T‏Verified account @ATT	14 Dec 2011	#oldschool,mobilechat	#mobilechat	FUN FACT:AT&T's Code Scanner can also b used 2 scan #oldschool UPC barcodes 2 find u the best deals. Perfect 4 holiday shopping! #mobilechat	2 2 2	Retweet 2 Retweeted 2		Like Liked	/ATT/status/147008176502484992
@ATT @ATT @ATT @ATT @ATT	AT&T‏Verified account @ATT	20 Dec 2011	#lastminutegift		Give a #lastminutegift that will bring joy so fast, they’ll forget it was last minute. A win for everyone! http://bit.ly/sebGvv	2 19 19 2 2	Retweet 19 Retweeted 19		Like 2 Liked 2	/ATT/status/149261851396550657
@ATT @ATT @ATT @ATT @ATT	AT&T‏Verified account @ATT	14 Dec 2011	#youneedspeed		AT&T knows that #youneedspeed. That’s why we've created the 4G LTE network with speeds that leave 3G in the dust: http://bit.ly/uXDb4K	10 7 7 2 2	Retweet 7 Retweeted 7		Like 2 Liked 2	/ATT/status/147092695368728577
@ATT @ATT @ATT @ATT @ATT	AT&T‏Verified account @ATT	14 Dec 2011	#MashableAwards		Support our efforts & help end Texting While Driving. Vote 4 us as best Social Good Cause Campaign #MashableAwards http://social.att.com/omI	6 11 11	Retweet 11 Retweeted 11		Like Liked	/ATT/status/147043571638353920
@ATT @ATT @ATT @ATT @ATT	AT&T‏Verified account @ATT	20 Dec 2011	#lastminutegift		Searching for that #lastminutegift? Get the HTC Vivid 4G LTE from AT&T. Faster speeds mean less stress in a time crunch http://bit.ly/vgKUfH	6 8 8 1 1	Retweet 8 Retweeted 8		Like 1 Liked 1	/ATT/status/149140761424838657
@ATT @ATT @ATT @ATT @ATT	AT&T‏Verified account @ATT	29 Dec 2011			As we head off for NYE, an already-risky day on the roads, we hope you take our pledge not to not text and drive. http://social.att.com/AVd	2 15 15	Retweet 15 Retweeted 15		Like Liked	/ATT/status/152449168244350976
@ATT @ATT @ATT @ATT @ATT	AT&T‏Verified account @ATT	23 Dec 2011			Our Smart Wi-Fi app has updated features & a new widget 2 make connecting 2 Wi-Fi & saving battery life even easier! http://social.att.com/Kxu	4 8 8 5 5	Retweet 8 Retweeted 8		Like 5 Liked 5	/ATT/status/150271529685499905
@ATT @ATT @ATT @ATT @ATT	AT&T‏Verified account @ATT	19 Dec 2011			Holiday travel takes a toll on everyone. Learn about our Smart Wi-Fi, yp Mobile and YP Mobile: Have2Go free apps. http://social.att.com/2w0	4 4 4 1 1	Retweet 4 Retweeted 4		Like 1 Liked 1	/ATT/status/148856917408755712
@ATT @ATT @ATT @ATT @ATT	AT&T‏Verified account @ATT	30 Dec 2011	#BCS,BCS,4sqBadgeFTW	#BCS	Excited for #BCS? Unlock the AT&T College Football Badge by checking in on @foursquare at the stadium during any #BCS game. #4sqBadgeFTW	1 8 8	Retweet 8 Retweeted 8		Like Liked	/ATT/status/152829017244958721
@ATT @ATT @ATT @ATT @ATT	AT&T‏Verified account @ATT	30 Dec 2011			AT&T U-verse TV Adds MSG HD to Channel Lineup: http://go-att.us/qr57	2 8 8 1 1	Retweet 8 Retweeted 8		Like 1 Liked 1	/ATT/status/152738524267945986
@ATT @ATT @ATT @ATT @ATT	AT&T‏Verified account @ATT	28 Dec 2011			Watch the New Year’s Eve ball drop wherever you are with the @timessquareball app. Where are you ringing in 2012? http://social.att.com/dDM	1 15 15 6 6	Retweet 15 Retweeted 15		Like 6 Liked 6	/ATT/status/152086468431577088
@ATT @ATT @ATT @ATT @ATT	AT&T‏Verified account @ATT	27 Dec 2011	#sharingperks		Increase your chances to win $10,000 and earn $5 payouts at the same time by enrolling your friends! #sharingperks http://social.att.com/G6r	4 4 1 1	Retweet 4 Retweeted 4		Like 1 Liked 1	/ATT/status/151743885616496640
@ATT @ATT @ATT @ATT @ATT	AT&T‏Verified account @ATT	27 Dec 2011			Keep your hands on the wheel and off your cell phone while driving with the Bluetooth car kit BlueAnt S4, now 25% off. http://social.att.com/6HS	2 7 7	Retweet 7 Retweeted 7		Like Liked	/ATT/status/151709250773721088
@ATT @ATT @ATT @ATT @ATT	AT&T‏Verified account @ATT	23 Dec 2011	#sharingperks		It's not too late! Reward your family & friends this holiday season when they enroll in paperless/autopay #sharingperks http://social.att.com/YXa	2 3 3 1 1	Retweet 3 Retweeted 3		Like 1 Liked 1	/ATT/status/150301824145043457
@ATT @ATT @ATT @ATT @ATT	AT&T‏Verified account @ATT	22 Dec 2011			Help save your touchscreen device from being overun with fingerprints wIth the stylish iFrogz Stylus in red for $13. http://social.att.com/lH5	1 4 4 1 1	Retweet 4 Retweeted 4		Like 1 Liked 1	/ATT/status/149929748993282048
@ATT @ATT @ATT @ATT @ATT	AT&T‏Verified account @ATT	21 Dec 2011			Watch out 4 phishing emails on the rise. ATT never asks 4 ur info by email. Report to abuse@att.net. More tips @ http://social.att.com/qq9	23 23	Retweet 23 Retweeted 23		Like Liked	/ATT/status/149580233295659008
@ATT @ATT @ATT @ATT @ATT	AT&T‏Verified account @ATT	20 Dec 2011	#SeasonOfGifting		What makes the holidays happier than a free tablet? Win a @HTC Jetstream today...the last day of the #SeasonOfGifting! http://bit.ly/vmb6qA	4 4 1 1	Retweet 4 Retweeted 4		Like 1 Liked 1	/ATT/status/149235033566228480
@ATT @ATT @ATT @ATT @ATT	AT&T‏Verified account @ATT	19 Dec 2011	#SeasonOfGifting		Need a last minute gift? Enter AT&T's #SeasonOfGifting Sweepstakes for a chance to win a @SamsungMobileUS Galaxy tab! http://bit.ly/rqaVJa	2 5 5	Retweet 5 Retweeted 5		Like Liked	/ATT/status/148782259909050368
@ATT @ATT @ATT @ATT @ATT	AT&T‏Verified account @ATT	17 Dec 2011	#SeasonOfGifting		The #SeasonOfGifting keeps spreading holiday cheer! Win a @SamsungMobileUS Captivate Glide with a big red bow on top! http://bit.ly/tKJWZN	6 4 4 3 3	Retweet 4 Retweeted 4		Like 3 Liked 3	/ATT/status/148235993382793216
@ATT @ATT @ATT @ATT @ATT	AT&T‏Verified account @ATT	16 Dec 2011	#MashableAwards		LAST CHANCE to vote for "AT&T Texting While Driving" as the best Social Good Cause Campaign in the #MashableAwards http://social.att.com/ODi	2 11 11	Retweet 11 Retweeted 11		Like Liked	/ATT/status/147723958114992128
@ATT @ATT @ATT @ATT @ATT	AT&T‏Verified account @ATT	16 Dec 2011	#SeasonOfGifting		Only 5 more days to enter to win in AT&T's #SeasonOfGifting! Today, your chance for a @HTC Titan! Happy Holidays! http://bit.ly/sR8Mr2	1 5 5 3 3	Retweet 5 Retweeted 5		Like 3 Liked 3	/ATT/status/147699867492425728
@ATT @ATT @ATT @ATT @ATT	AT&T‏Verified account @ATT	15 Dec 2011			The @Jawbone JAMBOX delivers stunning hi-fi audio in a portable wireless speaker & has a holiday price through 12/25!http://social.att.com/k06	7 7 1 1	Retweet 7 Retweeted 7		Like 1 Liked 1	/ATT/status/147345245607174145
@ATT @ATT @ATT @ATT @ATT	AT&T‏Verified account @ATT	15 Dec 2011			Powerful just got a whole lot more merry! Give the gift of speed… enter to win a @Motorola Atrix 2 today! Find out more http://bit.ly/uUecI8	3 10 10 1 1	Retweet 10 Retweeted 10		Like 1 Liked 1	/ATT/status/147328501949808640
@ATT @ATT @ATT @ATT @ATT	AT&T‏Verified account @ATT	14 Dec 2011	#youneedspeed		No time to shop for last minute holiday gifts? #youneedspeed Shop on-the-go faster with 4G LTE speeds from AT&T. http://bit.ly/uX5vzv	4 6 6 1 1	Retweet 6 Retweeted 6		Like 1 Liked 1	/ATT/status/147118922037075968
@ATT @ATT @ATT @ATT @ATT	AT&T‏Verified account @ATT	14 Dec 2011	#Entrepreneur		Go behind the scenes as student developers pitch new app ideas during our Plano #Entrepreneur Day http://social.att.com/4jL	3 4 4 3 3	Retweet 4 Retweeted 4		Like 3 Liked 3	/ATT/status/147071652222603265
@ATT @ATT @ATT @ATT @ATT	AT&T‏Verified account @ATT	14 Dec 2011	#mobilechat		In a few minutes, @alisonhaislip will take over our channel to answer your questions about mobile barcodes! Use #mobilechat to join!	5 10 10 1 1	Retweet 10 Retweeted 10		Like 1 Liked 1	/ATT/status/146997221219504129
@SAI @SAI @SAI @SAI @SAI	BI Tech‏Verified account @SAI	7 Oct 2011			Here's How To Check If You're Eligible To Upgrade To The iPhone 4S $AAPL $S $VZ $ATT by @_dtl http://read.bi/oW5FUS	1 2 2 4 4	Retweet 2 Retweeted 2		Like 4 Liked 4	/SAI/status/122296633571553281
@MadMoneyOnCNBC @MadMoneyOnCNBC @MadMoneyOnCNBC @MadMoneyOnCNBC @MadMoneyOnCNBC	Mad Money On CNBC‏Verified account @MadMoneyOnCNBC	19 Aug 2011	#StockPicks,StockMarket	#StockMarket	LMFAO’s Redfoo Tops Music And Stocks Charts http://cnbc.com/id/44209816 $AAPL $ATT $BRCM $GOOG $MRVL $STM #StockPicks #StockMarket	1 3 3 2 2	Retweet 3 Retweeted 3		Like 2 Liked 2	/MadMoneyOnCNBC/status/104706243704266752
@ATT @ATT @ATT @ATT @ATT	AT&T‏Verified account @ATT	19 Aug 2011			Get the Refurbished HTC Inspire™ 4G for a penny! Hurry, offer ends 8/21 at 9 p.m. PDT, other restrictions apply. http://social.att.com/Bm7	15 16 16 1 1	Retweet 16 Retweeted 16		Like 1 Liked 1	/ATT/status/104669027481288704
@ATT @ATT @ATT @ATT @ATT	AT&T‏Verified account @ATT	19 Aug 2011			[Video] Learn how the HTC Status let’s you share photos with your friends on Facebook in an instant: http://social.att.com/7dC	1 7 7 1 1	Retweet 7 Retweeted 7		Like 1 Liked 1	/ATT/status/104628864818495488
@ATT @ATT @ATT @ATT @ATT	AT&T‏Verified account @ATT	19 Aug 2011	#Kindle3G		Backs & bank accounts will thank u - on 8/21, the Amazon #Kindle3G w/Special Offers goes on sale in AT&T COR stores nationwide for $139!	2 7 7	Retweet 7 Retweeted 7		Like Liked	/ATT/status/104583479697735680
@ATT @ATT @ATT @ATT @ATT	AT&T‏Verified account @ATT	18 Aug 2011	#ATTSocial,SMCDallas	#SMCDallas	Drumroll pls...winners of LG Thrill contests are @politicalwind from our online #ATTSocial contest & @jloomstein from #SMCDallas - Congrats!	4 3 3	Retweet 3 Retweeted 3		Like Liked	/ATT/status/104360786222264320
@ATT @ATT @ATT @ATT @ATT	AT&T‏Verified account @ATT	18 Aug 2011	#ATTsocial,smcdallas	#smcdallas	Will we hit 300 in our #ATTsocial contest?? Let's hear from folks at #smcdallas	2 4 4	Retweet 4 Retweeted 4		Like Liked	/ATT/status/104352996015611904
@ATT @ATT @ATT @ATT @ATT	AT&T‏Verified account @ATT	18 Aug 2011	#ATTSocial		We already have 86 entries into our #ATTSocial contest for the LG Thrill tonight! Keep ‘em coming!	10 3 3 1 1	Retweet 3 Retweeted 3		Like 1 Liked 1	/ATT/status/104345052435857408
@ATT @ATT @ATT @ATT @ATT	AT&T‏Verified account @ATT	18 Aug 2011	#ATTSocial		Want the LG Thrill? Tell us the name of your fave app, & tag #ATTSocial in the tweet to enter for ur chance 2 win! http://social.att.com/Noj	57 9 9	Retweet 9 Retweeted 9		Like Liked	/ATT/status/104289026609127424
@ATT @ATT @ATT @ATT @ATT	AT&T‏Verified account @ATT	18 Aug 2011			Get the value of unlimited calls & texts 2 any cell # on any US wireless carrier w/Unlimited Mobile to Any Mobile! http://social.att.com/Cie	4 10 10 7 7	Retweet 10 Retweeted 10		Like 7 Liked 7	/ATT/status/104262526841274370
@ATT @ATT @ATT @ATT @ATT	AT&T‏Verified account @ATT	18 Aug 2011	#Infuse4G		The @attfanpage got a first-hand look at the incredible #Infuse4G. Check out their latest review: http://social.att.com/WIy	2 3 3	Retweet 3 Retweeted 3		Like Liked	/ATT/status/104239276950175744
@ATT @ATT @ATT @ATT @ATT	AT&T‏Verified account @ATT	18 Aug 2011	#SheStreams		RT @SheStreams: Today's #SheStreams Tip from @nycitymama and @ATT is your intro to Times Square: http://youtu.be/7myqYdwRxaw	1 3 3	Retweet 3 Retweeted 3		Like Liked	/ATT/status/104208995622977536
@ATT @ATT @ATT @ATT @ATT	AT&T‏Verified account @ATT	17 Aug 2011			Is going back to school different now than it was back then? Check out our Back to School Then vs. Now video: http://social.att.com/oOW	1 3 3 2 2	Retweet 3 Retweeted 3		Like 2 Liked 2	/ATT/status/103942631129743360
@CNBCTheExchange @CNBCTheExchange @CNBCTheExchange @CNBCTheExchange @CNBCTheExchange	The Exchange‏Verified account @CNBCTheExchange	8 Jun 2011	#MergersAcquisitions		Merger Activity to Accelerate Through 2011—Report http://cnbc.com/id/43329785 $ATT $DUK $PGN #MergersAcquisitions	1 1	Retweet 1 Retweeted 1		Like Liked	/CNBCTheExchange/status/78549374061391872
@CNBCTheExchange @CNBCTheExchange @CNBCTheExchange @CNBCTheExchange @CNBCTheExchange	The Exchange‏Verified account @CNBCTheExchange	8 May 2011			Apple Overtakes Google as World's Most Valuable Brand http://bit.ly/kTbsLb $0941.HK $AAPL $ATT $BIDU $GE $GOOG $KO $MCD $MO $MSFT $TM	6 6	Retweet 6 Retweeted 6		Like Liked	/CNBCTheExchange/status/67395875978223616
@MadMoneyOnCNBC @MadMoneyOnCNBC @MadMoneyOnCNBC @MadMoneyOnCNBC @MadMoneyOnCNBC	Mad Money On CNBC‏Verified account @MadMoneyOnCNBC	25 Apr 2011	#Mergers,StockPicks,StockMarket	#StockPicks	Royal Wedding Guest List: What Stocks Get An Invite? http://bit.ly/fS0vWE $ATT $BTI $NGG $PSO $RIO $VZ #Mergers #StockPicks #StockMarket	2 2 2 2	Retweet 2 Retweeted 2		Like 2 Liked 2	/MadMoneyOnCNBC/status/62699712276475905
@MadMoneyOnCNBC @MadMoneyOnCNBC @MadMoneyOnCNBC @MadMoneyOnCNBC @MadMoneyOnCNBC	Mad Money On CNBC‏Verified account @MadMoneyOnCNBC	20 Apr 2011	#StockPicks,StockMarket	#StockMarket	Why Dividends Are Better Than Bonds http://cnbc.com/id/42685556 $ATT $ED $KMP $VZ #StockPicks #StockMarket	3 3 3 3	Retweet 3 Retweeted 3		Like 3 Liked 3	/MadMoneyOnCNBC/status/60826404375367680
@CBOE_TV @CBOE_TV @CBOE_TV @CBOE_TV @CBOE_TV	CBOE TV‏ @CBOE_TV	22 Mar 2011			Angela Miles reports on: $BBY, $S, $WAG, $ATT & in an interview with Tim Biggam: $CAT & $FCX. $$http://bit.ly/eWv6BA	1 1	Retweet 1 Retweeted 1		Like Liked	/CBOE_TV/status/50225594625040384
@adriennecarter @adriennecarter @adriennecarter @adriennecarter @adriennecarter	Adrienne Carter‏ @adriennecarter	21 Mar 2011			lots of folks worried about the fate of the $tmobile actress after $att purchase		Retweet Retweeted		Like Liked	/adriennecarter/status/49889060570935296
@weissben @weissben @weissben @weissben @weissben	Ben Weiss‏ @weissben	21 Mar 2011			New Post: "When 1+1 = 1; Why the marriage of AT&T and T-Mobile will not turn out well…" $ATT $VZW http://stk.ly/exhg7q	2 2	Retweet 2 Retweeted 2		Like Liked	/weissben/status/49802863454588928
@anthemis @anthemis @anthemis @anthemis @anthemis	Anthemis‏ @anthemis	16 Feb 2011			RT @AAinslie Active credit cards US: 170M - % of w/ active CC's on file at: $AAPL: 94%; $AMZN: 76%; PayPal: 53%; $GOOG $ATT $VZN: 30-40%	2 2	Retweet 2 Retweeted 2		Like Liked	/anthemis/status/37821925325541376
@MadMoneyOnCNBC @MadMoneyOnCNBC @MadMoneyOnCNBC @MadMoneyOnCNBC @MadMoneyOnCNBC	Mad Money On CNBC‏Verified account @MadMoneyOnCNBC	14 Jan 2011	#Technology,StockMarket,StockPicks	#StockMarket	Is AT&T Worth Buying Without iPhone Exclusivity? http://bit.ly/h14HHu $AAPL $ATT $CTL $CY $S $VZ #Technology #StockMarket #StockPicks	1 1 2 2	Retweet 1 Retweeted 1		Like 2 Liked 2	/MadMoneyOnCNBC/status/26064551615135745
@ATT @ATT @ATT @ATT @ATT	AT&T‏Verified account @ATT	13 Jan 2011			RT @pcworld: iPhone vs. iPhone: Which Network Can Satisfy Your Need For Speed? http://bit.ly/gdLW9d	33 33 3 3	Retweet 33 Retweeted 33		Like 3 Liked 3	/ATT/status/25637594503057408
@ATT @ATT @ATT @ATT @ATT	AT&T‏Verified account @ATT	13 Jan 2011			AT&T Helps John F. Kennedy Presidential Library Launch 1st Online Archives of Historic Papers, Photos & Recordings: http://go-att.us/md5q	17 17 1 1	Retweet 17 Retweeted 17		Like 1 Liked 1	/ATT/status/25579602688606208
@ATT @ATT @ATT @ATT @ATT	AT&T‏Verified account @ATT	11 Jan 2011			RT @BGR: Here’s where the Verizon iPhone falls short http://goo.gl/fb/BBAdK	85 85 9 9	Retweet 85 Retweeted 85		Like 9 Liked 9	/ATT/status/24916187267731458
@ATT @ATT @ATT @ATT @ATT	AT&T‏Verified account @ATT	10 Jan 2011			RT @BGR: Why I’m not switching to the Verizon iPhone: Need for speed http://goo.gl/fb/JddpR	82 82 32 32	Retweet 82 Retweeted 82		Like 32 Liked 32	/ATT/status/24525827848798208
@ATT @ATT @ATT @ATT @ATT	AT&T‏Verified account @ATT	9 Jan 2011			RT @PCMag Motorola Atrix for AT&T: Hands On http://bit.ly/erGgud	11 11 6 6	Retweet 11 Retweeted 11		Like 6 Liked 6	/ATT/status/24125080975966208
@ATT @ATT @ATT @ATT @ATT	AT&T‏Verified account @ATT	6 Jan 2011			AT&T Announces iPhone 3GS for $49.00: http://go-att.us/qzf4	107 107 6 6	Retweet 107 Retweeted 107		Like 6 Liked 6	/ATT/status/22976159662735360
@ATT @ATT @ATT @ATT @ATT	AT&T‏Verified account @ATT	5 Jan 2011	#ATTCES		AT&T announces Innovation Center in TX, collaboration commitments in 2011. AT&T CTO John Donovan blog: http://go-att.us/4zbt #ATTCES	4 4 2 2	Retweet 4 Retweeted 4		Like 2 Liked 2	/ATT/status/22739005007200256
@ATT @ATT @ATT @ATT @ATT	AT&T‏Verified account @ATT	5 Jan 2011	#ATTCES		John Donovan, Chief Technology Officer, shows our network evolution: Past, Present, Future #ATTCES http://twitpic.com/3nar15	5 5 3 3	Retweet 5 Retweeted 5		Like 3 Liked 3	/ATT/status/22718242283855873
@ATT @ATT @ATT @ATT @ATT	AT&T‏Verified account @ATT	5 Jan 2011	#ATTCES		OpenFeint is a new social gaming SDK available today at developer.att.com/gaming #ATTCES	3 3 6 6	Retweet 3 Retweeted 3		Like 6 Liked 6	/ATT/status/22714250958999553
@ATT @ATT @ATT @ATT @ATT	AT&T‏Verified account @ATT	5 Jan 2011			AT&T Announces Plans to Deliver Nation’s Most Advanced Mobile Broadband Experience: http://go-att.us/c564	17 17 2 2	Retweet 17 Retweeted 17		Like 2 Liked 2	/ATT/status/22710796484087808
@ATT @ATT @ATT @ATT @ATT	AT&T‏Verified account @ATT	5 Jan 2011	#ATTCES		We plan to introduce 12 Android devices this year #ATTCES	23 23 1 1	Retweet 23 Retweeted 23		Like 1 Liked 1	/ATT/status/22710763403608065
@ATT @ATT @ATT @ATT @ATT	AT&T‏Verified account @ATT	5 Jan 2011	#ATTCES		We plan to launch two 4G tablets, first LTE tablet by mid summer. Additional LTE tablets are planned for the 2nd half of 2011 #ATTCES	21 21 2 2	Retweet 21 Retweeted 21		Like 2 Liked 2	/ATT/status/22710133331066880
@ATT @ATT @ATT @ATT @ATT	AT&T‏Verified account @ATT	5 Jan 2011	#ATTCES		The Samsung Infuse 4G is the World's thinnest smartphone #ATTCES http://twitpic.com/3nahiu	18 18 1 1	Retweet 18 Retweeted 18		Like 1 Liked 1	/ATT/status/22709371339276290
@ATT @ATT @ATT @ATT @ATT	AT&T‏Verified account @ATT	5 Jan 2011	#ATTCES		You can learn more about HTC Sense at HTCSense.com #ATTCES	5 5	Retweet 5 Retweeted 5		Like Liked	/ATT/status/22706956170956800
@ATT @ATT @ATT @ATT @ATT	AT&T‏Verified account @ATT	5 Jan 2011	#ATTCES		Motorola debuts "The World's Most Powerful Smartphone" the ATRIX 4G #ATTCES http://twitpic.com/3nabzv	25 25 4 4	Retweet 25 Retweeted 25		Like 4 Liked 4	/ATT/status/22703405541621760
@ATT @ATT @ATT @ATT @ATT	AT&T‏Verified account @ATT	5 Jan 2011	#attces		We are launching 20 4G devices this year. #attces	43 43 4 4	Retweet 43 Retweeted 43		Like 4 Liked 4	/ATT/status/22701679417753600
@ATT @ATT @ATT @ATT @ATT	AT&T‏Verified account @ATT	5 Jan 2011	#attces		Today we will accelerate our LTE investement. We plan to launch our LTE services in the middle of this year #attces	26 26 1 1	Retweet 26 Retweeted 26		Like 1 Liked 1	/ATT/status/22701252836069376
@ATT @ATT @ATT @ATT @ATT	AT&T‏Verified account @ATT	5 Jan 2011	#attces		The key to delivering a 4G experience is network, devices and applications #attces	7 7 3 3	Retweet 7 Retweeted 7		Like 3 Liked 3	/ATT/status/22700895254876161
@ATT @ATT @ATT @ATT @ATT	AT&T‏Verified account @ATT	5 Jan 2011			AT&T Selects MedApps for Remote Care Monitoring Solution: http://go-att.us/n5zf	3 3 2 2	Retweet 3 Retweeted 3		Like 2 Liked 2	/ATT/status/22681149461504000
@ATT @ATT @ATT @ATT @ATT	AT&T‏Verified account @ATT	5 Jan 2011			AT&T Extends Workbench Mobile Application Platform to Android: http://go-att.us/s4vh	4 4 1 1	Retweet 4 Retweeted 4		Like 1 Liked 1	/ATT/status/22675809948925952
@ATT @ATT @ATT @ATT @ATT	AT&T‏Verified account @ATT	5 Jan 2011			AT&T to Preview New Location Information Services Solution at Annual Developer Summit: http://go-att.us/ujjr	4 4	Retweet 4 Retweeted 4		Like Liked	/ATT/status/22669678233001984
@ATT @ATT @ATT @ATT @ATT	AT&T‏Verified account @ATT	4 Jan 2011	#ATTCES		@isfitz @jimmytech3 @iJimmyNeutron @themes4bb @derrich Thank you for the RTs for the #ATTCES live tweeting tomorrow	1 1	Retweet 1 Retweeted 1		Like Liked	/ATT/status/22526479682248705
@ATT @ATT @ATT @ATT @ATT	AT&T‏Verified account @ATT	4 Jan 2011	#ATTCES		We’ll be Live Tweeting straight from AT&T's Developer Summit http://www.2011devsummit.com/ Follow #ATTCES for more starting tomorrow	7 7 1 1	Retweet 7 Retweeted 7		Like 1 Liked 1	/ATT/status/22439198363484160
@ATT @ATT @ATT @ATT @ATT @lillytiger	AT&T‏Verified account @ATT	4 Jan 2011			@lillytiger Hi pardon the response from the DSL account as it is not official. If you have a support issue @ATTCustomerCare can help		Retweet Retweeted		Like Liked	/ATT/status/22424655025405952
@ATT @ATT @ATT @ATT @ATT	AT&T‏Verified account @ATT	4 Jan 2011			Vitality Launches AT&T Connected Pill Bottle Caps on Amazon: http://go-att.us/vyd4	9 9 4 4	Retweet 9 Retweeted 9		Like 4 Liked 4	/ATT/status/22309389490720768
@ATT @ATT @ATT @ATT @ATT	AT&T‏Verified account @ATT	4 Jan 2011			AT&T to Provide Wireless Services for Enhanced Functionality to Premium Automaker: http://go-att.us/wfg8	3 3 3 3	Retweet 3 Retweeted 3		Like 3 Liked 3	/ATT/status/22305411583447042
@ATT @ATT @ATT @ATT @ATT	AT&T‏Verified account @ATT	4 Jan 2011			AT&T Noted as a Leader in Cloud and Web Hosting Magic Quadrant by Top Analyst Firm: http://go-att.us/fqb3	4 4	Retweet 4 Retweeted 4		Like Liked	/ATT/status/22301324448108544
@ATT @ATT @ATT @ATT @ATT	AT&T‏Verified account @ATT	4 Jan 2011			IDC names AT&T a leader in mobile enterprise svcs, top provider of global network solutions in MNC survey: http://go-att.us/4gyh	3 3	Retweet 3 Retweeted 3		Like Liked	/ATT/status/22295762075394049
@zacworkman @zacworkman @zacworkman @zacworkman @zacworkman	Zac Workman‏ @zacworkman	3 Jan 2011	#verizoniphone,ipad,iphone,ATT,Verizon	#ipad	$AAPL tops $330 for the first time 10:59 AM - welcome to 2011! $VZ $ATT #verizoniphone #ipad #iphone #ATT #Verizon		Retweet Retweeted		Like Liked	/zacworkman/status/21959012526329856
@SmallCapGoodies @SmallCapGoodies @SmallCapGoodies @SmallCapGoodies @SmallCapGoodies	SmallCapGoodies‏ @SmallCapGoodies	2 Jan 2011			ManicTrader Picks of the Week: PICKS 1/3/11 AT&T Inc. Senior Note 6.375 (NYSE: $ATT ) http://bit.ly/fMukYm $$	1 1	Retweet 1 Retweeted 1		Like Liked	/SmallCapGoodies/status/21664792531963904
@Goodlett @Goodlett @Goodlett @Goodlett @Goodlett	Jim Goodlett‏ @Goodlett	2 Jan 2011	#GSM		Brilliant! #GSM carrier networks have done little to close hackers seizing phone ID then listening on calls $DTE $ATT http://bbc.in/fnX3U8		Retweet Retweeted		Like Liked	/Goodlett/status/21601449775464448
@ATT @ATT @ATT @ATT @ATT @Po0rUnfrtntS0ul	AT&T‏Verified account @ATT	31 Dec 2012			@JustCoolIt6694 @ILoveYou_1231 Happy Birthday, Kelsey! Enjoy the big 1-5 :).	1 1	Retweet Retweeted		Like 1 Liked 1	/ATT/status/285879257811521537
@ATT @ATT @ATT @ATT @ATT	AT&T‏Verified account @ATT	31 Dec 2012	#NewYearsEve		Who's the 1st person you're texting at midnight? Via @Mashable Smartphones at #NewYearsEve: More Texting, Less Callinghttp://soc.att.com/12TNeo0	1 8 8 1 1	Retweet 8 Retweeted 8		Like 1 Liked 1	/ATT/status/285839016996257793
@ATT @ATT @ATT @ATT @ATT	AT&T‏Verified account @ATT	31 Dec 2012	#NewYears		Ring in the new year with new apps! Via @CNNMoney Apps to keep your #NewYears resolutions http://soc.att.com/Xb9pWy	7 7 2 2	Retweet 7 Retweeted 7		Like 2 Liked 2	/ATT/status/285807561905684480
@ATT @ATT @ATT @ATT @ATT	AT&T‏Verified account @ATT	31 Dec 2012	#NewYears,ItCanWait		This #NewYears make the resolution not to text and drive at http://soc.att.com/TBTtrD Stay safe on the roads tonight and in 2013. #ItCanWait	38 38 3 3	Retweet 38 Retweeted 38		Like 3 Liked 3	/ATT/status/285768664467251200
@ATT @ATT @ATT @ATT @ATT	AT&T‏Verified account @ATT	28 Dec 2012			One study says more couples own tablets, while more singles own smartphones. Is it true for you? Via @CNN http://soc.att.com/TJVupi	8 9 9 2 2	Retweet 9 Retweeted 9		Like 2 Liked 2	/ATT/status/284750615358353408
@ATT @ATT @ATT @ATT @ATT	AT&T‏Verified account @ATT	28 Dec 2012			Via @CNET Tips to keep your smartphones running at tip top shape! http://soc.att.com/W5N5ap	1 6 6 4 4	Retweet 6 Retweeted 6		Like 4 Liked 4	/ATT/status/284716616183324673
@ATT @ATT @ATT @ATT @ATT	AT&T‏Verified account @ATT	27 Dec 2012	#music		RT if you got a new smartphone for Christmas! Load up your device with apps, like these mobile #music applications: http://soc.att.com/YQVAwH	3 7 7	Retweet 7 Retweeted 7		Like Liked	/ATT/status/284388216264589313
@ATT @ATT @ATT @ATT @ATT	AT&T‏Verified account @ATT	27 Dec 2012			Say good bye to key fobs? Via @Wired Your smartphone may replace your car keys by 2015http://soc.att.com/RUopGA	3 19 19 4 4	Retweet 19 Retweeted 19		Like 4 Liked 4	/ATT/status/284342956025053185
@ATT @ATT @ATT @ATT @ATT	AT&T‏Verified account @ATT	26 Dec 2012			Just in time for New Year's! Check out health and fitness apps to get a jump on your New Year's Resolutions. http://soc.att.com/RiIMMa	1 10 10 2 2	Retweet 10 Retweeted 10		Like 2 Liked 2	/ATT/status/284025811584049152
@ATT @ATT @ATT @ATT @ATT	AT&T‏Verified account @ATT	26 Dec 2012	#bowl		College sports fanatic in your family? We bet they'll #bowl over for one of the phone cases on our Pinterest board: http://soc.att.com/W51Quv	2 5 5 1 1	Retweet 5 Retweeted 5		Like 1 Liked 1	/ATT/status/283965438411550721
@ATT @ATT @ATT @ATT @ATT	AT&T‏Verified account @ATT	24 Dec 2012	#HappyHolidays		Get closer, grant wishes, share wonder and spread cheer. #HappyHolidays from all of us. http://soc.att.com/Uj5i7c	3 7 7	Retweet 7 Retweeted 7		Like Liked	/ATT/status/283293528044498945
@ATT @ATT @ATT @ATT @ATT @allisonzapata	AT&T‏Verified account @ATT	24 Dec 2012			@allisonzapata Thanks, Allison! We're happy to have you too. :)	1 1 1 1	Retweet 1 Retweeted 1		Like 1 Liked 1	/ATT/status/283276888191950848
@ATT @ATT @ATT @ATT @ATT	AT&T‏Verified account @ATT	24 Dec 2012			Holiday fruitcake overload? Burn off the calories w/ these fitness apps and mobile accessories. http://soc.att.com/TkhzHw	2 7 7	Retweet 7 Retweeted 7		Like Liked	/ATT/status/283255761386217474
@ATT @ATT @ATT @ATT @ATT	AT&T‏Verified account @ATT	24 Dec 2012	#Pin,Santa	#Santa	#Pin your favorite gadgets from our Pinterest holiday gift guide. Maybe #Santa will take the hint! http://soc.att.com/VqOtDR	1 5 5 2 2	Retweet 5 Retweeted 5		Like 2 Liked 2	/ATT/status/283225543900557312
@ATT @ATT @ATT @ATT @ATT	AT&T‏Verified account @ATT	21 Dec 2012	#Santa		#Santa's digital helper is…a smartphone?!?! See how this puppy makes it under the tree http://soc.att.com/12F1JLB	2 5 5	Retweet 5 Retweeted 5		Like Liked	/ATT/status/282244117847744512
@TNLNYC @TNLNYC @TNLNYC @TNLNYC @TNLNYC	Tristan Louis‏Verified account @TNLNYC	12 Nov 2012			$ATT, $VZN turning off copper. Opportunity for municipalities?http://go.tnl.net/RsS9Gv	2 2 1 1	Retweet 2 Retweeted 2		Like 1 Liked 1	/TNLNYC/status/268001328062689280
@RealDividendLab @RealDividendLab @RealDividendLab @RealDividendLab @RealDividendLab	DividendLab‏ @RealDividendLab	15 Oct 2012			$ATT, $VZ SELL Verizon Communication Due To Overvaluation http://bit.ly/T1P1oB	2 2	Retweet 2 Retweeted 2		Like Liked	/RealDividendLab/status/257808352267079681
@JustinPulitzer @JustinPulitzer @JustinPulitzer @JustinPulitzer @JustinPulitzer	Justin Pulitzer‏ @JustinPulitzer	21 Sep 2012			$AAPL 5th Ave Store sold-out of $ATT phones. Snapped up by Chinese & Europeans paying full price in cash like they were buying packs of gum.	1 1 1	Retweet 1 Retweeted 1		Like Liked	/JustinPulitzer/status/249245623835033600
@GavMson @GavMson @GavMson @GavMson @GavMson	Gavin M.‏ @GavMson	19 Sep 2012			$ATT $S all surging on continued news that IPhone 5 sales continue to be outpacing supply.	1 1	Retweet Retweeted		Like 1 Liked 1	/GavMson/status/248503461371592704
@DShaywitz @DShaywitz @DShaywitz @DShaywitz @DShaywitz	David Shaywitz‏Verified account @DShaywitz	24 Jul 2012	#racetobottom		@davemcclure real battle of shit service is $ATT vs $UAL #racetobottom cc @bijans @work_matters	1 2 2 1 1	Retweet 2 Retweeted 2		Like 1 Liked 1	/DShaywitz/status/227763717775966208
@ATT @ATT @ATT @ATT @ATT @dan_nooge	AT&T‏Verified account @ATT	24 Jul 2012			@dnooge Although this made us lol, we love the wife & kids! @amunchbach Sorry for any trouble, @ATTCustomerCare can help! :)	1 1 1 1	Retweet 1 Retweeted 1		Like 1 Liked 1	/ATT/status/227759497303695361
@ATT @ATT @ATT @ATT @ATT	AT&T‏Verified account @ATT	23 Jul 2012	#military		Watch our new @causes video! One view = $2 to support our troops through Helping Heroes Home: http://bit.ly/ATTsdV #military	3 12 12 1 1	Retweet 12 Retweeted 12		Like 1 Liked 1	/ATT/status/227492932909924353
@ATT @ATT @ATT @ATT @ATT	AT&T‏Verified account @ATT	23 Jul 2012	#MLSAllStar		We've got @AlexiLalas chatting LIVE right now at http://KYCK.com . Send us your questions! http://ar.gy/LalasChat #MLSAllStar	1 3 3 2 2	Retweet 3 Retweeted 3		Like 2 Liked 2	/ATT/status/227457544824705024
@ATT @ATT @ATT @ATT @ATT @Vegito	AT&T‏Verified account @ATT	22 Jul 2012			@OriginalGogeta Feel free to reach out to our Care team at @ATTCustomerCare. They'll be back tomorrow.	1 2 2	Retweet 2 Retweeted 2		Like Liked	/ATT/status/227124822788952065
@ATT @ATT @ATT @ATT @ATT	AT&T‏Verified account @ATT	20 Jul 2012			Our thoughts today are with those affected by the tragedy in Aurora.	27 27 4 4	Retweet 27 Retweeted 27		Like 4 Liked 4	/ATT/status/226437481120272384
@ATT @ATT @ATT @ATT @ATT	AT&T‏Verified account @ATT	20 Jul 2012	#MLSAllStar		We’ve got @AlexiLalas for a live chat 7/23 at 1pm ET w/@KYCKfutbol. Register today & post your question at http://ar.gy/LalasChat #MLSAllStar	1 11 11 3 3	Retweet 11 Retweeted 11		Like 3 Liked 3	/ATT/status/226427136167247873
@ATT @ATT @ATT @ATT @ATT	AT&T‏Verified account @ATT	19 Jul 2012	#Sustainability		We’re rethinking what’s possible for the environment. Learn more here: http://go-att.us/mw6y #Sustainability	4 12 12 1 1	Retweet 12 Retweeted 12		Like 1 Liked 1	/ATT/status/226089705194799104
@ATT @ATT @ATT @ATT @ATT	AT&T‏Verified account @ATT	19 Jul 2012	#TeamUSA		A network that covers as far as #TeamUSA marathoner @RyanHall3’s feet take him: http://go-att.us/5lsk (CC @ATTTeamUSA)	6 12 12 2 2	Retweet 12 Retweeted 12		Like 2 Liked 2	/ATT/status/226027454286942208
@ATT @ATT @ATT @ATT @ATT	AT&T‏Verified account @ATT	18 Jul 2012			Introducing Mobile Share. New plans are coming soon so you can share data across your smartphones and other devices:http://go-att.us/4asf	21 35 35 15 15	Retweet 35 Retweeted 35		Like 15 Liked 15	/ATT/status/225650096237314050
@ATT @ATT @ATT @ATT @ATT	AT&T‏Verified account @ATT	18 Jul 2012	#ATRIXHD		A smarter smartphone, inside & out. The @Motorola #ATRIXHD is available: http://go-att.us/bfcd	3 8 8 1 1	Retweet 8 Retweeted 8		Like 1 Liked 1	/ATT/status/225611273163898880
@ATT @ATT @ATT @ATT @ATT	AT&T‏Verified account @ATT	17 Jul 2012	#military,C4Gchat	#C4Gchat	.@CPFSOfficial connects #military with their families. Watch this video & we’ll donate $2 to the cause. http://go-att.us/k54s #C4Gchat	2 15 15 3 3	Retweet 15 Retweeted 15		Like 3 Liked 3	/ATT/status/225275826680238080
@ATT @ATT @ATT @ATT @ATT	AT&T‏Verified account @ATT	16 Jul 2012	#TeamUSA,London2012	#London2012	#TeamUSA Olympic swimmer @RyanLochte shows us getting to #London2012 … It’s just a warm up: http://go-att.us/45b5 (CC @ATTTeamUSA)	2 65 65 45 45	Retweet 65 Retweeted 65		Like 45 Liked 45	/ATT/status/224997760334708736
@ATT @ATT @ATT @ATT @ATT	AT&T‏Verified account @ATT	16 Jul 2012			Take a look at how telecom is enabling the growth of business in the developing world. http://go-att.us/qxdd (Via @CiscoSystems)	2 6 6 1 1	Retweet 6 Retweeted 6		Like 1 Liked 1	/ATT/status/224971631515271168
@ATT @ATT @ATT @ATT @ATT	AT&T‏Verified account @ATT	16 Jul 2012			"... This screen is beautiful. Stunning. Gorgeous." Hands On with Motorola’s Atrix HD:http://www.wired.com/gadgetlab/2012/07/motorola-atrix-hd-hands-on/ …	4 4	Retweet 4 Retweeted 4		Like Liked	/ATT/status/224941090741030912
@ATT @ATT @ATT @ATT @ATT	AT&T‏Verified account @ATT	16 Jul 2012	#ItCanWait		The next text you send while driving could be your last. http://go-att.us/bqad #ItCanWait	2 35 35 5 5	Retweet 35 Retweeted 35		Like 5 Liked 5	/ATT/status/224901847972970496
@ATT @ATT @ATT @ATT @ATT	AT&T‏Verified account @ATT	13 Jul 2012			The battle of the sexes - social media style. How do men and women use social channels differently? (Via @Mashable)http://go-att.us/tg25	2 7 7 1 1	Retweet 7 Retweeted 7		Like 1 Liked 1	/ATT/status/223898385315409921
@ATT @ATT @ATT @ATT @ATT	AT&T‏Verified account @ATT	13 Jul 2012	#OneX		In honor of National Cell Phone Courtesy Month @Chip_Chick is giving you the chance to win the @HTC #OneX! Enter here:http://go-att.us/tvne	8 8	Retweet 8 Retweeted 8		Like Liked	/ATT/status/223850607876911106
@ATT @ATT @ATT @ATT @ATT	AT&T‏Verified account @ATT	13 Jul 2012			"AT&T Motorola Atrix HD hands-on and unboxing" http://www.slashgear.com/att-motorola-atrix-hd-hands-on-and-unboxing-12238349/ … @slashgear	7 7 2 2	Retweet 7 Retweeted 7		Like 2 Liked 2	/ATT/status/223779717252259840
@SAI @SAI @SAI @SAI @SAI	BI Tech‏Verified account @SAI	6 Jul 2012			Starting Next Week, AT&T Will Let You Block Your Lost Or Stolen Phone $ATT by @officialKLS http://read.bi/MFO5TM	1 1 1 3 3	Retweet 1 Retweeted 1		Like 3 Liked 3	/SAI/status/221269817758457856
@MadMoneyOnCNBC @MadMoneyOnCNBC @MadMoneyOnCNBC @MadMoneyOnCNBC @MadMoneyOnCNBC	Mad Money On CNBC‏Verified account @MadMoneyOnCNBC	11 Jun 2012	#StockPicks,StockMarket	#StockMarket	Why the Spain Bailout Rally Didn’t Last http://cnbc.com/id/47767112 $ATT $BMY $MO $SO $VZ #StockPicks #StockMarket	1 1 2 2	Retweet 1 Retweeted 1		Like 2 Liked 2	/MadMoneyOnCNBC/status/212310521469349889
@ATT @ATT @ATT @ATT @ATT @IncognitoMpls	AT&T‏Verified account @ATT	11 Jun 2012			@IncognitoMpls Great to hear, glad we did that for you.	1 1	Retweet 1 Retweeted 1		Like Liked	/ATT/status/212292556183179264
@ATT @ATT @ATT @ATT @ATT	AT&T‏Verified account @ATT	11 Jun 2012	#Daybreak2012		Rolling out the Orange Carpet at the Hollywood Premiere of #Daybreak2012 w/ Director Jon Cassar and cast!http://go-att.us/we7u	1 9 9 1 1	Retweet 9 Retweeted 9		Like 1 Liked 1	/ATT/status/212273887751311360
@ATT @ATT @ATT @ATT @ATT	AT&T‏Verified account @ATT	11 Jun 2012			The Hookup: HTC One X Phone with Beats Audio http://www.baeblemusic.com/musicblog/6-11-2012/The-Hookup-HTC-One-X-Phone-with-Beats-Audio.html … via @BaebleMusic	2 6 6 2 2	Retweet 6 Retweeted 6		Like 2 Liked 2	/ATT/status/212262451029344256
@ATT @ATT @ATT @ATT @ATT	AT&T‏Verified account @ATT	11 Jun 2012			Wow, this phone is actually smart. Get your UL Platinum certified Samsung Galaxy Exhilarate today. http://go-att.us/ll8v	3 5 5 1 1	Retweet 5 Retweeted 5		Like 1 Liked 1	/ATT/status/212239978749632513
@ATT @ATT @ATT @ATT @ATT @Suth3rnB3lla	AT&T‏Verified account @ATT	10 Jun 2012			@Suth3rnB3lla No date to report right now. When we have one, we'll tweet it out.	1 1	Retweet 1 Retweeted 1		Like Liked	/ATT/status/211817417171664896
@ATT @ATT @ATT @ATT @ATT @Kera_aka_Her	AT&T‏Verified account @ATT	9 Jun 2012			@YEP_ThatsHer Sorry for the confusion. We have this to answer questions: http://www.att.com/datainfo	1 1 1	Retweet 1 Retweeted 1		Like Liked	/ATT/status/211535631879389184
@ATT @ATT @ATT @ATT @ATT	AT&T‏Verified account @ATT	8 Jun 2012	#AwayWeHappened		Want a chance to win @VictorQuest's HTC One X from #AwayWeHappened? Take a quick survey & enter to win: http://go-att.us/ngf6	2 6 6 2 2	Retweet 6 Retweeted 6		Like 2 Liked 2	/ATT/status/211198414195671041
@ATT @ATT @ATT @ATT @ATT	AT&T‏Verified account @ATT	8 Jun 2012	#Daybreak2012		What to Watch: 5 Web Series Worth Checking Out http://tvline.com/2012/06/07/popular-web-series-list-5-2/ … via @TVLineNews #Daybreak2012	1 1	Retweet 1 Retweeted 1		Like Liked	/ATT/status/211166960648601600
@ATT @ATT @ATT @ATT @ATT	AT&T‏Verified account @ATT	8 Jun 2012	#Daybreak2012		Unlock the mystery of the dodecahedron and the story of #Daybreak2012? Catch up on all the chapters http://goo.gl/3dPXx	1 4 4 2 2	Retweet 4 Retweeted 4		Like 2 Liked 2	/ATT/status/211144712713801728
@ATT @ATT @ATT @ATT @ATT	AT&T‏Verified account @ATT	7 Jun 2012	#SnapdragonWRC,E3	#E3	RT@Snapdragon We have a winner! Congrats to Efren Ballestamon. History made & $20K awarded. #SnapdragonWRC #E3 http://go-att.us/9jlk	1 1 1	Retweet 1 Retweeted 1		Like Liked	/ATT/status/210797796423507968
@ATT @ATT @ATT @ATT @ATT	AT&T‏Verified account @ATT	7 Jun 2012	#Daybreak2012		What’s next for Ben and Sarah on Chapter 2 of #Daybreak2012? See their story continue to unfold http://bit.ly/NOnotj	1 6 6	Retweet 6 Retweeted 6		Like Liked	/ATT/status/210789921961672704
@ATT @ATT @ATT @ATT @ATT	AT&T‏Verified account @ATT	7 Jun 2012			A blast from 1961...http://dvice.com/archives/2012/05/blast-from-1961.php …	1 4 4 2 2	Retweet 4 Retweeted 4		Like 2 Liked 2	/ATT/status/210748983990169600
@ATT @ATT @ATT @ATT @ATT @sbarnes0215	AT&T‏Verified account @ATT	7 Jun 2012			@sbarnes0215 Like a boss.	1 1 1 1	Retweet 1 Retweeted 1		Like 1 Liked 1	/ATT/status/210725570160508928
@ATT @ATT @ATT @ATT @ATT	AT&T‏Verified account @ATT	6 Jun 2012	#Awaywehappened		Remember Choose Your Own Adventure books? #Awaywehappened from @wongfupro lets you do just that:http://go-att.us/xcae	4 4 1 1	Retweet 4 Retweeted 4		Like 1 Liked 1	/ATT/status/210479048428761089
@ATT @ATT @ATT @ATT @ATT	AT&T‏Verified account @ATT	6 Jun 2012	#IPv6		More global connections = lower reservoir of internet protocol addresses. Learn what we're doing to help: http://go-att.us/mqeq #IPv6	4 10 10 1 1	Retweet 10 Retweeted 10		Like 1 Liked 1	/ATT/status/210472588852469760
@ATT @ATT @ATT @ATT @ATT @dalydose	AT&T‏Verified account @ATT	6 Jun 2012			@dalydose Good lookin' Lumia 900 in your profile pic there. How do you like it?	3 1 1	Retweet 1 Retweeted 1		Like Liked	/ATT/status/210459033952464896
@ATT @ATT @ATT @ATT @ATT	AT&T‏Verified account @ATT	6 Jun 2012			Is the person at the door sending you good vibrations? http://www.forbes.com/sites/alexknapp/2012/06/05/att-will-transfer-data-through-your-bones/ … via @Forbes	7 7 2 2	Retweet 7 Retweeted 7		Like 2 Liked 2	/ATT/status/210431212861399040
@ATT @ATT @ATT @ATT @ATT	AT&T‏Verified account @ATT	6 Jun 2012	#GalaxySIII		The only thing the @SamsungMobileUS #GalaxySIII can’t do is human teleportation. Preorder yours today: http://go-att.us/qjax	3 12 12 3 3	Retweet 12 Retweeted 12		Like 3 Liked 3	/ATT/status/210430331671687169
@KPCC @KPCC @KPCC @KPCC @KPCC	89.3 KPCC‏Verified account @KPCC	19 Mar 2012			.@mattdebord says $APPL shareholdes should be giving thanks to Foxconn, $ATT and @VZ for their dividends http://kp.cc/wOYYrL		Retweet Retweeted		Like Liked	/KPCC/status/181801760485158913
@DShaywitz @DShaywitz @DShaywitz @DShaywitz @DShaywitz	David Shaywitz‏Verified account @DShaywitz	28 Jan 2012			Inability to sustain 5' call in bay area w/o it being dropped by $ATT remarkable - and not good remarkable. Another Terminated Transmission?		Retweet Retweeted		Like Liked	/DShaywitz/status/163402742130421760
@ATT @ATT @ATT @ATT @ATT	AT&T‏Verified account @ATT	28 Jan 2012			Get up to 75% off select cases! Select accessories only, while supplies last. Other restrictions apply.http://social.att.com/HzY	3 13 13 2 2	Retweet 13 Retweeted 13		Like 2 Liked 2	/ATT/status/163275202720047105
@ATT @ATT @ATT @ATT @ATT	AT&T‏Verified account @ATT	27 Jan 2012	#attcaddiecall		Only 4 days left to win the chance to caddie for @ZachJohnsonPGA at the 2012 @attpbnproam. #attcaddiecall http://social.att.com/4U0	3 14 14	Retweet 14 Retweeted 14		Like Liked	/ATT/status/163022286834765824
@ATT @ATT @ATT @ATT @ATT	AT&T‏Verified account @ATT	27 Jan 2012			Remember our "You Will" ads from the early 90's? We've revamped them. See what we'll be helping you accomplish in 2020: http://social.att.com/BAI	4 9 9 2 2	Retweet 9 Retweeted 9		Like 2 Liked 2	/ATT/status/163018745311281152
@ATT @ATT @ATT @ATT @ATT	AT&T‏Verified account @ATT	27 Jan 2012	#infographic		#infographic 2011 AT&T Network Improvements - Investments Drive Service Improvements: http://social.att.com/nDO	5 5 2 2	Retweet 5 Retweeted 5		Like 2 Liked 2	/ATT/status/162958129313759233
@ATT @ATT @ATT @ATT @ATT	AT&T‏Verified account @ATT	26 Jan 2012	#wifi,stats	#stats	+1 BILLION connections to our #wifi network from nearly 30,000 AT&T Wi-Fi Hot Spots. Check out the new #stats: http://social.att.com/7WS	9 26 26 4 4	Retweet 26 Retweeted 26		Like 4 Liked 4	/ATT/status/162650292809248768
@ATT @ATT @ATT @ATT @ATT	AT&T‏Verified account @ATT	26 Jan 2012			Get 30% off select chargers! Offer ends 1/26. Select chargers only, while supplies last. Other restrictions apply. http://social.att.com/hfL	5 6 6 1 1	Retweet 6 Retweeted 6		Like 1 Liked 1	/ATT/status/162604802956722177
@ATT @ATT @ATT @ATT @ATT	AT&T‏Verified account @ATT	25 Jan 2012			Check out some of our favorite music themed apps in the latest installment of our Appetizers video series. http://social.att.com/TPt	6 6	Retweet 6 Retweeted 6		Like Liked	/ATT/status/162274245207011328
@ATT @ATT @ATT @ATT @ATT	AT&T‏Verified account @ATT	25 Jan 2012			RT @JoeSteeleMI: Congrats to my friends @ATT and their continued commitment to clean energy - http://yhoo.it/ApeX4W (thanks Joe) ^cb	2 7 7	Retweet 7 Retweeted 7		Like Liked	/ATT/status/162238749386870784
@ATT @ATT @ATT @ATT @ATT	AT&T‏Verified account @ATT	24 Jan 2012	#SharingPerks		Help your friends earn $10 in rewards and they can help you win $10,000! All you have to do is share. http://perks.att.com #SharingPerks	1 12 12 2 2	Retweet 12 Retweeted 12		Like 2 Liked 2	/ATT/status/161916253378838529
@ATT @ATT @ATT @ATT @ATT	AT&T‏Verified account @ATT	24 Jan 2012	#wifi,Indy	#Indy	Check out our newest #wifi hotzone and network enhancements in downtown #Indy http://social.att.com/lpB	1 4 4 2 2	Retweet 4 Retweeted 4		Like 2 Liked 2	/ATT/status/161887454742315008
@ATT @ATT @ATT @ATT @ATT	AT&T‏Verified account @ATT	24 Jan 2012			Why pick just 1 new @PantechUSA device? Buy the Element, get the Burst 4 free! 2yr contract req'd, restrictions apply.http://social.att.com/LZK	3 9 9 1 1	Retweet 9 Retweeted 9		Like 1 Liked 1	/ATT/status/161861531078889473
@ATT @ATT @ATT @ATT @ATT	AT&T‏Verified account @ATT	23 Jan 2012			Today only, get the Moto ATRIX 4G for a penny! 2-yr contract & min data plan req'd. Restrictions apply. Ends 1/23/12. http://social.att.com/E32	3 12 12 1 1	Retweet 12 Retweeted 12		Like 1 Liked 1	/ATT/status/161553864376582144
@ATT @ATT @ATT @ATT @ATT	AT&T‏Verified account @ATT	23 Jan 2012	#HIMSS2012,mhealth	#mhealth	Infographic: AT&T powers HC w/ tablets and messaging. Check it out at #HIMSS2012 #mhealth http://go-att.us/yshf	5 5 1 1	Retweet 5 Retweeted 5		Like 1 Liked 1	/ATT/status/161541495839662080
@ATT @ATT @ATT @ATT @ATT	AT&T‏Verified account @ATT	23 Jan 2012			Rain or shine, snow or sleet. Our first waterproof 4G LTE tablet keeps you connected. The @PantechUSA Element. http://social.att.com/BYm	1 8 8 1 1	Retweet 8 Retweeted 8		Like 1 Liked 1	/ATT/status/161510856750936064
@ATT @ATT @ATT @ATT @ATT	AT&T‏Verified account @ATT	20 Jan 2012			We created a simulator to safely recreate the experience of texting while driving. Watch to see how test drivers fared. http://social.att.com/iji	5 15 15 2 2	Retweet 15 Retweeted 15		Like 2 Liked 2	/ATT/status/160472663482048512
@ATT @ATT @ATT @ATT @ATT	AT&T‏Verified account @ATT	20 Jan 2012	#ATTDevSummit		Did you miss out on #ATTDevSummit? Check out our recap including new tools to help developers create better apps! http://social.att.com/MYV	1 6 6	Retweet 6 Retweeted 6		Like Liked	/ATT/status/160376305735577600
@ATT @ATT @ATT @ATT @ATT	AT&T‏Verified account @ATT	17 Jan 2012	#ATTDevSummit		Did you miss the 2012 #ATTDevSummit? Not to worry. Our friends at the @ATTFanPage share their recap. http://social.att.com/cc3	2 8 8 2 2	Retweet 8 Retweeted 8		Like 2 Liked 2	/ATT/status/159404768773685249
@ATT @ATT @ATT @ATT @ATT	AT&T‏Verified account @ATT	17 Jan 2012			Tech Blogger @TechnoBuffalo shares a hands-on look at the highly anticipating @Sony Xperia Ion, Android smartphone. http://social.att.com/pND	3 3 2 2	Retweet 3 Retweeted 3		Like 2 Liked 2	/ATT/status/159383556932632577
@ATT @ATT @ATT @ATT @ATT	AT&T‏Verified account @ATT	17 Jan 2012			Tired of friends answering their phones at the dinner table? Here's a solution: http://social.att.com/xKk . Let us know what you think!	10 28 28 4 4	Retweet 28 Retweeted 28		Like 4 Liked 4	/ATT/status/159330972591071232
@ATT @ATT @ATT @ATT @ATT	AT&T‏Verified account @ATT	13 Jan 2012	#SharingPerks		Share your knowledge about Paperless Billing or Autopay w/ your friends for a chance to win $10,000! http://social.att.com/qzG #SharingPerks	3 10 10	Retweet 10 Retweeted 10		Like Liked	/ATT/status/157929997494005761
@ATT @ATT @ATT @ATT @ATT	AT&T‏Verified account @ATT	13 Jan 2012	#CES		.@Nokia Lumia 900 wins Best of Show for #CES in the cell phone category by the official best-of-show award host, @CNET http://social.att.com/QgJ	1 19 19 2 2	Retweet 19 Retweeted 19		Like 2 Liked 2	/ATT/status/157840253426733056
@ATT @ATT @ATT @ATT @ATT	AT&T‏Verified account @ATT	12 Jan 2012	#apps		Ever wonder why some #apps drain device batteries so fast? Take a look at our new tool that helps optimize battery life http://social.att.com/H8k	15 15 9 9	Retweet 15 Retweeted 15		Like 9 Liked 9	/ATT/status/157522832270704640
@ATT @ATT @ATT @ATT @ATT	AT&T‏Verified account @ATT	12 Jan 2012	#ATTdevsummit		Learn more about the 4G LTE Pantech Element coming Jan. 22. #ATTdevsummit http://social.att.com/QNa	4 4 1 1	Retweet 4 Retweeted 4		Like 1 Liked 1	/ATT/status/157492839721345024
@ATT @ATT @ATT @ATT @ATT	AT&T‏Verified account @ATT	12 Jan 2012			Read All About It... And Scan a QR Code! AT&T Mobile Barcodes Now Featured in USA TODAY Newspapers: http://go-att.us/5g7h	1 6 6 1 1	Retweet 6 Retweeted 6		Like 1 Liked 1	/ATT/status/157474954814828544
@ATT @ATT @ATT @ATT @ATT	AT&T‏Verified account @ATT	11 Jan 2012	#CES		. @engadget's @fruhlinger took the @attfanpage & members of our social media team around to his favorite booths at #CES http://instagr.am/p/gUdZC/	1 3 3 1 1	Retweet 3 Retweeted 3		Like 1 Liked 1	/ATT/status/157235607322628096
@ATT @ATT @ATT @ATT @ATT	AT&T‏Verified account @ATT	11 Jan 2012	#ATTDevSummit		Twonky Beam Browser allows @Uverse customers 2 send video from the web to their TV from a smartphone. #ATTDevSummit http://social.att.com/KdK	1 7 7 1 1	Retweet 7 Retweeted 7		Like 1 Liked 1	/ATT/status/157190792010678272
@ATT @ATT @ATT @ATT @ATT	AT&T‏Verified account @ATT	11 Jan 2012	#ATTDevSummit		Pandora CTO, @tconrad, explains how our new AT&T API platform is improving the @Pandora Mobile App. #ATTDevSummit http://social.att.com/Jat	4 10 10 3 3	Retweet 10 Retweeted 10		Like 3 Liked 3	/ATT/status/157149101341949953
@ATT @ATT @ATT @ATT @ATT	AT&T‏Verified account @ATT	11 Jan 2012	#CES,ATTdevsummit	#ATTdevsummit	In 2012, how will stores use your smartphone to offer you a better buying experience? #CES #ATTdevsummit http://social.att.com/dk5	5 8 8 5 5	Retweet 8 Retweeted 8		Like 5 Liked 5	/ATT/status/157121898956857344
@ATT @ATT @ATT @ATT @ATT	AT&T‏Verified account @ATT	10 Jan 2012	#CES,ATTDevSummit	#ATTDevSummit	Watch Ralph De La Vega talk w/@jon4lakers about the new tablets & mobile devices we announced @ the #CES #ATTDevSummit. http://social.att.com/Aq2	6 6 3 3	Retweet 6 Retweeted 6		Like 3 Liked 3	/ATT/status/156821572273963008
@ATT @ATT @ATT @ATT @ATT	AT&T‏Verified account @ATT	10 Jan 2012			Learn more about the new @SamsungMobileUs Galaxy Note in our latest Mobile Minute. http://social.att.com/PxI	2 6 6 1 1	Retweet 6 Retweeted 6		Like 1 Liked 1	/ATT/status/156759771427520512
@ATT @ATT @ATT @ATT @ATT	AT&T‏Verified account @ATT	10 Jan 2012			We're pleased to announce the Gingerbread Android 2.3 update is now available for AT&T Samsung Captivate owners. http://social.att.com/o5v	19 22 22 7 7	Retweet 22 Retweeted 22		Like 7 Liked 7	/ATT/status/156735814376767490
@ATT @ATT @ATT @ATT @ATT	AT&T‏Verified account @ATT	9 Jan 2012	#CES		Want a quick overview of our 6 new 4G LTE Android devices announced today? Checkout http://go-att.us/cesandriodlte #CES	2 18 18 2 2	Retweet 18 Retweeted 18		Like 2 Liked 2	/ATT/status/156538629378949120
@ATT @ATT @ATT @ATT @ATT	AT&T‏Verified account @ATT	9 Jan 2012			Includes first hands-on video RT @NokiaInnovation: A Quick Hands On With the Nokia Lumia 900 http://goo.gl/fb/TLlZR	1 4 4 2 2	Retweet 4 Retweeted 4		Like 2 Liked 2	/ATT/status/156532052353761282
@ATT @ATT @ATT @ATT @ATT	AT&T‏Verified account @ATT	9 Jan 2012	#EngadgetCES		RT @engadget: Nokia Lumia 900 official: 4.3-inch ClearBlack AMOLED, 4G LTE, exclusive to AT&T #EngadgetCEShttp://engt.co/AkcCuG	2 15 15 1 1	Retweet 15 Retweeted 15		Like 1 Liked 1	/ATT/status/156520275918331904
@ATT @ATT @ATT @ATT @ATT	AT&T‏Verified account @ATT	9 Jan 2012	#attdevsummit		We will deliver our first LTE phone to AT&T customers in North America - Stephen Elop #attdevsummit	12 12	Retweet 12 Retweeted 12		Like Liked	/ATT/status/156455281658830848
@ATT @ATT @ATT @ATT @ATT	AT&T‏Verified account @ATT	9 Jan 2012	#attdevsummit		Stephen Elop, CEO of @Nokia takes the stage with AT&T and Microsoft #attdevsummit	5 5	Retweet 5 Retweeted 5		Like Liked	/ATT/status/156454400922103809
@ATT @ATT @ATT @ATT @ATT	AT&T‏Verified account @ATT	9 Jan 2012	#attdevsummit		Peter Chou announces the first 4G LTE Windows Phone. #attdevsummit http://instagr.am/p/fyM1O/	1 15 15 3 3	Retweet 15 Retweeted 15		Like 3 Liked 3	/ATT/status/156453319634718720
@ATT @ATT @ATT @ATT @ATT	AT&T‏Verified account @ATT	9 Jan 2012	#attdevsummit		AT&T will be the first US carrier to offer LTE Windows phones #attdevsummit	1 13 13 1 1	Retweet 13 Retweeted 13		Like 1 Liked 1	/ATT/status/156449638944223232
@ATT @ATT @ATT @ATT @ATT	AT&T‏Verified account @ATT	9 Jan 2012	#attdevsummit		The Samsung Galaxy S II Skyrocket HD #attdevsummit http://instagr.am/p/fx8zu/	1 3 3 1 1	Retweet 3 Retweeted 3		Like 1 Liked 1	/ATT/status/156447324216897536
@ATT @ATT @ATT @ATT @ATT	AT&T‏Verified account @ATT	9 Jan 2012	#attdevsummit		Today we announce the Samsung Galaxy Note that combines the features of a phone and tablet. Coming in blue and white #attdevsummit	2 20 20 2 2	Retweet 20 Retweeted 20		Like 2 Liked 2	/ATT/status/156446367580033025
@ATT @ATT @ATT @ATT @ATT	AT&T‏Verified account @ATT	9 Jan 2012	#attdevsummit		Today we are announcing 6 Android LTE devices #attdevsummit	4 15 15 1 1	Retweet 15 Retweeted 15		Like 1 Liked 1	/ATT/status/156445361626554368
@ATT @ATT @ATT @ATT @ATT	AT&T‏Verified account @ATT	9 Jan 2012	#attdevsummit		Ralph de la Vega brings back our fast pitch application developers. The winner's app will be featured in an AT&T commercial #attdevsummit	2 2	Retweet 2 Retweeted 2		Like Liked	/ATT/status/156444178971234305
@ATT @ATT @ATT @ATT @ATT	AT&T‏Verified account @ATT	9 Jan 2012	#attdevsummit		Our data plan pricing for PlayStation Vita: $14.99/250mb or $25/2gb no term contract plans will be offered #attdevsummit	4 10 10 3 3	Retweet 10 Retweeted 10		Like 3 Liked 3	/ATT/status/156443766587277312
@ATT @ATT @ATT @ATT @ATT	AT&T‏Verified account @ATT	9 Jan 2012	#attdevsummit		The Sony PlayStation Vita. #attdevsummit http://instagr.am/p/fxwhr/	7 7 2 2	Retweet 7 Retweeted 7		Like 2 Liked 2	/ATT/status/156442903709880320
@ATT @ATT @ATT @ATT @ATT	AT&T‏Verified account @ATT	9 Jan 2012	#attdevsummit		The Sony Tablet P #attdevsummit http://instagr.am/p/fxt7T/	4 4 2 2	Retweet 4 Retweeted 4		Like 2 Liked 2	/ATT/status/156441814486876160
@ATT @ATT @ATT @ATT @ATT	AT&T‏Verified account @ATT	9 Jan 2012	#attdevsummit		75% of all mobile downloads are games #attdevsummit	12 12 2 2	Retweet 12 Retweeted 12		Like 2 Liked 2	/ATT/status/156440830759018496
@ATT @ATT @ATT @ATT @ATT	AT&T‏Verified account @ATT	9 Jan 2012	#attdevsummit		People Power is the winner of our Power the Future Contest. Their software allows you to power on/off devices via an app #attdevsummit	1 8 8 2 2	Retweet 8 Retweeted 8		Like 2 Liked 2	/ATT/status/156435241685368834
@ATT @ATT @ATT @ATT @ATT	AT&T‏Verified account @ATT	9 Jan 2012	#attdevsummit		The People Power demo at #attdevsummit http://instagr.am/p/fxcfk/	5 5 2 2	Retweet 5 Retweeted 5		Like 2 Liked 2	/ATT/status/156435159321812992
@ATT @ATT @ATT @ATT @ATT	AT&T‏Verified account @ATT	9 Jan 2012	#attdevsummit		2008 Visual Voicemail on the iPhone was 1st open API into the network. Monthly API transactions 200m in 2009 and 4.5b in 2011 #attdevsummit	2 6 6 2 2	Retweet 6 Retweeted 6		Like 2 Liked 2	/ATT/status/156431927530881024
@ATT @ATT @ATT @ATT @ATT	AT&T‏Verified account @ATT	9 Jan 2012	#attdevsummit		Jim Curry, Chief Stacker of @OpenStack joins John Donovan on stage. AT&T is the first US carrier to join the initiative #attdevsummit	14 14 2 2	Retweet 14 Retweeted 14		Like 2 Liked 2	/ATT/status/156431040158765059
@ATT @ATT @ATT @ATT @ATT	AT&T‏Verified account @ATT	9 Jan 2012	#attdevsummit		We have formally joined the OpenStack community. #attdevsummit	1 39 39 4 4	Retweet 39 Retweeted 39		Like 4 Liked 4	/ATT/status/156430571667603456
@ATT @ATT @ATT @ATT @ATT	AT&T‏Verified account @ATT	9 Jan 2012	#attdevsummit		Today we are announcing AT&T Cloud Architect. More info: http://cloudarchitect.att.com #attdevsummit	10 10 1 1	Retweet 10 Retweeted 10		Like 1 Liked 1	/ATT/status/156430311843053568
@ATT @ATT @ATT @ATT @ATT	AT&T‏Verified account @ATT	9 Jan 2012	#attdevsummit		Our API platform contains a rich set of tools leveraging HTML5. 85% of global smartphones will have HTML5 by 2016 #attdevsummit	1 12 12 3 3	Retweet 12 Retweeted 12		Like 3 Liked 3	/ATT/status/156424228785233920
@ATT @ATT @ATT @ATT @ATT	AT&T‏Verified account @ATT	9 Jan 2012	#attdevsummit		David Christopher, CMO AT&T Mobility & Consumer Markets, has just taken the stage. 16 yrs ago we launched our 1st dev program #attdevsummit	7 7 1 1	Retweet 7 Retweeted 7		Like 1 Liked 1	/ATT/status/156423258126823424
@ATT @ATT @ATT @ATT @ATT	AT&T‏Verified account @ATT	9 Jan 2012	#CES		Learn about our newest devices & get the latest news on our 4G network. Our keynote live stream from #CES in 15 min! http://social.att.com/WLr	2 8 8 4 4	Retweet 8 Retweeted 8		Like 4 Liked 4	/ATT/status/156416245376360449
@ATT @ATT @ATT @ATT @ATT	AT&T‏Verified account @ATT	9 Jan 2012	#ATTDevSummit		Stage is set for today's #ATTDevSummit. We'll be live tweeting in 30 minutes http://instagr.am/p/fwfhN/	1 4 4 1 1	Retweet 4 Retweeted 4		Like 1 Liked 1	/ATT/status/156412666955563008
@ATT @ATT @ATT @ATT @ATT	AT&T‏Verified account @ATT	8 Jan 2012	#CES		Just a reminder that the live stream of our #CES keynote starts tomorrow at 9 a.m. PT! http://social.att.com/MRI	4 17 17 2 2	Retweet 17 Retweeted 17		Like 2 Liked 2	/ATT/status/156178534480617473
@ATT @ATT @ATT @ATT @ATT	AT&T‏Verified account @ATT	8 Jan 2012	#attdevsummit		Stay up-to-date on the latest from the 2012 AT&T Developer Summit #attdevsummit http://social.att.com/l5C	9 9 3 3	Retweet 9 Retweeted 9		Like 3 Liked 3	/ATT/status/156113729359065088
@ATT @ATT @ATT @ATT @ATT	AT&T‏Verified account @ATT	6 Jan 2012			Check out an energy-efficient app created by 2 teenage developer finalists in our Power Your Future contest http://social.att.com/Nq2	1 10 10 2 2	Retweet 10 Retweeted 10		Like 2 Liked 2	/ATT/status/155367454766403585
@ATT @ATT @ATT @ATT @ATT	AT&T‏Verified account @ATT	6 Jan 2012	#ATTDev		2011 was a year of great tech innovation. Excited 4 another year of collaborative thinking starting w/#ATTDev Summit. http://social.att.com/Bwk	4 4 4 1 1	Retweet 4 Retweeted 4		Like 1 Liked 1	/ATT/status/155342025141661697
@ATT @ATT @ATT @ATT @ATT @NexTraq	AT&T‏Verified account @ATT	6 Jan 2012	#FF		@NexTraq Thank you for the #FF ^cb	1	Retweet Retweeted		Like Liked	/ATT/status/155318485243793409
@ATT @ATT @ATT @ATT @ATT	AT&T‏Verified account @ATT	5 Jan 2012			@nomodes Hi Larry, if you are a customer use our opt-out form: http://bit.ly/eFAkE0 or if not a customer this form: http://bit.ly/zsHhLt	1 1	Retweet 1 Retweeted 1		Like Liked	/ATT/status/155131820009197569
@ATT @ATT @ATT @ATT @ATT	AT&T‏Verified account @ATT	5 Jan 2012	#buzzrankings		It’s the best time of the year - bowl season! Who's coming out on top in #buzzrankings head-to-head matchups? http://social.att.com/DTp	2 2	Retweet 2 Retweeted 2		Like Liked	/ATT/status/155063709469913089
@ATT @ATT @ATT @ATT @ATT	AT&T‏Verified account @ATT	5 Jan 2012	#KentWesley		#KentWesley here. For Twitter rookies: '#' stands for 'powerful internet attorney.' 'Kent' stands for '4G justice.' http://social.att.com/hpE	5 2 2	Retweet 2 Retweeted 2		Like Liked	/ATT/status/154998371457843201
@ATT @ATT @ATT @ATT @ATT	AT&T‏Verified account @ATT	5 Jan 2012	#SharingPerks		Make ur friend's life easier: tell them about Paperless Billing/AutoPay & increase ur chances 2 win $10K http://perks.att.com #SharingPerks	2 5 5	Retweet 5 Retweeted 5		Like Liked	/ATT/status/154985567053021184
@ATT @ATT @ATT @ATT @ATT	AT&T‏Verified account @ATT	4 Jan 2012	#OrangeBowl		Follow us on @foursquare at http://social.att.com/SBR & check in @ a sports bar during the #OrangeBowl 2 get the AT&T College Football Badge	1 5 5	Retweet 5 Retweeted 5		Like Liked	/ATT/status/154623190293946368
@ATT @ATT @ATT @ATT @ATT	AT&T‏Verified account @ATT	3 Jan 2012	#Michigan,VATech,SugarBowl	#VATech	#Michigan or #VATech? Check in on @foursquare at the #SugarBowl stadium 2 get the AT&T College Football Badge!	3	Retweet Retweeted		Like Liked	/ATT/status/154309202033115136
@ATT @ATT @ATT @ATT @ATT	AT&T‏Verified account @ATT	3 Jan 2012	#BCS		Check in on 4SQ @ the stadium during #BCS games 2 enter 2 win tix 2 the 2013 BCS Natl Champ game! Sbj 2 Ofcl Rules http://social.att.com/hiC	1 3 3	Retweet 3 Retweeted 3		Like Liked	/ATT/status/154205375778922497
@ATT @ATT @ATT @ATT @ATT	AT&T‏Verified account @ATT	2 Jan 2012	#bcs		Our @foursquare badge is now live. Here is how to unlock it: http://www.badgeunlock.com/2012/01/foursquare-badge-att-college-footbalist/ … #bcs	4 16 16 4 4	Retweet 16 Retweeted 16		Like 4 Liked 4	/ATT/status/153951995651297280
@ATT @ATT @ATT @ATT @ATT @RealChrisMunoz	AT&T‏Verified account @ATT	31 Dec 2013	#WeLoveYouToo,HappyNewYear,ATTFamily	#HappyNewYear	@RealChrisMunoz #WeLoveYouToo, Chris! Have a very #HappyNewYear! Thanks for being the best part of the #ATTFamily.	1 1 1 1	Retweet 1 Retweeted 1		Like 1 Liked 1	/ATT/status/418160860931325952
@ATT @ATT @ATT @ATT @ATT @laura6351	AT&T‏Verified account @ATT	31 Dec 2013	#HappyNewYear		@laura6351 Laura, we love it! Have a "sweet" & #HappyNewYear!	1 1	Retweet Retweeted		Like 1 Liked 1	/ATT/status/418139651795587072
@ATT @ATT @ATT @ATT @ATT @Po0rUnfrtntS0ul	AT&T‏Verified account @ATT	31 Dec 2013	#Sweet16,HAPPYBIRTHDAY	#HAPPYBIRTHDAY	@LyticAtrophy206 Hey @KelseyT518 - Aaron told us it's your #Sweet16, so we wanted to wish you #HAPPYBIRTHDAY!! Hope it's EPIC.	1 1	Retweet Retweeted		Like 1 Liked 1	/ATT/status/418130845334269952
@ATT @ATT @ATT @ATT @ATT @Po0rUnfrtntS0ul	AT&T‏Verified account @ATT	31 Dec 2013	#HappyNewYear		@LyticAtrophy206 What an awesome brother you are! We'd be happy to. Hope you both have a #HappyNewYear!	1 1 2 2	Retweet 1 Retweeted 1		Like 2 Liked 2	/ATT/status/418129458487656448
@ATT @ATT @ATT @ATT @ATT @MR__ELO	AT&T‏Verified account @ATT	31 Dec 2013	#ItCanWait,HappyNewYear		@cgomel Thanks for taking the #ItCanWait pledge. Hopefully you'll carry that pledge into 2014. Have a safe and #HappyNewYear!	1 1	Retweet Retweeted		Like 1 Liked 1	/ATT/status/418123015617253376
@ATT @ATT @ATT @ATT @ATT @klotzjason	AT&T‏Verified account @ATT	31 Dec 2013			@klotzjason Jason, did you get the help you need? If you still need assistance, let us know - we're happy to help!	1 1	Retweet 1 Retweeted 1		Like Liked	/ATT/status/418120549790138369
@ATT @ATT @ATT @ATT @ATT	AT&T‏Verified account @ATT	31 Dec 2013	#NewYearRevolution,HappyNewYear	#HappyNewYear	@katieliz91 We think more jelly beans make for an great #NewYearRevolution, Katie. The kind only truly awesome people make. #HappyNewYear	1 1	Retweet Retweeted		Like 1 Liked 1	/ATT/status/418105106950008832
@ATT @ATT @ATT @ATT @ATT @darylwolke	AT&T‏Verified account @ATT	31 Dec 2013	#ItsNotComplicated,HappyNewYear	#HappyNewYear	@darylwolke No question, you ended our year right, Daryl! Thanks for the #ItsNotComplicated love. #HappyNewYear	2 2	Retweet Retweeted		Like 2 Liked 2	/ATT/status/418104745056690176
@ATT @ATT @ATT @ATT @ATT @bigrigmedia	AT&T‏Verified account @ATT	31 Dec 2013	#LTELove		@bigrigmedia That's the way to start off the New Year, Jeff! #LTELove	1 1 1 1	Retweet 1 Retweeted 1		Like 1 Liked 1	/ATT/status/418100136472883200
@ATT @ATT @ATT @ATT @ATT	AT&T‏Verified account @ATT	31 Dec 2013	#ItsNotComplicated		@iLikeBGDaily Glad you're enjoying them, Brad! #ItsNotComplicated	1 1 2 2	Retweet 1 Retweeted 1		Like 2 Liked 2	/ATT/status/418072628432478210
@dawnmlim @dawnmlim @dawnmlim @dawnmlim @dawnmlim	Dawn Lim‏Verified account @dawnmlim	14 Nov 2013			Ouch. Richard Chilton: $AAPL Apple is a good brand. It is not a good business model. It is being subsidized by $VZ and $ATT. @FEIntelligence	1 1 1 1	Retweet 1 Retweeted 1		Like 1 Liked 1	/dawnmlim/status/401100919061757952
@labboudles @labboudles @labboudles @labboudles @labboudles	Leila Abboud‏Verified account @labboudles	9 Oct 2013	#FTETNO		AT&T keen on Europe, investors wary of merits http://reut.rs/1fjHgok via @sineadcarew $ATT $VOD #FTETNO	3 3	Retweet 3 Retweeted 3		Like Liked	/labboudles/status/388046908867891200
@CarolineWilbert @CarolineWilbert @CarolineWilbert @CarolineWilbert @CarolineWilbert @MarkToro	Caroline Wilbert‏ @CarolineWilbert	1 Oct 2013	#fiberhood,gigabit	#gigabit	So exciting! @MarkToro: @CarolineWilbert We will likely deliver #fiberhood at @AvalonInsider before $ATT delivers #gigabit in Austin.”	1 1	Retweet 1 Retweeted 1		Like Liked	/CarolineWilbert/status/385072804229443585
@CliffordWolff @CliffordWolff @CliffordWolff @CliffordWolff @CliffordWolff	Clifford Wolff‏ @CliffordWolff	18 Aug 2013	#stevejobs		How Steve Jobs Got ATT To Share Revenue http://onforb.es/1cJoSVy via @forbes $AAPL #stevejobs @stevejobs $ATT	1 1 1 1	Retweet 1 Retweeted 1		Like 1 Liked 1	/CliffordWolff/status/369095195175825408
@deborahyao @deborahyao @deborahyao @deborahyao @deborahyao	Deborah Yao‏ @deborahyao	8 Aug 2013	#TMobile		T-Mobile CEO John Legere on CNBC: We are taking AT&T customers at the ratio of 2:1 #TMobile $ATT	1 1	Retweet 1 Retweeted 1		Like Liked	/deborahyao/status/365462704598691843
@_Cymatics_ @_Cymatics_ @_Cymatics_ @_Cymatics_ @_Cymatics_	Bodega 2600‏ @_Cymatics_	9 Jun 2013	#NSA,PRISM,OWS	#PRISM	the following gave #NSA access to YOUR info: $VZ $ATT $GOOG #PRISM #OWSpic.twitter.com/OTDTTiAHta	1 1	Retweet Retweeted		Like 1 Liked 1	/_Cymatics_/status/343725175029784576
@_Cymatics_ @_Cymatics_ @_Cymatics_ @_Cymatics_ @_Cymatics_ @TheLarrySwetman	Bodega 2600‏ @_Cymatics_	7 Jun 2013	#NDAA,PATRIOT	#PATRIOT	#NDAA & #PATRIOT are a good start. Also look into further breakup of the Baby Bells (lookin at you $VZ $ATT) @milkboylarry	1 2 2 2 2	Retweet 2 Retweeted 2		Like 2 Liked 2	/_Cymatics_/status/343055791768608769
@AndreaLearned @AndreaLearned @AndreaLearned @AndreaLearned @AndreaLearned	Andrea Learned‏ @AndreaLearned	21 May 2013	#ESG		RT @calvertinvests: RT @ESGEllen: Clean energy incentives keep spurring growth http://www.spokesman.com/stories/2013/may/18/guest-opinion-clean-energy-incentives-keep/ … via @SpokesmanReview $ATT $GOOG #ESG	1 1	Retweet Retweeted		Like 1 Liked 1	/AndreaLearned/status/336859288704282624
@businessinsider @businessinsider @businessinsider @businessinsider @businessinsider	Business Insider‏Verified account @businessinsider	26 Apr 2013			'The Home Of The Future' That Everyone's Been Talking About For Decades Is Here $ATT $VZW by @meganrosedickeyhttp://read.bi/14VyCIH	4 4 1 1	Retweet 4 Retweeted 4		Like 1 Liked 1	/businessinsider/status/327780362195443712
@jwriter @jwriter @jwriter @jwriter @jwriter	James Johnson‏ @jwriter	2 Apr 2013	#HTCOne		#HTCOne fans, get your pre-orders in starting April 5th at $ATT http://ow.ly/jEUhD	1 1	Retweet Retweeted		Like 1 Liked 1	/jwriter/status/319095720177192961
@ATT @ATT @ATT @ATT @ATT	AT&T‏Verified account @ATT	1 Apr 2013	#DWTS		Who are you rooting for tonight? Vote for your favorite @DancingABC couple now, with AT&T. #DWTShttp://soc.att.com/YrKAVJ	8 4 4 4 4	Retweet 4 Retweeted 4		Like 4 Liked 4	/ATT/status/318890550352830464
@ATT @ATT @ATT @ATT @ATT	AT&T‏Verified account @ATT	1 Apr 2013	#ATTPreShow,DWTS	#DWTS	Tune in to the @DancingABC #ATTPreShow for a special look at tonight's show. http://soc.att.com/ZwYsti #DWTS	1 5 5 5 5	Retweet 5 Retweeted 5		Like 5 Liked 5	/ATT/status/318860364777402368
@ATT @ATT @ATT @ATT @ATT	AT&T‏Verified account @ATT	1 Apr 2013			On 4/4, we're bringing you tech that could change your daily life—like a personal trainer on your phone. Interested? http://soc.att.com/127e6TN	1 5 5 2 2	Retweet 5 Retweeted 5		Like 2 Liked 2	/ATT/status/318815078751289344
@ATT @ATT @ATT @ATT @ATT	AT&T‏Verified account @ATT	1 Apr 2013	#OpeningDay		Play ball! Make the most of #OpeningDay with these apps for baseball season. Via @WIREDhttp://soc.att.com/10pruOg	1 8 8 4 4	Retweet 8 Retweeted 8		Like 4 Liked 4	/ATT/status/318784881268252673
@ATT @ATT @ATT @ATT @ATT	AT&T‏Verified account @ATT	1 Apr 2013			Faster than fast. The Kindle Fire HD 8.9'' 4G LTE is coming April 5. http://soc.att.com/ZXRu4n	2 9 9 2 2	Retweet 9 Retweeted 9		Like 2 Liked 2	/ATT/status/318769778225451010
@ATT @ATT @ATT @ATT @ATT	AT&T‏Verified account @ATT	1 Apr 2013	#ATL		A live performance from @CodySimpson: Just 1 of the many events we've got going on in #ATL in the coming weeks. http://soc.att.com/X8KFg2	9 301 301 262 262	Retweet 301 Retweeted 301		Like 262 Liked 262	/ATT/status/318758446721802240
@ATT @ATT @ATT @ATT @ATT	AT&T‏Verified account @ATT	1 Apr 2013	#MarchMadness		Catch highlights virtually anywhere you are. Follow @ATT to live the madness of #MarchMadness as it unfolds.pic.twitter.com/hLwQdO8xed	4 4 2 2	Retweet 4 Retweeted 4		Like 2 Liked 2	/ATT/status/318739599272845312
@ATT @ATT @ATT @ATT @ATT	AT&T‏Verified account @ATT	1 Apr 2013	#FinalFour,ATT	#ATT	Official #FinalFour App, presented by #ATT – schedules, info, more: Download at http://soc.att.com/11bGJwy . Voice/data/msg rates may apply	1 6 6 1 1	Retweet 6 Retweeted 6		Like 1 Liked 1	/ATT/status/318718304946647040
@ATT @ATT @ATT @ATT @ATT	AT&T‏Verified account @ATT	30 Mar 2013			Now that the @NaismithAwards college POY trophy finalists are announced, be sure to vote by calling **VOTE. Data&msg rates may apply.	1 3 3 1 1	Retweet 3 Retweeted 3		Like 1 Liked 1	/ATT/status/318177097925414912
@ATT @ATT @ATT @ATT @ATT @JeffBishop87	AT&T‏Verified account @ATT	30 Mar 2013	#marchmadness,itsnotcomplicated	#itsnotcomplicated	@JeffBishop87 We're glad you think so, Jeff! Have you seen the latest ones? http://www.youtube.com/watch?v=0NBlQ2OWUsE&list=SPxgUkHTvXNoYSV9JR0UdjV-YEYaHVYssQ&index=2 … #marchmadness #itsnotcomplicated	1 2 2 1 1	Retweet 2 Retweeted 2		Like 1 Liked 1	/ATT/status/318103039250685952
@ATT @ATT @ATT @ATT @ATT	AT&T‏Verified account @ATT	30 Mar 2013	#SlowBreak,ItsNotComplicated,MarchMadness	#ItsNotComplicated	#SlowBreak got you down? How about a hug? @MagicJohnson @kaj33 #ItsNotComplicated #MarchMadness http://soc.att.com/SlowBreak	3 7 7 3 3	Retweet 7 Retweeted 7		Like 3 Liked 3	/ATT/status/318052533039931394
@ATT @ATT @ATT @ATT @ATT @LeorGavirgun94	AT&T‏Verified account @ATT	30 Mar 2013			@LeorGavirgun94 Awesome! Which one is your favorite, Leor?	1 2 2 1 1	Retweet 2 Retweeted 2		Like 1 Liked 1	/ATT/status/318027670594154496
@ATT @ATT @ATT @ATT @ATT	AT&T‏Verified account @ATT	29 Mar 2013	#ItsNotComplicated,UpTop,MarchMadness	#UpTop	Watch Kareem, Bill, Larry & Magic at the kids' table. @MagicJohnson @kaj33 #ItsNotComplicated #UpTop #MarchMadness http://soc.att.com/UpTop	2 16 16 2 2	Retweet 16 Retweeted 16		Like 2 Liked 2	/ATT/status/317726628312662016
@ATT @ATT @ATT @ATT @ATT	AT&T‏Verified account @ATT	29 Mar 2013	#ItCanWait		Via @CNN: Foolhardy teens aren't the only ones texting behind the wheel. #ItCanWait http://soc.att.com/ZIeDaG	1 3 3 3 3	Retweet 3 Retweeted 3		Like 3 Liked 3	/ATT/status/317682605086605313
@ATT @ATT @ATT @ATT @ATT	AT&T‏Verified account @ATT	29 Mar 2013	#Mavs,ItCanWait		#Mavs forward @swish41 is great motivation not to text & drive. http://soc.att.com/Xos9l9 #ItCanWait	1 4 4 2 2	Retweet 4 Retweeted 4		Like 2 Liked 2	/ATT/status/317667520033202177
@ATT @ATT @ATT @ATT @ATT	AT&T‏Verified account @ATT	29 Mar 2013	#ItCanWait		If you know someone who texts & drives, share this. #ItCanWait http://soc.att.com/14BjFun	2 15 15 2 2	Retweet 15 Retweeted 15		Like 2 Liked 2	/ATT/status/317649882611585024
@ATT @ATT @ATT @ATT @ATT @anuliwashere	AT&T‏Verified account @ATT	29 Mar 2013	#itsnotcomplicated		@akaanuli_tweets @AshleyInDC Dooo it. http://www.youtube.com/att #itsnotcomplicated	1 1 1 1	Retweet 1 Retweeted 1		Like 1 Liked 1	/ATT/status/317644350622404609
@ATT @ATT @ATT @ATT @ATT	AT&T‏Verified account @ATT	28 Mar 2013	#ItCanWait		Everyone seems to know texting & driving is dangerous. See how many admit to actually doing it. Speak up. #ItCanWaithttp://soc.att.com/160MxrK	3 16 16 1 1	Retweet 16 Retweeted 16		Like 1 Liked 1	/ATT/status/317381864266530816
@ATT @ATT @ATT @ATT @ATT	AT&T‏Verified account @ATT	28 Mar 2013	#ATT,FinalFour,Paradise,Atlanta	#FinalFour	#ATT Presents @CodySimpson Live! at #FinalFour – details at http://soc.att.com/1040ftc #Paradise comes to #Atlanta...	1 5 5	Retweet 5 Retweeted 5		Like Liked	/ATT/status/317365548377858048
@ATT @ATT @ATT @ATT @ATT	AT&T‏Verified account @ATT	28 Mar 2013	#ItsNotComplicated,MarchMadness,PickleRoll	#MarchMadness	The #ItsNotComplicated kids have created a new play for #MarchMadness: The #PickleRoll. http://soc.att.com/Pickle_Roll pic.twitter.com/Ay9sir8hlq	6 6 2 2	Retweet 6 Retweeted 6		Like 2 Liked 2	/ATT/status/317320217200062464
@ATT @ATT @ATT @ATT @ATT	AT&T‏Verified account @ATT	28 Mar 2013	#ItCanWait		49% of commuters admit to texting while driving. The scary part - that's more than teens. http://soc.att.com/YIut8x #ItCanWait	6 43 43 2 2	Retweet 43 Retweeted 43		Like 2 Liked 2	/ATT/status/317305325415981057
@ATT @ATT @ATT @ATT @ATT	AT&T‏Verified account @ATT	28 Mar 2013	#GalaxyS4		The smartphone that gets to know you. Preorder the #GalaxyS4 beginning 4/16 for $249.99 with a 2-year commitment. http://soc.att.com/10kUqGF .	6 18 18 5 5	Retweet 18 Retweeted 18		Like 5 Liked 5	/ATT/status/317297549574828033
@ATT @ATT @ATT @ATT @ATT @LYNNuminati	AT&T‏Verified account @ATT	27 Mar 2013	#ItsNotComplicated		@LYNNuminati Is this like an inside joke between you guys? #ItsNotComplicatedpic.twitter.com/GjssZmyAJS	1 1 1 1	Retweet 1 Retweeted 1		Like 1 Liked 1	/ATT/status/317026862192807936
@ATT @ATT @ATT @ATT @ATT @JBienie	AT&T‏Verified account @ATT	27 Mar 2013	#ItsNotComplicated		@JBienie Are you sure you weren't bitten, Julie? Rawrrawrrawr. #ItsNotComplicatedpic.twitter.com/0JxC62WwWh	1 1 1 1	Retweet 1 Retweeted 1		Like 1 Liked 1	/ATT/status/317014023013031936
@ATT @ATT @ATT @ATT @ATT	AT&T‏Verified account @ATT	27 Mar 2013	#ItCanWait		Jamie was trapped in a car for 23 minutes, burning alive. She's now on a mission to tell the world - #ItCanWait http://soc.att.com/Xf5NCI	1 17 17 1 1	Retweet 17 Retweeted 17		Like 1 Liked 1	/ATT/status/316974190630682624
@ATT @ATT @ATT @ATT @ATT	AT&T‏Verified account @ATT	27 Mar 2013			Age 50 never looked better. We're teaming up with @OASISInstitute to keep seniors hip on the latest tech. http://soc.att.com/ZpVE12	1 10 10 5 5	Retweet 10 Retweeted 10		Like 5 Liked 5	/ATT/status/316946703112617984
@ATT @ATT @ATT @ATT @ATT	AT&T‏Verified account @ATT	26 Mar 2013	#ATTPreShow,DWTS	#DWTS	Have a question about @DancingABC Season16? Ask now and your question may be included on the #ATTPreShow. #DWTS http://soc.att.com/ZtisQQ	3 3 3 3 3	Retweet 3 Retweeted 3		Like 3 Liked 3	/ATT/status/316719999479861249
@ATT @ATT @ATT @ATT @ATT	AT&T‏Verified account @ATT	26 Mar 2013	#DWTS		The @DancingABC voting results are in – presented by AT&T! Tune in tonight at 9/8c on ABC to see who's heading home. #DWTS	1 2 2 1 1	Retweet 2 Retweeted 2		Like 1 Liked 1	/ATT/status/316712452630908929
@ATT @ATT @ATT @ATT @ATT	AT&T‏Verified account @ATT	26 Mar 2013	#ItsNotComplicated,MarchMadness,HighFives	#MarchMadness	The #ItsNotComplicated kids explain why bigger is better during #MarchMadness. #HighFives http://soc.att.com/1073f7d	7 36 36 19 19	Retweet 36 Retweeted 36		Like 19 Liked 19	/ATT/status/316686022702407683
@ATT @ATT @ATT @ATT @ATT	AT&T‏Verified account @ATT	26 Mar 2013			.@AtomicTom went viral w/a subway performance using just smartphones as instruments. It only got cooler from there.http://soc.att.com/YduIpO	1 7 7 2 2	Retweet 7 Retweeted 7		Like 2 Liked 2	/ATT/status/316649536326090752
@ATT @ATT @ATT @ATT @ATT	AT&T‏Verified account @ATT	26 Mar 2013	#ItCanWait		Dr. Shishir Dhruva regularly treats texting & driving victims. He decided to speak up & ran this. #ItCanWaitpic.twitter.com/igyUx4PExI	10 10 6 6	Retweet 10 Retweeted 10		Like 6 Liked 6	/ATT/status/316625644895227905
@ATT @ATT @ATT @ATT @ATT	AT&T‏Verified account @ATT	26 Mar 2013	#Android		YUM. Jelly Bean is now available on the Samsung Galaxy Express. http://soc.att.com/YG8sBa #Android	4 5 5 3 3	Retweet 5 Retweeted 5		Like 3 Liked 3	/ATT/status/316609267832598529
@ATT @ATT @ATT @ATT @ATT	AT&T‏Verified account @ATT	26 Mar 2013	#ItsNotComplicated,MarchMadness,NickyFlash	#MarchMadness	More madness from the #ItsNotComplicated kids. Why is faster better in #MarchMadness? Hint: #NickyFlash http://soc.att.com/ZoJHJ5	8 20 20 10 10	Retweet 20 Retweeted 20		Like 10 Liked 10	/ATT/status/316605491272880128
@ATT @ATT @ATT @ATT @ATT	AT&T‏Verified account @ATT	26 Mar 2013	#ClarkKelloggChat		.@PacerCK is ready to answer all your @naismithawards college POY questions! Use #ClarkKelloggChat and join us here: http://soc.att.com/YFLp9S	4 4 1 1	Retweet 4 Retweeted 4		Like 1 Liked 1	/ATT/status/316570438568382465
@ATT @ATT @ATT @ATT @ATT	AT&T‏Verified account @ATT	25 Mar 2013	#DWTS		Their fate is in your hands. Vote now for your favorite @DancingABC couple with AT&T. #DWTS http://soc.att.com/DWTSvote pic.twitter.com/ZKJXW8L97a	11 9 9 19 19	Retweet 9 Retweeted 9		Like 19 Liked 19	/ATT/status/316346354022641665
@ATT @ATT @ATT @ATT @ATT	AT&T‏Verified account @ATT	25 Mar 2013	#SXSW,ATTSXSW	#ATTSXSW	You shared memories w/our network at #SXSW. Find out the speakers & events that drove the most data traffic. #ATTSXSW http://soc.att.com/15N9vmn	2 2 3 3	Retweet 2 Retweeted 2		Like 3 Liked 3	/ATT/status/316338749237772288
@ATT @ATT @ATT @ATT @ATT	AT&T‏Verified account @ATT	25 Mar 2013	#ATTPreShow,DWTS	#DWTS	Boogie on over to the @DancingABC #ATTPreShow and tune in for a special look at tonight's show. #DWTS http://soc.att.com/PreShow	3 3	Retweet 3 Retweeted 3		Like Liked	/ATT/status/316323720761327616
@ATT @ATT @ATT @ATT @ATT	AT&T‏Verified account @ATT	25 Mar 2013	#ItCanWait		A Wisconsin teen is crowned the nation's fastest texter. He's now taking on his next big challenge. http://soc.att.com/ZmEx3F #ItCanWait	1 9 9 2 2	Retweet 9 Retweeted 9		Like 2 Liked 2	/ATT/status/316293500251545602
@ATT @ATT @ATT @ATT @ATT	AT&T‏Verified account @ATT	25 Mar 2013	#PickleRoll,MarchMadness,ItsNotComplicated	#MarchMadness	Pick and roll or #PickleRoll? It's #MarchMadness time and the #ItsNotComplicated kids are ready: http://soc.att.com/PickleRoll	14 25 25 10 10	Retweet 25 Retweeted 25		Like 10 Liked 10	/ATT/status/316258667274072064
@ATT @ATT @ATT @ATT @ATT	AT&T‏Verified account @ATT	25 Mar 2013			Today only, get the HTC One X for only a penny! http://soc.att.com/ZlKzl6 Requires new 2-yr agmt w/ qual voice & data plans.	12 12 2 2	Retweet 12 Retweeted 12		Like 2 Liked 2	/ATT/status/316235901359505408
@ATT @ATT @ATT @ATT @ATT @_TristanAndrews	AT&T‏Verified account @ATT	25 Mar 2013			@_TristanAndrews Love's on your side today, Tristan.	1 1 1	Retweet 1 Retweeted 1		Like Liked	/ATT/status/316223643912900608
@ATT @ATT @ATT @ATT @ATT @ryanschrader	AT&T‏Verified account @ATT	25 Mar 2013			@ryanschrader @hayleywalters18 There are definite risks to tired-tweeting. Thanks again for the shout out.	1 1 1 1 1	Retweet 1 Retweeted 1		Like 1 Liked 1	/ATT/status/316218864281210880
@ATT @ATT @ATT @ATT @ATT @AutismJournal	AT&T‏Verified account @ATT	25 Mar 2013	#ItCanWait		@AutismJournal Wow. We're so sorry to hear that. Gives us even more reason to keep advocating for change. #ItCanWait http://itcanwait.com	2 2	Retweet Retweeted		Like 2 Liked 2	/ATT/status/316216476178731008
@ATT @ATT @ATT @ATT @ATT @katemeredithp	AT&T‏Verified account @ATT	25 Mar 2013			@KateDickman We appreciate the offer, Kate. She's pretty cute. And Duke. Wow. ;)	1 1	Retweet Retweeted		Like 1 Liked 1	/ATT/status/316208711007866880
@ATT @ATT @ATT @ATT @ATT @EPSedlock	AT&T‏Verified account @ATT	25 Mar 2013	#itsnotcomplicated		@EPSedlock Ha! Then we KNOW you'll want to watch more: http://youtube.com/att #itsnotcomplicated	1 1 1 1	Retweet 1 Retweeted 1		Like 1 Liked 1	/ATT/status/316207153364992000
@ATT @ATT @ATT @ATT @ATT @BradTheButcher	AT&T‏Verified account @ATT	25 Mar 2013	#itsnotcomplicated		@BradTheButcher If you do - let us know. #itsnotcomplicated	2 2	Retweet 2 Retweeted 2		Like Liked	/ATT/status/316205524553175041
@ATT @ATT @ATT @ATT @ATT @ryanschrader	AT&T‏Verified account @ATT	25 Mar 2013	#itsnotcomplicated		@ryanschrader @hayleywalters18 Thanks, guys. :) You can watch more here: http://youtube.com/att #itsnotcomplicated	2 1 1	Retweet 1 Retweeted 1		Like Liked	/ATT/status/316205307904811009
@ATT @ATT @ATT @ATT @ATT	AT&T‏Verified account @ATT	24 Mar 2013	#ClarkKelloggChat		The @naismithawards college POY trophy finalists are announced! Join us 3/26 for the #ClarkKelloggChat with @PacerCK! http://soc.att.com/XAHx9T	4 4 1 1	Retweet 4 Retweeted 4		Like 1 Liked 1	/ATT/status/316026678566608896
@ATT @ATT @ATT @ATT @ATT @katemeredithp	AT&T‏Verified account @ATT	24 Mar 2013	#itsnotcomplicated		@KateDickman Thanks, Kate. #itsnotcomplicated	1 1	Retweet Retweeted		Like 1 Liked 1	/ATT/status/315864588174368768
@ATT @ATT @ATT @ATT @ATT @msitarzewski	AT&T‏Verified account @ATT	24 Mar 2013			@msitarzewski On fire!	1 1 1 1	Retweet 1 Retweeted 1		Like 1 Liked 1	/ATT/status/315863271901110272
@ATT @ATT @ATT @ATT @ATT @TigerBlueWill	AT&T‏Verified account @ATT	23 Mar 2013	#ItCanWait		@TigerBlueWill Thank you for the support, Will! #ItCanWait	1 1 1	Retweet 1 Retweeted 1		Like Liked	/ATT/status/315618475315961856
@ATT @ATT @ATT @ATT @ATT @dilloncauley	AT&T‏Verified account @ATT	23 Mar 2013	#NickyFlash		@dilloncauley What about #NickyFlash, Dillon?	2 2 3 3	Retweet 2 Retweeted 2		Like 3 Liked 3	/ATT/status/315618250614530049
@ATT @ATT @ATT @ATT @ATT @noelcamille	AT&T‏Verified account @ATT	23 Mar 2013			@noelcamille Hands down, the funniest kids we know. Glad you like them, Noel.	1 1 1	Retweet 1 Retweeted 1		Like Liked	/ATT/status/315617417952886785
@ATT @ATT @ATT @ATT @ATT @Mr_Grasper	AT&T‏Verified account @ATT	23 Mar 2013	#itsnotcomplicated		@deeskribble Thanks Derrick. Which one is your favorite? #itsnotcomplicated	1 1 1	Retweet 1 Retweeted 1		Like Liked	/ATT/status/315453229896962048
@ATT @ATT @ATT @ATT @ATT @elandharris_	AT&T‏Verified account @ATT	23 Mar 2013	#itsnotcomplicated		@Elansnickersboy Yup, kids say the funniest things. Tape a cheetah to her back #itsnotcomplicated	1 1	Retweet 1 Retweeted 1		Like Liked	/ATT/status/315451621767278592
@ATT @ATT @ATT @ATT @ATT	AT&T‏Verified account @ATT	22 Mar 2013	#ClarkKelloggChat		Tune in to our G+ page on 3/26. @PacerCK will chat about the @naismithawards college POY finalists. #ClarkKelloggChat http://soc.att.com/X0KN3d	4 4 2 2	Retweet 4 Retweeted 4		Like 2 Liked 2	/ATT/status/315264248794214400
@ATT @ATT @ATT @ATT @ATT @MKBHD	AT&T‏Verified account @ATT	22 Mar 2013	#NickyFlash		@MKBHD Love the video, Marquez! Since you mentioned watching more commercials, #NickyFlash may be the next big thing. http://soc.att.com/nickyflash	3 9 9 13 13	Retweet 9 Retweeted 9		Like 13 Liked 13	/ATT/status/315232671020244993
@ATT @ATT @ATT @ATT @ATT @cris_paz	AT&T‏Verified account @ATT	22 Mar 2013	#itsnotcomplicated		@cris_paz They're adorbs! Get more here: http://youtube.com/att #itsnotcomplicated	1 1	Retweet 1 Retweeted 1		Like Liked	/ATT/status/315222078209007617
@BebaO4_ @BebaO4_ @BebaO4_ @BebaO4_ @BebaO4_	∞Rıcԋεıяч Ðεscԋαmps∞‏ @BebaO4_	28 Feb 2013	#BUSHUAAAA		i love you #BUSHUAAAA muakzzz :p $ATT @julioveras3	1 1	Retweet 1 Retweeted 1		Like Liked	/BebaO4_/status/307319097430007809
@ATT @ATT @ATT @ATT @ATT	AT&T‏Verified account @ATT	28 Feb 2013			See how a dad uses everyday technology to give the gift of communication to his developmentally-challenged daughter http://soc.att.com/12ewGcT	7 7 4 4	Retweet 7 Retweeted 7		Like 4 Liked 4	/ATT/status/307248847879540738
@ATT @ATT @ATT @ATT @ATT	AT&T‏Verified account @ATT	28 Feb 2013	#ATT28Days		#ATT28Days Via @DrMayaAngelou You may read about Kofi Annan and Being of Service http://soc.att.com/13quuyK …	6 6 1 1	Retweet 6 Retweeted 6		Like 1 Liked 1	/ATT/status/307218641294868480
@ATT @ATT @ATT @ATT @ATT	AT&T‏Verified account @ATT	28 Feb 2013			Study asks: Would rather go a day without water or smartphone apps? The answers may surprise you. What's your pick? http://soc.att.com/13qZT3Q	2 8 8 2 2	Retweet 8 Retweeted 8		Like 2 Liked 2	/ATT/status/307203539569098753
@ATT @ATT @ATT @ATT @ATT @catnotail2017	AT&T‏Verified account @ATT	28 Feb 2013			@daveclucas Thanks for the heads up. We'll let the right folks know.	1 1	Retweet Retweeted		Like 1 Liked 1	/ATT/status/307167903168487424
@ATT @ATT @ATT @ATT @ATT	AT&T‏Verified account @ATT	28 Feb 2013			Expecting a starry night? Find out how your smartphone can take star gazing to new heights. http://soc.att.com/XIMddz	1 4 4 3 3	Retweet 4 Retweeted 4		Like 3 Liked 3	/ATT/status/307158262883708929
@ATT @ATT @ATT @ATT @ATT @MindlerJr	AT&T‏Verified account @ATT	27 Feb 2013			@MindlerJr Glad to hear it, RIchard! No complaints on our end either :).	1 1 1 1	Retweet 1 Retweeted 1		Like 1 Liked 1	/ATT/status/306979824298229760
@ATT @ATT @ATT @ATT @ATT @michellevegan	AT&T‏Verified account @ATT	27 Feb 2013			@michellevegan Happy to be of service, Michelle :).	1 1	Retweet Retweeted		Like 1 Liked 1	/ATT/status/306979078089605120
@ATT @ATT @ATT @ATT @ATT	AT&T‏Verified account @ATT	27 Feb 2013	#IdolAgree,IdolDisagree	#IdolDisagree	Tonight on @AmericanIdol, will you #IdolAgree or #IdolDisagree with the judges? Watch and see results live on air.pic.twitter.com/UrA0b3x3Wt	1 6 6 2 2	Retweet 6 Retweeted 6		Like 2 Liked 2	/ATT/status/306939303546736640
@ATT @ATT @ATT @ATT @ATT	AT&T‏Verified account @ATT	27 Feb 2013	#ATT28Days		#ATT28Days Via @DrMayaAngelou The Importance of the African American Playwright and Regina Taylor. http://soc.att.com/ZJQV0F	1 6 6 3 3	Retweet 6 Retweeted 6		Like 3 Liked 3	/ATT/status/306909135415427072
@ATT @ATT @ATT @ATT @ATT	AT&T‏Verified account @ATT	27 Feb 2013	#ATT		Watch tonight at 8/7c and enter @AmericanIdol #ATT VIP Sweeps. Rules & details: http://soc.att.com/VIPsweeps pic.twitter.com/7tqDCmUYYn	11 12 12 10 10	Retweet 12 Retweeted 12		Like 10 Liked 10	/ATT/status/306883939644080128
@ATT @ATT @ATT @ATT @ATT	AT&T‏Verified account @ATT	27 Feb 2013	#ATT28Days,BHM		Last chance to submit a photo to win concert tix, cash or more. Visit http://soc.att.com/Wjrxhm for rules and details. #ATT28Days #BHM	4 6 6 2 2	Retweet 6 Retweeted 6		Like 2 Liked 2	/ATT/status/306881414702440449
@ATT @ATT @ATT @ATT @ATT	AT&T‏Verified account @ATT	27 Feb 2013	#MWC13		A big theme at #MWC13 was machine to machine communication. Think a coffee pot ordered to start brewing from a tablet http://soc.att.com/VObyFe	1 8 8 4 4	Retweet 8 Retweeted 8		Like 4 Liked 4	/ATT/status/306872627459416064
@ATT @ATT @ATT @ATT @ATT	AT&T‏Verified account @ATT	27 Feb 2013	#apps		Via @Mashable Four reminder #apps to keep distractions at bay.http://soc.att.com/XGJ2TI	1 4 4 2 2	Retweet 4 Retweeted 4		Like 2 Liked 2	/ATT/status/306852481659445249
@ATT @ATT @ATT @ATT @ATT @djreysocial	AT&T‏Verified account @ATT	27 Feb 2013			@Navarro_GR Thanks, Gilberto! :)	1 1	Retweet Retweeted		Like 1 Liked 1	/ATT/status/306850601667543040
@ATT @ATT @ATT @ATT @ATT @Kay1Belle	AT&T‏Verified account @ATT	26 Feb 2013			@Kay1Belle We're glad to hear Susie was able to help you out!		Retweet Retweeted		Like Liked	/ATT/status/306589040730308608
@ATT @ATT @ATT @ATT @ATT	AT&T‏Verified account @ATT	26 Feb 2013	#MWC13		LTE in the cloud will revolutionize cars, home automation, finance. No industry will be untouched. -AT&T CEO http://soc.att.com/XZwFnF #MWC13	3 25 25 3 3	Retweet 25 Retweeted 25		Like 3 Liked 3	/ATT/status/306530346609025026
@ATT @ATT @ATT @ATT @ATT @calebsaysthings	AT&T‏Verified account @ATT	26 Feb 2013	#itcanwait		@FlyLikeAHearon Thanks Caleb. We appreciate your support too. #itcanwait	1 1 1 1	Retweet 1 Retweeted 1		Like 1 Liked 1	/ATT/status/306525924675969025
@ATT @ATT @ATT @ATT @ATT	AT&T‏Verified account @ATT	26 Feb 2013	#ATT28Days		#ATT28Days MT @DrMayaAngelou You can read the article, "Alicia Keys and The Poetry of Music", at the link below. http://soc.att.com/WpzzzH	3 3 1 1	Retweet 3 Retweeted 3		Like 1 Liked 1	/ATT/status/306522801253257217
@ATT @ATT @ATT @ATT @ATT	AT&T‏Verified account @ATT	26 Feb 2013	#itsnotcomplicated,4GLTE	#4GLTE	RT if you think being fast is better. It's obvious when you're being chased by a werewolf. #itsnotcomplicated #4GLTE http://soc.att.com/INCwerewolf	7 18 18 7 7	Retweet 18 Retweeted 18		Like 7 Liked 7	/ATT/status/306516518353641473
@ATT @ATT @ATT @ATT @ATT	AT&T‏Verified account @ATT	26 Feb 2013	#Innovation		Soon you could be answering the phone via your computer browser with WebPhone http://soc.att.com/15NW5Jn #Innovation	5 11 11 6 6	Retweet 11 Retweeted 11		Like 6 Liked 6	/ATT/status/306493901408186368
@ATT @ATT @ATT @ATT @ATT	AT&T‏Verified account @ATT	26 Feb 2013	#running,apps	#apps	Via @AllThingsD New take on #running #apps. Sync the tempo of your playlist to your pace, find creative routes & morehttp://soc.att.com/WphJgb	4 4 1 1	Retweet 4 Retweeted 4		Like 1 Liked 1	/ATT/status/306478774403350528
@ATT @ATT @ATT @ATT @ATT	AT&T‏Verified account @ATT	26 Feb 2013	#WiFi		More than 2.7B Connections were made to our #WiFi network in 2012. See how we've grown http://soc.att.com/XYoZSL	10 10 5 5	Retweet 10 Retweeted 10		Like 5 Liked 5	/ATT/status/306449818681753601
@ATT @ATT @ATT @ATT @ATT	AT&T‏Verified account @ATT	26 Feb 2013	#MWC13		We're in the Connected City at #MWC13. Get the latest news on our blog and @ATTBusiness, http://soc.att.com/XyAn8V http://soc.att.com/XyAn8T	3 4 4 3 3	Retweet 4 Retweeted 4		Like 3 Liked 3	/ATT/status/306312814967021568
@ATT @ATT @ATT @ATT @ATT	AT&T‏Verified account @ATT	25 Feb 2013	#itsnotcomplicated		More is better than less. FACT: Your parents can't let you have more, if there's just a little. #itsnotcomplicatedpic.twitter.com/h5RUVn1W8w	2 9 9 3 3	Retweet 9 Retweeted 9		Like 3 Liked 3	/ATT/status/306207011530502145
@ATT @ATT @ATT @ATT @ATT	AT&T‏Verified account @ATT	25 Feb 2013	#ConnectedCar,MWC13	#MWC13	The #ConnectedCar will be as common as smartphones explains our CEO on CNBC following the partnership with @GM #MWC13http://soc.att.com/Yvcj71	1 8 8 4 4	Retweet 8 Retweeted 8		Like 4 Liked 4	/ATT/status/306087460545363968
@ATT @ATT @ATT @ATT @ATT	AT&T‏Verified account @ATT	25 Feb 2013	#MWC13		Game changer. We're partnering w/ @GM to connect millions of cars w/ 4G LTE and in-vehicle Wi-Fi hotspots. #MWC13pic.twitter.com/YHZPXWJEgA	6 85 85 17 17	Retweet 85 Retweeted 85		Like 17 Liked 17	/ATT/status/306051621236908032
@ATT @ATT @ATT @ATT @ATT	AT&T‏Verified account @ATT	25 Feb 2013	#ConnectedCar,MWC13	#MWC13	We're working to enable millions of @GM cars with 4G LTE, making the #ConnectedCar a reality for more people. #MWC13 http://soc.att.com/X8M9FV	6 20 20 5 5	Retweet 20 Retweeted 20		Like 5 Liked 5	/ATT/status/306005237523705856
@ATT @ATT @ATT @ATT @ATT	AT&T‏Verified account @ATT	25 Feb 2013	#MWC13		What's the next wave of growth for wireless? Check out remarks from AT&T's chief at #MWC13 http://go-att.us/449z	1 11 11 2 2	Retweet 11 Retweeted 11		Like 2 Liked 2	/ATT/status/305982384883499009
@ATT @ATT @ATT @ATT @ATT	AT&T‏Verified account @ATT	25 Feb 2013	#MWC13		AT&T CEO Randall Stephenson addressed #MWC13 regarding challenges and opps for industry http://go-att.us/449z pic.twitter.com/E0qgeIjjU4	117 18 18 11 11	Retweet 18 Retweeted 18		Like 11 Liked 11	/ATT/status/305968444833161216
@ATT @ATT @ATT @ATT @ATT	AT&T‏Verified account @ATT	25 Feb 2013	#MWC13		No industry on earth has greater potential than wireless to contribute to society & econ growth: AT&T chairman #MWC13 http://go-att.us/449z	21 21 5 5	Retweet 21 Retweeted 21		Like 5 Liked 5	/ATT/status/305965832335396864
@ATT @ATT @ATT @ATT @ATT	AT&T‏Verified account @ATT	25 Feb 2013	#MWC13		Carriers must treat devs as customers & make networks open w/ APIs & open standards like HTML5: AT&T chairman #MWC13 http://go-att.us/449z	11 11 3 3	Retweet 11 Retweeted 11		Like 3 Liked 3	/ATT/status/305965657021894657
@ATT @ATT @ATT @ATT @ATT	AT&T‏Verified account @ATT	25 Feb 2013	#MWC13		The mobile ecosystem has powerful economic multiplier -- spectrum must be top priority for economic growth. #MWC13 http://go-att.us/449z	2 9 9 2 2	Retweet 9 Retweeted 9		Like 2 Liked 2	/ATT/status/305965342910447616
@ATT @ATT @ATT @ATT @ATT	AT&T‏Verified account @ATT	25 Feb 2013	#MWC13		3G and the smartphone changed wireless industry but LTE and cloud will change every industry: AT&T chairman #MWC13 http://go-att.us/449z	1 20 20 7 7	Retweet 20 Retweeted 20		Like 7 Liked 7	/ATT/status/305964745335394304
@ATT @ATT @ATT @ATT @ATT	AT&T‏Verified account @ATT	25 Feb 2013	#MWC13		The near-future wireless experience: connectivity almost everyone, content in the cloud, network at the center #MWC13 http://go-att.us/449z	1 8 8 2 2	Retweet 8 Retweeted 8		Like 2 Liked 2	/ATT/status/305964452031893504
@ATT @ATT @ATT @ATT @ATT	AT&T‏Verified account @ATT	25 Feb 2013	#MWC13		What’s the largest, fastest tech wave in our lifetime? Transition from 2G to 3G to HSPA to LTE in just 5 years #MWC13 http://go-att.us/449z	12 12 4 4	Retweet 12 Retweeted 12		Like 4 Liked 4	/ATT/status/305964150205579265
@ATT @ATT @ATT @ATT @ATT	AT&T‏Verified account @ATT	25 Feb 2013	#MWC13		Learn why mobile data traffic on AT&T’s network is up 30,000% in 6 yrs – & why U.S. mobile ecosystem ‘on fire’ #MWC13 http://go-att.us/449z	1 16 16 3 3	Retweet 16 Retweeted 16		Like 3 Liked 3	/ATT/status/305963539833683968
@ATT @ATT @ATT @ATT @ATT	AT&T‏Verified account @ATT	22 Feb 2013			Introducing the toughest case ever built. The OtterBox Armor Series is now available. http://soc.att.com/12YFnrk	4 12 12 1 1	Retweet 12 Retweeted 12		Like 1 Liked 1	/ATT/status/305082246551961601
@ATT @ATT @ATT @ATT @ATT	AT&T‏Verified account @ATT	22 Feb 2013			Reinventing lost & found. This new tool helps finders return your lost keys, phone, luggage & more. Via @FinderCodes http://soc.att.com/13baOhM .	1 7 7 1 1	Retweet 7 Retweeted 7		Like 1 Liked 1	/ATT/status/305051868055363584
@ATT @ATT @ATT @ATT @ATT	AT&T‏Verified account @ATT	22 Feb 2013	#BlackHistoryMonth,ATT28Days		This #BlackHistoryMonth get a chance to win concert prizes, a smartphone or cash! Rules & details at http://soc.att.com/WZDSnA #ATT28Days	2 5 5 2 2	Retweet 5 Retweeted 5		Like 2 Liked 2	/ATT/status/305021666340261888
@ATT @ATT @ATT @ATT @ATT	AT&T‏Verified account @ATT	22 Feb 2013	#Lumia920		The Nokia #Lumia920 is @Engadget Readers' Choice Best Smartphone of 2012. Now find it in our AT&T stores in yellow! http://soc.att.com/Wf5zGO	1 14 14 3 3	Retweet 14 Retweeted 14		Like 3 Liked 3	/ATT/status/304985175920623617
@ATT @ATT @ATT @ATT @ATT @grad_girl17	AT&T‏Verified account @ATT	21 Feb 2013	#teamkenya		@_SimplyKenya Woo! We are so glad to hear this, we are officially #teamkenya :).	1 1	Retweet 1 Retweeted 1		Like Liked	/ATT/status/304777055290155008
@ATT @ATT @ATT @ATT @ATT	AT&T‏Verified account @ATT	21 Feb 2013			Hate to lose photos and videos? AT&T Locker saves your memories in the cloud. Get it now with 5GB FREE storage.http://soc.att.com/11Yl6CA	4 12 12 6 6	Retweet 12 Retweeted 12		Like 6 Liked 6	/ATT/status/304731003950342145
@ATT @ATT @ATT @ATT @ATT @aaronminaj_	AT&T‏Verified account @ATT	21 Feb 2013			@aaronminaj_ We aren't seeing any issues in your area. Have u tried using our Mark the Spot app which provides feedback for network planning	1	Retweet Retweeted		Like Liked	/ATT/status/304724702365093888
@ATT @ATT @ATT @ATT @ATT @k2phi	AT&T‏Verified account @ATT	21 Feb 2013			@kphi We aren't seeing any issues in either location. Have you tried restarting your phone or using our Mark the Spot app?	1	Retweet Retweeted		Like Liked	/ATT/status/304722900777320448
@ATT @ATT @ATT @ATT @ATT	AT&T‏Verified account @ATT	21 Feb 2013	#Innovation		Virtual assistants, voice recognition, infotainment... smart cars just got smarter with the connected car http://soc.att.com/WVWHId #Innovation	12 12 1 1	Retweet 12 Retweeted 12		Like 1 Liked 1	/ATT/status/304704581735157760
@ATT @ATT @ATT @ATT @ATT @aaronminaj_	AT&T‏Verified account @ATT	21 Feb 2013			@aaronminaj_ Hi Aaron. Can you please provide your zip code so that we can look into it?	1 1 1	Retweet 1 Retweeted 1		Like Liked	/ATT/status/304623213537800192
@ATT @ATT @ATT @ATT @ATT @JSteffan16	AT&T‏Verified account @ATT	21 Feb 2013			@JSteffan16 Hi Jordan. We don't have an update right now, but you can stay up-to-date on new announcements here: http://www.att.com/network/		Retweet Retweeted		Like Liked	/ATT/status/304621231951454208
@ATT @ATT @ATT @ATT @ATT	AT&T‏Verified account @ATT	20 Feb 2013	#IDOL,ATT	#ATT	Get off the couch & win tix to @AmericanIdol in #IDOL #ATT VIP Sweeps. Rules/details/entry: http://soc.att.com/IdolVIPsweeps pic.twitter.com/rThi1oAwOx	20 48 48 13 13	Retweet 48 Retweeted 48		Like 13 Liked 13	/ATT/status/304374917007278081
@ATT @ATT @ATT @ATT @ATT	AT&T‏Verified account @ATT	20 Feb 2013			Crowdfunding goes mobile with an app! Via @TechCrunch http://soc.att.com/ZhBSr3	1 6 6 1 1	Retweet 6 Retweeted 6		Like 1 Liked 1	/ATT/status/304352247595282434
@ATT @ATT @ATT @ATT @ATT	AT&T‏Verified account @ATT	20 Feb 2013			College hoops fans, who'll be dancing come March? Catch every moment of the run up to the tournament with Mobile TV. http://soc.att.com/WX8YOd	4 4	Retweet 4 Retweeted 4		Like Liked	/ATT/status/304319597539119104
@ATT @ATT @ATT @ATT @ATT	AT&T‏Verified account @ATT	20 Feb 2013	#apps		Not a morning person? Here are the #apps to help you get up and out in the AM. Via @Mashablehttp://soc.att.com/Vw7fyf	3 15 15 5 5	Retweet 15 Retweeted 15		Like 5 Liked 5	/ATT/status/304289352815624192
@ATT @ATT @ATT @ATT @ATT @willrice81	AT&T‏Verified account @ATT	20 Feb 2013			@willrice81 We're happy to hear this, Will. Thanks for sharing with us! :)	1 1	Retweet Retweeted		Like 1 Liked 1	/ATT/status/304268463860510721
@ATT @ATT @ATT @ATT @ATT @lttlewys	AT&T‏Verified account @ATT	20 Feb 2013			@lttlewys Hi Brandie. Have you tried using our Mark the Spot app? It's a fast and easy way to report trouble spots.	1	Retweet Retweeted		Like Liked	/ATT/status/304245752379609088
@ATT @ATT @ATT @ATT @ATT	AT&T‏Verified account @ATT	20 Feb 2013	#Detroit,ATT28Days,BHM	#ATT28Days	Join host @Rickey Smiley & journalist @jeffsnation for our #Detroit area #ATT28Days Speaker event. Free fix @ http://soc.att.com/WWCTGi #BHM	4 4	Retweet 4 Retweeted 4		Like Liked	/ATT/status/304244049123110912
@ATT @ATT @ATT @ATT @ATT	AT&T‏Verified account @ATT	19 Feb 2013			Check your notifications, reminders and more on a CooKoo smart watch! Time to enter to win yours via @TechnoBuffalo http://soc.att.com/15sLmE0	2 7 7 2 2	Retweet 7 Retweeted 7		Like 2 Liked 2	/ATT/status/303957215570710528
@ATT @ATT @ATT @ATT @ATT @imanelsawaf	AT&T‏Verified account @ATT	19 Feb 2013			@imanelsawaf Flabbergasted with happiness. :)	1 1	Retweet 1 Retweeted 1		Like Liked	/ATT/status/303938496207396864
@mychiller @mychiller @mychiller @mychiller @mychiller	Skyler M‏ @mychiller	15 Feb 2013	#croglog		AT&T is lying says the FCC http://is.gd/2t7HWG $ATT #croglog		Retweet Retweeted		Like Liked	/mychiller/status/302528230932492288
@anilj @anilj @anilj @anilj @anilj	Anil Jangity‏ @anilj	14 Feb 2013			Before $ATT and $CMCSA said I could "stream movies" at 6Mbps. Now I need 24Mbps to do it. I wish I could inflate my salary like this.	1	Retweet Retweeted		Like Liked	/anilj/status/302283188393345024
@woan @woan @woan @woan @woan	woan‏ @woan	12 Feb 2013			Seems like I have to restart my iPhone 5 each day when I lose $ATT LTE data		Retweet Retweeted		Like Liked	/woan/status/301367391592513536
@ATT @ATT @ATT @ATT @ATT	AT&T‏Verified account @ATT	11 Feb 2013	#ATTProAm		Don't text while driving - on the road or to the green. More than 1K #ATTProAm attendees took the pledge:http://soc.att.com/12o2dUo	14 14 2 2	Retweet 14 Retweeted 14		Like 2 Liked 2	/ATT/status/301080703154675712
@ATT @ATT @ATT @ATT @ATT	AT&T‏Verified account @ATT	11 Feb 2013	#autism,HackingAutism	#HackingAutism	What app should come to life to empower the #autism community? Vote in our @AutismSpeaks #HackingAutism contest. http://soc.att.com/Y5dCFA	1 11 11 1 1	Retweet 11 Retweeted 11		Like 1 Liked 1	/ATT/status/301065610786373633
@ATT @ATT @ATT @ATT @ATT	AT&T‏Verified account @ATT	11 Feb 2013	#blizzard		99%+ of our NE cell sites impacted by #blizzard are operating. NE stores offering charging. Check our store locator http://soc.att.com/UYOMg0	2 15 15	Retweet 15 Retweeted 15		Like Liked	/ATT/status/301015295496159232
@ATT @ATT @ATT @ATT @ATT	AT&T‏Verified account @ATT	10 Feb 2013			Employees working to fully restore service, 98% of cell sites operating normally. NE stores offering free charging http://soc.att.com/123O9E0	19 19 2 2	Retweet 19 Retweeted 19		Like 2 Liked 2	/ATT/status/300727333013303297
@ATT @ATT @ATT @ATT @ATT	AT&T‏Verified account @ATT	10 Feb 2013	#ATTProAm		Perfect your swing. Check out @swingbyte during the AT&T Pebble Beach National Pro-Am for some lessons. #ATTProAm	1 4 4 2 2	Retweet 4 Retweeted 4		Like 2 Liked 2	/ATT/status/300680570210512898
@ATT @ATT @ATT @ATT @ATT	AT&T‏Verified account @ATT	10 Feb 2013	#Nemo		98% of NE cell sites are operating post #Nemo. We're offering phone charging in AT&T stores: http://soc.att.com/X0m3T7 pic.twitter.com/fpJ2Y0vi	19 19	Retweet 19 Retweeted 19		Like Liked	/ATT/status/300651631672963072
@ATT @ATT @ATT @ATT @ATT	AT&T‏Verified account @ATT	10 Feb 2013	#Nemo		Our NE stores are charging phones for those hit by #Nemo http://soc.att.com/12DOuNv . The majority of our RI, MA, CT cell sites are operational	2 23 23 1 1	Retweet 23 Retweeted 23		Like 1 Liked 1	/ATT/status/300631491497582593
@ATT @ATT @ATT @ATT @ATT	AT&T‏Verified account @ATT	9 Feb 2013	#EastCoast,Nemo	#Nemo	The vast majority of our #EastCoast cell sites are operating as usual after #Nemo. We have techs & add'l resources out for restoration work.	2 10 10 2 2	Retweet 10 Retweeted 10		Like 2 Liked 2	/ATT/status/300372301877227520
@ATT @ATT @ATT @ATT @ATT	AT&T‏Verified account @ATT	9 Feb 2013	#ATTProAm		A golfer's paradise? AT&T Pebble Beach National Pro-Am http://soc.att.com/WBsY8U #ATTProAmpic.twitter.com/Tq2ovmbG	1 10 10 5 5	Retweet 10 Retweeted 10		Like 5 Liked 5	/ATT/status/300355929457692672
@ATT @ATT @ATT @ATT @ATT	AT&T‏Verified account @ATT	9 Feb 2013	#ERedCarpet		We're bringing you the #ERedCarpet livestream tomorrow at 6pm ET|PT on http://soc.att.com/XuRft6 . What musicians are taking home statues?	1 3 3 2 2	Retweet 3 Retweeted 3		Like 2 Liked 2	/ATT/status/300318187680059392
@ATT @ATT @ATT @ATT @ATT	AT&T‏Verified account @ATT	9 Feb 2013	#Northeast,Nemo	#Nemo	The vast majority of our #Northeast cell sites are operating. Crews & equip are ready for restoration work as soon as it's safe. #Nemo	1 17 17 6 6	Retweet 17 Retweeted 17		Like 6 Liked 6	/ATT/status/300282936576589825
@ATT @ATT @ATT @ATT @ATT	AT&T‏Verified account @ATT	8 Feb 2013	#ATTProAm		Sneak peak at one of our fav accessories @swingbyte at AT&T Pebble Beach National Pro-Am #ATTProAm	1 4 4 2 2	Retweet 4 Retweeted 4		Like 2 Liked 2	/ATT/status/300016181493002241
@ATT @ATT @ATT @ATT @ATT	AT&T‏Verified account @ATT	8 Feb 2013	#northeast,nemo	#nemo	Emergency power generators are located across the #northeast region and our crews are on standby for #nemo.pic.twitter.com/GSe1pStB	6 35 35 6 6	Retweet 35 Retweeted 35		Like 6 Liked 6	/ATT/status/300001238039281664
@ATT @ATT @ATT @ATT @ATT	AT&T‏Verified account @ATT	8 Feb 2013	#Nemo		Winter Storm #Nemo Tip - During extreme weather, texts may be the best way to communicate as they use less resources. http://soc.att.com/Z0dxJM	15 15 1 1	Retweet 15 Retweeted 15		Like 1 Liked 1	/ATT/status/299985991819743232
@ATT @ATT @ATT @ATT @ATT	AT&T‏Verified account @ATT	8 Feb 2013	#Northeast,Nemo	#Nemo	#Northeast, download these apps to help you stay ahead of #Nemo in real-time. Via @BusinessInsider http://soc.att.com/VLylUu	1 3 3 2 2	Retweet 3 Retweeted 3		Like 2 Liked 2	/ATT/status/299971034172506112
@ATT @ATT @ATT @ATT @ATT	AT&T‏Verified account @ATT	8 Feb 2013			Showstopping. Connect up to 10 devices on the go w/ our touchscreen AT&T Unite mobile hotspot - available today! http://soc.att.com/Z02kZU	1 6 6 1 1	Retweet 6 Retweeted 6		Like 1 Liked 1	/ATT/status/299963457053265921
@ATT @ATT @ATT @ATT @ATT	AT&T‏Verified account @ATT	8 Feb 2013	#blizzard,Northeast	#Northeast	We're ready to respond quickly w/ an arsenal of disaster response equipment as a #blizzard approaches the #Northeast. http://soc.att.com/14HVbwy	2 12 12 1 1	Retweet 12 Retweeted 12		Like 1 Liked 1	/ATT/status/299936908144947200
@ATT @ATT @ATT @ATT @ATT	AT&T‏Verified account @ATT	8 Feb 2013	#Nemo,ICE	#ICE	Winter Storm #Nemo Tip: Program your #ICE numbers into your phone for safekeeping including, police, fire, ambulance and family members	14 14 1 1	Retweet 14 Retweeted 14		Like 1 Liked 1	/ATT/status/299930622024105985
@_Jedi_Night @_Jedi_Night @_Jedi_Night @_Jedi_Night @_Jedi_Night	Jedi‏ @_Jedi_Night	5 Feb 2013	#P2,UniteBlue	#UniteBlue	Wireless War to start. FCC proposed nationwide FREE wireless spectrum. $ATT $S $VS $QCOM vs, $FB $AMZN $GOOG .Lobbyist = $$$ #P2 #UniteBlue	5 5 1 1	Retweet 5 Retweeted 5		Like 1 Liked 1	/_Jedi_Night/status/298689475989626880
@ReutersTech @ReutersTech @ReutersTech @ReutersTech @ReutersTech	Reuters Tech News‏Verified account @ReutersTech	17 Jan 2013			AT&T cites high subsides on total smartphone sales devices for "near-term pressure" $ATT	12 12 1 1	Retweet 12 Retweeted 12		Like 1 Liked 1	/ReutersTech/status/292036961345105921
@Reuters @Reuters @Reuters @Reuters @Reuters	Reuters Top News‏Verified account @Reuters	17 Jan 2013			AT&T expects to record a non-cash, pre-tax charge of about $10 billion in fourth quarter. $ATT	1 22 22 1 1	Retweet 22 Retweeted 22		Like 1 Liked 1	/Reuters/status/292035363596300289
@ATT @ATT @ATT @ATT @ATT	AT&T‏Verified account @ATT	17 Jan 2013			Debuting our Lenovo IdeaTab A2107, the perfect high res tablet for technophiles on a budget. Get it here: http://soc.att.com/11Ct3fr	8 8 1 1	Retweet 8 Retweeted 8		Like 1 Liked 1	/ATT/status/292014720498667520
@ATT @ATT @ATT @ATT @ATT @JV3rdugo777	AT&T‏Verified account @ATT	17 Jan 2013			@JVerdugo777 we do too and agree with the little kid. We bet grandma wishes she was faster too.	1	Retweet Retweeted		Like Liked	/ATT/status/291991500663955458
@ATT @ATT @ATT @ATT @ATT	AT&T‏Verified account @ATT	17 Jan 2013	#2013CES		Lucky in Las Vegas. Recap the sights and sounds of #2013CES including our Hackathon, Digital Life API news, and more http://soc.att.com/WizP3I	5 5	Retweet 5 Retweeted 5		Like Liked	/ATT/status/291955697522966528
@ATT @ATT @ATT @ATT @ATT @clintonjeff	AT&T‏Verified account @ATT	17 Jan 2013			@clintonjeff Hi Clinton - The Nokia Lumia 920 is available now on AT&T. Find out details here:http://www.att.com/shop/wireless/devices/nokia/lumia-920-matte-black.html?WT.srch=1&cagpspn=pla#fbid=QrJcOr2NJhD …		Retweet Retweeted		Like Liked	/ATT/status/291936144134905856
@ATT @ATT @ATT @ATT @ATT @vehlan	AT&T‏Verified account @ATT	17 Jan 2013	#FaceTime		@vehlan Glad you're excited about the new announcement. Enjoy chatting with friends & family over #FaceTime.	2	Retweet Retweeted		Like Liked	/ATT/status/291928812017561600
@ATT @ATT @ATT @ATT @ATT	AT&T‏Verified account @ATT	16 Jan 2013	#custserv,happycampers	#happycampers	@dailytimbits We're happy that you are pleased with the awesome #custserv. This makes us #happycampers! :)	1 1 1	Retweet 1 Retweeted 1		Like Liked	/ATT/status/291664946847182848
@ATT @ATT @ATT @ATT @ATT @esinglet	AT&T‏Verified account @ATT	16 Jan 2013			@esinglet Try http://guides.att.com/mobile-hotspot-elevate …. This should walk you through logging in. Let us know if you have any trouble.	1	Retweet Retweeted		Like Liked	/ATT/status/291659697554075648
@ATT @ATT @ATT @ATT @ATT @txlaineylaine	AT&T‏Verified account @ATT	16 Jan 2013			@txlaineylaine Sorry to hear about the frustration, Laine! Is there anything we can do to help?		Retweet Retweeted		Like Liked	/ATT/status/291658176565239808
@ATT @ATT @ATT @ATT @ATT @2DSulty	AT&T‏Verified account @ATT	16 Jan 2013			@2DSulty Great news, Chadd! It's always nice to be a trend setter! We hope you enjoy your new services! :)		Retweet Retweeted		Like Liked	/ATT/status/291656326285758466
@ATT @ATT @ATT @ATT @ATT @esinglet	AT&T‏Verified account @ATT	16 Jan 2013			@esinglet Did you try http://www.att.com/elevate ? Let us know if this is what you're looking for.	1	Retweet Retweeted		Like Liked	/ATT/status/291645768417300480
@ATT @ATT @ATT @ATT @ATT	AT&T‏Verified account @ATT	16 Jan 2013			@KrisLamoreau We know you're eager to update your device, but these things can be tricky. As soon as we have news we'll post it right here!		Retweet Retweeted		Like Liked	/ATT/status/291643236299202560
@ATT @ATT @ATT @ATT @ATT	AT&T‏Verified account @ATT	16 Jan 2013			@KrisLamoreau What problems are you experiencing, Kris? We are here to help you in anyway we can.		Retweet Retweeted		Like Liked	/ATT/status/291637323714686977
@ATT @ATT @ATT @ATT @ATT	AT&T‏Verified account @ATT	16 Jan 2013			Lesson: Faster is better & kids are cute http://soc.att.com/13ErCeM Via @LostRemote AT&T's ads top social tv commercial chart http://soc.att.com/13ErBYw	2 7 7 2 2	Retweet 7 Retweeted 7		Like 2 Liked 2	/ATT/status/291637274037329920
@ATT @ATT @ATT @ATT @ATT @ChadPritchard	AT&T‏Verified account @ATT	16 Jan 2013			@ChadPritchard Sorry to hear that, Chad. Did the problem begin this morning? Where are you experiencing the problem?	1	Retweet Retweeted		Like Liked	/ATT/status/291626679292530688
@ATT @ATT @ATT @ATT @ATT	AT&T‏Verified account @ATT	16 Jan 2013			We get it. http://soc.att.com/VmiDfD	3 4 4 1 1	Retweet 4 Retweeted 4		Like 1 Liked 1	/ATT/status/291622118347649024
@ATT @ATT @ATT @ATT @ATT	AT&T‏Verified account @ATT	16 Jan 2013	#Android		Delicious… Jelly Bean is now available for the Samsung Rugby Pro. #Android http://soc.att.com/WJcJCf	8 8 8 1 1	Retweet 8 Retweeted 8		Like 1 Liked 1	/ATT/status/291583141599125504
@ATT @ATT @ATT @ATT @ATT	AT&T‏Verified account @ATT	15 Jan 2013			Via @Mashable 10 things you didn't know you could do with your smartphonehttp://soc.att.com/XBLGeA	1 17 17 6 6	Retweet 17 Retweeted 17		Like 6 Liked 6	/ATT/status/291305021386133504
@LorieHailey @LorieHailey @LorieHailey @LorieHailey @LorieHailey	Lorie Hailey‏ @LorieHailey	10 Jan 2013	#kentucky		AT&T celebrates launch of 4G LTE network in Lexington http://www.lanereport.com/?p=17402 #kentucky $ATT		Retweet Retweeted		Like Liked	/LorieHailey/status/289412518592512001
@dividata @dividata @dividata @dividata @dividata	dividata.com‏ @dividata	7 Jan 2013			Tomorrow's ex-dividend dates $ATT $T $VZ $GIS $INTU and 13 more http://dividata.com/dividates $$		Retweet Retweeted		Like Liked	/dividata/status/288284029436952576
@ATT @ATT @ATT @ATT @ATT	AT&T‏Verified account @ATT	7 Jan 2013	#ATTDevSummit		We're live from the #ATTDevSummit! Tune in at 12 pm ET on http://soc.att.com/XDibN6 to watch our keynotes & hear what's new in 2013.	1 7 7 2 2	Retweet 7 Retweeted 7		Like 2 Liked 2	/ATT/status/288283873283035136
@ATT @ATT @ATT @ATT @ATT	AT&T‏Verified account @ATT	6 Jan 2013	#ATTDevSummit,2013CES	#2013CES	A Techy's favorite kind of swag bag? Why an AT&T one of course! #ATTDevSummit #2013CES http://instagr.am/p/UKzsMdLHZ8/	1 3 3	Retweet 3 Retweeted 3		Like Liked	/ATT/status/288149538374569984
@ATT @ATT @ATT @ATT @ATT	AT&T‏Verified account @ATT	6 Jan 2013	#ATTDevSummit		The many faces of #ATTDevSummit http://instagr.am/p/UKxX9prHXH/	1 4 4 2 2	Retweet 4 Retweeted 4		Like 2 Liked 2	/ATT/status/288132761074671616
@ATT @ATT @ATT @ATT @ATT	AT&T‏Verified account @ATT	6 Jan 2013	#ATTDevSummit		#ATTDevSummit is Underway! http://instagr.am/p/UKp_3orHft/	1 6 6 3 3	Retweet 6 Retweeted 6		Like 3 Liked 3	/ATT/status/288116491172323328
@ATT @ATT @ATT @ATT @ATT	AT&T‏Verified account @ATT	6 Jan 2013	#ATTDevSummit,developer	#developer	Tomorrow at 12 pm ET, watch the #ATTDevSummit keynote to hear how we foster #developer innovation! http://soc.att.com/VMGylR	1 12 12	Retweet 12 Retweeted 12		Like Liked	/ATT/status/288048576272150533
@ATT @ATT @ATT @ATT @ATT	AT&T‏Verified account @ATT	6 Jan 2013	#DigitalLifeChat		With AT&T Digital Life, you can control the thermostat using your phone. Join us for a #DigitalLifeChat Mon @ 4:30 ET to learn more.	15 15 4 4	Retweet 15 Retweeted 15		Like 4 Liked 4	/ATT/status/287966786379448320
@ATT @ATT @ATT @ATT @ATT	AT&T‏Verified account @ATT	5 Jan 2013	#digitallifechat		Controlling your home from a tablet is now a reality. Join us for a #digitallifechat on Mon at 4:30 ET to hear more. http://soc.att.com/WkqQgV	1 12 12 2 2	Retweet 12 Retweeted 12		Like 2 Liked 2	/ATT/status/287604402909483009
@ATT @ATT @ATT @ATT @ATT	AT&T‏Verified account @ATT	4 Jan 2013			Did u know phone networks consume billions of gallons of water? We teamed up w/ @EDFBiz to start reducing that amount http://soc.att.com/100YX5O	2 15 15 3 3	Retweet 15 Retweeted 15		Like 3 Liked 3	/ATT/status/287318857947967489
@ATT @ATT @ATT @ATT @ATT	AT&T‏Verified account @ATT	4 Jan 2013	#NYresolution,ItCanWait		Make your #NYresolution to text & drive no longer. Do it for the ones you love. #ItCanWait http://soc.att.com/ZlHJyO	1 19 19	Retweet 19 Retweeted 19		Like Liked	/ATT/status/287306177275117568
@ATT @ATT @ATT @ATT @ATT	AT&T‏Verified account @ATT	4 Jan 2013	#digitallifechat		Did you know you can check your home via video from a smartphone? Join us using #digitallifechat on Mon @ 4:30 ET to find out more!	9 9 3 3	Retweet 9 Retweeted 9		Like 3 Liked 3	/ATT/status/287287444372611072
@ATT @ATT @ATT @ATT @ATT @QuarterbackDad7	AT&T‏Verified account @ATT	4 Jan 2013			@QuarterbackDad7 Glad we could help! :)	1 1	Retweet 1 Retweeted 1		Like Liked	/ATT/status/287255412695252992
@ATT @ATT @ATT @ATT @ATT	AT&T‏Verified account @ATT	4 Jan 2013	#sustainability		Self-proclaimed recycling fanatic Michael Cowan talks paper, plastic & the need to cut waste via @ajc http://soc.att.com/X6mKvz #sustainability	3 3 2 2	Retweet 3 Retweeted 3		Like 2 Liked 2	/ATT/status/287250815834537984
@ATT @ATT @ATT @ATT @ATT @mnwild	AT&T‏Verified account @ATT	3 Jan 2013	#ItCanWait		@mnwild We're thankful to have your support! Thanks, Minnesota Wild. #ItCanWait	2 2	Retweet 2 Retweeted 2		Like Liked	/ATT/status/286953031801647104
@ATT @ATT @ATT @ATT @ATT	AT&T‏Verified account @ATT	3 Jan 2013			Did you buy new apps this holiday season? It was a very Appy Christmas via @FastCompany http://soc.att.com/YYTJRH	2 2 2	Retweet 2 Retweeted 2		Like Liked	/ATT/status/286909821209432065
@ATT @ATT @ATT @ATT @ATT @LightBulbFinder	AT&T‏Verified account @ATT	3 Jan 2013			@LightBulbFinder we look forward to having you at the Developer Summit too!	1 1	Retweet 1 Retweeted 1		Like Liked	/ATT/status/286847280848445440
@ATT @ATT @ATT @ATT @ATT	AT&T‏Verified account @ATT	2 Jan 2013			Is your resolution to cook more? Check out 7 apps to help you cook like a pro via @Mashablehttp://soc.att.com/UcgqWi	8 8 3 3	Retweet 8 Retweeted 8		Like 3 Liked 3	/ATT/status/286592807362256898
@ATT @ATT @ATT @ATT @ATT	AT&T‏Verified account @ATT	2 Jan 2013	#ItCanWait		Is seeing believing? @todayshow hosts try our texting-&-driving simulator & discuss the importance of saying #ItCanWaithttp://soc.att.com/Tx0BXv	1 16 16 3 3	Retweet 16 Retweeted 16		Like 3 Liked 3	/ATT/status/286558761307480064
@ATT @ATT @ATT @ATT @ATT	AT&T‏Verified account @ATT	2 Jan 2013	#cloud		Get organized in 2013! With AT&T Locker, store and sync photos, videos, docs and more in the #cloud. http://soc.att.com/134egsb	1 9 9 1 1	Retweet 9 Retweeted 9		Like 1 Liked 1	/ATT/status/286517276172222465
@ATT @ATT @ATT @ATT @ATT @Heyitsjoshhhh	AT&T‏Verified account @ATT	2 Jan 2013			@Lettinggo52 That's awesome, Josh! Thanks for the shout out!	1 1 1 1	Retweet 1 Retweeted 1		Like 1 Liked 1	/ATT/status/286498908471959553
@ATT @ATT @ATT @ATT @ATT @bigeps	AT&T‏Verified account @ATT	2 Jan 2013			@bigeps Wayne is definitely on our radar, Ryan. We have enhancements planned in the coming months. Stay tuned! :)		Retweet Retweeted		Like Liked	/ATT/status/286495261293940737
@ATT @ATT @ATT @ATT @ATT @jayboogie82	AT&T‏Verified account @ATT	2 Jan 2013			@jayboogie82 Glad to hear it, Jay! Hope you had a great NYE!		Retweet Retweeted		Like Liked	/ATT/status/286494794673430528
