# Supplementary material for: Measuring information flux between social media and stock prices with Transfer Entropy
Source: PLoS One. 2021 Sep 23;16(9):e0257686. doi: 10.1371/journal.pone.0257686 (PMC8459996; doi:10.1371/journal.pone.0257686)
Supplement: S1 Data — (ZIP) [file pone.0257686.s001.zip › DATA BASES/5.-ATT/dataminer (87).xlsx]

## Sheet: SheetJS
UserName	FullName	Date	First Hashtags	Alt Hashtags	Tweet (Message Text)	Retweets	Retweets (w/ Text)	Likes	Likes (w/ Text)	URL Path
@ATT @ATT @ATT @ATT @ATT	AT&T‏Verified account @ATT	31 Dec 2014	#ItCanWait		New Year, new commitments. Take the pledge to not text and drive. #ItCanWait http://soc.att.com/1vH4xEZ pic.twitter.com/r8gUzFFw0A	4 52 52 47 47	Retweet 52 Retweeted 52		Like 47 Liked 47	/ATT/status/550428718649602048
@ATT @ATT @ATT @ATT @ATT @ChadwickW79	AT&T‏Verified account @ATT	31 Dec 2014			@ChadwickW79 Thanks, Chadwick... Strong like our signal.	1 1 1 1	Retweet 1 Retweeted 1		Like 1 Liked 1	/ATT/status/550375486162227201
@ATT @ATT @ATT @ATT @ATT @JoeMontana	AT&T‏Verified account @ATT	31 Dec 2014			.@JoeMontana if you’ve got it, flaunt it!	3 12 12 23 23	Retweet 12 Retweeted 12		Like 23 Liked 23	/ATT/status/550351803788054528
@ATT @ATT @ATT @ATT @ATT	AT&T‏Verified account @ATT	31 Dec 2014	#ATTAthlete		We're among their biggest fans & supporters. Find out what it means to be an #ATTAthlete: http://soc.att.com/1vG8Ujm	8 10 10 50 50	Retweet 10 Retweeted 10		Like 50 Liked 50	/ATT/status/550320505061130240
@ATT @ATT @ATT @ATT @ATT @srhhdgs	AT&T‏Verified account @ATT	30 Dec 2014	#BetterSaturday		@srhhdgs the big game is finally here! We want to hook you up with new team gear and more for a #BetterSaturday! Follow & DM for details.	1 1 2 2	Retweet 1 Retweeted 1		Like 2 Liked 2	/ATT/status/550079604623687680
@ATT @ATT @ATT @ATT @ATT @Off_Blck	AT&T‏Verified account @ATT	30 Dec 2014	#ATTFamily		@_natethegreat_1 Welcome to the #ATTFamily Nate, we're happy to have you!	1 1 1 1	Retweet 1 Retweeted 1		Like 1 Liked 1	/ATT/status/550068991126147073
@ATT @ATT @ATT @ATT @ATT @toomuch4ne1	AT&T‏Verified account @ATT	30 Dec 2014	#BetterSaturday		@toomuch4ne1 That’s right, Rachel! You’ll definitely be ready for next season. #BetterSaturday	1 1 1 1	Retweet 1 Retweeted 1		Like 1 Liked 1	/ATT/status/550055715113807872
@ATT @ATT @ATT @ATT @ATT @eastonrowe	AT&T‏Verified account @ATT	30 Dec 2014	#BetterSaturday		@eastonrowe You bet, Easton! We hope you enjoy the goodies. Keep cheering your team to victory. #BetterSaturday	1 1 1 1	Retweet 1 Retweeted 1		Like 1 Liked 1	/ATT/status/550022507537780736
@Liftoffstocks @Liftoffstocks @Liftoffstocks @Liftoffstocks @Liftoffstocks	Rocket Stocks‏ @Liftoffstocks	26 Dec 2014			3 Companies that need to step up in 2015 http://thetradecircle.com/content/3-stocks-need-step-2015 … … $AMZN $S $TSLA $FB $TMUS $ATT $YHOO $FB $TWTR $GPRO	1 1 2 2	Retweet 1 Retweeted 1		Like 2 Liked 2	/Liftoffstocks/status/548531626746318848
@Abattis @Abattis @Abattis @Abattis @Abattis	Abattis Bioceuticals‏ @Abattis	26 Nov 2014			"@smallcappower1: @Abattis Bioceuticals $ATT is a Top Gainer Today, Soars 43% in 2Days, Read More: http://goo.gl/dHi0RS "	1 2 2 6 6	Retweet 2 Retweeted 2		Like 6 Liked 6	/Abattis/status/537605277319585792
@FitchRatings @FitchRatings @FitchRatings @FitchRatings @FitchRatings	Fitch Ratings‏Verified account @FitchRatings	20 Nov 2014			Fitch Rates AT&T's Senior Unsecured Notes Offering 'A'; Remains on Negative Watch http://ow.ly/ECQBT $ATT	1 1	Retweet Retweeted		Like 1 Liked 1	/FitchRatings/status/535540795622064128
@TroyMarchand @TroyMarchand @TroyMarchand @TroyMarchand @TroyMarchand	Troy Marchand‏ @TroyMarchand	12 Nov 2014			Still the same company, with great mgmt., one day closer to $mmpr . $ATTBF $ATT more cheap shares please!!	2 2	Retweet Retweeted		Like 2 Liked 2	/TroyMarchand/status/532498522604834816
@MParekh @MParekh @MParekh @MParekh @MParekh	Michael Parekh‏ @MParekh	9 Nov 2014	#Broadband,Oligopolies	#Oligopolies	At the margins: "Telecom’s Cat Fight" http://stks.co/h1HnA via @barronsonline #Broadband #Oligopolies $ATT $VZ $TMUS $S $$	3 3	Retweet 3 Retweeted 3		Like Liked	/MParekh/status/531521450277339136
@herbgreenberg @herbgreenberg @herbgreenberg @herbgreenberg @herbgreenberg	Herb Greenberg‏Verified account @herbgreenberg	8 Oct 2014			ftc/fcc reach 105m settlement w/govt by $att…saying unlawfully placed charges that were unauthorized. “cramming”	2 2 2	Retweet Retweeted		Like 2 Liked 2	/herbgreenberg/status/519880980090195968
@allanyaremchuk @allanyaremchuk @allanyaremchuk @allanyaremchuk @allanyaremchuk	Al 🇨🇦‏ @allanyaremchuk	6 Oct 2014			respect to the CSE, but hope one day the TSX.V unpuckers its ass for companies like $CAN $ATT $SL. HATE phoning in trades!!	2 2	Retweet Retweeted		Like 2 Liked 2	/allanyaremchuk/status/519092059127676930
@brianmcarney @brianmcarney @brianmcarney @brianmcarney @brianmcarney	Brian M Carney‏ @brianmcarney	17 Sep 2014			$VZ wants to sell its towers, following $ATT. This is logical: Towers are worth intrinsically more in other hands.1/3 http://bloom.bg/1yhSeoR	1 2 2 1 1	Retweet 2 Retweeted 2		Like 1 Liked 1	/brianmcarney/status/512383083044020224
@CdnxTracker @CdnxTracker @CdnxTracker @CdnxTracker @CdnxTracker	Dave Edwards‏ @CdnxTracker	31 Jul 2014			These are some very interesting developments. Looks like $ATT owns these rights http://www.stockwatch.com/News/Item.aspx?bid=Z-C%3aATT-2198451&symbol=ATT&region=C … $ATT.cse $ATTBF $AFI.cse $RSSFF	1 1 3 3	Retweet 1 Retweeted 1		Like 3 Liked 3	/CdnxTracker/status/494990193028792320
@allanyaremchuk @allanyaremchuk @allanyaremchuk @allanyaremchuk @allanyaremchuk @PipsToDollars	Al 🇨🇦‏ @allanyaremchuk	25 Jul 2014			@PipsToDollars @NotoriousPaulie true dat. staying diversified to counter. but my canadian $ in can. tickers $ATT,$CAN.scraping barely green	1 1	Retweet Retweeted		Like 1 Liked 1	/allanyaremchuk/status/492585316608638976
@amir @amir @amir @amir @amir	Amir Efrati‏Verified account @amir	23 Jul 2014	#Apple		#Apple wants to shut out wireless carriers from its wallet. Where that would leave carriers: https://www.theinformation.com/Apple-Mobile-Wallet-Talks-Heat-Up … $vz $att $tmus	1 3 3 2 2	Retweet 3 Retweeted 3		Like 2 Liked 2	/amir/status/492060383578832896
@OTCMarkets @OTCMarkets @OTCMarkets @OTCMarkets @OTCMarkets	OTC Markets Group‏Verified account @OTCMarkets	11 Jul 2014	#OTCQX		Welcome to @Abattis (CSE: $ATT; OTCQX: $ATTBF)! The biotechnology company joins #OTCQX today for its U.S. investors http://bit.ly/1mGblkI	4 4 4 4	Retweet 4 Retweeted 4		Like 4 Liked 4	/OTCMarkets/status/487592497359892480
@ATT @ATT @ATT @ATT @ATT @brandylynn1013	AT&T‏Verified account @ATT	10 Jul 2014	#ATTLove		@brandylynn1013 Awesome, Brandy! Thanks for the #ATTLove.	1 1 1	Retweet Retweeted		Like 1 Liked 1	/ATT/status/487433826810224641
@ATT @ATT @ATT @ATT @ATT @JohnjayVanEs	AT&T‏Verified account @ATT	10 Jul 2014	#ATTLove		@JohnjayVanEs Awesome! Thanks for the #ATTLove. Let us know how you enjoy the new phone!	1 1 2 2	Retweet 1 Retweeted 1		Like 2 Liked 2	/ATT/status/487422562389876736
@ATT @ATT @ATT @ATT @ATT @kudi559	AT&T‏Verified account @ATT	10 Jul 2014	#ATTLove		@kudi559 Thanks for the #ATTLove, Raul!	1 1	Retweet Retweeted		Like 1 Liked 1	/ATT/status/487409889145532416
@ATT @ATT @ATT @ATT @ATT @cheekyshwa	AT&T‏Verified account @ATT	10 Jul 2014	#ATTFamily		@himynameis_shwa Hi Nashwa - welcome to the #ATTFamily!	1 1 1 1	Retweet 1 Retweeted 1		Like 1 Liked 1	/ATT/status/487374264337960960
@ATT @ATT @ATT @ATT @ATT @tjohn825	AT&T‏Verified account @ATT	10 Jul 2014			@tjohn825 Hey - we'd love to help online. Can you please provide more details on your issue?	1 1	Retweet Retweeted		Like 1 Liked 1	/ATT/status/487366082832138241
@ATT @ATT @ATT @ATT @ATT	AT&T‏Verified account @ATT	10 Jul 2014	#LULAC14,ATTImpact	#ATTImpact	We're proud to support @LULAC and their 85 years of progress for diversity http://soc.att.com/1lY9qn4 #LULAC14 #ATTImpactpic.twitter.com/1vqrrAtDIO	3 7 7 16 16	Retweet 7 Retweeted 7		Like 16 Liked 16	/ATT/status/487360793038819328
@ATT @ATT @ATT @ATT @ATT	AT&T‏Verified account @ATT	10 Jul 2014	#InspiredMobility		Selfies in church? @ConcordDallas is closing the gap between faith and tech http://soc.att.com/1onP48o #InspiredMobilitypic.twitter.com/O6cwlfSEoa	2 27 27 25 25	Retweet 27 Retweeted 27		Like 25 Liked 25	/ATT/status/487345680361746433
@TheStreet @TheStreet @TheStreet @TheStreet @TheStreet	TheStreet‏Verified account @TheStreet	10 Jul 2014			'Mad Money' Lightning Round: @ATT Is a Buy http://trib.al/l3dcRkc $ATT via @ScottRutt	1 1	Retweet 1 Retweeted 1		Like Liked	/TheStreet/status/487244912954732544
@curiousbuild @curiousbuild @curiousbuild @curiousbuild @curiousbuild	curiousbuild‏ @curiousbuild	9 Jul 2014	#abattis		$ATTBF $ATT:CSE #abattis Good recovery for @Abattis today. Best company in MMJ industry.pic.twitter.com/BeXu9IWHQN	2 2 3 3	Retweet 2 Retweeted 2		Like 3 Liked 3	/curiousbuild/status/486979593568403456
@curiousbuild @curiousbuild @curiousbuild @curiousbuild @curiousbuild	curiousbuild‏ @curiousbuild	8 Jul 2014			$ATTBF $ATT:CSE bid is building up pic.twitter.com/6flXWWTUIb	1 1 1 1	Retweet 1 Retweeted 1		Like 1 Liked 1	/curiousbuild/status/486535332960010240
@Sillylung13 @Sillylung13 @Sillylung13 @Sillylung13 @Sillylung13	sillylung‏ @Sillylung13	7 Jul 2014			Question about old NR http://www.abattis.com/s/news.asp?ReportID=635419 … Mar 12, 2014 Abatt $ATT $GRNH $ATTBF http://investorshub.advfn.com/boards/read_msg.aspx?message_id=104062092 …		Retweet Retweeted		Like Liked	/Sillylung13/status/486261927404781568
@allanyaremchuk @allanyaremchuk @allanyaremchuk @allanyaremchuk @allanyaremchuk	Al 🇨🇦‏ @allanyaremchuk	3 Jul 2014			@WolfOfWeedST @thestockgurus @ChrisParry IMHO, smart money stays with $ATT $QEDN $VPOR $GHG. Everything else trimmable/tradeable.	1 1 1 2 2	Retweet 1 Retweeted 1		Like 2 Liked 2	/allanyaremchuk/status/484689145361473536
@SquawkCNBC @SquawkCNBC @SquawkCNBC @SquawkCNBC @SquawkCNBC	Squawk Box‏Verified account @SquawkCNBC	2 Jul 2014	#firstonCNBC		Now @ATT CEO Randall Stephenson joins @SquawkCNBC for a #firstonCNBC interview $ATT $DTV	1 1	Retweet Retweeted		Like 1 Liked 1	/SquawkCNBC/status/484290856430862336
@TroyMarchand @TroyMarchand @TroyMarchand @TroyMarchand @TroyMarchand	Troy Marchand‏ @TroyMarchand	1 Jul 2014			$ATT not trading today bc CAN mkt closed for Canada Day. $ATTBF looking good! Looking forward to tmrw's gap up on my $ATT..$$$	1 1	Retweet Retweeted		Like 1 Liked 1	/TroyMarchand/status/483997863132004352
@DanielleDigest @DanielleDigest @DanielleDigest @DanielleDigest @DanielleDigest	Danielle Abril‏Verified account @DanielleDigest	27 Jun 2014			Mexican billionaire Carlos Slim to buy out @ATT's $5.9 billion stake in America Movil $AMX $ATT http://www.bizjournals.com/dallas/news/2014/06/27/mexican-billionaire-carlos-slim-to-buy-out-at-ts-5.html?ana=twt … via @DallasBizNews	4 4 3 3	Retweet 4 Retweeted 4		Like 3 Liked 3	/DanielleDigest/status/482618323473940480
@LisaDNews @LisaDNews @LisaDNews @LisaDNews @LisaDNews	Lisa Desjardins‏Verified account @LisaDNews	24 Jun 2014			MT @HughesNews: Merger mania on Cap HIll. $ATT and $DTV CEO's testify in the House, then the Sen..What to expect: http://www.bloomberg.com/video/at-t-chief-takeover-of-directv-means-lower-prices-D~Rou5rhRlqekZ~hBDmHIA.html …		Retweet Retweeted		Like Liked	/LisaDNews/status/481430407989436416
@TomHendrickSun @TomHendrickSun @TomHendrickSun @TomHendrickSun @TomHendrickSun	Tom Hendrickson‏ @TomHendrickSun	19 Jun 2014			timely given the release of the Amazon Fire phone: 7 Charts Comparing $ATT and $VZ: http://www.dividend.com/how-to-invest/7-charts-that-compare-att-and-verizon-t-vz/ … via @dividenddotcom		Retweet Retweeted		Like Liked	/TomHendrickSun/status/479677335822544899
@EminemsRevenge @EminemsRevenge @EminemsRevenge @amazon	SoonDeadEF15‏ @EminemsRevenge	18 Jun 2014	#Nook		@amazon Since you're using $ATT, might as well have called it the #Nook!	1 1 1	Retweet Retweeted		Like 1 Liked 1	/EminemsRevenge/status/479397607484456961
@max605b @max605b @max605b @max605b @max605b @TMFBreaking	max605b‏ @max605b	18 Jun 2014	#dealbreaker		@TMFBreaking @themotleyfool Love the features. Love the idea of having phone plugged into the $AMZN ecosystem. Dislike $ATT #dealbreaker	1 1	Retweet Retweeted		Like 1 Liked 1	/max605b/status/479356313324240896
@skorusARK @skorusARK @skorusARK @skorusARK @skorusARK	Sam Korus‏ @skorusARK	16 Jun 2014	#edtech,MOOC,onlineeducation	#MOOC	$ATT teams with #edtech firm @udacity in #MOOC push, agrees to hire some of its #onlineeducation tech grads. http://ow.ly/3lPrXP		Retweet Retweeted		Like Liked	/skorusARK/status/478553891517501440
@ATT @ATT @ATT @ATT @ATT @alexrickert	AT&T‏Verified account @ATT	16 Jun 2014			@alexrickert Have you reported the issue with Mark the Spot? It helps inform us where enhancements should go next: http://soc.att.com/1ju7ylG	1 1	Retweet Retweeted		Like 1 Liked 1	/ATT/status/478551590669148161
@ATT @ATT @ATT @ATT @ATT @_ValerieEdwards	AT&T‏Verified account @ATT	16 Jun 2014	#LoveTheSavings		@_ValerieEdwards Time for a #LoveTheSavings dance, Valerie. Enjoy!	1 1	Retweet Retweeted		Like 1 Liked 1	/ATT/status/478550983409434625
@ATT @ATT @ATT @ATT @ATT @XenuWorldOrder	AT&T‏Verified account @ATT	16 Jun 2014			@AgentAllen We're sorry you encountered a long wait time, Allen. We're always available online if you need us. Let us know if we can help.		Retweet Retweeted		Like Liked	/ATT/status/478545752063361026
@ATT @ATT @ATT @ATT @ATT @iamDiamondWhite	AT&T‏Verified account @ATT	16 Jun 2014	#ItsNotComplicated		@iamDiamondWhite That's sound advice. #ItsNotComplicated	1 1 1 1 1	Retweet 1 Retweeted 1		Like 1 Liked 1	/ATT/status/478545522341707776
@ATT @ATT @ATT @ATT @ATT @LisaLlew1988	AT&T‏Verified account @ATT	16 Jun 2014			@LisaLlew1988 Your pup looks quite dashing in his shirt. He'll be singing along before you know it! Thanks for sharing, Lisa.	1 1	Retweet Retweeted		Like 1 Liked 1	/ATT/status/478542991582183424
@ATT @ATT @ATT @ATT @ATT @xDrvgs	AT&T‏Verified account @ATT	16 Jun 2014			@Duskkyy Hi there, you can learn how to manage your data usage and get the most from it here: http://soc.att.com/1mRHm8j		Retweet Retweeted		Like Liked	/ATT/status/478539405125509122
@ATT @ATT @ATT @ATT @ATT @royston_justin	AT&T‏Verified account @ATT	16 Jun 2014			@royston_justin Nothing better than an awesome new device. Makes us feel like: http://bit.ly/1ju2gXF .		Retweet Retweeted		Like Liked	/ATT/status/478538126420623360
@ATT @ATT @ATT @ATT @ATT @LisaLlew1988	AT&T‏Verified account @ATT	16 Jun 2014			@LisaLlew1988 Lisa, even though we think you probably meant for this to go to ATTilaLaHan, we thought it was pretty pug-tastic!	1 1 1	Retweet Retweeted		Like 1 Liked 1	/ATT/status/478537347726708737
@ATT @ATT @ATT @ATT @ATT @SepiasSecret	AT&T‏Verified account @ATT	15 Jun 2014	#ATTLiveProud		@SepiasSecret Thank you for creating and sharing your #ATTLiveProud meme!	1 2 2	Retweet Retweeted		Like 2 Liked 2	/ATT/status/478371812087050241
@ATT @ATT @ATT @ATT @ATT @enfeugo	AT&T‏Verified account @ATT	15 Jun 2014	#ATTLove		@enfeugo You're welcome! Enjoy the show. #ATTLove	1 1	Retweet Retweeted		Like 1 Liked 1	/ATT/status/478361794600505344
@ATT @ATT @ATT @ATT @ATT @kelsiransom	AT&T‏Verified account @ATT	15 Jun 2014			@kelsiransom What's going on?	1 1 1	Retweet Retweeted		Like 1 Liked 1	/ATT/status/478361389963046912
@ATT @ATT @ATT @ATT @ATT @GameGamer43	AT&T‏Verified account @ATT	15 Jun 2014			@GameGamer43 Bryan, we do see some issues in your area. Our network team is working to resolve it ASAP. Thanks for your patience!		Retweet Retweeted		Like Liked	/ATT/status/478354681144811520
@ATT @ATT @ATT @ATT @ATT @MamaLaughlin	AT&T‏Verified account @ATT	15 Jun 2014			@MamaLaughlin Now that's what we like to hear, Christina. You were in good hands with Lynelle. Thanks for the shout out!		Retweet Retweeted		Like Liked	/ATT/status/478303521830633472
@ATT @ATT @ATT @ATT @ATT @OGTatum_	AT&T‏Verified account @ATT	15 Jun 2014			@OGTatum_ Is this an issue with your home internet? Try these tips and let us know if you're still having issues. http://soc.att.com/1g8QLnU		Retweet Retweeted		Like Liked	/ATT/status/478283585695518721
@ATT @ATT @ATT @ATT @ATT @Altruistic_Don	AT&T‏Verified account @ATT	15 Jun 2014	#FathersDay		@don_tillery What a great family pic! Thank you for sharing and happy #FathersDay to you.		Retweet Retweeted		Like Liked	/ATT/status/478268096332201984
@ATT @ATT @ATT @ATT @ATT @jackginsburg13	AT&T‏Verified account @ATT	15 Jun 2014			@JGinz11 Hi Jack, it looks like a beautiful day for a game!	1 1 1 1	Retweet 1 Retweeted 1		Like 1 Liked 1	/ATT/status/478267005401718784
@ATT @ATT @ATT @ATT @ATT @kylie_hubbard	AT&T‏Verified account @ATT	15 Jun 2014			@kylie_hubbard Kylie, those look delicious. Lucky you!	1 1 1 1	Retweet 1 Retweeted 1		Like 1 Liked 1	/ATT/status/478266217674055681
@ATT @ATT @ATT @ATT @ATT @Miz631	AT&T‏Verified account @ATT	15 Jun 2014	#ATTLiveProud		@Miz631 Thank you for sharing your #ATTLiveProud meme! You can "Like" the AT&T Live Proud Facebook page at http://att.com/liveproud .	1	Retweet Retweeted		Like Liked	/ATT/status/478255306460237824
@ATT @ATT @ATT @ATT @ATT @riss_bonasso	AT&T‏Verified account @ATT	15 Jun 2014			@riss_bonasso Hi Marissa, do you mean AT&T Next? You can learn how to get a new smart phone every year at: http://soc.att.com/UE0MVr .		Retweet Retweeted		Like Liked	/ATT/status/478246673550831616
@ATT @ATT @ATT @ATT @ATT @LynnShulman	AT&T‏Verified account @ATT	15 Jun 2014			@LynnShulman Hi Lynn, Thank you for sharing! You can also "Like" the AT&T Live Proud Facebook page by visiting http://att.com/liveproud .		Retweet Retweeted		Like Liked	/ATT/status/478236286722277376
@ATT @ATT @ATT @ATT @ATT @heystephanator	AT&T‏Verified account @ATT	15 Jun 2014			@heystephanator Thank you for the compliment, we will share it with our team. Did you happen to get Mr. AT&T Repair Guy's name? Let us know!		Retweet Retweeted		Like Liked	/ATT/status/478235487350849537
@ATT @ATT @ATT @ATT @ATT @blurbette	AT&T‏Verified account @ATT	15 Jun 2014			@blurbette Hi Dorianna, thank you for your shout out, we love to hear this! We'll share your feedback with the team, have a great day.	1	Retweet Retweeted		Like Liked	/ATT/status/478229481937965056
@ATT @ATT @ATT @ATT @ATT @SepehrPhoto	AT&T‏Verified account @ATT	15 Jun 2014			@SepehrPhoto Hi, we are aware of an issue in your area and our team is working quickly to resolve it. Thank you for your patience.	1	Retweet Retweeted		Like Liked	/ATT/status/478228770844078081
@ATT @ATT @ATT @ATT @ATT @amyroonie	AT&T‏Verified account @ATT	15 Jun 2014			@amyroonie Oh no. Why is that, Amy?	1	Retweet Retweeted		Like Liked	/ATT/status/478210552381341696
@ATT @ATT @ATT @ATT @ATT @malicewi	AT&T‏Verified account @ATT	15 Jun 2014	#ATTLove		@malicewi We're not happy unless you are, Maria. That said, you made our day too. Thanks for the shout out! #ATTLove	1 1	Retweet 1 Retweeted 1		Like Liked	/ATT/status/478207202038403074
@ATT @ATT @ATT @ATT @ATT @ksel16	AT&T‏Verified account @ATT	15 Jun 2014			@ksel16 We have plenty of options, Kameelah. Check them out here;http://soc.att.com/17iSYXL	2	Retweet Retweeted		Like Liked	/ATT/status/478199054951014400
@ATT @ATT @ATT @ATT @ATT @lizzyyHarmonnn	AT&T‏Verified account @ATT	15 Jun 2014			@lizzyyHarmonnn How can we change this to love, Liz?	1 1 1 2 2	Retweet 1 Retweeted 1		Like 2 Liked 2	/ATT/status/478192933888602112
@ATT @ATT @ATT @ATT @ATT @michaelmellor	AT&T‏Verified account @ATT	15 Jun 2014	#ATTLove		@michaelmellor Thanks for sharing your awesome experience with us, Mike! We're happy to hear Dustin was able to help. #ATTLove	1 1	Retweet Retweeted		Like 1 Liked 1	/ATT/status/478181747264610304
@ATT @ATT @ATT @ATT @ATT	AT&T‏Verified account @ATT	15 Jun 2014	#dads,FathersDay	#FathersDay	To all the #dads -- for all you do, happy #FathersDay.pic.twitter.com/CjHNPSAzSY	3 49 49 51 51	Retweet 49 Retweeted 49		Like 51 Liked 51	/ATT/status/478175251831205888
@ATT @ATT @ATT @ATT @ATT @lisaloopner	AT&T‏Verified account @ATT	14 Jun 2014	#ATTLiveProud		@lisaloopner Thank you for creating and sharing your #ATTLiveProud meme!	1 1	Retweet Retweeted		Like 1 Liked 1	/ATT/status/477996943361449984
@ATT @ATT @ATT @ATT @ATT	AT&T‏Verified account @ATT	14 Jun 2014			@RTeee_ What's going on?	1 1 1 1	Retweet 1 Retweeted 1		Like 1 Liked 1	/ATT/status/477984381035106304
@ATT @ATT @ATT @ATT @ATT @saab007	AT&T‏Verified account @ATT	14 Jun 2014			@saab007 Sorry for any inconvenience. It's the best process to ping the network about the issue.	1 1	Retweet Retweeted		Like 1 Liked 1	/ATT/status/477980136604971008
@ATT @ATT @ATT @ATT @ATT @saab007	AT&T‏Verified account @ATT	14 Jun 2014			@saab007 You did the right thing. Also we do see issues in that area. Our network team is working to fix it, ASAP. Thanks for your patience!	1 1 1 1 1	Retweet 1 Retweeted 1		Like 1 Liked 1	/ATT/status/477978928062410752
@ATT @ATT @ATT @ATT @ATT @hannephoto	AT&T‏Verified account @ATT	14 Jun 2014			@hannephoto Glad you enjoyed Hanne! You can also "Like" the AT&T Live Proud Facebook page by visiting http://att.com/liveproud .	1 1 1	Retweet Retweeted		Like 1 Liked 1	/ATT/status/477915950302633985
@ATT @ATT @ATT @ATT @ATT @SleepwalkrAries	AT&T‏Verified account @ATT	14 Jun 2014			@SleepwalkrAries You are welcome! Be sure to "Like" the AT&T Live Proud Facebook page by visiting http://att.com/liveproud .	1 1	Retweet Retweeted		Like 1 Liked 1	/ATT/status/477913646958268416
@ATT @ATT @ATT @ATT @ATT @ohheyitssalmon	AT&T‏Verified account @ATT	14 Jun 2014			@ohheyitsshann If you ever find Richy tell him we said hi.	1 1 3 3	Retweet 1 Retweeted 1		Like 3 Liked 3	/ATT/status/477897553577783296
@ATT @ATT @ATT @ATT @ATT @MackyBradley	AT&T‏Verified account @ATT	14 Jun 2014			@MackyBradley That's what we like to hear, Macky. Thanks for the shout out! Good luck on your project.	1 1 1 1	Retweet 1 Retweeted 1		Like 1 Liked 1	/ATT/status/477872036044234752
@ATT @ATT @ATT @ATT @ATT	AT&T‏Verified account @ATT	14 Jun 2014	#FlagDay		We honor our flag by supporting those who protect it and the freedom it represents. #FlagDay http://soc.att.com/1lmLLSG pic.twitter.com/dTfBlLteBo	3 30 30 39 39	Retweet 30 Retweeted 30		Like 39 Liked 39	/ATT/status/477827830768992256
@ATT @ATT @ATT @ATT @ATT	AT&T‏Verified account @ATT	14 Jun 2014	#ATTLiveProud		Hangout w/ us & @AdamLambert 1p PST today http://soc.att.com/1iwBMVg for live Q&A! http://att.com/liveproud #ATTLiveProud	4 42 42 18 18	Retweet 42 Retweeted 42		Like 18 Liked 18	/ATT/status/477820197039276032
@ATT @ATT @ATT @ATT @ATT @GrlProblems	AT&T‏Verified account @ATT	13 Jun 2014	#Besties		@GrlProblems Hey girl! #Besties	1 3 3	Retweet Retweeted		Like 3 Liked 3	/ATT/status/477643647148507137
@skorusARK @skorusARK @skorusARK @skorusARK @skorusARK	Sam Korus‏ @skorusARK	9 Jun 2014	#iphone		$AAPL stores now offering both $TMUS month-to-month and $ATT prepaid plans with purchase of an unlocked #iphone.http://ow.ly/3lwMz8		Retweet Retweeted		Like Liked	/skorusARK/status/475971102632837120
@premal2000 @premal2000 @premal2000 @premal2000 @premal2000	Premal S. Shah‏ @premal2000	22 May 2014	#relationships,teambuilding	#teambuilding	$DTV and $ATT trucks doing work. Future colleagues getting to know one another. #relationships #teambuildingpic.twitter.com/mc16VlPt8T	1 1	Retweet Retweeted		Like 1 Liked 1	/premal2000/status/469553169178320896
@8NewsNow @8NewsNow @8NewsNow @8NewsNow @8NewsNow	8 News NOW‏Verified account @8NewsNow	19 May 2014	#8NN		$ATT Inc. said it would buy DirecTV for $48.5 billion in cash and stock, or $95 per share: http://8nn.tv/1o7c91n #8NN	1 1 2 2	Retweet 1 Retweeted 1		Like 2 Liked 2	/8NewsNow/status/468408564168417280
@PhilipvanDoorn @PhilipvanDoorn @PhilipvanDoorn @PhilipvanDoorn @PhilipvanDoorn	Philip van Doorn‏ @PhilipvanDoorn	19 May 2014			Readers are getting excited over this one: 5 dividend stocks that may be safer than Treasurys: http://on.mktw.net/1vsAVgZ @MarketWatch $VZ $ATT	1 1 1 1	Retweet 1 Retweeted 1		Like 1 Liked 1	/PhilipvanDoorn/status/468402025302999041
@TheOmCEO @TheOmCEO @TheOmCEO @TheOmCEO @TheOmCEO	VV 🌻 x The Om CEO ॐ‏ @TheOmCEO	19 May 2014	#video,CEO,Founder,VC,Startup	#CEO	OQTD: The future is about delivering #video at scale. RANDALL STEPHENSON, Chair & #CEO $ATT #Founder #VC #Startup http://ow.ly/3kCe3M	1 1	Retweet Retweeted		Like 1 Liked 1	/TheOmCEO/status/468376809814630400
@dgrreen @dgrreen @dgrreen @dgrreen @dgrreen	Daniel Green‏ @dgrreen	2 Apr 2014	#RT,Hesse,Sprint	#Hesse	#RT" @sprintcare: Dan #Hesse is too busy leading #Sprint's company to talk to customers" $S $vzw $aapl $ATT $fb $twtrpic.twitter.com/6wNJGEEhaL	1 1 1 1	Retweet 1 Retweeted 1		Like 1 Liked 1	/dgrreen/status/451356770242670593
@curiousbuild @curiousbuild @curiousbuild @curiousbuild @curiousbuild	curiousbuild‏ @curiousbuild	23 Mar 2014	#NoBrainer		Canadian MJ stocks might bring you biggest gains as April 1st is approaching. $ATTBF $EAPH $ENRT $TWD $N:CNX $ATT:CNX #NoBrainer	2 2 2 3 3	Retweet 2 Retweeted 2		Like 3 Liked 3	/curiousbuild/status/447768199124115457
@CdnxTracker @CdnxTracker @CdnxTracker @CdnxTracker @CdnxTracker	Dave Edwards‏ @CdnxTracker	18 Mar 2014			Thank you for the ride $ATT.cse. It has been some of the most fun I've had in a long time. Appreciate. I'm out and best of luck to all $2.26	2 2 2	Retweet 2 Retweeted 2		Like Liked	/CdnxTracker/status/446067168774332417
@Benzinga @Benzinga @Benzinga @Benzinga @Benzinga	Benzinga.com‏Verified account @Benzinga	17 Mar 2014	#Internet		U.S. To Give Up #Internet Governing Role $ATT $YHOO http://stks.co/i0Orr	2 2	Retweet 2 Retweeted 2		Like Liked	/Benzinga/status/445618280695205888
@tikrtok @tikrtok @tikrtok @tikrtok @tikrtok	Nathan Hansen‏ @tikrtok	15 Mar 2014			http://www.silverdoctors.com/david-morgan-silver-forming-the-most-bullish-cup-handle-possible/ … Glad I own $LVN $LVNVF. Kinda thinking of taking profit on $ATTBF $ATT to accumulate the silver cup.	1 1 1 1	Retweet 1 Retweeted 1		Like 1 Liked 1	/tikrtok/status/444916582746046464
@labboudles @labboudles @labboudles @labboudles @labboudles	Leila Abboud‏Verified account @labboudles	11 Feb 2014			Vodafone CEO Colao says he has $30 billion-$40 billion in firepower for acquisitions http://reut.rs/1lqBodq $VOD $ATT @sineadcarew	2 2	Retweet 2 Retweeted 2		Like Liked	/labboudles/status/433144443818893313
@kremsr @kremsr @kremsr @kremsr @kremsr	Ryan Krems‏ @kremsr	9 Feb 2014			Who is taking these trade-in phones from $VZ, $ATT, $TMUS ? Asia / Africa? Is this easier now that cell radios have more RF bands supported?	1 1 1	Retweet Retweeted		Like 1 Liked 1	/kremsr/status/432595054452940800
@labboudles @labboudles @labboudles @labboudles @labboudles	Leila Abboud‏Verified account @labboudles	27 Jan 2014			AT&T says does not intend to bid for Vodafone *for now* http://reut.rs/MiPNwx via @reuters $ATT $VOD	4 4	Retweet 4 Retweeted 4		Like Liked	/labboudles/status/427768822406205441
@ATT @ATT @ATT @ATT @ATT @JwfFive	AT&T‏Verified account @ATT	26 Jan 2014	#ATTFamily		@JwfFive We would love to have you in the #ATTFamily, John! Let's make sure U-Verse is available in your area: http://soc.att.com/14b8hnO		Retweet Retweeted		Like Liked	/ATT/status/427637569648861184
@ATT @ATT @ATT @ATT @ATT @_CikeMurtis_	AT&T‏Verified account @ATT	26 Jan 2014			@mCurtis36 With NEXT, you have the flexibility to upgrade sooner. Check it out: http://soc.att.com/1bgrpCI	1 1 1	Retweet Retweeted		Like 1 Liked 1	/ATT/status/427579554702852096
@ATT @ATT @ATT @ATT @ATT @_iCyndii	AT&T‏Verified account @ATT	26 Jan 2014	#ATTLove		@iLL3ZN1NJA We appreciate your loyalty. Thanks for the shout out! #ATTLove	1 1	Retweet 1 Retweeted 1		Like Liked	/ATT/status/427577352852635648
@ATT @ATT @ATT @ATT @ATT @ppreeti_rao	AT&T‏Verified account @ATT	26 Jan 2014			@preetirao_ We'll give you a $200 credit to cover ETFs, and up to $250 for a phone trade-in. DM us any questions. http://att.com/switchfromtmo		Retweet Retweeted		Like Liked	/ATT/status/427519446631337984
@ATT @ATT @ATT @ATT @ATT @Randall_Chatieh	AT&T‏Verified account @ATT	26 Jan 2014			@Rondoman23 Yes, and with a Next phone, our new data plans are $15 cheaper, so it's a good deal. Care to DM for more details?	1 1 1	Retweet 1 Retweeted 1		Like Liked	/ATT/status/427503805178314752
@ATT @ATT @ATT @ATT @ATT @Randall_Chatieh	AT&T‏Verified account @ATT	26 Jan 2014			@Rondoman23 It's a monthly charge based on the phone you choose. So, this phone is $23.25/mo for 20 mos on Next12. http://soc.att.com/1hANdLR	1	Retweet Retweeted		Like Liked	/ATT/status/427499093716639744
@ATT @ATT @ATT @ATT @ATT @Randall_Chatieh	AT&T‏Verified account @ATT	26 Jan 2014			@Rondoman23 How long have you had your phone? If it's been 6+ months, you may be eligible for a new phone w/ Next. Dial *NEW# to find out.	1 1 1	Retweet 1 Retweeted 1		Like Liked	/ATT/status/427496205430849537
@ATT @ATT @ATT @ATT @ATT @_ShawnBandz	AT&T‏Verified account @ATT	26 Jan 2014	#ATTHappy		@REALShawnBandz So are we, Shawn. #ATTHappy	1 1 3 3	Retweet 1 Retweeted 1		Like 3 Liked 3	/ATT/status/427489744197799936
@ATT @ATT @ATT @ATT @ATT @bdan_04	AT&T‏Verified account @ATT	25 Jan 2014			@bdan_04 We don't want that to happen. Tell us what is going on, Brendan.	3 1 1 2 2	Retweet 1 Retweeted 1		Like 2 Liked 2	/ATT/status/427292518334869504
@ATT @ATT @ATT @ATT @ATT @_AldenHunt	AT&T‏Verified account @ATT	25 Jan 2014			@alphainnovator Give U-verse a try. Check out our current packages here. U-family TV starts at $29/month. http://uverse.us/UversePackages		Retweet Retweeted		Like Liked	/ATT/status/427287308841517056
@ATT @ATT @ATT @ATT @ATT @CaptRobSailor	AT&T‏Verified account @ATT	25 Jan 2014			@CaptRobSailor A lot has changed in 8 years. Let's get your wife a smartphone. Here's some to consider: http://soc.att.com/1dZ4Rut	1 1 1	Retweet Retweeted		Like 1 Liked 1	/ATT/status/427281260437049344
@labboudles @labboudles @labboudles @labboudles @labboudles	Leila Abboud‏Verified account @labboudles	25 Jan 2014			Sky News says AT&T boss Stephenson met with Kroes, Almunia at Davos to talk re: £60bn Vodafone Bid http://news.sky.com/story/1200982/at-and-t-courts-europe-over-60bn-vodafone-bid … $ATT $VOD	3 3	Retweet 3 Retweeted 3		Like Liked	/labboudles/status/427189339777269760
@Lawndale1 @Lawndale1 @Lawndale1 @Lawndale1 @Lawndale1 @jackshafer	Andrew Shapiro‏ @Lawndale1	16 Jan 2014			RT @jackshafer: The Net Neutrality Case: Both Sides Now $NFLX $VZ $ATT $GOOG $AMZNhttp://bit.ly/1eKP8xz		Retweet Retweeted		Like Liked	/Lawndale1/status/423713328402546688
@msbrumfield @msbrumfield @msbrumfield @msbrumfield @msbrumfield	Cynthia Brumfield‏ @msbrumfield	9 Jan 2014	#netneutrality		Whoa...FCC chairman pledges vigorous oversight of broadband networks $ATT #netneutrality http://on.wsj.com/1d42uo2		Retweet Retweeted		Like Liked	/msbrumfield/status/421417474005823488
@TalkMarkets @TalkMarkets @TalkMarkets @TalkMarkets @TalkMarkets	TalkMarkets‏ @TalkMarkets	9 Jan 2014	#DogsoftheDow		Dogs of the Dow $PFE $GE $INTC $CSCO $ATT #DogsoftheDow : http://stks.co/j08Tf		Retweet Retweeted		Like Liked	/TalkMarkets/status/421346181986279424
@labboudles @labboudles @labboudles @labboudles @labboudles	Leila Abboud‏Verified account @labboudles	8 Jan 2014			Terrible name but decent idea: Sprint unveils 'framily' plans for up to 10 people http://reut.rs/1iR4Ev3 @sineadcarew $SN $ATT $VZN $TMO		Retweet Retweeted		Like Liked	/labboudles/status/420850712608653312
@CliffordWolff @CliffordWolff @CliffordWolff @CliffordWolff @CliffordWolff	Clifford Wolff‏ @CliffordWolff	7 Jan 2014	#CES2014,CES,tmobile,att	#CES	T-Mobile CEO thrown out of AT&T’s CES party | Page Six http://pagesix.com/2014/01/07/t-mobile-ceo-thrown-out-of-atts-ces-party/?_ga=1.77549907.797230879.1379178413 … #CES2014 $ATT #CES Q #tmobile #att	1 1	Retweet 1 Retweeted 1		Like Liked	/CliffordWolff/status/420773758484639744
@ArdavanH @ArdavanH @ArdavanH @ArdavanH @ArdavanH	Ardavan Homayounfar‏ @ArdavanH	7 Jan 2014	#Audi		Your next car will be the extension of your smartphone, more about apps, connectivity and AI http://cnnmon.ie/1iPMF8m $TSLA #Audi $ATT	1 1	Retweet Retweeted		Like 1 Liked 1	/ArdavanH/status/420643555145576448
@dividata @dividata @dividata @dividata @dividata	dividata.com‏ @dividata	7 Jan 2014			Tomorrow's ex-dividend dates $ATT $T $VZ $AXP $MON and 18 more http://dividata.com/dividates $$		Retweet Retweeted		Like Liked	/dividata/status/420555443409530881
@GoldenGlobeGGA @GoldenGlobeGGA @GoldenGlobeGGA @GoldenGlobeGGA @GoldenGlobeGGA	Helmer‏ @GoldenGlobeGGA	6 Jan 2014	#CES		$BBRY $NOK $ATT $APPL $HTC AT&T says it still has BlackBerry's back http://stks.co/rpaO #CES via @CNET		Retweet Retweeted		Like Liked	/GoldenGlobeGGA/status/420355953645477889
@ATT @ATT @ATT @ATT @ATT	AT&T‏Verified account @ATT	6 Jan 2014			Let's go bowling! Check out how we performed at Sun Life Stadium during Friday's game. http://soc.att.com/1gBnByJ pic.twitter.com/Quyj3WQBTt	1 9 9 13 13	Retweet 9 Retweeted 9		Like 13 Liked 13	/ATT/status/420347108483665920
@ATT @ATT @ATT @ATT @ATT @aureleq	AT&T‏Verified account @ATT	6 Jan 2014			@aureleq Our team is aware of the issue and working to resolve it ASAP. We appreciate your patience, Aurelien.		Retweet Retweeted		Like Liked	/ATT/status/420339611005878272
@ATT @ATT @ATT @ATT @ATT	AT&T‏Verified account @ATT	6 Jan 2014			Fast is so 5 seconds ago. Try Jet-Zooming 4G LTE, now covering more than 270 million people.http://soc.att.com/19NORL1	2 11 11 11 11	Retweet 11 Retweeted 11		Like 11 Liked 11	/ATT/status/420332738814967809
@ATT @ATT @ATT @ATT @ATT @camargopris91	AT&T‏Verified account @ATT	6 Jan 2014			@camargopris91 There are scheduled enhancements in your area and the issue will be resolved ASAP, Priscilla. Sorry for any inconvenience.	1	Retweet Retweeted		Like Liked	/ATT/status/420326595761803264
@ATT @ATT @ATT @ATT @ATT @parko160	AT&T‏Verified account @ATT	6 Jan 2014			@parko160 We don't want you to look into other carriers. Have you checked out our new Mobile Share Value plans: http://soc.att.com/1kYGUov ?		Retweet Retweeted		Like Liked	/ATT/status/420325664894779392
@ATT @ATT @ATT @ATT @ATT @gogosportsgirls	AT&T‏Verified account @ATT	6 Jan 2014			@gogosportsgirls We're sorry but we don't see any issues in your area. Have you used our Mark the Spot app: http://soc.att.com/139N2zw ?		Retweet Retweeted		Like Liked	/ATT/status/420324322168045568
@ATT @ATT @ATT @ATT @ATT @tall_guy007	AT&T‏Verified account @ATT	6 Jan 2014			@tall_guy007 Feel free to check out our new Mobile Share Value plans: http://soc.att.com/1kYGUov .		Retweet Retweeted		Like Liked	/ATT/status/420323482057334784
@ATT @ATT @ATT @ATT @ATT @tschaffer1	AT&T‏Verified account @ATT	6 Jan 2014			@tschaffer1 Good news- there are scheduled enhancements happening in your area, Taylor. We're sorry for any inconvenience.		Retweet Retweeted		Like Liked	/ATT/status/420320984710004736
@ATT @ATT @ATT @ATT @ATT	AT&T‏Verified account @ATT	6 Jan 2014	#ATTDevSummit,CES2014	#CES2014	Check out @FastCompany's review of our effort to make your car a "smartphone on wheels." http://soc.att.com/1aaUalP #ATTDevSummit #CES2014	1 12 12 4 4	Retweet 12 Retweeted 12		Like 4 Liked 4	/ATT/status/420317622526541824
@ATT @ATT @ATT @ATT @ATT	AT&T‏Verified account @ATT	6 Jan 2014	#ATTDevSummit,CES2014	#CES2014	Read @BloombergNews' take on our just-announced Sponsored Data: http://soc.att.com/1dKxDgw #ATTDevSummit #CES2014	2 6 6 4 4	Retweet 6 Retweeted 6		Like 4 Liked 4	/ATT/status/420308820620238848
@ATT @ATT @ATT @ATT @ATT @numeros	AT&T‏Verified account @ATT	6 Jan 2014	#ATTFamily		@numeros You're always welcome to come on over. #ATTFamily	1 1 1 1 1	Retweet 1 Retweeted 1		Like 1 Liked 1	/ATT/status/420303156057501697
@ATT @ATT @ATT @ATT @ATT @SunnyLu23	AT&T‏Verified account @ATT	6 Jan 2014			@SunnyLu23 Sunny, thanks! Here's more info on the sponsored data service we announced today: http://soc.att.com/1dKpbxz	1	Retweet Retweeted		Like Liked	/ATT/status/420300461053575168
@ATT @ATT @ATT @ATT @ATT	AT&T‏Verified account @ATT	6 Jan 2014			@drea_rose There are scheduled network enhancements happening in your area. We appreciate your patience, Drea.		Retweet Retweeted		Like Liked	/ATT/status/420289410219773953
@ATT @ATT @ATT @ATT @ATT @HarmonyEliana	AT&T‏Verified account @ATT	6 Jan 2014			@HarmonyEliana When you're not in a Wi-Fi Hot Spot it will count towards your data. Check out our Wi-Fi Hot Spots: http://soc.att.com/17j0nX1 .	2	Retweet Retweeted		Like Liked	/ATT/status/420283505575469056
@ATT @ATT @ATT @ATT @ATT @Ashton_Dickson	AT&T‏Verified account @ATT	6 Jan 2014			@Ashton_Dickson That's an awesome choice. So your birthday is on Thursday? That's awesome - you can lead into a whole birthday weekend!	1 1 1	Retweet Retweeted		Like 1 Liked 1	/ATT/status/420279663727243264
@ATT @ATT @ATT @ATT @ATT @EdStafford15	AT&T‏Verified account @ATT	6 Jan 2014			@EdStafford15 Ed, sorry you've had a frustrating experience. Did you get the help you needed? If not, let us know. We'd like to try to help.	1	Retweet Retweeted		Like Liked	/ATT/status/420279346927259648
@ATT @ATT @ATT @ATT @ATT	AT&T‏Verified account @ATT	6 Jan 2014	#itsnotcomplicated		@Justincrispy @_underachiever_ We love 'em, too. Take a peek behind the curtain: http://bit.ly/1dqFVGN . #itsnotcomplicated	1 1	Retweet Retweeted		Like 1 Liked 1	/ATT/status/420278822307512320
@ATT @ATT @ATT @ATT @ATT @prettygirlsface	AT&T‏Verified account @ATT	6 Jan 2014	#ATTFamily		@prettygirlsface You're always welcome to come over to the #ATTFamily. Let's know how we can make this happen: http://www.att.com/network/ .	1	Retweet Retweeted		Like Liked	/ATT/status/420274230698467328
@ATT @ATT @ATT @ATT @ATT @HarmonyEliana	AT&T‏Verified account @ATT	6 Jan 2014			@HarmonyEliana Are you also using cellular data, Eliana or are you strictly using Wi-Fi?	1 1 1	Retweet 1 Retweeted 1		Like Liked	/ATT/status/420274115506081792
@ATT @ATT @ATT @ATT @ATT @iheartbooze	AT&T‏Verified account @ATT	6 Jan 2014			@iheartbooze You can get a minimum $100 trade-in value for your device if you come our way. Take a peek at our plans: http://soc.att.com/198cpK1		Retweet Retweeted		Like Liked	/ATT/status/420269016184541184
@ATT @ATT @ATT @ATT @ATT @dothewww	AT&T‏Verified account @ATT	6 Jan 2014	#ATTDevSummit		@dothewww Great pic, JeanCarl. We think it's exciting, too! Our live blog has a recap of news from the #ATTDevSummit: http://soc.att.com/1f8QW69		Retweet Retweeted		Like Liked	/ATT/status/420268450561687552
@ATT @ATT @ATT @ATT @ATT	AT&T‏Verified account @ATT	6 Jan 2014			@dHenn What current plan are you on, Dave? Have you heard about our new Mobile Share Value plans http://soc.att.com/1kYGUov ?		Retweet Retweeted		Like Liked	/ATT/status/420268271410372608
@ATT @ATT @ATT @ATT @ATT @aflo913	AT&T‏Verified account @ATT	6 Jan 2014			@aflo913 We don't see any issues in the area. How long has this been going on and have you tried Mark the Spot? http://on.fb.me/1f8QoNH	1	Retweet Retweeted		Like Liked	/ATT/status/420267349674323968
@ATT @ATT @ATT @ATT @ATT	AT&T‏Verified account @ATT	6 Jan 2014	#ATTDevSummit		Thanks for joining us today at the #ATTDevSummit Keynote. For more on today's announcements, check out http://www.att.com/CES .	2 5 5 4 4	Retweet 5 Retweeted 5		Like 4 Liked 4	/ATT/status/420267229243248640
@ATT @ATT @ATT @ATT @ATT @MattToska	AT&T‏Verified account @ATT	6 Jan 2014			@MattToska Hey there, Matt - be sure to fill out the information here to get the request started: http://soc.att.com/14rmjRd		Retweet Retweeted		Like Liked	/ATT/status/420266029516726272
@ATT @ATT @ATT @ATT @ATT @nidalnc	AT&T‏Verified account @ATT	6 Jan 2014			@nidalnc Did we mention - you can get $100 minimum when you trade in your device? It's worth it! Check out our plans:http://soc.att.com/JYQqsQ		Retweet Retweeted		Like Liked	/ATT/status/420265289356705792
@ATT @ATT @ATT @ATT @ATT	AT&T‏Verified account @ATT	6 Jan 2014	#PadFone,ASUSCES2014,ATTDevSummit	#ASUSCES2014	More details about the @ASUS #PadFone X will be available at #ASUSCES2014 Press Event at 12pm PT http://soc.att.com/1aatMs9 #ATTDevSummit	5 5 4 4	Retweet 5 Retweeted 5		Like 4 Liked 4	/ATT/status/420262606075863040
@ATT @ATT @ATT @ATT @ATT	AT&T‏Verified account @ATT	6 Jan 2014	#PadFone,ATTDevSummit	#ATTDevSummit	The @ASUS #PadFone X coming soon in 2014. Pricing & availability to be announced at later date. #ATTDevSummit http://www.att.com/CES	8 8 3 3	Retweet 8 Retweeted 8		Like 3 Liked 3	/ATT/status/420262282648891393
@ATT @ATT @ATT @ATT @ATT	AT&T‏Verified account @ATT	6 Jan 2014	#PadFone,ATTDevSummit	#ATTDevSummit	Just announced: @ASUS #PadFone X coming to the U.S. AT&T will be the exclusive carrier. #ATTDevSummit http://www.att.com/CES	3 25 25 7 7	Retweet 25 Retweeted 25		Like 7 Liked 7	/ATT/status/420262025676480513
@ATT @ATT @ATT @ATT @ATT	AT&T‏Verified account @ATT	6 Jan 2014			AT&T Drive aims to make your experience on the road safer and easier. Read @BloombergNews's take: http://soc.att.com/JDY6Bq	7 7 3 3	Retweet 7 Retweeted 7		Like 3 Liked 3	/ATT/status/420261318558748673
@ATT @ATT @ATT @ATT @ATT	AT&T‏Verified account @ATT	6 Jan 2014	#ATTDevSummit		With AT&T Drive comes AT&T Drive Studio, a first-of-its-kind connected car center in Atlanta. #ATTDevSummit http://att.com/drivestudio	1 10 10 7 7	Retweet 10 Retweeted 10		Like 7 Liked 7	/ATT/status/420258564394192896
@ATT @ATT @ATT @ATT @ATT	AT&T‏Verified account @ATT	6 Jan 2014	#ATTDevSummit		AT&T Drive enables automakers to develop connected car solutions, from connectivity to infotainment. #ATTDevSummit http://www.att.com/CES	7 7 4 4	Retweet 7 Retweeted 7		Like 4 Liked 4	/ATT/status/420258120288702464
@ATT @ATT @ATT @ATT @ATT	AT&T‏Verified account @ATT	6 Jan 2014	#ATTDevSummit		Glenn Lurie announces AT&T Drive, our connected car platform. #ATTDevSummit http://www.att.com/CES	1 13 13 4 4	Retweet 13 Retweeted 13		Like 4 Liked 4	/ATT/status/420257085629030400
@ATT @ATT @ATT @ATT @ATT @KGeezle	AT&T‏Verified account @ATT	6 Jan 2014	#MobileLifestyleUpgrade		@KGeezle Kevin, we're absolutely offering a #MobileLifestyleUpgrade. You can learn more at http://www.att.com/switchfromtmo or we can help you out.	1	Retweet Retweeted		Like Liked	/ATT/status/420255666130128896
@ATT @ATT @ATT @ATT @ATT @Ashton_Dickson	AT&T‏Verified account @ATT	6 Jan 2014	#HappyBirthday		@Ashton_Dickson Should we start singing #HappyBirthday now?? That's exciting! What phone do you have your eye on, Ashton?	1 1 1	Retweet Retweeted		Like 1 Liked 1	/ATT/status/420253378409938944
@ATT @ATT @ATT @ATT @ATT @JoeSchmo94	AT&T‏Verified account @ATT	6 Jan 2014			@JrGiaquinto Does this mean we need to "draw four?" Let us know if you need any help, Joe. We're here and listening.	2 1 1	Retweet Retweeted		Like 1 Liked 1	/ATT/status/420252040267579393
@ATT @ATT @ATT @ATT @ATT @ATTBusiness	AT&T‏Verified account @ATT	6 Jan 2014	#ATTDevSummit		MT @ATTBusiness What if you could rent an apartment or buy a house knowing the air quality? @Birdi can! http://www.att.com/CES #ATTDevSummit	4 4 3 3	Retweet 4 Retweeted 4		Like 3 Liked 3	/ATT/status/420251453580521472
@ATT @ATT @ATT @ATT @ATT @ilovegarick	AT&T‏Verified account @ATT	6 Jan 2014	#DigitalLife,ATTDevSummit	#ATTDevSummit	@ilovegarick Get more info on #DigitalLife and how it can help you be at home from wherever you are: http://youtu.be/B4GxIcc0AO4 #ATTDevSummit	1 1 1	Retweet Retweeted		Like 1 Liked 1	/ATT/status/420247847767142401
@ATT @ATT @ATT @ATT @ATT	AT&T‏Verified account @ATT	6 Jan 2014	#ATTDevSummit		Donovan bringing out AT&T Sponsored Data pilot participants, @CEShealth, @Kony and @Aquto for Q&A session. #ATTDevSummit	1 10 10 5 5	Retweet 10 Retweeted 10		Like 5 Liked 5	/ATT/status/420247337345515521
@ATT @ATT @ATT @ATT @ATT	AT&T‏Verified account @ATT	6 Jan 2014	#ATTDevSummit		AT&T Sponsored Data: think 1-800 phone numbers. Content providers can pay for the delivery of mobile music, game and more. #ATTDevSummit	4 9 9 2 2	Retweet 9 Retweeted 9		Like 2 Liked 2	/ATT/status/420247138124443648
@ATT @ATT @ATT @ATT @ATT	AT&T‏Verified account @ATT	6 Jan 2014	#ATTDevSummit		AT&T Sponsored Data, details @ http://att.com/sponsoreddata #ATTDevSummit	3 8 8 27 27	Retweet 8 Retweeted 8		Like 27 Liked 27	/ATT/status/420246810318610432
@ATT @ATT @ATT @ATT @ATT	AT&T‏Verified account @ATT	6 Jan 2014	#ATTDevSummit		AT&T Sponsored Data enables qual. customers to enjoy certain mobile content w/o data usage counting against their data plan. #ATTDevSummit	2 14 14 5 5	Retweet 14 Retweeted 14		Like 5 Liked 5	/ATT/status/420246674741952513
@ATT @ATT @ATT @ATT @ATT	AT&T‏Verified account @ATT	6 Jan 2014	#LGGFlex,CES2014	#CES2014	The curved screen has arrived. The @LGUSAMobile #LGGFlex will be available in the first quarter of 2014. #CES2014	1 19 19 7 7	Retweet 19 Retweeted 19		Like 7 Liked 7	/ATT/status/420245604795957248
@ATT @ATT @ATT @ATT @ATT @ilovegarick	AT&T‏Verified account @ATT	6 Jan 2014	#ATTHack,developer,hackathons	#developer	@ilovegarick To learn more about our #ATTHack program and get recaps from past #developer #hackathons, visit: http://soc.att.com/1daf4E1		Retweet Retweeted		Like Liked	/ATT/status/420245062979973120
@ATT @ATT @ATT @ATT @ATT @keithbrown	AT&T‏Verified account @ATT	6 Jan 2014			@keithbrown Keith, we assure you that we both care about & appreciate your longstanding loyalty. What's going on? We'd like to try to help.	1 1 1	Retweet Retweeted		Like 1 Liked 1	/ATT/status/420243813802975232
@ATT @ATT @ATT @ATT @ATT @theurv	AT&T‏Verified account @ATT	6 Jan 2014			@theurv We see issues in your area that our network teams are working on resolving. Have you tried Mark the Spot? http://soc.att.com/11CPlcW	1	Retweet Retweeted		Like Liked	/ATT/status/420242871577739264
@ATT @ATT @ATT @ATT @ATT @micah_birkholz	AT&T‏Verified account @ATT	6 Jan 2014			@micah_birkholz @LaurenMColman We appreciate it. If we can help in the future, you know where we are, Micah. Here's hoping we're quicker. ;)	1 1	Retweet Retweeted		Like 1 Liked 1	/ATT/status/420242723040292866
@ATT @ATT @ATT @ATT @ATT	AT&T‏Verified account @ATT	6 Jan 2014	#ATTDevSummit		The #ATTDevSummit is underway! follow all the action here: http://www.att.com/CES	8 8 2 2	Retweet 8 Retweeted 8		Like 2 Liked 2	/ATT/status/420239864354078721
@ATT @ATT @ATT @ATT @ATT @JorgeML1o	AT&T‏Verified account @ATT	6 Jan 2014			@JorgeWF10 You can get unlimited text & talk, plus a data bucket that fits your needs. It's a sweet gig, Jorge: http://soc.att.com/198cpK1		Retweet Retweeted		Like Liked	/ATT/status/420239299481993217
@ATT @ATT @ATT @ATT @ATT	AT&T‏Verified account @ATT	6 Jan 2014			@emmichmurray Emily we're so sorry you had a frustrating experience. We'd be happy to try to help you if you'd like. What's going on?		Retweet Retweeted		Like Liked	/ATT/status/420234216815992832
@ATT @ATT @ATT @ATT @ATT @KurtOlnhausen	AT&T‏Verified account @ATT	6 Jan 2014	#GreatMinds,YouAreTheBest	#YouAreTheBest	@KurtOlnhausen We love that one, too! #GreatMinds Thanks again, Kurt. #YouAreTheBest!	1 1	Retweet Retweeted		Like 1 Liked 1	/ATT/status/420233598244249600
@ATT @ATT @ATT @ATT @ATT @IamSaelM	AT&T‏Verified account @ATT	6 Jan 2014	#WeGotYourBack,LTELove	#LTELove	@Sayeell You're welcome, Sael! #WeGotYourBack - Thanks for the #LTELove!	1 1	Retweet 1 Retweeted 1		Like Liked	/ATT/status/420233336402239488
@ATT @ATT @ATT @ATT @ATT @durtkabain	AT&T‏Verified account @ATT	6 Jan 2014			@Jamoore02 Still having issues, Jake? If so, tweet us your zip and we'll take a closer look into the service in your area.	1 1 2 2	Retweet 1 Retweeted 1		Like 2 Liked 2	/ATT/status/420233185520545792
@ATT @ATT @ATT @ATT @ATT	AT&T‏Verified account @ATT	6 Jan 2014	#ATTDevSummit		We're live streaming the #ATTDevSummit Keynote this morning. Follow the action: http://soc.att.com/1gAZd0a	9 9 7 7	Retweet 9 Retweeted 9		Like 7 Liked 7	/ATT/status/420228292822970368
@ATT @ATT @ATT @ATT @ATT	AT&T‏Verified account @ATT	6 Jan 2014	#ATTDevSummit,CES2014	#CES2014	For news throughout the day today, follow #ATTDevSummit. We have a lot of exciting news to share with you today. #CES2014	1 6 6 7 7	Retweet 6 Retweeted 6		Like 7 Liked 7	/ATT/status/420223341279326208
@ATT @ATT @ATT @ATT @ATT @annchiehh	AT&T‏Verified account @ATT	6 Jan 2014			@whoaSDK If you're mad, we're not happy - that's certainly not our goal. What's going on? Let us know so we can try to help you, Marshall.		Retweet Retweeted		Like Liked	/ATT/status/420218276116168704
@ATT @ATT @ATT @ATT @ATT @Abstinentalex	AT&T‏Verified account @ATT	6 Jan 2014			@Captainalex43s We're continuing to expand our 4G LTE service across our networks for customers to enjoy. We appreciate your loyalty, Alex!	1 1 1 1	Retweet 1 Retweeted 1		Like 1 Liked 1	/ATT/status/420218087804522497
@ATT @ATT @ATT @ATT @ATT	AT&T‏Verified account @ATT	6 Jan 2014			@Jeremy_Warden Jeremy, are you still having issues? If so, let us know what service you're tweeting about and we're happy to look into it.		Retweet Retweeted		Like Liked	/ATT/status/420207482720747520
@ATT @ATT @ATT @ATT @ATT @mlaval6	AT&T‏Verified account @ATT	6 Jan 2014			@mlaval6 Still having issues, Mathieu? If so, tweet us your zip and let us know if this is for wireless service or Uverse. Thanks!	1	Retweet Retweeted		Like Liked	/ATT/status/420205614196097024
@ATT @ATT @ATT @ATT @ATT @SchrachZamm	AT&T‏Verified account @ATT	5 Jan 2014			@Solstice2008 Keep your eyes peeled to the following page for LTE updates, Zach: http://www.att.com/network/ ?		Retweet Retweeted		Like Liked	/ATT/status/420054640559144960
@ATT @ATT @ATT @ATT @ATT	AT&T‏Verified account @ATT	5 Jan 2014	#FindNewRoads		We're bringing 4G LTE speed to select 2015 @Chevrolet models equipped w/ @OnStar http://www.att.com/CES #FindNewRoads 4G LTE avail varies.	8 30 30 16 16	Retweet 30 Retweeted 30		Like 16 Liked 16	/ATT/status/420045153920106496
@ATT @ATT @ATT @ATT @ATT @dougwiddows	AT&T‏Verified account @ATT	5 Jan 2014			@dougwiddows We are aware of a network issue in your area and working to resolve immediately. Sorry for the trouble, Doug.		Retweet Retweeted		Like Liked	/ATT/status/420040193648119808
@ATT @ATT @ATT @ATT @ATT @MilesQuiroz	AT&T‏Verified account @ATT	5 Jan 2014	#ATTLove		@MilesQuiroz Thanks for the shout out, Miles! We appreciate your loyalty. #ATTLove	1 1 1	Retweet 1 Retweeted 1		Like Liked	/ATT/status/420016878606876672
@ATT @ATT @ATT @ATT @ATT @pamelaperine	AT&T‏Verified account @ATT	5 Jan 2014	#MobileLifestyleUpgrade		@pamelaperine Pamela, we're happy to provide you with a #MobileLifestyleUpgrade! Check out our deals: http://soc.att.com/1bIOaga		Retweet Retweeted		Like Liked	/ATT/status/419902185649221632
@ATT @ATT @ATT @ATT @ATT @DeafAngelboy23	AT&T‏Verified account @ATT	5 Jan 2014			@DeafAngelboy23 Boy is our face red! Sorry, Timothy. Here's where you can manager your options: http://soc.att.com/1amZVwf		Retweet Retweeted		Like Liked	/ATT/status/419900642380226560
@ATT @ATT @ATT @ATT @ATT @ObstinatePoet	AT&T‏Verified account @ATT	5 Jan 2014			@NoMindLikeMine Lando, sorry you're frustrated with our customer service. Are you having an issue that you need help with? Let us know.	1 1 1	Retweet 1 Retweeted 1		Like Liked	/ATT/status/419891733410086913
@ATT @ATT @ATT @ATT @ATT @Exzactamundo	AT&T‏Verified account @ATT	5 Jan 2014			@Exzactamundo Zac, be sure to check the network coverage. Sometimes, you get what you pay for.	1 1 1	Retweet 1 Retweeted 1		Like Liked	/ATT/status/419891488865402880
@ATT @ATT @ATT @ATT @ATT @RantyKanty	AT&T‏Verified account @ATT	5 Jan 2014			@RantyKanty Brandon, we're sorry you had a frustrating experience. Were you able to access your account? Let us know if you still need help!		Retweet Retweeted		Like Liked	/ATT/status/419891280047792129
@ATT @ATT @ATT @ATT @ATT @lgcpangilinan	AT&T‏Verified account @ATT	5 Jan 2014			@lpotr4 Luis, we'd hate to see you go. What's going on that would have you considering leaving? Let us know. We'd like to try to help you.	1	Retweet Retweeted		Like Liked	/ATT/status/419890637916602369
@ATT @ATT @ATT @ATT @ATT @NickDre	AT&T‏Verified account @ATT	5 Jan 2014			@NickDre Nick, are you still having issues with texts? If so, let us know and tweet your zip code so we can take a closer look.		Retweet Retweeted		Like Liked	/ATT/status/419889639974273024
@ATT @ATT @ATT @ATT @ATT @pacinomason	AT&T‏Verified account @ATT	5 Jan 2014			@Lord_Shinobi Are you still having issues? Let us know. Also, have you tried Marking the Spot? http://soc.att.com/11CPlcW		Retweet Retweeted		Like Liked	/ATT/status/419889338798047232
@ATT @ATT @ATT @ATT @ATT @VIV_GONZ	AT&T‏Verified account @ATT	5 Jan 2014	#newphone		@VIV_GONZ Did you get your #newphone? If so, shoot us a pic - we'd love to see it! Or if you need help or have phone questions, let us know.	1 1 1 1 1	Retweet 1 Retweeted 1		Like 1 Liked 1	/ATT/status/419885910600454145
@ATT @ATT @ATT @ATT @ATT @NotoriousH_I_M_	AT&T‏Verified account @ATT	5 Jan 2014	#UpgradeTime		@_iSucceedAlways You can call *639# from your AT&T handset to receive a text with your upgrade date. #UpgradeTime	1 2 2	Retweet Retweeted		Like 2 Liked 2	/ATT/status/419879788036505600
@ATT @ATT @ATT @ATT @ATT	AT&T‏Verified account @ATT	5 Jan 2014			@MiriamLeighan Miriam, this hurts us to read - definitely not how we want you to feel about us. What's going on? We'd like to try to help.		Retweet Retweeted		Like Liked	/ATT/status/419878942531911680
@ATT @ATT @ATT @ATT @ATT @MVirg_12	AT&T‏Verified account @ATT	5 Jan 2014	#ItsNotComplicated		@PennSt8Gal Monica, thanks for the #ItsNotComplicated love! We're glad you love them as much as we do.	1 1 1 1	Retweet 1 Retweeted 1		Like 1 Liked 1	/ATT/status/419876757421162496
@ATT @ATT @ATT @ATT @ATT @micah_birkholz	AT&T‏Verified account @ATT	5 Jan 2014			@micah_birkholz Micah, that's not the kind of thoughts we want our customers to leave with. What's going on and how can we help you?	1 1 1	Retweet Retweeted		Like 1 Liked 1	/ATT/status/419875815887994880
@ATT @ATT @ATT @ATT @ATT @GATAVIA__	AT&T‏Verified account @ATT	5 Jan 2014			@AfricanThot_ We're sorry you've had a frustrating experience. What did you need help with? We're listening & we would like to try to help.		Retweet Retweeted		Like Liked	/ATT/status/419871989101498368
@ATT @ATT @ATT @ATT @ATT @isohakhan	AT&T‏Verified account @ATT	5 Jan 2014			@SohaMehfooz Hi Soha, you can learn more about unlocking your device and submit a request here: http://soc.att.com/1bzONsT		Retweet Retweeted		Like Liked	/ATT/status/419868367080546304
@ATT @ATT @ATT @ATT @ATT @MrsKOReilly	AT&T‏Verified account @ATT	5 Jan 2014	#ATTLove		@MrsKOReilly Thanks for sharing the #ATTLove with your friends & family, Erica! Loyalty like that should be rewarded: http://soc.att.com/KosnnD		Retweet Retweeted		Like Liked	/ATT/status/419865915262771200
@ATT @ATT @ATT @ATT @ATT	AT&T‏Verified account @ATT	5 Jan 2014	#WiFi		@ImShayLicious Hey Shay, you're welcome! Thanks for the #WiFi shout-out.	1 1 1 1	Retweet 1 Retweeted 1		Like 1 Liked 1	/ATT/status/419864923435712512
@ATT @ATT @ATT @ATT @ATT @ginakellspehn	AT&T‏Verified account @ATT	5 Jan 2014			@ginakellspehn Unfortunately, we don’t have any new news on the Hallmark Channel at preset, but congratulations about the movie. Very cool!	1 1 1 1	Retweet 1 Retweeted 1		Like 1 Liked 1	/ATT/status/419864486045290496
@ATT @ATT @ATT @ATT @ATT @Aliera	AT&T‏Verified account @ATT	5 Jan 2014			@Aliera Woah. That is definitely not what we want our customers to feel. What's going on, Aliera? Let us know. We'd like to try to help.	1	Retweet Retweeted		Like Liked	/ATT/status/419863899954229248
@ATT @ATT @ATT @ATT @ATT @PennyPinchinMom	AT&T‏Verified account @ATT	5 Jan 2014	#ATTFamily,WeGotYourBack	#WeGotYourBack	@PennyPinchinMom Tracie, you're #ATTFamily - that's totally what we're here for. Anytime you need help, just let us know. #WeGotYourBack	1 1	Retweet Retweeted		Like 1 Liked 1	/ATT/status/419863751878537216
@ATT @ATT @ATT @ATT @ATT @longlostwish	AT&T‏Verified account @ATT	5 Jan 2014			@juicyjwish7 Oh no, Jenny! That's not what we want to hear. Do you mind sharing what's going on? Let us know; we'd like to help.		Retweet Retweeted		Like Liked	/ATT/status/419863443949092865
@ATT @ATT @ATT @ATT @ATT @DeafAngelboy23	AT&T‏Verified account @ATT	5 Jan 2014			@DeafAngelboy23 Timothy, the various opt-out options are listed out here on our privacy policy site: http://soc.att.com/KrC70p	1	Retweet Retweeted		Like Liked	/ATT/status/419862772974120960
@ATT @ATT @ATT @ATT @ATT @davethegage	AT&T‏Verified account @ATT	4 Jan 2014	#ATTFamily		@davethegage Glad to have you in the #ATTFamily, DG.	1 1 3 3	Retweet 1 Retweeted 1		Like 3 Liked 3	/ATT/status/419675554972205056
@ATT @ATT @ATT @ATT @ATT @anniem695	AT&T‏Verified account @ATT	4 Jan 2014			@anniem695 Anne, are you still having trouble with your internet? Check this http://soc.att.com/1g8QLnU or we can have a Care Manager reach out.	2	Retweet Retweeted		Like Liked	/ATT/status/419668247030820864
@ATT @ATT @ATT @ATT @ATT @tennilly83	AT&T‏Verified account @ATT	4 Jan 2014			@tennilly83 That' s a win-win-win situation, Tennille.	1 1	Retweet 1 Retweeted 1		Like Liked	/ATT/status/419656963853934592
@ATT @ATT @ATT @ATT @ATT @NYRKelsMads	AT&T‏Verified account @ATT	4 Jan 2014			@NYRKelsMads We support our troops in many ways, but rollover mins weren't enabled for transfer between accounts. http://bit.ly/1lHCnEu	1 1 1	Retweet 1 Retweeted 1		Like Liked	/ATT/status/419656025642639360
@ATT @ATT @ATT @ATT @ATT @Jeanna45	AT&T‏Verified account @ATT	4 Jan 2014			@Jeanna45 Sorry you have to go. If you don't like it there, you have an option to switch back. http://att.com/switchfromtmo		Retweet Retweeted		Like Liked	/ATT/status/419649598953910272
@ATT @ATT @ATT @ATT @ATT	AT&T‏Verified account @ATT	4 Jan 2014	#ATTDevSummit,CES2014	#CES2014	We're live tweeting the #ATTDevSummit on Monday for those who can't be at #CES2014. We'll also be livestreaming from http://soc.att.com/1f3GInH	2 23 23 16 16	Retweet 23 Retweeted 23		Like 16 Liked 16	/ATT/status/419562652193812481
@ATT @ATT @ATT @ATT @ATT	AT&T‏Verified account @ATT	4 Jan 2014	#MobileLifestyleUpgrade		@iTweetsnow No limit for the lines, 5 device limit on trade-ins. Get the #MobileLifestyleUpgrade at: http://www.att.com/switchfromtmo !	1	Retweet Retweeted		Like Liked	/ATT/status/419547428015329281
@ATT @ATT @ATT @ATT @ATT @nthreeqmedia	AT&T‏Verified account @ATT	4 Jan 2014			@nthreeqmedia We will have a Social Media Care Manager reach out to you to help. It may be Monday, but they will contact you.		Retweet Retweeted		Like Liked	/ATT/status/419545301272498176
@ATT @ATT @ATT @ATT @ATT @buyceylon	AT&T‏Verified account @ATT	4 Jan 2014			@buyceylon To learn more and start a request to unlock your phone, please visit: http://soc.att.com/1bzONsT . Thanks!		Retweet Retweeted		Like Liked	/ATT/status/419543751502348289
@ATT @ATT @ATT @ATT @ATT @TimLGamble	AT&T‏Verified account @ATT	4 Jan 2014	#ATTLove,ATTFamily	#ATTFamily	@TimLGamble Thanks for the #ATTLove, Tim and for being the best part of the #ATTFamily! Have an awesome weekend.	1 1	Retweet Retweeted		Like 1 Liked 1	/ATT/status/419540929473957888
@ATT @ATT @ATT @ATT @ATT @charlcies	AT&T‏Verified account @ATT	4 Jan 2014	#ItsNotComplicated		@charlcies Really, what better way is there to chop the water than like a karate ninja?? Thanks for the #ItsNotComplicated love!	2 2	Retweet Retweeted		Like 2 Liked 2	/ATT/status/419532982421307392
@ATT @ATT @ATT @ATT @ATT	AT&T‏Verified account @ATT	4 Jan 2014			@albertzuniga24 Albert, what's going on? Let us know what service you're having issues with and your zip code so we can take a closer look.		Retweet Retweeted		Like Liked	/ATT/status/419517537337229312
@ATT @ATT @ATT @ATT @ATT @thetechuser	AT&T‏Verified account @ATT	4 Jan 2014			@thetechuser Jonathan, did you get what you needed taken care of? We're sorry you're frustrated, but if you still need help, let us know.	1	Retweet Retweeted		Like Liked	/ATT/status/419516808199405568
@ATT @ATT @ATT @ATT @ATT @A_qute	AT&T‏Verified account @ATT	4 Jan 2014			@A_qute Oh no! That's not how we want you to feel about us. What's going on? Let us know if there's something we can do to help.		Retweet Retweeted		Like Liked	/ATT/status/419514436538605568
@ATT @ATT @ATT @ATT @ATT @BarcaCracks	AT&T‏Verified account @ATT	4 Jan 2014			@TechWithKEM Kyle, we're expanding our LTE network at speeds nearly as fast as the service! Sorry the website hasn't quite caught up.	1	Retweet Retweeted		Like Liked	/ATT/status/419510301416235008
@ATT @ATT @ATT @ATT @ATT @mustangken65	AT&T‏Verified account @ATT	4 Jan 2014			@mustangken65 We're sorry you're frustrated with the time it took to get back with you regarding your repair. We appreciate the feedback.		Retweet Retweeted		Like Liked	/ATT/status/419505714550538240
@ATT @ATT @ATT @ATT @ATT @elizabethkarr	AT&T‏Verified account @ATT	4 Jan 2014			@elizabethkarr We see an issue reported in your area that our network team is working on resolving which could affect in-building coverage.		Retweet Retweeted		Like Liked	/ATT/status/419503202946797568
@ATT @ATT @ATT @ATT @ATT @ProfCape	AT&T‏Verified account @ATT	4 Jan 2014			@ProfCape Omar, we're sorry that you've had a frustrating service experience. Is there something we can help you with?	1	Retweet Retweeted		Like Liked	/ATT/status/419492193867694080
@ATT @ATT @ATT @ATT @ATT @lexamillionn	AT&T‏Verified account @ATT	4 Jan 2014			@lexamillionn Lex, that hurts us just reading it. What has you so frustrated? Let us know, we'd like to try to help you.		Retweet Retweeted		Like Liked	/ATT/status/419491051788070912
@ATT @ATT @ATT @ATT @ATT @luccagoose	AT&T‏Verified account @ATT	4 Jan 2014			@luccagoose Yvonne, we're sorry to hear you're having a frustrating experience. What's going on? Perhaps we can be of assistance.	2	Retweet Retweeted		Like Liked	/ATT/status/419490512308297729
@ATT @ATT @ATT @ATT @ATT @PeterMerola	AT&T‏Verified account @ATT	3 Jan 2014			@PeterMerola Glad to have you back, Peter. Please let us know if you need help with anything else.	1 1 1 2 2	Retweet 1 Retweeted 1		Like 2 Liked 2	/ATT/status/419341031730335744
@ATT @ATT @ATT @ATT @ATT @PeterMerola	AT&T‏Verified account @ATT	3 Jan 2014	#ATTFamily		@PeterMerola Thanks for the shout out, Peter. We're happy to have you in the #ATTFamily!	1 1 1 1 1	Retweet 1 Retweeted 1		Like 1 Liked 1	/ATT/status/419337725024538624
@ATT @ATT @ATT @ATT @ATT @immortalmouse	AT&T‏Verified account @ATT	3 Jan 2014			@immortalmouse We are currently working to fix an issue in your area, Shelby. We have good news too - network enhancements are on the way!		Retweet Retweeted		Like Liked	/ATT/status/419336498958581760
@ATT @ATT @ATT @ATT @ATT @Mama4Gaga	AT&T‏Verified account @ATT	3 Jan 2014			@Mama4Gaga Our network team is currently working to resolve an issue in your area, Debbie. We apologize for the inconvenience.	1	Retweet Retweeted		Like Liked	/ATT/status/419331187744997377
@ATT @ATT @ATT @ATT @ATT @x_miggle	AT&T‏Verified account @ATT	3 Jan 2014			@x_miguele We are aware of an issue in your area and working to fix ASAP. Sorry for the trouble.	1 1 1	Retweet Retweeted		Like 1 Liked 1	/ATT/status/419321705996505088
@ATT @ATT @ATT @ATT @ATT	AT&T‏Verified account @ATT	3 Jan 2014	#ATTFamily		@xoxoMelea We'd love to have you all in the #ATTFamily! Have you checked U-Verse availability in your area, Melea? http://soc.att.com/1g77Cro		Retweet Retweeted		Like Liked	/ATT/status/419314500572299264
@ATT @ATT @ATT @ATT @ATT @DaniBaxter91	AT&T‏Verified account @ATT	3 Jan 2014			@DaniBaxter91 Sorry to hear you about your experience, Danielle. We're always working with our reps to provide the best possible service.		Retweet Retweeted		Like Liked	/ATT/status/419312694937014273
@ATT @ATT @ATT @ATT @ATT @CBJacob1	AT&T‏Verified account @ATT	3 Jan 2014			@CBJacob1 Sorry for the inconvenience, Jacob. Have you submitted a channel request yet? http://soc.att.com/1dkOVgE	1	Retweet Retweeted		Like Liked	/ATT/status/419295163404783616
@ATT @ATT @ATT @ATT @ATT	AT&T‏Verified account @ATT	3 Jan 2014			@iTweetsnow You very well could; be sure to investigate the offer here: http://att.com/switchfromtmo		Retweet Retweeted		Like Liked	/ATT/status/419246732581408768
@ATT @ATT @ATT @ATT @ATT @marconibologna	AT&T‏Verified account @ATT	3 Jan 2014	#ATTFamily		@MarconiBologna Marconi, no problem! We're glad you're checking out our service and look forward to many years together as #ATTFamily.	2 2	Retweet Retweeted		Like 2 Liked 2	/ATT/status/419236682840674304
@ATT @ATT @ATT @ATT @ATT	AT&T‏Verified account @ATT	3 Jan 2014			What can you expect from us at @intlCES? Forbes has a sneak preview: http://soc.att.com/KoWN9t	1 11 11 6 6	Retweet 11 Retweeted 11		Like 6 Liked 6	/ATT/status/419226742814158849
@ATT @ATT @ATT @ATT @ATT @alainsworth	AT&T‏Verified account @ATT	3 Jan 2014			@alainsworth Really great resolutions, Al. Here's to a "sweet" 2014!	1 1	Retweet 1 Retweeted 1		Like Liked	/ATT/status/419216132500119552
@ATT @ATT @ATT @ATT @ATT	AT&T‏Verified account @ATT	3 Jan 2014	#HandsFreeTech		@jett2whit Yummy! With recipes like that? We'd follow you anywhere. We could see the watch coming in handy when baking, too. #HandsFreeTech	1 1	Retweet Retweeted		Like 1 Liked 1	/ATT/status/419215538322411520
@ATT @ATT @ATT @ATT @ATT @Lanae13tx	AT&T‏Verified account @ATT	3 Jan 2014	#MobileLifestyleUpgrade		@keke_too_short1 See why there's no better time for you to choose a #MobileLifestyleUpgrade, Kiara: http://www.att.com/switchfromtmo	1 1	Retweet Retweeted		Like 1 Liked 1	/ATT/status/419209543139459072
@ATT @ATT @ATT @ATT @ATT	AT&T‏Verified account @ATT	3 Jan 2014	#ItCanWait,EveryDriveMatters		.@DallasCowboys linebacker @DeMarcusWare & DeMarcus Jr. have an important message. #ItCanWait #EveryDriveMatters http://soc.att.com/19TBAxT	12 12 8 8	Retweet 12 Retweeted 12		Like 8 Liked 8	/ATT/status/419201557365014529
@ATT @ATT @ATT @ATT @ATT @mjohnsonjr	AT&T‏Verified account @ATT	3 Jan 2014			@mjohnsonjr Michael, you can find contact info here: http://soc.att.com/15qTuT3 . Thanks for tweeting us!		Retweet Retweeted		Like Liked	/ATT/status/419197582326657024
@ATT @ATT @ATT @ATT @ATT @l4stewar	AT&T‏Verified account @ATT	3 Jan 2014			@l4stewar Leigh, we hate to hear that you might have ended the conversation with customer service frustrated. What's going on? Can we help?	1	Retweet Retweeted		Like Liked	/ATT/status/419196699668938752
@ATT @ATT @ATT @ATT @ATT @radical_randaa	AT&T‏Verified account @ATT	3 Jan 2014	#WellDone		@radical_randaa No lie Miranda- we do think you're great. You took time you didn't have to take to share good news about others. #WellDone	2 2 2 2	Retweet 2 Retweeted 2		Like 2 Liked 2	/ATT/status/419196315990753281
@ATT @ATT @ATT @ATT @ATT	AT&T‏Verified account @ATT	3 Jan 2014			@jseitel No ETA news to share, Jonathan but you can check in on network coverage in your area any time: http://soc.att.com/Jz8tGB		Retweet Retweeted		Like Liked	/ATT/status/419195692473921536
@ATT @ATT @ATT @ATT @ATT @DeLunaVintage	AT&T‏Verified account @ATT	3 Jan 2014	#ATTFamily		@DeLunaVintage We're glad to hear you got everything taken care of, LyShawn. Whoop! #ATTFamily	1 1	Retweet Retweeted		Like 1 Liked 1	/ATT/status/419194319820423168
@ATT @ATT @ATT @ATT @ATT	AT&T‏Verified account @ATT	3 Jan 2014			@ABHarris25 Anthony, that hurts us just reading your tweet. We're sorry you're frustrated. What's going on? We'd like to try to help.		Retweet Retweeted		Like Liked	/ATT/status/419194013422727168
@ATT @ATT @ATT @ATT @ATT	AT&T‏Verified account @ATT	3 Jan 2014	#MobileLifestyleUpgrade		@Ka_MateHawaii Keymon, no scam. It's real, it's here: the opportunity for a #MobileLifestyleUpgrade. Learn more: http://www.att.com/switchfromtmo .		Retweet Retweeted		Like Liked	/ATT/status/419193605975445504
@ATT @ATT @ATT @ATT @ATT @CakesterGirlB	AT&T‏Verified account @ATT	3 Jan 2014			@CakesterGirlB Britt we never want to let you down; sorry you're frustrated. What's going on? Let us know - we'd like to try to help you.		Retweet Retweeted		Like Liked	/ATT/status/419193265892884481
@ATT @ATT @ATT @ATT @ATT @NSDelToro	AT&T‏Verified account @ATT	3 Jan 2014			@NSDelToro Ricardo, we appreciate your feedback and patience. There are scheduled enhancements in your area and it will be fixed ASAP.		Retweet Retweeted		Like Liked	/ATT/status/419189695097339904
@ATT @ATT @ATT @ATT @ATT @MikeKonopasek	AT&T‏Verified account @ATT	3 Jan 2014	#NewYear,NewPhone	#NewPhone	@MikeKonopasek #NewYear, #NewPhone, new contract - there's a lot of newness in your life, Michael! That's some pretty sweet stuff. Enjoy!	1 1 1 1	Retweet 1 Retweeted 1		Like 1 Liked 1	/ATT/status/419186161266229249
@ATT @ATT @ATT @ATT @ATT @jagsbutcher	AT&T‏Verified account @ATT	3 Jan 2014	#MobileLifestyleUpgrade		@jagsbutcher There's a $200 per line switcher's credit! Learn more and make the switch here: http://www.att.com/switchfromtmo #MobileLifestyleUpgrade	1 1	Retweet 1 Retweeted 1		Like Liked	/ATT/status/419184116387835904
@ATT @ATT @ATT @ATT @ATT @logantracey	AT&T‏Verified account @ATT	3 Jan 2014	#ATTFamily		@logantracey Thanks for the love and shout out, Logan! We're glad you got everything taken care of. #ATTFamily	1 1	Retweet Retweeted		Like 1 Liked 1	/ATT/status/419184024633233408
@ATT @ATT @ATT @ATT @ATT	AT&T‏Verified account @ATT	3 Jan 2014	#military,veterans	#veterans	Transitioning from a #military to civilian career in 2014? We're hiring #veterans and family! http://soc.att.com/1dheorg	1 20 20 8 8	Retweet 20 Retweeted 20		Like 8 Liked 8	/ATT/status/419181112469229568
@ATT @ATT @ATT @ATT @ATT	AT&T‏Verified account @ATT	3 Jan 2014			@jseitel Our team is aware of the issue and there are scheduled enhancements on the way. We appreciate your patience, Jonathan.		Retweet Retweeted		Like Liked	/ATT/status/419158832011833344
@ATT @ATT @ATT @ATT @ATT @MyLifeAsKelsie	AT&T‏Verified account @ATT	3 Jan 2014			@MyLifeAsKelsie You plan on going into the store, Kelsie? Here are a few tips to help in the meantime: http://soc.att.com/183qsA6		Retweet Retweeted		Like Liked	/ATT/status/419132878069702657
@ATT @ATT @ATT @ATT @ATT @ChinAzzaro	AT&T‏Verified account @ATT	3 Jan 2014	#ATTFamily		@ChinAzzaro Welcome to the #ATTFamily, Yen! If you ever need help with updates or anything else, just let us know. We're here to help you.	1 1	Retweet Retweeted		Like 1 Liked 1	/ATT/status/419131428279160832
@ATT @ATT @ATT @ATT @ATT @TaToThaKinG	AT&T‏Verified account @ATT	3 Jan 2014			@TaToThaKinG We wouldn't punk you! The Samsung Galaxy Gear is $299.99 online and can be found here: http://soc.att.com/1bDNWGW		Retweet Retweeted		Like Liked	/ATT/status/419130660629282816
@ATT @ATT @ATT @ATT @ATT @PedroCarrion	AT&T‏Verified account @ATT	3 Jan 2014			@PedroCarrion Thanks for thinking of us. Are we available in your area, Pedro? http://soc.att.com/1cve1KL	1	Retweet Retweeted		Like Liked	/ATT/status/419130165583949824
@ATT @ATT @ATT @ATT @ATT @SportSXMichelle	AT&T‏Verified account @ATT	3 Jan 2014	#ItCanWait,HappyNewYear		@SportSXMichelle We're glad you agree, Michelle. We think it's pretty important. Thanks for the #ItCanWait love and #HappyNewYear!	1 1 1 1 1	Retweet 1 Retweeted 1		Like 1 Liked 1	/ATT/status/419130163276677120
@ATT @ATT @ATT @ATT @ATT @MMANOLE4	AT&T‏Verified account @ATT	3 Jan 2014			@FSUNolegurl The good news is we don't see network issues in either area. If you can, please Mark the Spot: http://soc.att.com/19Ag4tb		Retweet Retweeted		Like Liked	/ATT/status/419129844106940417
@ATT @ATT @ATT @ATT @ATT @radical_randaa	AT&T‏Verified account @ATT	3 Jan 2014	#YOUAREGREAT,ATTFamily	#ATTFamily	@radical_randaa No Miranda, #YOUAREGREAT! Thanks for being part of the #ATTFamily.	1 1 1 1 1	Retweet 1 Retweeted 1		Like 1 Liked 1	/ATT/status/419129573432119296
@ATT @ATT @ATT @ATT @ATT @jakeHochfelder	AT&T‏Verified account @ATT	3 Jan 2014			@JakeHochfelder Jake are you still having issues? If so, tweet us your zip code so we can take a closer look at your service area. Thanks!	1 1 1	Retweet 1 Retweeted 1		Like Liked	/ATT/status/419128412381659136
@ATT @ATT @ATT @ATT @ATT	AT&T‏Verified account @ATT	3 Jan 2014			@s_roberts2 Whatever's right for you, Stephen. Colorado Springs is fired up with our fast & reliable 4G LTE: http://soc.att.com/1f0p8AX		Retweet Retweeted		Like Liked	/ATT/status/419116272962371584
@ATT @ATT @ATT @ATT @ATT @M_C_Loud	AT&T‏Verified account @ATT	2 Jan 2014			@M_C_Loud Matt, it is real and it's spectacular. Water control through Digital Life. http://soc.att.com/1bD02jA	1	Retweet Retweeted		Like Liked	/ATT/status/418962216487251968
@ATT @ATT @ATT @ATT @ATT @Xride	AT&T‏Verified account @ATT	2 Jan 2014			@Xride Have you tried our Mark the Spot app to report trouble spots directly to the network? http://soc.att.com/151uEJt	1	Retweet Retweeted		Like Liked	/ATT/status/418946405085229056
@ATT @ATT @ATT @ATT @ATT @BrettWDiamond	AT&T‏Verified account @ATT	2 Jan 2014	#ItsNotComplicated		@BrettWDiamond Why would it not, Brett. http://bit.ly/JMXuc2 #ItsNotComplicated	1 1 1	Retweet Retweeted		Like 1 Liked 1	/ATT/status/418943906890653696
@ATT @ATT @ATT @ATT @ATT	AT&T‏Verified account @ATT	2 Jan 2014	#ItCanWait		Looking for a resolution? We've got some suggestions. Take the pledge at http://soc.att.com/JxstJB #ItCanWaitpic.twitter.com/rrBSlSxbDb	8 71 71 46 46	Retweet 71 Retweeted 71		Like 46 Liked 46	/ATT/status/418923537911791616
@ATT @ATT @ATT @ATT @ATT	AT&T‏Verified account @ATT	2 Jan 2014	#innovation		Making music with her smartphone. http://soc.att.com/JxeRy1 #innovation	1 4 4 3 3	Retweet 4 Retweeted 4		Like 3 Liked 3	/ATT/status/418883297541111808
@ATT @ATT @ATT @ATT @ATT @ksnapsss	AT&T‏Verified account @ATT	2 Jan 2014			@JanoskianAddick Sounds like a good plan; which phone do you have your eye on?	1 1 1	Retweet Retweeted		Like 1 Liked 1	/ATT/status/418878180267917313
@ATT @ATT @ATT @ATT @ATT @kkelly12339	AT&T‏Verified account @ATT	2 Jan 2014			@kkelly12339 The zip code you provided does not currently have 4G LTE coverage; however we’re continuing to expand across our network.	1 1 1	Retweet Retweeted		Like 1 Liked 1	/ATT/status/418876092708306945
@ATT @ATT @ATT @ATT @ATT @SMP1389	AT&T‏Verified account @ATT	2 Jan 2014	#GoodNews		@SMP1389 Sarah, we are sorry to hear you're phone is no longer with us, but we're glad to hear you're getting a new one! #GoodNews	1 1	Retweet Retweeted		Like 1 Liked 1	/ATT/status/418866076450308097
@ATT @ATT @ATT @ATT @ATT @KimSalt	AT&T‏Verified account @ATT	2 Jan 2014	#ATTLove,HappyNewYear	#HappyNewYear	@KimSalt Glad Nick got you taken care of, Kim. He's great and so are you for sharing the #ATTLove. #HappyNewYear!	1 1	Retweet Retweeted		Like 1 Liked 1	/ATT/status/418864593520558080
@ATT @ATT @ATT @ATT @ATT @TrentXComp	AT&T‏Verified account @ATT	2 Jan 2014			@TrentXComp Oh no, Trent! We're sorry you're frustrated. What's going on? We'd like to try to help you.	1 1	Retweet Retweeted		Like 1 Liked 1	/ATT/status/418861655859412992
@ATT @ATT @ATT @ATT @ATT @SmartADvice337	AT&T‏Verified account @ATT	2 Jan 2014	#ATTFamily		@Dzineconsulting We're excited about you! Thanks for being the best part of the #ATTFamily, Chad & congrats on starting your new company!	1	Retweet Retweeted		Like Liked	/ATT/status/418860263631495168
@ATT @ATT @ATT @ATT @ATT @TebowofBaseball	AT&T‏Verified account @ATT	2 Jan 2014			@TebowofBaseball Zach, appointments are not required in our stores, but are recommended to help ensure you get the best possible service.	1	Retweet Retweeted		Like Liked	/ATT/status/418856739015249920
@ATT @ATT @ATT @ATT @ATT @BenThePCGuy	AT&T‏Verified account @ATT	2 Jan 2014			@BenThePCGuy We hear ya. Unfortunately, even thick walls or nearby terrain can impede coverage. Glad you're set up w/ one. Hope it helps.	1	Retweet Retweeted		Like Liked	/ATT/status/418852018485481473
@ATT @ATT @ATT @ATT @ATT @ShavonnBrown	AT&T‏Verified account @ATT	2 Jan 2014			@ShavonnBrown We do see an issue reported that our network team is working on resolving ASAP. What are your closest cross-streets?	1	Retweet Retweeted		Like Liked	/ATT/status/418843376449245185
@ATT @ATT @ATT @ATT @ATT	AT&T‏Verified account @ATT	2 Jan 2014			@JojoDel15 Oh no, Jojo! We're sorry you've had a frustrating experience. What's going on? Perhaps we can be of some assistance.		Retweet Retweeted		Like Liked	/ATT/status/418841456628236288
@ATT @ATT @ATT @ATT @ATT @r_mccray	AT&T‏Verified account @ATT	2 Jan 2014	#LTE		@r_mccray We show that Acton and Pine are covered by our #LTE network. Enjoy! You can check availability any time at: http://www.att.com/network	1	Retweet Retweeted		Like Liked	/ATT/status/418838437698215936
@ATT @ATT @ATT @ATT @ATT	AT&T‏Verified account @ATT	2 Jan 2014	#apps		Upgrade Family Game Night: Time to throw out the old board game that's missing 7 pieces. http://soc.att.com/1lCXyHE #apps	5 5 5 5	Retweet 5 Retweeted 5		Like 5 Liked 5	/ATT/status/418837441664258048
@ATT @ATT @ATT @ATT @ATT @TheDavidButcher	AT&T‏Verified account @ATT	2 Jan 2014	#ATTFamily		@TheDavidButcher Go Dave! Glad he got you taken care of, David. Welcome to the #ATTFamily & try to stay warm!	4 4	Retweet Retweeted		Like 4 Liked 4	/ATT/status/418835197275430913
@ATT @ATT @ATT @ATT @ATT @maaylay	AT&T‏Verified account @ATT	2 Jan 2014			@maaylay Ouch. We appreciate your frustration. Have you contacted the manufacturer to see if they can help you get a replacement, Maleah?	2 2	Retweet Retweeted		Like 2 Liked 2	/ATT/status/418834494389751808
@ATT @ATT @ATT @ATT @ATT @MissLKG	AT&T‏Verified account @ATT	2 Jan 2014	#ATTFamily		@MissLKG Woot! Who doesn't like more money at the start of a year (or any time)? Glad we could help Laura & thanks for the #ATTFamily love!	1 1	Retweet Retweeted		Like 1 Liked 1	/ATT/status/418834148619730944
@ATT @ATT @ATT @ATT @ATT @OhNoLarrison	AT&T‏Verified account @ATT	2 Jan 2014			@OhNoLarrison Larrison, are you still having issues with service? If so, let us know and tweet your zip code so we can take a closer look.	1 1 1 1	Retweet 1 Retweeted 1		Like 1 Liked 1	/ATT/status/418833520484966400
@ATT @ATT @ATT @ATT @ATT @TheParisi	AT&T‏Verified account @ATT	2 Jan 2014	#LTELove		@TheParisi What better way to start out the new year, Michael? Thanks for the #LTELove and enjoy!	1 1 2 2	Retweet 1 Retweeted 1		Like 2 Liked 2	/ATT/status/418832690365079552
@ATT @ATT @ATT @ATT @ATT @nrpyles	AT&T‏Verified account @ATT	2 Jan 2014			@NealPyles Since Wi-Fi isn't an option at work, are you open to looking at plan options that might better suit your overall usage & budget?	1 1	Retweet 1 Retweeted 1		Like Liked	/ATT/status/418830530734747648
@ATT @ATT @ATT @ATT @ATT @CODITHBOROWSKY	AT&T‏Verified account @ATT	2 Jan 2014			@CODITHBOROWSKY You can go to myAT&T online, the myAT&T mobile app, or call us to temporarily block data access on your device, Cody.		Retweet Retweeted		Like Liked	/ATT/status/418827849924345857
@ATT @ATT @ATT @ATT @ATT @r_mccray	AT&T‏Verified account @ATT	2 Jan 2014			@r_mccray Most of the area is, but you can give us specific cross-streets if you'd like us to double-check for you, Rena!	1	Retweet Retweeted		Like Liked	/ATT/status/418827311195369472
@ATT @ATT @ATT @ATT @ATT @ericvangogh	AT&T‏Verified account @ATT	2 Jan 2014			@imcreeped We reached out for you, Eric. One of our dedicated Social Care Managers will be tweeting you with contact information. Thanks!		Retweet Retweeted		Like Liked	/ATT/status/418826387152457728
@ATT @ATT @ATT @ATT @ATT @JesusChristMLG	AT&T‏Verified account @ATT	2 Jan 2014			@JesusChristMLG No plans to bring back unlimited data at this time. Would you like to see if there's a better plan option for your needs?		Retweet Retweeted		Like Liked	/ATT/status/418824953463865344
@ATT @ATT @ATT @ATT @ATT @CBookEnded44	AT&T‏Verified account @ATT	2 Jan 2014			@CBookEnded44 No problem. We got your back, Danny.	1 1 1 1	Retweet 1 Retweeted 1		Like 1 Liked 1	/ATT/status/418810050841673728
@ATT @ATT @ATT @ATT @ATT @MeMeSyndrome_	AT&T‏Verified account @ATT	2 Jan 2014			@MeMeSyndrome_ We don't want to break up. What's going on? Let us know; we'd like to try to help.	1 1	Retweet 1 Retweeted 1		Like Liked	/ATT/status/418792501483679744
@ATT @ATT @ATT @ATT @ATT @mario2k4	AT&T‏Verified account @ATT	2 Jan 2014			@mario2k4 Thanks for providing your zip, Mario. We don't see any network issues in your area. Can you Mark the Spot? http://soc.att.com/19Ag4tb	1	Retweet Retweeted		Like Liked	/ATT/status/418791782760345600
@ATT @ATT @ATT @ATT @ATT @justinlunce	AT&T‏Verified account @ATT	2 Jan 2014	#ItsNotComplicated,NewYearsRevolutions	#NewYearsRevolutions	@justinlunce Thanks for the #ItsNotComplicated love, Justin! Have you made your #NewYearsRevolutions yet?	1 1 1 1	Retweet 1 Retweeted 1		Like 1 Liked 1	/ATT/status/418790083349970944
@ATT @ATT @ATT @ATT @ATT @Darealwillisk	AT&T‏Verified account @ATT	2 Jan 2014	#Bros4Life		@Darealwillisk No doubt, Willie. #Bros4Life	1 1 1 1	Retweet 1 Retweeted 1		Like 1 Liked 1	/ATT/status/418787089929359360
@ATT @ATT @ATT @ATT @ATT @alrightadonis	AT&T‏Verified account @ATT	2 Jan 2014			@vdxnis Then good news, our Mobile Share Value plans may be a great option for you. Great coverage, no contracts: http://soc.att.com/1lCzjt7	1 1 1	Retweet 1 Retweeted 1		Like Liked	/ATT/status/418786812145205248
@ATT @ATT @ATT @ATT @ATT @OmarFlores3	AT&T‏Verified account @ATT	2 Jan 2014			@OmarFlores3 We don't blame you! If you currently have a smartphone, you may move to the Galaxy and still keep your unlimited plan, Omar.		Retweet Retweeted		Like Liked	/ATT/status/418783851474087936
@ATT @ATT @ATT @ATT @ATT @JustinFarley	AT&T‏Verified account @ATT	2 Jan 2014	#ItsNotComplicated		@JustinFarley #ItsNotComplicated to us - that's one really cute kiddo you have there, Justin!	1 1	Retweet Retweeted		Like 1 Liked 1	/ATT/status/418780845512876032
@ATT @ATT @ATT @ATT @ATT	AT&T‏Verified account @ATT	2 Jan 2014			@RomanOwnsUrMom Let's see! If we're not available in your area yet you can sign up to be notified as soon as we are http://soc.att.com/1cve1KL		Retweet Retweeted		Like Liked	/ATT/status/418780716328288257
@ATT @ATT @ATT @ATT @ATT @nocupcakesbyme	AT&T‏Verified account @ATT	2 Jan 2014			@nocupcakesbyme We still don’t have the rights to carry the Hallmark channel. You can always request the channels at http://uverse.us/ChannelSurvey .	2	Retweet Retweeted		Like Liked	/ATT/status/418779123562340352
@ATT @ATT @ATT @ATT @ATT @MizzTamaraBass	AT&T‏Verified account @ATT	2 Jan 2014	#ATTFamily,ATTLove	#ATTLove	@MizzTamaraBass Tamara, you're in the #ATTFamily! That means we're always here to help when you need us. Thanks for sharing the #ATTLove.	1 1 1 1	Retweet 1 Retweeted 1		Like 1 Liked 1	/ATT/status/418776767482961920
@ATT @ATT @ATT @ATT @ATT @maaylay	AT&T‏Verified account @ATT	2 Jan 2014			@maaylay We can try, Maleah! What's going on? We don't want you to be frustrated.	2 2	Retweet Retweeted		Like 2 Liked 2	/ATT/status/418773432957165568
@ATT @ATT @ATT @ATT @ATT @clubber247	AT&T‏Verified account @ATT	2 Jan 2014			@clubber247 No plans to bring back unlimited. Since the majority of customers use less than 2 GB, we offer an opportunity to SAVE money!		Retweet Retweeted		Like Liked	/ATT/status/418771832733728768
@ATT @ATT @ATT @ATT @ATT @iamcandidolopez	AT&T‏Verified account @ATT	2 Jan 2014	#ATTFamily,SoHappyTogether	#SoHappyTogether	@itscandido Thanks for the #ATTFamily love, Candido. Glad you're feeling good about our relationship; we are too! #SoHappyTogether	1 1 1 1	Retweet 1 Retweeted 1		Like 1 Liked 1	/ATT/status/418769473861337088
@ATT @ATT @ATT @ATT @ATT	AT&T‏Verified account @ATT	2 Jan 2014			@kimberlymade Kimberly, are you still having issues? If so, tweet us your zip code and we'll take a closer look at your service area.		Retweet Retweeted		Like Liked	/ATT/status/418767907548848128
@ATT @ATT @ATT @ATT @ATT @devinsnipes	AT&T‏Verified account @ATT	2 Jan 2014			@devinsnipes Hey there, Devin. Must have been a busy holiday! Be sure to hop on Wi-Fi when it's available. More: http://att.com/datainfo		Retweet Retweeted		Like Liked	/ATT/status/418766022410113025
@ATT @ATT @ATT @ATT @ATT @angela_c_leon	AT&T‏Verified account @ATT	2 Jan 2014	#NewYearsRevolutions,HappyNewYear	#HappyNewYear	@angela_c_leon Seems like a pretty sweet resolution to us! Have you made any #NewYearsRevolutions yet, Angela? Hope you had a #HappyNewYear!	1 1	Retweet Retweeted		Like 1 Liked 1	/ATT/status/418762509584465920
@ATT @ATT @ATT @ATT @ATT	AT&T‏Verified account @ATT	2 Jan 2014			Resolve to call Grandma more. And Mom. And friends. An iPhone 5s for $0 down from AT&T Next can help. Req's @http://soc.att.com/ATTNext	6 6 4 4	Retweet 6 Retweeted 6		Like 4 Liked 4	/ATT/status/418758628729188352
@ATT @ATT @ATT @ATT @ATT	AT&T‏Verified account @ATT	2 Jan 2014	#resolutions		Tracking your fitness #resolutions for #2014 http://soc.att.com/1aquEFv	6 6 10 10	Retweet 6 Retweeted 6		Like 10 Liked 10	/ATT/status/418751058996125696
@ATT @ATT @ATT @ATT @ATT @Swings2raw	AT&T‏Verified account @ATT	1 Jan 2014	#YOLO		@SANTi_SiCKO You didn't expect a #YOLO from Father Time, right?	1 1 1 2 2	Retweet 1 Retweeted 1		Like 2 Liked 2	/ATT/status/418575018705293312
@ATT @ATT @ATT @ATT @ATT @BaseballLords	AT&T‏Verified account @ATT	1 Jan 2014	#ItCanWait		@TheBallBible Hmmm, here's a New Years' resolution to consider: No texting, or tweeting, while driving. #ItCanWait	2 2 1 1	Retweet 2 Retweeted 2		Like 1 Liked 1	/ATT/status/418574198127484928
@ATT @ATT @ATT @ATT @ATT @LittleNicker	AT&T‏Verified account @ATT	1 Jan 2014	#NewYearRevolution,HappyNewYear	#HappyNewYear	@LittleNicker They crack us up, too Nicholas! Have you made a #NewYearRevolution yet? #HappyNewYear!	1 1 1 1	Retweet 1 Retweeted 1		Like 1 Liked 1	/ATT/status/418528525181005824
@ATT @ATT @ATT @ATT @ATT @ibeautydallas	AT&T‏Verified account @ATT	1 Jan 2014	#ATTFamily		@ibeautydallas We think our relationship just keeps getting better, don't you? Thanks for being such an awesome part of the #ATTFamily!	1 1 1	Retweet Retweeted		Like 1 Liked 1	/ATT/status/418528068719083520
@ATT @ATT @ATT @ATT @ATT @Jedwards_18	AT&T‏Verified account @ATT	1 Jan 2014			@Jedwards_18 Oh no! That's not what we want to hear. We're sorry you're frustrated, Jeff. What's going on? We're here to try to help.		Retweet Retweeted		Like Liked	/ATT/status/418525816558198784
@ATT @ATT @ATT @ATT @ATT @BrandonOnDrums	AT&T‏Verified account @ATT	1 Jan 2014			@BrandonOnDrums Brandon, can you still make voice calls? What zip code are you in so we can take a closer look at the service in your area?	1	Retweet Retweeted		Like Liked	/ATT/status/418523025303420929
@ATT @ATT @ATT @ATT @ATT @jiggahayz	AT&T‏Verified account @ATT	1 Jan 2014			@jiggahayz Joshua, we understand your frustration. A dedicated Social Care Managers will reach out tomorrow to help you with this issue.		Retweet Retweeted		Like Liked	/ATT/status/418518071582543872
@ATT @ATT @ATT @ATT @ATT @S4Hubbard	AT&T‏Verified account @ATT	1 Jan 2014	#HappyNewYear,RoseBowl100	#RoseBowl100	@S4Hubbard Glad to hear it, Sarah! #HappyNewYear and hope you're enjoying the #RoseBowl100!	1 1 1 1	Retweet 1 Retweeted 1		Like 1 Liked 1	/ATT/status/418512044196114433
@ATT @ATT @ATT @ATT @ATT @av8riam	AT&T‏Verified account @ATT	1 Jan 2014			@av8riam We're looking into the reports of longer than normal download times, Michael & hope to have the issue resolved soon.	1	Retweet Retweeted		Like Liked	/ATT/status/418507011517841409
@ATT @ATT @ATT @ATT @ATT	AT&T‏Verified account @ATT	1 Jan 2014			@phxsnowman We hate to hear that, Dave and we're sorry you had a frustrating experience. We'd like to try to help. What's going on?		Retweet Retweeted		Like Liked	/ATT/status/418502857248477184
@ATT @ATT @ATT @ATT @ATT @Jamie_Kelton	AT&T‏Verified account @ATT	1 Jan 2014			@Jamie_Kelton Jamie, we can help with text/data needs; however, you will need to contact Apple for help with any iMessage issues.		Retweet Retweeted		Like Liked	/ATT/status/418500815255785472
@ATT @ATT @ATT @ATT @ATT @aldohernandez	AT&T‏Verified account @ATT	1 Jan 2014			@aldohernandez Aldo, we're sorry you had a frustrating experience. Would you mind sharing more about what's happened? We'd like to help.		Retweet Retweeted		Like Liked	/ATT/status/418498802207952897
@ATT @ATT @ATT @ATT @ATT	AT&T‏Verified account @ATT	1 Jan 2014			@theshowerscene Cheyenne, we don't want you to feel that way about your service. What's going on? We're listening and want to try to help.		Retweet Retweeted		Like Liked	/ATT/status/418498056024502272
@ATT @ATT @ATT @ATT @ATT @GabyTehGamer	AT&T‏Verified account @ATT	1 Jan 2014			@GabyTehGamer Gaby, we'd be happy to take a closer look. What service are you having issues with & what's your zip code? Let us know.		Retweet Retweeted		Like Liked	/ATT/status/418496306974572544
@ATT @ATT @ATT @ATT @ATT	AT&T‏Verified account @ATT	1 Jan 2014			@RsA0810 Rehema, we're sorry you're frustrated. We'd like to try to help. What's going on with your service & are you still having issues?	2 2	Retweet Retweeted		Like 2 Liked 2	/ATT/status/418494249517465600
@ATT @ATT @ATT @ATT @ATT @phillov3	AT&T‏Verified account @ATT	1 Jan 2014	#HappyNewYear		@phillov3 Phillip, here's the info you need on how you can activate your new phone: http://attlinks.com/1dUmPds #HappyNewYear!		Retweet Retweeted		Like Liked	/ATT/status/418493677649285120
@ATT @ATT @ATT @ATT @ATT	AT&T‏Verified account @ATT	1 Jan 2014			@dylanzarecki What happens when on the 4G network, Dylan? If you could share that and your zip code, we can take a closer look.		Retweet Retweeted		Like Liked	/ATT/status/418490748494159872
@ATT @ATT @ATT @ATT @ATT @jiggahayz	AT&T‏Verified account @ATT	1 Jan 2014			@jiggahayz Oh no, Joshua! Would you mind sharing what's going on? That's not what we want for our customers and we'd like to try to help.	2	Retweet Retweeted		Like Liked	/ATT/status/418489159171719168
@ATT @ATT @ATT @ATT @ATT @jimmychick	AT&T‏Verified account @ATT	1 Jan 2014	#ATTLove,HappyNewYear	#HappyNewYear	@jimmychick You're welcome, Jimmy. Thanks for the #ATTLove and #HappyNewYear to you!	1 1 1 1	Retweet 1 Retweeted 1		Like 1 Liked 1	/ATT/status/418488556508971008
@ATT @ATT @ATT @ATT @ATT @beyoncelately	AT&T‏Verified account @ATT	1 Jan 2014	#ATTLove,HappyNewYear	#HappyNewYear	@BeyHiveDeluxe You're welcome! Thanks, Nathan for the #ATTLove & have a #HappyNewYear!		Retweet Retweeted		Like Liked	/ATT/status/418485095809683456
@ATT @ATT @ATT @ATT @ATT @DanielKelly97	AT&T‏Verified account @ATT	1 Jan 2014	#NewYearRevolution,HappyNewYear	#HappyNewYear	@DanielKelly97 Thanks, Daniel! Have you made a #NewYearRevolution yet? #HappyNewYear!	1 1 1 1	Retweet 1 Retweeted 1		Like 1 Liked 1	/ATT/status/418484298443141120
@ATT @ATT @ATT @ATT @ATT @mario2k4	AT&T‏Verified account @ATT	1 Jan 2014			@mario2k4 Mario, we're sorry you're frustrated. What zip code are you in? We'd like to take a closer look at the service in your area.	1	Retweet Retweeted		Like Liked	/ATT/status/418483330301313024
@ATT @ATT @ATT @ATT @ATT @edricksmith	AT&T‏Verified account @ATT	1 Jan 2014			@edricksmith Edrick, are you still having data issues? If so, tweet us your zip code and we'll take a closer look at your service area.		Retweet Retweeted		Like Liked	/ATT/status/418482459408621568
@ATT @ATT @ATT @ATT @ATT	AT&T‏Verified account @ATT	1 Jan 2014			@reeeeenz We're sorry you've had a frustrating experience. If you still need it, we're here and would like to try to help you, Reena.		Retweet Retweeted		Like Liked	/ATT/status/418477219737260032
@ATT @ATT @ATT @ATT @ATT	AT&T‏Verified account @ATT	1 Jan 2014			@Jesus__Freak116 Andrea, we're sorry you're frustrated. Are you still having issues? If so, let us know; we'd like to try to help.		Retweet Retweeted		Like Liked	/ATT/status/418474524770713600
@ATT @ATT @ATT @ATT @ATT	AT&T‏Verified account @ATT	1 Jan 2014	#HappyNewYear2014		Baby New Year goes mobile. #HappyNewYear2014 http://soc.att.com/1eVVE7s	7 7 5 5	Retweet 7 Retweeted 7		Like 5 Liked 5	/ATT/status/418457788869017600
@ATT @ATT @ATT @ATT @ATT	AT&T‏Verified account @ATT	31 Dec 2013	#HappyNewYear		Hoping you can connect even when you literally can't connect. #2014 #HappyNewYearpic.twitter.com/92S15DEyQX	6 16 16 23 23	Retweet 16 Retweeted 16		Like 23 Liked 23	/ATT/status/418240184518721536
@ATT @ATT @ATT @ATT @ATT @gtraymond82	AT&T‏Verified account @ATT	31 Dec 2013	#TooCool,HappyNewYear	#HappyNewYear	@gtraymond82 We didn't know that was a jelly bean flavor! #TooCool Today ours is marshmallow. Tomorrow it might be different. #HappyNewYear!		Retweet Retweeted		Like Liked	/ATT/status/418219519447162881
@ATT @ATT @ATT @ATT @ATT @SummitDowntown	AT&T‏Verified account @ATT	31 Dec 2013	#ATTFamily,HappyNewYear	#HappyNewYear	@SummitDowntown We aim to please, but Genius? Might have made us blush just a little! Thank you for being in the #ATTFamily- #HappyNewYear!	1 1	Retweet Retweeted		Like 1 Liked 1	/ATT/status/418218356798660609
@ATT @ATT @ATT @ATT @ATT	AT&T‏Verified account @ATT	31 Dec 2013	#HappyNewYear		@JonofFullerton We can do a lot, but not sure we can keep you from getting the #HappyNewYear texts tonight, Jon. Maybe go on "silent" mode?	1 1	Retweet Retweeted		Like 1 Liked 1	/ATT/status/418216297349275648
@ATT @ATT @ATT @ATT @ATT @_asap_smoove	AT&T‏Verified account @ATT	31 Dec 2013			@call_of_boot_e We're ranked highest in customer service & satisfaction. Start 2014 out on the nation's fastest & most reliable LTE network.	1	Retweet Retweeted		Like Liked	/ATT/status/418215873791672320
@ATT @ATT @ATT @ATT @ATT @SummitDowntown	AT&T‏Verified account @ATT	31 Dec 2013	#NewYearRevolution		@SummitDowntown That's a fantastic #NewYearRevolution. Ours too. Except the earwax flavored ones. Who decided that was a good flavor idea?	1 1 1	Retweet Retweeted		Like 1 Liked 1	/ATT/status/418213389543149568
@ATT @ATT @ATT @ATT @ATT @nbleache	AT&T‏Verified account @ATT	31 Dec 2013	#eatmorejellybeans,NewYearRevolution	#NewYearRevolution	@nbleache Thanks Nina, we're kind of partial to them! Who doesn't want to #eatmorejellybeans? Have you made your #NewYearRevolution yet?	1 1 1 1	Retweet 1 Retweeted 1		Like 1 Liked 1	/ATT/status/418207972389834752
@ATT @ATT @ATT @ATT @ATT @djfresh2def803	AT&T‏Verified account @ATT	31 Dec 2013	#YouAreTheBest,ATTLove,HappyNewYear	#ATTLove	@djfresh2def803 #YouAreTheBest! Thanks for the #ATTLove and #HappyNewYear!	1 1	Retweet 1 Retweeted 1		Like Liked	/ATT/status/418207657741545472
@ATT @ATT @ATT @ATT @ATT @PaytonPeterson	AT&T‏Verified account @ATT	31 Dec 2013			@PaytonPeterson Payton, we're sorry you're frustrated. Learn more about how we manage speeds on the unlimited plan:http://att.com/datainfo		Retweet Retweeted		Like Liked	/ATT/status/418206069987737600
@ATT @ATT @ATT @ATT @ATT @sidharthag	AT&T‏Verified account @ATT	31 Dec 2013			@sidharthag Sidhartha, we hate to hear that. What's going on? We'd like to try to help, so let us know. We're here & we're listening.		Retweet Retweeted		Like Liked	/ATT/status/418205724729409536
@ATT @ATT @ATT @ATT @ATT @MONEY_MEZZY	AT&T‏Verified account @ATT	31 Dec 2013	#ATTFamily,HappyNewYear	#HappyNewYear	@MONEY_MEZZY Awesome! Glad you like it and thanks for being part of the #ATTFamily. #HappyNewYear!	1 1	Retweet 1 Retweeted 1		Like Liked	/ATT/status/418203994709053440
@ATT @ATT @ATT @ATT @ATT @Air_RickJ	AT&T‏Verified account @ATT	31 Dec 2013	#MissYouMore,ATTFamily,HappyNewYear	#ATTFamily	@Air_RickJ #MissYouMore - We're here with open arms when you're ready to come home to the #ATTFamily, E. #HappyNewYear!	1 1	Retweet 1 Retweeted 1		Like Liked	/ATT/status/418197284942528513
@ATT @ATT @ATT @ATT @ATT @wvpdub	AT&T‏Verified account @ATT	31 Dec 2013			@wvpdub Shane, did you get the help that you need? We're sorry you had a frustrating experience but we're here to help if you need it.	1	Retweet Retweeted		Like Liked	/ATT/status/418188249145040897
@ATT @ATT @ATT @ATT @ATT @hambonemt	AT&T‏Verified account @ATT	31 Dec 2013			@hambonemt Craig, we do see issues reported in your service area. Our network team is working on resolving them ASAP.		Retweet Retweeted		Like Liked	/ATT/status/418187462079700992
@ATT @ATT @ATT @ATT @ATT @LAmeetsDC	AT&T‏Verified account @ATT	31 Dec 2013			@LAmeetsDC We looked into both service areas and there are no issues reported. Have you tried marking the spot? http://soc.att.com/11CPlcW		Retweet Retweeted		Like Liked	/ATT/status/418181602028826624
@ATT @ATT @ATT @ATT @ATT @JNICKS2FLY	AT&T‏Verified account @ATT	31 Dec 2013	#HappyNewYear		@JNICKS2FLY How we love you, too! It's just too much to count the ways. Have a very #HappyNewYear!	1 1	Retweet 1 Retweeted 1		Like Liked	/ATT/status/418177885779013632
@ATT @ATT @ATT @ATT @ATT @msitarzewski	AT&T‏Verified account @ATT	31 Dec 2013	#NewYear,LTELove	#LTELove	@msitarzewski Nice speeds, Michael! Way to end 2013 right and speed your way into the #NewYear! Thanks for sharing the #LTELove!	1 1	Retweet 1 Retweeted 1		Like Liked	/ATT/status/418176829737140224
