# Supplementary material for: Measuring information flux between social media and stock prices with Transfer Entropy
Source: PLoS One. 2021 Sep 23;16(9):e0257686. doi: 10.1371/journal.pone.0257686 (PMC8459996; doi:10.1371/journal.pone.0257686)
Supplement: S1 Data — (ZIP) [file pone.0257686.s001.zip › DATA BASES/5.-ATT/dataminer (89).xlsx]

## Sheet: SheetJS
UserName	FullName	Date	First Hashtags	Alt Hashtags	Tweet (Message Text)	Retweets	Retweets (w/ Text)	Likes	Likes (w/ Text)	URL Path
@ATT @ATT @ATT @ATT @ATT @LizetteTweets	AT&T‏Verified account @ATT	31 Dec 2015	#ATTFamily		@LizetteBeard Glad these commercials are a touchdown in your book, Lizette! Thanks for being a loyal member of our #ATTFamily!	1 1	Retweet Retweeted		Like 1 Liked 1	/ATT/status/682709691609313285
@ATT @ATT @ATT @ATT @ATT @jones1906	AT&T‏Verified account @ATT	31 Dec 2015			@jones1906 Glad we end 2015 with a laugh for you, Coach Jones! Happy New Year!	1 1 1 1 1	Retweet 1 Retweeted 1		Like 1 Liked 1	/ATT/status/682690255393284097
@ATT @ATT @ATT @ATT @ATT	AT&T‏Verified account @ATT	31 Dec 2015			If the playoffs came down to data usage, the folks from Tuscaloosa would take the crown. http://soc.att.com/1QAR12T pic.twitter.com/0b7Z41boq7	3 7 7 10 10	Retweet 7 Retweeted 7		Like 10 Liked 10	/ATT/status/682652450025779200
@ATT @ATT @ATT @ATT @ATT @NackSammans	AT&T‏Verified account @ATT	31 Dec 2015			@NackSammans Happy to hear Marc could help get you ready for 2016. Happy New Year, Nick!	1 1 1 1	Retweet 1 Retweeted 1		Like 1 Liked 1	/ATT/status/682629606881542144
@ATT @ATT @ATT @ATT @ATT	AT&T‏Verified account @ATT	31 Dec 2015	#ItCanWait		As you bid farewell to 2015, say goodbye to distracted driving too. #ItCanWaithttps://amp.twimg.com/v/8d81c271-0265-48d4-a5cc-0155f6569f09 …	3 71 71 146 146	Retweet 71 Retweeted 71		Like 146 Liked 146	/ATT/status/682620701090529280
@ATT @ATT @ATT @ATT @ATT @hawkeyeinmd	AT&T‏Verified account @ATT	31 Dec 2015	#StrongerSaturday		@hawkeyeinmd Congratulations on a well played #StrongerSaturday!pic.twitter.com/aZlOWpsyJQ	2 2	Retweet Retweeted		Like 2 Liked 2	/ATT/status/682614763684155392
@ATT @ATT @ATT @ATT @ATT @RelNamePrincess	AT&T‏Verified account @ATT	30 Dec 2015	#ATTFamily		@PrettySkiniE Welcome to the #ATTFamily – we’re thrilled to have you!	1 1 1 1	Retweet 1 Retweeted 1		Like 1 Liked 1	/ATT/status/682301492339064832
@ATT @ATT @ATT @ATT @ATT @brianmoran91	AT&T‏Verified account @ATT	30 Dec 2015			@brianmoran91 Only the best for the best, Brian! Wishing you and your new phone a happily ever after.	1 1	Retweet Retweeted		Like 1 Liked 1	/ATT/status/682286036458835969
@ATT @ATT @ATT @ATT @ATT @SAMJANOLU	AT&T‏Verified account @ATT	30 Dec 2015			@SAMJANOLU We're working to make a deal with the station owner, Samella!	1 1 1	Retweet Retweeted		Like 1 Liked 1	/ATT/status/682211829830029312
@ATT @ATT @ATT @ATT @ATT @ZayzXo	AT&T‏Verified account @ATT	29 Dec 2015			@MoreNeXus We're working on expanding our services as quickly as we can! We can't wait either!	1 1 1	Retweet Retweeted		Like 1 Liked 1	/ATT/status/682054555291512832
@ATT @ATT @ATT @ATT @ATT @GMT_90	AT&T‏Verified account @ATT	29 Dec 2015	#ATTLove		@GMT_90 If you’re happy, we’re happy - only the best for the best, Gian! Thanks for the #ATTLove.	1	Retweet Retweeted		Like Liked	/ATT/status/681986966259380225
@ATT @ATT @ATT @ATT @ATT	AT&T‏Verified account @ATT	29 Dec 2015			Settling for the ways of the past? Update your life with @DIRECTV.http://bit.ly/1JeloLE	3 3 7 7	Retweet 3 Retweeted 3		Like 7 Liked 7	/ATT/status/681970259465736192
@ATT @ATT @ATT @ATT @ATT @jimfried	AT&T‏Verified account @ATT	29 Dec 2015			@jimfried Love the selfie, Jim! Glad to hear Bryan and Esteban were able to help you out - we'll be sure to pass along your thanks!	2 2	Retweet Retweeted		Like 2 Liked 2	/ATT/status/681928669967859713
@ATT @ATT @ATT @ATT @ATT @unclenappy	AT&T‏Verified account @ATT	29 Dec 2015	#ATTFamily		@unclenappy The key to success is finding the fam when you need them. ;) Thanks for being part of ours! #ATTFamily	1 1	Retweet Retweeted		Like 1 Liked 1	/ATT/status/681900100843663360
@ATT @ATT @ATT @ATT @ATT	AT&T‏Verified account @ATT	28 Dec 2015			No controversy over this selection – the South dominates data among the Power 5. http://soc.att.com/1QAR12T pic.twitter.com/XXzCv08M0Y	5 15 15 14 14	Retweet 15 Retweeted 15		Like 14 Liked 14	/ATT/status/681519989539627008
@ATT @ATT @ATT @ATT @ATT @Dezynernama	AT&T‏Verified account @ATT	27 Dec 2015	#StrongerSaturday		@Dezynernama No problem. Stay strong this season! #StrongerSaturdaypic.twitter.com/rONTaklONg	1 1 1 1 1	Retweet 1 Retweeted 1		Like 1 Liked 1	/ATT/status/681290098814496768
@ATT @ATT @ATT @ATT @ATT @Jackiedonblack	AT&T‏Verified account @ATT	27 Dec 2015	#StrongerSaturday		@Jackiedonblack Boom! Glad we could be a part of your #StrongerSaturday.pic.twitter.com/LrzGH6HlJQ	1 1	Retweet Retweeted		Like 1 Liked 1	/ATT/status/681272611267948544
@ATT @ATT @ATT @ATT @ATT @Ryan__Hyman	AT&T‏Verified account @ATT	27 Dec 2015	#ATTFamily		@Ryan__Hyman Welcome to the #ATTFamily, Ryan! Thanks for the shout out.	1 1	Retweet Retweeted		Like 1 Liked 1	/ATT/status/681235894347657216
@Momentum_PR @Momentum_PR @Momentum_PR @Momentum_PR @Momentum_PR	Momentum PR‏ @Momentum_PR	17 Dec 2015	#MostActive,CSE,Closing,MomentumPR,SmallCap,MicroCap,Stock,Market,Shares	#CSE	#MostActive on the #CSE at the #Closing #MomentumPR #SmallCap #MicroCap #Stock #Market #Shares $NSK $ATT $KWG ** $ACB ** $CPN	1 1 2 2	Retweet 1 Retweeted 1		Like 2 Liked 2	/Momentum_PR/status/677599025814728705
@Momentum_PR @Momentum_PR @Momentum_PR @Momentum_PR @Momentum_PR	Momentum PR‏ @Momentum_PR	16 Dec 2015	#EndOfTheDay,MostActive,CSE,MomentumPR,SmallCap,MicroCap	#MostActive	#EndOfTheDay #MostActive on the #CSE #MomentumPR #SmallCap #MicroCap $MMJ $CPN $ATT $SOM $SL $EAT $RFR $KWG ** $ACB ** $AMP	2 2 2 2	Retweet 2 Retweeted 2		Like 2 Liked 2	/Momentum_PR/status/677232971980644352
@ATT @ATT @ATT @ATT @ATT @jhanks12	AT&T‏Verified account @ATT	16 Dec 2015			@jhanks12 Thanks Julius – we think so too! We’ll be sure to pass along the love.	1 2 2	Retweet Retweeted		Like 2 Liked 2	/ATT/status/677223100992389120
@ATT @ATT @ATT @ATT @ATT @Beautiful_Joce	AT&T‏Verified account @ATT	16 Dec 2015	#Seminoles,StrongerSaturday	#StrongerSaturday	@Beautiful_Joce Great way to spend New Years! DM us so we can reward your #Seminoles pride with a sweet #StrongerSaturday gift.	1 1	Retweet Retweeted		Like 1 Liked 1	/ATT/status/677205705774862336
@ATT @ATT @ATT @ATT @ATT @nikki_droz	AT&T‏Verified account @ATT	16 Dec 2015	#Noles,StrongerSaturday	#StrongerSaturday	@nikki_droz Sounds like you're ready for the game, Nikki! DM us so we can reward your #Noles pride with a great #StrongerSaturday gift.	1 1	Retweet Retweeted		Like 1 Liked 1	/ATT/status/677204853639151616
@ATT @ATT @ATT @ATT @ATT @AlexMortonYPR	AT&T‏Verified account @ATT	16 Dec 2015	#BoomerSooner,StrongerSaturday	#StrongerSaturday	@AlexMortonYPR Sounds like a great time, Alex! DM us so we can reward your #BoomerSooner spirit with a sweet #StrongerSaturday gift.	1 1	Retweet Retweeted		Like 1 Liked 1	/ATT/status/677204471395442688
@ATT @ATT @ATT @ATT @ATT @Nathan_MiChAel_	AT&T‏Verified account @ATT	16 Dec 2015	#BoomerSooner,StrongerSaturday	#StrongerSaturday	@Nathan_MiChAel_ Best way to end the year, Nathan! DM us so we can reward your #BoomerSooner pride with an awesome #StrongerSaturday gift.	1 1	Retweet 1 Retweeted 1		Like Liked	/ATT/status/677204241799188480
@ATT @ATT @ATT @ATT @ATT @CZabes	AT&T‏Verified account @ATT	16 Dec 2015	#OU,BoomerSooner,StrongerSaturday	#BoomerSooner	@CZabes We can tell you're a big #OU fan so we're rewarding your #BoomerSooner pride with a sweet #StrongerSaturday gift! DM us for details.	1 1 2 2	Retweet 1 Retweeted 1		Like 2 Liked 2	/ATT/status/677204056545222656
@ATT @ATT @ATT @ATT @ATT @taylorvarner7	AT&T‏Verified account @ATT	16 Dec 2015	#BoomerSooner,StrongerSaturday	#StrongerSaturday	@varner_taylor Hey Taylor, we love your #BoomerSooner spirit so we're sending you an awesome #StrongerSaturday gift! DM us for details.		Retweet Retweeted		Like Liked	/ATT/status/677201565271265280
@ATT @ATT @ATT @ATT @ATT	AT&T‏Verified account @ATT	16 Dec 2015	#PlentiOf		.@exxonmobil with your sign so bright, won't you fuel our road trip tonight? We'll bring a car with wifi if you bring #PlentiOf snacks	1 6 6 9 9	Retweet 6 Retweeted 6		Like 9 Liked 9	/ATT/status/677190204189515777
@ATT @ATT @ATT @ATT @ATT @pluto_da_great	AT&T‏Verified account @ATT	16 Dec 2015			@MrPlutofinest Of course, Pluto. Always lookin' out for our boy!	1 1	Retweet Retweeted		Like 1 Liked 1	/ATT/status/677152627528986624
@ATT @ATT @ATT @ATT @ATT	AT&T‏Verified account @ATT	16 Dec 2015	#IoT		2015 innovations set the stage for #IoT to become a part of our daily lives in 2016. http://soc.att.com/1YkpNOI pic.twitter.com/FB30JW45F1	3 32 32 36 36	Retweet 32 Retweeted 32		Like 36 Liked 36	/ATT/status/677144183124176896
@ATT @ATT @ATT @ATT @ATT @Jbear1823	AT&T‏Verified account @ATT	15 Dec 2015	#StrongerSaturday		@Jbear1823 @Herschelsupply Awesome! Enjoy your #StrongerSaturday.pic.twitter.com/DxJH4XCHQL	1 1	Retweet Retweeted		Like 1 Liked 1	/ATT/status/676951426178904064
@ATT @ATT @ATT @ATT @ATT @jessicandrea	AT&T‏Verified account @ATT	15 Dec 2015	#Houston,StrongerSaturday,GoCoogs	#StrongerSaturday	@jessicandrea No better time to be a #Houston fan, Jessica. DM us so we can reward your spirit with a fun #StrongerSaturday gift. #GoCoogs	2 2	Retweet Retweeted		Like 2 Liked 2	/ATT/status/676934151220670466
@robertarampton @robertarampton @robertarampton @robertarampton @robertarampton	Roberta Rampton‏Verified account @robertarampton	15 Dec 2015			When @POTUS met $HON $DOW $GE $ADM $AET $BA $GOOG $IBM $JPM $GS $ATT $AMEX $BAC $CHV + more http://reut.rs/1YcPm9N pic.twitter.com/Zw7kbIXgJ3	1 1	Retweet Retweeted		Like 1 Liked 1	/robertarampton/status/676816916225355776
@Momentum_PR @Momentum_PR @Momentum_PR @Momentum_PR @Momentum_PR	Momentum PR‏ @Momentum_PR	14 Dec 2015	#Monday,MostActive,CSE,MomentumPR,SmallCap,MicroCap,Cannabis	#MostActive	#Monday morning #MostActive on the #CSE #MomentumPR #SmallCap #MicroCap #Cannabis $CHX $BLO $SL $HMK $AFI $LDS $BOT * $IN * $KWG $ATT	1 1 3 3	Retweet 1 Retweeted 1		Like 3 Liked 3	/Momentum_PR/status/676418855636443137
@RonenStauber @RonenStauber @RonenStauber @RonenStauber @RonenStauber	Ronen‏ @RonenStauber	18 Nov 2015	#wireless,spectrum,wifi,mobile,telecom,FCC	#spectrum	#wireless #spectrum is king former $FB exec to take on $att $vz $tmus $gsat has #wifi spectrum http://ow.ly/UMqlp #mobile #telecom #FCC	1 1	Retweet Retweeted		Like 1 Liked 1	/RonenStauber/status/666980611064774656
@Investor_Intel @Investor_Intel @Investor_Intel @Investor_Intel @Investor_Intel	InvestorIntel‏ @Investor_Intel	6 Nov 2015	#cannabis		@Abattis Provides Corporate Update | InvestorIntel http://bit.ly/1PexIx4 $ATT $ATTBF #cannabis	1 1	Retweet Retweeted		Like 1 Liked 1	/Investor_Intel/status/662591513793314816
@aparnamuk @aparnamuk @aparnamuk @aparnamuk @aparnamuk	Aparna Mukherjee‏ @aparnamuk	29 Oct 2015	#KnightBagehot,cjskb40	#cjskb40	"My chance to hack his phone," @gilliantett #KnightBagehot keynote w/ $ATT CEO. Table consensus she's most badass moderator/editrix #cjskb40	2 2 3 3	Retweet 2 Retweeted 2		Like 3 Liked 3	/aparnamuk/status/659897084498325504
@DoctorDetroit @DoctorDetroit @DoctorDetroit @DoctorDetroit @DoctorDetroit	Richard Newman‏ @DoctorDetroit	24 Sep 2015			$PCO $aapl others use contentguard (PCO) in manner the court validated Ruling that patents are valid against $ATT $HTC Huawei and Motorola		Retweet Retweeted		Like Liked	/DoctorDetroit/status/647027206095433728
@ATT @ATT @ATT @ATT @ATT	AT&T‏Verified account @ATT	23 Sep 2015			@dgmcdowell We're happy to hear that, David! Thanks for the feedback.	1 1	Retweet Retweeted		Like 1 Liked 1	/ATT/status/646846544407363584
@ATT @ATT @ATT @ATT @ATT @theleewilson	AT&T‏Verified account @ATT	23 Sep 2015	#LovetheSavings		@theleewilson We can feel the love, Lee! #LovetheSavingspic.twitter.com/Bkxwvt5Gte	2 2 1 1	Retweet 2 Retweeted 2		Like 1 Liked 1	/ATT/status/646844828882329600
@ATT @ATT @ATT @ATT @ATT @the_charles11	AT&T‏Verified account @ATT	23 Sep 2015			@the_charles11 Hey football Fan! Thanks for staying strong all season long. We have a gift to give you. Follow & DM us for the details.	1 1	Retweet Retweeted		Like 1 Liked 1	/ATT/status/646820527076679680
@ATT @ATT @ATT @ATT @ATT @sovivACEous	AT&T‏Verified account @ATT	23 Sep 2015	#StrongerSaturday		@sovivACEous Are you ready for a #StrongerSaturday this weekend? Follow us and DM us for a cool gift to top off your game day!	2 2	Retweet Retweeted		Like 2 Liked 2	/ATT/status/646820360176947201
@ATT @ATT @ATT @ATT @ATT @e_alexx	AT&T‏Verified account @ATT	23 Sep 2015	#StrongerSaturday		@e_alexx We want to match your gameday spirit. Follow & DM us for details on how to have a #StrongerSaturday when you’re watching the game.	1 1	Retweet Retweeted		Like 1 Liked 1	/ATT/status/646820178383228929
@ATT @ATT @ATT @ATT @ATT @Dror__	AT&T‏Verified account @ATT	23 Sep 2015			@JonathanDror Looks like someone loves themselves some football! We want to reward your spirit with a gift. Follow & DM us for details.	1 1 1 2 2	Retweet 1 Retweeted 1		Like 2 Liked 2	/ATT/status/646819622839287808
@ATT @ATT @ATT @ATT @ATT @delaneyyyfittz	AT&T‏Verified account @ATT	23 Sep 2015	#Sooner,StrongerSaturday	#StrongerSaturday	@delaneyyyfittz We’re a fan of your #Sooner spirit. Follow us and send us a DM for a gift to make this Saturday a #StrongerSaturday.	1 1	Retweet Retweeted		Like 1 Liked 1	/ATT/status/646818619633074177
@ATT @ATT @ATT @ATT @ATT @Hood_25	AT&T‏Verified account @ATT	23 Sep 2015	#StrongerSaturday		@Hood_25 Hey football fan! You've been strong all season and we want to thank you with a #StrongerSaturday. Follow & DM us for details	1 1 1 1	Retweet 1 Retweeted 1		Like 1 Liked 1	/ATT/status/646818495016116224
@ATT @ATT @ATT @ATT @ATT	AT&T‏Verified account @ATT	23 Sep 2015			@1NatashaStevens Love to see people interact with @iamrocketismail! We're so excited, we have a cool gift for you, send us a DM for details.	1 3 3 2 2	Retweet 3 Retweeted 3		Like 2 Liked 2	/ATT/status/646814307649519617
@ATT @ATT @ATT @ATT @ATT @asu_PH	AT&T‏Verified account @ATT	23 Sep 2015			@asu_PH Noticed you're a big ASU fan. Want to make watching the team even better this weekend? Follow & DM us for something awesome!		Retweet Retweeted		Like Liked	/ATT/status/646813107726192640
@ATT @ATT @ATT @ATT @ATT @SunDevilStephen	AT&T‏Verified account @ATT	23 Sep 2015	#StrongerSaturday		@SunDevilStephen Your love for ASU Football is unparalleled. If you’re ready for a #StrongerSaturday, follow & send us a DM for the details.	1 1 2 2	Retweet 1 Retweeted 1		Like 2 Liked 2	/ATT/status/646812512399306753
@ATT @ATT @ATT @ATT @ATT @youngdonnyboy	AT&T‏Verified account @ATT	23 Sep 2015	#StrongerSaturday		@youngdonnyboy You excited for some TAMU Football? We want to make your day even better. Follow & DM us for the details. #StrongerSaturday.		Retweet Retweeted		Like Liked	/ATT/status/646812045187411972
@ATT @ATT @ATT @ATT @ATT	AT&T‏Verified account @ATT	23 Sep 2015	#FootballEverywhere		Talk about team spirit! Miami took the top spot in this week's rankings. http://soc.att.com/1KQl3NO #FootballEverywherepic.twitter.com/JtMXqKnys7	2 2 5 5	Retweet 2 Retweeted 2		Like 5 Liked 5	/ATT/status/646794900134981632
@ATT @ATT @ATT @ATT @ATT @Redstro	AT&T‏Verified account @ATT	23 Sep 2015			@Redstro Of course, Richard! We will certainly pass along your kudos - thank you for sharing your experience with us!	1	Retweet Retweeted		Like Liked	/ATT/status/646786214809370625
@ATT @ATT @ATT @ATT @ATT @BradFoxUS	AT&T‏Verified account @ATT	23 Sep 2015			@BradFoxUS Thank you for your loyalty, Brad! We appreciate you!	1 1 1	Retweet Retweeted		Like 1 Liked 1	/ATT/status/646746433115287552
@ATT @ATT @ATT @ATT @ATT @jonasicaH	AT&T‏Verified account @ATT	23 Sep 2015			@jonasicaH We're so glad you had such a great experience! We aim to please!	1 1 1 1	Retweet 1 Retweeted 1		Like 1 Liked 1	/ATT/status/646738996329099265
@ATT @ATT @ATT @ATT @ATT @Uverse	AT&T‏Verified account @ATT AT&T U-verseVerified account @Uverse	23 Sep 2015	#FirstDayofFall,Empire	#Empire	It’s the #FirstDayofFall-which also means fall shows are back! Join @Uverse tonight for their live #Empire chat!https://twitter.com/Uverse/status/646716826219581441 … We’re ready for all the drama...but really, we're all about Cookie. Chat with us tonight! #Empire https://twitter.com/EmpireFOX/status/646674147045699584 …	4 4 7 7	Retweet 4 Retweeted 4		Like 7 Liked 7	/ATT/status/646727604385546240
@ATT @ATT @ATT @ATT @ATT @iTareek1	AT&T‏Verified account @ATT	23 Sep 2015			@iTareek1 We bet you feel like this now... pic.twitter.com/mZziYbwROA	1 1 1 1	Retweet 1 Retweeted 1		Like 1 Liked 1	/ATT/status/646708179137613824
@ATT @ATT @ATT @ATT @ATT	AT&T‏Verified account @ATT	23 Sep 2015			The new iPhone is coming. And AT&T offers Rollover Data℠ to share.* Pre-order now @ http://soc.att.com/iPhone6s19 pic.twitter.com/OhAe1pcI5H	31 61 61 304 304	Retweet 61 Retweeted 61		Like 304 Liked 304	/ATT/status/646685456147595264
@ATT @ATT @ATT @ATT @ATT @steffanpedersen	AT&T‏Verified account @ATT	22 Sep 2015	#ATTFamily		@steffanpedersen We appreciate the loyalty, Steffan! #ATTFamily	1 1	Retweet Retweeted		Like 1 Liked 1	/ATT/status/646503482242007041
@ATT @ATT @ATT @ATT @ATT	AT&T‏Verified account @ATT	22 Sep 2015			@samuelswem4 We love your soccer passion! Follow and DM us, we have something for you.		Retweet Retweeted		Like Liked	/ATT/status/646486121262776320
@ATT @ATT @ATT @ATT @ATT @codyeff	AT&T‏Verified account @ATT	22 Sep 2015			@codyeff He has one of the best shots in the game right now. Follow and DM us, we have something for you!	1 1	Retweet Retweeted		Like 1 Liked 1	/ATT/status/646485693133398017
@ATT @ATT @ATT @ATT @ATT @DisneyGirl18	AT&T‏Verified account @ATT	22 Sep 2015			@DisneyGirl18 What a winning combination! We totally believe you should be able to go from this to this pic.twitter.com/QWkB83jEdq	1 1 2 2	Retweet 1 Retweeted 1		Like 2 Liked 2	/ATT/status/646482914100813824
@ATT @ATT @ATT @ATT @ATT @jayyy_jermaine	AT&T‏Verified account @ATT	22 Sep 2015			@jayyy_jermaine We can see you're a big MSST Football fan. Want to make watching ur favorite team even better? Follow and DM us for details.	1 1	Retweet 1 Retweeted 1		Like Liked	/ATT/status/646456144609845252
@ATT @ATT @ATT @ATT @ATT @kylie10e	AT&T‏Verified account @ATT	22 Sep 2015	#StrongerSaturday		@kylie10e We want to match your gameday spirit. Follow & DM for details on how to have a #StrongerSaturday when you’re watching the game.		Retweet Retweeted		Like Liked	/ATT/status/646455752840744961
@ATT @ATT @ATT @ATT @ATT @rachellealaine	AT&T‏Verified account @ATT	22 Sep 2015	#StrongerSaturday		@rachellealaine Are you ready to cheer on TEX Football this weekend? Follow & DM us to have a #StrongerSaturday	1 1	Retweet Retweeted		Like 1 Liked 1	/ATT/status/646453936115748864
@ATT @ATT @ATT @ATT @ATT @MaddiePeek	AT&T‏Verified account @ATT	22 Sep 2015	#StrongerSaturday		@maddiepeek are you ready for TCU game? We want to get you closer to the action. Follow us and send us a DM for details! #StrongerSaturday		Retweet Retweeted		Like Liked	/ATT/status/646453757706825728
@ATT @ATT @ATT @ATT @ATT @sammileigh2017	AT&T‏Verified account @ATT	22 Sep 2015	#StrongerSaturday		@sammileigh2017 We’re a fan of your TCU spirit. Follow us and send us a DM for a gift to make this Saturday a #StrongerSaturday.	1 1	Retweet Retweeted		Like 1 Liked 1	/ATT/status/646443570207977472
@ATT @ATT @ATT @ATT @ATT @amy_perea02	AT&T‏Verified account @ATT	22 Sep 2015	#Touchdown,StrongerSaturday	#StrongerSaturday	@amy_perea02 You just scored a #Touchdown with @ATT! Follow us and send us a DM to win a #StrongerSaturday.		Retweet Retweeted		Like Liked	/ATT/status/646443467107774464
@ATT @ATT @ATT @ATT @ATT @Bowlinmaster	AT&T‏Verified account @ATT	22 Sep 2015	#StrongerSaturday		@bowlinmaster, are you excited for GT game? We want to make your day even better. Follow & DM us for the details. #StrongerSaturday	1 1	Retweet Retweeted		Like 1 Liked 1	/ATT/status/646441027289640960
@ATT @ATT @ATT @ATT @ATT @Savannah_Jacq	AT&T‏Verified account @ATT	22 Sep 2015	#StrongerSaturday		@Savannah_Jacq Hey football fan! You've been strong all season and we want to thank you with a #StrongerSaturday. Follow & DM us for details		Retweet Retweeted		Like Liked	/ATT/status/646416319504646144
@ATT @ATT @ATT @ATT @ATT @Ampisdabest4	AT&T‏Verified account @ATT	22 Sep 2015			@Ampisdabest4 Hey football Fan! Thanks for staying strong all season long. We have a gift to give you. Follow & DM us for the details.		Retweet Retweeted		Like Liked	/ATT/status/646415059514736640
@ATT @ATT @ATT @ATT @ATT @ChasonSmith24	AT&T‏Verified account @ATT	22 Sep 2015			@SmittyIceee Looks like someone loves themselves some football! We want to reward your spirit with a gift. Follow & DM us for details.	1 1 1 1	Retweet 1 Retweeted 1		Like 1 Liked 1	/ATT/status/646414939297579008
@ATT @ATT @ATT @ATT @ATT @ClayGT10	AT&T‏Verified account @ATT	22 Sep 2015	#StrongerSaturday		@GaTechFan10 Are you ready for a #StrongerSaturday this weekend? Follow us and DM us for a cool gift to top off your game day!	1 1 1 1	Retweet 1 Retweeted 1		Like 1 Liked 1	/ATT/status/646414848943853569
@ATT @ATT @ATT @ATT @ATT @mckelsey19	AT&T‏Verified account @ATT	22 Sep 2015			@mckelsey19 We can see you're a big UGA fan. Want to make watching your favorite team even better this weekend? Follow & DM us for details.		Retweet Retweeted		Like Liked	/ATT/status/646413564622848000
@ATT @ATT @ATT @ATT @ATT @kimlittle3388	AT&T‏Verified account @ATT	22 Sep 2015	#StrongerSaturday		@kimlittle3388 We know you're ready for the UGA game. Follow & DM us for a great gift to help you have a #StrongerSaturday	2 1 1 2 2	Retweet 1 Retweeted 1		Like 2 Liked 2	/ATT/status/646413196488769536
@ATT @ATT @ATT @ATT @ATT @dixonbryce	AT&T‏Verified account @ATT	22 Sep 2015	#StrongerSaturday		@dixonbryce Your love for UGA is unparalleled. If you’re ready for a #StrongerSaturday, follow & send us a DM for the details!	1	Retweet Retweeted		Like Liked	/ATT/status/646412590357331968
@ATT @ATT @ATT @ATT @ATT @indigow76	AT&T‏Verified account @ATT	22 Sep 2015			@indigow76 Looks like someone loves themselves some football! We want to reward your spirit with a gift. Follow & DM us for details.		Retweet Retweeted		Like Liked	/ATT/status/646410919245926401
@ATT @ATT @ATT @ATT @ATT @IvyRTaylor	AT&T‏Verified account @ATT Ivy R TaylorVerified account @IvyRTaylor	22 Sep 2015	#GigaPower		Thanks for all the #GigaPower love, Mayor!https://twitter.com/IvyRTaylor/status/645972354460348417 … High speed internet helps us bridge gaps and provide more opportunities to build prosperity. @ATT	2 3 3 8 8	Retweet 3 Retweeted 3		Like 8 Liked 8	/ATT/status/646410329686188032
@ATT @ATT @ATT @ATT @ATT @bookaddict95	AT&T‏Verified account @ATT	22 Sep 2015			@abugsmom95 We're glad Nicole was able to help you out, Lisa! Please follow & DM us details, we would like to show our appreciation to her.		Retweet Retweeted		Like Liked	/ATT/status/646409474631172097
@ATT @ATT @ATT @ATT @ATT @nosoupforgeorge	AT&T‏Verified account @ATT	22 Sep 2015	#StrongerSaturday		@nosoupforgeorge, are you excited for Cal Football? We want to make your day even better. Follow & DM us for the details. #StrongerSaturday	1 1	Retweet Retweeted		Like 1 Liked 1	/ATT/status/646409455526117376
@ATT @ATT @ATT @ATT @ATT @IvyRTaylor	AT&T‏Verified account @ATT	22 Sep 2015	#GigaPower		@IvyRTaylor Such a pleasure talking about #GigaPower with you yesterday, Mayor!	1 1 1 1	Retweet 1 Retweeted 1		Like 1 Liked 1	/ATT/status/646409448559374336
@ATT @ATT @ATT @ATT @ATT @jtaylor527	AT&T‏Verified account @ATT	22 Sep 2015	#SoccerEverywhere		@jtaylor527 We love it when he finds the back of the net! What MLS team do you support? #SoccerEverywherepic.twitter.com/8yRTaFrP7f	1	Retweet Retweeted		Like Liked	/ATT/status/646335768848400386
@ATT @ATT @ATT @ATT @ATT @thetanklin	AT&T‏Verified account @ATT	22 Sep 2015	#SoccerEverywhere		@Frankelz_ He had quite the goal this week. Is he your favorite MLS player? #SoccerEverywherepic.twitter.com/EbI7JG0EY7	1 1	Retweet Retweeted		Like 1 Liked 1	/ATT/status/646335601940283392
@ATT @ATT @ATT @ATT @ATT @IronLungs10	AT&T‏Verified account @ATT	22 Sep 2015	#SoccerEverywhere		@IronLungs10 That was an impressive goal! Who is your favorite MLS player? #SoccerEverywherepic.twitter.com/RuGbsfoF7K		Retweet Retweeted		Like Liked	/ATT/status/646335399166656512
@ATT @ATT @ATT @ATT @ATT @codyeff	AT&T‏Verified account @ATT	22 Sep 2015	#GOTW,SoccerEverywhere	#SoccerEverywhere	@codyeff Impressive day for both of them! Do you think Felipe deserves the #GOTW? #SoccerEverywherepic.twitter.com/DrcuHEdYfD	1 1 1	Retweet Retweeted		Like 1 Liked 1	/ATT/status/646335304408956928
@ATT @ATT @ATT @ATT @ATT @soccrplayr4	AT&T‏Verified account @ATT	22 Sep 2015	#SoccerEverywhere		@soccrplayr4 He is such an awesome player to watch. What MLS team do you support? #SoccerEverywherepic.twitter.com/0Guw4Pfm84	1 1 1	Retweet Retweeted		Like 1 Liked 1	/ATT/status/646335114809614336
@ATT @ATT @ATT @ATT @ATT @AirAM1977	AT&T‏Verified account @ATT	22 Sep 2015	#SoccerEverywhere		@AirAM1977 That was an incredible shot! What MLS team do you follow? #SoccerEverywherepic.twitter.com/lpC2kJPTsf	1 2 2	Retweet Retweeted		Like 2 Liked 2	/ATT/status/646335015287160832
@ATT @ATT @ATT @ATT @ATT @toe_mus	AT&T‏Verified account @ATT	22 Sep 2015			@mus_toe Glad you were taken care of, Tommy!	1 1	Retweet 1 Retweeted 1		Like Liked	/ATT/status/646309440963117056
@ATT @ATT @ATT @ATT @ATT @ZacharyHarrisNC	AT&T‏Verified account @ATT	21 Sep 2015	#ATTFamily		@harris2weeter Thank you for being a member of the #ATTFamily! We work hard to keep you up and running!pic.twitter.com/WOZajGe3Dh	2 2	Retweet Retweeted		Like 2 Liked 2	/ATT/status/646137328927379460
@ATT @ATT @ATT @ATT @ATT @CatrinaVienrich	AT&T‏Verified account @ATT	21 Sep 2015	#ATTFamily		@CatrinaVienrich We're happy to have you as a part of the #ATTFamily, Catrina!	1 1	Retweet Retweeted		Like 1 Liked 1	/ATT/status/646134904305131522
@ATT @ATT @ATT @ATT @ATT @MoonshineDesign	AT&T‏Verified account @ATT	21 Sep 2015			@MoonshineDesign That's awesome! And you have an adorable puppy! pic.twitter.com/TRd2XwdcIk	5 18 18 74 74	Retweet 18 Retweeted 18		Like 74 Liked 74	/ATT/status/646132169975439360
@ATT @ATT @ATT @ATT @ATT	AT&T‏Verified account @ATT	21 Sep 2015	#FedExCup,LetsGoJordan,ATTathlete	#LetsGoJordan	Join us in proud support of @JordanSpieth & his quest for the @PGATOUR #FedExCup. #LetsGoJordan #ATTathletepic.twitter.com/Qozcwjin8S	10 130 130 580 580	Retweet 130 Retweeted 130		Like 580 Liked 580	/ATT/status/646059891346513920
@ATT @ATT @ATT @ATT @ATT	AT&T‏Verified account @ATT	21 Sep 2015			Ooh! Aah! Your favorite shows, anytime on the go. The All in One Plan from AT&T + @DIRECTV. http://soc.att.com/imagine46 pic.twitter.com/jyHa0XLeMB	38 69 69 586 586	Retweet 69 Retweeted 69		Like 586 Liked 586	/ATT/status/645960676716974080
@ATT @ATT @ATT @ATT @ATT @iPERMTiNASWEAVE	AT&T‏Verified account @ATT	20 Sep 2015			@iPERMTiNASWEAVE Wi-Fi Calling on AT&T is available in the iOS 9 beta. We plan to launch the service this year and will have more info soon.	1 1 2 2	Retweet 1 Retweeted 1		Like 2 Liked 2	/ATT/status/645766466676129794
@ATT @ATT @ATT @ATT @ATT @Trev0ASU	AT&T‏Verified account @ATT	20 Sep 2015	#StrongerSaturday		@Trev0ASU We’re a fan of your football spirit. Follow us and send us a DM for a gift to make this Saturday a #StrongerSaturday.	1 1 3 3	Retweet 1 Retweeted 1		Like 3 Liked 3	/ATT/status/645691397601824768
@ATT @ATT @ATT @ATT @ATT	AT&T‏Verified account @ATT	20 Sep 2015	#NYFW		Time to go! #NYFW here I come. http://soc.att.com/1UYJkIc https://amp.twimg.com/v/3ef988bd-3889-4c10-bc02-fd8156410295 …	2 8 8 14 14	Retweet 8 Retweeted 8		Like 14 Liked 14	/ATT/status/645676779705765888
@doctorow @doctorow @doctorow @doctorow @doctorow	Masque of the Red Death‏Verified account @doctorow	15 Aug 2015	#NSA		$ATT was the #NSA's enthusiastic top surveillance partner http://boingboing.net/2015/08/15/att-was-the-nsas-enthusiast.html …	2 12 12 6 6	Retweet 12 Retweeted 12		Like 6 Liked 6	/doctorow/status/632630405460422656
@MacObserver @MacObserver @MacObserver @MacObserver @MacObserver	The Mac Observer‏ @MacObserver	7 Aug 2015	#iphone		iOS 9 beta shows AT&T is finally on board with Wi-Fi calling support. #iphone $att http://www.macobserver.com/tmo/article/ios-9-public-beta-shows-att-is-finally-embracing-wi-fi-calling?utm_source=macobserver&utm_medium=rss&utm_campaign=tmo_twitter …pic.twitter.com/3VlpfKROLc	1 1	Retweet Retweeted		Like 1 Liked 1	/MacObserver/status/629677908773072896
@businessinsider @businessinsider @businessinsider @businessinsider @businessinsider	Business Insider‏Verified account @businessinsider	12 Jul 2015			Here's what happened in mobile this week: $TMUS $ATT mobile wars, $MSFT mobile strategy, $AMZN mobile storagehttp://read.bi/1GfLS7e	8 8 8 8	Retweet 8 Retweeted 8		Like 8 Liked 8	/businessinsider/status/620267985719193600
@SAI @SAI @SAI @SAI @SAI	BI Tech‏Verified account @SAI	22 Jun 2015	#netneutrality		#netneutrality laws forcing telecos to abandon legacy policies and rethink data revenue streams $ATT $S $VShttp://read.bi/1LpCntQ	6 6 5 5	Retweet 6 Retweeted 6		Like 5 Liked 5	/SAI/status/613048011619483648
@ReggieMiddleton @ReggieMiddleton @ReggieMiddleton @ReggieMiddleton @ReggieMiddleton	ReggieMiddleton‏ @ReggieMiddleton	4 May 2015			@WSJ $ATT has 100 staff for .gov requests for users private phone data. Realize how much these cos. know about you! http://si.wsj.net/public/resources/images/P1-BT618_SURVEI_16U_20150503183007.jpg …	2 2 1 1	Retweet 2 Retweeted 2		Like 1 Liked 1	/ReggieMiddleton/status/595222726723379200
@lcdnews @lcdnews @lcdnews @lcdnews @lcdnews	Leveraged Loans‏ @lcdnews	23 Apr 2015			AT&T Inc. selling bond to fund $67.1B merger with DirecTV @ATT $ATT @Directv $DTV	2 2 2 2	Retweet 2 Retweeted 2		Like 2 Liked 2	/lcdnews/status/591241056206909441
@ReutersBiz @ReutersBiz @ReutersBiz @ReutersBiz @ReutersBiz	Reuters Business‏Verified account @ReutersBiz	22 Apr 2015			BREAKING: AT&T reports first-quarter EPS of $0.63 on revenue of $32.6 billion. $ATT	7 7 5 5	Retweet 7 Retweeted 7		Like 5 Liked 5	/ReutersBiz/status/590969513337872385
@ReutersBiz @ReutersBiz @ReutersBiz @ReutersBiz @ReutersBiz	Reuters Business‏Verified account @ReutersBiz	22 Apr 2015			BREAKING: AT&T Q1 revenue at $32.6 billion. $ATT	12 12 6 6	Retweet 12 Retweeted 12		Like 6 Liked 6	/ReutersBiz/status/590969053252100096
@Mark_Abramowitz @Mark_Abramowitz @Mark_Abramowitz @Mark_Abramowitz @Mark_Abramowitz @ATTCares	Mark Abramowitz‏ @Mark_Abramowitz	26 Mar 2015	#Churn		Misinformation, bad customer service lead to #Churn. Selling r $ATT stock, as customers will flock 2 competition. @ATTCares	2 2 2 2	Retweet 2 Retweeted 2		Like 2 Liked 2	/Mark_Abramowitz/status/581293648941228033
@PipsToDollars @PipsToDollars @PipsToDollars @PipsToDollars @PipsToDollars	Leilani Pips‏ @PipsToDollars	18 Mar 2015			$AAPL joined DOW Wednesday, replacing $ATT.	3 3 4 4	Retweet 3 Retweeted 3		Like 4 Liked 4	/PipsToDollars/status/578376615236780032
@MacObserver @MacObserver @MacObserver @MacObserver @MacObserver	The Mac Observer‏ @MacObserver	16 Mar 2015			$ATT uses FCC net neutrality regulation it hates against FTC in data throttling case. http://www.macobserver.com/tmo/article/att-uses-fcc-net-neutrality-rules-it-hates-in-fight-against-ftc?utm_source=macobserver&utm_medium=rss&utm_campaign=tmo_twitter …pic.twitter.com/A44ucOyUzZ	1 4 4 2 2	Retweet 4 Retweeted 4		Like 2 Liked 2	/MacObserver/status/577475961219747840
@TamaraMcCleary @TamaraMcCleary @TamaraMcCleary @TamaraMcCleary @TamaraMcCleary	Tamara McCleary‏Verified account @TamaraMcCleary	8 Mar 2015	#Apple,DowJones	#DowJones	#Apple replaces $ATT in the #DowJones Industrial Index http://on.recode.net/1BW1vFg MT @HopeFrankpic.twitter.com/OgzNggAxCO	7 7 3 3	Retweet 7 Retweeted 7		Like 3 Liked 3	/TamaraMcCleary/status/574729730773008384
@TMOBryan @TMOBryan @TMOBryan @TMOBryan @TMOBryan @jgamet	Bryan Chaffin‏ @TMOBryan	12 Jan 2015			We get onto $att about data throttling, plus Apple TV as a HomeKit hub on @tmodaily. That's me, @verso & @jgamet http://www.macobserver.com/tmo/podcast/tmo-daily-observations-2015-01-12-att-data-throttling-apple-tv-homekit-hub?utm_campaign=tmo_twitter …”	1 1 2 2	Retweet 1 Retweeted 1		Like 2 Liked 2	/TMOBryan/status/554721738123014145
@jgamet @jgamet @jgamet @jgamet @jgamet	Jeff Gamet‏Verified account @jgamet	12 Jan 2015			I talk $att data throttling & Apple TV as a HomeKit hub on @tmodaily with @verso & @TMOBryan http://www.macobserver.com/tmo/podcast/tmo-daily-observations-2015-01-12-att-data-throttling-apple-tv-homekit-hub?utm_campaign=tmo_twitter …	1 2 2	Retweet Retweeted		Like 2 Liked 2	/jgamet/status/554719656309567488
@MacObserver @MacObserver @MacObserver @MacObserver @MacObserver	The Mac Observer‏ @MacObserver	12 Jan 2015	#tdo,apple,homekit	#apple	TMO Daily Observations 2015-01-12: AT&T Data Throttling, Apple TV HomeKit Hub http://www.macobserver.com/tmo/podcast/tmo-daily-observations-2015-01-12-att-data-throttling-apple-tv-homekit-hub?utm_campaign=tmo_twitter … #tdo $att #apple #homekit	1 1	Retweet Retweeted		Like 1 Liked 1	/MacObserver/status/554719104809324544
@ATT @ATT @ATT @ATT @ATT	AT&T‏Verified account @ATT	12 Jan 2015	#UOvsOSU		@Ohiostathletics Ready for gameday, Bucks fans? Stay on top of the game by downloading the @ATTStadium app: http://soc.att.com/1FMdo26 #UOvsOSU	1 1	Retweet Retweeted		Like 1 Liked 1	/ATT/status/554715709880958977
@ATT @ATT @ATT @ATT @ATT @perezelvin02	AT&T‏Verified account @ATT	12 Jan 2015			@perezelvin02 A great idea for great customers like you, Elvin.	1 1 1	Retweet Retweeted		Like 1 Liked 1	/ATT/status/554710302672302080
@ATT @ATT @ATT @ATT @ATT @Cervantes1127	AT&T‏Verified account @ATT	12 Jan 2015	#ATTFamily		@Cervantes1127 We love to make our #ATTFamily happy! :)pic.twitter.com/S0WUWf7F1P	1 1 1 1 1	Retweet 1 Retweeted 1		Like 1 Liked 1	/ATT/status/554701674464296960
@ATT @ATT @ATT @ATT @ATT @SyntaxFatal	AT&T‏Verified account @ATT	12 Jan 2015	#ATTFamily		@_xdVenom_ Only the best for our #ATTFamily!	1 1	Retweet Retweeted		Like 1 Liked 1	/ATT/status/554691430997032961
@ATT @ATT @ATT @that_gurmgurm	AT&T‏Verified account @ATT	12 Jan 2015	#RolloverData		@that_gurmgurm We agree! It's the year of the rollover! #RolloverDatapic.twitter.com/capeuUQVuf	1 1 1	Retweet 1 Retweeted 1		Like Liked	/ATT/status/554688354562760705
@ATT @ATT @ATT @ATT @ATT @grlalmgty	AT&T‏Verified account @ATT	12 Jan 2015			@trashedharold We're glad this news made your day! :)	1 1 1	Retweet Retweeted		Like 1 Liked 1	/ATT/status/554687559805468672
@ATT @ATT @ATT @ATT @ATT @robertk600	AT&T‏Verified account @ATT	12 Jan 2015			@robertk600 No news just yet, Robert. Check this site out for the latest updates: http://www.att.com/esupport/softwareUpdates.jsp …	1 1 1	Retweet Retweeted		Like 1 Liked 1	/ATT/status/554678275143110656
@ATT @ATT @ATT @missashhxo	AT&T‏Verified account @ATT	12 Jan 2015			@missashhxo Hope that was a nice surprise!pic.twitter.com/qu3QmhAQwM	2 2	Retweet Retweeted		Like 2 Liked 2	/ATT/status/554677714460753920
@ATT @ATT @ATT @ATT @ATT @JamesWarvel16	AT&T‏Verified account @ATT	12 Jan 2015	#BetterSaturday		@JamesWarvel16 gameday is finally here! We've got some gear for you to enjoy a #BetterSaturday for the big game, follow & DM for details!	1 1 2 2	Retweet 1 Retweeted 1		Like 2 Liked 2	/ATT/status/554677335392522240
@MacObserver @MacObserver @MacObserver @MacObserver @MacObserver	The Mac Observer‏ @MacObserver	12 Jan 2015	#ftc,wireless,data	#wireless	AT&T to FTC: We Can Throttle Data, and You Can't Stop Us http://www.macobserver.com/tmo/article/att-to-ftc-we-can-throttle-data-and-you-cant-stop-us?utm_campaign=tmo_twitter … $att #ftc #wireless #data	1 1 1 2 2	Retweet 1 Retweeted 1		Like 2 Liked 2	/MacObserver/status/554673613618806784
@ATT @ATT @ATT @ATT @ATT @_DR_Loomis	AT&T‏Verified account @ATT	12 Jan 2015			@_DR_Loomis Sounds like a pretty sweet deal to us!pic.twitter.com/9XeJ23c1aW	1 1 1 1 1	Retweet 1 Retweeted 1		Like 1 Liked 1	/ATT/status/554670710610591744
@ATT @ATT @ATT @ATT @ATT @abiolatv	AT&T‏Verified account @ATT	12 Jan 2015			@abiolatv Thanks for the shout out. We'll be sure to pass along your kind words!	1 1	Retweet Retweeted		Like 1 Liked 1	/ATT/status/554669503481917440
@ATT @ATT @ATT @ATT @ATT @marcussgonzalez	AT&T‏Verified account @ATT	12 Jan 2015			@_MarcusManuel We'd be happy to welcome you back with open arms, Marcus: http://themobilemovement.tumblr.com/post/107542609067/get-it-get-it?tmp=1421078395000 …	2 2	Retweet Retweeted		Like 2 Liked 2	/ATT/status/554669176791773184
@birdmarshall @birdmarshall @birdmarshall @birdmarshall @birdmarshall	Allison Marshall‏ @birdmarshall	12 Jan 2015	#abouttime		Following T-Mobile, AT&T Allows Some Customers to Roll Over Unused Data, via @nytimes #abouttime $ATT http://bits.blogs.nytimes.com/2015/01/07/following-t-mobile-att-allows-some-customers-to-roll-over-unused-data/?smprod=nytcore-iphone&smid=nytcore-iphone-share …		Retweet Retweeted		Like Liked	/birdmarshall/status/554638892578504705
@ATT @ATT @ATT @ATT @ATT @iam_Kyle	AT&T‏Verified account @ATT	11 Jan 2015			@iam_Kyle You're welcome, Kyle!	1 1 2 2	Retweet 1 Retweeted 1		Like 2 Liked 2	/ATT/status/554449703023439873
@ATT @ATT @ATT @ATT @ATT @akofoid	AT&T‏Verified account @ATT	11 Jan 2015			@akofoid Hi Andy, starting 1/25 we will offer Rollover Data. http://soc.att.com/1AFK6fU	2 2 2	Retweet Retweeted		Like 2 Liked 2	/ATT/status/554412681667837953
@ATT @ATT @ATT @ATT @ATT @dcamp97	AT&T‏Verified account @ATT	11 Jan 2015			@dcamp97 Enjoy the Rollover Data, David!	1 1	Retweet 1 Retweeted 1		Like Liked	/ATT/status/554388612956303361
@Tsxplayer1 @Tsxplayer1 @Tsxplayer1 @Tsxplayer1 @Tsxplayer1	TSX Player‏ @Tsxplayer1	6 Jan 2015	#legalizemarijuana,StocksToWatch	#StocksToWatch	$ATT $AFI Affinor chairman sues Abattis, Withrow over defamation. Hope justice is served @NBrusatore #legalizemarijuana #StocksToWatch		Retweet Retweeted		Like Liked	/Tsxplayer1/status/552476536528699392
@PennyHatStocks @PennyHatStocks @PennyHatStocks @PennyHatStocks @PennyHatStocks	Ken‏ @PennyHatStocks	1 Jan 2015			$CYCC this year will be fire works Take them profits Team PennyHatStocks Team Money Makers $GE $NSEH $ATT $PLKD pic.twitter.com/kQb3vvA1B6	1 1	Retweet Retweeted		Like 1 Liked 1	/PennyHatStocks/status/550673246086266880
@ATT @ATT @ATT @ATT @ATT @TxRunner132	AT&T‏Verified account @ATT	1 Jan 2015	#LoveTheSavings		@TxRunner132 Hi Cheryl, we're glad to hear our team helped you out and hope you #LoveTheSavings!		Retweet Retweeted		Like Liked	/ATT/status/550664526962909184
@ATT @ATT @ATT @ATT @ATT @ResiliencyMusic	AT&T‏Verified account @ATT	31 Dec 2014			@ResiliencyMusic Glad you asked! It means we've engineered our network to provide an optimal signal experience.	2	Retweet Retweeted		Like Liked	/ATT/status/550503599793799169
@ATT @ATT @ATT @ATT @ATT @luv_soccer	AT&T‏Verified account @ATT	31 Dec 2014			@luv_soccer Thanks, we're so glad you enjoy it!		Retweet Retweeted		Like Liked	/ATT/status/550501412086763520
@ATT @ATT @ATT @ATT @ATT @genegarza	AT&T‏Verified account @ATT	31 Dec 2014			@genegarza Thanks, Gene- very glad you're enjoying them! Happy New Year!	1 1	Retweet Retweeted		Like 1 Liked 1	/ATT/status/550478256395522048
@ATT @ATT @ATT @ATT @ATT @randychipman	AT&T‏Verified account @ATT	31 Dec 2014			@randychipman Thanks for the shout out, Randy!		Retweet Retweeted		Like Liked	/ATT/status/550454699288444928
@ATT @ATT @ATT @ATT @ATT @chrismannsc	AT&T‏Verified account @ATT	31 Dec 2014			@Iam_Da_Mann Thanks for the shout out, Chris. Happy to hear you enjoyed it!		Retweet Retweeted		Like Liked	/ATT/status/550447401002344448
@ATT @ATT @ATT @ATT @ATT	AT&T‏Verified account @ATT	31 Dec 2014	#Midnight,HappyNewYear	#HappyNewYear	It's almost #Midnight! 5…4…3…2…1.. #HappyNewYearpic.twitter.com/MjM9ExFh9B	6 38 38 58 58	Retweet 38 Retweeted 38		Like 58 Liked 58	/ATT/status/550441298575257601
