# Supplementary material for: Measuring information flux between social media and stock prices with Transfer Entropy
Source: PLoS One. 2021 Sep 23;16(9):e0257686. doi: 10.1371/journal.pone.0257686 (PMC8459996; doi:10.1371/journal.pone.0257686)
Supplement: S1 Data — (ZIP) [file pone.0257686.s001.zip › DATA BASES/5.-ATT/dataminer (90).xlsx]

## Sheet: SheetJS
UserName	FullName	Date	First Hashtags	Alt Hashtags	Tweet (Message Text)	Retweets	Retweets (w/ Text)	Likes	Likes (w/ Text)	URL Path
@ATT @ATT @ATT @ATT @ATT @LizetteTweets	AT&T‏Verified account @ATT	31 Dec 2015	#ATTFamily		@LizetteBeard Glad these commercials are a touchdown in your book, Lizette! Thanks for being a loyal member of our #ATTFamily!	1 1	Retweet Retweeted		Like 1 Liked 1	/ATT/status/682709691609313285
@ATT @ATT @ATT @ATT @ATT @jones1906	AT&T‏Verified account @ATT	31 Dec 2015			@jones1906 Glad we end 2015 with a laugh for you, Coach Jones! Happy New Year!	1 1 1 1 1	Retweet 1 Retweeted 1		Like 1 Liked 1	/ATT/status/682690255393284097
@ATT @ATT @ATT @ATT @ATT	AT&T‏Verified account @ATT	31 Dec 2015			If the playoffs came down to data usage, the folks from Tuscaloosa would take the crown. http://soc.att.com/1QAR12T pic.twitter.com/0b7Z41boq7	3 7 7 10 10	Retweet 7 Retweeted 7		Like 10 Liked 10	/ATT/status/682652450025779200
@ATT @ATT @ATT @ATT @ATT @NackSammans	AT&T‏Verified account @ATT	31 Dec 2015			@NackSammans Happy to hear Marc could help get you ready for 2016. Happy New Year, Nick!	1 1 1 1	Retweet 1 Retweeted 1		Like 1 Liked 1	/ATT/status/682629606881542144
@ATT @ATT @ATT @ATT @ATT	AT&T‏Verified account @ATT	31 Dec 2015	#ItCanWait		As you bid farewell to 2015, say goodbye to distracted driving too. #ItCanWaithttps://amp.twimg.com/v/8d81c271-0265-48d4-a5cc-0155f6569f09 …	3 71 71 146 146	Retweet 71 Retweeted 71		Like 146 Liked 146	/ATT/status/682620701090529280
@ATT @ATT @ATT @ATT @ATT @hawkeyeinmd	AT&T‏Verified account @ATT	31 Dec 2015	#StrongerSaturday		@hawkeyeinmd Congratulations on a well played #StrongerSaturday!pic.twitter.com/aZlOWpsyJQ	2 2	Retweet Retweeted		Like 2 Liked 2	/ATT/status/682614763684155392
@ATT @ATT @ATT @ATT @ATT @RelNamePrincess	AT&T‏Verified account @ATT	30 Dec 2015	#ATTFamily		@PrettySkiniE Welcome to the #ATTFamily – we’re thrilled to have you!	1 1 1 1	Retweet 1 Retweeted 1		Like 1 Liked 1	/ATT/status/682301492339064832
@ATT @ATT @ATT @ATT @ATT @brianmoran91	AT&T‏Verified account @ATT	30 Dec 2015			@brianmoran91 Only the best for the best, Brian! Wishing you and your new phone a happily ever after.	1 1	Retweet Retweeted		Like 1 Liked 1	/ATT/status/682286036458835969
@ATT @ATT @ATT @ATT @ATT @SAMJANOLU	AT&T‏Verified account @ATT	30 Dec 2015			@SAMJANOLU We're working to make a deal with the station owner, Samella!	1 1 1	Retweet Retweeted		Like 1 Liked 1	/ATT/status/682211829830029312
@ATT @ATT @ATT @ATT @ATT @ZayzXo	AT&T‏Verified account @ATT	29 Dec 2015			@MoreNeXus We're working on expanding our services as quickly as we can! We can't wait either!	1 1 1	Retweet Retweeted		Like 1 Liked 1	/ATT/status/682054555291512832
@ATT @ATT @ATT @ATT @ATT @GMT_90	AT&T‏Verified account @ATT	29 Dec 2015	#ATTLove		@GMT_90 If you’re happy, we’re happy - only the best for the best, Gian! Thanks for the #ATTLove.	1	Retweet Retweeted		Like Liked	/ATT/status/681986966259380225
@ATT @ATT @ATT @ATT @ATT	AT&T‏Verified account @ATT	29 Dec 2015			Settling for the ways of the past? Update your life with @DIRECTV.http://bit.ly/1JeloLE	3 3 7 7	Retweet 3 Retweeted 3		Like 7 Liked 7	/ATT/status/681970259465736192
@ATT @ATT @ATT @ATT @ATT @jimfried	AT&T‏Verified account @ATT	29 Dec 2015			@jimfried Love the selfie, Jim! Glad to hear Bryan and Esteban were able to help you out - we'll be sure to pass along your thanks!	2 2	Retweet Retweeted		Like 2 Liked 2	/ATT/status/681928669967859713
@ATT @ATT @ATT @ATT @ATT @unclenappy	AT&T‏Verified account @ATT	29 Dec 2015	#ATTFamily		@unclenappy The key to success is finding the fam when you need them. ;) Thanks for being part of ours! #ATTFamily	1 1	Retweet Retweeted		Like 1 Liked 1	/ATT/status/681900100843663360
@ATT @ATT @ATT @ATT @ATT	AT&T‏Verified account @ATT	28 Dec 2015			No controversy over this selection – the South dominates data among the Power 5. http://soc.att.com/1QAR12T pic.twitter.com/XXzCv08M0Y	5 15 15 14 14	Retweet 15 Retweeted 15		Like 14 Liked 14	/ATT/status/681519989539627008
@ATT @ATT @ATT @ATT @ATT @Dezynernama	AT&T‏Verified account @ATT	27 Dec 2015	#StrongerSaturday		@Dezynernama No problem. Stay strong this season! #StrongerSaturdaypic.twitter.com/rONTaklONg	1 1 1 1 1	Retweet 1 Retweeted 1		Like 1 Liked 1	/ATT/status/681290098814496768
@ATT @ATT @ATT @ATT @ATT @Jackiedonblack	AT&T‏Verified account @ATT	27 Dec 2015	#StrongerSaturday		@Jackiedonblack Boom! Glad we could be a part of your #StrongerSaturday.pic.twitter.com/LrzGH6HlJQ	1 1	Retweet Retweeted		Like 1 Liked 1	/ATT/status/681272611267948544
@ATT @ATT @ATT @ATT @ATT @Ryan__Hyman	AT&T‏Verified account @ATT	27 Dec 2015	#ATTFamily		@Ryan__Hyman Welcome to the #ATTFamily, Ryan! Thanks for the shout out.	1 1	Retweet Retweeted		Like 1 Liked 1	/ATT/status/681235894347657216
@Momentum_PR @Momentum_PR @Momentum_PR @Momentum_PR @Momentum_PR	Momentum PR‏ @Momentum_PR	17 Dec 2015	#MostActive,CSE,Closing,MomentumPR,SmallCap,MicroCap,Stock,Market,Shares	#CSE	#MostActive on the #CSE at the #Closing #MomentumPR #SmallCap #MicroCap #Stock #Market #Shares $NSK $ATT $KWG ** $ACB ** $CPN	1 1 2 2	Retweet 1 Retweeted 1		Like 2 Liked 2	/Momentum_PR/status/677599025814728705
@Momentum_PR @Momentum_PR @Momentum_PR @Momentum_PR @Momentum_PR	Momentum PR‏ @Momentum_PR	16 Dec 2015	#EndOfTheDay,MostActive,CSE,MomentumPR,SmallCap,MicroCap	#MostActive	#EndOfTheDay #MostActive on the #CSE #MomentumPR #SmallCap #MicroCap $MMJ $CPN $ATT $SOM $SL $EAT $RFR $KWG ** $ACB ** $AMP	2 2 2 2	Retweet 2 Retweeted 2		Like 2 Liked 2	/Momentum_PR/status/677232971980644352
@ATT @ATT @ATT @ATT @ATT @jhanks12	AT&T‏Verified account @ATT	16 Dec 2015			@jhanks12 Thanks Julius – we think so too! We’ll be sure to pass along the love.	1 2 2	Retweet Retweeted		Like 2 Liked 2	/ATT/status/677223100992389120
@ATT @ATT @ATT @ATT @ATT @Beautiful_Joce	AT&T‏Verified account @ATT	16 Dec 2015	#Seminoles,StrongerSaturday	#StrongerSaturday	@Beautiful_Joce Great way to spend New Years! DM us so we can reward your #Seminoles pride with a sweet #StrongerSaturday gift.	1 1	Retweet Retweeted		Like 1 Liked 1	/ATT/status/677205705774862336
@ATT @ATT @ATT @ATT @ATT @nikki_droz	AT&T‏Verified account @ATT	16 Dec 2015	#Noles,StrongerSaturday	#StrongerSaturday	@nikki_droz Sounds like you're ready for the game, Nikki! DM us so we can reward your #Noles pride with a great #StrongerSaturday gift.	1 1	Retweet Retweeted		Like 1 Liked 1	/ATT/status/677204853639151616
@ATT @ATT @ATT @ATT @ATT @AlexMortonYPR	AT&T‏Verified account @ATT	16 Dec 2015	#BoomerSooner,StrongerSaturday	#StrongerSaturday	@AlexMortonYPR Sounds like a great time, Alex! DM us so we can reward your #BoomerSooner spirit with a sweet #StrongerSaturday gift.	1 1	Retweet Retweeted		Like 1 Liked 1	/ATT/status/677204471395442688
@ATT @ATT @ATT @ATT @ATT @Nathan_MiChAel_	AT&T‏Verified account @ATT	16 Dec 2015	#BoomerSooner,StrongerSaturday	#StrongerSaturday	@Nathan_MiChAel_ Best way to end the year, Nathan! DM us so we can reward your #BoomerSooner pride with an awesome #StrongerSaturday gift.	1 1	Retweet 1 Retweeted 1		Like Liked	/ATT/status/677204241799188480
@ATT @ATT @ATT @ATT @ATT @CZabes	AT&T‏Verified account @ATT	16 Dec 2015	#OU,BoomerSooner,StrongerSaturday	#BoomerSooner	@CZabes We can tell you're a big #OU fan so we're rewarding your #BoomerSooner pride with a sweet #StrongerSaturday gift! DM us for details.	1 1 2 2	Retweet 1 Retweeted 1		Like 2 Liked 2	/ATT/status/677204056545222656
@ATT @ATT @ATT @ATT @ATT @taylorvarner7	AT&T‏Verified account @ATT	16 Dec 2015	#BoomerSooner,StrongerSaturday	#StrongerSaturday	@varner_taylor Hey Taylor, we love your #BoomerSooner spirit so we're sending you an awesome #StrongerSaturday gift! DM us for details.		Retweet Retweeted		Like Liked	/ATT/status/677201565271265280
@ATT @ATT @ATT @ATT @ATT	AT&T‏Verified account @ATT	16 Dec 2015	#PlentiOf		.@exxonmobil with your sign so bright, won't you fuel our road trip tonight? We'll bring a car with wifi if you bring #PlentiOf snacks	1 6 6 9 9	Retweet 6 Retweeted 6		Like 9 Liked 9	/ATT/status/677190204189515777
@ATT @ATT @ATT @ATT @ATT @pluto_da_great	AT&T‏Verified account @ATT	16 Dec 2015			@MrPlutofinest Of course, Pluto. Always lookin' out for our boy!	1 1	Retweet Retweeted		Like 1 Liked 1	/ATT/status/677152627528986624
@ATT @ATT @ATT @ATT @ATT	AT&T‏Verified account @ATT	16 Dec 2015	#IoT		2015 innovations set the stage for #IoT to become a part of our daily lives in 2016. http://soc.att.com/1YkpNOI pic.twitter.com/FB30JW45F1	3 32 32 36 36	Retweet 32 Retweeted 32		Like 36 Liked 36	/ATT/status/677144183124176896
@ATT @ATT @ATT @ATT @ATT @Jbear1823	AT&T‏Verified account @ATT	15 Dec 2015	#StrongerSaturday		@Jbear1823 @Herschelsupply Awesome! Enjoy your #StrongerSaturday.pic.twitter.com/DxJH4XCHQL	1 1	Retweet Retweeted		Like 1 Liked 1	/ATT/status/676951426178904064
@ATT @ATT @ATT @ATT @ATT @jessicandrea	AT&T‏Verified account @ATT	15 Dec 2015	#Houston,StrongerSaturday,GoCoogs	#StrongerSaturday	@jessicandrea No better time to be a #Houston fan, Jessica. DM us so we can reward your spirit with a fun #StrongerSaturday gift. #GoCoogs	2 2	Retweet Retweeted		Like 2 Liked 2	/ATT/status/676934151220670466
@robertarampton @robertarampton @robertarampton @robertarampton @robertarampton	Roberta Rampton‏Verified account @robertarampton	15 Dec 2015			When @POTUS met $HON $DOW $GE $ADM $AET $BA $GOOG $IBM $JPM $GS $ATT $AMEX $BAC $CHV + more http://reut.rs/1YcPm9N pic.twitter.com/Zw7kbIXgJ3	1 1	Retweet Retweeted		Like 1 Liked 1	/robertarampton/status/676816916225355776
@Momentum_PR @Momentum_PR @Momentum_PR @Momentum_PR @Momentum_PR	Momentum PR‏ @Momentum_PR	14 Dec 2015	#Monday,MostActive,CSE,MomentumPR,SmallCap,MicroCap,Cannabis	#MostActive	#Monday morning #MostActive on the #CSE #MomentumPR #SmallCap #MicroCap #Cannabis $CHX $BLO $SL $HMK $AFI $LDS $BOT * $IN * $KWG $ATT	1 1 3 3	Retweet 1 Retweeted 1		Like 3 Liked 3	/Momentum_PR/status/676418855636443137
@RonenStauber @RonenStauber @RonenStauber @RonenStauber @RonenStauber	Ronen‏ @RonenStauber	18 Nov 2015	#wireless,spectrum,wifi,mobile,telecom,FCC	#spectrum	#wireless #spectrum is king former $FB exec to take on $att $vz $tmus $gsat has #wifi spectrum http://ow.ly/UMqlp #mobile #telecom #FCC	1 1	Retweet Retweeted		Like 1 Liked 1	/RonenStauber/status/666980611064774656
@Investor_Intel @Investor_Intel @Investor_Intel @Investor_Intel @Investor_Intel	InvestorIntel‏ @Investor_Intel	6 Nov 2015	#cannabis		@Abattis Provides Corporate Update | InvestorIntel http://bit.ly/1PexIx4 $ATT $ATTBF #cannabis	1 1	Retweet Retweeted		Like 1 Liked 1	/Investor_Intel/status/662591513793314816
@aparnamuk @aparnamuk @aparnamuk @aparnamuk @aparnamuk	Aparna Mukherjee‏ @aparnamuk	29 Oct 2015	#KnightBagehot,cjskb40	#cjskb40	"My chance to hack his phone," @gilliantett #KnightBagehot keynote w/ $ATT CEO. Table consensus she's most badass moderator/editrix #cjskb40	2 2 3 3	Retweet 2 Retweeted 2		Like 3 Liked 3	/aparnamuk/status/659897084498325504
@DoctorDetroit @DoctorDetroit @DoctorDetroit @DoctorDetroit @DoctorDetroit	Richard Newman‏ @DoctorDetroit	24 Sep 2015			$PCO $aapl others use contentguard (PCO) in manner the court validated Ruling that patents are valid against $ATT $HTC Huawei and Motorola		Retweet Retweeted		Like Liked	/DoctorDetroit/status/647027206095433728
@ATT @ATT @ATT @ATT @ATT	AT&T‏Verified account @ATT	23 Sep 2015			@dgmcdowell We're happy to hear that, David! Thanks for the feedback.	1 1	Retweet Retweeted		Like 1 Liked 1	/ATT/status/646846544407363584
@ATT @ATT @ATT @ATT @ATT @theleewilson	AT&T‏Verified account @ATT	23 Sep 2015	#LovetheSavings		@theleewilson We can feel the love, Lee! #LovetheSavingspic.twitter.com/Bkxwvt5Gte	2 2 1 1	Retweet 2 Retweeted 2		Like 1 Liked 1	/ATT/status/646844828882329600
@ATT @ATT @ATT @ATT @ATT @the_charles11	AT&T‏Verified account @ATT	23 Sep 2015			@the_charles11 Hey football Fan! Thanks for staying strong all season long. We have a gift to give you. Follow & DM us for the details.	1 1	Retweet Retweeted		Like 1 Liked 1	/ATT/status/646820527076679680
@ATT @ATT @ATT @ATT @ATT @sovivACEous	AT&T‏Verified account @ATT	23 Sep 2015	#StrongerSaturday		@sovivACEous Are you ready for a #StrongerSaturday this weekend? Follow us and DM us for a cool gift to top off your game day!	2 2	Retweet Retweeted		Like 2 Liked 2	/ATT/status/646820360176947201
@ATT @ATT @ATT @ATT @ATT @e_alexx	AT&T‏Verified account @ATT	23 Sep 2015	#StrongerSaturday		@e_alexx We want to match your gameday spirit. Follow & DM us for details on how to have a #StrongerSaturday when you’re watching the game.	1 1	Retweet Retweeted		Like 1 Liked 1	/ATT/status/646820178383228929
@ATT @ATT @ATT @ATT @ATT @Dror__	AT&T‏Verified account @ATT	23 Sep 2015			@JonathanDror Looks like someone loves themselves some football! We want to reward your spirit with a gift. Follow & DM us for details.	1 1 1 2 2	Retweet 1 Retweeted 1		Like 2 Liked 2	/ATT/status/646819622839287808
@ATT @ATT @ATT @ATT @ATT @delaneyyyfittz	AT&T‏Verified account @ATT	23 Sep 2015	#Sooner,StrongerSaturday	#StrongerSaturday	@delaneyyyfittz We’re a fan of your #Sooner spirit. Follow us and send us a DM for a gift to make this Saturday a #StrongerSaturday.	1 1	Retweet Retweeted		Like 1 Liked 1	/ATT/status/646818619633074177
@ATT @ATT @ATT @ATT @ATT @Hood_25	AT&T‏Verified account @ATT	23 Sep 2015	#StrongerSaturday		@Hood_25 Hey football fan! You've been strong all season and we want to thank you with a #StrongerSaturday. Follow & DM us for details	1 1 1 1	Retweet 1 Retweeted 1		Like 1 Liked 1	/ATT/status/646818495016116224
@ATT @ATT @ATT @ATT @ATT	AT&T‏Verified account @ATT	23 Sep 2015			@1NatashaStevens Love to see people interact with @iamrocketismail! We're so excited, we have a cool gift for you, send us a DM for details.	1 3 3 2 2	Retweet 3 Retweeted 3		Like 2 Liked 2	/ATT/status/646814307649519617
@ATT @ATT @ATT @ATT @ATT @asu_PH	AT&T‏Verified account @ATT	23 Sep 2015			@asu_PH Noticed you're a big ASU fan. Want to make watching the team even better this weekend? Follow & DM us for something awesome!		Retweet Retweeted		Like Liked	/ATT/status/646813107726192640
@ATT @ATT @ATT @ATT @ATT @SunDevilStephen	AT&T‏Verified account @ATT	23 Sep 2015	#StrongerSaturday		@SunDevilStephen Your love for ASU Football is unparalleled. If you’re ready for a #StrongerSaturday, follow & send us a DM for the details.	1 1 2 2	Retweet 1 Retweeted 1		Like 2 Liked 2	/ATT/status/646812512399306753
@ATT @ATT @ATT @ATT @ATT @youngdonnyboy	AT&T‏Verified account @ATT	23 Sep 2015	#StrongerSaturday		@youngdonnyboy You excited for some TAMU Football? We want to make your day even better. Follow & DM us for the details. #StrongerSaturday.		Retweet Retweeted		Like Liked	/ATT/status/646812045187411972
@ATT @ATT @ATT @ATT @ATT	AT&T‏Verified account @ATT	23 Sep 2015	#FootballEverywhere		Talk about team spirit! Miami took the top spot in this week's rankings. http://soc.att.com/1KQl3NO #FootballEverywherepic.twitter.com/JtMXqKnys7	2 2 5 5	Retweet 2 Retweeted 2		Like 5 Liked 5	/ATT/status/646794900134981632
@ATT @ATT @ATT @ATT @ATT @Redstro	AT&T‏Verified account @ATT	23 Sep 2015			@Redstro Of course, Richard! We will certainly pass along your kudos - thank you for sharing your experience with us!	1	Retweet Retweeted		Like Liked	/ATT/status/646786214809370625
@ATT @ATT @ATT @ATT @ATT @BradFoxUS	AT&T‏Verified account @ATT	23 Sep 2015			@BradFoxUS Thank you for your loyalty, Brad! We appreciate you!	1 1 1	Retweet Retweeted		Like 1 Liked 1	/ATT/status/646746433115287552
@ATT @ATT @ATT @ATT @ATT @jonasicaH	AT&T‏Verified account @ATT	23 Sep 2015			@jonasicaH We're so glad you had such a great experience! We aim to please!	1 1 1 1	Retweet 1 Retweeted 1		Like 1 Liked 1	/ATT/status/646738996329099265
@ATT @ATT @ATT @ATT @ATT @Uverse	AT&T‏Verified account @ATT AT&T U-verseVerified account @Uverse	23 Sep 2015	#FirstDayofFall,Empire	#Empire	It’s the #FirstDayofFall-which also means fall shows are back! Join @Uverse tonight for their live #Empire chat!https://twitter.com/Uverse/status/646716826219581441 … We’re ready for all the drama...but really, we're all about Cookie. Chat with us tonight! #Empire https://twitter.com/EmpireFOX/status/646674147045699584 …	4 4 7 7	Retweet 4 Retweeted 4		Like 7 Liked 7	/ATT/status/646727604385546240
@ATT @ATT @ATT @ATT @ATT @iTareek1	AT&T‏Verified account @ATT	23 Sep 2015			@iTareek1 We bet you feel like this now... pic.twitter.com/mZziYbwROA	1 1 1 1	Retweet 1 Retweeted 1		Like 1 Liked 1	/ATT/status/646708179137613824
@ATT @ATT @ATT @ATT @ATT	AT&T‏Verified account @ATT	23 Sep 2015			The new iPhone is coming. And AT&T offers Rollover Data℠ to share.* Pre-order now @ http://soc.att.com/iPhone6s19 pic.twitter.com/OhAe1pcI5H	31 61 61 304 304	Retweet 61 Retweeted 61		Like 304 Liked 304	/ATT/status/646685456147595264
@ATT @ATT @ATT @ATT @ATT @steffanpedersen	AT&T‏Verified account @ATT	22 Sep 2015	#ATTFamily		@steffanpedersen We appreciate the loyalty, Steffan! #ATTFamily	1 1	Retweet Retweeted		Like 1 Liked 1	/ATT/status/646503482242007041
@ATT @ATT @ATT @ATT @ATT	AT&T‏Verified account @ATT	22 Sep 2015			@samuelswem4 We love your soccer passion! Follow and DM us, we have something for you.		Retweet Retweeted		Like Liked	/ATT/status/646486121262776320
@ATT @ATT @ATT @ATT @ATT @codyeff	AT&T‏Verified account @ATT	22 Sep 2015			@codyeff He has one of the best shots in the game right now. Follow and DM us, we have something for you!	1 1	Retweet Retweeted		Like 1 Liked 1	/ATT/status/646485693133398017
@ATT @ATT @ATT @ATT @ATT @DisneyGirl18	AT&T‏Verified account @ATT	22 Sep 2015			@DisneyGirl18 What a winning combination! We totally believe you should be able to go from this to this pic.twitter.com/QWkB83jEdq	1 1 2 2	Retweet 1 Retweeted 1		Like 2 Liked 2	/ATT/status/646482914100813824
@ATT @ATT @ATT @ATT @ATT @jayyy_jermaine	AT&T‏Verified account @ATT	22 Sep 2015			@jayyy_jermaine We can see you're a big MSST Football fan. Want to make watching ur favorite team even better? Follow and DM us for details.	1 1	Retweet 1 Retweeted 1		Like Liked	/ATT/status/646456144609845252
@ATT @ATT @ATT @ATT @ATT @kylie10e	AT&T‏Verified account @ATT	22 Sep 2015	#StrongerSaturday		@kylie10e We want to match your gameday spirit. Follow & DM for details on how to have a #StrongerSaturday when you’re watching the game.		Retweet Retweeted		Like Liked	/ATT/status/646455752840744961
@ATT @ATT @ATT @ATT @ATT @rachellealaine	AT&T‏Verified account @ATT	22 Sep 2015	#StrongerSaturday		@rachellealaine Are you ready to cheer on TEX Football this weekend? Follow & DM us to have a #StrongerSaturday	1 1	Retweet Retweeted		Like 1 Liked 1	/ATT/status/646453936115748864
@ATT @ATT @ATT @ATT @ATT @MaddiePeek	AT&T‏Verified account @ATT	22 Sep 2015	#StrongerSaturday		@maddiepeek are you ready for TCU game? We want to get you closer to the action. Follow us and send us a DM for details! #StrongerSaturday		Retweet Retweeted		Like Liked	/ATT/status/646453757706825728
@ATT @ATT @ATT @ATT @ATT @sammileigh2017	AT&T‏Verified account @ATT	22 Sep 2015	#StrongerSaturday		@sammileigh2017 We’re a fan of your TCU spirit. Follow us and send us a DM for a gift to make this Saturday a #StrongerSaturday.	1 1	Retweet Retweeted		Like 1 Liked 1	/ATT/status/646443570207977472
@ATT @ATT @ATT @ATT @ATT @amy_perea02	AT&T‏Verified account @ATT	22 Sep 2015	#Touchdown,StrongerSaturday	#StrongerSaturday	@amy_perea02 You just scored a #Touchdown with @ATT! Follow us and send us a DM to win a #StrongerSaturday.		Retweet Retweeted		Like Liked	/ATT/status/646443467107774464
@ATT @ATT @ATT @ATT @ATT @Bowlinmaster	AT&T‏Verified account @ATT	22 Sep 2015	#StrongerSaturday		@bowlinmaster, are you excited for GT game? We want to make your day even better. Follow & DM us for the details. #StrongerSaturday	1 1	Retweet Retweeted		Like 1 Liked 1	/ATT/status/646441027289640960
@ATT @ATT @ATT @ATT @ATT @Savannah_Jacq	AT&T‏Verified account @ATT	22 Sep 2015	#StrongerSaturday		@Savannah_Jacq Hey football fan! You've been strong all season and we want to thank you with a #StrongerSaturday. Follow & DM us for details		Retweet Retweeted		Like Liked	/ATT/status/646416319504646144
@ATT @ATT @ATT @ATT @ATT @Ampisdabest4	AT&T‏Verified account @ATT	22 Sep 2015			@Ampisdabest4 Hey football Fan! Thanks for staying strong all season long. We have a gift to give you. Follow & DM us for the details.		Retweet Retweeted		Like Liked	/ATT/status/646415059514736640
@ATT @ATT @ATT @ATT @ATT @ChasonSmith24	AT&T‏Verified account @ATT	22 Sep 2015			@SmittyIceee Looks like someone loves themselves some football! We want to reward your spirit with a gift. Follow & DM us for details.	1 1 1 1	Retweet 1 Retweeted 1		Like 1 Liked 1	/ATT/status/646414939297579008
@ATT @ATT @ATT @ATT @ATT @ClayGT10	AT&T‏Verified account @ATT	22 Sep 2015	#StrongerSaturday		@GaTechFan10 Are you ready for a #StrongerSaturday this weekend? Follow us and DM us for a cool gift to top off your game day!	1 1 1 1	Retweet 1 Retweeted 1		Like 1 Liked 1	/ATT/status/646414848943853569
@ATT @ATT @ATT @ATT @ATT @mckelsey19	AT&T‏Verified account @ATT	22 Sep 2015			@mckelsey19 We can see you're a big UGA fan. Want to make watching your favorite team even better this weekend? Follow & DM us for details.		Retweet Retweeted		Like Liked	/ATT/status/646413564622848000
@ATT @ATT @ATT @ATT @ATT @kimlittle3388	AT&T‏Verified account @ATT	22 Sep 2015	#StrongerSaturday		@kimlittle3388 We know you're ready for the UGA game. Follow & DM us for a great gift to help you have a #StrongerSaturday	2 1 1 2 2	Retweet 1 Retweeted 1		Like 2 Liked 2	/ATT/status/646413196488769536
@ATT @ATT @ATT @ATT @ATT @dixonbryce	AT&T‏Verified account @ATT	22 Sep 2015	#StrongerSaturday		@dixonbryce Your love for UGA is unparalleled. If you’re ready for a #StrongerSaturday, follow & send us a DM for the details!	1	Retweet Retweeted		Like Liked	/ATT/status/646412590357331968
@ATT @ATT @ATT @ATT @ATT @indigow76	AT&T‏Verified account @ATT	22 Sep 2015			@indigow76 Looks like someone loves themselves some football! We want to reward your spirit with a gift. Follow & DM us for details.		Retweet Retweeted		Like Liked	/ATT/status/646410919245926401
@ATT @ATT @ATT @ATT @ATT @IvyRTaylor	AT&T‏Verified account @ATT Ivy R TaylorVerified account @IvyRTaylor	22 Sep 2015	#GigaPower		Thanks for all the #GigaPower love, Mayor!https://twitter.com/IvyRTaylor/status/645972354460348417 … High speed internet helps us bridge gaps and provide more opportunities to build prosperity. @ATT	2 3 3 8 8	Retweet 3 Retweeted 3		Like 8 Liked 8	/ATT/status/646410329686188032
@ATT @ATT @ATT @ATT @ATT @bookaddict95	AT&T‏Verified account @ATT	22 Sep 2015			@abugsmom95 We're glad Nicole was able to help you out, Lisa! Please follow & DM us details, we would like to show our appreciation to her.		Retweet Retweeted		Like Liked	/ATT/status/646409474631172097
@ATT @ATT @ATT @ATT @ATT @nosoupforgeorge	AT&T‏Verified account @ATT	22 Sep 2015	#StrongerSaturday		@nosoupforgeorge, are you excited for Cal Football? We want to make your day even better. Follow & DM us for the details. #StrongerSaturday	1 1	Retweet Retweeted		Like 1 Liked 1	/ATT/status/646409455526117376
@ATT @ATT @ATT @ATT @ATT @IvyRTaylor	AT&T‏Verified account @ATT	22 Sep 2015	#GigaPower		@IvyRTaylor Such a pleasure talking about #GigaPower with you yesterday, Mayor!	1 1 1 1	Retweet 1 Retweeted 1		Like 1 Liked 1	/ATT/status/646409448559374336
@ATT @ATT @ATT @ATT @ATT @jtaylor527	AT&T‏Verified account @ATT	22 Sep 2015	#SoccerEverywhere		@jtaylor527 We love it when he finds the back of the net! What MLS team do you support? #SoccerEverywherepic.twitter.com/8yRTaFrP7f	1	Retweet Retweeted		Like Liked	/ATT/status/646335768848400386
@ATT @ATT @ATT @ATT @ATT @thetanklin	AT&T‏Verified account @ATT	22 Sep 2015	#SoccerEverywhere		@Frankelz_ He had quite the goal this week. Is he your favorite MLS player? #SoccerEverywherepic.twitter.com/EbI7JG0EY7	1 1	Retweet Retweeted		Like 1 Liked 1	/ATT/status/646335601940283392
@ATT @ATT @ATT @ATT @ATT @IronLungs10	AT&T‏Verified account @ATT	22 Sep 2015	#SoccerEverywhere		@IronLungs10 That was an impressive goal! Who is your favorite MLS player? #SoccerEverywherepic.twitter.com/RuGbsfoF7K		Retweet Retweeted		Like Liked	/ATT/status/646335399166656512
@ATT @ATT @ATT @ATT @ATT @codyeff	AT&T‏Verified account @ATT	22 Sep 2015	#GOTW,SoccerEverywhere	#SoccerEverywhere	@codyeff Impressive day for both of them! Do you think Felipe deserves the #GOTW? #SoccerEverywherepic.twitter.com/DrcuHEdYfD	1 1 1	Retweet Retweeted		Like 1 Liked 1	/ATT/status/646335304408956928
@ATT @ATT @ATT @ATT @ATT @soccrplayr4	AT&T‏Verified account @ATT	22 Sep 2015	#SoccerEverywhere		@soccrplayr4 He is such an awesome player to watch. What MLS team do you support? #SoccerEverywherepic.twitter.com/0Guw4Pfm84	1 1 1	Retweet Retweeted		Like 1 Liked 1	/ATT/status/646335114809614336
@ATT @ATT @ATT @ATT @ATT @AirAM1977	AT&T‏Verified account @ATT	22 Sep 2015	#SoccerEverywhere		@AirAM1977 That was an incredible shot! What MLS team do you follow? #SoccerEverywherepic.twitter.com/lpC2kJPTsf	1 2 2	Retweet Retweeted		Like 2 Liked 2	/ATT/status/646335015287160832
@ATT @ATT @ATT @ATT @ATT @toe_mus	AT&T‏Verified account @ATT	22 Sep 2015			@mus_toe Glad you were taken care of, Tommy!	1 1	Retweet 1 Retweeted 1		Like Liked	/ATT/status/646309440963117056
@ATT @ATT @ATT @ATT @ATT @ZacharyHarrisNC	AT&T‏Verified account @ATT	21 Sep 2015	#ATTFamily		@harris2weeter Thank you for being a member of the #ATTFamily! We work hard to keep you up and running!pic.twitter.com/WOZajGe3Dh	2 2	Retweet Retweeted		Like 2 Liked 2	/ATT/status/646137328927379460
@ATT @ATT @ATT @ATT @ATT @CatrinaVienrich	AT&T‏Verified account @ATT	21 Sep 2015	#ATTFamily		@CatrinaVienrich We're happy to have you as a part of the #ATTFamily, Catrina!	1 1	Retweet Retweeted		Like 1 Liked 1	/ATT/status/646134904305131522
@ATT @ATT @ATT @ATT @ATT @MoonshineDesign	AT&T‏Verified account @ATT	21 Sep 2015			@MoonshineDesign That's awesome! And you have an adorable puppy! pic.twitter.com/TRd2XwdcIk	5 18 18 74 74	Retweet 18 Retweeted 18		Like 74 Liked 74	/ATT/status/646132169975439360
@ATT @ATT @ATT @ATT @ATT	AT&T‏Verified account @ATT	21 Sep 2015	#FedExCup,LetsGoJordan,ATTathlete	#LetsGoJordan	Join us in proud support of @JordanSpieth & his quest for the @PGATOUR #FedExCup. #LetsGoJordan #ATTathletepic.twitter.com/Qozcwjin8S	10 130 130 580 580	Retweet 130 Retweeted 130		Like 580 Liked 580	/ATT/status/646059891346513920
@ATT @ATT @ATT @ATT @ATT	AT&T‏Verified account @ATT	21 Sep 2015			Ooh! Aah! Your favorite shows, anytime on the go. The All in One Plan from AT&T + @DIRECTV. http://soc.att.com/imagine46 pic.twitter.com/jyHa0XLeMB	38 69 69 586 586	Retweet 69 Retweeted 69		Like 586 Liked 586	/ATT/status/645960676716974080
@ATT @ATT @ATT @ATT @ATT @iPERMTiNASWEAVE	AT&T‏Verified account @ATT	20 Sep 2015			@iPERMTiNASWEAVE Wi-Fi Calling on AT&T is available in the iOS 9 beta. We plan to launch the service this year and will have more info soon.	1 1 2 2	Retweet 1 Retweeted 1		Like 2 Liked 2	/ATT/status/645766466676129794
@ATT @ATT @ATT @ATT @ATT @Trev0ASU	AT&T‏Verified account @ATT	20 Sep 2015	#StrongerSaturday		@Trev0ASU We’re a fan of your football spirit. Follow us and send us a DM for a gift to make this Saturday a #StrongerSaturday.	1 1 3 3	Retweet 1 Retweeted 1		Like 3 Liked 3	/ATT/status/645691397601824768
@ATT @ATT @ATT @ATT @ATT	AT&T‏Verified account @ATT	20 Sep 2015	#NYFW		Time to go! #NYFW here I come. http://soc.att.com/1UYJkIc https://amp.twimg.com/v/3ef988bd-3889-4c10-bc02-fd8156410295 …	2 8 8 14 14	Retweet 8 Retweeted 8		Like 14 Liked 14	/ATT/status/645676779705765888
@doctorow @doctorow @doctorow @doctorow @doctorow	Masque of the Red Death‏Verified account @doctorow	15 Aug 2015	#NSA		$ATT was the #NSA's enthusiastic top surveillance partner http://boingboing.net/2015/08/15/att-was-the-nsas-enthusiast.html …	2 12 12 6 6	Retweet 12 Retweeted 12		Like 6 Liked 6	/doctorow/status/632630405460422656
@MacObserver @MacObserver @MacObserver @MacObserver @MacObserver	The Mac Observer‏ @MacObserver	7 Aug 2015	#iphone		iOS 9 beta shows AT&T is finally on board with Wi-Fi calling support. #iphone $att http://www.macobserver.com/tmo/article/ios-9-public-beta-shows-att-is-finally-embracing-wi-fi-calling?utm_source=macobserver&utm_medium=rss&utm_campaign=tmo_twitter …pic.twitter.com/3VlpfKROLc	1 1	Retweet Retweeted		Like 1 Liked 1	/MacObserver/status/629677908773072896
@businessinsider @businessinsider @businessinsider @businessinsider @businessinsider	Business Insider‏Verified account @businessinsider	12 Jul 2015			Here's what happened in mobile this week: $TMUS $ATT mobile wars, $MSFT mobile strategy, $AMZN mobile storagehttp://read.bi/1GfLS7e	8 8 8 8	Retweet 8 Retweeted 8		Like 8 Liked 8	/businessinsider/status/620267985719193600
@SAI @SAI @SAI @SAI @SAI	BI Tech‏Verified account @SAI	22 Jun 2015	#netneutrality		#netneutrality laws forcing telecos to abandon legacy policies and rethink data revenue streams $ATT $S $VShttp://read.bi/1LpCntQ	6 6 5 5	Retweet 6 Retweeted 6		Like 5 Liked 5	/SAI/status/613048011619483648
@ReggieMiddleton @ReggieMiddleton @ReggieMiddleton @ReggieMiddleton @ReggieMiddleton	ReggieMiddleton‏ @ReggieMiddleton	4 May 2015			@WSJ $ATT has 100 staff for .gov requests for users private phone data. Realize how much these cos. know about you! http://si.wsj.net/public/resources/images/P1-BT618_SURVEI_16U_20150503183007.jpg …	2 2 1 1	Retweet 2 Retweeted 2		Like 1 Liked 1	/ReggieMiddleton/status/595222726723379200
@lcdnews @lcdnews @lcdnews @lcdnews @lcdnews	Leveraged Loans‏ @lcdnews	23 Apr 2015			AT&T Inc. selling bond to fund $67.1B merger with DirecTV @ATT $ATT @Directv $DTV	2 2 2 2	Retweet 2 Retweeted 2		Like 2 Liked 2	/lcdnews/status/591241056206909441
@ReutersBiz @ReutersBiz @ReutersBiz @ReutersBiz @ReutersBiz	Reuters Business‏Verified account @ReutersBiz	22 Apr 2015			BREAKING: AT&T reports first-quarter EPS of $0.63 on revenue of $32.6 billion. $ATT	7 7 5 5	Retweet 7 Retweeted 7		Like 5 Liked 5	/ReutersBiz/status/590969513337872385
@ReutersBiz @ReutersBiz @ReutersBiz @ReutersBiz @ReutersBiz	Reuters Business‏Verified account @ReutersBiz	22 Apr 2015			BREAKING: AT&T Q1 revenue at $32.6 billion. $ATT	12 12 6 6	Retweet 12 Retweeted 12		Like 6 Liked 6	/ReutersBiz/status/590969053252100096
@Mark_Abramowitz @Mark_Abramowitz @Mark_Abramowitz @Mark_Abramowitz @Mark_Abramowitz @ATTCares	Mark Abramowitz‏ @Mark_Abramowitz	26 Mar 2015	#Churn		Misinformation, bad customer service lead to #Churn. Selling r $ATT stock, as customers will flock 2 competition. @ATTCares	2 2 2 2	Retweet 2 Retweeted 2		Like 2 Liked 2	/Mark_Abramowitz/status/581293648941228033
@PipsToDollars @PipsToDollars @PipsToDollars @PipsToDollars @PipsToDollars	Leilani Pips‏ @PipsToDollars	18 Mar 2015			$AAPL joined DOW Wednesday, replacing $ATT.	3 3 4 4	Retweet 3 Retweeted 3		Like 4 Liked 4	/PipsToDollars/status/578376615236780032
@MacObserver @MacObserver @MacObserver @MacObserver @MacObserver	The Mac Observer‏ @MacObserver	16 Mar 2015			$ATT uses FCC net neutrality regulation it hates against FTC in data throttling case. http://www.macobserver.com/tmo/article/att-uses-fcc-net-neutrality-rules-it-hates-in-fight-against-ftc?utm_source=macobserver&utm_medium=rss&utm_campaign=tmo_twitter …pic.twitter.com/A44ucOyUzZ	1 4 4 2 2	Retweet 4 Retweeted 4		Like 2 Liked 2	/MacObserver/status/577475961219747840
@TamaraMcCleary @TamaraMcCleary @TamaraMcCleary @TamaraMcCleary @TamaraMcCleary	Tamara McCleary‏Verified account @TamaraMcCleary	8 Mar 2015	#Apple,DowJones	#DowJones	#Apple replaces $ATT in the #DowJones Industrial Index http://on.recode.net/1BW1vFg MT @HopeFrankpic.twitter.com/OgzNggAxCO	7 7 3 3	Retweet 7 Retweeted 7		Like 3 Liked 3	/TamaraMcCleary/status/574729730773008384
@TMOBryan @TMOBryan @TMOBryan @TMOBryan @TMOBryan @jgamet	Bryan Chaffin‏ @TMOBryan	12 Jan 2015			We get onto $att about data throttling, plus Apple TV as a HomeKit hub on @tmodaily. That's me, @verso & @jgamet http://www.macobserver.com/tmo/podcast/tmo-daily-observations-2015-01-12-att-data-throttling-apple-tv-homekit-hub?utm_campaign=tmo_twitter …”	1 1 2 2	Retweet 1 Retweeted 1		Like 2 Liked 2	/TMOBryan/status/554721738123014145
@jgamet @jgamet @jgamet @jgamet @jgamet	Jeff Gamet‏Verified account @jgamet	12 Jan 2015			I talk $att data throttling & Apple TV as a HomeKit hub on @tmodaily with @verso & @TMOBryan http://www.macobserver.com/tmo/podcast/tmo-daily-observations-2015-01-12-att-data-throttling-apple-tv-homekit-hub?utm_campaign=tmo_twitter …	1 2 2	Retweet Retweeted		Like 2 Liked 2	/jgamet/status/554719656309567488
@MacObserver @MacObserver @MacObserver @MacObserver @MacObserver	The Mac Observer‏ @MacObserver	12 Jan 2015	#tdo,apple,homekit	#apple	TMO Daily Observations 2015-01-12: AT&T Data Throttling, Apple TV HomeKit Hub http://www.macobserver.com/tmo/podcast/tmo-daily-observations-2015-01-12-att-data-throttling-apple-tv-homekit-hub?utm_campaign=tmo_twitter … #tdo $att #apple #homekit	1 1	Retweet Retweeted		Like 1 Liked 1	/MacObserver/status/554719104809324544
@ATT @ATT @ATT @ATT @ATT	AT&T‏Verified account @ATT	12 Jan 2015	#UOvsOSU		@Ohiostathletics Ready for gameday, Bucks fans? Stay on top of the game by downloading the @ATTStadium app: http://soc.att.com/1FMdo26 #UOvsOSU	1 1	Retweet Retweeted		Like 1 Liked 1	/ATT/status/554715709880958977
@ATT @ATT @ATT @ATT @ATT @perezelvin02	AT&T‏Verified account @ATT	12 Jan 2015			@perezelvin02 A great idea for great customers like you, Elvin.	1 1 1	Retweet Retweeted		Like 1 Liked 1	/ATT/status/554710302672302080
@ATT @ATT @ATT @ATT @ATT @Cervantes1127	AT&T‏Verified account @ATT	12 Jan 2015	#ATTFamily		@Cervantes1127 We love to make our #ATTFamily happy! :)pic.twitter.com/S0WUWf7F1P	1 1 1 1 1	Retweet 1 Retweeted 1		Like 1 Liked 1	/ATT/status/554701674464296960
@ATT @ATT @ATT @ATT @ATT @SyntaxFatal	AT&T‏Verified account @ATT	12 Jan 2015	#ATTFamily		@_xdVenom_ Only the best for our #ATTFamily!	1 1	Retweet Retweeted		Like 1 Liked 1	/ATT/status/554691430997032961
@ATT @ATT @ATT @that_gurmgurm	AT&T‏Verified account @ATT	12 Jan 2015	#RolloverData		@that_gurmgurm We agree! It's the year of the rollover! #RolloverDatapic.twitter.com/capeuUQVuf	1 1 1	Retweet 1 Retweeted 1		Like Liked	/ATT/status/554688354562760705
@ATT @ATT @ATT @ATT @ATT @grlalmgty	AT&T‏Verified account @ATT	12 Jan 2015			@trashedharold We're glad this news made your day! :)	1 1 1	Retweet Retweeted		Like 1 Liked 1	/ATT/status/554687559805468672
@ATT @ATT @ATT @ATT @ATT @robertk600	AT&T‏Verified account @ATT	12 Jan 2015			@robertk600 No news just yet, Robert. Check this site out for the latest updates: http://www.att.com/esupport/softwareUpdates.jsp …	1 1 1	Retweet Retweeted		Like 1 Liked 1	/ATT/status/554678275143110656
@ATT @ATT @ATT @missashhxo	AT&T‏Verified account @ATT	12 Jan 2015			@missashhxo Hope that was a nice surprise!pic.twitter.com/qu3QmhAQwM	2 2	Retweet Retweeted		Like 2 Liked 2	/ATT/status/554677714460753920
@ATT @ATT @ATT @ATT @ATT @JamesWarvel16	AT&T‏Verified account @ATT	12 Jan 2015	#BetterSaturday		@JamesWarvel16 gameday is finally here! We've got some gear for you to enjoy a #BetterSaturday for the big game, follow & DM for details!	1 1 2 2	Retweet 1 Retweeted 1		Like 2 Liked 2	/ATT/status/554677335392522240
@MacObserver @MacObserver @MacObserver @MacObserver @MacObserver	The Mac Observer‏ @MacObserver	12 Jan 2015	#ftc,wireless,data	#wireless	AT&T to FTC: We Can Throttle Data, and You Can't Stop Us http://www.macobserver.com/tmo/article/att-to-ftc-we-can-throttle-data-and-you-cant-stop-us?utm_campaign=tmo_twitter … $att #ftc #wireless #data	1 1 1 2 2	Retweet 1 Retweeted 1		Like 2 Liked 2	/MacObserver/status/554673613618806784
@ATT @ATT @ATT @ATT @ATT @_DR_Loomis	AT&T‏Verified account @ATT	12 Jan 2015			@_DR_Loomis Sounds like a pretty sweet deal to us!pic.twitter.com/9XeJ23c1aW	1 1 1 1 1	Retweet 1 Retweeted 1		Like 1 Liked 1	/ATT/status/554670710610591744
@ATT @ATT @ATT @ATT @ATT @abiolatv	AT&T‏Verified account @ATT	12 Jan 2015			@abiolatv Thanks for the shout out. We'll be sure to pass along your kind words!	1 1	Retweet Retweeted		Like 1 Liked 1	/ATT/status/554669503481917440
@ATT @ATT @ATT @ATT @ATT @marcussgonzalez	AT&T‏Verified account @ATT	12 Jan 2015			@_MarcusManuel We'd be happy to welcome you back with open arms, Marcus: http://themobilemovement.tumblr.com/post/107542609067/get-it-get-it?tmp=1421078395000 …	2 2	Retweet Retweeted		Like 2 Liked 2	/ATT/status/554669176791773184
@birdmarshall @birdmarshall @birdmarshall @birdmarshall @birdmarshall	Allison Marshall‏ @birdmarshall	12 Jan 2015	#abouttime		Following T-Mobile, AT&T Allows Some Customers to Roll Over Unused Data, via @nytimes #abouttime $ATT http://bits.blogs.nytimes.com/2015/01/07/following-t-mobile-att-allows-some-customers-to-roll-over-unused-data/?smprod=nytcore-iphone&smid=nytcore-iphone-share …		Retweet Retweeted		Like Liked	/birdmarshall/status/554638892578504705
@ATT @ATT @ATT @ATT @ATT @iam_Kyle	AT&T‏Verified account @ATT	11 Jan 2015			@iam_Kyle You're welcome, Kyle!	1 1 2 2	Retweet 1 Retweeted 1		Like 2 Liked 2	/ATT/status/554449703023439873
@ATT @ATT @ATT @ATT @ATT @akofoid	AT&T‏Verified account @ATT	11 Jan 2015			@akofoid Hi Andy, starting 1/25 we will offer Rollover Data. http://soc.att.com/1AFK6fU	2 2 2	Retweet Retweeted		Like 2 Liked 2	/ATT/status/554412681667837953
@ATT @ATT @ATT @ATT @ATT @dcamp97	AT&T‏Verified account @ATT	11 Jan 2015			@dcamp97 Enjoy the Rollover Data, David!	1 1	Retweet 1 Retweeted 1		Like Liked	/ATT/status/554388612956303361
@Tsxplayer1 @Tsxplayer1 @Tsxplayer1 @Tsxplayer1 @Tsxplayer1	TSX Player‏ @Tsxplayer1	6 Jan 2015	#legalizemarijuana,StocksToWatch	#StocksToWatch	$ATT $AFI Affinor chairman sues Abattis, Withrow over defamation. Hope justice is served @NBrusatore #legalizemarijuana #StocksToWatch		Retweet Retweeted		Like Liked	/Tsxplayer1/status/552476536528699392
@PennyHatStocks @PennyHatStocks @PennyHatStocks @PennyHatStocks @PennyHatStocks	Ken‏ @PennyHatStocks	1 Jan 2015			$CYCC this year will be fire works Take them profits Team PennyHatStocks Team Money Makers $GE $NSEH $ATT $PLKD pic.twitter.com/kQb3vvA1B6	1 1	Retweet Retweeted		Like 1 Liked 1	/PennyHatStocks/status/550673246086266880
@ATT @ATT @ATT @ATT @ATT @TxRunner132	AT&T‏Verified account @ATT	1 Jan 2015	#LoveTheSavings		@TxRunner132 Hi Cheryl, we're glad to hear our team helped you out and hope you #LoveTheSavings!		Retweet Retweeted		Like Liked	/ATT/status/550664526962909184
@ATT @ATT @ATT @ATT @ATT @ResiliencyMusic	AT&T‏Verified account @ATT	31 Dec 2014			@ResiliencyMusic Glad you asked! It means we've engineered our network to provide an optimal signal experience.	2	Retweet Retweeted		Like Liked	/ATT/status/550503599793799169
@ATT @ATT @ATT @ATT @ATT @luv_soccer	AT&T‏Verified account @ATT	31 Dec 2014			@luv_soccer Thanks, we're so glad you enjoy it!		Retweet Retweeted		Like Liked	/ATT/status/550501412086763520
@ATT @ATT @ATT @ATT @ATT @genegarza	AT&T‏Verified account @ATT	31 Dec 2014			@genegarza Thanks, Gene- very glad you're enjoying them! Happy New Year!	1 1	Retweet Retweeted		Like 1 Liked 1	/ATT/status/550478256395522048
@ATT @ATT @ATT @ATT @ATT @randychipman	AT&T‏Verified account @ATT	31 Dec 2014			@randychipman Thanks for the shout out, Randy!		Retweet Retweeted		Like Liked	/ATT/status/550454699288444928
@ATT @ATT @ATT @ATT @ATT @chrismannsc	AT&T‏Verified account @ATT	31 Dec 2014			@Iam_Da_Mann Thanks for the shout out, Chris. Happy to hear you enjoyed it!		Retweet Retweeted		Like Liked	/ATT/status/550447401002344448
@ATT @ATT @ATT @ATT @ATT	AT&T‏Verified account @ATT	31 Dec 2014	#Midnight,HappyNewYear	#HappyNewYear	It's almost #Midnight! 5…4…3…2…1.. #HappyNewYearpic.twitter.com/MjM9ExFh9B	6 38 38 58 58	Retweet 38 Retweeted 38		Like 58 Liked 58	/ATT/status/550441298575257601
@ATT @ATT @ATT @ATT @ATT	AT&T‏Verified account @ATT	29 Dec 2016			AT&T customers, bring any friend to a movie on us any day for the rest of the year. Learn more at http://att.com/tickettwosdays pic.twitter.com/GFJ3cGQwep	12 35 35 86 86	Retweet 35 Retweeted 35		Like 86 Liked 86	/ATT/status/814550989655146496
@ATT @ATT @ATT @ATT @ATT	AT&T‏Verified account @ATT	31 Dec 2016	#ItCanWait,NewYearsEve		The best artists agree that multitasking is not an art form. Distracted driving is never OK. Take the #ItCanWait pledge this #NewYearsEve.pic.twitter.com/4lQjR5MUma	5 43 43 115 115	Retweet 43 Retweeted 43		Like 115 Liked 115	/ATT/status/815210933047861250
@ATT @ATT @ATT @ATT @ATT @samfonggg	AT&T‏Verified account @ATT	30 Dec 2016	#TaylorSwiftNOW		"I watched entirely too much #TaylorSwiftNOW," said no one ever.pic.twitter.com/shqFkScWKo	7 7 24 24	Retweet 7 Retweeted 7		Like 24 Liked 24	/ATT/status/815034032215965696
@ATT @ATT @ATT @ATT @ATT @Lyyssaaaa13	AT&T‏Verified account @ATT	30 Dec 2016	#TaylorSwiftNOW		Same. #TaylorSwiftNOWpic.twitter.com/sftZgO5p1s	1 1 1 21 21	Retweet 1 Retweeted 1		Like 21 Liked 21	/ATT/status/815027974235947009
@ATT @ATT @ATT @ATT @ATT @AlwaysBSwifting	AT&T‏Verified account @ATT	30 Dec 2016	#TaylorSwiftNOW		You bring the snacks, we'll bring the #TaylorSwiftNOW!pic.twitter.com/P7uyvaaron	1 1 12 12	Retweet 1 Retweeted 1		Like 12 Liked 12	/ATT/status/815008948117979138
@ATT @ATT @ATT @ATT @ATT	AT&T‏Verified account @ATT	30 Dec 2016	#ItCanWait		Here’s to a healthy work-life balance in 2017, and knowing that no email is worth a life. Distracted driving is never OK. #ItCanWaitpic.twitter.com/EUzjbxHiw8	2 72 72 148 148	Retweet 72 Retweeted 72		Like 148 Liked 148	/ATT/status/814959506413256704
@ATT @ATT @ATT @ATT @ATT	AT&T‏Verified account @ATT	30 Dec 2016	#ATTDevSummit		It’s almost lights, , action for this year’s #ATTDevSummit. Who do you think will win the Entertainment Challenge? http://soc.att.com/2hAiSpj pic.twitter.com/xJ4LiJpm7o	11 11 48 48	Retweet 11 Retweeted 11		Like 48 Liked 48	/ATT/status/814888813918965760
@ATT @ATT @ATT @ATT @ATT @StayForTay13	AT&T‏Verified account @ATT	30 Dec 2016			Those are beauTAYful!	1 1 1 8 8	Retweet 1 Retweeted 1		Like 8 Liked 8	/ATT/status/814888080742064128
@ATT @ATT @ATT @ATT @ATT @VlanTrunk	AT&T‏Verified account @ATT	30 Dec 2016			We’re working with WSB's owner right now to keep the channel you want. For more: http://att.com/fightingforyou .	1 1 5 5	Retweet 1 Retweeted 1		Like 5 Liked 5	/ATT/status/814885776269905922
@ATT @ATT @ATT @ATT @ATT @swiftiemeester	AT&T‏Verified account @ATT	30 Dec 2016			We're jumping with you, Allison! We think she's TAY-mazing too.pic.twitter.com/SfKohMYpU2	3 1 1 21 21	Retweet 1 Retweeted 1		Like 21 Liked 21	/ATT/status/814869775168000000
@ATT @ATT @ATT @ATT @ATT @swiftiestdreams	AT&T‏Verified account @ATT	30 Dec 2016	#TaylorSwiftNOW		There's no such thing as too much #TaylorSwiftNOW, Polly!	4 1 1 10 10	Retweet 1 Retweeted 1		Like 10 Liked 10	/ATT/status/814868785769381888
@ATT @ATT @ATT @ATT @ATT @mcranch4	AT&T‏Verified account @ATT	30 Dec 2016			Sing it loud, sing it proud, Meredith!pic.twitter.com/s19qNvgn5r	8 8	Retweet Retweeted		Like 8 Liked 8	/ATT/status/814868051225178112
@ATT @ATT @ATT @ATT @ATT @agent45	AT&T‏Verified account @ATT	29 Dec 2016			Thank you for your good intentions in trying to get the equipment back to the tech. Could you please send us a DM with your info?	1 2 2 4 4	Retweet 2 Retweeted 2		Like 4 Liked 4	/ATT/status/814705519575318529
@ATT @ATT @ATT @ATT @ATT @NYCgirl1990	AT&T‏Verified account @ATT	29 Dec 2016			One of the best ways to get some R&R. Well done, Bianca!pic.twitter.com/BQuzU00knD	1 4 4 28 28	Retweet 4 Retweeted 4		Like 28 Liked 28	/ATT/status/814691911856431104
@ATT @ATT @ATT @ATT @ATT @k8lynswift	AT&T‏Verified account @ATT	29 Dec 2016			Kaitlyn, thanks for the shout out - we hope your vacation is lots of fun!pic.twitter.com/dI8FUblZ77	10 10	Retweet Retweeted		Like 10 Liked 10	/ATT/status/814690161158221825
@ATT @ATT @ATT @ATT @ATT @ChrisRCason @mbti_estj	AT&T‏Verified account @ATT	29 Dec 2016			Woo-hoo, Chris! We love hearing that - thanks for the shout out!pic.twitter.com/dJQbr4ImgQ	1 1 5 5	Retweet 1 Retweeted 1		Like 5 Liked 5	/ATT/status/814563748983767040
@ATT @ATT @ATT @ATT @ATT @HeyThereErika	AT&T‏Verified account @ATT	29 Dec 2016			Only through the sweepstakes, Erika! http://attswiftstakes.com	2 5 5 13 13	Retweet 5 Retweeted 5		Like 13 Liked 13	/ATT/status/814527574680489984
@ATT @ATT @ATT @ATT @ATT @escalera_mary	AT&T‏Verified account @ATT	29 Dec 2016			This is an invite-only event, but we’re hosting ticket giveaways!	2 8 8	Retweet Retweeted		Like 8 Liked 8	/ATT/status/814481433905377282
@ATT @ATT @ATT @ATT @ATT @swiftiemeester	AT&T‏Verified account @ATT	28 Dec 2016			What a great squad, Allison!	2 4 4 24 24	Retweet 4 Retweeted 4		Like 24 Liked 24	/ATT/status/814315347549573120
@ATT @ATT @ATT @ATT @ATT @itstaybelline	AT&T‏Verified account @ATT	28 Dec 2016			Hey there, you & your guest have to be 18 years old or over to receive tickets & attend the concert.	2 9 9	Retweet Retweeted		Like 9 Liked 9	/ATT/status/814285892403822592
@ATT @ATT @ATT @ATT @ATT @Hannahxoxo37	AT&T‏Verified account @ATT	28 Dec 2016			Looks like a true parTAY in the big apple!	1 1 1 9 9	Retweet 1 Retweeted 1		Like 9 Liked 9	/ATT/status/814201010402955264
@ATT @ATT @ATT @ATT @ATT @reputaytion13	AT&T‏Verified account @ATT	28 Dec 2016	#TaylorSwiftNOW		Don't you mean purr-fect? #TaylorSwiftNOWpic.twitter.com/kEOFlSWR85	1 1 1 21 21	Retweet 1 Retweeted 1		Like 21 Liked 21	/ATT/status/814144944323620864
@ATT @ATT @ATT @ATT @ATT @ashley_gonzo1	AT&T‏Verified account @ATT	28 Dec 2016			Glad you love it, Ashley!pic.twitter.com/coXcShqKTb	1 2 2 11 11	Retweet 2 Retweeted 2		Like 11 Liked 11	/ATT/status/814143723747639297
@ATT @ATT @ATT @ATT @ATT @spiritwaffles	AT&T‏Verified account @ATT	28 Dec 2016			This is a special, invitation- only concert. You can enter daily to win tickets at http://attswiftstakes.com/ . Best of luck!	3 5 5 15 15	Retweet 5 Retweeted 5		Like 15 Liked 15	/ATT/status/814142977216040960
@ATT @ATT @ATT @ATT @ATT @SwiftieLine	AT&T‏Verified account @ATT	28 Dec 2016			All in a TAY's work!pic.twitter.com/yvaavQPkZy	2 15 15	Retweet Retweeted		Like 15 Liked 15	/ATT/status/814142188766580736
@ATT @ATT @ATT @ATT @ATT @lalalalaurrrren	AT&T‏Verified account @ATT	27 Dec 2016			What a coincidence, Lauren – we seriously love you too!	1 1 8 8	Retweet 1 Retweeted 1		Like 8 Liked 8	/ATT/status/813826839068217344
@ATT @ATT @ATT @ATT @ATT @onlyoneofjess @taylor13113_	AT&T‏Verified account @ATT	27 Dec 2016	#TaylorSwiftNOW		Sounds like a TAY-mazing day to us, Jessica! #TaylorSwiftNOWpic.twitter.com/mNodbaMyyg	3 14 14	Retweet Retweeted		Like 14 Liked 14	/ATT/status/813783643428622336
@ATT @ATT @ATT @ATT @ATT @Katie__Slater	AT&T‏Verified account @ATT	27 Dec 2016			Happy Holi-TAYs to you as well, Katie!pic.twitter.com/lIlk1e55GY	1 13 13	Retweet Retweeted		Like 13 Liked 13	/ATT/status/813782744320851968
@ATT @ATT @ATT @ATT @ATT @swiftiestdreams	AT&T‏Verified account @ATT	27 Dec 2016			We know the feeling, Polly.pic.twitter.com/FfAPCImTnO	1 1 1 10 10	Retweet 1 Retweeted 1		Like 10 Liked 10	/ATT/status/813772040004128769
@ATT @ATT @ATT @ATT @ATT @Thadudej_	AT&T‏Verified account @ATT	27 Dec 2016			We've always got your back, Frank! Hope you had a safe trip.	1 2 2 7 7	Retweet 2 Retweeted 2		Like 7 Liked 7	/ATT/status/813768355026898944
@ATT @ATT @ATT @ATT @ATT @reputationfeast	AT&T‏Verified account @ATT	25 Dec 2016			Enjoy it all Yennifer!	1 1 1 12 12	Retweet 1 Retweeted 1		Like 12 Liked 12	/ATT/status/813186006291742720
@ATT @ATT @ATT @ATT @ATT @Lyyssaaaa13	AT&T‏Verified account @ATT	25 Dec 2016			The feeling is mutual, Alyssa.pic.twitter.com/aPvWvBc9Cn	1 1 1 27 27	Retweet 1 Retweeted 1		Like 27 Liked 27	/ATT/status/813124019838943232
@ATT @ATT @ATT @ATT @ATT @TayLongLive	AT&T‏Verified account @ATT	25 Dec 2016			Enjoy, Maddie!pic.twitter.com/4h4vPRmd56	1 3 3 13 13	Retweet 3 Retweeted 3		Like 13 Liked 13	/ATT/status/813062430813290500
@ATT @ATT @ATT @ATT @ATT	AT&T‏Verified account @ATT	25 Dec 2016	#HappyHappening		Cherish all the moments we share this season. Happy Holidays and #HappyHappeningpic.twitter.com/hC1pY4ctEJ	15 28 28 100 100	Retweet 28 Retweeted 28		Like 100 Liked 100	/ATT/status/813050589198172161
@ATT @ATT @ATT @ATT @ATT @mcranch4	AT&T‏Verified account @ATT	24 Dec 2016	#TaylorSwiftNOW		Now that's what we call a Merry Swiftmas! #TaylorSwiftNOW	12 12	Retweet Retweeted		Like 12 Liked 12	/ATT/status/812870180351131648
@ATT @ATT @ATT @ATT @ATT @fearlesslyable	AT&T‏Verified account @ATT	24 Dec 2016			It can be used as a phone stand to turn your phone into a TV, or a headphone splitter so you can watch with a friend!	2 2 2 16 16	Retweet 2 Retweeted 2		Like 16 Liked 16	/ATT/status/812835504261648384
@ATT @ATT @ATT @ATT @ATT @brittmiz	AT&T‏Verified account @ATT	24 Dec 2016	#TaylorSwiftNOW		The gift that keeps on giving. #TaylorSwiftNOWpic.twitter.com/vLtQMykJk2	3 3 16 16	Retweet 3 Retweeted 3		Like 16 Liked 16	/ATT/status/812823188459626497
@bhfanney @bhfanney @bhfanney @bhfanney @bhfanney	Brian Fanney‏ @bhfanney	27 Nov 2016	#arpx,arnews	#arnews	AT&T goes wireless to try to connect rural Arkansas to the Internet. http://bit.ly/2fF3qaz #arpx #arnews $att	11 11 9 9	Retweet 11 Retweeted 11		Like 9 Liked 9	/bhfanney/status/802879903335149569
@theinformation @theinformation @theinformation @theinformation @theinformation	The Information‏Verified account @theinformation	16 Nov 2016			At a $200 billion market cap, $ATT had 302,000 employees. $MSFT had 27,000. $FB had just 9,199. http://go.theinformation.com/352106	5 5 6 6	Retweet 5 Retweeted 5		Like 6 Liked 6	/theinformation/status/798995575299448832
@amir @amir @amir @amir @amir	Amir Efrati‏Verified account @amir	10 Nov 2016			Now I get why $ATT wants $TWX in the short term, even if it's a bad long term play. http://go.theinformation.com/kgk3uB0HnGs via @mvpeers	2 2 4 4	Retweet 2 Retweeted 2		Like 4 Liked 4	/amir/status/796860498448773120
@ATT @ATT @ATT @ATT @ATT @hayley_lb_ts	AT&T‏Verified account @ATT	10 Nov 2016			Special, invitation-only concert. We’ll share ticketing details later, follow AT&T and Taylor Nation social media handles.	5 2 2 16 16	Retweet 2 Retweeted 2		Like 16 Liked 16	/ATT/status/796817743974645760
@ATT @ATT @ATT @ATT @ATT	AT&T‏Verified account @ATT	10 Nov 2016	#VeteransDay,ThankOurHeroes	#ThankOurHeroes	Our freedom is a gift. As we look forward to #VeteransDay, take a minute to thank those who sacrifice to protect it. #ThankOurHeroespic.twitter.com/GZlqNO0GQE	4 98 98 148 148	Retweet 98 Retweeted 98		Like 148 Liked 148	/ATT/status/796808089643012097
@ATT @ATT @ATT @ATT @ATT	AT&T‏Verified account @ATT	9 Nov 2016	#ThankOurHeroes		Veterans are a special breed – protection and service run as deep as their bonds. Thank a veteran by using #ThankOurHeroes.pic.twitter.com/ZuDSxuNRKd	5 69 69 143 143	Retweet 69 Retweeted 69		Like 143 Liked 143	/ATT/status/796412047659405313
@ATT @ATT @ATT @ATT @ATT @CBOhlmeyer	AT&T‏Verified account @ATT	8 Nov 2016			Chris, thanks for letting us know about your great experience. We will make sure to pass your kudos on to Jacob!pic.twitter.com/ssB06MC03T	1 2 2	Retweet Retweeted		Like 2 Liked 2	/ATT/status/796189510736506881
@ConversationUS @ConversationUS @ConversationUS @ConversationUS @ConversationUS	The Conversation US‏Verified account @ConversationUS	8 Nov 2016	#Election2016		Here's why our next president should block AT&T's Time Warner tie-up http://bit.ly/2eJYmRL $ATT $TWX #Election2016pic.twitter.com/yfLPt2cfYq	1 1	Retweet Retweeted		Like 1 Liked 1	/ConversationUS/status/796179499469639680
@ATT @ATT @ATT @ATT @ATT	AT&T‏Verified account @ATT	8 Nov 2016	#ATTimpact		AT&T employee mentors are connecting students to their dreams through virtual classrooms. #ATTimpact http://soc.att.com/2fdTm8M pic.twitter.com/eYebNYUo3m	1 11 11 26 26	Retweet 11 Retweeted 11		Like 26 Liked 26	/ATT/status/796094965344595968
@ATT @ATT @ATT @ATT @ATT @whiffer2	AT&T‏Verified account @ATT	8 Nov 2016			Woo hoo! Those speeds call for a celebration!pic.twitter.com/xE3KF9mK3W	1 1 1 3 3	Retweet 1 Retweeted 1		Like 3 Liked 3	/ATT/status/796044159694082048
@ATT @ATT @ATT @ATT @ATT @heartfixhz	AT&T‏Verified account @ATT	7 Nov 2016			We're sorry to hear that -- please DM us with details including the store location. Thank you!	1 1 3 3	Retweet 1 Retweeted 1		Like 3 Liked 3	/ATT/status/795807243727998976
@kfungfung @kfungfung @kfungfung @kfungfung @kfungfung @efeatherston	Cameron K.F. Koo‏ @kfungfung	7 Nov 2016	#TimeWarner		just wait until $ATT gets the go-ahead on #TimeWarner - it'll be a mad dash to extend monetization from boxtop to phone	1 1 1 1	Retweet 1 Retweeted 1		Like 1 Liked 1	/kfungfung/status/795767582494060544
@ATT @ATT @ATT @ATT @ATT	AT&T‏Verified account @ATT	7 Nov 2016	#AskGarth		What do you want to know about @GarthBrooks' concert on @AudienceNetwork? Tweet your Q's using #AskGarth + tune in to Facebook Live tonight!pic.twitter.com/eXj9ieRUGX	8 40 40 159 159	Retweet 40 Retweeted 40		Like 159 Liked 159	/ATT/status/795693192360456192
@ATT @ATT @ATT @ATT @ATT	AT&T‏Verified account @ATT	7 Nov 2016	#SoccerEverywhere		We can’t wait either! Follow and DM us, we have something for you! #SoccerEverywhere	3 3	Retweet Retweeted		Like 3 Liked 3	/ATT/status/795669991735427072
@ATT @ATT @ATT @ATT @ATT @michaelsykes121	AT&T‏Verified account @ATT	6 Nov 2016	#ATTLove		Aww, we appreciate the #ATTLove, Michael! We're so glad that you are excited about your new phone.pic.twitter.com/XgcpAAFYmk	1 3 3 4 4	Retweet 3 Retweeted 3		Like 4 Liked 4	/ATT/status/795414326651846656
@ATT @ATT @ATT @ATT @ATT @makomichael	AT&T‏Verified account @ATT	6 Nov 2016			Thanks for the shout out, Michael! Good luck on the race.	1 1 2 2	Retweet 1 Retweeted 1		Like 2 Liked 2	/ATT/status/795290182740299776
@ATT @ATT @ATT @ATT @ATT @jordnhill	AT&T‏Verified account @ATT	6 Nov 2016			1/2 This is a special, invitation-only concert, but we’ll be giving away lots of tickets to fans and AT&T customers soon.	2 2 8 8	Retweet 2 Retweeted 2		Like 8 Liked 8	/ATT/status/795285335647391744
@ATT @ATT @ATT @ATT @ATT	AT&T‏Verified account @ATT	6 Nov 2016	#AFIFest,LALALAND	#LALALAND	Happy birthday Emma Stone! We can't wait to celebrate with you at the #AFIFest premiere of #LALALAND 11/15. http://soc.att.com/LALALAND pic.twitter.com/wWnPpciL93	2 20 20 119 119	Retweet 20 Retweeted 20		Like 119 Liked 119	/ATT/status/795279582794579968
@ATT @ATT @ATT @ATT @ATT	AT&T‏Verified account @ATT	5 Nov 2016	#FootballEverywhere		Missing a game is so last season. Catch all the plays. Stream @DIRECTV. Watch #FootballEverywhere.pic.twitter.com/ipxLSkABpe	2 10 10 29 29	Retweet 10 Retweeted 10		Like 29 Liked 29	/ATT/status/794902100341878784
@ATT @ATT @ATT @ATT @ATT @tab24759	AT&T‏Verified account @ATT	4 Nov 2016			We're working on a fix now. Here's how to watch on SD: http://soc.att.com/2f1HYN5	2 1 1 3 3	Retweet 1 Retweeted 1		Like 3 Liked 3	/ATT/status/794633301306855424
@ATT @ATT @ATT @ATT @ATT	AT&T‏Verified account @ATT	4 Nov 2016			Chicago broke the curse, and our network traffic went through the roof. Here’s how our network looked during the Game 7 thriller. pic.twitter.com/P7AgBuq78e	5 60 60 136 136	Retweet 60 Retweeted 60		Like 136 Liked 136	/ATT/status/794629432505991169
@ATT @ATT @ATT @ATT @ATT @TheMissTex	AT&T‏Verified account @ATT	4 Nov 2016			Woo-hoo! We understand your need for speed!pic.twitter.com/AnjdPsh0gZ	2 4 4	Retweet Retweeted		Like 4 Liked 4	/ATT/status/794592332070920192
@ATT @ATT @ATT @ATT @ATT @TheCoryWade	AT&T‏Verified account @ATT	4 Nov 2016			Woo-hoo! Definitely great news, Cory! We're excited for ya too.pic.twitter.com/7dgYEO7Z1S	2 2	Retweet Retweeted		Like 2 Liked 2	/ATT/status/794591584759283712
@ATT @ATT @ATT @ATT @ATT @memeport	AT&T‏Verified account @ATT	4 Nov 2016			8 channels having tech difficulties, we’re working on a fix. To watch, unhide SD channels. No need to restart your receiver	1 1	Retweet Retweeted		Like 1 Liked 1	/ATT/status/794578822171607045
@clintrowles4 @clintrowles4 @clintrowles4 @clintrowles4 @clintrowles4	Clint Rowles‏ @clintrowles4	3 Nov 2016	#mobile,biznews,telecom	#biznews	One chart sums up AT&T's purchase of Time Warner http://bit.ly/2erDe2o via @theatlas HT @alicetruong $ATT $TWX #mobile #biznews #telecompic.twitter.com/a8mCgrb9gq		Retweet Retweeted		Like Liked	/clintrowles4/status/794196218306002945
@ATT @ATT @ATT @ATT @ATT	AT&T‏Verified account @ATT	2 Nov 2016	#CMAAwards50		Congrats @GarthBrooks! For more epic Garth moments, tune in to @AudienceNetwork on 11/10 for his Yankees Stadium performance. #CMAAwards50pic.twitter.com/yOmfqxctfT	4 77 77 341 341	Retweet 77 Retweeted 77		Like 341 Liked 341	/ATT/status/794018666824114176
@ATT @ATT @ATT @ATT @ATT	AT&T‏Verified account @ATT	2 Nov 2016	#CMAawards50		It's safe to say @ThomasRhett can now Die A Happy Man after winning Single of the Year at #CMAawards50.pic.twitter.com/liP5AAQ47T	7 7 35 35	Retweet 7 Retweeted 7		Like 35 Liked 35	/ATT/status/794016561635950593
@ATT @ATT @ATT @ATT @ATT	AT&T‏Verified account @ATT	2 Nov 2016	#ATTRedCarpet,CMAawards50	#CMAawards50	What's @GarthBrooks laughing about? Find out on the #ATTRedCarpet: http://soc.att.com/cmaredcarpet #CMAawards50pic.twitter.com/m2En4TD4tB	1 8 8 25 25	Retweet 8 Retweeted 8		Like 25 Liked 25	/ATT/status/793961070209613824
@ATT @ATT @ATT @ATT @ATT	AT&T‏Verified account @ATT	2 Nov 2016	#ATTRedCarpet,CMAawards50	#CMAawards50	You know who s the #ATTRedCarpet? @ClayWalker. #CMAawards50pic.twitter.com/u5hbowKptJ	4 38 38 146 146	Retweet 38 Retweeted 38		Like 146 Liked 146	/ATT/status/793941445925183488
@ATT @ATT @ATT @ATT @ATT	AT&T‏Verified account @ATT	2 Nov 2016	#CMAawards50,ATTRedCarpet	#ATTRedCarpet	See why @chasebryant can't choose an Entertainer of the Year for the #CMAawards50. #ATTRedCarpetpic.twitter.com/XShLFPGGv3	1 8 8 33 33	Retweet 8 Retweeted 8		Like 33 Liked 33	/ATT/status/793930401563582464
@ATT @ATT @ATT @ATT @ATT	AT&T‏Verified account @ATT	2 Nov 2016	#ATTRedCarpet		The one and only @CharlieDaniels is in the house! Catch him on the #ATTRedCarpet at 6:30/5:30c: http://soc.att.com/cmaredcarpet pic.twitter.com/ACcSTKSMHT	1 9 9 28 28	Retweet 9 Retweeted 9		Like 28 Liked 28	/ATT/status/793924305356603392
@ATT @ATT @ATT @ATT @ATT	AT&T‏Verified account @ATT	2 Nov 2016	#ATTRedCarpet,CMAawards50	#CMAawards50	Ready to walk the #ATTRedCarpet? We go live at 6:30/5:30c! http://soc.att.com/cmaredcarpet #CMAawards50pic.twitter.com/UtwPoFofxi	3 11 11 33 33	Retweet 11 Retweeted 11		Like 33 Liked 33	/ATT/status/793913272684527616
@ATT @ATT @ATT @ATT @ATT	AT&T‏Verified account @ATT	2 Nov 2016			AT&T customers, get priority presale access to @FLAGALine tickets on Nov. 2-3!https://cards.twitter.com/cards/8pd0e/2i01l …	3 8 8 53 53	Retweet 8 Retweeted 8		Like 53 Liked 53	/ATT/status/793818359578054656
@ATT @ATT @ATT @ATT @ATT	AT&T‏Verified account @ATT	2 Nov 2016			AT&T customers, skip to the front of the line for access to @kelly_clarkson tickets, on sale Nov 2-3.https://cards.twitter.com/cards/8pd0e/2i00t …	11 61 61 332 332	Retweet 61 Retweeted 61		Like 332 Liked 332	/ATT/status/793817695984586752
@ATT @ATT @ATT @ATT @ATT	AT&T‏Verified account @ATT	1 Nov 2016	#ATTRedCarpet,CMAawards50	#CMAawards50	Get to know #ATTRedCarpet host @BrettYoungMusic on our upcoming Facebook Live broadcast: https://www.facebook.com/ATT/videos/10154682527423909/ … #CMAawards50pic.twitter.com/0DPSyiVdJZ	1 4 4 23 23	Retweet 4 Retweeted 4		Like 23 Liked 23	/ATT/status/793553430128230401
@ATT @ATT @ATT @ATT @ATT @swiftbat17	AT&T‏Verified account @ATT	1 Nov 2016			We'll be sharing ticketing details soon! Follow AT&T and Taylor Nation social media handles for the latest.	1 5 5 14 14	Retweet 5 Retweeted 5		Like 14 Liked 14	/ATT/status/793524098248937472
@ATT @ATT @ATT @ATT @ATT	AT&T‏Verified account @ATT	1 Nov 2016	#ATTRedCarpet,CMAAwards50	#CMAAwards50	RT if you're ready for the #ATTRedCarpet, hosted by @MrBobbyBones! Catch the show at 7/6c on @AudienceNetwork. #CMAAwards50pic.twitter.com/ujuP7RJ99m	4 22 22 63 63	Retweet 22 Retweeted 22		Like 63 Liked 63	/ATT/status/793496785108865026
@ATT @ATT @ATT @ATT @ATT	AT&T‏Verified account @ATT	1 Nov 2016			New dates for @ThomasRhett added in IN, MS & OK! AT&T customers can purchase priority pre-sale tix from 11/1 – 11/3.https://cards.twitter.com/cards/8pd0e/2ht93 …	5 61 61 337 337	Retweet 61 Retweeted 61		Like 337 Liked 337	/ATT/status/793464505426599937
@ATT @ATT @ATT @ATT @ATT	AT&T‏Verified account @ATT	1 Nov 2016			There’s no place like home plate. Slide in to the last game of the season with @DIRECTV and catch the World Series wherever you go.pic.twitter.com/WOPM6c7YJ9	3 13 13 43 43	Retweet 13 Retweeted 13		Like 43 Liked 43	/ATT/status/793426181064384512
@ATT @ATT @ATT @ATT @ATT	AT&T‏Verified account @ATT	31 Oct 2016	#cyberaware,happyhalloween	#happyhalloween	Think before you share on social. Can a hacker use this info (i.e. dog's name) to answer my security questions? #cyberaware #happyhalloweenpic.twitter.com/nrnd0Hx1Ww	2 35 35 58 58	Retweet 35 Retweeted 35		Like 58 Liked 58	/ATT/status/793188306905358336
@ATT @ATT @ATT @ATT @ATT	AT&T‏Verified account @ATT	31 Oct 2016			From our boo crew to yours, Happy Halloween! pic.twitter.com/ztlrMo1cnu	6 36 36 94 94	Retweet 36 Retweeted 36		Like 94 Liked 94	/ATT/status/793158106360401921
@ATT @ATT @ATT @ATT @ATT	AT&T‏Verified account @ATT	30 Oct 2016	#CMAAwards50,ATTRedCarpet	#ATTRedCarpet	Are you following us on Snapchat? We'll be behind the scenes at the #CMAAwards50 all week long with exclusive and ! #ATTRedCarpetpic.twitter.com/sdW3qRIRjX	5 44 44 206 206	Retweet 44 Retweeted 44		Like 206 Liked 206	/ATT/status/792697563833110528
@ATT @ATT @ATT @ATT @ATT @wildeyesstyles	AT&T‏Verified account @ATT	29 Oct 2016			We’ll be giving away lots of tickets to Taylor fans including AT&T customers and special guests. Stay tuned for details!	2 2 15 15	Retweet 2 Retweeted 2		Like 15 Liked 15	/ATT/status/792531854826102784
@ATT @ATT @ATT @ATT @ATT	AT&T‏Verified account @ATT	29 Oct 2016	#Halloween,HocusPocus	#HocusPocus	The Sanderson sisters = squad goals. Get in the #Halloween spirit with #HocusPocus on @DIRECTV Cinema: http://soc.att.com/hocuspocus pic.twitter.com/YvPes5WigX	1 5 5 17 17	Retweet 5 Retweeted 5		Like 17 Liked 17	/ATT/status/792430115368144896
@ATT @ATT @ATT @ATT @ATT	AT&T‏Verified account @ATT	28 Oct 2016	#GearS2		Fang you very much, @SamsungMobileUS #GearS2. Now, Mom won’t go batty! http://soc.att.com/2ff6c8b pic.twitter.com/CHMBoPH4QT	7 9 9 27 27	Retweet 9 Retweeted 9		Like 27 Liked 27	/ATT/status/792131342217519104
@ATT @ATT @ATT @ATT @ATT @KicksDiamond	AT&T‏Verified account @ATT	28 Oct 2016			Thanks for the shout out! You've got us doing our happy dance!pic.twitter.com/hnohjIpg01	1 1 1 1 1	Retweet 1 Retweeted 1		Like 1 Liked 1	/ATT/status/792101545940836352
@ATT @ATT @ATT @ATT @ATT	AT&T‏Verified account @ATT	28 Oct 2016			Looking for an ultra-fast internet provider you can count on? We're in 45 metros by end of year + still growing! http://soc.att.com/2foclhG pic.twitter.com/S2nO5H8qBu	17 12 12 28 28	Retweet 12 Retweeted 12		Like 28 Liked 28	/ATT/status/792087667878100997
@ATT @ATT @ATT @ATT @ATT	AT&T‏Verified account @ATT	28 Oct 2016	#ItCanWait		Before you start your engines , join @RedBullRacing driver Max Verstappen in taking the #ItCanWait pledge today at http://ItCanWait.com pic.twitter.com/vByBvDddm6	1 14 14 30 30	Retweet 14 Retweeted 14		Like 30 Liked 30	/ATT/status/792063395016998912
@ATT @ATT @ATT @ATT @ATT	AT&T‏Verified account @ATT	28 Oct 2016	#iHeartGreenDay		12 tracks of punk rock perfection. Watch @GreenDay’s @iHeartRadio Album Release Party on AT&T LIVE. #iHeartGreenDay http://soc.att.com/GreenDay pic.twitter.com/MbFfSxW0LE	1 23 23 81 81	Retweet 23 Retweeted 23		Like 81 Liked 81	/ATT/status/792033193918595072
@ATT @ATT @ATT @ATT @ATT @brianb	AT&T‏Verified account @ATT	28 Oct 2016			Woo-hoo! We understand your need for speed, Brian. Tuesday can't come fast enough!	1 1 1 2 2	Retweet 1 Retweeted 1		Like 2 Liked 2	/ATT/status/792011769829031936
@aparnamuk @aparnamuk @aparnamuk @aparnamuk @aparnamuk	Aparna Mukherjee‏ @aparnamuk	27 Oct 2016	#cjskb		"You can't stop the aggregation." Doubtless mantra for us all, @Blackstone CEO Schwarzman's answer to the q on the $ATT deal #cjskb	1 1 4 4	Retweet 1 Retweeted 1		Like 4 Liked 4	/aparnamuk/status/791805659796869120
@ATT @ATT @ATT @ATT @ATT	AT&T‏Verified account @ATT	27 Oct 2016	#LGV20		Have a magical Halloween with the @LGUSAMobile #LGV20. http://soc.att.com/2eKAGdW pic.twitter.com/AhKdm4NbiY	1 15 15 32 32	Retweet 15 Retweeted 15		Like 32 Liked 32	/ATT/status/791757885558718464
@ATT @ATT @ATT @ATT @ATT @ifoundtaylor13	AT&T‏Verified account @ATT	27 Oct 2016			We’ll be giving tickets to Taylor fans including AT&T customers and special guests. We’ll share ticketing details later!	1 10 10	Retweet Retweeted		Like 10 Liked 10	/ATT/status/791641820002390016
@ATT @ATT @ATT @ATT @ATT	AT&T‏Verified account @ATT	26 Oct 2016	#NationalPumpkinDay		Carve out some time today to celebrate #NationalPumpkinDay! pic.twitter.com/3nxcHoxWw0	7 71 71 200 200	Retweet 71 Retweeted 71		Like 200 Liked 200	/ATT/status/791252678622019584
@ReggieMiddleton @ReggieMiddleton @ReggieMiddleton @ReggieMiddleton @ReggieMiddleton	ReggieMiddleton‏ @ReggieMiddleton	25 Oct 2016			$ATT bid to expand into media as wireless biz matures is misguided. Margins crushed as nimble competitors like $NFLX $AMZN do a better job	1 1 5 5	Retweet 1 Retweeted 1		Like 5 Liked 5	/ReggieMiddleton/status/791032934178447360
@ATT @ATT @ATT @ATT @ATT @JenSwirsky	AT&T‏Verified account @ATT	24 Oct 2016	#ATTLove		Thanks for the shout out, Jen! We will make sure to share the #ATTLove pic.twitter.com/uUV9AnWu93	1 1 1 6 6	Retweet 1 Retweeted 1		Like 6 Liked 6	/ATT/status/790761426071785472
@ATT @ATT @ATT @ATT @ATT	AT&T‏Verified account @ATT	24 Oct 2016	#Garth7D		.@GarthBrooks has made more than a few memories throughout his career. Congrats to the #1 solo artist in history for earning 7. #Garth7Dpic.twitter.com/0DSco4Gz3m	9 35 35 146 146	Retweet 35 Retweeted 35		Like 146 Liked 146	/ATT/status/790713796927037442
@ATT @ATT @ATT @ATT @ATT @sixdolla	AT&T‏Verified account @ATT	24 Oct 2016			We love your need for speed! Enjoy your AT&T Fiber.	1 1 3 3	Retweet 1 Retweeted 1		Like 3 Liked 3	/ATT/status/790623736672227328
@ATT @ATT @ATT @ATT @ATT	AT&T‏Verified account @ATT	24 Oct 2016	#LGV20		Another reason to smile for the camera. The #LGV20 from @LGUSAMobile will be available in stores starting today. http://soc.att.com/2eErjgL pic.twitter.com/1dYQ9CCjGF	15 26 26 82 82	Retweet 26 Retweeted 26		Like 82 Liked 82	/ATT/status/790616476432666624
@rcwhalen @rcwhalen @rcwhalen @rcwhalen @rcwhalen	Christopher Whalen‏ @rcwhalen	24 Oct 2016			Is $ATT + $TWC congress between two dying businesses? The beginning of the end of old media? @tomkeene	1 3 3 5 5	Retweet 3 Retweeted 3		Like 5 Liked 5	/rcwhalen/status/790489574250348545
@jtoonkel @jtoonkel @jtoonkel @jtoonkel @jtoonkel	Jessica Toonkel‏ @jtoonkel	21 Sep 2016	#communacopia		Is mobile viewing of NFL games happening, AT&T CEO says mobile viewing week over week grew 60% $ATT #communacopia	1 1 1 2 2	Retweet 1 Retweeted 1		Like 2 Liked 2	/jtoonkel/status/778568583303483396
@jbmp51 @jbmp51 @jbmp51 @jbmp51 @jbmp51	jason miller‏ @jbmp51	20 Jul 2016			People also fail to understand $gme is largest $att /DTV agent+largest $aapl reseller+core biz+collectibleshttp://bit.ly/29TnwJS	2 2	Retweet Retweeted		Like 2 Liked 2	/jbmp51/status/755750116313690112
@Investor_Intel @Investor_Intel @Investor_Intel @Investor_Intel @Investor_Intel	InvestorIntel‏ @Investor_Intel	6 Jun 2016	#Abattis		$ATT up +25.00% & $ATTBF +20.73% last wk- NEWS: #Abattis names Michael Yung as CEOhttp://bit.ly/26o3ePV	2 2 1 1	Retweet 2 Retweeted 2		Like 1 Liked 1	/Investor_Intel/status/739825195616079873
@Investor_Intel @Investor_Intel @Investor_Intel @Investor_Intel @Investor_Intel	InvestorIntel‏ @Investor_Intel	23 May 2016	#Abattis,Vitagum	#Vitagum	$ATT up +11.11% & $ATTBF +5.24% last wk- NEWS: #Abattis announces co-formulation with #Vitagumhttp://bit.ly/23GOVay	4 4 2 2	Retweet 4 Retweeted 4		Like 2 Liked 2	/Investor_Intel/status/734757008453206018
@Momentum_PR @Momentum_PR @Momentum_PR @Momentum_PR @Momentum_PR	Momentum PR‏ @Momentum_PR	25 Apr 2016	#MostActive,theCSE,SmallCaps	#theCSE	Right out of the gate - These are the #MostActive on #theCSE this AM. #SmallCaps $DDB $AVM $CPN $RGT $UMB $TNY $BLO $IN $ATT $PKK	1 1 2 2	Retweet 1 Retweeted 1		Like 2 Liked 2	/Momentum_PR/status/724601768668221440
@Investor_Intel @Investor_Intel @Investor_Intel @Investor_Intel @Investor_Intel	InvestorIntel‏ @Investor_Intel	25 Apr 2016	#Abattis		#Abattis names Michael Yung as CEO http://bit.ly/26o3ePV $ATTBF $ATT	1 1 1 1	Retweet 1 Retweeted 1		Like 1 Liked 1	/Investor_Intel/status/724575233395535872
@ATT @ATT @ATT @ATT @ATT @AngelaJFlores	AT&T‏Verified account @ATT	24 Apr 2016			@AngelaJFlores So glad you are safe! Hope that Season 6 lives up to your expectations- just 6.5 hours left to go! pic.twitter.com/ctEHYGvjUM	1 2 2 1 1	Retweet 2 Retweeted 2		Like 1 Liked 1	/ATT/status/724304856484331521
@ATT @ATT @ATT @ATT @ATT	AT&T‏Verified account @ATT	24 Apr 2016	#Tribeca2016		Hope you enjoyed your special access to #Tribeca2016 from AT&T. Thanks for participating & see you next year!pic.twitter.com/HNfAqItb2I	1 13 13 46 46	Retweet 13 Retweeted 13		Like 46 Liked 46	/ATT/status/724266657804390400
@ATT @ATT @ATT @ATT @ATT @JordanSpieth	AT&T‏Verified account @ATT Jordan SpiethVerified account @JordanSpieth	23 Apr 2016			A well deserved honor! Congratulations @JordanSpieth https://twitter.com/JordanSpieth/status/723496833041879040 … Honored to be included in this year's #TIME100. Thanks @Time and @TonyRomo for the words http://ti.me/1T4lrL4	6 9 9 26 26	Retweet 9 Retweeted 9		Like 26 Liked 26	/ATT/status/723901617796427778
@ATT @ATT @ATT @ATT @ATT @BIG_VK1	AT&T‏Verified account @ATT	22 Apr 2016			@BIG_VK1 The social media addiction runs deep, Kent! At least we've come a long way from these days...pic.twitter.com/U4c6nyV6tS	1 1 1 1	Retweet 1 Retweeted 1		Like 1 Liked 1	/ATT/status/723668450875465728
@ATT @ATT @ATT @ATT @ATT	AT&T‏Verified account @ATT	22 Apr 2016	#GetActive		Ready to #GetActive this weekend? What inspires you to hit the trail?http://soc.att.com/1VM4J6Q pic.twitter.com/RZiI4Odp9C	8 8 12 12	Retweet 8 Retweeted 8		Like 12 Liked 12	/ATT/status/723587182909358080
@ATT @ATT @ATT @ATT @ATT	AT&T‏Verified account @ATT	22 Apr 2016	#BeyondLimits		What drives you to pursue your dreams? Show us how you live #BeyondLimits & enter your video http://soc.att.com/1YGWTto pic.twitter.com/H8cItSdTbt	2 21 21 37 37	Retweet 21 Retweeted 21		Like 37 Liked 37	/ATT/status/723541932048261121
@CdnxTracker @CdnxTracker @CdnxTracker @CdnxTracker @CdnxTracker @gurinder_67	Dave Edwards‏ @CdnxTracker	18 Apr 2016			@gurinder_67 This is going to get even more fun! I think this is just the beginning. Reminds me of the weed days when we did $ATT.cse	1 1 1	Retweet Retweeted		Like 1 Liked 1	/CdnxTracker/status/722194995273461760
@Investor_Intel @Investor_Intel @Investor_Intel @Investor_Intel @Investor_Intel	InvestorIntel‏ @Investor_Intel	18 Apr 2016	#Abattis		$ATTBF up +14.42% & $ATT +9.09% last wk- NEWS: #Abattis receives NPN from Health Canada...http://bit.ly/1oTCHrT	1 1	Retweet 1 Retweeted 1		Like Liked	/Investor_Intel/status/722093095454531585
@Investor_Intel @Investor_Intel @Investor_Intel @Investor_Intel @Investor_Intel	InvestorIntel‏ @Investor_Intel	18 Apr 2016	#Abattis,Vitagum	#Vitagum	#Abattis announces co-formulation with #Vitagum http://bit.ly/23GOVay $ATTBF $ATT	2 2 1 1	Retweet 2 Retweeted 2		Like 1 Liked 1	/Investor_Intel/status/722041437878136832
@Intel_Sharron @Intel_Sharron @Intel_Sharron @Intel_Sharron @Intel_Sharron	Sharron‏ @Intel_Sharron	6 Apr 2016	#Abattis,Crimson,NÖXX	#Crimson	#Abattis enters a licensing arrangement with #Crimson to commercialize its #NÖXX Botanical Blends http://bit.ly/1qug8v9 $ATTBF $ATT	1 1 2 2	Retweet 1 Retweeted 1		Like 2 Liked 2	/Intel_Sharron/status/717743093005549568
@Peterskastner @Peterskastner @Peterskastner @Peterskastner @Peterskastner	Peter S Kastner‏ @Peterskastner	8 Mar 2016	#Fi,DisruptiveBusiness	#DisruptiveBusiness	$GOOGL #Fi offers "pay for the data u use" pricing, Nexus phone discount. #DisruptiveBusiness to $VZ, $ATT cell plan http://officialandroid.blogspot.com/2016/03/from-hi-to-fi-to-goodbye-to-invites.html …		Retweet Retweeted		Like Liked	/Peterskastner/status/707201597282115585
@Cannabis_Intel @Cannabis_Intel @Cannabis_Intel @Cannabis_Intel @Cannabis_Intel	Sam Markham - InvestorIntel‏ @Cannabis_Intel	4 Mar 2016	#Vergence,NOXX	#NOXX	@Abattis subsidiary #Vergence announces launch & sale of #NOXX Botanical Blends http://bit.ly/1p1PbPc $ATT $ATTBF		Retweet Retweeted		Like Liked	/Cannabis_Intel/status/705776111360352257
@SpotlightAmin @SpotlightAmin @SpotlightAmin @SpotlightAmin @SpotlightAmin	Amin Hemani‏ @SpotlightAmin	7 Feb 2016			Defendive stk $WEC $SO $CPB $ED $DUK $ATT Market skittish Keep positions on tight leash 4 loss exit n harvest profits @ 6% to 8% from entry	1 1	Retweet Retweeted		Like 1 Liked 1	/SpotlightAmin/status/696425708424400896
@Benzinga @Benzinga @Benzinga @Benzinga @Benzinga	Benzinga.com‏Verified account @Benzinga	3 Feb 2016			Yahoo's Potential Buyers $YHOO $VZ $NWSA $T $ATT $BABA $CMCSA http://benzinga.com/z/6205255	1 1 1 1	Retweet 1 Retweeted 1		Like 1 Liked 1	/Benzinga/status/694943577529430016
@realdariusnouri @realdariusnouri @realdariusnouri @realdariusnouri @realdariusnouri	Darius Nouri‏ @realdariusnouri	30 Jan 2016			$SRT 8k outlines minimum EBIDTA levels for 2016. Last time they hit those levels stock was at $10. I'm accumulating $S $VHC $ATT $AAPL $TMUS	1 1	Retweet Retweeted		Like 1 Liked 1	/realdariusnouri/status/693554577388523520
@Momentum_PR @Momentum_PR @Momentum_PR @Momentum_PR @Momentum_PR	Momentum PR‏ @Momentum_PR	25 Jan 2016	#MostActive,CSE,SmallCap,Stocks,Momentum	#CSE	Here are this morning 10 #MostActive on the #CSE. #SmallCap #Stocks #Momentum * $KWG $PUF $VRT $PKK $PBT.U $XMG $GNI $ATT $SL * $IN *	1 1	Retweet Retweeted		Like 1 Liked 1	/Momentum_PR/status/691654543365533698
@Momentum_PR @Momentum_PR @Momentum_PR @Momentum_PR @Momentum_PR	Momentum PR‏ @Momentum_PR	15 Jan 2016	#MostActive,Investing,CSE,Momentum	#Investing	The Canadian Exchange's #MostActive so far this morning. #Investing #CSE #Momentum* $EAT $KWG $PUF $ATT $UP *$IN* $AFI $LAG $SL *$ACB* $LTE		Retweet Retweeted		Like Liked	/Momentum_PR/status/688024795976445952
@ATT @ATT @ATT @ATT @ATT @Fletcher_Knox	AT&T‏Verified account @ATT	14 Jan 2016			@Fletcher_Knox We have unlimited data, Fletcher! For more information, go here: http://att.com/unlimitedplan	1 2 2	Retweet Retweeted		Like 2 Liked 2	/ATT/status/687819697627246592
@ATT @ATT @ATT @ATT @ATT @WDEdude	AT&T‏Verified account @ATT	14 Jan 2016			@WDEdude After 22 GB of data usage, AT&T may slow speeds. For more details, go here: http://att.com/unlimitedplan	1 1 1 1 1	Retweet 1 Retweeted 1		Like 1 Liked 1	/ATT/status/687804331089870849
@ATT @ATT @ATT @ATT @ATT @KatCalvinLA	AT&T‏Verified account @ATT	14 Jan 2016	#ATTFamily		@KatCalvinLA Thank you Kat for sticking with us! #ATTFamily	2 2 1 1	Retweet 2 Retweeted 2		Like 1 Liked 1	/ATT/status/687751928881766402
@ATT @ATT @ATT @ATT @ATT @LukeEatsKookies	AT&T‏Verified account @ATT	14 Jan 2016	#ATTFamily		@LukeEatsKookies You deserve it, Luke! #ATTFamily	1 1 1 1	Retweet 1 Retweeted 1		Like 1 Liked 1	/ATT/status/687747269228163072
@ATT @ATT @ATT @ATT @ATT	AT&T‏Verified account @ATT	14 Jan 2016	#IoTwill		Imagine using your voice to control your home. #IoTwill do things from change the channel to adjust the thermostat.pic.twitter.com/j1uvlMd1Xb	8 8 16 16	Retweet 8 Retweeted 8		Like 16 Liked 16	/ATT/status/687725879837986816
@ATT @ATT @ATT @ATT @ATT @AlexSAlex	AT&T‏Verified account @ATT	14 Jan 2016			@AlexSAlex We would never want you to become a crazy person because of us, Alex! Thanks for the shout out pic.twitter.com/kPwwZEqrFp	1 1 2 2	Retweet 1 Retweeted 1		Like 2 Liked 2	/ATT/status/687701433051930624
@ATT @ATT @ATT @ATT @ATT	AT&T‏Verified account @ATT	14 Jan 2016	#TBT		#TBT In '93, we showcased a series that spoke to the future of technology. Imagine what the next 22 yrs. will bring. http://bit.ly/18MRHK8	1 11 11 19 19	Retweet 11 Retweeted 11		Like 19 Liked 19	/ATT/status/687665477594812416
@ATT @ATT @ATT @ATT @ATT @arock901	AT&T‏Verified account @ATT	14 Jan 2016			@arock2423 Happy to hear it, Adam. We're pretty psyched ourselves!	1 1	Retweet Retweeted		Like 1 Liked 1	/ATT/status/687659554247675904
@ATT @ATT @ATT @ATT @ATT @jasoncaston	AT&T‏Verified account @ATT Jason Caston @jasoncaston	13 Jan 2016	#InspiredMobility,WednesdayWisdom	#WednesdayWisdom	The #InspiredMobility movement is in full force! #WednesdayWisdomhttps://twitter.com/jasoncaston/status/686612355401289728 … .@revrunwisdom and #InspiredMobility brings Inspiration to Chicago and the Masses | @ATT http://soc.att.com/1K5ohJU #sponsored	7 7 7 7	Retweet 7 Retweeted 7		Like 7 Liked 7	/ATT/status/687436072133857280
@ATT @ATT @ATT @ATT @ATT @Bri_Clark	AT&T‏Verified account @ATT	13 Jan 2016			@Bri_Clark We're so happy to hear that we could help, Bri! Thanks for the kudos on a job well done.pic.twitter.com/eG4KVhaPY1	2 1 1 6 6	Retweet 1 Retweeted 1		Like 6 Liked 6	/ATT/status/687416199915900928
@ATT @ATT @ATT @ATT @ATT @QueenLexxii	AT&T‏Verified account @ATT	13 Jan 2016	#ATTLove		@QueenLexxii Thanks for the #ATTLove, !	1 1 1 2 2	Retweet 1 Retweeted 1		Like 2 Liked 2	/ATT/status/687385615084720128
@ATT @ATT @ATT @ATT @ATT	AT&T‏Verified account @ATT	13 Jan 2016	#CFBPlayoff		And… it’s good! Data usage at this year’s #CFBPlayoff championship out kicked previous years’ sharing by a long shotpic.twitter.com/DpluiG2uhD	3 9 9 18 18	Retweet 9 Retweeted 9		Like 18 Liked 18	/ATT/status/687333294434816000
@ATT @ATT @ATT @ATT @ATT @stonycreekmedia	AT&T‏Verified account @ATT	13 Jan 2016			@dawnswick Woo-hoo! Major kudos to Carley, Bill, Corey, and Jason for being so awesome!pic.twitter.com/KOLCjaT24M	1 1 2 2	Retweet 1 Retweeted 1		Like 2 Liked 2	/ATT/status/687314004725858304
@ATT @ATT @ATT @ATT @ATT	AT&T‏Verified account @ATT	13 Jan 2016	#IoTwill		Your car told your house to turn on the lights when you pull up. #IoTwill make it possible. http://soc.att.com/1ONCZul pic.twitter.com/1iUcRbcZKA	7 7 16 16	Retweet 7 Retweeted 7		Like 16 Liked 16	/ATT/status/687295547154259968
@ATT @ATT @ATT @ATT @ATT @xosydnij	AT&T‏Verified account @ATT	12 Jan 2016			@iamsydnij We hope you're just as happy as we are, Sydni! Enjoy! pic.twitter.com/V9ZsnySg88	1 1 3 3	Retweet 1 Retweeted 1		Like 3 Liked 3	/ATT/status/687058391441764353
@ATT @ATT @ATT @ATT @ATT	AT&T‏Verified account @ATT	12 Jan 2016	#CFBPlayoff		Sing it loud! Sing it proud! #CFBPlayoff championship fans used enough data to stream “Yea, Alabama!” 2.5M times.pic.twitter.com/phhQZqZpGq	2 8 8 9 9	Retweet 8 Retweeted 8		Like 9 Liked 9	/ATT/status/687044250798702592
@ATT @ATT @ATT @ATT @ATT	AT&T‏Verified account @ATT	12 Jan 2016	#IoTwill		#IoTwill continue to help us live smarter & more efficiently. Imagine the future connected. http://soc.att.com/1TSmPjE pic.twitter.com/Yn3XLpaxXR	1 6 6 5 5	Retweet 6 Retweeted 6		Like 5 Liked 5	/ATT/status/687020130568646656
@ATT @ATT @ATT @ATT @ATT @_allswellmoe	AT&T‏Verified account @ATT	12 Jan 2016			@ALLswellMOE3 Of course, Moesha - may you and your unlimited data live happily ever after!	1 1 2 2	Retweet 1 Retweeted 1		Like 2 Liked 2	/ATT/status/687011440356634624
@ATT @ATT @ATT @ATT @ATT	AT&T‏Verified account @ATT	12 Jan 2016			Get Unlimited Data when you have AT&T wireless + DIRECTV. Usage, speed, other restr's apply. http://soc.att.com/UnlimitedData5 https://amp.twimg.com/v/89263b5c-5359-472d-9467-94fd3b93ba85 …	49 175 175 511 511	Retweet 175 Retweeted 175		Like 511 Liked 511	/ATT/status/687006352690941952
@ATT @ATT @ATT @ATT @ATT @means_tweets	AT&T‏Verified account @ATT	12 Jan 2016			@steffanymeans Woo-hoo! Sounds like the best day ever, Steffany! pic.twitter.com/8rrFP4vbms	1 3 3	Retweet Retweeted		Like 3 Liked 3	/ATT/status/686978499610042368
@ATT @ATT @ATT @ATT @ATT @Maroon_Jones	AT&T‏Verified account @ATT	12 Jan 2016			@Thomas9Jones Yay! What are you going to do with all that data, T.J.?!pic.twitter.com/GO8HRxx4OP	1	Retweet Retweeted		Like Liked	/ATT/status/686972013634842624
@ATT @ATT @ATT @ATT @ATT @CodyMathia	AT&T‏Verified account @ATT	12 Jan 2016			@CodyMathia Woo-hoo! Best news everrr!pic.twitter.com/CgM5QztRcC	1 1 2 2	Retweet 1 Retweeted 1		Like 2 Liked 2	/ATT/status/686970596308156417
@ATT @ATT @ATT @ATT @ATT @imJJRICH	AT&T‏Verified account @ATT	12 Jan 2016			@sonydog123 We're excited too, Joseph! And in the spirit of the moment...pic.twitter.com/kCmfB9CfrN	1 2 2	Retweet Retweeted		Like 2 Liked 2	/ATT/status/686926668573896704
@ATT @ATT @ATT @ATT @ATT	AT&T‏Verified account @ATT	11 Jan 2016	#NationalChampionship		@NoeliaSays Noelia, don't tell anyone! #NationalChampionshippic.twitter.com/9mDDas9mVQ	1 1 3 3	Retweet 1 Retweeted 1		Like 3 Liked 3	/ATT/status/686779583543246848
@ATT @ATT @ATT @ATT @ATT @AimeOKeefe	AT&T‏Verified account @ATT	11 Jan 2016	#NationalChampionship		@AimeOKeefe Aime, we admire you! Thanks so much for the shout out. #NationalChampionshippic.twitter.com/LzDOMZQ3As	3 3	Retweet Retweeted		Like 3 Liked 3	/ATT/status/686767204155691008
@ATT @ATT @ATT @ATT @ATT @alex25martin	AT&T‏Verified account @ATT	11 Jan 2016	#NationalChampionship		@alex25martin Hi Alex, thank you! We'll take the compliment! #NationalChampionshippic.twitter.com/Ra8VHQGEfZ	1 1	Retweet Retweeted		Like 1 Liked 1	/ATT/status/686752448338391040
@ATT @ATT @ATT @ATT @ATT @carlosoviedo	AT&T‏Verified account @ATT	11 Jan 2016			@carlosoviedo Woo-hoo! You're so very welcome, Carlos! And in the wise words of Journey...pic.twitter.com/wT6kVJwGCq	2 2 3 3	Retweet 2 Retweeted 2		Like 3 Liked 3	/ATT/status/686652965608906753
@ATT @ATT @ATT @ATT @ATT	AT&T‏Verified account @ATT	11 Jan 2016			@_____briiii Woo-hoo! In the words of a beloved, forgetful blue fish...pic.twitter.com/TzbCHUuMC6	1 1	Retweet Retweeted		Like 1 Liked 1	/ATT/status/686637813333377026
@ATT @ATT @ATT @ATT @ATT @aauthorsmusic	AT&T‏Verified account @ATT	10 Jan 2016			@aauthorsmusic Loved hearing you rock it - we know the fans will think this is one of the best days of their lives!	1 1 4 4	Retweet 1 Retweeted 1		Like 4 Liked 4	/ATT/status/686385408792498176
@ATT @ATT @ATT @ATT @ATT @PGATOUR	AT&T‏Verified account @ATT PGA TOURVerified account @PGATOUR	10 Jan 2016	#ATTAthlete,LetsGoJordan	#LetsGoJordan	Way to tee off 2016. Congrats, @JordanSpieth! #ATTAthlete #LetsGoJordanhttps://twitter.com/PGATOUR/status/686380229737058304 … At 30 under par, @JordanSpieth just won the @HyundaiTOC by EIGHT. #QuickHits http://snpy.tv/1OJnsff	14 14 27 27	Retweet 14 Retweeted 14		Like 27 Liked 27	/ATT/status/686382047418425348
@ATT @ATT @ATT @ATT @ATT @MoonTaxi	AT&T‏Verified account @ATT	10 Jan 2016			@MoonTaxi It's going to be an amazing night of music- so glad you are all a part of it!	1 2 2	Retweet Retweeted		Like 2 Liked 2	/ATT/status/686351002623148032
@ATT @ATT @ATT @ATT @ATT @runninamy	AT&T‏Verified account @ATT	10 Jan 2016	#ATTFamily		@runninamy Happy watching, Amy! We're thrilled to have you in the #ATTFamily.pic.twitter.com/e2ZUA27wTm	1 1 1 1	Retweet 1 Retweeted 1		Like 1 Liked 1	/ATT/status/686308028493107200
@ATT @ATT @ATT @ATT @ATT @rm	AT&T‏Verified account @ATT	10 Jan 2016	#GigaPower		@rm Yesssss! Enjoy those blazing fast #GigaPower speeds, Ramsey.pic.twitter.com/1PhSKN9pzB	1 1	Retweet Retweeted		Like 1 Liked 1	/ATT/status/686284291458920448
@ATT @ATT @ATT @ATT @ATT @ciara	AT&T‏Verified account @ATT	9 Jan 2016			@ciara It’s another incredible night of music- can’t wait to hear you bring it @Ciara!	6 6 16 16	Retweet 6 Retweeted 6		Like 16 Liked 16	/ATT/status/686032042967076864
@ATT @ATT @ATT @ATT @ATT @NickBrandt	AT&T‏Verified account @ATT	9 Jan 2016	#StrongerSaturday		@NickBrandt You’re very welcome. Enjoy your #StrongerSaturday!pic.twitter.com/UXebt2LxGl	2 2	Retweet Retweeted		Like 2 Liked 2	/ATT/status/685868037749223426
@ATT @ATT @ATT @ATT @ATT @Vinny_Varvaro	AT&T‏Verified account @ATT	9 Jan 2016	#ATTHappyDance,ATTFamily	#ATTFamily	@Vinny_Varvaro You have us doing the #ATTHappyDance, Vinny! Thank you for being part of the #ATTFamily.pic.twitter.com/Dga68QTM9b	1 1	Retweet Retweeted		Like 1 Liked 1	/ATT/status/685864503255396352
@ATT @ATT @ATT @ATT @ATT @davidnail	AT&T‏Verified account @ATT	8 Jan 2016			@davidnail Hey David- your night was on fire & we know the audience felt it!	1 1 6 6	Retweet 1 Retweeted 1		Like 6 Liked 6	/ATT/status/685672541386620930
@ATT @ATT @ATT @ATT @ATT @thebandperry	AT&T‏Verified account @ATT	8 Jan 2016			@thebandperry You all always put on an amazing show & tonight is no different!	1 1 5 5	Retweet 1 Retweeted 1		Like 5 Liked 5	/ATT/status/685669811658076160
@ATT @ATT @ATT @ATT @ATT	AT&T‏Verified account @ATT	8 Jan 2016	#CES2016		Available today, the Kyocera DuraForceXD is joining our family of rugged devices. Details here: http://soc.att.com/1RoxN2H #CES2016	5 5	Retweet Retweeted		Like 5 Liked 5	/ATT/status/685480832136540160
@ATT @ATT @ATT @ATT @ATT @AshleyWarner08	AT&T‏Verified account @ATT	8 Jan 2016			@AshleyWarner08 @AshleyWarner08 We're just lookin' out for our girl! Enjoy your trip, Ashley.	1 1 1	Retweet Retweeted		Like 1 Liked 1	/ATT/status/685469556454768640
@ATT @ATT @ATT @ATT @ATT @erikelmer45	AT&T‏Verified account @ATT	7 Jan 2016	#ATTFamily		@erikelmer45 We're so happy to have you as a part of the #ATTFamily!pic.twitter.com/ciD0BlWki3	1 1 1 1	Retweet 1 Retweeted 1		Like 1 Liked 1	/ATT/status/685316088024969218
@ATT @ATT @ATT @ATT @ATT @rlopezwfaa	AT&T‏Verified account @ATT	7 Jan 2016			@rlopezwfaa That's great to hear, Rebecca!pic.twitter.com/6QtA9wOybk	1 1	Retweet Retweeted		Like 1 Liked 1	/ATT/status/685298171870875648
@ATT @ATT @ATT @ATT @ATT @ShaunieONeal	AT&T‏Verified account @ATT	7 Jan 2016			@ShaunieONeal Thanks for taking the time to let us know, Shaunie! We will be sure to pass along the kudos!	4 4	Retweet Retweeted		Like 4 Liked 4	/ATT/status/685288229738774529
@ATT @ATT @ATT @ATT @ATT @ApryllAileen	AT&T‏Verified account @ATT	7 Jan 2016	#ATTFamily		@ApryllAileen That's great to hear, Apryll! You all look like one big #ATTFamily!	1 1 1 1	Retweet 1 Retweeted 1		Like 1 Liked 1	/ATT/status/685271835076857857
@ATT @ATT @ATT @ATT @ATT	AT&T‏Verified account @ATT	7 Jan 2016	#ATTAthlete,LetsGoJordan	#LetsGoJordan	Sending good vibes to #ATTAthlete @JordanSpieth as he starts his 2016 season. Good luck! #LetsGoJordan	12 12 20 20	Retweet 12 Retweeted 12		Like 20 Liked 20	/ATT/status/685265936589414400
@ATT @ATT @ATT @ATT @ATT @LLducks	AT&T‏Verified account @ATT	7 Jan 2016	#ATTLove		@LLducks We hearing this, Lesley! We'll be sure Lauren knows how stellar she is - thanks for the #ATTLove!	2 2	Retweet Retweeted		Like 2 Liked 2	/ATT/status/685217598531735552
@ATT @ATT @ATT @ATT @ATT @dkim_bruh	AT&T‏Verified account @ATT	7 Jan 2016	#MobilizingYourWorld		@dkim_bruh You got it, DeJhard! #MobilizingYourWorld	1 1 2 2	Retweet 1 Retweeted 1		Like 2 Liked 2	/ATT/status/685188917121921029
@ATT @ATT @ATT @ATT @ATT @TheBasitHound	AT&T‏Verified account @ATT	7 Jan 2016	#MobilizingYourWorld		@TheBasitHound You're welcome, Basit! #MobilizingYourWorld	2 2	Retweet Retweeted		Like 2 Liked 2	/ATT/status/685188204975099904
@ATT @ATT @ATT @ATT @ATT @MaryPascoe	AT&T‏Verified account @ATT	7 Jan 2016			@MaryPascoe He sounds like a rockstar!! Thanks for sharing that with us, Mary! Do you happen to remember his last name?	1 1	Retweet Retweeted		Like 1 Liked 1	/ATT/status/685166584244137984
@ATT @ATT @ATT @ATT @ATT	AT&T‏Verified account @ATT	7 Jan 2016	#CES2016,IoT	#IoT	#CES2016 is coming to a close. Check out the future of #IoT and see all announcements, all in one place here: http://soc.att.com/1JrwUU6	23 23 26 26	Retweet 23 Retweeted 23		Like 26 Liked 26	/ATT/status/685158962925334536
@ATT @ATT @ATT @ATT @ATT @russianswimmer	AT&T‏Verified account @ATT	7 Jan 2016			@russianswimmer Sounds like she's a beaut! In true New Year's spirit, out with the old, in the with new! Enjoy, Brian!	1 1 1 1	Retweet 1 Retweeted 1		Like 1 Liked 1	/ATT/status/685155305546747904
@ATT @ATT @ATT @ATT @ATT	AT&T‏Verified account @ATT	6 Jan 2016	#CES2016,ATTVegas	#ATTVegas	Need to catch up on the happenings at #CES2016? We've got you covered with our live blog #ATTVegas: http://soc.att.com/1JrwUU6	1 7 7 12 12	Retweet 7 Retweeted 7		Like 12 Liked 12	/ATT/status/684841875463888896
@ATT @ATT @ATT @ATT @ATT @nickwynn4	AT&T‏Verified account @ATT	6 Jan 2016			@nickwynn4 Anything to help get you over the Wednesday hump, Nick. Enjoy!	1 1 1 2 2	Retweet 1 Retweeted 1		Like 2 Liked 2	/ATT/status/684806554068074496
@ATT @ATT @ATT @ATT @ATT @SarahScoop	AT&T‏Verified account @ATT	6 Jan 2016	#Priv		@SarahScoop We're so glad that the #Priv is making your life easier!	1 1 3 3	Retweet 1 Retweeted 1		Like 3 Liked 3	/ATT/status/684768309003337729
@ATT @ATT @ATT @ATT @ATT	AT&T‏Verified account @ATT	6 Jan 2016	#ATTDevSummit,ATTVegas	#ATTVegas	All the news you missed from #ATTDevSummit in one flipboard #ATTVegashttp://flip.it/a3.yw	9 9 7 7	Retweet 9 Retweeted 9		Like 7 Liked 7	/ATT/status/684739949778890752
@ATT @ATT @ATT @ATT @ATT @jenhsampson	AT&T‏Verified account @ATT	5 Jan 2016			@jenhsampson Hi Jennifer, we are happy to support!	2 2 2 3 3	Retweet 2 Retweeted 2		Like 3 Liked 3	/ATT/status/684554561273630720
@ATT @ATT @ATT @ATT @ATT	AT&T‏Verified account @ATT	5 Jan 2016	#CES2016,ATTVegas	#ATTVegas	We're live at #CES2016 and keeping you up to date on all the latest news. http://soc.att.com/1JrwUU6 #ATTVegas	5 5 5 9 9	Retweet 5 Retweeted 5		Like 9 Liked 9	/ATT/status/684487035596439552
@ATT @ATT @ATT @ATT @ATT @russianswimmer	AT&T‏Verified account @ATT	5 Jan 2016			@russianswimmer You're welcome, Brian! Happy 2016.	1 1 1 1	Retweet 1 Retweeted 1		Like 1 Liked 1	/ATT/status/684483967224025088
@ATT @ATT @ATT @ATT @ATT	AT&T‏Verified account @ATT	5 Jan 2016	#DigitalLife,CES2016	#CES2016	#DigitalLife is getting smarter. Soon you’ll be able to control your home with your @DIRECTV Genie HD DVR. http://soc.att.com/1S1Y5rc #CES2016	1 13 13 15 15	Retweet 13 Retweeted 13		Like 15 Liked 15	/ATT/status/684460608838889473
@ATT @ATT @ATT @ATT @ATT @RoseBrate	AT&T‏Verified account @ATT	5 Jan 2016			@MsRosie89 We definitely do, Rose! Isn't she the best?	1 1	Retweet Retweeted		Like 1 Liked 1	/ATT/status/684443010050973698
@ATT @ATT @ATT @ATT @ATT @Erik_L1965	AT&T‏Verified account @ATT	5 Jan 2016			@Erik_L1965 Woo-hoo! We're here to keep you connected, Erik!	1 1	Retweet Retweeted		Like 1 Liked 1	/ATT/status/684420575813611520
@ATT @ATT @ATT @ATT @ATT	AT&T‏Verified account @ATT	5 Jan 2016	#ATTDevSummit,CES2016	#CES2016	Starting now: Watch #ATTDevSummit keynote live #CES2016 http://soc.att.com/1R97OvJ	6 6 5 5	Retweet 6 Retweeted 6		Like 5 Liked 5	/ATT/status/684418834317611008
@ATT @ATT @ATT @ATT @ATT @KevinSpacey	AT&T‏Verified account @ATT Kevin SpaceyVerified account @KevinSpacey	5 Jan 2016	#ATTDevSummit		Let us tell you a story… you were great last night! Thanks for speaking at #ATTDevSummit. https://twitter.com/KevinSpacey/status/684168859599941636 … About to give a speech in Vegas to kick off #CES2016 @ATT. Hoping for better luck at the tables after! K#LasVegas pic.twitter.com/1OtwrFelgn	5 5 17 17	Retweet 5 Retweeted 5		Like 17 Liked 17	/ATT/status/684415894781427712
@ATT @ATT @ATT @ATT @ATT	AT&T‏Verified account @ATT	5 Jan 2016	#ATTDevSummit		What does the future hold for AT&T and your favorite technology? Tune in Jan 5 9amPT #ATTDevSummit keynote: http://soc.att.com/1R97OvJ	2 1 1 8 8	Retweet 1 Retweeted 1		Like 8 Liked 8	/ATT/status/684403988519862272
@ATT @ATT @ATT @ATT @ATT @PatriciaHeaton	AT&T‏Verified account @ATT	5 Jan 2016			@PatriciaHeaton Bravo! Clearly talent runs in the family, Patricia.	4 4 16 16	Retweet 4 Retweeted 4		Like 16 Liked 16	/ATT/status/684397458865172480
@ATT @ATT @ATT @ATT @ATT	AT&T‏Verified account @ATT	5 Jan 2016	#CES2016		Starting Jan 8 our portfolio of rugged devices will grow thanks to the Kyocera Duraforce XD and DuraXE. http://soc.att.com/1VBPLgM #CES2016	7 7 15 15	Retweet 7 Retweeted 7		Like 15 Liked 15	/ATT/status/684283346684370944
@ATT @ATT @ATT @ATT @ATT	AT&T‏Verified account @ATT	4 Jan 2016	#ATTDevSummit,ATTVegas	#ATTVegas	Tune in tomorrow at 9amPT when our execs take the stage from #ATTDevSummit #ATTVegas http://www.att.com/gen/press-room?pid=25182 …	1 9 9 16 16	Retweet 9 Retweeted 9		Like 16 Liked 16	/ATT/status/684190260356595712
@ATT @ATT @ATT @ATT @ATT @TheChrisOchs	AT&T‏Verified account @ATT	4 Jan 2016			@TheChrisOchs We've got love all day, everyday! Thanks for staying strong this season, Chris. Enjoy!	2 1 1 1 1	Retweet 1 Retweeted 1		Like 1 Liked 1	/ATT/status/684065406722666497
@ATT @ATT @ATT @ATT @ATT @RichRennicks	AT&T‏Verified account @ATT	4 Jan 2016			@RichRennicks Don't you just hate when that happens! Check here for availability, Rich:http://att.com/gigapower		Retweet Retweeted		Like Liked	/ATT/status/684028270342467584
@ATT @ATT @ATT @ATT @ATT @WheezyKihn	AT&T‏Verified account @ATT	3 Jan 2016	#ATTFamily		@lizstras We're happy to be your new love, Liz! Welcome to the #ATTFamily!pic.twitter.com/FHVjSvrpwY	3 3	Retweet 3 Retweeted 3		Like Liked	/ATT/status/683790201496313857
@ATT @ATT @ATT @ATT @ATT @AndrewsBrian4	AT&T‏Verified account @ATT	3 Jan 2016			@AndrewsBrian4 Hi Brian. We’re negotiating with them to reach a reasonable agreement that makes sense for our customers.	1 1	Retweet 1 Retweeted 1		Like Liked	/ATT/status/683788406795681793
@ATT @ATT @ATT @ATT @ATT @LaurenEliseWill	AT&T‏Verified account @ATT	3 Jan 2016	#NextNewDevice		@LaurenEliseWill Best news! Enjoy your #NextNewDevice, Lauren!pic.twitter.com/1xkmbFdTTx	1 1	Retweet Retweeted		Like 1 Liked 1	/ATT/status/683747654048821249
@ATT @ATT @ATT @ATT @ATT @LHoCreations	AT&T‏Verified account @ATT	3 Jan 2016			@LHOCreations Woohoo! Thanks for the awesome shoutout -- we'll be sure to pass the kudos along.pic.twitter.com/JWmdQWFntj	1 1 1 1	Retweet 1 Retweeted 1		Like 1 Liked 1	/ATT/status/683736310872412160
@ATT @ATT @ATT @ATT @ATT @HashtagLia	AT&T‏Verified account @ATT	2 Jan 2016	#StrongerSaturday		@HashtagLia Boom! Glad we could be a part of your #StrongerSaturday.pic.twitter.com/28kOkHnuI4	1 1	Retweet Retweeted		Like 1 Liked 1	/ATT/status/683354580965433344
@ATT @ATT @ATT @ATT @ATT @flanman29	AT&T‏Verified account @ATT	1 Jan 2016	#ATTLove		@flanman29 High five, Kyle! Thanks for the #ATTLove.	1 1	Retweet Retweeted		Like 1 Liked 1	/ATT/status/683144394107695104
@ATT @ATT @ATT @ATT @ATT @Scott_Calvert	AT&T‏Verified account @ATT	1 Jan 2016	#StrongerSaturday		@Scott_Calvert No problem. Stay strong this season! #StrongerSaturdaypic.twitter.com/hnVJjwaG8e	1 1	Retweet Retweeted		Like 1 Liked 1	/ATT/status/683113015525421056
@ATT @ATT @ATT @ATT @ATT @OkieTana	AT&T‏Verified account @ATT	1 Jan 2016			@OkieTana Hi Tana. We know how important it is to get the channels you want! Stick with us while we fight for you.	1 1 1 1 1	Retweet 1 Retweeted 1		Like 1 Liked 1	/ATT/status/683006484649787393
@ATT @ATT @ATT @ATT @ATT @faris	AT&T‏Verified account @ATT	1 Jan 2016			@faris Hearing great reviews like yours makes us want to do a happy dance! Join us?pic.twitter.com/QWZjjQrC8o	1	Retweet Retweeted		Like Liked	/ATT/status/682987351161753600
@ATT @ATT @ATT @ATT @ATT @kburnzy	AT&T‏Verified account @ATT	31 Dec 2015	#ATTLove		@kburnzy Thanks for the #ATTLove, Karen! We love seeing you end 2015 with a smile	3 2 2	Retweet Retweeted		Like 2 Liked 2	/ATT/status/682772623915352064
@ATT @ATT @ATT @ATT @ATT @KirkCousins8	AT&T‏Verified account @ATT	31 Dec 2015			@KirkCousins8 Glad we could make you laugh, Kirk. That's a touchdown in our book! Thanks for the shout out!	3 3	Retweet Retweeted		Like 3 Liked 3	/ATT/status/682721158517624832
