# Supplementary material for: Measuring information flux between social media and stock prices with Transfer Entropy
Source: PLoS One. 2021 Sep 23;16(9):e0257686. doi: 10.1371/journal.pone.0257686 (PMC8459996; doi:10.1371/journal.pone.0257686)
Supplement: S1 Data — (ZIP) [file pone.0257686.s001.zip › DATA BASES/5.-ATT/dataminer (91).xlsx]

## Sheet: SheetJS
UserName	FullName	Date	First Hashtags	Alt Hashtags	Tweet (Message Text)	Retweets	Retweets (w/ Text)	Likes	Likes (w/ Text)	URL Path
@ATT @ATT @ATT @ATT @ATT @LizetteTweets	AT&T‏Verified account @ATT	31 Dec 2015	#ATTFamily		@LizetteBeard Glad these commercials are a touchdown in your book, Lizette! Thanks for being a loyal member of our #ATTFamily!	1 1	Retweet Retweeted		Like 1 Liked 1	/ATT/status/682709691609313285
@ATT @ATT @ATT @ATT @ATT @jones1906	AT&T‏Verified account @ATT	31 Dec 2015			@jones1906 Glad we end 2015 with a laugh for you, Coach Jones! Happy New Year!	1 1 1 1 1	Retweet 1 Retweeted 1		Like 1 Liked 1	/ATT/status/682690255393284097
@ATT @ATT @ATT @ATT @ATT	AT&T‏Verified account @ATT	31 Dec 2015			If the playoffs came down to data usage, the folks from Tuscaloosa would take the crown. http://soc.att.com/1QAR12T pic.twitter.com/0b7Z41boq7	3 7 7 10 10	Retweet 7 Retweeted 7		Like 10 Liked 10	/ATT/status/682652450025779200
@ATT @ATT @ATT @ATT @ATT @NackSammans	AT&T‏Verified account @ATT	31 Dec 2015			@NackSammans Happy to hear Marc could help get you ready for 2016. Happy New Year, Nick!	1 1 1 1	Retweet 1 Retweeted 1		Like 1 Liked 1	/ATT/status/682629606881542144
@ATT @ATT @ATT @ATT @ATT	AT&T‏Verified account @ATT	31 Dec 2015	#ItCanWait		As you bid farewell to 2015, say goodbye to distracted driving too. #ItCanWaithttps://amp.twimg.com/v/8d81c271-0265-48d4-a5cc-0155f6569f09 …	3 71 71 146 146	Retweet 71 Retweeted 71		Like 146 Liked 146	/ATT/status/682620701090529280
@ATT @ATT @ATT @ATT @ATT @hawkeyeinmd	AT&T‏Verified account @ATT	31 Dec 2015	#StrongerSaturday		@hawkeyeinmd Congratulations on a well played #StrongerSaturday!pic.twitter.com/aZlOWpsyJQ	2 2	Retweet Retweeted		Like 2 Liked 2	/ATT/status/682614763684155392
@ATT @ATT @ATT @ATT @ATT @RelNamePrincess	AT&T‏Verified account @ATT	30 Dec 2015	#ATTFamily		@PrettySkiniE Welcome to the #ATTFamily – we’re thrilled to have you!	1 1 1 1	Retweet 1 Retweeted 1		Like 1 Liked 1	/ATT/status/682301492339064832
@ATT @ATT @ATT @ATT @ATT @brianmoran91	AT&T‏Verified account @ATT	30 Dec 2015			@brianmoran91 Only the best for the best, Brian! Wishing you and your new phone a happily ever after.	1 1	Retweet Retweeted		Like 1 Liked 1	/ATT/status/682286036458835969
@ATT @ATT @ATT @ATT @ATT @SAMJANOLU	AT&T‏Verified account @ATT	30 Dec 2015			@SAMJANOLU We're working to make a deal with the station owner, Samella!	1 1 1	Retweet Retweeted		Like 1 Liked 1	/ATT/status/682211829830029312
@ATT @ATT @ATT @ATT @ATT @ZayzXo	AT&T‏Verified account @ATT	29 Dec 2015			@MoreNeXus We're working on expanding our services as quickly as we can! We can't wait either!	1 1 1	Retweet Retweeted		Like 1 Liked 1	/ATT/status/682054555291512832
@ATT @ATT @ATT @ATT @ATT @GMT_90	AT&T‏Verified account @ATT	29 Dec 2015	#ATTLove		@GMT_90 If you’re happy, we’re happy - only the best for the best, Gian! Thanks for the #ATTLove.	1	Retweet Retweeted		Like Liked	/ATT/status/681986966259380225
@ATT @ATT @ATT @ATT @ATT	AT&T‏Verified account @ATT	29 Dec 2015			Settling for the ways of the past? Update your life with @DIRECTV.http://bit.ly/1JeloLE	3 3 7 7	Retweet 3 Retweeted 3		Like 7 Liked 7	/ATT/status/681970259465736192
@ATT @ATT @ATT @ATT @ATT @jimfried	AT&T‏Verified account @ATT	29 Dec 2015			@jimfried Love the selfie, Jim! Glad to hear Bryan and Esteban were able to help you out - we'll be sure to pass along your thanks!	2 2	Retweet Retweeted		Like 2 Liked 2	/ATT/status/681928669967859713
@ATT @ATT @ATT @ATT @ATT @unclenappy	AT&T‏Verified account @ATT	29 Dec 2015	#ATTFamily		@unclenappy The key to success is finding the fam when you need them. ;) Thanks for being part of ours! #ATTFamily	1 1	Retweet Retweeted		Like 1 Liked 1	/ATT/status/681900100843663360
@ATT @ATT @ATT @ATT @ATT	AT&T‏Verified account @ATT	28 Dec 2015			No controversy over this selection – the South dominates data among the Power 5. http://soc.att.com/1QAR12T pic.twitter.com/XXzCv08M0Y	5 15 15 14 14	Retweet 15 Retweeted 15		Like 14 Liked 14	/ATT/status/681519989539627008
@ATT @ATT @ATT @ATT @ATT @Dezynernama	AT&T‏Verified account @ATT	27 Dec 2015	#StrongerSaturday		@Dezynernama No problem. Stay strong this season! #StrongerSaturdaypic.twitter.com/rONTaklONg	1 1 1 1 1	Retweet 1 Retweeted 1		Like 1 Liked 1	/ATT/status/681290098814496768
@ATT @ATT @ATT @ATT @ATT @Jackiedonblack	AT&T‏Verified account @ATT	27 Dec 2015	#StrongerSaturday		@Jackiedonblack Boom! Glad we could be a part of your #StrongerSaturday.pic.twitter.com/LrzGH6HlJQ	1 1	Retweet Retweeted		Like 1 Liked 1	/ATT/status/681272611267948544
@ATT @ATT @ATT @ATT @ATT @Ryan__Hyman	AT&T‏Verified account @ATT	27 Dec 2015	#ATTFamily		@Ryan__Hyman Welcome to the #ATTFamily, Ryan! Thanks for the shout out.	1 1	Retweet Retweeted		Like 1 Liked 1	/ATT/status/681235894347657216
@Momentum_PR @Momentum_PR @Momentum_PR @Momentum_PR @Momentum_PR	Momentum PR‏ @Momentum_PR	17 Dec 2015	#MostActive,CSE,Closing,MomentumPR,SmallCap,MicroCap,Stock,Market,Shares	#CSE	#MostActive on the #CSE at the #Closing #MomentumPR #SmallCap #MicroCap #Stock #Market #Shares $NSK $ATT $KWG ** $ACB ** $CPN	1 1 2 2	Retweet 1 Retweeted 1		Like 2 Liked 2	/Momentum_PR/status/677599025814728705
@Momentum_PR @Momentum_PR @Momentum_PR @Momentum_PR @Momentum_PR	Momentum PR‏ @Momentum_PR	16 Dec 2015	#EndOfTheDay,MostActive,CSE,MomentumPR,SmallCap,MicroCap	#MostActive	#EndOfTheDay #MostActive on the #CSE #MomentumPR #SmallCap #MicroCap $MMJ $CPN $ATT $SOM $SL $EAT $RFR $KWG ** $ACB ** $AMP	2 2 2 2	Retweet 2 Retweeted 2		Like 2 Liked 2	/Momentum_PR/status/677232971980644352
@ATT @ATT @ATT @ATT @ATT @jhanks12	AT&T‏Verified account @ATT	16 Dec 2015			@jhanks12 Thanks Julius – we think so too! We’ll be sure to pass along the love.	1 2 2	Retweet Retweeted		Like 2 Liked 2	/ATT/status/677223100992389120
@ATT @ATT @ATT @ATT @ATT @Beautiful_Joce	AT&T‏Verified account @ATT	16 Dec 2015	#Seminoles,StrongerSaturday	#StrongerSaturday	@Beautiful_Joce Great way to spend New Years! DM us so we can reward your #Seminoles pride with a sweet #StrongerSaturday gift.	1 1	Retweet Retweeted		Like 1 Liked 1	/ATT/status/677205705774862336
@ATT @ATT @ATT @ATT @ATT @nikki_droz	AT&T‏Verified account @ATT	16 Dec 2015	#Noles,StrongerSaturday	#StrongerSaturday	@nikki_droz Sounds like you're ready for the game, Nikki! DM us so we can reward your #Noles pride with a great #StrongerSaturday gift.	1 1	Retweet Retweeted		Like 1 Liked 1	/ATT/status/677204853639151616
@ATT @ATT @ATT @ATT @ATT @AlexMortonYPR	AT&T‏Verified account @ATT	16 Dec 2015	#BoomerSooner,StrongerSaturday	#StrongerSaturday	@AlexMortonYPR Sounds like a great time, Alex! DM us so we can reward your #BoomerSooner spirit with a sweet #StrongerSaturday gift.	1 1	Retweet Retweeted		Like 1 Liked 1	/ATT/status/677204471395442688
@ATT @ATT @ATT @ATT @ATT @Nathan_MiChAel_	AT&T‏Verified account @ATT	16 Dec 2015	#BoomerSooner,StrongerSaturday	#StrongerSaturday	@Nathan_MiChAel_ Best way to end the year, Nathan! DM us so we can reward your #BoomerSooner pride with an awesome #StrongerSaturday gift.	1 1	Retweet 1 Retweeted 1		Like Liked	/ATT/status/677204241799188480
@ATT @ATT @ATT @ATT @ATT @CZabes	AT&T‏Verified account @ATT	16 Dec 2015	#OU,BoomerSooner,StrongerSaturday	#BoomerSooner	@CZabes We can tell you're a big #OU fan so we're rewarding your #BoomerSooner pride with a sweet #StrongerSaturday gift! DM us for details.	1 1 2 2	Retweet 1 Retweeted 1		Like 2 Liked 2	/ATT/status/677204056545222656
@ATT @ATT @ATT @ATT @ATT @taylorvarner7	AT&T‏Verified account @ATT	16 Dec 2015	#BoomerSooner,StrongerSaturday	#StrongerSaturday	@varner_taylor Hey Taylor, we love your #BoomerSooner spirit so we're sending you an awesome #StrongerSaturday gift! DM us for details.		Retweet Retweeted		Like Liked	/ATT/status/677201565271265280
@ATT @ATT @ATT @ATT @ATT	AT&T‏Verified account @ATT	16 Dec 2015	#PlentiOf		.@exxonmobil with your sign so bright, won't you fuel our road trip tonight? We'll bring a car with wifi if you bring #PlentiOf snacks	1 6 6 9 9	Retweet 6 Retweeted 6		Like 9 Liked 9	/ATT/status/677190204189515777
@ATT @ATT @ATT @ATT @ATT @pluto_da_great	AT&T‏Verified account @ATT	16 Dec 2015			@MrPlutofinest Of course, Pluto. Always lookin' out for our boy!	1 1	Retweet Retweeted		Like 1 Liked 1	/ATT/status/677152627528986624
@ATT @ATT @ATT @ATT @ATT	AT&T‏Verified account @ATT	16 Dec 2015	#IoT		2015 innovations set the stage for #IoT to become a part of our daily lives in 2016. http://soc.att.com/1YkpNOI pic.twitter.com/FB30JW45F1	3 32 32 36 36	Retweet 32 Retweeted 32		Like 36 Liked 36	/ATT/status/677144183124176896
@ATT @ATT @ATT @ATT @ATT @Jbear1823	AT&T‏Verified account @ATT	15 Dec 2015	#StrongerSaturday		@Jbear1823 @Herschelsupply Awesome! Enjoy your #StrongerSaturday.pic.twitter.com/DxJH4XCHQL	1 1	Retweet Retweeted		Like 1 Liked 1	/ATT/status/676951426178904064
@ATT @ATT @ATT @ATT @ATT @jessicandrea	AT&T‏Verified account @ATT	15 Dec 2015	#Houston,StrongerSaturday,GoCoogs	#StrongerSaturday	@jessicandrea No better time to be a #Houston fan, Jessica. DM us so we can reward your spirit with a fun #StrongerSaturday gift. #GoCoogs	2 2	Retweet Retweeted		Like 2 Liked 2	/ATT/status/676934151220670466
@robertarampton @robertarampton @robertarampton @robertarampton @robertarampton	Roberta Rampton‏Verified account @robertarampton	15 Dec 2015			When @POTUS met $HON $DOW $GE $ADM $AET $BA $GOOG $IBM $JPM $GS $ATT $AMEX $BAC $CHV + more http://reut.rs/1YcPm9N pic.twitter.com/Zw7kbIXgJ3	1 1	Retweet Retweeted		Like 1 Liked 1	/robertarampton/status/676816916225355776
@Momentum_PR @Momentum_PR @Momentum_PR @Momentum_PR @Momentum_PR	Momentum PR‏ @Momentum_PR	14 Dec 2015	#Monday,MostActive,CSE,MomentumPR,SmallCap,MicroCap,Cannabis	#MostActive	#Monday morning #MostActive on the #CSE #MomentumPR #SmallCap #MicroCap #Cannabis $CHX $BLO $SL $HMK $AFI $LDS $BOT * $IN * $KWG $ATT	1 1 3 3	Retweet 1 Retweeted 1		Like 3 Liked 3	/Momentum_PR/status/676418855636443137
@RonenStauber @RonenStauber @RonenStauber @RonenStauber @RonenStauber	Ronen‏ @RonenStauber	18 Nov 2015	#wireless,spectrum,wifi,mobile,telecom,FCC	#spectrum	#wireless #spectrum is king former $FB exec to take on $att $vz $tmus $gsat has #wifi spectrum http://ow.ly/UMqlp #mobile #telecom #FCC	1 1	Retweet Retweeted		Like 1 Liked 1	/RonenStauber/status/666980611064774656
@Investor_Intel @Investor_Intel @Investor_Intel @Investor_Intel @Investor_Intel	InvestorIntel‏ @Investor_Intel	6 Nov 2015	#cannabis		@Abattis Provides Corporate Update | InvestorIntel http://bit.ly/1PexIx4 $ATT $ATTBF #cannabis	1 1	Retweet Retweeted		Like 1 Liked 1	/Investor_Intel/status/662591513793314816
@aparnamuk @aparnamuk @aparnamuk @aparnamuk @aparnamuk	Aparna Mukherjee‏ @aparnamuk	29 Oct 2015	#KnightBagehot,cjskb40	#cjskb40	"My chance to hack his phone," @gilliantett #KnightBagehot keynote w/ $ATT CEO. Table consensus she's most badass moderator/editrix #cjskb40	2 2 3 3	Retweet 2 Retweeted 2		Like 3 Liked 3	/aparnamuk/status/659897084498325504
@DoctorDetroit @DoctorDetroit @DoctorDetroit @DoctorDetroit @DoctorDetroit	Richard Newman‏ @DoctorDetroit	24 Sep 2015			$PCO $aapl others use contentguard (PCO) in manner the court validated Ruling that patents are valid against $ATT $HTC Huawei and Motorola		Retweet Retweeted		Like Liked	/DoctorDetroit/status/647027206095433728
@ATT @ATT @ATT @ATT @ATT	AT&T‏Verified account @ATT	23 Sep 2015			@dgmcdowell We're happy to hear that, David! Thanks for the feedback.	1 1	Retweet Retweeted		Like 1 Liked 1	/ATT/status/646846544407363584
@ATT @ATT @ATT @ATT @ATT @theleewilson	AT&T‏Verified account @ATT	23 Sep 2015	#LovetheSavings		@theleewilson We can feel the love, Lee! #LovetheSavingspic.twitter.com/Bkxwvt5Gte	2 2 1 1	Retweet 2 Retweeted 2		Like 1 Liked 1	/ATT/status/646844828882329600
@ATT @ATT @ATT @ATT @ATT @the_charles11	AT&T‏Verified account @ATT	23 Sep 2015			@the_charles11 Hey football Fan! Thanks for staying strong all season long. We have a gift to give you. Follow & DM us for the details.	1 1	Retweet Retweeted		Like 1 Liked 1	/ATT/status/646820527076679680
@ATT @ATT @ATT @ATT @ATT @sovivACEous	AT&T‏Verified account @ATT	23 Sep 2015	#StrongerSaturday		@sovivACEous Are you ready for a #StrongerSaturday this weekend? Follow us and DM us for a cool gift to top off your game day!	2 2	Retweet Retweeted		Like 2 Liked 2	/ATT/status/646820360176947201
@ATT @ATT @ATT @ATT @ATT @e_alexx	AT&T‏Verified account @ATT	23 Sep 2015	#StrongerSaturday		@e_alexx We want to match your gameday spirit. Follow & DM us for details on how to have a #StrongerSaturday when you’re watching the game.	1 1	Retweet Retweeted		Like 1 Liked 1	/ATT/status/646820178383228929
@ATT @ATT @ATT @ATT @ATT @Dror__	AT&T‏Verified account @ATT	23 Sep 2015			@JonathanDror Looks like someone loves themselves some football! We want to reward your spirit with a gift. Follow & DM us for details.	1 1 1 2 2	Retweet 1 Retweeted 1		Like 2 Liked 2	/ATT/status/646819622839287808
@ATT @ATT @ATT @ATT @ATT @delaneyyyfittz	AT&T‏Verified account @ATT	23 Sep 2015	#Sooner,StrongerSaturday	#StrongerSaturday	@delaneyyyfittz We’re a fan of your #Sooner spirit. Follow us and send us a DM for a gift to make this Saturday a #StrongerSaturday.	1 1	Retweet Retweeted		Like 1 Liked 1	/ATT/status/646818619633074177
@ATT @ATT @ATT @ATT @ATT @Hood_25	AT&T‏Verified account @ATT	23 Sep 2015	#StrongerSaturday		@Hood_25 Hey football fan! You've been strong all season and we want to thank you with a #StrongerSaturday. Follow & DM us for details	1 1 1 1	Retweet 1 Retweeted 1		Like 1 Liked 1	/ATT/status/646818495016116224
@ATT @ATT @ATT @ATT @ATT	AT&T‏Verified account @ATT	23 Sep 2015			@1NatashaStevens Love to see people interact with @iamrocketismail! We're so excited, we have a cool gift for you, send us a DM for details.	1 3 3 2 2	Retweet 3 Retweeted 3		Like 2 Liked 2	/ATT/status/646814307649519617
@ATT @ATT @ATT @ATT @ATT @asu_PH	AT&T‏Verified account @ATT	23 Sep 2015			@asu_PH Noticed you're a big ASU fan. Want to make watching the team even better this weekend? Follow & DM us for something awesome!		Retweet Retweeted		Like Liked	/ATT/status/646813107726192640
@ATT @ATT @ATT @ATT @ATT @SunDevilStephen	AT&T‏Verified account @ATT	23 Sep 2015	#StrongerSaturday		@SunDevilStephen Your love for ASU Football is unparalleled. If you’re ready for a #StrongerSaturday, follow & send us a DM for the details.	1 1 2 2	Retweet 1 Retweeted 1		Like 2 Liked 2	/ATT/status/646812512399306753
@ATT @ATT @ATT @ATT @ATT @youngdonnyboy	AT&T‏Verified account @ATT	23 Sep 2015	#StrongerSaturday		@youngdonnyboy You excited for some TAMU Football? We want to make your day even better. Follow & DM us for the details. #StrongerSaturday.		Retweet Retweeted		Like Liked	/ATT/status/646812045187411972
@ATT @ATT @ATT @ATT @ATT	AT&T‏Verified account @ATT	23 Sep 2015	#FootballEverywhere		Talk about team spirit! Miami took the top spot in this week's rankings. http://soc.att.com/1KQl3NO #FootballEverywherepic.twitter.com/JtMXqKnys7	2 2 5 5	Retweet 2 Retweeted 2		Like 5 Liked 5	/ATT/status/646794900134981632
@ATT @ATT @ATT @ATT @ATT @Redstro	AT&T‏Verified account @ATT	23 Sep 2015			@Redstro Of course, Richard! We will certainly pass along your kudos - thank you for sharing your experience with us!	1	Retweet Retweeted		Like Liked	/ATT/status/646786214809370625
@ATT @ATT @ATT @ATT @ATT @BradFoxUS	AT&T‏Verified account @ATT	23 Sep 2015			@BradFoxUS Thank you for your loyalty, Brad! We appreciate you!	1 1 1	Retweet Retweeted		Like 1 Liked 1	/ATT/status/646746433115287552
@ATT @ATT @ATT @ATT @ATT @jonasicaH	AT&T‏Verified account @ATT	23 Sep 2015			@jonasicaH We're so glad you had such a great experience! We aim to please!	1 1 1 1	Retweet 1 Retweeted 1		Like 1 Liked 1	/ATT/status/646738996329099265
@ATT @ATT @ATT @ATT @ATT @Uverse	AT&T‏Verified account @ATT AT&T U-verseVerified account @Uverse	23 Sep 2015	#FirstDayofFall,Empire	#Empire	It’s the #FirstDayofFall-which also means fall shows are back! Join @Uverse tonight for their live #Empire chat!https://twitter.com/Uverse/status/646716826219581441 … We’re ready for all the drama...but really, we're all about Cookie. Chat with us tonight! #Empire https://twitter.com/EmpireFOX/status/646674147045699584 …	4 4 7 7	Retweet 4 Retweeted 4		Like 7 Liked 7	/ATT/status/646727604385546240
@ATT @ATT @ATT @ATT @ATT @iTareek1	AT&T‏Verified account @ATT	23 Sep 2015			@iTareek1 We bet you feel like this now... pic.twitter.com/mZziYbwROA	1 1 1 1	Retweet 1 Retweeted 1		Like 1 Liked 1	/ATT/status/646708179137613824
@ATT @ATT @ATT @ATT @ATT	AT&T‏Verified account @ATT	23 Sep 2015			The new iPhone is coming. And AT&T offers Rollover Data℠ to share.* Pre-order now @ http://soc.att.com/iPhone6s19 pic.twitter.com/OhAe1pcI5H	31 61 61 304 304	Retweet 61 Retweeted 61		Like 304 Liked 304	/ATT/status/646685456147595264
@ATT @ATT @ATT @ATT @ATT @steffanpedersen	AT&T‏Verified account @ATT	22 Sep 2015	#ATTFamily		@steffanpedersen We appreciate the loyalty, Steffan! #ATTFamily	1 1	Retweet Retweeted		Like 1 Liked 1	/ATT/status/646503482242007041
@ATT @ATT @ATT @ATT @ATT	AT&T‏Verified account @ATT	22 Sep 2015			@samuelswem4 We love your soccer passion! Follow and DM us, we have something for you.		Retweet Retweeted		Like Liked	/ATT/status/646486121262776320
@ATT @ATT @ATT @ATT @ATT @codyeff	AT&T‏Verified account @ATT	22 Sep 2015			@codyeff He has one of the best shots in the game right now. Follow and DM us, we have something for you!	1 1	Retweet Retweeted		Like 1 Liked 1	/ATT/status/646485693133398017
@ATT @ATT @ATT @ATT @ATT @DisneyGirl18	AT&T‏Verified account @ATT	22 Sep 2015			@DisneyGirl18 What a winning combination! We totally believe you should be able to go from this to this pic.twitter.com/QWkB83jEdq	1 1 2 2	Retweet 1 Retweeted 1		Like 2 Liked 2	/ATT/status/646482914100813824
@ATT @ATT @ATT @ATT @ATT @jayyy_jermaine	AT&T‏Verified account @ATT	22 Sep 2015			@jayyy_jermaine We can see you're a big MSST Football fan. Want to make watching ur favorite team even better? Follow and DM us for details.	1 1	Retweet 1 Retweeted 1		Like Liked	/ATT/status/646456144609845252
@ATT @ATT @ATT @ATT @ATT @kylie10e	AT&T‏Verified account @ATT	22 Sep 2015	#StrongerSaturday		@kylie10e We want to match your gameday spirit. Follow & DM for details on how to have a #StrongerSaturday when you’re watching the game.		Retweet Retweeted		Like Liked	/ATT/status/646455752840744961
@ATT @ATT @ATT @ATT @ATT @rachellealaine	AT&T‏Verified account @ATT	22 Sep 2015	#StrongerSaturday		@rachellealaine Are you ready to cheer on TEX Football this weekend? Follow & DM us to have a #StrongerSaturday	1 1	Retweet Retweeted		Like 1 Liked 1	/ATT/status/646453936115748864
@ATT @ATT @ATT @ATT @ATT @MaddiePeek	AT&T‏Verified account @ATT	22 Sep 2015	#StrongerSaturday		@maddiepeek are you ready for TCU game? We want to get you closer to the action. Follow us and send us a DM for details! #StrongerSaturday		Retweet Retweeted		Like Liked	/ATT/status/646453757706825728
@ATT @ATT @ATT @ATT @ATT @sammileigh2017	AT&T‏Verified account @ATT	22 Sep 2015	#StrongerSaturday		@sammileigh2017 We’re a fan of your TCU spirit. Follow us and send us a DM for a gift to make this Saturday a #StrongerSaturday.	1 1	Retweet Retweeted		Like 1 Liked 1	/ATT/status/646443570207977472
@ATT @ATT @ATT @ATT @ATT @amy_perea02	AT&T‏Verified account @ATT	22 Sep 2015	#Touchdown,StrongerSaturday	#StrongerSaturday	@amy_perea02 You just scored a #Touchdown with @ATT! Follow us and send us a DM to win a #StrongerSaturday.		Retweet Retweeted		Like Liked	/ATT/status/646443467107774464
@ATT @ATT @ATT @ATT @ATT @Bowlinmaster	AT&T‏Verified account @ATT	22 Sep 2015	#StrongerSaturday		@bowlinmaster, are you excited for GT game? We want to make your day even better. Follow & DM us for the details. #StrongerSaturday	1 1	Retweet Retweeted		Like 1 Liked 1	/ATT/status/646441027289640960
@ATT @ATT @ATT @ATT @ATT @Savannah_Jacq	AT&T‏Verified account @ATT	22 Sep 2015	#StrongerSaturday		@Savannah_Jacq Hey football fan! You've been strong all season and we want to thank you with a #StrongerSaturday. Follow & DM us for details		Retweet Retweeted		Like Liked	/ATT/status/646416319504646144
@ATT @ATT @ATT @ATT @ATT @Ampisdabest4	AT&T‏Verified account @ATT	22 Sep 2015			@Ampisdabest4 Hey football Fan! Thanks for staying strong all season long. We have a gift to give you. Follow & DM us for the details.		Retweet Retweeted		Like Liked	/ATT/status/646415059514736640
@ATT @ATT @ATT @ATT @ATT @ChasonSmith24	AT&T‏Verified account @ATT	22 Sep 2015			@SmittyIceee Looks like someone loves themselves some football! We want to reward your spirit with a gift. Follow & DM us for details.	1 1 1 1	Retweet 1 Retweeted 1		Like 1 Liked 1	/ATT/status/646414939297579008
@ATT @ATT @ATT @ATT @ATT @ClayGT10	AT&T‏Verified account @ATT	22 Sep 2015	#StrongerSaturday		@GaTechFan10 Are you ready for a #StrongerSaturday this weekend? Follow us and DM us for a cool gift to top off your game day!	1 1 1 1	Retweet 1 Retweeted 1		Like 1 Liked 1	/ATT/status/646414848943853569
@ATT @ATT @ATT @ATT @ATT @mckelsey19	AT&T‏Verified account @ATT	22 Sep 2015			@mckelsey19 We can see you're a big UGA fan. Want to make watching your favorite team even better this weekend? Follow & DM us for details.		Retweet Retweeted		Like Liked	/ATT/status/646413564622848000
@ATT @ATT @ATT @ATT @ATT @kimlittle3388	AT&T‏Verified account @ATT	22 Sep 2015	#StrongerSaturday		@kimlittle3388 We know you're ready for the UGA game. Follow & DM us for a great gift to help you have a #StrongerSaturday	2 1 1 2 2	Retweet 1 Retweeted 1		Like 2 Liked 2	/ATT/status/646413196488769536
@ATT @ATT @ATT @ATT @ATT @dixonbryce	AT&T‏Verified account @ATT	22 Sep 2015	#StrongerSaturday		@dixonbryce Your love for UGA is unparalleled. If you’re ready for a #StrongerSaturday, follow & send us a DM for the details!	1	Retweet Retweeted		Like Liked	/ATT/status/646412590357331968
@ATT @ATT @ATT @ATT @ATT @indigow76	AT&T‏Verified account @ATT	22 Sep 2015			@indigow76 Looks like someone loves themselves some football! We want to reward your spirit with a gift. Follow & DM us for details.		Retweet Retweeted		Like Liked	/ATT/status/646410919245926401
@ATT @ATT @ATT @ATT @ATT @IvyRTaylor	AT&T‏Verified account @ATT Ivy R TaylorVerified account @IvyRTaylor	22 Sep 2015	#GigaPower		Thanks for all the #GigaPower love, Mayor!https://twitter.com/IvyRTaylor/status/645972354460348417 … High speed internet helps us bridge gaps and provide more opportunities to build prosperity. @ATT	2 3 3 8 8	Retweet 3 Retweeted 3		Like 8 Liked 8	/ATT/status/646410329686188032
@ATT @ATT @ATT @ATT @ATT @bookaddict95	AT&T‏Verified account @ATT	22 Sep 2015			@abugsmom95 We're glad Nicole was able to help you out, Lisa! Please follow & DM us details, we would like to show our appreciation to her.		Retweet Retweeted		Like Liked	/ATT/status/646409474631172097
@ATT @ATT @ATT @ATT @ATT @nosoupforgeorge	AT&T‏Verified account @ATT	22 Sep 2015	#StrongerSaturday		@nosoupforgeorge, are you excited for Cal Football? We want to make your day even better. Follow & DM us for the details. #StrongerSaturday	1 1	Retweet Retweeted		Like 1 Liked 1	/ATT/status/646409455526117376
@ATT @ATT @ATT @ATT @ATT @IvyRTaylor	AT&T‏Verified account @ATT	22 Sep 2015	#GigaPower		@IvyRTaylor Such a pleasure talking about #GigaPower with you yesterday, Mayor!	1 1 1 1	Retweet 1 Retweeted 1		Like 1 Liked 1	/ATT/status/646409448559374336
@ATT @ATT @ATT @ATT @ATT @jtaylor527	AT&T‏Verified account @ATT	22 Sep 2015	#SoccerEverywhere		@jtaylor527 We love it when he finds the back of the net! What MLS team do you support? #SoccerEverywherepic.twitter.com/8yRTaFrP7f	1	Retweet Retweeted		Like Liked	/ATT/status/646335768848400386
@ATT @ATT @ATT @ATT @ATT @thetanklin	AT&T‏Verified account @ATT	22 Sep 2015	#SoccerEverywhere		@Frankelz_ He had quite the goal this week. Is he your favorite MLS player? #SoccerEverywherepic.twitter.com/EbI7JG0EY7	1 1	Retweet Retweeted		Like 1 Liked 1	/ATT/status/646335601940283392
@ATT @ATT @ATT @ATT @ATT @IronLungs10	AT&T‏Verified account @ATT	22 Sep 2015	#SoccerEverywhere		@IronLungs10 That was an impressive goal! Who is your favorite MLS player? #SoccerEverywherepic.twitter.com/RuGbsfoF7K		Retweet Retweeted		Like Liked	/ATT/status/646335399166656512
@ATT @ATT @ATT @ATT @ATT @codyeff	AT&T‏Verified account @ATT	22 Sep 2015	#GOTW,SoccerEverywhere	#SoccerEverywhere	@codyeff Impressive day for both of them! Do you think Felipe deserves the #GOTW? #SoccerEverywherepic.twitter.com/DrcuHEdYfD	1 1 1	Retweet Retweeted		Like 1 Liked 1	/ATT/status/646335304408956928
@ATT @ATT @ATT @ATT @ATT @soccrplayr4	AT&T‏Verified account @ATT	22 Sep 2015	#SoccerEverywhere		@soccrplayr4 He is such an awesome player to watch. What MLS team do you support? #SoccerEverywherepic.twitter.com/0Guw4Pfm84	1 1 1	Retweet Retweeted		Like 1 Liked 1	/ATT/status/646335114809614336
@ATT @ATT @ATT @ATT @ATT @AirAM1977	AT&T‏Verified account @ATT	22 Sep 2015	#SoccerEverywhere		@AirAM1977 That was an incredible shot! What MLS team do you follow? #SoccerEverywherepic.twitter.com/lpC2kJPTsf	1 2 2	Retweet Retweeted		Like 2 Liked 2	/ATT/status/646335015287160832
@ATT @ATT @ATT @ATT @ATT @toe_mus	AT&T‏Verified account @ATT	22 Sep 2015			@mus_toe Glad you were taken care of, Tommy!	1 1	Retweet 1 Retweeted 1		Like Liked	/ATT/status/646309440963117056
@ATT @ATT @ATT @ATT @ATT @ZacharyHarrisNC	AT&T‏Verified account @ATT	21 Sep 2015	#ATTFamily		@harris2weeter Thank you for being a member of the #ATTFamily! We work hard to keep you up and running!pic.twitter.com/WOZajGe3Dh	2 2	Retweet Retweeted		Like 2 Liked 2	/ATT/status/646137328927379460
@ATT @ATT @ATT @ATT @ATT @CatrinaVienrich	AT&T‏Verified account @ATT	21 Sep 2015	#ATTFamily		@CatrinaVienrich We're happy to have you as a part of the #ATTFamily, Catrina!	1 1	Retweet Retweeted		Like 1 Liked 1	/ATT/status/646134904305131522
@ATT @ATT @ATT @ATT @ATT @MoonshineDesign	AT&T‏Verified account @ATT	21 Sep 2015			@MoonshineDesign That's awesome! And you have an adorable puppy! pic.twitter.com/TRd2XwdcIk	5 18 18 74 74	Retweet 18 Retweeted 18		Like 74 Liked 74	/ATT/status/646132169975439360
@ATT @ATT @ATT @ATT @ATT	AT&T‏Verified account @ATT	21 Sep 2015	#FedExCup,LetsGoJordan,ATTathlete	#LetsGoJordan	Join us in proud support of @JordanSpieth & his quest for the @PGATOUR #FedExCup. #LetsGoJordan #ATTathletepic.twitter.com/Qozcwjin8S	10 130 130 580 580	Retweet 130 Retweeted 130		Like 580 Liked 580	/ATT/status/646059891346513920
@ATT @ATT @ATT @ATT @ATT	AT&T‏Verified account @ATT	21 Sep 2015			Ooh! Aah! Your favorite shows, anytime on the go. The All in One Plan from AT&T + @DIRECTV. http://soc.att.com/imagine46 pic.twitter.com/jyHa0XLeMB	38 69 69 586 586	Retweet 69 Retweeted 69		Like 586 Liked 586	/ATT/status/645960676716974080
@ATT @ATT @ATT @ATT @ATT @iPERMTiNASWEAVE	AT&T‏Verified account @ATT	20 Sep 2015			@iPERMTiNASWEAVE Wi-Fi Calling on AT&T is available in the iOS 9 beta. We plan to launch the service this year and will have more info soon.	1 1 2 2	Retweet 1 Retweeted 1		Like 2 Liked 2	/ATT/status/645766466676129794
@ATT @ATT @ATT @ATT @ATT @Trev0ASU	AT&T‏Verified account @ATT	20 Sep 2015	#StrongerSaturday		@Trev0ASU We’re a fan of your football spirit. Follow us and send us a DM for a gift to make this Saturday a #StrongerSaturday.	1 1 3 3	Retweet 1 Retweeted 1		Like 3 Liked 3	/ATT/status/645691397601824768
@ATT @ATT @ATT @ATT @ATT	AT&T‏Verified account @ATT	20 Sep 2015	#NYFW		Time to go! #NYFW here I come. http://soc.att.com/1UYJkIc https://amp.twimg.com/v/3ef988bd-3889-4c10-bc02-fd8156410295 …	2 8 8 14 14	Retweet 8 Retweeted 8		Like 14 Liked 14	/ATT/status/645676779705765888
@doctorow @doctorow @doctorow @doctorow @doctorow	Masque of the Red Death‏Verified account @doctorow	15 Aug 2015	#NSA		$ATT was the #NSA's enthusiastic top surveillance partner http://boingboing.net/2015/08/15/att-was-the-nsas-enthusiast.html …	2 12 12 6 6	Retweet 12 Retweeted 12		Like 6 Liked 6	/doctorow/status/632630405460422656
@MacObserver @MacObserver @MacObserver @MacObserver @MacObserver	The Mac Observer‏ @MacObserver	7 Aug 2015	#iphone		iOS 9 beta shows AT&T is finally on board with Wi-Fi calling support. #iphone $att http://www.macobserver.com/tmo/article/ios-9-public-beta-shows-att-is-finally-embracing-wi-fi-calling?utm_source=macobserver&utm_medium=rss&utm_campaign=tmo_twitter …pic.twitter.com/3VlpfKROLc	1 1	Retweet Retweeted		Like 1 Liked 1	/MacObserver/status/629677908773072896
@businessinsider @businessinsider @businessinsider @businessinsider @businessinsider	Business Insider‏Verified account @businessinsider	12 Jul 2015			Here's what happened in mobile this week: $TMUS $ATT mobile wars, $MSFT mobile strategy, $AMZN mobile storagehttp://read.bi/1GfLS7e	8 8 8 8	Retweet 8 Retweeted 8		Like 8 Liked 8	/businessinsider/status/620267985719193600
@SAI @SAI @SAI @SAI @SAI	BI Tech‏Verified account @SAI	22 Jun 2015	#netneutrality		#netneutrality laws forcing telecos to abandon legacy policies and rethink data revenue streams $ATT $S $VShttp://read.bi/1LpCntQ	6 6 5 5	Retweet 6 Retweeted 6		Like 5 Liked 5	/SAI/status/613048011619483648
@ReggieMiddleton @ReggieMiddleton @ReggieMiddleton @ReggieMiddleton @ReggieMiddleton	ReggieMiddleton‏ @ReggieMiddleton	4 May 2015			@WSJ $ATT has 100 staff for .gov requests for users private phone data. Realize how much these cos. know about you! http://si.wsj.net/public/resources/images/P1-BT618_SURVEI_16U_20150503183007.jpg …	2 2 1 1	Retweet 2 Retweeted 2		Like 1 Liked 1	/ReggieMiddleton/status/595222726723379200
@lcdnews @lcdnews @lcdnews @lcdnews @lcdnews	Leveraged Loans‏ @lcdnews	23 Apr 2015			AT&T Inc. selling bond to fund $67.1B merger with DirecTV @ATT $ATT @Directv $DTV	2 2 2 2	Retweet 2 Retweeted 2		Like 2 Liked 2	/lcdnews/status/591241056206909441
@ReutersBiz @ReutersBiz @ReutersBiz @ReutersBiz @ReutersBiz	Reuters Business‏Verified account @ReutersBiz	22 Apr 2015			BREAKING: AT&T reports first-quarter EPS of $0.63 on revenue of $32.6 billion. $ATT	7 7 5 5	Retweet 7 Retweeted 7		Like 5 Liked 5	/ReutersBiz/status/590969513337872385
@ReutersBiz @ReutersBiz @ReutersBiz @ReutersBiz @ReutersBiz	Reuters Business‏Verified account @ReutersBiz	22 Apr 2015			BREAKING: AT&T Q1 revenue at $32.6 billion. $ATT	12 12 6 6	Retweet 12 Retweeted 12		Like 6 Liked 6	/ReutersBiz/status/590969053252100096
@Mark_Abramowitz @Mark_Abramowitz @Mark_Abramowitz @Mark_Abramowitz @Mark_Abramowitz @ATTCares	Mark Abramowitz‏ @Mark_Abramowitz	26 Mar 2015	#Churn		Misinformation, bad customer service lead to #Churn. Selling r $ATT stock, as customers will flock 2 competition. @ATTCares	2 2 2 2	Retweet 2 Retweeted 2		Like 2 Liked 2	/Mark_Abramowitz/status/581293648941228033
@PipsToDollars @PipsToDollars @PipsToDollars @PipsToDollars @PipsToDollars	Leilani Pips‏ @PipsToDollars	18 Mar 2015			$AAPL joined DOW Wednesday, replacing $ATT.	3 3 4 4	Retweet 3 Retweeted 3		Like 4 Liked 4	/PipsToDollars/status/578376615236780032
@MacObserver @MacObserver @MacObserver @MacObserver @MacObserver	The Mac Observer‏ @MacObserver	16 Mar 2015			$ATT uses FCC net neutrality regulation it hates against FTC in data throttling case. http://www.macobserver.com/tmo/article/att-uses-fcc-net-neutrality-rules-it-hates-in-fight-against-ftc?utm_source=macobserver&utm_medium=rss&utm_campaign=tmo_twitter …pic.twitter.com/A44ucOyUzZ	1 4 4 2 2	Retweet 4 Retweeted 4		Like 2 Liked 2	/MacObserver/status/577475961219747840
@TamaraMcCleary @TamaraMcCleary @TamaraMcCleary @TamaraMcCleary @TamaraMcCleary	Tamara McCleary‏Verified account @TamaraMcCleary	8 Mar 2015	#Apple,DowJones	#DowJones	#Apple replaces $ATT in the #DowJones Industrial Index http://on.recode.net/1BW1vFg MT @HopeFrankpic.twitter.com/OgzNggAxCO	7 7 3 3	Retweet 7 Retweeted 7		Like 3 Liked 3	/TamaraMcCleary/status/574729730773008384
@TMOBryan @TMOBryan @TMOBryan @TMOBryan @TMOBryan @jgamet	Bryan Chaffin‏ @TMOBryan	12 Jan 2015			We get onto $att about data throttling, plus Apple TV as a HomeKit hub on @tmodaily. That's me, @verso & @jgamet http://www.macobserver.com/tmo/podcast/tmo-daily-observations-2015-01-12-att-data-throttling-apple-tv-homekit-hub?utm_campaign=tmo_twitter …”	1 1 2 2	Retweet 1 Retweeted 1		Like 2 Liked 2	/TMOBryan/status/554721738123014145
@jgamet @jgamet @jgamet @jgamet @jgamet	Jeff Gamet‏Verified account @jgamet	12 Jan 2015			I talk $att data throttling & Apple TV as a HomeKit hub on @tmodaily with @verso & @TMOBryan http://www.macobserver.com/tmo/podcast/tmo-daily-observations-2015-01-12-att-data-throttling-apple-tv-homekit-hub?utm_campaign=tmo_twitter …	1 2 2	Retweet Retweeted		Like 2 Liked 2	/jgamet/status/554719656309567488
@MacObserver @MacObserver @MacObserver @MacObserver @MacObserver	The Mac Observer‏ @MacObserver	12 Jan 2015	#tdo,apple,homekit	#apple	TMO Daily Observations 2015-01-12: AT&T Data Throttling, Apple TV HomeKit Hub http://www.macobserver.com/tmo/podcast/tmo-daily-observations-2015-01-12-att-data-throttling-apple-tv-homekit-hub?utm_campaign=tmo_twitter … #tdo $att #apple #homekit	1 1	Retweet Retweeted		Like 1 Liked 1	/MacObserver/status/554719104809324544
@ATT @ATT @ATT @ATT @ATT	AT&T‏Verified account @ATT	12 Jan 2015	#UOvsOSU		@Ohiostathletics Ready for gameday, Bucks fans? Stay on top of the game by downloading the @ATTStadium app: http://soc.att.com/1FMdo26 #UOvsOSU	1 1	Retweet Retweeted		Like 1 Liked 1	/ATT/status/554715709880958977
@ATT @ATT @ATT @ATT @ATT @perezelvin02	AT&T‏Verified account @ATT	12 Jan 2015			@perezelvin02 A great idea for great customers like you, Elvin.	1 1 1	Retweet Retweeted		Like 1 Liked 1	/ATT/status/554710302672302080
@ATT @ATT @ATT @ATT @ATT @Cervantes1127	AT&T‏Verified account @ATT	12 Jan 2015	#ATTFamily		@Cervantes1127 We love to make our #ATTFamily happy! :)pic.twitter.com/S0WUWf7F1P	1 1 1 1 1	Retweet 1 Retweeted 1		Like 1 Liked 1	/ATT/status/554701674464296960
@ATT @ATT @ATT @ATT @ATT @SyntaxFatal	AT&T‏Verified account @ATT	12 Jan 2015	#ATTFamily		@_xdVenom_ Only the best for our #ATTFamily!	1 1	Retweet Retweeted		Like 1 Liked 1	/ATT/status/554691430997032961
@ATT @ATT @ATT @that_gurmgurm	AT&T‏Verified account @ATT	12 Jan 2015	#RolloverData		@that_gurmgurm We agree! It's the year of the rollover! #RolloverDatapic.twitter.com/capeuUQVuf	1 1 1	Retweet 1 Retweeted 1		Like Liked	/ATT/status/554688354562760705
@ATT @ATT @ATT @ATT @ATT @grlalmgty	AT&T‏Verified account @ATT	12 Jan 2015			@trashedharold We're glad this news made your day! :)	1 1 1	Retweet Retweeted		Like 1 Liked 1	/ATT/status/554687559805468672
@ATT @ATT @ATT @ATT @ATT @robertk600	AT&T‏Verified account @ATT	12 Jan 2015			@robertk600 No news just yet, Robert. Check this site out for the latest updates: http://www.att.com/esupport/softwareUpdates.jsp …	1 1 1	Retweet Retweeted		Like 1 Liked 1	/ATT/status/554678275143110656
@ATT @ATT @ATT @missashhxo	AT&T‏Verified account @ATT	12 Jan 2015			@missashhxo Hope that was a nice surprise!pic.twitter.com/qu3QmhAQwM	2 2	Retweet Retweeted		Like 2 Liked 2	/ATT/status/554677714460753920
@ATT @ATT @ATT @ATT @ATT @JamesWarvel16	AT&T‏Verified account @ATT	12 Jan 2015	#BetterSaturday		@JamesWarvel16 gameday is finally here! We've got some gear for you to enjoy a #BetterSaturday for the big game, follow & DM for details!	1 1 2 2	Retweet 1 Retweeted 1		Like 2 Liked 2	/ATT/status/554677335392522240
@MacObserver @MacObserver @MacObserver @MacObserver @MacObserver	The Mac Observer‏ @MacObserver	12 Jan 2015	#ftc,wireless,data	#wireless	AT&T to FTC: We Can Throttle Data, and You Can't Stop Us http://www.macobserver.com/tmo/article/att-to-ftc-we-can-throttle-data-and-you-cant-stop-us?utm_campaign=tmo_twitter … $att #ftc #wireless #data	1 1 1 2 2	Retweet 1 Retweeted 1		Like 2 Liked 2	/MacObserver/status/554673613618806784
@ATT @ATT @ATT @ATT @ATT @_DR_Loomis	AT&T‏Verified account @ATT	12 Jan 2015			@_DR_Loomis Sounds like a pretty sweet deal to us!pic.twitter.com/9XeJ23c1aW	1 1 1 1 1	Retweet 1 Retweeted 1		Like 1 Liked 1	/ATT/status/554670710610591744
@ATT @ATT @ATT @ATT @ATT @abiolatv	AT&T‏Verified account @ATT	12 Jan 2015			@abiolatv Thanks for the shout out. We'll be sure to pass along your kind words!	1 1	Retweet Retweeted		Like 1 Liked 1	/ATT/status/554669503481917440
@ATT @ATT @ATT @ATT @ATT @marcussgonzalez	AT&T‏Verified account @ATT	12 Jan 2015			@_MarcusManuel We'd be happy to welcome you back with open arms, Marcus: http://themobilemovement.tumblr.com/post/107542609067/get-it-get-it?tmp=1421078395000 …	2 2	Retweet Retweeted		Like 2 Liked 2	/ATT/status/554669176791773184
@birdmarshall @birdmarshall @birdmarshall @birdmarshall @birdmarshall	Allison Marshall‏ @birdmarshall	12 Jan 2015	#abouttime		Following T-Mobile, AT&T Allows Some Customers to Roll Over Unused Data, via @nytimes #abouttime $ATT http://bits.blogs.nytimes.com/2015/01/07/following-t-mobile-att-allows-some-customers-to-roll-over-unused-data/?smprod=nytcore-iphone&smid=nytcore-iphone-share …		Retweet Retweeted		Like Liked	/birdmarshall/status/554638892578504705
@ATT @ATT @ATT @ATT @ATT @iam_Kyle	AT&T‏Verified account @ATT	11 Jan 2015			@iam_Kyle You're welcome, Kyle!	1 1 2 2	Retweet 1 Retweeted 1		Like 2 Liked 2	/ATT/status/554449703023439873
@ATT @ATT @ATT @ATT @ATT @akofoid	AT&T‏Verified account @ATT	11 Jan 2015			@akofoid Hi Andy, starting 1/25 we will offer Rollover Data. http://soc.att.com/1AFK6fU	2 2 2	Retweet Retweeted		Like 2 Liked 2	/ATT/status/554412681667837953
@ATT @ATT @ATT @ATT @ATT @dcamp97	AT&T‏Verified account @ATT	11 Jan 2015			@dcamp97 Enjoy the Rollover Data, David!	1 1	Retweet 1 Retweeted 1		Like Liked	/ATT/status/554388612956303361
@Tsxplayer1 @Tsxplayer1 @Tsxplayer1 @Tsxplayer1 @Tsxplayer1	TSX Player‏ @Tsxplayer1	6 Jan 2015	#legalizemarijuana,StocksToWatch	#StocksToWatch	$ATT $AFI Affinor chairman sues Abattis, Withrow over defamation. Hope justice is served @NBrusatore #legalizemarijuana #StocksToWatch		Retweet Retweeted		Like Liked	/Tsxplayer1/status/552476536528699392
@PennyHatStocks @PennyHatStocks @PennyHatStocks @PennyHatStocks @PennyHatStocks	Ken‏ @PennyHatStocks	1 Jan 2015			$CYCC this year will be fire works Take them profits Team PennyHatStocks Team Money Makers $GE $NSEH $ATT $PLKD pic.twitter.com/kQb3vvA1B6	1 1	Retweet Retweeted		Like 1 Liked 1	/PennyHatStocks/status/550673246086266880
@ATT @ATT @ATT @ATT @ATT @TxRunner132	AT&T‏Verified account @ATT	1 Jan 2015	#LoveTheSavings		@TxRunner132 Hi Cheryl, we're glad to hear our team helped you out and hope you #LoveTheSavings!		Retweet Retweeted		Like Liked	/ATT/status/550664526962909184
@ATT @ATT @ATT @ATT @ATT @ResiliencyMusic	AT&T‏Verified account @ATT	31 Dec 2014			@ResiliencyMusic Glad you asked! It means we've engineered our network to provide an optimal signal experience.	2	Retweet Retweeted		Like Liked	/ATT/status/550503599793799169
@ATT @ATT @ATT @ATT @ATT @luv_soccer	AT&T‏Verified account @ATT	31 Dec 2014			@luv_soccer Thanks, we're so glad you enjoy it!		Retweet Retweeted		Like Liked	/ATT/status/550501412086763520
@ATT @ATT @ATT @ATT @ATT @genegarza	AT&T‏Verified account @ATT	31 Dec 2014			@genegarza Thanks, Gene- very glad you're enjoying them! Happy New Year!	1 1	Retweet Retweeted		Like 1 Liked 1	/ATT/status/550478256395522048
@ATT @ATT @ATT @ATT @ATT @randychipman	AT&T‏Verified account @ATT	31 Dec 2014			@randychipman Thanks for the shout out, Randy!		Retweet Retweeted		Like Liked	/ATT/status/550454699288444928
@ATT @ATT @ATT @ATT @ATT @chrismannsc	AT&T‏Verified account @ATT	31 Dec 2014			@Iam_Da_Mann Thanks for the shout out, Chris. Happy to hear you enjoyed it!		Retweet Retweeted		Like Liked	/ATT/status/550447401002344448
@ATT @ATT @ATT @ATT @ATT	AT&T‏Verified account @ATT	31 Dec 2014	#Midnight,HappyNewYear	#HappyNewYear	It's almost #Midnight! 5…4…3…2…1.. #HappyNewYearpic.twitter.com/MjM9ExFh9B	6 38 38 58 58	Retweet 38 Retweeted 38		Like 58 Liked 58	/ATT/status/550441298575257601
@ATT @ATT @ATT @ATT @ATT	AT&T‏Verified account @ATT	29 Dec 2016			AT&T customers, bring any friend to a movie on us any day for the rest of the year. Learn more at http://att.com/tickettwosdays pic.twitter.com/GFJ3cGQwep	12 35 35 86 86	Retweet 35 Retweeted 35		Like 86 Liked 86	/ATT/status/814550989655146496
@ATT @ATT @ATT @ATT @ATT	AT&T‏Verified account @ATT	31 Dec 2016	#ItCanWait,NewYearsEve		The best artists agree that multitasking is not an art form. Distracted driving is never OK. Take the #ItCanWait pledge this #NewYearsEve.pic.twitter.com/4lQjR5MUma	5 43 43 115 115	Retweet 43 Retweeted 43		Like 115 Liked 115	/ATT/status/815210933047861250
@ATT @ATT @ATT @ATT @ATT @samfonggg	AT&T‏Verified account @ATT	30 Dec 2016	#TaylorSwiftNOW		"I watched entirely too much #TaylorSwiftNOW," said no one ever.pic.twitter.com/shqFkScWKo	7 7 24 24	Retweet 7 Retweeted 7		Like 24 Liked 24	/ATT/status/815034032215965696
@ATT @ATT @ATT @ATT @ATT @Lyyssaaaa13	AT&T‏Verified account @ATT	30 Dec 2016	#TaylorSwiftNOW		Same. #TaylorSwiftNOWpic.twitter.com/sftZgO5p1s	1 1 1 21 21	Retweet 1 Retweeted 1		Like 21 Liked 21	/ATT/status/815027974235947009
@ATT @ATT @ATT @ATT @ATT @AlwaysBSwifting	AT&T‏Verified account @ATT	30 Dec 2016	#TaylorSwiftNOW		You bring the snacks, we'll bring the #TaylorSwiftNOW!pic.twitter.com/P7uyvaaron	1 1 12 12	Retweet 1 Retweeted 1		Like 12 Liked 12	/ATT/status/815008948117979138
@ATT @ATT @ATT @ATT @ATT	AT&T‏Verified account @ATT	30 Dec 2016	#ItCanWait		Here’s to a healthy work-life balance in 2017, and knowing that no email is worth a life. Distracted driving is never OK. #ItCanWaitpic.twitter.com/EUzjbxHiw8	2 72 72 148 148	Retweet 72 Retweeted 72		Like 148 Liked 148	/ATT/status/814959506413256704
@ATT @ATT @ATT @ATT @ATT	AT&T‏Verified account @ATT	30 Dec 2016	#ATTDevSummit		It’s almost lights, , action for this year’s #ATTDevSummit. Who do you think will win the Entertainment Challenge? http://soc.att.com/2hAiSpj pic.twitter.com/xJ4LiJpm7o	11 11 48 48	Retweet 11 Retweeted 11		Like 48 Liked 48	/ATT/status/814888813918965760
@ATT @ATT @ATT @ATT @ATT @StayForTay13	AT&T‏Verified account @ATT	30 Dec 2016			Those are beauTAYful!	1 1 1 8 8	Retweet 1 Retweeted 1		Like 8 Liked 8	/ATT/status/814888080742064128
@ATT @ATT @ATT @ATT @ATT @VlanTrunk	AT&T‏Verified account @ATT	30 Dec 2016			We’re working with WSB's owner right now to keep the channel you want. For more: http://att.com/fightingforyou .	1 1 5 5	Retweet 1 Retweeted 1		Like 5 Liked 5	/ATT/status/814885776269905922
@ATT @ATT @ATT @ATT @ATT @swiftiemeester	AT&T‏Verified account @ATT	30 Dec 2016			We're jumping with you, Allison! We think she's TAY-mazing too.pic.twitter.com/SfKohMYpU2	3 1 1 21 21	Retweet 1 Retweeted 1		Like 21 Liked 21	/ATT/status/814869775168000000
@ATT @ATT @ATT @ATT @ATT @swiftiestdreams	AT&T‏Verified account @ATT	30 Dec 2016	#TaylorSwiftNOW		There's no such thing as too much #TaylorSwiftNOW, Polly!	4 1 1 10 10	Retweet 1 Retweeted 1		Like 10 Liked 10	/ATT/status/814868785769381888
@ATT @ATT @ATT @ATT @ATT @mcranch4	AT&T‏Verified account @ATT	30 Dec 2016			Sing it loud, sing it proud, Meredith!pic.twitter.com/s19qNvgn5r	8 8	Retweet Retweeted		Like 8 Liked 8	/ATT/status/814868051225178112
@ATT @ATT @ATT @ATT @ATT @agent45	AT&T‏Verified account @ATT	29 Dec 2016			Thank you for your good intentions in trying to get the equipment back to the tech. Could you please send us a DM with your info?	1 2 2 4 4	Retweet 2 Retweeted 2		Like 4 Liked 4	/ATT/status/814705519575318529
@ATT @ATT @ATT @ATT @ATT @NYCgirl1990	AT&T‏Verified account @ATT	29 Dec 2016			One of the best ways to get some R&R. Well done, Bianca!pic.twitter.com/BQuzU00knD	1 4 4 28 28	Retweet 4 Retweeted 4		Like 28 Liked 28	/ATT/status/814691911856431104
@ATT @ATT @ATT @ATT @ATT @k8lynswift	AT&T‏Verified account @ATT	29 Dec 2016			Kaitlyn, thanks for the shout out - we hope your vacation is lots of fun!pic.twitter.com/dI8FUblZ77	10 10	Retweet Retweeted		Like 10 Liked 10	/ATT/status/814690161158221825
@ATT @ATT @ATT @ATT @ATT @ChrisRCason @mbti_estj	AT&T‏Verified account @ATT	29 Dec 2016			Woo-hoo, Chris! We love hearing that - thanks for the shout out!pic.twitter.com/dJQbr4ImgQ	1 1 5 5	Retweet 1 Retweeted 1		Like 5 Liked 5	/ATT/status/814563748983767040
@ATT @ATT @ATT @ATT @ATT @HeyThereErika	AT&T‏Verified account @ATT	29 Dec 2016			Only through the sweepstakes, Erika! http://attswiftstakes.com	2 5 5 13 13	Retweet 5 Retweeted 5		Like 13 Liked 13	/ATT/status/814527574680489984
@ATT @ATT @ATT @ATT @ATT @escalera_mary	AT&T‏Verified account @ATT	29 Dec 2016			This is an invite-only event, but we’re hosting ticket giveaways!	2 8 8	Retweet Retweeted		Like 8 Liked 8	/ATT/status/814481433905377282
@ATT @ATT @ATT @ATT @ATT @swiftiemeester	AT&T‏Verified account @ATT	28 Dec 2016			What a great squad, Allison!	2 4 4 24 24	Retweet 4 Retweeted 4		Like 24 Liked 24	/ATT/status/814315347549573120
@ATT @ATT @ATT @ATT @ATT @itstaybelline	AT&T‏Verified account @ATT	28 Dec 2016			Hey there, you & your guest have to be 18 years old or over to receive tickets & attend the concert.	2 9 9	Retweet Retweeted		Like 9 Liked 9	/ATT/status/814285892403822592
@ATT @ATT @ATT @ATT @ATT @Hannahxoxo37	AT&T‏Verified account @ATT	28 Dec 2016			Looks like a true parTAY in the big apple!	1 1 1 9 9	Retweet 1 Retweeted 1		Like 9 Liked 9	/ATT/status/814201010402955264
@ATT @ATT @ATT @ATT @ATT @reputaytion13	AT&T‏Verified account @ATT	28 Dec 2016	#TaylorSwiftNOW		Don't you mean purr-fect? #TaylorSwiftNOWpic.twitter.com/kEOFlSWR85	1 1 1 21 21	Retweet 1 Retweeted 1		Like 21 Liked 21	/ATT/status/814144944323620864
@ATT @ATT @ATT @ATT @ATT @ashley_gonzo1	AT&T‏Verified account @ATT	28 Dec 2016			Glad you love it, Ashley!pic.twitter.com/coXcShqKTb	1 2 2 11 11	Retweet 2 Retweeted 2		Like 11 Liked 11	/ATT/status/814143723747639297
@ATT @ATT @ATT @ATT @ATT @spiritwaffles	AT&T‏Verified account @ATT	28 Dec 2016			This is a special, invitation- only concert. You can enter daily to win tickets at http://attswiftstakes.com/ . Best of luck!	3 5 5 15 15	Retweet 5 Retweeted 5		Like 15 Liked 15	/ATT/status/814142977216040960
@ATT @ATT @ATT @ATT @ATT @SwiftieLine	AT&T‏Verified account @ATT	28 Dec 2016			All in a TAY's work!pic.twitter.com/yvaavQPkZy	2 15 15	Retweet Retweeted		Like 15 Liked 15	/ATT/status/814142188766580736
@ATT @ATT @ATT @ATT @ATT @lalalalaurrrren	AT&T‏Verified account @ATT	27 Dec 2016			What a coincidence, Lauren – we seriously love you too!	1 1 8 8	Retweet 1 Retweeted 1		Like 8 Liked 8	/ATT/status/813826839068217344
@ATT @ATT @ATT @ATT @ATT @onlyoneofjess @taylor13113_	AT&T‏Verified account @ATT	27 Dec 2016	#TaylorSwiftNOW		Sounds like a TAY-mazing day to us, Jessica! #TaylorSwiftNOWpic.twitter.com/mNodbaMyyg	3 14 14	Retweet Retweeted		Like 14 Liked 14	/ATT/status/813783643428622336
@ATT @ATT @ATT @ATT @ATT @Katie__Slater	AT&T‏Verified account @ATT	27 Dec 2016			Happy Holi-TAYs to you as well, Katie!pic.twitter.com/lIlk1e55GY	1 13 13	Retweet Retweeted		Like 13 Liked 13	/ATT/status/813782744320851968
@ATT @ATT @ATT @ATT @ATT @swiftiestdreams	AT&T‏Verified account @ATT	27 Dec 2016			We know the feeling, Polly.pic.twitter.com/FfAPCImTnO	1 1 1 10 10	Retweet 1 Retweeted 1		Like 10 Liked 10	/ATT/status/813772040004128769
@ATT @ATT @ATT @ATT @ATT @Thadudej_	AT&T‏Verified account @ATT	27 Dec 2016			We've always got your back, Frank! Hope you had a safe trip.	1 2 2 7 7	Retweet 2 Retweeted 2		Like 7 Liked 7	/ATT/status/813768355026898944
@ATT @ATT @ATT @ATT @ATT @reputationfeast	AT&T‏Verified account @ATT	25 Dec 2016			Enjoy it all Yennifer!	1 1 1 12 12	Retweet 1 Retweeted 1		Like 12 Liked 12	/ATT/status/813186006291742720
@ATT @ATT @ATT @ATT @ATT @Lyyssaaaa13	AT&T‏Verified account @ATT	25 Dec 2016			The feeling is mutual, Alyssa.pic.twitter.com/aPvWvBc9Cn	1 1 1 27 27	Retweet 1 Retweeted 1		Like 27 Liked 27	/ATT/status/813124019838943232
@ATT @ATT @ATT @ATT @ATT @TayLongLive	AT&T‏Verified account @ATT	25 Dec 2016			Enjoy, Maddie!pic.twitter.com/4h4vPRmd56	1 3 3 13 13	Retweet 3 Retweeted 3		Like 13 Liked 13	/ATT/status/813062430813290500
@ATT @ATT @ATT @ATT @ATT	AT&T‏Verified account @ATT	25 Dec 2016	#HappyHappening		Cherish all the moments we share this season. Happy Holidays and #HappyHappeningpic.twitter.com/hC1pY4ctEJ	15 28 28 100 100	Retweet 28 Retweeted 28		Like 100 Liked 100	/ATT/status/813050589198172161
@ATT @ATT @ATT @ATT @ATT @mcranch4	AT&T‏Verified account @ATT	24 Dec 2016	#TaylorSwiftNOW		Now that's what we call a Merry Swiftmas! #TaylorSwiftNOW	12 12	Retweet Retweeted		Like 12 Liked 12	/ATT/status/812870180351131648
@ATT @ATT @ATT @ATT @ATT @fearlesslyable	AT&T‏Verified account @ATT	24 Dec 2016			It can be used as a phone stand to turn your phone into a TV, or a headphone splitter so you can watch with a friend!	2 2 2 16 16	Retweet 2 Retweeted 2		Like 16 Liked 16	/ATT/status/812835504261648384
@ATT @ATT @ATT @ATT @ATT @brittmiz	AT&T‏Verified account @ATT	24 Dec 2016	#TaylorSwiftNOW		The gift that keeps on giving. #TaylorSwiftNOWpic.twitter.com/vLtQMykJk2	3 3 16 16	Retweet 3 Retweeted 3		Like 16 Liked 16	/ATT/status/812823188459626497
@bhfanney @bhfanney @bhfanney @bhfanney @bhfanney	Brian Fanney‏ @bhfanney	27 Nov 2016	#arpx,arnews	#arnews	AT&T goes wireless to try to connect rural Arkansas to the Internet. http://bit.ly/2fF3qaz #arpx #arnews $att	11 11 9 9	Retweet 11 Retweeted 11		Like 9 Liked 9	/bhfanney/status/802879903335149569
@theinformation @theinformation @theinformation @theinformation @theinformation	The Information‏Verified account @theinformation	16 Nov 2016			At a $200 billion market cap, $ATT had 302,000 employees. $MSFT had 27,000. $FB had just 9,199. http://go.theinformation.com/352106	5 5 6 6	Retweet 5 Retweeted 5		Like 6 Liked 6	/theinformation/status/798995575299448832
@amir @amir @amir @amir @amir	Amir Efrati‏Verified account @amir	10 Nov 2016			Now I get why $ATT wants $TWX in the short term, even if it's a bad long term play. http://go.theinformation.com/kgk3uB0HnGs via @mvpeers	2 2 4 4	Retweet 2 Retweeted 2		Like 4 Liked 4	/amir/status/796860498448773120
@ATT @ATT @ATT @ATT @ATT @hayley_lb_ts	AT&T‏Verified account @ATT	10 Nov 2016			Special, invitation-only concert. We’ll share ticketing details later, follow AT&T and Taylor Nation social media handles.	5 2 2 16 16	Retweet 2 Retweeted 2		Like 16 Liked 16	/ATT/status/796817743974645760
@ATT @ATT @ATT @ATT @ATT	AT&T‏Verified account @ATT	10 Nov 2016	#VeteransDay,ThankOurHeroes	#ThankOurHeroes	Our freedom is a gift. As we look forward to #VeteransDay, take a minute to thank those who sacrifice to protect it. #ThankOurHeroespic.twitter.com/GZlqNO0GQE	4 98 98 148 148	Retweet 98 Retweeted 98		Like 148 Liked 148	/ATT/status/796808089643012097
@ATT @ATT @ATT @ATT @ATT	AT&T‏Verified account @ATT	9 Nov 2016	#ThankOurHeroes		Veterans are a special breed – protection and service run as deep as their bonds. Thank a veteran by using #ThankOurHeroes.pic.twitter.com/ZuDSxuNRKd	5 69 69 143 143	Retweet 69 Retweeted 69		Like 143 Liked 143	/ATT/status/796412047659405313
@ATT @ATT @ATT @ATT @ATT @CBOhlmeyer	AT&T‏Verified account @ATT	8 Nov 2016			Chris, thanks for letting us know about your great experience. We will make sure to pass your kudos on to Jacob!pic.twitter.com/ssB06MC03T	1 2 2	Retweet Retweeted		Like 2 Liked 2	/ATT/status/796189510736506881
@ConversationUS @ConversationUS @ConversationUS @ConversationUS @ConversationUS	The Conversation US‏Verified account @ConversationUS	8 Nov 2016	#Election2016		Here's why our next president should block AT&T's Time Warner tie-up http://bit.ly/2eJYmRL $ATT $TWX #Election2016pic.twitter.com/yfLPt2cfYq	1 1	Retweet Retweeted		Like 1 Liked 1	/ConversationUS/status/796179499469639680
@ATT @ATT @ATT @ATT @ATT	AT&T‏Verified account @ATT	8 Nov 2016	#ATTimpact		AT&T employee mentors are connecting students to their dreams through virtual classrooms. #ATTimpact http://soc.att.com/2fdTm8M pic.twitter.com/eYebNYUo3m	1 11 11 26 26	Retweet 11 Retweeted 11		Like 26 Liked 26	/ATT/status/796094965344595968
@ATT @ATT @ATT @ATT @ATT @whiffer2	AT&T‏Verified account @ATT	8 Nov 2016			Woo hoo! Those speeds call for a celebration!pic.twitter.com/xE3KF9mK3W	1 1 1 3 3	Retweet 1 Retweeted 1		Like 3 Liked 3	/ATT/status/796044159694082048
@ATT @ATT @ATT @ATT @ATT @heartfixhz	AT&T‏Verified account @ATT	7 Nov 2016			We're sorry to hear that -- please DM us with details including the store location. Thank you!	1 1 3 3	Retweet 1 Retweeted 1		Like 3 Liked 3	/ATT/status/795807243727998976
@kfungfung @kfungfung @kfungfung @kfungfung @kfungfung @efeatherston	Cameron K.F. Koo‏ @kfungfung	7 Nov 2016	#TimeWarner		just wait until $ATT gets the go-ahead on #TimeWarner - it'll be a mad dash to extend monetization from boxtop to phone	1 1 1 1	Retweet 1 Retweeted 1		Like 1 Liked 1	/kfungfung/status/795767582494060544
@ATT @ATT @ATT @ATT @ATT	AT&T‏Verified account @ATT	7 Nov 2016	#AskGarth		What do you want to know about @GarthBrooks' concert on @AudienceNetwork? Tweet your Q's using #AskGarth + tune in to Facebook Live tonight!pic.twitter.com/eXj9ieRUGX	8 40 40 159 159	Retweet 40 Retweeted 40		Like 159 Liked 159	/ATT/status/795693192360456192
@ATT @ATT @ATT @ATT @ATT	AT&T‏Verified account @ATT	7 Nov 2016	#SoccerEverywhere		We can’t wait either! Follow and DM us, we have something for you! #SoccerEverywhere	3 3	Retweet Retweeted		Like 3 Liked 3	/ATT/status/795669991735427072
@ATT @ATT @ATT @ATT @ATT @michaelsykes121	AT&T‏Verified account @ATT	6 Nov 2016	#ATTLove		Aww, we appreciate the #ATTLove, Michael! We're so glad that you are excited about your new phone.pic.twitter.com/XgcpAAFYmk	1 3 3 4 4	Retweet 3 Retweeted 3		Like 4 Liked 4	/ATT/status/795414326651846656
@ATT @ATT @ATT @ATT @ATT @makomichael	AT&T‏Verified account @ATT	6 Nov 2016			Thanks for the shout out, Michael! Good luck on the race.	1 1 2 2	Retweet 1 Retweeted 1		Like 2 Liked 2	/ATT/status/795290182740299776
@ATT @ATT @ATT @ATT @ATT @jordnhill	AT&T‏Verified account @ATT	6 Nov 2016			1/2 This is a special, invitation-only concert, but we’ll be giving away lots of tickets to fans and AT&T customers soon.	2 2 8 8	Retweet 2 Retweeted 2		Like 8 Liked 8	/ATT/status/795285335647391744
@ATT @ATT @ATT @ATT @ATT	AT&T‏Verified account @ATT	6 Nov 2016	#AFIFest,LALALAND	#LALALAND	Happy birthday Emma Stone! We can't wait to celebrate with you at the #AFIFest premiere of #LALALAND 11/15. http://soc.att.com/LALALAND pic.twitter.com/wWnPpciL93	2 20 20 119 119	Retweet 20 Retweeted 20		Like 119 Liked 119	/ATT/status/795279582794579968
@ATT @ATT @ATT @ATT @ATT	AT&T‏Verified account @ATT	5 Nov 2016	#FootballEverywhere		Missing a game is so last season. Catch all the plays. Stream @DIRECTV. Watch #FootballEverywhere.pic.twitter.com/ipxLSkABpe	2 10 10 29 29	Retweet 10 Retweeted 10		Like 29 Liked 29	/ATT/status/794902100341878784
@ATT @ATT @ATT @ATT @ATT @tab24759	AT&T‏Verified account @ATT	4 Nov 2016			We're working on a fix now. Here's how to watch on SD: http://soc.att.com/2f1HYN5	2 1 1 3 3	Retweet 1 Retweeted 1		Like 3 Liked 3	/ATT/status/794633301306855424
@ATT @ATT @ATT @ATT @ATT	AT&T‏Verified account @ATT	4 Nov 2016			Chicago broke the curse, and our network traffic went through the roof. Here’s how our network looked during the Game 7 thriller. pic.twitter.com/P7AgBuq78e	5 60 60 136 136	Retweet 60 Retweeted 60		Like 136 Liked 136	/ATT/status/794629432505991169
@ATT @ATT @ATT @ATT @ATT @TheMissTex	AT&T‏Verified account @ATT	4 Nov 2016			Woo-hoo! We understand your need for speed!pic.twitter.com/AnjdPsh0gZ	2 4 4	Retweet Retweeted		Like 4 Liked 4	/ATT/status/794592332070920192
@ATT @ATT @ATT @ATT @ATT @TheCoryWade	AT&T‏Verified account @ATT	4 Nov 2016			Woo-hoo! Definitely great news, Cory! We're excited for ya too.pic.twitter.com/7dgYEO7Z1S	2 2	Retweet Retweeted		Like 2 Liked 2	/ATT/status/794591584759283712
@ATT @ATT @ATT @ATT @ATT @memeport	AT&T‏Verified account @ATT	4 Nov 2016			8 channels having tech difficulties, we’re working on a fix. To watch, unhide SD channels. No need to restart your receiver	1 1	Retweet Retweeted		Like 1 Liked 1	/ATT/status/794578822171607045
@clintrowles4 @clintrowles4 @clintrowles4 @clintrowles4 @clintrowles4	Clint Rowles‏ @clintrowles4	3 Nov 2016	#mobile,biznews,telecom	#biznews	One chart sums up AT&T's purchase of Time Warner http://bit.ly/2erDe2o via @theatlas HT @alicetruong $ATT $TWX #mobile #biznews #telecompic.twitter.com/a8mCgrb9gq		Retweet Retweeted		Like Liked	/clintrowles4/status/794196218306002945
@ATT @ATT @ATT @ATT @ATT	AT&T‏Verified account @ATT	2 Nov 2016	#CMAAwards50		Congrats @GarthBrooks! For more epic Garth moments, tune in to @AudienceNetwork on 11/10 for his Yankees Stadium performance. #CMAAwards50pic.twitter.com/yOmfqxctfT	4 77 77 341 341	Retweet 77 Retweeted 77		Like 341 Liked 341	/ATT/status/794018666824114176
@ATT @ATT @ATT @ATT @ATT	AT&T‏Verified account @ATT	2 Nov 2016	#CMAawards50		It's safe to say @ThomasRhett can now Die A Happy Man after winning Single of the Year at #CMAawards50.pic.twitter.com/liP5AAQ47T	7 7 35 35	Retweet 7 Retweeted 7		Like 35 Liked 35	/ATT/status/794016561635950593
@ATT @ATT @ATT @ATT @ATT	AT&T‏Verified account @ATT	2 Nov 2016	#ATTRedCarpet,CMAawards50	#CMAawards50	What's @GarthBrooks laughing about? Find out on the #ATTRedCarpet: http://soc.att.com/cmaredcarpet #CMAawards50pic.twitter.com/m2En4TD4tB	1 8 8 25 25	Retweet 8 Retweeted 8		Like 25 Liked 25	/ATT/status/793961070209613824
@ATT @ATT @ATT @ATT @ATT	AT&T‏Verified account @ATT	2 Nov 2016	#ATTRedCarpet,CMAawards50	#CMAawards50	You know who s the #ATTRedCarpet? @ClayWalker. #CMAawards50pic.twitter.com/u5hbowKptJ	4 38 38 146 146	Retweet 38 Retweeted 38		Like 146 Liked 146	/ATT/status/793941445925183488
@ATT @ATT @ATT @ATT @ATT	AT&T‏Verified account @ATT	2 Nov 2016	#CMAawards50,ATTRedCarpet	#ATTRedCarpet	See why @chasebryant can't choose an Entertainer of the Year for the #CMAawards50. #ATTRedCarpetpic.twitter.com/XShLFPGGv3	1 8 8 33 33	Retweet 8 Retweeted 8		Like 33 Liked 33	/ATT/status/793930401563582464
@ATT @ATT @ATT @ATT @ATT	AT&T‏Verified account @ATT	2 Nov 2016	#ATTRedCarpet		The one and only @CharlieDaniels is in the house! Catch him on the #ATTRedCarpet at 6:30/5:30c: http://soc.att.com/cmaredcarpet pic.twitter.com/ACcSTKSMHT	1 9 9 28 28	Retweet 9 Retweeted 9		Like 28 Liked 28	/ATT/status/793924305356603392
@ATT @ATT @ATT @ATT @ATT	AT&T‏Verified account @ATT	2 Nov 2016	#ATTRedCarpet,CMAawards50	#CMAawards50	Ready to walk the #ATTRedCarpet? We go live at 6:30/5:30c! http://soc.att.com/cmaredcarpet #CMAawards50pic.twitter.com/UtwPoFofxi	3 11 11 33 33	Retweet 11 Retweeted 11		Like 33 Liked 33	/ATT/status/793913272684527616
@ATT @ATT @ATT @ATT @ATT	AT&T‏Verified account @ATT	2 Nov 2016			AT&T customers, get priority presale access to @FLAGALine tickets on Nov. 2-3!https://cards.twitter.com/cards/8pd0e/2i01l …	3 8 8 53 53	Retweet 8 Retweeted 8		Like 53 Liked 53	/ATT/status/793818359578054656
@ATT @ATT @ATT @ATT @ATT	AT&T‏Verified account @ATT	2 Nov 2016			AT&T customers, skip to the front of the line for access to @kelly_clarkson tickets, on sale Nov 2-3.https://cards.twitter.com/cards/8pd0e/2i00t …	11 61 61 332 332	Retweet 61 Retweeted 61		Like 332 Liked 332	/ATT/status/793817695984586752
@ATT @ATT @ATT @ATT @ATT	AT&T‏Verified account @ATT	1 Nov 2016	#ATTRedCarpet,CMAawards50	#CMAawards50	Get to know #ATTRedCarpet host @BrettYoungMusic on our upcoming Facebook Live broadcast: https://www.facebook.com/ATT/videos/10154682527423909/ … #CMAawards50pic.twitter.com/0DPSyiVdJZ	1 4 4 23 23	Retweet 4 Retweeted 4		Like 23 Liked 23	/ATT/status/793553430128230401
@ATT @ATT @ATT @ATT @ATT @swiftbat17	AT&T‏Verified account @ATT	1 Nov 2016			We'll be sharing ticketing details soon! Follow AT&T and Taylor Nation social media handles for the latest.	1 5 5 14 14	Retweet 5 Retweeted 5		Like 14 Liked 14	/ATT/status/793524098248937472
@ATT @ATT @ATT @ATT @ATT	AT&T‏Verified account @ATT	1 Nov 2016	#ATTRedCarpet,CMAAwards50	#CMAAwards50	RT if you're ready for the #ATTRedCarpet, hosted by @MrBobbyBones! Catch the show at 7/6c on @AudienceNetwork. #CMAAwards50pic.twitter.com/ujuP7RJ99m	4 22 22 63 63	Retweet 22 Retweeted 22		Like 63 Liked 63	/ATT/status/793496785108865026
@ATT @ATT @ATT @ATT @ATT	AT&T‏Verified account @ATT	1 Nov 2016			New dates for @ThomasRhett added in IN, MS & OK! AT&T customers can purchase priority pre-sale tix from 11/1 – 11/3.https://cards.twitter.com/cards/8pd0e/2ht93 …	5 61 61 337 337	Retweet 61 Retweeted 61		Like 337 Liked 337	/ATT/status/793464505426599937
@ATT @ATT @ATT @ATT @ATT	AT&T‏Verified account @ATT	1 Nov 2016			There’s no place like home plate. Slide in to the last game of the season with @DIRECTV and catch the World Series wherever you go.pic.twitter.com/WOPM6c7YJ9	3 13 13 43 43	Retweet 13 Retweeted 13		Like 43 Liked 43	/ATT/status/793426181064384512
@ATT @ATT @ATT @ATT @ATT	AT&T‏Verified account @ATT	31 Oct 2016	#cyberaware,happyhalloween	#happyhalloween	Think before you share on social. Can a hacker use this info (i.e. dog's name) to answer my security questions? #cyberaware #happyhalloweenpic.twitter.com/nrnd0Hx1Ww	2 35 35 58 58	Retweet 35 Retweeted 35		Like 58 Liked 58	/ATT/status/793188306905358336
@ATT @ATT @ATT @ATT @ATT	AT&T‏Verified account @ATT	31 Oct 2016			From our boo crew to yours, Happy Halloween! pic.twitter.com/ztlrMo1cnu	6 36 36 94 94	Retweet 36 Retweeted 36		Like 94 Liked 94	/ATT/status/793158106360401921
@ATT @ATT @ATT @ATT @ATT	AT&T‏Verified account @ATT	30 Oct 2016	#CMAAwards50,ATTRedCarpet	#ATTRedCarpet	Are you following us on Snapchat? We'll be behind the scenes at the #CMAAwards50 all week long with exclusive and ! #ATTRedCarpetpic.twitter.com/sdW3qRIRjX	5 44 44 206 206	Retweet 44 Retweeted 44		Like 206 Liked 206	/ATT/status/792697563833110528
@ATT @ATT @ATT @ATT @ATT @wildeyesstyles	AT&T‏Verified account @ATT	29 Oct 2016			We’ll be giving away lots of tickets to Taylor fans including AT&T customers and special guests. Stay tuned for details!	2 2 15 15	Retweet 2 Retweeted 2		Like 15 Liked 15	/ATT/status/792531854826102784
@ATT @ATT @ATT @ATT @ATT	AT&T‏Verified account @ATT	29 Oct 2016	#Halloween,HocusPocus	#HocusPocus	The Sanderson sisters = squad goals. Get in the #Halloween spirit with #HocusPocus on @DIRECTV Cinema: http://soc.att.com/hocuspocus pic.twitter.com/YvPes5WigX	1 5 5 17 17	Retweet 5 Retweeted 5		Like 17 Liked 17	/ATT/status/792430115368144896
@ATT @ATT @ATT @ATT @ATT	AT&T‏Verified account @ATT	28 Oct 2016	#GearS2		Fang you very much, @SamsungMobileUS #GearS2. Now, Mom won’t go batty! http://soc.att.com/2ff6c8b pic.twitter.com/CHMBoPH4QT	7 9 9 27 27	Retweet 9 Retweeted 9		Like 27 Liked 27	/ATT/status/792131342217519104
@ATT @ATT @ATT @ATT @ATT @KicksDiamond	AT&T‏Verified account @ATT	28 Oct 2016			Thanks for the shout out! You've got us doing our happy dance!pic.twitter.com/hnohjIpg01	1 1 1 1 1	Retweet 1 Retweeted 1		Like 1 Liked 1	/ATT/status/792101545940836352
@ATT @ATT @ATT @ATT @ATT	AT&T‏Verified account @ATT	28 Oct 2016			Looking for an ultra-fast internet provider you can count on? We're in 45 metros by end of year + still growing! http://soc.att.com/2foclhG pic.twitter.com/S2nO5H8qBu	17 12 12 28 28	Retweet 12 Retweeted 12		Like 28 Liked 28	/ATT/status/792087667878100997
@ATT @ATT @ATT @ATT @ATT	AT&T‏Verified account @ATT	28 Oct 2016	#ItCanWait		Before you start your engines , join @RedBullRacing driver Max Verstappen in taking the #ItCanWait pledge today at http://ItCanWait.com pic.twitter.com/vByBvDddm6	1 14 14 30 30	Retweet 14 Retweeted 14		Like 30 Liked 30	/ATT/status/792063395016998912
@ATT @ATT @ATT @ATT @ATT	AT&T‏Verified account @ATT	28 Oct 2016	#iHeartGreenDay		12 tracks of punk rock perfection. Watch @GreenDay’s @iHeartRadio Album Release Party on AT&T LIVE. #iHeartGreenDay http://soc.att.com/GreenDay pic.twitter.com/MbFfSxW0LE	1 23 23 81 81	Retweet 23 Retweeted 23		Like 81 Liked 81	/ATT/status/792033193918595072
@ATT @ATT @ATT @ATT @ATT @brianb	AT&T‏Verified account @ATT	28 Oct 2016			Woo-hoo! We understand your need for speed, Brian. Tuesday can't come fast enough!	1 1 1 2 2	Retweet 1 Retweeted 1		Like 2 Liked 2	/ATT/status/792011769829031936
@aparnamuk @aparnamuk @aparnamuk @aparnamuk @aparnamuk	Aparna Mukherjee‏ @aparnamuk	27 Oct 2016	#cjskb		"You can't stop the aggregation." Doubtless mantra for us all, @Blackstone CEO Schwarzman's answer to the q on the $ATT deal #cjskb	1 1 4 4	Retweet 1 Retweeted 1		Like 4 Liked 4	/aparnamuk/status/791805659796869120
@ATT @ATT @ATT @ATT @ATT	AT&T‏Verified account @ATT	27 Oct 2016	#LGV20		Have a magical Halloween with the @LGUSAMobile #LGV20. http://soc.att.com/2eKAGdW pic.twitter.com/AhKdm4NbiY	1 15 15 32 32	Retweet 15 Retweeted 15		Like 32 Liked 32	/ATT/status/791757885558718464
@ATT @ATT @ATT @ATT @ATT @ifoundtaylor13	AT&T‏Verified account @ATT	27 Oct 2016			We’ll be giving tickets to Taylor fans including AT&T customers and special guests. We’ll share ticketing details later!	1 10 10	Retweet Retweeted		Like 10 Liked 10	/ATT/status/791641820002390016
@ATT @ATT @ATT @ATT @ATT	AT&T‏Verified account @ATT	26 Oct 2016	#NationalPumpkinDay		Carve out some time today to celebrate #NationalPumpkinDay! pic.twitter.com/3nxcHoxWw0	7 71 71 200 200	Retweet 71 Retweeted 71		Like 200 Liked 200	/ATT/status/791252678622019584
@ReggieMiddleton @ReggieMiddleton @ReggieMiddleton @ReggieMiddleton @ReggieMiddleton	ReggieMiddleton‏ @ReggieMiddleton	25 Oct 2016			$ATT bid to expand into media as wireless biz matures is misguided. Margins crushed as nimble competitors like $NFLX $AMZN do a better job	1 1 5 5	Retweet 1 Retweeted 1		Like 5 Liked 5	/ReggieMiddleton/status/791032934178447360
@ATT @ATT @ATT @ATT @ATT @JenSwirsky	AT&T‏Verified account @ATT	24 Oct 2016	#ATTLove		Thanks for the shout out, Jen! We will make sure to share the #ATTLove pic.twitter.com/uUV9AnWu93	1 1 1 6 6	Retweet 1 Retweeted 1		Like 6 Liked 6	/ATT/status/790761426071785472
@ATT @ATT @ATT @ATT @ATT	AT&T‏Verified account @ATT	24 Oct 2016	#Garth7D		.@GarthBrooks has made more than a few memories throughout his career. Congrats to the #1 solo artist in history for earning 7. #Garth7Dpic.twitter.com/0DSco4Gz3m	9 35 35 146 146	Retweet 35 Retweeted 35		Like 146 Liked 146	/ATT/status/790713796927037442
@ATT @ATT @ATT @ATT @ATT @sixdolla	AT&T‏Verified account @ATT	24 Oct 2016			We love your need for speed! Enjoy your AT&T Fiber.	1 1 3 3	Retweet 1 Retweeted 1		Like 3 Liked 3	/ATT/status/790623736672227328
@ATT @ATT @ATT @ATT @ATT	AT&T‏Verified account @ATT	24 Oct 2016	#LGV20		Another reason to smile for the camera. The #LGV20 from @LGUSAMobile will be available in stores starting today. http://soc.att.com/2eErjgL pic.twitter.com/1dYQ9CCjGF	15 26 26 82 82	Retweet 26 Retweeted 26		Like 82 Liked 82	/ATT/status/790616476432666624
@rcwhalen @rcwhalen @rcwhalen @rcwhalen @rcwhalen	Christopher Whalen‏ @rcwhalen	24 Oct 2016			Is $ATT + $TWC congress between two dying businesses? The beginning of the end of old media? @tomkeene	1 3 3 5 5	Retweet 3 Retweeted 3		Like 5 Liked 5	/rcwhalen/status/790489574250348545
@jtoonkel @jtoonkel @jtoonkel @jtoonkel @jtoonkel	Jessica Toonkel‏ @jtoonkel	21 Sep 2016	#communacopia		Is mobile viewing of NFL games happening, AT&T CEO says mobile viewing week over week grew 60% $ATT #communacopia	1 1 1 2 2	Retweet 1 Retweeted 1		Like 2 Liked 2	/jtoonkel/status/778568583303483396
@jbmp51 @jbmp51 @jbmp51 @jbmp51 @jbmp51	jason miller‏ @jbmp51	20 Jul 2016			People also fail to understand $gme is largest $att /DTV agent+largest $aapl reseller+core biz+collectibleshttp://bit.ly/29TnwJS	2 2	Retweet Retweeted		Like 2 Liked 2	/jbmp51/status/755750116313690112
@Investor_Intel @Investor_Intel @Investor_Intel @Investor_Intel @Investor_Intel	InvestorIntel‏ @Investor_Intel	6 Jun 2016	#Abattis		$ATT up +25.00% & $ATTBF +20.73% last wk- NEWS: #Abattis names Michael Yung as CEOhttp://bit.ly/26o3ePV	2 2 1 1	Retweet 2 Retweeted 2		Like 1 Liked 1	/Investor_Intel/status/739825195616079873
@Investor_Intel @Investor_Intel @Investor_Intel @Investor_Intel @Investor_Intel	InvestorIntel‏ @Investor_Intel	23 May 2016	#Abattis,Vitagum	#Vitagum	$ATT up +11.11% & $ATTBF +5.24% last wk- NEWS: #Abattis announces co-formulation with #Vitagumhttp://bit.ly/23GOVay	4 4 2 2	Retweet 4 Retweeted 4		Like 2 Liked 2	/Investor_Intel/status/734757008453206018
@Momentum_PR @Momentum_PR @Momentum_PR @Momentum_PR @Momentum_PR	Momentum PR‏ @Momentum_PR	25 Apr 2016	#MostActive,theCSE,SmallCaps	#theCSE	Right out of the gate - These are the #MostActive on #theCSE this AM. #SmallCaps $DDB $AVM $CPN $RGT $UMB $TNY $BLO $IN $ATT $PKK	1 1 2 2	Retweet 1 Retweeted 1		Like 2 Liked 2	/Momentum_PR/status/724601768668221440
@Investor_Intel @Investor_Intel @Investor_Intel @Investor_Intel @Investor_Intel	InvestorIntel‏ @Investor_Intel	25 Apr 2016	#Abattis		#Abattis names Michael Yung as CEO http://bit.ly/26o3ePV $ATTBF $ATT	1 1 1 1	Retweet 1 Retweeted 1		Like 1 Liked 1	/Investor_Intel/status/724575233395535872
@ATT @ATT @ATT @ATT @ATT @AngelaJFlores	AT&T‏Verified account @ATT	24 Apr 2016			@AngelaJFlores So glad you are safe! Hope that Season 6 lives up to your expectations- just 6.5 hours left to go! pic.twitter.com/ctEHYGvjUM	1 2 2 1 1	Retweet 2 Retweeted 2		Like 1 Liked 1	/ATT/status/724304856484331521
@ATT @ATT @ATT @ATT @ATT	AT&T‏Verified account @ATT	24 Apr 2016	#Tribeca2016		Hope you enjoyed your special access to #Tribeca2016 from AT&T. Thanks for participating & see you next year!pic.twitter.com/HNfAqItb2I	1 13 13 46 46	Retweet 13 Retweeted 13		Like 46 Liked 46	/ATT/status/724266657804390400
@ATT @ATT @ATT @ATT @ATT @JordanSpieth	AT&T‏Verified account @ATT Jordan SpiethVerified account @JordanSpieth	23 Apr 2016			A well deserved honor! Congratulations @JordanSpieth https://twitter.com/JordanSpieth/status/723496833041879040 … Honored to be included in this year's #TIME100. Thanks @Time and @TonyRomo for the words http://ti.me/1T4lrL4	6 9 9 26 26	Retweet 9 Retweeted 9		Like 26 Liked 26	/ATT/status/723901617796427778
@ATT @ATT @ATT @ATT @ATT @BIG_VK1	AT&T‏Verified account @ATT	22 Apr 2016			@BIG_VK1 The social media addiction runs deep, Kent! At least we've come a long way from these days...pic.twitter.com/U4c6nyV6tS	1 1 1 1	Retweet 1 Retweeted 1		Like 1 Liked 1	/ATT/status/723668450875465728
@ATT @ATT @ATT @ATT @ATT	AT&T‏Verified account @ATT	22 Apr 2016	#GetActive		Ready to #GetActive this weekend? What inspires you to hit the trail?http://soc.att.com/1VM4J6Q pic.twitter.com/RZiI4Odp9C	8 8 12 12	Retweet 8 Retweeted 8		Like 12 Liked 12	/ATT/status/723587182909358080
@ATT @ATT @ATT @ATT @ATT	AT&T‏Verified account @ATT	22 Apr 2016	#BeyondLimits		What drives you to pursue your dreams? Show us how you live #BeyondLimits & enter your video http://soc.att.com/1YGWTto pic.twitter.com/H8cItSdTbt	2 21 21 37 37	Retweet 21 Retweeted 21		Like 37 Liked 37	/ATT/status/723541932048261121
@CdnxTracker @CdnxTracker @CdnxTracker @CdnxTracker @CdnxTracker @gurinder_67	Dave Edwards‏ @CdnxTracker	18 Apr 2016			@gurinder_67 This is going to get even more fun! I think this is just the beginning. Reminds me of the weed days when we did $ATT.cse	1 1 1	Retweet Retweeted		Like 1 Liked 1	/CdnxTracker/status/722194995273461760
@Investor_Intel @Investor_Intel @Investor_Intel @Investor_Intel @Investor_Intel	InvestorIntel‏ @Investor_Intel	18 Apr 2016	#Abattis		$ATTBF up +14.42% & $ATT +9.09% last wk- NEWS: #Abattis receives NPN from Health Canada...http://bit.ly/1oTCHrT	1 1	Retweet 1 Retweeted 1		Like Liked	/Investor_Intel/status/722093095454531585
@Investor_Intel @Investor_Intel @Investor_Intel @Investor_Intel @Investor_Intel	InvestorIntel‏ @Investor_Intel	18 Apr 2016	#Abattis,Vitagum	#Vitagum	#Abattis announces co-formulation with #Vitagum http://bit.ly/23GOVay $ATTBF $ATT	2 2 1 1	Retweet 2 Retweeted 2		Like 1 Liked 1	/Investor_Intel/status/722041437878136832
@Intel_Sharron @Intel_Sharron @Intel_Sharron @Intel_Sharron @Intel_Sharron	Sharron‏ @Intel_Sharron	6 Apr 2016	#Abattis,Crimson,NÖXX	#Crimson	#Abattis enters a licensing arrangement with #Crimson to commercialize its #NÖXX Botanical Blends http://bit.ly/1qug8v9 $ATTBF $ATT	1 1 2 2	Retweet 1 Retweeted 1		Like 2 Liked 2	/Intel_Sharron/status/717743093005549568
@Peterskastner @Peterskastner @Peterskastner @Peterskastner @Peterskastner	Peter S Kastner‏ @Peterskastner	8 Mar 2016	#Fi,DisruptiveBusiness	#DisruptiveBusiness	$GOOGL #Fi offers "pay for the data u use" pricing, Nexus phone discount. #DisruptiveBusiness to $VZ, $ATT cell plan http://officialandroid.blogspot.com/2016/03/from-hi-to-fi-to-goodbye-to-invites.html …		Retweet Retweeted		Like Liked	/Peterskastner/status/707201597282115585
@Cannabis_Intel @Cannabis_Intel @Cannabis_Intel @Cannabis_Intel @Cannabis_Intel	Sam Markham - InvestorIntel‏ @Cannabis_Intel	4 Mar 2016	#Vergence,NOXX	#NOXX	@Abattis subsidiary #Vergence announces launch & sale of #NOXX Botanical Blends http://bit.ly/1p1PbPc $ATT $ATTBF		Retweet Retweeted		Like Liked	/Cannabis_Intel/status/705776111360352257
@SpotlightAmin @SpotlightAmin @SpotlightAmin @SpotlightAmin @SpotlightAmin	Amin Hemani‏ @SpotlightAmin	7 Feb 2016			Defendive stk $WEC $SO $CPB $ED $DUK $ATT Market skittish Keep positions on tight leash 4 loss exit n harvest profits @ 6% to 8% from entry	1 1	Retweet Retweeted		Like 1 Liked 1	/SpotlightAmin/status/696425708424400896
@Benzinga @Benzinga @Benzinga @Benzinga @Benzinga	Benzinga.com‏Verified account @Benzinga	3 Feb 2016			Yahoo's Potential Buyers $YHOO $VZ $NWSA $T $ATT $BABA $CMCSA http://benzinga.com/z/6205255	1 1 1 1	Retweet 1 Retweeted 1		Like 1 Liked 1	/Benzinga/status/694943577529430016
@realdariusnouri @realdariusnouri @realdariusnouri @realdariusnouri @realdariusnouri	Darius Nouri‏ @realdariusnouri	30 Jan 2016			$SRT 8k outlines minimum EBIDTA levels for 2016. Last time they hit those levels stock was at $10. I'm accumulating $S $VHC $ATT $AAPL $TMUS	1 1	Retweet Retweeted		Like 1 Liked 1	/realdariusnouri/status/693554577388523520
@Momentum_PR @Momentum_PR @Momentum_PR @Momentum_PR @Momentum_PR	Momentum PR‏ @Momentum_PR	25 Jan 2016	#MostActive,CSE,SmallCap,Stocks,Momentum	#CSE	Here are this morning 10 #MostActive on the #CSE. #SmallCap #Stocks #Momentum * $KWG $PUF $VRT $PKK $PBT.U $XMG $GNI $ATT $SL * $IN *	1 1	Retweet Retweeted		Like 1 Liked 1	/Momentum_PR/status/691654543365533698
@Momentum_PR @Momentum_PR @Momentum_PR @Momentum_PR @Momentum_PR	Momentum PR‏ @Momentum_PR	15 Jan 2016	#MostActive,Investing,CSE,Momentum	#Investing	The Canadian Exchange's #MostActive so far this morning. #Investing #CSE #Momentum* $EAT $KWG $PUF $ATT $UP *$IN* $AFI $LAG $SL *$ACB* $LTE		Retweet Retweeted		Like Liked	/Momentum_PR/status/688024795976445952
@ATT @ATT @ATT @ATT @ATT @Fletcher_Knox	AT&T‏Verified account @ATT	14 Jan 2016			@Fletcher_Knox We have unlimited data, Fletcher! For more information, go here: http://att.com/unlimitedplan	1 2 2	Retweet Retweeted		Like 2 Liked 2	/ATT/status/687819697627246592
@ATT @ATT @ATT @ATT @ATT @WDEdude	AT&T‏Verified account @ATT	14 Jan 2016			@WDEdude After 22 GB of data usage, AT&T may slow speeds. For more details, go here: http://att.com/unlimitedplan	1 1 1 1 1	Retweet 1 Retweeted 1		Like 1 Liked 1	/ATT/status/687804331089870849
@ATT @ATT @ATT @ATT @ATT @KatCalvinLA	AT&T‏Verified account @ATT	14 Jan 2016	#ATTFamily		@KatCalvinLA Thank you Kat for sticking with us! #ATTFamily	2 2 1 1	Retweet 2 Retweeted 2		Like 1 Liked 1	/ATT/status/687751928881766402
@ATT @ATT @ATT @ATT @ATT @LukeEatsKookies	AT&T‏Verified account @ATT	14 Jan 2016	#ATTFamily		@LukeEatsKookies You deserve it, Luke! #ATTFamily	1 1 1 1	Retweet 1 Retweeted 1		Like 1 Liked 1	/ATT/status/687747269228163072
@ATT @ATT @ATT @ATT @ATT	AT&T‏Verified account @ATT	14 Jan 2016	#IoTwill		Imagine using your voice to control your home. #IoTwill do things from change the channel to adjust the thermostat.pic.twitter.com/j1uvlMd1Xb	8 8 16 16	Retweet 8 Retweeted 8		Like 16 Liked 16	/ATT/status/687725879837986816
@ATT @ATT @ATT @ATT @ATT @AlexSAlex	AT&T‏Verified account @ATT	14 Jan 2016			@AlexSAlex We would never want you to become a crazy person because of us, Alex! Thanks for the shout out pic.twitter.com/kPwwZEqrFp	1 1 2 2	Retweet 1 Retweeted 1		Like 2 Liked 2	/ATT/status/687701433051930624
@ATT @ATT @ATT @ATT @ATT	AT&T‏Verified account @ATT	14 Jan 2016	#TBT		#TBT In '93, we showcased a series that spoke to the future of technology. Imagine what the next 22 yrs. will bring. http://bit.ly/18MRHK8	1 11 11 19 19	Retweet 11 Retweeted 11		Like 19 Liked 19	/ATT/status/687665477594812416
@ATT @ATT @ATT @ATT @ATT @arock901	AT&T‏Verified account @ATT	14 Jan 2016			@arock2423 Happy to hear it, Adam. We're pretty psyched ourselves!	1 1	Retweet Retweeted		Like 1 Liked 1	/ATT/status/687659554247675904
@ATT @ATT @ATT @ATT @ATT @jasoncaston	AT&T‏Verified account @ATT Jason Caston @jasoncaston	13 Jan 2016	#InspiredMobility,WednesdayWisdom	#WednesdayWisdom	The #InspiredMobility movement is in full force! #WednesdayWisdomhttps://twitter.com/jasoncaston/status/686612355401289728 … .@revrunwisdom and #InspiredMobility brings Inspiration to Chicago and the Masses | @ATT http://soc.att.com/1K5ohJU #sponsored	7 7 7 7	Retweet 7 Retweeted 7		Like 7 Liked 7	/ATT/status/687436072133857280
@ATT @ATT @ATT @ATT @ATT @Bri_Clark	AT&T‏Verified account @ATT	13 Jan 2016			@Bri_Clark We're so happy to hear that we could help, Bri! Thanks for the kudos on a job well done.pic.twitter.com/eG4KVhaPY1	2 1 1 6 6	Retweet 1 Retweeted 1		Like 6 Liked 6	/ATT/status/687416199915900928
@ATT @ATT @ATT @ATT @ATT @QueenLexxii	AT&T‏Verified account @ATT	13 Jan 2016	#ATTLove		@QueenLexxii Thanks for the #ATTLove, !	1 1 1 2 2	Retweet 1 Retweeted 1		Like 2 Liked 2	/ATT/status/687385615084720128
@ATT @ATT @ATT @ATT @ATT	AT&T‏Verified account @ATT	13 Jan 2016	#CFBPlayoff		And… it’s good! Data usage at this year’s #CFBPlayoff championship out kicked previous years’ sharing by a long shotpic.twitter.com/DpluiG2uhD	3 9 9 18 18	Retweet 9 Retweeted 9		Like 18 Liked 18	/ATT/status/687333294434816000
@ATT @ATT @ATT @ATT @ATT @stonycreekmedia	AT&T‏Verified account @ATT	13 Jan 2016			@dawnswick Woo-hoo! Major kudos to Carley, Bill, Corey, and Jason for being so awesome!pic.twitter.com/KOLCjaT24M	1 1 2 2	Retweet 1 Retweeted 1		Like 2 Liked 2	/ATT/status/687314004725858304
@ATT @ATT @ATT @ATT @ATT	AT&T‏Verified account @ATT	13 Jan 2016	#IoTwill		Your car told your house to turn on the lights when you pull up. #IoTwill make it possible. http://soc.att.com/1ONCZul pic.twitter.com/1iUcRbcZKA	7 7 16 16	Retweet 7 Retweeted 7		Like 16 Liked 16	/ATT/status/687295547154259968
@ATT @ATT @ATT @ATT @ATT @xosydnij	AT&T‏Verified account @ATT	12 Jan 2016			@iamsydnij We hope you're just as happy as we are, Sydni! Enjoy! pic.twitter.com/V9ZsnySg88	1 1 3 3	Retweet 1 Retweeted 1		Like 3 Liked 3	/ATT/status/687058391441764353
@ATT @ATT @ATT @ATT @ATT	AT&T‏Verified account @ATT	12 Jan 2016	#CFBPlayoff		Sing it loud! Sing it proud! #CFBPlayoff championship fans used enough data to stream “Yea, Alabama!” 2.5M times.pic.twitter.com/phhQZqZpGq	2 8 8 9 9	Retweet 8 Retweeted 8		Like 9 Liked 9	/ATT/status/687044250798702592
@ATT @ATT @ATT @ATT @ATT	AT&T‏Verified account @ATT	12 Jan 2016	#IoTwill		#IoTwill continue to help us live smarter & more efficiently. Imagine the future connected. http://soc.att.com/1TSmPjE pic.twitter.com/Yn3XLpaxXR	1 6 6 5 5	Retweet 6 Retweeted 6		Like 5 Liked 5	/ATT/status/687020130568646656
@ATT @ATT @ATT @ATT @ATT @_allswellmoe	AT&T‏Verified account @ATT	12 Jan 2016			@ALLswellMOE3 Of course, Moesha - may you and your unlimited data live happily ever after!	1 1 2 2	Retweet 1 Retweeted 1		Like 2 Liked 2	/ATT/status/687011440356634624
@ATT @ATT @ATT @ATT @ATT	AT&T‏Verified account @ATT	12 Jan 2016			Get Unlimited Data when you have AT&T wireless + DIRECTV. Usage, speed, other restr's apply. http://soc.att.com/UnlimitedData5 https://amp.twimg.com/v/89263b5c-5359-472d-9467-94fd3b93ba85 …	49 175 175 511 511	Retweet 175 Retweeted 175		Like 511 Liked 511	/ATT/status/687006352690941952
@ATT @ATT @ATT @ATT @ATT @means_tweets	AT&T‏Verified account @ATT	12 Jan 2016			@steffanymeans Woo-hoo! Sounds like the best day ever, Steffany! pic.twitter.com/8rrFP4vbms	1 3 3	Retweet Retweeted		Like 3 Liked 3	/ATT/status/686978499610042368
@ATT @ATT @ATT @ATT @ATT @Maroon_Jones	AT&T‏Verified account @ATT	12 Jan 2016			@Thomas9Jones Yay! What are you going to do with all that data, T.J.?!pic.twitter.com/GO8HRxx4OP	1	Retweet Retweeted		Like Liked	/ATT/status/686972013634842624
@ATT @ATT @ATT @ATT @ATT @CodyMathia	AT&T‏Verified account @ATT	12 Jan 2016			@CodyMathia Woo-hoo! Best news everrr!pic.twitter.com/CgM5QztRcC	1 1 2 2	Retweet 1 Retweeted 1		Like 2 Liked 2	/ATT/status/686970596308156417
@ATT @ATT @ATT @ATT @ATT @imJJRICH	AT&T‏Verified account @ATT	12 Jan 2016			@sonydog123 We're excited too, Joseph! And in the spirit of the moment...pic.twitter.com/kCmfB9CfrN	1 2 2	Retweet Retweeted		Like 2 Liked 2	/ATT/status/686926668573896704
@ATT @ATT @ATT @ATT @ATT	AT&T‏Verified account @ATT	11 Jan 2016	#NationalChampionship		@NoeliaSays Noelia, don't tell anyone! #NationalChampionshippic.twitter.com/9mDDas9mVQ	1 1 3 3	Retweet 1 Retweeted 1		Like 3 Liked 3	/ATT/status/686779583543246848
@ATT @ATT @ATT @ATT @ATT @AimeOKeefe	AT&T‏Verified account @ATT	11 Jan 2016	#NationalChampionship		@AimeOKeefe Aime, we admire you! Thanks so much for the shout out. #NationalChampionshippic.twitter.com/LzDOMZQ3As	3 3	Retweet Retweeted		Like 3 Liked 3	/ATT/status/686767204155691008
@ATT @ATT @ATT @ATT @ATT @alex25martin	AT&T‏Verified account @ATT	11 Jan 2016	#NationalChampionship		@alex25martin Hi Alex, thank you! We'll take the compliment! #NationalChampionshippic.twitter.com/Ra8VHQGEfZ	1 1	Retweet Retweeted		Like 1 Liked 1	/ATT/status/686752448338391040
@ATT @ATT @ATT @ATT @ATT @carlosoviedo	AT&T‏Verified account @ATT	11 Jan 2016			@carlosoviedo Woo-hoo! You're so very welcome, Carlos! And in the wise words of Journey...pic.twitter.com/wT6kVJwGCq	2 2 3 3	Retweet 2 Retweeted 2		Like 3 Liked 3	/ATT/status/686652965608906753
@ATT @ATT @ATT @ATT @ATT	AT&T‏Verified account @ATT	11 Jan 2016			@_____briiii Woo-hoo! In the words of a beloved, forgetful blue fish...pic.twitter.com/TzbCHUuMC6	1 1	Retweet Retweeted		Like 1 Liked 1	/ATT/status/686637813333377026
@ATT @ATT @ATT @ATT @ATT @aauthorsmusic	AT&T‏Verified account @ATT	10 Jan 2016			@aauthorsmusic Loved hearing you rock it - we know the fans will think this is one of the best days of their lives!	1 1 4 4	Retweet 1 Retweeted 1		Like 4 Liked 4	/ATT/status/686385408792498176
@ATT @ATT @ATT @ATT @ATT @PGATOUR	AT&T‏Verified account @ATT PGA TOURVerified account @PGATOUR	10 Jan 2016	#ATTAthlete,LetsGoJordan	#LetsGoJordan	Way to tee off 2016. Congrats, @JordanSpieth! #ATTAthlete #LetsGoJordanhttps://twitter.com/PGATOUR/status/686380229737058304 … At 30 under par, @JordanSpieth just won the @HyundaiTOC by EIGHT. #QuickHits http://snpy.tv/1OJnsff	14 14 27 27	Retweet 14 Retweeted 14		Like 27 Liked 27	/ATT/status/686382047418425348
@ATT @ATT @ATT @ATT @ATT @MoonTaxi	AT&T‏Verified account @ATT	10 Jan 2016			@MoonTaxi It's going to be an amazing night of music- so glad you are all a part of it!	1 2 2	Retweet Retweeted		Like 2 Liked 2	/ATT/status/686351002623148032
@ATT @ATT @ATT @ATT @ATT @runninamy	AT&T‏Verified account @ATT	10 Jan 2016	#ATTFamily		@runninamy Happy watching, Amy! We're thrilled to have you in the #ATTFamily.pic.twitter.com/e2ZUA27wTm	1 1 1 1	Retweet 1 Retweeted 1		Like 1 Liked 1	/ATT/status/686308028493107200
@ATT @ATT @ATT @ATT @ATT @rm	AT&T‏Verified account @ATT	10 Jan 2016	#GigaPower		@rm Yesssss! Enjoy those blazing fast #GigaPower speeds, Ramsey.pic.twitter.com/1PhSKN9pzB	1 1	Retweet Retweeted		Like 1 Liked 1	/ATT/status/686284291458920448
@ATT @ATT @ATT @ATT @ATT @ciara	AT&T‏Verified account @ATT	9 Jan 2016			@ciara It’s another incredible night of music- can’t wait to hear you bring it @Ciara!	6 6 16 16	Retweet 6 Retweeted 6		Like 16 Liked 16	/ATT/status/686032042967076864
@ATT @ATT @ATT @ATT @ATT @NickBrandt	AT&T‏Verified account @ATT	9 Jan 2016	#StrongerSaturday		@NickBrandt You’re very welcome. Enjoy your #StrongerSaturday!pic.twitter.com/UXebt2LxGl	2 2	Retweet Retweeted		Like 2 Liked 2	/ATT/status/685868037749223426
@ATT @ATT @ATT @ATT @ATT @Vinny_Varvaro	AT&T‏Verified account @ATT	9 Jan 2016	#ATTHappyDance,ATTFamily	#ATTFamily	@Vinny_Varvaro You have us doing the #ATTHappyDance, Vinny! Thank you for being part of the #ATTFamily.pic.twitter.com/Dga68QTM9b	1 1	Retweet Retweeted		Like 1 Liked 1	/ATT/status/685864503255396352
@ATT @ATT @ATT @ATT @ATT @davidnail	AT&T‏Verified account @ATT	8 Jan 2016			@davidnail Hey David- your night was on fire & we know the audience felt it!	1 1 6 6	Retweet 1 Retweeted 1		Like 6 Liked 6	/ATT/status/685672541386620930
@ATT @ATT @ATT @ATT @ATT @thebandperry	AT&T‏Verified account @ATT	8 Jan 2016			@thebandperry You all always put on an amazing show & tonight is no different!	1 1 5 5	Retweet 1 Retweeted 1		Like 5 Liked 5	/ATT/status/685669811658076160
@ATT @ATT @ATT @ATT @ATT	AT&T‏Verified account @ATT	8 Jan 2016	#CES2016		Available today, the Kyocera DuraForceXD is joining our family of rugged devices. Details here: http://soc.att.com/1RoxN2H #CES2016	5 5	Retweet Retweeted		Like 5 Liked 5	/ATT/status/685480832136540160
@ATT @ATT @ATT @ATT @ATT @AshleyWarner08	AT&T‏Verified account @ATT	8 Jan 2016			@AshleyWarner08 @AshleyWarner08 We're just lookin' out for our girl! Enjoy your trip, Ashley.	1 1 1	Retweet Retweeted		Like 1 Liked 1	/ATT/status/685469556454768640
@ATT @ATT @ATT @ATT @ATT @erikelmer45	AT&T‏Verified account @ATT	7 Jan 2016	#ATTFamily		@erikelmer45 We're so happy to have you as a part of the #ATTFamily!pic.twitter.com/ciD0BlWki3	1 1 1 1	Retweet 1 Retweeted 1		Like 1 Liked 1	/ATT/status/685316088024969218
@ATT @ATT @ATT @ATT @ATT @rlopezwfaa	AT&T‏Verified account @ATT	7 Jan 2016			@rlopezwfaa That's great to hear, Rebecca!pic.twitter.com/6QtA9wOybk	1 1	Retweet Retweeted		Like 1 Liked 1	/ATT/status/685298171870875648
@ATT @ATT @ATT @ATT @ATT @ShaunieONeal	AT&T‏Verified account @ATT	7 Jan 2016			@ShaunieONeal Thanks for taking the time to let us know, Shaunie! We will be sure to pass along the kudos!	4 4	Retweet Retweeted		Like 4 Liked 4	/ATT/status/685288229738774529
@ATT @ATT @ATT @ATT @ATT @ApryllAileen	AT&T‏Verified account @ATT	7 Jan 2016	#ATTFamily		@ApryllAileen That's great to hear, Apryll! You all look like one big #ATTFamily!	1 1 1 1	Retweet 1 Retweeted 1		Like 1 Liked 1	/ATT/status/685271835076857857
@ATT @ATT @ATT @ATT @ATT	AT&T‏Verified account @ATT	7 Jan 2016	#ATTAthlete,LetsGoJordan	#LetsGoJordan	Sending good vibes to #ATTAthlete @JordanSpieth as he starts his 2016 season. Good luck! #LetsGoJordan	12 12 20 20	Retweet 12 Retweeted 12		Like 20 Liked 20	/ATT/status/685265936589414400
@ATT @ATT @ATT @ATT @ATT @LLducks	AT&T‏Verified account @ATT	7 Jan 2016	#ATTLove		@LLducks We hearing this, Lesley! We'll be sure Lauren knows how stellar she is - thanks for the #ATTLove!	2 2	Retweet Retweeted		Like 2 Liked 2	/ATT/status/685217598531735552
@ATT @ATT @ATT @ATT @ATT @dkim_bruh	AT&T‏Verified account @ATT	7 Jan 2016	#MobilizingYourWorld		@dkim_bruh You got it, DeJhard! #MobilizingYourWorld	1 1 2 2	Retweet 1 Retweeted 1		Like 2 Liked 2	/ATT/status/685188917121921029
@ATT @ATT @ATT @ATT @ATT @TheBasitHound	AT&T‏Verified account @ATT	7 Jan 2016	#MobilizingYourWorld		@TheBasitHound You're welcome, Basit! #MobilizingYourWorld	2 2	Retweet Retweeted		Like 2 Liked 2	/ATT/status/685188204975099904
@ATT @ATT @ATT @ATT @ATT @MaryPascoe	AT&T‏Verified account @ATT	7 Jan 2016			@MaryPascoe He sounds like a rockstar!! Thanks for sharing that with us, Mary! Do you happen to remember his last name?	1 1	Retweet Retweeted		Like 1 Liked 1	/ATT/status/685166584244137984
@ATT @ATT @ATT @ATT @ATT	AT&T‏Verified account @ATT	7 Jan 2016	#CES2016,IoT	#IoT	#CES2016 is coming to a close. Check out the future of #IoT and see all announcements, all in one place here: http://soc.att.com/1JrwUU6	23 23 26 26	Retweet 23 Retweeted 23		Like 26 Liked 26	/ATT/status/685158962925334536
@ATT @ATT @ATT @ATT @ATT @russianswimmer	AT&T‏Verified account @ATT	7 Jan 2016			@russianswimmer Sounds like she's a beaut! In true New Year's spirit, out with the old, in the with new! Enjoy, Brian!	1 1 1 1	Retweet 1 Retweeted 1		Like 1 Liked 1	/ATT/status/685155305546747904
@ATT @ATT @ATT @ATT @ATT	AT&T‏Verified account @ATT	6 Jan 2016	#CES2016,ATTVegas	#ATTVegas	Need to catch up on the happenings at #CES2016? We've got you covered with our live blog #ATTVegas: http://soc.att.com/1JrwUU6	1 7 7 12 12	Retweet 7 Retweeted 7		Like 12 Liked 12	/ATT/status/684841875463888896
@ATT @ATT @ATT @ATT @ATT @nickwynn4	AT&T‏Verified account @ATT	6 Jan 2016			@nickwynn4 Anything to help get you over the Wednesday hump, Nick. Enjoy!	1 1 1 2 2	Retweet 1 Retweeted 1		Like 2 Liked 2	/ATT/status/684806554068074496
@ATT @ATT @ATT @ATT @ATT @SarahScoop	AT&T‏Verified account @ATT	6 Jan 2016	#Priv		@SarahScoop We're so glad that the #Priv is making your life easier!	1 1 3 3	Retweet 1 Retweeted 1		Like 3 Liked 3	/ATT/status/684768309003337729
@ATT @ATT @ATT @ATT @ATT	AT&T‏Verified account @ATT	6 Jan 2016	#ATTDevSummit,ATTVegas	#ATTVegas	All the news you missed from #ATTDevSummit in one flipboard #ATTVegashttp://flip.it/a3.yw	9 9 7 7	Retweet 9 Retweeted 9		Like 7 Liked 7	/ATT/status/684739949778890752
@ATT @ATT @ATT @ATT @ATT @jenhsampson	AT&T‏Verified account @ATT	5 Jan 2016			@jenhsampson Hi Jennifer, we are happy to support!	2 2 2 3 3	Retweet 2 Retweeted 2		Like 3 Liked 3	/ATT/status/684554561273630720
@ATT @ATT @ATT @ATT @ATT	AT&T‏Verified account @ATT	5 Jan 2016	#CES2016,ATTVegas	#ATTVegas	We're live at #CES2016 and keeping you up to date on all the latest news. http://soc.att.com/1JrwUU6 #ATTVegas	5 5 5 9 9	Retweet 5 Retweeted 5		Like 9 Liked 9	/ATT/status/684487035596439552
@ATT @ATT @ATT @ATT @ATT @russianswimmer	AT&T‏Verified account @ATT	5 Jan 2016			@russianswimmer You're welcome, Brian! Happy 2016.	1 1 1 1	Retweet 1 Retweeted 1		Like 1 Liked 1	/ATT/status/684483967224025088
@ATT @ATT @ATT @ATT @ATT	AT&T‏Verified account @ATT	5 Jan 2016	#DigitalLife,CES2016	#CES2016	#DigitalLife is getting smarter. Soon you’ll be able to control your home with your @DIRECTV Genie HD DVR. http://soc.att.com/1S1Y5rc #CES2016	1 13 13 15 15	Retweet 13 Retweeted 13		Like 15 Liked 15	/ATT/status/684460608838889473
@ATT @ATT @ATT @ATT @ATT @RoseBrate	AT&T‏Verified account @ATT	5 Jan 2016			@MsRosie89 We definitely do, Rose! Isn't she the best?	1 1	Retweet Retweeted		Like 1 Liked 1	/ATT/status/684443010050973698
@ATT @ATT @ATT @ATT @ATT @Erik_L1965	AT&T‏Verified account @ATT	5 Jan 2016			@Erik_L1965 Woo-hoo! We're here to keep you connected, Erik!	1 1	Retweet Retweeted		Like 1 Liked 1	/ATT/status/684420575813611520
@ATT @ATT @ATT @ATT @ATT	AT&T‏Verified account @ATT	5 Jan 2016	#ATTDevSummit,CES2016	#CES2016	Starting now: Watch #ATTDevSummit keynote live #CES2016 http://soc.att.com/1R97OvJ	6 6 5 5	Retweet 6 Retweeted 6		Like 5 Liked 5	/ATT/status/684418834317611008
@ATT @ATT @ATT @ATT @ATT @KevinSpacey	AT&T‏Verified account @ATT Kevin SpaceyVerified account @KevinSpacey	5 Jan 2016	#ATTDevSummit		Let us tell you a story… you were great last night! Thanks for speaking at #ATTDevSummit. https://twitter.com/KevinSpacey/status/684168859599941636 … About to give a speech in Vegas to kick off #CES2016 @ATT. Hoping for better luck at the tables after! K#LasVegas pic.twitter.com/1OtwrFelgn	5 5 17 17	Retweet 5 Retweeted 5		Like 17 Liked 17	/ATT/status/684415894781427712
@ATT @ATT @ATT @ATT @ATT	AT&T‏Verified account @ATT	5 Jan 2016	#ATTDevSummit		What does the future hold for AT&T and your favorite technology? Tune in Jan 5 9amPT #ATTDevSummit keynote: http://soc.att.com/1R97OvJ	2 1 1 8 8	Retweet 1 Retweeted 1		Like 8 Liked 8	/ATT/status/684403988519862272
@ATT @ATT @ATT @ATT @ATT @PatriciaHeaton	AT&T‏Verified account @ATT	5 Jan 2016			@PatriciaHeaton Bravo! Clearly talent runs in the family, Patricia.	4 4 16 16	Retweet 4 Retweeted 4		Like 16 Liked 16	/ATT/status/684397458865172480
@ATT @ATT @ATT @ATT @ATT	AT&T‏Verified account @ATT	5 Jan 2016	#CES2016		Starting Jan 8 our portfolio of rugged devices will grow thanks to the Kyocera Duraforce XD and DuraXE. http://soc.att.com/1VBPLgM #CES2016	7 7 15 15	Retweet 7 Retweeted 7		Like 15 Liked 15	/ATT/status/684283346684370944
@ATT @ATT @ATT @ATT @ATT	AT&T‏Verified account @ATT	4 Jan 2016	#ATTDevSummit,ATTVegas	#ATTVegas	Tune in tomorrow at 9amPT when our execs take the stage from #ATTDevSummit #ATTVegas http://www.att.com/gen/press-room?pid=25182 …	1 9 9 16 16	Retweet 9 Retweeted 9		Like 16 Liked 16	/ATT/status/684190260356595712
@ATT @ATT @ATT @ATT @ATT @TheChrisOchs	AT&T‏Verified account @ATT	4 Jan 2016			@TheChrisOchs We've got love all day, everyday! Thanks for staying strong this season, Chris. Enjoy!	2 1 1 1 1	Retweet 1 Retweeted 1		Like 1 Liked 1	/ATT/status/684065406722666497
@ATT @ATT @ATT @ATT @ATT @RichRennicks	AT&T‏Verified account @ATT	4 Jan 2016			@RichRennicks Don't you just hate when that happens! Check here for availability, Rich:http://att.com/gigapower		Retweet Retweeted		Like Liked	/ATT/status/684028270342467584
@ATT @ATT @ATT @ATT @ATT @WheezyKihn	AT&T‏Verified account @ATT	3 Jan 2016	#ATTFamily		@lizstras We're happy to be your new love, Liz! Welcome to the #ATTFamily!pic.twitter.com/FHVjSvrpwY	3 3	Retweet 3 Retweeted 3		Like Liked	/ATT/status/683790201496313857
@ATT @ATT @ATT @ATT @ATT @AndrewsBrian4	AT&T‏Verified account @ATT	3 Jan 2016			@AndrewsBrian4 Hi Brian. We’re negotiating with them to reach a reasonable agreement that makes sense for our customers.	1 1	Retweet 1 Retweeted 1		Like Liked	/ATT/status/683788406795681793
@ATT @ATT @ATT @ATT @ATT @LaurenEliseWill	AT&T‏Verified account @ATT	3 Jan 2016	#NextNewDevice		@LaurenEliseWill Best news! Enjoy your #NextNewDevice, Lauren!pic.twitter.com/1xkmbFdTTx	1 1	Retweet Retweeted		Like 1 Liked 1	/ATT/status/683747654048821249
@ATT @ATT @ATT @ATT @ATT @LHoCreations	AT&T‏Verified account @ATT	3 Jan 2016			@LHOCreations Woohoo! Thanks for the awesome shoutout -- we'll be sure to pass the kudos along.pic.twitter.com/JWmdQWFntj	1 1 1 1	Retweet 1 Retweeted 1		Like 1 Liked 1	/ATT/status/683736310872412160
@ATT @ATT @ATT @ATT @ATT @HashtagLia	AT&T‏Verified account @ATT	2 Jan 2016	#StrongerSaturday		@HashtagLia Boom! Glad we could be a part of your #StrongerSaturday.pic.twitter.com/28kOkHnuI4	1 1	Retweet Retweeted		Like 1 Liked 1	/ATT/status/683354580965433344
@ATT @ATT @ATT @ATT @ATT @flanman29	AT&T‏Verified account @ATT	1 Jan 2016	#ATTLove		@flanman29 High five, Kyle! Thanks for the #ATTLove.	1 1	Retweet Retweeted		Like 1 Liked 1	/ATT/status/683144394107695104
@ATT @ATT @ATT @ATT @ATT @Scott_Calvert	AT&T‏Verified account @ATT	1 Jan 2016	#StrongerSaturday		@Scott_Calvert No problem. Stay strong this season! #StrongerSaturdaypic.twitter.com/hnVJjwaG8e	1 1	Retweet Retweeted		Like 1 Liked 1	/ATT/status/683113015525421056
@ATT @ATT @ATT @ATT @ATT @OkieTana	AT&T‏Verified account @ATT	1 Jan 2016			@OkieTana Hi Tana. We know how important it is to get the channels you want! Stick with us while we fight for you.	1 1 1 1 1	Retweet 1 Retweeted 1		Like 1 Liked 1	/ATT/status/683006484649787393
@ATT @ATT @ATT @ATT @ATT @faris	AT&T‏Verified account @ATT	1 Jan 2016			@faris Hearing great reviews like yours makes us want to do a happy dance! Join us?pic.twitter.com/QWZjjQrC8o	1	Retweet Retweeted		Like Liked	/ATT/status/682987351161753600
@ATT @ATT @ATT @ATT @ATT @kburnzy	AT&T‏Verified account @ATT	31 Dec 2015	#ATTLove		@kburnzy Thanks for the #ATTLove, Karen! We love seeing you end 2015 with a smile	3 2 2	Retweet Retweeted		Like 2 Liked 2	/ATT/status/682772623915352064
@ATT @ATT @ATT @ATT @ATT @KirkCousins8	AT&T‏Verified account @ATT	31 Dec 2015			@KirkCousins8 Glad we could make you laugh, Kirk. That's a touchdown in our book! Thanks for the shout out!	3 3	Retweet Retweeted		Like 3 Liked 3	/ATT/status/682721158517624832
@ATT @ATT @ATT @ATT @ATT	AT&T‏Verified account @ATT	31 Dec 2017	#NewYearsEve,ATTStreamingLights	#ATTStreamingLights	12 pyrotechnic elements. Countless combinations. Are you ready for #NewYearsEve? http://go.att.com/dacd657a #ATTStreamingLightspic.twitter.com/pGozmiaP2a	6 20 20 32 32	Retweet 20 Retweeted 20		Like 32 Liked 32	/ATT/status/947482564536799232
@Mart_Qc85 @Mart_Qc85 @Mart_Qc85 @Mart_Qc85 @Mart_Qc85	Mart‏ @Mart_Qc85	30 Dec 2017	#watchlist		My long term stocks that I bought in 2017 and my realistic goals for somewhere in 2018 ... $Umb 0,13 4+ $Mmj 0,10 4+ $Sx 0,0453-5+ $Mym 0,2310-12+ $Lg.v 0,105+ $att $tgif $icm $fat and more on #watchlist they should be very good too!health and prosperity everyone	7 4 4 26 26	Retweet 4 Retweeted 4		Like 26 Liked 26	/Mart_Qc85/status/947328540223135747
@ATT @ATT @ATT @ATT @ATT	AT&T‏Verified account @ATT	30 Dec 2017	#ATTHelloLabFilms		How far would you go to protect a friend… from another world? Check ‘Yoshua’ on @DIRECTVNOW to find out. #ATTHelloLabFilmspic.twitter.com/vlu7mEKoO2	10 8 8 39 39	Retweet 8 Retweeted 8		Like 39 Liked 39	/ATT/status/947142865616072704
@Mart_Qc85 @Mart_Qc85 @Mart_Qc85 @Mart_Qc85 @Mart_Qc85	Mart‏ @Mart_Qc85	27 Dec 2017			Today $mmj $sx $att	1 1 8 8	Retweet 1 Retweeted 1		Like 8 Liked 8	/Mart_Qc85/status/946048857166708736
@1969Enigma @1969Enigma @1969Enigma @1969Enigma @1969Enigma	1969Enigma‏ @1969Enigma	22 Dec 2017			Merry Christmas everyone ! Plays I am bullish on going into next week and the New Year : $CUV $GGI $MOS $IP $HS $NOB $ISOL $CODE $ATT $SX and $XMG . Others that have my attention: $MZI $MTS $EBY $NSP $ID $ACG and $DDB. FWIW	3 7 7	Retweet Retweeted		Like 7 Liked 7	/1969Enigma/status/944318449999798272
@Abattis @Abattis @Abattis @Abattis @Abattis	Abattis Bioceuticals‏ @Abattis	22 Dec 2017			PRESS RELEASE – Rob Abenante, CEO, commented that he is "pleased with the rapid growth and positive momentum in $ATT" this year where goals are starting to come to fruition: https://yhoo.it/2BAGRQV pic.twitter.com/BjsCFLdPEr	5 5 8 8	Retweet 5 Retweeted 5		Like 8 Liked 8	/Abattis/status/944306512343851008
@kevcirilli @kevcirilli @kevcirilli @kevcirilli @kevcirilli	Kevin Cirilli‏Verified account @kevcirilli	20 Dec 2017			NEW: AT&T announces bonuses to employees, domestic investment, citing tax reform. Per $ATT release: pic.twitter.com/leh1oNrXlE	6 26 26 35 35	Retweet 26 Retweeted 26		Like 35 Liked 35	/kevcirilli/status/943565295377174528
@1969Enigma @1969Enigma @1969Enigma @1969Enigma @1969Enigma	1969Enigma‏ @1969Enigma	19 Dec 2017			Great December market! I'm Bullish on $ATT, $GGI , $CUV , $HS , $XMG , $ERO , $WHM and $MOS. Closely watching $MTS , $IP, $NOB, $CODE , $MZI , $AIS , $CLM and $CUO . FWIW. Maybe a present in there for some of us for Christmas... We'll see. GLTA	3 3	Retweet Retweeted		Like 3 Liked 3	/1969Enigma/status/943353691079356416
@TheStockDealer @TheStockDealer @TheStockDealer @TheStockDealer @TheStockDealer @Abattis	JC‏ @TheStockDealer	16 Dec 2017			$ATT Subsidiary Northern Vine offering turn key cannabis solution for entrepreneurs looking to get into the market. With locations opening in the majority of Candian provinces, this will be very well received.	1 1 2 2	Retweet 1 Retweeted 1		Like 2 Liked 2	/TheStockDealer/status/942248199279931392
@CndTradingHobby @CndTradingHobby @CndTradingHobby @CndTradingHobby @CndTradingHobby	CndTrading Hobby‏ @CndTradingHobby	15 Dec 2017			Picked up $FNQ and $PEEK today, sold $ATT for small gain and waiting for $TAC to make a move next week. Have a great weekend everyone!!	6 6	Retweet Retweeted		Like 6 Liked 6	/CndTradingHobby/status/941816175616409600
@TITAN_TradingCA @TITAN_TradingCA @TITAN_TradingCA @TITAN_TradingCA @TITAN_TradingCA	T I T A N | Trading‏ @TITAN_TradingCA	14 Dec 2017			$ATT / $ATTBF gaining some momentum again, bids stacking on L2	1 2 2 6 6	Retweet 2 Retweeted 2		Like 6 Liked 6	/TITAN_TradingCA/status/941344738350960641
@BeastModeStockz @BeastModeStockz @BeastModeStockz @BeastModeStockz @BeastModeStockz	BeastModeStocks‏ @BeastModeStockz	13 Dec 2017			$GHG:cnx and $NF:cnx absolute volume monsters today. Along with $ATT:cnx and $AFI:cnx	1 1 4 4	Retweet 1 Retweeted 1		Like 4 Liked 4	/BeastModeStockz/status/940984396814852096
@TMTteammoney @TMTteammoney @TMTteammoney @TMTteammoney @TMTteammoney	Kody‏ @TMTteammoney	12 Dec 2017			$acg $att. $acg going up more imo. The Market cap is TINY relative to peers.https://www.thestar.com/news/queenspark/2017/12/12/ontario-passes-cannabis-act-will-take-effect-july-1-2018.html …	1 2 2 7 7	Retweet 2 Retweeted 2		Like 7 Liked 7	/TMTteammoney/status/940736921357115392
@Montana8169 @Montana8169 @Montana8169 @Montana8169 @Montana8169 @Montana8169	Montana8169 ™️‏ @Montana8169 Montana8169 ™️ @Montana8169	12 Dec 2017			Both $NF.c and $GHG.c look prime for tomorrow ! Dont be shy to take profits on those $ACG $ATT dont be greedy reallocate https://twitter.com/montana8169/status/940680133358313475 … Ok official we due for a $NF $GHG run @ndaloisi @TMTteammoney APPROVAL TAG pic.twitter.com/qzr74JfHSy	2 4 4 8 8	Retweet 4 Retweeted 4		Like 8 Liked 8	/Montana8169/status/940685474838077440
@Alertzzzz @Alertzzzz @Alertzzzz @Alertzzzz @Alertzzzz	Matt44‏ @Alertzzzz	12 Dec 2017			$NF .12 gone ! $att wow $app nice day topic.twitter.com/teYviJJO6J	2 2 6 6	Retweet 2 Retweeted 2		Like 6 Liked 6	/Alertzzzz/status/940678057442074625
@TMTteammoney @TMTteammoney @TMTteammoney @TMTteammoney @TMTteammoney	Kody‏ @TMTteammoney	12 Dec 2017	#wooo		My poll closed $att hit .75 today lol #wooo $acg grinding higher expecting big things. $nf gonna goooopic.twitter.com/5ah0N30Isd	1 4 4 17 17	Retweet 4 Retweeted 4		Like 17 Liked 17	/TMTteammoney/status/940677636862255104
@stockpigeon @stockpigeon @stockpigeon @stockpigeon @stockpigeon	stockpigeon‏ @stockpigeon	12 Dec 2017			Is $ATT making any sense to anyone? If so.. could you explain it to me.	9 6 6	Retweet Retweeted		Like 6 Liked 6	/stockpigeon/status/940673932260265986
@TMTteammoney @TMTteammoney @TMTteammoney @TMTteammoney @TMTteammoney	Kody‏ @TMTteammoney	12 Dec 2017			$att and $acg continue to break new highs	1 1 5 5	Retweet 1 Retweeted 1		Like 5 Liked 5	/TMTteammoney/status/940673913494765568
@TexadaTimewarp7 @TexadaTimewarp7 @TexadaTimewarp7 @TexadaTimewarp7 @TexadaTimewarp7 @AllStreetsWolf	Tex ®‏ @TexadaTimewarp7	12 Dec 2017			$att nice news.. insane run. $acg is just an absolute garbage stock ,always has been. While $chv and $lg sit idle . Wtf is going on? Lol	1 7 7	Retweet Retweeted		Like 7 Liked 7	/TexadaTimewarp7/status/940671317547855873
@mtpennystocks @mtpennystocks @mtpennystocks @mtpennystocks @mtpennystocks	M T‏ @mtpennystocks	12 Dec 2017			$ATTBF $ATT Amazing Cup & handle breakout!!!! pic.twitter.com/t2vo3zzKUS	2 2 2 4 4	Retweet 2 Retweeted 2		Like 4 Liked 4	/mtpennystocks/status/940661152148873216
@TheStockDealer @TheStockDealer @TheStockDealer @TheStockDealer @TheStockDealer	JC‏ @TheStockDealer	12 Dec 2017			$ATT Great acquisition target for $WEED, $CMED, or $APH? imo	1 1 2 2	Retweet 1 Retweeted 1		Like 2 Liked 2	/TheStockDealer/status/940648820320428032
@Abattis @Abattis @Abattis @Abattis @Abattis	Abattis Bioceuticals‏ @Abattis	12 Dec 2017	#THC,THCA,CBD,cannabis	#THCA	PRESS RELEASE – $ATT announces successful separation of #THC, #THCA, and #CBD from a series of #cannabis strains: http://bit.ly/2jSiIdy pic.twitter.com/DF7lldVPjP	3 14 14 35 35	Retweet 14 Retweeted 14		Like 35 Liked 35	/Abattis/status/940644928878665728
@AllStreetsWolf @AllStreetsWolf @AllStreetsWolf @AllStreetsWolf @AllStreetsWolf	Wolf Of All Streets‏ @AllStreetsWolf	12 Dec 2017			Well today has been absolutely fantastic so far! $ATT $ACG $LIB congrats to all who are part of this. And congrats to the $SX crew too. Beast.pic.twitter.com/xxLVbzV2cf	1 1 5 5	Retweet 1 Retweeted 1		Like 5 Liked 5	/AllStreetsWolf/status/940637982050213890
@ATT @ATT @ATT @ATT @ATT @LouboutinTaylor @thisdressx	AT&T‏Verified account @ATT	12 Dec 2017			Umm... best day ever?!pic.twitter.com/StrxaPNq2Z	1 1 3 3	Retweet 1 Retweeted 1		Like 3 Liked 3	/ATT/status/940626947343863808
@TMTteammoney @TMTteammoney @TMTteammoney @TMTteammoney @TMTteammoney	Kody‏ @TMTteammoney	12 Dec 2017			$att beauty news today! http://www.nasdaq.com/press-release/abattis-confirms-breakthrough-extraction-technology-capabilities-20171212-00595 …	1 7 7 6 6	Retweet 7 Retweeted 7		Like 6 Liked 6	/TMTteammoney/status/940590733760724992
@TMTteammoney @TMTteammoney @TMTteammoney @TMTteammoney @TMTteammoney	Kody‏ @TMTteammoney	11 Dec 2017	#uranuim,weed	#weed	$acg new 52 week highs coming. $att looking strong. $kiv and $eu about to pop #uranuim #weed	1 6 6 10 10	Retweet 6 Retweeted 6		Like 10 Liked 10	/TMTteammoney/status/940275147163951104
@TMTteammoney @TMTteammoney @TMTteammoney @TMTteammoney @TMTteammoney	Kody‏ @TMTteammoney	11 Dec 2017	#uranuim		$acg $att weed stocks creeping up $sx pure animal $eu $kiv #uranuim taking off.pic.twitter.com/r3XCYaVnsK	1 1 5 5	Retweet 1 Retweeted 1		Like 5 Liked 5	/TMTteammoney/status/940246907732967424
@Miral_Gandhi @Miral_Gandhi @Miral_Gandhi @Miral_Gandhi @Miral_Gandhi	Miral‏ @Miral_Gandhi	7 Dec 2017			Helpcomm stacked 125’ monopole tower today, ATT will be the first carrier on the tower. $bvtk $att http://milestonecommunications.com/albemarle-tower-stacked/ …pic.twitter.com/i8gYYSYHLp	2 2 2 10 10	Retweet 2 Retweeted 2		Like 10 Liked 10	/Miral_Gandhi/status/939017215478607872
@stockpigeon @stockpigeon @stockpigeon @stockpigeon @stockpigeon	stockpigeon‏ @stockpigeon	7 Dec 2017			Traded $ATT at 0.205/0.225, $NF 0.10/0.105 and $HS 0.145/0.155 . Learning to make on negative stocks is a valuable skill.	1 6 6	Retweet Retweeted		Like 6 Liked 6	/stockpigeon/status/938879645277069312
@stockpigeon @stockpigeon @stockpigeon @stockpigeon @stockpigeon	stockpigeon‏ @stockpigeon	7 Dec 2017			$ATT, $HS, and $NF all traded well for me, hope you made some from my tweets.	6 6	Retweet Retweeted		Like 6 Liked 6	/stockpigeon/status/938878749382025216
@TheSavageBlock @TheSavageBlock @TheSavageBlock @TheSavageBlock @TheSavageBlock @NickFoster56	David Wilson‏ @TheSavageBlock	6 Dec 2017			$APPL is going to have to pay $VPLM big time for infringing on their internet technology software and hardware. It's in court now along with other law suits in progress against $ATT and more. The CEO of $VPLM explains, https://www.youtube.com/watch?v=-3Y65wT2uE4&sns=tw … via @YouTube	1 2 2	Retweet Retweeted		Like 2 Liked 2	/TheSavageBlock/status/938502849293619200
@Montana8169 @Montana8169 @Montana8169 @Montana8169 @Montana8169	Montana8169 ™️‏ @Montana8169	5 Dec 2017			We know market is on pure hype and will at some point correct big time when these stocks move up $NF $ACG $LIB $ATT $AFI	2 7 7	Retweet Retweeted		Like 7 Liked 7	/Montana8169/status/938026639581204480
@steelintheair @steelintheair @steelintheair @steelintheair @steelintheair	Ken Schmidt‏ @steelintheair	25 Nov 2017	#bandwidth,telecom,spectrum,RFmaps	#telecom	The RF maps attempt to show coverage gaps but only include 1,9k MHz propagation, conveniently leaving out the better coverage & in-building penetration of 700MHz and 850MHz (Cellular) frequencies used by @ATT. https://buff.ly/2zuwpt7 #bandwidth #telecom #spectrum $ATT #RFmapspic.twitter.com/rHMyBuLfgb	1 1 3 3	Retweet 1 Retweeted 1		Like 3 Liked 3	/steelintheair/status/934542414806740992
@CGasparino @CGasparino @CGasparino @CGasparino @CGasparino	Charles Gasparino‏Verified account @CGasparino	25 Nov 2017			some would say blocking the $ATT-$TWX deal is banana republic like policy http://fb.me/8XoC9rnGf	1 1 1 2 2	Retweet 1 Retweeted 1		Like 2 Liked 2	/CGasparino/status/934447771578494979
@Abattis @Abattis @Abattis @Abattis @Abattis	Abattis Bioceuticals‏ @Abattis	21 Nov 2017			NEWS RELEASE – CSE: $ATT and @EHTherapeutics are positioned to grow analytical testing and import opportunities facilitated by @NorthernVineLab's renewed Licensed Dealer Laboratory: http://bit.ly/2jdtwCf pic.twitter.com/YYpQqIdPoa	2 2 2 2	Retweet 2 Retweeted 2		Like 2 Liked 2	/Abattis/status/933030241504780288
@TITAN_TradingCA @TITAN_TradingCA @TITAN_TradingCA @TITAN_TradingCA @TITAN_TradingCA @FinFreeFlex	T I T A N | Trading‏ @TITAN_TradingCA	13 Nov 2017			Great eye guys, that volume is hard to ignore as well! $ATT / $ATTBF	1 1 3 3	Retweet 1 Retweeted 1		Like 3 Liked 3	/TITAN_TradingCA/status/930228167712870400
@steelintheair @steelintheair @steelintheair @steelintheair @steelintheair	Ken Schmidt‏ @steelintheair	12 Nov 2017	#smallcell,telecom,wireless,5G	#telecom	Small Cell Proliferation Coming - But Not On Utility Poles! https://buff.ly/2yruuoO #smallcell #telecom #wireless #5G $VZ $ATT $TMUS $Spic.twitter.com/YZOSS42tK0	2 2	Retweet Retweeted		Like 2 Liked 2	/steelintheair/status/929831190705647618
@JeffHarrison @JeffHarrison @JeffHarrison @JeffHarrison @JeffHarrison	Jeff Harrison‏ @JeffHarrison	7 Nov 2017	#drone,PuertoRico	#PuertoRico	Nice... $ATT 'Flying COW' #drone provides cell service to #PuertoRico https://www.engadget.com/2017/11/06/att-flying-cow-drone-cell-service-puerto-rico/ …pic.twitter.com/hAk0r3IslJ	4 4	Retweet Retweeted		Like 4 Liked 4	/JeffHarrison/status/927912414896709638
@RealFrosty289 @RealFrosty289 @RealFrosty289 @RealFrosty289 @RealFrosty289	Sosa‏ @RealFrosty289	23 Oct 2017	#knowyourmedicine,labtested	#labtested	get your shares @Abattis @NorthernVineLab $ATT before the ship sails #knowyourmedicine #labtestedpic.twitter.com/tr3I7BBgAy	1 1 1 1	Retweet 1 Retweeted 1		Like 1 Liked 1	/RealFrosty289/status/922494452849049600
@WealthyRetire @WealthyRetire @WealthyRetire @WealthyRetire @WealthyRetire	Wealthy Retirement‏ @WealthyRetire	14 Oct 2017			You don't typically want to own the shares and bonds of the same company. But in this case, it makes sense. $ATT http://bit.ly/2i8bOmI	2 2 1 1	Retweet 2 Retweeted 2		Like 1 Liked 1	/WealthyRetire/status/919231339932594181
@ATT @ATT @ATT @ATT @ATT @legalflamingle	AT&T‏Verified account @ATT	14 Oct 2017			Don't leave! We never want to leave you hanging! You are a valued member! DM us your account number for further review. ^NicJ		Retweet Retweeted		Like Liked	/ATT/status/919222011934789632
@ATT @ATT @ATT @ATT @ATT @heman_02	AT&T‏Verified account @ATT	14 Oct 2017			Hey, Himanshu, thanks for reaching out! Could you please send us a DM so we can better assist you! We are always here! ^WhitK		Retweet Retweeted		Like Liked	/ATT/status/919218600627580933
@ATT @ATT @ATT @ATT @ATT	AT&T‏Verified account @ATT	14 Oct 2017			Great question, Zeke! Find out more about having 2 phones with one number here http://go.att.com/2fd1ef61 . DM us anytime! ^SY		Retweet Retweeted		Like Liked	/ATT/status/919211361359589376
@ATT @ATT @ATT @ATT @ATT @RJMedrano_Dev @fuzzbear	AT&T‏Verified account @ATT	14 Oct 2017			Hey! We can definitely check that for you, kindly send us a DM with u-verse account number for further assistance. Thanks! ^RazR		Retweet Retweeted		Like Liked	/ATT/status/919199370461007873
@ATT @ATT @ATT @ATT @ATT @soulfulrvfamily	AT&T‏Verified account @ATT	14 Oct 2017			we understand your looking to get internet in your RV. Please DM us your account number so we can further assist you.^NicJ	1 1 1	Retweet Retweeted		Like 1 Liked 1	/ATT/status/919182877258022913
@ATT @ATT @ATT @ATT @ATT @BIGPAPASMERF1	AT&T‏Verified account @ATT	14 Oct 2017			Hey! We hate to hear that you are experiencing problems with your internet/data. DM us details so we can assist you! ^MarM		Retweet Retweeted		Like Liked	/ATT/status/919172687066554368
@ATT @ATT @ATT @ATT @ATT	AT&T‏Verified account @ATT	14 Oct 2017			Hey Sheila! Thank you for reaching out, we appreciate your loyalty! Please send us a DM so we can further assist you.^CynthiaO		Retweet Retweeted		Like Liked	/ATT/status/919162620619390976
@ATT @ATT @ATT @ATT @ATT @16maldito	AT&T‏Verified account @ATT	14 Oct 2017			Let us take a further look into your U-verse issues. Please DM us your account number. We are here awaiting your reply! ^JornaiS		Retweet Retweeted		Like Liked	/ATT/status/919158393557970945
@ATT @ATT @ATT @ATT @ATT @hadrian33	AT&T‏Verified account @ATT	13 Oct 2017			Hi Hadrian! We'd love to help you! We have a International plan for you! Fly into the link! http://soc.att.com/2gPYArO DM us! ^DanaS		Retweet Retweeted		Like Liked	/ATT/status/919024711224393728
@ATT @ATT @ATT @ATT @ATT @steevian	AT&T‏Verified account @ATT	13 Oct 2017			We are here for you. Allow us to provide the customer service you deserve. Please DM us more details so we can assist you. ^RenaB		Retweet Retweeted		Like Liked	/ATT/status/919007220125270016
@ATT @ATT @ATT @ATT @ATT @almightykingdom	AT&T‏Verified account @ATT	13 Oct 2017			To best serve you while out of the country; call +1-314-925-6925 (for chat http://soc.att.com/1Cr8tNH . ^michr		Retweet Retweeted		Like Liked	/ATT/status/918997029640200193
@ATT @ATT @ATT @ATT @ATT @gdj31	AT&T‏Verified account @ATT	13 Oct 2017			Hi, Gavin. We don't want our customers feeling ripped off by our services. Can you DM us what the issue is? We are here to help.Wale		Retweet Retweeted		Like Liked	/ATT/status/918972488058535936
@ATT @ATT @ATT @ATT @ATT @laceeb26	AT&T‏Verified account @ATT	13 Oct 2017			Hi Lacee. We'd love to look into your internet concerns. Please DM us with more information so we can take a deeper look. ^CourtC		Retweet Retweeted		Like Liked	/ATT/status/918957398165016576
@ATT @ATT @ATT @ATT @ATT @SoShameonMeow	AT&T‏Verified account @ATT	13 Oct 2017	#TaylorSwiftNOW		SAME! #TaylorSwiftNOWpic.twitter.com/aPU63jD6uA	1 1	Retweet Retweeted		Like 1 Liked 1	/ATT/status/918942698765201409
@ATT @ATT @ATT @ATT @ATT	AT&T‏Verified account @ATT	13 Oct 2017			Customers can help those affected in CA by texting ‘CAWILDFIRES’ to 90999 to donate $10 to the American Red Cross. http://go.att.com/5ba6af8e pic.twitter.com/PrVuibTyY6	27 55 55 65 65	Retweet 55 Retweeted 55		Like 65 Liked 65	/ATT/status/918925060399861760
@Stockdog101 @Stockdog101 @Stockdog101 @Stockdog101 @Stockdog101	Stockdog101‏ @Stockdog101	6 Oct 2017			@JohnLegere I don’t remember you talking about T-mobile “Scam Likely.” Excellent FREE feature. $TMUS $AAPL $TWTR $GOOGL $S $VZ $ATT $TSLApic.twitter.com/PKexxNfkQK	1 1	Retweet Retweeted		Like 1 Liked 1	/Stockdog101/status/916423142591012865
@stockpools @stockpools @stockpools @stockpools @stockpools	Stockpools Inc.‏ @stockpools	4 Oct 2017	#Cannabis		.@Abattis signs definitive distribution agreement with GD Pharma to sell Abattis products in S.Korea: https://goo.gl/p8oYV4 $ATT #Cannabispic.twitter.com/3u2z0slMJH		Retweet Retweeted		Like Liked	/stockpools/status/915607794581086209
@stockpools @stockpools @stockpools @stockpools @stockpools	Stockpools Inc.‏ @stockpools	27 Sep 2017	#Cannabis,Marijuana,WeedStocks	#Marijuana	Marijuana Movers: Momentum on Their Side - https://goo.gl/kiyJ91 $ATT #Cannabis #Marijuana #WeedStockspic.twitter.com/P0F0srx5zU		Retweet Retweeted		Like Liked	/stockpools/status/913080947876159491
@ATT @ATT @ATT @ATT @ATT @brendanbrad	AT&T‏Verified account @ATT	27 Sep 2017	#SoccerEverywhere		He has been on fire! We love your soccer passion, follow & DM us, we may have something for you! #SoccerEverywhere	1 1 1	Retweet Retweeted		Like 1 Liked 1	/ATT/status/913080929903460352
@ATT @ATT @ATT @ATT @ATT @ylpz85	AT&T‏Verified account @ATT	27 Sep 2017			Hello, Yesenia, we'd be more than happy to assist you with your internet speed. DM us details. We are here to help! ^MakH		Retweet Retweeted		Like Liked	/ATT/status/913074914424389634
@ATT @ATT @ATT @ATT @ATT	AT&T‏Verified account @ATT	27 Sep 2017	#ExperienceMore		Michael Hingston believes you can #ExperienceMore by living life to the fullest and pushing past limitations. http://ExperienceMore.att.com pic.twitter.com/qccVTMqJYt	2 12 12 18 18	Retweet 12 Retweeted 12		Like 18 Liked 18	/ATT/status/913070854812073985
@ATT @ATT @ATT @ATT @ATT @qteepie_71	AT&T‏Verified account @ATT	27 Sep 2017			Nikkita, we never want our valued customers to feel like they have been cheated! DM us any concerns, we want to help! ^AntB		Retweet Retweeted		Like Liked	/ATT/status/913062917091790848
@ATT @ATT @ATT @ATT @ATT @tmaremaa	AT&T‏Verified account @ATT	27 Sep 2017			We'd like to help! Could you DM us with more information on experiences to further assist you? We await your response! ^AbayomiO		Retweet Retweeted		Like Liked	/ATT/status/913054353694568448
@ATT @ATT @ATT @ATT @ATT @ChevChellios510	AT&T‏Verified account @ATT	27 Sep 2017			We regret to hear that you are having problems we are going to provide a link to assist you. ^J.H. http://go.att.com/92304ea0		Retweet Retweeted		Like Liked	/ATT/status/913050977607065600
@ATT @ATT @ATT @ATT @ATT @A_Barrera0810	AT&T‏Verified account @ATT	27 Sep 2017			Good morning! We would love to help you with any issue your experiencing. Can you please DM us? ^ JC Social Media Specialist		Retweet Retweeted		Like Liked	/ATT/status/913039523835150337
@ATT @ATT @ATT @ATT @ATT @backyard012	AT&T‏Verified account @ATT	27 Sep 2017			We understand using your internet is important, Jimmy. Let's turn this experience around. DM us your acct #! Thanks.-MarthaM		Retweet Retweeted		Like Liked	/ATT/status/913038518028521472
@ATT @ATT @ATT @ATT @ATT @TheMorris83	AT&T‏Verified account @ATT	26 Sep 2017			Hi Josh! We would love for you to give us a chance to provide you internet service. We are better then some know DM us. ^WillP	1 1	Retweet Retweeted		Like 1 Liked 1	/ATT/status/912915934091862016
@ATT @ATT @ATT @ATT @ATT @takefice	AT&T‏Verified account @ATT	26 Sep 2017			Hey there! You can sign up for future updates about fiber here: http://soc.att.com/21AGWXH Let us know if this helps! ^RyanB		Retweet Retweeted		Like Liked	/ATT/status/912890160190312448
@ATT @ATT @ATT @ATT @ATT @supremequeenx	AT&T‏Verified account @ATT	26 Sep 2017			You're quite welcome! If there's anything else we can do for you, please don't hesitate to ask us on social media! ^MikeM	1 1	Retweet Retweeted		Like 1 Liked 1	/ATT/status/912857205896081409
@ATT @ATT @ATT @ATT @ATT @supremequeenx	AT&T‏Verified account @ATT	26 Sep 2017			You're welcome to go into an AT&T store to activate your prepaid phone, or you can do it here! http://soc.att.com/2wZNR6L ^MikeM	1 1 1	Retweet Retweeted		Like 1 Liked 1	/ATT/status/912854697299660801
@ATT @ATT @ATT @ATT @ATT @supremequeenx	AT&T‏Verified account @ATT	26 Sep 2017			That's correct! The $65/month prepaid go-phone plan includes unlimited talk, text, and data inside the United States. ^MikeM	1	Retweet Retweeted		Like Liked	/ATT/status/912842080522776576
@ATT @ATT @ATT @ATT @ATT @mindofclarkj	AT&T‏Verified account @ATT	26 Sep 2017			Hey there, Clark! You can find contact information here http://soc.att.com/1KObGtT For any other questions, please DM us. ^AsiaC		Retweet Retweeted		Like Liked	/ATT/status/912833779546431488
@ATT @ATT @ATT @ATT @ATT @RaeLynFox	AT&T‏Verified account @ATT	26 Sep 2017			Additionally, include your contact number, time zone, and best time to call so we can assist with your wireless concerns. ^SharG	1 1	Retweet Retweeted		Like 1 Liked 1	/ATT/status/912828840443088897
@ATT @ATT @ATT @ATT @ATT @SuperheroNickC	AT&T‏Verified account @ATT	26 Sep 2017			Nicholas, we want to give you and your grandparents the assistance you need. Kindly reach back out to us in a DM please. ^SY	3 3	Retweet Retweeted		Like 3 Liked 3	/ATT/status/912827739878645760
@ATT @ATT @ATT @ATT @ATT @RaeLynFox	AT&T‏Verified account @ATT	26 Sep 2017			We'd like to help! Please DM us the wireless number, name on account, if you are an authorized user, and more details ^SharG		Retweet Retweeted		Like Liked	/ATT/status/912827605015023617
@ATT @ATT @ATT @ATT @ATT @KelsRenae	AT&T‏Verified account @ATT	26 Sep 2017			We'd love to look into your billing inquiry, Kelsey. Please DM us more info so that we can help. We await your reply. ^KO		Retweet Retweeted		Like Liked	/ATT/status/912826596318437376
@ATT @ATT @ATT @ATT @ATT @jcazen	AT&T‏Verified account @ATT	26 Sep 2017			Hi Jasmine! We never want you to have a bad experience with our company! DM us we'd like to help you resolve your questions! ^DanaS		Retweet Retweeted		Like Liked	/ATT/status/912819792691843072
@ATT @ATT @ATT @ATT @ATT @mattmosley	AT&T‏Verified account @ATT	26 Sep 2017			I can help you with that! If you could please DM me with your phone number so I can look into this. Thank you! ^ZackL	1 1	Retweet Retweeted		Like 1 Liked 1	/ATT/status/912811651497365504
@ATT @ATT @ATT @ATT @ATT	AT&T‏Verified account @ATT	26 Sep 2017			@SirCrampsALot Hello, Josue, we'd be more than happy to assist you. DM us details on the issue you're having. We are here to help. ^MakH		Retweet Retweeted		Like Liked	/ATT/status/912810127731888128
@ATT @ATT @ATT @ATT @ATT @HMcFlint	AT&T‏Verified account @ATT	26 Sep 2017			You may still receive data alert texts during these protected dates, but billing will reflect the correct data charges.	1	Retweet Retweeted		Like Liked	/ATT/status/912803218484318214
@ATT @ATT @ATT @ATT @ATT @lpearson	AT&T‏Verified account @ATT	26 Sep 2017			Hi there, Lisa! We want to make sure you are receiving the best customer service our team can provide! Shoot us a DM! ^JewelR		Retweet Retweeted		Like Liked	/ATT/status/912787615035817984
@ATT @ATT @ATT @ATT @ATT @SeeinredGaming	AT&T‏Verified account @ATT	26 Sep 2017			A dissatisfied customer is our worst nightmare! Let us to make this right! Shoot us a DM with more details! Thanks! ^JewelR		Retweet Retweeted		Like Liked	/ATT/status/912781325534363649
@ATT @ATT @ATT @ATT @ATT @ARIVAS35	AT&T‏Verified account @ATT	26 Sep 2017			Oh no, Adrian! Saddens us to hear your internet isn't working on your phone. Please DM us your wireless number! ^KalinaE		Retweet Retweeted		Like Liked	/ATT/status/912768419044450305
@ATT @ATT @ATT @ATT @ATT @jimakiad	AT&T‏Verified account @ATT	26 Sep 2017			Hi, Jim! We're sadden to hear your phone's locked. Try this link http://soc.att.com/1jfBQzX to see if it can be unlocked. ^KalinaE	1 1	Retweet Retweeted		Like 1 Liked 1	/ATT/status/912764621349638144
@ATT @ATT @ATT @ATT @ATT @IanNRiley1	AT&T‏Verified account @ATT	26 Sep 2017			Thanks for reaching back out to us Ian,could you provide us the more details of the issues that you are facing?Thanks. ^Nisha J.	1	Retweet Retweeted		Like Liked	/ATT/status/912756601563598848
@ATT @ATT @ATT @ATT @ATT @KarenJourden	AT&T‏Verified account @ATT	26 Sep 2017			Hi, Karen! Being without your phone is a hassle. Please Direct Message us your zip code so we can check for an outage. ^JaS		Retweet Retweeted		Like Liked	/ATT/status/912755906521239553
@ATT @ATT @ATT @ATT @ATT @MrsRigdon	AT&T‏Verified account @ATT	26 Sep 2017			Thanks for reaching out Lisa! We are here to help you in anyway that we can, how may we help you today? ^JoyM	1 1 1	Retweet Retweeted		Like 1 Liked 1	/ATT/status/912750369247318017
@ATT @ATT @ATT @ATT @ATT @The_Real_Neon	AT&T‏Verified account @ATT	26 Sep 2017			We would be delighted to assist your friend! Can you have them reach out to us directly so we can start working with them?^SM	1 1 1	Retweet Retweeted		Like 1 Liked 1	/ATT/status/912741560239968256
@ATT @ATT @ATT @ATT @ATT @moussa_chris	AT&T‏Verified account @ATT	26 Sep 2017			Hello Chris! We thank you for the compliment! We strive to give all of our customers everything they deserve from us! ^BranM	1 1 1	Retweet Retweeted		Like 1 Liked 1	/ATT/status/912737679858704386
@ATT @ATT @ATT @ATT @ATT @christoph_wertz	AT&T‏Verified account @ATT	26 Sep 2017			We apologize for the delay in reaching out! Can you please DM us further details so we can come to a solution? ^MeccaD		Retweet Retweeted		Like Liked	/ATT/status/912718775698493440
@ATT @ATT @ATT @ATT @ATT @nullmyka @MichaelNull	AT&T‏Verified account @ATT	26 Sep 2017			We're troubled to hear you've had a bad experience, but like to think we're competent on the social media team! DM us! ^ChrisB	1	Retweet Retweeted		Like Liked	/ATT/status/912718157315534850
@ATT @ATT @ATT @ATT @ATT	AT&T‏Verified account @ATT	26 Sep 2017	#TribecaTVFestival,DesignatedSurvior	#DesignatedSurvior	State of the #TribecaTVFestival? Briefing in progress with #DesignatedSurvior's @MaggieQ, @KalPenn, @ItaliaRicci + Paulo Costanzo.pic.twitter.com/L2BfhuXuf4	3 15 15 60 60	Retweet 15 Retweeted 15		Like 60 Liked 60	/ATT/status/912665923445825537
@ATT @ATT @ATT @ATT @ATT @krm_22	AT&T‏Verified account @ATT	25 Sep 2017			Hey, Karen! We never want to lose you as an AT&T family member. Let's see what we can do. Please DM us your concerns. Thanks. ^GS	1	Retweet Retweeted		Like Liked	/ATT/status/912554291948376064
@ATT @ATT @ATT @ATT @ATT @new	AT&T‏Verified account @ATT	25 Sep 2017			Hey, Matthew! Please provide your account number in a Direct Message so we can take a look at why your internet is out. Thanks. ^GS		Retweet Retweeted		Like Liked	/ATT/status/912548035900723200
@ATT @ATT @ATT @ATT @ATT @Xpraid3634	AT&T‏Verified account @ATT	25 Sep 2017			We know that can be hard. Can you DM us so we can try to get you a resolution for this signal issue? We want to help ^WillP	2	Retweet Retweeted		Like Liked	/ATT/status/912522221024923648
@ATT @ATT @ATT @ATT @ATT @ninabeanx3	AT&T‏Verified account @ATT	25 Sep 2017			Thanks for reaching out to us in regards to latest Apple product. Please DM us for further assistance. ^ArlaF.	1 1	Retweet Retweeted		Like 1 Liked 1	/ATT/status/912451901446385664
@ATT @ATT @ATT @ATT @ATT @ThatPersonality	AT&T‏Verified account @ATT	25 Sep 2017			Data speed not what it should be, David? Follow us and DM your account number. We want to look into that for you! ^LarL		Retweet Retweeted		Like Liked	/ATT/status/912446114061799424
@ATT @ATT @ATT @ATT @ATT @___Bender____	AT&T‏Verified account @ATT	25 Sep 2017			We understand your irritation of not enjoying the new operating system. DM your wireless# so we can assist you. Thank you! ^MG		Retweet Retweeted		Like Liked	/ATT/status/912439437547753477
@ATT @ATT @ATT @ATT @ATT @___Bender____	AT&T‏Verified account @ATT	25 Sep 2017			Have you tried troubleshooting, Jayce? If not explore this for possible solutions: http://soc.att.com/2oCvqQA Happy to help.^RyanB	1	Retweet Retweeted		Like Liked	/ATT/status/912427364688293889
@ATT @ATT @ATT @ATT @ATT @xmz	AT&T‏Verified account @ATT	25 Sep 2017			Xavier, thanks for bringing this to our attention. Read more about protecting yourself from fraud: https://www.att.com/att/fraud/en/		Retweet Retweeted		Like Liked	/ATT/status/912397917075509249
@ATT @ATT @ATT @ATT @ATT @ChristenPress @k80smith6	AT&T‏Verified account @ATT	25 Sep 2017			Congrats Katie! You have been picked to win a soccer scarf and signed @ChristenPress jersey! Please follow and DM us your email address	1 1 1 2 2	Retweet 1 Retweeted 1		Like 2 Liked 2	/ATT/status/912397335790882816
@ATT @ATT @ATT @ATT @ATT @Tbrown009	AT&T‏Verified account @ATT	25 Sep 2017			Hi Tyler! Thanks for reaching out to us. Sorry to hear this, can we have your contact details so we can help you ? Thanks NikkiM	2	Retweet Retweeted		Like Liked	/ATT/status/912385129988919297
@ATT @ATT @ATT @ATT @ATT @llisone	AT&T‏Verified account @ATT	25 Sep 2017			Experiencing lags while streaming video? We want to look into that. Follow us and DM your account number so we can assist! ^LarL		Retweet Retweeted		Like Liked	/ATT/status/912357141121466368
@ATT @ATT @ATT @ATT @ATT @cmatosa	AT&T‏Verified account @ATT	25 Sep 2017			Hi Carla, here's a link to register the cell # of a family member/friend http://go.att.com/d458729c NEW 09/24 ^VeroP		Retweet Retweeted		Like Liked	/ATT/status/912345091708252161
@ATT @ATT @ATT @ATT @ATT @twintell2	AT&T‏Verified account @ATT	25 Sep 2017			We love to hear that, Aaron! If you have any more info to help identify Dorian, please DM us - we'd love to let her know too!pic.twitter.com/AOZYrRnS8s	1	Retweet Retweeted		Like Liked	/ATT/status/912333518994362369
@ATT @ATT @ATT @ATT @ATT @OriginalMonze	AT&T‏Verified account @ATT	25 Sep 2017			Thank you Carlos! If you have any other questions or concerns, feel free to send us a message.-VeroP Social Media Specialist		Retweet Retweeted		Like Liked	/ATT/status/912331790467108864
@ATT @ATT @ATT @ATT @ATT @loriid58	AT&T‏Verified account @ATT	25 Sep 2017			Hi, Lori, we're so glad Matt could help you out! Let us know if you have any info to help identify him, we'd love to let him know!		Retweet Retweeted		Like Liked	/ATT/status/912331241785057280
@ATT @ATT @ATT @ATT @ATT @golden_ange78	AT&T‏Verified account @ATT	25 Sep 2017			Yikes Ange! Let's try with this micro cell tower link here: http://soc.att.com/1pyWlGV let us know the outcome! Thanks! ^TaeJ	1	Retweet Retweeted		Like Liked	/ATT/status/912301914729172992
@ATT @ATT @ATT @ATT @ATT @melodyb777	AT&T‏Verified account @ATT	25 Sep 2017			We never want our customers to pay for an oversight on our end. Let's get the band back together! DM for more help! ^AntB	1 1	Retweet Retweeted		Like 1 Liked 1	/ATT/status/912283415415808001
@ATT @ATT @ATT @ATT @ATT @golden_ange78	AT&T‏Verified account @ATT	24 Sep 2017			Hey! We currently don't see an outage in your area. Here's a link: https://www.att.com/esupport/article.html#!/wireless/KM1009428 … to troubleshoot. ^RenaB	1	Retweet Retweeted		Like Liked	/ATT/status/912146998526185472
@ATT @ATT @ATT @ATT @ATT	AT&T‏Verified account @ATT	24 Sep 2017	#TribecaTVFestival		…need we say more? Thanks @DaleMoss for giving everyone a behind-the-scenes look at #TribecaTVFestival with us. , New York.pic.twitter.com/ytbHdAx3ey	7 10 10 31 31	Retweet 10 Retweeted 10		Like 31 Liked 31	/ATT/status/912133015589068802
@ATT @ATT @ATT @ATT @ATT	AT&T‏Verified account @ATT	24 Sep 2017			We apologize for the delayed reply. Here's a link: http://go.att.com/1ac222d8 to troubleshoot. DM us for further help. ^RenaB		Retweet Retweeted		Like Liked	/ATT/status/912115186114469889
@ATT @ATT @ATT @ATT @ATT	AT&T‏Verified account @ATT	24 Sep 2017			Connect with your family & friends in Puerto Rico. Register their AT&T wireless number to be updated. Details: http://go.att.com/d458729c pic.twitter.com/xzGn4EVZfx	33 286 286 283 283	Retweet 286 Retweeted 286		Like 283 Liked 283	/ATT/status/912092839961616384
@ATT @ATT @ATT @ATT @ATT @von__bomb	AT&T‏Verified account @ATT	24 Sep 2017			Hi, we know how annoying it is to pay for a service you now cant enjoy. Are you using the app or watching TV. DM us act #.^JVB	1	Retweet Retweeted		Like Liked	/ATT/status/912084480445370368
@ATT @ATT @ATT @ATT @ATT @TBinOmaha	AT&T‏Verified account @ATT	24 Sep 2017			Hi Timm! We understand your frustrations with NFL Ticket! We are working to get your NFL Ticket running! DM us for help! ^DanaS		Retweet Retweeted		Like Liked	/ATT/status/912066764615319552
@ATT @ATT @ATT @ATT @ATT @lljascll	AT&T‏Verified account @ATT	24 Sep 2017			Hi As! We thank you for your patience while we research this! We are working to bring a resolution to your concerns! DM us!^Danas	1	Retweet Retweeted		Like Liked	/ATT/status/912017420319117313
@ATT @ATT @ATT @ATT @ATT	AT&T‏Verified account @ATT	24 Sep 2017	#WillAndGrace,TribecaTVFestival	#TribecaTVFestival	Want to get down with the #WillAndGrace cast like never before? Here’s your front row seat to life off the screen... #TribecaTVFestivalpic.twitter.com/rtTsWxVtdP	3 46 46 144 144	Retweet 46 Retweeted 46		Like 144 Liked 144	/ATT/status/912012231184928770
@ATT @ATT @ATT @ATT @ATT @RishiBoston	AT&T‏Verified account @ATT	24 Sep 2017			Hi Rishi, we'd like to look into this. Please send us a DM with more info and include your account and contact numbers, thanks.		Retweet Retweeted		Like Liked	/ATT/status/911999702249476096
@ATT @ATT @ATT @ATT @ATT @pdwed	AT&T‏Verified account @ATT	24 Sep 2017			Hi, Elva! We are here to help. Please follow AT&T Cares and direct message us with more details. We await your response. ^TesiaT		Retweet Retweeted		Like Liked	/ATT/status/911997910862135296
@ATT @ATT @ATT @ATT @ATT	AT&T‏Verified account @ATT	24 Sep 2017	#TribecaTVFestival		It takes two to make it outta sight – and day 2 of #TribecaTVFestival was outta this world with the @WillAndGrace and @Gotham casts.pic.twitter.com/h6Hb1Vbp5T	6 105 105 463 463	Retweet 105 Retweeted 105		Like 463 Liked 463	/ATT/status/911982708040986629
@ATT @ATT @ATT @ATT @ATT @lljascll	AT&T‏Verified account @ATT	24 Sep 2017			Hi As! We'd love to help with your billing inquiry! DM us your account number so we can get started! We await your response!^DanaS	1	Retweet Retweeted		Like Liked	/ATT/status/911978643366322176
@ATT @ATT @ATT @ATT @ATT @AzzureBleu	AT&T‏Verified account @ATT	24 Sep 2017			Hey, Bleu! We're working diligently to get services restored. Our apologies there is no ETA please bear with us thank you ^DevD		Retweet Retweeted		Like Liked	/ATT/status/911977242472919040
@ATT @ATT @ATT @ATT @ATT @KiraraPR	AT&T‏Verified account @ATT	24 Sep 2017			We'd like to help! Could you DM us with more information on how we can better assist you? We await your response. ^AbayomiO		Retweet Retweeted		Like Liked	/ATT/status/911959565117394944
@ATT @ATT @ATT @ATT @ATT @papasterk	AT&T‏Verified account @ATT	24 Sep 2017			Here's a link where you can find the phone numbers to call and what times they will be available, https://www.att.com/contactus/ . ^VeroP		Retweet Retweeted		Like Liked	/ATT/status/911950346938970112
@ATT @ATT @ATT @ATT @ATT @CookinsiIence	AT&T‏Verified account @ATT	24 Sep 2017			Please DM us what type of phone and what package? Here's a link that will give you insight http://go.att.com/3cb27423 ^GleneshaC		Retweet Retweeted		Like Liked	/ATT/status/911944818116513794
@ATT @ATT @ATT @ATT @ATT @papasterk	AT&T‏Verified account @ATT	24 Sep 2017			Oh no! We never like to hear that you could not receive services. Please DM us so we can take a closer look at this issue.^EdwinE	1	Retweet Retweeted		Like Liked	/ATT/status/911942909896937473
@ATT @ATT @ATT @ATT @ATT	AT&T‏Verified account @ATT	23 Sep 2017			We stand with Puerto Rico and the U.S. Virgin Islands and are working to support recovery efforts. Details: http://go.att.com/f816a45a pic.twitter.com/g5Txi9sd0T	17 97 97 185 185	Retweet 97 Retweeted 97		Like 185 Liked 185	/ATT/status/911714556094926848
@ATT @ATT @ATT @ATT @ATT @LoSim	AT&T‏Verified account @ATT	23 Sep 2017			We apologize for the delay. Our team is here to help. Here's a link: https://www.att.com/esupport/article.html#!/wireless/KM1009428 … that may help with your service. ^RenaB		Retweet Retweeted		Like Liked	/ATT/status/911708755850596352
@ATT @ATT @ATT @ATT @ATT @BodaciousBeer	AT&T‏Verified account @ATT	23 Sep 2017			Thanks for responding back, we want to help out! You're important to us, give more details on your service concerns. ^NdyE		Retweet Retweeted		Like Liked	/ATT/status/911688482673831936
@ATT @ATT @ATT @ATT @ATT @CustService2day	AT&T‏Verified account @ATT	23 Sep 2017			Hello, we would be more than happy to assist you in getting your internet speeds up and running! Please DM us! ^KalinaE		Retweet Retweeted		Like Liked	/ATT/status/911686473472192513
@ATT @ATT @ATT @ATT @ATT @HowardSol	AT&T‏Verified account @ATT	23 Sep 2017			Here is a link that should answer any questions you may have wiht your premier services http://go.att.com/91375ff5 ^ShamW		Retweet Retweeted		Like Liked	/ATT/status/911684222594813952
@ATT @ATT @ATT @ATT @ATT @BodaciousBeer	AT&T‏Verified account @ATT	23 Sep 2017			We’re hurt you feel this way, we love to help. Kindly give us more details of your service concerns to best assist. ^NdyE	1	Retweet Retweeted		Like Liked	/ATT/status/911681955778920449
@ATT @ATT @ATT @ATT @ATT	AT&T‏Verified account @ATT	23 Sep 2017	#TribecaTVFestival		What happens when @Oprah, @MichaelStrahan, @Andy, @Todrick and more walk into #TribecaTVFestival...pic.twitter.com/B0N5tim83y	5 24 24 103 103	Retweet 24 Retweeted 24		Like 103 Liked 103	/ATT/status/911677927678296064
@ATT @ATT @ATT @ATT @ATT @greenville_desi	AT&T‏Verified account @ATT	23 Sep 2017			Hi, we'd like to look into this, Please send us a DM with your name, account and contact info, and additional details.	1	Retweet Retweeted		Like Liked	/ATT/status/911617527859597312
@ATT @ATT @ATT @ATT @ATT @DannySeigel	AT&T‏Verified account @ATT	23 Sep 2017			Hi, Danny! No need to be skeptical. We are determined to help you and restore your service! May you please DM us? ^Markayla		Retweet Retweeted		Like Liked	/ATT/status/911581919783071744
@ATT @ATT @ATT @ATT @ATT	AT&T‏Verified account @ATT	22 Sep 2017	#TribecaTVFestival		#TribecaTVFestival, you're the apple of our (entertainment) eye. 1 day down, 2 to go & endless behind the scenes moments left to capture.pic.twitter.com/0eIGj58Jvb	5 11 11 43 43	Retweet 11 Retweeted 11		Like 43 Liked 43	/ATT/status/911460223558279168
@ATT @ATT @ATT @ATT @ATT @Mar_Celeste_	AT&T‏Verified account @ATT	22 Sep 2017			Hi, Maria. Our current statement on Puerto Rico and Hurricane Maria is here: http://go.att.com/1a091170 ^JamesV	1 1	Retweet Retweeted		Like 1 Liked 1	/ATT/status/911458972351246337
@ATT @ATT @ATT @ATT @ATT @lindadescano	AT&T‏Verified account @ATT	22 Sep 2017			Hi, Linda. Could we try to activate service for your new Watch? Could you DM us the wireless number for the account? ^JamesV	1 1 1	Retweet Retweeted		Like 1 Liked 1	/ATT/status/911439196228849666
@ATT @ATT @ATT @ATT @ATT @dshupe3	AT&T‏Verified account @ATT	22 Sep 2017			That is bizarre ,Debbie! Have you gone ahead and tried troubleshooting? Here is link in case not http://soc.att.com/2mzVNXQ . ^ErnL		Retweet Retweeted		Like Liked	/ATT/status/911434931301240837
@ATT @ATT @ATT @ATT @ATT @amccollough	AT&T‏Verified account @ATT	22 Sep 2017			Adam, that is unacceptable! Let us make up our wrongs by sending a DM with more details on your original concern! ^ErnL		Retweet Retweeted		Like Liked	/ATT/status/911410539758309376
@ATT @ATT @ATT @ATT @ATT @marianozc	AT&T‏Verified account @ATT	22 Sep 2017			Mariano, let us look into adding the Apple watch to your account for you! Please DM us your phone number. Talk to you soon! ^KeeD	1	Retweet Retweeted		Like Liked	/ATT/status/911407267882393600
@ATT @ATT @ATT @ATT @ATT @JuanJoseRmrz	AT&T‏Verified account @ATT	22 Sep 2017			Learn how to remove a wireless line from your account or cancel service: http://soc.att.com/1PENpOG We hope this helps! ^KeeD		Retweet Retweeted		Like Liked	/ATT/status/911392676314013696
@ATT @ATT @ATT @ATT @ATT @officiallylace_	AT&T‏Verified account @ATT	22 Sep 2017			Hi Lacey! We want to get your service running again! Please DM us your zip code, and account number so we can help! ^SharG	1 1 1 1	Retweet 1 Retweeted 1		Like 1 Liked 1	/ATT/status/911380325728751616
@ATT @ATT @ATT @ATT @ATT @enpolanco93	AT&T‏Verified account @ATT	22 Sep 2017			Hi Erika. Thanks for reaching out.We Apologize for services not cooperating. Can we have your details in a DM please? NikkiM		Retweet Retweeted		Like Liked	/ATT/status/911378704969949184
@ATT @ATT @ATT @ATT @ATT @zengargoyle	AT&T‏Verified account @ATT	22 Sep 2017			Please click on the following link http://chats.tc/s/BYO within next 30 minutes to initiate a chat with me ^ Rey S	1	Retweet Retweeted		Like Liked	/ATT/status/911372791500492800
@ATT @ATT @ATT @ATT @ATT	AT&T‏Verified account @ATT	22 Sep 2017	#TribecaTVFestival,ReleasedOWN	#ReleasedOWN	Straight from @Oprah herself at #TribecaTVFestival: "Redemption is possible for almost anyone." #ReleasedOWN http://go.att.com/oprah pic.twitter.com/4J1cET9Wpo	7 20 20 48 48	Retweet 20 Retweeted 20		Like 48 Liked 48	/ATT/status/911372079555125248
@ATT @ATT @ATT @ATT @ATT @Diane_loveee	AT&T‏Verified account @ATT	22 Sep 2017			Thank you for protecting our country! Start the unlock process for your phone here; https://www.att.com/esupport/article.html#!/wireless/KM1008728 … ^BriT	1 1	Retweet 1 Retweeted 1		Like Liked	/ATT/status/911369271061680128
@ATT @ATT @ATT @ATT @ATT	AT&T‏Verified account @ATT	22 Sep 2017			@Andrew57926733 That is a great question ,Andrew! Here is a link with pricing details http://soc.att.com/2yvAlWh . DM us if you need help! ^ErnL		Retweet Retweeted		Like Liked	/ATT/status/911353414826823681
@ATT @ATT @ATT @ATT @ATT @Allen_Clifton	AT&T‏Verified account @ATT	22 Sep 2017			We know that your time is valuable, Allen! We'd like to see what we can do to help. Please DM us details of your issue!^KZ	1 1	Retweet Retweeted		Like 1 Liked 1	/ATT/status/911347375196733441
@ATT @ATT @ATT @ATT @ATT	AT&T‏Verified account @ATT	22 Sep 2017	#TribecaTVFestival,ReligionOfSports	#ReligionOfSports	GMA? No, Good Afternoon Michael. Kicking off #TribecaTVFestival BTS with our very own #ReligionOfSports' @michaelstrahan and @ooofficeny.pic.twitter.com/C90YLZ2BoF	3 14 14 34 34	Retweet 14 Retweeted 14		Like 34 Liked 34	/ATT/status/911333815108370433
@ATT @ATT @ATT @ATT @ATT @lindadesignfla	AT&T‏Verified account @ATT	22 Sep 2017			Slow data speeds can be annoying, check how your unlimited plan works here: https://www.att.com/esupport/article.html#!/wireless/KM1182926 … ^MarM		Retweet Retweeted		Like Liked	/ATT/status/911303335394922496
@ATT @ATT @ATT @ATT @ATT @carsond43	AT&T‏Verified account @ATT	22 Sep 2017			We hate to hear you had a less than perfect experience, Please Dm us more details. -JWillie Social Media Specialist		Retweet Retweeted		Like Liked	/ATT/status/911300184646324224
@ATT @ATT @ATT @ATT @ATT @DAVIDECOHN	AT&T‏Verified account @ATT	22 Sep 2017			Hello David! We hate to hear you are having issues with your service. Could you please dm us so we may better assist you? ^BranM	1	Retweet Retweeted		Like Liked	/ATT/status/911282364059353088
@ATT @ATT @ATT @ATT @ATT @I_am_Ryit	AT&T‏Verified account @ATT	22 Sep 2017			Yikes, Ryan! We can help you here. Please send us a DM with further details of your concerns. We have your back. ^MeciS	1 1	Retweet 1 Retweeted 1		Like Liked	/ATT/status/911273519903920133
@ATT @ATT @ATT @ATT @ATT	AT&T‏Verified account @ATT	22 Sep 2017	#ATTUntoldStories		$1 million dollars and he’s ready to make Nollywood – and Hollywood – magic. #ATTUntoldStories Link: http://go.att.com/871d73a9 pic.twitter.com/dsC3fwchqU	5 5 14 14	Retweet 5 Retweeted 5		Like 14 Liked 14	/ATT/status/911266424710189056
@ATT @ATT @ATT @ATT @ATT @GoBlueJoey	AT&T‏Verified account @ATT	22 Sep 2017			Great news! The iPhone 8 plus is available for purchase in stores today. Please send us a DM for further assistance. ^AbayomiO		Retweet Retweeted		Like Liked	/ATT/status/911257939972935685
@ATT @ATT @ATT @ATT @ATT @SenorGuapo__	AT&T‏Verified account @ATT	22 Sep 2017			Hello! We do! It's called Internet 1000 which is unlimited. Check this link out for info! http://soc.att.com/2kAxIhc . ^KylieL		Retweet Retweeted		Like Liked	/ATT/status/911239548671275009
@ATT @ATT @ATT @ATT @ATT @RickieVz	AT&T‏Verified account @ATT	22 Sep 2017			Hi Rickie I see that you're trying to decide which service to choose. I have a link of all the channels. http://bit.ly/2gM4eIz	1	Retweet Retweeted		Like Liked	/ATT/status/911236646183596033
@ATT @ATT @ATT @ATT @ATT @Monica_Wilcox	AT&T‏Verified account @ATT	22 Sep 2017			Of course, Monica! We're always here to help!	1 1	Retweet Retweeted		Like 1 Liked 1	/ATT/status/911234380256989186
@ATT @ATT @ATT @ATT @ATT @ANachnani	AT&T‏Verified account @ATT	22 Sep 2017			Hi there, would love to help. Please DM account number, type of service and situation occurring. We're here for you! ^TiffH		Retweet Retweeted		Like Liked	/ATT/status/911213875986563072
@ATT @ATT @ATT @ATT @ATT @JeanAptos	AT&T‏Verified account @ATT	22 Sep 2017			Thanks for reaching out Jean! Please follow this account and DM us more details of your concerns! We await your reply! ^JornaiS	1	Retweet Retweeted		Like Liked	/ATT/status/911209002381582337
@ATT @ATT @ATT @ATT @ATT @NimaNeemz	AT&T‏Verified account @ATT	22 Sep 2017			No worries we got you. Click here for assistance http://go.att.com/c12cfb17 .Please let us know if it helped! ^JWillie		Retweet Retweeted		Like Liked	/ATT/status/911205309741400066
@ATT @ATT @ATT @ATT @ATT @slotmoorerchine	AT&T‏Verified account @ATT	22 Sep 2017			Hey, Jaron! Feel free to check out any opportunities we may have in your area here: http://go.att.com/c0bf2e0c . ^MarkaylaE		Retweet Retweeted		Like Liked	/ATT/status/911188833101852673
@ATT @ATT @ATT @ATT @ATT @valkyrie138	AT&T‏Verified account @ATT	21 Sep 2017			Our Contact Us page is here: http://go.att.com/4513350d It gives the numbers and times. DM us on which service this is. ^JamesV	1 1 1	Retweet Retweeted		Like 1 Liked 1	/ATT/status/911048407158050816
@ATT @ATT @ATT @ATT @ATT @EC_Beauty4U	AT&T‏Verified account @ATT	21 Sep 2017			We have even better deals for our special log term customers. Let's look at these offers now : https://www.att.com/deals/ ^michR	1 1	Retweet Retweeted		Like 1 Liked 1	/ATT/status/911030952457113600
@ATT @ATT @ATT @ATT @ATT	AT&T‏Verified account @ATT	21 Sep 2017	#MrMercedesTV		Brady better watch out. Deb is getting close to discovering his secrets on last night’s #MrMercedesTV. Catch up now: http://att.net/mrmercedes pic.twitter.com/i1TGx3txKT	4 5 5 14 14	Retweet 5 Retweeted 5		Like 14 Liked 14	/ATT/status/911009671703617537
@ATT @ATT @ATT @ATT @ATT @KylieMoore6	AT&T‏Verified account @ATT	21 Sep 2017			Oh no! It sounds like your phone may be broken. To get it repaired click this link: http://go.att.com/c5a32ac4 ^MakJ	1 1	Retweet Retweeted		Like 1 Liked 1	/ATT/status/910988273002123265
@ATT @ATT @ATT @ATT @ATT	AT&T‏Verified account @ATT	21 Sep 2017			New team: New stadium: @MLS fans in ATL have a lot to be excited for http://go.att.com/98b27c7d pic.twitter.com/UQpCoDAcnJ	2 7 7 18 18	Retweet 7 Retweeted 7		Like 18 Liked 18	/ATT/status/910979819470561280
@ATT @ATT @ATT @ATT @ATT @MissToofie	AT&T‏Verified account @ATT	21 Sep 2017			AT&T is working diligently to help impacted customers affected by Hurricane Irma. We are working on restoring service. ^Michr	2 1 1	Retweet 1 Retweeted 1		Like Liked	/ATT/status/910970391744704513
@ATT @ATT @ATT @ATT @ATT @MmphisAstrology	AT&T‏Verified account @ATT	21 Sep 2017			Hello, thank you for that feedback we are glad o hear you had such a wonderful experience. We are always here to assist.^JB		Retweet Retweeted		Like Liked	/ATT/status/910969239976194048
@ATT @ATT @ATT @ATT @ATT @jenvargas	AT&T‏Verified account @ATT	21 Sep 2017			Hi Jen, we hope that you and your family are safe. We are here to help with your account. Please DM your account number? ^RickeyY		Retweet Retweeted		Like Liked	/ATT/status/910949252288929793
@ATT @ATT @ATT @ATT @ATT @betsyhang	AT&T‏Verified account @ATT	21 Sep 2017			Here's a link for checking about outages http://go.att.com/875118ce Reach out if you need us! ^ShamW		Retweet Retweeted		Like Liked	/ATT/status/910928223608983552
@ATT @ATT @ATT @ATT @ATT	AT&T‏Verified account @ATT	21 Sep 2017			We’re extending credits for our customers for calls + texts from the US to MEX. Details: http://go.att.com/a8b7425e pic.twitter.com/OK9SnWZIS6	12 47 47 71 71	Retweet 47 Retweeted 47		Like 71 Liked 71	/ATT/status/910919812003528704
@ATT @ATT @ATT @ATT @ATT	AT&T‏Verified account @ATT	21 Sep 2017	#ExperienceMore		Erich Manser leads the pack in not only running, but in life. Learn how he is able to #ExperienceMore. http://ExperienceMore.att.com pic.twitter.com/0BKek5HfhP	6 18 18 51 51	Retweet 18 Retweeted 18		Like 51 Liked 51	/ATT/status/910903958889222145
@ATT @ATT @ATT @ATT @ATT	AT&T‏Verified account @ATT	20 Sep 2017	#ItCanWait		The #ItCanWait movement grows with every pledge. Spread the word and pledge to never drive distracted today. http://ItCanWait.com pic.twitter.com/ArHghYETQl	1 86 86 116 116	Retweet 86 Retweeted 86		Like 116 Liked 116	/ATT/status/910594469363363841
@ATT @ATT @ATT @ATT @ATT @cammakid	AT&T‏Verified account @ATT	20 Sep 2017			We're so glad to hear your family and friends are safe, Cam! We are always here if you need anything.	4 4	Retweet Retweeted		Like 4 Liked 4	/ATT/status/910569600097619968
@ATT @ATT @ATT @ATT @ATT	AT&T‏Verified account @ATT	20 Sep 2017			Mexico, we want to help. We’ll credit our customers for calls + texts from the US to MEX 9/19 – 9/21: http://go.att.com/74416d08 pic.twitter.com/YGn0trgi0z	13 87 87 142 142	Retweet 87 Retweeted 87		Like 142 Liked 142	/ATT/status/910546349891997697
@ATT @ATT @ATT @ATT @ATT @rocioigleV	AT&T‏Verified account @ATT	20 Sep 2017			We have been working to restore service in the affected area.It's top priority is to restore service quickly and safely ^CurtisK	1 1 2 2	Retweet 1 Retweeted 1		Like 2 Liked 2	/ATT/status/910526716711456768
@ATT @ATT @ATT @ATT @ATT	AT&T‏Verified account @ATT	20 Sep 2017			We’d like to help our impacted customers during this difficult time. Info + updates on Hurricane Maria: http://go.att.com/f923ec21 pic.twitter.com/PTSzEWSKS6	30 51 51 68 68	Retweet 51 Retweeted 51		Like 68 Liked 68	/ATT/status/910521362837594112
@stockpools @stockpools @stockpools @stockpools @stockpools	Stockpools Inc.‏ @stockpools	13 Sep 2017	#KnowYourMedicine,LabTested	#LabTested	.@Abattis Provides Important Update on Northern Vine and Sales Division: https://goo.gl/8gc68e $ATT #KnowYourMedicine #LabTestedpic.twitter.com/7Lr7pl1Nqg	2 2 1 1	Retweet 2 Retweeted 2		Like 1 Liked 1	/stockpools/status/908012926568620033
@1ResilientSoul @1ResilientSoul @1ResilientSoul @1ResilientSoul @1ResilientSoul	Denise 👩🏻‍💻➹⁀☆҉‏ @1ResilientSoul	29 Aug 2017	#InsiderTrading		Latest #InsiderTrading insider buying.. $STDY $GE $NS $UBFO $AXDX $MCRN $KMT $FRGI $COTY $FDC $RVP $SOFO $JCP $AAT $LOV $NSH $ATT .. pic.twitter.com/GJ0T8xgb4M	1 1 3 3	Retweet 1 Retweeted 1		Like 3 Liked 3	/1ResilientSoul/status/902462665955713024
@TITAN_TradingCA @TITAN_TradingCA @TITAN_TradingCA @TITAN_TradingCA @TITAN_TradingCA	T I T A N | Trading‏ @TITAN_TradingCA	22 Aug 2017			Today's Watchlist: $FAT, $LBY, $ISOL, $MARI, $RTM, $HBM, $IDM, $GTT, $KCC, $MQ, $FIRE, $EMC, $QBA, $BE, $LTE, $ATT, $APH, $CND, $UMB	1 1 8 8	Retweet 1 Retweeted 1		Like 8 Liked 8	/TITAN_TradingCA/status/899979524355633153
@UnityatMobility @UnityatMobility @UnityatMobility @UnityatMobility @UnityatMobility	Unity at Mobility‏ @UnityatMobility	16 Aug 2017	#1u,LifeAtATT,ATTEmployee	#LifeAtATT	Got our "Will Strike if Provoked" buttons on at $ATT Mobility. #1u #LifeAtATT #ATTEmployeepic.twitter.com/ofJvKc8gHr	1 1 9 9	Retweet 1 Retweeted 1		Like 9 Liked 9	/UnityatMobility/status/897892985869881349
@UnityatMobility @UnityatMobility @UnityatMobility @UnityatMobility @UnityatMobility	Unity at Mobility‏ @UnityatMobility	3 Aug 2017	#1u,LifeAtATT	#LifeAtATT	$ATT's outsourcing = saving money in the short-run & losing loyal customers & workers over time. #1u #LifeAtATThttps://www.dallasnews.com/opinion/commentary/2017/08/03/moving-call-centers-offshore-hurting-att …	11 11 13 13	Retweet 11 Retweeted 11		Like 13 Liked 13	/UnityatMobility/status/893172979475111936
@xztaityozx_001 @xztaityozx_001 @xztaityozx_001 @xztaityozx_001 @xztaityozx_001	たいちょー‏ @xztaityozx_001	30 Jun 2017	#シェル芸		cat attend|while read L;do att="("$(cat attend6|sed 's/,/|/g')")"; if [[ "$L" =~ $att ]]; then echo $L"出"; else echo $L"欠";fi done #シェル芸	2 2 1 1	Retweet 2 Retweeted 2		Like 1 Liked 1	/xztaityozx_001/status/881009053962346497
@SharesMagSteve @SharesMagSteve @SharesMagSteve @SharesMagSteve @SharesMagSteve	Steven Frazer‏ @SharesMagSteve	1 Jun 2017	#tech		By me in new @SHARESmag Collectives great way to play multi-disrupt #tech themes, I scan UK Inv Tr $ATT $PCT $HRI https://www.sharesmagazine.co.uk/article/investment-trusts-with-a-technology-edge …pic.twitter.com/goDvJUKvru	2 2 2 2	Retweet 2 Retweeted 2		Like 2 Liked 2	/SharesMagSteve/status/870201542858731521
@SiliconStocks @SiliconStocks @SiliconStocks @SiliconStocks @SiliconStocks	SiliconValleyStocks‏ @SiliconStocks	30 Apr 2017	#SiliconValley,stocks	#stocks	#SiliconValley #stocks on watch: $TSLA $CLSN $STRP $ARYC $ATT $AMZN $GSAY $AAOI $NFLX $AMD	2 2 6 6	Retweet 2 Retweeted 2		Like 6 Liked 6	/SiliconStocks/status/858689546480787456
@PiggyBankPeople @PiggyBankPeople @PiggyBankPeople @PiggyBankPeople @PiggyBankPeople	Piggy Bank People‏ @PiggyBankPeople	29 Apr 2017	#technology		Abattis Signs Exclusive Distribution Agreement for Proprietary Extraction Technology http://buff.ly/2oKcu46 #technology $ATT pic.twitter.com/UZzDtqF6Hb	5 5 1 1	Retweet 5 Retweeted 5		Like 1 Liked 1	/PiggyBankPeople/status/858486819075350528
@airic101 @airic101 @airic101 @airic101 @airic101	Airic‏ @airic101	10 Apr 2017			$acb $emc $att $weed surge on Thursdays news??http://www.cbc.ca/beta/news/politics/marijuana-legalization-plan-comes-out-thursday-1.4061517 …	1 2 2 2 2	Retweet 2 Retweeted 2		Like 2 Liked 2	/airic101/status/851475969231605761
@HectorCannabis @HectorCannabis @HectorCannabis @HectorCannabis @HectorCannabis	The Hector Cannabis‏ @HectorCannabis	6 Apr 2017			Cannabis Stock News: Abattis Bioceuticals (OTCQB: $ATTBF) (CSE: $ATT) Gets Added to the ... http://dlvr.it/NqPcFC	2 2 5 5	Retweet 2 Retweeted 2		Like 5 Liked 5	/HectorCannabis/status/850147386936643584
@wind4me @wind4me @wind4me @wind4me @wind4me	@SkiCBD‏ @wind4me	31 Mar 2017			Can $PLUG land this $ATT contract ? pic.twitter.com/kQiJ2PkOyU	1 1 1 3 3	Retweet 1 Retweeted 1		Like 3 Liked 3	/wind4me/status/847811999618576384
@MarcoOlevano @MarcoOlevano @MarcoOlevano @MarcoOlevano @MarcoOlevano	Marco Olevano, CFA‏ @MarcoOlevano	2 Feb 2017			$ATT Attacq, not one I've watched for a while but interestingly bounced off triple bottom and break of the down-trend on weekly chart. pic.twitter.com/aU9aPrOq5f	1 1 1 5 5	Retweet 1 Retweeted 1		Like 5 Liked 5	/MarcoOlevano/status/827143310754066432
@ATT @ATT @ATT @ATT @ATT @Truly_Brianna	AT&T‏Verified account @ATT	1 Feb 2017			Hi! Please DM us your email and phone number.	6 1 1 2 2	Retweet 1 Retweeted 1		Like 2 Liked 2	/ATT/status/827017394036015104
@ATT @ATT @ATT @ATT @ATT @cdmtx65	AT&T‏Verified account @ATT	1 Feb 2017	#ATT28Days		That’s what we like to see, Claudia! Thanks for playing – and for checking out more on the #ATT28Days site	1 1 2 2	Retweet 1 Retweeted 1		Like 2 Liked 2	/ATT/status/827008425058062338
@ATT @ATT @ATT @ATT @ATT @cullenahughes	AT&T‏Verified account @ATT	1 Feb 2017			Hi please DM us your email and phone number. We can check on this for you.	2 1 1 3 3	Retweet 1 Retweeted 1		Like 3 Liked 3	/ATT/status/827001851589644291
@ATT @ATT @ATT @ATT @ATT @CL2n2 @kidsxmas	AT&T‏Verified account @ATT	1 Feb 2017	#ATT28Days		We’ve got an expert on our hands! Thanks for your response, Chrissy! #ATT28Days	1 1 1 2 2	Retweet 1 Retweeted 1		Like 2 Liked 2	/ATT/status/826903437673627653
@ATT @ATT @ATT @ATT @ATT	AT&T‏Verified account @ATT	1 Feb 2017	#AUDIENCEsports		Hut, hut! Hustle over to Snapchat and Instagram Stories for exclusive coverage straight from Houston. #AUDIENCEsportspic.twitter.com/M3WhVC36DO	3 12 12 50 50	Retweet 12 Retweeted 12		Like 50 Liked 50	/ATT/status/826882856735690752
@ATT @ATT @ATT @ATT @ATT @StarringSwift	AT&T‏Verified account @ATT	1 Feb 2017			Yes! Please DM us, Tabitha.	2 2	Retweet Retweeted		Like 2 Liked 2	/ATT/status/826878284352933892
@ATT @ATT @ATT @ATT @ATT @moonlightIeia	AT&T‏Verified account @ATT	1 Feb 2017			We are reviewing all documents and once everything checks out, we will be sending more information!	1 4 4	Retweet Retweeted		Like 4 Liked 4	/ATT/status/826838696968196096
@ATT @ATT @ATT @ATT @ATT @laurenashley226	AT&T‏Verified account @ATT	1 Feb 2017			It's real. Be sure to RSVP to let us know if you can make it.	1 3 3	Retweet Retweeted		Like 3 Liked 3	/ATT/status/826838315559174144
@ATT @ATT @ATT @ATT @ATT @erin_christman	AT&T‏Verified account @ATT	1 Feb 2017			Hi Erin. Please send us a DM and we can help look into this.	2 2 2	Retweet Retweeted		Like 2 Liked 2	/ATT/status/826832841480794113
@ATT @ATT @ATT @ATT @ATT @Jman_THP	AT&T‏Verified account @ATT	1 Feb 2017			That is music to our ears! Thanks for the shout out, James pic.twitter.com/BwTQh2pKvI	2 2	Retweet Retweeted		Like 2 Liked 2	/ATT/status/826813647229968384
@ATT @ATT @ATT @ATT @ATT @amberasdfjkl	AT&T‏Verified account @ATT	1 Feb 2017			It is, Amber! Please RSVP and let us know if you are able to make it.	4 1 1 1 1	Retweet 1 Retweeted 1		Like 1 Liked 1	/ATT/status/826809594508881921
@ATT @ATT @ATT @ATT @ATT	AT&T‏Verified account @ATT	1 Feb 2017	#ATT28Days		How "smooth" is your Black History knowledge? Reply/RT with the answer using #ATT28Days for a chance to win! http://soc.att.com/2jvJ7Ly pic.twitter.com/4rdJrc6rN6	326 305 305 95 95	Retweet 305 Retweeted 305		Like 95 Liked 95	/ATT/status/826807352485609472
@ATT @ATT @ATT @ATT @ATT @Ohmwrecker	AT&T‏Verified account @ATT	1 Feb 2017			That moment when you realize you have super fast speeds pic.twitter.com/4YBJ6UWRvZ	1 2 2 12 12	Retweet 2 Retweeted 2		Like 12 Liked 12	/ATT/status/826804991570669568
@ATT @ATT @ATT @ATT @ATT @the_diagon_alli	AT&T‏Verified account @ATT	31 Jan 2017			We are ready!	2 2 8 8	Retweet 2 Retweeted 2		Like 8 Liked 8	/ATT/status/826634265152614400
@ATT @ATT @ATT @ATT @ATT @swiftcatgmeow @WonderlandLA	AT&T‏Verified account @ATT	31 Jan 2017			Yes! We're following you now.	2 2 1 1	Retweet 2 Retweeted 2		Like 1 Liked 1	/ATT/status/826569271492874240
@ATT @ATT @ATT @ATT @ATT	AT&T‏Verified account @ATT	31 Jan 2017	#ATT28Days		Inspiring. Innovative. Iconic. Join a celebration of the past, present + future. #ATT28Days http://soc.att.com/2koNpZb http://soc.att.com/2koJwmX	2 13 13 36 36	Retweet 13 Retweeted 13		Like 36 Liked 36	/ATT/status/826560586418966528
@ATT @ATT @ATT @ATT @ATT @myracazares	AT&T‏Verified account @ATT	31 Jan 2017			Myra, what can we help with? Feel free to DM us any questions.	1 2 2	Retweet Retweeted		Like 2 Liked 2	/ATT/status/826545475713118210
@chrisamichaels @chrisamichaels @chrisamichaels @chrisamichaels @chrisamichaels	Chris Michaels‏ @chrisamichaels	4 Jan 2017	#attdevsummit		Did $ATT make Austin a 5G trial city because it's a $GOOG WiFi loc? Fastest public internet makes it easy to hop across nodes #attdevsummit	1 1 1 3 3	Retweet 1 Retweeted 1		Like 3 Liked 3	/chrisamichaels/status/816784583094128640
@ATT @ATT @ATT @ATT @ATT	AT&T‏Verified account @ATT	4 Jan 2017	#IoT,ATTDevSummit	#ATTDevSummit	Follow us for VR, #IoT and more! This way to the #ATTDevSummit: http://soc.att.com/2hRX4HI pic.twitter.com/Q90naUrh2a	5 12 12 49 49	Retweet 12 Retweeted 12		Like 49 Liked 49	/ATT/status/816756142046969856
@ATT @ATT @ATT @ATT @ATT @wondrerlands	AT&T‏Verified account @ATT	4 Jan 2017	#TaylorSwiftNOW		We're so glad you're enjoying #TaylorSwiftNOW!pic.twitter.com/L13UBVGeko	1 9 9	Retweet Retweeted		Like 9 Liked 9	/ATT/status/816669572929646592
@ATT @ATT @ATT @ATT @ATT @TaylurSwyft	AT&T‏Verified account @ATT	4 Jan 2017			No. Way.pic.twitter.com/kxfojypjbg	1 1 9 9	Retweet 1 Retweeted 1		Like 9 Liked 9	/ATT/status/816663595413028864
@ATT @ATT @ATT @ATT @ATT @IamLanceWiggins	AT&T‏Verified account @ATT	3 Jan 2017			Lance, thanks for sharing your experience - we'll make sure that your shout out gets back to Christian!pic.twitter.com/INGZINTiIm	3 3 9 9	Retweet 3 Retweeted 3		Like 9 Liked 9	/ATT/status/816475652211822592
@ATT @ATT @ATT @ATT @ATT @attshape	AT&T‏Verified account @ATT AT&T ShapeVerified account @attshape	3 Jan 2017	#IoT,ATTDevSummit	#ATTDevSummit	Celebs, VR and #IoT innovation all in one place? It's not heaven, it's the 2017 #ATTDevSummit!https://twitter.com/attdeveloper/status/816420902069903360 … VR/AR Challenge finalist Pippa's Pan transforms story telling #ATTDevSummit https://www.pscp.tv/w/azrU1jFBbWp6WkdyT2VqZXd8MWRqR1haWm5ncnp4WkXNgn1jM6wJRFDooqj4NWK35lbg8CL3Zc3nP0SQTa5B …	1 14 14 33 33	Retweet 14 Retweeted 14		Like 33 Liked 33	/ATT/status/816421854604689408
@ATT @ATT @ATT @ATT @ATT @13yearsoftay	AT&T‏Verified account @ATT	3 Jan 2017	#TaylorSwiftNOW,ATTFamily	#ATTFamily	We ARE concerned, that you didn't already have #TaylorSwiftNOW! Welcome to the #ATTFamily, McKinley!pic.twitter.com/UApOPnxD1D	3 1 1 13 13	Retweet 1 Retweeted 1		Like 13 Liked 13	/ATT/status/816389844226150400
@ATT @ATT @ATT @ATT @ATT @NewYearsTay	AT&T‏Verified account @ATT	3 Jan 2017			Winners will start to be contacted on the 9th.	10 14 14 44 44	Retweet 14 Retweeted 14		Like 44 Liked 44	/ATT/status/816328885428162560
@ATT @ATT @ATT @ATT @ATT	AT&T‏Verified account @ATT	3 Jan 2017			So glad you love them!pic.twitter.com/D3vkbhpNRf	1 1 1 11 11	Retweet 1 Retweeted 1		Like 11 Liked 11	/ATT/status/816297144760078336
@ATT @ATT @ATT @ATT @ATT @swiftiestevie13	AT&T‏Verified account @ATT	2 Jan 2017	#TaylorSwiftNOW		You're welcome! #TaylorSwiftNOWpic.twitter.com/lzuoeDQtWM	5 5 35 35	Retweet 5 Retweeted 5		Like 35 Liked 35	/ATT/status/816106782154166272
@ATT @ATT @ATT @ATT @ATT @jhughe17	AT&T‏Verified account @ATT	2 Jan 2017	#TaylorSwiftNOW		Enjoy, Jenica! #TaylorSwiftNOW	8 8	Retweet Retweeted		Like 8 Liked 8	/ATT/status/816081067262279681
@ATT @ATT @ATT @ATT @ATT	AT&T‏Verified account @ATT	2 Jan 2017			Enjoy them!pic.twitter.com/3YMR6lvwYk	1 1 15 15	Retweet 1 Retweeted 1		Like 15 Liked 15	/ATT/status/815990756359938048
@ATT @ATT @ATT @ATT @ATT @NYCgirl1990	AT&T‏Verified account @ATT	1 Jan 2017	#TaylorSwiftNOW		Bianca, Taylor Swift fans are amazing whether they are human or feline! #TaylorSwiftNOWpic.twitter.com/mZiqvfllPK	2 5 5 27 27	Retweet 5 Retweeted 5		Like 27 Liked 27	/ATT/status/815703089399427072
@ATT @ATT @ATT @ATT @ATT @JRAtheGrove	AT&T‏Verified account @ATT	1 Jan 2017			Hi John, we are working to resolve this matter quickly and reasonably.	1 1 1 5 5	Retweet 1 Retweeted 1		Like 5 Liked 5	/ATT/status/815589164976656385
@ATT @ATT @ATT @ATT @ATT	AT&T‏Verified account @ATT	1 Jan 2017			@1993phoenixrise We want to get this local broadcast station back into your lineup and share your frustration.	4 4 4 5 5	Retweet 4 Retweeted 4		Like 5 Liked 5	/ATT/status/815588477857304581
@ATT @ATT @ATT @ATT @ATT @vinnieveeche	AT&T‏Verified account @ATT	1 Jan 2017			The station is preventing its local signals from reaching customers’ homes unless it receives a significant increase in fees.	2 1 1 3 3	Retweet 1 Retweeted 1		Like 3 Liked 3	/ATT/status/815587042784661504
@ATT @ATT @ATT @ATT @ATT @mkgirlnextdoor	AT&T‏Verified account @ATT	1 Jan 2017			We want to get our customers’ usual local broadcast stations back into their lineups and share their frustration.	3 1 1 2 2	Retweet 1 Retweeted 1		Like 2 Liked 2	/ATT/status/815585475431952384
@ATT @ATT @ATT @ATT @ATT	AT&T‏Verified account @ATT	1 Jan 2017			We appreciate our DIRECTV and U-verse customers’ patience as we work to resolve this matter quickly and reasonably.	2 1 1 2 2	Retweet 1 Retweeted 1		Like 2 Liked 2	/ATT/status/815583698204639232
@ATT @ATT @ATT @ATT @ATT @13yearsoftay	AT&T‏Verified account @ATT	31 Dec 2016			We couldn't agree more!	1 1 8 8	Retweet 1 Retweeted 1		Like 8 Liked 8	/ATT/status/815415049376432128
@ATT @ATT @ATT @ATT @ATT @LaurenEBeale @LATHotProperty	AT&T‏Verified account @ATT	31 Dec 2016			Hi Lauren, please have an authorized account holder DM us. We want to look into this for you.	2 1 1 3 3	Retweet 1 Retweeted 1		Like 3 Liked 3	/ATT/status/815394085389344768
@ATT @ATT @ATT @ATT @ATT @EGBmusic	AT&T‏Verified account @ATT	31 Dec 2016			Hi Emily, we'd like to help. Could you please send us a DM with your account information and more details?	3 3	Retweet Retweeted		Like 3 Liked 3	/ATT/status/815379702894325760
@ATT @ATT @ATT @ATT @ATT @henrytotheworld	AT&T‏Verified account @ATT	31 Dec 2016			Hi Ann Marie, we’re working with WSB right now to keep the channel you want.	5 1 1 3 3	Retweet 1 Retweeted 1		Like 3 Liked 3	/ATT/status/815350632760614912
