# Supplementary material for: Measuring information flux between social media and stock prices with Transfer Entropy
Source: PLoS One. 2021 Sep 23;16(9):e0257686. doi: 10.1371/journal.pone.0257686 (PMC8459996; doi:10.1371/journal.pone.0257686)
Supplement: S1 Data — (ZIP) [file pone.0257686.s001.zip › DATA BASES/6.-google/google final.xlsx]

## Sheet: google3
fecha	tweet	TextBlob	clean	subjectivity	sentiment	polarity		fecha	pol	eventos	negative		positive	-	+	stock	var	neg	pos	index					SUMMARY OUTPUT										SUMMARY OUTPUT
2009-08-20	Google's Worst Ads Ever $GOOG by @nichcarlson http://bit.ly/2Pzn6D	google's worst ads ever $goog by @nichcarlson	google's worst ads ever $goog by @nichcarlson	1	negative	-1		2009-01-01	0.55	3	0		3	0	1	153.979	0	0	1	1	1	3	3
2010-08-19	Flash Video On Android Is Terrible $ADBE $GOOG $AAPL by @fromedome http://read.bi/94YuzB	flash video on android is terrible $adbe $goog $aapl by @fromedome	flash video on android is terrible $adbe $goog $aapl by @fromedome	1	negative	-1		2009-01-02	-0.3625	3	2		1	0.666667	0.333333	160.821	6.84184	0.666667	1.33333	0	-1	1	2		Regression Statistics										Regression Statistics
2010-08-19	Flash Video On Android Is Terrible $ADBE $GOOG $AAPL http://read.bi/94YuzB	flash video on android is terrible $adbe $goog $aapl	flash video on android is terrible $adbe $goog $aapl	1	negative	-1		2009-01-03	0.215833	3	0		3	0	1	160.821	0	0.666667	2.33333	1	1	3	3		Multiple R	0.974074									Multiple R	0.967706
2010-01-30	Steve Jobs Blasts Google, Says 'Don't Be Evil' Motto Is 'Bullshit' $AAPL $GOOG by @jwyarow http://bit.ly/9KYFJW	steve jobs blasts google, says 'don't be evil' motto is 'bullshit' $aapl $goog by @jwyarow	steve jobs blasts google, says 'don't be evil' motto is 'bullshit' $aapl $goog by @jwyarow	1	negative	-1		2009-01-04	0.361607	1	0		1	0	1	160.821	0	0.666667	3.33333	2	1	3	1		R Square	0.94882									R Square	0.936454
2011-12-01	Is Your Phone One Of The 140 Million Running This Nasty Tracking Software? $AAPL $RIMM $GOOG by @_dtl http://read.bi/uBgsob	is your phone one of the 140 million running this nasty tracking software? $aapl $rimm $goog by @_dtl	is your phone one of the 140 million running this nasty tracking software? $aapl $rimm $goog by @_dtl	1	negative	-1		2009-01-05	0.172222	5	0		5	0	1	164.189	3.36838	0.666667	4.33333	3	1	3	5		Adjusted R Square	0.948786									Adjusted R Square	0.936433
2011-11-02	Internet Explodes With Ridicule Over The Horrible Gmail App For iPhone $GOOG $AAPL http://read.bi/rT8Sjm	internet explodes with ridicule over the horrible gmail app for iphone $goog $aapl	internet explodes with ridicule over the horrible gmail app for iphone $goog $aapl	1	negative	-1		2009-01-06	0.0666667	7	1		6	0.142857	0.857143	167.197	3.00801	0.809524	5.19048	4	1	3	6		Standard Error	44.5616									Standard Error	49.6459
2011-06-22	The worst decision Google ever made http://stk.ly/mIpj5T $GOOG $ORCL $SUNW	the worst decision google ever made $goog $orcl $sunw	the worst decision google ever made $goog $orcl $sunw	1	negative	-1		2009-01-07	0	2	0		2	0	1	161.166	-6.03104	0.809524	6.19048	5	1	3	2		Observations	3000									Observations	3000
2011-01-21	CHART OF THE DAY: Apple's Insane Pile Of Cash In Context $AAPL $MSFT $GOOG $INTC http://read.bi/hYLRi4	chart of the day: apple's insane pile of cash in context $aapl $msft $goog $intc	chart of the day: apple's insane pile of cash in context $aapl $msft $goog $intc	1	negative	-1		2009-01-08	0.285714	1	0		1	0	1	162.758	1.59158	0.809524	7.19048	6	1	3	1
2012-12-19	This Is A Devastating Report For Amazon's Kindle Business $AMZN $AAPL $GOOG by @jyarowhttp://read.bi/Ud4JwK	this is a devastating report for amazon's kindle business $amzn $aapl $goog by @jyarow	this is a devastating report for amazon's kindle business $amzn $aapl $goog by @jyarow	1	negative	-1		2009-01-09	0	0	0		0	0.5	0.5	157.693	-5.06506	1.30952	7.69048	6	0	2	0		ANOVA										ANOVA
2012-08-06	Let's Not Forget The Worst Part About Apple Eliminating Google From The iPhone $GOOG $AAPL by @stevekovachhttp://read.bi/RR4dis	let's not forget the worst part about apple eliminating google from the iphone $goog $aapl by @stevekovach	let's not forget the worst part about apple eliminating google from the iphone $goog $aapl by @stevekovach	1	negative	-1		2009-01-10	0	0	0		0	0.5	0.5	157.693	0	1.80952	8.19048	6	0	2	0			df	SS	MS	F	Significance F						df	SS	MS	F	Significance F
2012-05-22	THE GOOGLE INVESTOR: YouTube Has An Insane Amount Of Activity $GOOG by @hleonard76http://read.bi/LoxRrM	the google investor: youtube has an insane amount of activity $goog by @hleonard76	the google investor: youtube has an insane amount of activity $goog by @hleonard76	1	negative	-1		2009-01-11	0	0	0		0	0.5	0.5	157.693	0	2.30952	8.69048	6	0	2	0		Regression	2	1.1033e+08	5.51651e+07	27780.7	0					Regression	1	1.08892e+08	1.08892e+08	44180.4	0
2012-05-04	Why Everyone Thinks Google Has Lost Its Way And Become Evil $GOOG by @mattlynleyhttp://read.bi/JwQ8Si	why everyone thinks google has lost its way and become evil $goog by @mattlynley	why everyone thinks google has lost its way and become evil $goog by @mattlynley	1	negative	-1		2009-01-12	1	1	0		1	0	1	156.501	-1.19119	2.30952	9.69048	7	1	3	1		Residual	2997	5.95124e+06	1985.73							Residual	2998	7.38922e+06	2464.72
2012-04-14	Google's Stock Split Is Evil $GOOG by @felixsalmonhttp://read.bi/JcvcjN	google's stock split is evil $goog by @felixsalmon	google's stock split is evil $goog by @felixsalmon	1	negative	-1		2009-01-13	0	0	0		0	0.5	0.5	157.317	0.815827	2.80952	10.1905	7	0	2	0		Total	2999	1.16281e+08								Total	2999	1.16281e+08
2012-01-13	Google May Have Made The Worst Mistake In Its History This Week $GOOG $MSFT by @MattRosoffhttp://read.bi/xwO0dh	google may have made the worst mistake in its history this week $goog $msft by @mattrosoff	google may have made the worst mistake in its history this week $goog $msft by @mattrosoff	1	negative	-1		2009-01-14	0	0	0		0	0.5	0.5	150.636	-6.68169	3.30952	10.6905	7	0	2	0
2013-12-28	Editorial: 2013 was a terrible year for both Apple's competitors and its media critics $AAPL $GOOG $MSFT #Samsung http://appleinsider.com/articles/13/12/28/editorial-2013-was-a-terrible-year-for-both-apples-competitors-and-its-media-criticsÃ‚Â Ã¢â‚¬Â¦	editorial: 2013 was a terrible year for both apple's competitors and its media critics $aapl $goog $msft #samsung	editorial: 2013 was a terrible year for both apple's competitors and its media critics $aapl $goog $msft #samsung	1	negative	-1		2009-01-15	0	0	0		0	0.5	0.5	149.645	-0.990997	3.80952	11.1905	7	0	2	0			Coefficients	Standard Error	t Stat	P-value	Lower 95%	Upper 95%	Lower 95.0%	Upper 95.0%			Coefficients	Standard Error	t Stat	P-value	Lower 95%	Upper 95%	Lower 95.0%	Upper 95.0%
2013-12-16	Worst part of $GOOG buying Boston Dynamics? CNBC playing Styx's "Mr. Roboto". #pleasestop	worst part of $goog buying boston dynamics? cnbc playing styx's "mr. roboto". #pleasestop	worst part of $goog buying boston dynamics? cnbc playing styx's "mr. roboto". #pleasestop	1	negative	-1		2009-01-16	0	0	0		0	0.5	0.5	149.985	0.340347	4.30952	11.6905	7	0	2	0		Intercept	225.902	2.87442	78.5906	0	220.266	231.538	220.266	231.538		Intercept	166.281	1.61137	103.192	0	163.121	169.44	163.121	169.44
2013-11-04	GoogleÃ¢â‚¬â„¢s Eric Schmidt calls NSA surveillance outrageous: http://cnb.cx/1a2WPfJÃ‚Â Ã¢â‚¬Â¢ $GOOG	googles eric schmidt calls nsa surveillance outrageous: $goog	googles eric schmidt calls nsa surveillance outrageous: $goog	1	negative	-1		2009-01-17	0	0	0		0	0.5	0.5	149.985	0	4.80952	12.1905	7	0	2	0		X Variable 1	-1.19431	0.0316161	-37.7755	9.38036e-256	-1.25631	-1.13232	-1.25631	-1.13232		X Variable 1	0.404519	0.00192453	210.191	0	0.400745	0.408292	0.400745	0.408292
2013-10-08	TIME warned before $GOOG IPO: Ã¢â‚¬Å“Buyer beware.Ã¢â‚¬ï¿½ Newsweek: Ã¢â‚¬Å“Price is insane. Anyone buying as long-term investment at $109 will lose money.Ã¢â‚¬ï¿½	time warned before $goog ipo: buyer beware. newsweek: price is insane. anyone buying as long-term investment at $109 will lose money.	time warned before $goog ipo: buyer beware. newsweek: price is insane. anyone buying as long-term investment at $109 will lose money.	1	negative	-1		2009-01-18	0	0	0		0	0.5	0.5	149.985	0	5.30952	12.6905	7	0	2	0		X Variable 2	0.662307	0.010003	66.2111	0	0.642693	0.68192	0.642693	0.68192
2013-08-13	Larry Ellison: I think what Larry Page did was evil http://bloom.bg/1eHpKWhÃ‚Â $ORCL $GOOG	larry ellison: i think what larry page did was evil $orcl $goog	larry ellison: i think what larry page did was evil $orcl $goog	1	negative	-1		2009-01-19	0	0	0		0	0.5	0.5	149.985	0	5.80952	13.1905	7	0	2	0
2013-04-22	The Worst Part About Working At Google Is That You're Over-Qualified And The Work Is Boring $GOOG by @nichcarlson http://read.bi/123DMO6	the worst part about working at google is that you're over-qualified and the work is boring $goog by @nichcarlson	the worst part about working at google is that you're over-qualified and the work is boring $goog by @nichcarlson	1	negative	-1		2009-01-20	0	0	0		0	0.5	0.5	141.517	-8.46847	6.30952	13.6905	7	0	2	0
2013-02-25	HP's $170 Android Tablet Is Devastating News For Microsoft $MSFT $HPQ $GOOG by @jyarow http://read.bi/XWgeFZ	hp's $170 android tablet is devastating news for microsoft $msft $hpq $goog by @jyarow	hp's $170 android tablet is devastating news for microsoft $msft $hpq $goog by @jyarow	1	negative	-1		2009-01-21	0	0	0		0	0.5	0.5	151.692	10.1752	6.80952	14.1905	7	0	2	0
2014-08-19	Beyond "don't be evil": How Google defined its mission 10 years ago, and how it changed http://on.wsj.com/1tkuj1pÃ‚Â $GOOG pic.twitter.com/RWJgAr5HRv	beyond "don't be evil": how google defined its mission 10 years ago, and how it changed $goog pic.twitter.com/rwjgar5hrv	beyond "don't be evil": how google defined its mission 10 years ago, and how it changed $goog pic.twitter.com/rwjgar5hrv	1	negative	-1		2009-01-22	0.3	1	0		1	0	1	153.403	1.7117	6.80952	15.1905	8	1	3	1
2014-01-30	Google may have missed terribly on EPS, but paid clicks were up 31%: http://stks.co/h0ELfÃ‚Â $GOOG	google may have missed terribly on eps, but paid clicks were up 31%: $goog	google may have missed terribly on eps, but paid clicks were up 31%: $goog	1	negative	-1		2009-01-23	0	0	0		0	0.5	0.5	162.513	9.10911	7.30952	15.6905	8	0	2	0
2014-01-26	When you have to set up an "ethics board" you know you don't have any. Maybe time for @google to stop saying "don't be evil" $goog	when you have to set up an "ethics board" you know you don't have any. maybe time for @google to stop saying "don't be evil" $goog	when you have to set up an "ethics board" you know you don't have any. maybe time for @google to stop saying "don't be evil" $goog	1	negative	-1		2009-01-24	0	0	0		0	0.5	0.5	162.513	0	7.80952	16.1905	8	0	2	0
2015-07-17	This is insane._x000D_ In just ONE week, these Google call options could be up about 74,000% -> http://stks.co/g2mx1Ã‚Â _x000D_ $GOOG $GOOGL	this is insane._x000D_ in just one week, these google call options could be up about 74,000% -> _x000D_ $goog $googl	this is insane._x000D_ in just one week, these google call options could be up about 74,000% -> _x000D_ $goog $googl	1	negative	-1		2009-01-25	0	0	0		0	0.5	0.5	162.513	0	8.30952	16.6905	8	0	2	0
2015-02-06	These are the worst things about working at Google $GOOG http://read.bi/1C2hdbQ	these are the worst things about working at google $goog	these are the worst things about working at google $goog	1	negative	-1		2009-01-26	0	0	0		0	0.5	0.5	162.097	-0.41542	8.80952	17.1905	8	0	2	0
2016-12-18	Why Silicon Valley is The Worst: guy spends 8 mos studying for $GOOG interview. Not all can afford that privilege https://medium.freecodecamp.com/why-i-studied-full-time-for-8-months-for-a-google-interview-cc662ce9bb13#.k36hx39paÃ‚Â Ã¢â‚¬Â¦	why silicon valley is the worst: guy spends 8 mos studying for $goog interview. not all can afford that privilege #.k36hx39pa	why silicon valley is the worst: guy spends 8 mos studying for $goog interview. not all can afford that privilege #.k36hx39pa	1	negative	-1		2009-01-27	0	0	0		0	0.5	0.5	165.906	3.80881	9.30952	17.6905	8	0	2	0
2016-02-08	Dividends & Income Digest: Can Dividends Be A Terrifying Proposition? http://seekingalpha.com/article/3873126-dividends-and-income-digest-can-dividends-terrifying-proposition?source=feed_fÃ‚Â Ã¢â‚¬Â¦ $AMZN $NFLX $P $MSFT $FB $GE $AAPL $GOOG	dividends & income digest: can dividends be a terrifying proposition? $amzn $nflx $p $msft $fb $ge $aapl $goog	dividends & income digest: can dividends be a terrifying proposition? $amzn $nflx $p $msft $fb $ge $aapl $goog	1	negative	-1		2009-01-28	0	0	0		0	0.5	0.5	174.51	8.60361	9.80952	18.1905	8	0	2	0
2018-05-18	Google has been waiting for years to put Don't Be Evil out of its misery $GOOG $GOOGLhttps://read.bi/2IzIOwt	google has been waiting for years to put don't be evil out of its misery $goog $googl	google has been waiting for years to put don't be evil out of its misery $goog $googl	1	negative	-1		2009-01-29	0	0	0		0	0.5	0.5	171.832	-2.67767	10.3095	18.6905	8	0	2	0
2013-05-07	Google Employees Are Hated By Their San Francisco Neighbors $GOOG by @meganrosedickey http://read.bi/18rm8Yo	google employees are hated by their san francisco neighbors $goog by @meganrosedickey	google employees are hated by their san francisco neighbors $goog by @meganrosedickey	0.7	negative	-0.9		2009-01-30	0	0	0		0	0.5	0.5	169.434	-2.3974	10.8095	19.1905	8	0	2	0
2012-11-20	Brutal Chart For Microsoft: All The Kids Want iPads, Almost None Want The Surface $AAPL $MSFT $GOOG $AMZN by @jyarowhttp://read.bi/10nRV7E	brutal chart for microsoft: all the kids want ipads, almost none want the surface $aapl $msft $goog $amzn by @jyarow	brutal chart for microsoft: all the kids want ipads, almost none want the surface $aapl $msft $goog $amzn by @jyarow	1	negative	-0.875		2009-01-31	0	0	0		0	0.5	0.5	169.434	0	11.3095	19.6905	8	0	2	0
2009-08-04	Another Really Annoying Thing About Google Docs $GOOG by @hblodget http://bit.ly/4YkQV	another really annoying thing about google docs $goog by @hblodget	another really annoying thing about google docs $goog by @hblodget	0.9	negative	-0.8		2009-02-01	0	0	0		0	0.5	0.5	169.434	0	11.8095	20.1905	8	0	2	0
2011-11-22	This Worthless App Cost U.S. Taxpayers $200,000 $AAPL $GOOG by @mattlynley http://read.bi/vJcgsB	this worthless app cost you.s. taxpayers $200,000 $aapl $goog by @mattlynley	this worthless app cost you.s. taxpayers $200,000 $aapl $goog by @mattlynley	0.9	negative	-0.8		2009-02-02	0	1	0		1	0	1	170.455	1.02103	11.8095	21.1905	9	1	3	1
2011-08-04	How Do I Hate Google? Let Me Count The Ways... $GOOG by @BrianSHall http://read.bi/r9C6X9	how do i hate google? let me count the ways... $goog by @brianshall	how do i hate google? let me count the ways... $goog by @brianshall	0.9	negative	-0.8		2009-02-03	0	0	0		0	0.5	0.5	170.395	-0.060059	12.3095	21.6905	9	0	2	0
2012-11-06	Why I Hate E-Books $AMZN $BKS $AAPL $GOOG by @_dtlhttp://read.bi/PUCAKU	why i hate e-books $amzn $bks $aapl $goog by @_dtl	why i hate e-books $amzn $bks $aapl $goog by @_dtl	0.9	negative	-0.8		2009-02-04	0	0	0		0	0.5	0.5	171.672	1.27628	12.8095	22.1905	9	0	2	0
2012-10-18	$GOOG nasty and disappointing execution all around..	$goog nasty and disappointing execution all around..	$goog nasty and disappointing execution all around..	0.85	negative	-0.8		2009-02-05	-0.1	1	1		0	1	0	177.037	5.36536	13.8095	22.1905	8	-1	1	1
2013-11-29	Yandex Nears Breakout Point From Cup Base http://ibdn.uz/rjfkPÃ‚Â $YNDX $GOOG	yandex nears breakout point from cup base $yndx $goog	yandex nears breakout point from cup base $yndx $goog	1	negative	-0.8		2009-02-06	0.136364	1	0		1	0	1	185.826	8.78879	13.8095	23.1905	9	1	3	1
2013-03-07	This Video Illustrates How Annoying It Will Be To Talk To Someone Wearing Google Glass $GOOG by @officialKLShttp://read.bi/YD2HWV	this video illustrates how annoying it will be to talk to someone wearing google glass $goog by @officialkls	this video illustrates how annoying it will be to talk to someone wearing google glass $goog by @officialkls	0.9	negative	-0.8		2009-02-07	0	0	0		0	0.5	0.5	185.826	0	14.3095	23.6905	9	0	2	0
2013-01-22	$GOOG up after hours on news they continue to profit from littering the Internet with annoying ads. $MSFT $AAPL	$goog up after hours on news they continue to profit from littering the internet with annoying ads. $msft $aapl	$goog up after hours on news they continue to profit from littering the internet with annoying ads. $msft $aapl	0.9	negative	-0.8		2009-02-08	0	0	0		0	0.5	0.5	185.826	0	14.8095	24.1905	9	0	2	0
2015-08-12	GoogleÃ¢â‚¬â„¢s Ã¢â‚¬ËœAlphabetÃ¢â‚¬â„¢ is Fucking Retarded @the_real_fly $GOOG, $GOOGL http://ibankcoin.com/flyblog/2015/08/13/googles-alphabet-is-fucking-retarded/Ã‚Â Ã¢â‚¬Â¦	googles alphabet is fucking retarded @the_real_fly $goog, $googl	googles alphabet is fucking retarded @the_real_fly $goog, $googl	0.8	negative	-0.8		2009-02-09	0.5	2	0		2	0	1	189.575	3.74875	14.8095	25.1905	10	1	3	2
2015-05-21	$GOOGL $GOOG constructive move today? if this is the 2015 Google I've come to hate it gets smacked to $550 tomorrow pic.twitter.com/y6JluV0tUc	$googl $goog constructive move today? if this is the 2015 google i've come to hate it gets smacked to $550 tomorrow pic.twitter.com/y6jluv0tuc	$googl $goog constructive move today? if this is the 2015 google i've come to hate it gets smacked to $550 tomorrow pic.twitter.com/y6jluv0tuc	0.9	negative	-0.8		2009-02-10	0	0	0		0	0.5	0.5	179.434	-10.1401	15.3095	25.6905	10	0	2	0
2016-10-24	Alright, call me crazy, but if $TWTR had an awful earnings report, wouldn't they want to sneak it in between $AMZN and $GOOG?	alright, call me crazy, but if $twtr had an awful earnings report, wouldn't they want to sneak it in between $amzn and $goog?	alright, call me crazy, but if $twtr had an awful earnings report, wouldn't they want to sneak it in between $amzn and $goog?	0.95	negative	-0.8		2009-02-11	0	0	0		0	0.5	0.5	179.199	-0.23523	15.8095	26.1905	10	0	2	0
2016-07-22	Google leverages its user base to improve Google Maps $GOOG $GOOGL http://read.bi/2adWXAkÃ‚Â pic.twitter.com/qdzRhz99il	google leverages its user base to improve google maps $goog $googl	google leverages its user base to improve google maps $goog $googl	1	negative	-0.8		2009-02-12	0.2	1	0		1	0	1	181.707	2.50751	15.8095	27.1905	11	1	3	1
2010-11-08	15 Google Interview Questions That Will Make You Feel Stupid $GOOG by @nichcarlson http://read.bi/an1CZu	15 google interview questions that will make you feel stupid $goog by @nichcarlson	15 google interview questions that will make you feel stupid $goog by @nichcarlson	1	negative	-0.8		2009-02-13	0	0	0		0	0.5	0.5	179.019	-2.6877	16.3095	27.6905	11	0	2	0
2011-11-22	Answers To 15 Google Interview Questions That Will Make You Feel Stupid $GOOG by @nichcarlson http://read.bi/w4baBo	answers to 15 google interview questions that will make you feel stupid $goog by @nichcarlson	answers to 15 google interview questions that will make you feel stupid $goog by @nichcarlson	1	negative	-0.8		2009-02-14	0	0	0		0	0.5	0.5	179.019	0	16.8095	28.1905	11	0	2	0
2013-07-15	Google's Eric Schmidt is all fired up about Motorola's launch of the Moto X smartphone: http://cnb.cx/145d6jEÃ‚Â (via @JBoorstin) $GOOG	google's eric schmidt is all fired up about motorola's launch of the moto x smartphone: (via @jboorstin) $goog	google's eric schmidt is all fired up about motorola's launch of the moto x smartphone: (via @jboorstin) $goog	1	negative	-0.75		2009-02-15	0	0	0		0	0.5	0.5	179.019	0	17.3095	28.6905	11	0	2	0
2014-06-29	Google's secretive updates leave sites scrambling: http://cnb.cx/1qEMQHHÃ‚Â (via @levynews) $GOOG	google's secretive updates leave sites scrambling: (via @levynews) $goog	google's secretive updates leave sites scrambling: (via @levynews) $goog	1	negative	-0.75		2009-02-16	0	0	0		0	0.5	0.5	179.019	0	17.8095	29.1905	11	0	2	0
2015-04-23	Call me crazy for going with $GOOG puts but I'm playing with my $QCOM and $FB earnings profits. 100%+ each! http://sleemstockpicks.com	call me crazy for going with $goog puts but i'm playing with my $qcom and $fb earnings profits. 100%+ each!	call me crazy for going with $goog puts but i'm playing with my $qcom and $fb earnings profits. 100%+ each!	0.9	negative	-0.75		2009-02-17	0	1	0		1	0	1	171.501	-7.51752	17.8095	30.1905	12	1	3	1
2018-04-03	A tragic day at YouTube: Photos show the chaotic scene as police responded to the shooting $GOOG $GOOGL https://read.bi/2JhAUsrÃ‚Â pic.twitter.com/LXCRvJFzS0	a tragic day at youtube: photos show the chaotic scene as police responded to the shooting $goog $googl	a tragic day at youtube: photos show the chaotic scene as police responded to the shooting $goog $googl	0.75	negative	-0.75		2009-02-18	0	0	0		0	0.5	0.5	176.732	5.23024	18.3095	30.6905	12	0	2	0
2013-07-04	These Two Graphs Show Painful Drops for Google and Baidu in China Search Engine Market http://techin.asia/12IpP9NÃ‚Â - $BIDU $GOOG $QIHU	these two graphs show painful drops for google and baidu in china search engine market - $bidu $goog $qihu	these two graphs show painful drops for google and baidu in china search engine market - $bidu $goog $qihu	0.9	negative	-0.7		2009-02-19	0	0	0		0	0.5	0.5	171.491	-5.24025	18.8095	31.1905	12	0	2	0
2016-02-05	It can get ugly when MoMo stocks run out of fuel. $LNKD $DATA $GOOG $QQQ $FB $PANW $TSLA $AMZN $CRM $CMGpic.twitter.com/wVDp4Kx6ZU	it can get ugly when momo stocks run out of fuel. $lnkd $data $goog $qqq $fb $panw $tsla $amzn $crm $cmgpic.twitter.com/wvdp4kx6zu	it can get ugly when momo stocks run out of fuel. $lnkd $data $goog $qqq $fb $panw $tsla $amzn $crm $cmgpic.twitter.com/wvdp4kx6zu	1	negative	-0.7		2009-02-20	0	0	0		0	0.5	0.5	173.398	1.90691	19.3095	31.6905	12	0	2	0
2009-12-20	The Anatomy Of A Bad Search Result $GOOG by @cdixon http://bit.ly/5ViN02	the anatomy of a bad search result $goog by @cdixon	the anatomy of a bad search result $goog by @cdixon	0.666667	negative	-0.7		2009-02-21	0	0	0		0	0.5	0.5	173.398	0	19.8095	32.1905	12	0	2	0
2009-06-11	4 Reasons Why The iPhone App Store Is Bad News For Google $AAPL $GOOG by @fromedome http://digg.com/u15S21	4 reasons why the iphone app store is bad news for google $aapl $goog by @fromedome	4 reasons why the iphone app store is bad news for google $aapl $goog by @fromedome	0.666667	negative	-0.7		2009-02-22	0	0	0		0	0.5	0.5	173.398	0	20.3095	32.6905	12	0	2	0
2010-10-19	TweetDeck Founder To Steve Jobs: Developing For Fragmented Android Isn't Bad $AAPL $GOOG by @jyarow http://read.bi/beo86z	tweetdeck founder to steve jobs: developing for fragmented android isn't bad $aapl $goog by @jyarow	tweetdeck founder to steve jobs: developing for fragmented android isn't bad $aapl $goog by @jyarow	0.666667	negative	-0.7		2009-02-23	0	0	0		0	0.5	0.5	165.195	-8.2032	20.8095	33.1905	12	0	2	0
2010-04-22	Facebook May Not Be Skynet, But It Is Getting Smarter and That's Bad For Google $GOOG http://bit.ly/93oeX3	facebook may not be skynet, but it is getting smarter and that's bad for google $goog	facebook may not be skynet, but it is getting smarter and that's bad for google $goog	0.666667	negative	-0.7		2009-02-24	0	0	0		0	0.5	0.5	172.898	7.70271	21.3095	33.6905	12	0	2	0
2011-07-01	Bad News For Google: Apple Leads A Group To Pay $4.5 Billion For Nortel Patents $AAPL $GOOG $RIMM $MSFT by @jyarow http://read.bi/ijcQs4	bad news for google: apple leads a group to pay $4.5 billion for nortel patents $aapl $goog $rimm $msft by @jyarow	bad news for google: apple leads a group to pay $4.5 billion for nortel patents $aapl $goog $rimm $msft by @jyarow	0.666667	negative	-0.7		2009-02-25	0	0	0		0	0.5	0.5	170.991	-1.90691	21.8095	34.1905	12	0	2	0
2011-04-14	The Reviews Of The BlackBerry PlayBook Are Unbelievably Bad $AAPL $GOOG $RIMM $MSFT by @jyarow http://read.bi/iaiWaf	the reviews of the blackberry playbook are unbelievably bad $aapl $goog $rimm $msft by @jyarow	the reviews of the blackberry playbook are unbelievably bad $aapl $goog $rimm $msft by @jyarow	0.666667	negative	-0.7		2009-02-26	0	0	0		0	0.5	0.5	168.759	-2.23224	22.3095	34.6905	12	0	2	0
2011-01-11	CHART OF THE DAY: Why The Verizon iPhone Is Bad News For Google $AAPL $VZ $GOOG by @fromedome http://read.bi/dIUXFE	chart of the day: why the verizon iphone is bad news for google $aapl $vz $goog by @fromedome	chart of the day: why the verizon iphone is bad news for google $aapl $vz $goog by @fromedome	0.666667	negative	-0.7		2009-02-27	0	0	0		0	0.5	0.5	169.164	0.40541	22.8095	35.1905	12	0	2	0
2012-10-18	CNBC BOMBSHELL: Google Has Been Calling Analysts To Warn Them The Quarter Was Going To Be Bad $GOOG by @jyarowhttp://read.bi/RK9exu	cnbc bombshell: google has been calling analysts to warn them the quarter was going to be bad $goog by @jyarow	cnbc bombshell: google has been calling analysts to warn them the quarter was going to be bad $goog by @jyarow	0.666667	negative	-0.7		2009-02-28	0	0	0		0	0.5	0.5	169.164	0	23.3095	35.6905	12	0	2	0
2012-10-09	Google Exec Accuses Apple Of Negotiating Over Patents In Bad Faith $GOOG $AAPL http://read.bi/QQzIN2	google exec accuses apple of negotiating over patents in bad faith $goog $aapl	google exec accuses apple of negotiating over patents in bad faith $goog $aapl	0.666667	negative	-0.7		2009-03-01	0	0	0		0	0.5	0.5	169.164	0	23.8095	36.1905	12	0	2	0
2012-08-06	Samsung Will Pay You To Upgrade Your Phone, But It's A Bad Deal $GOOG by @_dtl http://read.bi/Ms1b87	samsung will pay you to upgrade your phone, but it's a bad deal $goog by @_dtl	samsung will pay you to upgrade your phone, but it's a bad deal $goog by @_dtl	0.666667	negative	-0.7		2009-03-02	-0.00959596	1	1		0	1	0	163.744	-5.42042	24.8095	36.1905	11	-1	1	1
2014-12-16	Bad day to be a momentum stock http://on.wsj.com/1yWCH8LÃ‚Â via @WSJMoneyBeat $AAPL $GOOG $TSLA	bad day to be a momentum stock via @wsjmoneybeat $aapl $goog $tsla	bad day to be a momentum stock via @wsjmoneybeat $aapl $goog $tsla	0.666667	negative	-0.7		2009-03-03	0.9	3	0		3	0	1	162.903	-0.840836	24.8095	37.1905	12	1	3	3
2014-01-31	All stocks are bad unless they go up in price: $fb $goog $spy $yhoo $twtr $qqqpic.twitter.com/jIVsTYcWxm	all stocks are bad unless they go up in price: $fb $goog $spy $yhoo $twtr $qqqpic.twitter.com/jivstycwxm	all stocks are bad unless they go up in price: $fb $goog $spy $yhoo $twtr $qqqpic.twitter.com/jivstycwxm	0.666667	negative	-0.7		2009-03-04	-0.4	1	1		0	1	0	159.62	-3.28329	25.8095	37.1905	11	-1	1	1
2015-10-31	https://market-ticker.org/post=230850Ã‚Â Be Afraid. Be VERY Afraid #mentalhealth $goog #bigdata	be afraid. be very afraid #mentalhealth $goog #bigdata	be afraid. be very afraid #mentalhealth $goog #bigdata	0.95	negative	-0.69		2009-03-05	0.233333	2	0		2	0	1	152.973	-6.64664	25.8095	38.1905	12	1	3	2
2014-01-27	Google buys UK artificial intelligence startup DeepMind: http://cnb.cx/19WIR2rÃ‚Â (via @Recode) $GOOG	google buys uk artificial intelligence startup deepmind: (via @recode) $goog	google buys uk artificial intelligence startup deepmind: (via @recode) $goog	1	negative	-0.675		2009-03-06	0.4	1	0		1	0	1	154.439	1.46646	25.8095	39.1905	13	1	3	1
2013-05-07	Google Glass Sounds Utterly Useless And VERY Dangerous To Use In A Car $GOOG by @meganrosedickeyhttp://read.bi/18RS3P5	google glass sounds utterly useless and very dangerous to use in a car $goog by @meganrosedickey	google glass sounds utterly useless and very dangerous to use in a car $goog by @meganrosedickey	0.6	negative	-0.64		2009-03-07	0	0	0		0	0.5	0.5	154.439	0	26.3095	39.6905	13	0	2	0
2010-11-30	Google's Sad Orkut Announcement: We Just Added Badges! $GOOG by @ncsaint http://read.bi/gJigUw	google's sad orkut announcement: we just added badges! $goog by @ncsaint	google's sad orkut announcement: we just added badges! $goog by @ncsaint	1	negative	-0.625		2009-03-08	0	0	0		0	0.5	0.5	154.439	0	26.8095	40.1905	13	0	2	0
2009-05-28	The Internet Video Business Stinks And Mark Cuban Blames Google (CLIP) $GOOG by @nichcarlson http://bit.ly/qgMfW	the internet video business stinks and mark cuban blames google (clip) $goog by @nichcarlson	the internet video business stinks and mark cuban blames google (clip) $goog by @nichcarlson	0.5	negative	-0.6		2009-03-09	0	0	0		0	0.5	0.5	145.591	-8.84885	27.3095	40.6905	13	0	2	0
2010-12-27	CHART OF THE DAY: Check Out The Crazy Growth Of Zynga's CityVille On Facebook $AAPL $GOOG http://read.bi/eEMPX8	chart of the day: check out the crazy growth of zynga's cityville on facebook $aapl $goog	chart of the day: check out the crazy growth of zynga's cityville on facebook $aapl $goog	0.9	negative	-0.6		2009-03-10	0	0	0		0	0.5	0.5	154.239	8.64865	27.8095	41.1905	13	0	2	0
2010-09-10	Google Can't Hire Anyone, So It's Going Crazy Acquiring Companies $GOOG by @jwyarow http://read.bi/9ZU3bS	google can't hire anyone, so it's going crazy acquiring companies $goog by @jwyarow	google can't hire anyone, so it's going crazy acquiring companies $goog by @jwyarow	0.9	negative	-0.6		2009-03-11	0	0	0		0	0.5	0.5	159.114	4.87488	28.3095	41.6905	13	0	2	0
2010-08-24	RIM Buys App Store Company (And Mobile Whiz Ronjon Nag) In Desperate Race With Google And Apple $RIMM $AAPL $GOOG http://read.bi/a8iXlK	rim buys app store company (and mobile whiz ronjon nag) in desperate race with google and apple $rimm $aapl $goog	rim buys app store company (and mobile whiz ronjon nag) in desperate race with google and apple $rimm $aapl $goog	1	negative	-0.6		2009-03-12	0	0	0		0	0.5	0.5	161.927	2.81281	28.8095	42.1905	13	0	2	0
2010-08-18	Google Desperately Trying To Woo Networks To Support Google TV $GOOG by @joepompeo http://read.bi/cZaNv2	google desperately trying to woo networks to support google tv $goog by @joepompeo	google desperately trying to woo networks to support google tv $goog by @joepompeo	1	negative	-0.6		2009-03-13	0	0	0		0	0.5	0.5	162.372	0.445449	29.3095	42.6905	13	0	2	0
2010-05-20	All The Crazy Stuff Google Just Announced $GOOG by @jwyarow http://bit.ly/90nT4K	all the crazy stuff google just announced $goog by @jwyarow	all the crazy stuff google just announced $goog by @jwyarow	0.9	negative	-0.6		2009-03-14	0	0	0		0	0.5	0.5	162.372	0	29.8095	43.1905	13	0	2	0
2010-02-01	Google Is Wrecking DoubleClick, Says Unhappy Client $GOOG by @nichcarlson http://bit.ly/d2DUQo	google is wrecking doubleclick, says unhappy client $goog by @nichcarlson	google is wrecking doubleclick, says unhappy client $goog by @nichcarlson	0.9	negative	-0.6		2009-03-15	0	0	0		0	0.5	0.5	162.372	0	30.3095	43.6905	13	0	2	0
2011-07-10	Google+ is Growing Like Crazy. http://stk.ly/p9CzgC via @paulballen $GOOG $FBOOK	google+ is growing like crazy. via @paulballen $goog $fbook	google+ is growing like crazy. via @paulballen $goog $fbook	0.9	negative	-0.6		2009-03-16	0	0	0		0	0.5	0.5	160.005	-2.36737	30.8095	44.1905	13	0	2	0
2012-10-18	Crazy day for $GOOG, check out how #options saved me: http://bit.ly/UatyKd	crazy day for $goog, check out how #options saved me:	crazy day for $goog, check out how #options saved me:	0.9	negative	-0.6		2009-03-17	0	0	0		0	0.5	0.5	167.838	7.83284	31.3095	44.6905	13	0	2	0
2012-02-13	How To Use Google's Crazy 10-Way Video Chat Feature $GOOG by @hamburgerhttp://read.bi/Aavwly	how to use google's crazy 10-way video chat feature $goog by @hamburger	how to use google's crazy 10-way video chat feature $goog by @hamburger	0.9	negative	-0.6		2009-03-18	0	0	0		0	0.5	0.5	166.717	-1.12112	31.8095	45.1905	13	0	2	0
2012-02-08	The Crazy Phones Killing The iPhone In Japan $AAPL $GOOG $MSFT by @jyarowhttp://read.bi/yooQ1r	the crazy phones killing the iphone in japan $aapl $goog $msft by @jyarow	the crazy phones killing the iphone in japan $aapl $goog $msft by @jyarow	0.9	negative	-0.6		2009-03-19	0	0	0		0	0.5	0.5	165.135	-1.58159	32.3095	45.6905	13	0	2	0
2013-12-23	Check Out Google's Crazy Offices In Zurich $GOOG by @jyarowhttp://read.bi/1laOIAJ	check out google's crazy offices in zurich $goog by @jyarow	check out google's crazy offices in zurich $goog by @jyarow	0.9	negative	-0.6		2009-03-20	0	0	0		0	0.5	0.5	165.245	0.110107	32.8095	46.1905	13	0	2	0
2013-09-14	Saturday links: dangerous ideas and embracing randomness http://stks.co/eieVÃ‚Â via @abnormalreturns $AAPL $FB $GOOG $DRI	saturday links: dangerous ideas and embracing randomness via @abnormalreturns $aapl $fb $goog $dri	saturday links: dangerous ideas and embracing randomness via @abnormalreturns $aapl $fb $goog $dri	0.9	negative	-0.6		2009-03-21	0	0	0		0	0.5	0.5	165.245	0	33.3095	46.6905	13	0	2	0
2013-02-26	CHART OF THE DAY: This Is Another Depressing Chart About Android For Apple $AAPL $GOOG by @jyarow http://read.bi/VLHVEy	chart of the day: this is another depressing chart about android for apple $aapl $goog by @jyarow	chart of the day: this is another depressing chart about android for apple $aapl $goog by @jyarow	0.9	negative	-0.6		2009-03-22	0	0	0		0	0.5	0.5	165.245	0	33.8095	47.1905	13	0	2	0
2013-02-19	Check Out Google's Crazy Offices In Zurich $GOOG by @jyarow http://read.bi/XtyvwK	check out google's crazy offices in zurich $goog by @jyarow	check out google's crazy offices in zurich $goog by @jyarow	0.9	negative	-0.6		2009-03-23	0	0	0		0	0.5	0.5	174.474	9.22923	34.3095	47.6905	13	0	2	0
2014-11-20	Firefox is dumping Google for Yahoo. Maybe Chrome was making things awkward... http://cnnmon.ie/1ytokKqÃ‚Â $GOOG $YHOO #tech via @CNNMoney	firefox is dumping google for yahoo. maybe chrome was making things awkward... $goog $yhoo #tech via @cnnmoney	firefox is dumping google for yahoo. maybe chrome was making things awkward... $goog $yhoo #tech via @cnnmoney	1	negative	-0.6		2009-03-24	0	0	0		0	0.5	0.5	173.759	-0.715713	34.8095	48.1905	13	0	2	0
2014-01-30	Mark Zuckerberg said Facebook's artificial intelligence unit is working on search engine to rival Google. http://read.bi/MzNkOhÃ‚Â $FB $GOOG	mark zuckerberg said facebook's artificial intelligence unit is working on search engine to rival google. $fb $goog	mark zuckerberg said facebook's artificial intelligence unit is working on search engine to rival google. $fb $goog	1	negative	-0.6		2009-03-25	0	0	0		0	0.5	0.5	172.207	-1.55155	35.3095	48.6905	13	0	2	0
2014-01-27	Lots of $GOOG news this morning: Google to buy artificial intelligence company DeepMind http://yhoo.it/1iCFRLr	lots of $goog news this morning: google to buy artificial intelligence company deepmind	lots of $goog news this morning: google to buy artificial intelligence company deepmind	1	negative	-0.6		2009-03-26	0	0	0		0	0.5	0.5	176.822	4.61461	35.8095	49.1905	13	0	2	0
2016-10-15	Everything You Wanted to Know About Chatbots But Were Afraid to Ask $FB $GOOG $GOOGL $AAPL http://read.bi/2e17UVmÃ‚Â pic.twitter.com/WiGogvn3hw	everything you wanted to know about chatbots but were afraid to ask $fb $goog $googl $aapl	everything you wanted to know about chatbots but were afraid to ask $fb $goog $googl $aapl	0.9	negative	-0.6		2009-03-27	0	0	0		0	0.5	0.5	174.024	-2.79781	36.3095	49.6905	13	0	2	0
2016-10-08	Everything You Wanted to Know About Chatbots But Were Afraid to Ask $FB $GOOG $GOOGL $AAPL http://read.bi/2d3NuxpÃ‚Â pic.twitter.com/hB1Qse7DCd	everything you wanted to know about chatbots but were afraid to ask $fb $goog $googl $aapl	everything you wanted to know about chatbots but were afraid to ask $fb $goog $googl $aapl	0.9	negative	-0.6		2009-03-28	0	0	0		0	0.5	0.5	174.024	0	36.8095	50.1905	13	0	2	0
2016-09-26	Everything You Wanted to Know About Chatbots But Were Afraid to Ask $FB $GOOG $GOOGL $AAPL http://read.bi/2cRFixeÃ‚Â pic.twitter.com/Yil6Y6bzhx	everything you wanted to know about chatbots but were afraid to ask $fb $goog $googl $aapl	everything you wanted to know about chatbots but were afraid to ask $fb $goog $googl $aapl	0.9	negative	-0.6		2009-03-29	0	0	0		0	0.5	0.5	174.024	0	37.3095	50.6905	13	0	2	0
2016-09-22	Everything You Wanted to Know About Chatbots But Were Afraid to Ask $FB $GOOG $GOOGL $AAPL http://read.bi/2cqcG0BÃ‚Â pic.twitter.com/IhTQnt0i2B	everything you wanted to know about chatbots but were afraid to ask $fb $goog $googl $aapl	everything you wanted to know about chatbots but were afraid to ask $fb $goog $googl $aapl	0.9	negative	-0.6		2009-03-30	0	0	0		0	0.5	0.5	171.517	-2.50751	37.8095	51.1905	13	0	2	0
2017-11-21	Fucking $GOOG. Using our Android phones like #StingRays_x000D_ cc:@doctorow @EFF @domainawareness _x000D_ https://qz.com/1131515/google-collects-android-users-locations-even-when-location-services-are-disabled/Ã‚Â Ã¢â‚¬Â¦	fucking $goog. using our android phones like #stingrays_x000D_ cc:@doctorow @eff @domainawareness _x000D_	fucking $goog. using our android phones like #stingrays_x000D_ cc:@doctorow @eff @domainawareness _x000D_	0.8	negative	-0.6		2009-03-31	0	0	0		0	0.5	0.5	174.204	2.6877	38.3095	51.6905	13	0	2	0
2018-12-14	From crazy moonshot idea to Ã¢â‚¬Å“yes, weÃ¢â‚¬â„¢re now charging customers for driverless ridesÃ¢â‚¬ï¿½ in under a decade. $GOOG $GOOGLhttps://www.fool.com/investing/2018/12/12/waymos-commercial-autonomous-driving-service-is-fi.aspxÃ‚Â Ã¢â‚¬Â¦	from crazy moonshot idea to yes, were now charging customers for driverless rides in under a decade. $goog $googl	from crazy moonshot idea to yes, were now charging customers for driverless rides in under a decade. $goog $googl	0.9	negative	-0.6		2009-04-01	0	0	0		0	0.5	0.5	177.222	3.01802	38.8095	52.1905	13	0	2	0
2018-05-20	'60 Minutes' reports on allegations that Google has a destructive monopoly $GOOG, $GOOGL https://yhoo.it/2LezyPYÃ‚Â pic.twitter.com/CqFL1B6wAs	'60 minutes' reports on allegations that google has a destructive monopoly $goog, $googl	'60 minutes' reports on allegations that google has a destructive monopoly $goog, $googl	0.6	negative	-0.6		2009-04-02	0	0	0		0	0.5	0.5	181.431	4.2092	39.3095	52.6905	13	0	2	0
2018-01-20	Mustafa Suleyman: The liberal activist who cofounded Google's Ã‚Â£400 million artificial intelligence lab $GOOG http://read.bi/2mQyRRGÃ‚Â pic.twitter.com/jQd499TCIK	mustafa suleyman: the liberal activist who cofounded google's 400 million artificial intelligence lab $goog	mustafa suleyman: the liberal activist who cofounded google's 400 million artificial intelligence lab $goog	1	negative	-0.6		2009-04-03	0	0	0		0	0.5	0.5	185.075	3.64365	39.8095	53.1905	13	0	2	0
2018-01-01	Artificial Intelligence's "Holy Grail" Victory @themotleyfool #stocks $IBM, $GOOGL, $GOOG https://www.fool.com/investing/2017/12/31/artificial-intelligences-holy-grail-victory.aspx?source=isafpbcs0000001Ã‚Â Ã¢â‚¬Â¦	artificial intelligence's "holy grail" victory @themotleyfool #stocks $ibm, $googl, $goog	artificial intelligence's "holy grail" victory @themotleyfool #stocks $ibm, $googl, $goog	1	negative	-0.6		2009-04-04	0	0	0		0	0.5	0.5	185.075	0	40.3095	53.6905	13	0	2	0
2017-12-31	Artificial Intelligence's "Holy Grail" Victory @themotleyfool #stocks $IBM, $GOOGL, $GOOG https://www.fool.com/investing/2017/12/31/artificial-intelligences-holy-grail-victory.aspx?source=isafpbcs0000001Ã‚Â Ã¢â‚¬Â¦	artificial intelligence's "holy grail" victory @themotleyfool #stocks $ibm, $googl, $goog	artificial intelligence's "holy grail" victory @themotleyfool #stocks $ibm, $googl, $goog	1	negative	-0.6		2009-04-05	0	0	0		0	0.5	0.5	185.075	0	40.8095	54.1905	13	0	2	0
2016-01-06	Google's Project Brillo lines up partners to help make #IOT less terrible http://www.androidcentral.com/googles-project-brillo-just-gained-whole-lot-partners-help-make-iot-less-terribleÃ‚Â Ã¢â‚¬Â¦ $GOOG $MRVL #smarthome	google's project brillo lines up partners to help make #iot less terrible $goog $mrvl #smarthome	google's project brillo lines up partners to help make #iot less terrible $goog $mrvl #smarthome	0.533333	negative	-0.583333		2009-04-06	0	0	0		0	0.5	0.5	184.304	-0.770767	41.3095	54.6905	13	0	2	0
2011-06-30	Google Shuts Down Google+ Invites Because Of "Insane Demand" $GOOG by @jyarow http://read.bi/mBWQSe	google shuts down google+ invites because of "insane demand" $goog by @jyarow	google shuts down google+ invites because of "insane demand" $goog by @jyarow	0.644444	negative	-0.577778		2009-04-07	0	0	0		0	0.5	0.5	179.505	-4.7998	41.8095	55.1905	13	0	2	0
2018-09-17	#China #Trump trade dragging on shares with #technology seeing its worst day since end of July #amazon $amzn #Apple $aapl taking the rest of Faangs down $fb $nflx $goog $googl $esrx $ci $dji $spx $ndxhttps://twitter.com/FoxBusiness/status/1041782883415982081Ã‚Â Ã¢â‚¬Â¦ AT THE CLOSE: U.S. stocks were lower Monday on tariff fears as @POTUS plans to make a trade announcement regarding China. https:/…	#china #trump trade dragging on shares with #technology seeing its worst day since end of july #amazon $amzn #apple $aapl taking the rest of faangs down $fb $nflx $goog $googl $esrx $ci $dji $spx $ndx at the close: you.s. stocks were lower monday on tariff fears as @potus plans to make a trade announcement regarding china. pic.twitter.com/almfebdcnl	#china #trump trade dragging on shares with #technology seeing its worst day since end of july #amazon $amzn #apple $aapl taking the rest of faangs down $fb $nflx $goog $googl $esrx $ci $dji $spx $ndx at the close: you.s. stocks were lower monday on tariff fears as @potus plans to make a trade announcement regarding china. pic.twitter.com/almfebdcnl	0.644444	negative	-0.577778		2009-04-08	0	0	0		0	0.5	0.5	181.181	1.67668	42.3095	55.6905	13	0	2	0
2014-12-02	Big day for Crude Oil showing a comeback from a devastating blow. BOUNCE OF THE CENTURY_x000D_ $TWTR $AAPL $GOOG $FB $BABA $MJNA $GPRO $CANF $YHOO	big day for crude oil showing a comeback from a devastating blow. bounce of the century_x000D_ $twtr $aapl $goog $fb $baba $mjna $gpro $canf $yhoo	big day for crude oil showing a comeback from a devastating blow. bounce of the century_x000D_ $twtr $aapl $goog $fb $baba $mjna $gpro $canf $yhoo	0.7	negative	-0.566667		2009-04-09	0	0	0		0	0.5	0.5	186.436	5.25525	42.8095	56.1905	13	0	2	0
2015-02-24	@rabois @monkbent @hunterwalk Keith - Unfortunately, that VC would be wrong and lost a lot of money! $AAPL, $GOOG, $MSFT	@rabois @monkbent @hunterwalk keith - unfortunately, that vc would be wrong and lost a lot of money! $aapl, $goog, $msft	@rabois @monkbent @hunterwalk keith - unfortunately, that vc would be wrong and lost a lot of money! $aapl, $goog, $msft	0.95	negative	-0.5625		2009-04-10	0	0	0		0	0.5	0.5	186.436	0	43.3095	56.6905	13	0	2	0
2012-10-18	Larry Page Sounds Remarkably Sick And Tired On Google's Earnings Call $GOOG by @nichcarlson http://read.bi/QxS15Y	larry page sounds remarkably sick and tired on google's earnings call $goog by @nichcarlson	larry page sounds remarkably sick and tired on google's earnings call $goog by @nichcarlson	0.778571	negative	-0.557143		2009-04-11	0	0	0		0	0.5	0.5	186.436	0	43.8095	57.1905	13	0	2	0
2014-05-14	Watch out for this dangerous fake Google email http://aol.it/1jsir6tÃ‚Â $GOOG	watch out for this dangerous fake google email $goog	watch out for this dangerous fake google email $goog	0.95	negative	-0.55		2009-04-12	0	0	0		0	0.5	0.5	186.436	0	44.3095	57.6905	13	0	2	0
2013-04-21	If Tim Cook were a terrible CEO, he'd be blogging & making desperate public comments to reverse the $AAPL stock slide. $GOOG #RIM &MSFT #Sun	if tim cook were a terrible ceo, he'd be blogging & making desperate public comments to reverse the $aapl stock slide. $goog #rim &msft #sun	if tim cook were a terrible ceo, he'd be blogging & making desperate public comments to reverse the $aapl stock slide. $goog #rim &msft #sun	0.688889	negative	-0.533333		2009-04-13	0	0	0		0	0.5	0.5	189.244	2.80782	44.8095	58.1905	13	0	2	0
2009-12-22	Sorry Yelp, "Google Is Determined Not To Have Deals Negotiated Through The Press" $GOOG by @nichcarlson http://bit.ly/8UAiTn	sorry yelp, "google is determined not to have deals negotiated through the press" $goog by @nichcarlson	sorry yelp, "google is determined not to have deals negotiated through the press" $goog by @nichcarlson	1	negative	-0.5		2009-04-14	0	0	0		0	0.5	0.5	184.64	-4.60461	45.3095	58.6905	13	0	2	0
2009-01-06	TimothySykes ($AAPL $GOOG) - 5 Reasons Why Apple Inc. (AAPL), Google Inc. (GOOG) & Sirius XM Radio Inc. (SIRI) Are So Irrelevant aka Reme..	timothysykes ($aapl $goog) - 5 reasons why apple inc. (aapl), google inc. (goog) & sirius xm radio inc. (siri) are so irrelevant aka reme..	timothysykes ($aapl $goog) - 5 reasons why apple inc. (aapl), google inc. (goog) & sirius xm radio inc. (siri) are so irrelevant aka reme..	1	negative	-0.5		2009-04-15	0	0	0		0	0.5	0.5	189.94	5.30031	45.8095	59.1905	13	0	2	0
2010-12-28	Use These 8 Apps To Ditch Your Expensive Texting Plan $AAPL $GOOG $RIMM by @stevekovach http://read.bi/fo8Lmd	use these 8 apps to ditch your expensive texting plan $aapl $goog $rimm by @stevekovach	use these 8 apps to ditch your expensive texting plan $aapl $goog $rimm by @stevekovach	0.7	negative	-0.5		2009-04-16	0	0	0		0	0.5	0.5	194.565	4.62462	46.3095	59.6905	13	0	2	0
2010-12-07	Where Chrome OS Will Fail: Hardware Support $GOOG by @MattRosoff http://read.bi/ebDngE	where chrome os will fail: hardware support $goog by @mattrosoff	where chrome os will fail: hardware support $goog by @mattrosoff	0.3	negative	-0.5		2009-04-17	0	0	0		0	0.5	0.5	196.316	1.75176	46.8095	60.1905	13	0	2	0
2010-12-07	Andy Rubin on #gingerbread #honeycomb & what $GOOG did wrong with Android: http://wp.me/pzwtX-bWG #dmobile	andy rubin on #gingerbread #honeycomb & what $goog did wrong with android: #dmobile	andy rubin on #gingerbread #honeycomb & what $goog did wrong with android: #dmobile	0.9	negative	-0.5		2009-04-18	0	0	0		0	0.5	0.5	196.316	0	47.3095	60.6905	13	0	2	0
2010-11-01	Travel Sites Step Up Anti-Google-ITA Merger Campaign With Scary Video $GOOG by @ncsaint http://read.bi/cxK5e5	travel sites step up anti-google-ita merger campaign with scary video $goog by @ncsaint	travel sites step up anti-google-ita merger campaign with scary video $goog by @ncsaint	1	negative	-0.5		2009-04-19	0	0	0		0	0.5	0.5	196.316	0	47.8095	61.1905	13	0	2	0
2010-10-05	Google Blows A Lot Of Money On Weird Investments Ã¢â‚¬â€œ Here's Why $GOOG by @jwyarow http://read.bi/9OOYKJ	google blows a lot of money on weird investments here's why $goog by @jwyarow	google blows a lot of money on weird investments here's why $goog by @jwyarow	1	negative	-0.5		2009-04-20	0	1	0		1	0	1	189.84	-6.47647	47.8095	62.1905	14	1	3	1
2010-08-20	Apple Ace John Gruber Calls Eric Schmidt "Creepy," And A "Weird Dude" $GOOG by @jwyarow http://read.bi/940Soi	apple ace john gruber calls eric schmidt "creepy," and a "weird dude" $goog by @jwyarow	apple ace john gruber calls eric schmidt "creepy," and a "weird dude" $goog by @jwyarow	1	negative	-0.5		2009-04-21	0	0	0		0	0.5	0.5	190.926	1.08607	48.3095	62.6905	14	0	2	0
2010-08-03	Sorry, But The BlackBerry Torch Won't Save RIM $RIMM $AAPL $GOOG $MSFT by @fromedome http://read.bi/bHRHYU	sorry, but the blackberry torch won't save rim $rimm $aapl $goog $msft by @fromedome	sorry, but the blackberry torch won't save rim $rimm $aapl $goog $msft by @fromedome	1	negative	-0.5		2009-04-22	0	0	0		0	0.5	0.5	192.122	1.1962	48.8095	63.1905	14	0	2	0
2010-05-14	Google Is Pulling The Plug On Its Failed Nexus One Store $GOOG by @ncsaint http://bit.ly/bkm04x	google is pulling the plug on its failed nexus one store $goog by @ncsaint	google is pulling the plug on its failed nexus one store $goog by @ncsaint	0.3	negative	-0.5		2009-04-23	0.136364	2	0		2	0	1	192.538	0.415421	48.8095	64.1905	15	1	3	2
2010-04-14	Life Inside The Googleplex Is Kinda Creepy $GOOG http://bit.ly/9ur5V7	life inside the googleplex is kinda creepy $goog	life inside the googleplex is kinda creepy $goog	1	negative	-0.5		2009-04-24	0	0	0		0	0.5	0.5	194.94	2.4024	49.3095	64.6905	15	0	2	0
2010-04-02	10 Startling Predictions From A Venture Capitalist: Apple Screwed, Eric Schmidt Out... $AAPL $GOOG http://bit.ly/8ZaO0p	10 startling predictions from a venture capitalist: apple screwed, eric schmidt out... $aapl $goog	10 startling predictions from a venture capitalist: apple screwed, eric schmidt out... $aapl $goog	0.5	negative	-0.5		2009-04-25	0	0	0		0	0.5	0.5	194.94	0	49.8095	65.1905	15	0	2	0
2010-03-28	The Google-Apple Battle Is 'Weird' To Googlers And Applers $GOOG $AAPL by @jwyarow http://bit.ly/ay3E87	the google-apple battle is 'weird' to googlers and applers $goog $aapl by @jwyarow	the google-apple battle is 'weird' to googlers and applers $goog $aapl by @jwyarow	1	negative	-0.5		2009-04-26	0	0	0		0	0.5	0.5	194.94	0	50.3095	65.6905	15	0	2	0
2010-03-09	NEWSFLASH: Google Is In The Middle Of An Insane Acquisition Spree $GOOG by @jwyarow http://bit.ly/9PHNZj	newsflash: google is in the middle of an insane acquisition spree $goog by @jwyarow	newsflash: google is in the middle of an insane acquisition spree $goog by @jwyarow	0.5	negative	-0.5		2009-04-27	0.25	2	0		2	0	1	193.168	-1.77177	50.3095	66.6905	16	1	3	2
2011-09-16	Is Larry Page As Bored With Google+ As The Rest Of Us? $GOOG by @_dtlhttp://read.bi/qIsoIU	is larry page as bored with google+ as the rest of us? $goog by @_dtl	is larry page as bored with google+ as the rest of us? $goog by @_dtl	1	negative	-0.5		2009-04-28	-0.131818	1	1		0	1	0	192.047	-1.12112	51.3095	66.6905	15	-1	1	1
2011-08-29	10 Apps That Will Help You Ditch Your Expensive Texting Plan Forever $AAPL $GOOG $RIMM by @stevekovachhttp://read.bi/ooalH7	10 apps that will help you ditch your expensive texting plan forever $aapl $goog $rimm by @stevekovach	10 apps that will help you ditch your expensive texting plan forever $aapl $goog $rimm by @stevekovach	0.7	negative	-0.5		2009-04-29	0	0	0		0	0.5	0.5	195.931	3.88388	51.8095	67.1905	15	0	2	0
2011-08-26	Google Knew About Illegal Ads For YEARS Before Trying To Stop Them $GOOG by @MattRosoff http://read.bi/rk9Wvj	google knew about illegal ads for years before trying to stop them $goog by @mattrosoff	google knew about illegal ads for years before trying to stop them $goog by @mattrosoff	0.5	negative	-0.5		2009-04-30	0	0	0		0	0.5	0.5	198.183	2.25226	52.3095	67.6905	15	0	2	0
2011-07-25	Here's Why Google+ Is Banning (Some) Fake Names $GOOG by @MattRosoff http://read.bi/roYha9	here's why google+ is banning (some) fake names $goog by @mattrosoff	here's why google+ is banning (some) fake names $goog by @mattrosoff	1	negative	-0.5		2009-05-01	-0.1	1	1		0	1	0	197.042	-1.14114	53.3095	67.6905	14	-1	1	1
2011-07-06	Ã¢â‚¬ËœAngry BirdsÃ¢â‚¬â„¢ May Take On Ã¢â‚¬ËœStarCraftÃ¢â‚¬â„¢ in Korea http://bloom.bg/n4jrsm $AAPL $GOOG	angry birds may take on starcraft in korea $aapl $goog	angry birds may take on starcraft in korea $aapl $goog	1	negative	-0.5		2009-05-02	0	1	0		1	0	1	197.042	0	53.3095	68.6905	15	1	3	1
2011-07-01	Google is under investigation for posting illegal ads for pharmaceutical drugs, including Oxycontin. http://bit.ly/lHrW1S $GOOG	google is under investigation for posting illegal ads for pharmaceutical drugs, including oxycontin. $goog	google is under investigation for posting illegal ads for pharmaceutical drugs, including oxycontin. $goog	0.5	negative	-0.5		2009-05-03	0	0	0		0	0.5	0.5	197.042	0	53.8095	69.1905	15	0	2	0
2011-06-26	Ã¢â‚¬ËœAngry BirdsÃ¢â‚¬â„¢ Staying Power Under Test http://bloom.bg/mqScEs $AAPL $DIS $GOOG	angry birds staying power under test $aapl $dis $goog	angry birds staying power under test $aapl $dis $goog	1	negative	-0.5		2009-05-04	0	1	0		1	0	1	201.191	4.14916	53.8095	70.1905	16	1	3	1
2011-06-16	100 million Android fans can't be wrong - how @Google conquered the smartphone world: http://j.mp/mAptfG $GOOG	100 million android fans can't be wrong - how @google conquered the smartphone world: $goog	100 million android fans can't be wrong - how @google conquered the smartphone world: $goog	0.9	negative	-0.5		2009-05-05	0	1	0		1	0	1	201.697	0.505508	53.8095	71.1905	17	1	3	1
2011-06-01	"I screwed up" Google's Eric Schmidt admits to failed partnership with Facebook http://reut.rs/iIdfCvÃ‚Â $GOOG	"i screwed up" google's eric schmidt admits to failed partnership with facebook $goog	"i screwed up" google's eric schmidt admits to failed partnership with facebook $goog	0.3	negative	-0.5		2009-05-06	0	1	0		1	0	1	201.937	0.240234	53.8095	72.1905	18	1	3	1
2012-12-02	Why I Was Wrong About Hating E-Books $AMZN $BOOKS $AAPL $GOOG by @_dtlhttp://read.bi/VdL2k5	why i was wrong about hating e-books $amzn $books $aapl $goog by @_dtl	why i was wrong about hating e-books $amzn $books $aapl $goog by @_dtl	0.9	negative	-0.5		2009-05-07	0.4	3	1		2	0.333333	0.666667	198.504	-3.43342	54.1429	72.8571	19	1	3	2
2012-11-26	Fake press release about Google buying obscure hotspot company ICOA took reporters-& some investors-for a ride http://cnnmon.ie/Th1nVBÃ‚Â $GOOG	fake press release about google buying obscure hotspot company icoa took reporters-& some investors-for a ride $goog	fake press release about google buying obscure hotspot company icoa took reporters-& some investors-for a ride $goog	1	negative	-0.5		2009-05-08	0	4	0		4	0	1	203.869	5.36536	54.1429	73.8571	20	1	3	4
2012-11-26	Fake Google Press Release Blamed On 'Identity Theft' $GOOG by @owenthomashttp://read.bi/110z1nu	fake google press release blamed on 'identity theft' $goog by @owenthomas	fake google press release blamed on 'identity theft' $goog by @owenthomas	1	negative	-0.5		2009-05-09	0	0	0		0	0.5	0.5	203.869	0	54.6429	74.3571	20	0	2	0
2012-10-16	Did Marissa Mayer Just Make A Horrible Mistake? Several Ex-Googlers Think So $GOOG $YHOO by @nichcarlson http://read.bi/Qng9YR	did marissa mayer just make a horrible mistake? several ex-googlers think so $goog $yhoo by @nichcarlson	did marissa mayer just make a horrible mistake? several ex-googlers think so $goog $yhoo by @nichcarlson	0.5	negative	-0.5		2009-05-10	0	0	0		0	0.5	0.5	203.869	0	55.1429	74.8571	20	0	2	0
2012-10-01	It's Just Sad Google's Motorola Can't Keep Android Phones Updated $GOOG by @stevekovachhttp://read.bi/PoFtxl	it's just sad google's motorola can't keep android phones updated $goog by @stevekovach	it's just sad google's motorola can't keep android phones updated $goog by @stevekovach	1	negative	-0.5		2009-05-11	0	1	0		1	0	1	204.194	0.325333	55.1429	75.8571	21	1	3	1
2012-09-14	Amit Singhal: Here's What Happens When Someone Fails At Google $GOOG by @Julie188 http://read.bi/SLDo5F	amit singhal: here's what happens when someone fails at google $goog by @julie188	amit singhal: here's what happens when someone fails at google $goog by @julie188	0.3	negative	-0.5		2009-05-12	-0.0166667	1	1		0	1	0	199.705	-4.48949	56.1429	75.8571	20	-1	1	1
2012-05-10	Microsoft Is Pulling A Silly, Apple-Like Move With Windows 8 Tablets $MSFT $GOOG $AAPL by @stevekovachhttp://read.bi/KSPPlQ	microsoft is pulling a silly, apple-like move with windows 8 tablets $msft $goog $aapl by @stevekovach	microsoft is pulling a silly, apple-like move with windows 8 tablets $msft $goog $aapl by @stevekovach	0.875	negative	-0.5		2009-05-13	0	0	0		0	0.5	0.5	194.965	-4.73975	56.6429	76.3571	20	0	2	0
2012-04-19	WATCH OUT: There's A Fake Instagram App For Android That Can Read Your Text Messages $GOOG $FB by @stevekovach http://read.bi/JftqUo	watch out: there's a fake instagram app for android that can read your text messages $goog $fb by @stevekovach	watch out: there's a fake instagram app for android that can read your text messages $goog $fb by @stevekovach	1	negative	-0.5		2009-05-14	0	0	0		0	0.5	0.5	193.944	-1.02103	57.1429	76.8571	20	0	2	0
2012-04-13	EXPLAINER: Everything You Need To Know About Google's Weird Stock Split $GOOG $CMCSA $CMCSK by @MattRosoffhttp://read.bi/HGji7A	explainer: everything you need to know about google's weird stock split $goog $cmcsa $cmcsk by @mattrosoff	explainer: everything you need to know about google's weird stock split $goog $cmcsa $cmcsk by @mattrosoff	1	negative	-0.5		2009-05-15	0.5	1	0		1	0	1	195.195	1.25125	57.1429	77.8571	21	1	3	1
2012-04-13	WARNING: There's A Fake Version Of Angry Birds For Android That Takes Control Of Your Phone $GOOG by @stevekovach http://read.bi/IJCFvJ	warning: there's a fake version of angry birds for android that takes control of your phone $goog by @stevekovach	warning: there's a fake version of angry birds for android that takes control of your phone $goog by @stevekovach	1	negative	-0.5		2009-05-16	0	0	0		0	0.5	0.5	195.195	0	57.6429	78.3571	21	0	2	0
2012-02-01	FacebookÃ¢â‚¬â„¢s IPO shares may be five times as expensive as Google | http://bloom.bg/A6oaOJÃ‚Â $FB $GOOG	facebooks ipo shares may be five times as expensive as google | $fb $goog	facebooks ipo shares may be five times as expensive as google | $fb $goog	0.7	negative	-0.5		2009-05-17	0	0	0		0	0.5	0.5	195.195	0	58.1429	78.8571	21	0	2	0
2013-12-28	PE ratios are deceptive. In 2004, both $AAPL and $GOOG were Ã¢â‚¬Å“expensiveÃ¢â‚¬ï¿½ stocks. _x000D_ Then they went up 1200% and 600%. http://www.valuewalk.com/2013/12/pe-ratio-vs-cash-flow/Ã‚Â Ã¢â‚¬Â¦	pe ratios are deceptive. in 2004, both $aapl and $goog were expensive stocks. _x000D_ then they went up 1200% and 600%.	pe ratios are deceptive. in 2004, both $aapl and $goog were expensive stocks. _x000D_ then they went up 1200% and 600%.	0.7	negative	-0.5		2009-05-18	0	0	0		0	0.5	0.5	198.619	3.42343	58.6429	79.3571	21	0	2	0
2013-08-22	Nasdaq halts ALL trading in stocks and options, cites failed server http://blogs.barrons.com/stockstowatchtoday/2013/08/22/nasdaq-trading-halt-quiets-markets/Ã‚Â Ã¢â‚¬Â¦ via @barronsonline $NDAQ $MSFT $AAPL $GOOG	nasdaq halts all trading in stocks and options, cites failed server via @barronsonline $ndaq $msft $aapl $goog	nasdaq halts all trading in stocks and options, cites failed server via @barronsonline $ndaq $msft $aapl $goog	0.3	negative	-0.5		2009-05-19	0.0625	1	0		1	0	1	199.64	1.02101	58.6429	80.3571	22	1	3	1
2013-08-16	Think tracking hedgies is useless? You're wrong, says @insidermonkey. Also $GOOG tops $AAPL as tech fave: http://on.mktw.net/17vujjZ	think tracking hedgies is useless? you're wrong, says @insidermonkey. also $goog tops $aapl as tech fave:	think tracking hedgies is useless? you're wrong, says @insidermonkey. also $goog tops $aapl as tech fave:	0.55	negative	-0.5		2009-05-20	0	0	0		0	0.5	0.5	198.789	-0.850845	59.1429	80.8571	22	0	2	0
2013-08-15	Google-Microsoft war heating up again, this time on YouTube app for Windows Phone. $GOOG $MSFT Angry Microsoft blog - http://blogs.technet.com/b/microsoft_on_the_issues/archive/2013/08/15/the-limits-of-google-s-openness.aspxÃ‚Â Ã¢â‚¬Â¦	google-microsoft war heating up again, this time on youtube app for windows phone. $goog $msft angry microsoft blog -	google-microsoft war heating up again, this time on youtube app for windows phone. $goog $msft angry microsoft blog -	1	negative	-0.5		2009-05-21	0	0	0		0	0.5	0.5	198.448	-0.340332	59.6429	81.3571	22	0	2	0
2013-07-24	Google and Netflix Working Together to Accelerate The Over-the-Top Television Transition http://www.btigresearch.com/2013/07/24/google-and-netflix-working-together-to-accelerate-the-over-the-top-television-transition/Ã‚Â Ã¢â‚¬Â¦ $NFLX $GOOG	google and netflix working together to accelerate the over-the-top television transition $nflx $goog	google and netflix working together to accelerate the over-the-top television transition $nflx $goog	1	negative	-0.5		2009-05-22	0	0	0		0	0.5	0.5	196.947	-1.50151	60.1429	81.8571	22	0	2	0
2013-05-15	We have had a difficult relationship with Oracle - Larry Page. #understatement $GOOG $ORCL	we have had a difficult relationship with oracle - larry page. #understatement $goog $orcl	we have had a difficult relationship with oracle - larry page. #understatement $goog $orcl	1	negative	-0.5		2009-05-23	0	0	0		0	0.5	0.5	196.947	0	60.6429	82.3571	22	0	2	0
2013-04-26	Google Chairman Eric Schmidt: Google Glass Can Be Weird And Inappropriate $GOOG by @officialKLS http://read.bi/14VsPCV	google chairman eric schmidt: google glass can be weird and inappropriate $goog by @officialkls	google chairman eric schmidt: google glass can be weird and inappropriate $goog by @officialkls	1	negative	-0.5		2009-05-24	0	0	0		0	0.5	0.5	196.947	0	61.1429	82.8571	22	0	2	0
2013-04-17	Something Is Wrong With Gmail $GOOG by @officialKLS http://read.bi/YUwAFh	something is wrong with gmail $goog by @officialkls	something is wrong with gmail $goog by @officialkls	0.9	negative	-0.5		2009-05-25	0	0	0		0	0.5	0.5	196.947	0	61.6429	83.3571	22	0	2	0
2013-03-28	You Don't Know 'Weird' Until You've Seen These 11 YouTube Videos $GOOG http://read.bi/10WTCKGÃ‚Â by @_dtl	you don't know 'weird' until you've seen these 11 youtube videos $goog by @_dtl	you don't know 'weird' until you've seen these 11 youtube videos $goog by @_dtl	1	negative	-0.5		2009-05-26	0.5	2	0		2	0	1	202.382	5.43544	61.6429	84.3571	23	1	3	2
2013-01-24	Did $AAPL, $GOOG, $INTC, Pixar ($DIS), $INTU really illegal surpress salaries in Silicon Valley? - http://ow.ly/h4PWf	did $aapl, $goog, $intc, pixar ($dis), $intu really illegal surpress salaries in silicon valley? -	did $aapl, $goog, $intc, pixar ($dis), $intu really illegal surpress salaries in silicon valley? -	0.5	negative	-0.5		2009-05-27	0	1	0		1	0	1	202.983	0.600601	61.6429	85.3571	24	1	3	1
2013-01-04	There Is A Weird Google Bug That 'Praises The iPad' $GOOG by @officialKLShttp://read.bi/RwYaEF	there is a weird google bug that 'praises the ipad' $goog by @officialkls	there is a weird google bug that 'praises the ipad' $goog by @officialkls	1	negative	-0.5		2009-05-28	-0.7	3	2		1	0.666667	0.333333	205.405	2.42242	62.3095	85.6905	23	-1	1	2
2014-12-12	In their fight against @Google, a mere $1M buys Hollywood the ear of state AGs. But guys: you still can't beat $GOOG https://www.techdirt.com/articles/20141212/12142629419/leaked-emails-reveal-mpaa-plans-to-pay-elected-officials-to-attack-google.shtmlÃ‚Â Ã¢â‚¬Â¦	in their fight against @google, a mere $1m buys hollywood the ear of state ags. but guys: you still can't beat $goog	in their fight against @google, a mere $1m buys hollywood the ear of state ags. but guys: you still can't beat $goog	0.5	negative	-0.5		2009-05-29	0	1	0		1	0	1	208.824	3.41841	62.3095	86.6905	24	1	3	1
2014-12-09	Google's Nexus 6 abandoned fingerprint sensor after failed attempt to catch up to Apple's Touch ID http://dlvr.it/7mwZW7Ã‚Â $GOOG $AAPL	google's nexus 6 abandoned fingerprint sensor after failed attempt to catch up to apple's touch i would $goog $aapl	google's nexus 6 abandoned fingerprint sensor after failed attempt to catch up to apple's touch i would $goog $aapl	0.3	negative	-0.5		2009-05-30	0	0	0		0	0.5	0.5	208.824	0	62.8095	87.1905	24	0	2	0
2014-08-10	http://market-ticker.org/post=229285Ã‚Â So If This Is Illegal (And It Is), How About The Hospitals? $aapl $goog #health #scam	so if this is illegal (and it is), how about the hospitals? $aapl $goog #health #scam	so if this is illegal (and it is), how about the hospitals? $aapl $goog #health #scam	0.5	negative	-0.5		2009-05-31	0	0	0		0	0.5	0.5	208.824	0	63.3095	87.6905	24	0	2	0
2014-05-14	Why some people sympathize with the fake conspiracy theory that Google is stealing from publishers $GOOG http://read.bi/1qEicyV	why some people sympathize with the fake conspiracy theory that google is stealing from publishers $goog	why some people sympathize with the fake conspiracy theory that google is stealing from publishers $goog	1	negative	-0.5		2009-06-01	0	1	0		1	0	1	213.494	4.66968	63.3095	88.6905	25	1	3	1
2014-04-26	Apple's iPhone 5c ate up Android while Google's Moto X flopped: why everyone was wrong $AAPL $GOOG http://appleinsider.com/articles/14/04/26/apples-iphone-5c-ate-up-android-while-googles-moto-x-flopped-why-everyone-was-wrongÃ‚Â Ã¢â‚¬Â¦	apple's iphone 5c ate up android while google's moto x flopped: why everyone was wrong $aapl $goog	apple's iphone 5c ate up android while google's moto x flopped: why everyone was wrong $aapl $goog	0.9	negative	-0.5		2009-06-02	0	1	0		1	0	1	214.414	0.920913	63.3095	89.6905	26	1	3	1
2014-04-17	As Google weathers difficult transition to mobile, executives hype progress http://trib.al/JNeMc9LÃ‚Â $GOOG	as google weathers difficult transition to mobile, executives hype progress $goog	as google weathers difficult transition to mobile, executives hype progress $goog	1	negative	-0.5		2009-06-03	0	1	0		1	0	1	216.041	1.62663	63.3095	90.6905	27	1	3	1
2014-03-26	This is the worst commercial for Google Glass IÃ¢â‚¬â„¢ve even seen. $GOOG "YouÃ¢â‚¬â„¢re killing the City!" #Glasshole http://sfist.com/2014/03/25/video_extended_cut_of_molotovs_inci.phpÃ‚Â Ã¢â‚¬Â¦	this is the worst commercial for google glass i have even seen. $goog "youre killing the city!" #glasshole	this is the worst commercial for google glass i have even seen. $goog "youre killing the city!" #glasshole	0.5	negative	-0.5		2009-06-04	0.1	1	0		1	0	1	220.36	4.31932	63.3095	91.6905	28	1	3	1
2014-01-21	RT @SAI: Why Everyone Who Hates The Google Buses Is Totally Wrong $GOOG by @karynelevyhttp://read.bi/1bgEHxf	rt @sai: why everyone who hates the google buses is totally wrong $goog by @karynelevy	rt @sai: why everyone who hates the google buses is totally wrong $goog by @karynelevy	0.9	negative	-0.5		2009-06-05	0	1	0		1	0	1	222.382	2.02202	63.3095	92.6905	29	1	3	1
2015-12-22	Boston Dynamics Just Posted A Video Of Its Creepy Robot Dogs Pulling Santa's Sleigh http://bit.ly/1Tg4RqTÃ‚Â $GOOG pic.twitter.com/KvlElt3DRN	boston dynamics just posted a video of its creepy robot dogs pulling santa's sleigh $goog pic.twitter.com/kvlelt3drn	boston dynamics just posted a video of its creepy robot dogs pulling santa's sleigh $goog pic.twitter.com/kvlelt3drn	1	negative	-0.5		2009-06-06	0	0	0		0	0.5	0.5	222.382	0	63.8095	93.1905	29	0	2	0
2015-09-17	How the mere knowledge that Apple is working on car designs has affected car makers. $AAPL $GOOG http://nyti.ms/1ijdUdJÃ‚Â by @JackEwingNYT	how the mere knowledge that apple is working on car designs has affected car makers. $aapl $goog by @jackewingnyt	how the mere knowledge that apple is working on car designs has affected car makers. $aapl $goog by @jackewingnyt	0.5	negative	-0.5		2009-06-07	0	0	0		0	0.5	0.5	222.382	0	64.3095	93.6905	29	0	2	0
2015-08-10	OH in the office re: $GOOG: "Whatever is going on, it sounds expensive. We all should have become lawyers."	oh in the office re: $goog: "whatever is going on, it sounds expensive. we all should have become lawyers."	oh in the office re: $goog: "whatever is going on, it sounds expensive. we all should have become lawyers."	0.7	negative	-0.5		2009-06-08	-0.2	1	1		0	1	0	219.605	-2.77779	65.3095	93.6905	28	-1	1	1
2015-07-07	Google pulled a fake app from its app store after it charged users to check their battery $GOOG http://read.bi/1Ck1kEf	google pulled a fake app from its app store after it charged users to check their battery $goog	google pulled a fake app from its app store after it charged users to check their battery $goog	1	negative	-0.5		2009-06-09	0	0	0		0	0.5	0.5	218.028	-1.57657	65.8095	94.1905	28	0	2	0
2015-05-05	A blind Google engineer explains how he writes code $GOOG http://www.businessinsider.com/how-blind-google-engineer-writes-code-2015-5Ã‚Â Ã¢â‚¬Â¦pic.twitter.com/x84hZhH1LZ	a blind google engineer explains how he writes code $goog	a blind google engineer explains how he writes code $goog	0.666667	negative	-0.5		2009-06-10	0.1	1	0		1	0	1	216.517	-1.51152	65.8095	95.1905	29	1	3	1
2016-11-24	Wall Street is Wrong About Amazon $AMZN & Google $GOOG $GOOGL (video) http://www.domainmondo.com/2016/11/scott-galloway-wall-street-is-wrong.htmlÃ‚Â Ã¢â‚¬Â¦ #Google #Amazon #WallStreet #investor	wall street is wrong about amazon $amzn & google $goog $googl (video) #google #amazon #wallstreet #investor	wall street is wrong about amazon $amzn & google $goog $googl (video) #google #amazon #wallstreet #investor	0.9	negative	-0.5		2009-06-11	-0.7	1	1		0	1	0	214.715	-1.80179	66.8095	95.1905	28	-1	1	1
2016-10-15	Here's $AAPL workaround when your #iPhone 7 home button fails http://engt.co/2ejF6swÃ‚Â | #Tech #Innovation #technology $GOOG #googlepic.twitter.com/Rx0z1yaHL8	here's $aapl workaround when your #iphone 7 home button fails | #tech #innovation #technology $goog #googlepic.twitter.com/rx0z1yahl8	here's $aapl workaround when your #iphone 7 home button fails | #tech #innovation #technology $goog #googlepic.twitter.com/rx0z1yahl8	0.3	negative	-0.5		2009-06-12	0	0	0		0	0.5	0.5	212.633	-2.08209	67.3095	95.6905	28	0	2	0
2016-08-29	Here's why the EU's war against Google and Facebook could fail $GOOG $GOOGL $FB http://read.bi/2by7hBeÃ‚Â pic.twitter.com/r8jJzQFA9b	here's why the eu's war against google and facebook could fail $goog $googl $fb	here's why the eu's war against google and facebook could fail $goog $googl $fb	0.3	negative	-0.5		2009-06-13	0	0	0		0	0.5	0.5	212.633	0	67.8095	96.1905	28	0	2	0
2016-05-18	Obama interview setback unlikely to deter Facebook from targeting YouTube $FB $GOOG $GOOGL http://read.bi/1TnIBN8Ã‚Â pic.twitter.com/I17nc6EyUl	obama interview setback unlikely to deter facebook from targeting youtube $fb $goog $googl	obama interview setback unlikely to deter facebook from targeting youtube $fb $goog $googl	0.5	negative	-0.5		2009-06-14	0	0	0		0	0.5	0.5	212.633	0	68.3095	96.6905	28	0	2	0
2016-04-04	Larry & Sergey Earn 'F' For Alphabet abc...xyz #FAIL http://www.domainmondo.com/2015/08/google-alphabet-signal-to-sell-or-short.htmlÃ‚Â Ã¢â‚¬Â¦ https://twitter.com/WIRED/status/716040690011140096?lang=enÃ‚Â Ã¢â‚¬Â¦ $GOOG $GOOGL #investors #investing GoogleÃ¢â‚¬â„¢s Alphabet transition has been tougher than A-B-C http://wrd.cm/1PLCvkq	larry & sergey earn 'f' for alphabet abc...xyz #fail $goog $googl #investors #investing googles alphabet transition has been tougher than a-b-c	larry & sergey earn 'f' for alphabet abc...xyz #fail $goog $googl #investors #investing googles alphabet transition has been tougher than a-b-c	0.3	negative	-0.5		2009-06-15	0	1	0		1	0	1	208.594	-4.03903	68.3095	97.6905	29	1	3	1
2016-02-08	When mo-mo names get their momentum going the wrong way. http://data.cnbc.com/quotes/FB,AMZN,NFLX,GOOG,IBB,TSLAÃ‚Â Ã¢â‚¬Â¦ $FB $AMZN $NFLX $GOOG pic.twitter.com/rBcCai0Vlf	when mo-mo names get their momentum going the wrong way. $fb $amzn $nflx $goog pic.twitter.com/rbccai0vlf	when mo-mo names get their momentum going the wrong way. $fb $amzn $nflx $goog pic.twitter.com/rbccai0vlf	0.9	negative	-0.5		2009-06-16	0.1	1	0		1	0	1	208.208	-0.385391	68.3095	98.6905	30	1	3	1
2017-09-21	The Wall Street Journal: #Google, partners to refund advertisers over fake traffic on Doubleclick http://ow.ly/pzqm50ebaW5Ã‚Â $GOOGL $GOOG	the wall street journal: #google, partners to refund advertisers over fake traffic on doubleclick $googl $goog	the wall street journal: #google, partners to refund advertisers over fake traffic on doubleclick $googl $goog	1	negative	-0.5		2009-06-17	0	0	0		0	0.5	0.5	207.788	-0.420425	68.8095	99.1905	30	0	2	0
2017-02-07	Google and Facebook combat fake news in France $FB $GOOG http://read.bi/2jYwI7SÃ‚Â pic.twitter.com/tUcDt8ZpqY	google and facebook combat fake news in france $fb $goog	google and facebook combat fake news in france $fb $goog	1	negative	-0.5		2009-06-18	0	1	0		1	0	1	207.237	-0.550537	68.8095	100.19	31	1	3	1
2018-09-24	Gift of Vision_x000D_ #StemCell #PhotodynamicTherapy #epigenetics can stop #MacularDegeneration_x000D_ #AI #ML #BigData #IoT #robotics #3dp #HPC #nanobiotech #genomics #scientists pl invent #Apps #treatments fr #blind_x000D_ $GOOG $MSFT $AAPL $MRK $PFE $JNJ $ABT $AZN $BMY $GSK $LLY #CELG_x000D_ #Milliaspic.twitter.com/B6YVEesYUQ	gift of vision_x000D_ #stemcell #photodynamictherapy #epigenetics can stop #maculardegeneration_x000D_ #ai #ml #bigdata #iot #robotics #3dp #hpc #nanobiotech #genomics #scientists pl invent #apps #treatments fr #blind_x000D_ $goog $msft $aapl $mrk $pfe $jnj $abt $azn $bmy $gsk $lly #celg_x000D_ #milliaspic.twitter.com/b6yveesyuq	gift of vision_x000D_ #stemcell #photodynamictherapy #epigenetics can stop #maculardegeneration_x000D_ #ai #ml #bigdata #iot #robotics #3dp #hpc #nanobiotech #genomics #scientists pl invent #apps #treatments fr #blind_x000D_ $goog $msft $aapl $mrk $pfe $jnj $abt $azn $bmy $gsk $lly #celg_x000D_ #milliaspic.twitter.com/b6yveesyuq	0.666667	negative	-0.5		2009-06-19	0	1	0		1	0	1	210.255	3.018	68.8095	101.19	32	1	3	1
2012-03-30	Larry Page Is Forcing Google To Be Much Less Stupid About Acquisitions $GOOG by @nichcarlsonhttp://read.bi/H3CXhD	larry page is forcing google to be much less stupid about acquisitions $goog by @nichcarlson	larry page is forcing google to be much less stupid about acquisitions $goog by @nichcarlson	0.533333	negative	-0.483333		2009-06-20	0	0	0		0	0.5	0.5	210.255	0	69.3095	101.69	32	0	2	0
2012-09-25	There's A Nasty Bug That Can Reset Your Galaxy S III If You're Not Careful $GOOG by @stevekovachhttp://read.bi/QRYidS	there's a nasty bug that can reset your galaxy s iii if you're not careful $goog by @stevekovach	there's a nasty bug that can reset your galaxy s iii if you're not careful $goog by @stevekovach	1	negative	-0.475		2009-06-21	0	0	0		0	0.5	0.5	210.255	0	69.8095	102.19	32	0	2	0
2013-04-26	Trying to predict when #stocks will go up or down? #Google may have the answer: http://yhoo.it/18223rlÃ‚Â (via @CNNMoney) $GOOG #search	trying to predict when #stocks will go up or down? #google may have the answer: (via @cnnmoney) $goog #search	trying to predict when #stocks will go up or down? #google may have the answer: (via @cnnmoney) $goog #search	0.644444	negative	-0.452778		2009-06-22	0	2	0		2	0	1	203.879	-6.37637	69.8095	103.19	33	1	3	2
2012-05-28	Here's a list of the worst performers in tech and telecom this year. Surprised to see Google? http://mot.ly/JJc4kvÃ‚Â $GOOG	here's a list of the worst performers in tech and telecom this year. surprised to see google? $goog	here's a list of the worst performers in tech and telecom this year. surprised to see google? $goog	0.95	negative	-0.45		2009-06-23	0	0	0		0	0.5	0.5	203.043	-0.835831	70.3095	103.69	33	0	2	0
2013-04-26	Google Just Fixed The Worst Part About Microsoft Office $GOOG $MSFT by @meganrosedickeyhttp://read.bi/11HLddN	google just fixed the worst part about microsoft office $goog $msft by @meganrosedickey	google just fixed the worst part about microsoft office $goog $msft by @meganrosedickey	0.6	negative	-0.45		2009-06-24	0	2	0		2	0	1	204.85	1.80681	70.3095	104.69	34	1	3	2
2014-01-02	Again, Christmas Proved Google's Guilty Secret: Androids Are Basically Used As Dumbphones $AAPL $GOOG by @Jim_Edwards http://read.bi/1ddWFRp	again, christmas proved google's guilty secret: androids are basically used as dumbphones $aapl $goog by @jim_edwards	again, christmas proved google's guilty secret: androids are basically used as dumbphones $aapl $goog by @jim_edwards	0.85	negative	-0.45		2009-06-25	0	0	0		0	0.5	0.5	208.093	3.24324	70.8095	105.19	34	0	2	0
2012-04-05	The Cold Hard Stats From Google CEO Larry Page's Manifesto $GOOG by @MattRosoff http://read.bi/HcgudP	the cold hard stats from google ceo larry page's manifesto $goog by @mattrosoff	the cold hard stats from google ceo larry page's manifesto $goog by @mattrosoff	0.770833	negative	-0.445833		2009-06-26	0	1	0		1	0	1	212.873	4.77979	70.8095	106.19	35	1	3	1
2013-04-25	Google notes a dramatic rise in government attempts to censor content on the Web http://on.mktw.net/14dTElcÃ‚Â $GOOG	google notes a dramatic rise in government attempts to censor content on the web $goog	google notes a dramatic rise in government attempts to censor content on the web $goog	0.6	negative	-0.433333		2009-06-27	0.625	2	0		2	0	1	212.873	0	70.8095	107.19	36	1	3	2
2012-08-13	We Just Heard An Absolutely Insane Rumor About A New Business For Google ... $GOOG by @mattlynleyhttp://read.bi/OVr7EZ	we just heard an absolutely insane rumor about a new business for google ... $goog by @mattlynley	we just heard an absolutely insane rumor about a new business for google ... $goog by @mattlynley	0.727273	negative	-0.431818		2009-06-28	0	0	0		0	0.5	0.5	212.873	0	71.3095	107.69	36	0	2	0
2017-08-30	New motto: Don't be <blatantly> evil. $GOOG pic.twitter.com/fHPBJgFCPg	new motto: don't be <blatantly> evil. $goog pic.twitter.com/fhpbjgfcpg	new motto: don't be <blatantly> evil. $goog pic.twitter.com/fhpbjgfcpg	0.727273	negative	-0.431818		2009-06-29	0.8	2	0		2	0	1	212.282	-0.590591	71.3095	108.69	37	1	3	2
2018-11-29	very disappointed that @google, #larrypage, #sergeybrin & @sundarpichai would build a censored search engine for communists. _x000D_ How could you sleep at night knowing that $goog would be forced to hand over journalists, religious leaders & artists for torture & imprisonment?	very disappointed that @google, #larrypage, #sergeybrin & @sundarpichai would build a censored search engine for communists. _x000D_ how could you sleep at night knowing that $goog would be forced to hand over journalists, religious leaders & artists for torture & imprisonment?	very disappointed that @google, #larrypage, #sergeybrin & @sundarpichai would build a censored search engine for communists. _x000D_ how could you sleep at night knowing that $goog would be forced to hand over journalists, religious leaders & artists for torture & imprisonment?	0.475	negative	-0.425		2009-06-30	0	0	0		0	0.5	0.5	211.006	-1.27628	71.8095	109.19	37	0	2	0
2017-09-05	#Investors #China #debt at extreme #tech #bubble insane be very careful $GOOG $AAPL $NFLX $AMZN $FB $TSLA $MSFT $QQQ $CSCO $INTC $ORCL $QCOMpic.twitter.com/pTwinEdnJJ	#investors #china #debt at extreme #tech #bubble insane be very careful $goog $aapl $nflx $amzn $fb $tsla $msft $qqq $csco $intc $orcl $qcompic.twitter.com/ptwinednjj	#investors #china #debt at extreme #tech #bubble insane be very careful $goog $aapl $nflx $amzn $fb $tsla $msft $qqq $csco $intc $orcl $qcompic.twitter.com/ptwinednjj	1	negative	-0.418333		2009-07-01	0	1	0		1	0	1	209.705	-1.3013	71.8095	110.19	38	1	3	1
2014-05-03	Saturday links: false summits, a baby boomlet and the death of the URL. http://stks.co/c0ViyÃ‚Â $JNJ $AMZN $GOOG	saturday links: false summits, a baby boomlet and the death of the url. $jnj $amzn $goog	saturday links: false summits, a baby boomlet and the death of the url. $jnj $amzn $goog	0.6	negative	-0.4		2009-07-02	0	0	0		0	0.5	0.5	204.449	-5.25526	72.3095	110.69	38	0	2	0
2009-12-30	Is Google Working On A Choose-Your-Own-Adventure Game For YouTube? $GOOG by @nichcarlson http://bit.ly/6wJC77	is google working on a choose-your-own-adventure game for youtube? $goog by @nichcarlson	is google working on a choose-your-own-adventure game for youtube? $goog by @nichcarlson	0.4	negative	-0.4		2009-07-03	0	0	0		0	0.5	0.5	204.449	0	72.8095	111.19	38	0	2	0
2009-11-01	Confused About Google Wave? Now There's A Book To Explain It $GOOG by @jwyarow http://bit.ly/aWCX	confused about google wave? now there's a book to explain it $goog by @jwyarow	confused about google wave? now there's a book to explain it $goog by @jwyarow	0.7	negative	-0.4		2009-07-04	0	0	0		0	0.5	0.5	204.449	0	73.3095	111.69	38	0	2	0
2009-03-04	$GOOG's Eric Schmidt thinks Twitter is a "poor man's email system" ??? What's he been smoking? http://cli.gs/8qyEaL	$goog's eric schmidt thinks twitter is a "poor man's email system" ??? what's he been smoking?	$goog's eric schmidt thinks twitter is a "poor man's email system" ??? what's he been smoking?	0.6	negative	-0.4		2009-07-05	0	0	0		0	0.5	0.5	204.449	0	73.8095	112.19	38	0	2	0
2010-11-12	CHART OF THE DAY: Here Are The Email Providers Facebook's Secret Email Product Could Kill $YHOO $GOOG $AOL $MSFT http://read.bi/9CwjAD	chart of the day: here are the email providers facebook's secret email product could kill $yhoo $goog $aol $msft	chart of the day: here are the email providers facebook's secret email product could kill $yhoo $goog $aol $msft	0.7	negative	-0.4		2009-07-06	-0.05	2	1		1	0.5	0.5	205.01	0.560562	74.3095	112.69	37	-1	1	1
2010-03-01	The Secret Fronts In Microsoft's War On Google $MSFT $GOOG by @jwyarow http://bit.ly/a6X92H	the secret fronts in microsoft's war on google $msft $goog by @jwyarow	the secret fronts in microsoft's war on google $msft $goog by @jwyarow	0.7	negative	-0.4		2009-07-07	0	0	0		0	0.5	0.5	198.514	-6.49649	74.8095	113.19	37	0	2	0
2010-02-25	Google Search Upgrade Is Months Behind Schedule $GOOG http://bit.ly/9mA9Ge	google search upgrade is months behind schedule $goog	google search upgrade is months behind schedule $goog	0.7	negative	-0.4		2009-07-08	-0.333333	4	1		3	0.25	0.75	201.446	2.93292	75.0595	113.94	38	1	3	3
2011-12-19	Apple And Google Are Secretly Working On Futuristic Wearable Computers $GOOG $AAPL by @hamburger http://read.bi/t4LfCy	apple and google are secretly working on futuristic wearable computers $goog $aapl by @hamburger	apple and google are secretly working on futuristic wearable computers $goog $aapl by @hamburger	0.7	negative	-0.4		2009-07-09	0.125	4	0		4	0	1	205.4	3.95396	75.0595	114.94	39	1	3	4
2011-12-05	AppleÃ¢â‚¬â„¢s claim of Android rip-off awaits ruling | http://bloom.bg/t3YvZFÃ‚Â $AAPL $GOOG	apples claim of android rip-off awaits ruling | $aapl $goog	apples claim of android rip-off awaits ruling | $aapl $goog	0.5	negative	-0.4		2009-07-10	0	0	0		0	0.5	0.5	207.407	2.007	75.5595	115.44	39	0	2	0
2011-11-14	Kindle FireÃ¢â‚¬â„¢s Secret Weapon: Amazon Prime http://stks.co/16fNÃ‚Â via @techinsidr $AMZN $AAPL $MSFT $GOOG	kindle fires secret weapon: amazon prime via @techinsidr $amzn $aapl $msft $goog	kindle fires secret weapon: amazon prime via @techinsidr $amzn $aapl $msft $goog	0.7	negative	-0.4		2009-07-11	0	0	0		0	0.5	0.5	207.407	0	76.0595	115.94	39	0	2	0
2011-08-02	THE GOOGLE INVESTOR: Why Google Is Beating Apple In The Smartphone Game $GOOG by @hleonard76 http://read.bi/pkTuTp	the google investor: why google is beating apple in the smartphone game $goog by @hleonard76	the google investor: why google is beating apple in the smartphone game $goog by @hleonard76	0.4	negative	-0.4		2009-07-12	0	0	0		0	0.5	0.5	207.407	0	76.5595	116.44	39	0	2	0
2011-04-24	LEAKED: Lenovo Has A Secret Honeycomb Tablet Coming Out This Summer $GOOG by @stevekovach http://read.bi/gJhkft	leaked: lenovo has a secret honeycomb tablet coming out this summer $goog by @stevekovach	leaked: lenovo has a secret honeycomb tablet coming out this summer $goog by @stevekovach	0.7	negative	-0.4		2009-07-13	0	0	0		0	0.5	0.5	212.362	4.95496	77.0595	116.94	39	0	2	0
2011-01-25	Google "Not Happy" With Number Of Android App Purchases $GOOG by @MattRosoff http://read.bi/ft5RfY	google "not happy" with number of android app purchases $goog by @mattrosoff	google "not happy" with number of android app purchases $goog by @mattrosoff	1	negative	-0.4		2009-07-14	0.136364	1	0		1	0	1	212.558	0.19519	77.0595	117.94	40	1	3	1
2012-12-20	These Are Companies Behind Apple's Attempt To Kill Google $AAPL $GOOG $YELP by @jyarowhttp://read.bi/XPgS8B	these are companies behind apple's attempt to kill google $aapl $goog $yelp by @jyarow	these are companies behind apple's attempt to kill google $aapl $goog $yelp by @jyarow	0.7	negative	-0.4		2009-07-15	0	0	0		0	0.5	0.5	219.304	6.74675	77.5595	118.44	40	0	2	0
2012-12-08	How To Get Rid Of Annoying Ads On Your Android Phone With One Simple Trick $GOOG by @officialKLShttp://read.bi/VuPnzD	how to get rid of annoying ads on your android phone with one simple trick $goog by @officialkls	how to get rid of annoying ads on your android phone with one simple trick $goog by @officialkls	0.628571	negative	-0.4		2009-07-16	0	2	0		2	0	1	221.522	2.21721	77.5595	119.44	41	1	3	2
2012-11-18	Marissa Mayer And Sheryl Sandberg Are In Secret Talks To Make A Facebook/Yahoo Search Engine $FB $YHOO $MSFT $GOOG http://read.bi/UzV7aF	marissa mayer and sheryl sandberg are in secret talks to make a facebook/yahoo search engine $fb $yhoo $msft $goog	marissa mayer and sheryl sandberg are in secret talks to make a facebook/yahoo search engine $fb $yhoo $msft $goog	0.7	negative	-0.4		2009-07-17	0	0	0		0	0.5	0.5	215.34	-6.18117	78.0595	119.94	41	0	2	0
2012-10-12	Has your broker heard of $FAST? Boring industrial company trounces tech stocks. $AAPL $GOOG $AMZN. Check this chart:http://on.mktw.net/SVjpuz	has your broker heard of $fast? boring industrial company trounces tech stocks. $aapl $goog $amzn. check this chart:	has your broker heard of $fast? boring industrial company trounces tech stocks. $aapl $goog $amzn. check this chart:	0.8	negative	-0.4		2009-07-18	0	1	0		1	0	1	215.34	0	78.0595	120.94	42	1	3	1
2012-08-30	Sergey Brin Is Secretly Buying Up Property And Charging Below Market Rent $GOOG by @nichcarlsonhttp://read.bi/NYGeBX	sergey brin is secretly buying up property and charging below market rent $goog by @nichcarlson	sergey brin is secretly buying up property and charging below market rent $goog by @nichcarlson	0.7	negative	-0.4		2009-07-19	0	0	0		0	0.5	0.5	215.34	0	78.5595	121.44	42	0	2	0
2012-06-12	Apple's Maps App Is Worse Than Google Maps $AAPL $GOOG by @jyarowhttp://read.bi/LPV2gb	apple's maps app is worse than google maps $aapl $goog by @jyarow	apple's maps app is worse than google maps $aapl $goog by @jyarow	0.6	negative	-0.4		2009-07-20	0	4	0		4	0	1	215.3	-0.040054	78.5595	122.44	43	1	3	4
2012-05-24	Motorola is now the Apple of Google's eye. Behind Google's strategy: http://on.wsj.com/LcF1TSÃ‚Â $AAPL $GOOG	motorola is now the apple of google's eye. behind google's strategy: $aapl $goog	motorola is now the apple of google's eye. behind google's strategy: $aapl $goog	0.7	negative	-0.4		2009-07-21	-0.155556	2	1		1	0.5	0.5	214.164	-1.13612	79.0595	122.94	42	-1	1	1
2012-05-01	The Lead Engineer Behind Google's Fringe Projects Reveals What It's Like At Google[x] $GOOG by @mattlynley http://read.bi/IqOLsT	the lead engineer behind google's fringe projects reveals what it's like at google[x] $goog by @mattlynley	the lead engineer behind google's fringe projects reveals what it's like at google[x] $goog by @mattlynley	0.7	negative	-0.4		2009-07-22	0.136364	1	0		1	0	1	214.059	-0.105117	79.0595	123.94	43	1	3	1
2012-02-12	Google Is Building Secret Hardware Testing Labs All Over Its Campus $GOOG by @MattRosoffhttp://read.bi/wDeHQB	google is building secret hardware testing labs all over its campus $goog by @mattrosoff	google is building secret hardware testing labs all over its campus $goog by @mattrosoff	0.7	negative	-0.4		2009-07-23	0	1	0		1	0	1	218.889	4.82983	79.0595	124.94	44	1	3	1
2012-01-09	I agree that this is the game. RT @stocktwits The Twitter-Google Chess Match http://stks.co/1pkIÃ‚Â via @arikuchinsky $TWIT $GOOG	i agree that this is the game. rt @stocktwits the twitter-google chess match via @arikuchinsky $twit $goog	i agree that this is the game. rt @stocktwits the twitter-google chess match via @arikuchinsky $twit $goog	0.4	negative	-0.4		2009-07-24	0	1	0		1	0	1	223.584	4.6947	79.0595	125.94	45	1	3	1
2013-12-26	Google Obliterates Buzzy Startup Rap Genius For Trying To Game The System $GOOG by @jyarowhttp://read.bi/1c7qAwX	google obliterates buzzy startup rap genius for trying to game the system $goog by @jyarow	google obliterates buzzy startup rap genius for trying to game the system $goog by @jyarow	0.4	negative	-0.4		2009-07-25	0	0	0		0	0.5	0.5	223.584	0	79.5595	126.44	45	0	2	0
2013-11-12	What's behind the rise in YouTube, Netflix traffic? http://bloom.bg/1dZ5JMJÃ‚Â $NFLX $GOOG	what's behind the rise in youtube, netflix traffic? $nflx $goog	what's behind the rise in youtube, netflix traffic? $nflx $goog	0.7	negative	-0.4		2009-07-26	0	0	0		0	0.5	0.5	223.584	0	80.0595	126.94	45	0	2	0
2013-09-18	READ! "@businessinsider: SEX AND POLITICS AT GOOGLE: It's A Game Of Thrones In Mountain View $GOOG by @nichcarlson http://read.bi/1gzY1b9Ã‚Â "	read! "@businessinsider: sex and politics at google: it's a game of thrones in mountain view $goog by @nichcarlson "	read! "@businessinsider: sex and politics at google: it's a game of thrones in mountain view $goog by @nichcarlson "	0.4	negative	-0.4		2009-07-27	0	2	0		2	0	1	222.623	-0.960968	80.0595	127.94	46	1	3	2
2013-07-26	3. $GOOG looking worse by the day - 1st time I'd buy $AAPL instead of $GOOG maybe all yr	3. $goog looking worse by the day - 1st time i'd buy $aapl instead of $goog maybe all yr	3. $goog looking worse by the day - 1st time i'd buy $aapl instead of $goog maybe all yr	0.6	negative	-0.4		2009-07-28	0.08	3	0		3	0	1	220.145	-2.47748	80.0595	128.94	47	1	3	3
2013-07-06	Elevate Your Game -- "The Anatomy of a Trader" series http://stks.co/jbpgÃ‚Â by @andrewnyquist $SPY $IWM $GLD $AAPL $GOOG $VIX $SPX $STUDY	elevate your game -- "the anatomy of a trader" series by @andrewnyquist $spy $iwm $gld $aapl $goog $vix $spx $study	elevate your game -- "the anatomy of a trader" series by @andrewnyquist $spy $iwm $gld $aapl $goog $vix $spx $study	0.4	negative	-0.4		2009-07-29	0	0	0		0	0.5	0.5	218.338	-1.80681	80.5595	129.44	47	0	2	0
2013-07-05	Google's Decision To Pay $12.5 Billion For Motorola Looks Even Worse This Morning $GOOG by @jyarow http://read.bi/19YQ3XG	google's decision to pay $12.5 billion for motorola looks even worse this morning $goog by @jyarow	google's decision to pay $12.5 billion for motorola looks even worse this morning $goog by @jyarow	0.6	negative	-0.4		2009-07-30	0	0	0		0	0.5	0.5	223.043	4.70471	81.0595	129.94	47	0	2	0
2013-05-09	The NSA Published An Instruction Manual On How To Obtain Secret Documents Using Google $GOOG by @officialKLS http://read.bi/18vUlpL	the nsa published an instruction manual on how to obtain secret documents using google $goog by @officialkls	the nsa published an instruction manual on how to obtain secret documents using google $goog by @officialkls	0.7	negative	-0.4		2009-07-31	0.5	2	0		2	0	1	221.747	-1.2963	81.0595	130.94	48	1	3	2
2013-01-28	Apple Users Allege in Lawsuit That Google Secretly Tracks Their Web Browsing $GOOG $AAPL http://read.bi/WIsDOX	apple users allege in lawsuit that google secretly tracks their web browsing $goog $aapl	apple users allege in lawsuit that google secretly tracks their web browsing $goog $aapl	0.7	negative	-0.4		2009-08-01	0	0	0		0	0.5	0.5	221.747	0	81.5595	131.44	48	0	2	0
2014-12-11	Explaining the law behind the Google News shutdown in Spain: http://on.wsj.com/1GpY8mHÃ‚Â $GOOG	explaining the law behind the google news shutdown in spain: $goog	explaining the law behind the google news shutdown in spain: $goog	0.7	negative	-0.4		2009-08-02	0.2	2	0		2	0	1	221.747	0	81.5595	132.44	49	1	3	2
2014-11-25	The Five Step Process Behind The QVAL ETF http://www.valuewalk.com/2014/11/qval-etf/Ã‚Â Ã¢â‚¬Â¦ $GOOG $GOOGL $KO @alphaarchitect	the five step process behind the qval etf $goog $googl $ko @alphaarchitect	the five step process behind the qval etf $goog $googl $ko @alphaarchitect	0.7	negative	-0.4		2009-08-03	0.394444	5	2		3	0.4	0.6	226.331	4.58458	81.9595	133.04	50	1	3	3
2014-01-15	Well that's embarrassing. Penny stock Nestor Inc. surged 1900% when investors confused it with $NEST (just purchased by $GOOG for $3.2B).	well that's embarrassing. penny stock nestor inc. surged 1900% when investors confused it with $nest (just purchased by $goog for $3.2b).	well that's embarrassing. penny stock nestor inc. surged 1900% when investors confused it with $nest (just purchased by $goog for $3.2b).	0.7	negative	-0.4		2009-08-04	-0.513636	5	1		4	0.2	0.8	227.092	0.760758	82.1595	133.84	51	1	3	4
2015-12-10	"Money poured into just the FANG stocks ( $FB $AMZN $NFLX $GOOG) is unhealthy like having garlic but no Listerine" #FOMCwebinar @MBlockRhino	"money poured into just the fang stocks ( $fb $amzn $nflx $goog) is unhealthy like having garlic but no listerine" #fomcwebinar @mblockrhino	"money poured into just the fang stocks ( $fb $amzn $nflx $goog) is unhealthy like having garlic but no listerine" #fomcwebinar @mblockrhino	0.7	negative	-0.4		2009-08-05	-0.3	4	1		3	0.25	0.75	225.796	-1.29629	82.4095	134.59	52	1	3	3
2015-09-24	Thursday links: the stock market IS a game, the buyback blitz and recession probabilities. http://stks.co/p2tagÃ‚Â $SPX $SPY $CAT $AMZN $GOOG	thursday links: the stock market is a game, the buyback blitz and recession probabilities. $spx $spy $cat $amzn $goog	thursday links: the stock market is a game, the buyback blitz and recession probabilities. $spx $spy $cat $amzn $goog	0.4	negative	-0.4		2009-08-06	0.218182	3	0		3	0	1	225.405	-0.390381	82.4095	135.59	53	1	3	3
2015-06-18	Exclusive: Google's War Against Apps (and the meaning behind its secret acquisition of app-streaming startup) https://www.theinformation.com/Google-s-War-Against-AppsÃ‚Â Ã¢â‚¬Â¦ $GOOG	exclusive: google's war against apps (and the meaning behind its secret acquisition of app-streaming startup) $goog	exclusive: google's war against apps (and the meaning behind its secret acquisition of app-streaming startup) $goog	0.7	negative	-0.4		2009-08-07	0	0	0		0	0.5	0.5	228.779	3.37337	82.9095	136.09	53	0	2	0
2015-04-29	Chrome browser update a "game changer" for mobile websites and $GOOG http://www.domainmondo.com/2015/04/google-chrome-physical-web-project.htmlÃ‚Â Ã¢â‚¬Â¦ #chrome #apps	chrome browser update a "game changer" for mobile websites and $goog #chrome #apps	chrome browser update a "game changer" for mobile websites and $goog #chrome #apps	0.4	negative	-0.4		2009-08-08	0	0	0		0	0.5	0.5	228.779	0	83.4095	136.59	53	0	2	0
2015-04-27	Chrome browser update a "game changer" for mobile websites and $GOOG http://www.domainmondo.com/2015/04/google-chrome-physical-web-project.htmlÃ‚Â Ã¢â‚¬Â¦ #domains #mobile #websites	chrome browser update a "game changer" for mobile websites and $goog #domains #mobile #websites	chrome browser update a "game changer" for mobile websites and $goog #domains #mobile #websites	0.4	negative	-0.4		2009-08-09	0	0	0		0	0.5	0.5	228.779	0	83.9095	137.09	53	0	2	0
2015-03-03	"You can Google it"_x000D_ "He tweets"_x000D_ "Armed with... YouTube"_x000D_ "Deadly game of thrones"_x000D_ #NetanyahuSpeech Ã¢â‚¬Â¢ $TWTR $GOOG #GoTpic.twitter.com/liLW1YoLjo	"you can google it"_x000D_ "he tweets"_x000D_ "armed with... youtube"_x000D_ "deadly game of thrones"_x000D_ #netanyahuspeech $twtr $goog #gotpic.twitter.com/lilw1yoljo	"you can google it"_x000D_ "he tweets"_x000D_ "armed with... youtube"_x000D_ "deadly game of thrones"_x000D_ #netanyahuspeech $twtr $goog #gotpic.twitter.com/lilw1yoljo	0.4	negative	-0.4		2009-08-10	0	0	0		0	0.5	0.5	228.534	-0.245239	84.4095	137.59	53	0	2	0
2016-05-16	Android device performance lags behind Apple $GOOG $GOOGL $AAPL http://read.bi/1TTfRZDÃ‚Â pic.twitter.com/8MSicFjtaK	android device performance lags behind apple $goog $googl $aapl	android device performance lags behind apple $goog $googl $aapl	0.7	negative	-0.4		2009-08-11	0	0	0		0	0.5	0.5	227.197	-1.33633	84.9095	138.09	53	0	2	0
2016-04-21	$IBM, $INTC, $V , $GOOG $MSFT all miss with $GS revenue the worse in Lloyd's career AND Cramer's foaming at the mouth bullish. @jimcramer	$ibm, $intc, $v , $goog $msft all miss with $gs revenue the worse in lloyd's career and cramer's foaming at the mouth bullish. @jimcramer	$ibm, $intc, $v , $goog $msft all miss with $gs revenue the worse in lloyd's career and cramer's foaming at the mouth bullish. @jimcramer	0.6	negative	-0.4		2009-08-12	0	0	0		0	0.5	0.5	229.52	2.32231	85.4095	138.59	53	0	2	0
2016-03-02	The Secret's Out: Apple Just Went for Facebook and Google's Jugular http://bit.ly/1Y2XO7CÃ‚Â _x000D_ $AAPL $FB $GOOG pic.twitter.com/pGE3YHlbZD	the secret's out: apple just went for facebook and google's jugular _x000D_ $aapl $fb $goog pic.twitter.com/pge3yhlbzd	the secret's out: apple just went for facebook and google's jugular _x000D_ $aapl $fb $goog pic.twitter.com/pge3yhlbzd	0.7	negative	-0.4		2009-08-13	0.1	3	0		3	0	1	231.371	1.85185	85.4095	139.59	54	1	3	3
2016-02-05	here's why momentum stocks are broken and how to profit from it http://allstarcharts.com/momentum-stocks-broken-get/Ã‚Â Ã¢â‚¬Â¦ $MTUM $SPY $GOOG $AMZN $FB $NFLX $NKE $V	here's why momentum stocks are broken and how to profit from it $mtum $spy $goog $amzn $fb $nflx $nke $v	here's why momentum stocks are broken and how to profit from it $mtum $spy $goog $amzn $fb $nflx $nke $v	0.4	negative	-0.4		2009-08-14	0	2	0		2	0	1	230.23	-1.14114	85.4095	140.59	55	1	3	2
2017-03-21	VIDEO http://bit.ly/2nP8smWÃ‚Â Intermed Support Lvls Broken $SPY $QQQ $IWM $SMH $IBB $AMZN $FB $GOOG pic.twitter.com/ISpNokGimr	video intermed support lvls broken $spy $qqq $iwm $smh $ibb $amzn $fb $goog pic.twitter.com/ispnokgimr	video intermed support lvls broken $spy $qqq $iwm $smh $ibb $amzn $fb $goog pic.twitter.com/ispnokgimr	0.4	negative	-0.4		2009-08-15	0	0	0		0	0.5	0.5	230.23	0	85.9095	141.09	55	0	2	0
2017-03-17	Corporate brands, UK govt. pull ads from $GOOG YouTube over extremist hate group videos http://appleinsider.com/articles/17/03/17/corporate-brands-uk-government-pull-ads-from-googles-youtube-over-extremist-hate-group-videosÃ‚Â Ã¢â‚¬Â¦pic.twitter.com/dZDYrmiQPz	corporate brands, uk govt. pull ads from $goog youtube over extremist hate group videos	corporate brands, uk govt. pull ads from $goog youtube over extremist hate group videos	0.45	negative	-0.4		2009-08-16	0	0	0		0	0.5	0.5	230.23	0	86.4095	141.59	55	0	2	0
2017-02-08	YouTube ups its live-streaming game $GOOG http://read.bi/2k2QFdLÃ‚Â pic.twitter.com/hBy4ZStdAf	youtube ups its live-streaming game $goog	youtube ups its live-streaming game $goog	0.4	negative	-0.4		2009-08-17	0.6	4	0		4	0	1	222.668	-7.56256	86.4095	142.59	56	1	3	4
2018-10-25	For every AP mile driven by Waymo, Tesla has driven 148 miles. Tell me, who's behind on data again?_x000D_ $TSLA $TSLAQ $GOOG $GOOGLpic.twitter.com/dgTVb5T23e	for every ap mile driven by waymo, tesla has driven 148 miles. tell me, who's behind on data again?_x000D_ $tsla $tslaq $goog $googlpic.twitter.com/dgtvb5t23e	for every ap mile driven by waymo, tesla has driven 148 miles. tell me, who's behind on data again?_x000D_ $tsla $tslaq $goog $googlpic.twitter.com/dgtvb5t23e	0.7	negative	-0.4		2009-08-18	0	0	0		0	0.5	0.5	222.863	0.195205	86.9095	143.09	56	0	2	0
2018-10-25	AppleÃ¢â‚¬â„¢s customer base punches way above its weight when it comes to its value to e-commerce sites and advertisers. $AAPL $GOOG $GOOGLhttps://www.fool.com/investing/2018/10/24/why-google-is-willing-to-pay-apple-12-billion-per.aspxÃ‚Â Ã¢â‚¬Â¦	apples customer base punches way above its weight when it comes to its value to e-commerce sites and advertisers. $aapl $goog $googl	apples customer base punches way above its weight when it comes to its value to e-commerce sites and advertisers. $aapl $goog $googl	0.55	negative	-0.4		2009-08-19	0	0	0		0	0.5	0.5	222.207	-0.655655	87.4095	143.59	56	0	2	0
2018-05-29	YouTube has deleted 30 music videos that police say are fuelling London's knife crime epidemic worse $GOOG https://read.bi/2J1rC2U	youtube has deleted 30 music videos that police say are fuelling london's knife crime epidemic worse $goog	youtube has deleted 30 music videos that police say are fuelling london's knife crime epidemic worse $goog	0.6	negative	-0.4		2009-08-20	-0.863636	2	1		1	0.5	0.5	230.435	8.22823	87.9095	144.09	55	-1	1	1
2018-02-01	Google Cloud is now a $1 billion per quarter business Ã¢â‚¬â€ but it's still way behind Amazon $GOOGL $GOOG $AMZN $MSFT http://read.bi/2ExRORzÃ‚Â pic.twitter.com/HA2olTQ9MY	google cloud is now a $1 billion per quarter business but it's still way behind amazon $googl $goog $amzn $msft	google cloud is now a $1 billion per quarter business but it's still way behind amazon $googl $goog $amzn $msft	0.7	negative	-0.4		2009-08-21	0	0	0		0	0.5	0.5	232.853	2.41742	88.4095	144.59	55	0	2	0
2018-01-11	Google secretly acquired a Cambridge startup that can turn screens into speakers $GOOG http://read.bi/2DiPptjÃ‚Â pic.twitter.com/oJuwKdLg0w	google secretly acquired a cambridge startup that can turn screens into speakers $goog	google secretly acquired a cambridge startup that can turn screens into speakers $goog	0.7	negative	-0.4		2009-08-22	0	1	0		1	0	1	232.853	0	88.4095	145.59	56	1	3	1
2018-01-01	It's never been clearer, we're in the "Backlash era"._x000D_ Folks are tired of being bullied. "We're in a crisis of truth"- @Lefsetz _x000D_ http://lefsetz.com/wordpress/2017/12/31/the-disinformation-society/Ã‚Â Ã¢â‚¬Â¦ Ã¢â‚¬Â¦_x000D_ Ã¢â‚¬Â¢ #metoo #fakenews #brexit #BoycottNFL #resist #MAGA #draintheswamp #bigtech #uber $goog $FB $AMZN	it's never been clearer, we're in the "backlash era"._x000D_ folks are tired of being bullied. "we're in a crisis of truth"- @lefsetz _x000D_ _x000D_ #metoo #fakenews #brexit #boycottnfl #resist #maga #draintheswamp #bigtech #uber $goog $fb $amzn	it's never been clearer, we're in the "backlash era"._x000D_ folks are tired of being bullied. "we're in a crisis of truth"- @lefsetz _x000D_ _x000D_ #metoo #fakenews #brexit #boycottnfl #resist #maga #draintheswamp #bigtech #uber $goog $fb $amzn	0.7	negative	-0.4		2009-08-23	0	0	0		0	0.5	0.5	232.853	0	88.9095	146.09	56	0	2	0
2010-10-26	Apple Still Needs Big Help With Music Streaming, So Buying Spotify Wouldn't Be Stupid $AAPL $GOOG by @fromedome http://read.bi/bR0o6J	apple still needs big help with music streaming, so buying spotify wouldn't be stupid $aapl $goog by @fromedome	apple still needs big help with music streaming, so buying spotify wouldn't be stupid $aapl $goog by @fromedome	0.55	negative	-0.4		2009-08-24	0	1	0		1	0	1	234.6	1.74674	88.9095	147.09	57	1	3	1
2010-05-19	Google Makes VP8 Open Source Ã¢â‚¬â€œ Now It Needs To Get A Little Evil $GOOG by @randallb http://bit.ly/aN2Mkl	google makes vp8 open source now it needs to get a little evil $goog by @randallb	google makes vp8 open source now it needs to get a little evil $goog by @randallb	0.666667	negative	-0.395833		2009-08-25	0.136364	1	0		1	0	1	235.921	1.32132	88.9095	148.09	58	1	3	1
2016-08-01	#Uber capitulates in #China sells to #Didi -- are u paying attention $fb ?$ebay $goog $mfst knows it's a tough mkthttp://video.cnbc.com/gallery/?video=3000539511Ã‚Â Ã¢â‚¬Â¦	#uber capitulates in #china sells to #didi -- are you paying attention $fb ?$ebay $goog $mfst knows it's a tough mkt	#uber capitulates in #china sells to #didi -- are you paying attention $fb ?$ebay $goog $mfst knows it's a tough mkt	0.833333	negative	-0.388889		2009-08-26	0	0	0		0	0.5	0.5	234.234	-1.68668	89.4095	148.59	58	0	2	0
2016-01-09	Apple's competition is going to have a tough year in 2016_x000D_ http://ainsdr.co/1OYvf4tÃ‚Â _x000D_ $AAPL $MSFT $GOOG @Samsung @jyarowpic.twitter.com/FrdzjXGTQY	apple's competition is going to have a tough year in 2016_x000D_ _x000D_ $aapl $msft $goog @samsung @jyarowpic.twitter.com/frdzjxgtqy	apple's competition is going to have a tough year in 2016_x000D_ _x000D_ $aapl $msft $goog @samsung @jyarowpic.twitter.com/frdzjxgtqy	0.833333	negative	-0.388889		2009-08-27	0.5	3	0		3	0	1	233.263	-0.970978	89.4095	149.59	59	1	3	3
2013-07-19	Disappointing quarterly results from #Google and #Microsoft are pulling down U.S. stock futures. http://cnnmon.ie/122K7gjÃ‚Â $GOOG $MSFT	disappointing quarterly results from #google and #microsoft are pulling down you.s. stock futures. $goog $msft	disappointing quarterly results from #google and #microsoft are pulling down you.s. stock futures. $goog $msft	0.494444	negative	-0.377778		2009-08-28	0	1	0		1	0	1	232.608	-0.655655	89.4095	150.59	60	1	3	1
2011-01-19	12 patent suits against #Android started in 2010 - all listed in http://bit.ly/hX06ZL #Google is patently too weak to protect Android. $GOOG	12 patent suits against #android started in 2010 - all listed in #google is patently too weak to protect android. $goog	12 patent suits against #android started in 2010 - all listed in #google is patently too weak to protect android. $goog	0.625	negative	-0.375		2009-08-29	0	1	0		1	0	1	232.608	0	89.4095	151.59	61	1	3	1
2012-11-13	15 Google Interview Questions That Made Geniuses Feel Dumb $GOOG by @nichcarlsonhttp://read.bi/RRyLVh	15 google interview questions that made geniuses feel dumb $goog by @nichcarlson	15 google interview questions that made geniuses feel dumb $goog by @nichcarlson	0.5	negative	-0.375		2009-08-30	0	0	0		0	0.5	0.5	232.608	0	89.9095	152.09	61	0	2	0
2014-04-17	What if Google is actually WEAK in search? @Jim_Edwards $GOOG http://read.bi/1l7VH30	what if google is actually weak in search? @jim_edwards $goog	what if google is actually weak in search? @jim_edwards $goog	0.625	negative	-0.375		2009-08-31	0	0	0		0	0.5	0.5	231.066	-1.54153	90.4095	152.59	61	0	2	0
2016-03-28	Alphabet's Google Weak On #Cloud Numbers $AMZN $IBM $MSFT $RAX $GOOG $GOOGL http://bit.ly/1Rwtr50Ã‚Â via @SeekingAlpha	alphabet's google weak on #cloud numbers $amzn $ibm $msft $rax $goog $googl via @seekingalpha	alphabet's google weak on #cloud numbers $amzn $ibm $msft $rax $goog $googl via @seekingalpha	0.625	negative	-0.375		2009-09-01	0	0	0		0	0.5	0.5	228.108	-2.95796	90.9095	153.09	61	0	2	0
2011-05-03	Hate To Be Rude, But Google Android Is No Longer "Open" -- The SAIcast Discuss $GOOG by @willwei http://read.bi/jBUMPB	hate to be rude, but google android is no longer "open" -- the saicast discuss $goog by @willwei	hate to be rude, but google android is no longer "open" -- the saicast discuss $goog by @willwei	0.666667	negative	-0.366667		2009-09-02	-0.333333	4	1		3	0.25	0.75	226.732	-1.37637	91.1595	153.84	62	1	3	3
2012-01-31	CHART OF THE DAY: Hate To Be Rude, But Facebook Is Not The Next Google. It's Not Even Close $GOOG by @nichcarlson http://read.bi/Aya3UB	chart of the day: hate to be rude, but facebook is not the next google. it's not even close $goog by @nichcarlson	chart of the day: hate to be rude, but facebook is not the next google. it's not even close $goog by @nichcarlson	0.5	negative	-0.366667		2009-09-03	-0.146212	2	2		0	1	0	228.989	2.25725	92.1595	153.84	61	-1	1	2
2010-10-06	Sony's Google TV Remote Looks Crazy $GOOG $SNE by @jwyarow http://read.bi/bqTdXr	sony's google tv remote looks crazy $goog $sne by @jwyarow	sony's google tv remote looks crazy $goog $sne by @jwyarow	0.55	negative	-0.35		2009-09-04	0.1	1	0		1	0	1	230.881	1.89189	92.1595	154.84	62	1	3	1
2012-02-08	The Fight Between Google And Microsoft Is Getting Ugly And Public $GOOG $MSFT by @MattRosoffhttp://read.bi/AvA6Bp	the fight between google and microsoft is getting ugly and public $goog $msft by @mattrosoff	the fight between google and microsoft is getting ugly and public $goog $msft by @mattrosoff	0.533333	negative	-0.35		2009-09-05	0	0	0		0	0.5	0.5	230.881	0	92.6595	155.34	62	0	2	0
2013-11-12	Despite a disastrous launch last year, Apple's Maps app gaining ground on Google: http://on.mktw.net/1a1jb2bÃ‚Â $AAPL $GOOG	despite a disastrous launch last year, apple's maps app gaining ground on google: $aapl $goog	despite a disastrous launch last year, apple's maps app gaining ground on google: $aapl $goog	0.433333	negative	-0.35		2009-09-06	0	0	0		0	0.5	0.5	230.881	0	93.1595	155.84	62	0	2	0
2013-10-20	War between $GOOG & $AMZN will get ugly RT @arstechnica: GoogleÃ¢â‚¬â„¢s iron grip on "open" Android http://ars.to/18pKST2	war between $goog & $amzn will get ugly rt @arstechnica: googles iron grip on "open" android	war between $goog & $amzn will get ugly rt @arstechnica: googles iron grip on "open" android	0.75	negative	-0.35		2009-09-07	0	0	0		0	0.5	0.5	230.881	0	93.6595	156.34	62	0	2	0
2013-09-03	$GOOG develops wearable computer while $MSFT buys aging flip fone. Not a good sign. $TST	$goog develops wearable computer while $msft buys aging flip fone. not a good sign. $tst	$goog develops wearable computer while $msft buys aging flip fone. not a good sign. $tst	0.6	negative	-0.35		2009-09-08	0	2	0		2	0	1	229.54	-1.34134	93.6595	157.34	63	1	3	2
2011-11-28	$GOOG valuation at IPO was $23B w/ $6B run-rate. $FBOOK looking at $100B IPO valuation at the same $6B run rate. Bad math.	$goog valuation at ipo was $23b w/ $6b run-rate. $fbook looking at $100b ipo valuation at the same $6b run rate. bad math.	$goog valuation at ipo was $23b w/ $6b run-rate. $fbook looking at $100b ipo valuation at the same $6b run rate. bad math.	0.395833	negative	-0.35		2009-09-09	0.568182	1	0		1	0	1	232.217	2.67769	93.6595	158.34	64	1	3	1
2011-07-14	GOOG Analysis: The Massive Mystery In Google's Finances And Why This Is Bad For Publishers - SVW: http://bit.ly/nlpj99 $GOOG	goog analysis: the massive mystery in google's finances and why this is bad for publishers - svw: $goog	goog analysis: the massive mystery in google's finances and why this is bad for publishers - svw: $goog	0.833333	negative	-0.35		2009-09-10	0	1	0		1	0	1	235.706	3.48848	93.6595	159.34	65	1	3	1
2012-10-18	Graphic: A bad day for Google's stock http://bit.ly/VfvmTFÃ‚Â $GOOG	graphic: a bad day for google's stock $goog	graphic: a bad day for google's stock $goog	0.533333	negative	-0.35		2009-09-11	0	1	0		1	0	1	236.306	0.600601	93.6595	160.34	66	1	3	1
2016-11-27	Sunday links: big, bad data, manias and panics and gender-free resumes. http://abnormalreturns.com/2016/11/27/sunday-links-vertical-interests/Ã‚Â Ã¢â‚¬Â¦ $IYT $AAPL $GOOG $GOOGL $MSFT $BX $KKR $SHMpic.twitter.com/PQxbMdK8M5	sunday links: big, bad data, manias and panics and gender-free resumes. $iyt $aapl $goog $googl $msft $bx $kkr $shmpic.twitter.com/pqxbmdk8m5	sunday links: big, bad data, manias and panics and gender-free resumes. $iyt $aapl $goog $googl $msft $bx $kkr $shmpic.twitter.com/pqxbmdk8m5	0.383333	negative	-0.35		2009-09-12	0	0	0		0	0.5	0.5	236.306	0	94.1595	160.84	66	0	2	0
2009-10-07	Finally, A Location-Based Mobile Ad Idea That Isn't Idiotic $GOOG by @fromedome http://bit.ly/W1Gst	finally, a location-based mobile ad idea that isn't idiotic $goog by @fromedome	finally, a location-based mobile ad idea that isn't idiotic $goog by @fromedome	0.916667	negative	-0.333333		2009-09-13	0	0	0		0	0.5	0.5	236.306	0	94.6595	161.34	66	0	2	0
2009-09-02	Bring it on. Please. RT @alleyinsider: Google Is "Seriously Looking At Acquisitions Again," Says CEO $GOOG http://bit.ly/lBlT8	bring it on. please. rt @alleyinsider: google is "seriously looking at acquisitions again," says ceo $goog	bring it on. please. rt @alleyinsider: google is "seriously looking at acquisitions again," says ceo $goog	0.666667	negative	-0.333333		2009-09-14	0	0	0		0	0.5	0.5	237.798	1.49149	95.1595	161.84	66	0	2	0
2009-07-08	Dilettante Google Needs To Get Serious About Chrome OS Or It Will Flop $GOOG by @hblodget http://bit.ly/2pUYn	dilettante google needs to get serious about chrome os or it will flop $goog by @hblodget	dilettante google needs to get serious about chrome os or it will flop $goog by @hblodget	0.666667	negative	-0.333333		2009-09-15	0	1	0		1	0	1	239.009	1.21121	95.1595	162.84	67	1	3	1
2010-08-02	Android's Serious Piracy Problem Costs Developers $GOOG $AAPL by @jwyarow http://read.bi/axlVpI	android's serious piracy problem costs developers $goog $aapl by @jwyarow	android's serious piracy problem costs developers $goog $aapl by @jwyarow	0.666667	negative	-0.333333		2009-09-16	0	2	0		2	0	1	244.389	5.38039	95.1595	163.84	68	1	3	2
2011-11-29	You Aren't The Only One Annoyed By This Infuriating Tweak In Google Search $GOOG by @mattlynley http://read.bi/vww5Qj	you aren't the only one annoyed by this infuriating tweak in google search $goog by @mattlynley	you aren't the only one annoyed by this infuriating tweak in google search $goog by @mattlynley	0.866667	negative	-0.333333		2009-09-17	0.45	1	0		1	0	1	246.106	1.71672	95.1595	164.84	69	1	3	1
2012-12-27	Microsoft: Google Isn't 'Truly Serious' About Enterprise Office Apps $GOOG $MSFT by @Julie188http://read.bi/V7Fwkt	microsoft: google isn't 'truly serious' about enterprise office apps $goog $msft by @julie188	microsoft: google isn't 'truly serious' about enterprise office apps $goog $msft by @julie188	0.666667	negative	-0.333333		2009-09-18	0	5	0		5	0	1	245.976	-0.130127	95.1595	165.84	70	1	3	5
2012-11-15	Because Of This Chart, A Serious Person Posited That Samsung Might Buy Google $SSNLF $GOOG by @nichcarlson http://read.bi/TMNWxP	because of this chart, a serious person posited that samsung might buy google $ssnlf $goog by @nichcarlson	because of this chart, a serious person posited that samsung might buy google $ssnlf $goog by @nichcarlson	0.666667	negative	-0.333333		2009-09-19	0	0	0		0	0.5	0.5	245.976	0	95.6595	166.34	70	0	2	0
2012-06-12	Apple Seriously Embarrassed Google's Android Yesterday $AAPL $GOOG by @stevekovachhttp://read.bi/MGNvDk	apple seriously embarrassed google's android yesterday $aapl $goog by @stevekovach	apple seriously embarrassed google's android yesterday $aapl $goog by @stevekovach	0.666667	negative	-0.333333		2009-09-20	0	0	0		0	0.5	0.5	245.976	0	96.1595	166.84	70	0	2	0
2012-04-06	Google: Here's Why We Pre-Announced Our Ridiculous Sci-Fi Glasses $GOOG by @jyarow http://read.bi/HBXD9M	google: here's why we pre-announced our ridiculous sci-fi glasses $goog by @jyarow	google: here's why we pre-announced our ridiculous sci-fi glasses $goog by @jyarow	1	negative	-0.333333		2009-09-21	-0.3	1	1		0	1	0	248.749	2.77277	97.1595	166.84	69	-1	1	1
2012-03-22	Get Serious: Of COURSE Google's Going To Take On The iPhone $GOOG by @MattRosoffhttp://read.bi/GSbNFr	get serious: of course google's going to take on the iphone $goog by @mattrosoff	get serious: of course google's going to take on the iphone $goog by @mattrosoff	0.666667	negative	-0.333333		2009-09-22	-0.025	1	1		0	1	0	249.78	1.03104	98.1595	166.84	68	-1	1	1
2013-02-22	Google Is Making Moves To Seriously Disrupt Groupon $GRPN $GOOG by @owenthomashttp://read.bi/YIq3t3	google is making moves to seriously disrupt groupon $grpn $goog by @owenthomas	google is making moves to seriously disrupt groupon $grpn $goog by @owenthomas	0.666667	negative	-0.333333		2009-09-23	0	2	0		2	0	1	249.479	-0.300308	98.1595	167.84	69	1	3	2
2013-01-11	This is asinine. #DOJ focusing on deals this size is ridiculous. Please protect us from $GOOG instead. http://mobile.reuters.com/article/idUSL4N0AG62G20130111?irpc=932Ã‚Â Ã¢â‚¬Â¦	this is asinine. #doj focusing on deals this size is ridiculous. please protect us from $goog instead.	this is asinine. #doj focusing on deals this size is ridiculous. please protect us from $goog instead.	1	negative	-0.333333		2009-09-24	0	1	0		1	0	1	248.634	-0.845841	98.1595	168.84	70	1	3	1
2015-09-26	France seriously believes it is in charge of the internet $GOOG http://read.bi/1MnRaDF	france seriously believes it is in charge of the internet $goog	france seriously believes it is in charge of the internet $goog	0.666667	negative	-0.333333		2009-09-25	0	1	0		1	0	1	246.486	-2.14715	98.1595	169.84	71	1	3	1
2015-04-09	Social Media Analytics: Crowd & Expert Sentiment On The Google-Twitter Acquisition, Crude Oil $GOOG $GOOGL $TWTRhttp://benzinga.com/z/5392270	social media analytics: crowd & expert sentiment on the google-twitter acquisition, crude oil $goog $googl $twtr	social media analytics: crowd & expert sentiment on the google-twitter acquisition, crude oil $goog $googl $twtr	0.533333	negative	-0.333333		2009-09-26	0	1	0		1	0	1	246.486	0	98.1595	170.84	72	1	3	1
2012-02-08	Here's How To Turn Off Google's Annoying New Search Results In 20 Seconds $GOOG by @hamburgerhttp://read.bi/zDqTqX	here's how to turn off google's annoying new search results in 20 seconds $goog by @hamburger	here's how to turn off google's annoying new search results in 20 seconds $goog by @hamburger	0.677273	negative	-0.331818		2009-09-27	0	0	0		0	0.5	0.5	246.486	0	98.6595	171.34	72	0	2	0
2018-04-04	The YouTube HQ shooting is a sad, dark twist in a long-running saga about 'demonetisation' on the video site $GOOG https://read.bi/2Ej0Tf9Ã‚Â pic.twitter.com/vaXOWmeScH	the youtube hq shooting is a sad, dark twist in a long-running saga about 'demonetisation' on the video site $goog	the youtube hq shooting is a sad, dark twist in a long-running saga about 'demonetisation' on the video site $goog	0.7	negative	-0.325		2009-09-28	0	1	0		1	0	1	249.515	3.02803	98.6595	172.34	73	1	3	1
2013-02-21	Google Wants Warby Parker To Help Make Its Computerized Glasses Less Insanely Dorky $GOOG by @meganrosedickey http://read.bi/1575avH	google wants warby parker to help make its computerized glasses less insanely dorky $goog by @meganrosedickey	google wants warby parker to help make its computerized glasses less insanely dorky $goog by @meganrosedickey	0.388889	negative	-0.322222		2009-09-29	0	0	0		0	0.5	0.5	249.515	0	99.1595	172.84	73	0	2	0
2016-02-04	Turnaround! Hated names bouncing $FCX $AA $CAT $R, and new economy favorites down $FB $GOOG. Rotation and weaker dollar!	turnaround! hated names bouncing $fcx $aa $cat $are, and new economy favorites down $fb $goog. rotation and weaker dollar!	turnaround! hated names bouncing $fcx $aa $cat $are, and new economy favorites down $fb $goog. rotation and weaker dollar!	0.481145	negative	-0.31936		2009-09-30	0.568182	3	0		3	0	1	248.173	-1.34134	99.1595	173.84	74	1	3	3
2010-12-30	Hey, The Nook Isn't A Failure $BKS $AMZN $GOOG by @MattRosoff http://read.bi/dGVetR	hey, the nook isn't a failure $bks $amzn $goog by @mattrosoff	hey, the nook isn't a failure $bks $amzn $goog by @mattrosoff	0.3	negative	-0.316667		2009-10-01	0	1	0		1	0	1	243.844	-4.32933	99.1595	174.84	75	1	3	1
2015-01-29	No, Google Glass wasn't a failure: http://on.mktw.net/1zFz4tSÃ‚Â $GOOG	no, google glass wasn't a failure: $goog	no, google glass wasn't a failure: $goog	0.3	negative	-0.316667		2009-10-02	0	1	0		1	0	1	242.533	-1.31131	99.1595	175.84	76	1	3	1
2009-01-02	What do Google Android netbooks mean for Microsoft and Apple? http://bit.ly/OOEx $GOOG $AAPL $MSFT	what do google android netbooks mean for microsoft and apple? $goog $aapl $msft	what do google android netbooks mean for microsoft and apple? $goog $aapl $msft	0.6875	negative	-0.3125		2009-10-03	0	0	0		0	0.5	0.5	242.533	0	99.6595	176.34	76	0	2	0
2012-05-22	Now That Google Owns Motorola, What Does That Mean For Android Phones? $GOOG by @stevekovach http://read.bi/LoJTkI	now that google owns motorola, what does that mean for android phones? $goog by @stevekovach	now that google owns motorola, what does that mean for android phones? $goog by @stevekovach	0.6875	negative	-0.3125		2009-10-04	0.1	1	0		1	0	1	242.533	0	99.6595	177.34	77	1	3	1
2017-09-01	You mean if I donÃ¢â‚¬â„¢t put a +1 button on a web page, its Google search results will suffer? _x000D_ "Yup" -- $GOOG_x000D_ http://gizmodo.com/yes-google-uses-its-power-to-quash-ideas-it-doesn-t-li-1798646437?rev=1504134979112Ã‚Â Ã¢â‚¬Â¦	you mean if i dont put a +1 button on a web page, its google search results will suffer? _x000D_ "yup" -- $goog_x000D_	you mean if i dont put a +1 button on a web page, its google search results will suffer? _x000D_ "yup" -- $goog_x000D_	0.6875	negative	-0.3125		2009-10-05	0	2	0		2	0	1	244.505	1.97197	99.6595	178.34	78	1	3	2
2018-12-14	If @sanglucci wasn't at the gym this morning he'd prob nailed the $140 puts at .30 this AM selling here at $7.50 on $JNJ -- and by the gym I mean selling premiums on $AAPL $NFLX and $GOOG	if @sanglucci wasn't at the gym this morning he'd prob nailed the $140 puts at .30 this am selling here at $7.50 on $jnj -- and by the gym i mean selling premiums on $aapl $nflx and $goog	if @sanglucci wasn't at the gym this morning he'd prob nailed the $140 puts at .30 this am selling here at $7.50 on $jnj -- and by the gym i mean selling premiums on $aapl $nflx and $goog	0.6875	negative	-0.3125		2009-10-06	1.23636	6	0		6	0	1	249.62	5.11511	99.6595	179.34	79	1	3	6
2015-12-30	Why is Day Trading Failure So Common? | Find Out Here: http://bit.ly/1ROffscÃ‚Â $SPY $QQQ $DIA $GOOG $TWTR $GPRO $Xpic.twitter.com/8291olqb0a	why is day trading failure so common? | find out here: $spy $qqq $dia $goog $twtr $gpro $xpic.twitter.com/8291olqb0a	why is day trading failure so common? | find out here: $spy $qqq $dia $goog $twtr $gpro $xpic.twitter.com/8291olqb0a	0.4	negative	-0.308333		2009-10-07	-0.333333	4	1		3	0.25	0.75	259.029	9.40941	99.9095	180.09	80	1	3	3
2016-11-05	Why is Day Trading Failure So Common? | Find Out Here: http://bit.ly/2dSzNhQÃ‚Â $SPY $QQQ $DIA $GOOG $TWTR $GPRO $Xpic.twitter.com/NWvwHvhS5g	why is day trading failure so common? | find out here: $spy $qqq $dia $goog $twtr $gpro $xpic.twitter.com/nwvwhvhs5g	why is day trading failure so common? | find out here: $spy $qqq $dia $goog $twtr $gpro $xpic.twitter.com/nwvwhvhs5g	0.4	negative	-0.308333		2009-10-08	0.1	2	1		1	0.5	0.5	257.347	-1.68167	100.41	180.59	79	-1	1	1
2016-03-20	Why is Day Trading Failure So Common? | Find Out Here: http://bit.ly/1MeLf7RÃ‚Â $SPY $QQQ $DIA $GOOG $TWTR $GPRO $Xpic.twitter.com/MB25pNJvnG	why is day trading failure so common? | find out here: $spy $qqq $dia $goog $twtr $gpro $xpic.twitter.com/mb25pnjvng	why is day trading failure so common? | find out here: $spy $qqq $dia $goog $twtr $gpro $xpic.twitter.com/mb25pnjvng	0.4	negative	-0.308333		2009-10-09	0.2	1	0		1	0	1	258.383	1.03604	100.41	181.59	80	1	3	1
2016-01-06	Why is Day Trading Failure So Common? | Find Out Here: http://bit.ly/1Pa4J8MÃ‚Â $SPY $QQQ $DIA $GOOG $TWTR $GPRO $Xpic.twitter.com/L2f95tJzlx	why is day trading failure so common? | find out here: $spy $qqq $dia $goog $twtr $gpro $xpic.twitter.com/l2f95tjzlx	why is day trading failure so common? | find out here: $spy $qqq $dia $goog $twtr $gpro $xpic.twitter.com/l2f95tjzlx	0.4	negative	-0.308333		2009-10-10	0	0	0		0	0.5	0.5	258.383	0	100.91	182.09	80	0	2	0
2016-01-03	Why is Day Trading Failure So Common? | Find Out Here: http://bit.ly/1NLPoxaÃ‚Â $SPY $QQQ $DIA $GOOG $TWTR $GPRO $Xpic.twitter.com/2s5XxE5QN4	why is day trading failure so common? | find out here: $spy $qqq $dia $goog $twtr $gpro $xpic.twitter.com/2s5xxe5qn4	why is day trading failure so common? | find out here: $spy $qqq $dia $goog $twtr $gpro $xpic.twitter.com/2s5xxe5qn4	0.4	negative	-0.308333		2009-10-11	0	0	0		0	0.5	0.5	258.383	0	101.41	182.59	80	0	2	0
2017-04-04	Why is Day Trading Failure So Common? | Find Out Here: http://bit.ly/2lPzDjnÃ‚Â $SPY $QQQ $DIA $GOOG $TWTR $GPRO $Xpic.twitter.com/63J0IqGytF	why is day trading failure so common? | find out here: $spy $qqq $dia $goog $twtr $gpro $xpic.twitter.com/63j0iqgytf	why is day trading failure so common? | find out here: $spy $qqq $dia $goog $twtr $gpro $xpic.twitter.com/63j0iqgytf	0.4	negative	-0.308333		2009-10-12	0.136364	2	0		2	0	1	262.282	3.8989	101.41	183.59	81	1	3	2
2017-03-26	Why is Day Trading Failure So Common? | Find Out Here: http://bit.ly/2kTvmukÃ‚Â $SPY $QQQ $DIA $GOOG $TWTR $GPRO $Xpic.twitter.com/BsmKdClvkp	why is day trading failure so common? | find out here: $spy $qqq $dia $goog $twtr $gpro $xpic.twitter.com/bsmkdclvkp	why is day trading failure so common? | find out here: $spy $qqq $dia $goog $twtr $gpro $xpic.twitter.com/bsmkdclvkp	0.4	negative	-0.308333		2009-10-13	0	3	0		3	0	1	263.318	1.03604	101.41	184.59	82	1	3	3
2014-03-30	Sunday (late night) links: mean reversion, "rigged" markets and the rise of Roku. http://stks.co/r09pvÃ‚Â $SPY $TLT $KING $AAPL $GOOG	sunday (late night) links: mean reversion, "rigged" markets and the rise of roku. $spy $tlt $king $aapl $goog	sunday (late night) links: mean reversion, "rigged" markets and the rise of roku. $spy $tlt $king $aapl $goog	0.64375	negative	-0.30625		2009-10-14	0	1	0		1	0	1	267.928	4.60959	101.41	185.59	83	1	3	1
2011-06-30	Apple Has Worst First Half Since Ã¢â‚¬â„¢08 http://bloom.bg/lAacjX $AAPL $GOOG $MSFT	apple has worst first half since 08 $aapl $goog $msft	apple has worst first half since 08 $aapl $goog $msft	0.5	negative	-0.305556		2009-10-15	0.936364	2	0		2	0	1	265.22	-2.7077	101.41	186.59	84	1	3	2
2009-09-21	Bing's Slow Growth Continues $MSFT $GOOG $YHOO by @fromedome http://bit.ly/4rRf33	bing's slow growth continues $msft $goog $yhoo by @fromedome	bing's slow growth continues $msft $goog $yhoo by @fromedome	0.4	negative	-0.3		2009-10-16	0.975	5	1		4	0.2	0.8	275.2	9.97998	101.61	187.39	85	1	3	4
2012-05-02	$FB knows who you pretend to be (an organ donor!). $GOOG knows the filthy pervert you really are. FB's arpu will always lag	$fb knows who you pretend to be (an organ donor!). $goog knows the filthy pervert you really are. fb's arpu will always lag	$fb knows who you pretend to be (an organ donor!). $goog knows the filthy pervert you really are. fb's arpu will always lag	0.6	negative	-0.3		2009-10-17	0	1	0		1	0	1	275.2	0	101.61	188.39	86	1	3	1
2012-04-04	Larry Page's 'Paranoia' Over Facebook Has Forced Him To Abandon His Ideals $GOOG http://read.bi/HeyrHA	larry page's 'paranoia' over facebook has forced him to abandon his ideals $goog	larry page's 'paranoia' over facebook has forced him to abandon his ideals $goog	0.2	negative	-0.3		2009-10-18	0	0	0		0	0.5	0.5	275.2	0	102.11	188.89	86	0	2	0
2014-11-13	Thursday links: slow investing, $XLE v. $XLK and what the *&#% is $TWTR saying? http://stks.co/r11jEÃ‚Â $BRKB $PG $AAPL $CHDN $GMOM $GOOG $FB	thursday links: slow investing, $xle v. $xlk and what the *&#% is $twtr saying? $brkb $pg $aapl $chdn $gmom $goog $fb	thursday links: slow investing, $xle v. $xlk and what the *&#% is $twtr saying? $brkb $pg $aapl $chdn $gmom $goog $fb	0.4	negative	-0.3		2009-10-19	0.1	2	0		2	0	1	276.321	1.12113	102.11	189.89	87	1	3	2
2016-11-07	FANG Stocks Killed It. Again. https://steadyoptions.com/articles/fang-stocks-killed-it-again-r248/Ã‚Â Ã¢â‚¬Â¦ We traded $FB $AMZN $NFLX $GOOG like every cycle. Consistency is the name of the game.	fang stocks killed it. again. we traded $fb $amzn $nflx $goog like every cycle. consistency is the name of the game.	fang stocks killed it. again. we traded $fb $amzn $nflx $goog like every cycle. consistency is the name of the game.	0.2	negative	-0.3		2009-10-20	0	0	0		0	0.5	0.5	276.136	-0.185181	102.61	190.39	87	0	2	0
2009-10-22	Twitter Wanted At Least $100 Million To Do The Google Deal $GOOG by @nichcarlson http://bit.ly/1iwSNY	twitter wanted at least $100 million to do the google deal $goog by @nichcarlson	twitter wanted at least $100 million to do the google deal $goog by @nichcarlson	0.4	negative	-0.3		2009-10-21	0.419697	8	0		8	0	1	275.826	-0.310303	102.61	191.39	88	1	3	8
2009-10-08	Ex-Lawyer Loses Unemployment Benefits Over $1.30 A Day In Google AdSense Revenue $GOOG by @egs2138 http://bit.ly/zyKZg	ex-lawyer loses unemployment benefits over $1.30 a day in google adsense revenue $goog by @egs2138	ex-lawyer loses unemployment benefits over $1.30 a day in google adsense revenue $goog by @egs2138	0.1	negative	-0.3		2009-10-22	-0.254167	4	1		3	0.25	0.75	277.322	1.49649	102.86	192.14	89	1	3	3
2009-08-05	Google Loses Search Marketing Exec To Clickable $GOOG by @nichcarlson http://bit.ly/WlRmn	google loses search marketing exec to clickable $goog by @nichcarlson	google loses search marketing exec to clickable $goog by @nichcarlson	0.1	negative	-0.3		2009-10-23	0	3	0		3	0	1	277.122	-0.200196	102.86	193.14	90	1	3	3
2010-08-20	RIM Must Switch To Android Now, Before It's Too Late $RIMM $GOOG $AAPL by @fromedome http://read.bi/cx0CNd	rim must switch to android now, before it's too late $rimm $goog $aapl by @fromedome	rim must switch to android now, before it's too late $rimm $goog $aapl by @fromedome	0.6	negative	-0.3		2009-10-24	0	0	0		0	0.5	0.5	277.122	0	103.36	193.64	90	0	2	0
2010-02-24	STUNNINGLY STUPID: Google Execs Sentenced To Italian Jail For Inadvertently Allowing Offensive Video Upload $GOOG ... http://bit.ly/aAadIY	stunningly stupid: google execs sentenced to italian jail for inadvertently allowing offensive video upload $goog ...	stunningly stupid: google execs sentenced to italian jail for inadvertently allowing offensive video upload $goog ...	0.333333	negative	-0.3		2009-10-25	0	1	0		1	0	1	277.122	0	103.36	194.64	91	1	3	1
2011-11-14	Google is target of ShopCity antitrust complaint | http://bloom.bg/tWMJyOÃ‚Â $GOOG	google is target of shopcity antitrust complaint | $goog	google is target of shopcity antitrust complaint | $goog	0.2	negative	-0.3		2009-10-26	0	0	0		0	0.5	0.5	277.382	0.260254	103.86	195.14	91	0	2	0
2011-08-15	Before you go crazy about price that $GOOG is paying for #Motorola, remember that $MMI has $3 billion of cash. Deal is really only $9.5b.	before you go crazy about price that $goog is paying for #motorola, remember that $mmi has $3 billion of cash. deal is really only $9.5b.	before you go crazy about price that $goog is paying for #motorola, remember that $mmi has $3 billion of cash. deal is really only $9.5b.	0.95	negative	-0.3		2009-10-27	0	2	0		2	0	1	274.419	-2.96295	103.86	196.14	92	1	3	2
2011-05-10	SURPRISE! Google Put Aside $500 Million To Settle Antitrust Complaint $GOOG by @MattRosoff http://read.bi/jLxCgQ	surprise! google put aside $500 million to settle antitrust complaint $goog by @mattrosoff	surprise! google put aside $500 million to settle antitrust complaint $goog by @mattrosoff	0.2	negative	-0.3		2009-10-28	0.85	3	0		3	0	1	270.42	-3.99902	103.86	197.14	93	1	3	3
2011-02-13	Motorola Xoom Tablet Pre-Orders Available For A Shocking $1,200 $MMI $GOOG $AAPL by @MattRosoff http://read.bi/hQyuDw	motorola xoom tablet pre-orders available for a shocking $1,200 $mmi $goog $aapl by @mattrosoff	motorola xoom tablet pre-orders available for a shocking $1,200 $mmi $goog $aapl by @mattrosoff	0.7	negative	-0.3		2009-10-29	0.536364	2	0		2	0	1	275.801	5.3804	103.86	198.14	94	1	3	2
2011-01-13	THE GOOGLE INVESTOR: Watch Market Share Reverse As The Verizon iPhone Sucks The Wind... $GOOG $VZ $AAPL by @hleonard76 http://read.bi/hDVRqJ	the google investor: watch market share reverse as the verizon iphone sucks the wind... $goog $vz $aapl by @hleonard76	the google investor: watch market share reverse as the verizon iphone sucks the wind... $goog $vz $aapl by @hleonard76	0.3	negative	-0.3		2009-10-30	0.25	3	0		3	0	1	268.328	-7.47247	103.86	199.14	95	1	3	3
2012-12-02	Sunday (late) links: an unbalanced economy, tech sector weakness and the law of unbundling. http://stks.co/mFgPÃ‚Â $XLK $AAPL $GOOG $LMCA $VIX	sunday (late) links: an unbalanced economy, tech sector weakness and the law of unbundling. $xlk $aapl $goog $lmca $vix	sunday (late) links: an unbalanced economy, tech sector weakness and the law of unbundling. $xlk $aapl $goog $lmca $vix	0.6	negative	-0.3		2009-10-31	0	0	0		0	0.5	0.5	268.328	0	104.36	199.64	95	0	2	0
2012-08-13	Google is cutting 4,000 of Motorola's 20,000 employees and closing or consolidating a third of its facilities: http://on.mktw.net/QuTOrsÃ‚Â $GOOG	google is cutting 4,000 of motorola's 20,000 employees and closing or consolidating a third of its facilities: $goog	google is cutting 4,000 of motorola's 20,000 employees and closing or consolidating a third of its facilities: $goog	0.45	negative	-0.3		2009-11-01	-0.4	1	1		0	1	0	268.328	0	105.36	199.64	94	-1	1	1
2012-06-15	Here Are All The Reasons It Sucks To Work At Google $GOOG by @mattlynley http://read.bi/LZVOrd	here are all the reasons it sucks to work at google $goog by @mattlynley	here are all the reasons it sucks to work at google $goog by @mattlynley	0.3	negative	-0.3		2009-11-02	0.8	1	0		1	0	1	267.262	-1.06607	105.36	200.64	95	1	3	1
2012-02-22	Ex-Google Designer Calls Some Of Its Recent Changes 'Bats**t Crazy' $GOOG by @mattlynley http://read.bi/yOkHUn	ex-google designer calls some of its recent changes 'bats**t crazy' $goog by @mattlynley	ex-google designer calls some of its recent changes 'bats**t crazy' $goog by @mattlynley	0.575	negative	-0.3		2009-11-03	0	3	0		3	0	1	268.914	1.65164	105.36	201.64	96	1	3	3
2013-12-29	The UP Cycle on the Secondary Delineator: Day 5. Algos have been selling into the highs. See http://stks.co/c02ebÃ‚Â $twtr $fb $aapl $goog	the up cycle on the secondary delineator: day 5. algos have been selling into the highs. see $twtr $fb $aapl $goog	the up cycle on the secondary delineator: day 5. algos have been selling into the highs. see $twtr $fb $aapl $goog	0.3	negative	-0.3		2009-11-04	0	0	0		0	0.5	0.5	270.435	1.52152	105.86	202.14	96	0	2	0
2013-10-17	$GOOG reports after close today. Key issue after disappointing 2Q : cost-per-click, mobile positioning http://on.mktw.net/GZImXYÃ‚Â @benpimentel	$goog reports after close today. key issue after disappointing 2q : cost-per-click, mobile positioning @benpimentel	$goog reports after close today. key issue after disappointing 2q : cost-per-click, mobile positioning @benpimentel	0.85	negative	-0.3		2009-11-05	0	0	0		0	0.5	0.5	274.6	4.16418	106.36	202.64	96	0	2	0
2013-08-13	This could be "at least a $10 billion opportunity" for Google, says analyst http://on.mktw.net/19ojJklÃ‚Â $GOOG	this could be "at least a $10 billion opportunity" for google, says analyst $goog	this could be "at least a $10 billion opportunity" for google, says analyst $goog	0.4	negative	-0.3		2009-11-06	0	0	0		0	0.5	0.5	275.826	1.22623	106.86	203.14	96	0	2	0
2013-04-18	Google reported 1Q profit that topped analysts' estimates, sending the shares up in late trading. http://bit.ly/102AnuAÃ‚Â $GOOG	google reported 1q profit that topped analysts' estimates, sending the shares up in late trading. $goog	google reported 1q profit that topped analysts' estimates, sending the shares up in late trading. $goog	0.6	negative	-0.3		2009-11-07	0	0	0		0	0.5	0.5	275.826	0	107.36	203.64	96	0	2	0
2014-11-26	#Google on the cutting edge of corporate #patent strategy and use of #BigData http://ow.ly/EWbgqÃ‚Â $GOOG	#google on the cutting edge of corporate #patent strategy and use of #bigdata $goog	#google on the cutting edge of corporate #patent strategy and use of #bigdata $goog	0.45	negative	-0.3		2009-11-08	0	0	0		0	0.5	0.5	275.826	0	107.86	204.14	96	0	2	0
2014-03-07	What do Facebook, Twitter, Google, and Apple employees have in common? http://qz.com/183958Ã‚Â $GOOG $TWTR $FB $AAPL RT @MaxNisen	what do facebook, twitter, google, and apple employees have in common? $goog $twtr $fb $aapl rt @maxnisen	what do facebook, twitter, google, and apple employees have in common? $goog $twtr $fb $aapl rt @maxnisen	0.5	negative	-0.3		2009-11-09	0	0	0		0	0.5	0.5	281.537	5.71069	108.36	204.64	96	0	2	0
2015-08-10	The Artificial Intelligence Market Will Only Continue To Grow http://seekingalpha.com/article/3424106-the-artificial-intelligence-market-will-only-continue-to-grow?source=feed_fÃ‚Â Ã¢â‚¬Â¦ $GOOG #GOOGLE $IBM $MSFT $SAP $TWTR $YHOO $GOOGL	the artificial intelligence market will only continue to grow $goog #google $ibm $msft $sap $twtr $yhoo $googl	the artificial intelligence market will only continue to grow $goog #google $ibm $msft $sap $twtr $yhoo $googl	1	negative	-0.3		2009-11-10	0	0	0		0	0.5	0.5	283.664	2.12714	108.86	205.14	96	0	2	0
2015-02-05	$GPRO hearing vague chatter they hired an adviser to explore a sale ($75/sh with $BABA $GOOG and $AAPL rumored) Earnings tonight -CAREFUL	$gpro hearing vague chatter they hired an adviser to explore a sale ($75/sh with $baba $goog and $aapl rumored) earnings tonight -careful	$gpro hearing vague chatter they hired an adviser to explore a sale ($75/sh with $baba $goog and $aapl rumored) earnings tonight -careful	0.75	negative	-0.3		2009-11-11	0	0	0		0	0.5	0.5	285.566	1.90189	109.36	205.64	96	0	2	0
2016-04-20	IT'S OFFICIAL: EUROPE FILES ANTITRUST COMPLAINT AGAINST GOOGLE $GOOG http://read.bi/1Vj0fEUÃ‚Â pic.twitter.com/VM8RzOzRxA	it's official: europe files antitrust complaint against google $goog	it's official: europe files antitrust complaint against google $goog	0.2	negative	-0.3		2009-11-12	0	0	0		0	0.5	0.5	284.209	-1.35635	109.86	206.14	96	0	2	0
2016-03-23	$AAPL & $GOOG have ~$230B common equity combined..... $BAC has $256B (100% covered by cash and Treasuries held)	$aapl & $goog have ~$230b common equity combined..... $bac has $256b (100% covered by cash and treasuries held)	$aapl & $goog have ~$230b common equity combined..... $bac has $256b (100% covered by cash and treasuries held)	0.5	negative	-0.3		2009-11-13	0	0	0		0	0.5	0.5	286.311	2.10211	110.36	206.64	96	0	2	0
2017-04-26	Has anybody $GOOG $GOOGL Tom Sosnoff name lately? https://www.google.com/search?q=tom+sosnoff&ie=utf-8&oe=utf-8Ã‚Â Ã¢â‚¬Â¦ @tastytrade	has anybody $goog $googl tom sosnoff name lately? @tastytrade	has anybody $goog $googl tom sosnoff name lately? @tastytrade	0.6	negative	-0.3		2009-11-14	0	0	0		0	0.5	0.5	286.311	0	110.86	207.14	96	0	2	0
2017-02-04	FT Editorial on Snap corp governance: "At least $GOOG made money before turning shareholders into serfs."	ft editorial on snap corp governance: "at least $goog made money before turning shareholders into serfs."	ft editorial on snap corp governance: "at least $goog made money before turning shareholders into serfs."	0.4	negative	-0.3		2009-11-15	0	0	0		0	0.5	0.5	286.311	0	111.36	207.64	96	0	2	0
2018-04-03	$BAC removed $FB from it's "US 1" list but still ZERO downgrades across the FAANG complex. 96% of analysts with "buy" or "hold" ratings on these five stocks._x000D_ $AMZN $AAPL $NFLX $GOOG https://twitter.com/todd_harrison/status/975820392492355586Ã‚Â Ã¢â‚¬Â¦ Analyst rankings via Bloomberg: _x000D_ $FB 43 Buys 3 Holds 2 Sells_x000D_ $AAPL 28 Buys 16 Holds 0 Sells_x000D_ Ã¢â‚¬Â¦	$bac removed $fb from it's "us 1" list but still zero downgrades across the faang complex. 96% of analysts with "buy" or "hold" ratings on these five stocks._x000D_ $amzn $aapl $nflx $goog analyst rankings via bloomberg: _x000D_ $fb 43 buys 3 holds 2 sells_x000D_ $aapl 28 buys 16 holds 0 sells_x000D_	$bac removed $fb from it's "us 1" list but still zero downgrades across the faang complex. 96% of analysts with "buy" or "hold" ratings on these five stocks._x000D_ $amzn $aapl $nflx $goog analyst rankings via bloomberg: _x000D_ $fb 43 buys 3 holds 2 sells_x000D_ $aapl 28 buys 16 holds 0 sells_x000D_	0.4	negative	-0.3		2009-11-16	0	0	0		0	0.5	0.5	288.428	2.11713	111.86	208.14	96	0	2	0
2009-05-07	Can The Newspaper Industry Really Be THIS Stupid About Google News? $GOOG by @hblodget http://bit.ly/GohGq	can the newspaper industry really be this stupid about google news? $goog by @hblodget	can the newspaper industry really be this stupid about google news? $goog by @hblodget	0.6	negative	-0.3		2009-11-17	0	0	0		0	0.5	0.5	289.034	0.605591	112.36	208.64	96	0	2	0
2013-02-01	Google just hit an all-time high of $774. $GOOG QUOTE: http://cnb.cx/pjIfDBÃ‚Â (via @SeemaCNBC)	google just hit an all-time high of $774. $goog quote: (via @seemacnbc)	google just hit an all-time high of $774. $goog quote: (via @seemacnbc)	0.77	negative	-0.295		2009-11-18	0	0	0		0	0.5	0.5	288.614	-0.42041	112.86	209.14	96	0	2	0
2013-10-16	grateful to $GOOG for leaning in hard to support @AstiaGlobal in its mission to mentor & fund #women-led enterprises http://bit.ly/1hU3iuV	grateful to $goog for leaning in hard to support @astiaglobal in its mission to mentor & fund #women-led enterprises	grateful to $goog for leaning in hard to support @astiaglobal in its mission to mentor & fund #women-led enterprises	0.541667	negative	-0.291667		2009-11-19	0	0	0		0	0.5	0.5	286.782	-1.83185	113.36	209.64	96	0	2	0
2013-05-17	Google CEO Larry Page: Technology should do the hard work http://ow.ly/l7fFtÃ‚Â $GOOG #CEO	google ceo larry page: technology should do the hard work $goog #ceo	google ceo larry page: technology should do the hard work $goog #ceo	0.541667	negative	-0.291667		2009-11-20	0.60303	3	1		2	0.333333	0.666667	285.265	-1.51651	113.693	210.307	97	1	3	2
2014-11-21	Friday links: start-raving markets, 'peak cocoa' and why we keep working so hard. http://stks.co/r13k7Ã‚Â $CC_F $NIB $AAPL $GOOG $QVAL $JNS	friday links: start-raving markets, 'peak cocoa' and why we keep working so hard. $cc_f $nib $aapl $goog $qval $jns	friday links: start-raving markets, 'peak cocoa' and why we keep working so hard. $cc_f $nib $aapl $goog $qval $jns	0.541667	negative	-0.291667		2009-11-21	0	0	0		0	0.5	0.5	285.265	0	114.193	210.807	97	0	2	0
2014-07-18	Google is working hard to keep its ad-based business model in step with mobile growth. http://onforb.es/1lasY8hÃ‚Â $GOOG	google is working hard to keep its ad-based business model in step with mobile growth. $goog	google is working hard to keep its ad-based business model in step with mobile growth. $goog	0.541667	negative	-0.291667		2009-11-22	0.1	2	0		2	0	1	285.265	0	114.193	211.807	98	1	3	2
2014-04-17	A week ago, who would have guessed the Nasdaq would be up 50 bps on a day when $IBM and $GOOG both fell hard on earnings.	a week ago, who would have guessed the nasdaq would be up 50 bps on a day when $ibm and $goog both fell hard on earnings.	a week ago, who would have guessed the nasdaq would be up 50 bps on a day when $ibm and $goog both fell hard on earnings.	0.541667	negative	-0.291667		2009-11-23	-0.131818	2	1		1	0.5	0.5	291.466	6.2012	114.693	212.307	97	-1	1	1
2016-04-01	Google fired a person for pronouncing gif w/ a hard "G". $GOOG. http://www.businessinsider.com/google-pulls-mic-drop-minions-april-fools-joke-due-to-complaints-job-losses-2016-4Ã‚Â Ã¢â‚¬Â¦pic.twitter.com/KCR5hxWch0	google fired a person for pronouncing gif w/ a hard "g". $goog.	google fired a person for pronouncing gif w/ a hard "g". $goog.	0.541667	negative	-0.291667		2009-11-24	0	0	0		0	0.5	0.5	291.837	0.370362	115.193	212.807	97	0	2	0
2017-06-08	The Citi piece on $NVDA says $GOOG is way behind them. Brutal analysis ... https://twitter.com/jjotwitt/status/872967366338105344Ã‚Â Ã¢â‚¬Â¦ AI is primarily computed on GPUs these days so another tick in the bull case. Competition is Googles cloud TPUs	the citi piece on $nvda says $goog is way behind them. brutal analysis ... ai is primarily computed on gpus these days so another tick in the bull case. competition is googles cloud tpus	the citi piece on $nvda says $goog is way behind them. brutal analysis ... ai is primarily computed on gpus these days so another tick in the bull case. competition is googles cloud tpus	0.733333	negative	-0.291667		2009-11-25	0.4	3	0		3	0	1	293.163	1.32635	115.193	213.807	98	1	3	3
2018-01-01	Germany is set to start enforcing a law that demands social media sites move quickly to remove hate speech, fake news and illegal material_x000D_ http://www.bbc.com/news/technology-42510868Ã‚Â Ã¢â‚¬Â¦_x000D_ #Facebook $FB #GooglePlus #Instagram #MySpace #Reddit #Youtube #Tumblr #Twitter $TWTR $GOOG #Yahoo	germany is set to start enforcing a law that demands social media sites move quickly to remove hate speech, fake news and illegal material_x000D_ _x000D_ #facebook $fb #googleplus #instagram #myspace #reddit #youtube #tumblr #twitter $twtr $goog #yahoo	germany is set to start enforcing a law that demands social media sites move quickly to remove hate speech, fake news and illegal material_x000D_ _x000D_ #facebook $fb #googleplus #instagram #myspace #reddit #youtube #tumblr #twitter $twtr $goog #yahoo	0.593333	negative	-0.286667		2009-11-26	0	0	0		0	0.5	0.5	293.163	0	115.693	214.307	98	0	2	0
2016-10-18	$GOOG $GOOGL finally breaking out from long base. Position added	$goog $googl finally breaking out from long base. position added	$goog $googl finally breaking out from long base. position added	0.8	negative	-0.283333		2009-11-27	0	0	0		0	0.5	0.5	290.17	-2.99301	116.193	214.807	98	0	2	0
2010-12-29	Angry Birds: "Apple Will Be Number One For A Very Long Time" $AAPL $GOOG by @pegobry http://read.bi/eSRBwt	angry birds: "apple will be number one for a very long time" $aapl $goog by @pegobry	angry birds: "apple will be number one for a very long time" $aapl $goog by @pegobry	0.76	negative	-0.2825		2009-11-28	0	0	0		0	0.5	0.5	290.17	0	116.693	215.307	98	0	2	0
2014-01-07	$GOOG reaching new highs in premarket, $NFLX stung by downgrade & bad #weather blues for $JBLU. Watch Morning Call: http://reut.rs/1hmaG6x	$goog reaching new highs in premarket, $nflx stung by downgrade & bad #weather blues for $jblu. watch morning call:	$goog reaching new highs in premarket, $nflx stung by downgrade & bad #weather blues for $jblu. watch morning call:	0.560606	negative	-0.281818		2009-11-29	0	1	0		1	0	1	290.17	0	116.693	216.307	99	1	3	1
2015-12-14	Google's new tablet probably wasn't meant to run Android Ã¢â‚¬â€ which would explain the bad reviews $GOOG http://read.bi/1QnTvD5	google's new tablet probably wasn't meant to run android which would explain the bad reviews $goog	google's new tablet probably wasn't meant to run android which would explain the bad reviews $goog	0.560606	negative	-0.281818		2009-11-30	0.5	2	0		2	0	1	291.792	1.62161	116.693	217.307	100	1	3	2
2017-12-29	$BIDU crap quarter. pair with $BABA seller. Like $GOOG is to $AMZN China red flags. Just warning flags. Don't get crazy mortgaging the house to put on the Big Short. Yet.	$bidu crap quarter. pair with $baba seller. like $goog is to $amzn china red flags. just warning flags. don't get crazy mortgaging the house to put on the big short. yet.	$bidu crap quarter. pair with $baba seller. like $goog is to $amzn china red flags. just warning flags. don't get crazy mortgaging the house to put on the big short. yet.	0.42	negative	-0.28		2009-12-01	0.2	1	0		1	0	1	295.23	3.43845	116.693	218.307	101	1	3	1
2013-05-24	In past year alone, Google has started at least three services that take aim at Amazon operations. _x000D_ http://on.wsj.com/18mufV0Ã‚Â $AMZN $GOOG	in past year alone, google has started at least three services that take aim at amazon operations. _x000D_ $amzn $goog	in past year alone, google has started at least three services that take aim at amazon operations. _x000D_ $amzn $goog	0.325	negative	-0.275		2009-12-02	0	3	0		3	0	1	294.049	-1.18118	116.693	219.307	102	1	3	3
2014-04-02	What the Google share split really means: http://cnb.cx/1dUsu2TÃ‚Â (via @CNBCAlex) $GOOG	what the google share split really means: (via @cnbcalex) $goog	what the google share split really means: (via @cnbcalex) $goog	0.6	negative	-0.275		2009-12-03	0.2	3	1		2	0.333333	0.666667	293.163	-0.885865	117.026	219.974	103	1	3	2
2015-09-18	Apple's iOS 9 upgrade and Android app are prompting some strange and downright angry responses:_x000D_ http://on.mktw.net/1LAGi2DÃ‚Â _x000D_ $AAPL $GOOG $GOOGL	apple's ios 9 upgrade and android app are prompting some strange and downright angry responses:_x000D_ _x000D_ $aapl $goog $googl	apple's ios 9 upgrade and android app are prompting some strange and downright angry responses:_x000D_ _x000D_ $aapl $goog $googl	0.575	negative	-0.275		2009-12-04	0	0	0		0	0.5	0.5	292.798	-0.365386	117.526	220.474	103	0	2	0
2016-02-01	The $GOOG vs. $AAPL market cap talk is silly. @Google's enterprise value ($450b) long ago lapped @Apple ($381b).pic.twitter.com/8N0zedL2ck	the $goog vs. $aapl market cap talk is silly. @google's enterprise value ($450b) long ago lapped @apple ($381b).pic.twitter.com/8n0zedl2ck	the $goog vs. $aapl market cap talk is silly. @google's enterprise value ($450b) long ago lapped @apple ($381b).pic.twitter.com/8n0zedl2ck	0.6375	negative	-0.275		2009-12-05	0	0	0		0	0.5	0.5	292.798	0	118.026	220.974	103	0	2	0
2012-01-09	Ã¢â‚¬Å“The end game for Twitter is a strategic buyout. It is hard to see it playing out any other way.Ã¢â‚¬ï¿½ http://stks.co/1pkIÃ‚Â $TWIT $GOOG	the end game for twitter is a strategic buyout. it is hard to see it playing out any other way. $twit $goog	the end game for twitter is a strategic buyout. it is hard to see it playing out any other way. $twit $goog	0.438889	negative	-0.272222		2009-12-06	0	0	0		0	0.5	0.5	292.798	0	118.526	221.474	103	0	2	0
2018-04-18	$FUSZ #CRM Game Changer has ARRIVED! Shorty in Big Trouble!! $AMZN @BABA $AAPL $ADT $BIDU $ATVI $CRM $BTC $BTCS $CANN $CRUS $FEYE $GERN $INTC $JPM $LRDR $LDSR $MGTI $RIOT $NFLX $BKNG $NVDA $TWTR $EBAY $MSFT $TSLA $GOOGL $GOOG $IBM $ORCL $FB $CSCO $ROKU $C $MO #digitaladvertisingpic.twitter.com/cuVsTily1J	$fusz #crm game changer has arrived! shorty in big trouble!! $amzn @baba $aapl $adt $bidu $atvi $crm $btc $btcs $cann $crus $feye $gern $intc $jpm $lrdr $ldsr $mgti $riot $nflx $bkng $nvda $twtr $ebay $msft $tsla $googl $goog $ibm $orcl $fb $csco $roku $c $mo #digitaladvertisingpic.twitter.com/cuvstily1j	$fusz #crm game changer has arrived! shorty in big trouble!! $amzn @baba $aapl $adt $bidu $atvi $crm $btc $btcs $cann $crus $feye $gern $intc $jpm $lrdr $ldsr $mgti $riot $nflx $bkng $nvda $twtr $ebay $msft $tsla $googl $goog $ibm $orcl $fb $csco $roku $c $mo #digitaladvertisingpic.twitter.com/cuvstily1j	0.233333	negative	-0.270833		2009-12-07	0	0	0		0	0.5	0.5	293.418	0.620636	119.026	221.974	103	0	2	0
2018-12-28	In 2019 we will have a trade deal between US and China and the FED will not raise and that the Global economy will show lot of resilience and return to the 4-5% growth range_x000D_ Some PT base on that_x000D_ $AMZN $2500_x000D_ $GOOG $1500_x000D_ $AAPL $275_x000D_ $NVDA $330_x000D_ $INTC $65_x000D_ $MSFT $130_x000D_ $QQQ $220_x000D_ GL Short	in 2019 we will have a trade deal between us and china and the fed will not raise and that the global economy will show lot of resilience and return to the 4-5% growth range_x000D_ some pt base on that_x000D_ $amzn $2500_x000D_ $goog $1500_x000D_ $aapl $275_x000D_ $nvda $330_x000D_ $intc $65_x000D_ $msft $130_x000D_ $qqq $220_x000D_ gl short	in 2019 we will have a trade deal between us and china and the fed will not raise and that the global economy will show lot of resilience and return to the 4-5% growth range_x000D_ some pt base on that_x000D_ $amzn $2500_x000D_ $goog $1500_x000D_ $aapl $275_x000D_ $nvda $330_x000D_ $intc $65_x000D_ $msft $130_x000D_ $qqq $220_x000D_ gl short	0.433333	negative	-0.266667		2009-12-08	0	0	0		0	0.5	0.5	293.819	0.40039	119.526	222.474	103	0	2	0
2018-12-13	$AMZN $AAPL $GOOG $NFLX also looking like decent entries for prizes in the UGLY CHART CONTEST	$amzn $aapl $goog $nflx also looking like decent entries for prizes in the ugly chart contest	$amzn $aapl $goog $nflx also looking like decent entries for prizes in the ugly chart contest	0.833333	negative	-0.266667		2009-12-09	0	0	0		0	0.5	0.5	294.805	0.985993	120.026	222.974	103	0	2	0
2013-02-15	New Post: Hedge Boys http://stks.co/bKwZÃ‚Â $HLF $SPX $GOOG $AAPL (sorry for bad link last night)	new post: hedge boys $hlf $spx $goog $aapl (sorry for bad link last night)	new post: hedge boys $hlf $spx $goog $aapl (sorry for bad link last night)	0.54697	negative	-0.265909		2009-12-10	0	0	0		0	0.5	0.5	296.046	1.24124	120.526	223.474	103	0	2	0
2013-11-13	Google $GOOG looking to emerge out of a new base, buyers active for 575 Dec. $1000 calls today	google $goog looking to emerge out of a new base, buyers active for 575 dec. $1000 calls today	google $goog looking to emerge out of a new base, buyers active for 575 dec. $1000 calls today	0.684848	negative	-0.265657		2009-12-11	0	0	0		0	0.5	0.5	295.551	-0.495514	121.026	223.974	103	0	2	0
2015-05-21	"The Content Biz is Brutal. Long May It Live" @BuzzFeed @VICE @voxdotcom @Recode @SAI $AOL $FB $YHOO $GOOG $TIME @bwhttps://soundcloud.com/robenfarzad/the-content-biz-is-brutal-long-may-it-liveÃ‚Â Ã¢â‚¬Â¦	"the content biz is brutal. long may it live" @buzzfeed @vice @voxdotcom @recode @sai $aol $fb $yhoo $goog $time @bw	"the content biz is brutal. long may it live" @buzzfeed @vice @voxdotcom @recode @sai $aol $fb $yhoo $goog $time @bw	0.633333	negative	-0.262879		2009-12-12	0.5	1	0		1	0	1	295.551	0	121.026	224.974	104	1	3	1
2014-02-07	.@davidgregory: they are buying oils, health care, and tech, including $FB, $TWTR, $GOOG and $AAPL! #TweetThePress. Very heavy buying	.@davidgregory: they are buying oils, health care, and tech, including $fb, $twtr, $goog and $aapl! #tweetthepress. very heavy buying	.@davidgregory: they are buying oils, health care, and tech, including $fb, $twtr, $goog and $aapl! #tweetthepress. very heavy buying	0.65	negative	-0.26		2009-12-13	1	1	0		1	0	1	295.551	0	121.026	225.974	105	1	3	1
2011-03-14	Amazon's Android Store Lands Gets New Angry Birds Game As An Exclusive $AMZN $GOOG by @pegobry http://read.bi/fT12Ab	amazon's android store lands gets new angry birds game as an exclusive $amzn $goog by @pegobry	amazon's android store lands gets new angry birds game as an exclusive $amzn $goog by @pegobry	0.618182	negative	-0.254545		2009-12-14	0.2	4	0		4	0	1	298.163	2.61264	121.026	226.974	106	1	3	4
2012-09-27	The Creators Of Angry Birds Just Put Out A Brand New Game $AAPL $GOOG by @_dtlhttp://read.bi/RkHZIM	the creators of angry birds just put out a brand new game $aapl $goog by @_dtl	the creators of angry birds just put out a brand new game $aapl $goog by @_dtl	0.618182	negative	-0.254545		2009-12-15	0	3	0		3	0	1	296.867	-1.29633	121.026	227.974	107	1	3	3
2010-11-17	"Google TV Takes An Enormous Step In The Wrong Direction," Says David Pogue $GOOG by @jyarow http://read.bi/cMgWgY	"google tv takes an enormous step in the wrong direction," says david pogue $goog by @jyarow	"google tv takes an enormous step in the wrong direction," says david pogue $goog by @jyarow	0.9	negative	-0.25		2009-12-16	0.5	1	0		1	0	1	299.179	2.31232	121.026	228.974	108	1	3	1
2010-10-26	Boxee CEO: Cable Will Seem Pointless To Kids Growing Up With Web Video $GOOG $AAPL by @jyarow http://read.bi/cDyCes	boxee ceo: cable will seem pointless to kids growing up with web video $goog $aapl by @jyarow	boxee ceo: cable will seem pointless to kids growing up with web video $goog $aapl by @jyarow	0.5	negative	-0.25		2009-12-17	0	2	0		2	0	1	297.267	-1.9119	121.026	229.974	109	1	3	2
2010-08-04	UPDATE: TechCrunch wrong, Slide valuation actually $228 million, says source close to deal http://read.bi/90UC6H $GOOG	update: techcrunch wrong, slide valuation actually $228 million, says source close to deal $goog	update: techcrunch wrong, slide valuation actually $228 million, says source close to deal $goog	0.5	negative	-0.25		2009-12-18	0	4	0		4	0	1	298.509	1.24124	121.026	230.974	110	1	3	4
2010-08-02	Android Soars Past RIM And Apple In Q2: Now The U.S.'s Top-Selling Smartphone Platform $GOOG $AAPL $RIMM by @fromedome http://read.bi/9Kz4y4	android soars past rim and apple in q2: now the you.s.'s top-selling smartphone platform $goog $aapl $rimm by @fromedome	android soars past rim and apple in q2: now the you.s.'s top-selling smartphone platform $goog $aapl $rimm by @fromedome	0.25	negative	-0.25		2009-12-19	0.333333	2	0		2	0	1	298.509	0	121.026	231.974	111	1	3	2
2011-07-12	10 Crazy Stories About Google's Early Days From An Insider Who Was There $GOOG by @MattRosoff http://read.bi/pViOl6	10 crazy stories about google's early days from an insider who was there $goog by @mattrosoff	10 crazy stories about google's early days from an insider who was there $goog by @mattrosoff	0.6	negative	-0.25		2009-12-20	-0.7	1	1		0	1	0	298.509	0	122.026	231.974	110	-1	1	1
2011-05-03	In 2001, $GOOG hired Scmidt, $YHOO hired Semel as CEO. 10 years later, why did one fail and one succeed? http://bit.ly/kQhiNt	in 2001, $goog hired scmidt, $yhoo hired semel as ceo. 10 years later, why did one fail and one succeed?	in 2001, $goog hired scmidt, $yhoo hired semel as ceo. 10 years later, why did one fail and one succeed?	0.15	negative	-0.25		2009-12-21	-0.15	3	1		2	0.333333	0.666667	299.64	1.13113	122.36	232.64	111	1	3	2
2011-04-21	Plenty Of Small Businesses Are Getting Nuked By Google's Anti-"Content Farm" Algorithm $GOOG by @pegobry http://read.bi/eyoJI5	plenty of small businesses are getting nuked by google's anti-"content farm" algorithm $goog by @pegobry	plenty of small businesses are getting nuked by google's anti-"content farm" algorithm $goog by @pegobry	0.4	negative	-0.25		2009-12-22	-0.5	4	1		3	0.25	0.75	300.861	1.22122	122.61	233.39	112	1	3	3
2011-02-24	All The Shady Things Going On In The App World -- A Q&A With AppsFire $AAPL $GOOG $MSFT by @pegobry http://read.bi/eyYanW	all the shady things going on in the app world -- a q&a with appsfire $aapl $goog $msft by @pegobry	all the shady things going on in the app world -- a q&a with appsfire $aapl $goog $msft by @pegobry	0.625	negative	-0.25		2009-12-23	0	2	0		2	0	1	306.146	5.28528	122.61	234.39	113	1	3	2
2011-02-09	CHART OF THE DAY: Android Just Shot Past RIM At Verizon $GOOG $RIMM $AAPL by @fromedome http://read.bi/hlS7Ah	chart of the day: android just shot past rim at verizon $goog $rimm $aapl by @fromedome	chart of the day: android just shot past rim at verizon $goog $rimm $aapl by @fromedome	0.25	negative	-0.25		2009-12-24	0	0	0		0	0.5	0.5	309.55	3.40341	123.11	234.89	113	0	2	0
2012-12-09	No more Instagram To Twitter Photos $FB $DIS $CMSCA $GOOG by @nichcarlson http://flip.it/QC0Dt	no more instagram to twitter photos $fb $dis $cmsca $goog by @nichcarlson	no more instagram to twitter photos $fb $dis $cmsca $goog by @nichcarlson	0.5	negative	-0.25		2009-12-25	0	0	0		0	0.5	0.5	309.55	0	123.61	235.39	113	0	2	0
2012-07-27	The Idea That Facebook Could Be The Next Google Is Now Officially Laughable $GOOG $FB by @nichcarlsonhttp://read.bi/MbjEph	the idea that facebook could be the next google is now officially laughable $goog $fb by @nichcarlson	the idea that facebook could be the next google is now officially laughable $goog $fb by @nichcarlson	0.5	negative	-0.25		2009-12-26	0	0	0		0	0.5	0.5	309.55	0	124.11	235.89	113	0	2	0
2012-05-01	Sorry, Microsoft: Big Government Agency Changes Its Mind And Goes Google $GOOG $MSFT by @MattRosoffhttp://read.bi/In2wKs	sorry, microsoft: big government agency changes its mind and goes google $goog $msft by @mattrosoff	sorry, microsoft: big government agency changes its mind and goes google $goog $msft by @mattrosoff	0.55	negative	-0.25		2009-12-27	0	1	0		1	0	1	309.55	0	124.11	236.89	114	1	3	1
2012-01-19	Google blows past $10B in revenue for Q4 http://wp.me/p1re2-1AHtÃ‚Â $goog	google blows past $10b in revenue for q4 $goog	google blows past $10b in revenue for q4 $goog	0.25	negative	-0.25		2009-12-28	0	1	0		1	0	1	311.747	2.19717	124.11	237.89	115	1	3	1
2013-12-17	The five most terrifying robots in Google's arsenal http://bloom.bg/J35ZPPÃ‚Â $GOOG	the five most terrifying robots in google's arsenal $goog	the five most terrifying robots in google's arsenal $goog	0.75	negative	-0.25		2009-12-29	0	2	0		2	0	1	310.01	-1.73672	124.11	238.89	116	1	3	2
2013-10-18	Google soars past $1000 a share after earnings report http://fxn.ws/19PGoSwÃ‚Â $goog	google soars past $1000 a share after earnings report $goog	google soars past $1000 a share after earnings report $goog	0.25	negative	-0.25		2009-12-30	-0.4	2	1		1	0.5	0.5	311.677	1.66666	124.61	239.39	115	-1	1	1
2013-08-28	Is Google too big to fail? A network outage on Aug. 16 saw Web traffic plummet by 40% http://on.mktw.net/19YFBDiÃ‚Â $GOOG	is google too big to fail? a network outage on aug. 16 saw web traffic plummet by 40% $goog	is google too big to fail? a network outage on aug. 16 saw web traffic plummet by 40% $goog	0.2	negative	-0.25		2009-12-31	1.66236	3	0		3	0	1	310.3	-1.37637	124.61	240.39	116	1	3	3
2013-07-29	CHART OF THE DAY: Android Tablets Zoom Past The iPad $AAPL $GOOG by @stevekovachhttp://read.bi/12Yzl67	chart of the day: android tablets zoom past the ipad $aapl $goog by @stevekovach	chart of the day: android tablets zoom past the ipad $aapl $goog by @stevekovach	0.25	negative	-0.25		2010-01-01	0.75	5	0		5	0	1	310.3	0	124.61	241.39	117	1	3	5
2013-07-07	Sunday links: manipulated prices, sector performance and when big data fails. http://stks.co/fbxsÃ‚Â $XLY $MSFT $ZNGA $MUB $GOOG	sunday links: manipulated prices, sector performance and when big data fails. $xly $msft $znga $mub $goog	sunday links: manipulated prices, sector performance and when big data fails. $xly $msft $znga $mub $goog	0.2	negative	-0.25		2010-01-02	0	0	0		0	0.5	0.5	310.3	0	125.11	241.89	117	0	2	0
2013-06-29	European Commission may ban Google practices if settlement talks fail https://www.competitionpolicyinternational.com/eu-commission-may-ban-google-practices-if-settlement-talks-fail/Ã‚Â Ã¢â‚¬Â¦ #ABASAL #Antitrust $GOOG	european commission may ban google practices if settlement talks fail #abasal #antitrust $goog	european commission may ban google practices if settlement talks fail #abasal #antitrust $goog	0.15	negative	-0.25		2010-01-03	0.25	1	0		1	0	1	310.3	0	125.11	242.89	118	1	3	1
2013-04-08	Microsoft $MSFT exec slams Facebook $FB Home, calls Google's $GOOG Android 'complicated enough' http://bit.ly/17mVjUH	microsoft $msft exec slams facebook $fb home, calls google's $goog android 'complicated enough'	microsoft $msft exec slams facebook $fb home, calls google's $goog android 'complicated enough'	0.75	negative	-0.25		2010-01-04	0.8625	5	0		5	0	1	313.689	3.3884	125.11	243.89	119	1	3	5
2013-01-24	Some unbelievable numbers here regarding Apple's market cap loss: http://www.bespokeinvest.com/thinkbig/2013/1/24/slow-and-steady-wins-the-race-exxon-mobil-xom-catching-back.htmlÃ‚Â Ã¢â‚¬Â¦ $AAPL $XOM $GOOG $SPY	some unbelievable numbers here regarding apple's market cap loss: $aapl $xom $goog $spy	some unbelievable numbers here regarding apple's market cap loss: $aapl $xom $goog $spy	1	negative	-0.25		2010-01-05	1.39167	14	0		14	0	1	312.307	-1.38138	125.11	244.89	120	1	3	14
2014-10-10	Wrist. Face. Fabric. Big tech wrong on #wearables? @nickbilton joins @SquawkAlley http://nyti.ms/1t4EBXUÃ‚Â $AAPL $GOOG pic.twitter.com/VQCM8vW2W6	wrist. face. fabric. big tech wrong on #wearables? @nickbilton joins @squawkalley $aapl $goog pic.twitter.com/vqcm8vw2w6	wrist. face. fabric. big tech wrong on #wearables? @nickbilton joins @squawkalley $aapl $goog pic.twitter.com/vqcm8vw2w6	0.5	negative	-0.25		2010-01-06	-0.105556	3	1		2	0.333333	0.666667	304.434	-7.87286	125.443	245.557	121	1	3	2
2014-06-27	Not OK, Glass? UK data privacy watchdog warns Google Glass wearers: http://on.ft.com/1pZsl6KÃ‚Â $GOOG	not ok, glass? uk data privacy watchdog warns google glass wearers: $goog	not ok, glass? uk data privacy watchdog warns google glass wearers: $goog	0.5	negative	-0.25		2010-01-07	0.0848485	6	0		6	0	1	297.347	-7.0871	125.443	246.557	122	1	3	6
2014-06-26	Which is more evil, Google or Apple Inc.? http://for.tn/1lZKnFTÃ‚Â $AAPL $GOOG	which is more evil, google or apple inc.? $aapl $goog	which is more evil, google or apple inc.? $aapl $goog	0.75	negative	-0.25		2010-01-08	0.5	3	0		3	0	1	301.311	3.96396	125.443	247.557	123	1	3	3
2014-06-19	$GOOG used to be a fun stock to trade but ever since that Class A / B silliness . It has become crap imo	$goog used to be a fun stock to trade but ever since that class a / b silliness . it has become crap imo	$goog used to be a fun stock to trade but ever since that class a / b silliness . it has become crap imo	0.5	negative	-0.25		2010-01-09	0	1	0		1	0	1	301.311	0	125.443	248.557	124	1	3	1
2014-02-24	Why the "Low Volume Is Bearish" Crowd Is Totally Wrong http://finance.yahoo.com/blogs/the-exchange/why-the--low-volume-is-bearish--crowd-is-totally-wrong-190942024.htmlÃ‚Â Ã¢â‚¬Â¦ via @ryandetrick $SPX $VIX $GOOG $PCLN	why the "low volume is bearish" crowd is totally wrong via @ryandetrick $spx $vix $goog $pcln	why the "low volume is bearish" crowd is totally wrong via @ryandetrick $spx $vix $goog $pcln	0.6	negative	-0.25		2010-01-10	0	0	0		0	0.5	0.5	301.311	0	125.943	249.057	124	0	2	0
2014-01-15	Google applied for about 4,500 U.S. patents -- 12 a day -- in each of the past two years. Building an IP war chest. $GOOG	google applied for about 4,500 you.s. patents -- 12 a day -- in each of the past two years. building an ip war chest. $goog	google applied for about 4,500 you.s. patents -- 12 a day -- in each of the past two years. building an ip war chest. $goog	0.25	negative	-0.25		2010-01-11	-0.166667	1	1		0	1	0	300.856	-0.455445	126.943	249.057	123	-1	1	1
2015-10-19	R U prepared for the most devastating stockmarket CRASH ! $DIA $VIX $TVIX $SPX $AAPL $GOOG $C $BAC $JPM $MSFT $SPY #CAC #DAX #FTSE #OMX #SMI	are you prepared for the most devastating stockmarket crash ! $dia $vix $tvix $spx $aapl $goog $c $bac $jpm $msft $spy #cac #dax #ftse #omx #smi	are you prepared for the most devastating stockmarket crash ! $dia $vix $tvix $spx $aapl $goog $c $bac $jpm $msft $spy #cac #dax #ftse #omx #smi	0.75	negative	-0.25		2010-01-12	1.67618	7	0		7	0	1	295.536	-5.32034	126.943	250.057	124	1	3	7
2015-09-22	$GPRO Another blast from the past - http://www.tradewithjoe.com/smart-cross-buysell-signals-1252015/Ã‚Â Ã¢â‚¬Â¦ $AAPL $GILD $GOOG $GOOGL $PCLN $SPY $Z $QQQ $NFLX $GLD $BABA $AMBA $TLT	$gpro another blast from the past - $aapl $gild $goog $googl $pcln $spy $z $qqq $nflx $gld $baba $amba $tlt	$gpro another blast from the past - $aapl $gild $goog $googl $pcln $spy $z $qqq $nflx $gld $baba $amba $tlt	0.25	negative	-0.25		2010-01-13	0	0	0		0	0.5	0.5	293.839	-1.69669	127.443	250.557	124	0	2	0
2015-04-01	$GDDY - subscription biz that hasn't generated op inc in last 5 yrs, competes w $GOOG $MSFT & $AMZN, levered 4x, what could go wrong?	$gddy - subscription biz that hasn't generated op inc in last 5 yrs, competes w $goog $msft & $amzn, levered 4x, what could go wrong?	$gddy - subscription biz that hasn't generated op inc in last 5 yrs, competes w $goog $msft & $amzn, levered 4x, what could go wrong?	0.483333	negative	-0.25		2010-01-14	0	0	0		0	0.5	0.5	295.22	1.38138	127.943	251.057	124	0	2	0
2017-09-15	Artificial intelligences wonÃ¢â‚¬â„¢t take over the Earth. TheyÃ¢â‚¬â„¢re too busy maximizing online ad sales. $GOOG $FB $MSFThttps://www.fool.com/investing/2017/09/13/microsoft-and-google-are-using-ai-to-increase-ad-r.aspxÃ‚Â Ã¢â‚¬Â¦	artificial intelligences will not take over the earth. theyre too busy maximizing online ad sales. $goog $fb $msft	artificial intelligences will not take over the earth. theyre too busy maximizing online ad sales. $goog $fb $msft	0.65	negative	-0.25		2010-01-15	0	0	0		0	0.5	0.5	290.29	-4.92993	128.443	251.557	124	0	2	0
2017-03-06	How Google's lack of human curation spreads and monetizes fake news $GOOG http://appleinsider.com/articles/17/03/06/how-googles-lack-of-human-curation-spreads-and-monetizes-fake-newsÃ‚Â Ã¢â‚¬Â¦pic.twitter.com/8sZfX88jCA	how google's lack of human curation spreads and monetizes fake news $goog	how google's lack of human curation spreads and monetizes fake news $goog	0.55	negative	-0.25		2010-01-16	0	0	0		0	0.5	0.5	290.29	0	128.943	252.057	124	0	2	0
2018-04-28	This article from Reuters blew my mind with this tidbit. $MSFT has outperformed $GOOG, $AAPL, and $FB over the past 5 years.https://www.reuters.com/article/us-microsoft-results-breakingviews/breakingviews-microsoft-is-designated-driver-of-the-tech-world-idUSKBN1HX3F5Ã‚Â Ã¢â‚¬Â¦	this article from reuters blew my mind with this tidbit. $msft has outperformed $goog, $aapl, and $fb over the past 5 years.	this article from reuters blew my mind with this tidbit. $msft has outperformed $goog, $aapl, and $fb over the past 5 years.	0.25	negative	-0.25		2010-01-17	0	0	0		0	0.5	0.5	290.29	0	129.443	252.557	124	0	2	0
2018-03-11	London mayor Sadiq Khan ripped into big tech over fake news, online abuse, and regulatory arbitrage $FB $TWTR $GOOG http://read.bi/2oYw5M8Ã‚Â pic.twitter.com/irVYHccpfv	london mayor sadiq khan ripped into big tech over fake news, online abuse, and regulatory arbitrage $fb $twtr $goog	london mayor sadiq khan ripped into big tech over fake news, online abuse, and regulatory arbitrage $fb $twtr $goog	0.55	negative	-0.25		2010-01-18	0	1	0		1	0	1	290.29	0	129.443	253.557	125	1	3	1
2011-08-15	If the Terminator films taught us anything, it's that intra-Android warfare can get ugly, fast. $GOOG buys $MMI: http://mot.ly/pD1LtF	if the terminator films taught us anything, it's that intra-android warfare can get ugly, fast. $goog buys $mmi:	if the terminator films taught us anything, it's that intra-android warfare can get ugly, fast. $goog buys $mmi:	0.8	negative	-0.25		2010-01-19	0	0	0		0	0.5	0.5	294.104	3.81381	129.943	254.057	125	0	2	0
2011-07-26	Googlers Are Shocked By How Much You Like Google+ $GOOG by @nichcarlson http://read.bi/pse4xp	googlers are shocked by how much you like google+ $goog by @nichcarlson	googlers are shocked by how much you like google+ $goog by @nichcarlson	0.5	negative	-0.25		2010-01-20	0.783333	2	0		2	0	1	290.495	-3.60861	129.943	255.057	126	1	3	2
2018-12-12	#ES....To little, to late. Exchange imminent _x000D_ https://youtu.be/qQoXbqxdhWMÃ‚Â _x000D_ #QArmy #potus #GreatAwakening $GOOG	#es....to little, to late. exchange imminent _x000D_ _x000D_ #qarmy #potus #greatawakening $goog	#es....to little, to late. exchange imminent _x000D_ _x000D_ #qarmy #potus #greatawakening $goog	0.55	negative	-0.24375		2010-01-21	0.25	4	0		4	0	1	291.782	1.28629	129.943	256.057	127	1	3	4
2010-06-17	Googlers And Google Fans Go Crazy Celebrating New YouTube Product $GOOG by @ncsaint http://bit.ly/bdVOnU	googlers and google fans go crazy celebrating new youtube product $goog by @ncsaint	googlers and google fans go crazy celebrating new youtube product $goog by @ncsaint	0.677273	negative	-0.231818		2010-01-22	0.8	3	0		3	0	1	275.28	-16.5015	129.943	257.057	128	1	3	3
2012-06-26	Google Has A Crazy Sculpture To Celebrate The New Version Of Android $GOOG by @jyarowhttp://read.bi/OshCBA	google has a crazy sculpture to celebrate the new version of android $goog by @jyarow	google has a crazy sculpture to celebrate the new version of android $goog by @jyarow	0.677273	negative	-0.231818		2010-01-23	0	1	0		1	0	1	275.28	0	129.943	258.057	129	1	3	1
2018-10-25	#media wars means gorging on #debt Meet the $100 billion DEBT CLUB! $cmcsa #comcast $t #At&T $vz #verizon Cord Cutting is a reality when a new study shows 70% of the video teenagers watch are on #netflix $mflx and #youtube $goog $googl $dispic.twitter.com/TLbiia4EJV	#media wars means gorging on #debt meet the $100 billion debt club! $cmcsa #comcast $t #at&t $vz #verizon cord cutting is a reality when a new study shows 70% of the video teenagers watch are on #netflix $mflx and #youtube $goog $googl $dispic.twitter.com/tlbiia4ejv	#media wars means gorging on #debt meet the $100 billion debt club! $cmcsa #comcast $t #at&t $vz #verizon cord cutting is a reality when a new study shows 70% of the video teenagers watch are on #netflix $mflx and #youtube $goog $googl $dispic.twitter.com/tlbiia4ejv	0.677273	negative	-0.231818		2010-01-24	0	0	0		0	0.5	0.5	275.28	0	130.443	258.557	129	0	2	0
2016-09-02	Facebook and Google are cracking down on slow mobile websites $FB $GOOG $GOOGL http://read.bi/2bI46eLÃ‚Â pic.twitter.com/UGOaLrtiS5	facebook and google are cracking down on slow mobile websites $fb $goog $googl	facebook and google are cracking down on slow mobile websites $fb $goog $googl	0.344444	negative	-0.227778		2010-01-25	1	2	0		2	0	1	270.27	-5.01001	130.443	259.557	130	1	3	2
2013-10-26	Massive Barge On San Francisco Bay Likely Secret Google Facility http://cbsloc.al/17Qs4XWÃ‚Â $GOOG oops... no permit equals expensive mistake?	massive barge on san francisco bay likely secret google facility $goog oops... no permit equals expensive mistake?	massive barge on san francisco bay likely secret google facility $goog oops... no permit equals expensive mistake?	0.85	negative	-0.225		2010-01-26	0.136364	4	0		4	0	1	271.481	1.21121	130.443	260.557	131	1	3	4
2013-10-18	Analyst on the $GOOG surge past $1,000: "A few blemishes are being overlooked today." http://nyti.ms/18tcbtS	analyst on the $goog surge past $1,000: "a few blemishes are being overlooked today."	analyst on the $goog surge past $1,000: "a few blemishes are being overlooked today."	0.175	negative	-0.225		2010-01-27	0	0	0		0	0.5	0.5	271.321	-0.160156	130.943	261.057	131	0	2	0
2015-12-26	Barron's cover story says YouTube worth 2x Netflix: http://on.barrons.com/1marq63Ã‚Â (with subscription). $GOOG $GOOGL $NFLXpic.twitter.com/B5738JZ7lg	barron's cover story says youtube worth 2x netflix: (with subscription). $goog $googl $nflxpic.twitter.com/b5738jz7lg	barron's cover story says youtube worth 2x netflix: (with subscription). $goog $googl $nflxpic.twitter.com/b5738jz7lg	0.55	negative	-0.225		2010-01-28	0	2	0		2	0	1	267.412	-3.90891	130.943	262.057	132	1	3	2
2016-11-02	$GOOG $AAPL $Pistol Pete$: $PMCB A Long Game of Patience in Pharmacytehttp://ht.ly/FUDB5066mJ5	$goog $aapl $pistol pete$: $pmcb a long game of patience in pharmacyte	$goog $aapl $pistol pete$: $pmcb a long game of patience in pharmacyte	0.4	negative	-0.225		2010-01-29	0.214286	3	0		3	0	1	265.235	-2.17719	130.943	263.057	133	1	3	3
2014-07-07	Google's Larry Page: 'We still feel computers are pretty bad' http://for.tn/1rIxSASÃ‚Â $GOOG	google's larry page: 'we still feel computers are pretty bad' $goog	google's larry page: 'we still feel computers are pretty bad' $goog	0.833333	negative	-0.225		2010-01-30	-1	1	1		0	1	0	265.235	0	131.943	263.057	132	-1	1	1
2014-12-16	About 1000 trades took $GOOG down hard in 1.5 seconds. Chart: pic.twitter.com/3aEqRciJYF	about 1000 trades took $goog down hard in 1.5 seconds. chart: pic.twitter.com/3aeqrcijyf	about 1000 trades took $goog down hard in 1.5 seconds. chart: pic.twitter.com/3aeqrcijyf	0.415278	negative	-0.223611		2010-01-31	0	0	0		0	0.5	0.5	265.235	0	132.443	263.557	132	0	2	0
2012-01-17	How To Turn Off Google's Annoying New 'Personal Results' $GOOG by @hamburgerhttp://read.bi/zveoFI	how to turn off google's annoying new 'personal results' $goog by @hamburger	how to turn off google's annoying new 'personal results' $goog by @hamburger	0.551515	negative	-0.221212		2010-02-01	-0.25	7	2		5	0.285714	0.714286	266.777	1.54154	132.729	264.271	133	1	3	5
2014-12-17	These 3 tech giants will provide stiff competition to Netflix in 2015 http://ow.ly/G4PKWÃ‚Â $NFLX $AAPL $GOOG $TWX #HBO	these 3 tech giants will provide stiff competition to netflix in 2015 $nflx $aapl $goog $twx #hbo	these 3 tech giants will provide stiff competition to netflix in 2015 $nflx $aapl $goog $twx #hbo	0.5	negative	-0.214286		2010-02-02	1.3375	2	0		2	0	1	265.826	-0.950928	132.729	265.271	134	1	3	2
2018-04-16	https://market-ticker.org/post=233343Ã‚Â At Least It's Getting Press: Facebook And Other Scams $FB $GOOG #privacy	at least it's getting press: facebook and other scams $fb $goog #privacy	at least it's getting press: facebook and other scams $fb $goog #privacy	0.3875	negative	-0.2125		2010-02-03	0	5	0		5	0	1	270.681	4.85486	132.729	266.271	135	1	3	5
2012-06-18	Google's Office Has A Half Pipe! $GOOG by @mattlynleyhttp://read.bi/KvGcz5	google's office has a half pipe! $goog by @mattlynley	google's office has a half pipe! $goog by @mattlynley	0.166667	negative	-0.208333		2010-02-04	0	0	0		0	0.5	0.5	263.654	-7.02704	133.229	266.771	135	0	2	0
2013-06-24	New #crowdfunding site gets YouTubers a regular paycheck: http://yhoo.it/10g3yPAÃ‚Â (via @Qz) #YouTube $GOOG	new #crowdfunding site gets youtubers a regular paycheck: (via @qz) #youtube $goog	new #crowdfunding site gets youtubers a regular paycheck: (via @qz) #youtube $goog	0.51049	negative	-0.204545		2010-02-05	0	0	0		0	0.5	0.5	265.911	2.25726	133.729	267.271	135	0	2	0
2017-09-23	$AZFL is gonna fuck shit up starting Monday, September 25, 2017 9:31am Eastern _x000D_ $BABA $SPY $ALRT $GOOG $DIS $T $VZ $TVIX $GILD $VRX pic.twitter.com/LrmTjz8LO6	$azfl is gonna fuck shit up starting monday, september 25, 2017 9:31am eastern _x000D_ $baba $spy $alrt $goog $dis $t $vz $tvix $gild $vrx pic.twitter.com/lrmtjz8lo6	$azfl is gonna fuck shit up starting monday, september 25, 2017 9:31am eastern _x000D_ $baba $spy $alrt $goog $dis $t $vz $tvix $gild $vrx pic.twitter.com/lrmtjz8lo6	0.5	negative	-0.2		2010-02-06	0	0	0		0	0.5	0.5	265.911	0	134.229	267.771	135	0	2	0
2009-06-08	Larry Page And Sergey Brin's Mentor Found Dead In Swimming Pool $GOOG by @nichcarlson http://bit.ly/QZvMT	larry page and sergey brin's mentor found dead in swimming pool $goog by @nichcarlson	larry page and sergey brin's mentor found dead in swimming pool $goog by @nichcarlson	0.4	negative	-0.2		2010-02-07	0	0	0		0	0.5	0.5	265.911	0	134.729	268.271	135	0	2	0
2010-11-15	Bloomberg reports private trading of Facebook stock values it at $41b. That's ahead of $EBAY, behind $AMZN $GOOG http://bit.ly/aGldQm #cnet	bloomberg reports private trading of facebook stock values it at $41b. that's ahead of $ebay, behind $amzn $goog #cnet	bloomberg reports private trading of facebook stock values it at $41b. that's ahead of $ebay, behind $amzn $goog #cnet	0.5375	negative	-0.2		2010-02-08	0	1	0		1	0	1	267.002	1.09109	134.729	269.271	136	1	3	1
2010-11-15	Netflix: Android Is Too Fragmented And Not Secure $NFLX $GOOG by @jyarow http://read.bi/aizSHT	netflix: android is too fragmented and not secure $nflx $goog by @jyarow	netflix: android is too fragmented and not secure $nflx $goog by @jyarow	0.6	negative	-0.2		2010-02-09	0	0	0		0	0.5	0.5	268.488	1.48648	135.229	269.771	136	0	2	0
2010-10-19	THE GOOGLE INVESTOR: Steve Jobs Slams Android, Says Its Tablet Will Be Dead On Arrival $GOOG by @hleonard76 http://read.bi/bMk5k6	the google investor: steve jobs slams android, says its tablet will be dead on arrival $goog by @hleonard76	the google investor: steve jobs slams android, says its tablet will be dead on arrival $goog by @hleonard76	0.4	negative	-0.2		2010-02-10	0	0	0		0	0.5	0.5	267.492	-0.996002	135.729	270.271	136	0	2	0
2010-10-18	Steve Jobs says 7-inch Android tablets will be "dead on arrival" $AAPL $GOOG http://read.bi/cogrS3	steve jobs says 7-inch android tablets will be "dead on arrival" $aapl $goog	steve jobs says 7-inch android tablets will be "dead on arrival" $aapl $goog	0.4	negative	-0.2		2010-02-11	0	0	0		0	0.5	0.5	268.468	0.975982	136.229	270.771	136	0	2	0
2010-10-06	Google Invest In Homes For Poor People, Gets Massive Tax Cuts In Return $GOOG by @WhiteGM http://read.bi/9S0H1m	google invest in homes for poor people, gets massive tax cuts in return $goog by @whitegm	google invest in homes for poor people, gets massive tax cuts in return $goog by @whitegm	0.8	negative	-0.2		2010-02-12	0	1	0		1	0	1	266.827	-1.64166	136.229	271.771	137	1	3	1
2010-09-03	Here's How Apple Is Beginning To Destroy Google's Core Search Business $GOOG $AAPL by @fromedome http://read.bi/9GfQs9	here's how apple is beginning to destroy google's core search business $goog $aapl by @fromedome	here's how apple is beginning to destroy google's core search business $goog $aapl by @fromedome	0	negative	-0.2		2010-02-13	0	0	0		0	0.5	0.5	266.827	0	136.729	272.271	137	0	2	0
2010-02-24	Think Your iPhone Internet Is Flaky Now? It's Only Going To Get Worse $AAPL $GOOG by @JeffGlueck http://bit.ly/aE0hpw	think your iphone internet is flaky now? it's only going to get worse $aapl $goog by @jeffglueck	think your iphone internet is flaky now? it's only going to get worse $aapl $goog by @jeffglueck	0.8	negative	-0.2		2010-02-14	0	0	0		0	0.5	0.5	266.827	0	137.229	272.771	137	0	2	0
2011-12-20	Google Names The 10 Brands That Were The Biggest Losers Of 2011 $GOOG by @laurastamplerhttp://read.bi/udCXjw	google names the 10 brands that were the biggest losers of 2011 $goog by @laurastampler	google names the 10 brands that were the biggest losers of 2011 $goog by @laurastampler	0.2	negative	-0.2		2010-02-15	0	0	0		0	0.5	0.5	266.827	0	137.729	273.271	137	0	2	0
2011-12-06	Android Vs. iPhone: One Is Destroying The Company's Value $APPL $GOOG by @asymcohttp://read.bi/t0c2dg	android vs. iphone: one is destroying the company's value $appl $goog by @asymco	android vs. iphone: one is destroying the company's value $appl $goog by @asymco	0	negative	-0.2		2010-02-16	0.1	3	0		3	0	1	270.921	4.09412	137.729	274.271	138	1	3	3
2011-08-15	Winners and losers in the Google-Motorola deal http://reut.rs/qcvFq5Ã‚Â $GOOG	winners and losers in the google-motorola deal $goog	winners and losers in the google-motorola deal $goog	0.2	negative	-0.2		2010-02-17	-0.0625	4	1		3	0.25	0.75	269.374	-1.54657	137.979	275.021	139	1	3	3
2011-07-14	Google Is Destroying Our Memories $GOOG by @SimoneFoxman http://read.bi/pYZC4D	google is destroying our memories $goog by @simonefoxman	google is destroying our memories $goog by @simonefoxman	0	negative	-0.2		2010-02-18	0.375	1	0		1	0	1	271.882	2.50754	137.979	276.021	140	1	3	1
2011-07-14	12 Features Missing From Google+ That Everyone's Begging For $GOOG by @_dtl http://read.bi/rci6FW	12 features missing from google+ that everyone's begging for $goog by @_dtl	12 features missing from google+ that everyone's begging for $goog by @_dtl	0.05	negative	-0.2		2010-02-19	0.378788	1	0		1	0	1	270.651	-1.23123	137.979	277.021	141	1	3	1
2011-05-10	SKYPE-MICROSOFT: Meet The Winners And Losers $MSFT $EBAY $GOOG $CSCO by @pegobry http://read.bi/kXH2Pa	skype-microsoft: meet the winners and losers $msft $ebay $goog $csco by @pegobry	skype-microsoft: meet the winners and losers $msft $ebay $goog $csco by @pegobry	0.2	negative	-0.2		2010-02-20	0	0	0		0	0.5	0.5	270.651	0	138.479	277.521	141	0	2	0
2011-04-12	Google In Trouble Over Lying About Security Of Apps To The Government $GOOG $MSFT by @MattRosoff http://read.bi/h8VPSB	google in trouble over lying about security of apps to the government $goog $msft by @mattrosoff	google in trouble over lying about security of apps to the government $goog $msft by @mattrosoff	0.2	negative	-0.2		2010-02-21	0	0	0		0	0.5	0.5	270.651	0	138.979	278.021	141	0	2	0
2011-02-11	MICROSOFT-NOKIA: The Biggest Winners And Losers $MSFT $NOK $AAPL $GOOG by @fromedome http://read.bi/hmncME	microsoft-nokia: the biggest winners and losers $msft $nok $aapl $goog by @fromedome	microsoft-nokia: the biggest winners and losers $msft $nok $aapl $goog by @fromedome	0.2	negative	-0.2		2010-02-22	-0.2325	3	2		1	0.666667	0.333333	271.672	1.021	139.645	278.355	140	-1	1	2
2011-01-10	Verizon iPhone: The Biggest Winners And Losers $AAPL $GOOG $VZ $T by @fromedome http://read.bi/gJjRPB	verizon iphone: the biggest winners and losers $aapl $goog $vz $t by @fromedome	verizon iphone: the biggest winners and losers $aapl $goog $vz $t by @fromedome	0.2	negative	-0.2		2010-02-23	0.636364	3	0		3	0	1	267.803	-3.86887	139.645	279.355	141	1	3	3
2012-12-01	Why Did Google Buy #BufferBox? Because The Entire Mail And Package Delivery System Is Broken #startups $GOOG http://techcrunch.com/2012/11/30/why-did-google-buy-bufferbox-because-the-entire-mail-and-package-delivery-system-is-broken/Ã‚Â Ã¢â‚¬Â¦	why did google buy #bufferbox? because the entire mail and package delivery system is broken #startups $goog	why did google buy #bufferbox? because the entire mail and package delivery system is broken #startups $goog	0.5125	negative	-0.2		2010-02-24	-0.5	3	2		1	0.666667	0.333333	266.001	-1.80179	140.312	279.688	140	-1	1	2
2012-10-13	Amazon And Apple Don't Need The Government's Help Destroying Google $GOOG $MSFT $AAPL by @owenthomashttp://read.bi/RVwqYO	amazon and apple don't need the government's help destroying google $goog $msft $aapl by @owenthomas	amazon and apple don't need the government's help destroying google $goog $msft $aapl by @owenthomas	0	negative	-0.2		2010-02-25	0.1	2	1		1	0.5	0.5	263.478	-2.52252	140.812	280.188	139	-1	1	1
2012-09-11	GOOGLE: We Didn't Know You Could Patent Round Corners $GOOG $AAPL by @jyarow http://read.bi/SBhYrL	google: we didn't know you could patent round corners $goog $aapl by @jyarow	google: we didn't know you could patent round corners $goog $aapl by @jyarow	0.4	negative	-0.2		2010-02-26	0	0	0		0	0.5	0.5	263.664	0.185181	141.312	280.688	139	0	2	0
2012-08-21	Google Argues Against Patent Wars Just A Few Days After Suing Apple For Patent Infringement $GOOG $AAPL by @sfiegermanhttp://read.bi/QlhYo2	google argues against patent wars just a few days after suing apple for patent infringement $goog $aapl by @sfiegerman	google argues against patent wars just a few days after suing apple for patent infringement $goog $aapl by @sfiegerman	0.1	negative	-0.2		2010-02-27	0	1	0		1	0	1	263.664	0	141.312	281.688	140	1	3	1
2012-06-04	Sergey Brin's Team Working On Secret Projects Is Much Bigger Than We Imagined $GOOG by @mattlynley http://read.bi/KayjLB	sergey brin's team working on secret projects is much bigger than we imagined $goog by @mattlynley	sergey brin's team working on secret projects is much bigger than we imagined $goog by @mattlynley	0.6	negative	-0.2		2010-02-28	0	0	0		0	0.5	0.5	263.664	0	141.812	282.188	140	0	2	0
2012-03-11	How The iPad Could Destroy Google's Lucrative Search Business $GOOG $AAPL by @jyarow http://read.bi/wHcrth	how the ipad could destroy google's lucrative search business $goog $aapl by @jyarow	how the ipad could destroy google's lucrative search business $goog $aapl by @jyarow	0	negative	-0.2		2010-03-01	-0.421212	3	2		1	0.666667	0.333333	266.612	2.94794	142.479	282.521	139	-1	1	2
2012-01-17	Exclusive, Must-Have Android Apps That iPhone Users Are Missing Out On $AAPL $GOOG by @_dtlhttp://read.bi/wWooqb	exclusive, must-have android apps that iphone users are missing out on $aapl $goog by @_dtl	exclusive, must-have android apps that iphone users are missing out on $aapl $goog by @_dtl	0.05	negative	-0.2		2010-03-02	-0.1	4	1		3	0.25	0.75	270.801	4.18921	142.729	283.271	140	1	3	3
2013-12-02	This is why u don't case up openings after 4-7 green days. Entries and exits matter $amzn $nflx $aapl $goog etc. patience	this is why you don't case up openings after 4-7 green days. entries and exits matter $amzn $nflx $aapl $goog etc. patience	this is why you don't case up openings after 4-7 green days. entries and exits matter $amzn $nflx $aapl $goog etc. patience	0.3	negative	-0.2		2010-03-03	0.5	4	0		4	0	1	272.933	2.13211	142.729	284.271	141	1	3	4
2013-11-11	Internet stocks have gotten too pricey for Morgan Stanley's liking. Firm downgrades sector; cuts $GOOG from buy list http://on.wsj.com/17qzEht	internet stocks have gotten too pricey for morgan stanley's liking. firm downgrades sector; cuts $goog from buy list	internet stocks have gotten too pricey for morgan stanley's liking. firm downgrades sector; cuts $goog from buy list	0.4	negative	-0.2		2010-03-04	0	0	0		0	0.5	0.5	277.573	4.63965	143.229	284.771	141	0	2	0
2013-10-18	140 characters doesn't allow me to list all stocks at record highs today. But here are a few: $GOOG $GILD $MA $MMM $CELG $SBUX $TMO $PXD	140 characters doesn't allow me to list all stocks at record highs today. but here are a few: $goog $gild $ma $mmm $celg $sbux $tmo $pxd	140 characters doesn't allow me to list all stocks at record highs today. but here are a few: $goog $gild $ma $mmm $celg $sbux $tmo $pxd	0.1	negative	-0.2		2010-03-05	0.25	2	0		2	0	1	282.387	4.81482	143.229	285.771	142	1	3	2
2013-10-17	After hours: winners are $GOOG $CMG with gains of 7+% each, $ALGN up 14%; losers are $AMD $ISRG both with 7% losseshttp://on.mktw.net/1gOM8Rw	after hours: winners are $goog $cmg with gains of 7+% each, $algn up 14%; losers are $amd $isrg both with 7% losses	after hours: winners are $goog $cmg with gains of 7+% each, $algn up 14%; losers are $amd $isrg both with 7% losses	0.2	negative	-0.2		2010-03-06	0.285714	1	0		1	0	1	282.387	0	143.229	286.771	143	1	3	1
2013-08-20	Would you buy Google Glass? @Scobleizer tells @EmilyChangTV, "There's a lot missing" http://bloom.bg/170neYDÃ‚Â #BWest $GOOG	would you buy google glass? @scobleizer tells @emilychangtv, "there's a lot missing" #bwest $goog	would you buy google glass? @scobleizer tells @emilychangtv, "there's a lot missing" #bwest $goog	0.05	negative	-0.2		2010-03-07	0	0	0		0	0.5	0.5	282.387	0	143.729	287.271	143	0	2	0
2013-07-11	High-profile VC Sequoia backs clinical tech startup @Comprehend in $8.4M round http://www.fiercebiotechit.com/story/high-profile-vc-sequoia-backs-clinical-tech-startup-comprehend-84m-round/2013-07-11Ã‚Â Ã¢â‚¬Â¦ $GOOG #in	high-profile vc sequoia backs clinical tech startup @comprehend in $8.4m round $goog #in	high-profile vc sequoia backs clinical tech startup @comprehend in $8.4m round $goog #in	0.4	negative	-0.2		2010-03-08	0.136364	5	0		5	0	1	281.522	-0.865875	143.729	288.271	144	1	3	5
2013-06-07	Google Wallet Is A Flop And A Waste Of $300 Million $GOOG by @nichcarlsonhttp://read.bi/19OMAf9	google wallet is a flop and a waste of $300 million $goog by @nichcarlson	google wallet is a flop and a waste of $300 million $goog by @nichcarlson	0	negative	-0.2		2010-03-09	-0.5	1	1		0	1	0	280.375	-1.14615	144.729	288.271	143	-1	1	1
2013-05-14	CHART OF THE DAY: The iPhone's Market Share Is Dead In The Water $AAPL $GOOG $MSFT $GOOG by @jyarowhttp://read.bi/19pqo8f	chart of the day: the iphone's market share is dead in the water $aapl $goog $msft $goog by @jyarow	chart of the day: the iphone's market share is dead in the water $aapl $goog $msft $goog by @jyarow	0.4	negative	-0.2		2010-03-10	0	6	0		6	0	1	288.514	8.13815	144.729	289.271	144	1	3	6
2013-05-08	Druckenmiller: Commodities Decline Just Beginning, Supply/Demand is Ã¢â‚¬Å“DeadlyÃ¢â‚¬ï¿½ http://blogs.barrons.com/stockstowatchtoday/2013/05/08/druckenmiller-commodities-decline-just-beginning-supplydemand-is-deadly/Ã‚Â Ã¢â‚¬Â¦ #Sohn $GOOG $DBC $DBA $GLD	druckenmiller: commodities decline just beginning, supply/demand is deadly #sohn $goog $dbc $dba $gld	druckenmiller: commodities decline just beginning, supply/demand is deadly #sohn $goog $dbc $dba $gld	0.4	negative	-0.2		2010-03-11	0.2	3	0		3	0	1	290.861	2.34735	144.729	290.271	145	1	3	3
2013-04-19	Google pushes for a Green Power Rate. This could shake up way corporations buy and consume power. $goog @marketwatch http://on.mktw.net/Z9ngwf	google pushes for a green power rate. this could shake up way corporations buy and consume power. $goog @marketwatch	google pushes for a green power rate. this could shake up way corporations buy and consume power. $goog @marketwatch	0.3	negative	-0.2		2010-03-12	0.214286	1	0		1	0	1	290.06	-0.800811	144.729	291.271	146	1	3	1
2013-03-14	EBay Slams Google Ads As A Waste Of Money $GOOG $EBAY http://read.bi/ZKCXY4	ebay slams google ads as a waste of money $goog $ebay	ebay slams google ads as a waste of money $goog $ebay	0	negative	-0.2		2010-03-13	0.6	1	0		1	0	1	290.06	0	144.729	292.271	147	1	3	1
2013-03-14	Angry Google Reader Is Gone? This App Will Seamlessly Replace It $GOOG by @officialKLShttp://read.bi/10RTLkK	angry google reader is gone? this app will seamlessly replace it $goog by @officialkls	angry google reader is gone? this app will seamlessly replace it $goog by @officialkls	0.55	negative	-0.2		2010-03-14	0	1	0		1	0	1	290.06	0	144.729	293.271	148	1	3	1
2014-10-16	At Google, heavy spending takes a toll. $GOOG http://on.wsj.com/1F8gqLd	at google, heavy spending takes a toll. $goog	at google, heavy spending takes a toll. $goog	0.5	negative	-0.2		2010-03-15	0.534848	2	0		2	0	1	281.872	-8.1882	144.729	294.271	149	1	3	2
2014-04-16	A lot of focus after hours on $GOOG's decline, but $IBM doing worse in %-age terms and will be a 50+ point hit to the $DJIA at the open.	a lot of focus after hours on $goog's decline, but $ibm doing worse in %-age terms and will be a 50+ point hit to the $djia at the open.	a lot of focus after hours on $goog's decline, but $ibm doing worse in %-age terms and will be a 50+ point hit to the $djia at the open.	0.55	negative	-0.2		2010-03-16	1	2	0		2	0	1	282.883	1.01102	144.729	295.271	150	1	3	2
2014-04-14	Is today another dead cat bounce in momentum stocks? That's what Goldman research would suggest $FB $GOOG $FBhttp://blogs.marketwatch.com/thetell/2014/04/14/sp-500-will-recover-not-so-much-with-momentum-stocks-goldman-sachs/Ã‚Â Ã¢â‚¬Â¦	is today another dead cat bounce in momentum stocks? that's what goldman research would suggest $fb $goog $fb	is today another dead cat bounce in momentum stocks? that's what goldman research would suggest $fb $goog $fb	0.4	negative	-0.2		2010-03-17	0	0	0		0	0.5	0.5	283.063	0.180175	145.229	295.771	150	0	2	0
2014-03-22	I wish company whose products were backdoor'd by NSA would file suit to protect their property. Few can afford this step $AAPL $CSCO $GOOG ?	i wish company whose products were backdoor'd by nsa would file suit to protect their property. few can afford this step $aapl $csco $goog ?	i wish company whose products were backdoor'd by nsa would file suit to protect their property. few can afford this step $aapl $csco $goog ?	0.1	negative	-0.2		2010-03-18	0	0	0		0	0.5	0.5	283.483	0.420441	145.729	296.271	150	0	2	0
2014-02-19	Google Capital comes out of stealth, invests $40M in #education analytics firm Renaissance Learning http://bit.ly/1d03IO7Ã‚Â $GOOG @RenLearnUS	google capital comes out of stealth, invests $40m in #education analytics firm renaissance learning $goog @renlearnus	google capital comes out of stealth, invests $40m in #education analytics firm renaissance learning $goog @renlearnus	0.4	negative	-0.2		2010-03-19	0	0	0		0	0.5	0.5	280.28	-3.20322	146.229	296.771	150	0	2	0
2014-02-03	A few standout stocks in 2014: Tesla +21% Facebook +15%, Electronic Arts +15%, Netflix +10%, Google +4.4% $TSLA $FB $EA $NFLX $GOOG	a few standout stocks in 2014: tesla +21% facebook +15%, electronic arts +15%, netflix +10%, google +4.4% $tsla $fb $ea $nflx $goog	a few standout stocks in 2014: tesla +21% facebook +15%, electronic arts +15%, netflix +10%, google +4.4% $tsla $fb $ea $nflx $goog	0.1	negative	-0.2		2010-03-20	0	0	0		0	0.5	0.5	280.28	0	146.729	297.271	150	0	2	0
2014-01-27	Some pos in Q, but $AAPL+5.7% y/y rev grwth. Growth days behind it or pause be4 next product cycle? Contrast this to grwth @$FB $GOOG $TWTR.	some pos in q, but $aapl+5.7% y/y rev grwth. growth days behind it or pause be4 next product cycle? contrast this to grwth @$fb $goog $twtr.	some pos in q, but $aapl+5.7% y/y rev grwth. growth days behind it or pause be4 next product cycle? contrast this to grwth @$fb $goog $twtr.	0.35	negative	-0.2		2010-03-21	0	0	0		0	0.5	0.5	280.28	0	147.229	297.771	150	0	2	0
2014-01-17	$GOOG has acquired @impermium, a Redwood City, CA-based #cybersecurity firm that had raised $9M in venture funding http://bit.ly/1dYdsIF	$goog has acquired @impermium, a redwood city, ca-based #cybersecurity firm that had raised $9m in venture funding	$goog has acquired @impermium, a redwood city, ca-based #cybersecurity firm that had raised $9m in venture funding	0.4	negative	-0.2		2010-03-22	0	0	0		0	0.5	0.5	279.029	-1.25125	147.729	298.271	150	0	2	0
2014-01-03	Google Ventures backs DNAnexus's $15M round for R&D cloud platform - http://www.fiercebiotech.com/story/google-ventures-backs-dnanexuss-15m-round-rd-cloud-platform/2014-01-03?utm_campaign=AddThis&utm_medium=AddThis&utm_source=twitter#.UsbucvYVYgM.twitterÃ‚Â Ã¢â‚¬Â¦ $GOOG by @JohnCFierce	google ventures backs dnanexus's $15m round for are&d cloud platform - #.usbucvyvygm.twitter $goog by @johncfierce	google ventures backs dnanexus's $15m round for are&d cloud platform - #.usbucvyvygm.twitter $goog by @johncfierce	0.4	negative	-0.2		2010-03-23	0	0	0		0	0.5	0.5	274.775	-4.25424	148.229	298.771	150	0	2	0
2015-11-16	Google will alert users when their emails are not secure $GOOG http://buff.ly/1MNPJjI	google will alert users when their emails are not secure $goog	google will alert users when their emails are not secure $goog	0.6	negative	-0.2		2010-03-24	0	0	0		0	0.5	0.5	278.944	4.16916	148.729	299.271	150	0	2	0
2015-11-12	These are the biggest winners and losers in the S&P 500 on earnings this quarter: https://www.bespokepremium.com/think-big-blog/best-and-worst-performing-large-cap-stocks-on-earnings/Ã‚Â Ã¢â‚¬Â¦ $QCOM $KLAC $GOOG $NFLX $SRCL $$	these are the biggest winners and losers in the s&p 500 on earnings this quarter: $qcom $klac $goog $nflx $srcl $$	these are the biggest winners and losers in the s&p 500 on earnings this quarter: $qcom $klac $goog $nflx $srcl $$	0.2	negative	-0.2		2010-03-25	0.85	2	0		2	0	1	281.722	2.77777	148.729	300.271	151	1	3	2
2015-10-28	Initiatives by Google and Facebook have hindered Yelp's mobile and advertising revenue growth: http://bit.ly/1WizsnQÃ‚Â $GOOG $FB $YELP	initiatives by google and facebook have hindered yelp's mobile and advertising revenue growth: $goog $fb $yelp	initiatives by google and facebook have hindered yelp's mobile and advertising revenue growth: $goog $fb $yelp	0.1	negative	-0.2		2010-03-26	0	1	0		1	0	1	281.627	-0.095093	148.729	301.271	152	1	3	1
2015-08-26	"Fab Five" all close in the green: $AAPL up 5.7%, $NFLX up 8.5%, $FB up 5%, $AMZN up 7.4%, $GOOG up 7.7%	"fab five" all close in the green: $aapl up 5.7%, $nflx up 8.5%, $fb up 5%, $amzn up 7.4%, $goog up 7.7%	"fab five" all close in the green: $aapl up 5.7%, $nflx up 8.5%, $fb up 5%, $amzn up 7.4%, $goog up 7.7%	0.3	negative	-0.2		2010-03-27	0	1	0		1	0	1	281.627	0	148.729	302.271	153	1	3	1
2015-05-22	Alibaba Founder Says Female Execs Are Its Secret Sauce - $FB $GOOG $GOOGL $CSCO http://www.valuewalk.com/2015/05/alibaba-female-execs-secret-sauce/Ã‚Â Ã¢â‚¬Â¦ via @ValueWalkTech	alibaba founder says female execs are its secret sauce - $fb $goog $googl $csco via @valuewalktech	alibaba founder says female execs are its secret sauce - $fb $goog $googl $csco via @valuewalktech	0.433333	negative	-0.2		2010-03-28	-0.5	1	1		0	1	0	281.627	0	149.729	302.271	152	-1	1	1
2015-05-22	Short This "Overvalued Unfocused Cable Operator on an Acquisition Spree" https://sumzero.com/headlines/telecom/CHTR/269-short-this-overvalued-unfocused-levered-cable-operator-on-an-aquisition-spreeÃ‚Â Ã¢â‚¬Â¦ $CHTR $VZ $TWC $GOOG pic.twitter.com/1EiF1x22f6	short this "overvalued unfocused cable operator on an acquisition spree" $chtr $vz $twc $goog pic.twitter.com/1eif1x22f6	short this "overvalued unfocused cable operator on an acquisition spree" $chtr $vz $twc $goog pic.twitter.com/1eif1x22f6	0.55	negative	-0.2		2010-03-29	0	1	0		1	0	1	281.507	-0.120117	149.729	303.271	153	1	3	1
2015-03-24	Morgan StanleyÃ¢â‚¬â„¢s CFO, Ruth Porat, will leave the Wall Street firm to become CFO at Google: http://on.wsj.com/1xuS8dVÃ‚Â $GOOG	morgan stanleys cfo, ruth porat, will leave the wall street firm to become cfo at google: $goog	morgan stanleys cfo, ruth porat, will leave the wall street firm to become cfo at google: $goog	0.4	negative	-0.2		2010-03-30	0.9	3	0		3	0	1	283.639	2.13214	149.729	304.271	154	1	3	3
2015-01-16	Yes, #GoogleGlass is DEAD -- but glassholes find phoenix fire_x000D_ #ITBW for @Computerworld $GOOG _x000D_ ~~~ http://buff.ly/1DK2Bn7Ã‚Â ~~~	yes, #googleglass is dead -- but glassholes find phoenix fire_x000D_ #itbw for @computerworld $goog _x000D_ ~~~ ~~~	yes, #googleglass is dead -- but glassholes find phoenix fire_x000D_ #itbw for @computerworld $goog _x000D_ ~~~ ~~~	0.4	negative	-0.2		2010-03-31	0.85	3	1		2	0.333333	0.666667	283.844	0.205201	150.062	304.938	155	1	3	2
2016-10-13	LOSERS: $COST #SamsClub $WMT #fashion & WINNERS: #Snapchat #Amazon #Google http://www.domainmondo.com/2016/10/winners-snapchat-amazon-google-losers.htmlÃ‚Â Ã¢â‚¬Â¦ $AMZN $GOOG #GOOGL #investors	losers: $cost #samsclub $wmt #fashion & winners: #snapchat #amazon #google $amzn $goog #googl #investors	losers: $cost #samsclub $wmt #fashion & winners: #snapchat #amazon #google $amzn $goog #googl #investors	0.2	negative	-0.2		2010-04-01	0	0	0		0	0.5	0.5	284.685	0.84085	150.562	305.438	155	0	2	0
2016-09-20	India has too few women. Can Google help them fix this problem? http://cnnmon.ie/2ddy8VpÃ‚Â $GOOG Via @cnntechpic.twitter.com/X3GdTM2lAJ	india has too few women. can google help them fix this problem? $goog via @cnntechpic.twitter.com/x3gdtm2laj	india has too few women. can google help them fix this problem? $goog via @cnntechpic.twitter.com/x3gdtm2laj	0.1	negative	-0.2		2010-04-02	-0.5	3	1		2	0.333333	0.666667	284.685	0	150.895	306.105	156	1	3	2
2016-05-23	Google vs Apple, Round 2, Valuation, $GOOG vs $AAPL Market Cap (video) http://www.domainmondo.com/2016/05/google-vs-apple-round-2-valuation-goog.htmlÃ‚Â Ã¢â‚¬Â¦ #Google $GOOGL #Apple #tech #investors	google vs apple, round 2, valuation, $goog vs $aapl market cap (video) #google $googl #apple #tech #investors	google vs apple, round 2, valuation, $goog vs $aapl market cap (video) #google $googl #apple #tech #investors	0.4	negative	-0.2		2010-04-03	-0.0555556	1	1		0	1	0	284.685	0	151.895	306.105	155	-1	1	1
2016-03-23	Yes, I'm biased, but they're so missing #theCUBE at #GCPNEXT_x000D_ @Google @theCUBE $GOOG pic.twitter.com/0qgnTSUGJ8	yes, i'm biased, but they're so missing #thecube at #gcpnext_x000D_ @google @thecube $goog pic.twitter.com/0qgntsugj8	yes, i'm biased, but they're so missing #thecube at #gcpnext_x000D_ @google @thecube $goog pic.twitter.com/0qgntsugj8	0.05	negative	-0.2		2010-04-04	0	0	0		0	0.5	0.5	284.685	0	152.395	306.605	155	0	2	0
2016-02-01	L is for LOSERS: Larry & Sergey "Bets" Lose Google Profits $GOOG $GOOGL Q4 2015 http://www.domainmondo.com/2016/02/alphabet-goog-q4-2015-financial-results.htmlÃ‚Â Ã¢â‚¬Â¦ #investing #stocks	l is for losers: larry & sergey "bets" lose google profits $goog $googl q4 2015 #investing #stocks	l is for losers: larry & sergey "bets" lose google profits $goog $googl q4 2015 #investing #stocks	0.2	negative	-0.2		2010-04-05	0.388889	2	1		1	0.5	0.5	285.791	1.10611	152.895	307.105	154	-1	1	1
2018-08-10	Tech Review: Is Google $GOOGL Courting Trouble In China? (video) https://www.domainmondo.com/2018/08/tech-review-is-google-googl-courting.htmlÃ‚Â Ã¢â‚¬Â¦ $GOOG #Google #China #Apple $AAPL #stocks #technology #investorspic.twitter.com/cc9YAwv0Ot	tech review: is google $googl courting trouble in china? (video) $goog #google #china #apple $aapl #stocks #technology #investorspic.twitter.com/cc9yawv0ot	tech review: is google $googl courting trouble in china? (video) $goog #google #china #apple $aapl #stocks #technology #investorspic.twitter.com/cc9yawv0ot	0.2	negative	-0.2		2010-04-06	0	0	0		0	0.5	0.5	284.394	-1.39639	153.395	307.605	154	0	2	0
2018-08-07	Going on #CNBC in a few minutes. Tune in. @cnbc Talking technology stocks. $aapl $goog $msft $FB	going on #cnbc in a few minutes. tune in. @cnbc talking technology stocks. $aapl $goog $msft $fb	going on #cnbc in a few minutes. tune in. @cnbc talking technology stocks. $aapl $goog $msft $fb	0.1	negative	-0.2		2010-04-07	0	1	0		1	0	1	282.052	-2.34235	153.395	308.605	155	1	3	1
2018-07-23	Can Tesla get cash if needed. Of course. VCs just put a billion into scooters. Crappy scooters that get destroyed in a few weeks. That cost $5-$20 a day to charge and service. They charge $2 to ride. Think thatÃ¢â‚¬â„¢s going to work? #google #uber $goog	can tesla get cash if needed. of course. vcs just put a billion into scooters. crappy scooters that get destroyed in a few weeks. that cost $5-$20 a day to charge and service. they charge $2 to ride. think that is going to work? #google #uber $goog	can tesla get cash if needed. of course. vcs just put a billion into scooters. crappy scooters that get destroyed in a few weeks. that cost $5-$20 a day to charge and service. they charge $2 to ride. think that is going to work? #google #uber $goog	0.1	negative	-0.2		2010-04-08	0	1	0		1	0	1	284.029	1.97696	153.395	309.605	156	1	3	1
2018-04-03	Very unfortunate news at #YouTube another shooting and more victims of gun violence. Our thoughts are with our friends up north. I've had enough of these things. Very sad. $Goog #GunControlNow	very unfortunate news at #youtube another shooting and more victims of gun violence. our thoughts are with our friends up north. i've had enough of these things. very sad. $goog #guncontrolnow	very unfortunate news at #youtube another shooting and more victims of gun violence. our thoughts are with our friends up north. i've had enough of these things. very sad. $goog #guncontrolnow	0.75	negative	-0.2		2010-04-09	0	0	0		0	0.5	0.5	283.393	-0.63562	153.895	310.105	156	0	2	0
2018-01-25	Is Brand Loyalty Dead? (infographic) http://www.domainmondo.com/2018/01/infographic-is-brand-loyalty-dead.htmlÃ‚Â Ã¢â‚¬Â¦ #Google $GOOG $GOOGL #Amazon $AMZN #Apple $AAPL #stocks #investors #investing #Ad #Ads #shopping #retailers #consumers	is brand loyalty dead? (infographic) #google $goog $googl #amazon $amzn #apple $aapl #stocks #investors #investing #ad #ads #shopping #retailers #consumers	is brand loyalty dead? (infographic) #google $goog $googl #amazon $amzn #apple $aapl #stocks #investors #investing #ad #ads #shopping #retailers #consumers	0.4	negative	-0.2		2010-04-10	0	0	0		0	0.5	0.5	283.393	0	154.395	310.605	156	0	2	0
2018-01-24	Google hid the date of its next developer conference inside an online game $GOOG http://read.bi/2n7r4z2Ã‚Â pic.twitter.com/q0agCLcOH7	google hid the date of its next developer conference inside an online game $goog	google hid the date of its next developer conference inside an online game $goog	0.2	negative	-0.2		2010-04-11	0	0	0		0	0.5	0.5	283.393	0	154.895	311.105	156	0	2	0
2018-01-01	Biggest Dow winners and losers in 2017: Boeing soars to record levels, GE slumps https://buff.ly/2qceJ16Ã‚Â $BA $ CAT $AAPL $V $WMT $MCD $HD $AMZN $FB $NFLX $GOOG $GOOGL $DJIA $SPX $GEpic.twitter.com/DrxjxidJL2	biggest dow winners and losers in 2017: boeing soars to record levels, ge slumps $ba $ cat $aapl $v $wmt $mcd $hd $amzn $fb $nflx $goog $googl $djia $spx $gepic.twitter.com/drxjxidjl2	biggest dow winners and losers in 2017: boeing soars to record levels, ge slumps $ba $ cat $aapl $v $wmt $mcd $hd $amzn $fb $nflx $goog $googl $djia $spx $gepic.twitter.com/drxjxidjl2	0.2	negative	-0.2		2010-04-12	0	0	0		0	0.5	0.5	286.652	3.25824	155.395	311.605	156	0	2	0
2012-04-04	IT'S REAL: Check Out What It's Like Using Google's Crazy Computerized Glasses $GOOG by @mattlynley http://read.bi/HVjkXU	it's real: check out what it's like using google's crazy computerized glasses $goog by @mattlynley	it's real: check out what it's like using google's crazy computerized glasses $goog by @mattlynley	0.6	negative	-0.2		2010-04-13	0	0	0		0	0.5	0.5	293.679	7.02704	155.895	312.105	156	0	2	0
2015-03-11	So the $goog cfo is retiring because he wants to go "back-packing". Fucking hipsters	so the $goog cfo is retiring because he wants to go "back-packing". fucking hipsters	so the $goog cfo is retiring because he wants to go "back-packing". fucking hipsters	0.45	negative	-0.2		2010-04-14	-0.5	3	1		2	0.333333	0.666667	294.795	1.11612	156.229	312.771	157	1	3	2
2018-05-08	Google is relaunching its news site with lots more artificial intelligence as part of its effort to fight fake news $GOOGL $GOOG https://read.bi/2InyPgY	google is relaunching its news site with lots more artificial intelligence as part of its effort to fight fake news $googl $goog	google is relaunching its news site with lots more artificial intelligence as part of its effort to fight fake news $googl $goog	0.833333	negative	-0.2		2010-04-15	0	2	0		2	0	1	297.948	3.15314	156.229	313.771	158	1	3	2
2012-07-26	It's Not Just You, Google Talk Is Down! $GOOG by @officialKLShttp://read.bi/MZiiIY	it's not just you, google talk is down! $goog by @officialkls	it's not just you, google talk is down! $goog by @officialkls	0.288889	negative	-0.194444		2010-04-16	0.25	1	0		1	0	1	275.35	-22.5976	156.229	314.771	159	1	3	1
2012-04-17	Gmail Is Down! $GOOG by @stevekovachhttp://read.bi/HKMfcU	gmail is down! $goog by @stevekovach	gmail is down! $goog by @stevekovach	0.288889	negative	-0.194444		2010-04-17	0	0	0		0	0.5	0.5	275.35	0	156.729	315.271	159	0	2	0
2017-06-27	EVIL Google: European Commission Ã¢â€šÂ¬2.42B (US$2.73B) Antitrust Fine http://www.domainmondo.com/2017/06/evil-google-european-commission-242b.htmlÃ‚Â Ã¢â‚¬Â¦ $GOOGL $GOOG #antitrust #EU #investors #Googlepic.twitter.com/GecryL5MU6	evil google: european commission 2.42b (us$2.73b) antitrust fine $googl $goog #antitrust #eu #investors #googlepic.twitter.com/gecryl5mu6	evil google: european commission 2.42b (us$2.73b) antitrust fine $googl $goog #antitrust #eu #investors #googlepic.twitter.com/gecryl5mu6	0.5	negative	-0.194444		2010-04-18	0	0	0		0	0.5	0.5	275.35	0	157.229	315.771	159	0	2	0
2013-11-05	The New Mac Operating System Works Very Poorly With Gmail $AAPL $GOOG by @nichcarlsonhttp://read.bi/1b9pJIL	the new mac operating system works very poorly with gmail $aapl $goog by @nichcarlson	the new mac operating system works very poorly with gmail $aapl $goog by @nichcarlson	0.617273	negative	-0.191818		2010-04-19	0.136364	3	0		3	0	1	275.325	-0.025025	157.229	316.771	160	1	3	3
2013-06-13	Life without Google Glass may be a cold, lonely way to live, well-known tech investor Marc Andreessen says: http://cnb.cx/19rzeqwÃ‚Â $GOOG	life without google glass may be a cold, lonely way to live, well-known tech investor marc andreessen says: $goog	life without google glass may be a cold, lonely way to live, well-known tech investor marc andreessen says: $goog	0.733333	negative	-0.187879		2010-04-20	-0.0568182	3	1		2	0.333333	0.666667	277.798	2.47247	157.562	317.438	161	1	3	2
2017-03-25	[new] Longform links: man vs. algorithm, the rise of populism and academic research gone bad. https://abnormalreturns.com/2017/03/25/longform-links-man-vs-algorithm/Ã‚Â Ã¢â‚¬Â¦ $GOOG $GOOGL $FB $INTUpic.twitter.com/6MVB0dysi6	[new] longform links: man vs. algorithm, the rise of populism and academic research gone bad. $goog $googl $fb $intupic.twitter.com/6mvb0dysi6	[new] longform links: man vs. algorithm, the rise of populism and academic research gone bad. $goog $googl $fb $intupic.twitter.com/6mvb0dysi6	0.373737	negative	-0.187879		2010-04-21	0	2	0		2	0	1	277.427	-0.370362	157.562	318.438	162	1	3	2
2011-03-31	Google Kills Off Those Little Square Codes You Scan With Your Phone $GOOG by @MattRosoff http://read.bi/gEHlfC	google kills off those little square codes you scan with your phone $goog by @mattrosoff	google kills off those little square codes you scan with your phone $goog by @mattrosoff	0.5	negative	-0.1875		2010-04-22	0.369697	4	2		2	0.5	0.5	273.804	-3.62363	158.062	318.938	161	-1	1	2
2012-09-25	Trying to do a little teaching on $GOOG and $AAPL but am being met with people trying to paint as someone who waivers. Oh please.	trying to do a little teaching on $goog and $aapl but am being met with people trying to paint as someone who waivers. oh please.	trying to do a little teaching on $goog and $aapl but am being met with people trying to paint as someone who waivers. oh please.	0.5	negative	-0.1875		2010-04-23	0	0	0		0	0.5	0.5	272.768	-1.03604	158.562	319.438	161	0	2	0
2013-10-31	Obama administration reveals *some* details of the http://healthcare.govÃ‚Â "tech surge." Our little scoop: http://www.bloomberg.com/news/2013-10-31/google-oracle-workers-enlisted-for-obamacare-tech-surge-.htmlÃ‚Â Ã¢â‚¬Â¦ $GOOG	obama administration reveals *some* details of the "tech surge." our little scoop: $goog	obama administration reveals *some* details of the "tech surge." our little scoop: $goog	0.5	negative	-0.1875		2010-04-24	0	0	0		0	0.5	0.5	272.768	0	159.062	319.938	161	0	2	0
2013-07-18	S&P 500 Futures have fallen over 5 points on the back of weak earnings from Google & Microsoft. $GOOG $MSFT $SPX	s&p 500 futures have fallen over 5 points on the back of weak earnings from google & microsoft. $goog $msft $spx	s&p 500 futures have fallen over 5 points on the back of weak earnings from google & microsoft. $goog $msft $spx	0.3125	negative	-0.1875		2010-04-25	0	0	0		0	0.5	0.5	272.768	0	159.562	320.438	161	0	2	0
2013-06-11	Finally a little clarity: How $GOOG transfers data to #NSA, from @Amir_Efrati :http://on.wsj.com/14UGiFe	finally a little clarity: how $goog transfers data to #nsa, from @amir_efrati :	finally a little clarity: how $goog transfers data to #nsa, from @amir_efrati :	0.5	negative	-0.1875		2010-04-26	0	0	0		0	0.5	0.5	266.086	-6.68167	160.062	320.938	161	0	2	0
2014-09-25	Battle with Apple 'more brutal than ever' says Google chairman http://for.tn/Ydd3BtÃ‚Â $GOOG $AAPL	battle with apple 'more brutal than ever' says google chairman $goog $aapl	battle with apple 'more brutal than ever' says google chairman $goog $aapl	0.75	negative	-0.1875		2010-04-27	0	0	0		0	0.5	0.5	264.795	-1.29129	160.562	321.438	161	0	2	0
2017-08-14	A little history of $GOOG:_x000D_ Aug 1998 - raised $100k_x000D_ Jun 1999 - raised $25m raise_x000D_ Aug 2004 - IPO $23B valuation_x000D_ IPO shares up ~2,000%_x000D_ $BTC	a little history of $goog:_x000D_ aug 1998 - raised $100k_x000D_ jun 1999 - raised $25m raise_x000D_ aug 2004 - ipo $23b valuation_x000D_ ipo shares up ~2,000%_x000D_ $btc	a little history of $goog:_x000D_ aug 1998 - raised $100k_x000D_ jun 1999 - raised $25m raise_x000D_ aug 2004 - ipo $23b valuation_x000D_ ipo shares up ~2,000%_x000D_ $btc	0.5	negative	-0.1875		2010-04-28	0	0	0		0	0.5	0.5	264.86	0.065063	161.062	321.938	161	0	2	0
2017-01-18	I have to believe selling Fabric to $GOOG means the $TWTR acquirer had little interest in it. Please step forward $DIS.	i have to believe selling fabric to $goog means the $twtr acquirer had little interest in it. please step forward $dis.	i have to believe selling fabric to $goog means the $twtr acquirer had little interest in it. please step forward $dis.	0.5	negative	-0.1875		2010-04-29	0	0	0		0	0.5	0.5	266.266	1.4064	161.562	322.438	161	0	2	0
2011-05-26	Google Invests in Social Game Startup Kabam http://bloom.bg/jlHqeH $GOOG $INTC	google invests in social game startup kabam $goog $intc	google invests in social game startup kabam $goog $intc	0.233333	negative	-0.183333		2010-04-30	0	0	0		0	0.5	0.5	263.113	-3.15317	162.062	322.938	161	0	2	0
2018-10-26	IÃ¢â‚¬â„¢ll be frank. Selling amazon and google is stupid. IÃ¢â‚¬â„¢ll take your shares. Sell it hard baby. These were amazing numbers from huge companies. $goog $amzn	ill be frank. selling amazon and google is stupid. ill take your shares. sell it hard baby. these were amazing numbers from huge companies. $goog $amzn	ill be frank. selling amazon and google is stupid. ill take your shares. sell it hard baby. these were amazing numbers from huge companies. $goog $amzn	0.890278	negative	-0.181944		2010-05-01	0	0	0		0	0.5	0.5	263.113	0	162.562	323.438	161	0	2	0
2010-04-20	Google's New 'Government Requests' Tool Gives You A Vague Idea Of How It's Dealing With Governments $GOOG by @fromedome http://bit.ly/b3ihJg	google's new 'government requests' tool gives you a vague idea of how it's dealing with governments $goog by @fromedome	google's new 'government requests' tool gives you a vague idea of how it's dealing with governments $goog by @fromedome	0.477273	negative	-0.181818		2010-05-02	0	0	0		0	0.5	0.5	263.113	0	163.062	323.938	161	0	2	0
2015-08-11	7 Things We Still Don't Know About Alphabet, The New Google (in addition to the weird name idea) http://www.forbes.com/sites/ellenhuet/2015/08/11/seven-things-we-still-dont-know-about-alphabet-the-new-google/Ã‚Â Ã¢â‚¬Â¦ Ã¢â‚¬Â¦ $GOOG $GOOGL	7 things we still don't know about alphabet, the new google (in addition to the weird name idea) $goog $googl	7 things we still don't know about alphabet, the new google (in addition to the weird name idea) $goog $googl	0.727273	negative	-0.181818		2010-05-03	0	0	0		0	0.5	0.5	265.566	2.45245	163.562	324.438	161	0	2	0
2015-04-23	[new] Longform links: a billion dollar business, using P/Es wrong and the marriage calculus. http://stks.co/p1uMuÃ‚Â $AAPL $GOOG $TSLA $FB	[new] longform links: a billion dollar business, using p/es wrong and the marriage calculus. $aapl $goog $tsla $fb	[new] longform links: a billion dollar business, using p/es wrong and the marriage calculus. $aapl $goog $tsla $fb	0.677273	negative	-0.181818		2010-05-04	0.3	2	0		2	0	1	253.438	-12.1271	163.562	325.438	162	1	3	2
2016-02-05	NEW POST: Momentum Stocks Are Broken. Deal With It! http://ow.ly/XXWyZÃ‚Â $MTUM $SPY $FB $GOOG $AMZN $MCD $NKE $HDpic.twitter.com/OK6K3NXFpe	new post: momentum stocks are broken. deal with it! $mtum $spy $fb $goog $amzn $mcd $nke $hdpic.twitter.com/ok6k3nxfpe	new post: momentum stocks are broken. deal with it! $mtum $spy $fb $goog $amzn $mcd $nke $hdpic.twitter.com/ok6k3nxfpe	0.427273	negative	-0.181818		2010-05-05	0.0681818	1	0		1	0	1	255.135	1.69669	163.562	326.438	163	1	3	1
2017-01-25	#Google has banned 200 publishers since it passed a new policy against fake news _x000D_ $GOOGL $GOOG #FakeNews #Fascismhttp://www.recode.net/2017/1/25/14375750/google-adsense-advertisers-publishers-fake-newsÃ‚Â Ã¢â‚¬Â¦	#google has banned 200 publishers since it passed a new policy against fake news _x000D_ $googl $goog #fakenews #fascism	#google has banned 200 publishers since it passed a new policy against fake news _x000D_ $googl $goog #fakenews #fascism	0.727273	negative	-0.181818		2010-05-06	0	0	0		0	0.5	0.5	249.585	-5.55055	164.062	326.938	163	0	2	0
2018-04-23	After Google has fought for years to hide the financial performance of YouTube and other segments, an accounting change just gave us a look at Nest's performance in 2017._x000D_ Easiest summation: Not great._x000D_ https://on.mktw.net/2HGUDDJÃ‚Â _x000D_ $GOOGL $GOOG	after google has fought for years to hide the financial performance of youtube and other segments, an accounting change just gave us a look at nest's performance in 2017._x000D_ easiest summation: not great._x000D_ _x000D_ $googl $goog	after google has fought for years to hide the financial performance of youtube and other segments, an accounting change just gave us a look at nest's performance in 2017._x000D_ easiest summation: not great._x000D_ _x000D_ $googl $goog	0.375	negative	-0.175		2010-05-07	0	0	0		0	0.5	0.5	246.817	-2.76776	164.562	327.438	163	0	2	0
2010-10-18	Steve Jobs on Android app store fragmentation: "This is going to be a mess for both users and developers." http://read.bi/cogrS3 $AAPL $GOOG	steve jobs on android app store fragmentation: "this is going to be a mess for both users and developers." $aapl $goog	steve jobs on android app store fragmentation: "this is going to be a mess for both users and developers." $aapl $goog	0.175	negative	-0.175		2010-05-08	0	0	0		0	0.5	0.5	246.817	0	165.062	327.938	163	0	2	0
2012-11-22	EX-APPLE ENGINEER: 'Almost Everything That Apple Does That Involves The Internet Is A Mess' $AAPL $GOOG by @hblodgethttp://read.bi/SgrqNF	ex-apple engineer: 'almost everything that apple does that involves the internet is a mess' $aapl $goog by @hblodget	ex-apple engineer: 'almost everything that apple does that involves the internet is a mess' $aapl $goog by @hblodget	0.175	negative	-0.175		2010-05-09	0	0	0		0	0.5	0.5	246.817	0	165.562	328.438	163	0	2	0
2012-11-22	EX-APPLE ENGINEER: 'Almost Everything That Apple Does That Involves The Internet Is A Mess' $AAPL $GOOG http://read.bi/SgrqNF	ex-apple engineer: 'almost everything that apple does that involves the internet is a mess' $aapl $goog	ex-apple engineer: 'almost everything that apple does that involves the internet is a mess' $aapl $goog	0.175	negative	-0.175		2010-05-10	0	0	0		0	0.5	0.5	261.086	14.2693	166.062	328.938	163	0	2	0
2016-01-10	$GOOG duplicative array of moonshots sounds a lot like $AAPL 1989-96: Copland/Gershwin/Newton/AIX OS & ATG mess http://arstechnica.com/gadgets/2016/01/2016-google-tracker-everything-google-is-working-on-for-the-new-year/Ã‚Â Ã¢â‚¬Â¦	$goog duplicative array of moonshots sounds a lot like $aapl 1989-96: copland/gershwin/newton/aix os & atg mess	$goog duplicative array of moonshots sounds a lot like $aapl 1989-96: copland/gershwin/newton/aix os & atg mess	0.175	negative	-0.175		2010-05-11	0	0	0		0	0.5	0.5	254.78	-6.30631	166.562	329.438	163	0	2	0
2018-03-29	Here's some painful public shaming. My 3 biggest investing mistakes of all time:_x000D_ 1) Sold $GOOG @ $155 (spl adj) in '08 _x000D_ 2) Sold $AMZN @ $87 in '09 _x000D_ 3) Sold $NFLX @ $23 (spl adj) in '10 _x000D_ And all 3 were up big when I sold them. The moral of the story? Hold on to your winners!	here's some painful public shaming. my 3 biggest investing mistakes of all time:_x000D_ 1) sold $goog @ $155 (spl adj) in '08 _x000D_ 2) sold $amzn @ $87 in '09 _x000D_ 3) sold $nflx @ $23 (spl adj) in '10 _x000D_ and all 3 were up big when i sold them. the moral of the story? hold on to your winners!	here's some painful public shaming. my 3 biggest investing mistakes of all time:_x000D_ 1) sold $goog @ $155 (spl adj) in '08 _x000D_ 2) sold $amzn @ $87 in '09 _x000D_ 3) sold $nflx @ $23 (spl adj) in '10 _x000D_ and all 3 were up big when i sold them. the moral of the story? hold on to your winners!	0.329167	negative	-0.175		2010-05-12	0	0	0		0	0.5	0.5	252.948	-1.83183	167.062	329.938	163	0	2	0
2014-02-20	Facebook buying WhatsApp Ã¢â‚¬â€ it's not a bad price, it's a bad strategy by @ampressman http://yhoo.it/1h0l29LÃ‚Â $FB $TWTR $BBRY $GOOG	facebook buying whatsapp it's not a bad price, it's a bad strategy by @ampressman $fb $twtr $bbry $goog	facebook buying whatsapp it's not a bad price, it's a bad strategy by @ampressman $fb $twtr $bbry $goog	0.666667	negative	-0.175		2010-05-13	0	3	0		3	0	1	255.696	2.74774	167.062	330.938	164	1	3	3
2014-11-04	Tuesday links: dark days for active management, a thin rally and the death of big buyouts. http://stks.co/s0yjjÃ‚Â $DIS $AAPL $GOOG $AMZN	tuesday links: dark days for active management, a thin rally and the death of big buyouts. $dis $aapl $goog $amzn	tuesday links: dark days for active management, a thin rally and the death of big buyouts. $dis $aapl $goog $amzn	0.4875	negative	-0.170833		2010-05-14	-0.5	2	1		1	0.5	0.5	254.019	-1.67668	167.562	331.438	163	-1	1	1
2014-01-29	What does Google's failed 22-month experiment with Motorola mean? It means that Samsung wins. http://bit.ly/1dONYwrÃ‚Â $GOOG	what does google's failed 22-month experiment with motorola mean? it means that samsung wins. $goog	what does google's failed 22-month experiment with motorola mean? it means that samsung wins. $goog	0.395833	negative	-0.170833		2010-05-15	0	0	0		0	0.5	0.5	254.019	0	168.062	331.938	163	0	2	0
2010-11-30	CHART OF THE DAY: A Lot Of People Bought Smartphones On Black Friday $AAPL $GOOG by @jyarow http://read.bi/hNekO9	chart of the day: a lot of people bought smartphones on black friday $aapl $goog by @jyarow	chart of the day: a lot of people bought smartphones on black friday $aapl $goog by @jyarow	0.433333	negative	-0.166667		2010-05-16	0	0	0		0	0.5	0.5	254.019	0	168.562	332.438	163	0	2	0
2010-11-26	Check Out The Geekiest Black Friday Deal Ever $GOOG by @stevekovach http://read.bi/gOnVKy	check out the geekiest black friday deal ever $goog by @stevekovach	check out the geekiest black friday deal ever $goog by @stevekovach	0.433333	negative	-0.166667		2010-05-17	0.7	4	0		4	0	1	254.239	0.220231	168.562	333.438	164	1	3	4
2010-08-20	5 Ways To Rely Less On Google for Traffic And Revenue $GOOG $MSFT by @elbst23 http://read.bi/cmdcj9	5 ways to rely less on google for traffic and revenue $goog $msft by @elbst23	5 ways to rely less on google for traffic and revenue $goog $msft by @elbst23	0.0666667	negative	-0.166667		2010-05-18	0.321212	6	1		5	0.166667	0.833333	249.434	-4.80481	168.729	334.271	165	1	3	5
2010-08-13	AOL "Head Of Technology" Jeff Reynar Already Bails For Startup After Half A Year $AOL $GOOG http://read.bi/bbL4zP	aol "head of technology" jeff reynar already bails for startup after half a year $aol $goog	aol "head of technology" jeff reynar already bails for startup after half a year $aol $goog	0.166667	negative	-0.166667		2010-05-19	-0.0594697	5	1		4	0.2	0.8	247.462	-1.97197	168.929	335.071	166	1	3	4
2010-08-05	Android App Sales Still Half The Size Of iPhone's, Says Android Developer $GOOG $AAPL by @jwyarow http://read.bi/9PzjsX	android app sales still half the size of iphone's, says android developer $goog $aapl by @jwyarow	android app sales still half the size of iphone's, says android developer $goog $aapl by @jwyarow	0.166667	negative	-0.166667		2010-05-20	0.122727	9	1		8	0.111111	0.888889	237.743	-9.71973	169.04	335.96	167	1	3	8
2010-02-22	Google (Finally) Finishes Swallowing Up DoubleClick, Announces That ItÃ¢â‚¬â„¢s Serious About Display $GOOG by @pkafka http://bit.ly/d3zCpG	google (finally) finishes swallowing up doubleclick, announces that its serious about display $goog by @pkafka	google (finally) finishes swallowing up doubleclick, announces that its serious about display $goog by @pkafka	0.833333	negative	-0.166667		2010-05-21	0	3	0		3	0	1	236.261	-1.48148	169.04	336.96	168	1	3	3
2010-01-11	Nexus One Materials Cost Less Than The iPhone's $GOOG by @jwyarow http://bit.ly/5rY62P	nexus one materials cost less than the iphone's $goog by @jwyarow	nexus one materials cost less than the iphone's $goog by @jwyarow	0.0666667	negative	-0.166667		2010-05-22	0	0	0		0	0.5	0.5	236.261	0	169.54	337.46	168	0	2	0
2011-05-04	Microsoft Slams "Hidden Costs" Of Google Apps $MSFT $GOOG by @MattRosoff http://read.bi/lbK1vg	microsoft slams "hidden costs" of google apps $msft $goog by @mattrosoff	microsoft slams "hidden costs" of google apps $msft $goog by @mattrosoff	0.333333	negative	-0.166667		2010-05-23	0.2	3	0		3	0	1	236.261	0	169.54	338.46	169	1	3	3
2011-05-02	Apple Now Has Half Of ALL The Smartphone Market's Profits $AAPL $MSFT $GOOG $MMI by @jyarow http://read.bi/ljY4W6	apple now has half of all the smartphone market's profits $aapl $msft $goog $mmi by @jyarow	apple now has half of all the smartphone market's profits $aapl $msft $goog $mmi by @jyarow	0.166667	negative	-0.166667		2010-05-24	0.5	2	0		2	0	1	238.819	2.55756	169.54	339.46	170	1	3	2
2012-12-03	Lending Money To China's Leading Internet Company Is Now Less Risky Than Lending Money To Google $GOOG http://read.bi/SrFAvK	lending money to china's leading internet company is now less risky than lending money to google $goog	lending money to china's leading internet company is now less risky than lending money to google $goog	0.0666667	negative	-0.166667		2010-05-25	0	0	0		0	0.5	0.5	238.774	-0.045044	170.04	339.96	170	0	2	0
2012-11-25	The iPad Had 88% Of All Online Tablet Shopping Traffic On Black Friday $AAPL $GOOG by @jyarowhttp://read.bi/Sjawj5	the ipad had 88% of all online tablet shopping traffic on black friday $aapl $goog by @jyarow	the ipad had 88% of all online tablet shopping traffic on black friday $aapl $goog by @jyarow	0.433333	negative	-0.166667		2010-05-26	0	0	0		0	0.5	0.5	237.973	-0.800796	170.54	340.46	170	0	2	0
2012-11-13	Holy Smokes! Google's Nexus 4 Smartphone Sold Out In Less Than An Hour $GOOG by @stevekovachhttp://read.bi/RROjIr	holy smokes! google's nexus 4 smartphone sold out in less than an hour $goog by @stevekovach	holy smokes! google's nexus 4 smartphone sold out in less than an hour $goog by @stevekovach	0.0666667	negative	-0.166667		2010-05-27	0	0	0		0	0.5	0.5	245.475	7.5025	171.04	340.96	170	0	2	0
2012-01-09	HOLY COW! Apple And Android Were Almost Even In Sales For October And November $AAPL $GOOG by @jyarow http://read.bi/zW92O7	holy cow! apple and android were almost even in sales for october and november $aapl $goog by @jyarow	holy cow! apple and android were almost even in sales for october and november $aapl $goog by @jyarow	0.166667	negative	-0.166667		2010-05-28	0	0	0		0	0.5	0.5	243.058	-2.41742	171.54	341.46	170	0	2	0
2013-02-09	Eric Schmidt will sell nearly half his Google stock for an estimated $2.51 billion http://stks.co/jLODÃ‚Â via The Verge $GOOG	eric schmidt will sell nearly half his google stock for an estimated $2.51 billion via the verge $goog	eric schmidt will sell nearly half his google stock for an estimated $2.51 billion via the verge $goog	0.166667	negative	-0.166667		2010-05-29	0	0	0		0	0.5	0.5	243.058	0	172.04	341.96	170	0	2	0
2013-02-09	I'll be eagerly watching how @ericschmidt invests (he's selling half his $GOOG): http://www.theverge.com/2013/2/8/3969124/google-eric-schmidt-sell-stock-251-billionÃ‚Â Ã¢â‚¬Â¦	i'll be eagerly watching how @ericschmidt invests (he's selling half his $goog):	i'll be eagerly watching how @ericschmidt invests (he's selling half his $goog):	0.166667	negative	-0.166667		2010-05-30	0	0	0		0	0.5	0.5	243.058	0	172.54	342.46	170	0	2	0
2014-10-02	Thursday links: the master manipulator, $SPX dividends and how to complain less. http://stks.co/p0qfFÃ‚Â $BRKB $NFLX $CMCSA $TWX $GOOG $BOND	thursday links: the master manipulator, $spx dividends and how to complain less. $brkb $nflx $cmcsa $twx $goog $bond	thursday links: the master manipulator, $spx dividends and how to complain less. $brkb $nflx $cmcsa $twx $goog $bond	0.0666667	negative	-0.166667		2010-05-31	0	0	0		0	0.5	0.5	243.058	0	173.04	342.96	170	0	2	0
2014-02-20	Serious question. What would it take (technically) for $AAPL to make iMessage a cross-platform app? $GOOG $MSFT $FB	serious question. what would it take (technically) for $aapl to make imessage a cross-platform app? $goog $msft $fb	serious question. what would it take (technically) for $aapl to make imessage a cross-platform app? $goog $msft $fb	0.383333	negative	-0.166667		2010-06-01	0	0	0		0	0.5	0.5	241.426	-1.63164	173.54	343.46	170	0	2	0
2015-11-20	Marissa Mayer explained how Ã¢â‚¬ËœLarry and Sergey dollarsÃ¢â‚¬â„¢ created a black market for hiring at Google $GOOG http://buff.ly/1kIQ4tN	marissa mayer explained how larry and sergey dollars created a black market for hiring at google $goog	marissa mayer explained how larry and sergey dollars created a black market for hiring at google $goog	0.433333	negative	-0.166667		2010-06-02	0	0	0		0	0.5	0.5	246.932	5.50551	174.04	343.96	170	0	2	0
2015-05-08	Not seeing how TripAdvisor could buy Yelp (and both subject to whims of all-powerful $GOOG): http://www.wsj.com/articles/yelp-is-exploring-a-sale-1431018383Ã‚Â Ã¢â‚¬Â¦ ... You?	not seeing how tripadvisor could buy yelp (and both subject to whims of all-powerful $goog): ... you?	not seeing how tripadvisor could buy yelp (and both subject to whims of all-powerful $goog): ... you?	0.333333	negative	-0.166667		2010-06-03	0	0	0		0	0.5	0.5	253.053	6.12112	174.54	344.46	170	0	2	0
2015-04-23	$MSFT ($95B) + $GOOG ($65B) + $AMZN ($13B) still have less cash on their balance sheet than $AAPL ($178B).	$msft ($95b) + $goog ($65b) + $amzn ($13b) still have less cash on their balance sheet than $aapl ($178b).	$msft ($95b) + $goog ($65b) + $amzn ($13b) still have less cash on their balance sheet than $aapl ($178b).	0.0666667	negative	-0.166667		2010-06-04	0	0	0		0	0.5	0.5	249.61	-3.44345	175.04	344.96	170	0	2	0
2015-01-02	"Enterprise/direct to consumer companies facing less competition than those going against companies like $GOOG" @glennsolomon @SquawkAlley	"enterprise/direct to consumer companies facing less competition than those going against companies like $goog" @glennsolomon @squawkalley	"enterprise/direct to consumer companies facing less competition than those going against companies like $goog" @glennsolomon @squawkalley	0.0666667	negative	-0.166667		2010-06-05	0	0	0		0	0.5	0.5	249.61	0	175.54	345.46	170	0	2	0
2016-10-23	FTR $TWTR is now literally the ONLY place I bother searching for recent news. $FB has fake news & $GOOG has news from a year ago. #Diamond	ftr $twtr is now literally the only place i bother searching for recent news. $fb has fake news & $goog has news from a year ago. #diamond	ftr $twtr is now literally the only place i bother searching for recent news. $fb has fake news & $goog has news from a year ago. #diamond	0.75	negative	-0.166667		2010-06-06	0	0	0		0	0.5	0.5	249.61	0	176.04	345.96	170	0	2	0
2015-12-31	$GOOG Max Pain = 765.00. Maturity = 12/31/2015. Previous close = 758.88. http://maximum-pain.com/max-pain.aspx?s=GOOG&e=12/31/2015Ã‚Â Ã¢â‚¬Â¦	$goog max pain = 765.00. maturity = 12/31/2015. previous close = 758.88.	$goog max pain = 765.00. maturity = 12/31/2015. previous close = 758.88.	0.166667	negative	-0.166667		2010-06-07	0	0	0		0	0.5	0.5	243.003	-6.6066	176.54	346.46	170	0	2	0
2015-12-31	Netflix: 2016 Outlook - Slight Chance Of Shower http://seekingalpha.com/article/3785736-netflix-2016-outlook-slight-chance-of-shower?source=feed_fÃ‚Â Ã¢â‚¬Â¦ $AMZN $DIS $DISH $LGF $SNE $TWX $GOOG $GOOGL $NFLX	netflix: 2016 outlook - slight chance of shower $amzn $dis $dish $lgf $sne $twx $goog $googl $nflx	netflix: 2016 outlook - slight chance of shower $amzn $dis $dish $lgf $sne $twx $goog $googl $nflx	0.166667	negative	-0.166667		2010-06-08	0	0	0		0	0.5	0.5	242.633	-0.370377	177.04	346.96	170	0	2	0
2017-10-18	The 'frightful five' ...interesting that $snap pays $goog half its revenue for hosting https://www.nytimes.com/2017/10/18/technology/frightful-five-start-ups.htmlÃ‚Â Ã¢â‚¬Â¦	the 'frightful five' ...interesting that $snap pays $goog half its revenue for hosting	the 'frightful five' ...interesting that $snap pays $goog half its revenue for hosting	0.166667	negative	-0.166667		2010-06-09	0	0	0		0	0.5	0.5	237.247	-5.38538	177.54	347.46	170	0	2	0
2016-12-31	$GOOG Max Pain = 780.00. Maturity = 01/06/2017. Previous close = 771.82. http://bit.ly/2hToAjXÃ‚Â pic.twitter.com/ShMxoEO5j8	$goog max pain = 780.00. maturity = 01/06/2017. previous close = 771.82.	$goog max pain = 780.00. maturity = 01/06/2017. previous close = 771.82.	0.166667	negative	-0.166667		2010-06-10	0	0	0		0	0.5	0.5	243.749	6.5015	178.04	347.96	170	0	2	0
2018-04-24	33 quarters in a row of 20% growth for Google. Valuation at 17x 2019 earnings ex cash. A slight premium to the market for all this. $GOOG	33 quarters in a row of 20% growth for google. valuation at 17x 2019 earnings ex cash. a slight premium to the market for all this. $goog	33 quarters in a row of 20% growth for google. valuation at 17x 2019 earnings ex cash. a slight premium to the market for all this. $goog	0.166667	negative	-0.166667		2010-06-11	0	0	0		0	0.5	0.5	244.494	0.745743	178.54	348.46	170	0	2	0
2015-09-22	The "Four Horsemen," FANG - whatever - Acronyms only last so long and are thus, always, dangerous, in the markets $FB $AMZN $NFLX $GOOG	the "four horsemen," fang - whatever - acronyms only last so long and are thus, always, dangerous, in the markets $fb $amzn $nflx $goog	the "four horsemen," fang - whatever - acronyms only last so long and are thus, always, dangerous, in the markets $fb $amzn $nflx $goog	0.591667	negative	-0.1625		2010-06-12	0	0	0		0	0.5	0.5	244.494	0	179.04	348.96	170	0	2	0
2012-04-11	Microsoft's Windows 8 Tablets Will Be An Utter Failure, Predicts Gartner $MSFT $AAPL $GOOG $AMZN by @MattRosoffhttp://read.bi/HHECHE	microsoft's windows 8 tablets will be an utter failure, predicts gartner $msft $aapl $goog $amzn by @mattrosoff	microsoft's windows 8 tablets will be an utter failure, predicts gartner $msft $aapl $goog $amzn by @mattrosoff	0.65	negative	-0.158333		2010-06-13	0	0	0		0	0.5	0.5	244.494	0	179.54	349.46	170	0	2	0
2015-11-14	Solving the mysterious failure of Apple's iPad $AAPL $MSFT $GOOG #Android #Windows #Surface #tabletpic.twitter.com/dGoeUhHv3R	solving the mysterious failure of apple's ipad $aapl $msft $goog #android #windows #surface #tabletpic.twitter.com/dgoeuhhv3r	solving the mysterious failure of apple's ipad $aapl $msft $goog #android #windows #surface #tabletpic.twitter.com/dgoeuhhv3r	0.65	negative	-0.158333		2010-06-14	0	0	0		0	0.5	0.5	241.837	-2.65765	180.04	349.96	170	0	2	0
2011-12-05	BIG SPENDERS: The 10 Biggest Tech Acquisitions Of 2011 And What They Mean $GOOG $MSFT $HPQ $T by @MattRosoff http://read.bi/sb4jjy	big spenders: the 10 biggest tech acquisitions of 2011 and what they mean $goog $msft $hpq $t by @mattrosoff	big spenders: the 10 biggest tech acquisitions of 2011 and what they mean $goog $msft $hpq $t by @mattrosoff	0.39375	negative	-0.15625		2010-06-15	0	0	0		0	0.5	0.5	249.244	7.40741	180.54	350.46	170	0	2	0
2013-10-01	Poor timing for $GOOG doodle? Or making political point? Google features 123rd anniversary of Yosemite. Park is now closed due to shutdown.	poor timing for $goog doodle? or making political point? google features 123rd anniversary of yosemite. park is now closed due to shutdown.	poor timing for $goog doodle? or making political point? google features 123rd anniversary of yosemite. park is now closed due to shutdown.	0.29375	negative	-0.15625		2010-06-16	0	3	0		3	0	1	250.886	1.64163	180.54	351.46	171	1	3	3
2014-06-11	What does this mean for the future of #Bitcoin? http://coinde.sk/UtMHdaÃ‚Â $GOOG strengthens its ties. Via @coindesk	what does this mean for the future of #bitcoin? $goog strengthens its ties. via @coindesk	what does this mean for the future of #bitcoin? $goog strengthens its ties. via @coindesk	0.40625	negative	-0.15625		2010-06-17	-0.231818	1	1		0	1	0	250.29	-0.595597	181.54	351.46	170	-1	1	1
2015-01-01	"Safety used to mean gold, US treasuries, and blue chip stocks. Now it means $GOOG, $AAPL, $AMZN & $FB." @fredwilson http://avc.com/2015/01/what-is-going-to-happen/Ã‚Â Ã¢â‚¬Â¦	"safety used to mean gold, us treasuries, and blue chip stocks. now it means $goog, $aapl, $amzn & $fb." @fredwilson	"safety used to mean gold, us treasuries, and blue chip stocks. now it means $goog, $aapl, $amzn & $fb." @fredwilson	0.39375	negative	-0.15625		2010-06-18	-0.155556	2	1		1	0.5	0.5	250.265	-0.025024	182.04	351.96	169	-1	1	1
2017-06-14	#blockchain technology will disintermediate $GOOG, $FB and other data aggregators... in 5-10 years, perhaps!https://twitter.com/sm_sears/status/875120290795315200Ã‚Â Ã¢â‚¬Â¦ Stockholm Syndrome, day 2 https://twitter.com/DavidSchawel/status/875119663453265924Ã‚Â Ã¢â‚¬Â¦	#blockchain technology will disintermediate $goog, $fb and other data aggregators... in 5-10 years, perhaps! stockholm syndrome, day 2	#blockchain technology will disintermediate $goog, $fb and other data aggregators... in 5-10 years, perhaps! stockholm syndrome, day 2	0.375	negative	-0.15625		2010-06-19	0	0	0		0	0.5	0.5	250.265	0	182.54	352.46	169	0	2	0
2018-04-02	Starting in Q1 $goog will report gains/losses in investments (uber, lyft, the magic leap, etc); change ad metrics; take nest outta 'other bets'; and make my earnings day miserable. https://www.bloomberg.com/news/articles/2018-04-02/google-is-changing-a-closely-watched-metric-of-its-ads-businessÃ‚Â Ã¢â‚¬Â¦	starting in q1 $goog will report gains/losses in investments (uber, lyft, the magic leap, etc); change ad metrics; take nest outta 'other bets'; and make my earnings day miserable.	starting in q1 $goog will report gains/losses in investments (uber, lyft, the magic leap, etc); change ad metrics; take nest outta 'other bets'; and make my earnings day miserable.	0.61875	negative	-0.15625		2010-06-20	0	0	0		0	0.5	0.5	250.265	0	183.04	352.96	169	0	2	0
2009-08-03	Google's Schmidt Steps Down From Apple's Board $AAPL $GOOG by @fromedome http://bit.ly/KTJb9	google's schmidt steps down from apple's board $aapl $goog by @fromedome	google's schmidt steps down from apple's board $aapl $goog by @fromedome	0.288889	negative	-0.155556		2010-06-21	0.636364	2	0		2	0	1	244.525	-5.74074	183.04	353.96	170	1	3	2
2009-07-21	Microsoft To Shut Down YouTube Wannabe Soapbox $MSFT $GOOG http://bit.ly/13WhWR	microsoft to shut down youtube wannabe soapbox $msft $goog	microsoft to shut down youtube wannabe soapbox $msft $goog	0.288889	negative	-0.155556		2010-06-22	0	2	0		2	0	1	243.368	-1.15616	183.04	354.96	171	1	3	2
2010-07-12	June ComScore Search Numbers Out: Google Share Down, Bing And Yahoo Up $GOOG $MSFT $YHOO by @fromedome http://read.bi/9tDnpw	june comscore search numbers out: google share down, bing and yahoo up $goog $msft $yhoo by @fromedome	june comscore search numbers out: google share down, bing and yahoo up $goog $msft $yhoo by @fromedome	0.288889	negative	-0.155556		2010-06-23	0.436364	5	0		5	0	1	241.266	-2.1021	183.04	355.96	172	1	3	5
2010-06-24	How I Graduated from Harvard, Turned Down Google, Got a Job On Twitter, And Joined A Startup Called Clicker $GOOG http://bit.ly/9to0bu	how i graduated from harvard, turned down google, got a job on twitter, and joined a startup called clicker $goog	how i graduated from harvard, turned down google, got a job on twitter, and joined a startup called clicker $goog	0.288889	negative	-0.155556		2010-06-24	-0.155556	1	1		0	1	0	237.788	-3.47849	184.04	355.96	171	-1	1	1
2010-06-18	Google Dumbs Things Down For Madison Avenue, Launches The "Google Display Network" $GOOG by @nichcarlson http://bit.ly/bJKgdE	google dumbs things down for madison avenue, launches the "google display network" $goog by @nichcarlson	google dumbs things down for madison avenue, launches the "google display network" $goog by @nichcarlson	0.288889	negative	-0.155556		2010-06-25	0.223485	2	0		2	0	1	236.577	-1.2112	184.04	356.96	172	1	3	2
2011-10-12	RIM Says Ã¢â‚¬ËœWeÃ¢â‚¬â„¢re Letting You DownÃ¢â‚¬â„¢ on Delays http://bloom.bg/nb87vZÃ‚Â $AAPL $GOOG	rim says were letting you down on delays $aapl $goog	rim says were letting you down on delays $aapl $goog	0.288889	negative	-0.155556		2010-06-26	0	0	0		0	0.5	0.5	236.577	0	184.54	357.46	172	0	2	0
2011-10-12	Intel Has Shut Down The Group Making Chips For Google TV $INTC $GOOG $ARMH by @MattRosoffhttp://read.bi/qRHrdd	intel has shut down the group making chips for google tv $intc $goog $armh by @mattrosoff	intel has shut down the group making chips for google tv $intc $goog $armh by @mattrosoff	0.288889	negative	-0.155556		2010-06-27	0	0	0		0	0.5	0.5	236.577	0	185.04	357.96	172	0	2	0
2011-08-28	Slide Users Are FURIOUS Google Is Shutting Down The Company $GOOG by @pegobry http://read.bi/qTgHwh	slide users are furious google is shutting down the company $goog by @pegobry	slide users are furious google is shutting down the company $goog by @pegobry	0.288889	negative	-0.155556		2010-06-28	0	0	0		0	0.5	0.5	236.276	-0.300308	185.54	358.46	172	0	2	0
2011-08-25	THE GOOGLE INVESTOR: Google Doubles Down On Android And Andy Rubin $GOOG by @hleonard76http://read.bi/oVTRFo	the google investor: google doubles down on android and andy rubin $goog by @hleonard76	the google investor: google doubles down on android and andy rubin $goog by @hleonard76	0.288889	negative	-0.155556		2010-06-29	0	0	0		0	0.5	0.5	227.357	-8.91891	186.04	358.96	172	0	2	0
2011-08-15	$GOOG down 3% on $MMI acquisition news.	$goog down 3% on $mmi acquisition news.	$goog down 3% on $mmi acquisition news.	0.288889	negative	-0.155556		2010-06-30	0	0	0		0	0.5	0.5	222.698	-4.65967	186.54	359.46	172	0	2	0
2011-06-17	Android Tablet Sales Stink So Manufacturers Are Doubling Down On Smartphones $GOOG by @stevekovach http://read.bi/jKmDR2	android tablet sales stink so manufacturers are doubling down on smartphones $goog by @stevekovach	android tablet sales stink so manufacturers are doubling down on smartphones $goog by @stevekovach	0.288889	negative	-0.155556		2010-07-01	0	0	0		0	0.5	0.5	219.965	-2.73273	187.04	359.96	172	0	2	0
2011-04-14	Twitter Turned Down A $10 Billion Offer From Google Ã¢â‚¬â€œ Report $GOOG by @nichcarlson http://read.bi/gGZAJB	twitter turned down a $10 billion offer from google report $goog by @nichcarlson	twitter turned down a $10 billion offer from google report $goog by @nichcarlson	0.288889	negative	-0.155556		2010-07-02	0	0	0		0	0.5	0.5	218.494	-1.47147	187.54	360.46	172	0	2	0
2011-01-20	RT @alleyinsider: Eric Schmidt: Here Is Why I'm Stepping Down $GOOG http://read.bi/hbl5pK	rt @alleyinsider: eric schmidt: here is why i'm stepping down $goog	rt @alleyinsider: eric schmidt: here is why i'm stepping down $goog	0.288889	negative	-0.155556		2010-07-03	0	0	0		0	0.5	0.5	218.494	0	188.04	360.96	172	0	2	0
2012-10-18	YouTube, which is currently down, is how Google was planning to broadcast its webcast of its earnings call. $GOOG	youtube, which is currently down, is how google was planning to broadcast its webcast of its earnings call. $goog	youtube, which is currently down, is how google was planning to broadcast its webcast of its earnings call. $goog	0.288889	negative	-0.155556		2010-07-04	0	0	0		0	0.5	0.5	218.494	0	188.54	361.46	172	0	2	0
2012-10-18	Google, Inc. shares resume trading, down 10%. $GOOG	google, inc. shares resume trading, down 10%. $goog	google, inc. shares resume trading, down 10%. $goog	0.288889	negative	-0.155556		2010-07-05	0	0	0		0	0.5	0.5	218.494	0	189.04	361.96	172	0	2	0
2012-10-18	Google currently down after jumping the gun on results. Quote: http://reut.rs/8X4wCsÃ‚Â $GOOG	google currently down after jumping the gun on results. quote: $goog	google currently down after jumping the gun on results. quote: $goog	0.288889	negative	-0.155556		2010-07-06	0	0	0		0	0.5	0.5	218.253	-0.24025	189.54	362.46	172	0	2	0
2012-06-04	Google Buys Startup KikScore Just To Shut It Down $GOOG by @Julie188http://read.bi/LfVcRC	google buys startup kikscore just to shut it down $goog by @julie188	google buys startup kikscore just to shut it down $goog by @julie188	0.288889	negative	-0.155556		2010-07-07	0	0	0		0	0.5	0.5	225.325	7.07208	190.04	362.96	172	0	2	0
2012-04-16	Shares of Apple and Google have slipped today, leading a tech sector retreat. $AAPL down about 3%, $GOOG slid 2.6% http://on.mktw.net/J0ca5s	shares of apple and google have slipped today, leading a tech sector retreat. $aapl down about 3%, $goog slid 2.6%	shares of apple and google have slipped today, leading a tech sector retreat. $aapl down about 3%, $goog slid 2.6%	0.288889	negative	-0.155556		2010-07-08	0	2	0		2	0	1	228.509	3.18318	190.04	363.96	173	1	3	2
2012-03-22	THE GOOGLE INVESTOR: Developer Interest Down, Android Failing In Tablets And The Wallet Strategy Gets A Revamp $GOOG http://read.bi/GGT7LG	the google investor: developer interest down, android failing in tablets and the wallet strategy gets a revamp $goog	the google investor: developer interest down, android failing in tablets and the wallet strategy gets a revamp $goog	0.288889	negative	-0.155556		2010-07-09	0.175	4	0		4	0	1	233.979	5.47046	190.04	364.96	174	1	3	4
2013-08-18	$GOOG chart update. Looking for support at 844-847, bounce to 864, and resumption down to 829-824. http://stks.co/pPEk	$goog chart update. looking for support at 844-847, bounce to 864, and resumption down to 829-824.	$goog chart update. looking for support at 844-847, bounce to 864, and resumption down to 829-824.	0.288889	negative	-0.155556		2010-07-10	0	1	0		1	0	1	233.979	0	190.04	365.96	175	1	3	1
2013-07-19	Google is down 2%. Apple is down 1%. Microsoft is down 9.7%. $GOOG $AAPL $MSFT	google is down 2%. apple is down 1%. microsoft is down 9.7%. $goog $aapl $msft	google is down 2%. apple is down 1%. microsoft is down 9.7%. $goog $aapl $msft	0.288889	negative	-0.155556		2010-07-11	0	0	0		0	0.5	0.5	233.979	0	190.54	366.46	175	0	2	0
2013-07-18	Google $GOOG just MISSED on earnings. Stock is down 5% in the after-hours. http://stocktwits.com/symbol/GOOG?utm_source=twitter&utm_medium=community&utm_campaign=streamÃ‚Â Ã¢â‚¬Â¦	google $goog just missed on earnings. stock is down 5% in the after-hours.	google $goog just missed on earnings. stock is down 5% in the after-hours.	0.288889	negative	-0.155556		2010-07-12	-0.0691919	5	2		3	0.4	0.6	238.153	4.17418	190.94	367.06	176	1	3	3
2013-03-25	One down day does not change a trend but we have already watching some charts decay $GS $AMZN $GOOG	one down day does not change a trend but we have already watching some charts decay $gs $amzn $goog	one down day does not change a trend but we have already watching some charts decay $gs $amzn $goog	0.288889	negative	-0.155556		2010-07-13	0	0	0		0	0.5	0.5	244.845	6.6917	191.44	367.56	176	0	2	0
2013-03-15	Google to shut down Google Search in August of 3013. $GOOG	google to shut down google search in august of 3013. $goog	google to shut down google search in august of 3013. $goog	0.288889	negative	-0.155556		2010-07-14	0.25	2	0		2	0	1	245.916	1.07106	191.44	368.56	177	1	3	2
2013-03-14	Head of Google's mapping & commerce division is stepping down from the role; $GOOG to split its Maps/Geo and Commerce group into two units.	head of google's mapping & commerce division is stepping down from the role; $goog to split its maps/geo and commerce group into two units.	head of google's mapping & commerce division is stepping down from the role; $goog to split its maps/geo and commerce group into two units.	0.288889	negative	-0.155556		2010-07-15	0.0649351	3	1		2	0.333333	0.666667	247.257	1.34135	191.773	369.227	178	1	3	2
2013-03-13	Google's Android chief Andy Rubin steps down http://reut.rs/WHMbrBÃ‚Â $GOOG	google's android chief andy rubin steps down $goog	google's android chief andy rubin steps down $goog	0.288889	negative	-0.155556		2010-07-16	0	0	0		0	0.5	0.5	230.035	-17.2222	192.273	369.727	178	0	2	0
2013-02-12	Rackspace Down On Slowing Cloud Computing Growth http://news.investors.com/technology/021213-644186-rackspace-misses-q4-sales-estimates-meets-eps.htmÃ‚Â Ã¢â‚¬Â¦ #IBDNews via @IBDinvestors $AMZN $CTXS $GOOG $RAX $VMW	rackspace down on slowing cloud computing growth #ibdnews via @ibdinvestors $amzn $ctxs $goog $rax $vmw	rackspace down on slowing cloud computing growth #ibdnews via @ibdinvestors $amzn $ctxs $goog $rax $vmw	0.288889	negative	-0.155556		2010-07-17	0	0	0		0	0.5	0.5	230.035	0	192.773	370.227	178	0	2	0
2014-04-16	$GOOG earnings miss Street expectations; stock is down 6% in after-hours trading. http://yhoo.it/1iqjNT9	$goog earnings miss street expectations; stock is down 6% in after-hours trading.	$goog earnings miss street expectations; stock is down 6% in after-hours trading.	0.288889	negative	-0.155556		2010-07-18	0	0	0		0	0.5	0.5	230.035	0	193.273	370.727	178	0	2	0
2014-04-16	$GOOGL is down 5.5%, $GOOG is down 4.36%	$googl is down 5.5%, $goog is down 4.36%	$googl is down 5.5%, $goog is down 4.36%	0.288889	negative	-0.155556		2010-07-19	0	0	0		0	0.5	0.5	233.323	3.28828	193.773	371.227	178	0	2	0
2014-04-10	$FB down 5%_x000D_ $GOOG down 4%_x000D_ $AAPL down 1%_x000D_ Nasdaq off 2.7% or 116 pts $COMP http://on.mktw.net/1gcgevqÃ‚Â pic.twitter.com/btkKy0WlrH	$fb down 5%_x000D_ $goog down 4%_x000D_ $aapl down 1%_x000D_ nasdaq off 2.7% or 116 pts $comp	$fb down 5%_x000D_ $goog down 4%_x000D_ $aapl down 1%_x000D_ nasdaq off 2.7% or 116 pts $comp	0.288889	negative	-0.155556		2010-07-20	0	0	0		0	0.5	0.5	241.036	7.71272	194.273	371.727	178	0	2	0
2015-10-20	Oil down_x000D_ $GE down_x000D_ $IBM down _x000D_ $AMZN down_x000D_ $GOOG down _x000D_ $FB down_x000D_ $WMT down _x000D_ $GS down_x000D_ $MS down	oil down_x000D_ $ge down_x000D_ $ibm down _x000D_ $amzn down_x000D_ $goog down _x000D_ $fb down_x000D_ $wmt down _x000D_ $gs down_x000D_ $ms down	oil down_x000D_ $ge down_x000D_ $ibm down _x000D_ $amzn down_x000D_ $goog down _x000D_ $fb down_x000D_ $wmt down _x000D_ $gs down_x000D_ $ms down	0.288889	negative	-0.155556		2010-07-21	0	0	0		0	0.5	0.5	238.989	-2.04706	194.773	372.227	178	0	2	0
2015-06-30	Supreme Court turns down #Google request in #Oracle #Android dispute http://seekingalpha.com/news/2604515-supreme-court-turns-down-google-request-in-oracle-android-dispute?source=tweetÃ‚Â Ã¢â‚¬Â¦ $ORCL $GOOG $GOOGL	supreme court turns down #google request in #oracle #android dispute $orcl $goog $googl	supreme court turns down #google request in #oracle #android dispute $orcl $goog $googl	0.288889	negative	-0.155556		2010-07-22	0	0	0		0	0.5	0.5	242.648	3.65866	195.273	372.727	178	0	2	0
2015-02-25	Google is cracking down on explicit material on Blogger software http://on.wsj.com/1DV21TRÃ‚Â $GOOG	google is cracking down on explicit material on blogger software $goog	google is cracking down on explicit material on blogger software $goog	0.288889	negative	-0.155556		2010-07-23	0	0	0		0	0.5	0.5	245.275	2.62762	195.773	373.227	178	0	2	0
2016-12-23	YOUTUBE VIEWS Are Down Across The Board $GOOG - KOTAKU http://hotpagenews.com/r/166246	youtube views are down across the board $goog - kotaku	youtube views are down across the board $goog - kotaku	0.288889	negative	-0.155556		2010-07-24	0	1	0		1	0	1	245.275	0	195.773	374.227	179	1	3	1
2016-04-26	Google breaking down barriers between platforms $GOOG $GOOGL http://read.bi/1QyZYFGÃ‚Â pic.twitter.com/OMMCNvLeaw	google breaking down barriers between platforms $goog $googl	google breaking down barriers between platforms $goog $googl	0.288889	negative	-0.155556		2010-07-25	0	0	0		0	0.5	0.5	245.275	0	196.273	374.727	179	0	2	0
2016-04-21	GOOGLE misses on earnings. Down 6% in SECONDS: http://stks.co/vPIYÃ‚Â _x000D_ $GOOG $GOOGLpic.twitter.com/JQgrAXX3L5	google misses on earnings. down 6% in seconds: _x000D_ $goog $googlpic.twitter.com/jqgraxx3l5	google misses on earnings. down 6% in seconds: _x000D_ $goog $googlpic.twitter.com/jqgraxx3l5	0.288889	negative	-0.155556		2010-07-26	-0.0875	1	1		0	1	0	244.73	-0.545533	197.273	374.727	178	-1	1	1
2015-12-31	$FANG Performace 2015:_x000D_ $FB up 33%_x000D_ $AMZN up 119%_x000D_ $NFLX up 129%_x000D_ $GOOG up 44%_x000D_ & $TWTR down -36%_x000D_ #pairsTrade IDEA ?	$fang performace 2015:_x000D_ $fb up 33%_x000D_ $amzn up 119%_x000D_ $nflx up 129%_x000D_ $goog up 44%_x000D_ & $twtr down -36%_x000D_ #pairstrade idea ?	$fang performace 2015:_x000D_ $fb up 33%_x000D_ $amzn up 119%_x000D_ $nflx up 129%_x000D_ $goog up 44%_x000D_ & $twtr down -36%_x000D_ #pairstrade idea ?	0.288889	negative	-0.155556		2010-07-27	0	0	0		0	0.5	0.5	246.562	1.83182	197.773	375.227	178	0	2	0
2017-01-26	"Alpha Bets" $1.1 Billion Operating LOSS Q4 2016 $GOOG $GOOGL DOWN afterhours http://www.domainmondo.com/2017/01/alphabet-goog-googl-q4-2016-live.htmlÃ‚Â Ã¢â‚¬Â¦ #Alphabet #Google #stocks #investorpic.twitter.com/7PQXYDGaQv	"alpha bets" $1.1 billion operating loss q4 2016 $goog $googl down afterhours #alphabet #google #stocks #investorpic.twitter.com/7pqxydgaqv	"alpha bets" $1.1 billion operating loss q4 2016 $goog $googl down afterhours #alphabet #google #stocks #investorpic.twitter.com/7pqxydgaqv	0.288889	negative	-0.155556		2010-07-28	0.5	2	0		2	0	1	242.417	-4.14414	197.773	376.227	179	1	3	2
2018-10-25	JUST IN: Amazon, Alphabet shares slide after companies report quarterly results; Netflix shares also down in extended trade $AMZN $GOOG $NFLXpic.twitter.com/e2rp81fLb5	just in: amazon, alphabet shares slide after companies report quarterly results; netflix shares also down in extended trade $amzn $goog $nflxpic.twitter.com/e2rp81flb5	just in: amazon, alphabet shares slide after companies report quarterly results; netflix shares also down in extended trade $amzn $goog $nflxpic.twitter.com/e2rp81flb5	0.288889	negative	-0.155556		2010-07-29	0.0333333	1	0		1	0	1	242.738	0.320313	197.773	377.227	180	1	3	1
2018-09-07	$NFLX Riding the Phase 7 leg of the Netflix Hyperwave down to $70 by end of year 2019. $FB $AAPL $AMZN $GOOG $MSFTpic.twitter.com/UFhcymBeJW	$nflx riding the phase 7 leg of the netflix hyperwave down to $70 by end of year 2019. $fb $aapl $amzn $goog $msftpic.twitter.com/ufhcymbejw	$nflx riding the phase 7 leg of the netflix hyperwave down to $70 by end of year 2019. $fb $aapl $amzn $goog $msftpic.twitter.com/ufhcymbejw	0.288889	negative	-0.155556		2010-07-30	0	1	0		1	0	1	242.668	-0.070068	197.773	378.227	181	1	3	1
2011-10-14	Google Kills Buzz, Its Last Lame Social Networking Attempt $GOOG by @MattRosoff http://read.bi/qpxLMZ	google kills buzz, its last lame social networking attempt $goog by @mattrosoff	google kills buzz, its last lame social networking attempt $goog by @mattrosoff	0.294444	negative	-0.155556		2010-07-31	0	0	0		0	0.5	0.5	242.668	0	198.273	378.727	181	0	2	0
2013-05-20	History shows how difficult it is to make money out of big Internet and social media mergers http://on.mktw.net/10QAD1oÃ‚Â $FB $GOOG $YHOO	history shows how difficult it is to make money out of big internet and social media mergers $fb $goog $yhoo	history shows how difficult it is to make money out of big internet and social media mergers $fb $goog $yhoo	0.388889	negative	-0.155556		2010-08-01	0	1	0		1	0	1	242.668	0	198.273	379.727	182	1	3	1
2013-05-20	$aapl Accumulators Updated: MP down but still in an uptrend, dark pools continue to sell. see http://stks.co/dUpfÃ‚Â $spy $goog	$aapl accumulators updated: mp down but still in an uptrend, dark pools continue to sell. see $spy $goog	$aapl accumulators updated: mp down but still in an uptrend, dark pools continue to sell. see $spy $goog	0.344444	negative	-0.152778		2010-08-02	-0.266667	7	2		5	0.285714	0.714286	245.45	2.78279	198.559	380.441	183	1	3	5
2009-12-03	10 Things We Love And Hate About The Droid $GOOG $AAPL $VZ $MOT by @jwyarow http://bit.ly/4u8B90	10 things we love and hate about the droid $goog $aapl $vz $mot by @jwyarow	10 things we love and hate about the droid $goog $aapl $vz $mot by @jwyarow	0.75	negative	-0.15		2010-08-03	-0.244318	3	1		2	0.333333	0.666667	245.16	-0.290299	198.892	381.108	184	1	3	2
2010-03-31	Hate Web Censorship? So This Rape Simulator Is OK With You? $GOOG by @nichcarlson http://bit.ly/9AM122	hate web censorship? so this rape simulator is ok with you? $goog by @nichcarlson	hate web censorship? so this rape simulator is ok with you? $goog by @nichcarlson	0.7	negative	-0.15		2010-08-04	0.433333	5	1		4	0.2	0.8	253.413	8.25325	199.092	381.908	185	1	3	4
2011-06-27	GOOGLE OFFERS REVEALED: Here Are The Secret Details About Google's Groupon-Killer http://www.businessinsider.com/google-offers-kill-groupon-2011-6?utm_source=twbutton&utm_medium=social&utm_term=&utm_content=&utm_campaign=saiÃ‚Â Ã¢â‚¬Â¦ The challenge/opp of being $GOOG	google offers revealed: here are the secret details about google's groupon-killer the challenge/opp of being $goog	google offers revealed: here are the secret details about google's groupon-killer the challenge/opp of being $goog	0.35	negative	-0.15		2010-08-05	-0.162879	5	2		3	0.4	0.6	254.304	0.8909	199.492	382.508	186	1	3	3
2012-10-30	Here's What Users Hate Most About Mobile Apps $GOOG $AAPL by @_dtl http://read.bi/Sax5TS	here's what users hate most about mobile apps $goog $aapl by @_dtl	here's what users hate most about mobile apps $goog $aapl by @_dtl	0.7	negative	-0.15		2010-08-06	0.5	3	1		2	0.333333	0.666667	250.36	-3.94394	199.825	383.175	187	1	3	2
2015-07-25	Facebook earnings are expected to round out a watershed quarter for FANG Ã¢â‚¬â€ i.e. $FB, $GOOG, $AMZN, $NFLX . _x000D_ http://americasmarkets.usatoday.com/2015/07/24/will-fang-facebook-amazon-netflix-google-strike-again/Ã‚Â Ã¢â‚¬Â¦	facebook earnings are expected to round out a watershed quarter for fang i.e. $fb, $goog, $amzn, $nflx . _x000D_	facebook earnings are expected to round out a watershed quarter for fang i.e. $fb, $goog, $amzn, $nflx . _x000D_	0.4	negative	-0.15		2010-08-07	0	0	0		0	0.5	0.5	250.36	0	200.325	383.675	187	0	2	0
2016-05-22	8/ On every metric I use, I can't own $AAPL with any margin of safety because I will always be fearful that $FB, $GOOG or a startup...	8/ on every metric i use, i can't own $aapl with any margin of safety because i will always be fearful that $fb, $goog or a startup...	8/ on every metric i use, i can't own $aapl with any margin of safety because i will always be fearful that $fb, $goog or a startup...	1	negative	-0.15		2010-08-08	0	0	0		0	0.5	0.5	250.36	0	200.825	384.175	187	0	2	0
2009-12-21	BTW... Yelp is the 2nd startup I've heard saying no to a multi-hundreds of millions $GOOG deal lately.	btw... yelp is the 2nd startup i've heard saying no to a multi-hundreds of millions $goog deal lately.	btw... yelp is the 2nd startup i've heard saying no to a multi-hundreds of millions $goog deal lately.	0.3	negative	-0.15		2010-08-09	0.0333333	1	0		1	0	1	252.928	2.56757	200.825	385.175	188	1	3	1
2010-08-27	hey @jimcramer: forget listening to these irrelevant analysts from $GS analyst. want to know real $GOOG story, c this http://bit.ly/9ijPqm	hey @jimcramer: forget listening to these irrelevant analysts from $gs analyst. want to know real $goog story, c this	hey @jimcramer: forget listening to these irrelevant analysts from $gs analyst. want to know real $goog story, c this	0.65	negative	-0.15		2010-08-10	-0.1	3	1		2	0.333333	0.666667	252.107	-0.820832	201.159	385.841	189	1	3	2
2010-02-01	Google: Where A Genius Feels Average $GOOG by @nichcarlson http://bit.ly/ajqTgi	google: where a genius feels average $goog by @nichcarlson	google: where a genius feels average $goog by @nichcarlson	0.4	negative	-0.15		2010-08-11	0	0	0		0	0.5	0.5	246.116	-5.99098	201.659	386.341	189	0	2	0
2012-09-12	Average searches per day based on talks by Zuck and Matt Cutts: $GOOG 3.3b vs $FB 1b | http://stks.co/aAI6	average searches per day based on talks by zuck and matt cutts: $goog 3.3b vs $fb 1b |	average searches per day based on talks by zuck and matt cutts: $goog 3.3b vs $fb 1b |	0.4	negative	-0.15		2010-08-12	0	4	0		4	0	1	246.251	0.135132	201.659	387.341	190	1	3	4
2012-08-14	VIDEO -failed move, fast move in $SPY? http://stks.co/o8hRÃ‚Â $QQQ $IWM $AAPL $GOOG $XLF	video -failed move, fast move in $spy? $qqq $iwm $aapl $goog $xlf	video -failed move, fast move in $spy? $qqq $iwm $aapl $goog $xlf	0.45	negative	-0.15		2010-08-13	-0.030303	3	1		2	0.333333	0.666667	243.418	-2.83284	201.992	388.008	191	1	3	2
2012-04-16	Why Google's 'Open' Complaint About Facebook And Apple Is Bunk $GOOG $AAPL $FB by @MattRosoffhttp://read.bi/J3wxdj	why google's 'open' complaint about facebook and apple is bunk $goog $aapl $fb by @mattrosoff	why google's 'open' complaint about facebook and apple is bunk $goog $aapl $fb by @mattrosoff	0.35	negative	-0.15		2010-08-14	0	0	0		0	0.5	0.5	243.418	0	202.492	388.508	191	0	2	0
2013-08-17	Since 2010, Google has bought an average of one company per week. $GOOG http://www.omg-facts.com/Technology/Google-Has-Bought-An-Average-Of-1-Compan/57964Ã‚Â Ã¢â‚¬Â¦	since 2010, google has bought an average of one company per week. $goog	since 2010, google has bought an average of one company per week. $goog	0.4	negative	-0.15		2010-08-15	0	0	0		0	0.5	0.5	243.418	0	202.992	389.008	191	0	2	0
2013-07-18	$GOOG $MSFT: Dan Niles of Alpha One is "negatively positioned" in both. READ BETWEEN THE LINES: SHORT.	$goog $msft: dan niles of alpha one is "negatively positioned" in both. read between the lines: short.	$goog $msft: dan niles of alpha one is "negatively positioned" in both. read between the lines: short.	0.35	negative	-0.15		2010-08-16	0	3	0		3	0	1	243.038	-0.380371	202.992	390.008	192	1	3	3
2013-06-24	JP Morgan raises price target on Google to $1,025. Becomes at least 10th company with a price target above $1,000. $GOOG	jp morgan raises price target on google to $1,025. becomes at least 10th company with a price target above $1,000. $goog	jp morgan raises price target on google to $1,025. becomes at least 10th company with a price target above $1,000. $goog	0.25	negative	-0.15		2010-08-17	0	3	0		3	0	1	245.506	2.46747	202.992	391.008	193	1	3	3
2013-03-12	Do Not Buy An Android Phone For The Next Two Days (At Least) $GOOG by @jyarowhttp://read.bi/YY4l2k	do not buy an android phone for the next two days (at least) $goog by @jyarow	do not buy an android phone for the next two days (at least) $goog by @jyarow	0.2	negative	-0.15		2010-08-18	-0.6	4	1		3	0.25	0.75	241.316	-4.18919	203.242	391.758	194	1	3	3
2014-10-12	Average # of Apps per Smartphone by Country $AAPL $GOOG pic.twitter.com/YXgJJoVvQ0	average # of apps per smartphone by country $aapl $goog pic.twitter.com/yxgjjovvq0	average # of apps per smartphone by country $aapl $goog pic.twitter.com/yxgjjovvq0	0.4	negative	-0.15		2010-08-19	-2	2	2		0	1	0	234.219	-7.09709	204.242	391.758	193	-1	1	2
2016-07-28	$GOOG just announced earnings. CFO Porat calls out "terrific" quarter. Market agrees. Shares up 4.5% in late trading pic.twitter.com/i7n2QtSALT	$goog just announced earnings. cfo porat calls out "terrific" quarter. market agrees. shares up 4.5% in late trading pic.twitter.com/i7n2qtsalt	$goog just announced earnings. cfo porat calls out "terrific" quarter. market agrees. shares up 4.5% in late trading pic.twitter.com/i7n2qtsalt	0.8	negative	-0.15		2010-08-20	-0.966667	3	3		0	1	0	231.241	-2.97798	205.242	391.758	192	-1	1	3
2016-03-25	You can explore the Dark Knight's Batcave from 'Batman v Superman' on Google Maps $GOOG http://read.bi/1ZA2NNNÃ‚Â pic.twitter.com/uFQaCcdtie	you can explore the dark knight's batcave from 'batman v superman' on google maps $goog	you can explore the dark knight's batcave from 'batman v superman' on google maps $goog	0.4	negative	-0.15		2010-08-21	-0.0375	1	1		0	1	0	231.241	0	206.242	391.758	191	-1	1	1
2016-01-22	Jim Breyer is optimistic about the potential for #AI, not concerned about any negative cosequences as Elon Musk is $FB $GOOG @SquawkCNBC	jim breyer is optimistic about the potential for #ai, not concerned about any negative cosequences as elon musk is $fb $goog @squawkcnbc	jim breyer is optimistic about the potential for #ai, not concerned about any negative cosequences as elon musk is $fb $goog @squawkcnbc	0.7	negative	-0.15		2010-08-22	0	0	0		0	0.5	0.5	231.241	0	206.742	392.258	191	0	2	0
2018-12-21	Tech Review 1) Amazon Reviews: What's Fake, What's Real? (video) ... 3) Investing: Stock Markets "Spooked" While US Consumer Sentiment At Record Highs https://www.domainmondo.com/2018/12/tech-review-amazon-reviews-whats-fake.htmlÃ‚Â Ã¢â‚¬Â¦ #Brexit #ECB #Fed #tech #investor #StockMarket #invest #economy $GOOG $GOOGL #Google $AMZN #Amazonpic.twitter.com/ko9qMv47I6	tech review 1) amazon reviews: what's fake, what's real? (video) ... 3) investing: stock markets "spooked" while us consumer sentiment at record highs #brexit #ecb #fed #tech #investor #stockmarket #invest #economy $goog $googl #google $amzn #amazonpic.twitter.com/ko9qmv47i6	tech review 1) amazon reviews: what's fake, what's real? (video) ... 3) investing: stock markets "spooked" while us consumer sentiment at record highs #brexit #ecb #fed #tech #investor #stockmarket #invest #economy $goog $googl #google $amzn #amazonpic.twitter.com/ko9qmv47i6	0.65	negative	-0.15		2010-08-23	0	2	0		2	0	1	232.267	1.02603	206.742	393.258	192	1	3	2
2010-11-12	Answers To 15 More Google Interview Questions That Will Make You Feel Stupid $GOOG by @nichcarlson http://read.bi/d3kyQL	answers to 15 more google interview questions that will make you feel stupid $goog by @nichcarlson	answers to 15 more google interview questions that will make you feel stupid $goog by @nichcarlson	0.75	negative	-0.15		2010-08-24	-0.7	4	2		2	0.5	0.5	225.921	-6.34636	207.242	393.758	191	-1	1	2
2018-03-30	Rbc does a screen on stocks with $20b market caps growing revenues at 10% a year, 30% or higher ebita margins and 12% long run eps growth. If you take out the resource and pharma and the stupid valuation names, your are left with $V $MA $FB $BKNG $SCHW $ADBE $GOOG $MNST $EQIX	rbc does a screen on stocks with $20b market caps growing revenues at 10% a year, 30% or higher ebita margins and 12% long run eps growth. if you take out the resource and pharma and the stupid valuation names, your are left with $v $ma $fb $bkng $schw $adbe $goog $mnst $eqix	rbc does a screen on stocks with $20b market caps growing revenues at 10% a year, 30% or higher ebita margins and 12% long run eps growth. if you take out the resource and pharma and the stupid valuation names, your are left with $v $ma $fb $bkng $schw $adbe $goog $mnst $eqix	0.475	negative	-0.15		2010-08-25	0.136364	2	0		2	0	1	227.538	1.61662	207.242	394.758	192	1	3	2
2013-12-31	Free video w/setups Jan2"Avoid Bad Situation" $SPY $QQQ $IWM $VIX $P $TWTR $AAPL $GOOG $SODA $NFLX $BIDU $STUDY http://stks.co/b033fÃ‚Â Ã¢â‚¬ï¿½	free video w/setups jan2"avoid bad situation" $spy $qqq $iwm $vix $p $twtr $aapl $goog $soda $nflx $bidu $study	free video w/setups jan2"avoid bad situation" $spy $qqq $iwm $vix $p $twtr $aapl $goog $soda $nflx $bidu $study	0.733333	negative	-0.15		2010-08-26	1.13636	2	0		2	0	1	225.716	-1.82182	207.242	395.758	193	1	3	2
2012-10-14	FINALLY: Proof That Google Is Hard At Work On An iPhone Maps App $GOOG $AAPL by @officialKLShttp://read.bi/Qmcs88	finally: proof that google is hard at work on an iphone maps app $goog $aapl by @officialkls	finally: proof that google is hard at work on an iphone maps app $goog $aapl by @officialkls	0.770833	negative	-0.145833		2010-08-27	0.516667	4	1		3	0.25	0.75	229.645	3.92892	207.492	396.508	194	1	3	3
2018-03-27	Google's GDPR strategy: sensibly adopts non-personal ad targeting. But has also taken an approach to consent for personal data use in advertising that publishers will find hard to accept. _x000D_ $Goog #GDPR #adtechhttps://pagefair.com/blog/2018/googles-nonpersonal-ads/Ã‚Â Ã¢â‚¬Â¦	google's gdpr strategy: sensibly adopts non-personal ad targeting. but has also taken an approach to consent for personal data use in advertising that publishers will find hard to accept. _x000D_ $goog #gdpr #adtech	google's gdpr strategy: sensibly adopts non-personal ad targeting. but has also taken an approach to consent for personal data use in advertising that publishers will find hard to accept. _x000D_ $goog #gdpr #adtech	0.420833	negative	-0.145833		2010-08-28	0	0	0		0	0.5	0.5	229.645	0	207.992	397.008	194	0	2	0
2018-11-21	I think Berkshire will indeed end up investing in $GOOG. They know the media business well from past investments in local newspapers: loyal reader base + unrivaled targeting and reach for advertisers._x000D_ $GOOG and $FB are [local newspaper]^2	i think berkshire will indeed end up investing in $goog. they know the media business well from past investments in local newspapers: loyal reader base + unrivaled targeting and reach for advertisers._x000D_ $goog and $fb are [local newspaper]^2	i think berkshire will indeed end up investing in $goog. they know the media business well from past investments in local newspapers: loyal reader base + unrivaled targeting and reach for advertisers._x000D_ $goog and $fb are [local newspaper]^2	0.416667	negative	-0.143333		2010-08-29	0	0	0		0	0.5	0.5	229.645	0	208.492	397.508	194	0	2	0
2014-01-21	Conventional wisdom watch: Apple is doomed. Google is forever. $GOOG $AAPL http://cnnmon.ie/1fWySg3	conventional wisdom watch: apple is doomed. google is forever. $goog $aapl	conventional wisdom watch: apple is doomed. google is forever. $goog $aapl	0.357143	negative	-0.142857		2010-08-30	0	0	0		0	0.5	0.5	226.572	-3.07306	208.992	398.008	194	0	2	0
2014-02-07	$GOOG @ 19x2014 est operating profit. At same multiple $AAPL=$1,245 per share. Ridiculous. Keep buying Tim! You still have $145 billion cash	$goog @ 19x2014 est operating profit. at same multiple $aapl=$1,245 per share. ridiculous. keep buying tim! you still have $145 billion cash	$goog @ 19x2014 est operating profit. at same multiple $aapl=$1,245 per share. ridiculous. keep buying tim! you still have $145 billion cash	0.375	negative	-0.138889		2010-08-31	0	0	0		0	0.5	0.5	225.235	-1.33635	209.492	398.508	194	0	2	0
2009-08-03	Google Attacks Microsoft's Office Cash Cow $GOOG $MSFT by @fromedome http://bit.ly/ruKAh	google attacks microsoft's office cash cow $goog $msft by @fromedome	google attacks microsoft's office cash cow $goog $msft by @fromedome	0.166667	negative	-0.133333		2010-09-01	0	0	0		0	0.5	0.5	230.395	5.16017	209.992	399.008	194	0	2	0
2011-07-25	Facebook for iPhone has 85mm active users, up 50% in 7 months; FB for Android has 53mm, up 150% http://www.splatf.com/?p=623 $AAPL $GOOG	facebook for iphone has 85mm active users, up 50% in 7 months; fb for android has 53mm, up 150% $aapl $goog	facebook for iphone has 85mm active users, up 50% in 7 months; fb for android has 53mm, up 150% $aapl $goog	0.6	negative	-0.133333		2010-09-02	0	0	0		0	0.5	0.5	231.822	1.42642	210.492	399.508	194	0	2	0
2012-10-03	RT: WEBINAR TONIGHT: $VIX On 5 Highly Active Stocks: http://lnkd.in/gyMgTfÃ‚Â @TheStreet @OptionPit $AAPL $AMZN $GOOG $GS $IBM	rt: webinar tonight: $vix on 5 highly active stocks: @thestreet @optionpit $aapl $amzn $goog $gs $ibm	rt: webinar tonight: $vix on 5 highly active stocks: @thestreet @optionpit $aapl $amzn $goog $gs $ibm	0.6	negative	-0.133333		2010-09-03	-0.2	2	1		1	0.5	0.5	235.385	3.56357	210.992	400.008	193	-1	1	1
2012-09-17	GOOGLE: We Have 100 Million Active Users On Google+ $GOOG by @jyarowhttp://read.bi/S3yf6h	google: we have 100 million active users on google+ $goog by @jyarow	google: we have 100 million active users on google+ $goog by @jyarow	0.6	negative	-0.133333		2010-09-04	0	0	0		0	0.5	0.5	235.385	0	211.492	400.508	193	0	2	0
2013-01-03	Take A Tour Of The Android Video Game Console That Wants To Destroy The Xbox $GOOG by @_dtl http://read.bi/Zg7vUU	take a tour of the android video game console that wants to destroy the xbox $goog by @_dtl	take a tour of the android video game console that wants to destroy the xbox $goog by @_dtl	0.166667	negative	-0.133333		2010-09-05	0	0	0		0	0.5	0.5	235.385	0	211.992	401.008	193	0	2	0
2014-11-25	Tuesday (late) links: investing jargon, quiescent volatility and social media incentives. http://stks.co/s14CcÃ‚Â $RSX $AMZN $GOOG $AAPL	tuesday (late) links: investing jargon, quiescent volatility and social media incentives. $rsx $amzn $goog $aapl	tuesday (late) links: investing jargon, quiescent volatility and social media incentives. $rsx $amzn $goog $aapl	0.333333	negative	-0.133333		2010-09-06	0.2	2	0		2	0	1	235.385	0	211.992	402.008	194	1	3	2
2014-10-16	#Google's revenue increases 20 percent, but less than expected: http://reut.rs/1nr30nWÃ‚Â $GOOG pic.twitter.com/jJ95MiVeJ2	#google's revenue increases 20 percent, but less than expected: $goog pic.twitter.com/jj95mivej2	#google's revenue increases 20 percent, but less than expected: $goog pic.twitter.com/jj95mivej2	0.233333	negative	-0.133333		2010-09-07	0.1	3	0		3	0	1	232.432	-2.95296	211.992	403.008	195	1	3	3
2017-04-29	Pathetic that $FB and $GOOG still have not come clean on how much of the Anti-Clinton and Pro-Trump propaganda was sourced from Russia.	pathetic that $fb and $goog still have not come clean on how much of the anti-clinton and pro-trump propaganda was sourced from russia.	pathetic that $fb and $goog still have not come clean on how much of the anti-clinton and pro-trump propaganda was sourced from russia.	0.5	negative	-0.133333		2010-09-08	0.316667	2	1		1	0.5	0.5	235.526	3.09309	212.492	403.508	194	-1	1	1
2017-04-28	Wow, Google CEO Sundar Pichai made juuuuuust shy of $200M last year: $199.7m._x000D_ That's up from $100.6M in 2015._x000D_ $GOOG $GOOGL	wow, google ceo sundar pichai made juuuuuust shy of $200m last year: $199.7m._x000D_ that's up from $100.6m in 2015._x000D_ $goog $googl	wow, google ceo sundar pichai made juuuuuust shy of $200m last year: $199.7m._x000D_ that's up from $100.6m in 2015._x000D_ $goog $googl	0.522222	negative	-0.133333		2010-09-09	0	3	0		3	0	1	238.328	2.8028	212.492	404.508	195	1	3	3
2018-04-17	$FUSZ DID YOU MISS $WMT 1962, $MSFT 1975, $GOOG 1998, $CRM 1999 WELL IT'S TIME TO BREAK THAT TREND_x000D_ $FUSZ IS HERE AND NOW~~THE NEXT BIG THING_x000D_ $CNET $HMNY $RIOT $AKER $PTI $SIRI $SBUX $FMCC $KSHB $CHK $SWN $ARDX $QCOM $CHPE $AMAT $CBWTF $GOPH $CELZ $CBDS $MSRT $BABA $FBpic.twitter.com/wSaVKXcAKv	$fusz did you miss $wmt 1962, $msft 1975, $goog 1998, $crm 1999 well it's time to break that trend_x000D_ $fusz is here and now~~the next big thing_x000D_ $cnet $hmny $riot $aker $pti $siri $sbux $fmcc $kshb $chk $swn $ardx $qcom $chpe $amat $cbwhat the fuck $goph $celz $cbds $msrt $baba $fbpic.twitter.com/wsavkxcakv	$fusz did you miss $wmt 1962, $msft 1975, $goog 1998, $crm 1999 well it's time to break that trend_x000D_ $fusz is here and now~~the next big thing_x000D_ $cnet $hmny $riot $aker $pti $siri $sbux $fmcc $kshb $chk $swn $ardx $qcom $chpe $amat $cbwhat the fuck $goph $celz $cbds $msrt $baba $fbpic.twitter.com/wsavkxcakv	0.233333	negative	-0.133333		2010-09-10	-0.725	5	2		3	0.4	0.6	238.308	-0.020019	212.892	405.108	196	1	3	3
2018-01-01	Google has been a leader in integrating AI into it services and devices, but it will be very hard to discern if those expensive efforts provide a true financial return, @chernandburn reports._x000D_ http://on.mktw.net/2C6yLM4Ã‚Â _x000D_ $GOOG $GOOGL	google has been a leader in integrating ai into it services and devices, but it will be very hard to discern if those expensive efforts provide a true financial return, @chernandburn reports._x000D_ _x000D_ $goog $googl	google has been a leader in integrating ai into it services and devices, but it will be very hard to discern if those expensive efforts provide a true financial return, @chernandburn reports._x000D_ _x000D_ $goog $googl	0.513542	negative	-0.132292		2010-09-11	0	0	0		0	0.5	0.5	238.308	0	213.392	405.608	196	0	2	0
2009-11-23	Meet The 27-Year-Old Ex-Googler Behind AOL's New Brand $TWX $GOOG by @nichcarlson http://bit.ly/5csBIl	meet the 27-year-old ex-googler behind aol's new brand $twx $goog by @nichcarlson	meet the 27-year-old ex-googler behind aol's new brand $twx $goog by @nichcarlson	0.577273	negative	-0.131818		2010-09-12	0.075	2	0		2	0	1	238.308	0	213.392	406.608	197	1	3	2
2009-04-28	Google's Secret New Plan For Google News $GOOG http://bit.ly/107JpT	google's secret new plan for google news $goog	google's secret new plan for google news $goog	0.577273	negative	-0.131818		2010-09-13	0	0	0		0	0.5	0.5	241.376	3.06807	213.892	407.108	197	0	2	0
2015-09-01	Fuck $GOOG and their New Coke like font. h/t @cobrollins	fuck $goog and their new coke like font. h/t @cobrollins	fuck $goog and their new coke like font. h/t @cobrollins	0.527273	negative	-0.131818		2010-09-14	0	0	0		0	0.5	0.5	240.455	-0.920913	214.392	407.608	197	0	2	0
2015-04-02	[new] Longform links: an oral history of Drexel, a secret history of the $AAPL Watch and the hunt for ragu. http://stks.co/j24HAÃ‚Â $GOOG	[new] longform links: an oral history of drexel, a secret history of the $aapl watch and the hunt for ragu. $goog	[new] longform links: an oral history of drexel, a secret history of the $aapl watch and the hunt for ragu. $goog	0.577273	negative	-0.131818		2010-09-15	0	0	0		0	0.5	0.5	240.561	0.105102	214.892	408.108	197	0	2	0
2013-08-19	Strange times: $AMZN down. $GOOG down. GitHub Down. @twitter is humming. #youhavecomealongwaylittlebirdie	strange times: $amzn down. $goog down. github down. @twitter is humming. #youhavecomealongwaylittlebirdie	strange times: $amzn down. $goog down. github down. @twitter is humming. #youhavecomealongwaylittlebirdie	0.254167	negative	-0.129167		2010-09-16	0	0	0		0	0.5	0.5	240.771	0.210205	215.392	408.608	197	0	2	0
2013-11-07	Calling it: If you weren't there for Boston Chicken, Netscape & $GOOG, quit acting certain of how $TWTR plays out. Hell, even if you were...	calling it: if you weren't there for boston chicken, netscape & $goog, quit acting certain of how $twtr plays out. hell, even if you were...	calling it: if you weren't there for boston chicken, netscape & $goog, quit acting certain of how $twtr plays out. hell, even if you were...	0.507143	negative	-0.128571		2010-09-17	0	1	0		1	0	1	245.32	4.54956	215.392	409.608	198	1	3	1
2009-09-03	Sad Soul Still Trying To Unload Google Chrome Comic Book On eBay $GOOG $EBAY by @fromedome http://bit.ly/1nSBV	sad soul still trying to unload google chrome comic book on ebay $goog $ebay by @fromedome	sad soul still trying to unload google chrome comic book on ebay $goog $ebay by @fromedome	0.75	negative	-0.125		2010-09-18	0	0	0		0	0.5	0.5	245.32	0	215.892	410.108	198	0	2	0
2010-10-28	YouTube CEO Chad Hurley Moving On To Other Projects $GOOG by @fromedome http://read.bi/9PfCIE	youtube ceo chad hurley moving on to other projects $goog by @fromedome	youtube ceo chad hurley moving on to other projects $goog by @fromedome	0.375	negative	-0.125		2010-09-19	0	0	0		0	0.5	0.5	245.32	0	216.392	410.608	198	0	2	0
2010-09-10	Android Will Blow Past Apple And RIM To Become Second Biggest Mobile OS This Year $GOOG $AAPL $RIMM $NOK by @ncsaint http://read.bi/dr544p	android will blow past apple and rim to become second biggest mobile os this year $goog $aapl $rimm $nok by @ncsaint	android will blow past apple and rim to become second biggest mobile os this year $goog $aapl $rimm $nok by @ncsaint	0.125	negative	-0.125		2010-09-20	0	0	0		0	0.5	0.5	254.394	9.07407	216.892	411.108	198	0	2	0
2011-11-29	Here Are Some Of The Crazy Things Apple Fanboys Believe That Aren't Actually True $AAPL $MSFT $GOOG by @mattlynleyhttp://read.bi/rWBx6g	here are some of the crazy things apple fanboys believe that aren't actually true $aapl $msft $goog by @mattlynley	here are some of the crazy things apple fanboys believe that aren't actually true $aapl $msft $goog by @mattlynley	0.775	negative	-0.125		2010-09-21	0	0	0		0	0.5	0.5	256.987	2.59261	217.392	411.608	198	0	2	0
2011-08-17	Need A Place To Share All Those Planking Photos With Other Plankers? $GOOG by @ellishamburger http://read.bi/p74M9g	need a place to share all those planking photos with other plankers? $goog by @ellishamburger	need a place to share all those planking photos with other plankers? $goog by @ellishamburger	0.375	negative	-0.125		2010-09-22	0	0	0		0	0.5	0.5	258.258	1.27127	217.892	412.108	198	0	2	0
2011-08-15	In $GOOG-$MMI, other devices part of play too: Moto Home, which sells cable set-top boxes, revenues on the rise; Google TV devices flopping.	in $goog-$mmi, other devices part of play too: moto home, which sells cable set-top boxes, revenues on the rise; google tv devices flopping.	in $goog-$mmi, other devices part of play too: moto home, which sells cable set-top boxes, revenues on the rise; google tv devices flopping.	0.375	negative	-0.125		2010-09-23	0	0	0		0	0.5	0.5	256.997	-1.26126	218.392	412.608	198	0	2	0
2011-07-25	Google Chrome Is Growing Faster Than Any Other Browser $GOOG by @_dtl http://read.bi/rnLAXh	google chrome is growing faster than any other browser $goog by @_dtl	google chrome is growing faster than any other browser $goog by @_dtl	0.375	negative	-0.125		2010-09-24	0	0	0		0	0.5	0.5	263.909	6.9119	218.892	413.108	198	0	2	0
2011-04-07	Facebook Trumped Google Today -- And Embarrassed A Lot Of Other Companies, Too $GOOG by @MattRosoff http://read.bi/fOpyxu	facebook trumped google today -- and embarrassed a lot of other companies, too $goog by @mattrosoff	facebook trumped google today -- and embarrassed a lot of other companies, too $goog by @mattrosoff	0.375	negative	-0.125		2010-09-25	0	0	0		0	0.5	0.5	263.909	0	219.392	413.608	198	0	2	0
2012-09-06	Watch This Google Wallet Guy And Startup Founder Tear Each Other Apart Over Mobile Payments $GOOG by @owenthomas http://read.bi/OdQvue	watch this google wallet guy and startup founder tear each other apart over mobile payments $goog by @owenthomas	watch this google wallet guy and startup founder tear each other apart over mobile payments $goog by @owenthomas	0.375	negative	-0.125		2010-09-26	0	0	0		0	0.5	0.5	263.909	0	219.892	414.108	198	0	2	0
2012-01-09	Steve Jobs said the iPhone was 5 years ahead of any other phone. So... was it? http://splatf.me/wsJHTHÃ‚Â $AAPL $GOOG	steve jobs said the iphone was 5 years ahead of any other phone. so... was it? $aapl $goog	steve jobs said the iphone was 5 years ahead of any other phone. so... was it? $aapl $goog	0.375	negative	-0.125		2010-09-27	0	0	0		0	0.5	0.5	265.47	1.56155	220.392	414.608	198	0	2	0
2013-11-08	How Twitter's IPO compares with Facebook, Google and other tech companies in 7 charts: http://on.wsj.com/1biAoT9Ã‚Â $TWTR $FB $GOOG	how twitter's ipo compares with facebook, google and other tech companies in 7 charts: $twtr $fb $goog	how twitter's ipo compares with facebook, google and other tech companies in 7 charts: $twtr $fb $goog	0.375	negative	-0.125		2010-09-28	0	0	0		0	0.5	0.5	263.849	-1.62161	220.892	415.108	198	0	2	0
2013-10-31	#Google unveils latest #Nexus phone running on Android upgrade; will work on cheaper devices: http://yhoo.it/1iy1yrBÃ‚Â (via @AP) #KitKat $GOOG	#google unveils latest #nexus phone running on android upgrade; will work on cheaper devices: (via @ap) #kitkat $goog	#google unveils latest #nexus phone running on android upgrade; will work on cheaper devices: (via @ap) #kitkat $goog	0.95	negative	-0.125		2010-09-29	0	1	0		1	0	1	264.109	0.260254	220.892	416.108	199	1	3	1
2013-10-26	How Twitter IPO compares to Facebook, Google, LinkedIn and other tech companies: http://on.wsj.com/HgrfBsÃ‚Â $TWTR $FB $GOOG	how twitter ipo compares to facebook, google, linkedin and other tech companies: $twtr $fb $goog	how twitter ipo compares to facebook, google, linkedin and other tech companies: $twtr $fb $goog	0.375	negative	-0.125		2010-09-30	0.25	2	0		2	0	1	263.158	-0.950927	220.892	417.108	200	1	3	2
2013-10-18	Google approaching $1000/share in pre-market after earnings blew past expectations: http://cnb.cx/1gnSlGkÃ‚Â $GOOG	google approaching $1000/share in pre-market after earnings blew past expectations: $goog	google approaching $1000/share in pre-market after earnings blew past expectations: $goog	0.125	negative	-0.125		2010-10-01	-0.0714286	1	1		0	1	0	263.073	-0.085114	221.892	417.108	199	-1	1	1
2013-10-11	How Twitter stacks up against Facebook, Google, other tech companies at their IPOs: http://on.wsj.com/159hVI6Ã‚Â $FB $GOOG pic.twitter.com/uldpT2U2J2	how twitter stacks up against facebook, google, other tech companies at their ipos: $fb $goog pic.twitter.com/uldpt2u2j2	how twitter stacks up against facebook, google, other tech companies at their ipos: $fb $goog pic.twitter.com/uldpt2u2j2	0.375	negative	-0.125		2010-10-02	0	0	0		0	0.5	0.5	263.073	0	222.392	417.608	199	0	2	0
2013-09-18	Motion Picture Association of America attacked Google, other search engines for role in online piracy. http://on.wsj.com/18bDLK7Ã‚Â $GOOG	motion picture association of america attacked google, other search engines for role in online piracy. $goog	motion picture association of america attacked google, other search engines for role in online piracy. $goog	0.375	negative	-0.125		2010-10-03	0	0	0		0	0.5	0.5	263.073	0	222.892	418.108	199	0	2	0
2013-08-22	Amazon's AWS is 5X the size of the other cloud vendors combined http://bit.ly/17NZUxtÃ‚Â $AMZN $GOOG $MSFT $RAX #CIO	amazon's aws is 5x the size of the other cloud vendors combined $amzn $goog $msft $rax #cio	amazon's aws is 5x the size of the other cloud vendors combined $amzn $goog $msft $rax #cio	0.375	negative	-0.125		2010-10-04	0.5	5	0		5	0	1	261.436	-1.63663	222.892	419.108	200	1	3	5
2013-06-11	$GOOG: "We refuse to participate in any programÃ¢â‚¬â€for nat'l security or other reasonsÃ¢â‚¬â€that requires us 2provide govts w access to our systems"	$goog: "we refuse to participate in any programfor nat'l security or other reasonsthat requires us 2provide govts w access to our systems"	$goog: "we refuse to participate in any programfor nat'l security or other reasonsthat requires us 2provide govts w access to our systems"	0.375	negative	-0.125		2010-10-05	0.816667	5	1		4	0.2	0.8	269.384	7.94797	223.092	419.908	201	1	3	4
2013-05-16	Is Google's stock due for a fall? http://bit.ly/YKRGo0Ã‚Â $GOOG	is google's stock due for a fall? $goog	is google's stock due for a fall? $goog	0.375	negative	-0.125		2010-10-06	-0.55	5	2		3	0.4	0.6	267.442	-1.94195	223.492	420.508	202	1	3	3
2013-02-26	Google's Android Boss Calls Samsung A Threat In Closed-Door Meeting With Other Execs $GOOG by @nichcarlsonhttp://read.bi/VL5zkM	google's android boss calls samsung a threat in closed-door meeting with other execs $goog by @nichcarlson	google's android boss calls samsung a threat in closed-door meeting with other execs $goog by @nichcarlson	0.375	negative	-0.125		2010-10-07	0	0	0		0	0.5	0.5	265.27	-2.17218	223.992	421.008	202	0	2	0
2014-12-11	Money. Power. Copyright. Privacy. Values. The 5 flashpoints of Europe vs. Google and other tech giants: http://on.wsj.com/1GhGNxUÃ‚Â $GOOG	money. power. copyright. privacy. values. the 5 flashpoints of europe vs. google and other tech giants: $goog	money. power. copyright. privacy. values. the 5 flashpoints of europe vs. google and other tech giants: $goog	0.375	negative	-0.125		2010-10-08	0	0	0		0	0.5	0.5	268.443	3.17319	224.492	421.508	202	0	2	0
2014-10-16	Google shares fell sharply after its 3Q revenue and earnings missed analysts' expectations. http://on.wsj.com/1xWotWEÃ‚Â $GOOG	google shares fell sharply after its 3q revenue and earnings missed analysts' expectations. $goog	google shares fell sharply after its 3q revenue and earnings missed analysts' expectations. $goog	0.75	negative	-0.125		2010-10-09	0	0	0		0	0.5	0.5	268.443	0	224.992	422.008	202	0	2	0
2014-09-22	You no longer need to create a Google+ profile when signing up for other Google accounts, like Gmail. http://on.wsj.com/1ueueAhÃ‚Â $GOOG	you no longer need to create a google+ profile when signing up for other google accounts, like gmail. $goog	you no longer need to create a google+ profile when signing up for other google accounts, like gmail. $goog	0.375	negative	-0.125		2010-10-10	0	0	0		0	0.5	0.5	268.443	0	225.492	422.508	202	0	2	0
2014-09-07	"So I expect funds will sell $AAPL $GOOG $FB and other winners to fund their $BABA Purchases," Cramer speculated. http://fw.to/KvLvsSO	"so i expect funds will sell $aapl $goog $fb and other winners to fund their $baba purchases," cramer speculated.	"so i expect funds will sell $aapl $goog $fb and other winners to fund their $baba purchases," cramer speculated.	0.375	negative	-0.125		2010-10-11	0	0	0		0	0.5	0.5	269.69	1.24625	225.992	423.008	202	0	2	0
2014-09-04	Genentech's Art Levinson quits Roche board due to Google role $RHHBY $GOOG http://online.wsj.com/articles/roches-levinson-resigns-from-board-1409810137Ã‚Â Ã¢â‚¬Â¦	genentech's art levinson quits roche board due to google role $rhhby $goog	genentech's art levinson quits roche board due to google role $rhhby $goog	0.375	negative	-0.125		2010-10-12	0	0	0		0	0.5	0.5	270.966	1.27628	226.492	423.508	202	0	2	0
2014-07-11	Prostitute in Google yacht overdose eyed in other death, police say: http://cnb.cx/1zsheYwÃ‚Â Ã¢â‚¬Â¢ $GOOG	prostitute in google yacht overdose eyed in other death, police say: $goog	prostitute in google yacht overdose eyed in other death, police say: $goog	0.375	negative	-0.125		2010-10-13	0	0	0		0	0.5	0.5	271.922	0.955963	226.992	424.008	202	0	2	0
2014-05-27	Where are all of those $CELG bears who sold it endlessly. Where are the $FB, $GOOG bears?? What happened to them??	where are all of those $celg bears who sold it endlessly. where are the $fb, $goog bears?? what happened to them??	where are all of those $celg bears who sold it endlessly. where are the $fb, $goog bears?? what happened to them??	0.75	negative	-0.125		2010-10-14	0	3	0		3	0	1	270.736	-1.18619	226.992	425.008	203	1	3	3
2014-05-17	Apple and Google agree to drop all lawsuits against each other: http://on.wsj.com/1kbf0G0Ã‚Â $AAPL $GOOG	apple and google agree to drop all lawsuits against each other: $aapl $goog	apple and google agree to drop all lawsuits against each other: $aapl $goog	0.375	negative	-0.125		2010-10-15	0.333333	3	0		3	0	1	301.026	30.2903	226.992	426.008	204	1	3	3
2015-08-10	Google is up sharply in after hours trading $GOOG #Alphabetpic.twitter.com/lo0eWL9nMM	google is up sharply in after hours trading $goog #alphabetpic.twitter.com/lo0ewl9nmm	google is up sharply in after hours trading $goog #alphabetpic.twitter.com/lo0ewl9nmm	0.75	negative	-0.125		2010-10-16	0	1	0		1	0	1	301.026	0	226.992	427.008	205	1	3	1
2015-04-08	Q: Which other company's hiring process does $GOOG's head of people praise? A: @Wegmans	q: which other company's hiring process does $goog's head of people praise? a: @wegmans	q: which other company's hiring process does $goog's head of people praise? a: @wegmans	0.375	negative	-0.125		2010-10-17	0.6	2	0		2	0	1	301.026	0	226.992	428.008	206	1	3	2
2015-02-23	$MBLY is example of decentralized #blockchain tech,smart cars will talk to each other to update on roads,not like $GOOG that needs to rescan	$mbly is example of decentralized #blockchain tech,smart cars will talk to each other to update on roads,not like $goog that needs to rescan	$mbly is example of decentralized #blockchain tech,smart cars will talk to each other to update on roads,not like $goog that needs to rescan	0.375	negative	-0.125		2010-10-18	0.325	4	2		2	0.5	0.5	309.164	8.13812	227.492	428.508	205	-1	1	2
2016-09-23	So whoÃ¢â‚¬â„¢s going to buy Twitter? $GOOG and Salesforce are in the mix, but here are the other possibles: http://on.recode.net/2cX9MPPÃ‚Â $TWTR	so whos going to buy twitter? $goog and salesforce are in the mix, but here are the other possibles: $twtr	so whos going to buy twitter? $goog and salesforce are in the mix, but here are the other possibles: $twtr	0.375	negative	-0.125		2010-10-19	-0.4	6	2		4	0.333333	0.666667	304.219	-4.94495	227.825	429.175	206	1	3	4
2016-06-22	Apple is a 1-trick pony! Altho iPhone trick = $150B, & its other tricks brought in $80B, > all of $GOOG #flawgichttp://www.marketwatch.com/story/the-reason-everyone-says-apple-is-a-one-trick-pony-is-because-it-is-2016-06-22?siteid=yhoof2Ã‚Â Ã¢â‚¬Â¦	apple is a 1-trick pony! altho iphone trick = $150b, & its other tricks brought in $80b, > all of $goog #flawgic	apple is a 1-trick pony! altho iphone trick = $150b, & its other tricks brought in $80b, > all of $goog #flawgic	0.375	negative	-0.125		2010-10-20	0	0	0		0	0.5	0.5	304.294	0.075073	228.325	429.675	206	0	2	0
2016-04-29	Then: $AAPL punished for being hardware-centric _x000D_ Now: $GOOG, $AMZN & $FB rewarded for trampling over each other to built hardware platforms	then: $aapl punished for being hardware-centric _x000D_ now: $goog, $amzn & $fb rewarded for trampling over each other to built hardware platforms	then: $aapl punished for being hardware-centric _x000D_ now: $goog, $amzn & $fb rewarded for trampling over each other to built hardware platforms	0.375	negative	-0.125		2010-10-21	0	1	0		1	0	1	306.301	2.00702	228.325	430.675	207	1	3	1
2016-04-13	Tesla & Other Tech Giants Scramble As Lithium Soars http://www.valuewalk.com/2016/04/tesla-motors-inc-tsla-lithium-scare/Ã‚Â Ã¢â‚¬Â¦ $TSLA $AAPL $GOOG $GOOGL @OilandEnergypic.twitter.com/eNTpEe0CuP	tesla & other tech giants scramble as lithium soars $tsla $aapl $goog $googl @oilandenergypic.twitter.com/entpee0cup	tesla & other tech giants scramble as lithium soars $tsla $aapl $goog $googl @oilandenergypic.twitter.com/entpee0cup	0.375	negative	-0.125		2010-10-22	1.05	2	0		2	0	1	306.572	0.270264	228.325	431.675	208	1	3	2
2016-04-01	Just a few minor symbols suspended today on NY-ARCA: $AMZN $GOOG $AZOpic.twitter.com/lo9C4YwXDL	just a few minor symbols suspended today on ny-arca: $amzn $goog $azopic.twitter.com/lo9c4ywxdl	just a few minor symbols suspended today on ny-arca: $amzn $goog $azopic.twitter.com/lo9c4ywxdl	0.15	negative	-0.125		2010-10-23	0	0	0		0	0.5	0.5	306.572	0	228.825	432.175	208	0	2	0
2016-02-17	User security, privacy issues draw sharp contrast between $AAPL #iOS, $GOOG #Android in #FBI encryption case http://goo.gl/JmA8d3	user security, privacy issues draw sharp contrast between $aapl #ios, $goog #android in #fbi encryption case	user security, privacy issues draw sharp contrast between $aapl #ios, $goog #android in #fbi encryption case	0.75	negative	-0.125		2010-10-24	0.1	1	0		1	0	1	306.572	0	228.825	433.175	209	1	3	1
2016-02-01	EARNINGS ALERT: Google parent company Alphabet's "Other Bets" segment lost $1.1B in Q4, but post $151M in Q4 revenue. $GOOGL $GOOG	earnings alert: google parent company alphabet's "other bets" segment lost $1.1b in q4, but post $151m in q4 revenue. $googl $goog	earnings alert: google parent company alphabet's "other bets" segment lost $1.1b in q4, but post $151m in q4 revenue. $googl $goog	0.375	negative	-0.125		2010-10-25	0.172222	2	1		1	0.5	0.5	308.559	1.987	229.325	433.675	208	-1	1	1
2017-08-14	Who needs whom?_x000D_ $GOOG may account for 25% of $AAPL's total operating profit growth over past 2 years - Bernstein._x000D_ https://www.cnbc.com/amp/2017/08/14/google-paying-apple-3-billion-to-remain-default-search--bernstein.htmlÃ‚Â Ã¢â‚¬Â¦pic.twitter.com/QyCTM7kTrA	who needs whom?_x000D_ $goog may account for 25% of $aapl's total operating profit growth over past 2 years - bernstein._x000D_	who needs whom?_x000D_ $goog may account for 25% of $aapl's total operating profit growth over past 2 years - bernstein._x000D_	0.5	negative	-0.125		2010-10-26	-0.65	5	2		3	0.4	0.6	309.61	1.05106	229.725	434.275	209	1	3	3
2017-06-04	$AMZN, $GOOG, $FB and others capitalized on the centralized model of data aggregegation. Decentralized strategies will disintermediate themhttps://twitter.com/ARKblockchain/status/871459300765450240Ã‚Â Ã¢â‚¬Â¦ 4/ Even "good companies" that invest heavily, like @google or @amazon, end up creating monopoly networks w/ insane leverage 4 future profits	$amzn, $goog, $fb and others capitalized on the centralized model of data aggregegation. decentralized strategies will disintermediate them 4/ even "good companies" that invest heavily, like @google or @amazon, end up creating monopoly networks w/ insane leverage 4 future profits	$amzn, $goog, $fb and others capitalized on the centralized model of data aggregegation. decentralized strategies will disintermediate them 4/ even "good companies" that invest heavily, like @google or @amazon, end up creating monopoly networks w/ insane leverage 4 future profits	0.55625	negative	-0.125		2010-10-27	1	3	0		3	0	1	308.544	-1.06607	229.725	435.275	210	1	3	3
2018-04-25	BREAKING: NYSE says trading suspended in $AMZN, $BKNG, $GOOGL, $GOOG, $ZNWAA for balance of the trading day due to price scale code issuepic.twitter.com/yAapOKU74l	breaking: nyse says trading suspended in $amzn, $bkng, $googl, $goog, $znwaa for balance of the trading day due to price scale code issuepic.twitter.com/yaapoku74l	breaking: nyse says trading suspended in $amzn, $bkng, $googl, $goog, $znwaa for balance of the trading day due to price scale code issuepic.twitter.com/yaapoku74l	0.375	negative	-0.125		2010-10-28	-0.125	2	1		1	0.5	0.5	309.6	1.05606	230.225	435.775	209	-1	1	1
2010-08-05	Google: The New York Times Is Wrong. We Aren't Plotting Against Net Neutrality With Verizon. $GOOG by @ncsaint http://read.bi/a7STgo	google: the new york times is wrong. we aren't plotting against net neutrality with verizon. $goog by @ncsaint	google: the new york times is wrong. we aren't plotting against net neutrality with verizon. $goog by @ncsaint	0.451515	negative	-0.121212		2010-10-29	0	1	0		1	0	1	307.157	-2.44244	230.225	436.775	210	1	3	1
2012-06-18	LIVE: Microsoft's Big Secret Event! $MSFT $AAPL $GOOG by @jyarow http://read.bi/KwhMFE	live: microsoft's big secret event! $msft $aapl $goog by @jyarow	live: microsoft's big secret event! $msft $aapl $goog by @jyarow	0.433333	negative	-0.121212		2010-10-30	0	0	0		0	0.5	0.5	307.157	0	230.725	437.275	210	0	2	0
2014-01-30	This could be the most boring liveblog of all time RT @jkrim: Live blogging the $GOOG earnings call: http://blogs.wsj.com/digits/2014/01/30/live-googles-earnings-conference-call/Ã‚Â Ã¢â‚¬Â¦	this could be the most boring liveblog of all time rt @jkrim: live blogging the $goog earnings call:	this could be the most boring liveblog of all time rt @jkrim: live blogging the $goog earnings call:	0.666667	negative	-0.121212		2010-10-31	0.2	1	0		1	0	1	307.157	0	230.725	438.275	211	1	3	1
2012-10-20	Another mobile victim? Google $GOOG is taking 16% less per click ad revenue vs a year ago as lower mobile rates take their toll $FB $HPQ	another mobile victim? google $goog is taking 16% less per click ad revenue vs a year ago as lower mobile rates take their toll $fb $hpq	another mobile victim? google $goog is taking 16% less per click ad revenue vs a year ago as lower mobile rates take their toll $fb $hpq	0.0583333	negative	-0.120833		2010-11-01	-0.648485	5	3		2	0.6	0.4	307.808	0.650634	231.325	438.675	210	-1	1	3
2010-02-22	Poor High School Seniors Now Have To Make YouTube Videos For College Applications $GOOG by @nichcarlson http://bit.ly/aGky3J	poor high school seniors now have to make youtube videos for college applications $goog by @nichcarlson	poor high school seniors now have to make youtube videos for college applications $goog by @nichcarlson	0.57	negative	-0.12		2010-11-02	0.385714	2	0		2	0	1	308.108	0.300293	231.325	439.675	211	1	3	2
2018-08-15	American economy is a Balloon Economy. Hardly any base for its currency._x000D_ Now #China, #Russia and #Turkey started to trade whit own currency. _x000D_ The collapse of the balloon will go faster_x000D_ The dollar will loose power_x000D_ $aapl, $fb, #Ã„Â±ntc, $nflx, $nvda, $msft, $amzn, $goog, $qqqpic.twitter.com/XnnGtPEOo3	american economy is a balloon economy. hardly any base for its currency._x000D_ now #china, #russia and #turkey started to trade whit own currency. _x000D_ the collapse of the balloon will go faster_x000D_ the dollar will loose power_x000D_ $aapl, $fb, #ntc, $nflx, $nvda, $msft, $amzn, $goog, $qqqpic.twitter.com/xnngtpeoo3	american economy is a balloon economy. hardly any base for its currency._x000D_ now #china, #russia and #turkey started to trade whit own currency. _x000D_ the collapse of the balloon will go faster_x000D_ the dollar will loose power_x000D_ $aapl, $fb, #ntc, $nflx, $nvda, $msft, $amzn, $goog, $qqqpic.twitter.com/xnngtpeoo3	0.562179	negative	-0.113718		2010-11-03	0	0	0		0	0.5	0.5	310.4	2.2923	231.825	440.175	211	0	2	0
2010-04-05	Google Admits Initial Buzz Privacy Settings Were Ridiculous, Finally Pushes Reset Button $GOOG by @ncsaint http://bit.ly/9yR03d	google admits initial buzz privacy settings were ridiculous, finally pushes reset button $goog by @ncsaint	google admits initial buzz privacy settings were ridiculous, finally pushes reset button $goog by @ncsaint	0.666667	negative	-0.111111		2010-11-04	0.50303	4	0		4	0	1	312.447	2.04706	231.825	441.175	212	1	3	4
2014-02-07	But Google growing faster RT @Carl_C_Icahn: $GOOG @ 19x2014 est operating profit. At same multiple $AAPL=$1,245 per share. Ridiculous.	but google growing faster rt @carl_c_icahn: $goog @ 19x2014 est operating profit. at same multiple $aapl=$1,245 per share. ridiculous.	but google growing faster rt @carl_c_icahn: $goog @ 19x2014 est operating profit. at same multiple $aapl=$1,245 per share. ridiculous.	0.375	negative	-0.111111		2010-11-05	0	1	0		1	0	1	312.853	0.405395	231.825	442.175	213	1	3	1
2011-08-03	Google Is Right: The Smartphone Ã¢â‚¬Å“Patent BubbleÃ¢â‚¬ï¿½ Is Lame $GOOG by @fromedome http://read.bi/q1MkN1	google is right: the smartphone patent bubble is lame $goog by @fromedome	google is right: the smartphone patent bubble is lame $goog by @fromedome	0.642857	negative	-0.107143		2010-11-06	0	0	0		0	0.5	0.5	312.853	0	232.325	442.675	213	0	2	0
2017-08-31	Here is the Nasdaq7, which is Equally-weighted $FB $AMZN $AAPL $MSFT $GOOG $NFLX $PCLN - certainly not a downtrend. I want to buy this dippic.twitter.com/I4ixBAsaEE	here is the nasdaq7, which is equally-weighted $fb $amzn $aapl $msft $goog $nflx $pcln - certainly not a downtrend. i want to buy this dippic.twitter.com/i4ixbasaee	here is the nasdaq7, which is equally-weighted $fb $amzn $aapl $msft $goog $nflx $pcln - certainly not a downtrend. i want to buy this dippic.twitter.com/i4ixbasaee	0.571429	negative	-0.107143		2010-11-07	0	0	0		0	0.5	0.5	312.853	0	232.825	443.175	213	0	2	0
2010-01-06	Meet The Woman Behind Google's Super Slick Nexus One Storefront $GOOG by @nichcarlson http://bit.ly/6SO6gp	meet the woman behind google's super slick nexus one storefront $goog by @nichcarlson	meet the woman behind google's super slick nexus one storefront $goog by @nichcarlson	0.580556	negative	-0.105556		2010-11-08	-0.8	5	1		4	0.2	0.8	313.699	0.845856	233.025	443.975	214	1	3	4
2018-12-17	Who needs a RnD department when you have cash!_x000D_ These 3 #tech companies have enough laying around to buy every coin of every #cryptocurrency at current prices. That's how small this asset class is today!_x000D_ $AAPL $237B_x000D_ $MSFT $135B_x000D_ $GOOG: $106B_x000D_ $crypto: $102B_x000D_ $BTC: $56B	who needs a rnd department when you have cash!_x000D_ these 3 #tech companies have enough laying around to buy every coin of every #cryptocurrency at current prices. that's how small this asset class is today!_x000D_ $aapl $237b_x000D_ $msft $135b_x000D_ $goog: $106b_x000D_ $crypto: $102b_x000D_ $btc: $56b	who needs a rnd department when you have cash!_x000D_ these 3 #tech companies have enough laying around to buy every coin of every #cryptocurrency at current prices. that's how small this asset class is today!_x000D_ $aapl $237b_x000D_ $msft $135b_x000D_ $goog: $106b_x000D_ $crypto: $102b_x000D_ $btc: $56b	0.433333	negative	-0.104167		2010-11-09	1.13636	5	0		5	0	1	312.723	-0.975983	233.025	444.975	215	1	3	5
2013-07-18	Anyone notice $GOOG cut thousands of jobs in last quarter? Fired half its smartphone group! http://zd.net/12AcMnW	anyone notice $goog cut thousands of jobs in last quarter? fired half its smartphone group!	anyone notice $goog cut thousands of jobs in last quarter? fired half its smartphone group!	0.116667	negative	-0.104167		2010-11-10	0	3	0		3	0	1	311.752	-0.970977	233.025	445.975	216	1	3	3
2012-03-02	Microsoft: Apple Makes Old iPhones 'Unusably Slow' On Purpose $MSFT $AAPL $GOOG by @MattRosoff http://read.bi/yyQ1mX	microsoft: apple makes old iphones 'unusably slow' on purpose $msft $aapl $goog by @mattrosoff	microsoft: apple makes old iphones 'unusably slow' on purpose $msft $aapl $goog by @mattrosoff	0.3	negative	-0.1		2010-11-11	0.625	3	0		3	0	1	308.904	-2.84784	233.025	446.975	217	1	3	3
2014-01-13	Google to buy Nest Labs, Inc., a smart-home tech company, for $3.2 billion in cash; deal expected to close in next few months. $GOOG	google to buy nest labs, inc., a smart-home tech company, for $3.2 billion in cash; deal expected to close in next few months. $goog	google to buy nest labs, inc., a smart-home tech company, for $3.2 billion in cash; deal expected to close in next few months. $goog	0.166667	negative	-0.1		2010-11-12	-0.05	5	2		3	0.4	0.6	301.947	-6.95694	233.425	447.575	218	1	3	3
2009-05-28	Google Tries To Rewrite Email, Won't Happen Soon $GOOG by @fromedome http://bit.ly/BGowm	google tries to rewrite email, won't happen soon $goog by @fromedome	google tries to rewrite email, won't happen soon $goog by @fromedome	0.4	negative	-0.1		2010-11-13	0	0	0		0	0.5	0.5	301.947	0	233.925	448.075	218	0	2	0
2009-02-05	How Google's Android tries to out-flank Microsoft strategy of Windows Everywhere: http://ginx.com/-bnek $GOOG $MSFT	how google's android tries to out-flank microsoft strategy of windows everywhere: $goog $msft	how google's android tries to out-flank microsoft strategy of windows everywhere: $goog $msft	0.4	negative	-0.1		2010-11-14	0.5	2	0		2	0	1	301.947	0	233.925	449.075	219	1	3	2
2010-12-25	How A Google Engineer (And Reddit) Got A Teenager Out Of Jail For Christmas $GOOG http://read.bi/eLnJuB	how a google engineer (and reddit) got a teenager out of jail for christmas $goog	how a google engineer (and reddit) got a teenager out of jail for christmas $goog	0	negative	-0.1		2010-11-15	-0.15	4	2		2	0.5	0.5	298.033	-3.91394	234.425	449.575	218	-1	1	2
2010-08-24	SEC STALKER: AOL Is Hiding Information From You About Its Google Deal Until December 19 $AOL $GOOG by @fromedome http://read.bi/d9YBRR	sec stalker: aol is hiding information from you about its google deal until december 19 $aol $goog by @fromedome	sec stalker: aol is hiding information from you about its google deal until december 19 $aol $goog by @fromedome	0.6	negative	-0.1		2010-11-16	0	0	0		0	0.5	0.5	292.152	-5.88086	234.925	450.075	218	0	2	0
2010-03-02	Google To U.S. Senate: Start Leaning Harder On Countries That Censor The Internet $GOOG by @ncsaint http://bit.ly/aoQWeN	google to you.s. senate: start leaning harder on countries that censor the internet $goog by @ncsaint	google to you.s. senate: start leaning harder on countries that censor the internet $goog by @ncsaint	0	negative	-0.1		2010-11-17	-0.25	1	1		0	1	0	292.067	-0.085083	235.925	450.075	217	-1	1	1
2011-07-27	15 Basic Features Google+ Must Add Before It Can Destroy Facebook $GOOG by @stevekovach http://read.bi/p4ncVp	15 basic features google+ must add before it can destroy facebook $goog by @stevekovach	15 basic features google+ must add before it can destroy facebook $goog by @stevekovach	0.0625	negative	-0.1		2010-11-18	0	1	0		1	0	1	298.579	6.5115	235.925	451.075	218	1	3	1
2011-05-27	PayPal is suing Google for allegedly stealing its employees and trade secrets. http://bit.ly/khE1Ay #tech $GOOG $EBAY	paypal is suing google for allegedly stealing its employees and trade secrets. #tech $goog $ebay	paypal is suing google for allegedly stealing its employees and trade secrets. #tech $goog $ebay	0.1	negative	-0.1		2010-11-19	0.5	3	0		3	0	1	295.711	-2.86786	235.925	452.075	219	1	3	3
2011-04-15	Before earnings $GOOG had a P/E of 22 and $AAPL 18.6. $GOOG grew earnings by 16%. $AAPL is expected to grow earnings by 61%.	before earnings $goog had a p/e of 22 and $aapl 18.6. $goog grew earnings by 16%. $aapl is expected to grow earnings by 61%.	before earnings $goog had a p/e of 22 and $aapl 18.6. $goog grew earnings by 16%. $aapl is expected to grow earnings by 61%.	0.4	negative	-0.1		2010-11-20	0	0	0		0	0.5	0.5	295.711	0	236.425	452.575	219	0	2	0
2011-04-08	Inside Google's Massive Re-Org: Meet The Winners And Losers $GOOG by @nichcarlson http://read.bi/hLgnGE	inside google's massive re-org: meet the winners and losers $goog by @nichcarlson	inside google's massive re-org: meet the winners and losers $goog by @nichcarlson	0.6	negative	-0.1		2010-11-21	0	0	0		0	0.5	0.5	295.711	0	236.925	453.075	219	0	2	0
2012-11-25	I Spent A Week In Google's Mailroom $GOOG by @_dtl http://read.bi/UTOujK	i spent a week in google's mailroom $goog by @_dtl	i spent a week in google's mailroom $goog by @_dtl	0.1	negative	-0.1		2010-11-22	0	0	0		0	0.5	0.5	295.906	0.19519	237.425	453.575	219	0	2	0
2012-11-18	Analysts Say Google Is 'Just Trying Harder' Than Apple, And Android Innovation Is Racing Ahead $AAPL $GOOG http://read.bi/XpPYcX	analysts say google is 'just trying harder' than apple, and android innovation is racing ahead $aapl $goog	analysts say google is 'just trying harder' than apple, and android innovation is racing ahead $aapl $goog	0	negative	-0.1		2010-11-23	0	0	0		0	0.5	0.5	291.797	-4.10913	237.925	454.075	219	0	2	0
2012-10-10	Google's Next Smartphone Could Be Announced In A Few Weeks $GOOG by @stevekovachhttp://read.bi/T5M1Ca	google's next smartphone could be announced in a few weeks $goog by @stevekovach	google's next smartphone could be announced in a few weeks $goog by @stevekovach	0.05	negative	-0.1		2010-11-24	0	0	0		0	0.5	0.5	297.783	5.98599	238.425	454.575	219	0	2	0
2012-08-13	Ex-Motorola Employee: It's Actually Harder For Motorola To Work With Android Now $GOOG by @jyarowhttp://read.bi/PdD5fE	ex-motorola employee: it's actually harder for motorola to work with android now $goog by @jyarow	ex-motorola employee: it's actually harder for motorola to work with android now $goog by @jyarow	0	negative	-0.1		2010-11-25	0	0	0		0	0.5	0.5	297.783	0	238.925	455.075	219	0	2	0
2012-07-23	How Google Volatility Crushed Options Owners http://stks.co/g2Q3Ã‚Â via @agwarner $GOOG	how google volatility crushed options owners via @agwarner $goog	how google volatility crushed options owners via @agwarner $goog	0.1	negative	-0.1		2010-11-26	-0.166667	1	1		0	1	0	295.295	-2.48749	239.925	455.075	218	-1	1	1
2012-06-04	I Spent A Week In Spain And Almost No One Was Using An iPhone $GOOG $AAPL by @stevekovach http://read.bi/K98ifV	i spent a week in spain and almost no one was using an iphone $goog $aapl by @stevekovach	i spent a week in spain and almost no one was using an iphone $goog $aapl by @stevekovach	0.1	negative	-0.1		2010-11-27	0	0	0		0	0.5	0.5	295.295	0	240.425	455.575	218	0	2	0
2012-05-08	RT @YahooFinance: Google tries again with Google TV http://yhoo.it/IHjrHQÃ‚Â $GOOG	rt @yahoofinance: google tries again with google tv $goog	rt @yahoofinance: google tries again with google tv $goog	0.4	negative	-0.1		2010-11-28	0	0	0		0	0.5	0.5	295.295	0	240.925	456.075	218	0	2	0
2012-04-21	Android Is Suddenly In A Lot Of Trouble $GOOG $AAPL by @jyarow http://read.bi/JgbF8l	android is suddenly in a lot of trouble $goog $aapl by @jyarow	android is suddenly in a lot of trouble $goog $aapl by @jyarow	0.35	negative	-0.1		2010-11-29	0.5	1	0		1	0	1	291.346	-3.94894	240.925	457.075	219	1	3	1
2012-04-13	MARKETS TANK, BANKS FALL, EUROPE GETS CRUSHED: Here's What You Need To Know $DIA $SPY $QQQ $JPM $WFC $GOOG by @bySamRohttp://read.bi/HRDu05	markets tank, banks fall, europe gets crushed: here's what you need to know $dia $spy $qqq $jpm $wfc $goog by @bysamro	markets tank, banks fall, europe gets crushed: here's what you need to know $dia $spy $qqq $jpm $wfc $goog by @bysamro	0.1	negative	-0.1		2010-11-30	-0.455303	8	2		6	0.25	0.75	278.133	-13.2132	241.175	457.825	220	1	3	6
2012-03-14	Current Google Employee Blasts Management, Says 20% Time Is Dead $GOOG by @mattlynleyhttp://read.bi/zToXK2	current google employee blasts management, says 20% time is dead $goog by @mattlynley	current google employee blasts management, says 20% time is dead $goog by @mattlynley	0.4	negative	-0.1		2010-12-01	0.6	5	0		5	0	1	282.457	4.32431	241.175	458.825	221	1	3	5
2012-01-09	DEAR GOOGLE INVESTORS: Reminder -- Your Company Is About To Strap A Dead Elephant On Its Back $GOOG http://read.bi/xPhGxa	dear google investors: reminder -- your company is about to strap a dead elephant on its back $goog	dear google investors: reminder -- your company is about to strap a dead elephant on its back $goog	0.2	negative	-0.1		2010-12-02	0	0	0		0	0.5	0.5	286.196	3.73874	241.675	459.325	221	0	2	0
2013-09-17	#HFT infests options. Real world examples of poor fills in spite of 100's of quotes http://www.nanex.net/aqck2/4431.htmlÃ‚Â $GOOG	#hft infests options. real world examples of poor fills in spite of 100's of quotes $goog	#hft infests options. real world examples of poor fills in spite of 100's of quotes $goog	0.45	negative	-0.1		2010-12-03	0	1	0		1	0	1	286.787	0.590576	241.675	460.325	222	1	3	1
2013-04-05	This Is A Photo Of Sergey Brin Wearing Google Glass And Driving A Pink Tesla Decorated Like The Batmobile $GOOG http://read.bi/10ESuHS	this is a photo of sergey brin wearing google glass and driving a pink tesla decorated like the batmobile $goog	this is a photo of sergey brin wearing google glass and driving a pink tesla decorated like the batmobile $goog	0.3	negative	-0.1		2010-12-04	0	0	0		0	0.5	0.5	286.787	0	242.175	460.825	222	0	2	0
2013-02-19	Google Is Holding Closed Door Meetings With Developers To Talk About Apps For Google Glass $GOOG by @meganrosedickey http://read.bi/WLQIpu	google is holding closed door meetings with developers to talk about apps for google glass $goog by @meganrosedickey	google is holding closed door meetings with developers to talk about apps for google glass $goog by @meganrosedickey	0.1	negative	-0.1		2010-12-05	0	0	0		0	0.5	0.5	286.787	0	242.675	461.325	222	0	2	0
2013-02-10	176 Stocks Closed at All Time Highs on Friday "@Fibline: All Time Highs ~ http://stks.co/p2FXÃ‚Â $GOOG $JNJ $GIS $MMM et al	176 stocks closed at all time highs on friday "@fibline: all time highs ~ $goog $jnj $gis $mmm et al	176 stocks closed at all time highs on friday "@fibline: all time highs ~ $goog $jnj $gis $mmm et al	0.1	negative	-0.1		2010-12-06	0.134091	2	0		2	0	1	289.469	2.68271	242.675	462.325	223	1	3	2
2013-01-19	Demand For Google's Nexus 4 Phone Is 10X What Google Expected $GOOG by @jyarowhttp://read.bi/U9gTX7	demand for google's nexus 4 phone is 10x what google expected $goog by @jyarow	demand for google's nexus 4 phone is 10x what google expected $goog by @jyarow	0.4	negative	-0.1		2010-12-07	0.189394	16	3		13	0.1875	0.8125	293.864	4.39438	242.863	463.137	224	1	3	13
2013-01-04	Microsoft Is Getting Crushed In The Comments Of Its Blog About Google's FTC Victory $GOOG $MSFT by @jyarowhttp://read.bi/RwBkNq	microsoft is getting crushed in the comments of its blog about google's ftc victory $goog $msft by @jyarow	microsoft is getting crushed in the comments of its blog about google's ftc victory $goog $msft by @jyarow	0.1	negative	-0.1		2010-12-08	0	1	0		1	0	1	295.566	1.70169	242.863	464.137	225	1	3	1
2014-12-13	Larry&Sergey's Buffet inspired Founders Letters provide the clearest picture of what $GOOG is about. SEC unimpressed. pic.twitter.com/G1vDcP8pUN	larry&sergey's buffet inspired founders letters provide the clearest picture of what $goog is about. sec unimpressed. pic.twitter.com/g1vdcp8pun	larry&sergey's buffet inspired founders letters provide the clearest picture of what $goog is about. sec unimpressed. pic.twitter.com/g1vdcp8pun	0.6	negative	-0.1		2010-12-09	0	0	0		0	0.5	0.5	296.046	0.480499	243.363	464.637	225	0	2	0
2014-11-03	By end of 2016, Google is expected to have a $100+ billion cash pile. That's a problem for shareholders: http://on.wsj.com/1xSTDNWÃ‚Â $GOOG	by end of 2016, google is expected to have a $100+ billion cash pile. that's a problem for shareholders: $goog	by end of 2016, google is expected to have a $100+ billion cash pile. that's a problem for shareholders: $goog	0.4	negative	-0.1		2010-12-10	0	0	0		0	0.5	0.5	296.401	0.355347	243.863	465.137	225	0	2	0
2014-10-16	EARNINGS ALERT: Google earnings: $6.35 per share, ex-items, vs. expected EPS of $6.53 Ã‚Â» http://cnb.cx/1F5ZWmKÃ‚Â Ã¢â‚¬Â¢ $GOOG	earnings alert: google earnings: $6.35 per share, ex-items, vs. expected eps of $6.53 $goog	earnings alert: google earnings: $6.35 per share, ex-items, vs. expected eps of $6.53 $goog	0.4	negative	-0.1		2010-12-11	0	0	0		0	0.5	0.5	296.401	0	244.363	465.637	225	0	2	0
2014-08-18	It's almost 10 times harder to get a job at #Google than it is to get into Harvard: http://onforb.es/1zXjKFyÃ‚Â $GOOG #in RT @Forbes @prelini	it's almost 10 times harder to get a job at #google than it is to get into harvard: $goog #in rt @forbes @prelini	it's almost 10 times harder to get a job at #google than it is to get into harvard: $goog #in rt @forbes @prelini	0	negative	-0.1		2010-12-12	0	0	0		0	0.5	0.5	296.401	0	244.863	466.137	225	0	2	0
2014-08-11	The lesson here is, donÃ¢â‚¬â„¢t buy a Nest thermostat from an unknown retailer. $GOOG Nest Hacked: http://ow.ly/AbJya	the lesson here is, dont buy a nest thermostat from an unknown retailer. $goog nest hacked:	the lesson here is, dont buy a nest thermostat from an unknown retailer. $goog nest hacked:	0.6	negative	-0.1		2010-12-13	0.8	1	0		1	0	1	297.608	1.20621	244.863	467.137	226	1	3	1
2014-07-07	$AMZN Dreams Of Drones & Phones; $GOOG Attacks With Trucks & Bucks http://bit.ly/1j9CzREÃ‚Â AMZN has spent $14b on warehouse infra this decade	$amzn dreams of drones & phones; $goog attacks with trucks & bucks amzn has spent $14b on warehouse infra this decade	$amzn dreams of drones & phones; $goog attacks with trucks & bucks amzn has spent $14b on warehouse infra this decade	0.1	negative	-0.1		2010-12-14	0	0	0		0	0.5	0.5	297.753	0.145142	245.363	467.637	226	0	2	0
2014-04-14	Google shares have dropped 12% since March 1, the biggest drag on the tech-heavy Nasdaq http://on.wsj.com/1m2qXQuÃ‚Â $GOOGL $GOOG	google shares have dropped 12% since march 1, the biggest drag on the tech-heavy nasdaq $googl $goog	google shares have dropped 12% since march 1, the biggest drag on the tech-heavy nasdaq $googl $goog	0.0708333	negative	-0.1		2010-12-15	0	0	0		0	0.5	0.5	295.445	-2.30731	245.863	468.137	226	0	2	0
2014-01-15	Why Google spent $3.2 billion to get inside your home: http://cnb.cx/1hqo4UMÃ‚Â Ã¢â‚¬Â¢ $GOOG (via @NBCNews)	why google spent $3.2 billion to get inside your home: $goog (via @nbcnews)	why google spent $3.2 billion to get inside your home: $goog (via @nbcnews)	0.1	negative	-0.1		2010-12-16	0	0	0		0	0.5	0.5	296.151	0.705719	246.363	468.637	226	0	2	0
2014-01-04	Google $GOOG is expected to announce a partnership with Audi, to develop an in-car entertainment and information system. #googleiseverywhere	google $goog is expected to announce a partnership with audi, to develop an in-car entertainment and information system. #googleiseverywhere	google $goog is expected to announce a partnership with audi, to develop an in-car entertainment and information system. #googleiseverywhere	0.4	negative	-0.1		2010-12-17	0.875	2	0		2	0	1	295.696	-0.455445	246.363	469.637	227	1	3	2
2015-09-22	Apple expected to launch its electric car sometime in 2019 $AAPL, $GOOG http://www.tweaktown.com/news/47628/apple-expected-launch-electric-car-sometime-2019/index.htmlÃ‚Â Ã¢â‚¬Â¦pic.twitter.com/L8ITdrcx7w	apple expected to launch its electric car sometime in 2019 $aapl, $goog	apple expected to launch its electric car sometime in 2019 $aapl, $goog	0.4	negative	-0.1		2010-12-18	0.545455	1	0		1	0	1	295.696	0	246.363	470.637	228	1	3	1
2015-07-31	Curious about $ORCL vs $GOOG on copyright of Java API case? lick link #ApiDeveloper #javascript #Java #BigData #APIs https://www.youtube.com/watch?t=10&v=Awppowtt4EMÃ‚Â Ã¢â‚¬Â¦	curious about $orcl vs $goog on copyright of java api case? lick link #apideveloper #javascript #java #bigdata #apis	curious about $orcl vs $goog on copyright of java api case? lick link #apideveloper #javascript #java #bigdata #apis	1	negative	-0.1		2010-12-19	0	0	0		0	0.5	0.5	295.696	0	246.863	471.137	228	0	2	0
2015-06-02	Google to invest over $300 million in Georgia data center expansion http://bizj.us/1hofn1Ã‚Â $GOOG #tech #CRE pic.twitter.com/d8wsISLiS5	google to invest over $300 million in georgia data center expansion $goog #tech #cre pic.twitter.com/d8wsislis5	google to invest over $300 million in georgia data center expansion $goog #tech #cre pic.twitter.com/d8wsislis5	0.1	negative	-0.1		2010-12-20	0.08	1	0		1	0	1	297.828	2.13211	246.863	472.137	229	1	3	1
2015-06-01	Google to announce $300M+ data center expansion in Douglas County http://www.bizjournals.com/atlanta/blog/atlantech/2015/06/google-to-announce-300m-data-center-expansion-in.html?ana=twtÃ‚Â Ã¢â‚¬Â¦ $GOOG	google to announce $300m+ data center expansion in douglas county $goog	google to announce $300m+ data center expansion in douglas county $goog	0.1	negative	-0.1		2010-12-21	0	0	0		0	0.5	0.5	301.837	4.009	247.363	472.637	229	0	2	0
2015-04-26	In 3 yrs $NFLX burned $350M in $$, added $2B debt & spent $11B on streaming $AMZN $GOOGÃ¢â‚¬Â¦ http://bit.ly/1PHVPSeÃ‚Â pic.twitter.com/t9Te6VWzfK	in 3 yrs $nflx burned $350m in $$, added $2b debt & spent $11b on streaming $amzn $goog	in 3 yrs $nflx burned $350m in $$, added $2b debt & spent $11b on streaming $amzn $goog	0.1	negative	-0.1		2010-12-22	0	0	0		0	0.5	0.5	303.048	1.21121	247.863	473.137	229	0	2	0
2016-10-19	Pixel expected to be a blip - not an iPhone-type hit - for Google investors http://usat.ly/2eRd76LÃ‚Â $GOOGL $GOOG	pixel expected to be a blip - not an iphone-type hit - for google investors $googl $goog	pixel expected to be a blip - not an iphone-type hit - for google investors $googl $goog	0.4	negative	-0.1		2010-12-23	0.0666667	4	0		4	0	1	302.417	-0.630616	247.863	474.137	230	1	3	4
2016-04-14	$GOOG is getting advice from Lennar and McKinsey as it tries to build a utopian tech district http://go.theinformation.com/f00caa	$goog is getting advice from lennar and mckinsey as it tries to build a utopian tech district	$goog is getting advice from lennar and mckinsey as it tries to build a utopian tech district	0.4	negative	-0.1		2010-12-24	0	0	0		0	0.5	0.5	302.417	0	248.363	474.637	230	0	2	0
2017-11-08	Google $GOOG trader closed 3,000 November $1000 calls and bought 4,000 each of the Feb. 2018 $1160 and $1180 calls.	google $goog trader closed 3,000 november $1000 calls and bought 4,000 each of the feb. 2018 $1160 and $1180 calls.	google $goog trader closed 3,000 november $1000 calls and bought 4,000 each of the feb. 2018 $1160 and $1180 calls.	0.1	negative	-0.1		2010-12-25	0.525	3	1		2	0.333333	0.666667	302.417	0	248.696	475.304	231	1	3	2
2017-08-14	Fired Google engineer James Damore spent hours answering questions on Reddit $GOOG http://read.bi/2w2EeElÃ‚Â pic.twitter.com/XcDqzC1cT5	fired google engineer james damore spent hours answering questions on reddit $goog	fired google engineer james damore spent hours answering questions on reddit $goog	0.1	negative	-0.1		2010-12-26	0	0	0		0	0.5	0.5	302.417	0	249.196	475.804	231	0	2	0
2017-07-28	Google has reportedly spent $820 million on properties in Silicon Valley $GOOG http://read.bi/2vddGQhÃ‚Â pic.twitter.com/qS3ZGfxlOA	google has reportedly spent $820 million on properties in silicon valley $goog	google has reportedly spent $820 million on properties in silicon valley $goog	0.1	negative	-0.1		2010-12-27	-0.6	6	1		5	0.166667	0.833333	301.491	-0.925933	249.363	476.637	232	1	3	5
2017-07-26	In the face of concerns about overly narrow #StockMarket, total $SPX weight of 10 largest companies is unremarkable & below LT avg. $GOOG pic.twitter.com/DShlobJbeU	in the face of concerns about overly narrow #stockmarket, total $spx weight of 10 largest companies is unremarkable & below lt avg. $goog pic.twitter.com/dshlobjbeu	in the face of concerns about overly narrow #stockmarket, total $spx weight of 10 largest companies is unremarkable & below lt avg. $goog pic.twitter.com/dshlobjbeu	0.575	negative	-0.1		2010-12-28	0.15	6	1		5	0.166667	0.833333	299.76	-1.73172	249.53	477.47	233	1	3	5
2018-04-06	Tech Review 3) Tarriff Worry & Fears? Let Them Wet Their Pants on Wall Street, Ignore the Noise http://www.domainmondo.com/2018/04/tech-review-youtube-targets-apple-aapl.htmlÃ‚Â Ã¢â‚¬Â¦ $SPOT $AAPL $GOOG $GOOGL $AMZN #StockMarket #investor #investing #TariffWar #tarrifspic.twitter.com/sO6rC3mXlx	tech review 3) tarriff worry & fears? let them wet their pants on wall street, ignore the noise $spot $aapl $goog $googl $amzn #stockmarket #investor #investing #tariffwar #tarrifspic.twitter.com/so6rc3mxlx	tech review 3) tarriff worry & fears? let them wet their pants on wall street, ignore the noise $spot $aapl $goog $googl $amzn #stockmarket #investor #investing #tariffwar #tarrifspic.twitter.com/so6rc3mxlx	0.4	negative	-0.1		2010-12-29	0.7175	6	1		5	0.166667	0.833333	300.801	1.04105	249.696	478.304	234	1	3	5
2018-04-02	Year-to-date stock price moves of some of the big tech names:_x000D_ $NFLX: +46%_x000D_ $AMZN: +17%_x000D_ $TWTR: +16.7%_x000D_ $BABA: +5.1%_x000D_ $MSFT: +3.5%_x000D_ $SNAP: -1.3%_x000D_ $AAPL: -1.5%_x000D_ $GOOG: - 3.8%_x000D_ $FB: -11.9% _x000D_ I'll be talking about the tech sell-off on @SquawkBoxEurope in a few moments	year-to-date stock price moves of some of the big tech names:_x000D_ $nflx: +46%_x000D_ $amzn: +17%_x000D_ $twtr: +16.7%_x000D_ $baba: +5.1%_x000D_ $msft: +3.5%_x000D_ $snap: -1.3%_x000D_ $aapl: -1.5%_x000D_ $goog: - 3.8%_x000D_ $fb: -11.9% _x000D_ i'll be talking about the tech sell-off on @squawkboxeurope in a few moments	year-to-date stock price moves of some of the big tech names:_x000D_ $nflx: +46%_x000D_ $amzn: +17%_x000D_ $twtr: +16.7%_x000D_ $baba: +5.1%_x000D_ $msft: +3.5%_x000D_ $snap: -1.3%_x000D_ $aapl: -1.5%_x000D_ $goog: - 3.8%_x000D_ $fb: -11.9% _x000D_ i'll be talking about the tech sell-off on @squawkboxeurope in a few moments	0.1	negative	-0.1		2010-12-30	-0.316667	8	1		7	0.125	0.875	299.73	-1.07108	249.821	479.179	235	1	3	7
2010-08-06	Sad Nokia Wants You To Know It's Activating 300,000 Smartphones Daily $NOK $GOOG by @jwyarow http://read.bi/bYHl0a	sad nokia wants you to know it's activating 300,000 smartphones daily $nok $goog by @jwyarow	sad nokia wants you to know it's activating 300,000 smartphones daily $nok $goog by @jwyarow	0.366667	negative	-0.1		2010-12-31	1.5	3	0		3	0	1	297.282	-2.44745	249.821	480.179	236	1	3	3
2014-04-17	Disappointing to see lazy Wall St analysis of $GOOG. Here is a more nuanced way to understand their long term oppty. pic.twitter.com/CYVicjmISh	disappointing to see lazy wall st analysis of $goog. here is a more nuanced way to understand their long term oppty. pic.twitter.com/cyvicjmish	disappointing to see lazy wall st analysis of $goog. here is a more nuanced way to understand their long term oppty. pic.twitter.com/cyvicjmish	0.65	negative	-0.1		2011-01-01	1.70682	9	0		9	0	1	297.282	0	249.821	481.179	237	1	3	9
2014-03-21	Google fights back: company takes aim at several common beliefs about Glass http://on.ft.com/PXzerRÃ‚Â $GOOG	google fights back: company takes aim at several common beliefs about glass $goog	google fights back: company takes aim at several common beliefs about glass $goog	0.166667	negative	-0.1		2011-01-02	0.1	2	0		2	0	1	297.282	0	249.821	482.179	238	1	3	2
2012-02-23	Google's Terminator Glasses Are Everything Great And Terrible About The Company All At Once $GOOG by @jyarowhttp://read.bi/yyJWz5	google's terminator glasses are everything great and terrible about the company all at once $goog by @jyarow	google's terminator glasses are everything great and terrible about the company all at once $goog by @jyarow	0.875	negative	-0.1		2011-01-03	0	0	0		0	0.5	0.5	302.477	5.19519	250.321	482.679	238	0	2	0
2009-05-01	More Bad News For YouTube: Fox, NBC Extend Hulu Exclusives $GOOG $NWS $GE by @fromedome http://bit.ly/yLzxT	more bad news for youtube: fox, nbc extend hulu exclusives $goog $nws $ge by @fromedome	more bad news for youtube: fox, nbc extend hulu exclusives $goog $nws $ge by @fromedome	0.583333	negative	-0.1		2011-01-04	0	0	0		0	0.5	0.5	301.361	-1.11612	250.821	483.179	238	0	2	0
2010-08-10	Bad News For Android Owners: iPhone Users Have More Sex $AAPL $GOOG $RIMM by @ncsaint http://read.bi/a6xYTp	bad news for android owners: iphone users have more sex $aapl $goog $rimm by @ncsaint	bad news for android owners: iphone users have more sex $aapl $goog $rimm by @ncsaint	0.583333	negative	-0.1		2011-01-05	0.5	2	0		2	0	1	304.84	3.47849	250.821	484.179	239	1	3	2
2014-01-23	Bad news abounds for #Google's #patent lawsuits as #Apple, #SimpleAir and #Vringo are winning http://bit.ly/1c6d5iDÃ‚Â #android $GOOG	bad news abounds for #google's #patent lawsuits as #apple, #simpleair and #vringo are winning #android $goog	bad news abounds for #google's #patent lawsuits as #apple, #simpleair and #vringo are winning #android $goog	0.708333	negative	-0.1		2011-01-06	0.5	1	0		1	0	1	307.057	2.21722	250.821	485.179	240	1	3	1
2010-11-01	One Reason To Take New Search Engine Blekko Seriously $GOOG $MSFT by @ncsaint http://read.bi/9IX5dF	one reason to take new search engine blekko seriously $goog $msft by @ncsaint	one reason to take new search engine blekko seriously $goog $msft by @ncsaint	0.560606	negative	-0.0984848		2011-01-07	0.2	1	0		1	0	1	308.529	1.47147	250.821	486.179	241	1	3	1
2016-06-20	Google announced a new feature today and it might show how serious they are about healthcare: http://stocktwits.com/OpenOutcrier/message/56969063?utm_medium=community-twitter&utm_source=t.co&utm_campaign=outboundteamÃ‚Â Ã¢â‚¬Â¦_x000D_ $GOOGL $GOOG $WBMD	google announced a new feature today and it might show how serious they are about healthcare: _x000D_ $googl $goog $wbmd	google announced a new feature today and it might show how serious they are about healthcare: _x000D_ $googl $goog $wbmd	0.560606	negative	-0.0984848		2011-01-08	0	0	0		0	0.5	0.5	308.529	0	251.321	486.679	241	0	2	0
2013-03-20	Google's Eric Schmidt said he regrets coming to the social media revolution late during his ten years as $GOOG CEO: http://cnb.cx/Zdyn2f	google's eric schmidt said he regrets coming to the social media revolution late during his ten years as $goog ceo:	google's eric schmidt said he regrets coming to the social media revolution late during his ten years as $goog ceo:	0.216667	negative	-0.0916667		2011-01-09	0	0	0		0	0.5	0.5	308.529	0	251.821	487.179	241	0	2	0
2012-07-01	This Video Shows You Just How Ridiculous Google Glass Is When Used By Normal People $GOOG by @officialKLS http://read.bi/ML379t	this video shows you just how ridiculous google glass is when used by normal people $goog by @officialkls	this video shows you just how ridiculous google glass is when used by normal people $goog by @officialkls	0.825	negative	-0.0916667		2011-01-10	-0.25	4	2		2	0.5	0.5	307.412	-1.11612	252.321	487.679	240	-1	1	2
2017-10-18	CD47 lots of companies going after this target: $NVS (through Surface Oncology), $CELG, $GOOG (through Forty Seven), $TRIL...https://twitter.com/johncendpts/status/920636448121991168Ã‚Â Ã¢â‚¬Â¦ GoogleÃ¢â‚¬â„¢s GV and allies double down on Forty Seven with their second $75M round_x000D_ https://endpts.com/googles-gv-and-allies-double-down-on-forty-seven-with-their-second-75m-round/Ã‚Â Ã¢â‚¬Â¦	cd47 lots of companies going after this target: $nvs (through surface oncology), $celg, $goog (through forty seven), $tril... googles gv and allies double down on forty seven with their second $75m round_x000D_	cd47 lots of companies going after this target: $nvs (through surface oncology), $celg, $goog (through forty seven), $tril... googles gv and allies double down on forty seven with their second $75m round_x000D_	0.172222	negative	-0.0888889		2011-01-11	-0.547403	3	2		1	0.666667	0.333333	308.313	0.900909	252.988	488.012	239	-1	1	2
2017-03-07	Seriously, $GOOG, $AAPL could be sued in class action for providing unsafe software! Get it done NOW!	seriously, $goog, $aapl could be sued in class action for providing unsafe software! get it done now!	seriously, $goog, $aapl could be sued in class action for providing unsafe software! get it done now!	0.383333	negative	-0.0885417		2011-01-12	0	4	0		4	0	1	308.744	0.43042	252.988	489.012	240	1	3	4
2015-04-23	$NEON http://stks.co/f2B0RÃ‚Â at Shanghia Auto and new OEMs being found out everyday! $AAPL $TSLA $EBAY $GOOG scoop this trade up!	$neon at shanghia auto and new oems being found out everyday! $aapl $tsla $ebay $goog scoop this trade up!	$neon at shanghia auto and new oems being found out everyday! $aapl $tsla $ebay $goog scoop this trade up!	0.527273	negative	-0.0880682		2011-01-13	-0.2	4	1		3	0.25	0.75	308.654	-0.090088	253.238	489.762	241	1	3	3
2010-07-26	That Story Saying That Only 20% Of Android Owners Say They'll Buy Another One -- It's Not True $GOOG by @fromedome http://read.bi/9SB2Yy	that story saying that only 20% of android owners say they'll buy another one -- it's not true $goog by @fromedome	that story saying that only 20% of android owners say they'll buy another one -- it's not true $goog by @fromedome	0.825	negative	-0.0875		2011-01-14	0	0	0		0	0.5	0.5	312.402	3.74875	253.738	490.262	241	0	2	0
2012-10-23	Did this story for @dealbook taking a closer look at last week's mess with $GOOG earnings http://is.gd/y2fvGT	did this story for @dealbook taking a closer look at last week's mess with $goog earnings	did this story for @dealbook taking a closer look at last week's mess with $goog earnings	0.120833	negative	-0.0875		2011-01-15	0	1	0		1	0	1	312.402	0	253.738	491.262	242	1	3	1
2012-10-19	Google's big mess... Here's what happened: http://cnnmon.ie/Vi3KgFÃ‚Â $GOOG	google's big mess... here's what happened: $goog	google's big mess... here's what happened: $goog	0.1375	negative	-0.0875		2011-01-16	0	0	0		0	0.5	0.5	312.402	0	254.238	491.762	242	0	2	0
2012-07-15	Is Google Looking To Buy A Social Media Management Firm To Keep Tabs On Facebook? $GOOG $FB by @Jim_Edwardshttp://read.bi/Natk2L	is google looking to buy a social media management firm to keep tabs on facebook? $goog $fb by @jim_edwards	is google looking to buy a social media management firm to keep tabs on facebook? $goog $fb by @jim_edwards	0.233333	negative	-0.0833333		2011-01-17	0	0	0		0	0.5	0.5	312.402	0	254.738	492.262	242	0	2	0
2018-12-18	On #CNBC talking tech and social media in a few minutes. Tune in. $goog $fb $twtr @CNBCClosingBell #FAANG	on #cnbc talking tech and social media in a few minutes. tune in. $goog $fb $twtr @cnbcclosingbell #faang	on #cnbc talking tech and social media in a few minutes. tune in. $goog $fb $twtr @cnbcclosingbell #faang	0.0833333	negative	-0.0833333		2011-01-18	0	1	0		1	0	1	320.135	7.73273	254.738	493.262	243	1	3	1
2010-09-08	Sergey Brin: "We Want Google To Be The Third Half Of Your Brain." $GOOG by @jwyarow http://read.bi/auNFPV	sergey brin: "we want google to be the third half of your brain." $goog by @jwyarow	sergey brin: "we want google to be the third half of your brain." $goog by @jwyarow	0.0833333	negative	-0.0833333		2011-01-19	-0.375	2	1		1	0.5	0.5	316.191	-3.94394	255.238	493.762	242	-1	1	1
2011-01-11	THE GOOGLE INVESTOR: Android Tablet Shipments Will Match iPad In The Second Half 2011 $GOOG $AAPL by @hleonard76 http://read.bi/gLJYA3	the google investor: android tablet shipments will match ipad in the second half 2011 $goog $aapl by @hleonard76	the google investor: android tablet shipments will match ipad in the second half 2011 $goog $aapl by @hleonard76	0.0833333	negative	-0.0833333		2011-01-20	-0.155556	4	1		3	0.25	0.75	313.699	-2.49249	255.488	494.512	243	1	3	3
2013-10-18	In less than 10 years it has been public, Google stock has gone from 100 to 1000. $Goog http://gigaom.com/2013/10/18/google-shares-soar-above-1000-a-share/Ã‚Â Ã¢â‚¬Â¦	in less than 10 years it has been public, google stock has gone from 100 to 1000. $goog	in less than 10 years it has been public, google stock has gone from 100 to 1000. $goog	0.0666667	negative	-0.0833333		2011-01-21	-0.266667	9	1		8	0.111111	0.888889	306.221	-7.47748	255.599	495.401	244	1	3	8
2013-10-17	I'm covering $GOOG earnings today so I looked back at our past writes and realized this time last year @PendingLarry was born	i'm covering $goog earnings today so i looked back at our past writes and realized this time last year @pendinglarry was born	i'm covering $goog earnings today so i looked back at our past writes and realized this time last year @pendinglarry was born	0.105556	negative	-0.0833333		2011-01-22	1.2	3	0		3	0	1	306.221	0	255.599	496.401	245	1	3	3
2013-03-13	Google's Big Annual Developers Conference Sold Out In Less Than An Hour $GOOG by @stevekovachhttp://read.bi/X6P3ZR	google's big annual developers conference sold out in less than an hour $goog by @stevekovach	google's big annual developers conference sold out in less than an hour $goog by @stevekovach	0.0833333	negative	-0.0833333		2011-01-23	0	0	0		0	0.5	0.5	306.221	0	256.099	496.901	245	0	2	0
2014-02-16	No more buses? Google is taking over a big former printworks in the Mission to house startups it's acquiring http://on.ft.com/1griCSbÃ‚Â $GOOG	no more buses? google is taking over a big former printworks in the mission to house startups it's acquiring $goog	no more buses? google is taking over a big former printworks in the mission to house startups it's acquiring $goog	0.2	negative	-0.0833333		2011-01-24	0	0	0		0	0.5	0.5	305.846	-0.375366	256.599	497.401	245	0	2	0
2015-04-12	My fav part of that terrible McClure article is the notion that cos aren't aware of Internet marketing. ok I'll tell $GOOG $FB $ADBE & $ADS	my fav part of that terrible mcclure article is the notion that cos aren't aware of internet marketing. ok i'll tell $goog $fb $adbe & $ads	my fav part of that terrible mcclure article is the notion that cos aren't aware of internet marketing. ok i'll tell $goog $fb $adbe & $ads	0.583333	negative	-0.0833333		2011-01-25	0.494886	8	1		7	0.125	0.875	310.265	4.4194	256.724	498.276	246	1	3	7
2016-04-06	Unlike Apple, Amazon and Alphabet are willing to take a big risk ... and fail._x000D_ http://on.mktw.net/23if77HÃ‚Â _x000D_ $AMZN $GOOG pic.twitter.com/2WUDxle6th	unlike apple, amazon and alphabet are willing to take a big risk ... and fail._x000D_ _x000D_ $amzn $goog pic.twitter.com/2wudxle6th	unlike apple, amazon and alphabet are willing to take a big risk ... and fail._x000D_ _x000D_ $amzn $goog pic.twitter.com/2wudxle6th	0.383333	negative	-0.0833333		2011-01-26	0.5	5	0		5	0	1	308.559	-1.7067	256.724	499.276	247	1	3	5
2017-03-07	Despite the AWS outage last week, it has much less downtime than rivals. We ran the numbers. $AMZN $GOOG $MSFThttp://go.theinformation.com/cMitFeGtWn4	despite the aws outage last week, it has much less downtime than rivals. we ran the numbers. $amzn $goog $msft	despite the aws outage last week, it has much less downtime than rivals. we ran the numbers. $amzn $goog $msft	0.0666667	negative	-0.0833333		2011-01-27	1.10152	6	0		6	0	1	308.704	0.145142	256.724	500.276	248	1	3	6
2018-04-13	The unlikely way Jeff Bezos became one of the first investors in Google, which probably made him a billionaire outside of Amazon $GOOG $AMZN https://read.bi/2veLg9qÃ‚Â pic.twitter.com/wSB35EMSBc	the unlikely way jeff bezos became one of the first investors in google, which probably made him a billionaire outside of amazon $goog $amzn	the unlikely way jeff bezos became one of the first investors in google, which probably made him a billionaire outside of amazon $goog $amzn	0.294444	negative	-0.0833333		2011-01-28	0	0	0		0	0.5	0.5	300.796	-7.9079	257.224	500.776	248	0	2	0
2013-09-10	A new Up Cycle has been identified by the Secondary Delineator: see http://stks.co/bhykÃ‚Â $spy $vxx $aapl $goog	a new up cycle has been identified by the secondary delineator: see $spy $vxx $aapl $goog	a new up cycle has been identified by the secondary delineator: see $spy $vxx $aapl $goog	0.377273	negative	-0.0818182		2011-01-29	0	0	0		0	0.5	0.5	300.796	0	257.724	501.276	248	0	2	0
2015-01-09	New Tumblr Post:_x000D_ "Why the Google downgrade is a year too late" _x000D_ http://microfundy.tumblr.com/post/107591792895/why-the-google-downgrade-is-a-year-too-lateÃ‚Â Ã¢â‚¬Â¦ $GOOGL $GOOG $AAPL $BABA $FB	new tumblr post:_x000D_ "why the google downgrade is a year too late" _x000D_ $googl $goog $aapl $baba $fb	new tumblr post:_x000D_ "why the google downgrade is a year too late" _x000D_ $googl $goog $aapl $baba $fb	0.527273	negative	-0.0818182		2011-01-30	0	0	0		0	0.5	0.5	300.796	0	258.224	501.776	248	0	2	0
2018-10-25	TodayÃ¢â‚¬â„¢s bounce looking like another, more violent dead cat bounce after hours. _x000D_ We are still extremely early in the Global Reset and if $AMZN and $GOOG are not immune, look out below.	todays bounce looking like another, more violent dead cat bounce after hours. _x000D_ we are still extremely early in the global reset and if $amzn and $goog are not immune, look out below.	todays bounce looking like another, more violent dead cat bounce after hours. _x000D_ we are still extremely early in the global reset and if $amzn and $goog are not immune, look out below.	0.44	negative	-0.08		2011-01-31	0	0	0		0	0.5	0.5	300.48	-0.315338	258.724	502.276	248	0	2	0
2013-04-08	Is Google following Apple's lead? (Down?) http://cnnmon.ie/XohwgTÃ‚Â $GOOG, $AAPL	is google following apple's lead? (down?) $goog, $aapl	is google following apple's lead? (down?) $goog, $aapl	0.194444	negative	-0.0777778		2011-02-01	0	0	0		0	0.5	0.5	305.826	5.34537	259.224	502.776	248	0	2	0
2013-03-13	Android's Growth Finally Slows Down $GOOG $AAPL by @jyarow http://read.bi/13We0P7	android's growth finally slows down $goog $aapl by @jyarow	android's growth finally slows down $goog $aapl by @jyarow	0.644444	negative	-0.0777778		2011-02-02	0.25	1	0		1	0	1	306.306	0.480469	259.224	503.776	249	1	3	1
2013-01-29	Google's Entire Strategy Can Be Boiled Down To 7 Words $GOOG by @meganrosedickey http://read.bi/1156cKh	google's entire strategy can be boiled down to 7 words $goog by @meganrosedickey	google's entire strategy can be boiled down to 7 words $goog by @meganrosedickey	0.456944	negative	-0.0777778		2011-02-03	0	0	0		0	0.5	0.5	305.38	-0.925934	259.724	504.276	249	0	2	0
2018-12-25	$FAANG equal-weight portfolio down from 44% mid year to -2%. This is how you define "heist." $AAPL $FB $AMZN $NFLX $GOOG pic.twitter.com/lQn3Lis1Ys	$faang equal-weight portfolio down from 44% mid year to -2%. this is how you define "heist." $aapl $fb $amzn $nflx $goog pic.twitter.com/lqn3lis1ys	$faang equal-weight portfolio down from 44% mid year to -2%. this is how you define "heist." $aapl $fb $amzn $nflx $goog pic.twitter.com/lqn3lis1ys	0.144444	negative	-0.0777778		2011-02-04	0	1	0		1	0	1	305.796	0.415436	259.724	505.276	250	1	3	1
2014-05-27	LIVE: Google Cofounder Sergey Brin Answers Hard Questions $GOOG http://read.bi/1reCTSwÃ‚Â by @nichcarlson	live: google cofounder sergey brin answers hard questions $goog by @nichcarlson	live: google cofounder sergey brin answers hard questions $goog by @nichcarlson	0.520833	negative	-0.0776515		2011-02-05	0	0	0		0	0.5	0.5	305.796	0	260.224	505.776	250	0	2	0
2014-07-29	New Android 'Fake ID' flaw empowers stealthy new class of super-malware @BlueboxSec $GOOG http://dlvr.it/6SQRSHÃ‚Â http://img.ly/zy6U	new android 'fake i would' flaw empowers stealthy new class of super-malware @blueboxsec $goog	new android 'fake i would' flaw empowers stealthy new class of super-malware @blueboxsec $goog	0.636364	negative	-0.0757576		2011-02-06	0	0	0		0	0.5	0.5	305.796	0	260.724	506.276	250	0	2	0
2013-08-31	Creepy or cool? Google patents Glass-based ad system called "pay-per-gaze" http://bloom.bg/178WPKmÃ‚Â , via @mashable @adamostrow $GOOG	creepy or cool? google patents glass-based ad system called "pay-per-gaze" via @mashable @adamostrow $goog	creepy or cool? google patents glass-based ad system called "pay-per-gaze" via @mashable @adamostrow $goog	0.825	negative	-0.075		2011-02-07	0	0	0		0	0.5	0.5	307.452	1.65665	261.224	506.776	250	0	2	0
2013-07-01	$aapl Accumulators Updated: MP holds as price declines below $400, Dark Pools big buyers under $400. see http://stks.co/hbgzÃ‚Â $spy $goog	$aapl accumulators updated: mp holds as price declines below $400, dark pools big buyers under $400. see $spy $goog	$aapl accumulators updated: mp holds as price declines below $400, dark pools big buyers under $400. see $spy $goog	0.25	negative	-0.075		2011-02-08	0	1	0		1	0	1	309.5	2.04706	261.224	507.776	251	1	3	1
2014-09-19	I don't know much about Alibaba, but valuing any Chinese company above Google is absurd and will end in tears, eventually $BABA $GOOG	i don't know much about alibaba, but valuing any chinese company above google is absurd and will end in tears, eventually $baba $goog	i don't know much about alibaba, but valuing any chinese company above google is absurd and will end in tears, eventually $baba $goog	0.325	negative	-0.075		2011-02-09	-0.25	2	1		1	0.5	0.5	308.559	-0.940949	261.724	508.276	250	-1	1	1
2018-04-16	Back in 2011 when I used to explain how "China displaces Silicon Valley as the centre of innovation, creating waves of $GooG killers" - https://twitter.com/swardley/status/26259798454435840Ã‚Â Ã¢â‚¬Â¦ - I would get oodles of "they'll collapse, don't be silly". 7 years later, not so much laughing now ... @freecloud: Alternatively China displaces Silicon Valley as the centre of innovation, creating…	back in 2011 when i used to explain how "china displaces silicon valley as the centre of innovation, creating waves of $goog killers" - - i would get oodles of "they'll collapse, don't be silly". 7 years later, not so much laughing now ... @freecloud: alternatively china displaces silicon valley as the centre of innovation, creating waves of $goog killers. years away though.	back in 2011 when i used to explain how "china displaces silicon valley as the centre of innovation, creating waves of $goog killers" - - i would get oodles of "they'll collapse, don't be silly". 7 years later, not so much laughing now ... @freecloud: alternatively china displaces silicon valley as the centre of innovation, creating waves of $goog killers. years away though.	0.26875	negative	-0.075		2011-02-10	0	1	0		1	0	1	308.529	-0.030029	261.724	509.276	251	1	3	1
2012-03-20	Why Is Android A Complete And Utter Failure In The Tablet Market? $GOOG $AAPL by @jyarowhttp://read.bi/GCgin3	why is android a complete and utter failure in the tablet market? $goog $aapl by @jyarow	why is android a complete and utter failure in the tablet market? $goog $aapl by @jyarow	0.566667	negative	-0.0722222		2011-02-11	-0.2	1	1		0	1	0	312.563	4.03403	262.724	509.276	250	-1	1	1
2010-10-01	Eric Schmidt: Google's Policy Is To "Get Right Up To The Creepy Line And Not Cross It" $GOOG by @ncsaint http://read.bi/cSzYm4	eric schmidt: google's policy is to "get right up to the creepy line and not cross it" $goog by @ncsaint	eric schmidt: google's policy is to "get right up to the creepy line and not cross it" $goog by @ncsaint	0.511905	negative	-0.0714286		2011-02-12	0	0	0		0	0.5	0.5	312.563	0	263.224	509.776	250	0	2	0
2010-07-15	$GOOG could buy every single buy side display ad technology & still have $25B cash in the bank. #gameoverthankyouforplaying	$goog could buy every single buy side display ad technology & still have $25b cash in the bank. #gameoverthankyouforplaying	$goog could buy every single buy side display ad technology & still have $25b cash in the bank. #gameoverthankyouforplaying	0.214286	negative	-0.0714286		2011-02-13	-0.3	2	1		1	0.5	0.5	312.563	0	263.724	510.276	249	-1	1	1
2015-10-29	Scoop from @alistairmbarr: Google plans to fold Chrome operating system into Android, create single OS. http://on.mktw.net/1KICDP0Ã‚Â _x000D_ $GOOG GOOGL	scoop from @alistairmbarr: google plans to fold chrome operating system into android, create single os. _x000D_ $goog googl	scoop from @alistairmbarr: google plans to fold chrome operating system into android, create single os. _x000D_ $goog googl	0.214286	negative	-0.0714286		2011-02-14	0.386364	5	0		5	0	1	314.389	1.82684	263.724	511.276	250	1	3	5
2015-05-15	Seth Klarman Says This is the Single Biggest Investing Advantage You Can Have - $GOOG $GOOGL $MORN by @SureDividendhttp://www.valuewalk.com/2015/05/seth-klarman-gaining-an-investing-edge/Ã‚Â Ã¢â‚¬Â¦	seth klarman says this is the single biggest investing advantage you can have - $goog $googl $morn by @suredividend	seth klarman says this is the single biggest investing advantage you can have - $goog $googl $morn by @suredividend	0.214286	negative	-0.0714286		2011-02-15	1.13636	6	0		6	0	1	312.387	-2.00201	263.724	512.276	251	1	3	6
2018-01-03	$GOOG needs to ban crypto advertising on @AdSense. _x000D_ Fraud is rampant on branded searches. Too much incentive right now for bad actors.pic.twitter.com/xHTGMK3Jwe	$goog needs to ban crypto advertising on @adsense. _x000D_ fraud is rampant on branded searches. too much incentive right now for bad actors.pic.twitter.com/xhtgmk3jwe	$goog needs to ban crypto advertising on @adsense. _x000D_ fraud is rampant on branded searches. too much incentive right now for bad actors.pic.twitter.com/xhtgmk3jwe	0.46746	negative	-0.0714286		2011-02-16	0	0	0		0	0.5	0.5	312.422	0.035034	264.224	512.776	251	0	2	0
2018-12-25	Predicted Market Crash six month back_x000D_ Trying to help my esteemed followers to navigate the extreme_x000D_ tough financial landscape ahead. #TradeWar #Brexit #Debt #tech sky high_x000D_ valuation can cause severe #recession #unemployment _x000D_ $QQQ $FB $AMZN $NFLX $MSFT $GOOG $BABA $F $AAPL pic.twitter.com/abpMCBSncI	predicted market crash six month back_x000D_ trying to help my esteemed followers to navigate the extreme_x000D_ tough financial landscape ahead. #tradewar #brexit #debt #tech sky high_x000D_ valuation can cause severe #recession #unemployment _x000D_ $qqq $fb $amzn $nflx $msft $goog $baba $f $aapl pic.twitter.com/abpmcbsnci	predicted market crash six month back_x000D_ trying to help my esteemed followers to navigate the extreme_x000D_ tough financial landscape ahead. #tradewar #brexit #debt #tech sky high_x000D_ valuation can cause severe #recession #unemployment _x000D_ $qqq $fb $amzn $nflx $msft $goog $baba $f $aapl pic.twitter.com/abpmcbsnci	0.474667	negative	-0.0707778		2011-02-17	0	0	0		0	0.5	0.5	312.943	0.520508	264.724	513.276	251	0	2	0
2018-03-01	$WPP insists Facebook & Google not disrupting ad agencies. Yet 2017 was first down revenue year in non-recessionary period in at least 33 years. $GOOG $FB $OMC $IPG	$wpp insists facebook & google not disrupting ad agencies. yet 2017 was first down revenue year in non-recessionary period in at least 33 years. $goog $fb $omc $ipg	$wpp insists facebook & google not disrupting ad agencies. yet 2017 was first down revenue year in non-recessionary period in at least 33 years. $goog $fb $omc $ipg	0.340741	negative	-0.0685185		2011-02-18	0	0	0		0	0.5	0.5	315.355	2.41242	265.224	513.776	251	0	2	0
2015-09-21	Billionaires CanÃ¢â‚¬â„¢t Live Without These 10 Stocks_x000D_ $MSFT, $PRGO, $BABA, $GOOG, $AAPL, $MYL, $FB, $C, $EBAY, $AGN_x000D_ http://stks.co/b2ZNH	billionaires can not live without these 10 stocks_x000D_ $msft, $prgo, $baba, $goog, $aapl, $myl, $fb, $c, $ebay, $agn_x000D_	billionaires can not live without these 10 stocks_x000D_ $msft, $prgo, $baba, $goog, $aapl, $myl, $fb, $c, $ebay, $agn_x000D_	0.5	negative	-0.0681818		2011-02-19	0	0	0		0	0.5	0.5	315.355	0	265.724	514.276	251	0	2	0
2012-04-20	Google Just Killed More Three Useless Products $GOOG by @jyarowhttp://read.bi/HZ9Ni1	google just killed more three useless products $goog by @jyarow	google just killed more three useless products $goog by @jyarow	0.233333	negative	-0.0666667		2011-02-20	0	1	0		1	0	1	315.355	0	265.724	515.276	252	1	3	1
2013-10-31	Those #Rockstar search patents asserted against #Google go back to the time before Google was founded. $GOOG in potential trouble now.	those #rockstar search patents asserted against #google go back to the time before google was founded. $goog in potential trouble now.	those #rockstar search patents asserted against #google go back to the time before google was founded. $goog in potential trouble now.	0.4	negative	-0.0666667		2011-02-21	0	0	0		0	0.5	0.5	315.355	0	266.224	515.776	252	0	2	0
2016-11-03	Digital Winners: #Amazon Facebook; Losers: #Snapchat #AppleMusic (video) http://www.domainmondo.com/2016/11/digital-winners-amazon-facebook-losers.htmlÃ‚Â Ã¢â‚¬Â¦ $FB $GOOG $AMZN #digital #Instagram	digital winners: #amazon facebook; losers: #snapchat #applemusic (video) $fb $goog $amzn #digital #instagram	digital winners: #amazon facebook; losers: #snapchat #applemusic (video) $fb $goog $amzn #digital #instagram	0.0666667	negative	-0.0666667		2011-02-22	0.5	1	0		1	0	1	305.41	-9.94495	266.224	516.776	253	1	3	1
2016-04-01	Wiseguy theme all about big tech & biotechs .. Big techs for a few weeks now -- $QQQ $FB $NFLX $GOOG $IBB	wiseguy theme all about big tech & biotechs .. big techs for a few weeks now -- $qqq $fb $nflx $goog $ibb	wiseguy theme all about big tech & biotechs .. big techs for a few weeks now -- $qqq $fb $nflx $goog $ibb	0.1	negative	-0.0666667		2011-02-23	0.136364	4	0		4	0	1	305.966	0.555573	266.224	517.776	254	1	3	4
2018-12-19	Our emotional entanglement with Facebook triggers much stronger backlash over privacy issues, but Google seems to slide by unrepentantly while sometimes doing much worse. Will the tech reckoning come for $Goog?	our emotional entanglement with facebook triggers much stronger backlash over privacy issues, but google seems to slide by unrepentantly while sometimes doing much worse. will the tech reckoning come for $goog?	our emotional entanglement with facebook triggers much stronger backlash over privacy issues, but google seems to slide by unrepentantly while sometimes doing much worse. will the tech reckoning come for $goog?	0.483333	negative	-0.0666667		2011-02-24	-0.25	6	1		5	0.166667	0.833333	304.715	-1.25125	266.391	518.609	255	1	3	5
2015-02-08	$GOOG removed more than 524 million 'bad' ads last year _x000D_ #Startup #VC #AdTech #Cybersecurity #Ecommerce http://www.latimes.com/business/technology/la-fi-tn-google-banned-524-million-bad-ads-last-year-20150204-story.htmlÃ‚Â Ã¢â‚¬Â¦	$goog removed more than 524 million 'bad' ads last year _x000D_ #startup #vc #adtech #cybersecurity #ecommerce	$goog removed more than 524 million 'bad' ads last year _x000D_ #startup #vc #adtech #cybersecurity #ecommerce	0.411111	negative	-0.0666667		2011-02-25	0.2	5	0		5	0	1	305.325	0.610595	266.391	519.609	256	1	3	5
2013-04-15	@howardlindzon First Bitcoin, now gold. What's next? If Vince Vaughn on SNL is a harbinger, "The Internship" could mean trouble for $GOOG.	@howardlindzon first bitcoin, now gold. what's next? if vince vaughn on snl is a harbinger, "the internship" could mean trouble for $goog.	@howardlindzon first bitcoin, now gold. what's next? if vince vaughn on snl is a harbinger, "the internship" could mean trouble for $goog.	0.305208	negative	-0.065625		2011-02-26	0	0	0		0	0.5	0.5	305.325	0	266.891	520.109	256	0	2	0
2013-01-10	Android Is Getting Built Into Some Very Strange Places Ã¢â‚¬â€œ Like Rice Cookers $GOOG http://read.bi/UCDzfq	android is getting built into some very strange places like rice cookers $goog	android is getting built into some very strange places like rice cookers $goog	0.195	negative	-0.065		2011-02-27	0.25	3	0		3	0	1	305.325	0	266.891	521.109	257	1	3	3
2010-02-17	THE FUTURE: Take A Picture Of A Word In A Foreign Lanuage And Google Will Translate It For You $GOOG by @ncsaint http://bit.ly/9R945E	the future: take a picture of a word in a foreign lanuage and google will translate it for you $goog by @ncsaint	the future: take a picture of a word in a foreign lanuage and google will translate it for you $goog by @ncsaint	0.125	negative	-0.0625		2011-02-28	0	0	0		0	0.5	0.5	307.007	1.6817	267.391	521.609	257	0	2	0
2012-04-05	Ã¢â‚¬Å“@dougmorton: $AAPL just passed $GOOG @9to5mac @markgurman pic.twitter.com/l2p02SozÃ¢â‚¬ï¿½_x000D_ Meaningless! But still interesting to note	@dougmorton: $aapl just passed $goog @9to5mac @markgurman pic.twitter.com/l2p02soz_x000D_ meaningless! but still interesting to note	@dougmorton: $aapl just passed $goog @9to5mac @markgurman pic.twitter.com/l2p02soz_x000D_ meaningless! but still interesting to note	0.75	negative	-0.0625		2011-03-01	0	0	0		0	0.5	0.5	300.681	-6.32632	267.891	522.109	257	0	2	0
2012-03-13	THE GOOGLE INVESTOR: Big Developer Scrapping Android Due To Fragmentation $GOOG by @hleonard76http://read.bi/wW2xVL	the google investor: big developer scrapping android due to fragmentation $goog by @hleonard76	the google investor: big developer scrapping android due to fragmentation $goog by @hleonard76	0.2375	negative	-0.0625		2011-03-02	0	0	0		0	0.5	0.5	300.696	0.015014	268.391	522.609	257	0	2	0
2013-09-07	OI, other levels & then some for week of Sept 13th expir. http://stks.co/cheqÃ‚Â $SPY $AAPL $AMZN $BIDU $GOOG $LNKD $NFLX $PCLN $TSLA $TLT	oi, other levels & then some for week of sept 13th expir. $spy $aapl $amzn $bidu $goog $lnkd $nflx $pcln $tsla $tlt	oi, other levels & then some for week of sept 13th expir. $spy $aapl $amzn $bidu $goog $lnkd $nflx $pcln $tsla $tlt	0.1875	negative	-0.0625		2011-03-03	0	0	0		0	0.5	0.5	305.085	4.38937	268.891	523.109	257	0	2	0
2013-08-06	IBM enlists Google and other high-tech allies to chip away at a key Intel stronghold. http://on.wsj.com/186shryÃ‚Â $IBM, $GOOG	ibm enlists google and other high-tech allies to chip away at a key intel stronghold. $ibm, $goog	ibm enlists google and other high-tech allies to chip away at a key intel stronghold. $ibm, $goog	0.6875	negative	-0.0625		2011-03-04	0	0	0		0	0.5	0.5	300.611	-4.47449	269.391	523.609	257	0	2	0
2013-01-04	Meet Google's Original Creepy Android Mascots $GOOG by @stevekovach http://read.bi/VCt1Oj	meet google's original creepy android mascots $goog by @stevekovach	meet google's original creepy android mascots $goog by @stevekovach	0.875	negative	-0.0625		2011-03-05	0	1	0		1	0	1	300.611	0	269.391	524.609	258	1	3	1
2014-04-12	Global tablet market share: _x000D_ 2010: 98% Apple, 2% other._x000D_ 2013: 60% Android, Apple 30%_x000D_ $GOOG $AAPL	global tablet market share: _x000D_ 2010: 98% apple, 2% other._x000D_ 2013: 60% android, apple 30%_x000D_ $goog $aapl	global tablet market share: _x000D_ 2010: 98% apple, 2% other._x000D_ 2013: 60% android, apple 30%_x000D_ $goog $aapl	0.1875	negative	-0.0625		2011-03-06	0	0	0		0	0.5	0.5	300.611	0	269.891	525.109	258	0	2	0
2015-04-20	A book due out next month makes a surprise claim about Tesla. And it involves Google. http://on.mktw.net/1G0FxwXÃ‚Â $TSLA $GOOG	a book due out next month makes a surprise claim about tesla. and it involves google. $tsla $goog	a book due out next month makes a surprise claim about tesla. and it involves google. $tsla $goog	0.1875	negative	-0.0625		2011-03-07	0	1	0		1	0	1	296.126	-4.48447	269.891	526.109	259	1	3	1
2015-01-28	$AAPL's Tim Cook tells @WSJ "fewer than 15% of recent iPhone buyers upgraded from other iPhones; majority switched from $GOOG's Android"	$aapl's tim cook tells @wsj "fewer than 15% of recent iphone buyers upgraded from other iphones; majority switched from $goog's android"	$aapl's tim cook tells @wsj "fewer than 15% of recent iphone buyers upgraded from other iphones; majority switched from $goog's android"	0.3125	negative	-0.0625		2011-03-08	0.1	2	0		2	0	1	296.451	0.325318	269.891	527.109	260	1	3	2
2017-11-06	TD IMX metric of client accounts increases due to net buys in October_x000D_ buys: $NVDA $MU $BABA $JD $SQ_x000D_ sells: $XOM $CVX $BP $GOOG $GS $VZpic.twitter.com/YdDfjT8gkH	td imx metric of client accounts increases due to net buys in october_x000D_ buys: $nvda $mu $baba $jd $sq_x000D_ sells: $xom $cvx $bp $goog $gs $vzpic.twitter.com/yddfjt8gkh	td imx metric of client accounts increases due to net buys in october_x000D_ buys: $nvda $mu $baba $jd $sq_x000D_ sells: $xom $cvx $bp $goog $gs $vzpic.twitter.com/yddfjt8gkh	0.1875	negative	-0.0625		2011-03-09	0	1	0		1	0	1	296.181	-0.270264	269.891	528.109	261	1	3	1
2018-01-06	2030 Fourth Industrial Revolution_x000D_ #AdaptiveManufacturing #micromanufacturing #Renaissance aided by #AI #ML #BigData #cloud #IoT #robotics #3dprinting #5G will dramatically increase #productivity eliminate extreme #poverty _x000D_ $BA $GE $GM $TSLA $GOOG $AAPL $MSFT $AMZN $UTX $CATpic.twitter.com/P7f7qfFyA2	2030 fourth industrial revolution_x000D_ #adaptivemanufacturing #micromanufacturing #renaissance aided by #ai #ml #bigdata #cloud #iot #robotics #3dprinting #5g will dramatically increase #productivity eliminate extreme #poverty _x000D_ $ba $ge $gm $tsla $goog $aapl $msft $amzn $utx $catpic.twitter.com/p7f7qffya2	2030 fourth industrial revolution_x000D_ #adaptivemanufacturing #micromanufacturing #renaissance aided by #ai #ml #bigdata #cloud #iot #robotics #3dprinting #5g will dramatically increase #productivity eliminate extreme #poverty _x000D_ $ba $ge $gm $tsla $goog $aapl $msft $amzn $utx $catpic.twitter.com/p7f7qffya2	0.5	negative	-0.0625		2011-03-10	0	3	0		3	0	1	290.44	-5.74075	269.891	529.109	262	1	3	3
2012-06-05	THE GOOGLE INVESTOR: Google Doubles Down On Its Social Media Strategy $GOOG by @hleonard76http://read.bi/Mdyok3	the google investor: google doubles down on its social media strategy $goog by @hleonard76	the google investor: google doubles down on its social media strategy $goog by @hleonard76	0.177778	negative	-0.0611111		2011-03-11	0	0	0		0	0.5	0.5	288.644	-1.79678	270.391	529.609	262	0	2	0
2018-10-08	$GOOG/$GOOGL down ~2.3% on news of Google+ privacy breach and consumer-facing social network shutdown https://9to5google.com/2018/10/08/google-plus-shutting-down/Ã‚Â Ã¢â‚¬Â¦ by @technacitypic.twitter.com/RVblSmEeKw	$goog/$googl down ~2.3% on news of google+ privacy breach and consumer-facing social network shutdown by @technacitypic.twitter.com/rvblsmeekw	$goog/$googl down ~2.3% on news of google+ privacy breach and consumer-facing social network shutdown by @technacitypic.twitter.com/rvblsmeekw	0.177778	negative	-0.0611111		2011-03-12	0.7	1	0		1	0	1	288.644	0	270.391	530.609	263	1	3	1
2013-01-15	Is #GraphSearch a game changer? @fuelonline says it's a very smart move for Facebook http://bit.ly/W9SkHAÃ‚Â $FB $GOOG	is #graphsearch a game changer? @fuelonline says it's a very smart move for facebook $fb $goog	is #graphsearch a game changer? @fuelonline says it's a very smart move for facebook $fb $goog	0.617857	negative	-0.0607143		2011-03-13	1.31667	3	0		3	0	1	288.644	0	270.391	531.609	264	1	3	3
2010-04-03	CHARTS OF THE WEEK: Here's Why The Next Year And A Half Is Critical In The Smartphone Wars $RIMM $GOOG $AAPL $PALM... http://bit.ly/9Nl2MP	charts of the week: here's why the next year and a half is critical in the smartphone wars $rimm $goog $aapl $palm...	charts of the week: here's why the next year and a half is critical in the smartphone wars $rimm $goog $aapl $palm...	0.322222	negative	-0.0555556		2011-03-14	0.402597	6	1		5	0.166667	0.833333	285.28	-3.36337	270.557	532.443	265	1	3	5
2017-11-20	The fact that the CEO of search engine monopoly $GOOG has publicly admitted to censorship by algorithm means they should be subject to FOIA requests now. Who else are they censoring from public discourse?	the fact that the ceo of search engine monopoly $goog has publicly admitted to censorship by algorithm means they should be subject to foia requests now. who else are they censoring from public discourse?	the fact that the ceo of search engine monopoly $goog has publicly admitted to censorship by algorithm means they should be subject to foia requests now. who else are they censoring from public discourse?	0.155556	negative	-0.0555556		2011-03-15	0.272727	2	0		2	0	1	285.065	-0.21521	270.557	533.443	266	1	3	2
2018-11-08	What bounce?_x000D_ $FB and $GOOG are missing in action...among others leadership in equity markets Mays blown up and is nowntu4ning to antileadership_x000D_ Both securities point much lower and are operating ongoing frauds (though less overt than $TSLA Ã¢â‚¬â„¢s fraud)_x000D_ /16pic.twitter.com/opkeGBDxgK	what bounce?_x000D_ $fb and $goog are missing in action...among others leadership in equity markets mays blown up and is nowntu4ning to antileadership_x000D_ both securities point much lower and are operating ongoing frauds (though less overt than $tsla s fraud)_x000D_ /16pic.twitter.com/opkegbdxgk	what bounce?_x000D_ $fb and $goog are missing in action...among others leadership in equity markets mays blown up and is nowntu4ning to antileadership_x000D_ both securities point much lower and are operating ongoing frauds (though less overt than $tsla s fraud)_x000D_ /16pic.twitter.com/opkegbdxgk	0.105556	negative	-0.0555556		2011-03-16	0	0	0		0	0.5	0.5	278.829	-6.23624	271.057	533.943	266	0	2	0
2018-06-15	I keep tellin' yall it was a big deal with I left $GOOG - http://money.cnn.com/2018/06/15/technology/google-diversity-report/index.htmlÃ‚Â Ã¢â‚¬Â¦_x000D_ Retention of black employees not going so well.	i keep tellin' yall it was a big deal with i left $goog - _x000D_ retention of black employees not going so well.	i keep tellin' yall it was a big deal with i left $goog - _x000D_ retention of black employees not going so well.	0.177778	negative	-0.0555556		2011-03-17	0	0	0		0	0.5	0.5	280.961	2.13214	271.557	534.443	266	0	2	0
2013-01-31	Wow, The New BlackBerry Maps Are Worse Than Apple Maps $AAPL $RIMM $BBRY $GOOG by @stevekovachhttp://read.bi/VqoCxo	wow, the new blackberry maps are worse than apple maps $aapl $rimm $bbry $goog by @stevekovach	wow, the new blackberry maps are worse than apple maps $aapl $rimm $bbry $goog by @stevekovach	0.684848	negative	-0.0545455		2011-03-18	0	0	0		0	0.5	0.5	280.811	-0.150146	272.057	534.943	266	0	2	0
2013-09-19	This will end badly, but in the meantime enjoy the ride - New post http://stks.co/hm20Ã‚Â $SPY $AAPL $GOOG $IWM $XLF $FB $TSLA $AMZN	this will end badly, but in the meantime enjoy the ride - new post $spy $aapl $goog $iwm $xlf $fb $tsla $amzn	this will end badly, but in the meantime enjoy the ride - new post $spy $aapl $goog $iwm $xlf $fb $tsla $amzn	0.540404	negative	-0.0545455		2011-03-19	0.468182	1	0		1	0	1	280.811	0	272.057	535.943	267	1	3	1
2012-04-13	Google is down 3%, sliding back into the red year-to-date. The stock has fallen 2% since Jan. 1 http://on.mktw.net/IDNq1sÃ‚Â $GOOG	google is down 3%, sliding back into the red year-to-date. the stock has fallen 2% since jan. 1 $goog	google is down 3%, sliding back into the red year-to-date. the stock has fallen 2% since jan. 1 $goog	0.0962963	negative	-0.0518519		2011-03-20	0	0	0		0	0.5	0.5	280.811	0	272.557	536.443	267	0	2	0
2013-07-18	Trading $GOOG after earnings: next day, from open to close, GOOG trades down 59% of time regardless of EPS beat or miss (@bespokeinvest)	trading $goog after earnings: next day, from open to close, goog trades down 59% of time regardless of eps beat or miss (@bespokeinvest)	trading $goog after earnings: next day, from open to close, goog trades down 59% of time regardless of eps beat or miss (@bespokeinvest)	0.262963	negative	-0.0518519		2011-03-21	0	1	0		1	0	1	288.539	7.72772	272.557	537.443	268	1	3	1
2013-07-09	After climbing to $912 just after the open, Google is now down $6 on the day and back below $900. $GOOG $QQQ $$	after climbing to $912 just after the open, google is now down $6 on the day and back below $900. $goog $qqq $$	after climbing to $912 just after the open, google is now down $6 on the day and back below $900. $goog $qqq $$	0.262963	negative	-0.0518519		2011-03-22	0	0	0		0	0.5	0.5	288.949	0.4104	273.057	537.943	268	0	2	0
2015-09-03	This is a $MNKD short facial expression after reading about the $GOOG $SNY Joslin partnership to take down #diabetespic.twitter.com/fvAJMRP7Nx	this is a $mnkd short facial expression after reading about the $goog $sny joslin partnership to take down #diabetespic.twitter.com/fvajmrp7nx	this is a $mnkd short facial expression after reading about the $goog $sny joslin partnership to take down #diabetespic.twitter.com/fvajmrp7nx	0.196296	negative	-0.0518519		2011-03-23	0	0	0		0	0.5	0.5	291.371	2.42242	273.557	538.443	268	0	2	0
2017-09-25	last wk> $QQQ big 9000 put options buy was a sign that tech was gonna take a dive?? $aapl $nflx $fb $GOOG down pic.twitter.com/WOEyUIhdE3	last wk> $qqq big 9000 put options buy was a sign that tech was gonna take a dive?? $aapl $nflx $fb $goog down pic.twitter.com/woeyuihde3	last wk> $qqq big 9000 put options buy was a sign that tech was gonna take a dive?? $aapl $nflx $fb $goog down pic.twitter.com/woeyuihde3	0.151852	negative	-0.0518519		2011-03-24	0	0	0		0	0.5	0.5	293.739	2.36737	274.057	538.943	268	0	2	0
2018-10-29	FANGMAN Stocks Come Unglued, Early Rally Craps Out: $AMZN, $GOOG, $NFLX, $NVDA get crushed, $FB, $MSFT, $AAPL all down. Combined market cap dropped 15% since Aug 31 _x000D_ https://wolfstreet.com/2018/10/29/fangman-stocks-come-unglued-early-rally-craps-out/Ã‚Â Ã¢â‚¬Â¦pic.twitter.com/AKnD6NCPM5	fangman stocks come unglued, early rally craps out: $amzn, $goog, $nflx, $nvda get crushed, $fb, $msft, $aapl all down. combined market cap dropped 15% since aug 31 _x000D_	fangman stocks come unglued, early rally craps out: $amzn, $goog, $nflx, $nvda get crushed, $fb, $msft, $aapl all down. combined market cap dropped 15% since aug 31 _x000D_	0.22963	negative	-0.0518519		2011-03-25	0	0	0		0	0.5	0.5	290.16	-3.57858	274.557	539.443	268	0	2	0
2018-05-08	Google's next version of Android will tell you exactly how addicted you are to your phone $GOOG $GOOGLhttps://read.bi/2I407Wc	google's next version of android will tell you exactly how addicted you are to your phone $goog $googl	google's next version of android will tell you exactly how addicted you are to your phone $goog $googl	0.283333	negative	-0.05		2011-03-26	0	0	0		0	0.5	0.5	290.16	0	275.057	539.943	268	0	2	0
2009-07-06	Googlers Must Be Burning Up To See Grey's Anatomy On Hulu $NWS $GE $GOOG by @nichcarlson http://bit.ly/ZhhlR	googlers must be burning up to see grey's anatomy on hulu $nws $ge $goog by @nichcarlson	googlers must be burning up to see grey's anatomy on hulu $nws $ge $goog by @nichcarlson	0.1	negative	-0.05		2011-03-27	0	0	0		0	0.5	0.5	290.16	0	275.557	540.443	268	0	2	0
2009-01-02	Long $GOOG intraday. Target 319, but I'm thinking of selling into this wave of buying. Developing...	long $goog intraday. target 319, but i'm thinking of selling into this wave of buying. developing...	long $goog intraday. target 319, but i'm thinking of selling into this wave of buying. developing...	0.4	negative	-0.05		2011-03-28	0.7	2	0		2	0	1	287.968	-2.1922	275.557	541.443	269	1	3	2
2010-12-07	How Long Until Google's Partners Screw Up Chrome OS The Way They Did To Android? $GOOG $MSFT by @fromedome http://read.bi/i5p6TJ	how long until google's partners screw up chrome os the way they did to android? $goog $msft by @fromedome	how long until google's partners screw up chrome os the way they did to android? $goog $msft by @fromedome	0.4	negative	-0.05		2011-03-29	0	1	0		1	0	1	291.156	3.1882	275.557	542.443	270	1	3	1
2010-11-01	CHART OF THE DAY: Android Has Absolutely Crushed RIM In The Last Year $RIMM $AAPL $GOOG by @jyarow http://read.bi/aCMTJe	chart of the day: android has absolutely crushed rim in the last year $rimm $aapl $goog by @jyarow	chart of the day: android has absolutely crushed rim in the last year $rimm $aapl $goog by @jyarow	0.0833333	negative	-0.05		2011-03-30	0.764141	7	0		7	0	1	291.211	0.055054	275.557	543.443	271	1	3	7
2010-07-12	CHART OF THE DAY: Time Spent On Yahoo Hits An All-Time Low $YHOO $AOL $GOOG by @jwyarow http://read.bi/9pG8Mo	chart of the day: time spent on yahoo hits an all-time low $yhoo $aol $goog by @jwyarow	chart of the day: time spent on yahoo hits an all-time low $yhoo $aol $goog by @jwyarow	0.2	negative	-0.05		2011-03-31	2.03155	7	1		6	0.142857	0.857143	293.674	2.46246	275.7	544.3	272	1	3	6
2011-12-13	LARRY PAGE'S NIGHTMARE: How Google Could Stumble And Fall Apart $GOOG by @MattRosoffhttp://read.bi/u7TSuz	larry page's nightmare: how google could stumble and fall apart $goog by @mattrosoff	larry page's nightmare: how google could stumble and fall apart $goog by @mattrosoff	0.1	negative	-0.05		2011-04-01	0	0	0		0	0.5	0.5	296.196	2.52252	276.2	544.8	272	0	2	0
2011-07-07	Microsoft's Patent Shakedown On Android Comes From A Long Tradition $MSFT $GOOG by @MattRosoff http://read.bi/q6u2EK	microsoft's patent shakedown on android comes from a long tradition $msft $goog by @mattrosoff	microsoft's patent shakedown on android comes from a long tradition $msft $goog by @mattrosoff	0.4	negative	-0.05		2011-04-02	0	0	0		0	0.5	0.5	296.196	0	276.7	545.3	272	0	2	0
2011-07-01	How Long Until The Facebook Browser? $GOOG $MSFT $AAPL by @pegobry http://read.bi/m1s6dA	how long until the facebook browser? $goog $msft $aapl by @pegobry	how long until the facebook browser? $goog $msft $aapl by @pegobry	0.4	negative	-0.05		2011-04-03	0	0	0		0	0.5	0.5	296.196	0	277.2	545.8	272	0	2	0
2011-06-01	iPad Rivals Are Getting Crushed, So Companies Cut Back Production Plans $AAPL $GOOG by @jyarow http://read.bi/ilanLi	ipad rivals are getting crushed, so companies cut back production plans $aapl $goog by @jyarow	ipad rivals are getting crushed, so companies cut back production plans $aapl $goog by @jyarow	0.05	negative	-0.05		2011-04-04	0	1	0		1	0	1	294.134	-2.06207	277.2	546.8	273	1	3	1
2011-04-24	Why $GOOG still looks like a long term winner http://bit.ly/gMLcuo $$	why $goog still looks like a long term winner $$	why $goog still looks like a long term winner $$	0.4	negative	-0.05		2011-04-05	0.285714	1	0		1	0	1	284.83	-9.30429	277.2	547.8	274	1	3	1
2011-04-08	Open Compute: Facebook taking aim at Google's data center edge? http://tech.fortune.cnn.com/2011/04/08/open-compute-taking-aim-at-google/Ã‚Â Ã¢â‚¬Â¦ $GOOG	open compute: facebook taking aim at google's data center edge? $goog	open compute: facebook taking aim at google's data center edge? $goog	0.3	negative	-0.05		2011-04-06	0.95	5	1		4	0.2	0.8	287.377	2.54755	277.4	548.6	275	1	3	4
2011-04-06	Google's Andy Rubin Hits Back: Android Is Just As Closed As It's Always Been $GOOG by @fromedome http://read.bi/eOkHRl	google's andy rubin hits back: android is just as closed as it's always been $goog by @fromedome	google's andy rubin hits back: android is just as closed as it's always been $goog by @fromedome	0.05	negative	-0.05		2011-04-07	1.84318	9	1		8	0.111111	0.888889	290.29	2.9129	277.511	549.489	276	1	3	8
2011-01-10	Marissa Mayer: Google Is "Open", Facebook Is "Closed" $GOOG http://read.bi/eigT5y	marissa mayer: google is "open", facebook is "closed" $goog	marissa mayer: google is "open", facebook is "closed" $goog	0.3	negative	-0.05		2011-04-08	-0.15	4	2		2	0.5	0.5	289.369	-0.920929	278.011	549.989	275	-1	1	2
2012-10-30	These Are Google's Biggest Advertisers, Ranked By Dollars Spent Daily $GOOG by @Jim_Edwardshttp://read.bi/Ts4Svb	these are google's biggest advertisers, ranked by dollars spent daily $goog by @jim_edwards	these are google's biggest advertisers, ranked by dollars spent daily $goog by @jim_edwards	0.05	negative	-0.05		2011-04-09	0	0	0		0	0.5	0.5	289.369	0	278.511	550.489	275	0	2	0
2012-10-18	Earlier today, $GOOG reported Q3 profit of $2.18 billion. Revenue, minus traffic acquisition costs, was $11.33 billion http://on.mktw.net/RJW9nU	earlier today, $goog reported q3 profit of $2.18 billion. revenue, minus traffic acquisition costs, was $11.33 billion	earlier today, $goog reported q3 profit of $2.18 billion. revenue, minus traffic acquisition costs, was $11.33 billion	0.3	negative	-0.05		2011-04-10	0	0	0		0	0.5	0.5	289.369	0	279.011	550.989	275	0	2	0
2013-10-19	Google's smartphone division continues to be a drag on overall results, revealing a wider loss in Q3 http://onforb.es/17yJfgsÃ‚Â $GOOG	google's smartphone division continues to be a drag on overall results, revealing a wider loss in q3 $goog	google's smartphone division continues to be a drag on overall results, revealing a wider loss in q3 $goog	0.0354167	negative	-0.05		2011-04-11	0	1	0		1	0	1	288.974	-0.395385	279.011	551.989	276	1	3	1
2013-10-17	Google earnings call starting soon. http://on.mktw.net/H6yFX7Ã‚Â Company beat both profit and revenue estimates. Stock up roughly 6%. $GOOG	google earnings call starting soon. company beat both profit and revenue estimates. stock up roughly 6%. $goog	google earnings call starting soon. company beat both profit and revenue estimates. stock up roughly 6%. $goog	0.25	negative	-0.05		2011-04-12	-0.2	2	1		1	0.5	0.5	285.591	-3.38339	279.511	552.489	275	-1	1	1
2013-09-05	After Yahoo is long gone, there will still be cockroaches and Google http://bit.ly/160vLg6Ã‚Â $YHOO $GOOG	after yahoo is long gone, there will still be cockroaches and google $yhoo $goog	after yahoo is long gone, there will still be cockroaches and google $yhoo $goog	0.4	negative	-0.05		2011-04-13	0.3625	5	0		5	0	1	288.428	2.83786	279.511	553.489	276	1	3	5
2013-05-24	"Those 2 companies are going to duke it out for a long time in just about everything." $GOOG vs. $AMZN http://on.wsj.com/10PB5fm	"those 2 companies are going to duke it out for a long time in just about everything." $goog vs. $amzn	"those 2 companies are going to duke it out for a long time in just about everything." $goog vs. $amzn	0.4	negative	-0.05		2011-04-14	-0.730556	9	2		7	0.222222	0.777778	289.545	1.11612	279.734	554.266	277	1	3	7
2013-05-02	Google Says YouTube Has Already Crushed Regular TV $GOOG http://read.bi/ZXuS4E	google says youtube has already crushed regular tv $goog	google says youtube has already crushed regular tv $goog	0.0884615	negative	-0.05		2011-04-15	0.35	3	1		2	0.333333	0.666667	265.616	-23.929	280.067	554.933	278	1	3	2
2014-04-27	$YHOO long setup for this week http://bit.ly/1pDQphFÃ‚Â $SPY $MSFT $GOOG $QQQ $IWM $TWTR $FB	$yhoo long setup for this week $spy $msft $goog $qqq $iwm $twtr $fb	$yhoo long setup for this week $spy $msft $goog $qqq $iwm $twtr $fb	0.4	negative	-0.05		2011-04-16	0	0	0		0	0.5	0.5	265.616	0	280.567	555.433	278	0	2	0
2014-03-25	Spending on digital #advertising in US expected to rise 17% to $50 billion in 2014 http://on.wsj.com/Q7NRsuÃ‚Â $GOOG $FBpic.twitter.com/nUaIUSyMAo	spending on digital #advertising in us expected to rise 17% to $50 billion in 2014 $goog $fbpic.twitter.com/nuaiusymao	spending on digital #advertising in us expected to rise 17% to $50 billion in 2014 $goog $fbpic.twitter.com/nuaiusymao	0.2	negative	-0.05		2011-04-17	0	0	0		0	0.5	0.5	265.616	0	281.067	555.933	278	0	2	0
2014-01-14	RIP, net neutrality. After ruling on "open Internet" rules, will consumers be the big losers? http://on.wsj.com/1fvnkQOÃ‚Â $NFLX $GOOG $VS	rip, net neutrality. after ruling on "open internet" rules, will consumers be the big losers? $nflx $goog $vs	rip, net neutrality. after ruling on "open internet" rules, will consumers be the big losers? $nflx $goog $vs	0.2	negative	-0.05		2011-04-18	0	2	0		2	0	1	263.684	-1.93192	281.067	556.933	279	1	3	2
2013-12-31	This Google Ingress App real world global simulation game is addictive.. Have you joined the Enlightenment yet? $GOOG	this google ingress app real world global simulation game is addictive.. have you joined the enlightenment yet? $goog	this google ingress app real world global simulation game is addictive.. have you joined the enlightenment yet? $goog	0.4	negative	-0.05		2011-04-19	0	0	0		0	0.5	0.5	261.026	-2.65765	281.567	557.433	279	0	2	0
2015-07-25	Dear SEC_x000D_ I'd like to report a massive stock manipulation scheme involving Google's stock $GOOGL $GOOG https://s3.amazonaws.com/s3.documentcloud.org/documents/2179098/ag-mpaa-emails.pdfÃ‚Â Ã¢â‚¬Â¦	dear sec_x000D_ i'd like to report a massive stock manipulation scheme involving google's stock $googl $goog	dear sec_x000D_ i'd like to report a massive stock manipulation scheme involving google's stock $googl $goog	0.8	negative	-0.05		2011-04-20	0	1	0		1	0	1	263.128	2.10211	281.567	558.433	280	1	3	1
2015-07-17	The story you aren't hearing about today: the option traders/market makers who got crushed being short OTM $GOOG calls	the story you aren't hearing about today: the option traders/market makers who got crushed being short otm $goog calls	the story you aren't hearing about today: the option traders/market makers who got crushed being short otm $goog calls	0.2	negative	-0.05		2011-04-21	0.0277778	3	1		2	0.333333	0.666667	262.813	-0.315338	281.9	559.1	281	1	3	2
2015-07-16	Google was the 21st search engine to enter the market in 1998._x000D_ Google's headquarters and data center in 1998:_x000D_ $GOOG pic.twitter.com/dAqIcblExR	google was the 21st search engine to enter the market in 1998._x000D_ google's headquarters and data center in 1998:_x000D_ $goog pic.twitter.com/daqicblexr	google was the 21st search engine to enter the market in 1998._x000D_ google's headquarters and data center in 1998:_x000D_ $goog pic.twitter.com/daqicblexr	0.05	negative	-0.05		2011-04-22	0	0	0		0	0.5	0.5	262.813	0	282.4	559.6	281	0	2	0
2015-04-21	#Tesla Gigafactory: Ã¢â‚¬ï¿½Elon Musk Can Convert the Unthinkable Into Reality.Ã¢â‚¬Å“ https://lnkd.in/dUCpkdpÃ‚Â $TSLA $GOOG $AAPL	#tesla gigafactory: elon musk can convert the unthinkable into reality. $tsla $goog $aapl	#tesla gigafactory: elon musk can convert the unthinkable into reality. $tsla $goog $aapl	0.8	negative	-0.05		2011-04-23	0	0	0		0	0.5	0.5	262.813	0	282.9	560.1	281	0	2	0
2015-04-20	Tesla Gigafactory: "Elon Musk Can Convert the Unthinkable Into Reality." https://lnkd.in/dUCpkdpÃ‚Â $TSLA $GOOG $AAPL	tesla gigafactory: "elon musk can convert the unthinkable into reality." $tsla $goog $aapl	tesla gigafactory: "elon musk can convert the unthinkable into reality." $tsla $goog $aapl	0.8	negative	-0.05		2011-04-24	-0.45	2	2		0	1	0	262.813	0	283.9	560.1	280	-1	1	2
2015-01-20	Obama is long $ebay, $goog and $tsla	obama is long $ebay, $goog and $tsla	obama is long $ebay, $goog and $tsla	0.4	negative	-0.05		2011-04-25	0.1	1	0		1	0	1	262.788	-0.025024	283.9	561.1	281	1	3	1
2016-11-07	There are roughly 10,000 microcaps in North America with a combined market value of $502 billionÃ¢â‚¬Â¦slightly smaller than Google $GOOG	there are roughly 10,000 microcaps in north america with a combined market value of $502 billionslightly smaller than google $goog	there are roughly 10,000 microcaps in north america with a combined market value of $502 billionslightly smaller than google $goog	0.45	negative	-0.05		2011-04-26	0.386364	10	0		10	0	1	266.677	3.88889	283.9	562.1	282	1	3	10
2016-05-24	The public is not ready for self-driving cars $GOOG $GOOGL http://read.bi/1TUGLRmÃ‚Â pic.twitter.com/zLocM9jMet	the public is not ready for self-driving cars $goog $googl	the public is not ready for self-driving cars $goog $googl	0.283333	negative	-0.05		2011-04-27	0	0	0		0	0.5	0.5	269.149	2.47247	284.4	562.6	282	0	2	0
2016-02-29	this is reassuring... Google says self-driving car hits municipal bus in minor crash $GOOG $GOOGL http://stks.co/uJ0s	this is reassuring... google says self-driving car hits municipal bus in minor crash $goog $googl	this is reassuring... google says self-driving car hits municipal bus in minor crash $goog $googl	0.2	negative	-0.05		2011-04-28	0.5	1	0		1	0	1	269.254	0.105103	284.4	563.6	283	1	3	1
2017-08-15	#investors massive bubble in #tech be careful $AAPL $GOOG $MSFT $AMZN $FB $NFLX $TSLA $CSCO $INTC $NVDA $ZNGA $ORCL $JD $MU $QQQ $SIRI $BRCDpic.twitter.com/24RBYjN17k	#investors massive bubble in #tech be careful $aapl $goog $msft $amzn $fb $nflx $tsla $csco $intc $nvda $znga $orcl $jd $mu $qqq $siri $brcdpic.twitter.com/24rbyjn17k	#investors massive bubble in #tech be careful $aapl $goog $msft $amzn $fb $nflx $tsla $csco $intc $nvda $znga $orcl $jd $mu $qqq $siri $brcdpic.twitter.com/24rbyjn17k	1	negative	-0.05		2011-04-29	0	1	0		1	0	1	272.322	3.06808	284.4	564.6	284	1	3	1
2017-05-06	Stop lamenting at missing $GOOG and $AMZN, it's still the early innings.	stop lamenting at missing $goog and $amzn, it's still the early innings.	stop lamenting at missing $goog and $amzn, it's still the early innings.	0.175	negative	-0.05		2011-04-30	0	0	0		0	0.5	0.5	272.322	0	284.9	565.1	284	0	2	0
2011-07-08	More Charts Show That Anyone Who Thinks We're In A Tech Bubble Is Crazy $EBAY $GOOG $CRM by @pegobry http://read.bi/oSXOxL	more charts show that anyone who thinks we're in a tech bubble is crazy $ebay $goog $crm by @pegobry	more charts show that anyone who thinks we're in a tech bubble is crazy $ebay $goog $crm by @pegobry	0.7	negative	-0.05		2011-05-01	0	1	0		1	0	1	272.322	0	284.9	566.1	285	1	3	1
2012-11-27	$GOOG and $AAPL are among the top 10 tech stocks hedge funds are crazy abouthttp://on.mktw.net/UVLRzY	$goog and $aapl are among the top 10 tech stocks hedge funds are crazy about	$goog and $aapl are among the top 10 tech stocks hedge funds are crazy about	0.7	negative	-0.05		2011-05-02	0.833333	5	1		4	0.2	0.8	269.55	-2.77277	285.1	566.9	286	1	3	4
2013-10-18	Sometimes its depressing when things hit ur targets. You always feel like you could have made more. Like I feel now. #worktodo $goog	sometimes its depressing when things hit ur targets. you always feel like you could have made more. like i feel now. #worktodo $goog	sometimes its depressing when things hit ur targets. you always feel like you could have made more. like i feel now. #worktodo $goog	0.7	negative	-0.05		2011-05-03	0.0916667	9	2		7	0.222222	0.777778	267.212	-2.33734	285.322	567.678	287	1	3	7
2013-09-19	The Four Ways Apple's Top Execs Just Blasted Android $AAPL $GOOG by @nichcarlson http://read.bi/1fbt7I6	the four ways apple's top execs just blasted android $aapl $goog by @nichcarlson	the four ways apple's top execs just blasted android $aapl $goog by @nichcarlson	0.7	negative	-0.05		2011-05-04	-0.166667	3	1		2	0.333333	0.666667	268.163	0.950958	285.656	568.344	288	1	3	2
2015-08-11	"Conglomerate" is a dirty word today to most companies. Not to Google. http://on.wsj.com/1IWIyzpÃ‚Â $GOOG by @lizrhoffman	"conglomerate" is a dirty word today to most companies. not to google. $goog by @lizrhoffman	"conglomerate" is a dirty word today to most companies. not to google. $goog by @lizrhoffman	0.65	negative	-0.05		2011-05-05	0	0	0		0	0.5	0.5	267.402	-0.760772	286.156	568.844	288	0	2	0
2014-12-05	Dan Niles, AlphaOne Capital Partners _x000D_ $AAPL Biggest Single stock, Long _x000D_ $GOOG Biggest Single stock, Short	dan niles, alphaone capital partners _x000D_ $aapl biggest single stock, long _x000D_ $goog biggest single stock, short	dan niles, alphaone capital partners _x000D_ $aapl biggest single stock, long _x000D_ $goog biggest single stock, short	0.282143	negative	-0.0482143		2011-05-06	0.6	1	0		1	0	1	267.918	0.515503	286.156	569.844	289	1	3	1
2017-03-09	Google radically scales back fancy glassy HQ plans for conventional corporate bldg $GOOG http://appleinsider.com/articles/17/03/09/google-radically-scales-back-glassy-new-hq-plans-unveils-conventional-corporate-building-insteadÃ‚Â Ã¢â‚¬Â¦pic.twitter.com/V4OiLqgNvF	google radically scales back fancy glassy hq plans for conventional corporate bldg $goog	google radically scales back fancy glassy hq plans for conventional corporate bldg $goog	0.119048	negative	-0.047619		2011-05-07	0	0	0		0	0.5	0.5	267.918	0	286.656	570.344	289	0	2	0
2018-04-18	$FUSZ THE NEXT BIG THING IS RIGHT HERE. WISH YOU HAD BOUGHT $NFLX, $GOOG, $MSFT, $FB, $AAPL IN THEIR INFANCYWELL WISH NO MORE $FUSZ IS THE NEXT GAME CHANGER OF OUR TIME AND STILL JUST CRANKING UP. _x000D_ #SuiteWorld18 04/23 MAJOR ANNOUNCEMENT WITH ORACLE ( $ORCL:NYSE)pic.twitter.com/qS6XHe8sW6	$fusz the next big thing is right here. wish you had bought $nflx, $goog, $msft, $fb, $aapl in their infancywell wish no more $fusz is the next game changer of our time and still just cranking up. _x000D_ #suiteworld18 04/23 major announcement with oracle ( $orcl:nyse)pic.twitter.com/qs6xhe8sw6	$fusz the next big thing is right here. wish you had bought $nflx, $goog, $msft, $fb, $aapl in their infancywell wish no more $fusz is the next game changer of our time and still just cranking up. _x000D_ #suiteworld18 04/23 major announcement with oracle ( $orcl:nyse)pic.twitter.com/qs6xhe8sw6	0.290816	negative	-0.0431122		2011-05-08	0.5	1	0		1	0	1	267.918	0	286.656	571.344	290	1	3	1
2015-02-13	Friday links: complex markets, moats vs. management and the law of large numbers. http://stks.co/h1lg9Ã‚Â $YHOO $AAPL $GOOG $BABA $VALX	friday links: complex markets, moats vs. management and the law of large numbers. $yhoo $aapl $goog $baba $valx	friday links: complex markets, moats vs. management and the law of large numbers. $yhoo $aapl $goog $baba $valx	0.414286	negative	-0.0428571		2011-05-09	0.5	3	0		3	0	1	269.109	1.19119	286.656	572.344	291	1	3	3
2013-02-28	Apple Blogger: Sorry, The Only People Excited About Google Glass Are 'Nerds' $AAPL $GOOG by @nichcarlson http://read.bi/WmFkDZ	apple blogger: sorry, the only people excited about google glass are 'nerds' $aapl $goog by @nichcarlson	apple blogger: sorry, the only people excited about google glass are 'nerds' $aapl $goog by @nichcarlson	0.916667	negative	-0.0416667		2011-05-10	0.599621	11	2		9	0.181818	0.818182	271.602	2.49249	286.838	573.162	292	1	3	9
2014-11-01	Google is designing tiny magnetic particles to patrol the human body for signs of cancer and other diseases. http://on.wsj.com/1pbMKZhÃ‚Â $GOOG	google is designing tiny magnetic particles to patrol the human body for signs of cancer and other diseases. $goog	google is designing tiny magnetic particles to patrol the human body for signs of cancer and other diseases. $goog	0.325	negative	-0.0416667		2011-05-11	0.875	6	0		6	0	1	267.993	-3.60861	286.838	574.162	293	1	3	6
2016-10-27	No rally in the regular session for $GOOG with results due up shortly http://on.mktw.net/2fkesmtÃ‚Â pic.twitter.com/QZZNRypGQa	no rally in the regular session for $goog with results due up shortly	no rally in the regular session for $goog with results due up shortly	0.250641	negative	-0.0416667		2011-05-12	0	0	0		0	0.5	0.5	267.793	-0.200195	287.338	574.662	293	0	2	0
2016-10-01	Google seems like the logical buyer of Twitter. Integration with YouTube and Search could lead to serious monetization of ad dollars. $GOOG	google seems like the logical buyer of twitter. integration with youtube and search could lead to serious monetization of ad dollars. $goog	google seems like the logical buyer of twitter. integration with youtube and search could lead to serious monetization of ad dollars. $goog	0.458333	negative	-0.0416667		2011-05-13	0	0	0		0	0.5	0.5	265.04	-2.75275	287.838	575.162	293	0	2	0
2013-02-21	A new advertising product from Google has the potential to shoot the stock past $1000, says one analyst: http://cnb.cx/157uu4GÃ‚Â $GOOG	a new advertising product from google has the potential to shoot the stock past $1000, says one analyst: $goog	a new advertising product from google has the potential to shoot the stock past $1000, says one analyst: $goog	0.568182	negative	-0.0378788		2011-05-14	0	0	0		0	0.5	0.5	265.04	0	288.338	575.662	293	0	2	0
2015-11-18	Yes, #Google Plus is Ã¢â‚¬Å“deadÃ¢â‚¬ï¿½ (long live #GooglePlus)_x000D_ @Computerworld $GOOG >>> http://GOO.GL/4N264qÃ‚Â <<< pic.twitter.com/iMW6qw35DW	yes, #google plus is dead (long live #googleplus)_x000D_ @computerworld $goog >>> <<< pic.twitter.com/imw6qw35dw	yes, #google plus is dead (long live #googleplus)_x000D_ @computerworld $goog >>> <<< pic.twitter.com/imw6qw35dw	0.433333	negative	-0.0378788		2011-05-15	0	0	0		0	0.5	0.5	265.04	0	288.838	576.162	293	0	2	0
2010-08-21	Don't Mean To Be Rude, But How In The World Is LG Going To Make A Better iPad Than Apple? $AAPL $GOOG by @fromedome http://read.bi/bnw3En	don't mean to be rude, but how in the world is lg going to make a better ipad than apple? $aapl $goog by @fromedome	don't mean to be rude, but how in the world is lg going to make a better ipad than apple? $aapl $goog by @fromedome	0.595833	negative	-0.0375		2011-05-16	0	0	0		0	0.5	0.5	259.469	-5.57056	289.338	576.662	293	0	2	0
2013-08-17	First they killed Google Labs, now it killed 20% time, what's next on the #innovation chopping block? http://ow.ly/21fHoAÃ‚Â $goog @google	first they killed google labs, now it killed 20% time, what's next on the #innovation chopping block? $goog @google	first they killed google labs, now it killed 20% time, what's next on the #innovation chopping block? $goog @google	0.0833333	negative	-0.0375		2011-05-17	0	1	0		1	0	1	265.495	6.026	289.338	577.662	294	1	3	1
2017-08-12	#HPC #AI #ML #BigData may soon enable #genome editing to generate single double-stand break at specific point in #DNA $GOOG $MSFT $TEVA $AGNpic.twitter.com/DFAqNd2VRr	#hpc #ai #ml #bigdata may soon enable #genome editing to generate single double-stand break at specific point in #dna $goog $msft $teva $agnpic.twitter.com/dfaqnd2vrr	#hpc #ai #ml #bigdata may soon enable #genome editing to generate single double-stand break at specific point in #dna $goog $msft $teva $agnpic.twitter.com/dfaqnd2vrr	0.169643	negative	-0.0357143		2011-05-18	0	1	0		1	0	1	265.17	-0.325317	289.338	578.662	295	1	3	1
2013-05-13	Don't Expect A Major New Version Of Android Until Late This Year At The Earliest $GOOG by @stevekovachhttp://read.bi/13sUaJq	don't expect a major new version of android until late this year at the earliest $goog by @stevekovach	don't expect a major new version of android until late this year at the earliest $goog by @stevekovach	0.518182	negative	-0.0337121		2011-05-19	0.316667	1	0		1	0	1	265.891	0.720734	289.338	579.662	296	1	3	1
2016-11-04	YouTube Red's slow but promising growth $GOOG http://read.bi/2eGZjbfÃ‚Â pic.twitter.com/Nj9mqnjQsB	youtube red's slow but promising growth $goog	youtube red's slow but promising growth $goog	0.3	negative	-0.0333333		2011-05-20	0	4	0		4	0	1	262.277	-3.61362	289.338	580.662	297	1	3	4
2011-06-08	The Future Of Mobile Advertising: Less Annoying, More Useful $AAPL $GOOG $AMZN by @fromedome http://read.bi/jlgQfH	the future of mobile advertising: less annoying, more useful $aapl $goog $amzn by @fromedome	the future of mobile advertising: less annoying, more useful $aapl $goog $amzn by @fromedome	0.318333	negative	-0.0333333		2011-05-21	0.433333	2	0		2	0	1	262.277	0	289.338	581.662	298	1	3	2
2017-05-24	Spending on Experiences vs Things Theme continues.... driven by Social Media $FB $SNAP $GOOG $DIS $MAR $CCL $EIL.CA $AC.CAhttps://twitter.com/EmpireInd/status/867377022506377216Ã‚Â Ã¢â‚¬Â¦ Millennials crave attractions. _x000D_ Their attendance is expected to be 45% of all visitors, up from 33% in 2015._x000D_ Ã¢â‚¬Â¦	spending on experiences vs things theme continues.... driven by social media $fb $snap $goog $dis $mar $ccl $eil.ca $ac.ca millennials crave attractions. _x000D_ their attendance is expected to be 45% of all visitors, up from 33% in 2015._x000D_	spending on experiences vs things theme continues.... driven by social media $fb $snap $goog $dis $mar $ccl $eil.ca $ac.ca millennials crave attractions. _x000D_ their attendance is expected to be 45% of all visitors, up from 33% in 2015._x000D_	0.233333	negative	-0.0333333		2011-05-22	1.1	2	0		2	0	1	262.277	0	289.338	582.662	299	1	3	2
2009-11-20	'Google' Brand Toilet Paper Found In Vietnam (PHOTOS) $GOOG http://bit.ly/6aTzEy	'google' brand toilet paper found in vietnam (photos) $goog	'google' brand toilet paper found in vietnam (photos) $goog	0	negative	-0.0333333		2011-05-23	0.383333	3	0		3	0	1	259.454	-2.82281	289.338	583.662	300	1	3	3
2010-05-18	THE GOOGLE INVESTOR: Fidelity Dumps 2M Shares Of GOOG, Investor Confidence In The Toilet $GOOG by @hleonard76 http://bit.ly/d54QpP	the google investor: fidelity dumps 2m shares of goog, investor confidence in the toilet $goog by @hleonard76	the google investor: fidelity dumps 2m shares of goog, investor confidence in the toilet $goog by @hleonard76	0	negative	-0.0333333		2011-05-24	0.504545	4	0		4	0	1	259.389	-0.065064	289.338	584.662	301	1	3	4
2012-10-18	Google: The financial results reported in the prior Form 8-K have not changed - SEC filing $GOOG	google: the financial results reported in the prior form 8-OK have not changed - sec filing $goog	google: the financial results reported in the prior form 8-OK have not changed - sec filing $goog	0.2	negative	-0.0333333		2011-05-25	0	0	0		0	0.5	0.5	260.095	0.705689	289.838	585.162	301	0	2	0
2012-10-18	Here comes trouble: Google earnings miss in early disclosure shakes up net stocks $GOOG http://bit.ly/RXGTAW	here comes trouble: google earnings miss in early disclosure shakes up net stocks $goog	here comes trouble: google earnings miss in early disclosure shakes up net stocks $goog	0.166667	negative	-0.0333333		2011-05-26	0.0416667	4	1		3	0.25	0.75	259.324	-0.770783	290.088	585.912	302	1	3	3
2012-10-18	Here comes trouble: Google earnings miss in early disclosure shakes up net stocks $GOOG http://bit.ly/RK0zuN	here comes trouble: google earnings miss in early disclosure shakes up net stocks $goog	here comes trouble: google earnings miss in early disclosure shakes up net stocks $goog	0.166667	negative	-0.0333333		2011-05-27	-0.1	2	1		1	0.5	0.5	260.711	1.38641	290.588	586.412	301	-1	1	1
[truncated: 6,172 more rows]

## Sheet: Sheet2
fecha	pol	eventos	negative		positive	-	+	stock	var
39814	0.55	3	0		3	0	1	153.979	0
39815	-0.3625	3	2		1	0.666667	0.333333	160.821	6.84184
39816	0.215833	3	0		3	0	1	160.821	0
[truncated: 3,650 more rows]

## Sheet: Sheet1
Date	Open	High	Low	Close
[truncated: 2,769 more rows]
