# Supplementary material for: Measuring information flux between social media and stock prices with Transfer Entropy
Source: PLoS One. 2021 Sep 23;16(9):e0257686. doi: 10.1371/journal.pone.0257686 (PMC8459996; doi:10.1371/journal.pone.0257686)
Supplement: S1 Data — (ZIP) [file pone.0257686.s001.zip › DATA BASES/6.-google/google.xlsx]

## Sheet: SheetJS
Num	Date	content
1	2009-12-30	Great post from @cdixon on how poorly $GOOG is understood: http://bit.ly/6QNC04
2	2009-12-30	@cdixon very intelligent and incisive post. For all its prominence and profile $GOOG is not well enough understood http://bit.ly/4UwtZJ $$
3	2009-12-30	http://chart.ly/6x8y5s $GOOG - cont's to look very good - extended here since breaking out 600.00 wants higher
4	2010-01-05	RT @CNNMoney: Watch: Google's 'super-duper' Nexus One phone http://on.cnn.com/7W2u4s #android $GOOG
5	2010-01-06	Google Brain Drain: Android Software Engineer Leaves For Square $GOOG by @fromedome http://bit.ly/8qNKyt
6	2010-01-06	Facebook, Google Employees Agree To Merger $GOOG by @nichcarlson http://bit.ly/5VrKRN
7	2010-01-07	Google Incorporates An Energy Subsidiary $GOOG by @GrahamWinfrey http://bit.ly/6sVQ8l
8	2010-01-07	AOL Might Dump Google For Microsoft $AOL $MSFT $GOOG by @nichcarlson http://bit.ly/8D5Qmc
9	2010-01-07	Google Poaches Plaxo's CTO For New Social Web Initiative $GOOG $CMCSA by @fromedome http://bit.ly/4t1xdr
10	2010-01-07	Google Adds $26.5 Million In Cash To Its On2 Acquisition To Close The Deal $GOOG $ONT by @jwyarow http://bit.ly/6GXrgD
11	2010-01-07	10 Tech Deals We Expect In 2010 $AOL $AAPL $GOOG by @jwyarow http://bit.ly/8Knh01
12	2010-01-08	More Skepticism And Praise For Apple's Quattro Wireless Deal $AAPL $GOOG by @fromedome http://bit.ly/6c2Nsv
13	2010-01-08	Apple's War With Google Heats Up $GOOG $AAPL by @fromedome http://bit.ly/7VF7Ks
14	2010-01-08	Microsoft: Nobody Will Work With Google Because Of The Nexus One $GOOG $MSFT by @jwyarow http://bit.ly/5qWQ41
15	2010-01-09	The Next Google Phone Could Be A BlackBerry-Killer $RIM $GOOG by @nichcarlson http://bit.ly/6hfOt1
16	2010-01-11	Nexus One Materials Cost Less Than The iPhone's $GOOG by @jwyarow http://bit.ly/5rY62P
17	2010-01-12	Dear $GOOG: Cloud-hosted censorware circumvention tools would be awesome. Just sayin'.
18	2010-01-12	After threat to exit China, Google's stock is down more than 1% while rival Baidu's is up more than 6% http://on.wsj.com/4LRjKG $GOOG $BIDU
19	2010-01-12	Baidu Stock Up After Google Says It/mayo/Exit China $BIDU $GOOG by @fromedome http://bit.ly/5boaPV
20	2010-01-12	Google Threatens To Pull Out Of China $GOOG by @fromedome http://bit.ly/58O4Ph
21	2010-01-12	Official Google Blog: A new approach to China http://bit.ly/768XbG $goog
22	2010-01-12	Google Gives Users A Free, Online Hard Drive $GOOG by @nichcarlson http://bit.ly/6IyVWL
23	2010-01-14	RT @niubi: DigiCha » What About Google’s Chinese Partners? http://bit.ly/4B1qHD is screwing over partners not morally ok? $goog
24	2010-01-18	$GOOG Reports this week and and has formed an explosive bull flag pattern http://media.trending123.com/Twitter/GOOG123.png
25	2010-01-20	Have a strong opinion on $GOOG's coming earnings? How to play it: http://bit.ly/6VuTKw
26	2010-01-20	people forget that patents are for leverage. like most companies, $goog will use m/r patent to buy companies for (much) cheaper
27	2010-01-21	CHART OF THE DAY: Remember Google Wave? $GOOG by @fromedome http://bit.ly/5547pt
28	2010-01-21	Sergey Brin Reports From His Trip To Haiti $GOOG by @ncsaint http://bit.ly/7TEPjx
29	2010-01-21	YouTube Launches Pandora-Style Music Suggestions $GOOG $CBS by @ncsaint http://bit.ly/4yIVv4
30	2010-01-21	Google Q4 Earnings Preview: Better Be Big To Drown Out The China Problem $GOOG by @hblodget http://bit.ly/6MFA7P
31	2010-01-22	Larry And Sergey Plan To Dump Google Stock And Give Up Voting Control $GOOG by @jwyarow http://bit.ly/4DTqSW
32	2010-01-22	Great Google-China Cartoon by John Sherffius http://bit.ly/6VwZwG $GOOG
33	2010-01-22	YouTube Turning A Profit? Eric Schmidt "Assumes" It Is $GOOG by @jwyarow http://bit.ly/4oRkih
34	2010-01-23	Nexus One Voice Recognition Doesn't Allow Curse Words $GOOG by @jwyarow http://bit.ly/59uYZ1
35	2010-01-25	RT @pdenlinger: @niubi @wolfgroupasia Best article I've read on $GOOG in China: http://bit.ly/7FwK9G $AAPL
36	2010-01-25	YouTube Is Still Doomed, So Google Is Turning It Into Hulu $GOOG by @jwyarow http://bit.ly/5rxo3P
37	2010-01-26	Google Voice Finally Comes To The iPhone $AAPL $GOOG by @jwyarow http://bit.ly/5B6vYk
38	2010-01-26	Google Is The New Microsoft In Washington D.C. $GOOG $MSFT http://bit.ly/6H7i7U
39	2010-01-26	Bill Gates: Google Has Done 'Nothing' In China 'And Gotten A Lot Of Credit For It' $GOOG $MSFT by @jwyarow http://bit.ly/7CWy0F
40	2010-01-26	Google Nexus One Coming To Walmart $GOOG $WMT by @jwyarow http://bit.ly/74ZKEY
41	2010-01-28	CHART OF THE DAY: Google Revenues Reach $1.34 Million Per Employee $GOOG http://bit.ly/d9p0Ys
42	2010-01-28	Google Announces Click To Call Links In Mobile Ads $GOOG by @ncsaint http://bit.ly/dyhW0S
43	2010-01-29	Eric Schmidt: 'Tell Me The Difference Between A Large Phone And A Tablet' $GOOG $AAPL by @nichcarlson http://bit.ly/dubkMB
44	2010-01-29	Google Inches Closer To Display Ads On Its Homepage $GOOG by @ncsaint http://bit.ly/9bS2r0
45	2010-01-29	Google's Chief Economist: The iPad Is Not Going To Save Newspapers $GOOG http://bit.ly/9dNfF5
46	2010-01-30	Steve Jobs Blasts Google, Says 'Don't Be Evil' Motto Is 'Bullshit' $AAPL $GOOG by @jwyarow http://bit.ly/9KYFJW
47	2010-02-01	Google Launching App Store For Google Apps $GOOG by @fromedome http://bit.ly/b3yHAp
48	2010-02-01	CHART OF THE DAY: iPod Touch Is Apple's Sleeper Hit $AAPL $GOOG $PALM http://bit.ly/bGSVBr
49	2010-02-01	"Google Just Made Offers On Three Of My Investments" $GOOG by @nichcarlson http://bit.ly/aE3hQP
50	2010-02-01	Google Ends Free WiFi At Airports $GOOG by @ncsaint http://bit.ly/d3Kboy
51	2010-02-01	Google: Where A Genius Feels Average $GOOG by @nichcarlson http://bit.ly/ajqTgi
52	2010-02-01	Google Is Wrecking DoubleClick, Says Unhappy Client $GOOG by @nichcarlson http://bit.ly/d2DUQo
53	2010-02-01	10 Ways To Fix Google's Busted Android App Market $GOOG $AAPL by @jwyarow http://bit.ly/cRaZUO
54	2010-02-02	"Jobs Hates Eric" And Other Great Quotes From The Apple-Google Scrum $AAPL $GOOG by @jwyarow http://bit.ly/cjtuBs
55	2010-02-02	"Google Destroyed My Best Job/Career I Ever Had" $GOOG by @nichcarlson http://bit.ly/c21tBM
56	2010-02-03	Apple's giant pile of cash in context (compare cash for $AAPL, $GOOG, $MSFT) http://bit.ly/d8hGlT
57	2010-02-03	CHART OF THE DAY: Apple's Giant Pile Of Cash In Context $AAPL $GOOG $MSFT http://bit.ly/baS3rk
58	2010-02-03	Bing Is 'Outmanned And Outgunned' By Google, But It Will 'Grow' Into Profitability, Says Yusuf Mehdi $MSFT $GOOG b... http://bit.ly/cxrvbm
59	2010-02-03	Pre-IPO Googler Says The DoubleClick Integration Was "A Total Sh$% Show" $GOOG by @nichcarlson http://bit.ly/abiw65
60	2010-02-03	10 Things You Didn't Know You Could Do With Gmail And Google Calendar $GOOG http://bit.ly/bB5VMN
61	2010-02-08	Pranksters Attach GPS Device To Google Street View Car http://cptlst.com/994u [@bcaulfield] $GOOG
62	2010-02-12	Google: We/mayo/Remove Buzz From Gmail http://j.mp/aXFsE3 tip @techmeme $GOOG
63	2010-02-16	YouTube Turns Five Years Old, But Without Google, It Would Be Bankrupt $GOOG by @danrayburn http://bit.ly/aOz19K
64	2010-02-16	Eric Schmidt: 60,000 Android Based Phones Are Shipping Each Day $GOOG $AAPL by @jwyarow http://bit.ly/dmqgIr
65	2010-02-16	How Google Went Into "Code Red" And Saved Google Buzz $GOOG by @nichcarlson http://bit.ly/bfmk7f
66	2010-02-16	Google Is Too Powerful, Says Vodafone CEO $GOOG by @jwyarow http://bit.ly/cmIcwZ
67	2010-02-17	Typos/mayo/Earn Google $500 Million A Year $GOOG http://bit.ly/9kUroh
68	2010-02-17	THE FUTURE: Take A Picture Of A Word In A Foreign Lanuage And Google Will Translate It For You $GOOG by @ncsaint http://bit.ly/9R945E
69	2010-02-17	Google Donating $2 Million To The Wikimedia Foundation $GOOG by @jwyarow http://bit.ly/alM6Lz
70	2010-02-17	JOKE OF THE WEEK: Microsoft Plans To Charge For Its Mobile Operating System $MSFT $AAPL $GOOG by @fromedome http://bit.ly/ddxene
71	2010-02-18	Google Interested In Purchasing Catch Media To Make Android Better $GOOG by @jwyarow http://bit.ly/9oEpdm
72	2010-02-19	THE FUTURE: Google's Awesome New Android App Lets You Go Shopping With Your Camera $GOOG by @ncsaint http://bit.ly/c8Dtvi
73	2010-02-22	Poor High School Seniors Now Have To Make YouTube Videos For College Applications $GOOG by @nichcarlson http://bit.ly/aGky3J
74	2010-02-22	Google (Finally) Finishes Swallowing Up DoubleClick, Announces That It’s Serious About Display $GOOG by @pkafka http://bit.ly/d3zCpG
75	2010-02-22	How To Use Google's Free, Online Hard Drive $GOOG by @nichcarlson http://bit.ly/bpxrce
76	2010-02-23	How To Listen To The Goldman Sachs Tech Conference LIVE Online $GOOG $MSFT $AAPL by @ncsaint http://bit.ly/cHI0dZ
77	2010-02-23	Google's Plan To Clobber Apple's iTunes $AAPL $GOOG by @laurenelizhatch http://bit.ly/bYouWv
78	2010-02-23	OK, Whiners, What Do You Think Of Google's DoubleClick Upgrades? $GOOG by @nichcarlson http://bit.ly/bZvjye
79	2010-02-24	CHART OF THE DAY: In Case You Had Any Doubts About Where Google's Revenue Comes From $GOOG by @fromedome http://bit.ly/bJXBzU
80	2010-02-24	Think Your iPhone Internet Is Flaky Now? It's Only Going To Get Worse $AAPL $GOOG by @JeffGlueck http://bit.ly/aE0hpw
81	2010-02-24	STUNNINGLY STUPID: Google Execs Sentenced To Italian Jail For Inadvertently Allowing Offensive Video Upload $GOOG ... http://bit.ly/aAadIY
82	2010-02-25	Who's Buying Android Phones? Mostly Dudes $GOOG $AAPL $PALM by @ncsaint http://bit.ly/aLg361
83	2010-02-25	Google Search Upgrade Is Months Behind Schedule $GOOG http://bit.ly/9mA9Ge
84	2010-02-27	Google's Nexus One Coming To Verizon On March 23 $GOOG http://bit.ly/dq7zZe
85	2010-03-01	Google's Shopping Spree Continues, Acquires Photo Editing Site Picnik $GOOG by @jwyarow http://bit.ly/bItLye
86	2010-03-01	The Secret Fronts In Microsoft's War On Google $MSFT $GOOG by @jwyarow http://bit.ly/a6X92H
87	2010-03-01	Google Must Take New Street View Photos Every Six Months In UK, Or EU Regulators Will Be Mighty Unhappy $GOOG http://bit.ly/cPCuol
88	2010-03-02	CHART OF THE DAY: Google Chrome Is Eating Microsoft's Lunch $GOOG $MSFT by @fromedome http://bit.ly/cLeX5S
89	2010-03-02	Google To U.S. Senate: Start Leaning Harder On Countries That Censor The Internet $GOOG by @ncsaint http://bit.ly/aoQWeN
90	2010-03-02	Apple Staffing Up For Mobile Advertising Blitz $AAPL $GOOG by @fromedome http://bit.ly/a8f1xp
91	2010-03-02	Android Developer On "Cloud 9" After His App Hits $13,000 In Sales Per Month $GOOG by @jwyarow http://bit.ly/accQBm
92	2010-03-03	Google: We Stink At SEO $GOOG by @ncsaint http://bit.ly/caiWw2
93	2010-03-03	Apple's Wimpy Patent Suit Is Proof That It's Terrified Of Google $AAPL $GOOG by @fromedome http://bit.ly/9v1h5M
94	2010-03-03	Google Killing The 'Earn-out' In Its Acquisitions $GOOG by @jwyarow http://bit.ly/b06eqK
95	2010-03-03	Why Amazon And Facebook Are Google's Top Threats $GOOG $MSFT $AAPL $AMZN by @hblodget http://bit.ly/aZBSbX
96	2010-03-05	Eric Schmidt, Sergey Brin, Larry Page Still Pulling Token $1 Salaries $GOOG by @fromedome http://bit.ly/b8MK05
97	2010-03-05	Google To Explain Its Mobile Business To Wall Street In March 15 'Educational Webcast' $GOOG by @fromedome http://bit.ly/aWd2Pp
98	2010-03-06	Here's The Case For Being Bullish On Google Right Now $GOOG by @jwyarow http://bit.ly/a73QdJ
99	2010-03-08	Google Testing TV Search Service On Android-Enhanced Set-Top Boxes $GOOG $DISH by @fromedome http://bit.ly/dsSMqm
100	2010-03-08	CHART OF THE DAY: Apple Is Armed To The Teeth With Patents Compared To Google, HTC $AAPL $GOOG http://bit.ly/9J90S8
101	2010-03-08	Why Google Terrifies People -- A 166 Second Explanation $GOOG by @ncsaint http://bit.ly/aF4MbO
102	2010-03-08	New Google Tool Is Crack For Data Nerds $GOOG by @ncsaint http://bit.ly/cL2jCm
103	2010-03-09	NEWSFLASH: Google Is In The Middle Of An Insane Acquisition Spree $GOOG by @jwyarow http://bit.ly/9PHNZj
104	2010-03-10	STAT OF THE DAY: Apple Owns Mobile Web Consumption $AAPL $GOOG http://bit.ly/dipcF0
105	2010-03-10	Here's What Ads Might Look Like On The iPad $AAPL $GOOG by @fromedome http://bit.ly/b6Tzy3
106	2010-03-10	Two Months Later, Eric Schmidt Promises A Resolution To Google's China Problem 'Soon' $GOOG by @jwyarow http://bit.ly/9yoC8t
107	2010-03-10	10 Ways Microsoft Is Juicing Bing's Search Traffic $MSFT $YHOO $GOOG by @fromedome http://bit.ly/cJFevV
108	2010-03-10	Google Adds Banner Ads To YouTube's Mobile Site $GOOG by @jwyarow http://bit.ly/9tZIpQ
109	2010-03-10	Google's Insider View On Why Newspapers Are Screwed $GOOG http://bit.ly/a81LdO
110	2010-03-11	Apple's HTC Patent Suit Could Be Another Reason For Someone To Buy Palm $AAPL $PALM $GOOG by @gregor113 http://bit.ly/bOSFOw
111	2010-03-11	The Real Reason Everyone Loves Google In Silicon Valley $GOOG by @Nilofer http://bit.ly/cYkSLK
112	2010-03-11	The Next Google Won't Be Founded By An Ex-Googler $GOOG by @ncsaint http://bit.ly/b2Ry9K
113	2010-03-12	Google '99.9%' Certain It Will Close Its Search Engine In China $GOOG by @jwyarow http://bit.ly/cJhTid
114	2010-03-13	How Apple Blew Its Chance To Own AdMob For $600 Million $AAPL $GOOG by @jwyarow http://bit.ly/bqJG0h
115	2010-03-14	Steve Jobs Thinks Google Stole The iPhone Look And Feel $AAPL $GOOG $MSFT by @jwyarow http://bit.ly/bWb814
116	2010-03-15	Facebook Was More Popular In The U.S. Than Google Last Week $GOOG by @jwyarow http://bit.ly/bqHkXh
117	2010-03-15	New Google Employee Says He Wants To Kill The iPhone $GOOG $AAPL by @jwyarow http://bit.ly/bNXEKg
118	2010-03-16	Google Fiber and the FCC National Broadband Plan http://oreil.ly/bN5nXG You have to be impressed by $GOOG's strategic thinking
119	2010-03-16	6 Innovation And Management Lessons From Google $GOOG http://bit.ly/9qHXVW
120	2010-03-25	The Real Reason Wireless Carriers Love Android: Google Is Paying Them To $GOOG $T $DT $VZ by @fromedome http://bit.ly/cG4MW0
121	2010-03-25	CHART OF THE DAY: The Top 10 Tech Companies Have Cash Gushing Out Of Their Ears $AAPL $GOOG $MSFT $ORCL $DELL $IBM http://bit.ly/cn2fs4
122	2010-03-26	Apple To Unveil 'iAd' Mobile Ad Format While Google's AdMob Deal Is Still In Limbo $AAPL $GOOG by @fromedome http://bit.ly/avlSmT
123	2010-03-27	Google Threatens To Subpoena CNET Journalist To Find Out Who Ratted On Eric Schmidt $GOOG by @hblodget http://bit.ly/a4Ky04
124	2010-03-28	The Google-Apple Battle Is 'Weird' To Googlers And Applers $GOOG $AAPL by @jwyarow http://bit.ly/ay3E87
125	2010-03-29	Google/mayo/Or/mayo/Not Be A Media Company, But It Needs To Act Like One $GOOG http://bit.ly/cs8Fda
126	2010-03-30	'70% Chance' Apple Builds Its Own Search Engine In The Next Five Years: Munster $AAPL $GOOG by @jwyarow http://bit.ly/ae2nFP
127	2010-03-30	Google Investor: Google Will Eventually "Own" The Smartphone Market $GOOG by @hleonard76 http://bit.ly/bmgN8w
128	2010-03-30	After Campus Freakout, Yale Delays Switch To Google Apps $GOOG by @hblodget http://bit.ly/awDTyz
129	2010-03-31	Hate Web Censorship? So This Rape Simulator Is OK With You? $GOOG by @nichcarlson http://bit.ly/9AM122
130	2010-03-31	Google Hints At More Attacks From China $GOOG by @nichcarlson http://bit.ly/93uH9S
131	2010-03-31	Google's Wacky April Fools Pranks: A History $GOOG http://bit.ly/aioYmK
132	2010-04-02	CHART OF THE DAY: Here's What Microsoft And Apple Need To Do To Beat Google In Search $GOOG $AAPL $MSFT http://bit.ly/9W2r3W
133	2010-04-02	Google Acquires Online Video Hosting Platform Episodic $GOOG http://bit.ly/alagMG
134	2010-04-02	10 Startling Predictions From A Venture Capitalist: Apple Screwed, Eric Schmidt Out... $AAPL $GOOG http://bit.ly/8ZaO0p
135	2010-04-03	CHARTS OF THE WEEK: Here's Why The Next Year And A Half Is Critical In The Smartphone Wars $RIMM $GOOG $AAPL $PALM... http://bit.ly/9Nl2MP
136	2010-04-05	Google's Android Gains The Most Mobile Share In February $GOOG $MSFT $RIMM $AAPL $PALM by @jwyarow http://bit.ly/aad2VD
137	2010-04-05	Google Admits Initial Buzz Privacy Settings Were Ridiculous, Finally Pushes Reset Button $GOOG by @ncsaint http://bit.ly/9yR03d
138	2010-04-07	Google Investor: Is The FTC Out To Kill The AdMob Deal? $GOOG by @hleonard76 http://bit.ly/bhGCao
139	2010-04-08	Video: Apple Picks On Google, Nintendo, Sony, And Amazon http://bit.ly/dxB6MW $AAPL $GOOG $AMZN [@bcaulfield]
140	2010-04-14	Google $GOOG earnings preview (Thurs): Yes, they'll beat estimates, but that's already priced into stock http://bit.ly/cnF3Mg
141	2010-04-14	Life Inside The Googleplex Is Kinda Creepy $GOOG http://bit.ly/9ur5V7
142	2010-04-14	Will Apple Dominate the Search Market? http://bit.ly/b1DI2U, via @247WallSt $aapl $goog $$
143	2010-04-15	THE GOOGLE INVESTOR: Earnings Today, Here's What To Expect $GOOG by @hleonard76 http://bit.ly/9dBtar
144	2010-04-15	Google Tool Tells You Who To Follow On Twitter $GOOG by @ncsaint http://bit.ly/96VzT5
145	2010-04-16	Interesting piece on how $GOOG made #privacy a key criteria in their LA #cloud RFP. http://bit.ly/bOn0Bi
146	2010-04-19	How Google Is Going To Put The Squeeze On Salesforce.com $CRM $GOOG by @gregor113 http://bit.ly/c0Ku4g
147	2010-04-19	Microsoft Still Chatting To Buy Mobile Ad Network Millennial Media -- Rumor $MSFT $GOOG by @fromedome http://bit.ly/cM8r44
148	2010-04-19	THE GOOGLE INVESTOR: Google Still Struggling To Find New Growth Engine $GOOG by @hleonard76 http://bit.ly/8ZxcJh
149	2010-04-20	90% Of Content On Google Buzz Is Bots $GOOG http://bit.ly/daYcip
150	2010-04-20	Google's New 'Government Requests' Tool Gives You A Vague Idea Of How It's Dealing With Governments $GOOG by @fromedome http://bit.ly/b3ihJg
151	2010-04-20	Google Tries To Kill Yelp, Offers More Tools For Local Businesses $GOOG by @jwyarow http://bit.ly/dimHEF
152	2010-04-21	Microsoft And Facebook Join Forces To Erase Google Docs $MSFT $GOOG by @jwyarow http://bit.ly/9z3vJj
153	2010-04-21	Google Buys Stealth Startup Founded By Ex-Apple Employees $GOOG by @jwyarow http://bit.ly/d6B7hT
154	2010-04-22	Facebook's Open Graph, FB Connect, and web-wide preference gathering really represent a threat to AdSense, which is small beans to $GOOG
155	2010-04-22	There's A Kangaroo At Google's New York Office $GOOG by @jwyarow http://bit.ly/a8ZAOT
156	2010-04-22	HTC Incredible Is The Best Smartphone You Can Buy On Verizon $GOOG $VZ http://bit.ly/cfwTVm
157	2010-04-22	Facebook/mayo/Not Be Skynet, But It Is Getting Smarter and That's Bad For Google $GOOG http://bit.ly/93oeX3
158	2010-05-04	My post on why the branded viral loop is the most important digital marketing oppty since $GOOG AdWords. Why? http://bit.ly/ahvj0f
159	2010-05-04	Google's Chrome browser grows 10% in April, taking marketshare from Explorer http://bit.ly/bfeMC8 $GOOG $MSFT
160	2010-05-05	Sneak peek of my big magazine story this week: how $GOOG got its new look: http://bit.ly/d0ERDS
161	2010-05-13	Report: Acer To Launch Chrome OS Netbooks Next Month $GOOG by @ncsaint http://bit.ly/c8GXcw
162	2010-05-13	CHART OF THE DAY: Yahoo Still The King Of Email, But Losing Ground To Gmail $YHOO $MSFT $GOOG $AOL http://bit.ly/bWUhTl
163	2010-05-13	Google Adds Tethering And WiFi Hotspot To Next Android Update $GOOG $AAPL by @jwyarow http://bit.ly/aTukPS
164	2010-05-14	Google Is Pulling The Plug On Its Failed Nexus One Store $GOOG by @ncsaint http://bit.ly/bkm04x
165	2010-05-14	Google Gives Students Priority For Google Voice Accounts $GOOG $AAPL by @ncsaint http://bit.ly/aFE7vd
166	2010-05-17	CHART OF THE DAY: Here's How Much Tech Companies Are Spending On Lobbying $GOOG $AAPL $YHOO $IBM $T http://bit.ly/ceVavQ
167	2010-05-17	Hah! Getting Interviewed At Google Is Like "Chatroulette" $GOOG by @nichcarlson http://bit.ly/bahJhd
168	2010-05-17	Ben Ling Saves YouTube, Gets Big Promotion $GOOG by @nichcarlson http://bit.ly/aVfl4T
169	2010-05-17	Google Makes Its Android Market Site Slightly Better $GOOG by @jwyarow http://bit.ly/bTeAl9
170	2010-05-18	10 Things We Learned Today $GOOG $YHOO $MSFT by @ncsaint http://bit.ly/cLevYt
171	2010-05-18	Google's New Video Platform Is Called The "WebM Project," Launches Tomorrow $GOOG by @danrayburn http://bit.ly/bFQH80
172	2010-05-18	How Google And On2's VP8 Video Codec Could Give H.264 A Run For Its Money $GOOG $AAPL $ADBE by @danrayburn http://bit.ly/d74Xhe
173	2010-05-18	Microsoft Completely Overhauls Hotmail To Compete With Gmail $MSFT $GOOG $YHOO by @ncsaint http://bit.ly/bqC6sp
174	2010-05-18	THE GOOGLE INVESTOR: Fidelity Dumps 2M Shares Of GOOG, Investor Confidence In The Toilet $GOOG by @hleonard76 http://bit.ly/d54QpP
175	2010-05-18	New Google Phone Service Whispers Targeted Ads Directly Into Users' Ears $GOOG http://bit.ly/9ee75b
176	2010-05-19	10 Things We Learned Today $GOOG $AOL $YHOO by @ncsaint http://bit.ly/9xdV6q
177	2010-05-19	Screw Mobile, The Real Ad Growth Explosion Is Still Going To Be In Search $GOOG $AAPL by @fromedome http://bit.ly/ahIuGB
178	2010-05-19	Google Makes VP8 Open Source – Now It Needs To Get A Little Evil $GOOG by @randallb http://bit.ly/aN2Mkl
179	2010-05-19	Google Launching "Chrome Web Store" $GOOG by @ncsaint http://bit.ly/9ZZ2F1
180	2010-05-19	LIVE: Watch The Google I/O Developer Conference $GOOG by @jwyarow http://bit.ly/bsIReB
181	2010-05-20	CHART OF THE DAY: Google Is Activating 100,000 Android-Based Phones Daily $GOOG $AAPL by @jwyarow http://bit.ly/cnZBcV
182	2010-05-20	10 Ways Google Just Slapped Apple $AAPL $GOOG by @jwyarow http://bit.ly/dnUlVm
183	2010-05-20	Here's What Google TV Looks Like (PHOTOS) $GOOG $TIVO $AAPL $DISH $BBY by @tvjournal http://bit.ly/9zSzBI
184	2010-05-20	Why Google TV Is Now The Most Important Thing In Television $GOOG $TIVO $AAPL $DISH $BBY by @tvjournal http://bit.ly/bKUoq1
185	2010-05-20	All The Crazy Stuff Google Just Announced $GOOG by @jwyarow http://bit.ly/90nT4K
186	2010-05-20	No surprise here, but it's now official: Google just announced Google TV: http://bit.ly/dsziDM $GOOG http://bit.ly/dwJjAU
187	2010-05-20	Google officially announces Android 2.2 "Froyo". Our live coverage here. http://bit.ly/dsziDM $GOOG http://bit.ly/cVVJ4q
188	2010-05-20	LIVE: Google Unveils Google TV At I/O Conference $GOOG by @tvjournal http://bit.ly/aEP4E1
189	2010-05-20	Google's Open Video Standard Just Started Another Battle With Apple $AAPL $GOOG by @jwyarow http://bit.ly/c5o2SK
190	2010-05-21	Google TV: Everything You Need To Know $GOOG $INTC by @jwyarow http://bit.ly/cpuhh8
191	2010-05-21	Google-AdMob Deal Approved By Feds $GOOG by @fromedome http://bit.ly/c6XZpf
192	2010-05-21	Google's Open Video Codec Already Being Questioned $GOOG $AAPL by @jwyarow http://bit.ly/bOQw5W
193	2010-05-23	Steve Jobs Email: "Not A Chance" Google Is Leapfrogging Us $AAPL $GOOG by @jwyarow http://bit.ly/cG88IW
194	2010-05-23	The Feds Are Watching Google Very Closely $GOOG http://bit.ly/aPWs5l
195	2010-05-23	Three Ways Microsoft Can Steal Search Share From Google $MSFT $GOOG $AAPL by @danielruby http://bit.ly/dlysD8
196	2010-05-24	Google and Sony are No. 1 and 2 on Reputation Institute ranking of World's Most Reputable Companies: http://cptl.st/anZD5V $GOOG $SNE
197	2010-05-24	Finally! Google Reveals The Split On AdSense $GOOG by @jeffjarvis http://bit.ly/8Zb6Wa
198	2010-06-16	CHART OF THE DAY: Mobile Search Is Exploding, But Ad Revenue Is Tiny $GOOG http://bit.ly/boQwwr
199	2010-06-16	Here's What RIM's BlackBerry Roadmap Looks Like $RIMM $AAPL $GOOG by @fromedome http://bit.ly/c0pzSm
200	2010-06-16	How To Edit Videos On YouTube – A Step-By-Step Guide $GOOG by @willwei http://bit.ly/cvfbAE
201	2010-06-17	Googlers And Google Fans Go Crazy Celebrating New YouTube Product $GOOG by @ncsaint http://bit.ly/bdVOnU
202	2010-06-18	Google Dumbs Things Down For Madison Avenue, Launches The "Google Display Network" $GOOG by @nichcarlson http://bit.ly/bJKgdE
203	2010-06-18	And You Wonder Why Apple Doesn't Allow Flash On The iPhone? $ADBE $AAPL $GOOG $PALM by @fromedome http://bit.ly/cL57We
204	2010-06-21	Check Out Google's New iPad Gmail Interface $GOOG $AAPL by @fromedome http://bit.ly/aPbIma
205	2010-06-21	How Google Can Build Better iPad, Save The World $AAPL $GOOG by @jwyarow http://bit.ly/d2OuhP
206	2010-06-22	Google Voice Now Open To Everybody $GOOG by @jwyarow http://bit.ly/bUkJ0j
207	2010-06-22	Should Amazon Give Up On Kindle Hardware? (POLL) $AMZN $BKS $AAPL $GOOG by @jwyarow http://bit.ly/cKm5DU
208	2010-06-23	Watch Google's Andy Rubin Run Away From A Question About Google Tablets $GOOG by @jwyarow http://bit.ly/bYshta
209	2010-06-23	Google Wins YouTube Copyright Case Against Viacom http://bit.ly/a1SSyr $GOOG $VIA
210	2010-06-23	Google Activates 160,000 Android Phones Each Day $GOOG by @nichcarlson http://bit.ly/aMmLeL
211	2010-06-23	Adidas And Darth Vader Use Google Earth To Blow Up Your House $GOOG $ADDYY by @ncsaint http://bit.ly/9xOv3L
212	2010-06-23	Bing Rolls Out New Features For Google To Copy $MSFT $GOOG by @jwyarow http://bit.ly/clCFai
213	2010-06-24	How I Graduated from Harvard, Turned Down Google, Got a Job On Twitter, And Joined A Startup Called Clicker $GOOG http://bit.ly/9to0bu
214	2010-06-25	FB "like" buttons allow pages to show up in FB Search. If this works, a real threat to $GOOG and exciting new SEO! http://bit.ly/cJkOAx
215	2010-06-25	10 Things You Need To Know This Morning $AAPL $RIMM $YHOO $GOOG $NWS $DIS by @jwyarow http://bit.ly/dss59N
216	2010-07-08	RT @joemccann: $AAPL, $RIMM, and $PALM all lose marketshare while $GOOG's Android gains: http://bit.ly/9Go3AQ
217	2010-07-09	Google Starts $5 Million Fund For YouTube Creators, Softens Stance On Content Creation $GOOG http://read.bi/9zytwy
218	2010-07-09	Suddenly, Facebook Is Full Of Googlers $GOOG by @jwyarow http://read.bi/arBMOm
219	2010-07-09	NTP, if you recall, extracted $600+ million from $RIMM in 2006: http://bit.ly/dna4Px $AAPL $GOOG $MOT
220	2010-07-10	CHART OF THE DAY: Here's What People Are Actually Doing With Their Cellphones $AAPL $GOOG $RIMM $MOT by @jwyarow http://read.bi/cSiFQB
221	2010-07-12	June ComScore Search Numbers Out: Google Share Down, Bing And Yahoo Up $GOOG $MSFT $YHOO by @fromedome http://read.bi/9tDnpw
222	2010-07-12	10 Tech Flops That Lasted Longer Than The Microsoft Kin $MSFT $GOOG $NOK by @fromedome http://read.bi/9uRNLh
223	2010-07-12	CHART OF THE DAY: Time Spent On Yahoo Hits An All-Time Low $YHOO $AOL $GOOG by @jwyarow http://read.bi/9pG8Mo
224	2010-07-12	Will Apple respond to Google App Inventor with an iMovie for iPhone apps? http://bit.ly/bdnuji $AAPL $GOOG
225	2010-07-12	Google's New "App Inventor" Tool Means EVERYONE Can Make Android Apps $GOOG $AAPL by @fromedome http://read.bi/cBTW93
226	2010-07-12	Larry Page Calls Steve Jobs A Liar $AAPL $GOOG by @jwyarow http://read.bi/aw9wS1
227	2010-07-14	Apple Prepares For Life After Google $AAPL $GOOG by @fromedome http://read.bi/amBncu
228	2010-07-14	Watch Out, Apple, Facebook Wants To Cook Your Golden Goose (Yours Too, Google) $AAPL $GOOG by @nichcarlson http://read.bi/aqGtNj
229	2010-07-15	$GOOG could buy every single buy side display ad technology & still have $25B cash in the bank. #gameoverthankyouforplaying
230	2010-07-15	Droid X Review: A Showstopping Phone Mutilated By Ugly, Poorly-Done Software $GOOG $VZ $MOT http://read.bi/c9EiBm
231	2010-07-15	The New York Times Goes Nuts, Says The Government Should Regulate Google's Search Algorithm $GOOG by @ncsaint http://read.bi/9W0UGf
232	2010-07-15	10 Things You Need To Know This Morning $AAPL $GOOG $HPQ $VZ $MSFT by @jwyarow http://read.bi/anI5gs
233	2010-07-26	That Story Saying That Only 20% Of Android Owners Say They'll Buy Another One -- It's Not True $GOOG by @fromedome http://read.bi/9SB2Yy
234	2010-07-28	CHART OF THE DAY: Google Has More Cash Per Employee Than Its Peers $MSFT $AAPL $GOOG http://read.bi/9kYK07
235	2010-07-28	Eric Schmidt: We Could Get $10 Billion Annually From Android $GOOG by @jwyarow http://read.bi/aRzt70
236	2010-07-29	THE GOOGLE INVESTOR: Betting The Farm On Social And Android $GOOG by @hleonard76 http://read.bi/bz31D4
237	2010-07-30	Microsoft Will Take Steps To Block The Google-Yahoo Japan Partnership $MSFT $GOOG $YHOO by @jwyarow http://read.bi/aOYOl6
238	2010-08-01	Steve Ballmer Has No Respect For An Android Tablet $MSFT $GOOG by @jwyarow http://read.bi/cauHxU
239	2010-08-02	7 Good Excuses For Apple Fans Distraught Over Android Taking The Lead $AAPL $GOOG by @jwyarow http://read.bi/aeXYA0
240	2010-08-02	CHART OF THE DAY: RIM Needs A Home Run With Its Next Phone $RIMM $GOOG $AAPL http://read.bi/9KOgnL
241	2010-08-02	Android's Serious Piracy Problem Costs Developers $GOOG $AAPL by @jwyarow http://read.bi/axlVpI
242	2010-08-02	Congratulations, Google: Android Is A HUGE Success So Far $AAPL $GOOG by @fromedome http://read.bi/cpPSSv
243	2010-08-02	THE APPLE INVESTOR: Apple Shooting Itself In The Foot For Allowing Android To Grow $AAPL $GOOG by @hleonard76 http://read.bi/cuVOrv
244	2010-08-02	Android Soars Past RIM And Apple In Q2: Now The U.S.'s Top-Selling Smartphone Platform $GOOG $AAPL $RIMM by @fromedome http://read.bi/9Kz4y4
245	2010-08-03	Sorry, But The BlackBerry Torch Won't Save RIM $RIMM $AAPL $GOOG $MSFT by @fromedome http://read.bi/bHRHYU
246	2010-08-03	GET EXCITED: The New BlackBerry Torch Is On Its Way $RIMM $GOOG $AAPL by @fromedome http://read.bi/bhX3Nl
247	2010-08-03	10 Things You Need To Know This Morning $AAPL $GOOG $INTC $AMZN $YHOO $RIMM by @jwyarow http://read.bi/8ZKtkZ
248	2010-08-04	Give Google Credit For Quickly Getting Rid Of Projects That Don't Work $GOOG by @fromedome http://read.bi/aT7ESl
249	2010-08-04	Wave Goodbye: Google Dumps Wave as Standalone Product http://bit.ly/d2NjLH $GOOG
250	2010-08-04	Google Puts Wave Out Of Its Misery $GOOG by @ncsaint http://read.bi/d236w1
251	2010-08-04	UPDATE: TechCrunch wrong, Slide valuation actually $228 million, says source close to deal http://read.bi/90UC6H $GOOG
252	2010-08-04	YouTube-Themed Parody Of The Facebook Movie Trailer Is A Lot Better Than The Real Thing $GOOG by @ncsaint http://read.bi/cHjwCc
253	2010-08-05	Android App Sales Still Half The Size Of iPhone's, Says Android Developer $GOOG $AAPL by @jwyarow http://read.bi/9PzjsX
254	2010-08-05	Google Won’t Violate Net Neutrality If It Can Redefine It First http://bit.ly/bZg4Rj $GOOG
255	2010-08-05	THE GOOGLE INVESTOR: Android Alone Is Outselling All Of Apple's iOS Devices $GOOG $AAPL by @hleonard76 http://read.bi/c5fCtR
256	2010-08-05	Google: The New York Times Is Wrong. We Aren't Plotting Against Net Neutrality With Verizon. $GOOG by @ncsaint http://read.bi/a7STgo
257	2010-08-05	Google Is Making A Devil’s Pact With Verizon $GOOG $VZ by @jeffjarvis http://read.bi/c0RZ1Q
258	2010-08-06	Has Google jumped the shark? So far this year, Yahoo and AOL have been better investments. $GOOG $AOL $YHOO http://read.bi/9xObBY
259	2010-08-06	Google's Slide Acquisition Proves Why You Need A Liquidation Preference $GOOG by @fredwilson http://read.bi/bp0hae
260	2010-08-06	Sad Nokia Wants You To Know It's Activating 300,000 Smartphones Daily $NOK $GOOG by @jwyarow http://read.bi/bYHl0a
261	2010-08-06	10 Things You Need To Know This Morning $GOOG $AAPL $HPQ $NOK $AMZN by @jwyarow http://read.bi/9K0JHu
262	2010-08-09	Google Steps Up Its Investment In Social Games With $70 Million Acquisition Of Jambool $GOOG by @ncsaint http://read.bi/dfPKIy
263	2010-08-10	John Battelle's take on the Google-Verizon deal http://bit.ly/bMxV0D (by @johnbattelle) $GOOG $VZ #pcbuzz
264	2010-08-10	Bad News For Android Owners: iPhone Users Have More Sex $AAPL $GOOG $RIMM by @ncsaint http://read.bi/a6xYTp
265	2010-08-10	Droid 2 Will Run Flash, Hits Verizon Stores This Thursday For $200 $GOOG $MOT $VZ $ADBE by @fromedome http://read.bi/9ad70o
266	2010-08-12	Oracle Sues Google For Patent And Copyright Infringement $ORCL $GOOG by @fromedome http://read.bi/97SAvP
267	2010-08-12	The Truth About Our Net Neutrality Proposal $GOOG http://read.bi/dtZr4n
268	2010-08-12	THE MICROSOFT INVESTOR: Downgrade And Muted PC Outlook Sends Shares Spinning $MSFT $GOOG $HPQ by @hleonard76 http://read.bi/9MqRxV
269	2010-08-12	Check Out This Android App That Lets You Drive Like A Star Wars X-Wing Pilot $GOOG by @willwei http://read.bi/9cySZE
270	2010-08-13	AOL "Head Of Technology" Jeff Reynar Already Bails For Startup After Half A Year $AOL $GOOG http://read.bi/bbL4zP
271	2010-08-13	Protestors Show Up At Google HQ To Demand Net Neutrality http://read.bi/9OOTrT $GOOG
272	2010-08-13	Facebook Hires Another Ex-Googler To Help Build Out Its New Seattle Office $GOOG by @fromedome http://read.bi/cVF7gA
273	2010-08-16	4 Things Google Needs To Do To Beat Apple And iTunes $GOOG $AAPL by @mykw http://read.bi/b0IMUJ
274	2010-08-16	AT&T On Net Neutrality: Trust Us, We Know What You Want $T $VZ $GOOG by @JohnBattelle http://read.bi/bKuXEQ
275	2010-08-16	RIM BlackBerry Torch Launch "Underwhelming," Says Goldman Sachs $RIMM $T $AAPL $GOOG by @fromedome http://read.bi/cLBGkU
276	2010-08-17	Facebook's Location Product Could Be A Bigger Attack On Google And Yelp Than On Foursquare $GOOG by @fromedome http://read.bi/8ZVwAf
277	2010-08-17	When Facebook Took The Internet From Google $GOOG http://read.bi/bfqWSU
278	2010-08-17	10 Things You Need To Know This Morning $NFLX $GOOG $MSFT $YHOO $AAPL by @jwyarow http://read.bi/bpXQnv
279	2010-08-18	RIM Is Shopping For A Mobile Ad Play To Counter Apple And Google $RIMM $AAPL $GOOG by @fromedome http://read.bi/aqAI5p
280	2010-08-18	Xbox Will Be The Killer App For Windows Phone 7 $MSFT $AAPL $GOOG by @jwyarow http://read.bi/9umKlP
281	2010-08-18	Google Chrome Tablet From HTC Coming In November -- Report $GOOG $VZ by @jwyarow http://read.bi/bvZQa2
282	2010-08-18	Google Desperately Trying To Woo Networks To Support Google TV $GOOG by @joepompeo http://read.bi/cZaNv2
283	2010-08-19	Flash Video On Android Is Terrible $ADBE $GOOG $AAPL by @fromedome http://read.bi/94YuzB
284	2010-08-19	Flash Video On Android Is Terrible $ADBE $GOOG $AAPL http://read.bi/94YuzB
285	2010-08-20	5 Ways To Rely Less On Google for Traffic And Revenue $GOOG $MSFT by @elbst23 http://read.bi/cmdcj9
286	2010-08-20	Apple Ace John Gruber Calls Eric Schmidt "Creepy," And A "Weird Dude" $GOOG by @jwyarow http://read.bi/940Soi
287	2010-08-20	RIM Must Switch To Android Now, Before It's Too Late $RIMM $GOOG $AAPL by @fromedome http://read.bi/cx0CNd
288	2010-08-21	Don't Mean To Be Rude, But How In The World Is LG Going To Make A Better iPad Than Apple? $AAPL $GOOG by @fromedome http://read.bi/bnw3En
289	2010-08-23	The Problems With Google House Ads $GOOG http://read.bi/buetBL
290	2010-08-23	10 Things You Need To Know $GOOG $AMZN $AAPL $MSFT by @jwyarow http://read.bi/aNqsRC
291	2010-08-24	SEC STALKER: AOL Is Hiding Information From You About Its Google Deal Until December 19 $AOL $GOOG by @fromedome http://read.bi/d9YBRR
292	2010-08-24	RIM Buys App Store Company (And Mobile Whiz Ronjon Nag) In Desperate Race With Google And Apple $RIMM $AAPL $GOOG http://read.bi/a8iXlK
293	2010-08-24	It's Possible To Make $100,000 A Year Selling Android Apps $GOOG $AAPL by @fromedome http://read.bi/cltNpW
294	2010-08-24	THE GOOGLE INVESTOR: Facebook Places To Crush Google In Local Ad Market $GOOG $MSFT by @hleonard76 http://read.bi/bUhHDs
295	2010-08-25	"Android Tools Are Horrendous, OS Is Hideous," Says Facebook iPhone App Developer $GOOG $AAPL by @jwyarow http://read.bi/9qqF2z
296	2010-08-25	RIM Is The New Palm $RIMM $AAPL $GOOG by @fromedome http://read.bi/armmks
297	2010-08-26	THE GOOGLE INVESTOR: Google New Call Service Is Going After Facebook $GOOG by @hleonard76 http://read.bi/aJlmeT
298	2010-08-26	Google Adds Calling And Texting To Gmail, And It's Completely Awesome $GOOG by @ncsaint http://read.bi/ddPIL0
299	2010-08-27	hey @jimcramer: forget listening to these irrelevant analysts from $GS analyst. want to know real $GOOG story, c this http://bit.ly/9ijPqm
300	2010-08-27	$GOOG Voice a threat to Facebook, says $GS analyst - http://ow.ly/2vXNz
301	2010-08-27	CHART OF THE DAY: Apple's App Store Dominated By Pay Apps, Google's By Free Apps $GOOG $AAPL http://read.bi/9Hi4sa
302	2010-08-27	Google Acquires More Social Networking Talent, Buys Angstro $GOOG by @jwyarow http://read.bi/9ered0
303	2010-09-03	Watch Out, Google! Facebook Begins Ranking Search Results By "Likes" $GOOG by @nichcarlson http://read.bi/aOFXbW
304	2010-09-03	Here's How Apple Is Beginning To Destroy Google's Core Search Business $GOOG $AAPL by @fromedome http://read.bi/9GfQs9
305	2010-09-06	How much did $BP pay $GOOG for reputation management? http://is.gd/eY84z #ORM
306	2010-09-06	Here's How Much Big Companies Spend Advertising On Google Search $GOOG by @jwyarow http://read.bi/cmuRF6
307	2010-09-07	Here's Why Microsoft Needs To Make Office Apps For The iPad $AAPL $GOOG $MSFT by @fromedome http://read.bi/ccWMgb
308	2010-09-07	CHART OF THE DAY: Here's How Much The Big Brands Spend On Google $GOOG http://read.bi/dtfLQC
309	2010-09-07	10 Things You Need To Know This Morning $ORCL $MSFT $AMZN $AAPL $GOOG by @jwyarow http://read.bi/b116x8
310	2010-09-08	Sergey Brin: "We Want Google To Be The Third Half Of Your Brain." $GOOG by @jwyarow http://read.bi/auNFPV
311	2010-09-08	Samsung Uses Google's Free Android Software, Blocks Google Search $GOOG $MSFT $VZ by @jwyarow http://read.bi/cCiemr
312	2010-09-09	Everything You Need To Know About 4G Wireless $T $VZ $AAPL $GOOG by @fromedome http://read.bi/c6Zu1a
313	2010-09-09	RUMOR: Verizon To Shiv Google, Make Bing Default On Android Phones $GOOG $VZ $MSFT by @jwyarow http://read.bi/aOo1tW
314	2010-09-09	Apple Is A "Mutant Virus" Infecting The PC Industry, Says Acer Founder $AAPL $MSFT $GOOG by @jwyarow http://read.bi/cXilbx
315	2010-09-10	Yahoo: Big Deal, Google, We Had Instant Search Back In 2005 $GOOG $YHOO by @ncsaint http://read.bi/c497wk
316	2010-09-10	Google Can't Hire Anyone, So It's Going Crazy Acquiring Companies $GOOG by @jwyarow http://read.bi/9ZU3bS
317	2010-09-10	Android Will Blow Past Apple And RIM To Become Second Biggest Mobile OS This Year $GOOG $AAPL $RIMM $NOK by @ncsaint http://read.bi/dr544p
318	2010-09-10	Android Is Not "Optimized For Use On Tablets," Says Google $GOOG by @jwyarow http://read.bi/bMIzEm
319	2010-09-10	Nokia Makes The Same Mistake Again: Hires A Manager, Not A Product Visionary $NOK $AAPL $GOOG by @fromedome http://read.bi/bRpAua
320	2010-09-12	Google buying second Israeli startup: Quiksee, Haaretz reports http://bit.ly/94rdWl $GOOG (via @atul) #pcbuzz
321	2010-09-12	CHARTS OF THE WEEK: Facebook Passes Google In Time Spent On Site For First Time Ever $GOOG by @jwyarow http://read.bi/9GCu9j
322	2010-09-17	CHART OF THE DAY: Apps Don't Matter For 70% Of Cell Phone Users $GOOG $AAPL by @jwyarow http://read.bi/dCci5b
323	2010-09-29	CHART OF THE DAY: Mobile Search Peaks At Night, Desktop Search Peaks In The Morning $GOOG by @fromedome http://read.bi/9lwUs6
324	2010-09-30	CHART OF THE DAY: Interest In The iPhone Crashes $AAPL $GOOG by @jwyarow http://read.bi/cEtfuG
325	2010-09-30	The First Chrome Tablet Is Here: The iPad $AAPL $GOOG by @ncsaint http://read.bi/chPaZW
326	2010-10-01	Eric Schmidt: Google's Policy Is To "Get Right Up To The Creepy Line And Not Cross It" $GOOG by @ncsaint http://read.bi/cSzYm4
327	2010-10-04	CHART OF THE DAY: 20% Of Online Video Viewers Give Up After 10 Seconds $GOOG http://read.bi/atKfSB
328	2010-10-04	THE APPLE INVESTOR: Buy Now, Apple Will Dominate In Mobile Apps And In China $AAPL $GOOG by @hleonard76 http://read.bi/d5doua
329	2010-10-04	Why Selling To Google Can Be A Mistake $GOOG by @shontelaylay http://read.bi/bmKTeB
330	2010-10-04	About 200 Facebook Employees Used To Work At Google -- More Than 10% Of Its Staff $GOOG by @fromedome http://read.bi/cNATOO
331	2010-10-04	10 Things You Need To Know This Morning $AAPL $GOOG $MSFT $YHOO $VZ by @jwyarow http://read.bi/9zyVpu
332	2010-10-05	Apple Fan John Gruber: Windows Phone 7 "Really Nice" And Better Than Android $AAPL $GOOG $MSFT by @fromedome http://read.bi/912vAO
333	2010-10-05	Android Smokes RIM, Apple -- Most Popular OS In The Last Six Months $RIMM $AAPL $GOOG by @jwyarow http://read.bi/arjmF0
334	2010-10-05	THE GOOGLE INVESTOR: Google Isn't A One Trick Pony, They've Bought Themselves A Horse Farm $GOOG by @hleonard76 http://read.bi/ahRAHw
335	2010-10-05	Google Blows A Lot Of Money On Weird Investments – Here's Why $GOOG by @jwyarow http://read.bi/9OOYKJ
336	2010-10-05	Google's Bizarre Blacklist: Words like Latina, @playboy, and Lesbian are Blocked. Here's Why. http://thebea.st/axNtkA by @moneyries $goog
337	2010-10-06	Google Invest In Homes For Poor People, Gets Massive Tax Cuts In Return $GOOG by @WhiteGM http://read.bi/9S0H1m
338	2010-10-06	How To Replace Your Landline With Google Voice $GOOG http://read.bi/avg8ko
339	2010-10-06	Move Over Steve Jobs: Mark Zuckerberg Is Now Tech's Rockstar CEO $AAPL $GOOG $MSFT by @ncsaint http://read.bi/cOT28r
340	2010-10-06	The Truth About Ditching The iPhone And Switching To Android $GOOG $AAPL $ATT $VZ by @ncsaint http://read.bi/a1yUhB
341	2010-10-06	Sony's Google TV Remote Looks Crazy $GOOG $SNE by @jwyarow http://read.bi/bqTdXr
342	2010-10-14	Could Google's Market Cap Pass Microsoft's Soon? $GOOG $MSFT $AAPL by @MattRosoff http://read.bi/bMBytE
343	2010-10-14	Display Revenue Is A $2.5 Billion Business For Google $GOOG by @MattRosoff http://read.bi/bQK6MV
344	2010-10-14	Infographic: How Android Is Taking Over http://gigaom.com/2010/10/14/android/ … via @gigaom $GOOG
345	2010-10-15	Free Copies Of Angry Birds For Android Are Crushing Indy App Store GetJar $GOOG by @ncsaint http://read.bi/aaLGdk
346	2010-10-15	What You'll Get From Android 3.0 $GOOG by @ncsaint http://read.bi/aIPRiD
347	2010-10-15	Your Cell Phone Has 18X More Bacteria On It Than A Toilet Handle $AAPL $GOOG by @jwyarow http://read.bi/cfq65m
348	2010-10-16	STOCK PICKING IS DEAD...JUST DON'T TELL $GOOG http://bit.ly/czP2A2 via @ReformedBroker
349	2010-10-17	CHARTS OF THE WEEK: Google Chrome Beats Firefox To Own The Tech Set $GOOG $MSFT by @jyarow http://read.bi/dmBuMw
350	2010-10-17	Google 24/7: Sony Internet TVs with GoogleTV go on sale this weekend. Check out the commercial. http://tech.fortune.cnn.com/2010/10/16/sony-starts-googletv-ad-campaign/ … $SNE $GOOG $BBY
351	2010-10-18	Steve Job's Epic 5-Minute Anti-Google Rant $AAPL $GOOG by @nichcarlson http://read.bi/cwjvM4
352	2010-10-18	Steve Jobs says 7-inch Android tablets will be "dead on arrival" $AAPL $GOOG http://read.bi/cogrS3
353	2010-10-18	Steve Jobs on Android app store fragmentation: "This is going to be a mess for both users and developers." http://read.bi/cogrS3 $AAPL $GOOG
354	2010-10-18	iPhone And iPad Have Been Amazing Products, But Android Will Own The Market $AAPL $GOOG by @fredwilson http://read.bi/aLTaGe
355	2010-10-19	Android creator @arubin just smacked Steve Jobs with the geek stick. http://bit.ly/cDTElp [post by @bcaulfield] $AAPL $GOOG #Apple
356	2010-10-19	Here's How Apple Is Invading The Enterprise $AAPL $GOOG $MSFT $RIMM by @fromedome http://read.bi/9GF0cV
357	2010-10-19	THE GOOGLE INVESTOR: Steve Jobs Slams Android, Says Its Tablet Will Be Dead On Arrival $GOOG by @hleonard76 http://read.bi/bMk5k6
358	2010-10-19	Steve Jobs' Best Competition-Smashing Quotes From Last Night's Call $AAPL $GOOG $MSFT $NOK by @jyarow http://read.bi/9yfU7R
359	2010-10-19	Listen to the Steve Jobs Android/Google rant http://youtu.be/hUQVIqjkzD4 $GOOG $AAPL
360	2010-10-19	TweetDeck Founder To Steve Jobs: Developing For Fragmented Android Isn't Bad $AAPL $GOOG by @jyarow http://read.bi/beo86z
361	2010-10-21	Exclusive: #Google's 2.4% Tax Rate Shows How $60 Billion Is Lost to Loopholes - http://ow.ly/2X4tl ^gm $GOOG
362	2010-10-22	Google Donating More Money To Republicans Than Democrats $GOOG by @jyarow http://read.bi/9e1HuL
363	2010-10-22	We Just Dumped Firefox For Google Chrome, And So Far, It's Awesome $GOOG by @fromedome http://read.bi/9QRvp5
364	2010-10-24	Check Out Larry Page's Old Business Card $GOOG by @jyarow http://read.bi/bzYcYg
365	2010-10-25	Not For Sale: Hunch Has Turned Down Three Offers, Including One From Google $GOOG by @nichcarlson http://read.bi/bfrBzs
366	2010-10-25	CHART OF THE DAY: Apple's iPhone Platform Still Ahead, But Android Is Growing Fast $AAPL $GOOG $RIMM $MSFT by @jyarow http://read.bi/ceY7fh
367	2010-10-26	Apple Still Needs Big Help With Music Streaming, So Buying Spotify Wouldn't Be Stupid $AAPL $GOOG by @fromedome http://read.bi/bR0o6J
368	2010-10-26	This $99 Android Tablet Is What The CrunchPad Was Supposed To Be All Along $GOOG $AAPL by @fromedome http://read.bi/bpa9wu
369	2010-10-26	Boxee CEO: Cable Will Seem Pointless To Kids Growing Up With Web Video $GOOG $AAPL by @jyarow http://read.bi/cDyCes
370	2010-10-26	THE GOOGLE INVESTOR: Google Launches Boost, Location-Based Ad Feature, To Preempt Facebook $GOOG by @hleonard76 http://read.bi/9w31wB
371	2010-10-26	Eric Schmidt Says You Can "Just Move" If You Don't Like Street View (VIDEO) $GOOG http://read.bi/bbMVee
372	2010-10-27	Google M&A Boss: Buying Android Was Our “Best Deal Ever” $GOOG by @owenthomas http://read.bi/9jPyfJ
373	2010-10-27	Google Close To Paying $2 Billion For Its NYC Headquarters $GOOG by @jyarow http://read.bi/cJU93e
374	2010-10-27	10 Things You Need To Know This Morning $NWS $HPQ $ORCL $GOOG $AAPL $SNE $YHOO by @jyarow http://read.bi/afpf4X
375	2010-10-28	YouTube CEO Chad Hurley Moving On To Other Projects $GOOG by @fromedome http://read.bi/9PfCIE
376	2010-10-28	Google Sweeps Google TV Under The YouTube Rug $GOOG $AAPL by @fromedome http://read.bi/b5q8uS
377	2010-10-29	Besides three big deals, Google acquired 37 co's through Sept. for $626 million. That's about $17 mm per deal http://read.bi/cLeIFI $GOOG
378	2010-10-31	CHARTS OF THE WEEK: Android's App Store Is Growing Fast, Coming After Apple $GOOG $AAPL by @jyarow http://read.bi/aZEg4H
379	2010-11-01	Apple, Google Looking At Buying Mobile Payment Company Boku $AAPL $GOOG by @jyarow http://read.bi/9j5aOm
380	2010-11-01	CHART OF THE DAY: Android Has Absolutely Crushed RIM In The Last Year $RIMM $AAPL $GOOG by @jyarow http://read.bi/aCMTJe
381	2010-11-01	One Reason To Take New Search Engine Blekko Seriously $GOOG $MSFT by @ncsaint http://read.bi/9IX5dF
382	2010-11-01	Travel Sites Step Up Anti-Google-ITA Merger Campaign With Scary Video $GOOG by @ncsaint http://read.bi/cxK5e5
383	2010-11-01	Google Android Shipments Are Clobbering The iPhone $GOOG $AAPL by @jyarow http://read.bi/bXaxL1
384	2010-11-02	Here's The REAL Reason AdMob CEO Omar Hamoui Left Google $GOOG by @fromedome http://read.bi/drvutj
385	2010-11-02	Computers Running Google's Chrome OS Are Finally Right Around The Corner $GOOG by @ncsaint http://read.bi/9OntzK
386	2010-11-04	CHART OF THE DAY: Windows Phone 7 Getting As Much Attention As iPad From Publishers In 2011 $MSFT $AAPL $GOOG $HPQ http://read.bi/9mw0kJ
387	2010-11-04	Here's How New Search Engine Blekko Stacks Up Against Google And Bing $GOOG $MSFT by @ncsaint http://read.bi/9vRtMz
388	2010-11-04	Steve Jobs Is Less Powerful Than Bill Gates, Says Forbes $AAPL $MSFT $GOOG $AMZN by @jyarow http://read.bi/aGCx8n
389	2010-11-04	The iPhone Loses Top Selling Spot To Android Phone In Japan $AAPL $GOOG by @jyarow http://read.bi/deqWmn
390	2010-11-05	Google Is Lost In The Location-Based Battle With Facebook $GOOG by @scobleizer http://read.bi/aYCgrD
391	2010-11-08	CHART OF THE DAY: Facebook Is Dominating The Display Ad Market $MSFT $YHOO $GOOG http://read.bi/cstmpE
392	2010-11-08	Android Developer Is Making Over $1,000 Per Month From Ads In Apps $GOOG by @jyarow http://read.bi/aUbJq0
393	2010-11-08	Android 2.3 Will Be Released To Developers This Week $GOOG by @ncsaint http://read.bi/9Jlpw1
394	2010-11-08	15 Google Interview Questions That Will Make You Feel Stupid $GOOG by @nichcarlson http://read.bi/an1CZu
395	2010-11-08	Blip.TV Soars Past 100 Million Views For The First Time $AAPL $GOOG by @fromedome http://read.bi/cJhqx7
396	2010-11-09	Yahoo Hints At $3 Billion Offer For Groupon $YHOO $GOOG $EBAY $AMZN by @nichcarlson http://read.bi/afbMnF
397	2010-11-09	Marissa Mayer On Why Google Doesn't Have Infinite Scroll For Search $GOOG by @jyarow http://read.bi/9Ysl3M
398	2010-11-09	THE GOOGLE INVESTOR: Google Looking To Acquire Companies About The Size Of YouTube $GOOG by @hleonard76 http://read.bi/bMzzd2
399	2010-11-09	The New Rules For Mobile Ads In 2011 $AAPL $GOOG http://read.bi/ckomgv
400	2010-11-09	The 20 Best Selling Android Games Of All Time $GOOG by @ncsaint http://read.bi/auIUZ4
401	2010-11-10	Mossberg Reviews The Galaxy Tab: "I Still Prefer The iPad" $GOOG $AAPL by @fromedome http://read.bi/cmCM3z
402	2010-11-10	THE APPLE INVESTOR: iPhone Market Share Poised To Double Within The Next 12 Months $AAPL $GOOG by @hleonard76 http://read.bi/cFVuLQ
403	2010-11-10	Android Now Owns 25% Of The World's Smartphone Market $GOOG $AAPL http://read.bi/cp6IN2
404	2010-11-11	Chad Hurley Leaves YouTube For Fashion $GOOG by @IsabelWilkinson http://read.bi/aRUL2C
405	2010-11-11	Adobe Flash For Samsung's Google Tab Is An Embarrassing Disaster $ADBE $GOOG $AAPL by @fromedome http://read.bi/bkhDXu
406	2010-11-11	Mind-Boggling: Over 35 Hours Of Video Uploaded To YouTube Every Minute! $GOOG by @willwei http://read.bi/bcnOpJ
407	2010-11-12	CHART OF THE DAY: Here Are The Email Providers Facebook's Secret Email Product Could Kill $YHOO $GOOG $AOL $MSFT http://read.bi/9CwjAD
408	2010-11-12	Check Out The Technology Inside The Google Self-Driving Car $GOOG by @scobleizer http://read.bi/bvf3Vo
409	2010-11-12	Internally, Google Knows It Has An Innovation Problem $GOOG by @scobleizer http://read.bi/bcjz4g
410	2010-11-12	10 Hilarious iPhone And Android Autocorrect Text Errors $AAPL $GOOG by @jyarow http://read.bi/aZztg2
411	2010-11-12	Answers To 15 More Google Interview Questions That Will Make You Feel Stupid $GOOG by @nichcarlson http://read.bi/d3kyQL
412	2010-11-14	Google Gives Its Top Execs 30% Pay Bumps, Millions In Equity $GOOG by @jyarow http://read.bi/9WWYP0
413	2010-11-14	CHARTS OF THE WEEK: Facebook Is Dominating The Display Ad Market $GOOG $AOL $YHOO by @jyarow http://read.bi/cIFS8G
414	2010-11-15	Bloomberg reports private trading of Facebook stock values it at $41b. That's ahead of $EBAY, behind $AMZN $GOOG http://bit.ly/aGldQm #cnet
415	2010-11-15	Netflix: Android Is Too Fragmented And Not Secure $NFLX $GOOG by @jyarow http://read.bi/aizSHT
416	2010-11-15	Android 3.0 To Debut With Motorola's iPad-Killer $MOT $GOOG by @jyarow http://read.bi/aI6n8X
417	2010-11-15	Facebook Is Now The Third Most Valuable Web Company In The U.S. $EBAY $AMZN $GOOG by @jyarow http://read.bi/aWiiYt
418	2010-11-17	"Google TV Takes An Enormous Step In The Wrong Direction," Says David Pogue $GOOG by @jyarow http://read.bi/cMgWgY
419	2010-11-18	Google Offered To Buy Twitter For $2.5-$4 Billion – Sources $GOOG $MSFT by @nichcarlson http://read.bi/d2rt7P
420	2010-11-19	Google Engineer Gets $6 Million For Not Going To Facebook $GOOG by @MattRosoff http://read.bi/9DduSA
421	2010-11-19	Another Problem For Facebook Email: Many Companies Still Block Facebook At Work $YHOO $GOOG $MSFT by @fromedome http://read.bi/aGQTQC
422	2010-11-19	Are Qualcomm and Google going to be the "WinTel" of the smartphone market? http://bit.ly/cPz9rB [@taylorbuley] $GOOG $QCOM $MSFT $INTC
423	2010-11-29	More Proof That Facebook Is Supplanting Search $GOOG by @MattRosoff http://read.bi/fK7zwa
424	2010-11-30	Morgan Stanley Jacks Christmas iPhone Sales Expectations: 16 Million Is New Estimate $AAPL $NOK $GOOG by @fromedome http://read.bi/hWNQcV
425	2010-11-30	Groupon's Board Has A Conference Call Tomorrow To Discuss Google Deal $GOOG http://read.bi/gQpVAQ
426	2010-11-30	Motorola Splitting To Ride The Android Wave $MOT $GOOG by @MattRosoff http://read.bi/hQxkNn
427	2010-11-30	CHART OF THE DAY: A Lot Of People Bought Smartphones On Black Friday $AAPL $GOOG by @jyarow http://read.bi/hNekO9
428	2010-11-30	Now Android Has Wireless Music Sync, So When Will Apple Follow? $GOOG $AAPL by @MattRosoff http://read.bi/dZ6nc1
429	2010-11-30	Google's Sad Orkut Announcement: We Just Added Badges! $GOOG by @ncsaint http://read.bi/gJigUw
430	2010-11-30	GOOGLE: Hey Europe, Here's How Our Search Engine REALLY Works $GOOG by @jyarow http://read.bi/hZceAN
431	2010-11-30	EU Starts Antitrust Investigation Of Google $GOOG $MSFT by @jyarow http://read.bi/dGWKbV
432	2010-12-01	iPhone Is Most Desired Smartphone in U.S., Nielsen Says http://ow.ly/3icKb $AAPL $GOOG $RIMM $NOK
433	2010-12-01	PlayStation Phone Spotted In The Wild: VIDEO $SNE $GOOG by @ncsaint http://read.bi/hMH7y8
434	2010-12-01	Owning Groupon Will Help Google Sell Search And Display Ads $GOOG by @nichcarlson http://read.bi/hp1Xz9
435	2010-12-01	My friend @albertwenger's post on $GOOG/Groupon's illogic is spot on. Must-read http://bit.ly/fNFuRB $$
436	2010-12-01	The 15 Biggest Flops In Tech For 2010 $GOOG $AAPL $MSFT by @jyarow http://read.bi/eMTQvD
437	2010-12-01	Google Buying Groupon Is A Flawed Idea $GOOG by @albertwenger http://read.bi/huPAtT
438	2010-12-06	Google Starts Electronic-Book Selling Service With Almost 4,000 Publishers http://ow.ly/3kRoD $GOOG $BKS
439	2010-12-06	Why $GOOG & $AAPL agree on HTML5: http://wp.me/pzwtX-bVg + The best HTML5 apps out: http://goo.gl/xiVmS
440	2010-12-06	Google's launching eBooks - the new Google editions $GOOG-open source, in the cloud, public domain is free & local bookstores can use it too
441	2010-12-07	Google's New Social Product Is A Toolbar $GOOG by @ncsaint http://read.bi/gtJ7M1
442	2010-12-07	Where Chrome OS Will Fail: Hardware Support $GOOG by @MattRosoff http://read.bi/ebDngE
443	2010-12-07	How Long Until Google's Partners Screw Up Chrome OS The Way They Did To Android? $GOOG $MSFT by @fromedome http://read.bi/i5p6TJ
444	2010-12-07	Google's Big Chrome Announcement: A Beta Netbook Called CR48 $GOOG by @ncsaint http://read.bi/efD3L9
445	2010-12-07	All Google Notebooks Will Be Sold With Cellular Data Connections $GOOG $VZ by @ncsaint http://read.bi/ex8GAO
446	2010-12-07	LIVE: Google Chrome Announcement $GOOG by @MattRosoff http://read.bi/eZjc9C
447	2010-12-07	Andy Rubin on #gingerbread #honeycomb & what $GOOG did wrong with Android: http://wp.me/pzwtX-bWG #dmobile
448	2010-12-07	THE GOOGLE INVESTOR: Google Instant And Mobile Gains Have Bulls Eyeing $730 Price Target $GOOG by @hleonard76 http://read.bi/eCOoGT
449	2010-12-07	12 Huge Questions About Apple's Business $AAPL $GOOG $MSFT by @jyarow http://read.bi/g7ELdG
450	2010-12-07	If YellowPages.com Is A $1 Billion Business, The Sky's The Limit For Groupon $T $GOOG by @fromedome http://read.bi/eAUPXA
451	2010-12-07	Google Nexus S Is "Better Than The iPhone In Most Ways," Says TechCrunch $GOOG $AAPL by @jyarow http://read.bi/fyeptS
452	2010-12-07	Watch Android Boss Andy Rubin Demo His "$10,000" Motorola Android Tablet $GOOG $AAPL $MOT by @jyarow http://read.bi/gwzs8W
453	2010-12-07	10 Things You Need To Know This Morning $GOOG $AAPL $RIMM $MOT by @jyarow http://read.bi/gspx2q
454	2010-12-07	WikiLeaks: China Used Microsoft Source Code To Hack Google -- And You? $GOOG $MSFT by @pegobry http://read.bi/g2KH6s
455	2010-12-07	IT'S ALIVE: Google Wave Will Live On As Apache Wave $GOOG by @pegobry http://read.bi/fPF3RZ
456	2010-12-07	Google's Android leader, Andy Rubin, hints at Nokia relationship, shows Motorola tablet http://bit.ly/hNtKZY $GOOG $NOK
457	2010-12-08	A virtual breakdown of Google's Chrome OS Cr-48 laptop : http://goo.gl/XjbZq $GOOG
458	2010-12-13	Apple And Google Will Win The Smartphone Wars, Says @JAltucher -- BlackBerry Is Toast http://yhoo.it/fM58Og $AAPL $MOT $GOOG
459	2010-12-17	Exclusive: #Google Drive for TV Dominance Meets Reality as #CBS, #Fox Block Top Programs http://ow.ly/3qPMz $GOOG $CBS $NWS ^gm
460	2010-12-18	Best of the wk: $GOOG has a new strategy that just might send it to dominate this market & notch more price gains - http://ow.ly/3oiYl $$
461	2010-12-20	Watch $GOOG in Jan-Feb for a break of 625. This would setup a 3rd wave move that could break 747 or the all time high.
462	2010-12-20	RT @alleyinsider: Roku CEO: Sales Doubled When Apple TV Launched $AAPL $GOOG $NFLX by @fromedome http://read.bi/gs7zfe #fb
463	2010-12-23	CHART OF THE DAY: Apple, Facebook Spending Almost Nothing On Lobbying $AAPL $GOOG $MSFT $IBM $ORCL $YHOO http://read.bi/gXmxPl
464	2010-12-23	Why The Windows-ARM Rumors Make No Sense $MSFT $AAPL $GOOG $RIMM $MOT by @MattRosoff http://read.bi/f22jat
465	2010-12-23	10 Rock Star Tech Execs To Watch In 2011 $YHOO $GOOG $AAPL by @pegobry http://read.bi/ht4TSa
466	2010-12-23	THE GOOGLE INVESTOR: The Top 10 Things To Love And Hate Google For In 2010 $GOOG $MSFT by @hleonard76 http://read.bi/dO2q0w
467	2010-12-25	1. Google: 970m 2. Microsoft: 860m 3. Facebook: 648m 4. Yahoo: 630m unique visitors as of November 2010 (comscore) $goog $msft $yhoo $face
468	2010-12-25	How A Google Engineer (And Reddit) Got A Teenager Out Of Jail For Christmas $GOOG http://read.bi/eLnJuB
469	2010-12-25	The First 20 Android Apps You Need To Download $GOOG $AAPL by @ncsaint http://read.bi/fGa17u
470	2010-12-27	CHART OF THE DAY: Check Out The Crazy Growth Of Zynga's CityVille On Facebook $AAPL $GOOG http://read.bi/eEMPX8
471	2010-12-27	Next Android Music App Leaks $GOOG $MOT by @MattRosoff http://read.bi/hpvIRB
472	2010-12-27	Marissa Mayer: Here's What It Was Like Being The Only Female Geek At Stanford And Google $GOOG by @jyarow http://read.bi/eh8IZL
473	2010-12-27	Samsung Going After iPod Touch With Android Player $AAPL $GOOG by @MattRosoff http://read.bi/igyoCi
474	2010-12-27	Facebook's iPhone App Adds Another 1.6 Million Users In The Last 3 Days $AAPL $GOOG $RIMM by @fromedome http://read.bi/e4dSxi
475	2010-12-27	10 Things You Need To Know This Morning $AAPL $GOOG $NOK by @jyarow http://read.bi/ejWnXR
476	2010-12-28	Don't Declare Victory For Android Just Yet $GOOG $AAPL $MSFT $NOK by @MattRosoff http://read.bi/gLoyel
477	2010-12-28	Dodging Repatriation Tax Lets U.S. Companies Bring Home Cash http://bit.ly/g6Irnm $1138L $CSCO $GOOG $IBM $LLY $MRK $PFE
478	2010-12-28	Paul Allen's Interval Licensing refiles suit, accuses #Android (and devices) of infringing user interface #patent http://bit.ly/eSaOr7 $GOOG
479	2010-12-28	Use These 8 Apps To Ditch Your Expensive Texting Plan $AAPL $GOOG $RIMM by @stevekovach http://read.bi/fo8Lmd
480	2010-12-28	THE GOOGLE INVESTOR: Android Skyrocketed This Year; Expect Cheaper Phones On The Horizon $GOOG by @hleonard76 http://read.bi/fsFnD9
481	2010-12-28	Google's Top Designer Gushes About Great Quora Is $GOOG by @jyarow http://read.bi/eIiLqB
482	2010-12-29	Facebook Got More Visitors Than Google Search In 2010 $GOOG $YHOO by @MattRosoff http://read.bi/e2K0iO
483	2010-12-29	Angry Birds: "Apple Will Be Number One For A Very Long Time" $AAPL $GOOG by @pegobry http://read.bi/eSRBwt
484	2010-12-29	How To Run Android Apps, Including Kindle, On A Nook $AMZN $BKS $GOOG by @MattRosoff http://read.bi/eOIniA
485	2010-12-29	The 10 Tech Companies With The Most To Prove In 2011 $MSFT $AAPL $GOOG by @MattRosoff http://read.bi/eE01aC
486	2010-12-29	Groupon Files to Raise Up to $950 Million From Preferred Shares http://bit.ly/h5M6aW $GOOG
487	2010-12-29	Google Sales Boss Nikesh Arora Nails A Hole In One $GOOG by @jyarow http://read.bi/gdRNJp
488	2010-12-30	Skype IPhone Service May Speed Adoption of Mobile Video Calling http://bit.ly/eWyjqc $AAPL $GOOG
489	2010-12-30	Hey, The Nook Isn't A Failure $BKS $AMZN $GOOG by @MattRosoff http://read.bi/dGVetR
490	2010-12-30	Why Microsoft Should Buy Nokia Instead Of RIM $MSFT $NOK $RIMM $GOOG by @MattRosoff http://read.bi/f7gIU0
491	2010-12-30	3 Ingredients for Growth http://cnbc.com/id/40852320 $AAPL $CRM $GOOG #StockPicks #StockMarket
492	2010-12-30	Here's Why Google Won't Become A Wireless Carrier $GOOG $VZ $T by @MattRosoff http://read.bi/gPHuSs
493	2010-12-30	THE GOOGLE INVESTOR: Will Google Become Your Next Mobile Carrier? $GOOG by @hleonard76 http://read.bi/gowkn9
494	2010-12-30	Apple Should Make A 7" Tablet, Says Android Guy Tim Bray $AAPL $GOOG by @jyarow http://read.bi/fbMApu
495	2010-12-30	10 Things You Need To Know This Morning $AAPL $T $VZ $RIMM $GOOG $NOK $MSFT $BKS by @jyarow http://read.bi/hE5wnI
496	2010-12-30	$BGP news makes me realize...The intelligence power of $amzn $goog $aapl is going to crush a few
497	2010-12-30	$MSFT $GOOG $AAPL http://mktsentiment.com Market Sentiment in Twitter correaltion with stock price promo http://tinyurl.com/2bjbshn
498	2010-12-30	Groupon Raises More Than Half of $950 Million Round http://bit.ly/hexri7 $AMZN $GOOG /via @BloombergNow
499	2010-12-30	ViewSonic To Show Tablet Computer With Phone Functions At CES $GOOG http://on.wsj.com/ij79kx
500	2010-12-31	FCC breaks Obama's promise on Net Neutrality | (The end of the Internet as we know it??) http://bit.ly/hIOEnk // $VZ $GOOG $AAPL $CMCSA
501	2010-12-31	Timely "Chart: 2010's Best Performing Tech Companies" Surprise: $GOOG underperforms $YHOO in '10. $$ http://bit.ly/f2czLD
502	2010-12-31	NetNet: Words We Need to Ditch in the New Year http://cnbc.com/id/40864709 $GOOG
503	2010-12-31	Hot Products at CES: Tablets, Apps and Mobile Devices http://bit.ly/gv9H0Q $AAPL $GOOG $MSFT $NFLX $RIMM $VZ $WMT #Television #Media
504	2010-12-31	4 Tech Names Every Investors Must Watch, Says Colin Gillis http://bit.ly/fo7Iru $GOOG $MSFT $RIMM $YHOO #FastMoney #StockMarket
505	2010-12-31	Meet the first $100 Android phone - Google 24/7 - Fortune Tech http://me.lt/9i0C2 $GOOG
506	2010-12-31	Tidbits: Facebook’s Ascent, Apple’s iPad Quarter - Tech Trader Daily - Barron's $AAPL $GOOG $YHOO $EBAY $AMZN http://bit.ly/hjGHla
507	2010-12-31	Bought top end of my $GOOG call spread and added another $GOOG $600
508	2010-12-31	$GOOG great CES 2011 play should run up into Jan 6-9 show next week.
509	2010-12-31	$GOOG's Chrome OS & the Nissan Leaf have range anxiety & are years ahead of their time. Meantime, bridges like Android & $GM's Volt win out.
510	2010-12-31	2011: The Year of The Tablet -- Apple's Tablet http://bit.ly/ibrLsd $AAPL $GOOG
511	2010-12-31	Borders Says Liquidity At Risk: Bloomberg - Tech Trader Daily - Barron's $AMZN $AAPL $BGP $BKS $SNE $GOOG http://bit.ly/hPZC2N
512	2010-12-31	Android Tablet From Coby Came Pre-Loaded With Porn -- Ruined Christmas For A 12 Year Old Girl $AAPL $GOOG by @jyarow http://read.bi/eKf5yv
513	2010-12-31	Facebook Tops Google as Most Visited Site in US http://cnbc.com/id/40863444 $GOOG #Facebook #Internet #Technology
514	2010-12-31	Tablets: One Of The Bright Spots in ‘11, Says Caris - Tech Trader Daily - $AAPL $RIMM $HPQ $DELL $GOOG $INTC $MSFT http://bit.ly/gtR3Nf
515	2010-12-31	Apple vs. Android: The view from Google - Apple 2.0 - Fortune Tech http://stk.ly/gdDqiA $AAPL $GOOG via @FortuneMagazine
516	2010-12-31	can $GOOG (and other leading lights) get big and stay innovative? http://bit.ly/e50FHV
517	2010-12-31	10 Things You Need To Know This Morning $AMZN $GOOG $AAPL by @jyarow http://read.bi/hHyBlY
518	2011-01-01	New Year's Day linkfest: rise of the machines http://stk.ly/gkpanP via @abnormalreturns $AAPL $GOOG $GLD
519	2011-01-01	The New Year's Day linkfest is up: rise of the machines, $AAPL vs. $GOOG and thinking about gold. http://stk.ly/gkpanP $$ $GLD #longform
520	2011-01-05	Motorola Mobility Unveils Xoom Tablet Computer, Challenging IPad http://bit.ly/eEY28D $AAPL $GOOG $MMI
521	2011-01-05	Facebook is Google five years ago, and Google is Microsoft. $GOOG $MSFT http://bit.ly/ijNlhI
522	2011-01-07	How to lose a lot of money, fast. One Groupon merchant's experience from hell. http://on.wsj.com/fvpKtM #groupon #google $GOOG
523	2011-01-11	LIVE bloggin the Verizon iPhone event right here, right now: http://read.bi/ffb2lu $AAPL $VZ $T $GOOG
524	2011-01-13	Google's problem and solution: http://bit.ly/egYnNg $GOOG
525	2011-01-14	Android Hasn't Been Hurting The iPhone -- It's Been Hurting RIM $AAPL $GOOG $RIMM by @fromedome http://read.bi/fr3LqP
526	2011-01-15	Earnings: $AAPL, $GOOG, $C, $EBAY, $FFIV, $GS, $WFC, $BAC, $AMD, $ISRG, $GE: http://ibankcoin.com/rcblog/2011/01/15/earnings-this-week-2/
527	2011-01-16	Google's Latest Move In Web Video Is Another Attack On Apple $AAPL $GOOG $ADBE by @fromedome http://read.bi/fQgEe8
528	2011-01-16	CHARTS OF THE WEEK: Why The Verizon iPhone Is Bad News For Google $AAPL $GOOG $VZ by @jyarow http://read.bi/ifw8Zl
529	2011-01-17	8 Ways Google Docs Will Make Your Life Easier $GOOG by @stevekovach http://read.bi/i9gFuS
530	2011-01-17	Italy Drops Inquiry Into Google - http://nyti.ms/dIyEbp http://nyti.ms/fl6VIB $GOOG
531	2011-01-18	Apple Disses Windows Tablets As Big And Heavy, Android Tablets As Vapor $AAPL $MSFT $GOOG by @MattRosoff http://read.bi/e0uzV7
532	2011-01-18	Is A Samsung Fight With Carriers Screwing Its Android Phone Owners? $GOOG $T $VZ $S by @jyarow http://read.bi/eXmvVV
533	2011-01-18	You Won't Believe How Many People Work For Groupon Now $GOOG $GS $MS by @nichcarlson http://read.bi/dTB2DD
534	2011-01-18	FINALLY: Microsoft Brings First Office App To iPhone $MSFT $APPL $GOOG by @MattRosoff http://read.bi/g961c4
535	2011-01-18	Facebook Isn't Growing As Fast As Google Did In Its Early Days $GOOG by @MattRosoff http://read.bi/eyCwn4
536	2011-01-18	Sprint Raises Smartphone Plans By $10 Per Month $S $GOOG $RIMM by @fromedome http://read.bi/gcJ9bY
537	2011-01-18	Apple's Cook Faces Product Development Challenge, Foe in Google http://bit.ly/dV9ZGw $AAPL $GOOG
538	2011-01-19	12 patent suits against #Android started in 2010 - all listed in http://bit.ly/hX06ZL #Google is patently too weak to protect Android. $GOOG
539	2011-01-19	Infrastructure Giant Amazon Drops ‘Beanstalk’ On Google And Salesforce http://bit.ly/hK34NY [@taylorbuley] $AMZN $GOOG $CRM $RAX
540	2011-01-25	Google "Not Happy" With Number Of Android App Purchases $GOOG by @MattRosoff http://read.bi/ft5RfY
541	2011-01-25	HOW TO: Port Your Phone Number To Google Voice $GOOG by @stevekovach http://read.bi/ggbNJo
542	2011-01-25	Google Is About To Go On A Major Hiring Spree: Plans To Add 6,000 New Employees $GOOG by @jyarow http://read.bi/gwSpZ0
543	2011-01-25	Google's Groupon Killer Doesn't Actually Work Like Groupon At All $GOOG by @fromedome http://read.bi/dWXL7k
544	2011-01-25	This Ex-McCain Staffer Is Google CEO Larry Page's Last Line Of PR Defense $GOOG by @nichcarlson http://read.bi/dTVluO
545	2011-01-25	Google Says It Will Hire More Than 6,000 Employees In 2011 $GOOG #Google #jobs #hiring
546	2011-01-25	The Android-Apple App Markets: Here's What Happens Next $GOOG $AAPL $MSFT $RIMM http://read.bi/hJ09gn
547	2011-01-25	Which Top Googlers Will New CEO Larry Page Fire First? $GOOG by @nichcarlson http://read.bi/hgtLpy
548	2011-01-26	Most Users Don't Want To Share Their Location $GOOG $MSFT by @MattRosoff http://read.bi/gtmoEi
549	2011-01-26	Motorola Android Sales Miss Expectations $MOT $GOOG by @fromedome http://read.bi/g0C6JJ
550	2011-01-26	8 Google Products Larry Page Should Kill $GOOG by @MattRosoff http://read.bi/f5pgMK
551	2011-01-26	Check Out Big Pictures Of Android 3.0, Google's Tablet Operating System $GOOG by @jyarow http://read.bi/eUBX0J
552	2011-01-26	10 Things You Need To Know This Morning $GOOG $MSFT $NFLX by @jyarow http://read.bi/dV2EJf
553	2011-01-27	Google is getting even more serious about their payment efforts. PayPal CTO Osama Bedier goes to $GOOG: http://bit.ly/dMQ8BI
554	2011-01-27	Schmidt: We Worry More About Microsoft Than Facebook $GOOG $MSFT by @MattRosoff http://read.bi/fwPQUW
555	2011-01-27	Number Two Google Search Exec Laughs Off Facebook's Search Prospects $GOOG by @nichcarlson http://read.bi/htStwT
556	2011-01-27	Two New Gmail Features That Make Checking Your Inbox Easy $GOOG by @stevekovach http://read.bi/hclb2g
557	2011-01-27	THE GOOGLE INVESTOR: Google Going After Southeast Asia's Rise In Internet And Social Med... $GOOG $AAPL by @hleonard76 http://read.bi/eHsHwf
558	2011-01-27	Here's The Real Reason IBM Is Building Its "Watson" Computer $GOOG by @bi_contributors http://read.bi/glFoOT
559	2011-02-08	Piper: Android to become billion dollar business in 2011 http://tech.fortune.cnn.com/2011/02/08/piper-android-to-be-billion-dollar-business-in-2011/ … $GOOG
560	2011-02-09	CHART OF THE DAY: Android Just Shot Past RIM At Verizon $GOOG $RIMM $AAPL by @fromedome http://read.bi/hlS7Ah
561	2011-02-09	Google stock to $1200 in 18 months? http://tech.fortune.cnn.com/2011/02/09/goog-to-1200-in-18-months-not-likely/ … What the? $GOOG
562	2011-02-15	Google's YouTube Ad-Linked Video Views Jump to 3 Billion a Week http://bloom.bg/eXOsN9 $GOOG $NFLX
563	2011-02-15	The @facebook phone won't kill @google revenues...yet http://bit.ly/foYMfs $GOOG
564	2011-02-15	Live: Google Shows off Movie Studio, a Tablet Video-editing App http://bit.ly/exOJxz $GOOG
565	2011-02-16	WATCH: Google's Wael Ghonim Tells "60 Minutes" How The Internet Helped Spark Egypt Revolt $GOOG by @MattRosoff http://read.bi/h6PQZr
566	2011-02-16	Dell Is Betting On Android, Leaked Roadmaps Show $DELL $MSFT $GOOG by @MattRosoff http://read.bi/dSpXsp
567	2011-02-17	Google Just Bought The Tallest Building In Dublin For ~$136 Million Euros $GOOG by @leahggoldman http://read.bi/icV1hN
568	2011-02-17	Google Ready To Spend $100 Million To Get Celebrities Building YouTube Channels $GOOG by @willwei http://read.bi/eV5sNQ
569	2011-02-17	The Coolest And Wackiest Gadgets We Saw At Mobile World Congress $GOOG $HPQ $RIMM by @fromedome http://read.bi/gxgNI1
570	2011-02-17	Cool Interactive Chart On The Smartphone War In Europe $AAPL $GOOG http://read.bi/hbtjeg
571	2011-02-17	Google's New Social Search Is Missing Something Super Huge And Important $GOOG by @jyarow http://read.bi/hZExzs
572	2011-02-17	Google Adds Deeper "Social" Integration Into Its Search Results $GOOG by @pegobry http://read.bi/fCv4CC
573	2011-02-17	10 Things You Need To Know This Morning $DELL $AAPL $GOOG $SNE by @pegobry http://read.bi/glloUX
574	2011-02-17	iOS Still Has More Developers But Android Is Growing Faster $GOOG $AAPL by @pegobry http://read.bi/h8ilTa
575	2011-02-18	About that Obama Meeting with the Tech Elite… http://stk.ly/eZUivv via @reformedbroker $AAPL $GOOG $MSFT
576	2011-02-18	the $GOOG just made @abatchelor happy by releasing a delicious importer - http://bit.ly/gWSYu9
577	2011-02-18	Photo Of Steve Jobs Toasting With Obama At Last Night's Big Tech Dinner $AAPL $YHOO $ORCL $GOOG $CSCO by @jyarow http://read.bi/fnPjjh
578	2011-02-18	Microsoft Is "Closer To Competitive" On Tablets "Than Some Realize" $MSFT $AAPL $GOOG by @jyarow http://read.bi/hqIDfC
579	2011-02-18	Apple's iPhone "Nano" Will Be Cheaper, Not Smaller $GOOG $AAPL by @pegobry http://read.bi/gTk2y0
580	2011-02-23	Exclusive: #Google's #YouTube Says It's in Negotiations to Stream Live #NBA, #NHL Games - http://ow.ly/41MWz $GOOG ^gm
581	2011-02-25	THE NEXT TRILLION DOLLAR INDUSTRY: 3D Printing $ADSK $TDSC $HPQ $GOOG by @pegobry http://read.bi/e8SyuC
582	2011-02-27	Google $GOOG paid $1.64 bln for YouTube in 2006. Today YouTube's revenues are $900 mln annually vs. $640 mln last yr via Evercore Partners
583	2011-02-27	Annual rev over the first 6 (or fewer) years of FB, Groupon, Zynga, $GOOG, $EBAY, $YHOO, & $AMZN http://on.wsj.com/gvocyb #pcbuzz
584	2011-02-28	Morgan Stanley Hacked in China-Based Attacks That Hit Google http://bloom.bg/dHSi8x $GOOG $MS
585	2011-02-28	How To Back Up Your Gmail Account In Case Of Another Crash $GOOG by @stevekovach http://read.bi/gjj2U2
586	2011-03-02	Square Now Processing More Than $1 Million Per Day $AAPL $GOOG by @fromedome http://read.bi/gnHMFy
587	2011-03-02	Who Gained Most From Google's Search Changes? $GOOG by @MattRosoff http://read.bi/gWCgVS
588	2011-03-02	Steve Jobs: Tablets Are Not PCs And Our Competitors Don't Get It $AAPL $GOOG $RIMM $HPQ $MSFT by @MattRosoff http://read.bi/es77aZ
589	2011-03-02	Steve Jobs Made Fun Of Google Today, But Didn't Attack Facebook $AAPL $GOOG by @fromedome http://read.bi/eBekJ9
590	2011-03-03	iPad 2 Extends Apple's Lead: Apple Will Dominate The Tablet Market For Years $AAPL $GOOG $RIMM by @fromedome http://read.bi/fBBcep
591	2011-03-03	Disney Buys A Gaming Startup To Sidestep Apple And Google $DIS $AAPL $GOOG by @pegobry http://read.bi/hTchMs
592	2011-03-04	Here's What A $100 CPM Mobile Ad Looks Like $AAPL $GOOG by @fromedome http://read.bi/fn4q1h
593	2011-03-04	Google's Clunky Honeycomb Software Ruins The Motorola Xoom [REVIEW] $MMI $GOOG by @stevekovach http://read.bi/flFAtT
594	2011-03-04	These 10 Apps Are All Android Honeycomb Has To Offer $GOOG by @KimBhasin http://read.bi/g4fFC4
595	2011-03-04	Here's What It's Like Inside One Of Google's Self Driving Cars $GOOG $AAPL by @pegobry http://read.bi/gziPdJ
596	2011-03-05	If iPads are “post-pc devices” why must I sync with iTunes before I can use one? http://bit.ly/ijLp2K $GOOG gets "post-pc," $AAPL doesn't
597	2011-03-05	Google Wants To Buy 50 Companies This Year $GOOG by @pegobry http://read.bi/hieqY5
598	2011-03-07	Google bought 48 companies last year; will continue to aggressively pursue startups in 2011 http://bit.ly/h4nwuP $GOOG ~@amandanat
599	2011-03-07	Microsoft Is Said to Pay Nokia More Than $1 Billion in Accord http://bloom.bg/fH2ZGX $AAPL $GOOG $MSFT
600	2011-03-10	The takeaway, of course, is, Google has an enterprise division? http://tech.fortune.cnn.com/2011/03/10/google-enterprise-chief-data-is-safer-on-our-cloud-than-your-pc/ … $GOOG
601	2011-03-10	Google enterprise chief: Data is safer on our cloud than your PC http://tech.fortune.cnn.com/2011/03/10/google-enterprise-chief-data-is-safer-on-our-cloud-than-your-pc/ … $GOOG
602	2011-03-12	Fascinating: "Google’s 8-Point Plan to Help Managers Improve" $GOOG - http://nyti.ms/eVdM5a
603	2011-03-15	Google Is Said to Plan Payment Test in New York, San Francisco http://bloom.bg/eikBqk $AAPL $GOOG $PAY
604	2011-03-17	The NYT Gets One Thing Right: Facebook Is More Important Than Google $GOOG by @MattRosoff http://read.bi/fo6s7S
605	2011-03-17	Android Smokes iPhone In Web Speed, Researchers Say $AAPL $GOOG by @MattRosoff http://read.bi/e3Ce9x
606	2011-03-17	Apple IPhone Software Loses Speed Test to Google’s Android http://bloom.bg/eiAQDx $AAPL $GOOG $MSI $T $VZ
607	2011-03-17	The Odd Artwork From Google's Creative Lab Director Ji Lee $GOOG by @jyarow http://read.bi/h1SmAi
608	2011-03-17	Google Chrome Netbooks Might Not Bomb If Asus Can Sell Them For $200 $GOOG by @MattRosoff http://read.bi/dQ6CNy
609	2011-03-17	Groupon Wants To Do A $25 Billion IPO $GOOG $GS $MS by @pegobry http://read.bi/eNtJGT
610	2011-03-17	Groupon Is Said to Discuss IPO Valuation of Up to $25 Billion http://bloom.bg/guKfSz $GOOG $GS $JPM $MS
611	2011-03-18	Microsoft Is Suddenly The Second Biggest Video Site In The U.S. $MSFT $GOOG $YHOO by @MattRosoff http://read.bi/gVICEu
612	2011-03-18	Obama Nears Appointment of Eric Schmidt As Commerce Secretary $GOOG http://read.bi/eKK6se
613	2011-03-18	10 Unusual Facts You Probably Didn't Know About Google $GOOG by @jaltucher http://read.bi/i7DVWk
614	2011-03-18	BlackBerry PlayBook Not Toast? Analyst "Surprised" By "How Positive The Feedback Has Been" $RIMM $AAPL $GOOG http://read.bi/gFwv0B
615	2011-03-18	"He Always Wants It Bigger" And Other Things You Should Know About Larry Page $GOOG by @pegobry http://read.bi/gtZoiR
616	2011-03-18	NFC Mobile Chips Will Change Everything -- It's About A Lot More Than Just Mobile Payments $GOOG $AAPL http://read.bi/hJqdKJ
617	2011-03-19	MT @abnormalreturns: Saturday links: cultivating talent, the new $GOOG and the great passport divide http://stk.ly/gWUoKK #longreads #list
618	2011-03-25	Hacking Culture: "At Google, Page Seeks to Cut Red Tape" $GOOG http://on.wsj.com/fXXRK4
619	2011-03-31	this is gonna be awesome, i can't wait, better spam in my email! thanks $GOOG http://twitpic.com/4fiy76
620	2011-03-31	Google's Hilarious April Fools Jokes Through The Years $GOOG by @fromedome http://read.bi/gTekQD
621	2011-04-02	Android Is Absolutely Destroying Everyone, Especially RIM -- iPhone Dead In Water And Disappearing In R... $AAPL $GOOG http://read.bi/galZbF
622	2011-04-04	Google Said to Be Possible Target of U.S. FTC Antitrust Probe http://bloom.bg/e2Hb2G $GOOG
623	2011-04-04	Google Product Chief Jonathan Rosenberg to Resign From Company http://bloom.bg/i2poNV $AAPL $GOOG
624	2011-04-04	Rosenberg's Next Step: Writing A Book With Eric Schmidt $GOOG by @MattRosoff http://read.bi/gn6rzq
625	2011-04-04	Here's The Right Way For Developers To Think About The Apple Vs. Android Race $AAPL $GOOG $RIMM by @fromedome http://read.bi/fJUV17
626	2011-04-04	As Android Splits, Developers Get Frustrated $GOOG by @MattRosoff http://read.bi/hCUPfn
627	2011-04-04	Google Bids $900 Million for 6,000 Nortel Networks Patents http://bloom.bg/hLQRFW $GOOG
628	2011-04-04	CHART OF THE DAY: Apple's iPhone Market Share Actually Falling Faster If You Include The iPod Touch $AAPL $GOOG http://read.bi/gVKNDI
629	2011-04-04	Larry Page Takes Over Google, Spends $900 Million On His First Day $GOOG by @nichcarlson http://read.bi/ghOkaW
630	2011-04-04	THE APPLE INVESTOR: Is Apple Slowly Going To Get Smashed In The Smartphone Ma... $AAPL $MSFT $GOOG $NOK by @hleonard76 http://read.bi/g0D8XG
631	2011-04-04	Googlers, Here's How You Impress Your New Boss, Larry Page $GOOG by @jyarow http://read.bi/haFmyE
632	2011-04-04	A Googler Tells Us These Are The 10 Most Powerful Execs Under New CEO Larry Page $GOOG by @nichcarlson http://read.bi/dJYJk2
633	2011-04-04	Google, Silicon Valley's Most Powerful Tech Company, Gets A New CEO Today $GOOG by @nichcarlson http://read.bi/dPADTf
634	2011-04-05	Here's why Google is right to seize control over Android, even though it makes them look like hypocrites $GOOG http://read.bi/hOuc9M
635	2011-04-05	Google Facing A "Significant" Reorg, With Managers On The Firing Line $GOOG by @jyarow http://read.bi/eNTLZn
636	2011-04-05	10 Things You Need To Know This Morning $AMZN $GOOG $AAPL $YHOO by @pegobry http://read.bi/hWYgVL
637	2011-04-05	The Antitrust Noose Is Tightening Around Google's Neck $GOOG by @pegobry http://read.bi/eWwLl7
638	2011-04-06	Google's Andy Rubin Hits Back: Android Is Just As Closed As It's Always Been $GOOG by @fromedome http://read.bi/eOkHRl
639	2011-04-07	Facebook Trumped Google Today -- And Embarrassed A Lot Of Other Companies, Too $GOOG by @MattRosoff http://read.bi/fOpyxu
640	2011-04-07	A New Perk At Google: Run Your Own Startup Within The Company $GOOG by @MattRosoff http://read.bi/hywPBK
641	2011-04-07	From The Dorm Room To Your Smartphone: The Incredible 20-Year Story of Linux $RHAT $IBM $MSFT $GOOG by @_dtl http://read.bi/e5T2ll
642	2011-04-07	After Just One Week, Here's Why The Nexus S Is My Favorite Android Phone $GOOG by @stevekovach http://read.bi/fe5TIX
643	2011-04-07	What Do Googlers Think Of Larry Holding EVERYONE Accountable On Social? $GOOG by @nichcarlson http://read.bi/fJcepE
644	2011-04-07	Larry Page Just Tied Employee Bonuses To The Success Of The Google's Social Strategy $GOOG by @nichcarlson http://read.bi/hvap6x
645	2011-04-07	Gmail Finally Lets You Control Which Contacts Are Saved To Your Address Book $GOOG by @stevekovach http://read.bi/dWluT3
646	2011-04-07	Microsoft Will Beat Apple In Mobile By 2015, Says Gartner $MSFT $AAPL $GOOG by @MattRosoff http://read.bi/h4xzgZ
647	2011-04-07	Google Paid Two Employees Tens Of Millions Dollars Not To Take Jobs At Twitter $GOOG by @nichcarlson http://read.bi/euRpxJ
648	2011-04-08	Facebook Said to Have Discussed Entering China With Partners http://bloom.bg/fveUkr $GOOG $SINA
649	2011-04-08	Google Buys Mobile Music Startup For $25 Million $GOOG by @MattRosoff http://read.bi/i7CNbp
650	2011-04-08	Marissa Mayer Bypassed As Google Appoints New Head Of Local And Commerce $GOOG by @MattRosoff http://read.bi/hEfWSc
651	2011-04-08	Check Out These Eye-Popping Animated Wallpapers That Will Make Your Android Phone Come Alive $GOOG by @stevekovach http://read.bi/eiNSFs
652	2011-04-08	Amazon Is Staffing Up To Become A Huge Online Advertising Player $AMZN $GOOG by @fromedome http://read.bi/gn84Fa
653	2011-04-08	Why Did Google Just Give Its Chrome Leader Big Bucks And A Promotion? $GOOG by @MattRosoff http://read.bi/ellqfp
654	2011-04-08	Why I Stopped Blowing My Money On MobileMe And Switched To Google $GOOG $AAPL by @stevekovach http://read.bi/iacwJs
655	2011-04-08	Larry Page Just Took A Page From Jeff Bezos With His Re-Org $GOOG $AMZN by @pegobry http://read.bi/ggZQ0V
656	2011-04-08	Inside Google's Massive Re-Org: Meet The Winners And Losers $GOOG by @nichcarlson http://read.bi/hLgnGE
657	2011-04-08	Here's Why iPhone Marketshare Is Bigger Than You Think $AAPL $GOOG by @pegobry http://read.bi/iilec8
658	2011-04-11	Solar-Thermal Plant Gets Financing From Google, U.S. Guarantee http://bloom.bg/hXvMbf $GOOG $NRG
659	2011-04-11	Google Seems Ready To Spend Billions To Beat Facebook $GOOG by @nichcarlson http://read.bi/dF2wiD
660	2011-04-11	Larry Page Is At War With Facebook, And He's Looking To Buy Ammunition $GOOG by @nichcarlson http://read.bi/dF2wiD
661	2011-04-12	Steve Jobs Hid iPad Development From Eric Schmidt $AAPL $GOOG by @MattRosoff http://read.bi/hXpjVV
662	2011-04-12	Google In Trouble Over Lying About Security Of Apps To The Government $GOOG $MSFT by @MattRosoff http://read.bi/h8VPSB
663	2011-04-12	Sergey Brin Wanted To Build An Ultimate Frisbee Field Atop Google's NYC Building $GOOG by @jyarow http://read.bi/hJbvyj
664	2011-04-12	How Facebook And The iPhone App Store Transformed PopCap's $100 Million Gaming Business $AAPL $GOOG by @fromedome http://read.bi/fUmbik
665	2011-04-12	Adobe Finds A Huge Security Hole In Flash For Android $ADBE $GOOG by @pegobry http://read.bi/frtGtp
666	2011-04-13	DEAR MICROSOFT: You Owe Google An Apology $MSFT $GOOG by @MattRosoff http://read.bi/eIWCV7
667	2011-04-13	Rich Jaroslovsky: RIM’s PlayBook Makes BlackBerry Cool Again http://bloom.bg/h0wxxO $AAPL $ADBE $DELL $GOOG $S $T $VZ
668	2011-04-13	Google: Microsoft Is The Liar When It Comes To Apps Security $GOOG $MSFT by @MattRosoff http://read.bi/hiSH56
669	2011-04-13	The Reviews Are In: Kyocera's Dual-Screen Android Phone Is A Clunky Battery Hog $S $GOOG by @stevekovach http://read.bi/epsXLA
670	2011-04-13	The Online Ad Market Comes Roaring Back With A Record $26 Billion In 2010 $GOOG $YHOO $MSFT $AOL by @pegobry http://read.bi/geNO7q
671	2011-04-13	10 Things You Need To Know This Morning $CSCO $AAPL $GOOG $MSFT by @pegobry http://read.bi/dHjTvo
672	2011-04-14	#Google reported a $6.54B in net revenue for the first quarter, up 29% from the year-ago period http://fxn.ws/hRc92K $GOOG
673	2011-04-14	Google’s Profit Falls Short of Estimates as Employee Costs Rise http://bloom.bg/hCoIQa $AAPL $GOOG
674	2011-04-14	RIM Declines to Five-Month Low After Critical PlayBook Reviews http://bloom.bg/eRH8cY $AAPL $GOOG $MSI
675	2011-04-14	The 10 Biggest Blunders Of Google Under Eric Schmidt $GOOG by @MattRosoff http://read.bi/icyOh5
676	2011-04-14	Twitter Turned Down A $10 Billion Offer From Google – Report $GOOG by @nichcarlson http://read.bi/gGZAJB
677	2011-04-14	The Reviews Of The BlackBerry PlayBook Are Unbelievably Bad $AAPL $GOOG $RIMM $MSFT by @jyarow http://read.bi/iaiWaf
678	2011-04-15	Larry Page Doesn't Have To Waste His Time Explaining Google To Wall Street – The SAIcast Discuss $GOOG by @willwei http://read.bi/eMBXAr
679	2011-04-15	Honeycomb Developers Are Worried Their Tablet Will Flop Like The Xoom $GOOG by @stevekovach http://read.bi/dVPk6N
680	2011-04-15	Timing: Page, Brin Insider Sales Mark Google Top http://cnbc.com/id/42609631 $GOOG $MSFT $YHOO #StockMarket #StockPicks
681	2011-04-15	Google Music Talks Are "Broken," Top Executives Are Rethinking Their Plans $GOOG by @jyarow http://read.bi/dUqki0
682	2011-04-15	11 Management Lessons I Learned Working At Google $GOOG by @jyarow http://read.bi/fflVrM
683	2011-04-15	Here's The Best Thing About The BlackBerry PlayBook... And How RIM Is Blowing It $RIMM $AAPL $GOOG $AMZN by @fromedome http://read.bi/iim06U
684	2011-04-15	Android Draws Antitrust Complaint in South Korea http://bit.ly/dL0o6r $GOOG
685	2011-04-15	As Android grows, analysts are cutting targets on $GOOG http://bit.ly/g5Qa7l
686	2011-04-15	Before earnings $GOOG had a P/E of 22 and $AAPL 18.6. $GOOG grew earnings by 16%. $AAPL is expected to grow earnings by 61%.
687	2011-04-16	my stock market analysis video http://bit.ly/iiLvqO $SPY $GOOG $EXAS $ DECK $QQQ $IWM $REDF $SLV etc
688	2011-04-16	Saturday links: economic contradictions http://stk.ly/hUmUSM via @abnormalreturns $GOOG $SB_F $FED
689	2011-04-16	The Guy Who Ran Microsoft And Google In China Is All About Cloning US Startups Now $MSFT $GOOG by @pegobry http://read.bi/hR9zYQ
690	2011-04-17	The Swipe & Tap Economy Continues To Pick up Steam http://stk.ly/fVx10Y via @howardlindzon $AAPL $GOOG $AMZN $INTU $SQUARE
691	2011-04-17	Demand Media's eHow Hammered By Latest Google Change $DMD $GOOG by @jyarow http://read.bi/gcPUWE
692	2011-04-18	Should Larry Page break up Google, Japanese style? http://tech.fortune.cnn.com/2011/04/18/should-larry-page-break-up-google/ … $GOOG
693	2011-04-18	This First Video Of Samsung's Honeycomb Tablet Makes The Xoom Look Like An Ancient Relic $GOOG $AAPL by @stevekovach http://read.bi/gGywRS
694	2011-04-18	HP Readies A Streaming Music Service To Beat Apple And Google $HPQ $AAPL $GOOG $AMZN by @jyarow http://read.bi/h2w91Y
695	2011-04-18	China's $GOOG ($BIDU), $AMZN ($DANG), Twitter ($SINA), YouTube ($YOKU) list in U.S. China's Facebook next. Renren ($RENN) filed IPO Friday.
696	2011-04-18	10 Things You Need To Know This Morning $GOOG $DMD $AAPL $MSFT $HPQ $YHOO by @pegobry http://read.bi/hnbABp
697	2011-04-18	Deutsche Telekom, France Telecom Plan Joint Equipment Purchases http://bloom.bg/hcg0BK $AAPL $GOOG
698	2011-04-24	Why $GOOG still looks like a long term winner http://bit.ly/gMLcuo $$
699	2011-04-26	New Google Apps Customers Will Have To Pay If They Have More Than 10 Users $GOOG by @MattRosoff http://read.bi/eaRNSr
700	2011-04-26	Google Smartphone Usage Study Is Unbelievable $GOOG by @MattRosoff http://read.bi/eRpLhS
701	2011-04-26	Google’s Android Runs 50% of New Smartphones, Nielsen Says http://bloom.bg/h2dYlq $AAPL $GOOG $MMI
702	2011-04-26	Google Lets Employees Tinker With Saws And Legos At Work $GOOG by @MattRosoff http://read.bi/epEhWz
703	2011-04-26	Google Chairman Eric Schmidt Interviews Tina Fey For An Hour – And It's Really Funny $GOOG by @nichcarlson http://read.bi/hs1AJ9
704	2011-04-26	At Google, Manipulating Execs And Tricking Your CEO Gets You Promoted $GOOG by @pegobry http://read.bi/h9egyR
705	2011-04-26	Google's Biggest Mistakes With Android $GOOG $MSFT $AAPL by @jyarow http://read.bi/ejOnD7
706	2011-04-26	Google Blew It – And This Startup Seized The Opportunity $GOOG $MSFT by @pegobry http://read.bi/gZzwX1
707	2011-04-26	10 Things You Need To Know This Morning $GOOG $NFLX $MMI $YHOO $AAPL $SNE $DMD by @pegobry http://read.bi/fJIOAT
708	2011-04-26	Sony Unveils Tablet PCs, Joins Samsung in Pursuit of IPad http://bloom.bg/fuAx6b $AAPL $GOOG
709	2011-04-27	CHART OF THE DAY: Android's App Store Will Be The Same Size As Apple's This July $AAPL $GOOG $MSFT by @jyarow http://read.bi/iTKZu7
710	2011-04-27	Google Finally Releases A Native Android App For Google Docs $GOOG by @MattRosoff http://read.bi/iq3SEi
711	2011-04-27	Forget Your Scanner: Google Docs For Android Will Convert Your Paper Documents In Seconds $GOOG by @stevekovach http://read.bi/l3YIWW
712	2011-04-27	The 11 Worst Mistakes In Tech History $AOL $YHOO $GOOG $MSFT $IBM $NWS $TWX $AAPL $RNWK by @pegobry http://read.bi/fE8M2l
713	2011-04-27	Are Android Phones About To Get Their Own FaceTime Copycat? $GOOG by @stevekovach http://read.bi/dVI6ZH
714	2011-04-27	How Baidu Is Using Google's Android To Crush Google $BIDU $GOOG by @pegobry http://read.bi/fSqHV4
715	2011-04-28	RIM Cuts Profit Forecast as BlackBerry Demand Falls Short http://bloom.bg/moHXGk $AAPL $GOOG $MMI
716	2011-04-28	Google Is "A Lot More Aggressive" With Tracking Your Mobile Data Than Apple $GOOG by @jyarow http://read.bi/mDGMvg
717	2011-04-28	Android's U.S. Market Share Dips A Little, But It's Still Cleaning Up $GOOG $AAPL $RIMM by @MattRosoff http://read.bi/j85SRh
718	2011-04-28	Mossberg Crushes The Hopes Of Another Android Tablet $AAPL $GOOG by @jyarow http://read.bi/l4Whci
719	2011-04-29	RIM Longtime Bulls Turn Bearish Saying Slide Could Hit 38% http://bloom.bg/mPGw6l $AAPL $GOOG $MMI
720	2011-05-01	10 Of Google's Weirdest Investments $GOOG by @jyarow http://read.bi/kLW5e9
721	2011-05-02	RIM Introduces Touch-Screen Bold Phones to Challenge Apple http://bloom.bg/l8tSFq $AAPL $GOOG $MSI
722	2011-05-03	Sony, Apple Must Fix User Trust in Privacy, EU Official Says http://bloom.bg/koedik $AAPL $GOOG
723	2011-05-03	In 2001, $GOOG hired Scmidt, $YHOO hired Semel as CEO. 10 years later, why did one fail and one succeed? http://bit.ly/kQhiNt
724	2011-05-04	Google Invests in African Internet Expansion for Future Revenue http://bloom.bg/jrajy7 $GOOG
725	2011-05-05	Microsoft's Secret Plan To Disrupt Google Maps On The iPhone $MSFT $AAPL $GOOG by @MattRosoff http://read.bi/lXczpj
726	2011-05-05	Google Introduces Service That Shows Inside of Businesses http://bloom.bg/iFKB4j $GOOG
727	2011-05-05	15 Google Rock Stars You've Never Heard Of $GOOG by @jyarow http://read.bi/lMQL4U
728	2011-05-05	A Revealing Look Into Larry Page's Oh-So-Geeky Mind $GOOG by @pegobry http://read.bi/kA1qZd
729	2011-05-05	Google Funds A VC Firm To Fund An Incubator To Fund Startups $GOOG by @pegobry http://read.bi/jD5WJr
730	2011-05-05	THE GOOGLE INVESTOR: Facebook Becoming Even More Of A Threat $GOOG by @hleonard76 http://read.bi/m8EYaG
731	2011-05-05	SAP Says Amazon Crash Hampers Its Late Push Into the Cloud http://bloom.bg/jSkR8U $AAPL $CRM $GOOG $HPQ $IT $SFSF
732	2011-05-06	The Best Android Apps You Didn't Download This Week $GOOG by @stevekovach http://read.bi/iOnWgj
733	2011-05-06	CHART OF THE DAY: AOL's Huge Opportunity $AOL $GOOG $MSFT $YHOO http://read.bi/jK3gOD
734	2011-05-06	Key Google Employee Says +1 Is "Not Google At Its Best" $GOOG by @jyarow http://read.bi/jXTouJ
735	2011-05-06	23 Amazing Things You Don't Know About Google $GOOG by @jyarow http://read.bi/kCn2Bb
736	2011-05-08	Apple Brand Value at $153 Billion Overtakes Google for Top Spot http://bloom.bg/jsVGqA $AAPL $AMZN $GE $GOOG $IBM $KO $MCD $MSFT $T $WMT
737	2011-05-09	Microsoft Said to Discuss Buying Internet-Call Provider Skype http://bloom.bg/mdFRMO $GOOG $MSFT
738	2011-05-09	Google To Bypass Record Companies, Launching Cloud Music Service http://yhoo.it/m1tO0z $GOOG
739	2011-05-09	Microsoft Close to $7 Billion Deal to Buy Skype, WSJ Reports http://bloom.bg/kHrJcA $GOOG $MSFT
740	2011-05-09	YouTube Adding 3,000 Movie Rentals, Challenging Netflix http://bloom.bg/mUl3nK $GOOG $NFLX
741	2011-05-10	Google Unveils Music, Movie Services http://bloom.bg/jxHYQU $AAPL $AMZN $GOOG $NFLX
742	2011-05-11	Google Chromebook Will Be Offered in June http://bloom.bg/l7Pbcn $BBY $GOOG $MSFT
743	2011-05-11	Corporate Tax Holiday Would Cost $78.7 Billion http://bloom.bg/l7pqIZ $AAPL $DUK $GOOG $MSFT $PFE
744	2011-05-11	HOW PEOPLE REALLY USE THE iPAD: Our Exclusive Survey Results $AAPL $GOOG $MSFT http://read.bi/llg20C
745	2011-05-11	RT @lazerow Fascinating insider story on why $GOOG does not own Skype today http://j.mp/lMruUQ $MSFT $SKYPE
746	2011-05-12	The Record Industry Is "Pissed" About Google Music $GOOG by @MattRosoff http://read.bi/ksOH8E
747	2011-05-12	Google makes a push for the enterprise with Chromebooks http://tech.fortune.cnn.com/2011/05/12/google-makes-a-push-for-the-enterprise-with-chrome/ … $GOOG
748	2011-05-14	The LAST Thing Google Needs Is More Engineers $GOOG by @MattRosoff http://read.bi/mk5kKM
749	2011-05-15	First it was Facebook vs Google http://bit.ly/krOUpd Then it's Windows vs Google http://bit.ly/lewSqK Who will be next?! #tech $GOOG
750	2011-05-15	10 Ways Google Just Tried To Thump Apple $AAPL $GOOG by @jyarow http://read.bi/kNyaio
751	2011-05-15	Top 10 Awesome Android Features That The iPhone Doesn’t Have $GOOG $AAPL by @WhitsonGordon http://read.bi/mvqpIw
752	2011-05-16	Google Makes $3 Billion Bond-Market Debut http://bloom.bg/iO3CBz $GOOG
753	2011-05-16	The 10 Best Emails Exposed In The Google-Skyhook Lawsuit $GOOG $MOT by @fromedome http://read.bi/k6ss0f
754	2011-05-16	Amazon Will Offer Two Of iPhone's Most Popular Games For Free In Its Android Appstore $AMZN $GOOG by @stevekovach http://read.bi/mNMln5
755	2011-05-16	UNSEALED: Here Are 418 Pages Of Documents From Google's Skyhook Wireless Lawsuit $GOOG $MOT http://read.bi/iC6j5f
756	2011-05-16	Google Borrowing $3 Billion In First Ever Bond Offer $GOOG by @jyarow http://read.bi/irWrhO
757	2011-05-17	Verizon Sees Spectrum Shortage Pushing Deals http://bloom.bg/kEIIRG $AAPL $CLWR $GOOG $LEAP $PCS $S $T $VZ
758	2011-05-19	An Insider's Guide To The GooglePlex: 10 Must-Do Recommendations $GOOG by @nichcarlson http://read.bi/jOOilt
759	2011-05-19	How Strong Are Network Effects Online, REALLY? $EBAY $GOOG $AMZN by @pegobry http://read.bi/mavT4Q
760	2011-05-20	The conniption around IP and copyright law http://tech.fortune.cnn.com/2011/05/20/the-conniption-around-ip-and-copyright-law/ … $GOOG
761	2011-05-22	How $GOOG, like its fellow tech brethren $MSFT, $CSCO & $INTC, became a value stock. And a cheap megacap worth buying http://bit.ly/mLNTv0 $
762	2011-05-23	That Was Fast: Google Buys Startup 6 Months After It Launches $GOOG by @MattRosoff http://read.bi/kVkdBL
763	2011-05-23	Microsoft Is Moving Too Slowly On Social Features For Office, So Jive Is Filling The Gaps $MSFT $GOOG by @MattRosoff http://read.bi/ixslmW
764	2011-05-24	Google's Latest Data Center Is Cooled Entirely With Ocean Water $GOOG by @MattRosoff http://read.bi/joBJE7
765	2011-05-24	Suddenly, This Honeycomb Tablet Is Selling Like Crazy $GOOG by @stevekovach http://read.bi/luTKoQ
766	2011-05-24	Microsoft's Real Windows Phone 7 Problem: Nobody Cares (Yet?) $MSFT $AAPL $GOOG by @fromedome http://read.bi/kZWOzo
767	2011-05-24	Ahead Of IPO, Brightcove Launches A Whole New Business Making Apps $AAPL $GOOG by @fromedome http://read.bi/jsCwo4
768	2011-05-24	RT @FortuneMagazine: Google Motors: The new GM? What is Google up to with its driverless cars? http://j.mp/mU900c $GOOG
769	2011-05-24	Eric Schmidt To World Leaders At eG8: Don't Regulate Us, Or Else $GOOG by @pegobry http://read.bi/kv8kZu
770	2011-05-25	The First Decent Business Reason We've Heard For Those Google Robotic Cars $GOOG by @MattRosoff http://read.bi/lE53dj
771	2011-05-25	Google Has Stopped Punishing JC Penney $GOOG by @MattRosoff http://read.bi/lCln2N
772	2011-05-26	PayPal Sues Google Over Mobile Payment Secrets http://bloom.bg/jkPpF8 $EBAY $GOOG
773	2011-05-26	The Web is Relentless and The Government Wants Higher Prices via @HowardLindzon $LNKD $GOOG $FBOOK $VZ http://stk.ly/mFXIwd
774	2011-05-26	Google Shows Mobile Payment, Coupon Service http://bloom.bg/iJ7CO5 $AAPL $C $GOOG $MA $MSFT $S $V
775	2011-05-26	Google Invests in Social Game Startup Kabam http://bloom.bg/jlHqeH $GOOG $INTC
776	2011-05-26	Halftime: Did Google Just Ignite a Sea Change in Tech? http://cnbc.com/id/43182347 $AAPL $C $GOOG $MA $MSFT $S $V #StockMarket #StockPicks
777	2011-05-26	Google Introduces Google Wallet, Works At Over 300,000 Mastercard PayPass Merchant Locations $GOOG by @ellishamburger http://read.bi/mMqQ2O
778	2011-05-26	10 Things You Need To Know This Morning $MSFT $AOL $GOOG by @pegobry http://read.bi/lBjG6P
779	2011-05-26	REVEALED: The Secret Business Rationale For The Self-Driving Google Cars $GOOG by @pegobry http://read.bi/jwTgLX
780	2011-05-27	PayPal is suing Google for allegedly stealing its employees and trade secrets. http://bit.ly/khE1Ay #tech $GOOG $EBAY
781	2011-05-27	eBay/PayPal paving the way for huge mobile payments #patent suit against Google http://bit.ly/kiWoXo Worse than "Skyhookgate". $EBAY $GOOG
782	2011-05-28	Google is teaming with MasterCard, Citigroup & Sprint to launch a new phone-based mobile payment system http://bit.ly/kmYOqU $GOOG
783	2011-05-29	Google, Microsoft Test Apple’s Tablet Dominance http://bloom.bg/m5thQX $AAPL $GOOG $MSFT $NVDA $QCOM
784	2011-05-30	Google Is At It Again: Pulls A Bunch Of Gaming Apps From The Android Market $GOOG by @stevekovach http://read.bi/jNLSgP
785	2011-05-31	Goleman: Want Creative Workers? Loosen the Reins, Boss http://bloom.bg/meOI3Z $GOOG $XRX
786	2011-05-31	LIVE: Google's Eric Schmidt Speaks At D9 $GOOG by @MattRosoff http://read.bi/k3wWzi
787	2011-05-31	Google's +1 Button Goes Live For Websites Tomorrow $GOOG by @stevekovach http://read.bi/igY56B
788	2011-05-31	CHART OF THE DAY: Android Users Are Bigger Data Hogs Than Anyone $AAPL $GOOG $T $VZ by @jyarow http://read.bi/klO5DU
789	2011-05-31	WATCH OUT: Up To 120,000 Android Phones Have Been Infected With Malware $GOOG by @stevekovach http://read.bi/kpNTly
790	2011-05-31	Apple’s Jobs to Unveil ICloud, New Software http://bloom.bg/kq09n8 $AAPL $AMZN $GOOG
791	2011-05-31	Meet The Man In Charge Of Making Hollywood Not Hate Google $GOOG $NFLX by @pegobry http://read.bi/murdr8
792	2011-05-31	10 Things You Need To Know This Morning $GOOG $AMZN $AAPL $IACI $ORCL by @pegobry http://read.bi/kqWgZX
793	2011-06-01	Google Suspects China in Attempt to Steal Passwords http://bloom.bg/lvG7xa $GOOG
794	2011-06-01	Google reveals Gmail hacking, likely from China http://reut.rs/kL6SdZ Full statement from Google http://bit.ly/lnfx5s $GOOG
795	2011-06-01	"I screwed up" Google's Eric Schmidt admits to failed partnership with Facebook http://reut.rs/iIdfCv $GOOG
796	2011-06-01	iPad Rivals Are Getting Crushed, So Companies Cut Back Production Plans $AAPL $GOOG by @jyarow http://read.bi/ilanLi
797	2011-06-02	Nokia Breakup Worth 52% Gain: Real M&A http://bloom.bg/kktanD $AAPL $GOOG $MMI
798	2011-06-02	U.S. to Review Google Gmail Hacking http://bloom.bg/kI697P $GOOG
799	2011-06-06	Steve Jobs Using ICloud to Pick Apart PC Industry http://bloom.bg/j3cAAa $AAPL $AMZN $GOOG $MSFT
800	2011-06-06	Apple Snubs The iAd $AAPL $GOOG by @fromedome http://read.bi/iTPWgn
801	2011-06-06	CHART OF THE DAY: Apple: See, We're Not Getting Clobbered By Android! $AAPL $MSFT $GOOG by @jyarow http://read.bi/l0HYAZ
802	2011-06-06	Apple’s Jobs Shows New Mac Software Features http://bloom.bg/iFsTAa $AAPL $AMZN $GOOG $MSFT
803	2011-06-06	Blip.tv's Plan To Make The Big Bucks By Beating YouTube $GOOG by @pegobry http://read.bi/iGG2rP
804	2011-06-06	Special Report: The Future Of Mobile $AAPL $GOOG $MSFT by @fromedome http://read.bi/iuTG8x
805	2011-06-06	HISTORY LESSON: How The iPhone Changed Smartphones Forever $AAPL $GOOG $RIMM by @fromedome http://read.bi/mG0FyS
806	2011-06-06	Apple’s Jobs Set to Unveil ICloud to Deflect Google Android http://bloom.bg/j3B7us $AAPL $AMZN $GOOG $MSFT
807	2011-06-07	Oracle Wants To Put Android Out Of Business $ORCL $GOOG by @MattRosoff http://read.bi/lNBdFv
808	2011-06-07	Inside Google's Boot Camp For Viral Video Stars $GOOG by @pegobry http://read.bi/ihhXsk
809	2011-06-07	THE GOOGLE INVESTOR: PC Shipments Slashed, More Evidence That Chromebooks Are Probably D.O.A.. $GOOG by @hleonard76 http://read.bi/iSRJ4e
810	2011-06-07	#Oracle wants a HUGE cut of #Google's mobile ad revenue + compensation for fragmentation of #Java http://bit.ly/iqPSpX #Android $ORCL $GOOG
811	2011-06-08	The Future Of Mobile Advertising: Less Annoying, More Useful $AAPL $GOOG $AMZN by @fromedome http://read.bi/jlgQfH
812	2011-06-08	Your New Galaxy Tab Is A Waste Unless You Download These Apps First $GOOG by @stevekovach http://read.bi/jOjufj
813	2011-06-08	Get Google's New Chrome And Try Out Awesome 3D Websites Like This $GOOG by @stevekovach http://read.bi/mcWHFM
814	2011-06-08	10 Things You Need To Know This Morning $NTDOY $AAPL $JPM $ORCL $GOOG $AMZN $AOL by @pegobry http://read.bi/iDxikd
815	2011-06-09	DEAR RIM EMPLOYEES: What The Heck Is Happening Inside Your Company? $RIMM $AAPL $GOOG http://read.bi/ksCXVp
816	2011-06-09	$GOOG and $APPL top the list of the world's most reputable companies: http://onforb.es/lPjLF3
817	2011-06-11	IMF Reports Cyberattack Led to ‘Very Major Breach’ http://cnbc.com/id/43366947 $GOOG #Europe #IMF #Crime #Technology
818	2011-06-14	IPOs Boost Demand for Silicon Valley Mansions http://bloom.bg/iPN6GY $GOOG $GRPN $LNKD
819	2011-06-14	Pandora Seeks $176.2 Million in Expanded IPO http://bloom.bg/klgGMr $AAPL $AMZN $C $GOOG $JPM $MS $P $RATE
820	2011-06-15	If Pandora had Google's margin and P/E, they'd still need $800M in revs to justify $4B valuation. They'll make 1/10 this yr. (& $P != $GOOG)
821	2011-06-15	Gmail On iPhone Just Got Three New Features We've Been Dying For $GOOG by @ellishamburger http://read.bi/muTXFl
822	2011-06-15	RT @DavidGoldmanCNN: Google on Chromebooks & Docs: "No one uses Microsoft's features anyway" - http://bit.ly/je8yZs #tech $GOOG
823	2011-06-16	Oracle Sues Google For 'Billions Of Dollars' In Patent Lawsuit - $ORCL $GOOG
824	2011-06-16	Google Has A Way To Automatically Track What People Are Saying About You Online $GOOG by @ellishamburger http://read.bi/iiEdtS
825	2011-06-16	THE GOOGLE INVESTOR: At 100 Million Users, Android Can't Be Ignored $GOOG by @hleonard76 http://read.bi/iNNnnn
826	2011-06-16	Facebook's iPhone App Store End-Around Is Exactly The Right Idea $AAPL $GOOG by @fromedome http://read.bi/kRJnU2
827	2011-06-16	Facebook's Mobile App Store Sounds Like It Will Be A Flop $AAPL $GOOG by @jyarow http://read.bi/jaIWl1
828	2011-06-16	100 million Android fans can't be wrong - how @Google conquered the smartphone world: http://j.mp/mAptfG $GOOG
829	2011-06-17	CHART OF THE DAY: RIM's Astounding Collapse In The U.S. $RIMM $GOOG by @jyarow http://read.bi/lCaMON
830	2011-06-17	Android Tablet Sales Stink So Manufacturers Are Doubling Down On Smartphones $GOOG by @stevekovach http://read.bi/jKmDR2
831	2011-06-17	Oracle Seeks ’Billions’ in Google Java Suit http://bloom.bg/kCBaLt $GOOG $ORCL
832	2011-06-18	Bill Gurley Explains How Twitter Will Rule The World And Why Groupon Won't http://stk.ly/keVeLK $GRPN $TWIT $GOOG $OPEN
833	2011-06-18	Oracle expert claims Google may owe up to $6 billion http://stk.ly/lXXoSv via @mercurynews $ORCL $GOOG
834	2011-06-18	The Best Android Apps Everyone Was Talking About This Week $GOOG by @stevekovach http://read.bi/mINvET
835	2011-06-18	Apple Bids for Nortel Networks Patents http://bloom.bg/lTzURH $GOOG $INTC $MSFT $RPXC
836	2011-06-19	Classic! RT @spmsnk "Who's Suing Who" Infographic $AAPL $GOOG $NOK $RIMM $ERIC $ORCL $MOT $MSFT http://yfrog.com/kftztp
837	2011-06-20	YTD Performance of Tech's Big 3: $AAPL -3% | $GOOG -19% | $AMZN +3%
838	2011-06-21	Google To Unleash An Army Of Developers Against Skype $GOOG $MSFT by @_dtl http://read.bi/kUCz6p
839	2011-06-22	The worst decision Google ever made http://stk.ly/mIpj5T $GOOG $ORCL $SUNW
840	2011-06-23	Will Google disrupt venture capital? http://stk.ly/mu4TyF $GOOG
841	2011-06-24	If you missed last night: The iPad's dominance of tablet traffic around the world is pretty impressive: http://read.bi/iCzvYM $AAPL $GOOG
842	2011-06-25	The Best Android Apps Everyone Was Talking About This Week $GOOG by @stevekovach http://read.bi/kFjcbz
843	2011-06-26	‘Angry Birds’ Staying Power Under Test http://bloom.bg/mqScEs $AAPL $DIS $GOOG
844	2011-06-27	CHART OF THE DAY: The U.S. Government Asks For Data On Google Users More Than Other Country $GOOG by @jyarow http://read.bi/mO0jLE
845	2011-06-27	RIM Developers Defecting to IPhone, Android http://bloom.bg/ldG8pI $AAPL $GOOG
846	2011-06-27	GOOGLE OFFERS REVEALED: Here Are The Secret Details About Google's Groupon-Killer http://www.businessinsider.com/google-offers-kill-groupon-2011-6?utm_source=twbutton&utm_medium=social&utm_term=&utm_content=&utm_campaign=sai … The challenge/opp of being $GOOG
847	2011-06-27	10 Things You Need To Know This Morning $MSFT $GOOG $GRPN $AOL $AAPL $NOK by @pegobry http://read.bi/l0R1Ae
848	2011-06-27	Google Kills Two Of Its Most Ambitious Projects $GOOG by @pegobry http://read.bi/kxWo2n
849	2011-06-28	Willing to barter/trade: vintage #Google Wave, Buzz, Orkut + Health invites (un-opened, near-Mint condition) for early Google+ access. $GOOG
850	2011-06-28	Google Takes On Facebook With Social Service http://bloom.bg/iHTuBf $AAPL $GOOG
851	2011-06-28	Google+, Google's Answer To Facebook, Explained In 5 Short Videos Clips $GOOG by @nichcarlson http://read.bi/lw2tgy
852	2011-06-28	On Google+ Launch, I bet $FBOOK feels the same way $GOOG felt when $MSFT launched Bing.
853	2011-06-28	Google Has ANOTHER New Social Network: Google+ $GOOG by @jyarow http://read.bi/j71qxf
854	2011-06-28	THE GOOGLE INVESTOR: Google's Mobile Ad Sales To Reach $14 Billion By 2015 $GOOG by @hleonard76 http://read.bi/j0VC0b
855	2011-06-28	Microsoft Office 365 Could Put Google Apps Back On The Defensive $MSFT $GOOG by @MattRosoff http://read.bi/jCmbXj
856	2011-06-29	Here's One Reason Facebook Should Be Nervous About Google+ $GOOG http://read.bi/mjUK5Z
857	2011-06-29	Mark Zuckerberg Is Now Richer Than The Google Guys $GOOG by @pegobry http://read.bi/kfyCpe
858	2011-06-30	Google Is Testing A Photo-Sharing App Called Pool Party $GOOG by @MattRosoff http://read.bi/jQQHDj
859	2011-06-30	It's Super-Easy To Send Google+ Invites To Your Friends $GOOG by @stevekovach http://read.bi/m9WS6N
860	2011-06-30	10 Ways Google+ Just Copied Facebook $GOOG by @ellishamburger http://read.bi/l0TT1D
861	2011-06-30	Google Shuts Down Google+ Invites Because Of "Insane Demand" $GOOG by @jyarow http://read.bi/mBWQSe
862	2011-06-30	Delete Gmail From Your iPhone: Google Sync Does It Better $GOOG by @ellishamburger http://read.bi/mGuZGl
863	2011-06-30	Apple Has Worst First Half Since ’08 http://bloom.bg/lAacjX $AAPL $GOOG $MSFT
864	2011-07-01	if $GOOG buys Hulu it could be a powerful force in TV instantly....
865	2011-07-01	SAICAST: The Highlights And The Red Flags In Zynga's IPO Filing $GOOG $LNKD by @kangelova http://read.bi/jdNhlF
866	2011-07-01	Google Is Thinking About Buying Hulu $GOOG by @MattRosoff http://read.bi/jB36BU
867	2011-07-01	Facebook Was First On Google's Hit List -- Here's Who's Next $GOOG by @_dtl http://read.bi/irO9JY
868	2011-07-01	Here's How To Get The Beautiful And Secret New Gmail Theme Right Now $GOOG by @ellishamburger http://read.bi/jhvlLd
869	2011-07-01	How Long Until The Facebook Browser? $GOOG $MSFT $AAPL by @pegobry http://read.bi/m1s6dA
870	2011-07-01	Here's An Awesome Chrome Extension For Google Music Beta Users $GOOG by @ellishamburger http://read.bi/jLh8hl
871	2011-07-01	Google is under investigation for posting illegal ads for pharmaceutical drugs, including Oxycontin. http://bit.ly/lHrW1S $GOOG
872	2011-07-01	Bad News For Google: Apple Leads A Group To Pay $4.5 Billion For Nortel Patents $AAPL $GOOG $RIMM $MSFT by @jyarow http://read.bi/ijcQs4
873	2011-07-01	Hey, Look! Mark Zuckerberg Is On Google+! $GOOG by @pegobry http://read.bi/mC1lsq
874	2011-07-05	RT @wallstreetbean I could see $GOOG bidding $5,198,887,465 for $RIMM
875	2011-07-05	Interesting RT @SAI: CHART OF THE DAY: Android Is Blowing Everyone Away $AAPL $MSFT $GOOG $RIMM $HPQ by @jyarow http://read.bi/raa0mh
876	2011-07-05	There is no 'divorce' in the Google Plus world. "Divorced" and "separated" not among $GOOG + relationship options: http://onforb.es/iCXboa
877	2011-07-05	Google to Retire Blogger & Picasa Brands in Google+ Push http://stk.ly/lSrQWE via @Mashable h/t @MParekh $GOOG
878	2011-07-06	‘Angry Birds’ May Take On ‘StarCraft’ in Korea http://bloom.bg/n4jrsm $AAPL $GOOG
879	2011-07-07	Microsoft's Patent Shakedown On Android Comes From A Long Tradition $MSFT $GOOG by @MattRosoff http://read.bi/q6u2EK
880	2011-07-07	Check Out YouTube's Fancy New Hulu-Like Look [Photos] $GOOG by @stevekovach http://read.bi/naMeD2
881	2011-07-07	The Most Wanted Android Phones You Can't Have Yet $GOOG by @stevekovach http://read.bi/odYo1i
882	2011-07-07	Apple’s IAd Is Said to Cut Advertising Prices http://bloom.bg/ncGGOh $AAPL $GOOG
883	2011-07-08	Why investors underrate dividends. RT @WSJPersFinance: Is the Market Half Empty or Half Full? http://on.wsj.com/pF8TtE $GOOG $YHOO
884	2011-07-08	There Will Be A Business Version Of Google+ Later This Year $GOOG by @MattRosoff http://read.bi/nh2JbS
885	2011-07-08	LinkedIn Becomes No. 2 U.S. Social Network http://bloom.bg/oZCbbj $GOOG $LNKD
886	2011-07-08	SMART MOVE: Google Will Send Eric Schmidt To Testify $GOOG by @MattRosoff http://read.bi/quE5VF
887	2011-07-08	HOW TO: Stick Facebook Inside Google+ To Ease The Switch $GOOG by @ellishamburger http://read.bi/qU8Fnh
888	2011-07-08	More Charts Show That Anyone Who Thinks We're In A Tech Bubble Is Crazy $EBAY $GOOG $CRM by @pegobry http://read.bi/oSXOxL
889	2011-07-08	A Photo Of The Future $GOOG by @pegobry http://read.bi/peBLEC
890	2011-07-08	Gmail's Next Feature Could Finally Help You Cope With Email Overload $GOOG by @pegobryhttp://read.bi/ncOpKQ
891	2011-07-10	Groupon, Living Social and the Wait to Get Paid http://stk.ly/rj8ItB via @ReformedBroker $GRPN $GOOG $AMZN
892	2011-07-10	Google+ is Growing Like Crazy. http://stk.ly/p9CzgC via @paulballen $GOOG $FBOOK
893	2011-07-10	Earnings take center stage this week. $AA, $JPM, $GOOG, $C, $YUM, $MAT all due to report their latest results. http://bit.ly/pQ99kT
894	2011-07-10	Google+ Blasts Users With Spam $GOOG by @MattRosoff http://read.bi/qD8oEF
895	2011-07-11	Study shows even Android users buy #iPads over Google-powered tablets http://fxn.ws/om9zZD $AAPL $GOOG
896	2011-07-12	10 Crazy Stories About Google's Early Days From An Insider Who Was There $GOOG by @MattRosoff http://read.bi/pViOl6
897	2011-07-12	10 Things You Never Knew Were Possible On Google+ $GOOG by @stevekovach http://read.bi/oBnZQ5
898	2011-07-12	The Weirdest, Funniest, And Prettiest Stuff We've Seen From Googlers On Google+ $GOOG by @jyarow http://read.bi/qKYqgz
899	2011-07-12	Google+ To Pass 10,000,000 Users Today http://stk.ly/nlJuRR via @paulballen $GOOG $FBOOK $MSFT
900	2011-07-13	Google’s Facebook Challenger Seen Eroding Profit http://bloom.bg/p0dkHa $GOOG
901	2011-07-13	RT @SAI: Zuckerberg Freaks Out About Google+ Privacy, Changes Settings $GOOG by @jyarow http://read.bi/ndLZwq
902	2011-07-14	GOOG Analysis: The Massive Mystery In Google's Finances And Why This Is Bad For Publishers - SVW: http://bit.ly/nlpj99 $GOOG
903	2011-07-14	Google Is Destroying Our Memories $GOOG by @SimoneFoxman http://read.bi/pYZC4D
904	2011-07-14	Google's operating expenses rose to $2.97 billion, compared to $1.99 billion in the quarter last year http://bit.ly/rodunF $GOOG
905	2011-07-14	Google shares jump after revenue soared more than 30 percent in #earnings report http://yhoo.it/nYgip3 $GOOG
906	2011-07-14	Google profit, revenue grow in second quarter http://reut.rs/pvWXS7 $GOOG
907	2011-07-14	Google's Stock Is Exploding Higher $GOOG by @jyarow http://read.bi/o0hXWI
908	2011-07-14	Happening now: Live coverage of Google's second quarter earnings http://bit.ly/pFW4YO $GOOG
909	2011-07-14	LIVE: Google's Q2 Earnings $GOOG by @MattRosoff http://read.bi/qlVPF5
910	2011-07-14	12 Features Missing From Google+ That Everyone's Begging For $GOOG by @_dtl http://read.bi/rci6FW
911	2011-07-14	Google Accelerates Google+ for Business Test Program http://stk.ly/pPKmkr via @mashable $GOOG
912	2011-07-14	How To Transfer Facebook Friends To Google+ -- But Do You Really Want To? $GOOG by @dondodge http://read.bi/nxwfKN
913	2011-07-14	If You Break The Rules On Google+, You Can Lose All Google Services $GOOG by @_dtl http://read.bi/nkUMvT
914	2011-07-14	POGUE: "Google Has Solved The Layers-Of-Privacy Problem That Has Dogged Facebook For Years" $GOOG by @jyarow http://read.bi/qe56m9
915	2011-07-14	Zuckerberg Reconsiders, Says The Hell With Privacy On Google+ $GOOG by @jyarow http://read.bi/pMLBgi
916	2011-07-14	the fact that you can direct your messages to whatever group you want in $goog + is huge benefit over $fbook..probably even twitter
917	2011-07-15	Apple Wins Trade Agency Ruling on HTC Phones http://bloom.bg/rr5olk $AAPL $GOOG $MMI
918	2011-07-15	Microsoft Might Dump Twitter From Bing Search Results $MSFT $GOOG by @MattRosoff http://read.bi/roglVN
919	2011-07-15	ITC Rules HTC Violated Two Apple Patents. Is Android In Hot Water? http://dthin.gs/pWdzLm $AAPL $GOOG
920	2011-07-15	CHART OF THE DAY: Google's Headcount Continues To Soar $GOOG by @jyarow http://read.bi/qOZNml
921	2011-07-15	MYSTERY SOLVED: Here's Why Google Sites Revenue Is Growing Faster Than Google Network Revenue $GOOG by @MattRosoff http://read.bi/nzCRpp
922	2011-07-15	Stocks Rise on Google, Takeovers http://bloom.bg/r5xDux $C $GOOG
923	2011-07-15	Where Is Google Apps On Larry Page's Priority List? $GOOG $MSFT by @MattRosoff http://read.bi/n5LYd3
924	2011-07-15	Google+ Is Inside Gmail, But Here's How To Put Gmail In Google+ $GOOG by @ellishamburger http://read.bi/oufzA1
925	2011-07-15	Dear AMZN & $GooG, when you've finished commoditising the hell out of infrastructure etc - can you please do the same to Telcos?
926	2011-07-16	Risk Goes Off and On Like a Light Switch http://bit.ly/nUGSKF via @upsidetrder $AAPL, $GS, $C, $XLF, $GOOG, $SPY
927	2011-07-16	$$ NEW POST: BERNANKE BALKS http://bit.ly/nUGSKF $AAPL, $GS, $C, $XLF, $GOOG, $SPY
928	2011-07-16	Former Spy Warns of Cyber Terrorism http://bloom.bg/qPRYwi $BAC $BAH $C $CACI $GOOG $LMT $LVLT $NOC
929	2011-07-16	U.S. Stocks Fall Most in Five Weeks on Europe http://bloom.bg/mSKLJG $AA $BAC $C $CHK $CLX $FLIR $GOOG $HK $RRC $XOM
930	2011-07-16	All The Android Apps You Must Have This Week $GOOG by @stevekovach http://read.bi/qwRGuf
931	2011-07-16	The Beginning http://on.wsj.com/ofoRay The early days at $GOOG. My take-away: celebrate/leverage orthogonal thinking $$
932	2011-07-16	Will $goog cause Groupon's ipo to be doa? sharing the spotlight with @rakeshlobster aka rocky agrawal http://bit.ly/nWA171
933	2011-07-18	Dell wants to use Google Hangouts for customer service http://stk.ly/qRrgyB via @gigaom $DELL $GOOG ht: @weissben
934	2011-07-19	Debt Ceiling Fears vs Secular Growth http://stk.ly/rpkviF via @reformedbroker $SDY $AAPL $GOOG $RAX $BWLD $RVBD
935	2011-07-22	Here's The Presentation That Inspired Google+ $GOOG by @nichcarlson http://read.bi/o4sPPl
936	2011-07-23	Great and vv relevant insight (esp for FB v $GOOG). RT @djangoEd: Why did Netscape lose market share? http://b.qr.ae/niMU9t #in
937	2011-07-23	All The Android Apps You Must Have This Week $GOOG by @stevekovach http://read.bi/pXWk99
938	2011-07-24	Samsung Smartphone Sales May Pass Apple http://bloom.bg/mUQNv7 $AAPL $GOOG
939	2011-07-25	The Firefox People Are Building A Mobile OS $GOOG $AAPL $MSFT by @MattRosoff http://read.bi/nKFuun
940	2011-07-25	Google Is Looking For More Money From Small Businesses $GOOG by @MattRosoff http://read.bi/n4El1s
941	2011-07-25	Here's Why Google+ Is Banning (Some) Fake Names $GOOG by @MattRosoff http://read.bi/roYha9
942	2011-07-25	Google Chrome Is Growing Faster Than Any Other Browser $GOOG by @_dtl http://read.bi/rnLAXh
943	2011-07-25	Facebook for iPhone has 85mm active users, up 50% in 7 months; FB for Android has 53mm, up 150% http://www.splatf.com/?p=623 $AAPL $GOOG
944	2011-07-25	The 8 Pillars of Innovation – from Google's brand new Innovation Issue of @ThinkQuarterly $GOOG http://ow.ly/1uXBoj (HT @melex @brainpicker)
945	2011-07-25	Value investing in tech boom 2.0: Investors who sat out the first bubble now see value in $GOOG, $MSFT http://bit.ly/oslFK2
946	2011-07-25	RIM to Cut 2,000 Jobs on BlackBerry Share Decline http://bloom.bg/qoIA6s $AAPL $GOOG $MSI
947	2011-07-26	Roger McNamee: The Era Of Google Is Over $GOOG by @MattRosoff http://read.bi/py7hYC
948	2011-07-26	Googlers Are Shocked By How Much You Like Google+ $GOOG by @nichcarlson http://read.bi/pse4xp
949	2011-07-26	10 iPhone Features That Android Phones Had First $AAPL $GOOG by @stevekovach http://read.bi/pEd32N
950	2011-07-26	The 4 Big Problems With Google's Anti-Patent Stance $GOOG by @Fosspatents http://read.bi/n3qeNS
951	2011-07-26	SEO Madness: You Can Now Buy Google +1s By The Hundred $GOOG $MSFT by @pegobry http://read.bi/q39biy
952	2011-07-26	iPads Have Outsold Android Tablets 24 To 1 $AAPL $GOOG by @jyarow http://read.bi/oaUicf
953	2011-07-27	These 19 Social Networks Are Bigger Than Google+ $GOOG $LNKD by @MattRosoff http://read.bi/n2PlFq
954	2011-07-27	15 Basic Features Google+ Must Add Before It Can Destroy Facebook $GOOG by @stevekovach http://read.bi/p4ncVp
955	2011-07-27	Google is headed toward $1,500 a share and here's why http://bit.ly/ozOAJK $GOOG
956	2011-08-02	9 Experimental Google Chrome Features You Should Tinker With $GOOG by @ellishamburger http://read.bi/pWWKHF
957	2011-08-02	THE GOOGLE INVESTOR: Why Google Is Beating Apple In The Smartphone Game $GOOG by @hleonard76 http://read.bi/pkTuTp
958	2011-08-02	There's An Android Trojan That Records All Your Phone Calls Without You Knowing About It $GOOG by @stevekovach http://read.bi/odsXq2
959	2011-08-02	Google Launches Hotel Finder To Fight Kayak And Expedia $GOOG $EXPE $PCLN $TZOO by @pegobry http://read.bi/rdT2xq
960	2011-08-02	10 Things You Need To Know This Morning $AAPL $GOOG $CTCT $YHOO $MSLO $MSFT by @pegobry http://read.bi/pbQUmS
961	2011-08-03	Google Is Right: The Smartphone “Patent Bubble” Is Lame $GOOG by @fromedome http://read.bi/q1MkN1
962	2011-08-03	CHART OF THE DAY: Apple's Cheap Stock $AAPL $MSFT $NFLX $GOOG $AMZN by @jyarow http://read.bi/rn2KLU
963	2011-08-03	This Guy Built An Entire Website To Convince Google To Hire Him $GOOG by @ellishamburger http://read.bi/qYHyGs
964	2011-08-03	The New Google Chrome Predicts What You're Going To Click And Starts Loading It $GOOG by @ellishamburger http://read.bi/p399I2
965	2011-08-03	The Nexus S Is Free At Best Buy Today $GOOG $BBY by @_dtl http://read.bi/mWuov2
966	2011-08-03	Google+ Hits 25 Million Users, Is The Fastest Growing Website Ever $GOOG by @pegobry http://read.bi/pV3sOp
967	2011-08-04	THE TRUTH ABOUT ANDROID VIRUSES: They're Growing Like Crazy And There's A Good Chance You'll Be Infected $GOOG $AAPL http://read.bi/nAQWRl
968	2011-08-04	THE GOOGLE INVESTOR: Google+ Is No Facebook Killer $GOOG by @hleonard76 http://read.bi/pluyNw
969	2011-08-04	How Do I Hate Google? Let Me Count The Ways... $GOOG by @BrianSHall http://read.bi/r9C6X9
970	2011-08-04	Why Google lashed out at Apple and Microsoft: http://j.mp/pUQ4Xp $GOOG
971	2011-08-04	Google Bans Facebook Product Director Blake Ross From Google+ $GOOG by @pegobry http://read.bi/nb4UEN
972	2011-08-11	Facebook Strikes Back Against Google Games $GOOG by @MattRosoff http://read.bi/oZiFF5
973	2011-08-11	LEAKED: Here's A Photo Of Android's Next Major Release, Ice Cream Sandwich $GOOG by @stevekovach http://read.bi/pbVYhw
974	2011-08-11	"Open" Google Accuses Microsoft Of Revealing "Confidential" Source Code $GOOG $MSFT by @MattRosoff http://read.bi/qGyaZw
975	2011-08-12	Google+ Is Expanding Throughout Google Like An/octubre/opus $GOOG by @MattRosoffhttp://read.bi/oTNipV
976	2011-08-12	The Best Gmail Labs Features That Will Help You Get More Done $GOOG by @ellishamburger http://read.bi/rhX8DI
977	2011-08-14	Rich Suburban Parents Are Ditching Facebook For Google+ $GOOG by @stevekovachhttp://read.bi/oLTbcj
978	2011-08-15	If the Terminator films taught us anything, it's that intra-Android warfare can get ugly, fast. $GOOG buys $MMI: http://mot.ly/pD1LtF
979	2011-08-15	$2.5 billion Google-Motorola break-up fee reflects sellers' concern and buyer's desperation http://bit.ly/qZXSqP $GOOG $MMI
980	2011-08-15	Winners and losers in the Google-Motorola deal http://reut.rs/qcvFq5 $GOOG
981	2011-08-15	2011 (so far): $NOK swan dives off a burning platform, $MMI disappears, $GOOG makes phones. Still confident in those 2015 share predictions?
982	2011-08-15	Before you go crazy about price that $GOOG is paying for #Motorola, remember that $MMI has $3 billion of cash. Deal is really only $9.5b.
983	2011-08-15	In $GOOG-$MMI, other devices part of play too: Moto Home, which sells cable set-top boxes, revenues on the rise; Google TV devices flopping.
984	2011-08-15	THE TRUTH ABOUT THE GOOGLE-MOTOROLA DEAL: Google Had To Do It--And It Could End Up Being A Disaster $GOOG by @hblodgethttp://read.bi/pvgnsw
985	2011-08-15	$AAPL v. $GOOG and so much coming up!!!
986	2011-08-15	WSJ: Google to pay an "AT&T style" reverse breakup fee of $2.5 billion to Motorola Mobility if the deal falls through, a source says. $GOOG
987	2011-08-15	LIVE: Google And Motorola Explain The Big Acquisition $GOOG $MMI by @jyarowhttp://read.bi/qgtAW3
988	2011-08-15	Motorola Doesn't Just Do Android -- It Can Also Make Google TV $GOOG $MMI by @pegobry http://read.bi/nVfvmT
989	2011-08-15	$GOOG down 3% on $MMI acquisition news.
990	2011-08-15	LARRY PAGE: This Is Why We're Spending $12.5 Billion On Motorola $GOOG $AAPL by @jyarowhttp://read.bi/r8wv0b
991	2011-08-15	Google to Acquire Motorola Mobility for $12.5 Billion http://bloom.bg/r4MRw6 $GOOG $MMI
992	2011-08-15	Google buys Motorola Mobility for $12.5B $GOOG
993	2011-08-15	10 Things You Need To Know This Morning $AAPL $GOOG $SNE by @pegobry http://read.bi/oykoG2
994	2011-08-16	Keep This In Mind As Google Takes On Apple: Google Has NEVER Been A Great Consumer Company $GOOG $AAPL by @MattRosoffhttp://read.bi/q0zLHi
995	2011-08-16	Kodak Worth More in Breakup With $3B Patents http://bloom.bg/r2ItNw $AAPL $EK $GOOG $MMI $MSFT
996	2011-08-16	HP's TouchPad Is Officially A Bomb: Best Buy Wants HP To Take Them Back $HPQ $AAPL $GOOG $MMI by @MattRosoffhttp://read.bi/oY2G25
997	2011-08-16	CHART OF THE DAY: Motorola Is The Fifth Most Popular Phone Manufacturer $GOOG $MMI by @jyarow http://read.bi/pYigUI
998	2011-08-16	These Are The Top 10 Most Popular Channels On YouTube $GOOG by @noahedavis http://read.bi/rkh66y
999	2011-08-16	S&P Downgrades Google To A Sell Thanks To Motorola Buy $GOOG $MMI by @jyarow http://read.bi/qoAP1e
1000	2011-08-16	TIMELINE: How Google Grew Beyond Search $GOOG by @MattRosoff http://read.bi/nMeOFa
1001	2011-08-16	Does Google Have The Stomach To Swallow Hulu Next? $MMI $GOOG by @noahedavishttp://read.bi/nH8bo1
1002	2011-08-16	New Google Tool Will Help You Find Info Without Searching $GOOG by @MattRosoffhttp://read.bi/p4VMwt
1003	2011-08-16	Google Just Made It A Lot Cheaper For Apple To Buy Another Big Bag Of Patents $GOOG $AAPL $MSFT $IDCC by @jyarow http://read.bi/mYa389
1004	2011-08-16	One Thing To Keep In Mind About Google's Plans For Motorola: They've Lied Before $GOOG $MMI by @stevekovachhttp://read.bi/pl6ywE
1005	2011-08-16	Google’s Android Partners Will Keep Using Android -- They Don’t Have A Choice $GOOG $MMI $NOK $MSFT by @fromedome http://read.bi/qJ7zTh
1006	2011-08-16	Google Is Now Larry Page, Incorporated $GOOG $MMI by @nichcarlson http://read.bi/nc9fpd
1007	2011-08-17	Miami court deals huge setback to #Motorola Mobility's defense against #Microsoft http://bit.ly/qJyxvs $MMI $GOOG
1008	2011-08-17	Isn't it interesting that $GOOG also bid billions of dollars for Groupon?
1009	2011-08-17	There's A Simple Way To Move All Your Facebook Photos To Google+ $GOOG by @ellishamburger http://read.bi/p4hGKE
1010	2011-08-17	Facebook Exec On Google+: "They Don't Have Any Users" $GOOG by @nichcarlson http://read.bi/o3CYMS
1011	2011-08-17	Before Dumping On Google-Motorola, Remember: Google Is The Best Tech Company At Acquisitions $GOOG $MMI by @pegobry http://read.bi/nX3CCZ
1012	2011-08-19	83% of Google+ users are inactive http://bit.ly/rgLfOA via @kfriedson & @andrewchen $GOOG
1013	2011-08-19	Crappy Products That Survived Longer Than The HP TouchPad $MSFT $GOOG $NOK $HPQ by @fromedomehttp://read.bi/pshQhY
1014	2011-08-22	The 12 Most Annoying Things That Tech Companies Need To Fix Right Now $AAPL $NFLX $TWX $GOOG by @jyarow http://read.bi/neP6gh
1015	2011-08-22	Google's Eric Schmidt Is About To Give A Big Kiss-Up Speech To TV Execs – Here's Why $GOOG by @noahedavis http://read.bi/pC52fp
1016	2011-08-22	Google Is Still In The $2 Billion+ Hunt For Hulu $GOOG $NWS $DIS $AMZN $CMCSA by @jyarowhttp://read.bi/n0WcGa
1017	2011-08-23	17 Glorious 3D Places You Have To Check Out On Google Earth $GOOG by @ellishamburger http://read.bi/qZJYVi
1018	2011-08-24	You Can Watch The Godfather For Free On YouTube Right Now $GOOG by @noahedavis http://read.bi/rnwEjq
1019	2011-08-24	@BloombergNews exclusive: RIM plans to allow future #Blackberry models to run apps built for Google's #Android op system $RIM $GOOG
1020	2011-08-25	Apple Without Jobs Gives Cook $28B to Deal http://bloom.bg/ns3ycK $AAPL $GOOG $HPQ $IBM $MSFT $NFLX $XOM
1021	2011-08-25	THE GOOGLE INVESTOR: Google Doubles Down On Android And Andy Rubin $GOOG by @hleonard76http://read.bi/oVTRFo
1022	2011-08-26	Google Knew About Illegal Ads For YEARS Before Trying To Stop Them $GOOG by @MattRosoff http://read.bi/rk9Wvj
1023	2011-08-26	Samsung All But Confirms It's Making The Next Nexus Phone $GOOG by @stevekovach http://read.bi/pAMYUC
1024	2011-08-26	Slide Could Have Been Google's Social NeXT $GOOG by @pegobry http://read.bi/nLUWO9
1025	2011-08-28	Slide Users Are FURIOUS Google Is Shutting Down The Company $GOOG by @pegobry http://read.bi/qTgHwh
1026	2011-08-28	Google+ Isn't Just A Social Network, It's An "Identity Service" $GOOG by @MattRosoff http://read.bi/qEKTUt
1027	2011-08-28	Google TV Will Hit Europe Next Year $GOOG by @MattRosoffhttp://read.bi/r1Rv0m
1028	2011-08-29	Google wants to own your online identity http://stks.co/1kp via @mathewi $GOOG
1029	2011-08-29	10 Apps That Will Help You Ditch Your Expensive Texting Plan Forever $AAPL $GOOG $RIMM by @stevekovachhttp://read.bi/ooalH7
1030	2011-08-29	Verizon Ditched Samsung's Galaxy S II In Favor Of The "Droid Prime" $GOOG $VZ by @stevekovachhttp://read.bi/oEZrVL
1031	2011-09-01	One of biggest beneficiaries of #Netflix stumbles should be Google. Don't be surprised if $GOOG cuts surprising content deal for #youtube.
1032	2011-09-08	Google buys Zagat in local push http://reut.rs/quWYBN $GOOG
1033	2011-09-09	Google to Iran: Change your password http://reut.rs/pvhMla $GOOG
1034	2011-09-10	New Post: The Art Of Contrary Thinking http://stks.co/A9l $SPY $NFLX $GOOG
1035	2011-09-12	Meet Google's Top 10 Most Important Inventors $GOOG by @_dtl http://read.bi/n19rnq
1036	2011-09-14	Google buys 1,023 IBM patents for defense of Android | http://bloom.bg/oo2nvQ $GOOG $IBM
1037	2011-09-14	Android Or iPhone? Here's What The Biggest Sports Superstars Use $AAPL $GOOG by @ellishamburger http://read.bi/ppMZCD
1038	2011-09-14	Now You Can Edit Your Videos Directly Inside Of YouTube $GOOG by @_dtl http://read.bi/nk0uch
1039	2011-09-14	Google Finally Launches An Airline Booking Service (And It's Great!) $GOOG by @_dtlhttp://read.bi/pssY2H
1040	2011-09-15	Here's How To Use Gmail Offline On Your Laptop $GOOG by @ellishamburger http://read.bi/qvvcVe
1041	2011-09-15	What The Heck Is The "First Google+ API" And Why Is It A Big Deal? $GOOG by @MattRosoff http://read.bi/oAWkW9
1042	2011-09-15	Inside Google's Top Secret Multi-Billion Dollar Plan For YouTube And Hulu – SAIcast $GOOG by @kangelovahttp://read.bi/qDTC1W
1043	2011-09-15	Google Working On A "Mind-Blowing" Flipboard Copycat $GOOG by @jyarow http://read.bi/oiSYT0
1044	2011-09-15	InMobi Raises $200M From Softbank To Overtake Google In Mobile Advertising $GOOG http://read.bi/oBAUIX
1045	2011-09-16	Awesome Seinfeld homage: "George Costanza’s Infamous Wallet Is The Star Of New Google Wallet Commercial" $GOOG http://techcrunch.com/2011/09/16/george-constanzas-infamous-wallet-is-the-star-of-new-google-wallet-commercial/ …
1046	2011-09-16	Lion Users: Do Yourself A Favor And Update Google Chrome NOW $GOOG $AAPL by @ellishamburger http://read.bi/p9MYf6
1047	2011-09-16	Is Larry Page As Bored With Google+ As The Rest Of Us? $GOOG by @_dtlhttp://read.bi/qIsoIU
1048	2011-09-16	10 Things You Need To Know This Morning $RIMM $AAPL $GOOG $YHOO by @jyarow http://read.bi/p1WLHi
1049	2011-09-16	Google Tried To Buy Flipboard, Flipboard Said No, Now Google Will Try To Flatten Flipboard $GOOG by @jyarowhttp://read.bi/pxrhzH
1050	2011-09-19	Who needs plastic when you have an iPhone? #Google, Visa team up on mobile payments http://fxn.ws/ojSGI2 $GOOG
1051	2011-09-19	Entner: Google's acquisition of Motorola and its effect on the living room. http://bit.ly/oOecyO $GOOG $MMI
1052	2011-09-20	Google+ Is Back, Baby! Here Are The Best Brand New Features $GOOG by @stevekovach http://read.bi/nHlMhP
1053	2011-09-21	Google spurns Oracle $2.2 billion Android damage claim http://reut.rs/pd610Y $GOOG $ORCL
1054	2011-09-21	U.S. probing higher Google ad rate for Microsoft | http://bloom.bg/rlMVp6 $GOOG $MSFT
1055	2011-09-21	Yelp CEO: Google Is A Monopolist That Screws Us Over, And Here's How $GOOG by @jyarowhttp://read.bi/r66uld
1056	2011-09-26	A Billion Dollar Threat To Google Is Born: MediaBank Merges With Donovan Data Systems $GOOG by @nichcarlson http://read.bi/qpRvB5
1057	2011-09-28	A Lot Of The Action On Google+ Is Hidden From Sight $GOOG by @MattRosoffhttp://read.bi/nmJDGa
1058	2011-09-28	Amazon Just Changed The Entire Tablet Conversation -- SAICast Explains Why $AMZN $AAPL $GOOG by @lopezlinettehttp://read.bi/pw9szp
1059	2011-09-28	Larry Page Outlines His Plan And Vision For Google $GOOG by @nichcarlson http://read.bi/pAjZdx
1060	2011-09-29	Google Rolls Out Its Chartbeat Clone $GOOG by @_dtl http://read.bi/rj8bb7
1061	2011-09-29	Upstart Search Engine Raises $30 Million, Gets Investment From Russian Search Company Yandex $GOOG by @jyarow http://read.bi/nyY85X
1062	2011-09-29	Samsung May Finally Announce The Next Nexus Phone On/octubre/ober 11 $GOOG by @stevekovach http://read.bi/pc6jc6
1063	2011-09-29	Check Out This Revealing Video Of Android's Next Big Operating System In Action $GOOG by @ellishamburger http://read.bi/nzjPeT
1064	2011-09-29	Goldman: Microsoft Is Getting $444 Million Annually From Android Patent Licenses $MSFT $GOOG by @jyarow http://read.bi/nk4SFW
1065	2011-09-30	Google Just Opened Its First Retail Outlet In London $GOOG by @MattRosoff http://read.bi/pKbAtN
1066	2011-09-30	Google Chrome Set To Pass Firefox As Second Most Used Web Browser Worldwide $GOOG by @ellishamburger http://read.bi/rpgzCG
1067	2011-10-01	How Much Money Do The Top Grossing YouTube Partners Make? http://stks.co/RaY via Social Times $GOOG
1068	2011-10-01	The Top 10 Android Phones You Can Buy This Month $GOOG by @stevekovach http://read.bi/oqTUH1
1069	2011-10-02	Here Are The Top 7 Highest Paying Companies In Silicon Valley $AAPL $GOOG $MSFT $AOL by @ellishamburger http://read.bi/qwCH30
1070	2011-10-05	Top 10 biggest brands in the world: in pictures http://stks.co/VTA $KO $GOOG $MCD
1071	2011-10-05	Microsoft Just Made Google TV Look Even Sillier $MSFT $CMCSA $VZQ $GOOG $AAPL by @MattRosoffhttp://read.bi/pS3gEL
1072	2011-10-06	Google scores an own goal: Google-funded Intellectual Ventures sues Motorola Mobility http://bit.ly/pDbkU9 $GOOG $MMI
1073	2011-10-07	Samsung And Google Postpone Huge Android Announcement Out Of Respect For Steve Jobs $GOOG by @stevekovach http://read.bi/rmPOjJ
1074	2011-10-12	RIM Says ‘We’re Letting You Down’ on Delays http://bloom.bg/nb87vZ $AAPL $GOOG
1075	2011-10-12	Google Engineer: “Google is a Prime Example of Our Complete Failure..." http://bit.ly/p0HHdG *This is an awesome read.* $GOOG
1076	2011-10-12	Akamai Rises on Report Google May Buy It http://bloom.bg/ppBRuB $AKAM $GOOG
1077	2011-10-12	Sources All Over The Ad Tech Industry Think Google Is Going To Buy Akamai $AKAM $GOOG by @jyarowhttp://read.bi/puCQMp
1078	2011-10-12	Intel Has Shut Down The Group Making Chips For Google TV $INTC $GOOG $ARMH by @MattRosoffhttp://read.bi/qRHrdd
1079	2011-10-12	Here Are The 10 Highest-Paying Jobs At Google $GOOG by @MattRosoffhttp://read.bi/nqsFZE
1080	2011-10-12	GOOGLE ENGINEER: Here's Why Google+ Is Failing, And How We Can Start "Doing This Right" $GOOG by @ellishamburger http://read.bi/oC7eIN
1081	2011-10-13	IPhone 4S Sales May Reach 4 Million on Debut http://bloom.bg/oUp6Mr $AAPL $GOOG $S $T $VZ
1082	2011-10-13	tip of the day: want to know what $GOOG options were expecting? Take the ATM straddle and divide it by the strike price $$
1083	2011-10-13	WATCH: A Giant Ice Cream Sandwich Arrives At The Google Campus $GOOG by @_dtl http://read.bi/nJcdBr
1084	2011-10-13	Google Has Been Trying To Launch A Music Store For Ages, But It Might Be Getting Close Now $GOOG by @MattRosoffhttp://read.bi/pic5FF
1085	2011-10-13	WATCH: Google Raises A Big Ice Cream Sandwich Statue $GOOG by @MattRosoff http://read.bi/qol2Zw
1086	2011-10-13	How does Google make money? http://splatf.me/oSpdur $GOOG
1087	2011-10-13	Larry Page: Microsoft's Patent Attacks On Android Will Backfire $GOOG $MSFT by @MattRosoff http://read.bi/omLJ4z
1088	2011-10-13	Larry Page Hints At Google's Plans To Turn YouTube Into A Cable Alternative $GOOG by @nichcarlsonhttp://read.bi/q7VwUC
1089	2011-10-13	Larry Page Posted His Earnings Remarks To Google+ -- Here's What He Said $GOOG by @MattRosoff http://read.bi/pDtpWW
1090	2011-10-13	CHART OF THE DAY: Google's Headcount Continues To Explode $GOOG by @jyarow http://read.bi/q8SePl
1091	2011-10-13	Google’s Mobile ads now a $2.5 billion run rate business: http://splatf.me/ptbE90 $GOOG
1092	2011-10-13	Google exceeds estimates on growth in search-based ads | http://bloom.bg/nOy2Ow $GOOG
1093	2011-10-13	Google boosts profit, revenue in third quarter $GOOG #earnings http://yhoo.it/nP1RFA
1094	2011-10-13	Google+ Has 40 Million "Users" $GOOG by @nichcarlson http://read.bi/nGQHGv
1095	2011-10-13	Google Q3 network revenue up 18% to $2.6 bln; Google employed 31,353 employees as of Sept. 30 http://on.mktw.net/J00Ag $GOOG
1096	2011-10-13	Google shares climb 6.1% after Q3 report http://on.mktw.net/nII1US $GOOG
1097	2011-10-13	Michael Dell: We're Betting On Windows 8 Tablets Because Android Tablets Flopped $DELL $MSFT $GOOG by @MattRosoffhttp://read.bi/rupqdC
1098	2011-10-13	Larry Page, And Google's Ballooning Expenses Will Be In The Spotlight Tonight $GOOG by @MattRosoff http://read.bi/qYmqKa
1099	2011-10-13	THE GOOGLE INVESTOR: Can Google Overturn Analysts' Concerns Over Motorola, Android And Google+? $GOOG by @hleonard76 http://read.bi/oXd6og
1100	2011-10-13	Apple’s New IPhone Sells Out at U.S. Carriers http://bloom.bg/pbtEcm $AAPL $GOOG $S $T $VZ
1101	2011-10-13	RT @OptionRadar $GOOG - Larry Page, CEO, Selling Google Shares Days Before Earnings: http://stks.co/bfd
1102	2011-10-13	Google Knocks Down Speculation It's Interested In Akamai $GOOG $AKAM by @jyarowhttp://read.bi/pqoKvB
1103	2011-10-13	10 Things You Need To Know This Morning $GOOG $AOL $AAPL $MSFT by @_dtl http://read.bi/pKwTXr
1104	2011-10-14	Actually, Google Might Still Buy Hulu $NWS $DIS $YHOO $GOOG $CMCSA $AMZN by @nichcarlsonhttp://read.bi/pQ3IhF
1105	2011-10-14	STOCKS EXPLODE HIGHER TO END THE WEEK: Here's What You Need To Know $SPY $DIA $QQQ $GOOG $AAPL $AMZN by @bySamRo http://read.bi/qZToea
1106	2011-10-14	Google Kills Buzz, Its Last Lame Social Networking Attempt $GOOG by @MattRosoff http://read.bi/qpxLMZ
1107	2011-10-14	Google Has A Team Of 50 Working On Its Self-Driving Cars $GOOG by @MattRosoffhttp://read.bi/pZr1K8
1108	2011-10-14	Google reported 3Q earnings that handily beat estimates, while 3-month old G+ network grows to 40 million http://cnnmon.ie/pe8Ilz $GOOG
1109	2011-10-18	Google Ice Cream Sandwich Android debuts | http://bloom.bg/qTpPwF $GOOG
1110	2011-10-19	Android software woos app makers with shared platform | http://bloom.bg/qTpPwF $GOOG $AAPL
1111	2011-10-20	The Evolution of Computing: Powerful (Mainframe - $IBM) - Ubiquitous (PC - $MSFT, $INTC), Universal (Web - $GOOG), Human (iPad - $AAPL)
1112	2011-10-20	AT&T's Android sales are catching up to iPhone http://cnnmon.ie/n9Kb2B $T $AAPL $GOOG $VZ
1113	2011-10-21	Android tablets gained on iPad in third quarter | http://bloom.bg/pPMCmm $AAPL $GOOG
1114	2011-10-21	My afterlife stock is $GOOG. Social/mobile/cloud!
1115	2011-10-22	Can we start thinking about names for a combined Google-Yahoo? Googoo, perhaps? http://bloom.bg/qkrvGG $GOOG $YHOO $$
1116	2011-10-22	Google May Finance an Offer to Acquire Yahoo http://bloom.bg/nJy88R $BX $GOOG $MSFT $PEF2734 $YHOO
1117	2011-10-22	Look who's stepping into the party now: Google, Private Equity Firms Mull Bid For Yahoo http://on.wsj.com/qQ4bPA via @amir_efrati $GOOG $YHOO
1118	2011-10-23	Steve Jobs Admired Zuckerberg for ‘Not Selling Out’ http://bloom.bg/ngSYBR $AAPL $GOOG $MSFT
1119	2011-10-23	A Conversation With Bill Maris Of Google Ventures | Portfolio $GOOG http://ow.ly/75I4R
1120	2011-10-24	Steve Jobs Told Cook ‘Just Do What’s Right’ http://bloom.bg/vj14no $AAPL $CBS $GOOG $MSFT
1121	2011-10-24	Google Considering Europe For Its Next Blazing Fast Fiber Network $GOOG by @MattRosoffhttp://read.bi/tU5XLI
1122	2011-10-24	Here's A Different Take On All These Android Patent Cases $AAPL $GOOG $MSFT by @MattRosoff http://read.bi/rzVfHf
1123	2011-10-24	Groupon Sues Two Googlers – Ex-Groupon Employees Accused Of Stealing Trade Secrets $GOOG by @nichcarlson http://read.bi/uqCYec
1124	2011-10-24	Android Blows Past Apple To Take The Lead In Market Share For App Downloads $GOOG $AAPL by @jyarowhttp://read.bi/s4XKQM
1125	2011-10-24	Google's Spotify-Facebook Killer Is Coming In Two Weeks $GOOG by @ellishamburger http://read.bi/r5Caaw
1126	2011-10-24	Larry Page Just Dethroned Mark Zuckerberg As King Of Google+ Popularity $GOOG by @ellishamburger http://read.bi/nLrO5c
1127	2011-10-24	10 Things You Need To Know This Morning $AAPL $GOOG by @_dtl http://read.bi/mUw5if
1128	2011-10-25	Google-Yahoo! Deal Not So Far-Fetched http://ow.ly/78g16 $GOOG $YHOO
1129	2011-10-27	Google Has Made More Than 50 Acquisitions This Year -- Here Are The Ones We Know About $GOOG by @MattRosoffhttp://read.bi/sJipY7
1130	2011-10-28	Samsung overtakes Apple in smartphone sales | http://bloom.bg/t83RjY $AAPL $GOOG
1131	2011-10-29	YouTube adding original programming | http://bloom.bg/v8lZqm $GOOG
1132	2011-11-01	Google Offered Groupon $5.75 Billion AND An $800 Million Break-Up Fee $GOOG $GRPN by @nichcarlsonhttp://read.bi/s0z5Bp
1133	2011-11-01	Here Comes The Gmail Facelift We've Been Waiting For $GOOG by @MattRosoff http://read.bi/swPspV
1134	2011-11-02	Hey, Larry Page -- It's Time For A Little Bit More DISCIPLINE At Google $GOOG by @MattRosoff http://read.bi/uCYJx4
1135	2011-11-02	Google's Business Model Is In Conflict With Your Privacy $GOOG by @MattRosoff http://read.bi/ss7tlh
1136	2011-11-02	CHART OF THE DAY: The iPad Totally Dominates The Tablet Market $AAPL $GOOG by @jyarow http://read.bi/tdkF6W
1137	2011-11-02	A Peek At What Google's $100 Million Content Push For YouTube Will Look Like $GOOG by @noahedavis http://read.bi/ruqFMB
1138	2011-11-02	Internet Explodes With Ridicule Over The Horrible Gmail App For iPhone $GOOG $AAPL http://read.bi/rT8Sjm
1139	2011-11-02	This New Gmail iPhone App Is Total Garbage $GOOG $AAPL http://read.bi/trY2JM
1140	2011-11-02	LEAKED: The New Android Market Has Loads Of New Features And Design Tweaks $GOOG by @_dtl http://read.bi/tQHlhK
1141	2011-11-03	Google Is Looking To Roll Out A Pay TV Service $GOOG by @MattRosoff http://read.bi/t04WAM
1142	2011-11-03	Smartphones Rule The World, But The Winners Won't Be Who You Expect $GOOG $AAPL http://read.bi/uIY209
1143	2011-11-03	Look At How Google Is Backing Away From The Idea Of Google+ As A Social Network $GOOG by @MattRosoff http://read.bi/t3i6Ny
1144	2011-11-03	Go To Google Right Now And Search For "Do A Barrell Roll" $GOOG by @nichcarlson http://read.bi/rCVcnX
1145	2011-11-03	THE GOOGLE INVESTOR: Should Investors Be Concerned About Google's Recent Mishaps? $GOOG by @hleonard76 http://read.bi/vce8Kw
1146	2011-11-03	On eve of Groupon's IPO, Google launches first national daily deal | http://bloom.bg/sxaax1 $GOOG $GRPN
1147	2011-11-03	Facebook Ran To Apple To Figure Out A Partnership After Google+ Launched $GOOG by @logicalmoron http://read.bi/stwjDn
1148	2011-11-04	CHART OF THE DAY: Groupon Has The Second Biggest IPO In Tech History $GRPN $GOOG $MSFT $AMZN $LNKD by @jyarowhttp://read.bi/ufaWRO
1149	2011-11-04	Freebie iPhone turning into one of Apple's biggest weapons | http://bloom.bg/u8MYv9 $AAPL $GOOG
1150	2011-11-06	RT @tradermarsh Here Comes Apple’s Real Thermonuclear War Against Google http://stks.co/zT8 $AAPL $GOOG
1151	2011-11-09	Trouble for $GOOG? RT @ericjackson “Siri’s usage has been 10x more than what Apple anticipated.” http://stks.co/13e5 $AAPL
1152	2011-11-09	Paying with #Google Wallet isn't just quicker than plastic, it's also more secure http://fxn.ws/uwzl9f $GOOG
1153	2011-11-09	Google just tweaked how its searches work. Discover which companies got a boost -- and which got shafted: http://mot.ly/uhKmla $GOOG
1154	2011-11-09	GOOGLER TELLS ALL: Working At Google Is Better Than You Can Even Imagine $GOOG by @jyarow http://read.bi/ug7RXu
1155	2011-11-10	HTC’s anti-Apple strategy wins in U.S. | http://bloom.bg/tHuso3 $AAPL $GOOG $S
1156	2011-11-11	If Google Wants To Make Nice With The Record Industry, This Isn't The Way To Start $GOOG by @MattRosoff http://read.bi/rSm1c6
1157	2011-11-14	Yummy! Ice Cream Sandwich Is Now Ready For Developers To Download $GOOG by @stevekovach http://read.bi/vHxwc2
1158	2011-11-14	Google Apps Chief Promises They Won't Favor Android $GOOG $AAPL by @MattRosoff http://read.bi/ui4GHn
1159	2011-11-14	Google Apps Customer Explains How Microsoft Tried To Change His Mind $GOOG $MSFT by @MattRosoffhttp://read.bi/vtXSN1
1160	2011-11-14	Father Of The Internet Says "Shoot The Patent Lawyer" $GOOG by @MattRosoff http://read.bi/rrvYgz
1161	2011-11-14	YouTube Testing A Fancy New Look That Focuses On Google+ $GOOG by @noahedavishttp://read.bi/uK20Fj
1162	2011-11-14	Guess What Was The Best Selling Smartphone In Q3 $AAPL $GOOG by @jyarow http://read.bi/shElW6
1163	2011-11-14	Google Is Thinking About Manufacturing Driverless Cars In The U.S. $GOOG by @mattlynleyhttp://read.bi/rui7Kp
1164	2011-11-14	Kindle Fire’s Secret Weapon: Amazon Prime http://stks.co/16fN via @techinsidr $AMZN $AAPL $MSFT $GOOG
1165	2011-11-14	The New Droid RAZR Has Already Been Rooted $GOOG by @_dtlhttp://read.bi/w4dcqt
1166	2011-11-14	The Google Music Store Will Give Away Free Music Every Day $GOOG by @_dtl http://read.bi/s9hZzu
1167	2011-11-15	Google music store chases Apple’s iTunes | http://bloom.bg/udNKcd $AAPL $GOOG
1168	2011-11-15	Why Apple's iPhone Market Share Actually Matters $AAPL $GOOG by @fromedomehttp://read.bi/viaHie
1169	2011-11-15	Google’s Android tops 50% of smartphone sales | http://bloom.bg/sinmCN $GOOG $AAPL
1170	2011-11-15	GARTNER: Android Market Share Doubles, iOS Drops In Q3 $AAPL $GOOG by @jyarow http://read.bi/shUewU
1171	2011-11-16	Google's New Music Store Favors Artists And Users, Not The Record Industry $GOOG by @MattRosoff http://read.bi/vvIGKc
1172	2011-11-16	You Still Need The Crappy Gmail iPhone App For One Simple Reason $GOOG $AAPL by @hamburgerhttp://read.bi/tGst8M
1173	2011-11-21	Google drops Chromebook price to challenge Apple | http://bloom.bg/rN2X8n $GOOG $AAPL
1174	2011-11-22	This Worthless App Cost U.S. Taxpayers $200,000 $AAPL $GOOG by @mattlynley http://read.bi/vJcgsB
1175	2011-11-22	Answers To 15 Google Interview Questions That Will Make You Feel Stupid $GOOG by @nichcarlson http://read.bi/w4baBo
1176	2011-11-27	RT @JoshPritchard Mark Mahaney @ $C upgrades $GOOG to BUY on diminished risks of $FBOOK search http://stks.co/1HNi
1177	2011-11-28	Cramer: Follow This Conservative Strategy http://bit.ly/uwfWf1 $AAPL $AMZN $DPZ $FUN $GOOG $M $MWE $OKE $PNRA $PZZA #Dividends
1178	2011-11-28	$GOOG valuation at IPO was $23B w/ $6B run-rate. $FBOOK looking at $100B IPO valuation at the same $6B run rate. Bad math.
1179	2011-11-29	Steve Jobs Was Right: Google IS Turning Into Microsoft $GOOG $MSFT by @MattRosoff http://read.bi/s8maRw
1180	2011-11-29	You Aren't The Only One Annoyed By This Infuriating Tweak In Google Search $GOOG by @mattlynley http://read.bi/vww5Qj
1181	2011-11-29	Here Are Some Of The Crazy Things Apple Fanboys Believe That Aren't Actually True $AAPL $MSFT $GOOG by @mattlynleyhttp://read.bi/rWBx6g
1182	2011-11-29	Diaspora, Once Intended To Replace Facebook, Is Actually A Google+ Clone $GOOG by @mattlynley http://read.bi/v6yVyK
1183	2011-11-30	LEAKED: Official Verizon Press Shots Of The Galaxy Nexus $GOOG $VZ by @stevekovach http://read.bi/scLhpq
1184	2011-12-01	Is Your Phone One Of The 140 Million Running This Nasty Tracking Software? $AAPL $RIMM $GOOG by @_dtl http://read.bi/uBgsob
1185	2011-12-01	COO Sandberg Reveals Why Facebook Needs To Build Its Own Phone $GOOG by @mattlynleyhttp://read.bi/rwhyuf
1186	2011-12-01	Sheryl Sandberg: Our Product Strategy Couldn't Be Any More Different Than Google's $GOOG by @jyarow http://read.bi/sPszfV
1187	2011-12-01	Google Just Made Android Even More Accessible $GOOG by @_dtl http://read.bi/tvEQXf
1188	2011-12-04	Here are the 20 most popular stock holdings by hedge funds. http://mot.ly/ultFyW $AAPL $MSFT $GOOG
1189	2011-12-05	BIG SPENDERS: The 10 Biggest Tech Acquisitions Of 2011 And What They Mean $GOOG $MSFT $HPQ $T by @MattRosoff http://read.bi/sb4jjy
1190	2011-12-05	Apple’s claim of Android rip-off awaits ruling | http://bloom.bg/t3YvZF $AAPL $GOOG
1191	2011-12-06	Android Vs. iPhone: One Is Destroying The Company's Value $APPL $GOOG by @asymcohttp://read.bi/t0c2dg
1192	2011-12-07	Eric Schmidt Thinks Most TVs Will Have Google TV In Six Months. Is He Nuts? $GOOG by @MattRosoff http://read.bi/tWJPii
1193	2011-12-08	Actually, Google Currents Is Almost Nothing Like Flipboard (It's Better) $GOOG by @stevekovach http://read.bi/tecVIc
1194	2011-12-08	If Google Really Wanted To Screw With Apple, It Would Do This $AAPL $GOOG by @Julie188http://read.bi/rUq3y6
1195	2011-12-08	Google's New Flipboard-Like Reader Is Available Now For iOS And Android $GOOG by @stevekovach http://read.bi/us7ny7
1196	2011-12-08	Google's Flipboard Wannabe Is Launching Very Soon $GOOG by @stevekovach http://read.bi/sGssaJ
1197	2011-12-08	THE GOOGLE INVESTOR: Android Is The Trojan Horse For Google Services $GOOG by @hleonard76http://read.bi/swgVHs
1198	2011-12-08	ERIC SCHMIDT: 'Android Is Ahead Of The iPhone Now' $GOOG $AAPL by @jyarow http://read.bi/sgqHc9
1199	2011-12-08	Marissa Mayer Makes You Answer This Question Before Getting A Job At Google $GOOG by @jyarow http://read.bi/seSgHQ
1200	2011-12-08	10 Things You Need To Know This Morning $GOOG $MSFT $AMZN by @_dtlhttp://read.bi/tE3wEk
1201	2011-12-08	MICROSOFT: Azure "Hits A Sweet Spot" With More And More Customers $MSFT $AMZN $GOOG $RAX by @pegobryhttp://read.bi/uBELOy
1202	2011-12-09	Why Google Just Bought A Company That Helps Musicians Get Paid $GOOG by @MattRosoffhttp://read.bi/vjkZf3
1203	2011-12-09	Even For An Apple Fanboy, Developing For Android Is A Must $APPL $GOOG by @a4agarwalhttp://read.bi/rsEX0y
1204	2011-12-09	10 Ways iOS Absolutely Annihilates Android Ice Cream Sandwich $AAPL $GOOG by @stevekovachhttp://read.bi/uFPOxb
1205	2011-12-10	The 15 Best New Android Apps Of 2011 $GOOG by @stevekovach http://read.bi/uunXsB
1206	2011-12-10	Google Just Bought http://YouTube.XXX $GOOG by @stevekovachhttp://read.bi/rRkAAY
1207	2011-12-12	The 15 Biggest Tech Flops In 2011 $AAPL $RIMM $GOOG $MSFT $HPQ by @jyarowhttp://read.bi/snOhav
1208	2011-12-12	Go To Google Now And Type In This Equation For A Cool Surprise $GOOG by @stevekovachhttp://read.bi/sIZZqI
1209	2011-12-13	RANKED: The 10 Best New Smartphones Of 2011 $AAPL $GOOG $NOK $MSFT by @stevekovachhttp://read.bi/vEtnz9
1210	2011-12-13	Hacking of 760 firms reflects global cyber war | http://bloom.bg/uuPkIg $GOOG $INTC
1211	2011-12-15	Google, Yahoo, Twitter oppose Online Piracy Act | http://bloom.bg/tCgTHN $GOOG $YHOO
1212	2011-12-16	5 years. $AAPL, $GOOG, and $MSFT http://img.ly/bzLT
1213	2011-12-19	Google sued by BT over mobile patents | http://bloom.bg/tsW5vU $GOOG
1214	2011-12-19	Eric Schmidt: We're Going To Have A Google Tablet 'Of The Highest Quality' In The Next Six Months $GOOG by @jyarow http://read.bi/sfUutN
1215	2011-12-19	Apple And Google Are Secretly Working On Futuristic Wearable Computers $GOOG $AAPL by @hamburger http://read.bi/t4LfCy
1216	2011-12-19	Here's An Easy Way To Get Google Wallet On Your Galaxy Nexus Without Hacking $GOOG by @stevekovach http://read.bi/ufyIOk
1217	2011-12-19	10 Things You Need To Know This Morning $GOOG $HPQ $AAPL by @_dtl http://read.bi/s5aamM
1218	2011-12-20	Samsung Galaxy Nexus: Living Proof That Android Is Finally Gaining On iPhone [REVIEW] $GOOG $VZ by @stevekovach http://read.bi/uZQf2A
1219	2011-12-20	Google Names The 10 Brands That Were The Biggest Losers Of 2011 $GOOG by @laurastamplerhttp://read.bi/udCXjw
1220	2011-12-20	THE GOOGLE INVESTOR: Google Still Dominating Search And It's Now Winning The Browser Race $GOOG by @hleonard76 http://read.bi/vjguu8
1221	2011-12-20	Here Are The 10 Most Watch Videos On YouTube For 2011 $GOOG by @KTLincoln http://read.bi/t7CjiZ
1222	2011-12-20	YouTube: 1,000,000,000,000 $GOOG by @jyarowhttp://read.bi/t9CHzx
1223	2011-12-20	And The Most Popular Browser In The World Is... $MSFT $GOOG by @_dtl http://read.bi/uBfrkv
1224	2011-12-21	iPad beat on power and speed | http://bloom.bg/rWwvVN $AAPL $GOOG
1225	2011-12-21	Here Are YouTube's Most-Watched Commercials Of 2011 $GOOG by @Jim_Edwards http://read.bi/teOzts
1226	2011-12-21	#Android crushes #iPhone, makes Google $5 billion: http://bit.ly/u3xTib #news #tech #mobile $GOOG $AAPL
1227	2011-12-21	Intel Is About To Blow All Other Android Phones Out Of The Water Next Year $INTC $GOOG by @stevekovach http://read.bi/tMPZQK
1228	2011-12-21	Apple’s App Store generates 6x the revenue of Android Market in the US $AAPL $GOOG http://royal.pingdom.com/2011/12/21/apple-app-store-generates-6x-the-revenue-of-android-market-in-the-us/ …
1229	2011-12-21	Over 700,000 Android Devices Are Activated Each Day $GOOG by @_dtlhttp://read.bi/rUWDL8
1230	2011-12-25	Merry Christmas! Here Are The First 15 Apps You Must Get For Your New Android Phone $GOOG by @stevekovach http://read.bi/s7c1Eh
1231	2011-12-26	Why Is Windows Phone Failing? $MSFT $GOOG $AAPL by @stevekovach http://read.bi/usoHWu
1232	2011-12-27	The Evidence Keeps Piling Up That Gadget Bans On Airplanes Are Complete B.S. $AMZN $AAPL $MSFT $GOOG by @jyarow http://read.bi/rAaeVA
1233	2011-12-27	Google+ Is Adding More Than 600,000 New Users EACH DAY $GOOG by @mattlynley http://read.bi/ss6c3X
1234	2011-12-27	CHART OF THE DAY: Apple And Google Get A Record Breaking Christmas $AAPL $GOOG by @jyarowhttp://read.bi/tyIQzN
1235	2011-12-27	12 Internet Predictions For 2012 $GOOG $MMI $RIMM $AAPL $NOK $AMZN $JIVE by @pegobryhttp://read.bi/tVcgdL
1236	2011-12-28	10 Things You Need To Know This Morning $GOOG $AAPL by @mattlynley http://read.bi/v0czLB
1237	2011-12-28	ANDY RUBIN: There Were 3.7 Million Android Activations Over Christmas Weekend $GOOG by @jyarow http://read.bi/rXmVT5
1238	2011-12-28	MYSTERY: Why Did Andy Rubin Delete His Tweet Defining 'Open'? $GOOG by @jyarow http://read.bi/vp4WHg
1239	2011-12-28	This Is What Eric Schmidt Thinks Is The Perfect Model For A Google Acquisition $GOOG by @jyarow http://read.bi/tA0EaO
1240	2011-12-28	It Sure Looks Like Apple's iOS Blew Away Google's Android Over Christmas Weekend $AAPL $GOOG by @jyarow http://read.bi/vPtcJg
1241	2011-12-28	If Apple Can't Block Android Phone Sales, It'll Make Them Pay Instead $AAPL $GOOG by @stevekovachhttp://read.bi/uhnCNz
1242	2011-12-29	Apple Grows Mobile Marketshare From 9.8% To 11.2%, But Samsung is Still Top OEM $AAPL $GOOG
1243	2011-12-29	THE GOOGLE INVESTOR: Pentagon Approves Android Devices For Department Of Defense $GOOG by @hleonard76http://read.bi/u0nNSg
1244	2011-12-29	ComScore: Apple Is Growing, But It's Not Even Close To Catching Up With Android $AAPL $GOOG $RIMM by @stevekovachhttp://read.bi/sOg7s5
1245	2011-12-29	The power of Android OS? RT @bespokeinvest $GOOG, the 6th biggest company in the SP500, breaks out of its 2yr channel http://stks.co/1icJ
1246	2011-12-29	Google (GOOG) broke out today. Closed at highest level since January 14th, 2008. $$ $GOOG
1247	2011-12-29	A Google Recruiter Explains How He Gets People To Come To Google Instead Of Buzzy Startups $GOOG by @jyarow http://read.bi/uOXWO4
1248	2011-12-30	Google backing Israel entrepreneurs | http://bloom.bg/uAKLTO $GOOG
1249	2011-12-30	COMSCORE: Android Has 47% Of The Mobile Market $GOOG $AAPL by @_dtl http://read.bi/s3aGoK
1250	2011-12-30	The Google +1 Is More Popular For Retailers Than The Facebook Like Button $GOOG by @jyarow http://read.bi/sCGUW6
1251	2011-12-30	Here Are The Best Android Apps You Missed This Week $GOOG by @stevekovach http://read.bi/vDNRDy
1252	2011-12-30	Six Predictions for Digital Business in 2012 http://stks.co/1iov ) via @amcafee $AAPL $AMZN $GOOG
1253	2011-12-30	http://profit.ly/1Mmi79 Verified $283.29 profit in $GOOG Sold Google Calls - could have left it, better safe than sorry
1254	2011-12-30	http://profit.ly/1Mmi78 Verified $718.42 profit in $GOOG Got Shaken out could have been $1,300! Go GOOG!
1255	2011-12-30	Facebook is the biggest secret flop on the net | @eriksherman - http://bit.ly/uEzypU . $GOOG $AAPL #business #social via @ValaAfshar #x
1256	2011-12-30	4 Undervalued Mega-Cap Technology Stocks Gurus Are Buying, 4 They Are Selling http://seekingalpha.com/a/6s9e $IBM $INTC $CSCO $GOOG $T $VOD
1257	2011-12-30	RT @iancr: Andreesen's predictions 2012: "Software is eating the world" http://awe.sm/5c8oY <<4 horsemen of apocalypse $AMZ $GOOG $FB &APPL
1258	2011-12-30	The curious case of slowing US growth for Android http://zite.to/teENjQ via @zite $GOOG $AAPL
1259	2011-12-30	A web of apps - Apple iOS and Google Android have 1,000,000 apps combined http://tcrn.ch/vamMkK #IT #CIO $AAPL $GOOG #CoIT
1260	2011-12-30	The Google +1 Is More Popular For Retailers Than The Facebook Like Button $GOOG by @jyarow http://read.bi/sCGUW6
1261	2011-12-30	Quick Charting Google $GOOG into New Highs (weekly & daily structure): http://tinyurl.com/6tppwzh #mkt $$
1262	2011-12-30	2011: The Year Facebook Killed Google - http://bit.ly/uChzYE @PCworld. $GOOG #CIO #CMO #SocialMedia #Business
1263	2011-12-30	Google Testing New Email Subscription Ad Format | TechCrunch http://ow.ly/8e5fc $GOOG
1264	2011-12-30	$GOOG after hours quote, 6:35PM EST: 647.92 +2.02 (+0.31%).
1265	2011-12-31	Like Hell Facebook Is Killing Google $GOOG by @hblodget http://read.bi/vz2cCI
1266	2011-12-31	Like Hell Facebook Is Killing Google $GOOG http://read.bi/vz2cCI
1267	2011-12-31	In 2011, 30 billion cumulative #app downloads worldwide http://bit.ly/u1oOqk . #IT #CIO $AAPL $GOOG $RIM #CoIT
1268	2011-12-31	Wall Street Weekend Update for 12.30.2011 Failed Bank List http://wp.me/p1gQjQ-og .....>>> $SPY $DIA $QQQ $AAPL $AMZN $GOOG $SBUX $PNRA $CMG
1269	2011-12-31	Ideas Scanned & Filtered for Next Week: $VZ $DUK $WMB $BMY $AMGN $AMT $LLY $ABT $EP $NI $KMI $XEL $GOOG $HCP $ADP $LMT $AEE $POM $NEE $ECL
1270	2011-12-31	$GOOG http://stks.co/1jJO stay long your (1/2) $GOOG, vs 635 entry....you got yourself a "FREE RIDE" now
1271	2011-12-31	Stocks Cap Volatile Year with a Weekly Loss ($AAPL, $AMZN, $BAC, $GOOG, $MCD, $MJN, $NFLX, $SHLD, $XLF, $XLU) http://wibi.us/tiC9JQ
1272	2011-12-31	Of this top-10 list of 2011 tech stories, 5 are negative. All others are directly or indirectly about $FBOOK & $GOOG http://stks.co/1jIb
1273	2011-12-31	Google Inc $GOOG Fairly Up. Services Stocks Active in Today's Trading (GOOG) (AMZN): http://bit.ly/uGkHZf
1274	2011-12-31	RT @BrianSHall:Why the Android is crushing iPhone numbers never seem to add up and how much is Android netting $GOOG? http://bit.ly/sS3FNG
1275	2012-01-01	Predictions for 2012 http://stks.co/1jdp via @jfahmy $BIDU $GOOG $AAPL $ACOM
1276	2012-01-01	RT @cousinHub Awesome article RT @bcwtang Thank you! Someone realize $FBOOK is not dominating $GOOG http://stks.co/1jYZ
1277	2012-01-01	Starting 2012 – My Gameplan http://stks.co/1jYH via @howardlindzon $GOOG $INTU $LPSN
1278	2012-01-02	The StockTwits 50 for January 2, 2012 http://stks.co/1jqX $ISRG $QCOR $V $ALXN $GOOG $SIMO $MCD
1279	2012-01-02	New Year's Resolutions We'd Like To See Big Tech Companies Make For 2012 $GOOG $AAPL $MSFT by @stevekovach http://read.bi/t4182l
1280	2012-01-02	Largest USA Tech Companies Market Cap: http://stks.co/1jhj via @ospreyflyer great battle for 2nd between $GOOG $IBM & $MSFT
1281	2012-01-03	Google shares top $650 for first time since January 2008 http://on.mktw.net/zaglYD $GOOG
1282	2012-01-04	17 Excellent Google Chrome Apps You Need To Download $GOOG by @hamburger http://read.bi/yQnX0O
1283	2012-01-04	NY Fed Reveals How To Predict Economic Data Before They're Published $GOOG by @@rjwile http://read.bi/y0TUGK
1284	2012-01-07	Microsoft, Defying Image, Has a Design Gem in Windows Phone http://stks.co/1oxC via NYT $MSFT $AAPL $GOOG
1285	2012-01-07	$GOOG http://stks.co/1olX this one pulling back & giving you a chance to add,Got you long at 640 & which is now your stop. GL
1286	2012-01-08	An Android-Powered TV? Yup, Lenovo Has It $GOOG by @stevekovachhttp://read.bi/yx0bnj
1287	2012-01-08	Post: @firstadopter Top 10 Predictions for 2012 http://stks.co/1pDz $SODA $GMCR $SBUX $NFLX $GME $SNE $SINA $EA $ZNGA $GOOG
1288	2012-01-09	Google Intensifies Its Guerrilla War Against The TV Business $GOOG by @Jim_Edwardshttp://read.bi/xVNP4e
1289	2012-01-09	HOLY COW! Apple And Android Were Almost Even In Sales For/octubre/ober And November $AAPL $GOOG by @jyarow http://read.bi/zW92O7
1290	2012-01-09	Steve Jobs said the iPhone was 5 years ahead of any other phone. So... was it? http://splatf.me/wsJHTH $AAPL $GOOG
1291	2012-01-09	“The end game for Twitter is a strategic buyout. It is hard to see it playing out any other way.” http://stks.co/1pkI $TWIT $GOOG
1292	2012-01-09	I agree that this is the game. RT @stocktwits The Twitter-Google Chess Match http://stks.co/1pkI via @arikuchinsky $TWIT $GOOG
1293	2012-01-09	How The Death Of All Those Groupon Clones Will Affect Yahoo's Revenue $AOL $YHOO $GOOG $GRPN by @jyarow http://read.bi/zhlMNR
1294	2012-01-09	DEAR GOOGLE INVESTORS: Reminder -- Your Company Is About To Strap A Dead Elephant On Its Back $GOOG http://read.bi/xPhGxa
1295	2012-01-09	Proof That This Man Is The King Of Google+ $GOOG by @mattlynley http://read.bi/xAbwQ0
1296	2012-01-10	Google users to get more personalized results | http://bloom.bg/xUuZ4a $GOOG $MSFT
1297	2012-01-13	Google/mayo/Have Made The Worst Mistake In Its History This Week $GOOG $MSFT by @MattRosoffhttp://read.bi/xwO0dh
1298	2012-01-14	Rupert Murdoch Is Ripping Google, Supporting SOPA On Twitter Right Now $GOOG $NWS by @jyarowhttp://read.bi/z0dMuU
1299	2012-01-15	More Than 1,000 Man-Years Have Gone Into Developing Google Search $GOOG by @_dtlhttp://read.bi/ynOZTX
1300	2012-01-16	$CMG $CELG $ISRG $LVS $NFLX $SODA $AAPL $GOOG http://bit.ly/y4ebWD POSTED VIDEO
1301	2012-01-16	Polaroid goes digital with new Android camera http://cnnmon.ie/y2AnCj $GOOG $EK
1302	2012-01-16	BBVA and Google team up for tourism data http://on.ft.com/A0eSUl Predictive analytics based on intent data - very cool $GOOG
1303	2012-01-16	Here's Google's Latest Weird Gimmick For Logging Into Your Google Accounts $GOOG by @mattlynley http://read.bi/wXxdLZ
1304	2012-01-16	10 Things You Need To Know This Morning $AAPL $GOOG by @mattlynley http://read.bi/xM65O5
1305	2012-01-16	What Microsoft Can Learn From Android's Mistakes - Forbes http://onforb.es/w25F6j $MSFT $GOOG
1306	2012-01-17	Here's The Blacked-Out Logo Google Is Using To Protest SOPA $GOOG by @MattRosoffhttp://read.bi/zcQMvh
1307	2012-01-17	New Google Board Member Gets $1 Million For Joining $GOOG by @MattRosoff http://read.bi/wE3PFn
1308	2012-01-17	Google Is Looking More And More Like A Portal $GOOG by @MattRosoff http://read.bi/w68Bqb
1309	2012-01-17	Exclusive, Must-Have Android Apps That iPhone Users Are Missing Out On $AAPL $GOOG by @_dtlhttp://read.bi/wWooqb
1310	2012-01-17	Google Will Change Its Home Page Tomorrow To Protest SOPA $GOOG by @MattRosoffhttp://read.bi/wV7VFv
1311	2012-01-17	THE GOOGLE INVESTOR: Say What You Will About Google's Changes, Preliminary Search Results Point To Solid Quarter $GOOG http://read.bi/xzLrS9
1312	2012-01-17	How To Turn Off Google's Annoying New 'Personal Results' $GOOG by @hamburgerhttp://read.bi/zveoFI
1313	2012-01-18	This Is The Number One Thing People Are Using Kindle Fires For $AMZN $AAPL $GOOG by @jyarowhttp://read.bi/zZ8Rdx
1314	2012-01-18	The iPhone Strikes Back! Android's Share Of New Smartphone Purchases Has Collapsed $GOOG $AAPL by @jyarowhttp://read.bi/xUw4CF
1315	2012-01-19	Are People Actually USING Google+? Don't Expect A Straight Answer From Google $GOOG by @MattRosoffhttp://read.bi/xzdIlI
1316	2012-01-19	Today’s ten most important stocks | http://bloom.bg/zre2bd $BAC $EK $GOOG
1317	2012-01-19	Implications for Facebook IPO will be interesting given $GOOG quarterly results.
1318	2012-01-19	Google Is Making $5 Billion A Year On Display, But Search Is Still King $GOOG by @MattRosoff http://read.bi/zl0MOm
1319	2012-01-19	Amazing that J Najarian didnt mention his $GOOG puts four hours ago. But now he had them.
1320	2012-01-19	Google shares tank as profit comes up short http://cnnmon.ie/zR4GVi $GOOG
1321	2012-01-19	Google blows past $10B in revenue for Q4 http://wp.me/p1re2-1AHt $goog
1322	2012-01-19	Google sales fall short of estimates | http://bloom.bg/AbcGnm $GOOG
1323	2012-01-19	Google 4Q Adj. EPS $9.50, Est. $10.50 | http://bloomberg.com/tv $GOOG
1324	2012-01-20	Shares of #Google fell $53.58 today, marking its largest dollar drop in its history as a publicly-traded company http://fxn.ws/xoB0Nq $GOOG
1325	2012-01-20	Three reasons not to hold Google shares http://on.mktw.net/x3CYZt $GOOG
1326	2012-01-20	Google Kills Photo-Sharing Service Picnik, Plus More Products $GOOG by @MattRosoff http://read.bi/x4fz6i
1327	2012-01-20	CHART OF THE DAY: Apple Is Now Twice As Valuable As Google $GOOG $AAPL by @jyarowhttp://read.bi/wiKs3Y
1328	2012-01-20	VIDEO- Stock Market Technical Analysis 1/20/12 http://stks.co/21SO $SPY $QQQ $GOOG $XLF $SMH $IWM
1329	2012-01-20	Google Pays Contractors $14.50 An Hour To Rate Its Search Results $GOOG by @MattRosoffhttp://read.bi/xYYK9T
1330	2012-01-20	11 iPhone Apps We Wish Were On Android Too $AAPL $GOOG by @_dtlhttp://read.bi/zuJddJ
1331	2012-01-20	Google earnings miss hands 99% loss to bullish options traders http://ow.ly/8ANI3 $GOOG $$
1332	2012-01-20	Screwy Numbers Aside, It's Time To Admit Google+ Is A Success $GOOG by @jyarow http://read.bi/wy5qAc
1333	2012-01-20	Google’s price drop prompts Page’s first miss | http://bloom.bg/xitTUD $GOOG
1334	2012-01-20	Six years ago, if some analyst had lowered $GOOG to market perform, they would have been laughed at. They also would have been correct. $$
1335	2012-01-24	This Is What You Should Do After Taking Your Android Phone Out Of The Box For The First Time $GOOG by @stevekovachhttp://read.bi/yDzSCu
1336	2012-01-24	Amazon Fire takes Android, leaves Google apps | http://bloom.bg/yqS6o8 $AMZN $GOOG
1337	2012-01-25	Stop What You're Doing, And Go See What Google Thinks It Knows About You $GOOG by @jyarow http://read.bi/xiQD78
1338	2012-01-25	The Best Tablets You Can Buy In 2012 $GOOG $AAPL $MSFT by @stevekovachhttp://read.bi/A3VpXv
1339	2012-01-25	Here's The Crucial Part Of Google's New Privacy Policy That Has Advertisers Salivating $GOOG by @laurastamplerhttp://read.bi/woINDf
1340	2012-01-25	$AAPL should by Twitter--need that social leg to keep going higher and blunt $GOOG
1341	2012-01-25	BOOM: Apple Passes Android To Take The Market Share Lead In The U.S., Says Kantar $GOOG $AAPL by @jyarow http://read.bi/zIRulV
1342	2012-01-26	$GOOG is Great, $AAPL is Magnificent... and ELEVEN Year Highs in The Nasdaq http://stks.co/26i1 via @HowardLindzon $QQQ
1343	2012-01-27	Google: Users Are 'Delighted' With Our Search Changes $GOOG by @MattRosoff http://read.bi/w0GW2H
1344	2012-01-27	Email Shows How Steve Jobs Got A Google Employee Fired $GOOG $AAPL by @Julie188http://read.bi/ACi86A
1345	2012-01-27	Here's The Final Tally On Google's Acquisition Spree In 2011 $GOOG by @MattRosoff http://read.bi/yGZwxz
1346	2012-01-28	The Best Android Apps You Missed This Week $GOOG by @stevekovachhttp://read.bi/A1fHmt
1347	2012-01-30	Bocce, cupcakes & laundry - oh my! Just a few of Google's employee perks. Check out the rest! http://cnnmon.ie/xJDJH0 #BestCos $GOOG
1348	2012-01-30	Are Companies More Powerful Than Countries? http://stks.co/29uF $AAPL $GOOG $$
1349	2012-01-30	GET OFF MY LAWN: The Grown-ups That Transformed Hot Startups Into Lasting Businesses $GOOG $AAPL by @mattlynley http://read.bi/y2Sc78
1350	2012-01-30	You Don't Need To Be A Computer Genius To Get These Google Jobs $GOOG by @mattlynley http://read.bi/wkWIbl
1351	2012-01-30	A real world example of how $FB is hurting $GOOG. (via @JeffreyMatthews) http://stks.co/29I0
1352	2012-01-30	10 Things You Need To Know This Morning $AAPL $BKS $RIMM $GOOG by @_dtlhttp://read.bi/zQXktX
1353	2012-01-31	15 Mind-Bending Interview Questions That Every Google Engineer Can Answer $GOOG by @mattlynleyhttp://read.bi/x2VCeh
1354	2012-01-31	CHART OF THE DAY: Hate To Be Rude, But Facebook Is Not The Next Google. It's Not Even Close $GOOG by @nichcarlson http://read.bi/Aya3UB
1355	2012-02-01	Facebook tops Google as the biggest U.S. Internet IPO in history http://on.mktw.net/A3hlBl $FB $GOOG
1356	2012-02-01	Facebook’s IPO shares/mayo/be five times as expensive as Google | http://bloom.bg/A6oaOJ $FB $GOOG
1357	2012-02-02	Why does Facebook need ~ $10B in cash? My guess is to allow them to go head-to-head with $GOOG, $AAPL, and $MSFT on all-cash acquisitions.
1358	2012-02-03	For The First Time Ever, Smartphones Are Outselling PCs $MSFT $AAPL $GOOG by @MattRosoffhttp://read.bi/x1IGdU
1359	2012-02-05	"I'm a $GOOG employee who eats donuts." http://bit.ly/wkhm3Q
1360	2012-02-06	Microsoft Admits It No Longer Rules Your Workplace $MSFT $AAPL $GOOG by @MattRosoffhttp://read.bi/AnGlhM
1361	2012-02-07	Google Invited These People To A Super-Deluxe Resort Last Week To Talk About The Future $GOOG by @MattRosoffhttp://read.bi/xCIPzj
1362	2012-02-07	Google Just Crushed It With The New Chrome App For Android $GOOG by @stevekovachhttp://read.bi/yBqj4g
1363	2012-02-07	10 Things You Need To Know This Morning $AAPL $GOOG $ZNGA $FB by @_dtlhttp://read.bi/yMkOfK
1364	2012-02-08	Google Is Painting A Big Fat Target On Dropbox $GOOG by @MattRosoffhttp://read.bi/whIiSQ
1365	2012-02-08	Yahoo's Search Traffic Is TANKING $YHOO $MSFT $GOOG by @MattRosoffhttp://read.bi/A3CMNf
1366	2012-02-08	The Crazy Phones Killing The iPhone In Japan $AAPL $GOOG $MSFT by @jyarowhttp://read.bi/yooQ1r
1367	2012-02-08	Here's How To Turn Off Google's Annoying New Search Results In 20 Seconds $GOOG by @hamburgerhttp://read.bi/zDqTqX
1368	2012-02-08	You Don't Have To Use Google – Here Are The Alternatives $GOOG by @mattlynley http://read.bi/zKJrw4
1369	2012-02-08	The Fight Between Google And Microsoft Is Getting Ugly And Public $GOOG $MSFT by @MattRosoffhttp://read.bi/AvA6Bp
1370	2012-02-09	Google's Foray Into Hardware Will Be A Total Disaster — Here's Why $GOOG by @MattRosoff http://read.bi/w4sjKX
1371	2012-02-09	Here's How To Use Google+'s Most Valuable Feature $GOOG by @hamburgerhttp://read.bi/xXFIez
1372	2012-02-09	$AAPL sets new intraday record...near $500...makes it worth $462B...that's more than value of $MSFT & $GOOG combined $$ pic.twitter.com/KSkXm2A8
1373	2012-02-09	Google's First Hire Ever Is Headed To A Startup That's Trying To Blow Up Education $GOOG by @mattlynleyhttp://read.bi/yKiNyz
1374	2012-02-09	Google Wants Huge Royalties Every Time Apple Sells An iPhone $GOOG $AAPL by @_dtlhttp://read.bi/yeotMu
1375	2012-02-10	3 Quick Tips To Make You A Much Better Google Searcher $GOOG by @hamburgerhttp://read.bi/yHBXwG
1376	2012-02-10	Google is testing wireless entertainment device | http://bloom.bg/wNWIp7 $GOOG
1377	2012-02-10	No longer just a search engine, tech titan #Google will reportedly unveil a new home-entertainment system in 2012 http://fxn.ws/xVZFEu $GOOG
1378	2012-02-11	Here Are The 17 Radical Ideas From Google's Top Genius Conference That Could Change The World $GOOG by @mattlynleyhttp://read.bi/zBHXGu
1379	2012-02-12	Google Is Building Secret Hardware Testing Labs All Over Its Campus $GOOG by @MattRosoffhttp://read.bi/wDeHQB
1380	2012-02-13	Breaking: #Google receive U.S. antitrust approval to buy Motorola Mobility http://fxn.ws/A1B6g4 $GOOG
1381	2012-02-13	All clear! Google-Motorola deal approved by Dept of Justice. $GOOG (@poornimagupta) https://twitter.com/poornimagupta/status/169176052927692800 … http://www.techmeme.com/120213/p51#a120213p51 … All clear! Google-Motorola deal approved by Dept of Justice. $GOOG
1382	2012-02-13	How To Use Google's Crazy 10-Way Video Chat Feature $GOOG by @hamburgerhttp://read.bi/Aavwly
1383	2012-02-13	Screw pie charts, these first 3 graphs speak volumes about the strength of $APPL $MSFT and $GOOG's biz: http://www.asymco.com/2012/02/13/the-worlds-biggest-startup/ … via @asymco
1384	2012-02-14	$AAPL http://stks.co/2PLf This market leader continues higher $GOOG $BIDU $PETM $NKE $PCLN $NOV $MNST $CRM $AMZN posted video
1385	2012-02-17	HOW TO: Block Google (And Everybody) From Tracking Which Sites You Visit On Your iPhone $AAPL $GOOG by @MattRosoffhttp://read.bi/yky1Dn
1386	2012-02-17	Google Is Run By Geniuses. So How Could It Be So Stupid? $GOOG by @MattRosoff http://read.bi/xT0tda
1387	2012-02-20	More Sneaky Business From Google: It Bypasses Internet Explorer Privacy Settings, Too $MSFT $GOOG by @MattRosoffhttp://read.bi/xwtKe4
1388	2012-02-21	Google software could aid drug design http://bit.ly/xULuZG $GOOG
1389	2012-02-21	This Google Employee Left Because He Was 'Just There To Make Things Look Pretty' $GOOG by @mattlynleyhttp://read.bi/w9bCdt
1390	2012-02-21	Three Australian Ex-Googlers Are Re-Imagining The Future Of Email With Fluent.io $GOOG by @_dtlhttp://read.bi/xcJ0oL
1391	2012-02-21	Twitter Just Partnered With The Google's Huge Russian Competitor $GOOG by @_dtlhttp://read.bi/zPFaEs
1392	2012-02-22	iPad + Office + Apple + Microsoft: Why It All Makes Sense: http://splatf.me/xqGMCp $AAPL $MSFT $GOOG
1393	2012-02-23	Google to replace Motorola Mobility CEO | http://bloom.bg/yi8Z3N $GOOG
1394	2012-02-23	BREAKING: Google said to pick Dennis Woodside as Motorola Mobility CEO | http://bloom.bg $GOOG
1395	2012-02-24	Here Is One Of Google's Self-Driving Cars On The Road $GOOG by @MattRosoffhttp://read.bi/yKg3fF
1396	2012-02-27	RT @JackDamn Facebook users spend 405 minutes/month on site. Google+ users? 3 minutes. http://stks.co/2aHR $GOOG $FB
1397	2012-02-27	Google's Own 'About Page' Reveals How Far The Company Has Strayed From Its 'Core Principals' $GOOG by @mattlynleyhttp://read.bi/xYQKAQ
1398	2012-02-28	Why America Will Be The Next Consumer Electronics Powerhouse $GOOG $AAPL $MSFT by @MattRosoff http://read.bi/yi6qdp
1399	2012-03-01	Are You FREAKING OUT About Google's New Privacy Changes? We Can Help $GOOG by @MattRosoffhttp://read.bi/wjRlVL
1400	2012-03-01	Google’s New Privacy Policy: Are You Being Violated? http://yhoo.it/A9lGaE @jeffmacke @mattnesto $GOOG
1401	2012-03-02	#PSA: $AAPL is only $44B in mkt cap away frm being able 2 buy $MSFT, $GOOG AND $AMZN. In other words, one product release away aka iP3. $
1402	2012-03-02	Microsoft: Apple Makes Old iPhones 'Unusably Slow' On Purpose $MSFT $AAPL $GOOG by @MattRosoff http://read.bi/yyQ1mX
1403	2012-03-02	CHART OF THE DAY: Heck Yes, Windows Is Still Relevant $MSFT $AAPL $GOOG by @MattRosoffhttp://read.bi/wRbHkQ
1404	2012-03-02	My issue with Yelp is this: they seem to just be at the top of $GOOG queue--and if $GOOG goes all in Zagats they change the algo and poof
1405	2012-03-03	When will tablets outsell traditional PCs? http://stks.co/2eul via @asymco $DELL $HPQ $AAPL $GOOG $AMZN
1406	2012-03-03	ANDREESSEN: Sending Our Gadget-Making Jobs To China Is Good For Us $AAPL $GOOG by @nichcarlsonhttp://read.bi/z3P5tZ
1407	2012-03-03	Google's Answer To Apple's Siri Revealed! $GOOG $AAPLhttp://read.bi/yYdXqk
1408	2012-03-05	Look Out, Google -- "Amazon Is Already Doing More Than $1 Billion In Ad Revenue" $AMZN $GOOG by @hblodget http://read.bi/AeZJV1
1409	2012-03-05	10 Things You Need To Know This Morning $AAPL $GOOG by @_dtlhttp://read.bi/wajkr6
1410	2012-03-05	Here's The Name Of The Next Release Of Android $GOOG by @_dtl http://read.bi/ygwlYD
1411	2012-03-06	This News Would Have Made Steve Jobs Ecstatic $AAPL $GOOG by @_dtlhttp://read.bi/w3e54X
1412	2012-03-08	How To Delete Your Google Search History In Firefox $GOOG by @_dtl http://read.bi/wPBoMB
1413	2012-03-08	Google Just Gave A Bunch Of Money To A Guy Who Hacked Chrome $GOOG by @_dtl http://read.bi/wxqjZP
1414	2012-03-09	Google Paid Apple $1 Billion To Be Its Default Search Engine, Says Analyst $AAPL $GOOG by @jyarow http://read.bi/xuj8rZ
1415	2012-03-11	Want To Be A Billionaire? Build One Of These Seven Businesses $AAPL $GOOG by @jyarow http://read.bi/zWhGDH
1416	2012-03-11	How The iPad Could Destroy Google's Lucrative Search Business $GOOG $AAPL by @jyarow http://read.bi/wHcrth
1417	2012-03-12	Google Just Hired The Head Of The Pentagon's Research Arm $GOOG by @MattRosoff http://read.bi/yjA5kL
1418	2012-03-12	17 Easy Ways To Offend Googlers $GOOG by @mattlynleyhttp://read.bi/xNL2rS
1419	2012-03-12	Adios, Android Market! Greetings, Google Play! Meet $GOOG's attempt to top iTunes: http://mot.ly/Asxov7 #anythingyoucando #icandobetter
1420	2012-03-13	CHART OF THE DAY: This Chart Tells The Real Story Of Android Versus iOS $AAPL $GOOG by @jyarowhttp://read.bi/zLZvLM
1421	2012-03-13	Advice From Google Insiders On How To Be A Great Manager $GOOG by @mattlynleyhttp://read.bi/wmwojJ
1422	2012-03-13	THE GOOGLE INVESTOR: Big Developer Scrapping Android Due To Fragmentation $GOOG by @hleonard76http://read.bi/wW2xVL
1423	2012-03-13	Why Instagram Will Be HUGE When It Comes To Android $GOOG by @KamailaSandershttp://read.bi/zPOEDE
1424	2012-03-13	How To Sync Your Google Calendar To Your iPhone $AAPL $GOOG by @_dtlhttp://read.bi/xFsTwl
1425	2012-03-13	Here's Why Yahoo Suing Facebook Is Nothing Like When Yahoo Sued Google $YHOO $GOOG by @jyarow http://read.bi/yKcyDu
1426	2012-03-13	11 Amazing Things That Google Employees Can Learn For Free $GOOG by @MattRosoff http://read.bi/xMxP8p
1427	2012-03-14	Did Larry Page really ruin #Google? That's what one @Google exec is claiming: http://fxn.ws/wnWZCN $GOOG
1428	2012-03-14	Do you use Google+? Would you go so far as to say it's ruined the company? That's what 1 ex-employee thinks. http://cnnmon.ie/yryi95 $GOOG
1429	2012-03-14	FBI Issues Warrant To Google -- To Unlock A Pimp's Android Phone $GOOG by @Julie188 http://read.bi/yMoUjM
1430	2012-03-14	You Have To Read This Damning Rant On Google From One Of Its Engineers $GOOG by @mattlynleyhttp://read.bi/wQhzP0
1431	2012-03-14	Current Google Employee Blasts Management, Says 20% Time Is Dead $GOOG by @mattlynleyhttp://read.bi/zToXK2
1432	2012-03-20	The Real Reason Google Bought Kevin Rose And Milk: It Needs Designers $GOOG by @mattlynleyhttp://read.bi/GDYZmX
1433	2012-03-20	Why Is Android A Complete And Utter Failure In The Tablet Market? $GOOG $AAPL by @jyarowhttp://read.bi/GCgin3
1434	2012-03-21	Google vs. Facebook: Fight of the Century http://stks.co/30At $FB $GOOG
1435	2012-03-22	Get Serious: Of COURSE Google's Going To Take On The iPhone $GOOG by @MattRosoffhttp://read.bi/GSbNFr
1436	2012-03-22	Google Employees Are Now Happier Than Facebook Employees $GOOG $FB by @MattRosoffhttp://read.bi/GKiCe9
1437	2012-03-22	Facebook Is About To Be About The Size Of Google With 1/10th The Revenues $GOOG by @nichcarlsonhttp://read.bi/GR4FZT
1438	2012-03-22	IT'S OFFICIAL: Google Is NOT About Search Anymore $GOOG by @MattRosoff http://read.bi/GGIkxs
1439	2012-03-22	How To Prepare For Your Big Interview With Google $GOOG by @mattlynleyhttp://read.bi/GH1kiL
1440	2012-03-22	THE GOOGLE INVESTOR: Developer Interest Down, Android Failing In Tablets And The Wallet Strategy Gets A Revamp $GOOG http://read.bi/GGT7LG
1441	2012-03-22	10 Things You Need To Know This Morning $ZNGA $GOOG $AAPL by @_dtlhttp://read.bi/GMi8TG
1442	2012-03-23	How To Transfer Your Contacts Between iPhone And Android $GOOG $AAPL by @nattgarunhttp://read.bi/GKi5e9
1443	2012-03-23	10 LinkedIn Charts That Show How Google Is Different Than The Rest Of The Tech Industry $GOOG by @mattlynley http://read.bi/GUlt0V
1444	2012-03-26	Interesting look at wave of innovation in the payment industry: credit card is the new app platform http://stks.co/35QO $V $MA $AXP $GOOG
1445	2012-03-26	Nokia to Sell $99.99 Windows Phone Via AT&T http://stks.co/35Ne $NOK $MSFT $AAPL $GOOG
1446	2012-03-26	Apple Is Preparing To Damage Google In China $AAPL $GOOG $BIDU by @jyarowhttp://read.bi/H6a7KI
1447	2012-03-26	Actually, A Lot Of Android Tablets Are Warmer Than The New iPad $AAPL $GOOG by @_dtl http://read.bi/GOhLHN
1448	2012-03-26	Is It A Condom Or An Android Phone? $GOOG by @stevekovachhttp://read.bi/H7j4B3
1449	2012-03-26	Monday links: knowing what you don't know, economic surprises waning and "useful" economics. http://stks.co/351R $GOOG $ACN $IBM $AAPL $XOM
1450	2012-03-26	Googlers Can't Wait Till Facebook Is A Public Company That Has To Put Up Or Shut Up $GOOG by @nichcarlsonhttp://read.bi/H5EQIM
1451	2012-03-31	JAMES ALTUCHER: A New Patent-Infringement Lawsuit Could Totally Demolish Google's Stock $GOOG by @hblodgethttp://read.bi/H5Zm9D
1452	2012-04-02	Larry Page Has Been Running Google For A Year, And The Stock Has Gone Nowhere $GOOG by @MattRosoff http://read.bi/HhzYf4
1453	2012-04-02	Exactly How Much Is Each Facebook / LinkedIn User Worth? http://stks.co/3B6x via @techinsidr $LNKD $TWIT $FB $GOOG
1454	2012-04-04	The 25 Most-Liked CEOs Of 2012 $GOOG $AAPL by @mattlynleyhttp://read.bi/HeJTTe
1455	2012-04-04	IT'S REAL: Check Out What It's Like Using Google's Crazy Computerized Glasses $GOOG by @mattlynley http://read.bi/HVjkXU
1456	2012-04-04	Larry Page's 'Paranoia' Over Facebook Has Forced Him To Abandon His Ideals $GOOG http://read.bi/HeyrHA
1457	2012-04-04	WOW: Instagram For Android Got 2,000 Downloads Per Minute $GOOG by @_dtlhttp://read.bi/Hkg6fA
1458	2012-04-05	Google CEO expects to build "great devices" with Motorola http://on.mktw.net/HjGjuP $GOOG
1459	2012-04-05	The Cold Hard Stats From Google CEO Larry Page's Manifesto $GOOG by @MattRosoff http://read.bi/HcgudP
1460	2012-04-05	350,000,000 $GOOG by @mattlynley http://read.bi/Hjzn3a
1461	2012-04-05	Larry Page Just Put Out A Big Manifesto — Read The Full Thing Here $GOOG by @mattlynley http://read.bi/Hc9ptw
1462	2012-04-05	Twitter's New Communications Chief Has Never Used Twitter $GOOG by @mattlynleyhttp://read.bi/HpoQAU
1463	2012-04-05	$AAPL market cap = $589.3B $MSFT market cap = $264.7B $GOOG market cap = $205.5B
1464	2012-04-05	Woah. $AAPL now has a higher per-share price than $GOOG.
1465	2012-04-05	“@dougmorton: $AAPL just passed $GOOG @9to5mac @markgurman pic.twitter.com/l2p02Soz” Meaningless! But still interesting to note
1466	2012-04-05	THE GOOGLE INVESTOR: You Won't Believe How Much Google Makes Per Android Device $GOOG by @hleonard76 http://read.bi/Hbyncs
1467	2012-04-05	There's Already A Hilarious Parody Video Of Google's Augmented Reality Glasses $GOOG by @stevekovachhttp://read.bi/HoU1fg
1468	2012-04-05	10 Things You Need To Know This Morning $AAPL $GOOG $YHOO by @_dtl http://read.bi/HMkzGh
1469	2012-04-10	Google's $12 Billion Toy. http://online.wsj.com/article/SB10001424052702304587704577335990254389120.html?mod=WSJ_hp_MIDDLENexttoWhatsNewsSecond … $GOOG
1470	2012-04-10	11 Android Features Apple Needs To Steal For The Next iPhone $AAPL $GOOG by @stevekovachhttp://read.bi/Hyd8CS
1471	2012-04-11	People Are FLIPPING OUT Because The New Google+ Design Has So Much White Space $GOOG by @MattRosoffhttp://read.bi/I4BvYO
1472	2012-04-11	Samsung Has A Tablet That's Better Than The Kindle Fire [GALAXY TAB 2 REVIEW] $GOOG $AMZN by @stevekovachhttp://read.bi/HylRI9
1473	2012-04-11	$GOOG will report first-quarter earnings tomorrow; Wall Street is expecting substantial profit and sales gains http://on.mktw.net/HBoXeZ
1474	2012-04-11	Google 'Plans To Make Substantial Investment' In Motorola, Not Sell It $GOOG $MMI by @jyarow http://read.bi/HBCwtc
1475	2012-04-11	Here's Everything You Need To Know To Use The New Google+ $GOOG by @nattgarunhttp://read.bi/HL9cQ3
1476	2012-04-11	Microsoft's Windows 8 Tablets Will Be An Utter Failure, Predicts Gartner $MSFT $AAPL $GOOG $AMZN by @MattRosoffhttp://read.bi/HHECHE
1477	2012-04-11	What happens when Google believes it can be a device company, too? Read about Google's $12 Billion Toy here: http://on.wsj.com/Hv4HGc $GOOG $MMI
1478	2012-04-11	Google Just Announced A Big Overhaul Of The Google+ Design $GOOG by @jyarowhttp://read.bi/HBCUpj
1479	2012-04-12	$GOOG very cheap on 2013 eps... but not as cheap as $AAPL... I will feel better about it if the Phils can put the Marlins away here...
1480	2012-04-12	Market Preview: Here Come the Banks! http://ow.ly/aftLD $JPM $WFC $GOOG $CSTR $ADBE $DJI $SPX
1481	2012-04-12	Google proposes measure effectively splitting shares 2 for 1 | http://bloom.bg/HAj0JZ $GOOG
1482	2012-04-12	Larry Page Just Dropped A Huge Hint That A Google Tablet Is Coming Soon $GOOG by @stevekovach http://read.bi/IJFPuD
1483	2012-04-12	$GOOG -paid clicks in line at 39% and CPC down 12% more.not a great combo. shr split into non voting rights? please.
1484	2012-04-12	RT @rargeniv: @jimcramer Is Google a good buy because if its stock split?--jjc--I need to do more work on $GOOG and i am doing show now
1485	2012-04-12	Read the letter from Google's founders about the new stock http://on.mktw.net/HE0Jkn $GOOG
1486	2012-04-12	Google beats on #earnings and announces stock dividend http://yhoo.it/HE04PS $GOOG
1487	2012-04-12	Under the $GOOG split. Class A shares will continue to trade under the “GOOG”, while the Class C will trade under a different ticker symbol
1488	2012-04-12	Google to create new class of non-voting stock. http://on.wsj.com/HEhUyI $GOOG
1489	2012-04-12	GOOGLE ANNOUNCES NEW STOCK STRUCTURE $GOOG by @jyarowhttp://read.bi/HP3HfD
1490	2012-04-12	Google $GOOG proposes 2-for-1 stock split
1491	2012-04-12	$GOOG Proposes 2-for-1 Stock Split to Create New Class of Stock
1492	2012-04-12	THE GOOGLE INVESTOR: Everything You Need To Know About Google Earnings Tonight $GOOG by @hleonard76http://read.bi/HDFSh0
1493	2012-04-12	Will Google Miss Earnings Estimates For The Second Straight Quarter? $GOOG by @MattRosoffhttp://read.bi/Ijcpol
1494	2012-04-12	Google investors seek Apple-like dividend as cash piles up | http://bloom.bg/HxJ0W8 $GOOG
1495	2012-04-12	Google Earnings: Calm Before the Storm http://www.cnbc.com/id/47021652 $GOOG
1496	2012-04-12	DREAM JOB ALERT: Google Is Looking For A Doodler $GOOG by @jyarowhttp://read.bi/HDG9x1
1497	2012-04-12	Traders Not Freaking Out About Google Earnings http://cnbc.com/id/47028180 $GOOG #Earnings
1498	2012-04-12	10 Things You Need To Know Before The Opening Bell $GOOG $SPY $FAST $RDSA $AAPL by @mamtabadkar http://read.bi/IoEwp7
1499	2012-04-12	10 Things You Need To Know This Morning $AAPL $FB $AOL $AMZN $GOOG by @_dtl http://read.bi/I9d6OJ
1500	2012-04-13	MARKETS TANK, BANKS FALL, EUROPE GETS CRUSHED: Here's What You Need To Know $DIA $SPY $QQQ $JPM $WFC $GOOG by @bySamRohttp://read.bi/HRDu05
1501	2012-04-13	EXPLAINER: Everything You Need To Know About Google's Weird Stock Split $GOOG $CMCSA $CMCSK by @MattRosoffhttp://read.bi/HGji7A
1502	2012-04-13	Why $GOOG will beat $AAPL to $1000. @credittrends tells me why: http://www.cnbc.com/id/47041651
1503	2012-04-13	$GOOG class A common stock at more than 250m shares outstanding. Its steady climb over 5 yrs: http://on.mktw.net/HGxutI
1504	2012-04-13	Wow, $GOOG down $20 after it's earnings call yesterday. Net Revenue growth lowest in 8 Qs pic.twitter.com/6ejRMzrG
1505	2012-04-13	Google is down 3%, sliding back into the red year-to-date. The stock has fallen 2% since Jan. 1 http://on.mktw.net/IDNq1s $GOOG
1506	2012-04-13	Google stock plan comes at investors' expense | http://bloom.bg/IBz3rQ $GOOG
1507	2012-04-13	Hedge Fund Manager Eviscerates Google, Says It's Turning Into The Xerox Parc Of Our Gener $GOOG by @jyarowhttp://read.bi/HG0Lq7
1508	2012-04-13	WARNING: There's A Fake Version Of Angry Birds For Android That Takes Control Of Your Phone $GOOG by @stevekovach http://read.bi/IJCFvJ
1509	2012-04-14	Google's Stock Split Is Evil $GOOG by @felixsalmonhttp://read.bi/JcvcjN
1510	2012-04-16	Why Google's 'Open' Complaint About Facebook And Apple Is Bunk $GOOG $AAPL $FB by @MattRosoffhttp://read.bi/J3wxdj
1511	2012-04-16	Shares of Apple and Google have slipped today, leading a tech sector retreat. $AAPL down about 3%, $GOOG slid 2.6% http://on.mktw.net/J0ca5s
1512	2012-04-17	Google's Plans For Motorola Revealed! $GOOG $AAPL by @nichcarlsonhttp://read.bi/HNBfjW
1513	2012-04-17	Gmail Is Down! $GOOG by @stevekovachhttp://read.bi/HKMfcU
1514	2012-04-18	This isn't a typo: in the last 6 months, $GOOG insiders have sold 900 million dollars worth of stock, 772.6 million dollars worth in 2012.
1515	2012-04-18	The Top 10 Reasons To Pick Android Over iPhone $GOOG $AAPL by @stevekovachhttp://read.bi/HNExPk
1516	2012-04-18	Rise of the robots. $ISRG seems to be the new "it" stock. Could it beat $AAPL $GOOG $PCLN to $1000 a share? Buzz video.http://cnnmon.ie/J2zHBm
1517	2012-04-19	EXPLAINER: Here's What Google And Oracle Are Fighting Over $ORCL $GOOG by @MattRosoffhttp://read.bi/JbTPP1
1518	2012-04-19	Google M&A Chief: Pinterest Is 'Extraordinary,' Could Solve One Of Our Biggest Problems $GOOG by @mattlynleyhttp://read.bi/IYAJPC
1519	2012-04-19	Actually, You Don't Need An iPhone 4S To Get The Best Siri Features $AAPL $GOOG by @KamailaSandershttp://read.bi/ITga1T
1520	2012-04-19	Apple's SVP Of Marketing Quit Instagram Because It Went To Android $AAPL $GOOG by @jyarow http://read.bi/ITefdA
1521	2012-04-19	Twitter Has Big Company Problems (Without The Benefits Of Being A Big Company) $GOOG by @nichcarlsonhttp://read.bi/HW7DSp
1522	2012-04-19	WATCH OUT: There's A Fake Instagram App For Android That Can Read Your Text Messages $GOOG $FB by @stevekovach http://read.bi/JftqUo
1523	2012-04-19	10 Things You Need To Know This Morning $FB $AAPL $MSFT $GOOG $AMZN $BBY $ZNGA by @_dtl http://read.bi/HSslNz
1524	2012-04-20	Larry Page And Eric Schmidt Have Funded A New Company To Mine Asteroids $GOOG by @nichcarlsonhttp://read.bi/JV6zbH
1525	2012-04-20	Google Just Killed More Three Useless Products $GOOG by @jyarowhttp://read.bi/HZ9Ni1
1526	2012-04-20	Google's M&A Chief: We Didn't Need Instagram And Weren't Interested $GOOG by @mattlynleyhttp://read.bi/IDUfhg
1527	2012-04-21	“@upsidetrader: WHAT STOCK SECTORS ARE TELLING ME http://stks.co/3RmS $SPX $AAPL $GOOG, $XLE $XME $XLV $USO $XLB” << brilliant post Joe!
1528	2012-04-21	Android Is Suddenly In A Lot Of Trouble $GOOG $AAPL by @jyarow http://read.bi/JgbF8l
1529	2012-04-26	It's Official: Google Has Lost Control Of The Android Tablet Market $GOOG $AMZN by @jyarowhttp://read.bi/IqSWjS
1530	2012-04-27	10 Reasons Google Is The Greatest Company In The World $GOOG by @jyarowhttp://read.bi/Ix2Cur
1531	2012-04-27	The Highest-Paid Interns In Technology [RANKED] $GOOG $AAPL $ORCL $YHOO $IBM $CSCO $ZNGA $MSFT by @mattlynleyhttp://read.bi/JFqErv
1532	2012-04-27	Google's Destruction Is Already Under Way $GOOG by @nichcarlsonhttp://read.bi/I89xuB
1533	2012-04-27	Google Is On The Cusp Of Losing Control Of Android $GOOG by @jyarowhttp://read.bi/KgDpnm
1534	2012-04-27	DEAR SAMSUNG: Google Screwed Up -- Time To Ditch Them And Go After Apple Yourself $GOOG $AAPL by @hblodgethttp://read.bi/Jw4Fj3
1535	2012-04-30	CHART OF THE DAY: Mobile Is Bigger Than Electricity And Safe Drinking Water Around The World $AAPL $GOOG by @jyarow http://read.bi/ICK3HC
1536	2012-04-30	Java Inventor: 'Google Totally Slimed Sun' $ORCL $GOOG by @MattRosoffhttp://read.bi/IJSw9D
1537	2012-04-30	Using Google+ Is The Best Way To Boost Your Website's Search Ranking With Social $GOOG by @mattlynley http://read.bi/IhcCHC
1538	2012-04-30	10 Things You Need To Know This Morning $MSFT $AAPL $BKS $GOOG $AMZN by @jyarowhttp://read.bi/JvYsWR
1539	2012-05-01	Google's Soon-To-Be Phone Division (Motorola) Had Another Crappy Quarter $MMI $GOOG by @MattRosoffhttp://read.bi/IllDk8
1540	2012-05-01	GOOGLE: The First Version Of Google TV Was A Mess, And Here's How We're Going To Fix It $GOOG by @MattRosoff http://read.bi/JcZvsm
1541	2012-05-01	These Are The Best-Selling Phones On Amazon Right Now $GOOG $RIMM $AMZN by @_dtl http://read.bi/KoVvUx
1542	2012-05-01	Google Had Been Left Out Of A Multi-Billion Dollar Market It Invented ... Until Now $GOOG by @Julie188 http://read.bi/JApUmd
1543	2012-05-01	When Asked About Twitter's Relationship With Google, Twitter CEO Dick Costolo Said This Exact Quote Twice $GOOG http://read.bi/JAp3SI
1544	2012-05-01	Sorry, Microsoft: Big Government Agency Changes Its Mind And Goes Google $GOOG $MSFT by @MattRosoffhttp://read.bi/In2wKs
1545	2012-05-01	Here's What Google Co-Founder Sergey Brin Is Working On Now $GOOG by @mattlynley http://read.bi/IjyTVi
1546	2012-05-01	The Lead Engineer Behind Google's Fringe Projects Reveals What It's Like At Google[x] $GOOG by @mattlynley http://read.bi/IqOLsT
1547	2012-05-01	Google's Mobile Ad Business Is Radically Altering The Quality Of Its Revenues $GOOG by @Jim_Edwardshttp://read.bi/Ij7v9T
1548	2012-05-02	$FB knows who you pretend to be (an organ donor!). $GOOG knows the filthy pervert you really are. FB's arpu will always lag
1549	2012-05-03	My story: Stars of a YouTube channel - Jennifer Garner, Julia Stiles - work for $15 an hour - and a higher cause http://on.wsj.com/IJJ0s8 $GOOG
1550	2012-05-04	Why Everyone Thinks Google Has Lost Its Way And Become Evil $GOOG by @mattlynleyhttp://read.bi/JwQ8Si
1551	2012-05-07	Whole new ball game: "Google+ Hangouts On Air: broadcast your conversation to the world" http://googleblog.blogspot.com/2012/05/google-hangouts-on-air-broadcast-your.html … #Broadcast #Media $GOOG $$
1552	2012-05-08	RT @YahooFinance: Google tries again with Google TV http://yhoo.it/IHjrHQ $GOOG
1553	2012-05-09	10 Things You Need To Know This Morning $AOL $AAPL $GOOG $ORCL $GS by @jyarowhttp://read.bi/KQ8GOn
1554	2012-05-10	FTC has reached out to Google, Twitter in an investigation into Facebook Inc's $1 billion acquisition Instagram http://reut.rs/JmW57R $GOOG
1555	2012-05-10	Yahoo's Search Market Share Is Dropping Like A Stone $YHOO $MSFT $GOOG by @MattRosoffhttp://read.bi/Jhh0wu
1556	2012-05-10	Dropbox Is Doing The Smartest Thing It Can To Protect Itself From Google: Staffing Up In Mobile $GOOG by @mattlynleyhttp://read.bi/KOsZwg
1557	2012-05-10	Stop Wasting Time: These Are The Social Networks You Should Really Be Using $GOOG $FB by @_dtlhttp://read.bi/ITrgZJ
1558	2012-05-10	RT @DavidGoldmanCNN: Microsoft fires shot across Google's bow with new Bing social search http://cnnmon.ie/K2hdBC $MSFT $GOOG
1559	2012-05-10	Interviews with Julian Robertson & Jim Chanos: Columbia Business School Newsletter http://stks.co/3lur $GOOG $AAPL $WX $AVP $IR $LM $HRB
1560	2012-05-10	Microsoft Just Blew Google Away In Social Search $MSFT $GOOG by @MattRosoffhttp://read.bi/K2hMeK
1561	2012-05-10	Check Out mSpot, Samsung's New Cloud Music Service That's Better Than iTunes Match $GOOG $AAPL by @officialKLS http://read.bi/J0zVvx
1562	2012-05-10	THE GOOGLE INVESTOR: Maybe Samsung Is Ditching Google After All, Going After Apple Themselves $GOOG by @hleonard76 http://read.bi/KT1qS0
1563	2012-05-10	Microsoft Is Pulling A Silly, Apple-Like Move With Windows 8 Tablets $MSFT $GOOG $AAPL by @stevekovachhttp://read.bi/KSPPlQ
1564	2012-05-11	Google Has A T-Rex Skeleton At Its Headquarters $GOOG by @mattlynleyhttp://read.bi/Jm1gVl
1565	2012-05-11	Apple Is Going To Ditch Google Maps And Use Its Own Map Service For The Next iPhone Software $AAPL $GOOG by @jyarowhttp://read.bi/Jls487
1566	2012-05-12	great read.. Why Facebook really bought Instagram http://stks.co/3nYW via @jordancooper $FB $GOOG $AAPL
1567	2012-05-15	Facebook gained $4.34 per user in advertising last year vs more than $30 per user for Google http://stks.co/3qJz $FB $GOOG
1568	2012-05-16	Google Should Be Terrified Of These 11 Startups $GOOG by @mattlynleyhttp://read.bi/JNxNUD
1569	2012-05-17	How To Stop Twitter And Google From Tracking Your Tweets In Just 5 Minutes $GOOG by @officialKLShttp://read.bi/KixvC8
1570	2012-05-18	Thrilled & bummed by Google's self-driving car. Technology is tantalizing but not ready for wider world yet. http://cnnmon.ie/M1TkcA $GOOG
1571	2012-05-18	Enough on Facebook! Buy Google or Apple $FB looks rich compared to tech blue chips $AAPL $GOOG $MSFT $IBM Today's Buzz.http://cnnmon.ie/JcHTk5
1572	2012-05-21	Google's Self Driving Cars Just Got One Step Closer To Reality In California $GOOG by @Julie188http://read.bi/J9nurs
1573	2012-05-21	As Facebook plummeted 11%, Apple rose 5.8% and Google climbed 2.3%. http://on.wsj.com/KXQxlT $FB $AAPL $GOOG
1574	2012-05-21	The Dumbest Argument I Hear From Android Lovers $GOOG by @stevekovach http://read.bi/LdEssj
1575	2012-05-21	Pinterest Is Turning Google+ Into A Ghost Town For Advertisers $GOOG by @Jim_Edwards http://read.bi/LcU4wa
1576	2012-05-22	We Had No Idea How A Phone's Accelerometer Worked Until We Watched This Video $AAPL $GOOG by @_dtlhttp://read.bi/Lp1cSX
1577	2012-05-22	Here's How Easy It Is To Download Any Video On YouTube $GOOG by @_dtl http://read.bi/LoRXlA
1578	2012-05-22	Now That Google Owns Motorola, What Does That Mean For Android Phones? $GOOG by @stevekovach http://read.bi/LoJTkI
1579	2012-05-22	LEAKED: Here's How To Get Samsung's Siri Clone On Any Android Phone $GOOG by @stevekovachhttp://read.bi/LoHOVY
1580	2012-05-22	RT @CNNMoney: Google says it bought Motorola for its patents, but its ambitions look far grander. http://cnnmon.ie/L1K5u1 $GOOG $MMI
1581	2012-05-22	THE GOOGLE INVESTOR: YouTube Has An Insane Amount Of Activity $GOOG by @hleonard76http://read.bi/LoxRrM
1582	2012-05-22	The $12.5 Billion Google-Motorola Deal Was Done In Five Days $GOOG by @mattlynleyhttp://read.bi/LohyLx
1583	2012-05-22	Google CEO Larry Page: Facebook Is Holding Users 'Hostage' And It Doesn't Make Sense $FB $GOOG by @jyarowhttp://read.bi/LobceW
1584	2012-05-22	Google just bought itself into dozens of lawsuits and two *more* EU antitrust investigations than it *already* had on its plate. $GOOG
1585	2012-05-22	Google Now Officially Owns Motorola $MMI $GOOG by @stevekovachhttp://read.bi/LoabUq
1586	2012-05-23	VERDICT IS IN FOR ORACLE-GOOGLE: GOOGLE WINS! $ORCL $GOOG by @jyarowhttp://read.bi/KecWtr
1587	2012-05-23	Needham rates Facebook a 'buy' with a $40 target, predicts it will pass Google in revenue. http://on.wsj.com/Jn1xdh $FB $GOOG
1588	2012-05-24	Worldwide smartphone shipments jumped nearly 50% in the first three months of 2012 http://stks.co/3yuK $AAPL $GOOG
1589	2012-05-24	This Is The Best Thing That Came From Google's Awesome Moog Doodle $GOOG by @_dtlhttp://read.bi/KinQ1u
1590	2012-05-24	Motorola is now the Apple of Google's eye. Behind Google's strategy: http://on.wsj.com/LcF1TS $AAPL $GOOG
1591	2012-05-25	The Brilliant Career Advice Google CEO Eric Schmidt Gave Sheryl Sandberg $GOOG $FB by @jyarowhttp://read.bi/JhZ4vX
1592	2012-05-28	Here's a list of the worst performers in tech and telecom this year. Surprised to see Google? http://mot.ly/JJc4kv $GOOG
1593	2012-05-29	VERY SMART: Chromebox Is Really Google's First Desktop PC For Businesses $GOOG by @Julie188 http://read.bi/N8FKVE
1594	2012-05-29	The Top 13 Free Android Apps You Have To Install $GOOG by @officialKLShttp://read.bi/KqqyUH
1595	2012-05-29	The Highest Paying Jobs At Google [RANKED] $GOOG by @mattlynleyhttp://read.bi/N6ff2W
1596	2012-05-29	(For the record, I think $FB is overvalued at $10/share. I'd rather own $GOOG at same multiple, which would value $FB at ~$7).
1597	2012-05-29	23andMe stakes a claim on Parkinson's gene http://bit.ly/KXPu2B $GSK $PFE $GOOG
1598	2012-05-29	THE GOOGLE INVESTOR: Here's How Google Can Beat Facebook $GOOG by @hleonard76 http://read.bi/N5Foz5
1599	2012-05-30	Digg Founder Kevin Rose Ditches Google+ And Becomes A Partner At Google Ventures $GOOG by @shontelaylayhttp://read.bi/JNy7qm
1600	2012-05-30	How Google Helps Fuel A Cesspit Of Conflicts Among Web Ad Buyers $GOOG $WPPGY $IPG $OMC $PUB by @Jim_Edwardshttp://read.bi/LGwjti
1601	2012-05-30	Check Out How Apps Have Totally Remade The World $FB $AAPL $GOOG by @mattlynleyhttp://read.bi/LGetXh
1602	2012-05-30	This Could Shake Things Up: Google's M&A Team Wishes It Had Bought Twitter $GOOG $FB by @nichcarlsonhttp://read.bi/JN3QYH
1603	2012-05-30	What's a safe price to pay for Facebook? If you follow Google's formula, it's $9 to $15 at most. http://sm.wsj.com/JUVibu $FB $GOOG
1604	2012-05-30	Google's Computerized Glasses Will Hopefully Be Available Next Year, Says Sergey Brin $GOOG by @nichcarlson http://read.bi/LFZFYG
1605	2012-05-31	Google applies for .lol Web domain, says it wants "domains we think have interesting and creative potential" http://cnnmon.ie/JCEKKL $GOOG
1606	2012-05-31	Judge deals deathblow to Oracle in Google fight http://cnnmon.ie/JCEvzi $ORCL $GOOG
1607	2012-05-31	The 17 Most Expensive Android Apps In The World $GOOG by @officialKLS http://read.bi/L1fgmF
1608	2012-05-31	THE GOOGLE INVESTOR: Google Rolling Out Local Tools, Includes Zagat Acquisition $GOOG by @hleonard76http://read.bi/L0Rze1
1609	2012-06-03	Google Has A Magic Money Making Machine $GOOG $FB by @jyarowhttp://read.bi/MndRfD
1610	2012-06-04	Can ‘fun’ companies be choosier? Facebook, Google among those winning Silicon Valley’s talent war http://fxn.ws/M76oeg $GOOG $FB
1611	2012-06-04	Sergey Brin's Team Working On Secret Projects Is Much Bigger Than We Imagined $GOOG by @mattlynley http://read.bi/KayjLB
1612	2012-06-04	Google Buys Startup KikScore Just To Shut It Down $GOOG by @Julie188http://read.bi/LfVcRC
1613	2012-06-04	Google is planning its largest-ever assault on the $20 billion local-ad market. http://on.wsj.com/M4G6gR $GOOG
1614	2012-06-05	How Apple Can Make The iPhone And iPad More Awesome Starting Next Week $AAPL $GOOG by @stevekovachhttp://read.bi/MdZxTS
1615	2012-06-05	Apple Is Going To Put A Double-Hurting On Google In A Week $AAPL $GOOG by @jyarowhttp://read.bi/KfjBTy
1616	2012-06-05	After Selling A Startup To Google For $81 Million, 26-Year-Old Nat Turner Now Wants To Solve Healthcare $GOOG http://read.bi/MdUSBy
1617	2012-06-05	Valuation update : Buying $FB at $26 is buying $GOOG at $1574 & $AAPL at $2400 #fx
1618	2012-06-05	THE GOOGLE INVESTOR: Google Doubles Down On Its Social Media Strategy $GOOG by @hleonard76http://read.bi/Mdyok3
1619	2012-06-05	Android Is Losing The Platform War, Period $GOOG $AAPL $MSFT by @jyarowhttp://read.bi/Mdxu70
1620	2012-06-05	Google Snaps Up The Company That Made Microsoft Office Files Work On Android, iPhone $GOOG by @Julie188http://read.bi/KeANc1
1621	2012-06-06	4 vids & so cool... This is the new Google Maps http://stks.co/47wZ via @finansakrobat $GOOG
1622	2012-06-06	It's Now Clearer Than Ever Google Is Scared To Death Of Losing Maps To Apple $GOOG $AAPL by @stevekovachhttp://read.bi/Lbai8I
1623	2012-06-06	FACEBOOK FALLOUT: Suddenly It Feels Like Google Is Actually Going To Buy Twitter $GOOG by @nichcarlson http://read.bi/Mf0v2n
1624	2012-06-06	Take A Look At The New Internet That Opened For Business Today $GOOG by @Julie188http://read.bi/LaFHs0
1625	2012-06-06	The Five World-Changing Stories Going On In Tech Right Now $AAPL $GOOG $MSFT $FB $YHOO by @nichcarlsonhttp://read.bi/L9Rs1C
1626	2012-06-09	Lov This! - Famous judge spikes $AAPL vs $GOOG case, calls patent system “dysfunctional” http://stks.co/e067 via @gigaom
1627	2012-06-12	Even After The iPhone's Big Update, Here's Every Way Android Is Still Better $AAPL $GOOG by @stevekovachhttp://read.bi/MI4tkN
1628	2012-06-12	Here's A Crucial Difference Between Apple And Google $AAPL $GOOG by @jyarowhttp://read.bi/MHs1X3
1629	2012-06-12	Apple Seriously Embarrassed Google's Android Yesterday $AAPL $GOOG by @stevekovachhttp://read.bi/MGNvDk
1630	2012-06-18	Steve Ballmer's Biggest Mistake: Obsessing Over Google $MSFT $GOOG $AAPL by @jyarowhttp://read.bi/KwrbNm
1631	2012-06-18	Here's What Every Google Employee Must Do Before They Quit $GOOG by @mattlynleyhttp://read.bi/KvF52e
1632	2012-06-19	REVIEWED: Samsung's New Flagship Android Phone, The Galaxy S III $GOOG by @stevekovachhttp://read.bi/KLr3uK
1633	2012-06-19	Apple WWDC reveals last week weren't routine: They were thinly veiled thrusts at Google & Microsoft http://bit.ly/LA0aGl $AAPL $MSFT $GOOG
1634	2012-06-19	THE GOOGLE INVESTOR: Forget Facebook, Twitter Is The One Google Should Be Worried About $GOOG by @hleonard76http://read.bi/N5lYbv
1635	2012-06-19	Steve Ballmer Takes Potshot At Google In Leaked Memo About The Launch Of The Surface $MSFT $GOOG by @jyarow http://read.bi/KxBRLD
1636	2012-06-19	Facebook Is Testing Out A Huge New Business $FB $GOOG by @nichcarlsonhttp://read.bi/KxjhmM
1637	2012-06-19	Facebook Is Finally Testing An Ad Network (But It Doesn't Look Anything Like An Ad Network) $FB $GOOG by @nichcarlsonhttp://read.bi/KxjhmM
1638	2012-06-19	Is It Even Possible For You To Have An Open Mind About Microsoft's iPad-Killer? $MSFT $AAPL $GOOG by @nichcarlson http://read.bi/Kx8QzA
1639	2012-06-20	Is Microsoft Really Committed To The Surface Tablet? $AAPL $MSFT $GOOG by @jyarow http://read.bi/MtEprw
1640	2012-06-21	RT @mcilderman Will #Apple #Buy Into 3D Printing? http://bit.ly/L7kxYK $AAPL $GOOG $MSFT #amazon #MAC #share #iPad #iPhone
1641	2012-06-21	This Is What Happens When Twitter Goes Down $GOOG by @jyarowhttp://read.bi/LE5jx6
1642	2012-06-21	THE GOOGLE INVESTOR: Why Google + Won't Succeed $GOOG by @hleonard76http://read.bi/KB4CXJ
1643	2012-06-21	Is #Apple Gonna #Buy into #3DPrinting ?http://bit.ly/L7kxYK $AAPL $AMZN #amazon $MSFT $GOOG #Mac #investing
1644	2012-06-21	Analyst: The Windows Phone Has No Chance Of Competing With Android Or The iPhone $AAPL $MSFT $GOOG by @sfiegermanhttp://read.bi/KANtNU
1645	2012-06-21	RT @mcilderman Will #Apple #Buy Into 3D Printing? http://bit.ly/L7kxYK $AAPL $GOOG $MSFT #amazon #MAC #share #iPad #iPhone
1646	2012-06-22	iPhone Vs. Samsung Galaxy S III: Which Phone Should You Buy? $AAPL $GOOG by @stevekovachhttp://read.bi/KRKja3
1647	2012-06-25	A Snapshot of The Android and iOS Market in China Through One Big Developer’s Eyes http://zite.to/MQV8qc via @zite $AAPL $GOOG
1648	2012-06-25	The 9 Best Android Tablets You Can Buy Today $GOOG by @officialKLS http://read.bi/LXBpXW
1649	2012-06-25	CHART OF THE DAY: Which Tech Company Spends The Most On Advertising? $MSFT $AAPL $GOOG $EBAY by @jyarowhttp://read.bi/LXvPoH
1650	2012-06-25	Google Has To Answer A Huge Question About Android This Week $GOOG by @stevekovach http://read.bi/MwaAGv
1651	2012-06-25	The 25 Best Tech Companies To Work At In 2012 $AAPL $GOOG by @mattlynley http://read.bi/LWP69z
1652	2012-06-25	LEAK: This Is Google's Tablet $GOOG $AMZN $AAPL by @jyarowhttp://read.bi/MvtJbk
1653	2012-06-26	Google to unveil $199 tablet at developers conference, via @BloombergNews http://buswk.co/LzZAdy ...more ahead on @BloombergWest $GOOG
1654	2012-06-26	Get Ready! Google Is About To Make A Bunch Of Huge Announcements This Week $GOOG by @stevekovachhttp://read.bi/Osjnik
1655	2012-06-26	Google Has A Crazy Sculpture To Celebrate The New Version Of Android $GOOG by @jyarowhttp://read.bi/OshCBA
1656	2012-06-26	Google Unveils Its New Android Jelly Bean Mascot! $GOOG by @stevekovachhttp://read.bi/Msf6Y1
1657	2012-06-26	How RIM Splitting Would Affect The Mobile Industry $RIMM $AMZN $FB $MSFT $GOOG $AAPL by @MattRosoffhttp://read.bi/MsbOEd
1658	2012-06-26	To Do What Google Does In Maps, Apple Would Have To Hire 7,000 People $AAPL $GOOG by @nichcarlsonhttp://read.bi/MrAi0i
1659	2012-06-26	THE GOOGLE INVESTOR: YouTube Is Doing $2.4 Billion Annually $GOOG by @hleonard76http://read.bi/MSiE6o
1660	2012-06-26	Apple Is Crushing Everyone In The Tablet Market -- So Who Will Be Number Two? $AAPL $MSFT $GOOG $AMZN by @jyarowhttp://read.bi/MShFTI
1661	2012-06-26	How Developers Really Feel About Working With iOS And Android $AAPL $GOOG by @sfiegerman http://read.bi/MSgbbW
1662	2012-06-26	More than half of the world's smartphones run Android, but Google's still in trouble... http://cnnmon.ie/Qb9tP3 ? $GOOG $AAPL
1663	2012-06-26	Google Is Trying To Create A Human Brain Using 16,000 Computers $GOOG by @mattlynley http://read.bi/MRYWYt
1664	2012-06-27	UNBOXED: Here's Google's Nexus 7 Tablet $GOOG by @stevekovachhttp://read.bi/MxIwDY
1665	2012-06-27	Google may be the latest tech company to unveil a tablet at its developer conference. http://on.wsj.com/Ox0Otc $GOOG
1666	2012-06-27	FWIW, I think this is most likely future of $FB stock http://read.bi/KRCSvA [years of multiple compression, a la $GOOG in 2007]
1667	2012-06-28	Google Chrome Is Already Our Favorite Mobile Browser—These Screenshots Show You Why $GOOG by @officialKLShttp://read.bi/LGYEpQ
1668	2012-06-28	Google's Chrome browser comes to Apple's iPhone http://cnnmon.ie/NHlloR $GOOG $AAPL
1669	2012-06-28	Google Just Declared War On These 12 Products $GOOG $MSFT $AAPL $AMZN $FB by @mwmorettihttp://read.bi/MYBogY
1670	2012-06-28	CNNMoney's @DavidGoldmanCNN goes hands-on with Google's $199 Nexus 7 tablet http://cnnmon.ie/L4ZLzF $GOOG
1671	2012-06-29	Is @Google too big to be good? What do you think? http://cnnmon.ie/LUEIus $GOOG
1672	2012-07-01	With Google Now, Android Puts Apple's Siri To Shame $GOOG $AAPL by @stevekovach http://read.bi/Nl0uGO
1673	2012-07-01	This Video Shows You Just How Ridiculous Google Glass Is When Used By Normal People $GOOG by @officialKLS http://read.bi/ML379t
1674	2012-07-02	Break out your calendars, here are 4 dates to circle in July! http://mot.ly/N7m2uD $GOOG $MCD
1675	2012-07-02	$MSFT writing down $6.2B for aQuantive acquisition 5 years later is huge black eye. Was a reaction to $GOOG buying Doubleclick for half that
1676	2012-07-02	Here's Why Google Now Is Better Than Apple's Siri $GOOG by @stevekovach http://read.bi/N6JVSQ
1677	2012-07-03	4 Ways To Skip The Apple Television And Be Glad You Did $GOOG by @_dtl http://read.bi/KYA9mQ
1678	2012-07-03	REVIEW: Google's New Video And Music Streaming Device, The Nexus Q Is A Total Dud $GOOG by @stevekovachhttp://read.bi/KYyRrZ
1679	2012-07-03	iFixIt Has Already Gutted Google's Nexus 7 Tablet $GOOG by @_dtlhttp://read.bi/M3tvI8
1680	2012-07-03	Google Already Submitted A Term Sheet To Buy Yahoo's Ad Tech $GOOG $YHOO by @nichcarlsonhttp://read.bi/M3ec26
1681	2012-07-04	How Apple Could Team Up With Amazon To Put More Pressure On Google Search $GOOG $AMZN $AAPL by @jyarowhttp://read.bi/MU7YVC
1682	2012-07-04	Now The Wall Street Journal Is Also Reporting Apple Is Going To Release A Smaller iPad $AAPL $AMZN $GOOG by @jyarowhttp://read.bi/M5SV80
1683	2012-07-04	Microsoft's Head PR Guy Tries To Make Fun Of Google, Has It Blow Up In His Face $MSFT $GOOG by @jyarowhttp://read.bi/MU3ziR
1684	2012-07-05	Video Proof That Google Now Is Light Years Better Than Apple's Siri $GOOG $AAPL by @stevekovachhttp://read.bi/L33hJy
1685	2012-07-05	Google is Teaching Its Managers Jedi Mind Tricks To Wrangle Engineers $GOOG by @mattlynleyhttp://read.bi/L2DP77
1686	2012-07-06	Tim O'Reilly - Google+ - Facebook, Google, and the mirage of "engagement" $GOOG $FB http://j.mp/PkD2zM
1687	2012-07-09	Apple Is Getting Clobbered By Android In China $AAPL $GOOG by @jyarowhttp://read.bi/MdIgYN
1688	2012-07-10	After Two Weeks On Android, Here's Why I Think The iPhone Is Still Superior $AAPL $GOOG by @officialKLShttp://read.bi/NetOAD
1689	2012-07-11	Need Some Extra Cash? Here Are A Few Super Useful Apps You Should Download Now $AAPL $GOOG by @_dtlhttp://read.bi/NmlZKT
1690	2012-07-11	Google's Nexus 7 tablet costs $152 to build, according to a teardown analysis by IHS http://on.mktw.net/P0Vpsn $GOOG
1691	2012-07-11	The Problem With Your Android Phone $GOOG by @stevekovach http://read.bi/NnWfdT
1692	2012-07-11	I wish my journo peers would stop calling $GOOG an "Internet search giant" and call it an "online ad giant" instead http://news.cnet.com/8301-1035_3-57470100-94/googles-nexus-7-costs-$152-to-build-isuppli-says/ …
1693	2012-07-11	Note: $GOOG, $RIMM, $AMZN & $MSFT all betting they'll succeed at $AAPL's integrated device model. If history's a guide, most won't
1694	2012-07-12	The 25 Highest-Paying Tech Companies Of 2012 $AAPL $FB $MSFT $GOOG by @mattlynley http://read.bi/NssoF5
1695	2012-07-12	Google to pay $22.5 million fine for Safari privacy evasion. Details: http://cnnmon.ie/N4Dwcy $GOOG
1696	2012-07-14	Could This Device Change Television Forever? $GOOG by @_dtlhttp://read.bi/LQzm98
1697	2012-07-15	Is Google Looking To Buy A Social Media Management Firm To Keep Tabs On Facebook? $GOOG $FB by @Jim_Edwardshttp://read.bi/Natk2L
1698	2012-07-15	This Diagram Explains Facebook's Next $10 Billion Business $FB $GOOG by @nichcarlsonhttp://read.bi/NUbWx5
1699	2012-07-16	EXCLUSIVE Q&A: Marc Andreessen Tells Us What He Thinks Of New Yahoo CEO Marissa Mayer $YHOO $GOOG by @nichcarlsonhttp://read.bi/Q0FHiy
1700	2012-07-16	More details on Yahoo's surprise move to hire senior Google exec Marissa Mayer for the CEO spot: http://fxn.ws/O3aoBc $YHOO $GOOG
1701	2012-07-16	Google's Marissa Mayer tapped as Yahoo's president and CEO http://yhoo.it/Mrs6N6 $YHOO $GOOG
1702	2012-07-16	Marissa Mayer Is The New CEO Of Yahoo $GOOG $YHOO by @nichcarlson http://read.bi/NDHKCW
1703	2012-07-16	The 10 most popular stocks in the tech sector among hedge funds: to no surprise, $AAPL $GOOG on the list http://on.mktw.net/P9W5M9
1704	2012-07-16	Watch This Hilarious Video Of People Trying And Failing To Unbox The Nexus 7 $GOOG by @stevekovach http://read.bi/NDklkW
1705	2012-07-16	8 Brain Busting Interview Questions Google Asks Its Engineers $GOOG by @mattlynleyhttp://read.bi/NDkgxL
1706	2012-07-16	Steve Jobs Called Up Yelp And Said Don't Sell Out To Google $GOOG $AAPL $YELP by @sfiegermanhttp://read.bi/NDj1yy
1707	2012-07-16	Google's Nexus 7 Tablet Already Sold Out In Most Stores $GOOG by @stevekovachhttp://read.bi/NrbS8T
1708	2012-07-17	The Inside Story On Why Kevin Rose Never Had A Big Hit $GOOG by @mattlynleyhttp://read.bi/NgdLa3
1709	2012-07-17	How Up To 85% Of Google Search Results Are Actually Paid Ads $GOOG by @Jim_Edwards http://read.bi/NBxX5G
1710	2012-07-18	Inside The Luxe $300 Million Life Of New Yahoo CEO Marissa Mayer $YHOO $GOOG by @AshleyLutz http://read.bi/OH9IxN
1711	2012-07-18	New Yahoo CEO Marissa Mayer's Audacious Goal: Beat Facebook And Google $FB $GOOG $YHOO by @nichcarlsonhttp://read.bi/MkFW5J
1712	2012-07-19	$GOOG 2Q recap: Don't even bother asking us about our Motorola plans, but hey, did you hear about Sergey's skydiving stunt??
1713	2012-07-19	$GOOG conference call positively giddy.. So much momentum here.. I believe them on the Motorola purchase..Million advertisers
1714	2012-07-19	Google has been on a hiring craze. $GOOG reported that it now has nearly 55,000 employees: http://on.mktw.net/O0LFO3
1715	2012-07-19	Google’s bottom line is good, but not good enough http://reut.rs/LAU4IG $GOOG
1716	2012-07-19	Market Preview: When Bearishness is Bullish http://ow.ly/cmHao $GE $GOOG $MSFT $SNDK $CMG
1717	2012-07-19	Google CFO: 'The Valley Continues To Be Hot' $GOOG by @owenthomashttp://read.bi/Q8ioVa
1718	2012-07-19	There Are Now 250 Million Google+ Users $GOOG by @stevekovachhttp://read.bi/OKk1Bg
1719	2012-07-19	BREAKING NEWS: Google Q2 EPS $8.42 on revenue of $12.21 billion $GOOG
1720	2012-07-19	SCREENSHOTS: Here's Your First Look At Firefox's Operating System For Smartphones $GOOG $AAPL by @mattlynleyhttp://read.bi/Q7RqwU
1721	2012-07-20	RT @CNNMoneyTech: Google buys Sparrow for 'new Gmail project' http://cnnmon.ie/LycJjC via @erinyjkim $GOOG
1722	2012-07-20	Perhaps $GOOG figured that anyone who could write a working IMAP client and stay sane was worth having.
1723	2012-07-20	THE TRUTH ABOUT GOOGLE'S NEXUS 7 TABLET: It's Almost As Good As The iPad $GOOG $AAPL by @officialKLShttp://read.bi/NOiFdX
1724	2012-07-20	Google Just Bought Sparrow, One Of The Best iPhone Developers Out There $GOOG by @mattlynleyhttp://read.bi/NO3voY
1725	2012-07-20	EU REGULATORS WANT GOOGLE TO MAKE ANTITRUST CONCESSIONS ON ALL PLATFORMS, INCLUDING TABLETS, PCS, MOBILE DEVICES $GOOG
1726	2012-07-20	WATCH: The Nexus 7 Tablet Beats The iPad In Every Drop Test $AAPL $GOOG by @sfiegermanhttp://read.bi/Oe2enR
1727	2012-07-21	Silicon Valley's Top Engineers Can Answer These 7 Ridiculous Riddles $GOOG $AMZN $FB $ADBE $MSFT by @mattlynleyhttp://read.bi/MQTfH0
1728	2012-07-23	How Google Volatility Crushed Options Owners http://stks.co/g2Q3 via @agwarner $GOOG
1729	2012-07-23	This guy modeled his impressive resume after the Google Analytics interface http://read.bi/NrPuOj on @businessinsider $GOOG
1730	2012-07-23	Marissa Mayer, masculinity and success: http://cnnmon.ie/ObBk1O via @FortuneMagazine $YHOO $GOOG
1731	2012-07-23	This Just Might Be Google's Best Commercial Ever $GOOG by @officialKLShttp://read.bi/NZduIb
1732	2012-07-24	Android, iPhone, Or BlackBerry: Here Are The Smartphones Top Celebrities Use $AAPL $GOOG $RIMM by @_dtlhttp://read.bi/OvPqaS
1733	2012-07-24	And The Winner Of The Apps vs. Browsers War Is... $AAPL $MSFT $GOOG http://read.bi/OJR0Wl
1734	2012-07-26	Google unveiled its ultra-high speed Fiber service http://stks.co/g2e7 $GOOG
1735	2012-07-26	The Real Reason Why Time Warner Cable Should Be Scared Of Google Fiber $GOOG by @stevekovach http://read.bi/N03aev
1736	2012-07-26	THIS IS WAR: Google Just Announced Plans To Be A Cable TV Provider $GOOG by @Julie188http://read.bi/PNpBrt
1737	2012-07-26	Google unveils its Google Fiber broadband Internet service http://reut.rs/O1XfX1 $GOOG
1738	2012-07-26	It's Not Just You, Google Talk Is Down! $GOOG by @officialKLShttp://read.bi/MZiiIY
1739	2012-07-27	Breaking: The Apple/Google War moves to fresh territory. Both are leading groups bidding for Kodak's patents. $AAPL $GOOG $EK
1740	2012-07-27	Rumor Has It This Googler Will Be Marissa Mayer's First Big Hire At Yahoo $GOOG $YHOO by @nichcarlson http://read.bi/LVZsl3
1741	2012-07-27	The Top 25 Most Common Words In iOS And Android App Titles $AAPL $GOOG by @officialKLShttp://read.bi/LVJffJ
1742	2012-07-27	Google Fiber Is The Most Disruptive Thing The Company's Done Since Gmail $GOOG by @MattRosoff http://read.bi/MbvQWZ
1743	2012-07-27	WHERE ARE THEY NOW: The First 20 Google Employees $GOOG by @shontelaylay http://read.bi/MbtqaP
1744	2012-07-27	The Idea That Facebook Could Be The Next Google Is Now Officially Laughable $GOOG $FB by @nichcarlsonhttp://read.bi/MbjEph
1745	2012-07-27	Here's How Google Ranks Its Top Engineers $GOOG by @mattlynleyhttp://read.bi/MbjdLw
1746	2012-07-31	Mark Zuckerberg's Brother-In-Law Works At The Company Google Just Acquired, Too $GOOG $FB by @owenthomashttp://read.bi/T2GoXD
1747	2012-07-31	Mark Zuckerberg's sister now works for Google http://cnnmon.ie/PnrmaG $ FB $GOOG
1748	2012-07-31	Since @WildfireApp is now owned by $GOOG, technically Facebook uses Google to administer its own marketing campaigns on http://Facebook.com
1749	2012-08-01	Google is sending its Nexus Q streaming media player back to the drawing board. http://cnnmon.ie/OC0jK0 $GOOG
1750	2012-08-01	Why I Always Go Back To The iPhone $AAPL $GOOG by @stevekovach http://read.bi/OptKkW
1751	2012-08-01	Google Wallet Just Got A Huge Update That Lets You Use Any Major Credit Card $GOOG by @stevekovach http://read.bi/OpfwRg
1752	2012-08-01	After Using An Android Phone For A Month, I Can Tell The iPhone Has One Glaring Flaw $GOOG $AAPL by @mattlynleyhttp://read.bi/NaZTJe
1753	2012-08-02	Could $FB keep falling? Does Zuckerberg wear a hoodie? Even at $20, shares trade at 41X '12 EPS. $AAPL fiscal '12 P/E: 14. $GOOG P/E: 15.
1754	2012-08-02	And The Winner Of The Apps vs. Browsers War Is... $AAPL $MSFT $GOOG http://read.bi/OJR0Wl
1755	2012-08-02	Top Google Exec Vic Gundotra Takes A Swipe At Facebook $GOOG $FB by @Julie188 http://read.bi/N1i3R8
1756	2012-08-02	THE GOOGLE INVESTOR: Google Fiber Isn't A Test, It's World Domination $GOOG by @hleonard76http://read.bi/N1cP84
1757	2012-08-03	Google Gets 4% Of All Homes In Kansas City To Sign Up For Super Fast Internet After One Week $GOOG by @Julie188 http://read.bi/ONyemx
1758	2012-08-03	$AAPL, $AMZN, $GOOG make a ton of money, $FB doesn't make a ton. Particularly on mobile. Fact of life.
1759	2012-08-04	$GOOG picture perfect BULL FLAG (pulled back to 10sma, then re-broke out, above top of flag)=HIGHER http://stks.co/l2Wk
1760	2012-08-05	This Ex-Employee Has Some Simple Advice For Getting A Job At Google $GOOG by @mattlynleyhttp://read.bi/NhQKyJ
1761	2012-08-06	Let's Not Forget The Worst Part About Apple Eliminating Google From The iPhone $GOOG $AAPL by @stevekovach http://read.bi/RR4dis
1762	2012-08-06	BAM: Apple Kicks Google's YouTube Off The iPhone $GOOG $AAPL by @jyarow http://read.bi/Msihmg
1763	2012-08-06	Here's How You Can Hack Google's Wannabe Apple TV To Actually Be Useful $GOOG by @_dtlhttp://read.bi/Msb3yu
1764	2012-08-06	Microsoft Picks ANOTHER Fight With Google Over Control Of The Web $GOOG $MSFT by @Julie188http://read.bi/NeAgJ5
1765	2012-08-06	Samsung Will Pay You To Upgrade Your Phone, But It's A Bad Deal $GOOG by @_dtl http://read.bi/Ms1b87
1766	2012-08-07	This Is The Best Way To Make Sure Your Gmail Password Stays Safe $GOOG by @stevekovachhttp://read.bi/P3ykGX
1767	2012-08-08	There were four Android phones for every iPhone shipped in the second quarter http://stks.co/a3dD $GOOG $AAPL
1768	2012-08-08	10 Essential Android Apps You Need To Download $GOOG by @officialKLShttp://read.bi/Mz1Lkg
1769	2012-08-08	Google Is About To Make Apple's Siri Look Like A Joke $GOOG $AAPL by @stevekovach http://read.bi/MyWNUM
1770	2012-08-08	Google Will Now Include Gmail Messages In Your Search Results $GOOG by @_dtlhttp://read.bi/MyN2WE
1771	2012-08-08	Google Is Bringing Its Siri-Killer To iPhones And iPads $GOOG by @stevekovachhttp://read.bi/MyJsvK
1772	2012-08-08	Ex-Google exec's new venture helps students avoid corporate life http://yhoo.it/Qf4c6M $GOOG
1773	2012-08-09	A Startup You've Never Heard Of Just Beat Google On One Key Number $GOOG by @owenthomas http://read.bi/QjbhmQ
1774	2012-08-09	We Knew Google Treated Its Employees Well, But This Is Something Beyond $GOOG by @_dtlhttp://read.bi/QiMQpn
1775	2012-08-09	Google to pay $22.5M fine to settle FTC charges, accusing $GOOG of bypassing privacy settings in Apple's Safari browser.
1776	2012-08-10	Spooked by Cyberspace, Iran Threatens to Disconnect From the Internet http://shar.es/vEhxC via @minyanville $IBM, $MSFT, $GOOG, $FB, $YHOO
1777	2012-08-10	Here's The One Place Yahoo Destroyed Google $YHOO $GOOG by @owenthomashttp://read.bi/NeCEU5
1778	2012-08-11	Apple Thinks Its iPhone Patents Are Worth 3X As Much As Microsoft's $AAPL $GOOG $MSFT by @jyarowhttp://read.bi/P0HnHA
1779	2012-08-12	“It’s a small, lean & agile group that is unafraid of failure…will “celebrate impatience.” $GOOG What does it mean? http://nyti.ms/MqVwOk
1780	2012-08-13	Worldwide market share for smartphones, a market dominated by Apple and Samsung http://yhoo.it/Sf0jA9 $GOOG $AAPL $NOK
1781	2012-08-13	GOOGLE IS BUYING FROMMER'S $GOOG by @jyarowhttp://read.bi/PdRici
1782	2012-08-13	Ex-Motorola Employee: It's Actually Harder For Motorola To Work With Android Now $GOOG by @jyarowhttp://read.bi/PdD5fE
1783	2012-08-13	Three Ideas Motorola's CEO Tossed Off To Make Cool Phones $GOOG $AAPL by @jyarowhttp://read.bi/PQMFRN
1784	2012-08-13	Google Is Slashing 20% Of Motorola's Staff Starting Today $GOOG by @sfiegermanhttp://read.bi/Ntyhmb
1785	2012-08-14	VIDEO -failed move, fast move in $SPY? http://stks.co/o8hR $QQQ $IWM $AAPL $GOOG $XLF
1786	2012-08-15	Big retailers join forces to develop mobile wallet http://yhoo.it/TEKGEM $WMT $GOOG $TGT $SUN
1787	2012-08-15	Forget $AAPL, check out $GOOG. #Google hitting another 52-week high today at $677.46
1788	2012-08-16	Were Facebook stock to trade at the same forward 14.7 earnings multiple of $GOOG, its shares would be $7.97 each. $FB
1789	2012-08-16	Facebook's 50% plunge doesn't tell the real story. $FB still valued at 37 times 2013 earnings. $GOOG - 15 times. $LNKD - 112 times
1790	2012-08-16	Social media bubble has popped: http://cnnmon.ie/NHEbAv $GOOG, $LNKD. See also: $FB http://cnnmon.ie/NHEn2A
1791	2012-08-17	Google Is Trying To Ban iPhones, iPads, And Macs From The U.S. $GOOG $AAPL by @owenthomashttp://read.bi/QKDTpj
1792	2012-08-18	Here Are The Best iPhone And iPad Apps You Missed This Week $AAPL $GOOG $FB by @officialKLShttp://read.bi/R8zfWr
1793	2012-08-18	Here's Some Really Good News For Android Fans $GOOG by @stevekovach http://read.bi/TLL3NY
1794	2012-08-18	Saturday links: featuring John Bogle, Nassim Taleb, Sandy Koufax and Charles Ponzi. http://stks.co/i9Vi $GOOG $EWJ #longreads
1795	2012-08-19	Weighing the Week Ahead: A Lull Before the Storm? http://stks.co/g9ZF via @dashofinsight $SPY $OIL $GOOG
1796	2012-08-20	CHART OF THE DAY: Google's Stock Has Done Surprisingly Well Under Larry Page $GOOG by @jyarow http://read.bi/POm8du
1797	2012-08-20	Shares of Google and Facebook took VERY different paths 60 days following their IPOs - http://on.fb.me/QhYBw7 $FB $GOOG
1798	2012-08-21	Google Plans To Kill It's Popular Postini Spam Filtering Service $GOOG $MSFT by @Julie188http://read.bi/MLuOzW
1799	2012-08-21	Google's Next Flagship Nexus Android Phone Could Be Just A Tiny Update $GOOG by @stevekovach http://read.bi/OVZPTd
1800	2012-08-21	8 Quick Tricks That You Should Be Using When You Search For Stuff On Google $GOOG by @_dtlhttp://read.bi/O1gDTK
1801	2012-08-21	RT @LaMonicaBuzz: Apple is not overvalued ... yet. $AAPL is no longer dirt cheap. Be careful. Today's Buzz. $MSFT $GOOG http://bit.ly/QWHMrc
1802	2012-08-21	Samsung's New Flagship Android Tablet Still Can't Cut It [REVIEW] $GOOG by @stevekovachhttp://read.bi/OV2TPB
1803	2012-08-21	Google Argues Against Patent Wars Just A Few Days After Suing Apple For Patent Infringement $GOOG $AAPL by @sfiegermanhttp://read.bi/QlhYo2
1804	2012-08-22	How To Block Ads And 6 Other Cool Tricks You Should Try With YouTube $GOOG by @_dtlhttp://read.bi/O2i9qa
1805	2012-08-22	How To Quit The iPhone And Convert To Android $GOOG $AAPL by @mattlynleyhttp://read.bi/O68YqT
1806	2012-08-24	Don't read this as a loss for $GOOG. Samsung tried to make its Android flavor more Apple-like. It's a win for non-fragmentation #appsung
1807	2012-08-24	Apple rises; Google falls as Jury finds that Samsung infringed Apple patents. http://bit.ly/OfStIG $APPL $GOOG
1808	2012-08-25	Use These 6 Free Apps To Save Money When You're Out Shopping $AAPL $GOOG $AMZN by @_dtlhttp://read.bi/T8EmDu
1809	2012-08-25	Samsung Might Have To Delay New Phone And Tablet Launches After Losing To Apple $AAPL $GOOG http://read.bi/SAeMd1
1810	2012-08-27	Apple Wants To Ban Sales Of 8 Samsung Devices $AAPL $GOOG by @stevekovach http://read.bi/OjUNN4
1811	2012-08-27	Here's Google's Latest Apple TV Killer $GOOG by @stevekovach http://read.bi/OjUu4V
1812	2012-08-27	And Here's Samsung's 'Internal Memo' On Apple's Huge Patent Win $AAPL $GOOG by @jyarowhttp://read.bi/Ro0oVs
1813	2012-08-27	Google Responds To Apple's Monster Patent Victory $GOOG $AAPL by @jyarowhttp://read.bi/RnXgJb
1814	2012-08-27	This Man Made $28,000 A Month Writing Fake Book Reviews Online $AMZN $GOOG by @nichcarlsonhttp://read.bi/OiuMgZ
1815	2012-08-27	Economic Forecasting: Is Google Trends the Future? http://stks.co/gA0p via Livio Di Matteo $GOOG $STUDY
1816	2012-08-27	10 Things You Need To Know This Morning $AAPL $GOOG $IACI $NYT $MSFT $NOK $SSNLF by @nichcarlsonhttp://read.bi/Oiq4zL
1817	2012-08-28	$AAPL > $MSFT + $GOOG + $AMZN + $FB http://tnw.to/n3W5 via @shareables
1818	2012-08-28	Samsung case puts Apple closer to Google fight http://yhoo.it/Rq4jAV $AAPL $GOOG
1819	2012-08-28	Google Wants To Add One Of Apple's Newest iPhone Features To Google Wallet $GOOG by @stevekovachhttp://read.bi/PLABG1
1820	2012-08-28	Google Is Advertising The Nexus 7 Tablet On http://Google.com Today $GOOG by @stevekovach http://read.bi/PLxj5O
1821	2012-08-28	As we start the day, $MSFT + $GOOG + $AMZN + $FB = $627B, $AAPL = $633B.
1822	2012-08-30	Tim Cook And Larry Page Are Talking About Ending Their Patent Wars $AAPL $GOOG by @jyarowhttp://read.bi/Uen36r
1823	2012-08-30	Here's The App That Will Single-Handedly Make You Want To Switch From The iPhone To Android $AAPL $GOOG by @mattlynleyhttp://read.bi/UegSPK
1824	2012-08-30	Sergey Brin Is Secretly Buying Up Property And Charging Below Market Rent $GOOG by @nichcarlsonhttp://read.bi/NYGeBX
1825	2012-09-04	Google turns 14 today -- and it still has loads of growth potential says @LaMonicaBuzz http://cnnmon.ie/OkaPWA $GOOG
1826	2012-09-04	The Samsung Galaxy S III Outsold The iPhone 4S In August $AAPL $GOOG by @jyarowhttp://read.bi/NJO8iN
1827	2012-09-04	Google Wants To Be Your Cable TV Provider, Sources Tell Analyst $GOOG $AAPL $CMSCA by @nichcarlson http://read.bi/NJG6qo
1828	2012-09-05	Motorola announced 3 new smartphones from its RAZR line. RAZR M model will launch next week http://on.mktw.net/RMdjMQ $GOOG
1829	2012-09-05	Google Ventures Is Hiring And Is An Awesome Place To Work: Take A Look $GOOG by @Julie188http://read.bi/To3Uzg
1830	2012-09-05	CHART OF THE DAY: Google Is Activating 1.3 Million Android Devices On A Daily Basis $AAPL $GOOG by @jyarowhttp://read.bi/TnPG1u
1831	2012-09-05	Wow, Motorola's First Big Event Under Google Was A Total Dud $GOOG by @jyarow http://read.bi/TnCd9W
1832	2012-09-05	Quora Finally Releases An Android App $GOOG by @stevekovach http://read.bi/UsfOrI
1833	2012-09-05	Exclusive iPhone 5 Survey: What People Want From The Next iPhone $AAPL $GOOG by @jyarowhttp://read.bi/Us5nUT
1834	2012-09-05	Nokia Should Have Just Made An Android Smartphone $GOOG $NOK $MSFT by @mattlynleyhttp://read.bi/TmQMuv
1835	2012-09-05	SORRY, APPLE: 68% Of Readers Think Confirmed Leaks Of The iPhone 5 Are 'Ugly' $AAPL $GOOG by @nichcarlsonhttp://read.bi/TlWgWa
1836	2012-09-06	Eye-Popping Images Of Amazon's New Kindle Gadgets $GOOG $AMZN by @mattlynleyhttp://read.bi/OdSnmI
1837	2012-09-06	Watch This Google Wallet Guy And Startup Founder Tear Each Other Apart Over Mobile Payments $GOOG by @owenthomas http://read.bi/OdQvue
1838	2012-09-06	Google hits a fresh 5-year high. [QUOTE] http://cnb.cx/ReMypx $GOOG
1839	2012-09-06	Google Has Gone Too Far! Here Are Six Killed Products We Want Back $GOOG by @_dtl http://read.bi/PMcW5C
1840	2012-09-06	It's Official: Two Of Mark Zuckerberg's Relatives Now Really Do Work At Google $GOOG $FB by @owenthomas http://read.bi/OcUpU9
1841	2012-09-07	A Google Board Member Just Sold $35 Million In Shares $GOOG by @owenthomas http://read.bi/Q4ybCD
1842	2012-09-07	Google's stock had a growth spurt on Friday... http://bit.ly/RTA3L8 $GOOG
1843	2012-09-07	BIG WIN FOR MICROSOFT: Bing Is The Default Search Engine On The Kindle Fire HD $GOOG $MSFT by @jyarowhttp://read.bi/Q9Hxuf
1844	2012-09-07	Google's Self-Driving Cars May Cost More Than A Ferrari $GOOG by @owenthomashttp://read.bi/Q9ArWP
1845	2012-09-07	Google's stock tops $700 for first time since 2007: http://cnnmon.ie/QrOEjU $GOOG
1846	2012-09-07	Mark Cuban: If I Was Apple, I Wouldn't Sue Samsung Over Patents, I'd Be Hustling $AAPL $GOOG by @jyarowhttp://read.bi/Tw38Ar
1847	2012-09-07	Google above $700 a share; first time since Dec. 2007 http://yhoo.it/Q416GW $GOOG
1848	2012-09-07	10 Things You Need To Know This Morning $AMZN $GOOG $AAPL by @nichcarlson http://read.bi/Tv6TWX
1849	2012-09-08	How Google Builds Its Maps—and What It Means for the Future of Everything http://stks.co/gAi9 via @alexismadrigal $GOOG
1850	2012-09-10	Toys R Us unveils $150 tablet for kids: http://cnnmon.ie/RDMBpv $GOOG $AMZN $AAPL
1851	2012-09-10	Amazon's Tablet Is Actually More Expensive Than You Think $AMZN $AAPL $GOOG by @jyarowhttp://read.bi/P7GEmJ
1852	2012-09-10	There Is A Huge Threat To Apple And Google That You've Never Heard Of $AAPL $GOOG by @nichcarlsonhttp://read.bi/QwZqre
1853	2012-09-11	Ricky Sandler's hedge fund Eminence Capital bullish on Google: Q2 Letter Excerpt http://stks.co/jAl4 $GOOG
1854	2012-09-11	GOOGLE: We Didn't Know You Could Patent Round Corners $GOOG $AAPL by @jyarow http://read.bi/SBhYrL
1855	2012-09-11	How Amazon Can Disrupt The Smartphone Industry $AMZN $GOOG $AAPL $MSFT by @jyarow http://read.bi/QK8nI4
1856	2012-09-11	Now That We Have YouTube, Will We Get Google Maps On The iPhone 5 Too? $GOOG $AAPL by @stevekovachhttp://read.bi/QK3IpL
1857	2012-09-11	Is $800 next for Google? http://mot.ly/ODLo2l $GOOG
1858	2012-09-11	Google's David Lawee: "We didn't really believe rounded corners were patentable...it was a wake up call" $GOOG http://www.bloomberg.com/video/google-vp-rush-to-patents-was-our-wake-up-call-GiDRlXmCTS~ytZ9A5~Tekw.html …
1859	2012-09-11	Diane Von Furstenberg: This Is How To Wear Google Glasses http://onforb.es/RHOIZj $GOOG
1860	2012-09-11	Why Google Launched A New YouTube App On The iPhone A Day Before The iPhone 5 Announcement $GOOG $AAPL by @stevekovachhttp://read.bi/SARCWJ
1861	2012-09-11	10 Things You Need To Know This Morning $AAPL $AMZN $GOOG $ZNGA $FB by @nichcarlsonhttp://read.bi/QIl6Lt
1862	2012-09-12	Average searches per day based on talks by Zuck and Matt Cutts: $GOOG 3.3b vs $FB 1b | http://stks.co/aAI6
1863	2012-09-13	Awesome day today Thanks Ben $GOOG $AMZN $FAS $CF $MON $DIA $V $MA net long
1864	2012-09-14	Have a great weekend everyone. Thanks for the follows. $spy $AAPL $goog $amzn $lnkd $gld Markets can use a well deserved rest Like us!
1865	2012-09-14	Larry Page And Sergey Brin Thought Google Would Be Worth $500 Million $GOOG by @Julie188 http://read.bi/SLIfDQ
1866	2012-09-14	Amit Singhal: Here's What Happens When Someone Fails At Google $GOOG by @Julie188 http://read.bi/SLDo5F
1867	2012-09-14	Here's How Samsung Beat HTC To Become The Biggest Android Phone Maker $GOOG by @jyarowhttp://read.bi/SLA2iT
1868	2012-09-14	Apple won an injunction against Motorola in Germany over "rubber band" patent http://on.mktw.net/SkRlAZ $AAPL $GOOG
1869	2012-09-14	FIGHT: Google's Android 4.1 Jellybean Vs. Apple's iOS 6 $AAPL $GOOG by @officialKLShttp://read.bi/R48M8G
1870	2012-09-14	POGUE: Forget The iPhone 5, It's A Google Gadget That Really Excites Me $GOOG by @nichcarlsonhttp://read.bi/R3F1og
1871	2012-09-15	Marissa Mayer Just Gave Every Yahoo Employee An iPhone 5 $YHOO $AAPL $GOOG $RIMM by @nichcarlsonhttp://read.bi/QPU6x9
1872	2012-09-15	What does a Market TOP Look Like…Not Yesterday! http://stks.co/jB1z via @howardlindzon $GOOG $FB $SPY
1873	2012-09-15	$goog Here is a GREAT CHART LESSON......u got stopped at the 10sma, re-enter > previous days high http://stks.co/fBAA
1874	2012-09-17	$AAPL = $GOOG + $MSFT + $AMZN + $FB ($655B)
1875	2012-09-17	I'm giving away $200 in Amazon vouchers to readers of Options Trading IQ. Details here: http://www.optionstradingiq.com/reader-contest-200-amazon-giveaway/ … $SPY $AAPL $QQQ $IWM $XLF $GOOG
1876	2012-09-17	Here's Some Good Evidence The iPhone's New Maps App Will Stink $AAPL $GOOG by @officialKLS http://read.bi/OU7T3l
1877	2012-09-17	GOOGLE: We Have 100 Million Active Users On Google+ $GOOG by @jyarowhttp://read.bi/S3yf6h
1878	2012-09-17	Google Just Bought Nik Software, A Maker Of High-End Photo Software $GOOG by @owenthomas http://read.bi/OTkdRh
1879	2012-09-17	BALLMER: 'Google Is Just Another Big Company' $GOOG $MSFT by @jyarowhttp://read.bi/OSXCEz
1880	2012-09-18	Marissa Mayer's Startup Shopping Spree Is Over Before It Began $YHOO $GOOG $AAPL $YELP by @owenthomas http://read.bi/OBTeIq
1881	2012-09-18	Apple's Maps Are A Disaster Waiting To Happen $AAPL $GOOG by @jyarow http://read.bi/OBxnRF
1882	2012-09-18	Four Easy Ways To Simplify Your Tech Life $AAPL $GOOG $NFLX $AMZN by @_dtlhttp://read.bi/OBtLz3
1883	2012-09-18	at launch of new $INTC-powered Motorola RAZR, $GOOG is eager to show that MOTO is more than the sum of its patents http://onforb.es/Ql4vkO
1884	2012-09-18	Marissa Mayer Only Gave Google 30 Minutes Notice Before She Quit To Become Yahoo CEO $YHOO $GOOG by @nichcarlsonhttp://read.bi/OAzqFl
1885	2012-09-18	$AAPL Market Cap ($700B) > $GOOG + $MSFT + $AMZN + $FB ($655B) ht @djpad & @lubjo81
1886	2012-09-19	Here's How To Instantly Get Google Maps Back On Your iPhone $AAPL $GOOG by @officialKLS http://read.bi/SC1DwI
1887	2012-09-19	Now Samsung Has An Anti-iPhone 5 Commercial Making Fun Of Fanboys Waiting In Line $AAPL $GOOG by @stevekovachhttp://read.bi/SBJ8IK
1888	2012-09-19	PHOTOS: Someone In Detroit Pointed A Gun At A Google Street View Car $GOOG by @_dtlhttp://read.bi/QmMCC8
1889	2012-09-19	BII REPORT: The Winner Of The Apps vs. Browsers War Is... $AAPL $MSFT $GOOG http://read.bi/QmMqTp
1890	2012-09-19	The 15 Richest People In Tech $AAPL $GOOG $MSFT $ORCL by @jyarowhttp://read.bi/QmKom8
1891	2012-09-20	Apple Responds To The Maps Backlash: 'We Are Just Getting Started With It' $AAPL $GOOG by @jyarowhttp://read.bi/OJMXKT
1892	2012-09-20	Report: Google Is Waiting For Apple To Approve A New Google Maps App For iPhone $AAPL $GOOG by @stevekovach http://read.bi/OJKpfV
1893	2012-09-20	Why iOS 6 may leave some iPhone 5 buyers lost: Maps, YouTube $goog $aapl #iphone #androidhttp://on.mktw.net/QpAVru
1894	2012-09-20	10 Things You Need To Know This Morning $GOOG $HP $DELL $FB $NFLX by @nichcarlsonhttp://read.bi/P2kZLI
1895	2012-09-21	Winklevoss twins’ advice for Zuckerberg: Facebook should be more like Google http://yhoo.it/OJIOwg $FB $GOOG
1896	2012-09-21	Apple Has ~7,000 Fewer People Working On Maps Than Google $AAPL $GOOG by @nichcarlsonhttp://read.bi/Vkd8wy
1897	2012-09-21	I swear by $GOOG maps. Used it in Ireland to find every pub i visited --
1898	2012-09-22	Samsung Just Zinged Apple's New Maps $AAPL $GOOG by @stevekovachhttp://read.bi/R7ZN9Z
1899	2012-09-22	Mary Meeker: Here's How Silicon Valley Has Made Life Better During The Recession $GOOG $AAPL $ORCL by @jyarowhttp://read.bi/Q5zMZh
1900	2012-09-22	The Real Reason Google is Shutting Down TV Ads $GOOG http://read.bi/Q5bnTs
1901	2012-09-23	Google Maps...one of $GOOG most under-monetized assets, says Citigroup's Mark Mahaney - boosts price target on stock $850 from $740 $$
1902	2012-09-24	Google exec: not yet offered new map to Apple http://reut.rs/VAOYhq $GOOG $AAPL
1903	2012-09-24	Google starts selling Nexus 7 in Japan for $250 http://reut.rs/Q3QiWh $GOOG
1904	2012-09-24	Google and Facebook were pulled in opposite directions by traders today, $GOOG set a new high while $FB slid nearly 10%http://on.mktw.net/QQ63RB
1905	2012-09-24	BII REPORT: The Winner Of The Apps vs. Browsers War Is... $AAPL $MSFT $GOOG http://read.bi/QmMqTp
1906	2012-09-24	Steve Wozniak Thinks People Are Making A Big Stink Out Of Apple Maps For No Reason $AAPL $GOOG by @stevekovachhttp://read.bi/ShosoZ
1907	2012-09-24	Why Facebook And Google's Data Centers Are Not Killing Our Planet $GOOG $FB by @Julie188http://read.bi/ShnZD7
1908	2012-09-24	Facebook's IPO woes have taken the spotlight off its rivalry with Google. That's changing. Here's why. http://cnnmon.ie/Q2Ggo8 $FB $GOOG
1909	2012-09-24	This year: $GRPN: -75.04% $FB: -43.57% $MSFT: +18.44% $GOOG: +15.34% $AAPL: +70.57% $LNKD: +95.82% And… drum roll please… $AOL: +120.34%
1910	2012-09-24	Google's stock hit an all-time high of $748.90 early Monday, topping the previous record set in November 2007. http://bit.ly/RQXsTp $GOOG
1911	2012-09-24	Still Mad About Apple Maps? Nokia Has A Solution And It's Actually Good $AAPL $NOK $GOOG by @officialKLShttp://read.bi/QtThun
1912	2012-09-24	BAM: Google Hits A New All-Time High $GOOG by @jyarowhttp://read.bi/QtTei5
1913	2012-09-25	RT @dcurtis: This year: $GRPN: -75.04% $FB: -43.57% $MSFT: +18.44% $GOOG: +15.34% $AAPL: +70.57% $LNKD: +95.82% And… drum roll please…...
1914	2012-09-25	Why Cramer likes Google over Apple now http://yhoo.it/TvZzNr $GOOG $AAPL
1915	2012-09-25	There's A Nasty Bug That Can Reset Your Galaxy S III If You're Not Careful $GOOG by @stevekovachhttp://read.bi/QRYidS
1916	2012-09-25	Again, i like $AAPL as an investment, i like $GOOG, too. I want people to recognize this isn't politics and there can be no dogm
1917	2012-09-25	ERIC SCHMIDT: Apple Should Have Stuck With Google Maps $GOOG $AAPL by @jyarowhttp://read.bi/QRCgI6
1918	2012-09-26	Here's The Exact Reason Apple No Longer Has Google-Based Maps On The iPhone $AAPL $GOOG by @jyarowhttp://read.bi/SmbI4K
1919	2012-09-26	All cars will be driverless in 20 years: Bob Lutz http://yhoo.it/P53NUI @aarontask $GOOG $TM $GM
1920	2012-09-27	Google vs Apple: The amazing maps race - http://reut.rs/Rl0Zqp $AAPL $GOOG
1921	2012-09-27	Google Just Made It Super-Easy To Sync Your Contacts To Your iPhone $GOOG $AAPL by @_dtlhttp://read.bi/RlwG35
1922	2012-09-27	What Hope Does Android Have Against The iPhone 5? $GOOG by @stevekovachhttp://read.bi/RkWVGR
1923	2012-09-27	No awkward teen years for Google. Happy 14th birthday, $GOOG. Your present? An all-time high stock price. Buzz video. http://cnnmon.ie/QHZmkh
1924	2012-09-27	The Creators Of Angry Birds Just Put Out A Brand New Game $AAPL $GOOG by @_dtlhttp://read.bi/RkHZIM
1925	2012-09-27	As The iPad Mini Looms, Google May Launch A New Tablet That Costs Just $99 $GOOG by @stevekovachhttp://read.bi/RkAa5F
1926	2012-09-27	Now That There Is A Video Of Eric Schmidt Dancing 'Gangnam Style' Can We All Stop? $GOOG by @nichcarlson http://read.bi/RkpWSZ
1927	2012-09-27	10 Things You Need To Know This Morning $FB $YHOO $GOOG $AAPL by @nichcarlsonhttp://read.bi/RkhQtn
1928	2012-09-28	Meet Jasmine: The Best Way To Watch YouTube On The iPhone And iPad $GOOG $AAPL by @officialKLShttp://read.bi/QlgxHV
1929	2012-09-28	Google just happens to have updated $GOOG Maps with new high-res aerial & satellite imagery today http://google-latlong.blogspot.com/2012/09/imagery-update-virtually-visit-more.html?spref=tw … #timingiseverything
1930	2012-09-28	If this guy was using $GOOG Maps he'd be sipping beers in Zihuatenejo with Red and Andy by now. #Shawshank
1931	2012-09-28	Google Is Draining Marketing Talent From New York, Complains Ex-Googler $GOOG by @nichcarlsonhttp://read.bi/NVbuRE
1932	2012-09-29	Barron's also says $goog can go higher. I agree. Stock is not done yet.
1933	2012-09-29	If You're Thinking About Buying A Nexus 7 Tablet, There's One Big Reason To Do It Today $GOOG by @_dtl http://read.bi/R2e8CV
1934	2012-09-29	Apple Never Planned To Include A Mapping App On The iPhone $AAPL $GOOG by @_dtlhttp://read.bi/R27qMZ
1935	2012-09-30	Just posted this special one: A Special Time for Reminiscence of My Trading Journey http://wp.me/p2HS2k-2S $AAPL $GOOG $$ #HappyMoonFestival
1936	2012-10-01	We're number 2! Google passes Microsoft to become second most valuable tech company in the world, behind Apple http://yhoo.it/Wav8tV $GOOG
1937	2012-10-01	It's Just Sad Google's Motorola Can't Keep Android Phones Updated $GOOG by @stevekovachhttp://read.bi/PoFtxl
1938	2012-10-01	New Post: "Trading Ideas: Apple, Fruit of Doom then Bloom: http://stks.co/cBLQ by @Alex__Salomon $AAPL $FIO $GOOG $SPY
1939	2012-10-01	$GOOG A view of how massive volume can mean a top. I have traded out of this swing http://stks.co/eBLz
1940	2012-10-02	10 Things You Forgot Your Android Phone Could Do $GOOG by @officialKLShttp://read.bi/SAT7ya
1941	2012-10-02	The Biggest Threat To Apple Right Now $AAPL $GOOG by @stevekovachhttp://read.bi/SAtM7z
1942	2012-10-02	$GOOG now w/ a bigger mkt cap than $MSFT. Since $GOOG IPO its stock is up 600% vs MSFT's 9% & $AAPL's 4,176% gainpic.twitter.com/ESqLQWkf
1943	2012-10-03	Google Has Patented A Smart Watch $GOOG http://read.bi/PxAeeD
1944	2012-10-03	One of the biggest gainers in the 3rd quarter was Google $GOOG, which soared 30%: http://mot.ly/R8bcVd
1945	2012-10-03	I think a 7 to 8 inch iPad mini will pull millions of buyers of $BKS, $GOOG, $AMZN readers to $AAPL
1946	2012-10-03	Google Maps Street View Coming To iPhones And iPads Tomorrow $GOOG $AAPL by @stevekovachhttp://read.bi/WknGwj
1947	2012-10-03	Steve Jobs Wanted To Drop Google Search From The iPhone $AAPL $GOOG by @jyarowhttp://read.bi/T1cINj
1948	2012-10-03	RT: WEBINAR TONIGHT: $VIX On 5 Highly Active Stocks: http://lnkd.in/gyMgTf @TheStreet @OptionPit $AAPL $AMZN $GOOG $GS $IBM
1949	2012-10-04	Google strikes deal with publishers over universal library http://cnnmon.ie/SuPn6X $GOOG
1950	2012-10-04	Users spent 314 billion minutes on Facebook in August, more than Google and Microsoft sites combined #FastFact $FB $GOOG $AAPL
1951	2012-10-04	Google settles with publishers over digital books http://reut.rs/UiCG0q $GOOG
1952	2012-10-04	Watch Out, Yelp: Facebook Is Thinking About Restaurant Reviews $FB $YELP $GOOG by @owenthomashttp://read.bi/RfWiMM
1953	2012-10-04	Google May Launch Several Android Phones Soon To Take On The iPhone 5 Over The Holidays $GOOG by @stevekovachhttp://read.bi/OFxeCs
1954	2012-10-04	Google warns of more Motorola cuts, revises up third-quarter bill http://reut.rs/PcEVjA $GOOG
1955	2012-10-04	Google Warns That More Cuts Are Coming To Motorola $GOOG http://read.bi/OEVBQX
1956	2012-10-05	Google Admits Fixing Motorola Will Cost More Than It Thought $GOOG by @nichcarlsonhttp://read.bi/SHhee3
1957	2012-10-07	Microsoft: Partners In Search And The Mobile Strategy For Growth - Seeking Alpha $MIMV $GOOG $MSFThttp://j.mp/ULZNec
1958	2012-10-09	Highlighting top 10 hot growth stocks this wk on Mad Money. Last nite was $AMZN & $GOOG. Tune in 2nite w @jimcramer for the next annointed 2
1959	2012-10-09	Yes, Your Phone Can Get A Computer Virus $AAPL $GOOG by @_dtl http://read.bi/SPM0Sd
1960	2012-10-09	With Collections, Facebook Is Taking On Google And Amazon $AMZN $GOOG $FB by @meganrosedickey http://read.bi/SPK1gE
1961	2012-10-09	This Is Google's New Smartphone $GOOG by @stevekovach http://read.bi/SPfmA1
1962	2012-10-09	Samsung And Google Are Making A Tablet With A Better Screen Than The iPad $GOOG by @stevekovachhttp://read.bi/SPdWFL
1963	2012-10-09	Google Exec Accuses Apple Of Negotiating Over Patents In Bad Faith $GOOG $AAPL http://read.bi/QQzIN2
1964	2012-10-10	Hacker known only as "Pinkie Pie" has taken home a second $60,000 prize for uncovering Google Chrome exploit. http://cnnmon.ie/SRgwRW $GOOG
1965	2012-10-10	Google Chairman: We'll Have A Billion Android Devices In A Year $GOOG by @owenthomashttp://read.bi/RQbYZj
1966	2012-10-10	Google awards $60,000 prize for Chrome hack http://money.cnn.com/2012/10/10/technology/security/google-chrome-hacker-prize/index.html … via @CNNMoneyTech $GOOG
1967	2012-10-10	Google's Next Smartphone Could Be Announced In A Few Weeks $GOOG by @stevekovachhttp://read.bi/T5M1Ca
1968	2012-10-10	Microsoft Office Will Land On iPhones, iPads, And Android Phones Early Next Year $MSFT $GOOG $AAPL by @officialKLShttp://read.bi/T571sN
1969	2012-10-10	How Apple Will Keep The iPad Mini As Cheap As Google's Android Tablets $AAPL $GOOG by @stevekovachhttp://read.bi/T4OtJd
1970	2012-10-11	Samsung's Big Problem $GOOG by @stevekovachhttp://read.bi/RiRmtt
1971	2012-10-11	Court reverses injunction On Samsung's Galaxy Nexus phone http://yhoo.it/RRpdsG $AAPL $GOOG
1972	2012-10-11	Google Has $2 Million In Prize Money On Hand For Hackers Who Find Flaws In Chrome $GOOG by @officialKLS http://read.bi/RizEpG
1973	2012-10-11	Samsung Can Resume Selling Galaxy Nexus After Court Reverses Injunction $GOOG by @stevekovach http://read.bi/RipF0y
1974	2012-10-11	Here Are The Best Leaked Photos Yet Of Google's New Smartphone $GOOG by @stevekovach http://read.bi/RiecRI
1975	2012-10-11	10 Things You Need To Know This Morning $GOOG $GM $FB $AAPL $YHOO by @nichcarlsonhttp://read.bi/RhMscR
1976	2012-10-12	Cramer’s 10 Hottest Momentum Stocks http://bit.ly/R4iien $ALXN $AMZN $DEO $GILD $GOOG $MA $SHW $TSCO $ULTA $V #StockPicks #StockMarket
1977	2012-10-12	Has your broker heard of $FAST? Boring industrial company trounces tech stocks. $AAPL $GOOG $AMZN. Check this chart:http://on.mktw.net/SVjpuz
1978	2012-10-12	PEAK SEARCH: Why The Google Era May Be Over $YHOO $GOOG $MSFT $AAPL $FB $AMZN $YELP by @owenthomashttp://read.bi/SPN7Wq
1979	2012-10-13	Amazon And Apple Don't Need The Government's Help Destroying Google $GOOG $MSFT $AAPL by @owenthomashttp://read.bi/RVwqYO
1980	2012-10-14	FINALLY: Proof That Google Is Hard At Work On An iPhone Maps App $GOOG $AAPL by @officialKLShttp://read.bi/Qmcs88
1981	2012-10-14	wow!... YouTube's Top 1,000 Channels Reveal An Industry Taking Shape http://stks.co/kCSb via RWW $GOOG
1982	2012-10-15	Congressman Blasts FTC For Going After Google $GOOG by @owenthomas http://read.bi/RvJVfc
1983	2012-10-15	Marissa Mayer Hires A Top Googler As Yahoo's COO $YHOO $GOOG by @owenthomas http://read.bi/RvtNKQ
1984	2012-10-15	Meet The Man Now In Charge Of Siri: Bill Stasior $AAPL $AMZN $GOOG by @owenthomashttp://read.bi/RviZwl
1985	2012-10-15	9 Apple Mobile Features That Will Make You Want To Quit Android Forever $AAPL $GOOG by @_dtlhttp://read.bi/V20DcN
1986	2012-10-15	EU data protection authorities have found legal problems with Google's privacy policy http://reut.rs/T53WhR $GOOG
1987	2012-10-15	Here's A Look At The Smartphone Sony Is Making For Google $GOOG $SNE by @stevekovachhttp://read.bi/RujFlE
1988	2012-10-15	EU data protection authorities say Google should disclose how it processes personal data, amend its policy $GOOG
1989	2012-10-16	Google CEO Breaks His Silence To Warn Against Government Regulation $GOOG by @owenthomas http://read.bi/Ta92cU
1990	2012-10-16	These Amazing World Maps Show Where Apple's Beating Google, Amazon, And Microsoft $AAPL $GOOG $AMZN $MSFThttp://read.bi/WwjEC5
1991	2012-10-16	GOOGLE VOICE: Larry Page Speaks! $GOOG by @owenthomas http://read.bi/QomnYz
1992	2012-10-16	Sheesh, Even Best Buy Is Doing Its Own Tablet $BBY $AAPL $MSFT $AMZN $GOOG by @jyarowhttp://read.bi/Qo2Jfr
1993	2012-10-16	Did Marissa Mayer Just Make A Horrible Mistake? Several Ex-Googlers Think So $GOOG $YHOO by @nichcarlson http://read.bi/Qng9YR
1994	2012-10-16	9 Android Features That Blow iPhone Out Of The Water $GOOG $AAPL by @_dtlhttp://read.bi/PzGEjg
1995	2012-10-16	10 Things You Need To Know This Morning $GOOG $AMZN $AAPL $YHOO by @nichcarlsonhttp://read.bi/Pzravt
1996	2012-10-17	10 Android Apps You Didn't Know Existed, But Make Your Phone Much Better $GOOG by @officialKLS http://read.bi/S3DT8b
1997	2012-10-17	Finally We Can See What Google's Brain Looks Like $GOOG by @officialKLS http://read.bi/S3tf1i
1998	2012-10-18	Earlier today, $GOOG reported Q3 profit of $2.18 billion. Revenue, minus traffic acquisition costs, was $11.33 billion http://on.mktw.net/RJW9nU
1999	2012-10-18	Should this be today's Google Doodle? SEE: http://cnb.cx/REVb9b $GOOG
[truncated: 4,504 more rows]
