# Supplementary material for: Measuring information flux between social media and stock prices with Transfer Entropy
Source: PLoS One. 2021 Sep 23;16(9):e0257686. doi: 10.1371/journal.pone.0257686 (PMC8459996; doi:10.1371/journal.pone.0257686)
Supplement: S1 Data — (ZIP) [file pone.0257686.s001.zip › DATA BASES/6.-google/google_final.csv]

fecha	tweet	TextBlob	clean	subjectivity	sentiment	polarity		fecha	eventos	negative	neutral	positive	-	+	stock	neg	pos	index					SUMMARY OUTPUT
20-ago-09	Google's Worst Ads Ever $GOOG by @nichcarlson http://bit.ly/2Pzn6D	google's worst ads ever $goog by @nichcarlson	google's worst ads ever $goog by @nichcarlson	1	negative	-1		01/01/2009	6	0	4	2	0	0.5	153.25058	0	0.5	0	0	2	4
19-ago-10	Flash Video On Android Is Terrible $ADBE $GOOG $AAPL by @fromedome http://read.bi/94YuzB	flash video on android is terrible $adbe $goog $aapl by @fromedome	flash video on android is terrible $adbe $goog $aapl by @fromedome	1	negative	-1		02/01/2009	6	2	4	0	0.5	0	160.060059	0.5	0.5	0	0	2	4		Regression Statistics
19-ago-10	Flash Video On Android Is Terrible $ADBE $GOOG $AAPL http://read.bi/94YuzB	flash video on android is terrible $adbe $goog $aapl	flash video on android is terrible $adbe $goog $aapl	1	negative	-1		03/01/2009	6	0	4	2	0	0.5	160.060059	0.5	1	0	0	2	4		Multiple R	0.960432073
30-ene-10	Steve Jobs Blasts Google, Says 'Don't Be Evil' Motto Is 'Bullshit' $AAPL $GOOG by @jwyarow http://bit.ly/9KYFJW	steve jobs blasts google, says 'don't be evil' motto is 'bullshit' $aapl $goog by @jwyarow	steve jobs blasts google, says 'don't be evil' motto is 'bullshit' $aapl $goog by @jwyarow	1	negative	-1		04/01/2009	2	0	0	2	0	0	160.060059	0.5	1	1	1	3	2		R Square	0.922429767
01-dic-11	Is Your Phone One Of The 140 Million Running This Nasty Tracking Software? $AAPL $RIMM $GOOG by @_dtl http://read.bi/uBgsob	is your phone one of the 140 million running this nasty tracking software? $aapl $rimm $goog by @_dtl	is your phone one of the 140 million running this nasty tracking software? $aapl $rimm $goog by @_dtl	1	negative	-1		05/01/2009	10	0	8	2	0	0.25	163.412491	0.5	1.25	1	0	2	8		Adjusted R Square	0.922387262
02-nov-11	Internet Explodes With Ridicule Over The Horrible Gmail App For iPhone $GOOG $AAPL http://read.bi/rT8Sjm	internet explodes with ridicule over the horrible gmail app for iphone $goog $aapl	internet explodes with ridicule over the horrible gmail app for iphone $goog $aapl	1	negative	-1		06/01/2009	14	2	4	8	0.5	2	166.406265	1	3.25	2	1	3	8		Standard Error	80.98683558
22-jun-11	The worst decision Google ever made http://stk.ly/mIpj5T $GOOG $ORCL $SUNW	the worst decision google ever made $goog $orcl $sunw	the worst decision google ever made $goog $orcl $sunw	1	negative	-1		07/01/2009	4	0	4	0	0	0	160.403763	1	3.25	2	0	2	4		Observations	3653
21-ene-11	CHART OF THE DAY: Apple's Insane Pile Of Cash In Context $AAPL $MSFT $GOOG $INTC http://read.bi/hYLRi4	chart of the day: apple's insane pile of cash in context $aapl $msft $goog $intc	chart of the day: apple's insane pile of cash in context $aapl $msft $goog $intc	1	negative	-1		08/01/2009	2	0	0	2	0	0	161.987823	1	3.25	3	1	3	2
19-dic-12	This Is A Devastating Report For Amazon's Kindle Business $AMZN $AAPL $GOOG by @jyarowhttp://read.bi/Ud4JwK	this is a devastating report for amazon's kindle business $amzn $aapl $goog by @jyarow	this is a devastating report for amazon's kindle business $amzn $aapl $goog by @jyarow	1	negative	-1		09/01/2009	0	0	0	0	0	0	156.946732	1	3.25	3	0	2	0		ANOVA
06-ago-12	Let's Not Forget The Worst Part About Apple Eliminating Google From The iPhone $GOOG $AAPL by @stevekovachhttp://read.bi/RR4dis	let's not forget the worst part about apple eliminating google from the iphone $goog $aapl by @stevekovach	let's not forget the worst part about apple eliminating google from the iphone $goog $aapl by @stevekovach	1	negative	-1		10/01/2009	0	0	0	0	0	0	156.946732	1	3.25	3	0	2	0			df	SS	MS	F	Significance F
22-may-12	THE GOOGLE INVESTOR: YouTube Has An Insane Amount Of Activity $GOOG by @hleonard76http://read.bi/LoxRrM	the google investor: youtube has an insane amount of activity $goog by @hleonard76	the google investor: youtube has an insane amount of activity $goog by @hleonard76	1	negative	-1		11/01/2009	0	0	0	0	0	0	156.946732	1	3.25	3	0	2	0		Regression	2	284681952.1	142340976	21702.06598	0
04-may-12	Why Everyone Thinks Google Has Lost Its Way And Become Evil $GOOG by @mattlynleyhttp://read.bi/JwQ8Si	why everyone thinks google has lost its way and become evil $goog by @mattlynley	why everyone thinks google has lost its way and become evil $goog by @mattlynley	1	negative	-1		12/01/2009	2	0	0	2	0	0	155.761169	1	3.25	4	1	3	2		Residual	3650	23939866.51	6558.867537
14-abr-12	Google's Stock Split Is Evil $GOOG by @felixsalmonhttp://read.bi/JcvcjN	google's stock split is evil $goog by @felixsalmon	google's stock split is evil $goog by @felixsalmon	1	negative	-1		13/01/2009	0	0	0	0	0	0	156.57312	1	3.25	4	0	2	0		Total	3652	308621818.6
13-ene-12	Google May Have Made The Worst Mistake In Its History This Week $GOOG $MSFT by @MattRosoffhttp://read.bi/xwO0dh	google may have made the worst mistake in its history this week $goog $msft by @mattrosoff	google may have made the worst mistake in its history this week $goog $msft by @mattrosoff	1	negative	-1		14/01/2009	0	0	0	0	0	0	149.92305	1	3.25	4	0	2	0
28-dic-13	Editorial: 2013 was a terrible year for both Apple's competitors and its media critics $AAPL $GOOG $MSFT #Samsung http://appleinsider.com/articles/13/12/28/editorial-2013-was-a-terrible-year-for-both-apples-competitors-and-its-media-criticsÂ â€¦	editorial: 2013 was a terrible year for both apple's competitors and its media critics $aapl $goog $msft #samsung	editorial: 2013 was a terrible year for both apple's competitors and its media critics $aapl $goog $msft #samsung	1	negative	-1		15/01/2009	0	0	0	0	0	0	148.936752	1	3.25	4	0	2	0			Coefficients	Standard Error	t Stat	P-value	Lower 95%	Upper 95%	Lower 95.0%	Upper 95.0%
16-dic-13	Worst part of $GOOG buying Boston Dynamics? CNBC playing Styx's "Mr. Roboto". #pleasestop	worst part of $goog buying boston dynamics? cnbc playing styx's "mr. roboto". #pleasestop	worst part of $goog buying boston dynamics? cnbc playing styx's "mr. roboto". #pleasestop	1	negative	-1		16/01/2009	0	0	0	0	0	0	149.275482	1	3.25	4	0	2	0		Intercept	229.7145712	3.529247711	65.08882064	0	222.7950783	236.6340642	222.7950783	236.6340642
04-nov-13	Googleâ€™s Eric Schmidt calls NSA surveillance outrageous: http://cnb.cx/1a2WPfJÂ â€¢ $GOOG	googles eric schmidt calls nsa surveillance outrageous: $goog	googles eric schmidt calls nsa surveillance outrageous: $goog	1	negative	-1		17/01/2009	0	0	0	0	0	0	149.275482	1	3.25	4	0	2	0		X Variable 1	-5.555714966	0.209321505	-26.54153933	4.4287E-142	-5.966113668	-5.145316264	-5.966113668	-5.145316264
08-oct-13	TIME warned before $GOOG IPO: â€œBuyer beware.â€� Newsweek: â€œPrice is insane. Anyone buying as long-term investment at $109 will lose money.â€�	time warned before $goog ipo: buyer beware. newsweek: price is insane. anyone buying as long-term investment at $109 will lose money.	time warned before $goog ipo: buyer beware. newsweek: price is insane. anyone buying as long-term investment at $109 will lose money.	1	negative	-1		18/01/2009	0	0	0	0	0	0	149.275482	1	3.25	4	0	2	0		X Variable 2	2.279522882	0.058541936	38.93829025	1.0843E-277	2.164744736	2.394301029	2.164744736	2.394301029
13-ago-13	Larry Ellison: I think what Larry Page did was evil http://bloom.bg/1eHpKWhÂ $ORCL $GOOG	larry ellison: i think what larry page did was evil $orcl $goog	larry ellison: i think what larry page did was evil $orcl $goog	1	negative	-1		19/01/2009	0	0	0	0	0	0	149.275482	1	3.25	4	0	2	0
22-abr-13	The Worst Part About Working At Google Is That You're Over-Qualified And The Work Is Boring $GOOG by @nichcarlson http://read.bi/123DMO6	the worst part about working at google is that you're over-qualified and the work is boring $goog by @nichcarlson	the worst part about working at google is that you're over-qualified and the work is boring $goog by @nichcarlson	1	negative	-1		20/01/2009	0	0	0	0	0	0	140.847076	1	3.25	4	0	2	0
25-feb-13	HP's $170 Android Tablet Is Devastating News For Microsoft $MSFT $HPQ $GOOG by @jyarow http://read.bi/XWgeFZ	hp's $170 android tablet is devastating news for microsoft $msft $hpq $goog by @jyarow	hp's $170 android tablet is devastating news for microsoft $msft $hpq $goog by @jyarow	1	negative	-1		21/01/2009	0	0	0	0	0	0	150.974106	1	3.25	4	0	2	0
19-ago-14	Beyond "don't be evil": How Google defined its mission 10 years ago, and how it changed http://on.wsj.com/1tkuj1pÂ $GOOG pic.twitter.com/RWJgAr5HRv	beyond "don't be evil": how google defined its mission 10 years ago, and how it changed $goog pic.twitter.com/rwjgar5hrv	beyond "don't be evil": how google defined its mission 10 years ago, and how it changed $goog pic.twitter.com/rwjgar5hrv	1	negative	-1		22/01/2009	2	0	0	2	0	0	152.677719	1	3.25	5	1	3	2
30-ene-14	Google may have missed terribly on EPS, but paid clicks were up 31%: http://stks.co/h0ELfÂ $GOOG	google may have missed terribly on eps, but paid clicks were up 31%: $goog	google may have missed terribly on eps, but paid clicks were up 31%: $goog	1	negative	-1		23/01/2009	0	0	0	0	0	0	161.743744	1	3.25	5	0	2	0
26-ene-14	When you have to set up an "ethics board" you know you don't have any. Maybe time for @google to stop saying "don't be evil" $goog	when you have to set up an "ethics board" you know you don't have any. maybe time for @google to stop saying "don't be evil" $goog	when you have to set up an "ethics board" you know you don't have any. maybe time for @google to stop saying "don't be evil" $goog	1	negative	-1		24/01/2009	0	0	0	0	0	0	161.743744	1	3.25	5	0	2	0
17-jul-15	This is insane. In just ONE week, these Google call options could be up about 74,000% -> http://stks.co/g2mx1Â $GOOG $GOOGL	this is insane. in just one week, these google call options could be up about 74,000% -> $goog $googl	this is insane. in just one week, these google call options could be up about 74,000% -> $goog $googl	1	negative	-1		25/01/2009	0	0	0	0	0	0	161.743744	1	3.25	5	0	2	0
06-feb-15	These are the worst things about working at Google $GOOG http://read.bi/1C2hdbQ	these are the worst things about working at google $goog	these are the worst things about working at google $goog	1	negative	-1		26/01/2009	0	0	0	0	0	0	161.330292	1	3.25	5	0	2	0
18-dic-16	Why Silicon Valley is The Worst: guy spends 8 mos studying for $GOOG interview. Not all can afford that privilege https://medium.freecodecamp.com/why-i-studied-full-time-for-8-months-for-a-google-interview-cc662ce9bb13#.k36hx39paÂ â€¦	why silicon valley is the worst: guy spends 8 mos studying for $goog interview. not all can afford that privilege #.k36hx39pa	why silicon valley is the worst: guy spends 8 mos studying for $goog interview. not all can afford that privilege #.k36hx39pa	1	negative	-1		27/01/2009	0	0	0	0	0	0	165.121078	1	3.25	5	0	2	0
08-feb-16	Dividends & Income Digest: Can Dividends Be A Terrifying Proposition? http://seekingalpha.com/article/3873126-dividends-and-income-digest-can-dividends-terrifying-proposition?source=feed_fÂ â€¦ $AMZN $NFLX $P $MSFT $FB $GE $AAPL $GOOG	dividends & income digest: can dividends be a terrifying proposition? $amzn $nflx $p $msft $fb $ge $aapl $goog	dividends & income digest: can dividends be a terrifying proposition? $amzn $nflx $p $msft $fb $ge $aapl $goog	1	negative	-1		28/01/2009	0	0	0	0	0	0	173.68399	1	3.25	5	0	2	0
18-may-18	Google has been waiting for years to put Don't Be Evil out of its misery $GOOG $GOOGLhttps://read.bi/2IzIOwt	google has been waiting for years to put don't be evil out of its misery $goog $googl	google has been waiting for years to put don't be evil out of its misery $goog $googl	1	negative	-1		29/01/2009	0	0	0	0	0	0	171.018982	1	3.25	5	0	2	0
19-ago-10	Flash Video On Android Is Terrible $ADBE $GOOG $AAPL by @fromedome http://read.bi/94YuzB	flash video on android is terrible $adbe $goog $aapl by @fromedome	flash video on android is terrible $adbe $goog $aapl by @fromedome	1	negative	-1		30/01/2009	0	0	0	0	0	0	168.632919	1	3.25	5	0	2	0
19-ago-10	Flash Video On Android Is Terrible $ADBE $GOOG $AAPL http://read.bi/94YuzB	flash video on android is terrible $adbe $goog $aapl	flash video on android is terrible $adbe $goog $aapl	1	negative	-1		31/01/2009	0	0	0	0	0	0	168.632919	1	3.25	5	0	2	0
30-ene-10	Steve Jobs Blasts Google, Says 'Don't Be Evil' Motto Is 'Bullshit' $AAPL $GOOG by @jwyarow http://bit.ly/9KYFJW	steve jobs blasts google, says 'don't be evil' motto is 'bullshit' $aapl $goog by @jwyarow	steve jobs blasts google, says 'don't be evil' motto is 'bullshit' $aapl $goog by @jwyarow	1	negative	-1		01/02/2009	0	0	0	0	0	0	168.632919	1	3.25	5	0	2	0
01-dic-11	Is Your Phone One Of The 140 Million Running This Nasty Tracking Software? $AAPL $RIMM $GOOG by @_dtl http://read.bi/uBgsob	is your phone one of the 140 million running this nasty tracking software? $aapl $rimm $goog by @_dtl	is your phone one of the 140 million running this nasty tracking software? $aapl $rimm $goog by @_dtl	1	negative	-1		02/02/2009	2	0	2	0	0	0	169.649109	1	3.25	5	0	2	2
02-nov-11	Internet Explodes With Ridicule Over The Horrible Gmail App For iPhone $GOOG $AAPL http://read.bi/rT8Sjm	internet explodes with ridicule over the horrible gmail app for iphone $goog $aapl	internet explodes with ridicule over the horrible gmail app for iphone $goog $aapl	1	negative	-1		03/02/2009	0	0	0	0	0	0	169.58934	1	3.25	5	0	2	0
22-jun-11	The worst decision Google ever made http://stk.ly/mIpj5T $GOOG $ORCL $SUNW	the worst decision google ever made $goog $orcl $sunw	the worst decision google ever made $goog $orcl $sunw	1	negative	-1		04/02/2009	0	0	0	0	0	0	170.859573	1	3.25	5	0	2	0
19-dic-12	This Is A Devastating Report For Amazon's Kindle Business $AMZN $AAPL $GOOG by @jyarowhttp://read.bi/Ud4JwK	this is a devastating report for amazon's kindle business $amzn $aapl $goog by @jyarow	this is a devastating report for amazon's kindle business $amzn $aapl $goog by @jyarow	1	negative	-1		05/02/2009	2	2	0	0	0	0	176.199554	1	3.25	4	-1	1	2
06-ago-12	Let's Not Forget The Worst Part About Apple Eliminating Google From The iPhone $GOOG $AAPL by @stevekovach http://read.bi/RR4dis	let's not forget the worst part about apple eliminating google from the iphone $goog $aapl by @stevekovach	let's not forget the worst part about apple eliminating google from the iphone $goog $aapl by @stevekovach	1	negative	-1		06/02/2009	2	0	0	2	0	0	184.946777	1	3.25	5	1	3	2
22-may-12	THE GOOGLE INVESTOR: YouTube Has An Insane Amount Of Activity $GOOG by @hleonard76http://read.bi/LoxRrM	the google investor: youtube has an insane amount of activity $goog by @hleonard76	the google investor: youtube has an insane amount of activity $goog by @hleonard76	1	negative	-1		07/02/2009	0	0	0	0	0	0	184.946777	1	3.25	5	0	2	0
04-may-12	Why Everyone Thinks Google Has Lost Its Way And Become Evil $GOOG by @mattlynleyhttp://read.bi/JwQ8Si	why everyone thinks google has lost its way and become evil $goog by @mattlynley	why everyone thinks google has lost its way and become evil $goog by @mattlynley	1	negative	-1		08/02/2009	0	0	0	0	0	0	184.946777	1	3.25	5	0	2	0
14-abr-12	Google's Stock Split Is Evil $GOOG by @felixsalmonhttp://read.bi/JcvcjN	google's stock split is evil $goog by @felixsalmon	google's stock split is evil $goog by @felixsalmon	1	negative	-1		09/02/2009	4	0	2	2	0	1	188.677795	1	4.25	5	0	2	2
13-ene-12	Google May Have Made The Worst Mistake In Its History This Week $GOOG $MSFT by @MattRosoffhttp://read.bi/xwO0dh	google may have made the worst mistake in its history this week $goog $msft by @mattrosoff	google may have made the worst mistake in its history this week $goog $msft by @mattrosoff	1	negative	-1		10/02/2009	0	0	0	0	0	0	178.585617	1	4.25	5	0	2	0
28-dic-13	Editorial: 2013 was a terrible year for both Apple's competitors and its media critics $AAPL $GOOG $MSFT #Samsung http://appleinsider.com/articles/13/12/28/editorial-2013-was-a-terrible-year-for-both-apples-competitors-and-its-media-criticsÂ â€¦	editorial: 2013 was a terrible year for both apple's competitors and its media critics $aapl $goog $msft #samsung	editorial: 2013 was a terrible year for both apple's competitors and its media critics $aapl $goog $msft #samsung	1	negative	-1		11/02/2009	0	0	0	0	0	0	178.351501	1	4.25	5	0	2	0
16-dic-13	Worst part of $GOOG buying Boston Dynamics? CNBC playing Styx's "Mr. Roboto". #pleasestop	worst part of $goog buying boston dynamics? cnbc playing styx's "mr. roboto". #pleasestop	worst part of $goog buying boston dynamics? cnbc playing styx's "mr. roboto". #pleasestop	1	negative	-1		12/02/2009	2	0	0	2	0	0	180.847137	1	4.25	6	1	3	2
03-nov-13	Google Employees Confess The Worst Things About Working At Google $GOOG by @Jim_Edwards http://read.bi/HDaRub	google employees confess the worst things about working at google $goog by @jim_edwards	google employees confess the worst things about working at google $goog by @jim_edwards	1	negative	-1		13/02/2009	0	0	0	0	0	0	178.172165	1	4.25	6	0	2	0
08-oct-13	TIME warned before $GOOG IPO: â€œBuyer beware.â€� Newsweek: â€œPrice is insane. Anyone buying as long-term investment at $109 will lose money.â€�	time warned before $goog ipo: buyer beware. newsweek: price is insane. anyone buying as long-term investment at $109 will lose money.	time warned before $goog ipo: buyer beware. newsweek: price is insane. anyone buying as long-term investment at $109 will lose money.	1	negative	-1		14/02/2009	0	0	0	0	0	0	178.172165	1	4.25	6	0	2	0
13-ago-13	Larry Ellison: I think what Larry Page did was evil http://bloom.bg/1eHpKWhÂ $ORCL $GOOG	larry ellison: i think what larry page did was evil $orcl $goog	larry ellison: i think what larry page did was evil $orcl $goog	1	negative	-1		15/02/2009	0	0	0	0	0	0	178.172165	1	4.25	6	0	2	0
22-abr-13	The Worst Part About Working At Google Is That You're Over-Qualified And The Work Is Boring $GOOG by @nichcarlson http://read.bi/123DMO6	the worst part about working at google is that you're over-qualified and the work is boring $goog by @nichcarlson	the worst part about working at google is that you're over-qualified and the work is boring $goog by @nichcarlson	1	negative	-1		16/02/2009	0	0	0	0	0	0	178.172165	1	4.25	6	0	2	0
25-feb-13	HP's $170 Android Tablet Is Devastating News For Microsoft $MSFT $HPQ $GOOG by @jyarow http://read.bi/XWgeFZ	hp's $170 android tablet is devastating news for microsoft $msft $hpq $goog by @jyarow	hp's $170 android tablet is devastating news for microsoft $msft $hpq $goog by @jyarow	1	negative	-1		17/02/2009	2	0	2	0	0	0	170.690216	1	4.25	6	0	2	2
19-ago-14	Beyond "don't be evil": How Google defined its mission 10 years ago, and how it changed http://on.wsj.com/1tkuj1pÂ $GOOG pic.twitter.com/RWJgAr5HRv	beyond "don't be evil": how google defined its mission 10 years ago, and how it changed $goog pic.twitter.com/rwjgar5hrv	beyond "don't be evil": how google defined its mission 10 years ago, and how it changed $goog pic.twitter.com/rwjgar5hrv	1	negative	-1		18/02/2009	0	0	0	0	0	0	175.895706	1	4.25	6	0	2	0
30-ene-14	Google may have missed terribly on EPS, but paid clicks were up 31%: http://stks.co/h0ELfÂ $GOOG	google may have missed terribly on eps, but paid clicks were up 31%: $goog	google may have missed terribly on eps, but paid clicks were up 31%: $goog	1	negative	-1		19/02/2009	0	0	0	0	0	0	170.680252	1	4.25	6	0	2	0
26-ene-14	When you have to set up an "ethics board" you know you don't have any. Maybe time for @google to stop saying "don't be evil" $goog	when you have to set up an "ethics board" you know you don't have any. maybe time for @google to stop saying "don't be evil" $goog	when you have to set up an "ethics board" you know you don't have any. maybe time for @google to stop saying "don't be evil" $goog	1	negative	-1		20/02/2009	0	0	0	0	0	0	172.57814	1	4.25	6	0	2	0
06-feb-15	These are the worst things about working at Google $GOOG http://read.bi/1C2hdbQ	these are the worst things about working at google $goog	these are the worst things about working at google $goog	1	negative	-1		21/02/2009	0	0	0	0	0	0	172.57814	1	4.25	6	0	2	0
18-dic-16	Why Silicon Valley is The Worst: guy spends 8 mos studying for $GOOG interview. Not all can afford that privilege https://medium.freecodecamp.com/why-i-studied-full-time-for-8-months-for-a-google-interview-cc662ce9bb13#.k36hx39paÂ â€¦	why silicon valley is the worst: guy spends 8 mos studying for $goog interview. not all can afford that privilege #.k36hx39pa	why silicon valley is the worst: guy spends 8 mos studying for $goog interview. not all can afford that privilege #.k36hx39pa	1	negative	-1		22/02/2009	0	0	0	0	0	0	172.57814	1	4.25	6	0	2	0
18-may-18	Google has been waiting for years to put Don't Be Evil out of its misery $GOOG $GOOGLhttps://read.bi/2IzIOwt	google has been waiting for years to put don't be evil out of its misery $goog $googl	google has been waiting for years to put don't be evil out of its misery $goog $googl	1	negative	-1		23/02/2009	0	0	0	0	0	0	164.413742	1	4.25	6	0	2	0
20-ago-09	Google's Worst Ads Ever $GOOG by @nichcarlson http://bit.ly/2Pzn6D	google's worst ads ever $goog by @nichcarlson	google's worst ads ever $goog by @nichcarlson	1	negative	-1		24/02/2009	0	0	0	0	0	0	172.080002	1	4.25	6	0	2	0
07-may-13	Google Employees Are Hated By Their San Francisco Neighbors $GOOG by @meganrosedickey http://read.bi/18rm8Yo	google employees are hated by their san francisco neighbors $goog by @meganrosedickey	google employees are hated by their san francisco neighbors $goog by @meganrosedickey	0.7	negative	-0.9		25/02/2009	0	0	0	0	0	0	170.182114	1	4.25	6	0	2	0
07-may-13	Google Employees Are Hated By Their San Francisco Neighbors $GOOG by @meganrosedickey http://read.bi/18rm8Yo	google employees are hated by their san francisco neighbors $goog by @meganrosedickey	google employees are hated by their san francisco neighbors $goog by @meganrosedickey	0.7	negative	-0.9		26/02/2009	0	0	0	0	0	0	167.960449	1	4.25	6	0	2	0
20-nov-12	Brutal Chart For Microsoft: All The Kids Want iPads, Almost None Want The Surface $AAPL $MSFT $GOOG $AMZN by @jyarowhttp://read.bi/10nRV7E	brutal chart for microsoft: all the kids want ipads, almost none want the surface $aapl $msft $goog $amzn by @jyarow	brutal chart for microsoft: all the kids want ipads, almost none want the surface $aapl $msft $goog $amzn by @jyarow	1	negative	-0.875		27/02/2009	0	0	0	0	0	0	168.363937	1	4.25	6	0	2	0
20-nov-12	Brutal Chart For Microsoft: All The Kids Want iPads, Almost None Want The Surface $AAPL $MSFT $GOOG $AMZN by @jyarow http://read.bi/10nRV7E	brutal chart for microsoft: all the kids want ipads, almost none want the surface $aapl $msft $goog $amzn by @jyarow	brutal chart for microsoft: all the kids want ipads, almost none want the surface $aapl $msft $goog $amzn by @jyarow	1	negative	-0.875		28/02/2009	0	0	0	0	0	0	168.363937	1	4.25	6	0	2	0
04-ago-09	Another Really Annoying Thing About Google Docs $GOOG by @hblodget http://bit.ly/4YkQV	another really annoying thing about google docs $goog by @hblodget	another really annoying thing about google docs $goog by @hblodget	0.9	negative	-0.8		01/03/2009	0	0	0	0	0	0	168.363937	1	4.25	6	0	2	0
22-nov-11	This Worthless App Cost U.S. Taxpayers $200,000 $AAPL $GOOG by @mattlynley http://read.bi/vJcgsB	this worthless app cost you.s. taxpayers $200,000 $aapl $goog by @mattlynley	this worthless app cost you.s. taxpayers $200,000 $aapl $goog by @mattlynley	0.9	negative	-0.8		02/03/2009	2	0	2	0	0	0	162.969147	1	4.25	6	0	2	2
04-ago-11	How Do I Hate Google? Let Me Count The Ways... $GOOG by @BrianSHall http://read.bi/r9C6X9	how do i hate google? let me count the ways... $goog by @brianshall	how do i hate google? let me count the ways... $goog by @brianshall	0.9	negative	-0.8		03/03/2009	6	0	4	2	0	0.5	162.132294	1	4.75	6	0	2	4
06-nov-12	Why I Hate E-Books $AMZN $BKS $AAPL $GOOG by @_dtlhttp://read.bi/PUCAKU	why i hate e-books $amzn $bks $aapl $goog by @_dtl	why i hate e-books $amzn $bks $aapl $goog by @_dtl	0.9	negative	-0.8		04/03/2009	2	2	0	0	0	0	158.864532	1	4.75	5	-1	1	2
18-oct-12	$GOOG nasty and disappointing execution all around..	$goog nasty and disappointing execution all around..	$goog nasty and disappointing execution all around..	0.85	negative	-0.8		05/03/2009	4	0	2	2	0	1	152.249329	1	5.75	5	0	2	2
29-nov-13	Yandex Nears Breakout Point From Cup Base http://ibdn.uz/rjfkPÂ $YNDX $GOOG	yandex nears breakout point from cup base $yndx $goog	yandex nears breakout point from cup base $yndx $goog	1	negative	-0.8		06/03/2009	2	0	0	2	0	0	153.708862	1	5.75	6	1	3	2
07-mar-13	This Video Illustrates How Annoying It Will Be To Talk To Someone Wearing Google Glass $GOOG by @officialKLShttp://read.bi/YD2HWV	this video illustrates how annoying it will be to talk to someone wearing google glass $goog by @officialkls	this video illustrates how annoying it will be to talk to someone wearing google glass $goog by @officialkls	0.9	negative	-0.8		07/03/2009	0	0	0	0	0	0	153.708862	1	5.75	6	0	2	0
22-ene-13	$GOOG up after hours on news they continue to profit from littering the Internet with annoying ads. $MSFT $AAPL	$goog up after hours on news they continue to profit from littering the internet with annoying ads. $msft $aapl	$goog up after hours on news they continue to profit from littering the internet with annoying ads. $msft $aapl	0.9	negative	-0.8		08/03/2009	0	0	0	0	0	0	153.708862	1	5.75	6	0	2	0
12-ago-15	Googleâ€™s â€˜Alphabetâ€™ is Fucking Retarded @the_real_fly $GOOG, $GOOGL http://ibankcoin.com/flyblog/2015/08/13/googles-alphabet-is-fucking-retarded/Â â€¦	googles alphabet is fucking retarded @the_real_fly $goog, $googl	googles alphabet is fucking retarded @the_real_fly $goog, $googl	0.8	negative	-0.8		09/03/2009	0	0	0	0	0	0	144.901871	1	5.75	6	0	2	0
21-may-15	$GOOGL $GOOG constructive move today? if this is the 2015 Google I've come to hate it gets smacked to $550 tomorrow pic.twitter.com/y6JluV0tUc	$googl $goog constructive move today? if this is the 2015 google i've come to hate it gets smacked to $550 tomorrow pic.twitter.com/y6jluv0tuc	$googl $goog constructive move today? if this is the 2015 google i've come to hate it gets smacked to $550 tomorrow pic.twitter.com/y6jluv0tuc	0.9	negative	-0.8		10/03/2009	0	0	0	0	0	0	153.509613	1	5.75	6	0	2	0
24-oct-16	Alright, call me crazy, but if $TWTR had an awful earnings report, wouldn't they want to sneak it in between $AMZN and $GOOG?	alright, call me crazy, but if $twtr had an awful earnings report, wouldn't they want to sneak it in between $amzn and $goog?	alright, call me crazy, but if $twtr had an awful earnings report, wouldn't they want to sneak it in between $amzn and $goog?	0.95	negative	-0.8		11/03/2009	0	0	0	0	0	0	158.36142	1	5.75	6	0	2	0
22-jul-16	Google leverages its user base to improve Google Maps $GOOG $GOOGL http://read.bi/2adWXAkÂ pic.twitter.com/qdzRhz99il	google leverages its user base to improve google maps $goog $googl	google leverages its user base to improve google maps $goog $googl	1	negative	-0.8		12/03/2009	0	0	0	0	0	0	161.160934	1	5.75	6	0	2	0
22-nov-11	This Worthless App Cost U.S. Taxpayers $200,000 $AAPL $GOOG by @mattlynley http://read.bi/vJcgsB	this worthless app cost you.s. taxpayers $200,000 $aapl $goog by @mattlynley	this worthless app cost you.s. taxpayers $200,000 $aapl $goog by @mattlynley	0.9	negative	-0.8		13/03/2009	0	0	0	0	0	0	161.604263	1	5.75	6	0	2	0
04-ago-11	How Do I Hate Google? Let Me Count The Ways... $GOOG by @BrianSHall http://read.bi/r9C6X9	how do i hate google? let me count the ways... $goog by @brianshall	how do i hate google? let me count the ways... $goog by @brianshall	0.9	negative	-0.8		14/03/2009	0	0	0	0	0	0	161.604263	1	5.75	6	0	2	0
18-oct-12	$GOOG nasty and disappointing execution all around..	$goog nasty and disappointing execution all around..	$goog nasty and disappointing execution all around..	0.85	negative	-0.8		15/03/2009	0	0	0	0	0	0	161.604263	1	5.75	6	0	2	0
29-nov-13	Yandex Nears Breakout Point From Cup Base http://ibdn.uz/rjfkPÂ $YNDX $GOOG	yandex nears breakout point from cup base $yndx $goog	yandex nears breakout point from cup base $yndx $goog	1	negative	-0.8		16/03/2009	0	0	0	0	0	0	159.248093	1	5.75	6	0	2	0
07-mar-13	This Video Illustrates How Annoying It Will Be To Talk To Someone Wearing Google Glass $GOOG by @officialKLShttp://read.bi/YD2HWV	this video illustrates how annoying it will be to talk to someone wearing google glass $goog by @officialkls	this video illustrates how annoying it will be to talk to someone wearing google glass $goog by @officialkls	0.9	negative	-0.8		17/03/2009	0	0	0	0	0	0	167.043884	1	5.75	6	0	2	0
12-ago-15	Googleâ€™s â€˜Alphabetâ€™ is Fucking Retarded @the_real_fly $GOOG, $GOOGL http://ibankcoin.com/flyblog/2015/08/13/googles-alphabet-is-fucking-retarded/Â â€¦	googles alphabet is fucking retarded @the_real_fly $goog, $googl	googles alphabet is fucking retarded @the_real_fly $goog, $googl	0.8	negative	-0.8		18/03/2009	0	0	0	0	0	0	165.928055	1	5.75	6	0	2	0
24-jun-15	Wednesday links: ag hate, Slack and Shaq on Wall Street and getting stuff done. http://stks.co/p2Mf8Â $IBM $AAPL $GOOG $FB $IPO $SCHW $PGAL	wednesday links: ag hate, slack and shaq on wall street and getting stuff done. $ibm $aapl $goog $fb $ipo $schw $pgal	wednesday links: ag hate, slack and shaq on wall street and getting stuff done. $ibm $aapl $goog $fb $ipo $schw $pgal	0.9	negative	-0.8		19/03/2009	0	0	0	0	0	0	164.353958	1	5.75	6	0	2	0
21-may-15	$GOOGL $GOOG constructive move today? if this is the 2015 Google I've come to hate it gets smacked to $550 tomorrow pic.twitter.com/y6JluV0tUc	$googl $goog constructive move today? if this is the 2015 google i've come to hate it gets smacked to $550 tomorrow pic.twitter.com/y6jluv0tuc	$googl $goog constructive move today? if this is the 2015 google i've come to hate it gets smacked to $550 tomorrow pic.twitter.com/y6jluv0tuc	0.9	negative	-0.8		20/03/2009	0	0	0	0	0	0	164.463547	1	5.75	6	0	2	0
03-feb-15	Tuesday links: evolutionary instincts, a hedge fund letdown and worthless resumes. http://stks.co/r1OytÂ $GOOG $VMW $AMZN $AAPL $BRKB $STT	tuesday links: evolutionary instincts, a hedge fund letdown and worthless resumes. $goog $vmw $amzn $aapl $brkb $stt	tuesday links: evolutionary instincts, a hedge fund letdown and worthless resumes. $goog $vmw $amzn $aapl $brkb $stt	0.9	negative	-0.8		21/03/2009	0	0	0	0	0	0	164.463547	1	5.75	6	0	2	0
24-oct-16	Alright, call me crazy, but if $TWTR had an awful earnings report, wouldn't they want to sneak it in between $AMZN and $GOOG?	alright, call me crazy, but if $twtr had an awful earnings report, wouldn't they want to sneak it in between $amzn and $goog?	alright, call me crazy, but if $twtr had an awful earnings report, wouldn't they want to sneak it in between $amzn and $goog?	0.95	negative	-0.8		22/03/2009	0	0	0	0	0	0	164.463547	1	5.75	6	0	2	0
22-jul-16	Google leverages its user base to improve Google Maps $GOOG $GOOGL http://read.bi/2adWXAkÂ pic.twitter.com/qdzRhz99il	google leverages its user base to improve google maps $goog $googl	google leverages its user base to improve google maps $goog $googl	1	negative	-0.8		23/03/2009	0	0	0	0	0	0	173.649124	1	5.75	6	0	2	0
04-ago-09	Another Really Annoying Thing About Google Docs $GOOG by @hblodget http://bit.ly/4YkQV	another really annoying thing about google docs $goog by @hblodget	another really annoying thing about google docs $goog by @hblodget	0.9	negative	-0.8		24/03/2009	0	0	0	0	0	0	172.936783	1	5.75	6	0	2	0
08-nov-10	15 Google Interview Questions That Will Make You Feel Stupid $GOOG by @nichcarlson http://read.bi/an1CZu	15 google interview questions that will make you feel stupid $goog by @nichcarlson	15 google interview questions that will make you feel stupid $goog by @nichcarlson	1	negative	-0.8		25/03/2009	0	0	0	0	0	0	171.392578	1	5.75	6	0	2	0
22-nov-11	Answers To 15 Google Interview Questions That Will Make You Feel Stupid $GOOG by @nichcarlson http://read.bi/w4baBo	answers to 15 google interview questions that will make you feel stupid $goog by @nichcarlson	answers to 15 google interview questions that will make you feel stupid $goog by @nichcarlson	1	negative	-0.8		26/03/2009	0	0	0	0	0	0	175.985367	1	5.75	6	0	2	0
08-nov-10	15 Google Interview Questions That Will Make You Feel Stupid $GOOG by @nichcarlson http://read.bi/an1CZu	15 google interview questions that will make you feel stupid $goog by @nichcarlson	15 google interview questions that will make you feel stupid $goog by @nichcarlson	1	negative	-0.8		27/03/2009	0	0	0	0	0	0	173.200806	1	5.75	6	0	2	0
22-nov-11	Answers To 15 Google Interview Questions That Will Make You Feel Stupid $GOOG by @nichcarlson http://read.bi/w4baBo	answers to 15 google interview questions that will make you feel stupid $goog by @nichcarlson	answers to 15 google interview questions that will make you feel stupid $goog by @nichcarlson	1	negative	-0.8		28/03/2009	0	0	0	0	0	0	173.200806	1	5.75	6	0	2	0
15-jul-13	Google's Eric Schmidt is all fired up about Motorola's launch of the Moto X smartphone: http://cnb.cx/145d6jEÂ (via @JBoorstin) $GOOG	google's eric schmidt is all fired up about motorola's launch of the moto x smartphone: (via @jboorstin) $goog	google's eric schmidt is all fired up about motorola's launch of the moto x smartphone: (via @jboorstin) $goog	1	negative	-0.75		29/03/2009	0	0	0	0	0	0	173.200806	1	5.75	6	0	2	0
29-jun-14	Google's secretive updates leave sites scrambling: http://cnb.cx/1qEMQHHÂ (via @levynews) $GOOG	google's secretive updates leave sites scrambling: (via @levynews) $goog	google's secretive updates leave sites scrambling: (via @levynews) $goog	1	negative	-0.75		30/03/2009	0	0	0	0	0	0	170.705154	1	5.75	6	0	2	0
23-abr-15	Call me crazy for going with $GOOG puts but I'm playing with my $QCOM and $FB earnings profits. 100%+ each! http://sleemstockpicks.com	call me crazy for going with $goog puts but i'm playing with my $qcom and $fb earnings profits. 100%+ each!	call me crazy for going with $goog puts but i'm playing with my $qcom and $fb earnings profits. 100%+ each!	0.9	negative	-0.75		31/03/2009	0	0	0	0	0	0	173.380127	1	5.75	6	0	2	0
03-abr-18	A tragic day at YouTube: Photos show the chaotic scene as police responded to the shooting $GOOG $GOOGL https://read.bi/2JhAUsrÂ pic.twitter.com/LXCRvJFzS0	a tragic day at youtube: photos show the chaotic scene as police responded to the shooting $goog $googl	a tragic day at youtube: photos show the chaotic scene as police responded to the shooting $goog $googl	0.75	negative	-0.75		01/04/2009	0	0	0	0	0	0	176.383865	1	5.75	6	0	2	0
15-jul-13	Google's Eric Schmidt is all fired up about Motorola's launch of the Moto X smartphone: http://cnb.cx/145d6jEÂ (via @JBoorstin) $GOOG	google's eric schmidt is all fired up about motorola's launch of the moto x smartphone: (via @jboorstin) $goog	google's eric schmidt is all fired up about motorola's launch of the moto x smartphone: (via @jboorstin) $goog	1	negative	-0.75		02/04/2009	0	0	0	0	0	0	180.573166	1	5.75	6	0	2	0
07-ago-14	Spammers have rigged Googleâ€™s search algorithm: http://cnb.cx/1okSZHlÂ (via @levynews) $GOOG	spammers have rigged googles search algorithm: (via @levynews) $goog	spammers have rigged googles search algorithm: (via @levynews) $goog	1	negative	-0.75		03/04/2009	0	0	0	0	0	0	184.19957	1	5.75	6	0	2	0
29-jun-14	Google's secretive updates leave sites scrambling: http://cnb.cx/1qEMQHHÂ (via @levynews) $GOOG	google's secretive updates leave sites scrambling: (via @levynews) $goog	google's secretive updates leave sites scrambling: (via @levynews) $goog	1	negative	-0.75		04/04/2009	0	0	0	0	0	0	184.19957	1	5.75	6	0	2	0
12-feb-14	Why Google is tech's darlingâ€”not Apple: http://cnb.cx/1okcIWCÂ (via @marketcycles) $GOOG $AAPL	why google is tech's darlingnot apple: (via @marketcycles) $goog $aapl	why google is tech's darlingnot apple: (via @marketcycles) $goog $aapl	1	negative	-0.75		05/04/2009	0	0	0	0	0	0	184.19957	1	5.75	6	0	2	0
05-feb-14	Google's YouTube has launched a crackdown on people manipulating the view counts on clips: http://cnb.cx/1c3IwGvÂ (via @ArjunKharpal) $GOOG	google's youtube has launched a crackdown on people manipulating the view counts on clips: (via @arjunkharpal) $goog	google's youtube has launched a crackdown on people manipulating the view counts on clips: (via @arjunkharpal) $goog	1	negative	-0.75		06/04/2009	0	0	0	0	0	0	183.432449	1	5.75	6	0	2	0
23-abr-15	Call me crazy for going with $GOOG puts but I'm playing with my $QCOM and $FB earnings profits. 100%+ each! http://sleemstockpicks.com	call me crazy for going with $goog puts but i'm playing with my $qcom and $fb earnings profits. 100%+ each!	call me crazy for going with $goog puts but i'm playing with my $qcom and $fb earnings profits. 100%+ each!	0.9	negative	-0.75		07/04/2009	0	0	0	0	0	0	178.65535	1	5.75	6	0	2	0
03-abr-18	A tragic day at YouTube: Photos show the chaotic scene as police responded to the shooting $GOOG $GOOGL https://read.bi/2JhAUsrÂ pic.twitter.com/LXCRvJFzS0	a tragic day at youtube: photos show the chaotic scene as police responded to the shooting $goog $googl	a tragic day at youtube: photos show the chaotic scene as police responded to the shooting $goog $googl	0.75	negative	-0.75		08/04/2009	0	0	0	0	0	0	180.324097	1	5.75	6	0	2	0
04-jul-13	These Two Graphs Show Painful Drops for Google and Baidu in China Search Engine Market http://techin.asia/12IpP9NÂ - $BIDU $GOOG $QIHU	these two graphs show painful drops for google and baidu in china search engine market - $bidu $goog $qihu	these two graphs show painful drops for google and baidu in china search engine market - $bidu $goog $qihu	0.9	negative	-0.7		09/04/2009	0	0	0	0	0	0	185.554489	1	5.75	6	0	2	0
05-feb-16	It can get ugly when MoMo stocks run out of fuel. $LNKD $DATA $GOOG $QQQ $FB $PANW $TSLA $AMZN $CRM $CMGpic.twitter.com/wVDp4Kx6ZU	it can get ugly when momo stocks run out of fuel. $lnkd $data $goog $qqq $fb $panw $tsla $amzn $crm $cmgpic.twitter.com/wvdp4kx6zu	it can get ugly when momo stocks run out of fuel. $lnkd $data $goog $qqq $fb $panw $tsla $amzn $crm $cmgpic.twitter.com/wvdp4kx6zu	1	negative	-0.7		10/04/2009	0	0	0	0	0	0	185.554489	1	5.75	6	0	2	0
04-abr-11	As Android Splits, Developers Get Frustrated $GOOG by @MattRosoff http://read.bi/hCUPfn	as android splits, developers get frustrated $goog by @mattrosoff	as android splits, developers get frustrated $goog by @mattrosoff	0.2	negative	-0.7		11/04/2009	0	0	0	0	0	0	185.554489	1	5.75	6	0	2	0
04-jul-13	These Two Graphs Show Painful Drops for Google and Baidu in China Search Engine Market http://techin.asia/12IpP9NÂ - $BIDU $GOOG $QIHU	these two graphs show painful drops for google and baidu in china search engine market - $bidu $goog $qihu	these two graphs show painful drops for google and baidu in china search engine market - $bidu $goog $qihu	0.9	negative	-0.7		12/04/2009	0	0	0	0	0	0	185.554489	1	5.75	6	0	2	0
16-feb-15	Shocked that $AAPL & $GOOG investors don't insist that the iOS app store and Google play store support ads. $5B+ missed opportunity.	shocked that $aapl & $goog investors don't insist that the ios app store and google play store support ads. $5b+ missed opportunity.	shocked that $aapl & $goog investors don't insist that the ios app store and google play store support ads. $5b+ missed opportunity.	0.8	negative	-0.7		13/04/2009	0	0	0	0	0	0	188.349014	1	5.75	6	0	2	0
05-feb-16	It can get ugly when MoMo stocks run out of fuel. $LNKD $DATA $GOOG $QQQ $FB $PANW $TSLA $AMZN $CRM $CMGpic.twitter.com/wVDp4Kx6ZU	it can get ugly when momo stocks run out of fuel. $lnkd $data $goog $qqq $fb $panw $tsla $amzn $crm $cmgpic.twitter.com/wvdp4kx6zu	it can get ugly when momo stocks run out of fuel. $lnkd $data $goog $qqq $fb $panw $tsla $amzn $crm $cmgpic.twitter.com/wvdp4kx6zu	1	negative	-0.7		14/04/2009	0	0	0	0	0	0	183.766205	1	5.75	6	0	2	0
20-dic-09	The Anatomy Of A Bad Search Result $GOOG by @cdixon http://bit.ly/5ViN02	the anatomy of a bad search result $goog by @cdixon	the anatomy of a bad search result $goog by @cdixon	0.666666667	negative	-0.7		15/04/2009	0	0	0	0	0	0	189.041428	1	5.75	6	0	2	0
11-jun-09	4 Reasons Why The iPhone App Store Is Bad News For Google $AAPL $GOOG by @fromedome http://digg.com/u15S21	4 reasons why the iphone app store is bad news for google $aapl $goog by @fromedome	4 reasons why the iphone app store is bad news for google $aapl $goog by @fromedome	0.666666667	negative	-0.7		16/04/2009	0	0	0	0	0	0	193.64418	1	5.75	6	0	2	0
19-oct-10	TweetDeck Founder To Steve Jobs: Developing For Fragmented Android Isn't Bad $AAPL $GOOG by @jyarow http://read.bi/beo86z	tweetdeck founder to steve jobs: developing for fragmented android isn't bad $aapl $goog by @jyarow	tweetdeck founder to steve jobs: developing for fragmented android isn't bad $aapl $goog by @jyarow	0.666666667	negative	-0.7		17/04/2009	0	0	0	0	0	0	195.387634	1	5.75	6	0	2	0
22-abr-10	Facebook May Not Be Skynet, But It Is Getting Smarter and That's Bad For Google $GOOG http://bit.ly/93oeX3	facebook may not be skynet, but it is getting smarter and that's bad for google $goog	facebook may not be skynet, but it is getting smarter and that's bad for google $goog	0.666666667	negative	-0.7		18/04/2009	0	0	0	0	0	0	195.387634	1	5.75	6	0	2	0
01-jul-11	Bad News For Google: Apple Leads A Group To Pay $4.5 Billion For Nortel Patents $AAPL $GOOG $RIMM $MSFT by @jyarow http://read.bi/ijcQs4	bad news for google: apple leads a group to pay $4.5 billion for nortel patents $aapl $goog $rimm $msft by @jyarow	bad news for google: apple leads a group to pay $4.5 billion for nortel patents $aapl $goog $rimm $msft by @jyarow	0.666666667	negative	-0.7		19/04/2009	0	0	0	0	0	0	195.387634	1	5.75	6	0	2	0
14-abr-11	The Reviews Of The BlackBerry PlayBook Are Unbelievably Bad $AAPL $GOOG $RIMM $MSFT by @jyarow http://read.bi/iaiWaf	the reviews of the blackberry playbook are unbelievably bad $aapl $goog $rimm $msft by @jyarow	the reviews of the blackberry playbook are unbelievably bad $aapl $goog $rimm $msft by @jyarow	0.666666667	negative	-0.7		20/04/2009	2	0	2	0	0	0	188.941803	1	5.75	6	0	2	2
11-ene-11	CHART OF THE DAY: Why The Verizon iPhone Is Bad News For Google $AAPL $VZ $GOOG by @fromedome http://read.bi/dIUXFE	chart of the day: why the verizon iphone is bad news for google $aapl $vz $goog by @fromedome	chart of the day: why the verizon iphone is bad news for google $aapl $vz $goog by @fromedome	0.666666667	negative	-0.7		21/04/2009	0	0	0	0	0	0	190.022751	1	5.75	6	0	2	0
18-oct-12	CNBC BOMBSHELL: Google Has Been Calling Analysts To Warn Them The Quarter Was Going To Be Bad $GOOG by @jyarowhttp://read.bi/RK9exu	cnbc bombshell: google has been calling analysts to warn them the quarter was going to be bad $goog by @jyarow	cnbc bombshell: google has been calling analysts to warn them the quarter was going to be bad $goog by @jyarow	0.666666667	negative	-0.7		22/04/2009	0	0	0	0	0	0	191.213287	1	5.75	6	0	2	0
09-oct-12	Google Exec Accuses Apple Of Negotiating Over Patents In Bad Faith $GOOG $AAPL http://read.bi/QQzIN2	google exec accuses apple of negotiating over patents in bad faith $goog $aapl	google exec accuses apple of negotiating over patents in bad faith $goog $aapl	0.666666667	negative	-0.7		23/04/2009	4	0	2	2	0	1	191.62674	1	6.75	6	0	2	2
06-ago-12	Samsung Will Pay You To Upgrade Your Phone, But It's A Bad Deal $GOOG by @_dtl http://read.bi/Ms1b87	samsung will pay you to upgrade your phone, but it's a bad deal $goog by @_dtl	samsung will pay you to upgrade your phone, but it's a bad deal $goog by @_dtl	0.666666667	negative	-0.7		24/04/2009	0	0	0	0	0	0	194.017776	1	6.75	6	0	2	0
16-dic-14	Bad day to be a momentum stock http://on.wsj.com/1yWCH8LÂ via @WSJMoneyBeat $AAPL $GOOG $TSLA	bad day to be a momentum stock via @wsjmoneybeat $aapl $goog $tsla	bad day to be a momentum stock via @wsjmoneybeat $aapl $goog $tsla	0.666666667	negative	-0.7		25/04/2009	0	0	0	0	0	0	194.017776	1	6.75	6	0	2	0
31-ene-14	All stocks are bad unless they go up in price: $fb $goog $spy $yhoo $twtr $qqqpic.twitter.com/jIVsTYcWxm	all stocks are bad unless they go up in price: $fb $goog $spy $yhoo $twtr $qqqpic.twitter.com/jivstycwxm	all stocks are bad unless they go up in price: $fb $goog $spy $yhoo $twtr $qqqpic.twitter.com/jivstycwxm	0.666666667	negative	-0.7		26/04/2009	0	0	0	0	0	0	194.017776	1	6.75	6	0	2	0
19-oct-10	TweetDeck Founder To Steve Jobs: Developing For Fragmented Android Isn't Bad $AAPL $GOOG by @jyarow http://read.bi/beo86z	tweetdeck founder to steve jobs: developing for fragmented android isn't bad $aapl $goog by @jyarow	tweetdeck founder to steve jobs: developing for fragmented android isn't bad $aapl $goog by @jyarow	0.666666667	negative	-0.7		27/04/2009	4	0	2	2	0	1	192.254379	1	7.75	6	0	2	2
22-abr-10	Facebook May Not Be Skynet, But It Is Getting Smarter and That's Bad For Google $GOOG http://bit.ly/93oeX3	facebook may not be skynet, but it is getting smarter and that's bad for google $goog	facebook may not be skynet, but it is getting smarter and that's bad for google $goog	0.666666667	negative	-0.7		28/04/2009	2	2	0	0	0	0	191.138565	1	7.75	5	-1	1	2
01-jul-11	Bad News For Google: Apple Leads A Group To Pay $4.5 Billion For Nortel Patents $AAPL $GOOG $RIMM $MSFT by @jyarow http://read.bi/ijcQs4	bad news for google: apple leads a group to pay $4.5 billion for nortel patents $aapl $goog $rimm $msft by @jyarow	bad news for google: apple leads a group to pay $4.5 billion for nortel patents $aapl $goog $rimm $msft by @jyarow	0.666666667	negative	-0.7		29/04/2009	0	0	0	0	0	0	195.004074	1	7.75	5	0	2	0
14-abr-11	The Reviews Of The BlackBerry PlayBook Are Unbelievably Bad $AAPL $GOOG $RIMM $MSFT by @jyarow http://read.bi/iaiWaf	the reviews of the blackberry playbook are unbelievably bad $aapl $goog $rimm $msft by @jyarow	the reviews of the blackberry playbook are unbelievably bad $aapl $goog $rimm $msft by @jyarow	0.666666667	negative	-0.7		30/04/2009	0	0	0	0	0	0	197.245682	1	7.75	5	0	2	0
16-ene-11	CHARTS OF THE WEEK: Why The Verizon iPhone Is Bad News For Google $AAPL $GOOG $VZ by @jyarow http://read.bi/ifw8Zl	charts of the week: why the verizon iphone is bad news for google $aapl $goog $vz by @jyarow	charts of the week: why the verizon iphone is bad news for google $aapl $goog $vz by @jyarow	0.666666667	negative	-0.7		01/05/2009	2	0	2	0	0	0	196.109924	1	7.75	5	0	2	2
18-oct-12	CNBC BOMBSHELL: Google Has Been Calling Analysts To Warn Them The Quarter Was Going To Be Bad $GOOG by @jyarowhttp://read.bi/RK9exu	cnbc bombshell: google has been calling analysts to warn them the quarter was going to be bad $goog by @jyarow	cnbc bombshell: google has been calling analysts to warn them the quarter was going to be bad $goog by @jyarow	0.666666667	negative	-0.7		02/05/2009	2	0	2	0	0	0	196.109924	1	7.75	5	0	2	2
09-oct-12	Google Exec Accuses Apple Of Negotiating Over Patents In Bad Faith $GOOG $AAPL http://read.bi/QQzIN2	google exec accuses apple of negotiating over patents in bad faith $goog $aapl	google exec accuses apple of negotiating over patents in bad faith $goog $aapl	0.666666667	negative	-0.7		03/05/2009	0	0	0	0	0	0	196.109924	1	7.75	5	0	2	0
06-ago-12	Samsung Will Pay You To Upgrade Your Phone, But It's A Bad Deal $GOOG by @_dtl http://read.bi/Ms1b87	samsung will pay you to upgrade your phone, but it's a bad deal $goog by @_dtl	samsung will pay you to upgrade your phone, but it's a bad deal $goog by @_dtl	0.666666667	negative	-0.7		04/05/2009	2	0	2	0	0	0	200.239456	1	7.75	5	0	2	2
16-dic-14	Bad day to be a momentum stock http://on.wsj.com/1yWCH8LÂ via @WSJMoneyBeat $AAPL $GOOG $TSLA	bad day to be a momentum stock via @wsjmoneybeat $aapl $goog $tsla	bad day to be a momentum stock via @wsjmoneybeat $aapl $goog $tsla	0.666666667	negative	-0.7		05/05/2009	2	0	2	0	0	0	200.742569	1	7.75	5	0	2	2
01-ene-15	Don't stay at bad hotels $goog $msft http://uk.businessinsider.com/google-and-microsoft-want-hotels-to-stop-blocking-wi-fi-2014-12Â â€¦	don't stay at bad hotels $goog $msft	don't stay at bad hotels $goog $msft	0.666666667	negative	-0.7		06/05/2009	2	0	2	0	0	0	200.981674	1	7.75	5	0	2	2
20-dic-09	The Anatomy Of A Bad Search Result $GOOG by @cdixon http://bit.ly/5ViN02	the anatomy of a bad search result $goog by @cdixon	the anatomy of a bad search result $goog by @cdixon	0.666666667	negative	-0.7		07/05/2009	6	2	2	2	1	1	197.564484	2	8.75	4	-1	1	2
11-jun-09	4 Reasons Why The iPhone App Store Is Bad News For Google $AAPL $GOOG by @fromedome http://digg.com/u15S21	4 reasons why the iphone app store is bad news for google $aapl $goog by @fromedome	4 reasons why the iphone app store is bad news for google $aapl $goog by @fromedome	0.666666667	negative	-0.7		08/05/2009	8	0	8	0	0	0	202.904465	2	8.75	4	0	2	8
31-oct-15	https://market-ticker.org/post=230850Â Be Afraid. Be VERY Afraid #mentalhealth $goog #bigdata	be afraid. be very afraid #mentalhealth $goog #bigdata	be afraid. be very afraid #mentalhealth $goog #bigdata	0.95	negative	-0.69		09/05/2009	0	0	0	0	0	0	202.904465	2	8.75	4	0	2	0
31-oct-15	https://market-ticker.org/post=230850Â Be Afraid. Be VERY Afraid #mentalhealth $goog #bigdata	be afraid. be very afraid #mentalhealth $goog #bigdata	be afraid. be very afraid #mentalhealth $goog #bigdata	0.95	negative	-0.69		10/05/2009	0	0	0	0	0	0	202.904465	2	8.75	4	0	2	0
27-ene-14	Google buys UK artificial intelligence startup DeepMind: http://cnb.cx/19WIR2rÂ (via @Recode) $GOOG	google buys uk artificial intelligence startup deepmind: (via @recode) $goog	google buys uk artificial intelligence startup deepmind: (via @recode) $goog	1	negative	-0.675		11/05/2009	2	0	2	0	0	0	203.228256	2	8.75	4	0	2	2
27-ene-14	Google buys UK artificial intelligence startup DeepMind: http://cnb.cx/19WIR2rÂ (via @Recode) $GOOG	google buys uk artificial intelligence startup deepmind: (via @recode) $goog	google buys uk artificial intelligence startup deepmind: (via @recode) $goog	1	negative	-0.675		12/05/2009	2	0	2	0	0	0	198.759995	2	8.75	4	0	2	2
07-may-13	Google Glass Sounds Utterly Useless And VERY Dangerous To Use In A Car $GOOG by @meganrosedickeyhttp://read.bi/18RS3P5	google glass sounds utterly useless and very dangerous to use in a car $goog by @meganrosedickey	google glass sounds utterly useless and very dangerous to use in a car $goog by @meganrosedickey	0.6	negative	-0.64		13/05/2009	0	0	0	0	0	0	194.042679	2	8.75	4	0	2	0
07-may-13	Google Glass Sounds Utterly Useless And VERY Dangerous To Use In A Car $GOOG by @meganrosedickeyhttp://read.bi/18RS3P5	google glass sounds utterly useless and very dangerous to use in a car $goog by @meganrosedickey	google glass sounds utterly useless and very dangerous to use in a car $goog by @meganrosedickey	0.6	negative	-0.64		14/05/2009	0	0	0	0	0	0	193.026489	2	8.75	4	0	2	0
30-nov-10	Google's Sad Orkut Announcement: We Just Added Badges! $GOOG by @ncsaint http://read.bi/gJigUw	google's sad orkut announcement: we just added badges! $goog by @ncsaint	google's sad orkut announcement: we just added badges! $goog by @ncsaint	1	negative	-0.625		15/05/2009	2	0	0	2	0	0	194.27182	2	8.75	5	1	3	2
30-nov-10	Google's Sad Orkut Announcement: We Just Added Badges! $GOOG by @ncsaint http://read.bi/gJigUw	google's sad orkut announcement: we just added badges! $goog by @ncsaint	google's sad orkut announcement: we just added badges! $goog by @ncsaint	1	negative	-0.625		16/05/2009	0	0	0	0	0	0	194.27182	2	8.75	5	0	2	0
28-may-09	The Internet Video Business Stinks And Mark Cuban Blames Google (CLIP) $GOOG by @nichcarlson http://bit.ly/qgMfW	the internet video business stinks and mark cuban blames google (clip) $goog by @nichcarlson	the internet video business stinks and mark cuban blames google (clip) $goog by @nichcarlson	0.5	negative	-0.6		17/05/2009	0	0	0	0	0	0	194.27182	2	8.75	5	0	2	0
27-dic-10	CHART OF THE DAY: Check Out The Crazy Growth Of Zynga's CityVille On Facebook $AAPL $GOOG http://read.bi/eEMPX8	chart of the day: check out the crazy growth of zynga's cityville on facebook $aapl $goog	chart of the day: check out the crazy growth of zynga's cityville on facebook $aapl $goog	0.9	negative	-0.6		18/05/2009	0	0	0	0	0	0	197.679047	2	8.75	5	0	2	0
10-sep-10	Google Can't Hire Anyone, So It's Going Crazy Acquiring Companies $GOOG by @jwyarow http://read.bi/9ZU3bS	google can't hire anyone, so it's going crazy acquiring companies $goog by @jwyarow	google can't hire anyone, so it's going crazy acquiring companies $goog by @jwyarow	0.9	negative	-0.6		19/05/2009	2	0	2	0	0	0	198.695236	2	8.75	5	0	2	2
24-ago-10	RIM Buys App Store Company (And Mobile Whiz Ronjon Nag) In Desperate Race With Google And Apple $RIMM $AAPL $GOOG http://read.bi/a8iXlK	rim buys app store company (and mobile whiz ronjon nag) in desperate race with google and apple $rimm $aapl $goog	rim buys app store company (and mobile whiz ronjon nag) in desperate race with google and apple $rimm $aapl $goog	1	negative	-0.6		20/05/2009	0	0	0	0	0	0	197.848419	2	8.75	5	0	2	0
18-ago-10	Google Desperately Trying To Woo Networks To Support Google TV $GOOG by @joepompeo http://read.bi/cZaNv2	google desperately trying to woo networks to support google tv $goog by @joepompeo	google desperately trying to woo networks to support google tv $goog by @joepompeo	1	negative	-0.6		21/05/2009	0	0	0	0	0	0	197.509689	2	8.75	5	0	2	0
20-may-10	All The Crazy Stuff Google Just Announced $GOOG by @jwyarow http://bit.ly/90nT4K	all the crazy stuff google just announced $goog by @jwyarow	all the crazy stuff google just announced $goog by @jwyarow	0.9	negative	-0.6		22/05/2009	0	0	0	0	0	0	196.015289	2	8.75	5	0	2	0
01-feb-10	Google Is Wrecking DoubleClick, Says Unhappy Client $GOOG by @nichcarlson http://bit.ly/d2DUQo	google is wrecking doubleclick, says unhappy client $goog by @nichcarlson	google is wrecking doubleclick, says unhappy client $goog by @nichcarlson	0.9	negative	-0.6		23/05/2009	0	0	0	0	0	0	196.015289	2	8.75	5	0	2	0
10-jul-11	Google+ is Growing Like Crazy. http://stk.ly/p9CzgC via @paulballen $GOOG $FBOOK	google+ is growing like crazy. via @paulballen $goog $fbook	google+ is growing like crazy. via @paulballen $goog $fbook	0.9	negative	-0.6		24/05/2009	0	0	0	0	0	0	196.015289	2	8.75	5	0	2	0
18-oct-12	Crazy day for $GOOG, check out how #options saved me: http://bit.ly/UatyKd	crazy day for $goog, check out how #options saved me:	crazy day for $goog, check out how #options saved me:	0.9	negative	-0.6		25/05/2009	0	0	0	0	0	0	196.015289	2	8.75	5	0	2	0
13-feb-12	How To Use Google's Crazy 10-Way Video Chat Feature $GOOG by @hamburgerhttp://read.bi/Aavwly	how to use google's crazy 10-way video chat feature $goog by @hamburger	how to use google's crazy 10-way video chat feature $goog by @hamburger	0.9	negative	-0.6		26/05/2009	4	0	2	2	0	1	201.425003	2	9.75	5	0	2	2
08-feb-12	The Crazy Phones Killing The iPhone In Japan $AAPL $GOOG $MSFT by @jyarowhttp://read.bi/yooQ1r	the crazy phones killing the iphone in japan $aapl $goog $msft by @jyarow	the crazy phones killing the iphone in japan $aapl $goog $msft by @jyarow	0.9	negative	-0.6		27/05/2009	2	0	2	0	0	0	202.022766	2	9.75	5	0	2	2
23-dic-13	Check Out Google's Crazy Offices In Zurich $GOOG by @jyarowhttp://read.bi/1laOIAJ	check out google's crazy offices in zurich $goog by @jyarow	check out google's crazy offices in zurich $goog by @jyarow	0.9	negative	-0.6		28/05/2009	6	4	2	0	2	0	204.433731	4	9.75	4	-1	1	4
14-sep-13	Saturday links: dangerous ideas and embracing randomness http://stks.co/eieVÂ via @abnormalreturns $AAPL $FB $GOOG $DRI	saturday links: dangerous ideas and embracing randomness via @abnormalreturns $aapl $fb $goog $dri	saturday links: dangerous ideas and embracing randomness via @abnormalreturns $aapl $fb $goog $dri	0.9	negative	-0.6		29/05/2009	1	0	1	0	0	0	207.835983	4	9.75	4	0	2	1
26-feb-13	CHART OF THE DAY: This Is Another Depressing Chart About Android For Apple $AAPL $GOOG by @jyarow http://read.bi/VLHVEy	chart of the day: this is another depressing chart about android for apple $aapl $goog by @jyarow	chart of the day: this is another depressing chart about android for apple $aapl $goog by @jyarow	0.9	negative	-0.6		30/05/2009	0	0	0	0	0	0	207.835983	4	9.75	4	0	2	0
19-feb-13	Check Out Google's Crazy Offices In Zurich $GOOG by @jyarow http://read.bi/XtyvwK	check out google's crazy offices in zurich $goog by @jyarow	check out google's crazy offices in zurich $goog by @jyarow	0.9	negative	-0.6		31/05/2009	0	0	0	0	0	0	207.835983	4	9.75	4	0	2	0
20-nov-14	Firefox is dumping Google for Yahoo. Maybe Chrome was making things awkward... http://cnnmon.ie/1ytokKqÂ $GOOG $YHOO #tech via @CNNMoney	firefox is dumping google for yahoo. maybe chrome was making things awkward... $goog $yhoo #tech via @cnnmoney	firefox is dumping google for yahoo. maybe chrome was making things awkward... $goog $yhoo #tech via @cnnmoney	1	negative	-0.6		01/06/2009	2	0	2	0	0	0	212.483566	4	9.75	4	0	2	2
30-ene-14	Mark Zuckerberg said Facebook's artificial intelligence unit is working on search engine to rival Google. http://read.bi/MzNkOhÂ $FB $GOOG	mark zuckerberg said facebook's artificial intelligence unit is working on search engine to rival google. $fb $goog	mark zuckerberg said facebook's artificial intelligence unit is working on search engine to rival google. $fb $goog	1	negative	-0.6		02/06/2009	2	0	2	0	0	0	213.400131	4	9.75	4	0	2	2
27-ene-14	Lots of $GOOG news this morning: Google to buy artificial intelligence company DeepMind http://yhoo.it/1iCFRLr	lots of $goog news this morning: google to buy artificial intelligence company deepmind	lots of $goog news this morning: google to buy artificial intelligence company deepmind	1	negative	-0.6		03/06/2009	2	0	2	0	0	0	215.019058	4	9.75	4	0	2	2
15-oct-16	Everything You Wanted to Know About Chatbots But Were Afraid to Ask $FB $GOOG $GOOGL $AAPL http://read.bi/2e17UVmÂ pic.twitter.com/WiGogvn3hw	everything you wanted to know about chatbots but were afraid to ask $fb $goog $googl $aapl	everything you wanted to know about chatbots but were afraid to ask $fb $goog $googl $aapl	0.9	negative	-0.6		04/06/2009	1	0	1	0	0	0	219.317947	4	9.75	4	0	2	1
08-oct-16	Everything You Wanted to Know About Chatbots But Were Afraid to Ask $FB $GOOG $GOOGL $AAPL http://read.bi/2d3NuxpÂ pic.twitter.com/hB1Qse7DCd	everything you wanted to know about chatbots but were afraid to ask $fb $goog $googl $aapl	everything you wanted to know about chatbots but were afraid to ask $fb $goog $googl $aapl	0.9	negative	-0.6		05/06/2009	2	0	2	0	0	0	221.330399	4	9.75	4	0	2	2
26-sep-16	Everything You Wanted to Know About Chatbots But Were Afraid to Ask $FB $GOOG $GOOGL $AAPL http://read.bi/2cRFixeÂ pic.twitter.com/Yil6Y6bzhx	everything you wanted to know about chatbots but were afraid to ask $fb $goog $googl $aapl	everything you wanted to know about chatbots but were afraid to ask $fb $goog $googl $aapl	0.9	negative	-0.6		06/06/2009	0	0	0	0	0	0	221.330399	4	9.75	4	0	2	0
22-sep-16	Everything You Wanted to Know About Chatbots But Were Afraid to Ask $FB $GOOG $GOOGL $AAPL http://read.bi/2cqcG0BÂ pic.twitter.com/IhTQnt0i2B	everything you wanted to know about chatbots but were afraid to ask $fb $goog $googl $aapl	everything you wanted to know about chatbots but were afraid to ask $fb $goog $googl $aapl	0.9	negative	-0.6		07/06/2009	0	0	0	0	0	0	221.330399	4	9.75	4	0	2	0
21-nov-17	Fucking $GOOG. Using our Android phones like #StingRays cc:@doctorow @EFF @domainawareness https://qz.com/1131515/google-collects-android-users-locations-even-when-location-services-are-disabled/Â â€¦	fucking $goog. using our android phones like #stingrays cc:@doctorow @eff @domainawareness	fucking $goog. using our android phones like #stingrays cc:@doctorow @eff @domainawareness	0.8	negative	-0.6		08/06/2009	2	2	0	0	0	0	218.565765	4	9.75	3	-1	1	2
14-dic-18	From crazy moonshot idea to â€œyes, weâ€™re now charging customers for driverless ridesâ€� in under a decade. $GOOG $GOOGLhttps://www.fool.com/investing/2018/12/12/waymos-commercial-autonomous-driving-service-is-fi.aspxÂ â€¦	from crazy moonshot idea to yes, were now charging customers for driverless rides in under a decade. $goog $googl	from crazy moonshot idea to yes, were now charging customers for driverless rides in under a decade. $goog $googl	0.9	negative	-0.6		09/06/2009	0	0	0	0	0	0	216.996643	4	9.75	3	0	2	0
20-may-18	'60 Minutes' reports on allegations that Google has a destructive monopoly $GOOG, $GOOGL https://yhoo.it/2LezyPYÂ pic.twitter.com/CqFL1B6wAs	'60 minutes' reports on allegations that google has a destructive monopoly $goog, $googl	'60 minutes' reports on allegations that google has a destructive monopoly $goog, $googl	0.6	negative	-0.6		10/06/2009	2	0	0	2	0	0	215.492279	4	9.75	4	1	3	2
20-ene-18	Mustafa Suleyman: The liberal activist who cofounded Google's Â£400 million artificial intelligence lab $GOOG http://read.bi/2mQyRRGÂ pic.twitter.com/jQd499TCIK	mustafa suleyman: the liberal activist who cofounded google's 400 million artificial intelligence lab $goog	mustafa suleyman: the liberal activist who cofounded google's 400 million artificial intelligence lab $goog	1	negative	-0.6		11/06/2009	2	2	0	0	0	0	213.699005	4	9.75	3	-1	1	2
01-ene-18	Artificial Intelligence's "Holy Grail" Victory @themotleyfool #stocks $IBM, $GOOGL, $GOOG https://www.fool.com/investing/2017/12/31/artificial-intelligences-holy-grail-victory.aspx?source=isafpbcs0000001Â â€¦	artificial intelligence's "holy grail" victory @themotleyfool #stocks $ibm, $googl, $goog	artificial intelligence's "holy grail" victory @themotleyfool #stocks $ibm, $googl, $goog	1	negative	-0.6		12/06/2009	0	0	0	0	0	0	211.62677	4	9.75	3	0	2	0
31-dic-17	Artificial Intelligence's "Holy Grail" Victory @themotleyfool #stocks $IBM, $GOOGL, $GOOG https://www.fool.com/investing/2017/12/31/artificial-intelligences-holy-grail-victory.aspx?source=isafpbcs0000001Â â€¦	artificial intelligence's "holy grail" victory @themotleyfool #stocks $ibm, $googl, $goog	artificial intelligence's "holy grail" victory @themotleyfool #stocks $ibm, $googl, $goog	1	negative	-0.6		13/06/2009	0	0	0	0	0	0	211.62677	4	9.75	3	0	2	0
27-dic-10	CHART OF THE DAY: Check Out The Crazy Growth Of Zynga's CityVille On Facebook $AAPL $GOOG http://read.bi/eEMPX8	chart of the day: check out the crazy growth of zynga's cityville on facebook $aapl $goog	chart of the day: check out the crazy growth of zynga's cityville on facebook $aapl $goog	0.9	negative	-0.6		14/06/2009	0	0	0	0	0	0	211.62677	4	9.75	3	0	2	0
10-sep-10	Google Can't Hire Anyone, So It's Going Crazy Acquiring Companies $GOOG by @jwyarow http://read.bi/9ZU3bS	google can't hire anyone, so it's going crazy acquiring companies $goog by @jwyarow	google can't hire anyone, so it's going crazy acquiring companies $goog by @jwyarow	0.9	negative	-0.6		15/06/2009	2	0	2	0	0	0	207.606842	4	9.75	3	0	2	2
24-ago-10	RIM Buys App Store Company (And Mobile Whiz Ronjon Nag) In Desperate Race With Google And Apple $RIMM $AAPL $GOOG http://read.bi/a8iXlK	rim buys app store company (and mobile whiz ronjon nag) in desperate race with google and apple $rimm $aapl $goog	rim buys app store company (and mobile whiz ronjon nag) in desperate race with google and apple $rimm $aapl $goog	1	negative	-0.6		16/06/2009	2	0	0	2	0	0	207.223282	4	9.75	4	1	3	2
18-ago-10	Google Desperately Trying To Woo Networks To Support Google TV $GOOG by @joepompeo http://read.bi/cZaNv2	google desperately trying to woo networks to support google tv $goog by @joepompeo	google desperately trying to woo networks to support google tv $goog by @joepompeo	1	negative	-0.6		17/06/2009	0	0	0	0	0	0	206.80484	4	9.75	4	0	2	0
20-may-10	All The Crazy Stuff Google Just Announced $GOOG by @jwyarow http://bit.ly/90nT4K	all the crazy stuff google just announced $goog by @jwyarow	all the crazy stuff google just announced $goog by @jwyarow	0.9	negative	-0.6		18/06/2009	2	0	2	0	0	0	206.256897	4	9.75	4	0	2	2
01-feb-10	Google Is Wrecking DoubleClick, Says Unhappy Client $GOOG by @nichcarlson http://bit.ly/d2DUQo	google is wrecking doubleclick, says unhappy client $goog by @nichcarlson	google is wrecking doubleclick, says unhappy client $goog by @nichcarlson	0.9	negative	-0.6		19/06/2009	2	0	2	0	0	0	209.260635	4	9.75	4	0	2	2
10-jul-11	Google+ is Growing Like Crazy. http://stk.ly/p9CzgC via @paulballen $GOOG $FBOOK	google+ is growing like crazy. via @paulballen $goog $fbook	google+ is growing like crazy. via @paulballen $goog $fbook	0.9	negative	-0.6		20/06/2009	0	0	0	0	0	0	209.260635	4	9.75	4	0	2	0
15-abr-11	As Android grows, analysts are cutting targets on $GOOG http://bit.ly/g5Qa7l	as android grows, analysts are cutting targets on $goog	as android grows, analysts are cutting targets on $goog	0.9	negative	-0.6		21/06/2009	1	0	0	1	0	0	209.260635	4	9.75	5	1	3	1
18-oct-12	Crazy day for $GOOG, check out how #options saved me: http://bit.ly/UatyKd	crazy day for $goog, check out how #options saved me:	crazy day for $goog, check out how #options saved me:	0.9	negative	-0.6		22/06/2009	2	0	2	0	0	0	202.914429	4	9.75	5	0	2	2
13-feb-12	How To Use Google's Crazy 10-Way Video Chat Feature $GOOG by @hamburgerhttp://read.bi/Aavwly	how to use google's crazy 10-way video chat feature $goog by @hamburger	how to use google's crazy 10-way video chat feature $goog by @hamburger	0.9	negative	-0.6		23/06/2009	0	0	0	0	0	0	202.08255	4	9.75	5	0	2	0
08-feb-12	The Crazy Phones Killing The iPhone In Japan $AAPL $GOOG $MSFT by @jyarowhttp://read.bi/yooQ1r	the crazy phones killing the iphone in japan $aapl $goog $msft by @jyarow	the crazy phones killing the iphone in japan $aapl $goog $msft by @jyarow	0.9	negative	-0.6		24/06/2009	2	0	2	0	0	0	203.880798	4	9.75	5	0	2	2
23-dic-13	Check Out Google's Crazy Offices In Zurich $GOOG by @jyarowhttp://read.bi/1laOIAJ	check out google's crazy offices in zurich $goog by @jyarow	check out google's crazy offices in zurich $goog by @jyarow	0.9	negative	-0.6		25/06/2009	0	0	0	0	0	0	207.108704	4	9.75	5	0	2	0
14-sep-13	Saturday links: dangerous ideas and embracing randomness http://stks.co/eieVÂ via @abnormalreturns $AAPL $FB $GOOG $DRI	saturday links: dangerous ideas and embracing randomness via @abnormalreturns $aapl $fb $goog $dri	saturday links: dangerous ideas and embracing randomness via @abnormalreturns $aapl $fb $goog $dri	0.9	negative	-0.6		26/06/2009	1	0	1	0	0	0	211.865875	4	9.75	5	0	2	1
26-feb-13	CHART OF THE DAY: This Is Another Depressing Chart About Android For Apple $AAPL $GOOG by @jyarow http://read.bi/VLHVEy	chart of the day: this is another depressing chart about android for apple $aapl $goog by @jyarow	chart of the day: this is another depressing chart about android for apple $aapl $goog by @jyarow	0.9	negative	-0.6		27/06/2009	2	0	1	1	0	1	211.865875	4	10.75	5	0	2	1
02-dic-14	Googleâ€™s Artificial Intelligence Wunderkind http://www.technologyreview.com/news/532876/googles-intelligence-designer/Â â€¦ >@TechReview #AI $GOOG #DeepMind	googles artificial intelligence wunderkind >@techreview #ai $goog #deepmind	googles artificial intelligence wunderkind >@techreview #ai $goog #deepmind	1	negative	-0.6		28/06/2009	0	0	0	0	0	0	211.865875	4	10.75	5	0	2	0
20-nov-14	Firefox is dumping Google for Yahoo. Maybe Chrome was making things awkward... http://cnnmon.ie/1ytokKqÂ $GOOG $YHOO #tech via @CNNMoney	firefox is dumping google for yahoo. maybe chrome was making things awkward... $goog $yhoo #tech via @cnnmoney	firefox is dumping google for yahoo. maybe chrome was making things awkward... $goog $yhoo #tech via @cnnmoney	1	negative	-0.6		29/06/2009	2	0	1	1	0	1	211.278076	4	11.75	5	0	2	1
05-feb-14	$TWTR audience growth disappointing- looks like zero chance of joining $FB and $GOOG in the 1bn+ user club pic.twitter.com/jVtLACnuWW	$twtr audience growth disappointing- looks like zero chance of joining $fb and $goog in the 1bn+ user club pic.twitter.com/jvtlacnuww	$twtr audience growth disappointing- looks like zero chance of joining $fb and $goog in the 1bn+ user club pic.twitter.com/jvtlacnuww	0.7	negative	-0.6		30/06/2009	0	0	0	0	0	0	210.007843	4	11.75	5	0	2	0
27-ene-14	Lots of $GOOG news this morning: Google to buy artificial intelligence company DeepMind http://yhoo.it/1iCFRLr	lots of $goog news this morning: google to buy artificial intelligence company deepmind	lots of $goog news this morning: google to buy artificial intelligence company deepmind	1	negative	-0.6		01/07/2009	2	0	2	0	0	0	208.712692	4	11.75	5	0	2	2
15-oct-16	Everything You Wanted to Know About Chatbots But Were Afraid to Ask $FB $GOOG $GOOGL $AAPL http://read.bi/2e17UVmÂ pic.twitter.com/WiGogvn3hw	everything you wanted to know about chatbots but were afraid to ask $fb $goog $googl $aapl	everything you wanted to know about chatbots but were afraid to ask $fb $goog $googl $aapl	0.9	negative	-0.6		02/07/2009	0	0	0	0	0	0	203.4823	4	11.75	5	0	2	0
06-oct-16	Everything You Wanted to Know About Chatbots But Were Afraid to Ask $FB $GOOG $GOOGL $AAPL http://read.bi/2dGLpF3Â pic.twitter.com/7fm6ZE2QWm	everything you wanted to know about chatbots but were afraid to ask $fb $goog $googl $aapl	everything you wanted to know about chatbots but were afraid to ask $fb $goog $googl $aapl	0.9	negative	-0.6		03/07/2009	0	0	0	0	0	0	203.4823	4	11.75	5	0	2	0
26-sep-16	Everything You Wanted to Know About Chatbots But Were Afraid to Ask $FB $GOOG $GOOGL $AAPL http://read.bi/2cRFixeÂ pic.twitter.com/Yil6Y6bzhx	everything you wanted to know about chatbots but were afraid to ask $fb $goog $googl $aapl	everything you wanted to know about chatbots but were afraid to ask $fb $goog $googl $aapl	0.9	negative	-0.6		04/07/2009	0	0	0	0	0	0	203.4823	4	11.75	5	0	2	0
19-sep-16	Everything You Wanted to Know About Chatbots But Were Afraid to Ask $FB $GOOG $GOOGL $AAPL http://read.bi/2chTZZTÂ pic.twitter.com/SXUHHA4f9D	everything you wanted to know about chatbots but were afraid to ask $fb $goog $googl $aapl	everything you wanted to know about chatbots but were afraid to ask $fb $goog $googl $aapl	0.9	negative	-0.6		05/07/2009	0	0	0	0	0	0	203.4823	4	11.75	5	0	2	0
20-ago-18	Google Glass Is Backâ€“Now With Artificial Intelligence http://ow.ly/I8eW30ltHOFÂ $GOOG #AI #GoogleGlasspic.twitter.com/Jd75XcE937	google glass is backnow with artificial intelligence $goog #ai #googleglasspic.twitter.com/jd75xce937	google glass is backnow with artificial intelligence $goog #ai #googleglasspic.twitter.com/jd75xce937	1	negative	-0.6		06/07/2009	2	0	2	0	0	0	204.040207	4	11.75	5	0	2	2
02-ago-18	Exclusive: @Google plans to launch #censored search engine in China, leaked documents reveal by @rj_gallagher in @theintercept Disappointing that $GOOG would go along with #censorship https://interc.pt/2LPVUumÂ pic.twitter.com/LQf7MdQKu1	exclusive: @google plans to launch #censored search engine in china, leaked documents reveal by @rj_gallagher in @theintercept disappointing that $goog would go along with #censorship	exclusive: @google plans to launch #censored search engine in china, leaked documents reveal by @rj_gallagher in @theintercept disappointing that $goog would go along with #censorship	0.7	negative	-0.6		07/07/2009	0	0	0	0	0	0	197.574448	4	11.75	5	0	2	0
20-may-18	'60 Minutes' reports on allegations that Google has a destructive monopoly $GOOG, $GOOGL https://yhoo.it/2LezyPYÂ pic.twitter.com/CqFL1B6wAs	'60 minutes' reports on allegations that google has a destructive monopoly $goog, $googl	'60 minutes' reports on allegations that google has a destructive monopoly $goog, $googl	0.6	negative	-0.6		08/07/2009	4	1	3	0	0.333333333	0	200.4935	4.333333333	11.75	5	0	2	3
20-ene-18	Mustafa Suleyman: The liberal activist who cofounded Google's Â£400 million artificial intelligence lab $GOOG http://read.bi/2mQyRRGÂ pic.twitter.com/jQd499TCIK	mustafa suleyman: the liberal activist who cofounded google's 400 million artificial intelligence lab $goog	mustafa suleyman: the liberal activist who cofounded google's 400 million artificial intelligence lab $goog	1	negative	-0.6		09/07/2009	5	0	3	2	0	0.666666667	204.428757	4.333333333	12.41666667	5	0	2	3
01-ene-18	Artificial Intelligence's "Holy Grail" Victory @themotleyfool #stocks $IBM, $GOOGL, $GOOG https://www.fool.com/investing/2017/12/31/artificial-intelligences-holy-grail-victory.aspx?source=isafpbcs0000001Â â€¦	artificial intelligence's "holy grail" victory @themotleyfool #stocks $ibm, $googl, $goog	artificial intelligence's "holy grail" victory @themotleyfool #stocks $ibm, $googl, $goog	1	negative	-0.6		10/07/2009	0	0	0	0	0	0	206.42627	4.333333333	12.41666667	5	0	2	0
31-dic-17	Artificial Intelligence's "Holy Grail" Victory @themotleyfool #stocks $IBM, $GOOGL, $GOOG https://www.fool.com/investing/2017/12/31/artificial-intelligences-holy-grail-victory.aspx?source=isafpbcs0000001Â â€¦	artificial intelligence's "holy grail" victory @themotleyfool #stocks $ibm, $googl, $goog	artificial intelligence's "holy grail" victory @themotleyfool #stocks $ibm, $googl, $goog	1	negative	-0.6		11/07/2009	0	0	0	0	0	0	206.42627	4.333333333	12.41666667	5	0	2	0
28-may-09	The Internet Video Business Stinks And Mark Cuban Blames Google (CLIP) $GOOG by @nichcarlson http://bit.ly/qgMfW	the internet video business stinks and mark cuban blames google (clip) $goog by @nichcarlson	the internet video business stinks and mark cuban blames google (clip) $goog by @nichcarlson	0.5	negative	-0.6		12/07/2009	0	0	0	0	0	0	206.42627	4.333333333	12.41666667	5	0	2	0
06-ene-16	Google's Project Brillo lines up partners to help make #IOT less terrible http://www.androidcentral.com/googles-project-brillo-just-gained-whole-lot-partners-help-make-iot-less-terribleÂ â€¦ $GOOG $MRVL #smarthome	google's project brillo lines up partners to help make #iot less terrible $goog $mrvl #smarthome	google's project brillo lines up partners to help make #iot less terrible $goog $mrvl #smarthome	0.533333333	negative	-0.583333333		13/07/2009	0	0	0	0	0	0	211.357773	4.333333333	12.41666667	5	0	2	0
06-ene-16	Google's Project Brillo lines up partners to help make #IOT less terrible http://www.androidcentral.com/googles-project-brillo-just-gained-whole-lot-partners-help-make-iot-less-terribleÂ â€¦ $GOOG $MRVL #smarthome	google's project brillo lines up partners to help make #iot less terrible $goog $mrvl #smarthome	google's project brillo lines up partners to help make #iot less terrible $goog $mrvl #smarthome	0.533333333	negative	-0.583333333		14/07/2009	1	0	0	1	0	0	211.552048	4.333333333	12.41666667	6	1	3	1
30-jun-11	Google Shuts Down Google+ Invites Because Of "Insane Demand" $GOOG by @jyarow http://read.bi/mBWQSe	google shuts down google+ invites because of "insane demand" $goog by @jyarow	google shuts down google+ invites because of "insane demand" $goog by @jyarow	0.644444444	negative	-0.577777778		15/07/2009	0	0	0	0	0	0	218.266876	4.333333333	12.41666667	6	0	2	0
17-sep-18	#China #Trump trade dragging on shares with #technology seeing its worst day since end of July #amazon $amzn #Apple $aapl taking the rest of Faangs down $fb $nflx $goog $googl $esrx $ci $dji $spx $ndxhttps://twitter.com/FoxBusiness/status/1041782883415982081Â â€¦ AT THE CLOSE: U.S. stocks were lower Monday on tariff fears as @POTUS plans to make a trade announcement regarding China. https://fxn.w…	#china #trump trade dragging on shares with #technology seeing its worst day since end of july #amazon $amzn #apple $aapl taking the rest of faangs down $fb $nflx $goog $googl $esrx $ci $dji $spx $ndx at the close: you.s. stocks were lower monday on tariff fears as @potus plans to make a trade announcement regarding china. pic.twitter.com/almfebdcnl	#china #trump trade dragging on shares with #technology seeing its worst day since end of july #amazon $amzn #apple $aapl taking the rest of faangs down $fb $nflx $goog $googl $esrx $ci $dji $spx $ndx at the close: you.s. stocks were lower monday on tariff fears as @potus plans to make a trade announcement regarding china. pic.twitter.com/almfebdcnl	0.644444444	negative	-0.577777778		16/07/2009	4	0	4	0	0	0	220.473618	4.333333333	12.41666667	6	0	2	4
30-jun-11	Google Shuts Down Google+ Invites Because Of "Insane Demand" $GOOG by @jyarow http://read.bi/mBWQSe	google shuts down google+ invites because of "insane demand" $goog by @jyarow	google shuts down google+ invites because of "insane demand" $goog by @jyarow	0.644444444	negative	-0.577777778		17/07/2009	0	0	0	0	0	0	214.321671	4.333333333	12.41666667	6	0	2	0
16-jul-15	BREAKING: Google cost-per-click is collapsing, down 11% yoy. Worst quarter since Dec. 2013. $GOOG	breaking: google cost-per-click is collapsing, down 11% yoy. worst quarter since dec. 2013. $goog	breaking: google cost-per-click is collapsing, down 11% yoy. worst quarter since dec. 2013. $goog	0.644444444	negative	-0.577777778		18/07/2009	2	0	2	0	0	0	214.321671	4.333333333	12.41666667	6	0	2	2
02-dic-14	Big day for Crude Oil showing a comeback from a devastating blow. BOUNCE OF THE CENTURY $TWTR $AAPL $GOOG $FB $BABA $MJNA $GPRO $CANF $YHOO	big day for crude oil showing a comeback from a devastating blow. bounce of the century $twtr $aapl $goog $fb $baba $mjna $gpro $canf $yhoo	big day for crude oil showing a comeback from a devastating blow. bounce of the century $twtr $aapl $goog $fb $baba $mjna $gpro $canf $yhoo	0.7	negative	-0.566666667		19/07/2009	0	0	0	0	0	0	214.321671	4.333333333	12.41666667	6	0	2	0
24-feb-15	@rabois @monkbent @hunterwalk Keith - Unfortunately, that VC would be wrong and lost a lot of money! $AAPL, $GOOG, $MSFT	@rabois @monkbent @hunterwalk keith - unfortunately, that vc would be wrong and lost a lot of money! $aapl, $goog, $msft	@rabois @monkbent @hunterwalk keith - unfortunately, that vc would be wrong and lost a lot of money! $aapl, $goog, $msft	0.95	negative	-0.5625		20/07/2009	8	0	8	0	0	0	214.281815	4.333333333	12.41666667	6	0	2	8
18-oct-12	Larry Page Sounds Remarkably Sick And Tired On Google's Earnings Call $GOOG by @nichcarlson http://read.bi/QxS15Y	larry page sounds remarkably sick and tired on google's earnings call $goog by @nichcarlson	larry page sounds remarkably sick and tired on google's earnings call $goog by @nichcarlson	0.778571429	negative	-0.557142857		21/07/2009	4	2	2	0	1	0	213.151062	5.333333333	12.41666667	5	-1	1	2
18-oct-12	Larry Page Sounds Remarkably Sick And Tired On Google's Earnings Call $GOOG by @nichcarlson http://read.bi/QxS15Y	larry page sounds remarkably sick and tired on google's earnings call $goog by @nichcarlson	larry page sounds remarkably sick and tired on google's earnings call $goog by @nichcarlson	0.778571429	negative	-0.557142857		22/07/2009	2	0	0	2	0	0	213.046448	5.333333333	12.41666667	6	1	3	2
14-may-14	Watch out for this dangerous fake Google email http://aol.it/1jsir6tÂ $GOOG	watch out for this dangerous fake google email $goog	watch out for this dangerous fake google email $goog	0.95	negative	-0.55		23/07/2009	2	0	2	0	0	0	217.853439	5.333333333	12.41666667	6	0	2	2
14-may-14	Watch out for this dangerous fake Google email http://aol.it/1jsir6tÂ $GOOG	watch out for this dangerous fake google email $goog	watch out for this dangerous fake google email $goog	0.95	negative	-0.55		24/07/2009	2	0	2	0	0	0	222.525925	5.333333333	12.41666667	6	0	2	2
21-abr-13	If Tim Cook were a terrible CEO, he'd be blogging & making desperate public comments to reverse the $AAPL stock slide. $GOOG #RIM &MSFT #Sun	if tim cook were a terrible ceo, he'd be blogging & making desperate public comments to reverse the $aapl stock slide. $goog #rim &msft #sun	if tim cook were a terrible ceo, he'd be blogging & making desperate public comments to reverse the $aapl stock slide. $goog #rim &msft #sun	0.688888889	negative	-0.533333333		25/07/2009	0	0	0	0	0	0	222.525925	5.333333333	12.41666667	6	0	2	0
21-abr-13	If Tim Cook were a terrible CEO, he'd be blogging & making desperate public comments to reverse the $AAPL stock slide. $GOOG #RIM &MSFT #Sun	if tim cook were a terrible ceo, he'd be blogging & making desperate public comments to reverse the $aapl stock slide. $goog #rim &msft #sun	if tim cook were a terrible ceo, he'd be blogging & making desperate public comments to reverse the $aapl stock slide. $goog #rim &msft #sun	0.688888889	negative	-0.533333333		26/07/2009	0	0	0	0	0	0	222.525925	5.333333333	12.41666667	6	0	2	0
27-jul-15	http://www.realmoney.comÂ --$FB, $AMZN, $NFLX, $GOOG is bad https://twitter.com/Bill_Kos/status/625653344262959105Â â€¦ .@jimcramer: FANG is bad because we can't find any other stocks. @SquawkStreet	--$fb, $amzn, $nflx, $goog is bad .@jimcramer: fang is bad because we can't find any other stocks. @squawkstreet	--$fb, $amzn, $nflx, $goog is bad .@jimcramer: fang is bad because we can't find any other stocks. @squawkstreet	0.569444444	negative	-0.508333333		27/07/2009	4	0	4	0	0	0	221.569504	5.333333333	12.41666667	6	0	2	4
22-dic-09	Sorry Yelp, "Google Is Determined Not To Have Deals Negotiated Through The Press" $GOOG by @nichcarlson http://bit.ly/8UAiTn	sorry yelp, "google is determined not to have deals negotiated through the press" $goog by @nichcarlson	sorry yelp, "google is determined not to have deals negotiated through the press" $goog by @nichcarlson	1	negative	-0.5		28/07/2009	6	0	6	0	0	0	219.103745	5.333333333	12.41666667	6	0	2	6
06-ene-09	TimothySykes ($AAPL $GOOG) - 5 Reasons Why Apple Inc. (AAPL), Google Inc. (GOOG) & Sirius XM Radio Inc. (SIRI) Are So Irrelevant aka Reme..	timothysykes ($aapl $goog) - 5 reasons why apple inc. (aapl), google inc. (goog) & sirius xm radio inc. (siri) are so irrelevant aka reme..	timothysykes ($aapl $goog) - 5 reasons why apple inc. (aapl), google inc. (goog) & sirius xm radio inc. (siri) are so irrelevant aka reme..	1	negative	-0.5		29/07/2009	0	0	0	0	0	0	217.305481	5.333333333	12.41666667	6	0	2	0
28-dic-10	Use These 8 Apps To Ditch Your Expensive Texting Plan $AAPL $GOOG $RIMM by @stevekovach http://read.bi/fo8Lmd	use these 8 apps to ditch your expensive texting plan $aapl $goog $rimm by @stevekovach	use these 8 apps to ditch your expensive texting plan $aapl $goog $rimm by @stevekovach	0.7	negative	-0.5		30/07/2009	0	0	0	0	0	0	221.98793	5.333333333	12.41666667	6	0	2	0
07-dic-10	Where Chrome OS Will Fail: Hardware Support $GOOG by @MattRosoff http://read.bi/ebDngE	where chrome os will fail: hardware support $goog by @mattrosoff	where chrome os will fail: hardware support $goog by @mattrosoff	0.3	negative	-0.5		31/07/2009	4	0	2	2	0	1	220.697769	5.333333333	13.41666667	6	0	2	2
07-dic-10	Andy Rubin on #gingerbread #honeycomb & what $GOOG did wrong with Android: http://wp.me/pzwtX-bWG #dmobile	andy rubin on #gingerbread #honeycomb & what $goog did wrong with android: #dmobile	andy rubin on #gingerbread #honeycomb & what $goog did wrong with android: #dmobile	0.9	negative	-0.5		01/08/2009	0	0	0	0	0	0	220.697769	5.333333333	13.41666667	6	0	2	0
01-nov-10	Travel Sites Step Up Anti-Google-ITA Merger Campaign With Scary Video $GOOG by @ncsaint http://read.bi/cxK5e5	travel sites step up anti-google-ita merger campaign with scary video $goog by @ncsaint	travel sites step up anti-google-ita merger campaign with scary video $goog by @ncsaint	1	negative	-0.5		02/08/2009	4	0	2	2	0	1	220.697769	5.333333333	14.41666667	6	0	2	2
05-oct-10	Google Blows A Lot Of Money On Weird Investments â€“ Here's Why $GOOG by @jwyarow http://read.bi/9OOYKJ	google blows a lot of money on weird investments here's why $goog by @jwyarow	google blows a lot of money on weird investments here's why $goog by @jwyarow	1	negative	-0.5		03/08/2009	10	4	0	6	0	0	225.260666	5.333333333	14.41666667	7	1	3	6
20-ago-10	Apple Ace John Gruber Calls Eric Schmidt "Creepy," And A "Weird Dude" $GOOG by @jwyarow http://read.bi/940Soi	apple ace john gruber calls eric schmidt "creepy," and a "weird dude" $goog by @jwyarow	apple ace john gruber calls eric schmidt "creepy," and a "weird dude" $goog by @jwyarow	1	negative	-0.5		04/08/2009	10	2	4	4	0.5	1	226.017822	5.833333333	15.41666667	7	0	2	4
03-ago-10	Sorry, But The BlackBerry Torch Won't Save RIM $RIMM $AAPL $GOOG $MSFT by @fromedome http://read.bi/bHRHYU	sorry, but the blackberry torch won't save rim $rimm $aapl $goog $msft by @fromedome	sorry, but the blackberry torch won't save rim $rimm $aapl $goog $msft by @fromedome	1	negative	-0.5		05/08/2009	8	2	6	0	0.333333333	0	224.727661	6.166666667	15.41666667	7	0	2	6
14-may-10	Google Is Pulling The Plug On Its Failed Nexus One Store $GOOG by @ncsaint http://bit.ly/bkm04x	google is pulling the plug on its failed nexus one store $goog by @ncsaint	google is pulling the plug on its failed nexus one store $goog by @ncsaint	0.3	negative	-0.5		06/08/2009	6	0	4	2	0	0.5	224.339127	6.166666667	15.91666667	7	0	2	4
14-abr-10	Life Inside The Googleplex Is Kinda Creepy $GOOG http://bit.ly/9ur5V7	life inside the googleplex is kinda creepy $goog	life inside the googleplex is kinda creepy $goog	1	negative	-0.5		07/08/2009	0	0	0	0	0	0	227.696533	6.166666667	15.91666667	7	0	2	0
02-abr-10	10 Startling Predictions From A Venture Capitalist: Apple Screwed, Eric Schmidt Out... $AAPL $GOOG http://bit.ly/8ZaO0p	10 startling predictions from a venture capitalist: apple screwed, eric schmidt out... $aapl $goog	10 startling predictions from a venture capitalist: apple screwed, eric schmidt out... $aapl $goog	0.5	negative	-0.5		08/08/2009	0	0	0	0	0	0	227.696533	6.166666667	15.91666667	7	0	2	0
28-mar-10	The Google-Apple Battle Is 'Weird' To Googlers And Applers $GOOG $AAPL by @jwyarow http://bit.ly/ay3E87	the google-apple battle is 'weird' to googlers and applers $goog $aapl by @jwyarow	the google-apple battle is 'weird' to googlers and applers $goog $aapl by @jwyarow	1	negative	-0.5		09/08/2009	0	0	0	0	0	0	227.696533	6.166666667	15.91666667	7	0	2	0
09-mar-10	NEWSFLASH: Google Is In The Middle Of An Insane Acquisition Spree $GOOG by @jwyarow http://bit.ly/9PHNZj	newsflash: google is in the middle of an insane acquisition spree $goog by @jwyarow	newsflash: google is in the middle of an insane acquisition spree $goog by @jwyarow	0.5	negative	-0.5		10/08/2009	0	0	0	0	0	0	227.452454	6.166666667	15.91666667	7	0	2	0
16-sep-11	Is Larry Page As Bored With Google+ As The Rest Of Us? $GOOG by @_dtlhttp://read.bi/qIsoIU	is larry page as bored with google+ as the rest of us? $goog by @_dtl	is larry page as bored with google+ as the rest of us? $goog by @_dtl	1	negative	-0.5		11/08/2009	0	0	0	0	0	0	226.122437	6.166666667	15.91666667	7	0	2	0
29-ago-11	10 Apps That Will Help You Ditch Your Expensive Texting Plan Forever $AAPL $GOOG $RIMM by @stevekovachhttp://read.bi/ooalH7	10 apps that will help you ditch your expensive texting plan forever $aapl $goog $rimm by @stevekovach	10 apps that will help you ditch your expensive texting plan forever $aapl $goog $rimm by @stevekovach	0.7	negative	-0.5		12/08/2009	0	0	0	0	0	0	228.433777	6.166666667	15.91666667	7	0	2	0
26-ago-11	Google Knew About Illegal Ads For YEARS Before Trying To Stop Them $GOOG by @MattRosoff http://read.bi/rk9Wvj	google knew about illegal ads for years before trying to stop them $goog by @mattrosoff	google knew about illegal ads for years before trying to stop them $goog by @mattrosoff	0.5	negative	-0.5		13/08/2009	6	0	4	2	0	0.5	230.276871	6.166666667	16.41666667	7	0	2	4
25-jul-11	Here's Why Google+ Is Banning (Some) Fake Names $GOOG by @MattRosoff http://read.bi/roYha9	here's why google+ is banning (some) fake names $goog by @mattrosoff	here's why google+ is banning (some) fake names $goog by @mattrosoff	1	negative	-0.5		14/08/2009	4	0	4	0	0	0	229.141129	6.166666667	16.41666667	7	0	2	4
06-jul-11	â€˜Angry Birdsâ€™ May Take On â€˜StarCraftâ€™ in Korea http://bloom.bg/n4jrsm $AAPL $GOOG	angry birds may take on starcraft in korea $aapl $goog	angry birds may take on starcraft in korea $aapl $goog	1	negative	-0.5		15/08/2009	0	0	0	0	0	0	229.141129	6.166666667	16.41666667	7	0	2	0
01-jul-11	Google is under investigation for posting illegal ads for pharmaceutical drugs, including Oxycontin. http://bit.ly/lHrW1S $GOOG	google is under investigation for posting illegal ads for pharmaceutical drugs, including oxycontin. $goog	google is under investigation for posting illegal ads for pharmaceutical drugs, including oxycontin. $goog	0.5	negative	-0.5		16/08/2009	0	0	0	0	0	0	229.141129	6.166666667	16.41666667	7	0	2	0
26-jun-11	â€˜Angry Birdsâ€™ Staying Power Under Test http://bloom.bg/mqScEs $AAPL $DIS $GOOG	angry birds staying power under test $aapl $dis $goog	angry birds staying power under test $aapl $dis $goog	1	negative	-0.5		17/08/2009	8	0	6	2	0	0.333333333	221.614334	6.166666667	16.75	7	0	2	6
16-jun-11	100 million Android fans can't be wrong - how @Google conquered the smartphone world: http://j.mp/mAptfG $GOOG	100 million android fans can't be wrong - how @google conquered the smartphone world: $goog	100 million android fans can't be wrong - how @google conquered the smartphone world: $goog	0.9	negative	-0.5		18/08/2009	0	0	0	0	0	0	221.808609	6.166666667	16.75	7	0	2	0
01-jun-11	"I screwed up" Google's Eric Schmidt admits to failed partnership with Facebook http://reut.rs/iIdfCvÂ $GOOG	"i screwed up" google's eric schmidt admits to failed partnership with facebook $goog	"i screwed up" google's eric schmidt admits to failed partnership with facebook $goog	0.3	negative	-0.5		19/08/2009	0	0	0	0	0	0	221.156052	6.166666667	16.75	7	0	2	0
02-dic-12	Why I Was Wrong About Hating E-Books $AMZN $BOOKS $AAPL $GOOG by @_dtlhttp://read.bi/VdL2k5	why i was wrong about hating e-books $amzn $books $aapl $goog by @_dtl	why i was wrong about hating e-books $amzn $books $aapl $goog by @_dtl	0.9	negative	-0.5		20/08/2009	4	2	0	2	0	0	229.345352	6.166666667	16.75	6	-1	1	2
26-nov-12	Fake press release about Google buying obscure hotspot company ICOA took reporters-& some investors-for a ride http://cnnmon.ie/Th1nVBÂ $GOOG	fake press release about google buying obscure hotspot company icoa took reporters-& some investors-for a ride $goog	fake press release about google buying obscure hotspot company icoa took reporters-& some investors-for a ride $goog	1	negative	-0.5		21/08/2009	0	0	0	0	0	0	231.751343	6.166666667	16.75	6	0	2	0
26-nov-12	Fake Google Press Release Blamed On 'Identity Theft' $GOOG by @owenthomashttp://read.bi/110z1nu	fake google press release blamed on 'identity theft' $goog by @owenthomas	fake google press release blamed on 'identity theft' $goog by @owenthomas	1	negative	-0.5		22/08/2009	2	0	2	0	0	0	231.751343	6.166666667	16.75	6	0	2	2
16-oct-12	Did Marissa Mayer Just Make A Horrible Mistake? Several Ex-Googlers Think So $GOOG $YHOO by @nichcarlson http://read.bi/Qng9YR	did marissa mayer just make a horrible mistake? several ex-googlers think so $goog $yhoo by @nichcarlson	did marissa mayer just make a horrible mistake? several ex-googlers think so $goog $yhoo by @nichcarlson	0.5	negative	-0.5		23/08/2009	0	0	0	0	0	0	231.751343	6.166666667	16.75	6	0	2	0
01-oct-12	It's Just Sad Google's Motorola Can't Keep Android Phones Updated $GOOG by @stevekovachhttp://read.bi/PoFtxl	it's just sad google's motorola can't keep android phones updated $goog by @stevekovach	it's just sad google's motorola can't keep android phones updated $goog by @stevekovach	1	negative	-0.5		24/08/2009	2	0	2	0	0	0	233.489822	6.166666667	16.75	6	0	2	2
14-sep-12	Amit Singhal: Here's What Happens When Someone Fails At Google $GOOG by @Julie188 http://read.bi/SLDo5F	amit singhal: here's what happens when someone fails at google $goog by @julie188	amit singhal: here's what happens when someone fails at google $goog by @julie188	0.3	negative	-0.5		25/08/2009	2	0	0	2	0	0	234.804901	6.166666667	16.75	7	1	3	2
10-may-12	Microsoft Is Pulling A Silly, Apple-Like Move With Windows 8 Tablets $MSFT $GOOG $AAPL by @stevekovachhttp://read.bi/KSPPlQ	microsoft is pulling a silly, apple-like move with windows 8 tablets $msft $goog $aapl by @stevekovach	microsoft is pulling a silly, apple-like move with windows 8 tablets $msft $goog $aapl by @stevekovach	0.875	negative	-0.5		26/08/2009	0	0	0	0	0	0	233.12619	6.166666667	16.75	7	0	2	0
19-abr-12	WATCH OUT: There's A Fake Instagram App For Android That Can Read Your Text Messages $GOOG $FB by @stevekovach http://read.bi/JftqUo	watch out: there's a fake instagram app for android that can read your text messages $goog $fb by @stevekovach	watch out: there's a fake instagram app for android that can read your text messages $goog $fb by @stevekovach	1	negative	-0.5		27/08/2009	6	0	4	2	0	0.5	232.159805	6.166666667	17.25	7	0	2	4
13-abr-12	EXPLAINER: Everything You Need To Know About Google's Weird Stock Split $GOOG $CMCSA $CMCSK by @MattRosoffhttp://read.bi/HGji7A	explainer: everything you need to know about google's weird stock split $goog $cmcsa $cmcsk by @mattrosoff	explainer: everything you need to know about google's weird stock split $goog $cmcsa $cmcsk by @mattrosoff	1	negative	-0.5		28/08/2009	2	0	2	0	0	0	231.507248	6.166666667	17.25	7	0	2	2
13-abr-12	WARNING: There's A Fake Version Of Angry Birds For Android That Takes Control Of Your Phone $GOOG by @stevekovach http://read.bi/IJCFvJ	warning: there's a fake version of angry birds for android that takes control of your phone $goog by @stevekovach	warning: there's a fake version of angry birds for android that takes control of your phone $goog by @stevekovach	1	negative	-0.5		29/08/2009	2	0	2	0	0	0	231.507248	6.166666667	17.25	7	0	2	2
01-feb-12	Facebookâ€™s IPO shares may be five times as expensive as Google | http://bloom.bg/A6oaOJÂ $FB $GOOG	facebooks ipo shares may be five times as expensive as google | $fb $goog	facebooks ipo shares may be five times as expensive as google | $fb $goog	0.7	negative	-0.5		30/08/2009	0	0	0	0	0	0	231.507248	6.166666667	17.25	7	0	2	0
28-dic-13	PE ratios are deceptive. In 2004, both $AAPL and $GOOG were â€œexpensiveâ€� stocks. Then they went up 1200% and 600%. http://www.valuewalk.com/2013/12/pe-ratio-vs-cash-flow/Â â€¦	pe ratios are deceptive. in 2004, both $aapl and $goog were expensive stocks. then they went up 1200% and 600%.	pe ratios are deceptive. in 2004, both $aapl and $goog were expensive stocks. then they went up 1200% and 600%.	0.7	negative	-0.5		31/08/2009	0	0	0	0	0	0	229.973007	6.166666667	17.25	7	0	2	0
22-ago-13	Nasdaq halts ALL trading in stocks and options, cites failed server http://blogs.barrons.com/stockstowatchtoday/2013/08/22/nasdaq-trading-halt-quiets-markets/Â â€¦ via @barronsonline $NDAQ $MSFT $AAPL $GOOG	nasdaq halts all trading in stocks and options, cites failed server via @barronsonline $ndaq $msft $aapl $goog	nasdaq halts all trading in stocks and options, cites failed server via @barronsonline $ndaq $msft $aapl $goog	0.3	negative	-0.5		01/09/2009	0	0	0	0	0	0	227.029037	6.166666667	17.25	7	0	2	0
16-ago-13	Think tracking hedgies is useless? You're wrong, says @insidermonkey. Also $GOOG tops $AAPL as tech fave: http://on.mktw.net/17vujjZ	think tracking hedgies is useless? you're wrong, says @insidermonkey. also $goog tops $aapl as tech fave:	think tracking hedgies is useless? you're wrong, says @insidermonkey. also $goog tops $aapl as tech fave:	0.55	negative	-0.5		02/09/2009	8	2	6	0	0.333333333	0	225.65918	6.5	17.25	7	0	2	6
15-ago-13	Google-Microsoft war heating up again, this time on YouTube app for Windows Phone. $GOOG $MSFT Angry Microsoft blog - http://blogs.technet.com/b/microsoft_on_the_issues/archive/2013/08/15/the-limits-of-google-s-openness.aspxÂ â€¦	google-microsoft war heating up again, this time on youtube app for windows phone. $goog $msft angry microsoft blog -	google-microsoft war heating up again, this time on youtube app for windows phone. $goog $msft angry microsoft blog -	1	negative	-0.5		03/09/2009	4	2	2	0	1	0	227.905746	7.5	17.25	6	-1	1	2
24-jul-13	Google and Netflix Working Together to Accelerate The Over-the-Top Television Transition http://www.btigresearch.com/2013/07/24/google-and-netflix-working-together-to-accelerate-the-over-the-top-television-transition/Â â€¦ $NFLX $GOOG	google and netflix working together to accelerate the over-the-top television transition $nflx $goog	google and netflix working together to accelerate the over-the-top television transition $nflx $goog	1	negative	-0.5		04/09/2009	2	0	0	2	0	0	229.788696	7.5	17.25	7	1	3	2
15-may-13	We have had a difficult relationship with Oracle - Larry Page. #understatement $GOOG $ORCL	we have had a difficult relationship with oracle - larry page. #understatement $goog $orcl	we have had a difficult relationship with oracle - larry page. #understatement $goog $orcl	1	negative	-0.5		05/09/2009	0	0	0	0	0	0	229.788696	7.5	17.25	7	0	2	0
26-abr-13	Google Chairman Eric Schmidt: Google Glass Can Be Weird And Inappropriate $GOOG by @officialKLS http://read.bi/14VsPCV	google chairman eric schmidt: google glass can be weird and inappropriate $goog by @officialkls	google chairman eric schmidt: google glass can be weird and inappropriate $goog by @officialkls	1	negative	-0.5		06/09/2009	0	0	0	0	0	0	229.788696	7.5	17.25	7	0	2	0
17-abr-13	Something Is Wrong With Gmail $GOOG by @officialKLS http://read.bi/YUwAFh	something is wrong with gmail $goog by @officialkls	something is wrong with gmail $goog by @officialkls	0.9	negative	-0.5		07/09/2009	0	0	0	0	0	0	229.788696	7.5	17.25	7	0	2	0
28-mar-13	You Don't Know 'Weird' Until You've Seen These 11 YouTube Videos $GOOG http://read.bi/10WTCKGÂ by @_dtl	you don't know 'weird' until you've seen these 11 youtube videos $goog by @_dtl	you don't know 'weird' until you've seen these 11 youtube videos $goog by @_dtl	1	negative	-0.5		08/09/2009	4	0	4	0	0	0	228.453705	7.5	17.25	7	0	2	4
24-ene-13	Did $AAPL, $GOOG, $INTC, Pixar ($DIS), $INTU really illegal surpress salaries in Silicon Valley? - http://ow.ly/h4PWf	did $aapl, $goog, $intc, pixar ($dis), $intu really illegal surpress salaries in silicon valley? -	did $aapl, $goog, $intc, pixar ($dis), $intu really illegal surpress salaries in silicon valley? -	0.5	negative	-0.5		09/09/2009	2	0	0	2	0	0	231.118713	7.5	17.25	8	1	3	2
04-ene-13	There Is A Weird Google Bug That 'Praises The iPad' $GOOG by @officialKLShttp://read.bi/RwYaEF	there is a weird google bug that 'praises the ipad' $goog by @officialkls	there is a weird google bug that 'praises the ipad' $goog by @officialkls	1	negative	-0.5		10/09/2009	2	0	2	0	0	0	234.590698	7.5	17.25	8	0	2	2
12-dic-14	In their fight against @Google, a mere $1M buys Hollywood the ear of state AGs. But guys: you still can't beat $GOOG https://www.techdirt.com/articles/20141212/12142629419/leaked-emails-reveal-mpaa-plans-to-pay-elected-officials-to-attack-google.shtmlÂ â€¦	in their fight against @google, a mere $1m buys hollywood the ear of state ags. but guys: you still can't beat $goog	in their fight against @google, a mere $1m buys hollywood the ear of state ags. but guys: you still can't beat $goog	0.5	negative	-0.5		11/09/2009	2	0	2	0	0	0	235.188461	7.5	17.25	8	0	2	2
09-dic-14	Google's Nexus 6 abandoned fingerprint sensor after failed attempt to catch up to Apple's Touch ID http://dlvr.it/7mwZW7Â $GOOG $AAPL	google's nexus 6 abandoned fingerprint sensor after failed attempt to catch up to apple's touch i would $goog $aapl	google's nexus 6 abandoned fingerprint sensor after failed attempt to catch up to apple's touch i would $goog $aapl	0.3	negative	-0.5		12/09/2009	0	0	0	0	0	0	235.188461	7.5	17.25	8	0	2	0
10-ago-14	http://market-ticker.org/post=229285Â So If This Is Illegal (And It Is), How About The Hospitals? $aapl $goog #health #scam	so if this is illegal (and it is), how about the hospitals? $aapl $goog #health #scam	so if this is illegal (and it is), how about the hospitals? $aapl $goog #health #scam	0.5	negative	-0.5		13/09/2009	0	0	0	0	0	0	235.188461	7.5	17.25	8	0	2	0
14-may-14	Why some people sympathize with the fake conspiracy theory that Google is stealing from publishers $GOOG http://read.bi/1qEicyV	why some people sympathize with the fake conspiracy theory that google is stealing from publishers $goog	why some people sympathize with the fake conspiracy theory that google is stealing from publishers $goog	1	negative	-0.5		14/09/2009	0	0	0	0	0	0	236.672897	7.5	17.25	8	0	2	0
26-abr-14	Apple's iPhone 5c ate up Android while Google's Moto X flopped: why everyone was wrong $AAPL $GOOG http://appleinsider.com/articles/14/04/26/apples-iphone-5c-ate-up-android-while-googles-moto-x-flopped-why-everyone-was-wrongÂ â€¦	apple's iphone 5c ate up android while google's moto x flopped: why everyone was wrong $aapl $goog	apple's iphone 5c ate up android while google's moto x flopped: why everyone was wrong $aapl $goog	0.9	negative	-0.5		15/09/2009	2	0	2	0	0	0	237.878372	7.5	17.25	8	0	2	2
17-abr-14	As Google weathers difficult transition to mobile, executives hype progress http://trib.al/JNeMc9LÂ $GOOG	as google weathers difficult transition to mobile, executives hype progress $goog	as google weathers difficult transition to mobile, executives hype progress $goog	1	negative	-0.5		16/09/2009	4	0	4	0	0	0	243.233307	7.5	17.25	8	0	2	4
26-mar-14	This is the worst commercial for Google Glass Iâ€™ve even seen. $GOOG "Youâ€™re killing the City!" #Glasshole http://sfist.com/2014/03/25/video_extended_cut_of_molotovs_inci.phpÂ â€¦	this is the worst commercial for google glass i have even seen. $goog "youre killing the city!" #glasshole	this is the worst commercial for google glass i have even seen. $goog "youre killing the city!" #glasshole	0.5	negative	-0.5		17/09/2009	2	0	0	2	0	0	244.941895	7.5	17.25	9	1	3	2
21-ene-14	RT @SAI: Why Everyone Who Hates The Google Buses Is Totally Wrong $GOOG by @karynelevyhttp://read.bi/1bgEHxf	rt @sai: why everyone who hates the google buses is totally wrong $goog by @karynelevy	rt @sai: why everyone who hates the google buses is totally wrong $goog by @karynelevy	0.9	negative	-0.5		18/09/2009	10	0	10	0	0	0	244.812378	7.5	17.25	9	0	2	10
22-dic-15	Boston Dynamics Just Posted A Video Of Its Creepy Robot Dogs Pulling Santa's Sleigh http://bit.ly/1Tg4RqTÂ $GOOG pic.twitter.com/KvlElt3DRN	boston dynamics just posted a video of its creepy robot dogs pulling santa's sleigh $goog pic.twitter.com/kvlelt3drn	boston dynamics just posted a video of its creepy robot dogs pulling santa's sleigh $goog pic.twitter.com/kvlelt3drn	1	negative	-0.5		19/09/2009	0	0	0	0	0	0	244.812378	7.5	17.25	9	0	2	0
17-sep-15	How the mere knowledge that Apple is working on car designs has affected car makers. $AAPL $GOOG http://nyti.ms/1ijdUdJÂ by @JackEwingNYT	how the mere knowledge that apple is working on car designs has affected car makers. $aapl $goog by @jackewingnyt	how the mere knowledge that apple is working on car designs has affected car makers. $aapl $goog by @jackewingnyt	0.5	negative	-0.5		20/09/2009	0	0	0	0	0	0	244.812378	7.5	17.25	9	0	2	0
10-ago-15	OH in the office re: $GOOG: "Whatever is going on, it sounds expensive. We all should have become lawyers."	oh in the office re: $goog: "whatever is going on, it sounds expensive. we all should have become lawyers."	oh in the office re: $goog: "whatever is going on, it sounds expensive. we all should have become lawyers."	0.7	negative	-0.5		21/09/2009	2	2	0	0	0	0	247.572037	7.5	17.25	8	-1	1	2
07-jul-15	Google pulled a fake app from its app store after it charged users to check their battery $GOOG http://read.bi/1Ck1kEf	google pulled a fake app from its app store after it charged users to check their battery $goog	google pulled a fake app from its app store after it charged users to check their battery $goog	1	negative	-0.5		22/09/2009	2	0	2	0	0	0	248.59819	7.5	17.25	8	0	2	2
05-may-15	A blind Google engineer explains how he writes code $GOOG http://www.businessinsider.com/how-blind-google-engineer-writes-code-2015-5Â â€¦pic.twitter.com/x84hZhH1LZ	a blind google engineer explains how he writes code $goog	a blind google engineer explains how he writes code $goog	0.666666667	negative	-0.5		23/09/2009	4	0	4	0	0	0	248.299316	7.5	17.25	8	0	2	4
24-nov-16	Wall Street is Wrong About Amazon $AMZN & Google $GOOG $GOOGL (video) http://www.domainmondo.com/2016/11/scott-galloway-wall-street-is-wrong.htmlÂ â€¦ #Google #Amazon #WallStreet #investor	wall street is wrong about amazon $amzn & google $goog $googl (video) #google #amazon #wallstreet #investor	wall street is wrong about amazon $amzn & google $goog $googl (video) #google #amazon #wallstreet #investor	0.9	negative	-0.5		24/09/2009	2	0	2	0	0	0	247.457474	7.5	17.25	8	0	2	2
15-oct-16	Here's $AAPL workaround when your #iPhone 7 home button fails http://engt.co/2ejF6swÂ | #Tech #Innovation #technology $GOOG #googlepic.twitter.com/Rx0z1yaHL8	here's $aapl workaround when your #iphone 7 home button fails | #tech #innovation #technology $goog #googlepic.twitter.com/rx0z1yahl8	here's $aapl workaround when your #iphone 7 home button fails | #tech #innovation #technology $goog #googlepic.twitter.com/rx0z1yahl8	0.3	negative	-0.5		25/09/2009	2	0	2	0	0	0	245.32048	7.5	17.25	8	0	2	2
29-ago-16	Here's why the EU's war against Google and Facebook could fail $GOOG $GOOGL $FB http://read.bi/2by7hBeÂ pic.twitter.com/r8jJzQFA9b	here's why the eu's war against google and facebook could fail $goog $googl $fb	here's why the eu's war against google and facebook could fail $goog $googl $fb	0.3	negative	-0.5		26/09/2009	2	0	2	0	0	0	245.32048	7.5	17.25	8	0	2	2
18-may-16	Obama interview setback unlikely to deter Facebook from targeting YouTube $FB $GOOG $GOOGL http://read.bi/1TnIBN8Â pic.twitter.com/I17nc6EyUl	obama interview setback unlikely to deter facebook from targeting youtube $fb $goog $googl	obama interview setback unlikely to deter facebook from targeting youtube $fb $goog $googl	0.5	negative	-0.5		27/09/2009	0	0	0	0	0	0	245.32048	7.5	17.25	8	0	2	0
04-abr-16	Larry & Sergey Earn 'F' For Alphabet abc...xyz #FAIL http://www.domainmondo.com/2015/08/google-alphabet-signal-to-sell-or-short.htmlÂ â€¦ https://twitter.com/WIRED/status/716040690011140096?lang=enÂ â€¦ $GOOG $GOOGL #investors #investing Googleâ€™s Alphabet transition has been tougher than A-B-C http://wrd.cm/1PLCvkq	larry & sergey earn 'f' for alphabet abc...xyz #fail $goog $googl #investors #investing googles alphabet transition has been tougher than a-b-c	larry & sergey earn 'f' for alphabet abc...xyz #fail $goog $googl #investors #investing googles alphabet transition has been tougher than a-b-c	0.3	negative	-0.5		28/09/2009	2	0	2	0	0	0	248.334183	7.5	17.25	8	0	2	2
08-feb-16	When mo-mo names get their momentum going the wrong way. http://data.cnbc.com/quotes/FB,AMZN,NFLX,GOOG,IBB,TSLAÂ â€¦ $FB $AMZN $NFLX $GOOG pic.twitter.com/rBcCai0Vlf	when mo-mo names get their momentum going the wrong way. $fb $amzn $nflx $goog pic.twitter.com/rbccai0vlf	when mo-mo names get their momentum going the wrong way. $fb $amzn $nflx $goog pic.twitter.com/rbccai0vlf	0.9	negative	-0.5		29/09/2009	0	0	0	0	0	0	248.334183	7.5	17.25	8	0	2	0
21-sep-17	The Wall Street Journal: #Google, partners to refund advertisers over fake traffic on Doubleclick http://ow.ly/pzqm50ebaW5Â $GOOGL $GOOG	the wall street journal: #google, partners to refund advertisers over fake traffic on doubleclick $googl $goog	the wall street journal: #google, partners to refund advertisers over fake traffic on doubleclick $googl $goog	1	negative	-0.5		30/09/2009	6	0	4	2	0	0.5	246.999191	7.5	17.75	8	0	2	4
07-feb-17	Google and Facebook combat fake news in France $FB $GOOG http://read.bi/2jYwI7SÂ pic.twitter.com/tUcDt8ZpqY	google and facebook combat fake news in france $fb $goog	google and facebook combat fake news in france $fb $goog	1	negative	-0.5		01/10/2009	2	0	2	0	0	0	242.690338	7.5	17.75	8	0	2	2
24-sep-18	Gift of Vision #StemCell #PhotodynamicTherapy #epigenetics can stop #MacularDegeneration #AI #ML #BigData #IoT #robotics #3dp #HPC #nanobiotech #genomics #scientists pl invent #Apps #treatments fr #blind $GOOG $MSFT $AAPL $MRK $PFE $JNJ $ABT $AZN $BMY $GSK $LLY #CELG #Milliaspic.twitter.com/B6YVEesYUQ	gift of vision #stemcell #photodynamictherapy #epigenetics can stop #maculardegeneration #ai #ml #bigdata #iot #robotics #3dp #hpc #nanobiotech #genomics #scientists pl invent #apps #treatments fr #blind $goog $msft $aapl $mrk $pfe $jnj $abt $azn $bmy $gsk $lly #celg #milliaspic.twitter.com/b6yveesyuq	gift of vision #stemcell #photodynamictherapy #epigenetics can stop #maculardegeneration #ai #ml #bigdata #iot #robotics #3dp #hpc #nanobiotech #genomics #scientists pl invent #apps #treatments fr #blind $goog $msft $aapl $mrk $pfe $jnj $abt $azn $bmy $gsk $lly #celg #milliaspic.twitter.com/b6yveesyuq	0.666666667	negative	-0.5		02/10/2009	2	0	2	0	0	0	241.385223	7.5	17.75	8	0	2	2
28-dic-10	Use These 8 Apps To Ditch Your Expensive Texting Plan $AAPL $GOOG $RIMM by @stevekovach http://read.bi/fo8Lmd	use these 8 apps to ditch your expensive texting plan $aapl $goog $rimm by @stevekovach	use these 8 apps to ditch your expensive texting plan $aapl $goog $rimm by @stevekovach	0.7	negative	-0.5		03/10/2009	0	0	0	0	0	0	241.385223	7.5	17.75	8	0	2	0
07-dic-10	Where Chrome OS Will Fail: Hardware Support $GOOG by @MattRosoff http://read.bi/ebDngE	where chrome os will fail: hardware support $goog by @mattrosoff	where chrome os will fail: hardware support $goog by @mattrosoff	0.3	negative	-0.5		04/10/2009	2	0	0	2	0	0	241.385223	7.5	17.75	9	1	3	2
07-dic-10	Andy Rubin on #gingerbread #honeycomb & what $GOOG did wrong with Android: http://wp.me/pzwtX-bWG #dmobile	andy rubin on #gingerbread #honeycomb & what $goog did wrong with android: #dmobile	andy rubin on #gingerbread #honeycomb & what $goog did wrong with android: #dmobile	0.9	negative	-0.5		05/10/2009	4	0	4	0	0	0	243.34787	7.5	17.75	9	0	2	4
01-nov-10	Travel Sites Step Up Anti-Google-ITA Merger Campaign With Scary Video $GOOG by @ncsaint http://read.bi/cxK5e5	travel sites step up anti-google-ita merger campaign with scary video $goog by @ncsaint	travel sites step up anti-google-ita merger campaign with scary video $goog by @ncsaint	1	negative	-0.5		06/10/2009	12	0	6	6	0	1	248.438797	7.5	18.75	9	0	2	6
05-oct-10	Google Blows A Lot Of Money On Weird Investments â€“ Here's Why $GOOG by @jwyarow http://read.bi/9OOYKJ	google blows a lot of money on weird investments here's why $goog by @jwyarow	google blows a lot of money on weird investments here's why $goog by @jwyarow	1	negative	-0.5		07/10/2009	8	2	6	0	0.333333333	0	257.80368	7.833333333	18.75	9	0	2	6
20-ago-10	Apple Ace John Gruber Calls Eric Schmidt "Creepy," And A "Weird Dude" $GOOG by @jwyarow http://read.bi/940Soi	apple ace john gruber calls eric schmidt "creepy," and a "weird dude" $goog by @jwyarow	apple ace john gruber calls eric schmidt "creepy," and a "weird dude" $goog by @jwyarow	1	negative	-0.5		08/10/2009	4	2	0	2	0	0	256.129974	7.833333333	18.75	8	-1	1	2
03-ago-10	Sorry, But The BlackBerry Torch Won't Save RIM $RIMM $AAPL $GOOG $MSFT by @fromedome http://read.bi/bHRHYU	sorry, but the blackberry torch won't save rim $rimm $aapl $goog $msft by @fromedome	sorry, but the blackberry torch won't save rim $rimm $aapl $goog $msft by @fromedome	1	negative	-0.5		09/10/2009	2	0	0	2	0	0	257.161102	7.833333333	18.75	9	1	3	2
14-may-10	Google Is Pulling The Plug On Its Failed Nexus One Store $GOOG by @ncsaint http://bit.ly/bkm04x	google is pulling the plug on its failed nexus one store $goog by @ncsaint	google is pulling the plug on its failed nexus one store $goog by @ncsaint	0.3	negative	-0.5		10/10/2009	0	0	0	0	0	0	257.161102	7.833333333	18.75	9	0	2	0
14-abr-10	Life Inside The Googleplex Is Kinda Creepy $GOOG http://bit.ly/9ur5V7	life inside the googleplex is kinda creepy $goog	life inside the googleplex is kinda creepy $goog	1	negative	-0.5		11/10/2009	0	0	0	0	0	0	257.161102	7.833333333	18.75	9	0	2	0
02-abr-10	10 Startling Predictions From A Venture Capitalist: Apple Screwed, Eric Schmidt Out... $AAPL $GOOG http://bit.ly/8ZaO0p	10 startling predictions from a venture capitalist: apple screwed, eric schmidt out... $aapl $goog	10 startling predictions from a venture capitalist: apple screwed, eric schmidt out... $aapl $goog	0.5	negative	-0.5		12/10/2009	4	0	2	2	0	1	261.041565	7.833333333	19.75	9	0	2	2
28-mar-10	The Google-Apple Battle Is 'Weird' To Googlers And Applers $GOOG $AAPL by @jwyarow http://bit.ly/ay3E87	the google-apple battle is 'weird' to googlers and applers $goog $aapl by @jwyarow	the google-apple battle is 'weird' to googlers and applers $goog $aapl by @jwyarow	1	negative	-0.5		13/10/2009	6	0	6	0	0	0	262.072693	7.833333333	19.75	9	0	2	6
09-mar-10	NEWSFLASH: Google Is In The Middle Of An Insane Acquisition Spree $GOOG by @jwyarow http://bit.ly/9PHNZj	newsflash: google is in the middle of an insane acquisition spree $goog by @jwyarow	newsflash: google is in the middle of an insane acquisition spree $goog by @jwyarow	0.5	negative	-0.5		14/10/2009	2	0	2	0	0	0	266.660492	7.833333333	19.75	9	0	2	2
16-sep-11	Is Larry Page As Bored With Google+ As The Rest Of Us? $GOOG by @_dtlhttp://read.bi/qIsoIU	is larry page as bored with google+ as the rest of us? $goog by @_dtl	is larry page as bored with google+ as the rest of us? $goog by @_dtl	1	negative	-0.5		15/10/2009	4	0	0	4	0	0	263.965607	7.833333333	19.75	10	1	3	4
29-ago-11	10 Apps That Will Help You Ditch Your Expensive Texting Plan Forever $AAPL $GOOG $RIMM by @stevekovachhttp://read.bi/ooalH7	10 apps that will help you ditch your expensive texting plan forever $aapl $goog $rimm by @stevekovach	10 apps that will help you ditch your expensive texting plan forever $aapl $goog $rimm by @stevekovach	0.7	negative	-0.5		16/10/2009	10	0	8	2	0	0.25	273.898376	7.833333333	20	10	0	2	8
26-ago-11	Google Knew About Illegal Ads For YEARS Before Trying To Stop Them $GOOG by @MattRosoff http://read.bi/rk9Wvj	google knew about illegal ads for years before trying to stop them $goog by @mattrosoff	google knew about illegal ads for years before trying to stop them $goog by @mattrosoff	0.5	negative	-0.5		17/10/2009	2	0	2	0	0	0	273.898376	7.833333333	20	10	0	2	2
25-jul-11	Here's Why Google+ Is Banning (Some) Fake Names $GOOG by @MattRosoff http://read.bi/roYha9	here's why google+ is banning (some) fake names $goog by @mattrosoff	here's why google+ is banning (some) fake names $goog by @mattrosoff	1	negative	-0.5		18/10/2009	0	0	0	0	0	0	273.898376	7.833333333	20	10	0	2	0
06-jul-11	â€˜Angry Birdsâ€™ May Take On â€˜StarCraftâ€™ in Korea http://bloom.bg/n4jrsm $AAPL $GOOG	angry birds may take on starcraft in korea $aapl $goog	angry birds may take on starcraft in korea $aapl $goog	1	negative	-0.5		19/10/2009	4	0	2	2	0	1	275.014191	7.833333333	21	10	0	2	2
01-jul-11	Google is under investigation for posting illegal ads for pharmaceutical drugs, including Oxycontin. http://bit.ly/lHrW1S $GOOG	google is under investigation for posting illegal ads for pharmaceutical drugs, including oxycontin. $goog	google is under investigation for posting illegal ads for pharmaceutical drugs, including oxycontin. $goog	0.5	negative	-0.5		20/10/2009	0	0	0	0	0	0	274.829865	7.833333333	21	10	0	2	0
26-jun-11	â€˜Angry Birdsâ€™ Staying Power Under Test http://bloom.bg/mqScEs $AAPL $DIS $GOOG	angry birds staying power under test $aapl $dis $goog	angry birds staying power under test $aapl $dis $goog	1	negative	-0.5		21/10/2009	16	0	12	4	0	0.333333333	274.521027	7.833333333	21.33333333	10	0	2	12
16-jun-11	100 million Android fans can't be wrong - how @Google conquered the smartphone world: http://j.mp/mAptfG $GOOG	100 million android fans can't be wrong - how @google conquered the smartphone world: $goog	100 million android fans can't be wrong - how @google conquered the smartphone world: $goog	0.9	negative	-0.5		22/10/2009	8	2	6	0	0.333333333	0	276.010437	8.166666667	21.33333333	10	0	2	6
01-jun-11	"I screwed up" Google's Eric Schmidt admits to failed partnership with Facebook http://reut.rs/iIdfCvÂ $GOOG	"i screwed up" google's eric schmidt admits to failed partnership with facebook $goog	"i screwed up" google's eric schmidt admits to failed partnership with facebook $goog	0.3	negative	-0.5		23/10/2009	6	0	6	0	0	0	275.811188	8.166666667	21.33333333	10	0	2	6
02-dic-12	Why I Was Wrong About Hating E-Books $AMZN $BOOKS $AAPL $GOOG by @_dtlhttp://read.bi/VdL2k5	why i was wrong about hating e-books $amzn $books $aapl $goog by @_dtl	why i was wrong about hating e-books $amzn $books $aapl $goog by @_dtl	0.9	negative	-0.5		24/10/2009	0	0	0	0	0	0	275.811188	8.166666667	21.33333333	10	0	2	0
26-nov-12	Fake press release about Google buying obscure hotspot company ICOA took reporters-& some investors-for a ride http://cnnmon.ie/Th1nVBÂ $GOOG	fake press release about google buying obscure hotspot company icoa took reporters-& some investors-for a ride $goog	fake press release about google buying obscure hotspot company icoa took reporters-& some investors-for a ride $goog	1	negative	-0.5		25/10/2009	2	0	2	0	0	0	275.811188	8.166666667	21.33333333	10	0	2	2
26-nov-12	Fake Google Press Release Blamed On 'Identity Theft' $GOOG by @owenthomashttp://read.bi/110z1nu	fake google press release blamed on 'identity theft' $goog by @owenthomas	fake google press release blamed on 'identity theft' $goog by @owenthomas	1	negative	-0.5		26/10/2009	0	0	0	0	0	0	276.070221	8.166666667	21.33333333	10	0	2	0
16-oct-12	Did Marissa Mayer Just Make A Horrible Mistake? Several Ex-Googlers Think So $GOOG $YHOO by @nichcarlson http://read.bi/Qng9YR	did marissa mayer just make a horrible mistake? several ex-googlers think so $goog $yhoo by @nichcarlson	did marissa mayer just make a horrible mistake? several ex-googlers think so $goog $yhoo by @nichcarlson	0.5	negative	-0.5		27/10/2009	4	0	4	0	0	0	273.121277	8.166666667	21.33333333	10	0	2	4
01-oct-12	It's Just Sad Google's Motorola Can't Keep Android Phones Updated $GOOG by @stevekovachhttp://read.bi/PoFtxl	it's just sad google's motorola can't keep android phones updated $goog by @stevekovach	it's just sad google's motorola can't keep android phones updated $goog by @stevekovach	1	negative	-0.5		28/10/2009	6	0	2	4	0	2	269.141205	8.166666667	23.33333333	11	1	3	4
14-sep-12	Amit Singhal: Here's What Happens When Someone Fails At Google $GOOG by @Julie188 http://read.bi/SLDo5F	amit singhal: here's what happens when someone fails at google $goog by @julie188	amit singhal: here's what happens when someone fails at google $goog by @julie188	0.3	negative	-0.5		29/10/2009	4	0	0	4	0	0	274.496124	8.166666667	23.33333333	12	1	3	4
27-ago-12	This Man Made $28,000 A Month Writing Fake Book Reviews Online $AMZN $GOOG by @nichcarlsonhttp://read.bi/OiuMgZ	this man made $28,000 a month writing fake book reviews online $amzn $goog by @nichcarlson	this man made $28,000 a month writing fake book reviews online $amzn $goog by @nichcarlson	1	negative	-0.5		30/10/2009	6	0	4	2	0	0.5	267.05899	8.166666667	23.83333333	12	0	2	4
10-may-12	Microsoft Is Pulling A Silly, Apple-Like Move With Windows 8 Tablets $MSFT $GOOG $AAPL by @stevekovachhttp://read.bi/KSPPlQ	microsoft is pulling a silly, apple-like move with windows 8 tablets $msft $goog $aapl by @stevekovach	microsoft is pulling a silly, apple-like move with windows 8 tablets $msft $goog $aapl by @stevekovach	0.875	negative	-0.5		31/10/2009	0	0	0	0	0	0	267.05899	8.166666667	23.83333333	12	0	2	0
19-abr-12	WATCH OUT: There's A Fake Instagram App For Android That Can Read Your Text Messages $GOOG $FB by @stevekovach http://read.bi/JftqUo	watch out: there's a fake instagram app for android that can read your text messages $goog $fb by @stevekovach	watch out: there's a fake instagram app for android that can read your text messages $goog $fb by @stevekovach	1	negative	-0.5		01/11/2009	2	2	0	0	0	0	267.05899	8.166666667	23.83333333	11	-1	1	2
13-abr-12	EXPLAINER: Everything You Need To Know About Google's Weird Stock Split $GOOG $CMCSA $CMCSK by @MattRosoffhttp://read.bi/HGji7A	explainer: everything you need to know about google's weird stock split $goog $cmcsa $cmcsk by @mattrosoff	explainer: everything you need to know about google's weird stock split $goog $cmcsa $cmcsk by @mattrosoff	1	negative	-0.5		02/11/2009	2	0	0	2	0	0	265.997986	8.166666667	23.83333333	12	1	3	2
13-abr-12	WARNING: There's A Fake Version Of Angry Birds For Android That Takes Control Of Your Phone $GOOG by @stevekovach http://read.bi/IJCFvJ	warning: there's a fake version of angry birds for android that takes control of your phone $goog by @stevekovach	warning: there's a fake version of angry birds for android that takes control of your phone $goog by @stevekovach	1	negative	-0.5		03/11/2009	6	0	6	0	0	0	267.641815	8.166666667	23.83333333	12	0	2	6
01-feb-12	Facebookâ€™s IPO shares may be five times as expensive as Google | http://bloom.bg/A6oaOJÂ $FB $GOOG	facebooks ipo shares may be five times as expensive as google | $fb $goog	facebooks ipo shares may be five times as expensive as google | $fb $goog	0.7	negative	-0.5		04/11/2009	0	0	0	0	0	0	269.156128	8.166666667	23.83333333	12	0	2	0
28-dic-13	PE ratios are deceptive. In 2004, both $AAPL and $GOOG were â€œexpensiveâ€� stocks. Then they went up 1200% and 600%. http://www.valuewalk.com/2013/12/pe-ratio-vs-cash-flow/Â â€¦	pe ratios are deceptive. in 2004, both $aapl and $goog were expensive stocks. then they went up 1200% and 600%.	pe ratios are deceptive. in 2004, both $aapl and $goog were expensive stocks. then they went up 1200% and 600%.	0.7	negative	-0.5		05/11/2009	0	0	0	0	0	0	273.300598	8.166666667	23.83333333	12	0	2	0
22-ago-13	Nasdaq halts ALL trading in stocks and options, cites failed server http://blogs.barrons.com/stockstowatchtoday/2013/08/22/nasdaq-trading-halt-quiets-markets/Â â€¦ via @barronsonline $NDAQ $MSFT $AAPL $GOOG	nasdaq halts all trading in stocks and options, cites failed server via @barronsonline $ndaq $msft $aapl $goog	nasdaq halts all trading in stocks and options, cites failed server via @barronsonline $ndaq $msft $aapl $goog	0.3	negative	-0.5		06/11/2009	0	0	0	0	0	0	274.521027	8.166666667	23.83333333	12	0	2	0
16-ago-13	Think tracking hedgies is useless? You're wrong, says @insidermonkey. Also $GOOG tops $AAPL as tech fave: http://on.mktw.net/17vujjZ	think tracking hedgies is useless? you're wrong, says @insidermonkey. also $goog tops $aapl as tech fave:	think tracking hedgies is useless? you're wrong, says @insidermonkey. also $goog tops $aapl as tech fave:	0.55	negative	-0.5		07/11/2009	0	0	0	0	0	0	274.521027	8.166666667	23.83333333	12	0	2	0
15-ago-13	Google-Microsoft war heating up again, this time on YouTube app for Windows Phone. $GOOG $MSFT Angry Microsoft blog - http://blogs.technet.com/b/microsoft_on_the_issues/archive/2013/08/15/the-limits-of-google-s-openness.aspxÂ â€¦	google-microsoft war heating up again, this time on youtube app for windows phone. $goog $msft angry microsoft blog -	google-microsoft war heating up again, this time on youtube app for windows phone. $goog $msft angry microsoft blog -	1	negative	-0.5		08/11/2009	0	0	0	0	0	0	274.521027	8.166666667	23.83333333	12	0	2	0
24-jul-13	Google and Netflix Working Together to Accelerate The Over-the-Top Television Transition http://www.btigresearch.com/2013/07/24/google-and-netflix-working-together-to-accelerate-the-over-the-top-television-transition/Â â€¦ $NFLX $GOOG	google and netflix working together to accelerate the over-the-top television transition $nflx $goog	google and netflix working together to accelerate the over-the-top television transition $nflx $goog	1	negative	-0.5		09/11/2009	0	0	0	0	0	0	280.204712	8.166666667	23.83333333	12	0	2	0
15-may-13	We have had a difficult relationship with Oracle - Larry Page. #understatement $GOOG $ORCL	we have had a difficult relationship with oracle - larry page. #understatement $goog $orcl	we have had a difficult relationship with oracle - larry page. #understatement $goog $orcl	1	negative	-0.5		10/11/2009	0	0	0	0	0	0	282.321777	8.166666667	23.83333333	12	0	2	0
17-abr-13	Something Is Wrong With Gmail $GOOG by @officialKLS http://read.bi/YUwAFh	something is wrong with gmail $goog by @officialkls	something is wrong with gmail $goog by @officialkls	0.9	negative	-0.5		11/11/2009	0	0	0	0	0	0	284.214691	8.166666667	23.83333333	12	0	2	0
28-mar-13	You Don't Know 'Weird' Until You've Seen These 11 YouTube Videos $GOOG http://read.bi/10WTCKGÂ by @_dtl	you don't know 'weird' until you've seen these 11 youtube videos $goog by @_dtl	you don't know 'weird' until you've seen these 11 youtube videos $goog by @_dtl	1	negative	-0.5		12/11/2009	0	0	0	0	0	0	282.864746	8.166666667	23.83333333	12	0	2	0
20-feb-13	And Now Here's A Totally Gratuitous Picture Of Sergey Brin Wearing Google Glass $GOOG by @owenthomashttp://read.bi/W4g9Wp	and now here's a totally gratuitous picture of sergey brin wearing google glass $goog by @owenthomas	and now here's a totally gratuitous picture of sergey brin wearing google glass $goog by @owenthomas	0.833333333	negative	-0.5		13/11/2009	0	0	0	0	0	0	284.956909	8.166666667	23.83333333	12	0	2	0
24-ene-13	Did $AAPL, $GOOG, $INTC, Pixar ($DIS), $INTU really illegal surpress salaries in Silicon Valley? - http://ow.ly/h4PWf	did $aapl, $goog, $intc, pixar ($dis), $intu really illegal surpress salaries in silicon valley? -	did $aapl, $goog, $intc, pixar ($dis), $intu really illegal surpress salaries in silicon valley? -	0.5	negative	-0.5		14/11/2009	0	0	0	0	0	0	284.956909	8.166666667	23.83333333	12	0	2	0
04-ene-13	There Is A Weird Google Bug That 'Praises The iPad' $GOOG by @officialKLShttp://read.bi/RwYaEF	there is a weird google bug that 'praises the ipad' $goog by @officialkls	there is a weird google bug that 'praises the ipad' $goog by @officialkls	1	negative	-0.5		15/11/2009	0	0	0	0	0	0	284.956909	8.166666667	23.83333333	12	0	2	0
12-dic-14	In their fight against @Google, a mere $1M buys Hollywood the ear of state AGs. But guys: you still can't beat $GOOG https://www.techdirt.com/articles/20141212/12142629419/leaked-emails-reveal-mpaa-plans-to-pay-elected-officials-to-attack-google.shtmlÂ â€¦	in their fight against @google, a mere $1m buys hollywood the ear of state ags. but guys: you still can't beat $goog	in their fight against @google, a mere $1m buys hollywood the ear of state ags. but guys: you still can't beat $goog	0.5	negative	-0.5		16/11/2009	0	0	0	0	0	0	287.064026	8.166666667	23.83333333	12	0	2	0
09-dic-14	Google's Nexus 6 abandoned fingerprint sensor after failed attempt to catch up to Apple's Touch ID http://dlvr.it/7mwZW7Â $GOOG $AAPL	google's nexus 6 abandoned fingerprint sensor after failed attempt to catch up to apple's touch i would $goog $aapl	google's nexus 6 abandoned fingerprint sensor after failed attempt to catch up to apple's touch i would $goog $aapl	0.3	negative	-0.5		17/11/2009	0	0	0	0	0	0	287.666748	8.166666667	23.83333333	12	0	2	0
14-may-14	Why some people sympathize with the fake conspiracy theory that Google is stealing from publishers $GOOG http://read.bi/1qEicyV	why some people sympathize with the fake conspiracy theory that google is stealing from publishers $goog	why some people sympathize with the fake conspiracy theory that google is stealing from publishers $goog	1	negative	-0.5		18/11/2009	0	0	0	0	0	0	287.248322	8.166666667	23.83333333	12	0	2	0
26-abr-14	Apple's iPhone 5c ate up Android while Google's Moto X flopped: why everyone was wrong $AAPL $GOOG http://appleinsider.com/articles/14/04/26/apples-iphone-5c-ate-up-android-while-googles-moto-x-flopped-why-everyone-was-wrongÂ â€¦	apple's iphone 5c ate up android while google's moto x flopped: why everyone was wrong $aapl $goog	apple's iphone 5c ate up android while google's moto x flopped: why everyone was wrong $aapl $goog	0.9	negative	-0.5		19/11/2009	0	0	0	0	0	0	285.425171	8.166666667	23.83333333	12	0	2	0
17-abr-14	As Google weathers difficult transition to mobile, executives hype progress http://trib.al/JNeMc9LÂ $GOOG	as google weathers difficult transition to mobile, executives hype progress $goog	as google weathers difficult transition to mobile, executives hype progress $goog	1	negative	-0.5		20/11/2009	6	0	2	4	0	2	283.915802	8.166666667	25.83333333	13	1	3	4
26-mar-14	This is the worst commercial for Google Glass Iâ€™ve even seen. $GOOG "Youâ€™re killing the City!" #Glasshole http://sfist.com/2014/03/25/video_extended_cut_of_molotovs_inci.phpÂ â€¦	this is the worst commercial for google glass i have even seen. $goog "youre killing the city!" #glasshole	this is the worst commercial for google glass i have even seen. $goog "youre killing the city!" #glasshole	0.5	negative	-0.5		21/11/2009	0	0	0	0	0	0	283.915802	8.166666667	25.83333333	13	0	2	0
21-ene-14	RT @SAI: Why Everyone Who Hates The Google Buses Is Totally Wrong $GOOG by @karynelevyhttp://read.bi/1bgEHxf	rt @sai: why everyone who hates the google buses is totally wrong $goog by @karynelevy	rt @sai: why everyone who hates the google buses is totally wrong $goog by @karynelevy	0.9	negative	-0.5		22/11/2009	4	0	2	2	0	1	283.915802	8.166666667	26.83333333	13	0	2	2
22-dic-15	Boston Dynamics Just Posted A Video Of Its Creepy Robot Dogs Pulling Santa's Sleigh http://bit.ly/1Tg4RqTÂ $GOOG pic.twitter.com/KvlElt3DRN	boston dynamics just posted a video of its creepy robot dogs pulling santa's sleigh $goog pic.twitter.com/kvlelt3drn	boston dynamics just posted a video of its creepy robot dogs pulling santa's sleigh $goog pic.twitter.com/kvlelt3drn	1	negative	-0.5		23/11/2009	4	2	2	0	1	0	290.087677	9.166666667	26.83333333	12	-1	1	2
17-sep-15	How the mere knowledge that Apple is working on car designs has affected car makers. $AAPL $GOOG http://nyti.ms/1ijdUdJÂ by @JackEwingNYT	how the mere knowledge that apple is working on car designs has affected car makers. $aapl $goog by @jackewingnyt	how the mere knowledge that apple is working on car designs has affected car makers. $aapl $goog by @jackewingnyt	0.5	negative	-0.5		24/11/2009	0	0	0	0	0	0	290.456299	9.166666667	26.83333333	12	0	2	0
13-ago-15	Thursday links: rising yields, activist overcrowding and tightening labor markets. http://stks.co/e2Ol4Â $C $TSLA $GOOG $EEM $USO $SHY	thursday links: rising yields, activist overcrowding and tightening labor markets. $c $tsla $goog $eem $uso $shy	thursday links: rising yields, activist overcrowding and tightening labor markets. $c $tsla $goog $eem $uso $shy	0.5	negative	-0.5		25/11/2009	6	0	4	2	0	0.5	291.776337	9.166666667	27.33333333	12	0	2	4
07-jul-15	Google pulled a fake app from its app store after it charged users to check their battery $GOOG http://read.bi/1Ck1kEf	google pulled a fake app from its app store after it charged users to check their battery $goog	google pulled a fake app from its app store after it charged users to check their battery $goog	1	negative	-0.5		26/11/2009	0	0	0	0	0	0	291.776337	9.166666667	27.33333333	12	0	2	0
05-may-15	A blind Google engineer explains how he writes code $GOOG http://www.businessinsider.com/how-blind-google-engineer-writes-code-2015-5Â â€¦pic.twitter.com/x84hZhH1LZ	a blind google engineer explains how he writes code $goog	a blind google engineer explains how he writes code $goog	0.666666667	negative	-0.5		27/11/2009	0	0	0	0	0	0	288.797516	9.166666667	27.33333333	12	0	2	0
29-mar-15	PSW BLOG: A Novice Take On Understanding Options â€“ Not as scary as I thought $AAPL $GOOG $TSLAÂ $BABA http://wp.me/p3P56Y-k4	psw blog: a novice take on understanding options not as scary as i thought $aapl $goog $tsla$baba	psw blog: a novice take on understanding options not as scary as i thought $aapl $goog $tsla$baba	1	negative	-0.5		28/11/2009	0	0	0	0	0	0	288.797516	9.166666667	27.33333333	12	0	2	0
19-ene-15	The botched handling of phase one of Glass 'looks unlikely to limit' Google's ambitions http://on.ft.com/1IYuckyÂ $GOOG pic.twitter.com/XRb1WXFgRr	the botched handling of phase one of glass 'looks unlikely to limit' google's ambitions $goog pic.twitter.com/xrb1wxfgrr	the botched handling of phase one of glass 'looks unlikely to limit' google's ambitions $goog pic.twitter.com/xrb1wxfgrr	0.5	negative	-0.5		29/11/2009	2	0	2	0	0	0	288.797516	9.166666667	27.33333333	12	0	2	2
02-ene-15	#Google must know if #FCC fails to act on forbearance petition with 15 mos., it's "deemed granted." http://fcc.us/14g3ipuÂ $GOOG	#google must know if #fcc fails to act on forbearance petition with 15 mos., it's "deemed granted." $goog	#google must know if #fcc fails to act on forbearance petition with 15 mos., it's "deemed granted." $goog	0.3	negative	-0.5		30/11/2009	4	0	2	2	0	1	290.411469	9.166666667	28.33333333	12	0	2	2
24-nov-16	Wall Street is Wrong About Amazon $AMZN & Google $GOOG $GOOGL (video) http://www.domainmondo.com/2016/11/scott-galloway-wall-street-is-wrong.htmlÂ â€¦ #Google #Amazon #WallStreet #investor	wall street is wrong about amazon $amzn & google $goog $googl (video) #google #amazon #wallstreet #investor	wall street is wrong about amazon $amzn & google $goog $googl (video) #google #amazon #wallstreet #investor	0.9	negative	-0.5		01/12/2009	2	0	0	2	0	0	293.833649	9.166666667	28.33333333	13	1	3	2
15-oct-16	Here's $AAPL workaround when your #iPhone 7 home button fails http://engt.co/2ejF6swÂ | #Tech #Innovation #technology $GOOG #googlepic.twitter.com/Rx0z1yaHL8	here's $aapl workaround when your #iphone 7 home button fails | #tech #innovation #technology $goog #googlepic.twitter.com/rx0z1yahl8	here's $aapl workaround when your #iphone 7 home button fails | #tech #innovation #technology $goog #googlepic.twitter.com/rx0z1yahl8	0.3	negative	-0.5		02/12/2009	6	0	6	0	0	0	292.658051	9.166666667	28.33333333	13	0	2	6
29-ago-16	Here's why the EU's war against Google and Facebook could fail $GOOG $GOOGL $FB http://read.bi/2by7hBeÂ pic.twitter.com/r8jJzQFA9b	here's why the eu's war against google and facebook could fail $goog $googl $fb	here's why the eu's war against google and facebook could fail $goog $googl $fb	0.3	negative	-0.5		03/12/2009	6	2	2	2	1	1	291.776337	10.16666667	29.33333333	12	-1	1	2
18-may-16	Obama interview setback unlikely to deter Facebook from targeting YouTube $FB $GOOG $GOOGL http://read.bi/1TnIBN8Â pic.twitter.com/I17nc6EyUl	obama interview setback unlikely to deter facebook from targeting youtube $fb $goog $googl	obama interview setback unlikely to deter facebook from targeting youtube $fb $goog $googl	0.5	negative	-0.5		04/12/2009	0	0	0	0	0	0	291.41272	10.16666667	29.33333333	12	0	2	0
04-abr-16	Larry & Sergey Earn 'F' For Alphabet abc...xyz #FAIL http://www.domainmondo.com/2015/08/google-alphabet-signal-to-sell-or-short.htmlÂ â€¦ https://twitter.com/WIRED/status/716040690011140096?lang=enÂ â€¦ $GOOG $GOOGL #investors #investing Googleâ€™s Alphabet transition has been tougher than A-B-C http://wrd.cm/1PLCvkq	larry & sergey earn 'f' for alphabet abc...xyz #fail $goog $googl #investors #investing googles alphabet transition has been tougher than a-b-c	larry & sergey earn 'f' for alphabet abc...xyz #fail $goog $googl #investors #investing googles alphabet transition has been tougher than a-b-c	0.3	negative	-0.5		05/12/2009	0	0	0	0	0	0	291.41272	10.16666667	29.33333333	12	0	2	0
08-feb-16	When mo-mo names get their momentum going the wrong way. http://data.cnbc.com/quotes/FB,AMZN,NFLX,GOOG,IBB,TSLAÂ â€¦ $FB $AMZN $NFLX $GOOG pic.twitter.com/rBcCai0Vlf	when mo-mo names get their momentum going the wrong way. $fb $amzn $nflx $goog pic.twitter.com/rbccai0vlf	when mo-mo names get their momentum going the wrong way. $fb $amzn $nflx $goog pic.twitter.com/rbccai0vlf	0.9	negative	-0.5		06/12/2009	0	0	0	0	0	0	291.41272	10.16666667	29.33333333	12	0	2	0
21-sep-17	The Wall Street Journal: #Google, partners to refund advertisers over fake traffic on Doubleclick http://ow.ly/pzqm50ebaW5Â $GOOGL $GOOG	the wall street journal: #google, partners to refund advertisers over fake traffic on doubleclick $googl $goog	the wall street journal: #google, partners to refund advertisers over fake traffic on doubleclick $googl $goog	1	negative	-0.5		07/12/2009	0	0	0	0	0	0	292.030396	10.16666667	29.33333333	12	0	2	0
07-feb-17	Google and Facebook combat fake news in France $FB $GOOG http://read.bi/2jYwI7SÂ pic.twitter.com/tUcDt8ZpqY	google and facebook combat fake news in france $fb $goog	google and facebook combat fake news in france $fb $goog	1	negative	-0.5		08/12/2009	0	0	0	0	0	0	292.428894	10.16666667	29.33333333	12	0	2	0
26-sep-18	â€œWhy Silicon Valley Giants Fail in Chinaâ€� $AMZN $GOOG $EBAYpic.twitter.com/SkNH28EXk3	why silicon valley giants fail in china $amzn $goog $ebaypic.twitter.com/sknh28exk3	why silicon valley giants fail in china $amzn $goog $ebaypic.twitter.com/sknh28exk3	0.3	negative	-0.5		09/12/2009	0	0	0	0	0	0	293.410217	10.16666667	29.33333333	12	0	2	0
22-dic-09	Sorry Yelp, "Google Is Determined Not To Have Deals Negotiated Through The Press" $GOOG by @nichcarlson http://bit.ly/8UAiTn	sorry yelp, "google is determined not to have deals negotiated through the press" $goog by @nichcarlson	sorry yelp, "google is determined not to have deals negotiated through the press" $goog by @nichcarlson	1	negative	-0.5		10/12/2009	0	0	0	0	0	0	294.645599	10.16666667	29.33333333	12	0	2	0
06-ene-09	TimothySykes ($AAPL $GOOG) - 5 Reasons Why Apple Inc. (AAPL), Google Inc. (GOOG) & Sirius XM Radio Inc. (SIRI) Are So Irrelevant aka Reme..	timothysykes ($aapl $goog) - 5 reasons why apple inc. (aapl), google inc. (goog) & sirius xm radio inc. (siri) are so irrelevant aka reme..	timothysykes ($aapl $goog) - 5 reasons why apple inc. (aapl), google inc. (goog) & sirius xm radio inc. (siri) are so irrelevant aka reme..	1	negative	-0.5		11/12/2009	0	0	0	0	0	0	294.152435	10.16666667	29.33333333	12	0	2	0
30-mar-12	Larry Page Is Forcing Google To Be Much Less Stupid About Acquisitions $GOOG by @nichcarlsonhttp://read.bi/H3CXhD	larry page is forcing google to be much less stupid about acquisitions $goog by @nichcarlson	larry page is forcing google to be much less stupid about acquisitions $goog by @nichcarlson	0.533333333	negative	-0.483333333		12/12/2009	2	0	0	2	0	0	294.152435	10.16666667	29.33333333	13	1	3	2
30-mar-12	Larry Page Is Forcing Google To Be Much Less Stupid About Acquisitions $GOOG by @nichcarlsonhttp://read.bi/H3CXhD	larry page is forcing google to be much less stupid about acquisitions $goog by @nichcarlson	larry page is forcing google to be much less stupid about acquisitions $goog by @nichcarlson	0.533333333	negative	-0.483333333		13/12/2009	2	0	0	2	0	0	294.152435	10.16666667	29.33333333	14	1	3	2
25-sep-12	There's A Nasty Bug That Can Reset Your Galaxy S III If You're Not Careful $GOOG by @stevekovachhttp://read.bi/QRYidS	there's a nasty bug that can reset your galaxy s iii if you're not careful $goog by @stevekovach	there's a nasty bug that can reset your galaxy s iii if you're not careful $goog by @stevekovach	1	negative	-0.475		14/12/2009	8	0	6	2	0	0.333333333	296.752686	10.16666667	29.66666667	14	0	2	6
25-sep-12	There's A Nasty Bug That Can Reset Your Galaxy S III If You're Not Careful $GOOG by @stevekovachhttp://read.bi/QRYidS	there's a nasty bug that can reset your galaxy s iii if you're not careful $goog by @stevekovach	there's a nasty bug that can reset your galaxy s iii if you're not careful $goog by @stevekovach	1	negative	-0.475		15/12/2009	6	0	6	0	0	0	295.462524	10.16666667	29.66666667	14	0	2	6
26-abr-13	Trying to predict when #stocks will go up or down? #Google may have the answer: http://yhoo.it/18223rlÂ (via @CNNMoney) $GOOG #search	trying to predict when #stocks will go up or down? #google may have the answer: (via @cnnmoney) $goog #search	trying to predict when #stocks will go up or down? #google may have the answer: (via @cnnmoney) $goog #search	0.644444444	negative	-0.452777778		16/12/2009	2	0	0	2	0	0	297.763916	10.16666667	29.66666667	15	1	3	2
26-abr-13	Trying to predict when #stocks will go up or down? #Google may have the answer: http://yhoo.it/18223rlÂ (via @CNNMoney) $GOOG #search	trying to predict when #stocks will go up or down? #google may have the answer: (via @cnnmoney) $goog #search	trying to predict when #stocks will go up or down? #google may have the answer: (via @cnnmoney) $goog #search	0.644444444	negative	-0.452777778		17/12/2009	4	0	4	0	0	0	295.861053	10.16666667	29.66666667	15	0	2	4
28-may-12	Here's a list of the worst performers in tech and telecom this year. Surprised to see Google? http://mot.ly/JJc4kvÂ $GOOG	here's a list of the worst performers in tech and telecom this year. surprised to see google? $goog	here's a list of the worst performers in tech and telecom this year. surprised to see google? $goog	0.95	negative	-0.45		18/12/2009	8	0	8	0	0	0	297.096405	10.16666667	29.66666667	15	0	2	8
26-abr-13	Google Just Fixed The Worst Part About Microsoft Office $GOOG $MSFT by @meganrosedickeyhttp://read.bi/11HLddN	google just fixed the worst part about microsoft office $goog $msft by @meganrosedickey	google just fixed the worst part about microsoft office $goog $msft by @meganrosedickey	0.6	negative	-0.45		19/12/2009	4	0	2	2	0	1	297.096405	10.16666667	30.66666667	15	0	2	2
02-ene-14	Again, Christmas Proved Google's Guilty Secret: Androids Are Basically Used As Dumbphones $AAPL $GOOG by @Jim_Edwards http://read.bi/1ddWFRp	again, christmas proved google's guilty secret: androids are basically used as dumbphones $aapl $goog by @jim_edwards	again, christmas proved google's guilty secret: androids are basically used as dumbphones $aapl $goog by @jim_edwards	0.85	negative	-0.45		20/12/2009	2	2	0	0	0	0	297.096405	10.16666667	30.66666667	14	-1	1	2
28-may-12	Here's a list of the worst performers in tech and telecom this year. Surprised to see Google? http://mot.ly/JJc4kvÂ $GOOG	here's a list of the worst performers in tech and telecom this year. surprised to see google? $goog	here's a list of the worst performers in tech and telecom this year. surprised to see google? $goog	0.95	negative	-0.45		21/12/2009	6	2	4	0	0.5	0	298.222198	10.66666667	30.66666667	14	0	2	4
26-abr-13	Google Just Fixed The Worst Part About Microsoft Office $GOOG $MSFT by @meganrosedickeyhttp://read.bi/11HLddN	google just fixed the worst part about microsoft office $goog $msft by @meganrosedickey	google just fixed the worst part about microsoft office $goog $msft by @meganrosedickey	0.6	negative	-0.45		22/12/2009	8	2	6	0	0.333333333	0	299.437622	11	30.66666667	14	0	2	6
02-ene-14	Again, Christmas Proved Google's Guilty Secret: Androids Are Basically Used As Dumbphones $AAPL $GOOG by @Jim_Edwards http://read.bi/1ddWFRp	again, christmas proved google's guilty secret: androids are basically used as dumbphones $aapl $goog by @jim_edwards	again, christmas proved google's guilty secret: androids are basically used as dumbphones $aapl $goog by @jim_edwards	0.85	negative	-0.45		23/12/2009	5	0	5	0	0	0	304.697906	11	30.66666667	14	0	2	5
05-abr-12	The Cold Hard Stats From Google CEO Larry Page's Manifesto $GOOG by @MattRosoff http://read.bi/HcgudP	the cold hard stats from google ceo larry page's manifesto $goog by @mattrosoff	the cold hard stats from google ceo larry page's manifesto $goog by @mattrosoff	0.770833333	negative	-0.445833333		24/12/2009	0	0	0	0	0	0	308.085236	11	30.66666667	14	0	2	0
05-abr-12	The Cold Hard Stats From Google CEO Larry Page's Manifesto $GOOG by @MattRosoff http://read.bi/HcgudP	the cold hard stats from google ceo larry page's manifesto $goog by @mattrosoff	the cold hard stats from google ceo larry page's manifesto $goog by @mattrosoff	0.770833333	negative	-0.445833333		25/12/2009	0	0	0	0	0	0	308.085236	11	30.66666667	14	0	2	0
25-abr-13	Google notes a dramatic rise in government attempts to censor content on the Web http://on.mktw.net/14dTElcÂ $GOOG	google notes a dramatic rise in government attempts to censor content on the web $goog	google notes a dramatic rise in government attempts to censor content on the web $goog	0.6	negative	-0.433333333		26/12/2009	0	0	0	0	0	0	308.085236	11	30.66666667	14	0	2	0
25-abr-13	Google notes a dramatic rise in government attempts to censor content on the Web http://on.mktw.net/14dTElcÂ $GOOG	google notes a dramatic rise in government attempts to censor content on the web $goog	google notes a dramatic rise in government attempts to censor content on the web $goog	0.6	negative	-0.433333333		27/12/2009	2	0	2	0	0	0	308.085236	11	30.66666667	14	0	2	2
13-ago-12	We Just Heard An Absolutely Insane Rumor About A New Business For Google ... $GOOG by @mattlynleyhttp://read.bi/OVr7EZ	we just heard an absolutely insane rumor about a new business for google ... $goog by @mattlynley	we just heard an absolutely insane rumor about a new business for google ... $goog by @mattlynley	0.727272727	negative	-0.431818182		28/12/2009	2	0	2	0	0	0	310.272034	11	30.66666667	14	0	2	2
30-ago-17	New motto: Don't be <blatantly> evil. $GOOG pic.twitter.com/fHPBJgFCPg	new motto: don't be <blatantly> evil. $goog pic.twitter.com/fhpbjgfcpg	new motto: don't be <blatantly> evil. $goog pic.twitter.com/fhpbjgfcpg	0.727272727	negative	-0.431818182		29/12/2009	4	0	4	0	0	0	308.543518	11	30.66666667	14	0	2	4
30-ago-17	New motto: Don't be <blatantly> evil. $GOOG pic.twitter.com/fHPBJgFCPg	new motto: don't be <blatantly> evil. $goog pic.twitter.com/fhpbjgfcpg	new motto: don't be <blatantly> evil. $goog pic.twitter.com/fhpbjgfcpg	0.727272727	negative	-0.431818182		30/12/2009	4	2	2	0	1	0	310.202271	12	30.66666667	13	-1	1	2
29-nov-18	very disappointed that @google, #larrypage, #sergeybrin & @sundarpichai would build a censored search engine for communists. How could you sleep at night knowing that $goog would be forced to hand over journalists, religious leaders & artists for torture & imprisonment?	very disappointed that @google, #larrypage, #sergeybrin & @sundarpichai would build a censored search engine for communists. how could you sleep at night knowing that $goog would be forced to hand over journalists, religious leaders & artists for torture & imprisonment?	very disappointed that @google, #larrypage, #sergeybrin & @sundarpichai would build a censored search engine for communists. how could you sleep at night knowing that $goog would be forced to hand over journalists, religious leaders & artists for torture & imprisonment?	0.475	negative	-0.425		31/12/2009	6	0	0	6	0	0	308.832428	12	30.66666667	14	1	3	6
29-nov-18	very disappointed that @google, #larrypage, #sergeybrin & @sundarpichai would build a censored search engine for communists. How could you sleep at night knowing that $goog would be forced to hand over journalists, religious leaders & artists for torture & imprisonment?	very disappointed that @google, #larrypage, #sergeybrin & @sundarpichai would build a censored search engine for communists. how could you sleep at night knowing that $goog would be forced to hand over journalists, religious leaders & artists for torture & imprisonment?	very disappointed that @google, #larrypage, #sergeybrin & @sundarpichai would build a censored search engine for communists. how could you sleep at night knowing that $goog would be forced to hand over journalists, religious leaders & artists for torture & imprisonment?	0.475	negative	-0.425		01/01/2010	10	0	6	4	0	0.666666667	308.832428	12	31.33333333	14	0	2	6
05-sep-17	#Investors #China #debt at extreme #tech #bubble insane be very careful $GOOG $AAPL $NFLX $AMZN $FB $TSLA $MSFT $QQQ $CSCO $INTC $ORCL $QCOMpic.twitter.com/pTwinEdnJJ	#investors #china #debt at extreme #tech #bubble insane be very careful $goog $aapl $nflx $amzn $fb $tsla $msft $qqq $csco $intc $orcl $qcompic.twitter.com/ptwinednjj	#investors #china #debt at extreme #tech #bubble insane be very careful $goog $aapl $nflx $amzn $fb $tsla $msft $qqq $csco $intc $orcl $qcompic.twitter.com/ptwinednjj	1	negative	-0.418333333		02/01/2010	0	0	0	0	0	0	308.832428	12	31.33333333	14	0	2	0
05-sep-17	#Investors #China #debt at extreme #tech #bubble insane be very careful $GOOG $AAPL $NFLX $AMZN $FB $TSLA $MSFT $QQQ $CSCO $INTC $ORCL $QCOMpic.twitter.com/pTwinEdnJJ	#investors #china #debt at extreme #tech #bubble insane be very careful $goog $aapl $nflx $amzn $fb $tsla $msft $qqq $csco $intc $orcl $qcompic.twitter.com/ptwinednjj	#investors #china #debt at extreme #tech #bubble insane be very careful $goog $aapl $nflx $amzn $fb $tsla $msft $qqq $csco $intc $orcl $qcompic.twitter.com/ptwinednjj	1	negative	-0.418333333		03/01/2010	2	0	0	2	0	0	308.832428	12	31.33333333	15	1	3	2
03-may-14	Saturday links: false summits, a baby boomlet and the death of the URL. http://stks.co/c0ViyÂ $JNJ $AMZN $GOOG	saturday links: false summits, a baby boomlet and the death of the url. $jnj $amzn $goog	saturday links: false summits, a baby boomlet and the death of the url. $jnj $amzn $goog	0.6	negative	-0.4		04/01/2010	10	0	8	2	0	0.25	312.204773	12	31.58333333	15	0	2	8
03-may-14	Saturday links: false summits, a baby boomlet and the death of the URL. http://stks.co/c0ViyÂ $JNJ $AMZN $GOOG	saturday links: false summits, a baby boomlet and the death of the url. $jnj $amzn $goog	saturday links: false summits, a baby boomlet and the death of the url. $jnj $amzn $goog	0.6	negative	-0.4		05/01/2010	28	0	18	10	0	0.555555556	310.829926	12	32.13888889	15	0	2	18
30-dic-09	Is Google Working On A Choose-Your-Own-Adventure Game For YouTube? $GOOG by @nichcarlson http://bit.ly/6wJC77	is google working on a choose-your-own-adventure game for youtube? $goog by @nichcarlson	is google working on a choose-your-own-adventure game for youtube? $goog by @nichcarlson	0.4	negative	-0.4		06/01/2010	6	2	4	0	0.5	0	302.994293	12.5	32.13888889	15	0	2	4
01-nov-09	Confused About Google Wave? Now There's A Book To Explain It $GOOG by @jwyarow http://bit.ly/aWCX	confused about google wave? now there's a book to explain it $goog by @jwyarow	confused about google wave? now there's a book to explain it $goog by @jwyarow	0.7	negative	-0.4		07/01/2010	12	0	12	0	0	0	295.940735	12.5	32.13888889	15	0	2	12
04-mar-09	$GOOG's Eric Schmidt thinks Twitter is a "poor man's email system" ??? What's he been smoking? http://cli.gs/8qyEaL	$goog's eric schmidt thinks twitter is a "poor man's email system" ??? what's he been smoking?	$goog's eric schmidt thinks twitter is a "poor man's email system" ??? what's he been smoking?	0.6	negative	-0.4		08/01/2010	6	0	4	2	0	0.5	299.885956	12.5	32.63888889	15	0	2	4
12-nov-10	CHART OF THE DAY: Here Are The Email Providers Facebook's Secret Email Product Could Kill $YHOO $GOOG $AOL $MSFT http://read.bi/9CwjAD	chart of the day: here are the email providers facebook's secret email product could kill $yhoo $goog $aol $msft	chart of the day: here are the email providers facebook's secret email product could kill $yhoo $goog $aol $msft	0.7	negative	-0.4		09/01/2010	2	0	2	0	0	0	299.885956	12.5	32.63888889	15	0	2	2
01-mar-10	The Secret Fronts In Microsoft's War On Google $MSFT $GOOG by @jwyarow http://bit.ly/a6X92H	the secret fronts in microsoft's war on google $msft $goog by @jwyarow	the secret fronts in microsoft's war on google $msft $goog by @jwyarow	0.7	negative	-0.4		10/01/2010	0	0	0	0	0	0	299.885956	12.5	32.63888889	15	0	2	0
25-feb-10	Google Search Upgrade Is Months Behind Schedule $GOOG http://bit.ly/9mA9Ge	google search upgrade is months behind schedule $goog	google search upgrade is months behind schedule $goog	0.7	negative	-0.4		11/01/2010	2	2	0	0	0	0	299.432648	12.5	32.63888889	14	-1	1	2
19-dic-11	Apple And Google Are Secretly Working On Futuristic Wearable Computers $GOOG $AAPL by @hamburger http://read.bi/t4LfCy	apple and google are secretly working on futuristic wearable computers $goog $aapl by @hamburger	apple and google are secretly working on futuristic wearable computers $goog $aapl by @hamburger	0.7	negative	-0.4		12/01/2010	14	0	6	8	0	1.333333333	294.137512	12.5	33.97222222	15	1	3	8
05-dic-11	Appleâ€™s claim of Android rip-off awaits ruling | http://bloom.bg/t3YvZFÂ $AAPL $GOOG	apples claim of android rip-off awaits ruling | $aapl $goog	apples claim of android rip-off awaits ruling | $aapl $goog	0.5	negative	-0.4		13/01/2010	0	0	0	0	0	0	292.448822	12.5	33.97222222	15	0	2	0
14-nov-11	Kindle Fireâ€™s Secret Weapon: Amazon Prime http://stks.co/16fNÂ via @techinsidr $AMZN $AAPL $MSFT $GOOG	kindle fires secret weapon: amazon prime via @techinsidr $amzn $aapl $msft $goog	kindle fires secret weapon: amazon prime via @techinsidr $amzn $aapl $msft $goog	0.7	negative	-0.4		14/01/2010	1	1	0	0	0	0	293.823669	12.5	33.97222222	14	-1	1	1
02-ago-11	THE GOOGLE INVESTOR: Why Google Is Beating Apple In The Smartphone Game $GOOG by @hleonard76 http://read.bi/pkTuTp	the google investor: why google is beating apple in the smartphone game $goog by @hleonard76	the google investor: why google is beating apple in the smartphone game $goog by @hleonard76	0.4	negative	-0.4		15/01/2010	0	0	0	0	0	0	288.917053	12.5	33.97222222	14	0	2	0
24-abr-11	LEAKED: Lenovo Has A Secret Honeycomb Tablet Coming Out This Summer $GOOG by @stevekovach http://read.bi/gJhkft	leaked: lenovo has a secret honeycomb tablet coming out this summer $goog by @stevekovach	leaked: lenovo has a secret honeycomb tablet coming out this summer $goog by @stevekovach	0.7	negative	-0.4		16/01/2010	0	0	0	0	0	0	288.917053	12.5	33.97222222	14	0	2	0
25-ene-11	Google "Not Happy" With Number Of Android App Purchases $GOOG by @MattRosoff http://read.bi/ft5RfY	google "not happy" with number of android app purchases $goog by @mattrosoff	google "not happy" with number of android app purchases $goog by @mattrosoff	1	negative	-0.4		17/01/2010	0	0	0	0	0	0	288.917053	12.5	33.97222222	14	0	2	0
20-dic-12	These Are Companies Behind Apple's Attempt To Kill Google $AAPL $GOOG $YELP by @jyarowhttp://read.bi/XPgS8B	these are companies behind apple's attempt to kill google $aapl $goog $yelp by @jyarow	these are companies behind apple's attempt to kill google $aapl $goog $yelp by @jyarow	0.7	negative	-0.4		18/01/2010	2	0	2	0	0	0	288.917053	12.5	33.97222222	14	0	2	2
08-dic-12	How To Get Rid Of Annoying Ads On Your Android Phone With One Simple Trick $GOOG by @officialKLShttp://read.bi/VuPnzD	how to get rid of annoying ads on your android phone with one simple trick $goog by @officialkls	how to get rid of annoying ads on your android phone with one simple trick $goog by @officialkls	0.628571429	negative	-0.4		19/01/2010	0	0	0	0	0	0	292.71283	12.5	33.97222222	14	0	2	0
18-nov-12	Marissa Mayer And Sheryl Sandberg Are In Secret Talks To Make A Facebook/Yahoo Search Engine $FB $YHOO $MSFT $GOOG http://read.bi/UzV7aF	marissa mayer and sheryl sandberg are in secret talks to make a facebook/yahoo search engine $fb $yhoo $msft $goog	marissa mayer and sheryl sandberg are in secret talks to make a facebook/yahoo search engine $fb $yhoo $msft $goog	0.7	negative	-0.4		20/01/2010	3	0	0	3	0	0	289.121307	12.5	33.97222222	15	1	3	3
12-oct-12	Has your broker heard of $FAST? Boring industrial company trounces tech stocks. $AAPL $GOOG $AMZN. Check this chart:http://on.mktw.net/SVjpuz	has your broker heard of $fast? boring industrial company trounces tech stocks. $aapl $goog $amzn. check this chart:	has your broker heard of $fast? boring industrial company trounces tech stocks. $aapl $goog $amzn. check this chart:	0.8	negative	-0.4		21/01/2010	8	0	6	2	0	0.333333333	290.401489	12.5	34.30555556	15	0	2	6
30-ago-12	Sergey Brin Is Secretly Buying Up Property And Charging Below Market Rent $GOOG by @nichcarlsonhttp://read.bi/NYGeBX	sergey brin is secretly buying up property and charging below market rent $goog by @nichcarlson	sergey brin is secretly buying up property and charging below market rent $goog by @nichcarlson	0.7	negative	-0.4		22/01/2010	6	0	4	2	0	0.5	273.978058	12.5	34.80555556	15	0	2	4
12-jun-12	Apple's Maps App Is Worse Than Google Maps $AAPL $GOOG by @jyarowhttp://read.bi/LPV2gb	apple's maps app is worse than google maps $aapl $goog by @jyarow	apple's maps app is worse than google maps $aapl $goog by @jyarow	0.6	negative	-0.4		23/01/2010	2	0	2	0	0	0	273.978058	12.5	34.80555556	15	0	2	2
24-may-12	Motorola is now the Apple of Google's eye. Behind Google's strategy: http://on.wsj.com/LcF1TSÂ $AAPL $GOOG	motorola is now the apple of google's eye. behind google's strategy: $aapl $goog	motorola is now the apple of google's eye. behind google's strategy: $aapl $goog	0.7	negative	-0.4		24/01/2010	0	0	0	0	0	0	273.978058	12.5	34.80555556	15	0	2	0
01-may-12	The Lead Engineer Behind Google's Fringe Projects Reveals What It's Like At Google[x] $GOOG by @mattlynley http://read.bi/IqOLsT	the lead engineer behind google's fringe projects reveals what it's like at google[x] $goog by @mattlynley	the lead engineer behind google's fringe projects reveals what it's like at google[x] $goog by @mattlynley	0.7	negative	-0.4		25/01/2010	4	0	2	2	0	1	268.99176	12.5	35.80555556	15	0	2	2
12-feb-12	Google Is Building Secret Hardware Testing Labs All Over Its Campus $GOOG by @MattRosoffhttp://read.bi/wDeHQB	google is building secret hardware testing labs all over its campus $goog by @mattrosoff	google is building secret hardware testing labs all over its campus $goog by @mattrosoff	0.7	negative	-0.4		26/01/2010	8	0	6	2	0	0.333333333	270.197235	12.5	36.13888889	15	0	2	6
09-ene-12	I agree that this is the game. RT @stocktwits The Twitter-Google Chess Match http://stks.co/1pkIÂ via @arikuchinsky $TWIT $GOOG	i agree that this is the game. rt @stocktwits the twitter-google chess match via @arikuchinsky $twit $goog	i agree that this is the game. rt @stocktwits the twitter-google chess match via @arikuchinsky $twit $goog	0.4	negative	-0.4		27/01/2010	0	0	0	0	0	0	270.037842	12.5	36.13888889	15	0	2	0
26-dic-13	Google Obliterates Buzzy Startup Rap Genius For Trying To Game The System $GOOG by @jyarowhttp://read.bi/1c7qAwX	google obliterates buzzy startup rap genius for trying to game the system $goog by @jyarow	google obliterates buzzy startup rap genius for trying to game the system $goog by @jyarow	0.4	negative	-0.4		28/01/2010	4	0	4	0	0	0	266.1474	12.5	36.13888889	15	0	2	4
12-nov-13	What's behind the rise in YouTube, Netflix traffic? http://bloom.bg/1dZ5JMJÂ $NFLX $GOOG	what's behind the rise in youtube, netflix traffic? $nflx $goog	what's behind the rise in youtube, netflix traffic? $nflx $goog	0.7	negative	-0.4		29/01/2010	6	0	4	2	0	0.5	263.98053	12.5	36.63888889	15	0	2	4
18-sep-13	READ! "@businessinsider: SEX AND POLITICS AT GOOGLE: It's A Game Of Thrones In Mountain View $GOOG by @nichcarlson http://read.bi/1gzY1b9Â "	read! "@businessinsider: sex and politics at google: it's a game of thrones in mountain view $goog by @nichcarlson "	read! "@businessinsider: sex and politics at google: it's a game of thrones in mountain view $goog by @nichcarlson "	0.4	negative	-0.4		30/01/2010	2	2	0	0	0	0	263.98053	12.5	36.63888889	14	-1	1	2
26-jul-13	3. $GOOG looking worse by the day - 1st time I'd buy $AAPL instead of $GOOG maybe all yr	3. $goog looking worse by the day - 1st time i'd buy $aapl instead of $goog maybe all yr	3. $goog looking worse by the day - 1st time i'd buy $aapl instead of $goog maybe all yr	0.6	negative	-0.4		31/01/2010	0	0	0	0	0	0	263.98053	12.5	36.63888889	14	0	2	0
06-jul-13	Elevate Your Game -- "The Anatomy of a Trader" series http://stks.co/jbpgÂ by @andrewnyquist $SPY $IWM $GLD $AAPL $GOOG $VIX $SPX $STUDY	elevate your game -- "the anatomy of a trader" series by @andrewnyquist $spy $iwm $gld $aapl $goog $vix $spx $study	elevate your game -- "the anatomy of a trader" series by @andrewnyquist $spy $iwm $gld $aapl $goog $vix $spx $study	0.4	negative	-0.4		01/02/2010	14	4	6	4	0.666666667	0.666666667	265.514771	13.16666667	37.30555556	14	0	2	6
05-jul-13	Google's Decision To Pay $12.5 Billion For Motorola Looks Even Worse This Morning $GOOG by @jyarow http://read.bi/19YQ3XG	google's decision to pay $12.5 billion for motorola looks even worse this morning $goog by @jyarow	google's decision to pay $12.5 billion for motorola looks even worse this morning $goog by @jyarow	0.6	negative	-0.4		02/02/2010	4	0	0	4	0	0	264.568329	13.16666667	37.30555556	15	1	3	4
09-may-13	The NSA Published An Instruction Manual On How To Obtain Secret Documents Using Google $GOOG by @officialKLS http://read.bi/18vUlpL	the nsa published an instruction manual on how to obtain secret documents using google $goog by @officialkls	the nsa published an instruction manual on how to obtain secret documents using google $goog by @officialkls	0.7	negative	-0.4		03/02/2010	10	0	10	0	0	0	269.400208	13.16666667	37.30555556	15	0	2	10
28-ene-13	Apple Users Allege in Lawsuit That Google Secretly Tracks Their Web Browsing $GOOG $AAPL http://read.bi/WIsDOX	apple users allege in lawsuit that google secretly tracks their web browsing $goog $aapl	apple users allege in lawsuit that google secretly tracks their web browsing $goog $aapl	0.7	negative	-0.4		04/02/2010	0	0	0	0	0	0	262.406433	13.16666667	37.30555556	15	0	2	0
11-dic-14	Explaining the law behind the Google News shutdown in Spain: http://on.wsj.com/1GpY8mHÂ $GOOG	explaining the law behind the google news shutdown in spain: $goog	explaining the law behind the google news shutdown in spain: $goog	0.7	negative	-0.4		05/02/2010	0	0	0	0	0	0	264.653015	13.16666667	37.30555556	15	0	2	0
25-nov-14	The Five Step Process Behind The QVAL ETF http://www.valuewalk.com/2014/11/qval-etf/Â â€¦ $GOOG $GOOGL $KO @alphaarchitect	the five step process behind the qval etf $goog $googl $ko @alphaarchitect	the five step process behind the qval etf $goog $googl $ko @alphaarchitect	0.7	negative	-0.4		06/02/2010	0	0	0	0	0	0	264.653015	13.16666667	37.30555556	15	0	2	0
15-ene-14	Well that's embarrassing. Penny stock Nestor Inc. surged 1900% when investors confused it with $NEST (just purchased by $GOOG for $3.2B).	well that's embarrassing. penny stock nestor inc. surged 1900% when investors confused it with $nest (just purchased by $goog for $3.2b).	well that's embarrassing. penny stock nestor inc. surged 1900% when investors confused it with $nest (just purchased by $goog for $3.2b).	0.7	negative	-0.4		07/02/2010	0	0	0	0	0	0	264.653015	13.16666667	37.30555556	15	0	2	0
10-dic-15	"Money poured into just the FANG stocks ( $FB $AMZN $NFLX $GOOG) is unhealthy like having garlic but no Listerine" #FOMCwebinar @MBlockRhino	"money poured into just the fang stocks ( $fb $amzn $nflx $goog) is unhealthy like having garlic but no listerine" #fomcwebinar @mblockrhino	"money poured into just the fang stocks ( $fb $amzn $nflx $goog) is unhealthy like having garlic but no listerine" #fomcwebinar @mblockrhino	0.7	negative	-0.4		08/02/2010	2	0	2	0	0	0	265.738953	13.16666667	37.30555556	15	0	2	2
24-sep-15	Thursday links: the stock market IS a game, the buyback blitz and recession probabilities. http://stks.co/p2tagÂ $SPX $SPY $CAT $AMZN $GOOG	thursday links: the stock market is a game, the buyback blitz and recession probabilities. $spx $spy $cat $amzn $goog	thursday links: the stock market is a game, the buyback blitz and recession probabilities. $spx $spy $cat $amzn $goog	0.4	negative	-0.4		09/02/2010	0	0	0	0	0	0	267.218414	13.16666667	37.30555556	15	0	2	0
18-jun-15	Exclusive: Google's War Against Apps (and the meaning behind its secret acquisition of app-streaming startup) https://www.theinformation.com/Google-s-War-Against-AppsÂ â€¦ $GOOG	exclusive: google's war against apps (and the meaning behind its secret acquisition of app-streaming startup) $goog	exclusive: google's war against apps (and the meaning behind its secret acquisition of app-streaming startup) $goog	0.7	negative	-0.4		10/02/2010	0	0	0	0	0	0	266.227112	13.16666667	37.30555556	15	0	2	0
29-abr-15	Chrome browser update a "game changer" for mobile websites and $GOOG http://www.domainmondo.com/2015/04/google-chrome-physical-web-project.htmlÂ â€¦ #chrome #apps	chrome browser update a "game changer" for mobile websites and $goog #chrome #apps	chrome browser update a "game changer" for mobile websites and $goog #chrome #apps	0.4	negative	-0.4		11/02/2010	0	0	0	0	0	0	267.198486	13.16666667	37.30555556	15	0	2	0
27-abr-15	Chrome browser update a "game changer" for mobile websites and $GOOG http://www.domainmondo.com/2015/04/google-chrome-physical-web-project.htmlÂ â€¦ #domains #mobile #websites	chrome browser update a "game changer" for mobile websites and $goog #domains #mobile #websites	chrome browser update a "game changer" for mobile websites and $goog #domains #mobile #websites	0.4	negative	-0.4		12/02/2010	2	0	2	0	0	0	265.564606	13.16666667	37.30555556	15	0	2	2
03-mar-15	"You can Google it" "He tweets" "Armed with... YouTube" "Deadly game of thrones" #NetanyahuSpeech â€¢ $TWTR $GOOG #GoTpic.twitter.com/liLW1YoLjo	"you can google it" "he tweets" "armed with... youtube" "deadly game of thrones" #netanyahuspeech $twtr $goog #gotpic.twitter.com/lilw1yoljo	"you can google it" "he tweets" "armed with... youtube" "deadly game of thrones" #netanyahuspeech $twtr $goog #gotpic.twitter.com/lilw1yoljo	0.4	negative	-0.4		13/02/2010	0	0	0	0	0	0	265.564606	13.16666667	37.30555556	15	0	2	0
16-may-16	Android device performance lags behind Apple $GOOG $GOOGL $AAPL http://read.bi/1TTfRZDÂ pic.twitter.com/8MSicFjtaK	android device performance lags behind apple $goog $googl $aapl	android device performance lags behind apple $goog $googl $aapl	0.7	negative	-0.4		14/02/2010	0	0	0	0	0	0	265.564606	13.16666667	37.30555556	15	0	2	0
21-abr-16	$IBM, $INTC, $V , $GOOG $MSFT all miss with $GS revenue the worse in Lloyd's career AND Cramer's foaming at the mouth bullish. @jimcramer	$ibm, $intc, $v , $goog $msft all miss with $gs revenue the worse in lloyd's career and cramer's foaming at the mouth bullish. @jimcramer	$ibm, $intc, $v , $goog $msft all miss with $gs revenue the worse in lloyd's career and cramer's foaming at the mouth bullish. @jimcramer	0.6	negative	-0.4		15/02/2010	0	0	0	0	0	0	265.564606	13.16666667	37.30555556	15	0	2	0
02-mar-16	The Secret's Out: Apple Just Went for Facebook and Google's Jugular http://bit.ly/1Y2XO7CÂ $AAPL $FB $GOOG pic.twitter.com/pGE3YHlbZD	the secret's out: apple just went for facebook and google's jugular $aapl $fb $goog pic.twitter.com/pge3yhlbzd	the secret's out: apple just went for facebook and google's jugular $aapl $fb $goog pic.twitter.com/pge3yhlbzd	0.7	negative	-0.4		16/02/2010	7	0	4	3	0	0.75	269.639313	13.16666667	38.05555556	15	0	2	4
05-feb-16	here's why momentum stocks are broken and how to profit from it http://allstarcharts.com/momentum-stocks-broken-get/Â â€¦ $MTUM $SPY $GOOG $AMZN $FB $NFLX $NKE $V	here's why momentum stocks are broken and how to profit from it $mtum $spy $goog $amzn $fb $nflx $nke $v	here's why momentum stocks are broken and how to profit from it $mtum $spy $goog $amzn $fb $nflx $nke $v	0.4	negative	-0.4		17/02/2010	8	0	8	0	0	0	268.100098	13.16666667	38.05555556	15	0	2	8
21-mar-17	VIDEO http://bit.ly/2nP8smWÂ Intermed Support Lvls Broken $SPY $QQQ $IWM $SMH $IBB $AMZN $FB $GOOG pic.twitter.com/ISpNokGimr	video intermed support lvls broken $spy $qqq $iwm $smh $ibb $amzn $fb $goog pic.twitter.com/ispnokgimr	video intermed support lvls broken $spy $qqq $iwm $smh $ibb $amzn $fb $goog pic.twitter.com/ispnokgimr	0.4	negative	-0.4		18/02/2010	2	0	0	2	0	0	270.595734	13.16666667	38.05555556	16	1	3	2
17-mar-17	Corporate brands, UK govt. pull ads from $GOOG YouTube over extremist hate group videos http://appleinsider.com/articles/17/03/17/corporate-brands-uk-government-pull-ads-from-googles-youtube-over-extremist-hate-group-videosÂ â€¦pic.twitter.com/dZDYrmiQPz	corporate brands, uk govt. pull ads from $goog youtube over extremist hate group videos	corporate brands, uk govt. pull ads from $goog youtube over extremist hate group videos	0.45	negative	-0.4		19/02/2010	2	0	0	2	0	0	269.370331	13.16666667	38.05555556	17	1	3	2
08-feb-17	YouTube ups its live-streaming game $GOOG http://read.bi/2k2QFdLÂ pic.twitter.com/hBy4ZStdAf	youtube ups its live-streaming game $goog	youtube ups its live-streaming game $goog	0.4	negative	-0.4		20/02/2010	0	0	0	0	0	0	269.370331	13.16666667	38.05555556	17	0	2	0
25-oct-18	For every AP mile driven by Waymo, Tesla has driven 148 miles. Tell me, who's behind on data again? $TSLA $TSLAQ $GOOG $GOOGLpic.twitter.com/dgTVb5T23e	for every ap mile driven by waymo, tesla has driven 148 miles. tell me, who's behind on data again? $tsla $tslaq $goog $googlpic.twitter.com/dgtvb5t23e	for every ap mile driven by waymo, tesla has driven 148 miles. tell me, who's behind on data again? $tsla $tslaq $goog $googlpic.twitter.com/dgtvb5t23e	0.7	negative	-0.4		21/02/2010	0	0	0	0	0	0	269.370331	13.16666667	38.05555556	17	0	2	0
25-oct-18	Appleâ€™s customer base punches way above its weight when it comes to its value to e-commerce sites and advertisers. $AAPL $GOOG $GOOGLhttps://www.fool.com/investing/2018/10/24/why-google-is-willing-to-pay-apple-12-billion-per.aspxÂ â€¦	apples customer base punches way above its weight when it comes to its value to e-commerce sites and advertisers. $aapl $goog $googl	apples customer base punches way above its weight when it comes to its value to e-commerce sites and advertisers. $aapl $goog $googl	0.55	negative	-0.4		22/02/2010	6	4	2	0	2	0	270.386536	15.16666667	38.05555556	16	-1	1	4
29-may-18	YouTube has deleted 30 music videos that police say are fuelling London's knife crime epidemic worse $GOOG https://read.bi/2J1rC2U	youtube has deleted 30 music videos that police say are fuelling london's knife crime epidemic worse $goog	youtube has deleted 30 music videos that police say are fuelling london's knife crime epidemic worse $goog	0.6	negative	-0.4		23/02/2010	6	0	2	4	0	2	266.53595	15.16666667	40.05555556	17	1	3	4
01-feb-18	Google Cloud is now a $1 billion per quarter business â€” but it's still way behind Amazon $GOOGL $GOOG $AMZN $MSFT http://read.bi/2ExRORzÂ pic.twitter.com/HA2olTQ9MY	google cloud is now a $1 billion per quarter business but it's still way behind amazon $googl $goog $amzn $msft	google cloud is now a $1 billion per quarter business but it's still way behind amazon $googl $goog $amzn $msft	0.7	negative	-0.4		24/02/2010	6	4	2	0	2	0	264.742676	17.16666667	40.05555556	16	-1	1	4
11-ene-18	Google secretly acquired a Cambridge startup that can turn screens into speakers $GOOG http://read.bi/2DiPptjÂ pic.twitter.com/oJuwKdLg0w	google secretly acquired a cambridge startup that can turn screens into speakers $goog	google secretly acquired a cambridge startup that can turn screens into speakers $goog	0.7	negative	-0.4		25/02/2010	4	2	0	2	0	0	262.232086	17.16666667	40.05555556	15	-1	1	2
01-ene-18	It's never been clearer, we're in the "Backlash era". Folks are tired of being bullied. "We're in a crisis of truth"- @Lefsetz http://lefsetz.com/wordpress/2017/12/31/the-disinformation-society/Â â€¦ â€¦ â€¢ #metoo #fakenews #brexit #BoycottNFL #resist #MAGA #draintheswamp #bigtech #uber $goog $FB $AMZN	it's never been clearer, we're in the "backlash era". folks are tired of being bullied. "we're in a crisis of truth"- @lefsetz #metoo #fakenews #brexit #boycottnfl #resist #maga #draintheswamp #bigtech #uber $goog $fb $amzn	it's never been clearer, we're in the "backlash era". folks are tired of being bullied. "we're in a crisis of truth"- @lefsetz #metoo #fakenews #brexit #boycottnfl #resist #maga #draintheswamp #bigtech #uber $goog $fb $amzn	0.7	negative	-0.4		26/02/2010	0	0	0	0	0	0	262.416412	17.16666667	40.05555556	15	0	2	0
12-nov-10	CHART OF THE DAY: Here Are The Email Providers Facebook's Secret Email Product Could Kill $YHOO $GOOG $AOL $MSFT http://read.bi/9CwjAD	chart of the day: here are the email providers facebook's secret email product could kill $yhoo $goog $aol $msft	chart of the day: here are the email providers facebook's secret email product could kill $yhoo $goog $aol $msft	0.7	negative	-0.4		27/02/2010	2	0	2	0	0	0	262.416412	17.16666667	40.05555556	15	0	2	2
01-mar-10	The Secret Fronts In Microsoft's War On Google $MSFT $GOOG by @jwyarow http://bit.ly/a6X92H	the secret fronts in microsoft's war on google $msft $goog by @jwyarow	the secret fronts in microsoft's war on google $msft $goog by @jwyarow	0.7	negative	-0.4		28/02/2010	0	0	0	0	0	0	262.416412	17.16666667	40.05555556	15	0	2	0
25-feb-10	Google Search Upgrade Is Months Behind Schedule $GOOG http://bit.ly/9mA9Ge	google search upgrade is months behind schedule $goog	google search upgrade is months behind schedule $goog	0.7	negative	-0.4		01/03/2010	6	2	4	0	0.5	0	265.350403	17.66666667	40.05555556	15	0	2	4
19-dic-11	Apple And Google Are Secretly Working On Futuristic Wearable Computers $GOOG $AAPL by @hamburger http://read.bi/t4LfCy	apple and google are secretly working on futuristic wearable computers $goog $aapl by @hamburger	apple and google are secretly working on futuristic wearable computers $goog $aapl by @hamburger	0.7	negative	-0.4		02/03/2010	8	2	6	0	0.333333333	0	269.519775	18	40.05555556	15	0	2	6
05-dic-11	Appleâ€™s claim of Android rip-off awaits ruling | http://bloom.bg/t3YvZFÂ $AAPL $GOOG	apples claim of android rip-off awaits ruling | $aapl $goog	apples claim of android rip-off awaits ruling | $aapl $goog	0.5	negative	-0.4		03/03/2010	8	0	6	2	0	0.333333333	271.641815	18	40.38888889	15	0	2	6
14-nov-11	Kindle Fireâ€™s Secret Weapon: Amazon Prime http://stks.co/16fNÂ via @techinsidr $AMZN $AAPL $MSFT $GOOG	kindle fires secret weapon: amazon prime via @techinsidr $amzn $aapl $msft $goog	kindle fires secret weapon: amazon prime via @techinsidr $amzn $aapl $msft $goog	0.7	negative	-0.4		04/03/2010	0	0	0	0	0	0	276.259521	18	40.38888889	15	0	2	0
02-ago-11	THE GOOGLE INVESTOR: Why Google Is Beating Apple In The Smartphone Game $GOOG by @hleonard76 http://read.bi/pkTuTp	the google investor: why google is beating apple in the smartphone game $goog by @hleonard76	the google investor: why google is beating apple in the smartphone game $goog by @hleonard76	0.4	negative	-0.4		05/03/2010	4	0	2	2	0	1	281.051544	18	41.38888889	15	0	2	2
25-ene-11	Google "Not Happy" With Number Of Android App Purchases $GOOG by @MattRosoff http://read.bi/ft5RfY	google "not happy" with number of android app purchases $goog by @mattrosoff	google "not happy" with number of android app purchases $goog by @mattrosoff	1	negative	-0.4		06/03/2010	2	0	0	2	0	0	281.051544	18	41.38888889	16	1	3	2
20-dic-12	These Are Companies Behind Apple's Attempt To Kill Google $AAPL $GOOG $YELP by @jyarowhttp://read.bi/XPgS8B	these are companies behind apple's attempt to kill google $aapl $goog $yelp by @jyarow	these are companies behind apple's attempt to kill google $aapl $goog $yelp by @jyarow	0.7	negative	-0.4		07/03/2010	0	0	0	0	0	0	281.051544	18	41.38888889	16	0	2	0
08-dic-12	How To Get Rid Of Annoying Ads On Your Android Phone With One Simple Trick $GOOG by @officialKLShttp://read.bi/VuPnzD	how to get rid of annoying ads on your android phone with one simple trick $goog by @officialkls	how to get rid of annoying ads on your android phone with one simple trick $goog by @officialkls	0.628571429	negative	-0.4		08/03/2010	9	0	7	2	0	0.285714286	280.189789	18	41.67460317	16	0	2	7
18-nov-12	Marissa Mayer And Sheryl Sandberg Are In Secret Talks To Make A Facebook/Yahoo Search Engine $FB $YHOO $MSFT $GOOG http://read.bi/UzV7aF	marissa mayer and sheryl sandberg are in secret talks to make a facebook/yahoo search engine $fb $yhoo $msft $goog	marissa mayer and sheryl sandberg are in secret talks to make a facebook/yahoo search engine $fb $yhoo $msft $goog	0.7	negative	-0.4		09/03/2010	2	2	0	0	0	0	279.049042	18	41.67460317	15	-1	1	2
12-oct-12	Has your broker heard of $FAST? Boring industrial company trounces tech stocks. $AAPL $GOOG $AMZN. Check this chart:http://on.mktw.net/SVjpuz	has your broker heard of $fast? boring industrial company trounces tech stocks. $aapl $goog $amzn. check this chart:	has your broker heard of $fast? boring industrial company trounces tech stocks. $aapl $goog $amzn. check this chart:	0.8	negative	-0.4		10/03/2010	12	0	12	0	0	0	287.148682	18	41.67460317	15	0	2	12
30-ago-12	Sergey Brin Is Secretly Buying Up Property And Charging Below Market Rent $GOOG by @nichcarlsonhttp://read.bi/NYGeBX	sergey brin is secretly buying up property and charging below market rent $goog by @nichcarlson	sergey brin is secretly buying up property and charging below market rent $goog by @nichcarlson	0.7	negative	-0.4		11/03/2010	6	0	4	2	0	0.5	289.484924	18	42.17460317	15	0	2	4
12-jun-12	Apple's Maps App Is Worse Than Google Maps $AAPL $GOOG by @jyarowhttp://read.bi/LPV2gb	apple's maps app is worse than google maps $aapl $goog by @jyarow	apple's maps app is worse than google maps $aapl $goog by @jyarow	0.6	negative	-0.4		12/03/2010	2	0	0	2	0	0	288.687927	18	42.17460317	16	1	3	2
24-may-12	Motorola is now the Apple of Google's eye. Behind Google's strategy: http://on.wsj.com/LcF1TSÂ $AAPL $GOOG	motorola is now the apple of google's eye. behind google's strategy: $aapl $goog	motorola is now the apple of google's eye. behind google's strategy: $aapl $goog	0.7	negative	-0.4		13/03/2010	2	0	0	2	0	0	288.687927	18	42.17460317	17	1	3	2
01-may-12	The Lead Engineer Behind Google's Fringe Projects Reveals What It's Like At Google[x] $GOOG by @mattlynley http://read.bi/IqOLsT	the lead engineer behind google's fringe projects reveals what it's like at google[x] $goog by @mattlynley	the lead engineer behind google's fringe projects reveals what it's like at google[x] $goog by @mattlynley	0.7	negative	-0.4		14/03/2010	2	0	2	0	0	0	288.687927	18	42.17460317	17	0	2	2
12-feb-12	Google Is Building Secret Hardware Testing Labs All Over Its Campus $GOOG by @MattRosoffhttp://read.bi/wDeHQB	google is building secret hardware testing labs all over its campus $goog by @mattrosoff	google is building secret hardware testing labs all over its campus $goog by @mattrosoff	0.7	negative	-0.4		15/03/2010	4	0	0	4	0	0	280.538483	18	42.17460317	18	1	3	4
09-ene-12	I agree that this is the game. RT @stocktwits The Twitter-Google Chess Match http://stks.co/1pkIÂ via @arikuchinsky $TWIT $GOOG	i agree that this is the game. rt @stocktwits the twitter-google chess match via @arikuchinsky $twit $goog	i agree that this is the game. rt @stocktwits the twitter-google chess match via @arikuchinsky $twit $goog	0.4	negative	-0.4		16/03/2010	4	0	2	2	0	1	281.544708	18	43.17460317	18	0	2	2
26-dic-13	Google Obliterates Buzzy Startup Rap Genius For Trying To Game The System $GOOG by @jyarowhttp://read.bi/1c7qAwX	google obliterates buzzy startup rap genius for trying to game the system $goog by @jyarow	google obliterates buzzy startup rap genius for trying to game the system $goog by @jyarow	0.4	negative	-0.4		17/03/2010	0	0	0	0	0	0	281.72403	18	43.17460317	18	0	2	0
12-nov-13	What's behind the rise in YouTube, Netflix traffic? http://bloom.bg/1dZ5JMJÂ $NFLX $GOOG	what's behind the rise in youtube, netflix traffic? $nflx $goog	what's behind the rise in youtube, netflix traffic? $nflx $goog	0.7	negative	-0.4		18/03/2010	0	0	0	0	0	0	282.142456	18	43.17460317	18	0	2	0
18-oct-13	What's behind Google's earnings report? http://bloom.bg/1gRbjTsÂ $GOOG	what's behind google's earnings report? $goog	what's behind google's earnings report? $goog	0.7	negative	-0.4		19/03/2010	0	0	0	0	0	0	278.954407	18	43.17460317	18	0	2	0
18-sep-13	READ! "@businessinsider: SEX AND POLITICS AT GOOGLE: It's A Game Of Thrones In Mountain View $GOOG by @nichcarlson http://read.bi/1gzY1b9Â "	read! "@businessinsider: sex and politics at google: it's a game of thrones in mountain view $goog by @nichcarlson "	read! "@businessinsider: sex and politics at google: it's a game of thrones in mountain view $goog by @nichcarlson "	0.4	negative	-0.4		20/03/2010	0	0	0	0	0	0	278.954407	18	43.17460317	18	0	2	0
26-jul-13	3. $GOOG looking worse by the day - 1st time I'd buy $AAPL instead of $GOOG maybe all yr	3. $goog looking worse by the day - 1st time i'd buy $aapl instead of $goog maybe all yr	3. $goog looking worse by the day - 1st time i'd buy $aapl instead of $goog maybe all yr	0.6	negative	-0.4		21/03/2010	0	0	0	0	0	0	278.954407	18	43.17460317	18	0	2	0
06-jul-13	Elevate Your Game -- "The Anatomy of a Trader" series http://stks.co/jbpgÂ by @andrewnyquist $SPY $IWM $GLD $AAPL $GOOG $VIX $SPX $STUDY	elevate your game -- "the anatomy of a trader" series by @andrewnyquist $spy $iwm $gld $aapl $goog $vix $spx $study	elevate your game -- "the anatomy of a trader" series by @andrewnyquist $spy $iwm $gld $aapl $goog $vix $spx $study	0.4	negative	-0.4		22/03/2010	0	0	0	0	0	0	277.709076	18	43.17460317	18	0	2	0
05-jul-13	Google's Decision To Pay $12.5 Billion For Motorola Looks Even Worse This Morning $GOOG by @jyarow http://read.bi/19YQ3XG	google's decision to pay $12.5 billion for motorola looks even worse this morning $goog by @jyarow	google's decision to pay $12.5 billion for motorola looks even worse this morning $goog by @jyarow	0.6	negative	-0.4		23/03/2010	0	0	0	0	0	0	273.474945	18	43.17460317	18	0	2	0
09-may-13	The NSA Published An Instruction Manual On How To Obtain Secret Documents Using Google $GOOG by @officialKLS http://read.bi/18vUlpL	the nsa published an instruction manual on how to obtain secret documents using google $goog by @officialkls	the nsa published an instruction manual on how to obtain secret documents using google $goog by @officialkls	0.7	negative	-0.4		24/03/2010	0	0	0	0	0	0	277.62439	18	43.17460317	18	0	2	0
28-ene-13	Apple Users Allege in Lawsuit That Google Secretly Tracks Their Web Browsing $GOOG $AAPL http://read.bi/WIsDOX	apple users allege in lawsuit that google secretly tracks their web browsing $goog $aapl	apple users allege in lawsuit that google secretly tracks their web browsing $goog $aapl	0.7	negative	-0.4		25/03/2010	4	0	0	4	0	0	280.389038	18	43.17460317	19	1	3	4
11-dic-14	Explaining the law behind the Google News shutdown in Spain: http://on.wsj.com/1GpY8mHÂ $GOOG	explaining the law behind the google news shutdown in spain: $goog	explaining the law behind the google news shutdown in spain: $goog	0.7	negative	-0.4		26/03/2010	2	0	2	0	0	0	280.294403	18	43.17460317	19	0	2	2
29-nov-14	Apple And UnionPay: A Marriage Not Made In Heaven, Part II http://seekingalpha.com/article/2716545-apple-and-unionpay-a-marriage-not-made-in-heaven-part-ii?source=feed_fÂ â€¦ $GOOG #GOOGLE $GOOGL $LNVGY $AAPL $CHWTF	apple and unionpay: a marriage not made in heaven, part ii $goog #google $googl $lnvgy $aapl $chwhat the fuck	apple and unionpay: a marriage not made in heaven, part ii $goog #google $googl $lnvgy $aapl $chwhat the fuck	0.6	negative	-0.4		27/03/2010	2	0	2	0	0	0	280.294403	18	43.17460317	19	0	2	2
21-nov-14	If anyone can explain to me why $GOOG needs to be broken up, I'm all ears.	if anyone can explain to me why $goog needs to be broken up, i'm all ears.	if anyone can explain to me why $goog needs to be broken up, i'm all ears.	0.4	negative	-0.4		28/03/2010	2	2	0	0	0	0	280.294403	18	43.17460317	18	-1	1	2
15-ene-14	Well that's embarrassing. Penny stock Nestor Inc. surged 1900% when investors confused it with $NEST (just purchased by $GOOG for $3.2B).	well that's embarrassing. penny stock nestor inc. surged 1900% when investors confused it with $nest (just purchased by $goog for $3.2b).	well that's embarrassing. penny stock nestor inc. surged 1900% when investors confused it with $nest (just purchased by $goog for $3.2b).	0.7	negative	-0.4		29/03/2010	2	0	2	0	0	0	280.174835	18	43.17460317	18	0	2	2
10-dic-15	"Money poured into just the FANG stocks ( $FB $AMZN $NFLX $GOOG) is unhealthy like having garlic but no Listerine" #FOMCwebinar @MBlockRhino	"money poured into just the fang stocks ( $fb $amzn $nflx $goog) is unhealthy like having garlic but no listerine" #fomcwebinar @mblockrhino	"money poured into just the fang stocks ( $fb $amzn $nflx $goog) is unhealthy like having garlic but no listerine" #fomcwebinar @mblockrhino	0.7	negative	-0.4		30/03/2010	6	0	2	4	0	2	282.296875	18	45.17460317	19	1	3	4
24-sep-15	Thursday links: the stock market IS a game, the buyback blitz and recession probabilities. http://stks.co/p2tagÂ $SPX $SPY $CAT $AMZN $GOOG	thursday links: the stock market is a game, the buyback blitz and recession probabilities. $spx $spy $cat $amzn $goog	thursday links: the stock market is a game, the buyback blitz and recession probabilities. $spx $spy $cat $amzn $goog	0.4	negative	-0.4		31/03/2010	6	2	0	4	0	0	282.501129	18	45.17460317	20	1	3	4
15-ago-15	Relearning the Alphabet: the Pattern behind Google's Reorganization. http://www.slideshare.net/MartinHoffmann/relearning-the-alphabet-the-pattern-behind-googles-reorganizationÂ â€¦ $GOOGL $GOOG #InvestorEducation #Investing	relearning the alphabet: the pattern behind google's reorganization. $googl $goog #investoreducation #investing	relearning the alphabet: the pattern behind google's reorganization. $googl $goog #investoreducation #investing	0.7	negative	-0.4		01/04/2010	0	0	0	0	0	0	283.337982	18	45.17460317	20	0	2	0
18-may-15	AT&T's CEO: Google Fiber 'changed the game' for broadband buildout, but Title II rules could stall efforts | $T $GOOG http://bit.ly/1FnUYmo	at&t's ceo: google fiber 'changed the game' for broadband buildout, but title ii rules could stall efforts | $t $goog	at&t's ceo: google fiber 'changed the game' for broadband buildout, but title ii rules could stall efforts | $t $goog	0.4	negative	-0.4		02/04/2010	6	2	4	0	0.5	0	283.337982	18.5	45.17460317	20	0	2	4
27-abr-15	Chrome browser update a "game changer" for mobile websites and $GOOG http://www.domainmondo.com/2015/04/google-chrome-physical-web-project.htmlÂ â€¦ #domains #mobile #websites	chrome browser update a "game changer" for mobile websites and $goog #domains #mobile #websites	chrome browser update a "game changer" for mobile websites and $goog #domains #mobile #websites	0.4	negative	-0.4		03/04/2010	2	0	2	0	0	0	283.337982	18.5	45.17460317	20	0	2	2
16-may-16	Android device performance lags behind Apple $GOOG $GOOGL $AAPL http://read.bi/1TTfRZDÂ pic.twitter.com/8MSicFjtaK	android device performance lags behind apple $goog $googl $aapl	android device performance lags behind apple $goog $googl $aapl	0.7	negative	-0.4		04/04/2010	0	0	0	0	0	0	283.337982	18.5	45.17460317	20	0	2	0
21-abr-16	$IBM, $INTC, $V , $GOOG $MSFT all miss with $GS revenue the worse in Lloyd's career AND Cramer's foaming at the mouth bullish. @jimcramer	$ibm, $intc, $v , $goog $msft all miss with $gs revenue the worse in lloyd's career and cramer's foaming at the mouth bullish. @jimcramer	$ibm, $intc, $v , $goog $msft all miss with $gs revenue the worse in lloyd's career and cramer's foaming at the mouth bullish. @jimcramer	0.6	negative	-0.4		05/04/2010	4	2	0	2	0	0	284.438843	18.5	45.17460317	19	-1	1	2
02-mar-16	The Secret's Out: Apple Just Went for Facebook and Google's Jugular http://bit.ly/1Y2XO7CÂ $AAPL $FB $GOOG pic.twitter.com/pGE3YHlbZD	the secret's out: apple just went for facebook and google's jugular $aapl $fb $goog pic.twitter.com/pge3yhlbzd	the secret's out: apple just went for facebook and google's jugular $aapl $fb $goog pic.twitter.com/pge3yhlbzd	0.7	negative	-0.4		06/04/2010	0	0	0	0	0	0	283.049072	18.5	45.17460317	19	0	2	0
05-feb-16	here's why momentum stocks are broken and how to profit from it http://allstarcharts.com/momentum-stocks-broken-get/Â â€¦ $MTUM $SPY $GOOG $AMZN $FB $NFLX $NKE $V	here's why momentum stocks are broken and how to profit from it $mtum $spy $goog $amzn $fb $nflx $nke $v	here's why momentum stocks are broken and how to profit from it $mtum $spy $goog $amzn $fb $nflx $nke $v	0.4	negative	-0.4		07/04/2010	2	0	2	0	0	0	280.717804	18.5	45.17460317	19	0	2	2
21-mar-17	VIDEO http://bit.ly/2nP8smWÂ Intermed Support Lvls Broken $SPY $QQQ $IWM $SMH $IBB $AMZN $FB $GOOG pic.twitter.com/ISpNokGimr	video intermed support lvls broken $spy $qqq $iwm $smh $ibb $amzn $fb $goog pic.twitter.com/ispnokgimr	video intermed support lvls broken $spy $qqq $iwm $smh $ibb $amzn $fb $goog pic.twitter.com/ispnokgimr	0.4	negative	-0.4		08/04/2010	2	0	2	0	0	0	282.685425	18.5	45.17460317	19	0	2	2
17-mar-17	Corporate brands, UK govt. pull ads from $GOOG YouTube over extremist hate group videos http://appleinsider.com/articles/17/03/17/corporate-brands-uk-government-pull-ads-from-googles-youtube-over-extremist-hate-group-videosÂ â€¦pic.twitter.com/dZDYrmiQPz	corporate brands, uk govt. pull ads from $goog youtube over extremist hate group videos	corporate brands, uk govt. pull ads from $goog youtube over extremist hate group videos	0.45	negative	-0.4		09/04/2010	0	0	0	0	0	0	282.052795	18.5	45.17460317	19	0	2	0
08-feb-17	YouTube ups its live-streaming game $GOOG http://read.bi/2k2QFdLÂ pic.twitter.com/hBy4ZStdAf	youtube ups its live-streaming game $goog	youtube ups its live-streaming game $goog	0.4	negative	-0.4		10/04/2010	0	0	0	0	0	0	282.052795	18.5	45.17460317	19	0	2	0
25-oct-18	For every AP mile driven by Waymo, Tesla has driven 148 miles. Tell me, who's behind on data again? $TSLA $TSLAQ $GOOG $GOOGLpic.twitter.com/dgTVb5T23e	for every ap mile driven by waymo, tesla has driven 148 miles. tell me, who's behind on data again? $tsla $tslaq $goog $googlpic.twitter.com/dgtvb5t23e	for every ap mile driven by waymo, tesla has driven 148 miles. tell me, who's behind on data again? $tsla $tslaq $goog $googlpic.twitter.com/dgtvb5t23e	0.7	negative	-0.4		11/04/2010	0	0	0	0	0	0	282.052795	18.5	45.17460317	19	0	2	0
25-oct-18	Appleâ€™s customer base punches way above its weight when it comes to its value to e-commerce sites and advertisers. $AAPL $GOOG $GOOGLhttps://www.fool.com/investing/2018/10/24/why-google-is-willing-to-pay-apple-12-billion-per.aspxÂ â€¦	apples customer base punches way above its weight when it comes to its value to e-commerce sites and advertisers. $aapl $goog $googl	apples customer base punches way above its weight when it comes to its value to e-commerce sites and advertisers. $aapl $goog $googl	0.55	negative	-0.4		12/04/2010	0	0	0	0	0	0	285.295654	18.5	45.17460317	19	0	2	0
01-feb-18	Google Cloud is now a $1 billion per quarter business â€” but it's still way behind Amazon $GOOGL $GOOG $AMZN $MSFT http://read.bi/2ExRORzÂ pic.twitter.com/HA2olTQ9MY	google cloud is now a $1 billion per quarter business but it's still way behind amazon $googl $goog $amzn $msft	google cloud is now a $1 billion per quarter business but it's still way behind amazon $googl $goog $amzn $msft	0.7	negative	-0.4		13/04/2010	0	0	0	0	0	0	292.289429	18.5	45.17460317	19	0	2	0
11-ene-18	Google secretly acquired a Cambridge startup that can turn screens into speakers $GOOG http://read.bi/2DiPptjÂ pic.twitter.com/oJuwKdLg0w	google secretly acquired a cambridge startup that can turn screens into speakers $goog	google secretly acquired a cambridge startup that can turn screens into speakers $goog	0.7	negative	-0.4		14/04/2010	6	2	4	0	0.5	0	293.400269	19	45.17460317	19	0	2	4
01-ene-18	It's never been clearer, we're in the "Backlash era". Folks are tired of being bullied. "We're in a crisis of truth"- @Lefsetz http://lefsetz.com/wordpress/2017/12/31/the-disinformation-society/Â â€¦ â€¦ â€¢ #metoo #fakenews #brexit #BoycottNFL #resist #MAGA #draintheswamp #bigtech #uber $goog $FB $AMZN	it's never been clearer, we're in the "backlash era". folks are tired of being bullied. "we're in a crisis of truth"- @lefsetz #metoo #fakenews #brexit #boycottnfl #resist #maga #draintheswamp #bigtech #uber $goog $fb $amzn	it's never been clearer, we're in the "backlash era". folks are tired of being bullied. "we're in a crisis of truth"- @lefsetz #metoo #fakenews #brexit #boycottnfl #resist #maga #draintheswamp #bigtech #uber $goog $fb $amzn	0.7	negative	-0.4		15/04/2010	4	0	4	0	0	0	296.538513	19	45.17460317	19	0	2	4
30-dic-09	Is Google Working On A Choose-Your-Own-Adventure Game For YouTube? $GOOG by @nichcarlson http://bit.ly/6wJC77	is google working on a choose-your-own-adventure game for youtube? $goog by @nichcarlson	is google working on a choose-your-own-adventure game for youtube? $goog by @nichcarlson	0.4	negative	-0.4		16/04/2010	2	0	0	2	0	0	274.047791	19	45.17460317	20	1	3	2
01-nov-09	Confused About Google Wave? Now There's A Book To Explain It $GOOG by @jwyarow http://bit.ly/aWCX	confused about google wave? now there's a book to explain it $goog by @jwyarow	confused about google wave? now there's a book to explain it $goog by @jwyarow	0.7	negative	-0.4		17/04/2010	0	0	0	0	0	0	274.047791	19	45.17460317	20	0	2	0
04-mar-09	$GOOG's Eric Schmidt thinks Twitter is a "poor man's email system" ??? What's he been smoking? http://cli.gs/8qyEaL	$goog's eric schmidt thinks twitter is a "poor man's email system" ??? what's he been smoking?	$goog's eric schmidt thinks twitter is a "poor man's email system" ??? what's he been smoking?	0.6	negative	-0.4		18/04/2010	0	0	0	0	0	0	274.047791	19	45.17460317	20	0	2	0
26-oct-10	Apple Still Needs Big Help With Music Streaming, So Buying Spotify Wouldn't Be Stupid $AAPL $GOOG by @fromedome http://read.bi/bR0o6J	apple still needs big help with music streaming, so buying spotify wouldn't be stupid $aapl $goog by @fromedome	apple still needs big help with music streaming, so buying spotify wouldn't be stupid $aapl $goog by @fromedome	0.55	negative	-0.4		19/04/2010	6	0	4	2	0	0.5	274.022888	19	45.67460317	20	0	2	4
26-oct-10	Apple Still Needs Big Help With Music Streaming, So Buying Spotify Wouldn't Be Stupid $AAPL $GOOG by @fromedome http://read.bi/bR0o6J	apple still needs big help with music streaming, so buying spotify wouldn't be stupid $aapl $goog by @fromedome	apple still needs big help with music streaming, so buying spotify wouldn't be stupid $aapl $goog by @fromedome	0.55	negative	-0.4		20/04/2010	6	2	2	2	1	1	276.483673	20	46.67460317	19	-1	1	2
19-may-10	Google Makes VP8 Open Source â€“ Now It Needs To Get A Little Evil $GOOG by @randallb http://bit.ly/aN2Mkl	google makes vp8 open source now it needs to get a little evil $goog by @randallb	google makes vp8 open source now it needs to get a little evil $goog by @randallb	0.666666667	negative	-0.395833333		21/04/2010	4	0	4	0	0	0	276.115051	20	46.67460317	19	0	2	4
19-may-10	Google Makes VP8 Open Source â€“ Now It Needs To Get A Little Evil $GOOG by @randallb http://bit.ly/aN2Mkl	google makes vp8 open source now it needs to get a little evil $goog by @randallb	google makes vp8 open source now it needs to get a little evil $goog by @randallb	0.666666667	negative	-0.395833333		22/04/2010	8	2	2	4	1	2	272.508575	21	48.67460317	20	1	3	4
01-ago-16	#Uber capitulates in #China sells to #Didi -- are u paying attention $fb ?$ebay $goog $mfst knows it's a tough mkthttp://video.cnbc.com/gallery/?video=3000539511Â â€¦	#uber capitulates in #china sells to #didi -- are you paying attention $fb ?$ebay $goog $mfst knows it's a tough mkt	#uber capitulates in #china sells to #didi -- are you paying attention $fb ?$ebay $goog $mfst knows it's a tough mkt	0.833333333	negative	-0.388888889		23/04/2010	0	0	0	0	0	0	271.477448	21	48.67460317	20	0	2	0
09-ene-16	Apple's competition is going to have a tough year in 2016 http://ainsdr.co/1OYvf4tÂ $AAPL $MSFT $GOOG @Samsung @jyarowpic.twitter.com/FrdzjXGTQY	apple's competition is going to have a tough year in 2016 $aapl $msft $goog @samsung @jyarowpic.twitter.com/frdzjxgtqy	apple's competition is going to have a tough year in 2016 $aapl $msft $goog @samsung @jyarowpic.twitter.com/frdzjxgtqy	0.833333333	negative	-0.388888889		24/04/2010	0	0	0	0	0	0	271.477448	21	48.67460317	20	0	2	0
01-ago-16	#Uber capitulates in #China sells to #Didi -- are u paying attention $fb ?$ebay $goog $mfst knows it's a tough mkthttp://video.cnbc.com/gallery/?video=3000539511Â â€¦	#uber capitulates in #china sells to #didi -- are you paying attention $fb ?$ebay $goog $mfst knows it's a tough mkt	#uber capitulates in #china sells to #didi -- are you paying attention $fb ?$ebay $goog $mfst knows it's a tough mkt	0.833333333	negative	-0.388888889		25/04/2010	0	0	0	0	0	0	271.477448	21	48.67460317	20	0	2	0
09-ene-16	Apple's competition is going to have a tough year in 2016 http://ainsdr.co/1OYvf4tÂ $AAPL $MSFT $GOOG @Samsung @jyarowpic.twitter.com/FrdzjXGTQY	apple's competition is going to have a tough year in 2016 $aapl $msft $goog @samsung @jyarowpic.twitter.com/frdzjxgtqy	apple's competition is going to have a tough year in 2016 $aapl $msft $goog @samsung @jyarowpic.twitter.com/frdzjxgtqy	0.833333333	negative	-0.388888889		26/04/2010	0	0	0	0	0	0	264.827362	21	48.67460317	20	0	2	0
19-jul-13	Disappointing quarterly results from #Google and #Microsoft are pulling down U.S. stock futures. http://cnnmon.ie/122K7gjÂ $GOOG $MSFT	disappointing quarterly results from #google and #microsoft are pulling down you.s. stock futures. $goog $msft	disappointing quarterly results from #google and #microsoft are pulling down you.s. stock futures. $goog $msft	0.494444444	negative	-0.377777778		27/04/2010	0	0	0	0	0	0	263.542175	21	48.67460317	20	0	2	0
19-jul-13	Disappointing quarterly results from #Google and #Microsoft are pulling down U.S. stock futures. http://cnnmon.ie/122K7gjÂ $GOOG $MSFT	disappointing quarterly results from #google and #microsoft are pulling down you.s. stock futures. $goog $msft	disappointing quarterly results from #google and #microsoft are pulling down you.s. stock futures. $goog $msft	0.494444444	negative	-0.377777778		28/04/2010	0	0	0	0	0	0	263.606934	21	48.67460317	20	0	2	0
19-ene-11	12 patent suits against #Android started in 2010 - all listed in http://bit.ly/hX06ZL #Google is patently too weak to protect Android. $GOOG	12 patent suits against #android started in 2010 - all listed in #google is patently too weak to protect android. $goog	12 patent suits against #android started in 2010 - all listed in #google is patently too weak to protect android. $goog	0.625	negative	-0.375		29/04/2010	0	0	0	0	0	0	265.006683	21	48.67460317	20	0	2	0
13-nov-12	15 Google Interview Questions That Made Geniuses Feel Dumb $GOOG by @nichcarlsonhttp://read.bi/RRyLVh	15 google interview questions that made geniuses feel dumb $goog by @nichcarlson	15 google interview questions that made geniuses feel dumb $goog by @nichcarlson	0.5	negative	-0.375		30/04/2010	0	0	0	0	0	0	261.868439	21	48.67460317	20	0	2	0
17-abr-14	What if Google is actually WEAK in search? @Jim_Edwards $GOOG http://read.bi/1l7VH30	what if google is actually weak in search? @jim_edwards $goog	what if google is actually weak in search? @jim_edwards $goog	0.625	negative	-0.375		01/05/2010	0	0	0	0	0	0	261.868439	21	48.67460317	20	0	2	0
28-mar-16	Alphabet's Google Weak On #Cloud Numbers $AMZN $IBM $MSFT $RAX $GOOG $GOOGL http://bit.ly/1Rwtr50Â via @SeekingAlpha	alphabet's google weak on #cloud numbers $amzn $ibm $msft $rax $goog $googl via @seekingalpha	alphabet's google weak on #cloud numbers $amzn $ibm $msft $rax $goog $googl via @seekingalpha	0.625	negative	-0.375		02/05/2010	0	0	0	0	0	0	261.868439	21	48.67460317	20	0	2	0
19-ene-11	12 patent suits against #Android started in 2010 - all listed in http://bit.ly/hX06ZL #Google is patently too weak to protect Android. $GOOG	12 patent suits against #android started in 2010 - all listed in #google is patently too weak to protect android. $goog	12 patent suits against #android started in 2010 - all listed in #google is patently too weak to protect android. $goog	0.625	negative	-0.375		03/05/2010	0	0	0	0	0	0	264.309296	21	48.67460317	20	0	2	0
17-abr-14	What if Google is actually WEAK in search? @Jim_Edwards $GOOG http://read.bi/1l7VH30	what if google is actually weak in search? @jim_edwards $goog	what if google is actually weak in search? @jim_edwards $goog	0.625	negative	-0.375		04/05/2010	4	0	2	2	0	1	252.239548	21	49.67460317	20	0	2	2
18-may-15	9th Cir in Garcia v. $GOOG case today: "a weak copyright claim cannot justify censorship in the guise of authorship." pic.twitter.com/Ss1VRr3Mw6	9th cir in garcia v. $goog case today: "a weak copyright claim cannot justify censorship in the guise of authorship." pic.twitter.com/ss1vrr3mw6	9th cir in garcia v. $goog case today: "a weak copyright claim cannot justify censorship in the guise of authorship." pic.twitter.com/ss1vrr3mw6	0.625	negative	-0.375		05/05/2010	2	0	2	0	0	0	253.928207	21	49.67460317	20	0	2	2
28-mar-16	Alphabet's Google Weak On #Cloud Numbers $AMZN $IBM $MSFT $RAX $GOOG $GOOGL http://bit.ly/1Rwtr50Â via @SeekingAlpha	alphabet's google weak on #cloud numbers $amzn $ibm $msft $rax $goog $googl via @seekingalpha	alphabet's google weak on #cloud numbers $amzn $ibm $msft $rax $goog $googl via @seekingalpha	0.625	negative	-0.375		06/05/2010	0	0	0	0	0	0	248.403915	21	49.67460317	20	0	2	0
15-may-18	$SPX total return YTD contributions: $AMZN (up 36.9% YTD) contib. 25.5%, $AAPL (12.1%) 18.2%, $MSFT (15.1%) 15.5%, $NFLX (71.1%) 8.9%,$INTC (20.4%) 6.6%; MTD: $AAPL (up 14.3%) contib. 17.0%, $FB (8.5%) 4.9%, $MSFT (4.8%) 4.8%, $GOOG: (8.6%) 3.7%, $GOOG (8.1%) 3.5% pic.twitter.com/bjh2uoVao6	$spx total return ytd contributions: $amzn (up 36.9% ytd) contib. 25.5%, $aapl (12.1%) 18.2%, $msft (15.1%) 15.5%, $nflx (71.1%) 8.9%,$intc (20.4%) 6.6%; mtd: $aapl (up 14.3%) contib. 17.0%, $fb (8.5%) 4.9%, $msft (4.8%) 4.8%, $goog: (8.6%) 3.7%, $goog (8.1%) 3.5% pic.twitter.com/bjh2uovao6	$spx total return ytd contributions: $amzn (up 36.9% ytd) contib. 25.5%, $aapl (12.1%) 18.2%, $msft (15.1%) 15.5%, $nflx (71.1%) 8.9%,$intc (20.4%) 6.6%; mtd: $aapl (up 14.3%) contib. 17.0%, $fb (8.5%) 4.9%, $msft (4.8%) 4.8%, $goog: (8.6%) 3.7%, $goog (8.1%) 3.5% pic.twitter.com/bjh2uovao6	0.875	negative	-0.375		07/05/2010	0	0	0	0	0	0	245.649246	21	49.67460317	20	0	2	0
03-may-11	Hate To Be Rude, But Google Android Is No Longer "Open" -- The SAIcast Discuss $GOOG by @willwei http://read.bi/jBUMPB	hate to be rude, but google android is no longer "open" -- the saicast discuss $goog by @willwei	hate to be rude, but google android is no longer "open" -- the saicast discuss $goog by @willwei	0.666666667	negative	-0.366666667		08/05/2010	0	0	0	0	0	0	245.649246	21	49.67460317	20	0	2	0
31-ene-12	CHART OF THE DAY: Hate To Be Rude, But Facebook Is Not The Next Google. It's Not Even Close $GOOG by @nichcarlson http://read.bi/Aya3UB	chart of the day: hate to be rude, but facebook is not the next google. it's not even close $goog by @nichcarlson	chart of the day: hate to be rude, but facebook is not the next google. it's not even close $goog by @nichcarlson	0.5	negative	-0.366666667		09/05/2010	0	0	0	0	0	0	245.649246	21	49.67460317	20	0	2	0
31-ene-12	CHART OF THE DAY: Hate To Be Rude, But Facebook Is Not The Next Google. It's Not Even Close $GOOG by @nichcarlson http://read.bi/Aya3UB	chart of the day: hate to be rude, but facebook is not the next google. it's not even close $goog by @nichcarlson	chart of the day: hate to be rude, but facebook is not the next google. it's not even close $goog by @nichcarlson	0.5	negative	-0.366666667		10/05/2010	0	0	0	0	0	0	259.851013	21	49.67460317	20	0	2	0
06-oct-10	Sony's Google TV Remote Looks Crazy $GOOG $SNE by @jwyarow http://read.bi/bqTdXr	sony's google tv remote looks crazy $goog $sne by @jwyarow	sony's google tv remote looks crazy $goog $sne by @jwyarow	0.55	negative	-0.35		11/05/2010	0	0	0	0	0	0	253.574539	21	49.67460317	20	0	2	0
08-feb-12	The Fight Between Google And Microsoft Is Getting Ugly And Public $GOOG $MSFT by @MattRosoffhttp://read.bi/AvA6Bp	the fight between google and microsoft is getting ugly and public $goog $msft by @mattrosoff	the fight between google and microsoft is getting ugly and public $goog $msft by @mattrosoff	0.533333333	negative	-0.35		12/05/2010	0	0	0	0	0	0	251.751373	21	49.67460317	20	0	2	0
12-nov-13	Despite a disastrous launch last year, Apple's Maps app gaining ground on Google: http://on.mktw.net/1a1jb2bÂ $AAPL $GOOG	despite a disastrous launch last year, apple's maps app gaining ground on google: $aapl $goog	despite a disastrous launch last year, apple's maps app gaining ground on google: $aapl $goog	0.433333333	negative	-0.35		13/05/2010	6	0	6	0	0	0	254.48613	21	49.67460317	20	0	2	6
20-oct-13	War between $GOOG & $AMZN will get ugly RT @arstechnica: Googleâ€™s iron grip on "open" Android http://ars.to/18pKST2	war between $goog & $amzn will get ugly rt @arstechnica: googles iron grip on "open" android	war between $goog & $amzn will get ugly rt @arstechnica: googles iron grip on "open" android	0.75	negative	-0.35		14/05/2010	4	2	2	0	1	0	252.817383	22	49.67460317	19	-1	1	2
03-sep-13	$GOOG develops wearable computer while $MSFT buys aging flip fone. Not a good sign. $TST	$goog develops wearable computer while $msft buys aging flip fone. not a good sign. $tst	$goog develops wearable computer while $msft buys aging flip fone. not a good sign. $tst	0.6	negative	-0.35		15/05/2010	0	0	0	0	0	0	252.817383	22	49.67460317	19	0	2	0
06-oct-10	Sony's Google TV Remote Looks Crazy $GOOG $SNE by @jwyarow http://read.bi/bqTdXr	sony's google tv remote looks crazy $goog $sne by @jwyarow	sony's google tv remote looks crazy $goog $sne by @jwyarow	0.55	negative	-0.35		16/05/2010	0	0	0	0	0	0	252.817383	22	49.67460317	19	0	2	0
08-feb-12	The Fight Between Google And Microsoft Is Getting Ugly And Public $GOOG $MSFT by @MattRosoffhttp://read.bi/AvA6Bp	the fight between google and microsoft is getting ugly and public $goog $msft by @mattrosoff	the fight between google and microsoft is getting ugly and public $goog $msft by @mattrosoff	0.533333333	negative	-0.35		17/05/2010	8	0	4	4	0	1	253.03656	22	50.67460317	19	0	2	4
20-oct-13	War between $GOOG & $AMZN will get ugly RT @arstechnica: Googleâ€™s iron grip on "open" Android http://ars.to/18pKST2	war between $goog & $amzn will get ugly rt @arstechnica: googles iron grip on "open" android	war between $goog & $amzn will get ugly rt @arstechnica: googles iron grip on "open" android	0.75	negative	-0.35		18/05/2010	12	0	6	6	0	1	248.254486	22	51.67460317	19	0	2	6
03-sep-13	$GOOG develops wearable computer while $MSFT buys aging flip fone. Not a good sign. $TST	$goog develops wearable computer while $msft buys aging flip fone. not a good sign. $tst	$goog develops wearable computer while $msft buys aging flip fone. not a good sign. $tst	0.6	negative	-0.35		19/05/2010	10	2	4	4	0.5	1	246.29184	22.5	52.67460317	19	0	2	4
28-nov-11	$GOOG valuation at IPO was $23B w/ $6B run-rate. $FBOOK looking at $100B IPO valuation at the same $6B run rate. Bad math.	$goog valuation at ipo was $23b w/ $6b run-rate. $fbook looking at $100b ipo valuation at the same $6b run rate. bad math.	$goog valuation at ipo was $23b w/ $6b run-rate. $fbook looking at $100b ipo valuation at the same $6b run rate. bad math.	0.395833333	negative	-0.35		20/05/2010	18	2	10	6	0.2	0.6	236.618103	22.7	53.27460317	19	0	2	10
14-jul-11	GOOG Analysis: The Massive Mystery In Google's Finances And Why This Is Bad For Publishers - SVW: http://bit.ly/nlpj99 $GOOG	goog analysis: the massive mystery in google's finances and why this is bad for publishers - svw: $goog	goog analysis: the massive mystery in google's finances and why this is bad for publishers - svw: $goog	0.833333333	negative	-0.35		21/05/2010	6	0	6	0	0	0	235.143631	22.7	53.27460317	19	0	2	6
18-oct-12	Graphic: A bad day for Google's stock http://bit.ly/VfvmTFÂ $GOOG	graphic: a bad day for google's stock $goog	graphic: a bad day for google's stock $goog	0.533333333	negative	-0.35		22/05/2010	0	0	0	0	0	0	235.143631	22.7	53.27460317	19	0	2	0
27-nov-16	Sunday links: big, bad data, manias and panics and gender-free resumes. http://abnormalreturns.com/2016/11/27/sunday-links-vertical-interests/Â â€¦ $IYT $AAPL $GOOG $GOOGL $MSFT $BX $KKR $SHMpic.twitter.com/PQxbMdK8M5	sunday links: big, bad data, manias and panics and gender-free resumes. $iyt $aapl $goog $googl $msft $bx $kkr $shmpic.twitter.com/pqxbmdk8m5	sunday links: big, bad data, manias and panics and gender-free resumes. $iyt $aapl $goog $googl $msft $bx $kkr $shmpic.twitter.com/pqxbmdk8m5	0.383333333	negative	-0.35		23/05/2010	6	0	4	2	0	0.5	235.143631	22.7	53.77460317	19	0	2	4
28-nov-11	$GOOG valuation at IPO was $23B w/ $6B run-rate. $FBOOK looking at $100B IPO valuation at the same $6B run rate. Bad math.	$goog valuation at ipo was $23b w/ $6b run-rate. $fbook looking at $100b ipo valuation at the same $6b run rate. bad math.	$goog valuation at ipo was $23b w/ $6b run-rate. $fbook looking at $100b ipo valuation at the same $6b run rate. bad math.	0.395833333	negative	-0.35		24/05/2010	4	0	2	2	0	1	237.689087	22.7	54.77460317	19	0	2	2
14-jul-11	GOOG Analysis: The Massive Mystery In Google's Finances And Why This Is Bad For Publishers - SVW: http://bit.ly/nlpj99 $GOOG	goog analysis: the massive mystery in google's finances and why this is bad for publishers - svw: $goog	goog analysis: the massive mystery in google's finances and why this is bad for publishers - svw: $goog	0.833333333	negative	-0.35		25/05/2010	0	0	0	0	0	0	237.644257	22.7	54.77460317	19	0	2	0
18-oct-12	Graphic: A bad day for Google's stock http://bit.ly/VfvmTFÂ $GOOG	graphic: a bad day for google's stock $goog	graphic: a bad day for google's stock $goog	0.533333333	negative	-0.35		26/05/2010	0	0	0	0	0	0	236.847244	22.7	54.77460317	19	0	2	0
27-nov-16	Sunday links: big, bad data, manias and panics and gender-free resumes. http://abnormalreturns.com/2016/11/27/sunday-links-vertical-interests/Â â€¦ $IYT $AAPL $GOOG $GOOGL $MSFT $BX $KKR $SHMpic.twitter.com/PQxbMdK8M5	sunday links: big, bad data, manias and panics and gender-free resumes. $iyt $aapl $goog $googl $msft $bx $kkr $shmpic.twitter.com/pqxbmdk8m5	sunday links: big, bad data, manias and panics and gender-free resumes. $iyt $aapl $goog $googl $msft $bx $kkr $shmpic.twitter.com/pqxbmdk8m5	0.383333333	negative	-0.35		27/05/2010	0	0	0	0	0	0	244.314255	22.7	54.77460317	19	0	2	0
07-oct-09	Finally, A Location-Based Mobile Ad Idea That Isn't Idiotic $GOOG by @fromedome http://bit.ly/W1Gst	finally, a location-based mobile ad idea that isn't idiotic $goog by @fromedome	finally, a location-based mobile ad idea that isn't idiotic $goog by @fromedome	0.916666667	negative	-0.333333333		28/05/2010	0	0	0	0	0	0	241.908264	22.7	54.77460317	19	0	2	0
02-sep-09	Bring it on. Please. RT @alleyinsider: Google Is "Seriously Looking At Acquisitions Again," Says CEO $GOOG http://bit.ly/lBlT8	bring it on. please. rt @alleyinsider: google is "seriously looking at acquisitions again," says ceo $goog	bring it on. please. rt @alleyinsider: google is "seriously looking at acquisitions again," says ceo $goog	0.666666667	negative	-0.333333333		29/05/2010	0	0	0	0	0	0	241.908264	22.7	54.77460317	19	0	2	0
08-jul-09	Dilettante Google Needs To Get Serious About Chrome OS Or It Will Flop $GOOG by @hblodget http://bit.ly/2pUYn	dilettante google needs to get serious about chrome os or it will flop $goog by @hblodget	dilettante google needs to get serious about chrome os or it will flop $goog by @hblodget	0.666666667	negative	-0.333333333		30/05/2010	0	0	0	0	0	0	241.908264	22.7	54.77460317	19	0	2	0
02-ago-10	Android's Serious Piracy Problem Costs Developers $GOOG $AAPL by @jwyarow http://read.bi/axlVpI	android's serious piracy problem costs developers $goog $aapl by @jwyarow	android's serious piracy problem costs developers $goog $aapl by @jwyarow	0.666666667	negative	-0.333333333		31/05/2010	0	0	0	0	0	0	241.908264	22.7	54.77460317	19	0	2	0
29-nov-11	You Aren't The Only One Annoyed By This Infuriating Tweak In Google Search $GOOG by @mattlynley http://read.bi/vww5Qj	you aren't the only one annoyed by this infuriating tweak in google search $goog by @mattlynley	you aren't the only one annoyed by this infuriating tweak in google search $goog by @mattlynley	0.866666667	negative	-0.333333333		01/06/2010	0	0	0	0	0	0	240.284363	22.7	54.77460317	19	0	2	0
27-dic-12	Microsoft: Google Isn't 'Truly Serious' About Enterprise Office Apps $GOOG $MSFT by @Julie188http://read.bi/V7Fwkt	microsoft: google isn't 'truly serious' about enterprise office apps $goog $msft by @julie188	microsoft: google isn't 'truly serious' about enterprise office apps $goog $msft by @julie188	0.666666667	negative	-0.333333333		02/06/2010	0	0	0	0	0	0	245.763824	22.7	54.77460317	19	0	2	0
15-nov-12	Because Of This Chart, A Serious Person Posited That Samsung Might Buy Google $SSNLF $GOOG by @nichcarlson http://read.bi/TMNWxP	because of this chart, a serious person posited that samsung might buy google $ssnlf $goog by @nichcarlson	because of this chart, a serious person posited that samsung might buy google $ssnlf $goog by @nichcarlson	0.666666667	negative	-0.333333333		03/06/2010	0	0	0	0	0	0	251.855988	22.7	54.77460317	19	0	2	0
12-jun-12	Apple Seriously Embarrassed Google's Android Yesterday $AAPL $GOOG by @stevekovachhttp://read.bi/MGNvDk	apple seriously embarrassed google's android yesterday $aapl $goog by @stevekovach	apple seriously embarrassed google's android yesterday $aapl $goog by @stevekovach	0.666666667	negative	-0.333333333		04/06/2010	0	0	0	0	0	0	248.428833	22.7	54.77460317	19	0	2	0
06-abr-12	Google: Here's Why We Pre-Announced Our Ridiculous Sci-Fi Glasses $GOOG by @jyarow http://read.bi/HBXD9M	google: here's why we pre-announced our ridiculous sci-fi glasses $goog by @jyarow	google: here's why we pre-announced our ridiculous sci-fi glasses $goog by @jyarow	1	negative	-0.333333333		05/06/2010	0	0	0	0	0	0	248.428833	22.7	54.77460317	19	0	2	0
22-mar-12	Get Serious: Of COURSE Google's Going To Take On The iPhone $GOOG by @MattRosoffhttp://read.bi/GSbNFr	get serious: of course google's going to take on the iphone $goog by @mattrosoff	get serious: of course google's going to take on the iphone $goog by @mattrosoff	0.666666667	negative	-0.333333333		06/06/2010	0	0	0	0	0	0	248.428833	22.7	54.77460317	19	0	2	0
22-feb-13	Google Is Making Moves To Seriously Disrupt Groupon $GRPN $GOOG by @owenthomashttp://read.bi/YIq3t3	google is making moves to seriously disrupt groupon $grpn $goog by @owenthomas	google is making moves to seriously disrupt groupon $grpn $goog by @owenthomas	0.666666667	negative	-0.333333333		07/06/2010	0	0	0	0	0	0	241.85347	22.7	54.77460317	19	0	2	0
11-ene-13	This is asinine. #DOJ focusing on deals this size is ridiculous. Please protect us from $GOOG instead. http://mobile.reuters.com/article/idUSL4N0AG62G20130111?irpc=932Â â€¦	this is asinine. #doj focusing on deals this size is ridiculous. please protect us from $goog instead.	this is asinine. #doj focusing on deals this size is ridiculous. please protect us from $goog instead.	1	negative	-0.333333333		08/06/2010	0	0	0	0	0	0	241.484848	22.7	54.77460317	19	0	2	0
26-sep-15	France seriously believes it is in charge of the internet $GOOG http://read.bi/1MnRaDF	france seriously believes it is in charge of the internet $goog	france seriously believes it is in charge of the internet $goog	0.666666667	negative	-0.333333333		09/06/2010	0	0	0	0	0	0	236.124939	22.7	54.77460317	19	0	2	0
09-abr-15	Social Media Analytics: Crowd & Expert Sentiment On The Google-Twitter Acquisition, Crude Oil $GOOG $GOOGL $TWTRhttp://benzinga.com/z/5392270	social media analytics: crowd & expert sentiment on the google-twitter acquisition, crude oil $goog $googl $twtr	social media analytics: crowd & expert sentiment on the google-twitter acquisition, crude oil $goog $googl $twtr	0.533333333	negative	-0.333333333		10/06/2010	0	0	0	0	0	0	242.595688	22.7	54.77460317	19	0	2	0
02-ago-10	Android's Serious Piracy Problem Costs Developers $GOOG $AAPL by @jwyarow http://read.bi/axlVpI	android's serious piracy problem costs developers $goog $aapl by @jwyarow	android's serious piracy problem costs developers $goog $aapl by @jwyarow	0.666666667	negative	-0.333333333		11/06/2010	0	0	0	0	0	0	243.337906	22.7	54.77460317	19	0	2	0
29-nov-11	You Aren't The Only One Annoyed By This Infuriating Tweak In Google Search $GOOG by @mattlynley http://read.bi/vww5Qj	you aren't the only one annoyed by this infuriating tweak in google search $goog by @mattlynley	you aren't the only one annoyed by this infuriating tweak in google search $goog by @mattlynley	0.866666667	negative	-0.333333333		12/06/2010	0	0	0	0	0	0	243.337906	22.7	54.77460317	19	0	2	0
27-dic-12	Microsoft: Google Isn't 'Truly Serious' About Enterprise Office Apps $GOOG $MSFT by @Julie188http://read.bi/V7Fwkt	microsoft: google isn't 'truly serious' about enterprise office apps $goog $msft by @julie188	microsoft: google isn't 'truly serious' about enterprise office apps $goog $msft by @julie188	0.666666667	negative	-0.333333333		13/06/2010	0	0	0	0	0	0	243.337906	22.7	54.77460317	19	0	2	0
15-nov-12	Because Of This Chart, A Serious Person Posited That Samsung Might Buy Google $SSNLF $GOOG by @nichcarlsonhttp://read.bi/TMNWxP	because of this chart, a serious person posited that samsung might buy google $ssnlf $goog by @nichcarlson	because of this chart, a serious person posited that samsung might buy google $ssnlf $goog by @nichcarlson	0.666666667	negative	-0.333333333		14/06/2010	0	0	0	0	0	0	240.692825	22.7	54.77460317	19	0	2	0
12-jun-12	Apple Seriously Embarrassed Google's Android Yesterday $AAPL $GOOG by @stevekovachhttp://read.bi/MGNvDk	apple seriously embarrassed google's android yesterday $aapl $goog by @stevekovach	apple seriously embarrassed google's android yesterday $aapl $goog by @stevekovach	0.666666667	negative	-0.333333333		15/06/2010	0	0	0	0	0	0	248.065186	22.7	54.77460317	19	0	2	0
06-abr-12	Google: Here's Why We Pre-Announced Our Ridiculous Sci-Fi Glasses $GOOG by @jyarow http://read.bi/HBXD9M	google: here's why we pre-announced our ridiculous sci-fi glasses $goog by @jyarow	google: here's why we pre-announced our ridiculous sci-fi glasses $goog by @jyarow	1	negative	-0.333333333		16/06/2010	6	0	6	0	0	0	249.699066	22.7	54.77460317	19	0	2	6
22-mar-12	Get Serious: Of COURSE Google's Going To Take On The iPhone $GOOG by @MattRosoffhttp://read.bi/GSbNFr	get serious: of course google's going to take on the iphone $goog by @mattrosoff	get serious: of course google's going to take on the iphone $goog by @mattrosoff	0.666666667	negative	-0.333333333		17/06/2010	2	2	0	0	0	0	249.106293	22.7	54.77460317	18	-1	1	2
22-feb-13	Google Is Making Moves To Seriously Disrupt Groupon $GRPN $GOOG by @owenthomashttp://read.bi/YIq3t3	google is making moves to seriously disrupt groupon $grpn $goog by @owenthomas	google is making moves to seriously disrupt groupon $grpn $goog by @owenthomas	0.666666667	negative	-0.333333333		18/06/2010	4	2	2	0	1	0	249.081375	23.7	54.77460317	17	-1	1	2
11-ene-13	This is asinine. #DOJ focusing on deals this size is ridiculous. Please protect us from $GOOG instead. http://mobile.reuters.com/article/idUSL4N0AG62G20130111?irpc=932Â â€¦	this is asinine. #doj focusing on deals this size is ridiculous. please protect us from $goog instead.	this is asinine. #doj focusing on deals this size is ridiculous. please protect us from $goog instead.	1	negative	-0.333333333		19/06/2010	0	0	0	0	0	0	249.081375	23.7	54.77460317	17	0	2	0
26-sep-15	France seriously believes it is in charge of the internet $GOOG http://read.bi/1MnRaDF	france seriously believes it is in charge of the internet $goog	france seriously believes it is in charge of the internet $goog	0.666666667	negative	-0.333333333		20/06/2010	0	0	0	0	0	0	249.081375	23.7	54.77460317	17	0	2	0
09-abr-15	Social Media Analytics: Crowd & Expert Sentiment On The Google-Twitter Acquisition, Crude Oil $GOOG $GOOGL $TWTRhttp://benzinga.com/z/5392270	social media analytics: crowd & expert sentiment on the google-twitter acquisition, crude oil $goog $googl $twtr	social media analytics: crowd & expert sentiment on the google-twitter acquisition, crude oil $goog $googl $twtr	0.533333333	negative	-0.333333333		21/06/2010	4	0	0	4	0	0	243.367798	23.7	54.77460317	18	1	3	4
07-oct-09	Finally, A Location-Based Mobile Ad Idea That Isn't Idiotic $GOOG by @fromedome http://bit.ly/W1Gst	finally, a location-based mobile ad idea that isn't idiotic $goog by @fromedome	finally, a location-based mobile ad idea that isn't idiotic $goog by @fromedome	0.916666667	negative	-0.333333333		22/06/2010	4	0	4	0	0	0	242.217117	23.7	54.77460317	18	0	2	4
02-sep-09	Bring it on. Please. RT @alleyinsider: Google Is "Seriously Looking At Acquisitions Again," Says CEO $GOOG http://bit.ly/lBlT8	bring it on. please. rt @alleyinsider: google is "seriously looking at acquisitions again," says ceo $goog	bring it on. please. rt @alleyinsider: google is "seriously looking at acquisitions again," says ceo $goog	0.666666667	negative	-0.333333333		23/06/2010	10	0	6	4	0	0.666666667	240.124954	23.7	55.44126984	18	0	2	6
08-feb-12	Here's How To Turn Off Google's Annoying New Search Results In 20 Seconds $GOOG by @hamburgerhttp://read.bi/zDqTqX	here's how to turn off google's annoying new search results in 20 seconds $goog by @hamburger	here's how to turn off google's annoying new search results in 20 seconds $goog by @hamburger	0.677272727	negative	-0.331818182		24/06/2010	2	2	0	0	0	0	236.662933	23.7	55.44126984	17	-1	1	2
08-feb-12	Here's How To Turn Off Google's Annoying New Search Results In 20 Seconds $GOOG by @hamburgerhttp://read.bi/zDqTqX	here's how to turn off google's annoying new search results in 20 seconds $goog by @hamburger	here's how to turn off google's annoying new search results in 20 seconds $goog by @hamburger	0.677272727	negative	-0.331818182		25/06/2010	4	0	2	2	0	1	235.457443	23.7	56.44126984	17	0	2	2
04-abr-18	The YouTube HQ shooting is a sad, dark twist in a long-running saga about 'demonetisation' on the video site $GOOG https://read.bi/2Ej0Tf9Â pic.twitter.com/vaXOWmeScH	the youtube hq shooting is a sad, dark twist in a long-running saga about 'demonetisation' on the video site $goog	the youtube hq shooting is a sad, dark twist in a long-running saga about 'demonetisation' on the video site $goog	0.7	negative	-0.325		26/06/2010	0	0	0	0	0	0	235.457443	23.7	56.44126984	17	0	2	0
04-abr-18	The YouTube HQ shooting is a sad, dark twist in a long-running saga about 'demonetisation' on the video site $GOOG https://read.bi/2Ej0Tf9Â pic.twitter.com/vaXOWmeScH	the youtube hq shooting is a sad, dark twist in a long-running saga about 'demonetisation' on the video site $goog	the youtube hq shooting is a sad, dark twist in a long-running saga about 'demonetisation' on the video site $goog	0.7	negative	-0.325		27/06/2010	0	0	0	0	0	0	235.457443	23.7	56.44126984	17	0	2	0
25-may-15	$SOUL New game 'SirVival' to launch in $AAPL App Store! As well as on $GOOG $AMZN $FB $MSFT $SNE platforms!! #Android #Playstation #Xbox,""	$soul new game 'sirvival' to launch in $aapl app store! as well as on $goog $amzn $fb $msft $sne platforms!! #android #playstation #xbox,""	$soul new game 'sirvival' to launch in $aapl app store! as well as on $goog $amzn $fb $msft $sne platforms!! #android #playstation #xbox,""	0.427272727	negative	-0.322443182		28/06/2010	0	0	0	0	0	0	235.158569	23.7	56.44126984	17	0	2	0
21-feb-13	Google Wants Warby Parker To Help Make Its Computerized Glasses Less Insanely Dorky $GOOG by @meganrosedickey http://read.bi/1575avH	google wants warby parker to help make its computerized glasses less insanely dorky $goog by @meganrosedickey	google wants warby parker to help make its computerized glasses less insanely dorky $goog by @meganrosedickey	0.388888889	negative	-0.322222222		29/06/2010	0	0	0	0	0	0	226.281845	23.7	56.44126984	17	0	2	0
21-feb-13	Google Wants Warby Parker To Help Make Its Computerized Glasses Less Insanely Dorky $GOOG by @meganrosedickey http://read.bi/1575avH	google wants warby parker to help make its computerized glasses less insanely dorky $goog by @meganrosedickey	google wants warby parker to help make its computerized glasses less insanely dorky $goog by @meganrosedickey	0.388888889	negative	-0.322222222		30/06/2010	0	0	0	0	0	0	221.644226	23.7	56.44126984	17	0	2	0
04-feb-16	Turnaround! Hated names bouncing $FCX $AA $CAT $R, and new economy favorites down $FB $GOOG. Rotation and weaker dollar!	turnaround! hated names bouncing $fcx $aa $cat $are, and new economy favorites down $fb $goog. rotation and weaker dollar!	turnaround! hated names bouncing $fcx $aa $cat $are, and new economy favorites down $fb $goog. rotation and weaker dollar!	0.481144781	negative	-0.319360269		01/07/2010	0	0	0	0	0	0	218.924423	23.7	56.44126984	17	0	2	0
04-feb-16	Turnaround! Hated names bouncing $FCX $AA $CAT $R, and new economy favorites down $FB $GOOG. Rotation and weaker dollar!	turnaround! hated names bouncing $fcx $aa $cat $are, and new economy favorites down $fb $goog. rotation and weaker dollar!	turnaround! hated names bouncing $fcx $aa $cat $are, and new economy favorites down $fb $goog. rotation and weaker dollar!	0.481144781	negative	-0.319360269		02/07/2010	0	0	0	0	0	0	217.4599	23.7	56.44126984	17	0	2	0
30-dic-10	Hey, The Nook Isn't A Failure $BKS $AMZN $GOOG by @MattRosoff http://read.bi/dGVetR	hey, the nook isn't a failure $bks $amzn $goog by @mattrosoff	hey, the nook isn't a failure $bks $amzn $goog by @mattrosoff	0.3	negative	-0.316666667		03/07/2010	0	0	0	0	0	0	217.4599	23.7	56.44126984	17	0	2	0
29-ene-15	No, Google Glass wasn't a failure: http://on.mktw.net/1zFz4tSÂ $GOOG	no, google glass wasn't a failure: $goog	no, google glass wasn't a failure: $goog	0.3	negative	-0.316666667		04/07/2010	0	0	0	0	0	0	217.4599	23.7	56.44126984	17	0	2	0
30-dic-10	Hey, The Nook Isn't A Failure $BKS $AMZN $GOOG by @MattRosoff http://read.bi/dGVetR	hey, the nook isn't a failure $bks $amzn $goog by @mattrosoff	hey, the nook isn't a failure $bks $amzn $goog by @mattrosoff	0.3	negative	-0.316666667		05/07/2010	0	0	0	0	0	0	217.4599	23.7	56.44126984	17	0	2	0
02-ene-09	What do Google Android netbooks mean for Microsoft and Apple? http://bit.ly/OOEx $GOOG $AAPL $MSFT	what do google android netbooks mean for microsoft and apple? $goog $aapl $msft	what do google android netbooks mean for microsoft and apple? $goog $aapl $msft	0.6875	negative	-0.3125		06/07/2010	0	0	0	0	0	0	217.22081	23.7	56.44126984	17	0	2	0
22-may-12	Now That Google Owns Motorola, What Does That Mean For Android Phones? $GOOG by @stevekovach http://read.bi/LoJTkI	now that google owns motorola, what does that mean for android phones? $goog by @stevekovach	now that google owns motorola, what does that mean for android phones? $goog by @stevekovach	0.6875	negative	-0.3125		07/07/2010	0	0	0	0	0	0	224.259415	23.7	56.44126984	17	0	2	0
01-sep-17	You mean if I donâ€™t put a +1 button on a web page, its Google search results will suffer? "Yup" -- $GOOG http://gizmodo.com/yes-google-uses-its-power-to-quash-ideas-it-doesn-t-li-1798646437?rev=1504134979112Â â€¦	you mean if i dont put a +1 button on a web page, its google search results will suffer? "yup" -- $goog	you mean if i dont put a +1 button on a web page, its google search results will suffer? "yup" -- $goog	0.6875	negative	-0.3125		08/07/2010	4	0	4	0	0	0	227.427551	23.7	56.44126984	17	0	2	4
14-dic-18	If @sanglucci wasn't at the gym this morning he'd prob nailed the $140 puts at .30 this AM selling here at $7.50 on $JNJ -- and by the gym I mean selling premiums on $AAPL $NFLX and $GOOG	if @sanglucci wasn't at the gym this morning he'd prob nailed the $140 puts at .30 this am selling here at $7.50 on $jnj -- and by the gym i mean selling premiums on $aapl $nflx and $goog	if @sanglucci wasn't at the gym this morning he'd prob nailed the $140 puts at .30 this am selling here at $7.50 on $jnj -- and by the gym i mean selling premiums on $aapl $nflx and $goog	0.6875	negative	-0.3125		09/07/2010	8	0	6	2	0	0.333333333	232.872131	23.7	56.77460317	17	0	2	6
22-may-12	Now That Google Owns Motorola, What Does That Mean For Android Phones? $GOOG by @stevekovach http://read.bi/LoJTkI	now that google owns motorola, what does that mean for android phones? $goog by @stevekovach	now that google owns motorola, what does that mean for android phones? $goog by @stevekovach	0.6875	negative	-0.3125		10/07/2010	2	0	2	0	0	0	232.872131	23.7	56.77460317	17	0	2	2
09-mar-15	Tax Holiday For Repatriated Foreign Earnings Unlikely http://www.valuewalk.com/2015/03/tax-holiday-foreign-earnings/Â â€¦ $AAPL $GOOG $MSFT $GE $ORCLpic.twitter.com/6w9bUDa60t	tax holiday for repatriated foreign earnings unlikely $aapl $goog $msft $ge $orclpic.twitter.com/6w9buda60t	tax holiday for repatriated foreign earnings unlikely $aapl $goog $msft $ge $orclpic.twitter.com/6w9buda60t	0.3125	negative	-0.3125		11/07/2010	0	0	0	0	0	0	232.872131	23.7	56.77460317	17	0	2	0
01-sep-17	You mean if I donâ€™t put a +1 button on a web page, its Google search results will suffer? "Yup" -- $GOOG http://gizmodo.com/yes-google-uses-its-power-to-quash-ideas-it-doesn-t-li-1798646437?rev=1504134979112Â â€¦	you mean if i dont put a +1 button on a web page, its google search results will suffer? "yup" -- $goog	you mean if i dont put a +1 button on a web page, its google search results will suffer? "yup" -- $goog	0.6875	negative	-0.3125		12/07/2010	10	2	6	2	0.333333333	0.333333333	237.026566	24.03333333	57.10793651	17	0	2	6
14-dic-18	If @sanglucci wasn't at the gym this morning he'd prob nailed the $140 puts at .30 this AM selling here at $7.50 on $JNJ -- and by the gym I mean selling premiums on $AAPL $NFLX and $GOOG	if @sanglucci wasn't at the gym this morning he'd prob nailed the $140 puts at .30 this am selling here at $7.50 on $jnj -- and by the gym i mean selling premiums on $aapl $nflx and $goog	if @sanglucci wasn't at the gym this morning he'd prob nailed the $140 puts at .30 this am selling here at $7.50 on $jnj -- and by the gym i mean selling premiums on $aapl $nflx and $goog	0.6875	negative	-0.3125		13/07/2010	0	0	0	0	0	0	243.6866	24.03333333	57.10793651	17	0	2	0
02-ene-09	What do Google Android netbooks mean for Microsoft and Apple? http://bit.ly/OOEx $GOOG $AAPL $MSFT	what do google android netbooks mean for microsoft and apple? $goog $aapl $msft	what do google android netbooks mean for microsoft and apple? $goog $aapl $msft	0.6875	negative	-0.3125		14/07/2010	4	0	2	2	0	1	244.752609	24.03333333	58.10793651	17	0	2	2
30-dic-15	Why is Day Trading Failure So Common? | Find Out Here: http://bit.ly/1ROffscÂ $SPY $QQQ $DIA $GOOG $TWTR $GPRO $Xpic.twitter.com/8291olqb0a	why is day trading failure so common? | find out here: $spy $qqq $dia $goog $twtr $gpro $xpic.twitter.com/8291olqb0a	why is day trading failure so common? | find out here: $spy $qqq $dia $goog $twtr $gpro $xpic.twitter.com/8291olqb0a	0.4	negative	-0.308333333		15/07/2010	6	0	4	2	0	0.5	246.087601	24.03333333	58.60793651	17	0	2	4
05-nov-16	Why is Day Trading Failure So Common? | Find Out Here: http://bit.ly/2dSzNhQÂ $SPY $QQQ $DIA $GOOG $TWTR $GPRO $Xpic.twitter.com/NWvwHvhS5g	why is day trading failure so common? | find out here: $spy $qqq $dia $goog $twtr $gpro $xpic.twitter.com/nwvwhvhs5g	why is day trading failure so common? | find out here: $spy $qqq $dia $goog $twtr $gpro $xpic.twitter.com/nwvwhvhs5g	0.4	negative	-0.308333333		16/07/2010	0	0	0	0	0	0	228.946854	24.03333333	58.60793651	17	0	2	0
20-mar-16	Why is Day Trading Failure So Common? | Find Out Here: http://bit.ly/1MeLf7RÂ $SPY $QQQ $DIA $GOOG $TWTR $GPRO $Xpic.twitter.com/MB25pNJvnG	why is day trading failure so common? | find out here: $spy $qqq $dia $goog $twtr $gpro $xpic.twitter.com/mb25pnjvng	why is day trading failure so common? | find out here: $spy $qqq $dia $goog $twtr $gpro $xpic.twitter.com/mb25pnjvng	0.4	negative	-0.308333333		17/07/2010	0	0	0	0	0	0	228.946854	24.03333333	58.60793651	17	0	2	0
06-ene-16	Why is Day Trading Failure So Common? | Find Out Here: http://bit.ly/1Pa4J8MÂ $SPY $QQQ $DIA $GOOG $TWTR $GPRO $Xpic.twitter.com/L2f95tJzlx	why is day trading failure so common? | find out here: $spy $qqq $dia $goog $twtr $gpro $xpic.twitter.com/l2f95tjzlx	why is day trading failure so common? | find out here: $spy $qqq $dia $goog $twtr $gpro $xpic.twitter.com/l2f95tjzlx	0.4	negative	-0.308333333		18/07/2010	0	0	0	0	0	0	228.946854	24.03333333	58.60793651	17	0	2	0
03-ene-16	Why is Day Trading Failure So Common? | Find Out Here: http://bit.ly/1NLPoxaÂ $SPY $QQQ $DIA $GOOG $TWTR $GPRO $Xpic.twitter.com/2s5XxE5QN4	why is day trading failure so common? | find out here: $spy $qqq $dia $goog $twtr $gpro $xpic.twitter.com/2s5xxe5qn4	why is day trading failure so common? | find out here: $spy $qqq $dia $goog $twtr $gpro $xpic.twitter.com/2s5xxe5qn4	0.4	negative	-0.308333333		19/07/2010	0	0	0	0	0	0	232.219589	24.03333333	58.60793651	17	0	2	0
04-abr-17	Why is Day Trading Failure So Common? | Find Out Here: http://bit.ly/2lPzDjnÂ $SPY $QQQ $DIA $GOOG $TWTR $GPRO $Xpic.twitter.com/63J0IqGytF	why is day trading failure so common? | find out here: $spy $qqq $dia $goog $twtr $gpro $xpic.twitter.com/63j0iqgytf	why is day trading failure so common? | find out here: $spy $qqq $dia $goog $twtr $gpro $xpic.twitter.com/63j0iqgytf	0.4	negative	-0.308333333		20/07/2010	0	0	0	0	0	0	239.895813	24.03333333	58.60793651	17	0	2	0
26-mar-17	Why is Day Trading Failure So Common? | Find Out Here: http://bit.ly/2kTvmukÂ $SPY $QQQ $DIA $GOOG $TWTR $GPRO $Xpic.twitter.com/BsmKdClvkp	why is day trading failure so common? | find out here: $spy $qqq $dia $goog $twtr $gpro $xpic.twitter.com/bsmkdclvkp	why is day trading failure so common? | find out here: $spy $qqq $dia $goog $twtr $gpro $xpic.twitter.com/bsmkdclvkp	0.4	negative	-0.308333333		21/07/2010	0	0	0	0	0	0	237.858444	24.03333333	58.60793651	17	0	2	0
30-dic-15	Why is Day Trading Failure So Common? | Find Out Here: http://bit.ly/1ROffscÂ $SPY $QQQ $DIA $GOOG $TWTR $GPRO $Xpic.twitter.com/8291olqb0a	why is day trading failure so common? | find out here: $spy $qqq $dia $goog $twtr $gpro $xpic.twitter.com/8291olqb0a	why is day trading failure so common? | find out here: $spy $qqq $dia $goog $twtr $gpro $xpic.twitter.com/8291olqb0a	0.4	negative	-0.308333333		22/07/2010	0	0	0	0	0	0	241.499802	24.03333333	58.60793651	17	0	2	0
05-nov-16	Why is Day Trading Failure So Common? | Find Out Here: http://bit.ly/2dSzNhQÂ $SPY $QQQ $DIA $GOOG $TWTR $GPRO $Xpic.twitter.com/NWvwHvhS5g	why is day trading failure so common? | find out here: $spy $qqq $dia $goog $twtr $gpro $xpic.twitter.com/nwvwhvhs5g	why is day trading failure so common? | find out here: $spy $qqq $dia $goog $twtr $gpro $xpic.twitter.com/nwvwhvhs5g	0.4	negative	-0.308333333		23/07/2010	0	0	0	0	0	0	244.11499	24.03333333	58.60793651	17	0	2	0
20-mar-16	Why is Day Trading Failure So Common? | Find Out Here: http://bit.ly/1MeLf7RÂ $SPY $QQQ $DIA $GOOG $TWTR $GPRO $Xpic.twitter.com/MB25pNJvnG	why is day trading failure so common? | find out here: $spy $qqq $dia $goog $twtr $gpro $xpic.twitter.com/mb25pnjvng	why is day trading failure so common? | find out here: $spy $qqq $dia $goog $twtr $gpro $xpic.twitter.com/mb25pnjvng	0.4	negative	-0.308333333		24/07/2010	2	0	2	0	0	0	244.11499	24.03333333	58.60793651	17	0	2	2
06-ene-16	Why is Day Trading Failure So Common? | Find Out Here: http://bit.ly/1Pa4J8MÂ $SPY $QQQ $DIA $GOOG $TWTR $GPRO $Xpic.twitter.com/L2f95tJzlx	why is day trading failure so common? | find out here: $spy $qqq $dia $goog $twtr $gpro $xpic.twitter.com/l2f95tjzlx	why is day trading failure so common? | find out here: $spy $qqq $dia $goog $twtr $gpro $xpic.twitter.com/l2f95tjzlx	0.4	negative	-0.308333333		25/07/2010	0	0	0	0	0	0	244.11499	24.03333333	58.60793651	17	0	2	0
03-ene-16	Why is Day Trading Failure So Common? | Find Out Here: http://bit.ly/1NLPoxaÂ $SPY $QQQ $DIA $GOOG $TWTR $GPRO $Xpic.twitter.com/2s5XxE5QN4	why is day trading failure so common? | find out here: $spy $qqq $dia $goog $twtr $gpro $xpic.twitter.com/2s5xxe5qn4	why is day trading failure so common? | find out here: $spy $qqq $dia $goog $twtr $gpro $xpic.twitter.com/2s5xxe5qn4	0.4	negative	-0.308333333		26/07/2010	2	0	2	0	0	0	243.572037	24.03333333	58.60793651	17	0	2	2
04-abr-17	Why is Day Trading Failure So Common? | Find Out Here: http://bit.ly/2lPzDjnÂ $SPY $QQQ $DIA $GOOG $TWTR $GPRO $Xpic.twitter.com/63J0IqGytF	why is day trading failure so common? | find out here: $spy $qqq $dia $goog $twtr $gpro $xpic.twitter.com/63j0iqgytf	why is day trading failure so common? | find out here: $spy $qqq $dia $goog $twtr $gpro $xpic.twitter.com/63j0iqgytf	0.4	negative	-0.308333333		27/07/2010	0	0	0	0	0	0	245.395203	24.03333333	58.60793651	17	0	2	0
26-mar-17	Why is Day Trading Failure So Common? | Find Out Here: http://bit.ly/2kTvmukÂ $SPY $QQQ $DIA $GOOG $TWTR $GPRO $Xpic.twitter.com/BsmKdClvkp	why is day trading failure so common? | find out here: $spy $qqq $dia $goog $twtr $gpro $xpic.twitter.com/bsmkdclvkp	why is day trading failure so common? | find out here: $spy $qqq $dia $goog $twtr $gpro $xpic.twitter.com/bsmkdclvkp	0.4	negative	-0.308333333		28/07/2010	4	0	2	2	0	1	241.27066	24.03333333	59.60793651	17	0	2	2
30-mar-14	Sunday (late night) links: mean reversion, "rigged" markets and the rise of Roku. http://stks.co/r09pvÂ $SPY $TLT $KING $AAPL $GOOG	sunday (late night) links: mean reversion, "rigged" markets and the rise of roku. $spy $tlt $king $aapl $goog	sunday (late night) links: mean reversion, "rigged" markets and the rise of roku. $spy $tlt $king $aapl $goog	0.64375	negative	-0.30625		29/07/2010	2	0	2	0	0	0	241.589462	24.03333333	59.60793651	17	0	2	2
30-mar-14	Sunday (late night) links: mean reversion, "rigged" markets and the rise of Roku. http://stks.co/r09pvÂ $SPY $TLT $KING $AAPL $GOOG	sunday (late night) links: mean reversion, "rigged" markets and the rise of roku. $spy $tlt $king $aapl $goog	sunday (late night) links: mean reversion, "rigged" markets and the rise of roku. $spy $tlt $king $aapl $goog	0.64375	negative	-0.30625		30/07/2010	2	0	2	0	0	0	241.51973	24.03333333	59.60793651	17	0	2	2
30-jun-11	Apple Has Worst First Half Since â€™08 http://bloom.bg/lAacjX $AAPL $GOOG $MSFT	apple has worst first half since 08 $aapl $goog $msft	apple has worst first half since 08 $aapl $goog $msft	0.5	negative	-0.305555556		31/07/2010	0	0	0	0	0	0	241.51973	24.03333333	59.60793651	17	0	2	0
30-jun-11	Apple Has Worst First Half Since â€™08 http://bloom.bg/lAacjX $AAPL $GOOG $MSFT	apple has worst first half since 08 $aapl $goog $msft	apple has worst first half since 08 $aapl $goog $msft	0.5	negative	-0.305555556		01/08/2010	2	0	2	0	0	0	241.51973	24.03333333	59.60793651	17	0	2	2
21-sep-09	Bing's Slow Growth Continues $MSFT $GOOG $YHOO by @fromedome http://bit.ly/4rRf33	bing's slow growth continues $msft $goog $yhoo by @fromedome	bing's slow growth continues $msft $goog $yhoo by @fromedome	0.4	negative	-0.3		02/08/2010	14	4	8	2	0.5	0.25	244.289337	24.53333333	59.85793651	17	0	2	8
02-may-12	$FB knows who you pretend to be (an organ donor!). $GOOG knows the filthy pervert you really are. FB's arpu will always lag	$fb knows who you pretend to be (an organ donor!). $goog knows the filthy pervert you really are. fb's arpu will always lag	$fb knows who you pretend to be (an organ donor!). $goog knows the filthy pervert you really are. fb's arpu will always lag	0.6	negative	-0.3		03/08/2010	6	2	2	2	1	1	244.000427	25.53333333	60.85793651	16	-1	1	2
04-abr-12	Larry Page's 'Paranoia' Over Facebook Has Forced Him To Abandon His Ideals $GOOG http://read.bi/HeyrHA	larry page's 'paranoia' over facebook has forced him to abandon his ideals $goog	larry page's 'paranoia' over facebook has forced him to abandon his ideals $goog	0.2	negative	-0.3		04/08/2010	10	2	4	4	0.5	1	252.21463	26.03333333	61.85793651	16	0	2	4
13-nov-14	Thursday links: slow investing, $XLE v. $XLK and what the *&#% is $TWTR saying? http://stks.co/r11jEÂ $BRKB $PG $AAPL $CHDN $GMOM $GOOG $FB	thursday links: slow investing, $xle v. $xlk and what the *&#% is $twtr saying? $brkb $pg $aapl $chdn $gmom $goog $fb	thursday links: slow investing, $xle v. $xlk and what the *&#% is $twtr saying? $brkb $pg $aapl $chdn $gmom $goog $fb	0.4	negative	-0.3		05/08/2010	10	4	4	2	1	0.5	253.101318	27.03333333	62.35793651	15	-1	1	4
07-nov-16	FANG Stocks Killed It. Again. https://steadyoptions.com/articles/fang-stocks-killed-it-again-r248/Â â€¦ We traded $FB $AMZN $NFLX $GOOG like every cycle. Consistency is the name of the game.	fang stocks killed it. again. we traded $fb $amzn $nflx $goog like every cycle. consistency is the name of the game.	fang stocks killed it. again. we traded $fb $amzn $nflx $goog like every cycle. consistency is the name of the game.	0.2	negative	-0.3		06/08/2010	6	0	2	4	0	2	249.176025	27.03333333	64.35793651	16	1	3	4
02-may-12	$FB knows who you pretend to be (an organ donor!). $GOOG knows the filthy pervert you really are. FB's arpu will always lag	$fb knows who you pretend to be (an organ donor!). $goog knows the filthy pervert you really are. fb's arpu will always lag	$fb knows who you pretend to be (an organ donor!). $goog knows the filthy pervert you really are. fb's arpu will always lag	0.6	negative	-0.3		07/08/2010	0	0	0	0	0	0	249.176025	27.03333333	64.35793651	16	0	2	0
04-abr-12	Larry Page's 'Paranoia' Over Facebook Has Forced Him To Abandon His Ideals $GOOG http://read.bi/HeyrHA	larry page's 'paranoia' over facebook has forced him to abandon his ideals $goog	larry page's 'paranoia' over facebook has forced him to abandon his ideals $goog	0.2	negative	-0.3		08/08/2010	0	0	0	0	0	0	249.176025	27.03333333	64.35793651	16	0	2	0
07-nov-16	FANG Stocks Killed It. Again. https://steadyoptions.com/articles/fang-stocks-killed-it-again-r248/Â â€¦ We traded $FB $AMZN $NFLX $GOOG like every cycle. Consistency is the name of the game.	fang stocks killed it. again. we traded $fb $amzn $nflx $goog like every cycle. consistency is the name of the game.	fang stocks killed it. again. we traded $fb $amzn $nflx $goog like every cycle. consistency is the name of the game.	0.2	negative	-0.3		09/08/2010	2	0	2	0	0	0	251.731445	27.03333333	64.35793651	16	0	2	2
21-sep-09	Bing's Slow Growth Continues $MSFT $GOOG $YHOO by @fromedome http://bit.ly/4rRf33	bing's slow growth continues $msft $goog $yhoo by @fromedome	bing's slow growth continues $msft $goog $yhoo by @fromedome	0.4	negative	-0.3		10/08/2010	6	0	6	0	0	0	250.914505	27.03333333	64.35793651	16	0	2	6
22-oct-09	Twitter Wanted At Least $100 Million To Do The Google Deal $GOOG by @nichcarlson http://bit.ly/1iwSNY	twitter wanted at least $100 million to do the google deal $goog by @nichcarlson	twitter wanted at least $100 million to do the google deal $goog by @nichcarlson	0.4	negative	-0.3		11/08/2010	0	0	0	0	0	0	244.951859	27.03333333	64.35793651	16	0	2	0
08-oct-09	Ex-Lawyer Loses Unemployment Benefits Over $1.30 A Day In Google AdSense Revenue $GOOG by @egs2138 http://bit.ly/zyKZg	ex-lawyer loses unemployment benefits over $1.30 a day in google adsense revenue $goog by @egs2138	ex-lawyer loses unemployment benefits over $1.30 a day in google adsense revenue $goog by @egs2138	0.1	negative	-0.3		12/08/2010	8	0	8	0	0	0	245.086349	27.03333333	64.35793651	16	0	2	8
05-ago-09	Google Loses Search Marketing Exec To Clickable $GOOG by @nichcarlson http://bit.ly/WlRmn	google loses search marketing exec to clickable $goog by @nichcarlson	google loses search marketing exec to clickable $goog by @nichcarlson	0.1	negative	-0.3		13/08/2010	6	2	2	2	1	1	242.266922	28.03333333	65.35793651	15	-1	1	2
20-ago-10	RIM Must Switch To Android Now, Before It's Too Late $RIMM $GOOG $AAPL by @fromedome http://read.bi/cx0CNd	rim must switch to android now, before it's too late $rimm $goog $aapl by @fromedome	rim must switch to android now, before it's too late $rimm $goog $aapl by @fromedome	0.6	negative	-0.3		14/08/2010	0	0	0	0	0	0	242.266922	28.03333333	65.35793651	15	0	2	0
24-feb-10	STUNNINGLY STUPID: Google Execs Sentenced To Italian Jail For Inadvertently Allowing Offensive Video Upload $GOOG ... http://bit.ly/aAadIY	stunningly stupid: google execs sentenced to italian jail for inadvertently allowing offensive video upload $goog ...	stunningly stupid: google execs sentenced to italian jail for inadvertently allowing offensive video upload $goog ...	0.333333333	negative	-0.3		15/08/2010	0	0	0	0	0	0	242.266922	28.03333333	65.35793651	15	0	2	0
14-nov-11	Google is target of ShopCity antitrust complaint | http://bloom.bg/tWMJyOÂ $GOOG	google is target of shopcity antitrust complaint | $goog	google is target of shopcity antitrust complaint | $goog	0.2	negative	-0.3		16/08/2010	6	0	6	0	0	0	241.888336	28.03333333	65.35793651	15	0	2	6
15-ago-11	Before you go crazy about price that $GOOG is paying for #Motorola, remember that $MMI has $3 billion of cash. Deal is really only $9.5b.	before you go crazy about price that $goog is paying for #motorola, remember that $mmi has $3 billion of cash. deal is really only $9.5b.	before you go crazy about price that $goog is paying for #motorola, remember that $mmi has $3 billion of cash. deal is really only $9.5b.	0.95	negative	-0.3		17/08/2010	6	0	6	0	0	0	244.344131	28.03333333	65.35793651	15	0	2	6
10-may-11	SURPRISE! Google Put Aside $500 Million To Settle Antitrust Complaint $GOOG by @MattRosoff http://read.bi/jLxCgQ	surprise! google put aside $500 million to settle antitrust complaint $goog by @mattrosoff	surprise! google put aside $500 million to settle antitrust complaint $goog by @mattrosoff	0.2	negative	-0.3		18/08/2010	8	2	6	0	0.333333333	0	240.174759	28.36666667	65.35793651	15	0	2	6
13-feb-11	Motorola Xoom Tablet Pre-Orders Available For A Shocking $1,200 $MMI $GOOG $AAPL by @MattRosoff http://read.bi/hQyuDw	motorola xoom tablet pre-orders available for a shocking $1,200 $mmi $goog $aapl by @mattrosoff	motorola xoom tablet pre-orders available for a shocking $1,200 $mmi $goog $aapl by @mattrosoff	0.7	negative	-0.3		19/08/2010	4	4	0	0	0	0	233.111237	28.36666667	65.35793651	14	-1	1	4
13-ene-11	THE GOOGLE INVESTOR: Watch Market Share Reverse As The Verizon iPhone Sucks The Wind... $GOOG $VZ $AAPL by @hleonard76 http://read.bi/hDVRqJ	the google investor: watch market share reverse as the verizon iphone sucks the wind... $goog $vz $aapl by @hleonard76	the google investor: watch market share reverse as the verizon iphone sucks the wind... $goog $vz $aapl by @hleonard76	0.3	negative	-0.3		20/08/2010	6	6	0	0	0	0	230.147354	28.36666667	65.35793651	13	-1	1	6
02-dic-12	Sunday (late) links: an unbalanced economy, tech sector weakness and the law of unbundling. http://stks.co/mFgPÂ $XLK $AAPL $GOOG $LMCA $VIX	sunday (late) links: an unbalanced economy, tech sector weakness and the law of unbundling. $xlk $aapl $goog $lmca $vix	sunday (late) links: an unbalanced economy, tech sector weakness and the law of unbundling. $xlk $aapl $goog $lmca $vix	0.6	negative	-0.3		21/08/2010	2	0	2	0	0	0	230.147354	28.36666667	65.35793651	13	0	2	2
13-ago-12	Google is cutting 4,000 of Motorola's 20,000 employees and closing or consolidating a third of its facilities: http://on.mktw.net/QuTOrsÂ $GOOG	google is cutting 4,000 of motorola's 20,000 employees and closing or consolidating a third of its facilities: $goog	google is cutting 4,000 of motorola's 20,000 employees and closing or consolidating a third of its facilities: $goog	0.45	negative	-0.3		22/08/2010	0	0	0	0	0	0	230.147354	28.36666667	65.35793651	13	0	2	0
15-jun-12	Here Are All The Reasons It Sucks To Work At Google $GOOG by @mattlynley http://read.bi/LZVOrd	here are all the reasons it sucks to work at google $goog by @mattlynley	here are all the reasons it sucks to work at google $goog by @mattlynley	0.3	negative	-0.3		23/08/2010	4	0	4	0	0	0	231.168518	28.36666667	65.35793651	13	0	2	4
22-feb-12	Ex-Google Designer Calls Some Of Its Recent Changes 'Bats**t Crazy' $GOOG by @mattlynley http://read.bi/yOkHUn	ex-google designer calls some of its recent changes 'bats**t crazy' $goog by @mattlynley	ex-google designer calls some of its recent changes 'bats**t crazy' $goog by @mattlynley	0.575	negative	-0.3		24/08/2010	8	4	4	0	1	0	224.852203	29.36666667	65.35793651	12	-1	1	4
29-dic-13	The UP Cycle on the Secondary Delineator: Day 5. Algos have been selling into the highs. See http://stks.co/c02ebÂ $twtr $fb $aapl $goog	the up cycle on the secondary delineator: day 5. algos have been selling into the highs. see $twtr $fb $aapl $goog	the up cycle on the secondary delineator: day 5. algos have been selling into the highs. see $twtr $fb $aapl $goog	0.3	negative	-0.3		25/08/2010	4	0	2	2	0	1	226.461166	29.36666667	66.35793651	12	0	2	2
17-oct-13	$GOOG reports after close today. Key issue after disappointing 2Q : cost-per-click, mobile positioning http://on.mktw.net/GZImXYÂ @benpimentel	$goog reports after close today. key issue after disappointing 2q : cost-per-click, mobile positioning @benpimentel	$goog reports after close today. key issue after disappointing 2q : cost-per-click, mobile positioning @benpimentel	0.85	negative	-0.3		26/08/2010	4	0	0	4	0	0	224.647964	29.36666667	66.35793651	13	1	3	4
13-ago-13	This could be "at least a $10 billion opportunity" for Google, says analyst http://on.mktw.net/19ojJklÂ $GOOG	this could be "at least a $10 billion opportunity" for google, says analyst $goog	this could be "at least a $10 billion opportunity" for google, says analyst $goog	0.4	negative	-0.3		27/08/2010	8	2	2	4	1	2	228.558304	30.36666667	68.35793651	14	1	3	4
18-abr-13	Google reported 1Q profit that topped analysts' estimates, sending the shares up in late trading. http://bit.ly/102AnuAÂ $GOOG	google reported 1q profit that topped analysts' estimates, sending the shares up in late trading. $goog	google reported 1q profit that topped analysts' estimates, sending the shares up in late trading. $goog	0.6	negative	-0.3		28/08/2010	0	0	0	0	0	0	228.558304	30.36666667	68.35793651	14	0	2	0
26-nov-14	#Google on the cutting edge of corporate #patent strategy and use of #BigData http://ow.ly/EWbgqÂ $GOOG	#google on the cutting edge of corporate #patent strategy and use of #bigdata $goog	#google on the cutting edge of corporate #patent strategy and use of #bigdata $goog	0.45	negative	-0.3		29/08/2010	0	0	0	0	0	0	228.558304	30.36666667	68.35793651	14	0	2	0
07-mar-14	What do Facebook, Twitter, Google, and Apple employees have in common? http://qz.com/183958Â $GOOG $TWTR $FB $AAPL RT @MaxNisen	what do facebook, twitter, google, and apple employees have in common? $goog $twtr $fb $aapl rt @maxnisen	what do facebook, twitter, google, and apple employees have in common? $goog $twtr $fb $aapl rt @maxnisen	0.5	negative	-0.3		30/08/2010	0	0	0	0	0	0	225.499771	30.36666667	68.35793651	14	0	2	0
10-ago-15	The Artificial Intelligence Market Will Only Continue To Grow http://seekingalpha.com/article/3424106-the-artificial-intelligence-market-will-only-continue-to-grow?source=feed_fÂ â€¦ $GOOG #GOOGLE $IBM $MSFT $SAP $TWTR $YHOO $GOOGL	the artificial intelligence market will only continue to grow $goog #google $ibm $msft $sap $twtr $yhoo $googl	the artificial intelligence market will only continue to grow $goog #google $ibm $msft $sap $twtr $yhoo $googl	1	negative	-0.3		31/08/2010	0	0	0	0	0	0	224.169754	30.36666667	68.35793651	14	0	2	0
05-feb-15	$GPRO hearing vague chatter they hired an adviser to explore a sale ($75/sh with $BABA $GOOG and $AAPL rumored) Earnings tonight -CAREFUL	$gpro hearing vague chatter they hired an adviser to explore a sale ($75/sh with $baba $goog and $aapl rumored) earnings tonight -careful	$gpro hearing vague chatter they hired an adviser to explore a sale ($75/sh with $baba $goog and $aapl rumored) earnings tonight -careful	0.75	negative	-0.3		01/09/2010	0	0	0	0	0	0	229.305511	30.36666667	68.35793651	14	0	2	0
20-abr-16	IT'S OFFICIAL: EUROPE FILES ANTITRUST COMPLAINT AGAINST GOOGLE $GOOG http://read.bi/1Vj0fEUÂ pic.twitter.com/VM8RzOzRxA	it's official: europe files antitrust complaint against google $goog	it's official: europe files antitrust complaint against google $goog	0.2	negative	-0.3		02/09/2010	0	0	0	0	0	0	230.725189	30.36666667	68.35793651	14	0	2	0
23-mar-16	$AAPL & $GOOG have ~$230B common equity combined..... $BAC has $256B (100% covered by cash and Treasuries held)	$aapl & $goog have ~$230b common equity combined..... $bac has $256b (100% covered by cash and treasuries held)	$aapl & $goog have ~$230b common equity combined..... $bac has $256b (100% covered by cash and treasuries held)	0.5	negative	-0.3		03/09/2010	4	2	2	0	1	0	234.271896	31.36666667	68.35793651	13	-1	1	2
26-abr-17	Has anybody $GOOG $GOOGL Tom Sosnoff name lately? https://www.google.com/search?q=tom+sosnoff&ie=utf-8&oe=utf-8Â â€¦ @tastytrade	has anybody $goog $googl tom sosnoff name lately? @tastytrade	has anybody $goog $googl tom sosnoff name lately? @tastytrade	0.6	negative	-0.3		04/09/2010	0	0	0	0	0	0	234.271896	31.36666667	68.35793651	13	0	2	0
04-feb-17	FT Editorial on Snap corp governance: "At least $GOOG made money before turning shareholders into serfs."	ft editorial on snap corp governance: "at least $goog made money before turning shareholders into serfs."	ft editorial on snap corp governance: "at least $goog made money before turning shareholders into serfs."	0.4	negative	-0.3		05/09/2010	0	0	0	0	0	0	234.271896	31.36666667	68.35793651	13	0	2	0
03-abr-18	$BAC removed $FB from it's "US 1" list but still ZERO downgrades across the FAANG complex. 96% of analysts with "buy" or "hold" ratings on these five stocks. $AMZN $AAPL $NFLX $GOOG https://twitter.com/todd_harrison/status/975820392492355586Â â€¦ Analyst rankings via Bloomberg: $FB 43 Buys 3 Holds 2 Sells $AAPL 28 Buys 16 Holds 0 Sells â€¦	$bac removed $fb from it's "us 1" list but still zero downgrades across the faang complex. 96% of analysts with "buy" or "hold" ratings on these five stocks. $amzn $aapl $nflx $goog analyst rankings via bloomberg: $fb 43 buys 3 holds 2 sells $aapl 28 buys 16 holds 0 sells	$bac removed $fb from it's "us 1" list but still zero downgrades across the faang complex. 96% of analysts with "buy" or "hold" ratings on these five stocks. $amzn $aapl $nflx $goog analyst rankings via bloomberg: $fb 43 buys 3 holds 2 sells $aapl 28 buys 16 holds 0 sells	0.4	negative	-0.3		06/09/2010	4	0	2	2	0	1	234.271896	31.36666667	69.35793651	13	0	2	2
20-ago-10	RIM Must Switch To Android Now, Before It's Too Late $RIMM $GOOG $AAPL by @fromedome http://read.bi/cx0CNd	rim must switch to android now, before it's too late $rimm $goog $aapl by @fromedome	rim must switch to android now, before it's too late $rimm $goog $aapl by @fromedome	0.6	negative	-0.3		07/09/2010	6	0	4	2	0	0.5	231.332901	31.36666667	69.85793651	13	0	2	4
24-feb-10	STUNNINGLY STUPID: Google Execs Sentenced To Italian Jail For Inadvertently Allowing Offensive Video Upload $GOOG ... http://bit.ly/aAadIY	stunningly stupid: google execs sentenced to italian jail for inadvertently allowing offensive video upload $goog ...	stunningly stupid: google execs sentenced to italian jail for inadvertently allowing offensive video upload $goog ...	0.333333333	negative	-0.3		08/09/2010	4	0	2	2	0	1	234.411362	31.36666667	70.85793651	13	0	2	2
14-nov-11	Google is target of ShopCity antitrust complaint | http://bloom.bg/tWMJyOÂ $GOOG	google is target of shopcity antitrust complaint | $goog	google is target of shopcity antitrust complaint | $goog	0.2	negative	-0.3		09/09/2010	6	0	6	0	0	0	237.200912	31.36666667	70.85793651	13	0	2	6
15-ago-11	Before you go crazy about price that $GOOG is paying for #Motorola, remember that $MMI has $3 billion of cash. Deal is really only $9.5b.	before you go crazy about price that $goog is paying for #motorola, remember that $mmi has $3 billion of cash. deal is really only $9.5b.	before you go crazy about price that $goog is paying for #motorola, remember that $mmi has $3 billion of cash. deal is really only $9.5b.	0.95	negative	-0.3		10/09/2010	10	4	6	0	0.666666667	0	237.180984	32.03333333	70.85793651	13	0	2	6
05-may-11	SAP Says Amazon Crash Hampers Its Late Push Into the Cloud http://bloom.bg/jSkR8U $AAPL $CRM $GOOG $HPQ $IT $SFSF	sap says amazon crash hampers its late push into the cloud $aapl $crm $goog $hpq $it $sfsf	sap says amazon crash hampers its late push into the cloud $aapl $crm $goog $hpq $it $sfsf	0.6	negative	-0.3		11/09/2010	0	0	0	0	0	0	237.180984	32.03333333	70.85793651	13	0	2	0
17-mar-11	Apple IPhone Software Loses Speed Test to Googleâ€™s Android http://bloom.bg/eiAQDx $AAPL $GOOG $MSI $T $VZ	apple iphone software loses speed test to googles android $aapl $goog $msi $t $vz	apple iphone software loses speed test to googles android $aapl $goog $msi $t $vz	0.1	negative	-0.3		12/09/2010	4	0	4	0	0	0	237.180984	32.03333333	70.85793651	13	0	2	4
02-dic-12	Sunday (late) links: an unbalanced economy, tech sector weakness and the law of unbundling. http://stks.co/mFgPÂ $XLK $AAPL $GOOG $LMCA $VIX	sunday (late) links: an unbalanced economy, tech sector weakness and the law of unbundling. $xlk $aapl $goog $lmca $vix	sunday (late) links: an unbalanced economy, tech sector weakness and the law of unbundling. $xlk $aapl $goog $lmca $vix	0.6	negative	-0.3		13/09/2010	0	0	0	0	0	0	240.234543	32.03333333	70.85793651	13	0	2	0
15-jun-12	Here Are All The Reasons It Sucks To Work At Google $GOOG by @mattlynley http://read.bi/LZVOrd	here are all the reasons it sucks to work at google $goog by @mattlynley	here are all the reasons it sucks to work at google $goog by @mattlynley	0.3	negative	-0.3		14/09/2010	0	0	0	0	0	0	239.317978	32.03333333	70.85793651	13	0	2	0
29-dic-13	The UP Cycle on the Secondary Delineator: Day 5. Algos have been selling into the highs. See http://stks.co/c02ebÂ $twtr $fb $aapl $goog	the up cycle on the secondary delineator: day 5. algos have been selling into the highs. see $twtr $fb $aapl $goog	the up cycle on the secondary delineator: day 5. algos have been selling into the highs. see $twtr $fb $aapl $goog	0.3	negative	-0.3		15/09/2010	0	0	0	0	0	0	239.422592	32.03333333	70.85793651	13	0	2	0
17-oct-13	$GOOG reports after close today. Key issue after disappointing 2Q : cost-per-click, mobile positioning http://on.mktw.net/GZImXYÂ @benpimentel	$goog reports after close today. key issue after disappointing 2q : cost-per-click, mobile positioning @benpimentel	$goog reports after close today. key issue after disappointing 2q : cost-per-click, mobile positioning @benpimentel	0.85	negative	-0.3		16/09/2010	0	0	0	0	0	0	239.631805	32.03333333	70.85793651	13	0	2	0
13-ago-13	This could be "at least a $10 billion opportunity" for Google, says analyst http://on.mktw.net/19ojJklÂ $GOOG	this could be "at least a $10 billion opportunity" for google, says analyst $goog	this could be "at least a $10 billion opportunity" for google, says analyst $goog	0.4	negative	-0.3		17/09/2010	2	0	2	0	0	0	244.159836	32.03333333	70.85793651	13	0	2	2
18-abr-13	Google reported 1Q profit that topped analysts' estimates, sending the shares up in late trading. http://bit.ly/102AnuAÂ $GOOG	google reported 1q profit that topped analysts' estimates, sending the shares up in late trading. $goog	google reported 1q profit that topped analysts' estimates, sending the shares up in late trading. $goog	0.6	negative	-0.3		18/09/2010	0	0	0	0	0	0	244.159836	32.03333333	70.85793651	13	0	2	0
26-nov-14	#Google on the cutting edge of corporate #patent strategy and use of #BigData http://ow.ly/EWbgqÂ $GOOG	#google on the cutting edge of corporate #patent strategy and use of #bigdata $goog	#google on the cutting edge of corporate #patent strategy and use of #bigdata $goog	0.45	negative	-0.3		19/09/2010	0	0	0	0	0	0	244.159836	32.03333333	70.85793651	13	0	2	0
07-mar-14	What do Facebook, Twitter, Google, and Apple employees have in common? http://qz.com/183958Â $GOOG $TWTR $FB $AAPL RT @MaxNisen	what do facebook, twitter, google, and apple employees have in common? $goog $twtr $fb $aapl rt @maxnisen	what do facebook, twitter, google, and apple employees have in common? $goog $twtr $fb $aapl rt @maxnisen	0.5	negative	-0.3		20/09/2010	0	0	0	0	0	0	253.190979	32.03333333	70.85793651	13	0	2	0
10-ago-15	The Artificial Intelligence Market Will Only Continue To Grow http://seekingalpha.com/article/3424106-the-artificial-intelligence-market-will-only-continue-to-grow?source=feed_fÂ â€¦ $GOOG #GOOGLE $IBM $MSFT $SAP $TWTR $YHOO $GOOGL	the artificial intelligence market will only continue to grow $goog #google $ibm $msft $sap $twtr $yhoo $googl	the artificial intelligence market will only continue to grow $goog #google $ibm $msft $sap $twtr $yhoo $googl	1	negative	-0.3		21/09/2010	0	0	0	0	0	0	255.771301	32.03333333	70.85793651	13	0	2	0
05-feb-15	$GPRO hearing vague chatter they hired an adviser to explore a sale ($75/sh with $BABA $GOOG and $AAPL rumored) Earnings tonight -CAREFUL	$gpro hearing vague chatter they hired an adviser to explore a sale ($75/sh with $baba $goog and $aapl rumored) earnings tonight -careful	$gpro hearing vague chatter they hired an adviser to explore a sale ($75/sh with $baba $goog and $aapl rumored) earnings tonight -careful	0.75	negative	-0.3		22/09/2010	0	0	0	0	0	0	257.03656	32.03333333	70.85793651	13	0	2	0
20-abr-16	IT'S OFFICIAL: EUROPE FILES ANTITRUST COMPLAINT AGAINST GOOGLE $GOOG http://read.bi/1Vj0fEUÂ pic.twitter.com/VM8RzOzRxA	it's official: europe files antitrust complaint against google $goog	it's official: europe files antitrust complaint against google $goog	0.2	negative	-0.3		23/09/2010	0	0	0	0	0	0	255.781265	32.03333333	70.85793651	13	0	2	0
23-mar-16	$AAPL & $GOOG have ~$230B common equity combined..... $BAC has $256B (100% covered by cash and Treasuries held)	$aapl & $goog have ~$230b common equity combined..... $bac has $256b (100% covered by cash and treasuries held)	$aapl & $goog have ~$230b common equity combined..... $bac has $256b (100% covered by cash and treasuries held)	0.5	negative	-0.3		24/09/2010	0	0	0	0	0	0	262.660492	32.03333333	70.85793651	13	0	2	0
26-abr-17	Has anybody $GOOG $GOOGL Tom Sosnoff name lately? https://www.google.com/search?q=tom+sosnoff&ie=utf-8&oe=utf-8Â â€¦ @tastytrade	has anybody $goog $googl tom sosnoff name lately? @tastytrade	has anybody $goog $googl tom sosnoff name lately? @tastytrade	0.6	negative	-0.3		25/09/2010	0	0	0	0	0	0	262.660492	32.03333333	70.85793651	13	0	2	0
04-feb-17	FT Editorial on Snap corp governance: "At least $GOOG made money before turning shareholders into serfs."	ft editorial on snap corp governance: "at least $goog made money before turning shareholders into serfs."	ft editorial on snap corp governance: "at least $goog made money before turning shareholders into serfs."	0.4	negative	-0.3		26/09/2010	0	0	0	0	0	0	262.660492	32.03333333	70.85793651	13	0	2	0
22-oct-09	Twitter Wanted At Least $100 Million To Do The Google Deal $GOOG by @nichcarlson http://bit.ly/1iwSNY	twitter wanted at least $100 million to do the google deal $goog by @nichcarlson	twitter wanted at least $100 million to do the google deal $goog by @nichcarlson	0.4	negative	-0.3		27/09/2010	0	0	0	0	0	0	264.214661	32.03333333	70.85793651	13	0	2	0
08-oct-09	Ex-Lawyer Loses Unemployment Benefits Over $1.30 A Day In Google AdSense Revenue $GOOG by @egs2138 http://bit.ly/zyKZg	ex-lawyer loses unemployment benefits over $1.30 a day in google adsense revenue $goog by @egs2138	ex-lawyer loses unemployment benefits over $1.30 a day in google adsense revenue $goog by @egs2138	0.1	negative	-0.3		28/09/2010	0	0	0	0	0	0	262.600708	32.03333333	70.85793651	13	0	2	0
05-ago-09	Google Loses Search Marketing Exec To Clickable $GOOG by @nichcarlson http://bit.ly/WlRmn	google loses search marketing exec to clickable $goog by @nichcarlson	google loses search marketing exec to clickable $goog by @nichcarlson	0.1	negative	-0.3		29/09/2010	2	0	2	0	0	0	262.859741	32.03333333	70.85793651	13	0	2	2
07-may-09	Can The Newspaper Industry Really Be THIS Stupid About Google News? $GOOG by @hblodget http://bit.ly/GohGq	can the newspaper industry really be this stupid about google news? $goog by @hblodget	can the newspaper industry really be this stupid about google news? $goog by @hblodget	0.6	negative	-0.3		30/09/2010	4	0	2	2	0	1	261.9133	32.03333333	71.85793651	13	0	2	2
07-may-09	Can The Newspaper Industry Really Be THIS Stupid About Google News? $GOOG by @hblodget http://bit.ly/GohGq	can the newspaper industry really be this stupid about google news? $goog by @hblodget	can the newspaper industry really be this stupid about google news? $goog by @hblodget	0.6	negative	-0.3		01/10/2010	2	0	2	0	0	0	261.828613	32.03333333	71.85793651	13	0	2	2
01-feb-13	Google just hit an all-time high of $774. $GOOG QUOTE: http://cnb.cx/pjIfDBÂ (via @SeemaCNBC)	google just hit an all-time high of $774. $goog quote: (via @seemacnbc)	google just hit an all-time high of $774. $goog quote: (via @seemacnbc)	0.77	negative	-0.295		02/10/2010	0	0	0	0	0	0	261.828613	32.03333333	71.85793651	13	0	2	0
01-feb-13	Google just hit an all-time high of $774. $GOOG QUOTE: http://cnb.cx/pjIfDBÂ (via @SeemaCNBC)	google just hit an all-time high of $774. $goog quote: (via @seemacnbc)	google just hit an all-time high of $774. $goog quote: (via @seemacnbc)	0.77	negative	-0.295		03/10/2010	0	0	0	0	0	0	261.828613	32.03333333	71.85793651	13	0	2	0
16-oct-13	grateful to $GOOG for leaning in hard to support @AstiaGlobal in its mission to mentor & fund #women-led enterprises http://bit.ly/1hU3iuV	grateful to $goog for leaning in hard to support @astiaglobal in its mission to mentor & fund #women-led enterprises	grateful to $goog for leaning in hard to support @astiaglobal in its mission to mentor & fund #women-led enterprises	0.541666667	negative	-0.291666667		04/10/2010	10	0	8	2	0	0.25	260.199707	32.03333333	72.10793651	13	0	2	8
17-may-13	Google CEO Larry Page: Technology should do the hard work http://ow.ly/l7fFtÂ $GOOG #CEO	google ceo larry page: technology should do the hard work $goog #ceo	google ceo larry page: technology should do the hard work $goog #ceo	0.541666667	negative	-0.291666667		05/10/2010	10	2	2	6	1	3	268.110046	33.03333333	75.10793651	14	1	3	6
21-nov-14	Friday links: start-raving markets, 'peak cocoa' and why we keep working so hard. http://stks.co/r13k7Â $CC_F $NIB $AAPL $GOOG $QVAL $JNS	friday links: start-raving markets, 'peak cocoa' and why we keep working so hard. $cc_f $nib $aapl $goog $qval $jns	friday links: start-raving markets, 'peak cocoa' and why we keep working so hard. $cc_f $nib $aapl $goog $qval $jns	0.541666667	negative	-0.291666667		06/10/2010	10	4	6	0	0.666666667	0	266.177307	33.7	75.10793651	14	0	2	6
18-jul-14	Google is working hard to keep its ad-based business model in step with mobile growth. http://onforb.es/1lasY8hÂ $GOOG	google is working hard to keep its ad-based business model in step with mobile growth. $goog	google is working hard to keep its ad-based business model in step with mobile growth. $goog	0.541666667	negative	-0.291666667		07/10/2010	0	0	0	0	0	0	264.015411	33.7	75.10793651	14	0	2	0
17-abr-14	A week ago, who would have guessed the Nasdaq would be up 50 bps on a day when $IBM and $GOOG both fell hard on earnings.	a week ago, who would have guessed the nasdaq would be up 50 bps on a day when $ibm and $goog both fell hard on earnings.	a week ago, who would have guessed the nasdaq would be up 50 bps on a day when $ibm and $goog both fell hard on earnings.	0.541666667	negative	-0.291666667		08/10/2010	0	0	0	0	0	0	267.173553	33.7	75.10793651	14	0	2	0
01-abr-16	Google fired a person for pronouncing gif w/ a hard "G". $GOOG. http://www.businessinsider.com/google-pulls-mic-drop-minions-april-fools-joke-due-to-complaints-job-losses-2016-4Â â€¦pic.twitter.com/KCR5hxWch0	google fired a person for pronouncing gif w/ a hard "g". $goog.	google fired a person for pronouncing gif w/ a hard "g". $goog.	0.541666667	negative	-0.291666667		09/10/2010	0	0	0	0	0	0	267.173553	33.7	75.10793651	14	0	2	0
16-oct-13	grateful to $GOOG for leaning in hard to support @AstiaGlobal in its mission to mentor & fund #women-led enterprises http://bit.ly/1hU3iuV	grateful to $goog for leaning in hard to support @astiaglobal in its mission to mentor & fund #women-led enterprises	grateful to $goog for leaning in hard to support @astiaglobal in its mission to mentor & fund #women-led enterprises	0.541666667	negative	-0.291666667		10/10/2010	0	0	0	0	0	0	267.173553	33.7	75.10793651	14	0	2	0
17-may-13	Google CEO Larry Page: Technology should do the hard work http://ow.ly/l7fFtÂ $GOOG #CEO	google ceo larry page: technology should do the hard work $goog #ceo	google ceo larry page: technology should do the hard work $goog #ceo	0.541666667	negative	-0.291666667		11/10/2010	0	0	0	0	0	0	268.41391	33.7	75.10793651	14	0	2	0
21-nov-14	Friday links: start-raving markets, 'peak cocoa' and why we keep working so hard. http://stks.co/r13k7Â $CC_F $NIB $AAPL $GOOG $QVAL $JNS	friday links: start-raving markets, 'peak cocoa' and why we keep working so hard. $cc_f $nib $aapl $goog $qval $jns	friday links: start-raving markets, 'peak cocoa' and why we keep working so hard. $cc_f $nib $aapl $goog $qval $jns	0.541666667	negative	-0.291666667		12/10/2010	0	0	0	0	0	0	269.684143	33.7	75.10793651	14	0	2	0
18-jul-14	Google is working hard to keep its ad-based business model in step with mobile growth. http://onforb.es/1lasY8hÂ $GOOG	google is working hard to keep its ad-based business model in step with mobile growth. $goog	google is working hard to keep its ad-based business model in step with mobile growth. $goog	0.541666667	negative	-0.291666667		13/10/2010	0	0	0	0	0	0	270.63559	33.7	75.10793651	14	0	2	0
17-abr-14	A week ago, who would have guessed the Nasdaq would be up 50 bps on a day when $IBM and $GOOG both fell hard on earnings.	a week ago, who would have guessed the nasdaq would be up 50 bps on a day when $ibm and $goog both fell hard on earnings.	a week ago, who would have guessed the nasdaq would be up 50 bps on a day when $ibm and $goog both fell hard on earnings.	0.541666667	negative	-0.291666667		14/10/2010	6	0	6	0	0	0	269.455017	33.7	75.10793651	14	0	2	6
01-abr-16	Google fired a person for pronouncing gif w/ a hard "G". $GOOG. http://www.businessinsider.com/google-pulls-mic-drop-minions-april-fools-joke-due-to-complaints-job-losses-2016-4Â â€¦pic.twitter.com/KCR5hxWch0	google fired a person for pronouncing gif w/ a hard "g". $goog.	google fired a person for pronouncing gif w/ a hard "g". $goog.	0.541666667	negative	-0.291666667		15/10/2010	6	0	2	4	0	2	299.60202	33.7	77.10793651	15	1	3	4
08-jun-17	The Citi piece on $NVDA says $GOOG is way behind them. Brutal analysis ... https://twitter.com/jjotwitt/status/872967366338105344Â â€¦ AI is primarily computed on GPUs these days so another tick in the bull case. Competition is Googles cloud TPUs	the citi piece on $nvda says $goog is way behind them. brutal analysis ... ai is primarily computed on gpus these days so another tick in the bull case. competition is googles cloud tpus	the citi piece on $nvda says $goog is way behind them. brutal analysis ... ai is primarily computed on gpus these days so another tick in the bull case. competition is googles cloud tpus	0.733333333	negative	-0.291666667		16/10/2010	2	0	2	0	0	0	299.60202	33.7	77.10793651	15	0	2	2
08-jun-17	The Citi piece on $NVDA says $GOOG is way behind them. Brutal analysis ... https://twitter.com/jjotwitt/status/872967366338105344Â â€¦ AI is primarily computed on GPUs these days so another tick in the bull case. Competition is Googles cloud TPUs	the citi piece on $nvda says $goog is way behind them. brutal analysis ... ai is primarily computed on gpus these days so another tick in the bull case. competition is googles cloud tpus	the citi piece on $nvda says $goog is way behind them. brutal analysis ... ai is primarily computed on gpus these days so another tick in the bull case. competition is googles cloud tpus	0.733333333	negative	-0.291666667		17/10/2010	4	0	2	2	0	1	299.60202	33.7	78.10793651	15	0	2	2
01-ene-18	Germany is set to start enforcing a law that demands social media sites move quickly to remove hate speech, fake news and illegal material http://www.bbc.com/news/technology-42510868Â â€¦ #Facebook $FB #GooglePlus #Instagram #MySpace #Reddit #Youtube #Tumblr #Twitter $TWTR $GOOG #Yahoo	germany is set to start enforcing a law that demands social media sites move quickly to remove hate speech, fake news and illegal material #facebook $fb #googleplus #instagram #myspace #reddit #youtube #tumblr #twitter $twtr $goog #yahoo	germany is set to start enforcing a law that demands social media sites move quickly to remove hate speech, fake news and illegal material #facebook $fb #googleplus #instagram #myspace #reddit #youtube #tumblr #twitter $twtr $goog #yahoo	0.593333333	negative	-0.286666667		18/10/2010	8	4	0	4	0	0	307.70166	33.7	78.10793651	14	-1	1	4
01-ene-18	Germany is set to start enforcing a law that demands social media sites move quickly to remove hate speech, fake news and illegal material http://www.bbc.com/news/technology-42510868Â â€¦ #Facebook $FB #GooglePlus #Instagram #MySpace #Reddit #Youtube #Tumblr #Twitter $TWTR $GOOG #Yahoo	germany is set to start enforcing a law that demands social media sites move quickly to remove hate speech, fake news and illegal material #facebook $fb #googleplus #instagram #myspace #reddit #youtube #tumblr #twitter $twtr $goog #yahoo	germany is set to start enforcing a law that demands social media sites move quickly to remove hate speech, fake news and illegal material #facebook $fb #googleplus #instagram #myspace #reddit #youtube #tumblr #twitter $twtr $goog #yahoo	0.593333333	negative	-0.286666667		19/10/2010	12	4	6	2	0.666666667	0.333333333	302.780121	34.36666667	78.44126984	14	0	2	6
18-oct-16	$GOOG $GOOGL finally breaking out from long base. Position added	$goog $googl finally breaking out from long base. position added	$goog $googl finally breaking out from long base. position added	0.8	negative	-0.283333333		20/10/2010	0	0	0	0	0	0	302.854828	34.36666667	78.44126984	14	0	2	0
18-oct-16	$GOOG $GOOGL finally breaking out from long base. Position added	$goog $googl finally breaking out from long base. position added	$goog $googl finally breaking out from long base. position added	0.8	negative	-0.283333333		21/10/2010	2	0	2	0	0	0	304.852325	34.36666667	78.44126984	14	0	2	2
29-dic-10	Angry Birds: "Apple Will Be Number One For A Very Long Time" $AAPL $GOOG by @pegobry http://read.bi/eSRBwt	angry birds: "apple will be number one for a very long time" $aapl $goog by @pegobry	angry birds: "apple will be number one for a very long time" $aapl $goog by @pegobry	0.76	negative	-0.2825		22/10/2010	4	0	0	4	0	0	305.121338	34.36666667	78.44126984	15	1	3	4
29-dic-10	Angry Birds: "Apple Will Be Number One For A Very Long Time" $AAPL $GOOG by @pegobry http://read.bi/eSRBwt	angry birds: "apple will be number one for a very long time" $aapl $goog by @pegobry	angry birds: "apple will be number one for a very long time" $aapl $goog by @pegobry	0.76	negative	-0.2825		23/10/2010	0	0	0	0	0	0	305.121338	34.36666667	78.44126984	15	0	2	0
07-ene-14	$GOOG reaching new highs in premarket, $NFLX stung by downgrade & bad #weather blues for $JBLU. Watch Morning Call: http://reut.rs/1hmaG6x	$goog reaching new highs in premarket, $nflx stung by downgrade & bad #weather blues for $jblu. watch morning call:	$goog reaching new highs in premarket, $nflx stung by downgrade & bad #weather blues for $jblu. watch morning call:	0.560606061	negative	-0.281818182		24/10/2010	2	0	0	2	0	0	305.121338	34.36666667	78.44126984	16	1	3	2
14-dic-15	Google's new tablet probably wasn't meant to run Android â€” which would explain the bad reviews $GOOG http://read.bi/1QnTvD5	google's new tablet probably wasn't meant to run android which would explain the bad reviews $goog	google's new tablet probably wasn't meant to run android which would explain the bad reviews $goog	0.560606061	negative	-0.281818182		25/10/2010	4	0	2	2	0	1	307.098907	34.36666667	79.44126984	16	0	2	2
07-ene-14	$GOOG reaching new highs in premarket, $NFLX stung by downgrade & bad #weather blues for $JBLU. Watch Morning Call: http://reut.rs/1hmaG6x	$goog reaching new highs in premarket, $nflx stung by downgrade & bad #weather blues for $jblu. watch morning call:	$goog reaching new highs in premarket, $nflx stung by downgrade & bad #weather blues for $jblu. watch morning call:	0.560606061	negative	-0.281818182		26/10/2010	10	4	6	0	0.666666667	0	308.144989	35.03333333	79.44126984	16	0	2	6
14-dic-15	Google's new tablet probably wasn't meant to run Android â€” which would explain the bad reviews $GOOG http://read.bi/1QnTvD5	google's new tablet probably wasn't meant to run android which would explain the bad reviews $goog	google's new tablet probably wasn't meant to run android which would explain the bad reviews $goog	0.560606061	negative	-0.281818182		27/10/2010	6	0	4	2	0	0.5	307.083984	35.03333333	79.94126984	16	0	2	4
10-abr-18	The fiscal year vs. calendar year discussion is usually a snoozefest. But here, it might mean a difference of billions of dollars in taxes. $AAPL $MSFT $GE $GOOG https://www.fool.com/taxes/2018/04/08/this-tiny-tax-rule-will-save-corporations-billions.aspxÂ â€¦	the fiscal year vs. calendar year discussion is usually a snoozefest. but here, it might mean a difference of billions of dollars in taxes. $aapl $msft $ge $goog	the fiscal year vs. calendar year discussion is usually a snoozefest. but here, it might mean a difference of billions of dollars in taxes. $aapl $msft $ge $goog	0.46875	negative	-0.28125		28/10/2010	4	2	2	0	1	0	308.13504	36.03333333	79.94126984	15	-1	1	2
29-dic-17	$BIDU crap quarter. pair with $BABA seller. Like $GOOG is to $AMZN China red flags. Just warning flags. Don't get crazy mortgaging the house to put on the Big Short. Yet.	$bidu crap quarter. pair with $baba seller. like $goog is to $amzn china red flags. just warning flags. don't get crazy mortgaging the house to put on the big short. yet.	$bidu crap quarter. pair with $baba seller. like $goog is to $amzn china red flags. just warning flags. don't get crazy mortgaging the house to put on the big short. yet.	0.42	negative	-0.28		29/10/2010	2	0	2	0	0	0	305.704132	36.03333333	79.94126984	15	0	2	2
29-dic-17	$BIDU crap quarter. pair with $BABA seller. Like $GOOG is to $AMZN China red flags. Just warning flags. Don't get crazy mortgaging the house to put on the Big Short. Yet.	$bidu crap quarter. pair with $baba seller. like $goog is to $amzn china red flags. just warning flags. don't get crazy mortgaging the house to put on the big short. yet.	$bidu crap quarter. pair with $baba seller. like $goog is to $amzn china red flags. just warning flags. don't get crazy mortgaging the house to put on the big short. yet.	0.42	negative	-0.28		30/10/2010	0	0	0	0	0	0	305.704132	36.03333333	79.94126984	15	0	2	0
24-may-13	In past year alone, Google has started at least three services that take aim at Amazon operations. http://on.wsj.com/18mufV0Â $AMZN $GOOG	in past year alone, google has started at least three services that take aim at amazon operations. $amzn $goog	in past year alone, google has started at least three services that take aim at amazon operations. $amzn $goog	0.325	negative	-0.275		31/10/2010	2	0	0	2	0	0	305.704132	36.03333333	79.94126984	16	1	3	2
02-abr-14	What the Google share split really means: http://cnb.cx/1dUsu2TÂ (via @CNBCAlex) $GOOG	what the google share split really means: (via @cnbcalex) $goog	what the google share split really means: (via @cnbcalex) $goog	0.6	negative	-0.275		01/11/2010	10	2	8	0	0.25	0	306.351715	36.28333333	79.94126984	16	0	2	8
18-sep-15	Apple's iOS 9 upgrade and Android app are prompting some strange and downright angry responses: http://on.mktw.net/1LAGi2DÂ $AAPL $GOOG $GOOGL	apple's ios 9 upgrade and android app are prompting some strange and downright angry responses: $aapl $goog $googl	apple's ios 9 upgrade and android app are prompting some strange and downright angry responses: $aapl $goog $googl	0.575	negative	-0.275		02/11/2010	4	0	0	4	0	0	306.650604	36.28333333	79.94126984	17	1	3	4
01-feb-16	The $GOOG vs. $AAPL market cap talk is silly. @Google's enterprise value ($450b) long ago lapped @Apple ($381b).pic.twitter.com/8N0zedL2ck	the $goog vs. $aapl market cap talk is silly. @google's enterprise value ($450b) long ago lapped @apple ($381b).pic.twitter.com/8n0zedl2ck	the $goog vs. $aapl market cap talk is silly. @google's enterprise value ($450b) long ago lapped @apple ($381b).pic.twitter.com/8n0zedl2ck	0.6375	negative	-0.275		03/11/2010	0	0	0	0	0	0	308.932037	36.28333333	79.94126984	17	0	2	0
24-may-13	In past year alone, Google has started at least three services that take aim at Amazon operations. http://on.wsj.com/18mufV0Â $AMZN $GOOG	in past year alone, google has started at least three services that take aim at amazon operations. $amzn $goog	in past year alone, google has started at least three services that take aim at amazon operations. $amzn $goog	0.325	negative	-0.275		04/11/2010	8	0	2	6	0	3	310.969421	36.28333333	82.94126984	18	1	3	6
02-abr-14	What the Google share split really means: http://cnb.cx/1dUsu2TÂ (via @CNBCAlex) $GOOG	what the google share split really means: (via @cnbcalex) $goog	what the google share split really means: (via @cnbcalex) $goog	0.6	negative	-0.275		05/11/2010	2	0	2	0	0	0	311.372894	36.28333333	82.94126984	18	0	2	2
18-sep-15	Apple's iOS 9 upgrade and Android app are prompting some strange and downright angry responses: http://on.mktw.net/1LAGi2DÂ $AAPL $GOOG $GOOGL	apple's ios 9 upgrade and android app are prompting some strange and downright angry responses: $aapl $goog $googl	apple's ios 9 upgrade and android app are prompting some strange and downright angry responses: $aapl $goog $googl	0.575	negative	-0.275		06/11/2010	0	0	0	0	0	0	311.372894	36.28333333	82.94126984	18	0	2	0
01-feb-16	The $GOOG vs. $AAPL market cap talk is silly. @Google's enterprise value ($450b) long ago lapped @Apple ($381b).pic.twitter.com/8N0zedL2ck	the $goog vs. $aapl market cap talk is silly. @google's enterprise value ($450b) long ago lapped @apple ($381b).pic.twitter.com/8n0zedl2ck	the $goog vs. $aapl market cap talk is silly. @google's enterprise value ($450b) long ago lapped @apple ($381b).pic.twitter.com/8n0zedl2ck	0.6375	negative	-0.275		07/11/2010	0	0	0	0	0	0	311.372894	36.28333333	82.94126984	18	0	2	0
09-ene-12	â€œThe end game for Twitter is a strategic buyout. It is hard to see it playing out any other way.â€� http://stks.co/1pkIÂ $TWIT $GOOG	the end game for twitter is a strategic buyout. it is hard to see it playing out any other way. $twit $goog	the end game for twitter is a strategic buyout. it is hard to see it playing out any other way. $twit $goog	0.438888889	negative	-0.272222222		08/11/2010	10	2	8	0	0.25	0	312.214752	36.53333333	82.94126984	18	0	2	8
09-ene-12	â€œThe end game for Twitter is a strategic buyout. It is hard to see it playing out any other way.â€� http://stks.co/1pkIÂ $TWIT $GOOG	the end game for twitter is a strategic buyout. it is hard to see it playing out any other way. $twit $goog	the end game for twitter is a strategic buyout. it is hard to see it playing out any other way. $twit $goog	0.438888889	negative	-0.272222222		09/11/2010	10	0	6	4	0	0.666666667	311.243378	36.53333333	83.60793651	18	0	2	6
18-abr-18	$FUSZ #CRM Game Changer has ARRIVED! Shorty in Big Trouble!! $AMZN @BABA $AAPL $ADT $BIDU $ATVI $CRM $BTC $BTCS $CANN $CRUS $FEYE $GERN $INTC $JPM $LRDR $LDSR $MGTI $RIOT $NFLX $BKNG $NVDA $TWTR $EBAY $MSFT $TSLA $GOOGL $GOOG $IBM $ORCL $FB $CSCO $ROKU $C $MO #digitaladvertisingpic.twitter.com/cuVsTily1J	$fusz #crm game changer has arrived! shorty in big trouble!! $amzn @baba $aapl $adt $bidu $atvi $crm $btc $btcs $cann $crus $feye $gern $intc $jpm $lrdr $ldsr $mgti $riot $nflx $bkng $nvda $twtr $ebay $msft $tsla $googl $goog $ibm $orcl $fb $csco $roku $c $mo #digitaladvertisingpic.twitter.com/cuvstily1j	$fusz #crm game changer has arrived! shorty in big trouble!! $amzn @baba $aapl $adt $bidu $atvi $crm $btc $btcs $cann $crus $feye $gern $intc $jpm $lrdr $ldsr $mgti $riot $nflx $bkng $nvda $twtr $ebay $msft $tsla $googl $goog $ibm $orcl $fb $csco $roku $c $mo #digitaladvertisingpic.twitter.com/cuvstily1j	0.233333333	negative	-0.270833333		10/11/2010	6	0	6	0	0	0	310.277008	36.53333333	83.60793651	18	0	2	6
27-nov-17	Google's @YouTube has been publishing, monetizing and profiting from 2 million videos sexualizing children while hosting pedophile comments across 270,000 accounts. $GOOG didn't care about this filth until advertisers pulled their money and said "WTF are you doing to our brands?" https://twitter.com/Techmeme/status/935307499699363840Â â€¦ YouTube says it has terminated 270+ accounts, taken down 1…	google's @youtube has been publishing, monetizing and profiting from 2 million videos sexualizing children while hosting pedophile comments across 270,000 accounts. $goog didn't care about this filth until advertisers pulled their money and said "what the fuck are you doing to our brands?" youtube says it has terminated 270+ accounts, taken down 150k+ videos, removed ads from ~2m videos over past…	google's @youtube has been publishing, monetizing and profiting from 2 million videos sexualizing children while hosting pedophile comments across 270,000 accounts. $goog didn't care about this filth until advertisers pulled their money and said "what the fuck are you doing to our brands?" youtube says it has terminated 270+ accounts, taken down 150k+ videos, removed ads from ~2m videos over past…	0.37962963	negative	-0.268518519		11/11/2010	6	0	4	2	0	0.5	307.442627	36.53333333	84.10793651	18	0	2	4
28-dic-18	In 2019 we will have a trade deal between US and China and the FED will not raise and that the Global economy will show lot of resilience and return to the 4-5% growth range Some PT base on that $AMZN $2500 $GOOG $1500 $AAPL $275 $NVDA $330 $INTC $65 $MSFT $130 $QQQ $220 GL Short	in 2019 we will have a trade deal between us and china and the fed will not raise and that the global economy will show lot of resilience and return to the 4-5% growth range some pt base on that $amzn $2500 $goog $1500 $aapl $275 $nvda $330 $intc $65 $msft $130 $qqq $220 gl short	in 2019 we will have a trade deal between us and china and the fed will not raise and that the global economy will show lot of resilience and return to the 4-5% growth range some pt base on that $amzn $2500 $goog $1500 $aapl $275 $nvda $330 $intc $65 $msft $130 $qqq $220 gl short	0.433333333	negative	-0.266666667		12/11/2010	10	4	4	2	1	0.5	300.518585	37.53333333	84.60793651	17	-1	1	4
13-dic-18	$AMZN $AAPL $GOOG $NFLX also looking like decent entries for prizes in the UGLY CHART CONTEST	$amzn $aapl $goog $nflx also looking like decent entries for prizes in the ugly chart contest	$amzn $aapl $goog $nflx also looking like decent entries for prizes in the ugly chart contest	0.833333333	negative	-0.266666667		13/11/2010	0	0	0	0	0	0	300.518585	37.53333333	84.60793651	17	0	2	0
05-sep-12	SORRY, APPLE: 68% Of Readers Think Confirmed Leaks Of The iPhone 5 Are 'Ugly' $AAPL $GOOG by @nichcarlsonhttp://read.bi/TlWgWa	sorry, apple: 68% of readers think confirmed leaks of the iphone 5 are 'ugly' $aapl $goog by @nichcarlson	sorry, apple: 68% of readers think confirmed leaks of the iphone 5 are 'ugly' $aapl $goog by @nichcarlson	1	negative	-0.266666667		14/11/2010	4	0	2	2	0	1	300.518585	37.53333333	85.60793651	17	0	2	2
28-dic-18	In 2019 we will have a trade deal between US and China and the FED will not raise and that the Global economy will show lot of resilience and return to the 4-5% growth range Some PT base on that $AMZN $2500 $GOOG $1500 $AAPL $275 $NVDA $330 $INTC $65 $MSFT $130 $QQQ $220 GL Short	in 2019 we will have a trade deal between us and china and the fed will not raise and that the global economy will show lot of resilience and return to the 4-5% growth range some pt base on that $amzn $2500 $goog $1500 $aapl $275 $nvda $330 $intc $65 $msft $130 $qqq $220 gl short	in 2019 we will have a trade deal between us and china and the fed will not raise and that the global economy will show lot of resilience and return to the 4-5% growth range some pt base on that $amzn $2500 $goog $1500 $aapl $275 $nvda $330 $intc $65 $msft $130 $qqq $220 gl short	0.433333333	negative	-0.266666667		15/11/2010	8	4	2	2	2	1	296.623169	39.53333333	86.60793651	16	-1	1	4
13-dic-18	$AMZN $AAPL $GOOG $NFLX also looking like decent entries for prizes in the UGLY CHART CONTEST	$amzn $aapl $goog $nflx also looking like decent entries for prizes in the ugly chart contest	$amzn $aapl $goog $nflx also looking like decent entries for prizes in the ugly chart contest	0.833333333	negative	-0.266666667		16/11/2010	0	0	0	0	0	0	290.770111	39.53333333	86.60793651	16	0	2	0
15-feb-13	New Post: Hedge Boys http://stks.co/bKwZÂ $HLF $SPX $GOOG $AAPL (sorry for bad link last night)	new post: hedge boys $hlf $spx $goog $aapl (sorry for bad link last night)	new post: hedge boys $hlf $spx $goog $aapl (sorry for bad link last night)	0.546969697	negative	-0.265909091		17/11/2010	2	2	0	0	0	0	290.685425	39.53333333	86.60793651	15	-1	1	2
13-nov-13	Google $GOOG looking to emerge out of a new base, buyers active for 575 Dec. $1000 calls today	google $goog looking to emerge out of a new base, buyers active for 575 dec. $1000 calls today	google $goog looking to emerge out of a new base, buyers active for 575 dec. $1000 calls today	0.684848485	negative	-0.265656566		18/11/2010	2	0	2	0	0	0	297.166138	39.53333333	86.60793651	15	0	2	2
13-nov-13	Google $GOOG looking to emerge out of a new base, buyers active for 575 Dec. $1000 calls today	google $goog looking to emerge out of a new base, buyers active for 575 dec. $1000 calls today	google $goog looking to emerge out of a new base, buyers active for 575 dec. $1000 calls today	0.684848485	negative	-0.265656566		19/11/2010	6	0	4	2	0	0.5	294.311859	39.53333333	87.10793651	15	0	2	4
21-may-15	"The Content Biz is Brutal. Long May It Live" @BuzzFeed @VICE @voxdotcom @Recode @SAI $AOL $FB $YHOO $GOOG $TIME @bwhttps://soundcloud.com/robenfarzad/the-content-biz-is-brutal-long-may-it-liveÂ â€¦	"the content biz is brutal. long may it live" @buzzfeed @vice @voxdotcom @recode @sai $aol $fb $yhoo $goog $time @bw	"the content biz is brutal. long may it live" @buzzfeed @vice @voxdotcom @recode @sai $aol $fb $yhoo $goog $time @bw	0.633333333	negative	-0.262878788		20/11/2010	0	0	0	0	0	0	294.311859	39.53333333	87.10793651	15	0	2	0
21-may-15	"The Content Biz is Brutal. Long May It Live" @BuzzFeed @VICE @voxdotcom @Recode @SAI $AOL $FB $YHOO $GOOG $TIME @bwhttps://soundcloud.com/robenfarzad/the-content-biz-is-brutal-long-may-it-liveÂ â€¦	"the content biz is brutal. long may it live" @buzzfeed @vice @voxdotcom @recode @sai $aol $fb $yhoo $goog $time @bw	"the content biz is brutal. long may it live" @buzzfeed @vice @voxdotcom @recode @sai $aol $fb $yhoo $goog $time @bw	0.633333333	negative	-0.262878788		21/11/2010	0	0	0	0	0	0	294.311859	39.53333333	87.10793651	15	0	2	0
07-feb-14	.@davidgregory: they are buying oils, health care, and tech, including $FB, $TWTR, $GOOG and $AAPL! #TweetThePress. Very heavy buying	.@davidgregory: they are buying oils, health care, and tech, including $fb, $twtr, $goog and $aapl! #tweetthepress. very heavy buying	.@davidgregory: they are buying oils, health care, and tech, including $fb, $twtr, $goog and $aapl! #tweetthepress. very heavy buying	0.65	negative	-0.26		22/11/2010	0	0	0	0	0	0	294.506104	39.53333333	87.10793651	15	0	2	0
14-mar-11	Amazon's Android Store Lands Gets New Angry Birds Game As An Exclusive $AMZN $GOOG by @pegobry http://read.bi/fT12Ab	amazon's android store lands gets new angry birds game as an exclusive $amzn $goog by @pegobry	amazon's android store lands gets new angry birds game as an exclusive $amzn $goog by @pegobry	0.618181818	negative	-0.254545455		23/11/2010	0	0	0	0	0	0	290.416443	39.53333333	87.10793651	15	0	2	0
27-sep-12	The Creators Of Angry Birds Just Put Out A Brand New Game $AAPL $GOOG by @_dtlhttp://read.bi/RkHZIM	the creators of angry birds just put out a brand new game $aapl $goog by @_dtl	the creators of angry birds just put out a brand new game $aapl $goog by @_dtl	0.618181818	negative	-0.254545455		24/11/2010	0	0	0	0	0	0	296.374115	39.53333333	87.10793651	15	0	2	0
27-sep-12	The Creators Of Angry Birds Just Put Out A Brand New Game $AAPL $GOOG by @_dtlhttp://read.bi/RkHZIM	the creators of angry birds just put out a brand new game $aapl $goog by @_dtl	the creators of angry birds just put out a brand new game $aapl $goog by @_dtl	0.618181818	negative	-0.254545455		25/11/2010	0	0	0	0	0	0	296.374115	39.53333333	87.10793651	15	0	2	0
17-nov-10	"Google TV Takes An Enormous Step In The Wrong Direction," Says David Pogue $GOOG by @jyarow http://read.bi/cMgWgY	"google tv takes an enormous step in the wrong direction," says david pogue $goog by @jyarow	"google tv takes an enormous step in the wrong direction," says david pogue $goog by @jyarow	0.9	negative	-0.25		26/11/2010	2	2	0	0	0	0	293.898407	39.53333333	87.10793651	14	-1	1	2
26-oct-10	Boxee CEO: Cable Will Seem Pointless To Kids Growing Up With Web Video $GOOG $AAPL by @jyarow http://read.bi/cDyCes	boxee ceo: cable will seem pointless to kids growing up with web video $goog $aapl by @jyarow	boxee ceo: cable will seem pointless to kids growing up with web video $goog $aapl by @jyarow	0.5	negative	-0.25		27/11/2010	0	0	0	0	0	0	293.898407	39.53333333	87.10793651	14	0	2	0
04-ago-10	UPDATE: TechCrunch wrong, Slide valuation actually $228 million, says source close to deal http://read.bi/90UC6H $GOOG	update: techcrunch wrong, slide valuation actually $228 million, says source close to deal $goog	update: techcrunch wrong, slide valuation actually $228 million, says source close to deal $goog	0.5	negative	-0.25		28/11/2010	0	0	0	0	0	0	293.898407	39.53333333	87.10793651	14	0	2	0
02-ago-10	Android Soars Past RIM And Apple In Q2: Now The U.S.'s Top-Selling Smartphone Platform $GOOG $AAPL $RIMM by @fromedome http://read.bi/9Kz4y4	android soars past rim and apple in q2: now the you.s.'s top-selling smartphone platform $goog $aapl $rimm by @fromedome	android soars past rim and apple in q2: now the you.s.'s top-selling smartphone platform $goog $aapl $rimm by @fromedome	0.25	negative	-0.25		29/11/2010	2	0	0	2	0	0	289.96814	39.53333333	87.10793651	15	1	3	2
12-jul-11	10 Crazy Stories About Google's Early Days From An Insider Who Was There $GOOG by @MattRosoff http://read.bi/pViOl6	10 crazy stories about google's early days from an insider who was there $goog by @mattrosoff	10 crazy stories about google's early days from an insider who was there $goog by @mattrosoff	0.6	negative	-0.25		30/11/2010	16	4	8	4	0.5	0.5	276.817413	40.03333333	87.60793651	15	0	2	8
03-may-11	In 2001, $GOOG hired Scmidt, $YHOO hired Semel as CEO. 10 years later, why did one fail and one succeed? http://bit.ly/kQhiNt	in 2001, $goog hired scmidt, $yhoo hired semel as ceo. 10 years later, why did one fail and one succeed?	in 2001, $goog hired scmidt, $yhoo hired semel as ceo. 10 years later, why did one fail and one succeed?	0.15	negative	-0.25		01/12/2010	10	0	6	4	0	0.666666667	281.121277	40.03333333	88.27460317	15	0	2	6
21-abr-11	Plenty Of Small Businesses Are Getting Nuked By Google's Anti-"Content Farm" Algorithm $GOOG by @pegobry http://read.bi/eyoJI5	plenty of small businesses are getting nuked by google's anti-"content farm" algorithm $goog by @pegobry	plenty of small businesses are getting nuked by google's anti-"content farm" algorithm $goog by @pegobry	0.4	negative	-0.25		02/12/2010	0	0	0	0	0	0	284.842346	40.03333333	88.27460317	15	0	2	0
24-feb-11	All The Shady Things Going On In The App World -- A Q&A With AppsFire $AAPL $GOOG $MSFT by @pegobry http://read.bi/eyYanW	all the shady things going on in the app world -- a q&a with appsfire $aapl $goog $msft by @pegobry	all the shady things going on in the app world -- a q&a with appsfire $aapl $goog $msft by @pegobry	0.625	negative	-0.25		03/12/2010	2	0	2	0	0	0	285.430145	40.03333333	88.27460317	15	0	2	2
09-feb-11	CHART OF THE DAY: Android Just Shot Past RIM At Verizon $GOOG $RIMM $AAPL by @fromedome http://read.bi/hlS7Ah	chart of the day: android just shot past rim at verizon $goog $rimm $aapl by @fromedome	chart of the day: android just shot past rim at verizon $goog $rimm $aapl by @fromedome	0.25	negative	-0.25		04/12/2010	0	0	0	0	0	0	285.430145	40.03333333	88.27460317	15	0	2	0
09-dic-12	No more Instagram To Twitter Photos $FB $DIS $CMSCA $GOOG by @nichcarlson http://flip.it/QC0Dt	no more instagram to twitter photos $fb $dis $cmsca $goog by @nichcarlson	no more instagram to twitter photos $fb $dis $cmsca $goog by @nichcarlson	0.5	negative	-0.25		05/12/2010	0	0	0	0	0	0	285.430145	40.03333333	88.27460317	15	0	2	0
27-jul-12	The Idea That Facebook Could Be The Next Google Is Now Officially Laughable $GOOG $FB by @nichcarlsonhttp://read.bi/MbjEph	the idea that facebook could be the next google is now officially laughable $goog $fb by @nichcarlson	the idea that facebook could be the next google is now officially laughable $goog $fb by @nichcarlson	0.5	negative	-0.25		06/12/2010	4	0	2	2	0	1	288.100128	40.03333333	89.27460317	15	0	2	2
01-may-12	Sorry, Microsoft: Big Government Agency Changes Its Mind And Goes Google $GOOG $MSFT by @MattRosoffhttp://read.bi/In2wKs	sorry, microsoft: big government agency changes its mind and goes google $goog $msft by @mattrosoff	sorry, microsoft: big government agency changes its mind and goes google $goog $msft by @mattrosoff	0.55	negative	-0.25		07/12/2010	32	4	20	8	0.2	0.4	292.473724	40.23333333	89.67460317	15	0	2	20
19-ene-12	Google blows past $10B in revenue for Q4 http://wp.me/p1re2-1AHtÂ $goog	google blows past $10b in revenue for q4 $goog	google blows past $10b in revenue for q4 $goog	0.25	negative	-0.25		08/12/2010	2	0	2	0	0	0	294.167389	40.23333333	89.67460317	15	0	2	2
17-dic-13	The five most terrifying robots in Google's arsenal http://bloom.bg/J35ZPPÂ $GOOG	the five most terrifying robots in google's arsenal $goog	the five most terrifying robots in google's arsenal $goog	0.75	negative	-0.25		09/12/2010	0	0	0	0	0	0	294.645599	40.23333333	89.67460317	15	0	2	0
18-oct-13	Google soars past $1000 a share after earnings report http://fxn.ws/19PGoSwÂ $goog	google soars past $1000 a share after earnings report $goog	google soars past $1000 a share after earnings report $goog	0.25	negative	-0.25		10/12/2010	0	0	0	0	0	0	294.999268	40.23333333	89.67460317	15	0	2	0
28-ago-13	Is Google too big to fail? A network outage on Aug. 16 saw Web traffic plummet by 40% http://on.mktw.net/19YFBDiÂ $GOOG	is google too big to fail? a network outage on aug. 16 saw web traffic plummet by 40% $goog	is google too big to fail? a network outage on aug. 16 saw web traffic plummet by 40% $goog	0.2	negative	-0.25		11/12/2010	0	0	0	0	0	0	294.999268	40.23333333	89.67460317	15	0	2	0
29-jul-13	CHART OF THE DAY: Android Tablets Zoom Past The iPad $AAPL $GOOG by @stevekovachhttp://read.bi/12Yzl67	chart of the day: android tablets zoom past the ipad $aapl $goog by @stevekovach	chart of the day: android tablets zoom past the ipad $aapl $goog by @stevekovach	0.25	negative	-0.25		12/12/2010	0	0	0	0	0	0	294.999268	40.23333333	89.67460317	15	0	2	0
07-jul-13	Sunday links: manipulated prices, sector performance and when big data fails. http://stks.co/fbxsÂ $XLY $MSFT $ZNGA $MUB $GOOG	sunday links: manipulated prices, sector performance and when big data fails. $xly $msft $znga $mub $goog	sunday links: manipulated prices, sector performance and when big data fails. $xly $msft $znga $mub $goog	0.2	negative	-0.25		13/12/2010	2	0	0	2	0	0	296.199768	40.23333333	89.67460317	16	1	3	2
29-jun-13	European Commission may ban Google practices if settlement talks fail https://www.competitionpolicyinternational.com/eu-commission-may-ban-google-practices-if-settlement-talks-fail/Â â€¦ #ABASAL #Antitrust $GOOG	european commission may ban google practices if settlement talks fail #abasal #antitrust $goog	european commission may ban google practices if settlement talks fail #abasal #antitrust $goog	0.15	negative	-0.25		14/12/2010	0	0	0	0	0	0	296.344238	40.23333333	89.67460317	16	0	2	0
08-abr-13	Microsoft $MSFT exec slams Facebook $FB Home, calls Google's $GOOG Android 'complicated enough' http://bit.ly/17mVjUH	microsoft $msft exec slams facebook $fb home, calls google's $goog android 'complicated enough'	microsoft $msft exec slams facebook $fb home, calls google's $goog android 'complicated enough'	0.75	negative	-0.25		15/12/2010	0	0	0	0	0	0	294.047852	40.23333333	89.67460317	16	0	2	0
24-ene-13	Some unbelievable numbers here regarding Apple's market cap loss: http://www.bespokeinvest.com/thinkbig/2013/1/24/slow-and-steady-wins-the-race-exxon-mobil-xom-catching-back.htmlÂ â€¦ $AAPL $XOM $GOOG $SPY	some unbelievable numbers here regarding apple's market cap loss: $aapl $xom $goog $spy	some unbelievable numbers here regarding apple's market cap loss: $aapl $xom $goog $spy	1	negative	-0.25		16/12/2010	0	0	0	0	0	0	294.750214	40.23333333	89.67460317	16	0	2	0
10-oct-14	Wrist. Face. Fabric. Big tech wrong on #wearables? @nickbilton joins @SquawkAlley http://nyti.ms/1t4EBXUÂ $AAPL $GOOG pic.twitter.com/VQCM8vW2W6	wrist. face. fabric. big tech wrong on #wearables? @nickbilton joins @squawkalley $aapl $goog pic.twitter.com/vqcm8vw2w6	wrist. face. fabric. big tech wrong on #wearables? @nickbilton joins @squawkalley $aapl $goog pic.twitter.com/vqcm8vw2w6	0.5	negative	-0.25		17/12/2010	4	0	0	4	0	0	294.296906	40.23333333	89.67460317	17	1	3	4
27-jun-14	Not OK, Glass? UK data privacy watchdog warns Google Glass wearers: http://on.ft.com/1pZsl6KÂ $GOOG	not ok, glass? uk data privacy watchdog warns google glass wearers: $goog	not ok, glass? uk data privacy watchdog warns google glass wearers: $goog	0.5	negative	-0.25		18/12/2010	2	0	0	2	0	0	294.296906	40.23333333	89.67460317	18	1	3	2
26-jun-14	Which is more evil, Google or Apple Inc.? http://for.tn/1lZKnFTÂ $AAPL $GOOG	which is more evil, google or apple inc.? $aapl $goog	which is more evil, google or apple inc.? $aapl $goog	0.75	negative	-0.25		19/12/2010	0	0	0	0	0	0	294.296906	40.23333333	89.67460317	18	0	2	0
19-jun-14	$GOOG used to be a fun stock to trade but ever since that Class A / B silliness . It has become crap imo	$goog used to be a fun stock to trade but ever since that class a / b silliness . it has become crap imo	$goog used to be a fun stock to trade but ever since that class a / b silliness . it has become crap imo	0.5	negative	-0.25		20/12/2010	2	0	2	0	0	0	296.418945	40.23333333	89.67460317	18	0	2	2
24-feb-14	Why the "Low Volume Is Bearish" Crowd Is Totally Wrong http://finance.yahoo.com/blogs/the-exchange/why-the--low-volume-is-bearish--crowd-is-totally-wrong-190942024.htmlÂ â€¦ via @ryandetrick $SPX $VIX $GOOG $PCLN	why the "low volume is bearish" crowd is totally wrong via @ryandetrick $spx $vix $goog $pcln	why the "low volume is bearish" crowd is totally wrong via @ryandetrick $spx $vix $goog $pcln	0.6	negative	-0.25		21/12/2010	0	0	0	0	0	0	300.408997	40.23333333	89.67460317	18	0	2	0
15-ene-14	Google applied for about 4,500 U.S. patents -- 12 a day -- in each of the past two years. Building an IP war chest. $GOOG	google applied for about 4,500 you.s. patents -- 12 a day -- in each of the past two years. building an ip war chest. $goog	google applied for about 4,500 you.s. patents -- 12 a day -- in each of the past two years. building an ip war chest. $goog	0.25	negative	-0.25		22/12/2010	0	0	0	0	0	0	301.614471	40.23333333	89.67460317	18	0	2	0
19-oct-15	R U prepared for the most devastating stockmarket CRASH ! $DIA $VIX $TVIX $SPX $AAPL $GOOG $C $BAC $JPM $MSFT $SPY #CAC #DAX #FTSE #OMX #SMI	are you prepared for the most devastating stockmarket crash ! $dia $vix $tvix $spx $aapl $goog $c $bac $jpm $msft $spy #cac #dax #ftse #omx #smi	are you prepared for the most devastating stockmarket crash ! $dia $vix $tvix $spx $aapl $goog $c $bac $jpm $msft $spy #cac #dax #ftse #omx #smi	0.75	negative	-0.25		23/12/2010	8	0	8	0	0	0	300.986816	40.23333333	89.67460317	18	0	2	8
22-sep-15	$GPRO Another blast from the past - http://www.tradewithjoe.com/smart-cross-buysell-signals-1252015/Â â€¦ $AAPL $GILD $GOOG $GOOGL $PCLN $SPY $Z $QQQ $NFLX $GLD $BABA $AMBA $TLT	$gpro another blast from the past - $aapl $gild $goog $googl $pcln $spy $z $qqq $nflx $gld $baba $amba $tlt	$gpro another blast from the past - $aapl $gild $goog $googl $pcln $spy $z $qqq $nflx $gld $baba $amba $tlt	0.25	negative	-0.25		24/12/2010	0	0	0	0	0	0	300.986816	40.23333333	89.67460317	18	0	2	0
01-abr-15	$GDDY - subscription biz that hasn't generated op inc in last 5 yrs, competes w $GOOG $MSFT & $AMZN, levered 4x, what could go wrong?	$gddy - subscription biz that hasn't generated op inc in last 5 yrs, competes w $goog $msft & $amzn, levered 4x, what could go wrong?	$gddy - subscription biz that hasn't generated op inc in last 5 yrs, competes w $goog $msft & $amzn, levered 4x, what could go wrong?	0.483333333	negative	-0.25		25/12/2010	5	2	0	3	0	0	300.986816	40.23333333	89.67460317	19	1	3	3
15-sep-17	Artificial intelligences wonâ€™t take over the Earth. Theyâ€™re too busy maximizing online ad sales. $GOOG $FB $MSFThttps://www.fool.com/investing/2017/09/13/microsoft-and-google-are-using-ai-to-increase-ad-r.aspxÂ â€¦	artificial intelligences will not take over the earth. theyre too busy maximizing online ad sales. $goog $fb $msft	artificial intelligences will not take over the earth. theyre too busy maximizing online ad sales. $goog $fb $msft	0.65	negative	-0.25		26/12/2010	0	0	0	0	0	0	300.986816	40.23333333	89.67460317	19	0	2	0
06-mar-17	How Google's lack of human curation spreads and monetizes fake news $GOOG http://appleinsider.com/articles/17/03/06/how-googles-lack-of-human-curation-spreads-and-monetizes-fake-newsÂ â€¦pic.twitter.com/8sZfX88jCA	how google's lack of human curation spreads and monetizes fake news $goog	how google's lack of human curation spreads and monetizes fake news $goog	0.55	negative	-0.25		27/12/2010	12	2	10	0	0.2	0	300.065277	40.43333333	89.67460317	19	0	2	10
28-abr-18	This article from Reuters blew my mind with this tidbit. $MSFT has outperformed $GOOG, $AAPL, and $FB over the past 5 years.https://www.reuters.com/article/us-microsoft-results-breakingviews/breakingviews-microsoft-is-designated-driver-of-the-tech-world-idUSKBN1HX3F5Â â€¦	this article from reuters blew my mind with this tidbit. $msft has outperformed $goog, $aapl, and $fb over the past 5 years.	this article from reuters blew my mind with this tidbit. $msft has outperformed $goog, $aapl, and $fb over the past 5 years.	0.25	negative	-0.25		28/12/2010	12	2	8	2	0.25	0.25	298.341736	40.68333333	89.92460317	19	0	2	8
11-mar-18	London mayor Sadiq Khan ripped into big tech over fake news, online abuse, and regulatory arbitrage $FB $TWTR $GOOG http://read.bi/2oYw5M8Â pic.twitter.com/irVYHccpfv	london mayor sadiq khan ripped into big tech over fake news, online abuse, and regulatory arbitrage $fb $twtr $goog	london mayor sadiq khan ripped into big tech over fake news, online abuse, and regulatory arbitrage $fb $twtr $goog	0.55	negative	-0.25		29/12/2010	12	2	6	4	0.333333333	0.666666667	299.377869	41.01666667	90.59126984	19	0	2	6
17-nov-10	"Google TV Takes An Enormous Step In The Wrong Direction," Says David Pogue $GOOG by @jyarow http://read.bi/cMgWgY	"google tv takes an enormous step in the wrong direction," says david pogue $goog by @jyarow	"google tv takes an enormous step in the wrong direction," says david pogue $goog by @jyarow	0.9	negative	-0.25		30/12/2010	16	2	14	0	0.142857143	0	298.311859	41.15952381	90.59126984	19	0	2	14
26-oct-10	Boxee CEO: Cable Will Seem Pointless To Kids Growing Up With Web Video $GOOG $AAPL by @jyarow http://read.bi/cDyCes	boxee ceo: cable will seem pointless to kids growing up with web video $goog $aapl by @jyarow	boxee ceo: cable will seem pointless to kids growing up with web video $goog $aapl by @jyarow	0.5	negative	-0.25		31/12/2010	6	0	2	4	0	2	295.875977	41.15952381	92.59126984	20	1	3	4
04-ago-10	UPDATE: TechCrunch wrong, Slide valuation actually $228 million, says source close to deal http://read.bi/90UC6H $GOOG	update: techcrunch wrong, slide valuation actually $228 million, says source close to deal $goog	update: techcrunch wrong, slide valuation actually $228 million, says source close to deal $goog	0.5	negative	-0.25		01/01/2011	18	0	6	12	0	2	295.875977	41.15952381	94.59126984	21	1	3	12
02-ago-10	Android Soars Past RIM And Apple In Q2: Now The U.S.'s Top-Selling Smartphone Platform $GOOG $AAPL $RIMM by @fromedome http://read.bi/9Kz4y4	android soars past rim and apple in q2: now the you.s.'s top-selling smartphone platform $goog $aapl $rimm by @fromedome	android soars past rim and apple in q2: now the you.s.'s top-selling smartphone platform $goog $aapl $rimm by @fromedome	0.25	negative	-0.25		02/01/2011	4	0	2	2	0	1	295.875977	41.15952381	95.59126984	21	0	2	2
24-oct-11	Android Blows Past Apple To Take The Lead In Market Share For App Downloads $GOOG $AAPL by @jyarowhttp://read.bi/s4XKQM	android blows past apple to take the lead in market share for app downloads $goog $aapl by @jyarow	android blows past apple to take the lead in market share for app downloads $goog $aapl by @jyarow	0.25	negative	-0.25		03/01/2011	9	2	6	1	0.333333333	0.166666667	301.0466	41.49285714	95.75793651	21	0	2	6
12-jul-11	10 Crazy Stories About Google's Early Days From An Insider Who Was There $GOOG by @MattRosoff http://read.bi/pViOl6	10 crazy stories about google's early days from an insider who was there $goog by @mattrosoff	10 crazy stories about google's early days from an insider who was there $goog by @mattrosoff	0.6	negative	-0.25		04/01/2011	9	1	6	2	0.166666667	0.333333333	299.93576	41.65952381	96.09126984	21	0	2	6
03-may-11	In 2001, $GOOG hired Scmidt, $YHOO hired Semel as CEO. 10 years later, why did one fail and one succeed? http://bit.ly/kQhiNt	in 2001, $goog hired scmidt, $yhoo hired semel as ceo. 10 years later, why did one fail and one succeed?	in 2001, $goog hired scmidt, $yhoo hired semel as ceo. 10 years later, why did one fail and one succeed?	0.15	negative	-0.25		05/01/2011	4	0	2	2	0	1	303.397797	41.65952381	97.09126984	21	0	2	2
09-feb-11	CHART OF THE DAY: Android Just Shot Past RIM At Verizon $GOOG $RIMM $AAPL by @fromedome http://read.bi/hlS7Ah	chart of the day: android just shot past rim at verizon $goog $rimm $aapl by @fromedome	chart of the day: android just shot past rim at verizon $goog $rimm $aapl by @fromedome	0.25	negative	-0.25		06/01/2011	2	0	0	2	0	0	305.604523	41.65952381	97.09126984	22	1	3	2
09-dic-12	No more Instagram To Twitter Photos $FB $DIS $CMSCA $GOOG by @nichcarlson http://flip.it/QC0Dt	no more instagram to twitter photos $fb $dis $cmsca $goog by @nichcarlson	no more instagram to twitter photos $fb $dis $cmsca $goog by @nichcarlson	0.5	negative	-0.25		07/01/2011	2	0	0	2	0	0	307.069031	41.65952381	97.09126984	23	1	3	2
18-nov-12	not only are the charts BROKEN, but $aapl accum/distr still "E" and $GOOG now "D+" and $AMZN "D+".....2-3 day rallies will be SOLD 2 HANDS!	not only are the charts broken, but $aapl accum/distr still "e" and $goog now "d+" and $amzn "d+".....2-3 day rallies will be sold 2 hands!	not only are the charts broken, but $aapl accum/distr still "e" and $goog now "d+" and $amzn "d+".....2-3 day rallies will be sold 2 hands!	0.7	negative	-0.25		08/01/2011	0	0	0	0	0	0	307.069031	41.65952381	97.09126984	23	0	2	0
27-jul-12	The Idea That Facebook Could Be The Next Google Is Now Officially Laughable $GOOG $FB by @nichcarlsonhttp://read.bi/MbjEph	the idea that facebook could be the next google is now officially laughable $goog $fb by @nichcarlson	the idea that facebook could be the next google is now officially laughable $goog $fb by @nichcarlson	0.5	negative	-0.25		09/01/2011	0	0	0	0	0	0	307.069031	41.65952381	97.09126984	23	0	2	0
01-may-12	Sorry, Microsoft: Big Government Agency Changes Its Mind And Goes Google $GOOG $MSFT by @MattRosoffhttp://read.bi/In2wKs	sorry, microsoft: big government agency changes its mind and goes google $goog $msft by @mattrosoff	sorry, microsoft: big government agency changes its mind and goes google $goog $msft by @mattrosoff	0.55	negative	-0.25		10/01/2011	4	1	3	0	0.333333333	0	305.958191	41.99285714	97.09126984	23	0	2	3
19-ene-12	Google blows past $10B in revenue for Q4 http://wp.me/p1re2-1AHtÂ $goog	google blows past $10b in revenue for q4 $goog	google blows past $10b in revenue for q4 $goog	0.25	negative	-0.25		11/01/2011	4	1	1	2	1	2	306.854828	42.99285714	99.09126984	24	1	3	2
17-dic-13	The five most terrifying robots in Google's arsenal http://bloom.bg/J35ZPPÂ $GOOG	the five most terrifying robots in google's arsenal $goog	the five most terrifying robots in google's arsenal $goog	0.75	negative	-0.25		12/01/2011	4	0	4	0	0	0	307.283234	42.99285714	99.09126984	24	0	2	4
18-oct-13	Google soars past $1000 a share after earnings report http://fxn.ws/19PGoSwÂ $goog	google soars past $1000 a share after earnings report $goog	google soars past $1000 a share after earnings report $goog	0.25	negative	-0.25		13/01/2011	5	1	3	1	0.333333333	0.333333333	307.193573	43.32619048	99.42460317	24	0	2	3
28-ago-13	Is Google too big to fail? A network outage on Aug. 16 saw Web traffic plummet by 40% http://on.mktw.net/19YFBDiÂ $GOOG	is google too big to fail? a network outage on aug. 16 saw web traffic plummet by 40% $goog	is google too big to fail? a network outage on aug. 16 saw web traffic plummet by 40% $goog	0.2	negative	-0.25		14/01/2011	1	0	1	0	0	0	310.924591	43.32619048	99.42460317	24	0	2	1
29-jul-13	CHART OF THE DAY: Android Tablets Zoom Past The iPad $AAPL $GOOG by @stevekovachhttp://read.bi/12Yzl67	chart of the day: android tablets zoom past the ipad $aapl $goog by @stevekovach	chart of the day: android tablets zoom past the ipad $aapl $goog by @stevekovach	0.25	negative	-0.25		15/01/2011	2	0	2	0	0	0	310.924591	43.32619048	99.42460317	24	0	2	2
07-jul-13	Sunday links: manipulated prices, sector performance and when big data fails. http://stks.co/fbxsÂ $XLY $MSFT $ZNGA $MUB $GOOG	sunday links: manipulated prices, sector performance and when big data fails. $xly $msft $znga $mub $goog	sunday links: manipulated prices, sector performance and when big data fails. $xly $msft $znga $mub $goog	0.2	negative	-0.25		16/01/2011	2	1	0	1	0	0	310.924591	43.32619048	99.42460317	23	-1	1	1
29-jun-13	European Commission may ban Google practices if settlement talks fail https://www.competitionpolicyinternational.com/eu-commission-may-ban-google-practices-if-settlement-talks-fail/Â â€¦ #ABASAL #Antitrust $GOOG	european commission may ban google practices if settlement talks fail #abasal #antitrust $goog	european commission may ban google practices if settlement talks fail #abasal #antitrust $goog	0.15	negative	-0.25		17/01/2011	2	0	2	0	0	0	310.924591	43.32619048	99.42460317	23	0	2	2
08-abr-13	Microsoft $MSFT exec slams Facebook $FB Home, calls Google's $GOOG Android 'complicated enough' http://bit.ly/17mVjUH	microsoft $msft exec slams facebook $fb home, calls google's $goog android 'complicated enough'	microsoft $msft exec slams facebook $fb home, calls google's $goog android 'complicated enough'	0.75	negative	-0.25		18/01/2011	8	1	4	3	0.25	0.75	318.620728	43.57619048	100.1746032	23	0	2	4
24-ene-13	Some unbelievable numbers here regarding Apple's market cap loss: http://www.bespokeinvest.com/thinkbig/2013/1/24/slow-and-steady-wins-the-race-exxon-mobil-xom-catching-back.htmlÂ â€¦ $AAPL $XOM $GOOG $SPY	some unbelievable numbers here regarding apple's market cap loss: $aapl $xom $goog $spy	some unbelievable numbers here regarding apple's market cap loss: $aapl $xom $goog $spy	1	negative	-0.25		19/01/2011	4	2	2	0	1	0	314.695435	44.57619048	100.1746032	22	-1	1	2
10-oct-14	Wrist. Face. Fabric. Big tech wrong on #wearables? @nickbilton joins @SquawkAlley http://nyti.ms/1t4EBXUÂ $AAPL $GOOG pic.twitter.com/VQCM8vW2W6	wrist. face. fabric. big tech wrong on #wearables? @nickbilton joins @squawkalley $aapl $goog pic.twitter.com/vqcm8vw2w6	wrist. face. fabric. big tech wrong on #wearables? @nickbilton joins @squawkalley $aapl $goog pic.twitter.com/vqcm8vw2w6	0.5	negative	-0.25		20/01/2011	4	1	3	0	0.333333333	0	312.214752	44.90952381	100.1746032	22	0	2	3
27-jun-14	Not OK, Glass? UK data privacy watchdog warns Google Glass wearers: http://on.ft.com/1pZsl6KÂ $GOOG	not ok, glass? uk data privacy watchdog warns google glass wearers: $goog	not ok, glass? uk data privacy watchdog warns google glass wearers: $goog	0.5	negative	-0.25		21/01/2011	9	1	6	2	0.166666667	0.333333333	304.772644	45.07619048	100.5079365	22	0	2	6
26-jun-14	Which is more evil, Google or Apple Inc.? http://for.tn/1lZKnFTÂ $AAPL $GOOG	which is more evil, google or apple inc.? $aapl $goog	which is more evil, google or apple inc.? $aapl $goog	0.75	negative	-0.25		22/01/2011	3	0	1	2	0	2	304.772644	45.07619048	102.5079365	23	1	3	2
19-jun-14	$GOOG used to be a fun stock to trade but ever since that Class A / B silliness . It has become crap imo	$goog used to be a fun stock to trade but ever since that class a / b silliness . it has become crap imo	$goog used to be a fun stock to trade but ever since that class a / b silliness . it has become crap imo	0.5	negative	-0.25		23/01/2011	0	0	0	0	0	0	304.772644	45.07619048	102.5079365	23	0	2	0
24-feb-14	Why the "Low Volume Is Bearish" Crowd Is Totally Wrong http://finance.yahoo.com/blogs/the-exchange/why-the--low-volume-is-bearish--crowd-is-totally-wrong-190942024.htmlÂ â€¦ via @ryandetrick $SPX $VIX $GOOG $PCLN	why the "low volume is bearish" crowd is totally wrong via @ryandetrick $spx $vix $goog $pcln	why the "low volume is bearish" crowd is totally wrong via @ryandetrick $spx $vix $goog $pcln	0.6	negative	-0.25		24/01/2011	0	0	0	0	0	0	304.399048	45.07619048	102.5079365	23	0	2	0
15-ene-14	Google applied for about 4,500 U.S. patents -- 12 a day -- in each of the past two years. Building an IP war chest. $GOOG	google applied for about 4,500 you.s. patents -- 12 a day -- in each of the past two years. building an ip war chest. $goog	google applied for about 4,500 you.s. patents -- 12 a day -- in each of the past two years. building an ip war chest. $goog	0.25	negative	-0.25		25/01/2011	16	2	10	4	0.2	0.4	308.797546	45.27619048	102.9079365	23	0	2	10
19-oct-15	R U prepared for the most devastating stockmarket CRASH ! $DIA $VIX $TVIX $SPX $AAPL $GOOG $C $BAC $JPM $MSFT $SPY #CAC #DAX #FTSE #OMX #SMI	are you prepared for the most devastating stockmarket crash ! $dia $vix $tvix $spx $aapl $goog $c $bac $jpm $msft $spy #cac #dax #ftse #omx #smi	are you prepared for the most devastating stockmarket crash ! $dia $vix $tvix $spx $aapl $goog $c $bac $jpm $msft $spy #cac #dax #ftse #omx #smi	0.75	negative	-0.25		26/01/2011	10	0	8	2	0	0.25	307.098907	45.27619048	103.1579365	23	0	2	8
22-sep-15	$GPRO Another blast from the past - http://www.tradewithjoe.com/smart-cross-buysell-signals-1252015/Â â€¦ $AAPL $GILD $GOOG $GOOGL $PCLN $SPY $Z $QQQ $NFLX $GLD $BABA $AMBA $TLT	$gpro another blast from the past - $aapl $gild $goog $googl $pcln $spy $z $qqq $nflx $gld $baba $amba $tlt	$gpro another blast from the past - $aapl $gild $goog $googl $pcln $spy $z $qqq $nflx $gld $baba $amba $tlt	0.25	negative	-0.25		27/01/2011	12	0	6	6	0	1	307.243378	45.27619048	104.1579365	23	0	2	6
30-mar-15	Look at this Bull Flag in Google over past year. We want to be buying a breakout - would give us a $700 target $GOOG pic.twitter.com/QeT3xJLgfT	look at this bull flag in google over past year. we want to be buying a breakout - would give us a $700 target $goog pic.twitter.com/qet3xjlgft	look at this bull flag in google over past year. we want to be buying a breakout - would give us a $700 target $goog pic.twitter.com/qet3xjlgft	0.25	negative	-0.25		28/01/2011	0	0	0	0	0	0	299.372864	45.27619048	104.1579365	23	0	2	0
10-oct-17	Dow Jones "technical error" spreads fake news story of Google acquiring Apple https://9to5mac.com/2017/10/10/dow-jones-hacked-google-acquiring-apple/Â â€¦ $GOOG $AAPL $GOOGL	dow jones "technical error" spreads fake news story of google acquiring apple $goog $aapl $googl	dow jones "technical error" spreads fake news story of google acquiring apple $goog $aapl $googl	0.55	negative	-0.25		29/01/2011	0	0	0	0	0	0	299.372864	45.27619048	104.1579365	23	0	2	0
15-sep-17	Artificial intelligences wonâ€™t take over the Earth. Theyâ€™re too busy maximizing online ad sales. $GOOG $FB $MSFThttps://www.fool.com/investing/2017/09/13/microsoft-and-google-are-using-ai-to-increase-ad-r.aspxÂ â€¦	artificial intelligences will not take over the earth. theyre too busy maximizing online ad sales. $goog $fb $msft	artificial intelligences will not take over the earth. theyre too busy maximizing online ad sales. $goog $fb $msft	0.65	negative	-0.25		30/01/2011	0	0	0	0	0	0	299.372864	45.27619048	104.1579365	23	0	2	0
06-mar-17	How Google's lack of human curation spreads and monetizes fake news $GOOG http://appleinsider.com/articles/17/03/06/how-googles-lack-of-human-curation-spreads-and-monetizes-fake-newsÂ â€¦pic.twitter.com/8sZfX88jCA	how google's lack of human curation spreads and monetizes fake news $goog	how google's lack of human curation spreads and monetizes fake news $goog	0.55	negative	-0.25		31/01/2011	0	0	0	0	0	0	299.059052	45.27619048	104.1579365	23	0	2	0
10-oct-18	US #markets SELLOFF worst DROP since Feb this year on concerns over higher interest rates & #tradewar concerns with #China White House thinks it's just a #bullmarket correction & I would agree! Discussed on @foxnews $dji $spx $ndq #technology $aapl $amzn $fb $mfst $goog $googlpic.twitter.com/y9JKYQZYpj	us #markets selloff worst drop since feb this year on concerns over higher interest rates & #tradewar concerns with #china white house thinks it's just a #bullmarket correction & i would agree! discussed on @foxnews $dji $spx $ndq #technology $aapl $amzn $fb $mfst $goog $googlpic.twitter.com/y9jkyqzypj	us #markets selloff worst drop since feb this year on concerns over higher interest rates & #tradewar concerns with #china white house thinks it's just a #bullmarket correction & i would agree! discussed on @foxnews $dji $spx $ndq #technology $aapl $amzn $fb $mfst $goog $googlpic.twitter.com/y9jkyqzypj	0.5	negative	-0.25		01/02/2011	0	0	0	0	0	0	304.37912	45.27619048	104.1579365	23	0	2	0
28-abr-18	This article from Reuters blew my mind with this tidbit. $MSFT has outperformed $GOOG, $AAPL, and $FB over the past 5 years.https://www.reuters.com/article/us-microsoft-results-breakingviews/breakingviews-microsoft-is-designated-driver-of-the-tech-world-idUSKBN1HX3F5Â â€¦	this article from reuters blew my mind with this tidbit. $msft has outperformed $goog, $aapl, and $fb over the past 5 years.	this article from reuters blew my mind with this tidbit. $msft has outperformed $goog, $aapl, and $fb over the past 5 years.	0.25	negative	-0.25		02/02/2011	1	0	0	1	0	0	304.85733	45.27619048	104.1579365	24	1	3	1
11-mar-18	London mayor Sadiq Khan ripped into big tech over fake news, online abuse, and regulatory arbitrage $FB $TWTR $GOOG http://read.bi/2oYw5M8Â pic.twitter.com/irVYHccpfv	london mayor sadiq khan ripped into big tech over fake news, online abuse, and regulatory arbitrage $fb $twtr $goog	london mayor sadiq khan ripped into big tech over fake news, online abuse, and regulatory arbitrage $fb $twtr $goog	0.55	negative	-0.25		03/02/2011	0	0	0	0	0	0	303.93576	45.27619048	104.1579365	24	0	2	0
15-ago-11	If the Terminator films taught us anything, it's that intra-Android warfare can get ugly, fast. $GOOG buys $MMI: http://mot.ly/pD1LtF	if the terminator films taught us anything, it's that intra-android warfare can get ugly, fast. $goog buys $mmi:	if the terminator films taught us anything, it's that intra-android warfare can get ugly, fast. $goog buys $mmi:	0.8	negative	-0.25		04/02/2011	1	0	1	0	0	0	304.349213	45.27619048	104.1579365	24	0	2	1
26-jul-11	Googlers Are Shocked By How Much You Like Google+ $GOOG by @nichcarlson http://read.bi/pse4xp	googlers are shocked by how much you like google+ $goog by @nichcarlson	googlers are shocked by how much you like google+ $goog by @nichcarlson	0.5	negative	-0.25		05/02/2011	0	0	0	0	0	0	304.349213	45.27619048	104.1579365	24	0	2	0
15-ago-11	If the Terminator films taught us anything, it's that intra-Android warfare can get ugly, fast. $GOOG buys $MMI: http://mot.ly/pD1LtF	if the terminator films taught us anything, it's that intra-android warfare can get ugly, fast. $goog buys $mmi:	if the terminator films taught us anything, it's that intra-android warfare can get ugly, fast. $goog buys $mmi:	0.8	negative	-0.25		06/02/2011	0	0	0	0	0	0	304.349213	45.27619048	104.1579365	24	0	2	0
26-jul-11	Googlers Are Shocked By How Much You Like Google+ $GOOG by @nichcarlson http://read.bi/pse4xp	googlers are shocked by how much you like google+ $goog by @nichcarlson	googlers are shocked by how much you like google+ $goog by @nichcarlson	0.5	negative	-0.25		07/02/2011	0	0	0	0	0	0	305.998047	45.27619048	104.1579365	24	0	2	0
12-dic-18	#ES....To little, to late. Exchange imminent https://youtu.be/qQoXbqxdhWMÂ #QArmy #potus #GreatAwakening $GOOG	#es....to little, to late. exchange imminent #qarmy #potus #greatawakening $goog	#es....to little, to late. exchange imminent #qarmy #potus #greatawakening $goog	0.55	negative	-0.24375		08/02/2011	2	0	2	0	0	0	308.0354	45.27619048	104.1579365	24	0	2	2
24-mar-18	Editorial: Bloomberg spins Apple's Event as a desperate, blind stab for cheap iPads in education @danieleran $GOOG #Chromebook $AAPL https://appleinsider.com/articles/18/03/24/editorial-bloomberg-spins-apples-event-as-a-desperate-blind-stab-for-cheap-ipads-in-educationÂ â€¦pic.twitter.com/azoUSdTVvO	editorial: bloomberg spins apple's event as a desperate, blind stab for cheap ipads in education @danieleran $goog #chromebook $aapl	editorial: bloomberg spins apple's event as a desperate, blind stab for cheap ipads in education @danieleran $goog #chromebook $aapl	0.788888889	negative	-0.233333333		09/02/2011	4	2	2	0	1	0	307.098907	46.27619048	104.1579365	23	-1	1	2
17-jun-10	Googlers And Google Fans Go Crazy Celebrating New YouTube Product $GOOG by @ncsaint http://bit.ly/bdVOnU	googlers and google fans go crazy celebrating new youtube product $goog by @ncsaint	googlers and google fans go crazy celebrating new youtube product $goog by @ncsaint	0.677272727	negative	-0.231818182		10/02/2011	1	0	1	0	0	0	307.069031	46.27619048	104.1579365	23	0	2	1
26-jun-12	Google Has A Crazy Sculpture To Celebrate The New Version Of Android $GOOG by @jyarowhttp://read.bi/OshCBA	google has a crazy sculpture to celebrate the new version of android $goog by @jyarow	google has a crazy sculpture to celebrate the new version of android $goog by @jyarow	0.677272727	negative	-0.231818182		11/02/2011	1	1	0	0	0	0	311.083984	46.27619048	104.1579365	22	-1	1	1
25-oct-18	#media wars means gorging on #debt Meet the $100 billion DEBT CLUB! $cmcsa #comcast $t #At&T $vz #verizon Cord Cutting is a reality when a new study shows 70% of the video teenagers watch are on #netflix $mflx and #youtube $goog $googl $dispic.twitter.com/TLbiia4EJV	#media wars means gorging on #debt meet the $100 billion debt club! $cmcsa #comcast $t #at&t $vz #verizon cord cutting is a reality when a new study shows 70% of the video teenagers watch are on #netflix $mflx and #youtube $goog $googl $dispic.twitter.com/tlbiia4ejv	#media wars means gorging on #debt meet the $100 billion debt club! $cmcsa #comcast $t #at&t $vz #verizon cord cutting is a reality when a new study shows 70% of the video teenagers watch are on #netflix $mflx and #youtube $goog $googl $dispic.twitter.com/tlbiia4ejv	0.677272727	negative	-0.231818182		12/02/2011	0	0	0	0	0	0	311.083984	46.27619048	104.1579365	22	0	2	0
17-jun-10	Googlers And Google Fans Go Crazy Celebrating New YouTube Product $GOOG by @ncsaint http://bit.ly/bdVOnU	googlers and google fans go crazy celebrating new youtube product $goog by @ncsaint	googlers and google fans go crazy celebrating new youtube product $goog by @ncsaint	0.677272727	negative	-0.231818182		13/02/2011	2	1	1	0	1	0	311.083984	47.27619048	104.1579365	21	-1	1	1
26-jun-12	Google Has A Crazy Sculpture To Celebrate The New Version Of Android $GOOG by @jyarowhttp://read.bi/OshCBA	google has a crazy sculpture to celebrate the new version of android $goog by @jyarow	google has a crazy sculpture to celebrate the new version of android $goog by @jyarow	0.677272727	negative	-0.231818182		14/02/2011	5	0	3	2	0	0.666666667	312.902161	47.27619048	104.8246032	21	0	2	3
25-oct-18	#media wars means gorging on #debt Meet the $100 billion DEBT CLUB! $cmcsa #comcast $t #At&T $vz #verizon Cord Cutting is a reality when a new study shows 70% of the video teenagers watch are on #netflix $mflx and #youtube $goog $googl $dispic.twitter.com/TLbiia4EJV	#media wars means gorging on #debt meet the $100 billion debt club! $cmcsa #comcast $t #at&t $vz #verizon cord cutting is a reality when a new study shows 70% of the video teenagers watch are on #netflix $mflx and #youtube $goog $googl $dispic.twitter.com/tlbiia4ejv	#media wars means gorging on #debt meet the $100 billion debt club! $cmcsa #comcast $t #at&t $vz #verizon cord cutting is a reality when a new study shows 70% of the video teenagers watch are on #netflix $mflx and #youtube $goog $googl $dispic.twitter.com/tlbiia4ejv	0.677272727	negative	-0.231818182		15/02/2011	9	0	6	3	0	0.5	310.909637	47.27619048	105.3246032	21	0	2	6
02-sep-16	Facebook and Google are cracking down on slow mobile websites $FB $GOOG $GOOGL http://read.bi/2bI46eLÂ pic.twitter.com/UGOaLrtiS5	facebook and google are cracking down on slow mobile websites $fb $goog $googl	facebook and google are cracking down on slow mobile websites $fb $goog $googl	0.344444444	negative	-0.227777778		16/02/2011	2	0	2	0	0	0	310.944489	47.27619048	105.3246032	21	0	2	2
26-oct-13	Massive Barge On San Francisco Bay Likely Secret Google Facility http://cbsloc.al/17Qs4XWÂ $GOOG oops... no permit equals expensive mistake?	massive barge on san francisco bay likely secret google facility $goog oops... no permit equals expensive mistake?	massive barge on san francisco bay likely secret google facility $goog oops... no permit equals expensive mistake?	0.85	negative	-0.225		17/02/2011	8	0	4	4	0	1	311.462555	47.27619048	106.3246032	21	0	2	4
18-oct-13	Analyst on the $GOOG surge past $1,000: "A few blemishes are being overlooked today." http://nyti.ms/18tcbtS	analyst on the $goog surge past $1,000: "a few blemishes are being overlooked today."	analyst on the $goog surge past $1,000: "a few blemishes are being overlooked today."	0.175	negative	-0.225		18/02/2011	5	0	4	1	0	0.25	313.863556	47.27619048	106.5746032	21	0	2	4
26-dic-15	Barron's cover story says YouTube worth 2x Netflix: http://on.barrons.com/1marq63Â (with subscription). $GOOG $GOOGL $NFLXpic.twitter.com/B5738JZ7lg	barron's cover story says youtube worth 2x netflix: (with subscription). $goog $googl $nflxpic.twitter.com/b5738jz7lg	barron's cover story says youtube worth 2x netflix: (with subscription). $goog $googl $nflxpic.twitter.com/b5738jz7lg	0.55	negative	-0.225		19/02/2011	0	0	0	0	0	0	313.863556	47.27619048	106.5746032	21	0	2	0
02-nov-16	$GOOG $AAPL $Pistol Pete$: $PMCB A Long Game of Patience in Pharmacytehttp://ht.ly/FUDB5066mJ5	$goog $aapl $pistol pete$: $pmcb a long game of patience in pharmacyte	$goog $aapl $pistol pete$: $pmcb a long game of patience in pharmacyte	0.4	negative	-0.225		20/02/2011	1	0	1	0	0	0	313.863556	47.27619048	106.5746032	21	0	2	1
26-oct-13	Massive Barge On San Francisco Bay Likely Secret Google Facility http://cbsloc.al/17Qs4XWÂ $GOOG oops... no permit equals expensive mistake?	massive barge on san francisco bay likely secret google facility $goog oops... no permit equals expensive mistake?	massive barge on san francisco bay likely secret google facility $goog oops... no permit equals expensive mistake?	0.85	negative	-0.225		21/02/2011	0	0	0	0	0	0	313.863556	47.27619048	106.5746032	21	0	2	0
18-oct-13	Analyst on the $GOOG surge past $1,000: "A few blemishes are being overlooked today." http://nyti.ms/18tcbtS	analyst on the $goog surge past $1,000: "a few blemishes are being overlooked today."	analyst on the $goog surge past $1,000: "a few blemishes are being overlooked today."	0.175	negative	-0.225		22/02/2011	1	0	0	1	0	0	303.965668	47.27619048	106.5746032	22	1	3	1
26-dic-15	Barron's cover story says YouTube worth 2x Netflix: http://on.barrons.com/1marq63Â (with subscription). $GOOG $GOOGL $NFLXpic.twitter.com/B5738JZ7lg	barron's cover story says youtube worth 2x netflix: (with subscription). $goog $googl $nflxpic.twitter.com/b5738jz7lg	barron's cover story says youtube worth 2x netflix: (with subscription). $goog $googl $nflxpic.twitter.com/b5738jz7lg	0.55	negative	-0.225		23/02/2011	5	0	3	2	0	0.666666667	304.518585	47.27619048	107.2412698	22	0	2	3
02-nov-16	$GOOG $AAPL $Pistol Pete$: $PMCB A Long Game of Patience in Pharmacytehttp://ht.ly/FUDB5066mJ5	$goog $aapl $pistol pete$: $pmcb a long game of patience in pharmacyte	$goog $aapl $pistol pete$: $pmcb a long game of patience in pharmacyte	0.4	negative	-0.225		24/02/2011	6	1	5	0	0.2	0	303.273254	47.47619048	107.2412698	22	0	2	5
07-jul-14	Google's Larry Page: 'We still feel computers are pretty bad' http://for.tn/1rIxSASÂ $GOOG	google's larry page: 'we still feel computers are pretty bad' $goog	google's larry page: 'we still feel computers are pretty bad' $goog	0.833333333	negative	-0.225		25/02/2011	6	0	5	1	0	0.2	303.880981	47.47619048	107.4412698	22	0	2	5
07-jul-14	Google's Larry Page: 'We still feel computers are pretty bad' http://for.tn/1rIxSASÂ $GOOG	google's larry page: 'we still feel computers are pretty bad' $goog	google's larry page: 'we still feel computers are pretty bad' $goog	0.833333333	negative	-0.225		26/02/2011	0	0	0	0	0	0	303.880981	47.47619048	107.4412698	22	0	2	0
16-dic-14	About 1000 trades took $GOOG down hard in 1.5 seconds. Chart: pic.twitter.com/3aEqRciJYF	about 1000 trades took $goog down hard in 1.5 seconds. chart: pic.twitter.com/3aeqrcijyf	about 1000 trades took $goog down hard in 1.5 seconds. chart: pic.twitter.com/3aeqrcijyf	0.415277778	negative	-0.223611111		27/02/2011	5	0	3	2	0	0.666666667	303.880981	47.47619048	108.1079365	22	0	2	3
16-dic-14	About 1000 trades took $GOOG down hard in 1.5 seconds. Chart: pic.twitter.com/3aEqRciJYF	about 1000 trades took $goog down hard in 1.5 seconds. chart: pic.twitter.com/3aeqrcijyf	about 1000 trades took $goog down hard in 1.5 seconds. chart: pic.twitter.com/3aeqrcijyf	0.415277778	negative	-0.223611111		28/02/2011	1	0	1	0	0	0	305.554718	47.47619048	108.1079365	22	0	2	1
17-ene-12	How To Turn Off Google's Annoying New 'Personal Results' $GOOG by @hamburgerhttp://read.bi/zveoFI	how to turn off google's annoying new 'personal results' $goog by @hamburger	how to turn off google's annoying new 'personal results' $goog by @hamburger	0.551515152	negative	-0.221212121		01/03/2011	1	0	1	0	0	0	299.258301	47.47619048	108.1079365	22	0	2	1
17-ene-12	How To Turn Off Google's Annoying New 'Personal Results' $GOOG by @hamburgerhttp://read.bi/zveoFI	how to turn off google's annoying new 'personal results' $goog by @hamburger	how to turn off google's annoying new 'personal results' $goog by @hamburger	0.551515152	negative	-0.221212121		02/03/2011	4	0	1	3	0	3	299.273254	47.47619048	111.1079365	23	1	3	3
17-dic-14	These 3 tech giants will provide stiff competition to Netflix in 2015 http://ow.ly/G4PKWÂ $NFLX $AAPL $GOOG $TWX #HBO	these 3 tech giants will provide stiff competition to netflix in 2015 $nflx $aapl $goog $twx #hbo	these 3 tech giants will provide stiff competition to netflix in 2015 $nflx $aapl $goog $twx #hbo	0.5	negative	-0.214285714		03/03/2011	2	0	2	0	0	0	303.641876	47.47619048	111.1079365	23	0	2	2
17-dic-14	These 3 tech giants will provide stiff competition to Netflix in 2015 http://ow.ly/G4PKWÂ $NFLX $AAPL $GOOG $TWX #HBO	these 3 tech giants will provide stiff competition to netflix in 2015 $nflx $aapl $goog $twx #hbo	these 3 tech giants will provide stiff competition to netflix in 2015 $nflx $aapl $goog $twx #hbo	0.5	negative	-0.214285714		04/03/2011	4	1	3	0	0.333333333	0	299.188568	47.80952381	111.1079365	23	0	2	3
16-abr-18	https://market-ticker.org/post=233343Â At Least It's Getting Press: Facebook And Other Scams $FB $GOOG #privacy	at least it's getting press: facebook and other scams $fb $goog #privacy	at least it's getting press: facebook and other scams $fb $goog #privacy	0.3875	negative	-0.2125		05/03/2011	3	0	2	1	0	0.5	299.188568	47.80952381	111.6079365	23	0	2	2
18-jun-12	Google's Office Has A Half Pipe! $GOOG by @mattlynleyhttp://read.bi/KvGcz5	google's office has a half pipe! $goog by @mattlynley	google's office has a half pipe! $goog by @mattlynley	0.166666667	negative	-0.208333333		06/03/2011	0	0	0	0	0	0	299.188568	47.80952381	111.6079365	23	0	2	0
18-jun-12	Google's Office Has A Half Pipe! $GOOG by @mattlynleyhttp://read.bi/KvGcz5	google's office has a half pipe! $goog by @mattlynley	google's office has a half pipe! $goog by @mattlynley	0.166666667	negative	-0.208333333		07/03/2011	3	0	2	1	0	0.5	294.725311	47.80952381	112.1079365	23	0	2	2
24-jun-13	New #crowdfunding site gets YouTubers a regular paycheck: http://yhoo.it/10g3yPAÂ (via @Qz) #YouTube $GOOG	new #crowdfunding site gets youtubers a regular paycheck: (via @qz) #youtube $goog	new #crowdfunding site gets youtubers a regular paycheck: (via @qz) #youtube $goog	0.51048951	negative	-0.204545455		08/03/2011	2	0	1	1	0	1	295.049072	47.80952381	113.1079365	23	0	2	1
24-jun-13	New #crowdfunding site gets YouTubers a regular paycheck: http://yhoo.it/10g3yPAÂ (via @Qz) #YouTube $GOOG	new #crowdfunding site gets youtubers a regular paycheck: (via @qz) #youtube $goog	new #crowdfunding site gets youtubers a regular paycheck: (via @qz) #youtube $goog	0.51048951	negative	-0.204545455		09/03/2011	1	0	1	0	0	0	294.78009	47.80952381	113.1079365	23	0	2	1
23-sep-17	$AZFL is gonna fuck shit up starting Monday, September 25, 2017 9:31am Eastern $BABA $SPY $ALRT $GOOG $DIS $T $VZ $TVIX $GILD $VRX pic.twitter.com/LrmTjz8LO6	$azfl is gonna fuck shit up starting monday, september 25, 2017 9:31am eastern $baba $spy $alrt $goog $dis $t $vz $tvix $gild $vrx pic.twitter.com/lrmtjz8lo6	$azfl is gonna fuck shit up starting monday, september 25, 2017 9:31am eastern $baba $spy $alrt $goog $dis $t $vz $tvix $gild $vrx pic.twitter.com/lrmtjz8lo6	0.5	negative	-0.2		10/03/2011	5	0	5	0	0	0	289.066498	47.80952381	113.1079365	23	0	2	5
23-sep-17	$AZFL is gonna fuck shit up starting Monday, September 25, 2017 9:31am Eastern $BABA $SPY $ALRT $GOOG $DIS $T $VZ $TVIX $GILD $VRX pic.twitter.com/LrmTjz8LO6	$azfl is gonna fuck shit up starting monday, september 25, 2017 9:31am eastern $baba $spy $alrt $goog $dis $t $vz $tvix $gild $vrx pic.twitter.com/lrmtjz8lo6	$azfl is gonna fuck shit up starting monday, september 25, 2017 9:31am eastern $baba $spy $alrt $goog $dis $t $vz $tvix $gild $vrx pic.twitter.com/lrmtjz8lo6	0.5	negative	-0.2		11/03/2011	0	0	0	0	0	0	287.278198	47.80952381	113.1079365	23	0	2	0
08-jun-09	Larry Page And Sergey Brin's Mentor Found Dead In Swimming Pool $GOOG by @nichcarlson http://bit.ly/QZvMT	larry page and sergey brin's mentor found dead in swimming pool $goog by @nichcarlson	larry page and sergey brin's mentor found dead in swimming pool $goog by @nichcarlson	0.4	negative	-0.2		12/03/2011	2	0	0	2	0	0	287.278198	47.80952381	113.1079365	24	1	3	2
15-nov-10	Bloomberg reports private trading of Facebook stock values it at $41b. That's ahead of $EBAY, behind $AMZN $GOOG http://bit.ly/aGldQm #cnet	bloomberg reports private trading of facebook stock values it at $41b. that's ahead of $ebay, behind $amzn $goog #cnet	bloomberg reports private trading of facebook stock values it at $41b. that's ahead of $ebay, behind $amzn $goog #cnet	0.5375	negative	-0.2		13/03/2011	3	0	1	2	0	2	287.278198	47.80952381	115.1079365	25	1	3	2
15-nov-10	Netflix: Android Is Too Fragmented And Not Secure $NFLX $GOOG by @jyarow http://read.bi/aizSHT	netflix: android is too fragmented and not secure $nflx $goog by @jyarow	netflix: android is too fragmented and not secure $nflx $goog by @jyarow	0.6	negative	-0.2		14/03/2011	6	1	3	2	0.333333333	0.666666667	283.930756	48.14285714	115.7746032	25	0	2	3
19-oct-10	THE GOOGLE INVESTOR: Steve Jobs Slams Android, Says Its Tablet Will Be Dead On Arrival $GOOG by @hleonard76 http://read.bi/bMk5k6	the google investor: steve jobs slams android, says its tablet will be dead on arrival $goog by @hleonard76	the google investor: steve jobs slams android, says its tablet will be dead on arrival $goog by @hleonard76	0.4	negative	-0.2		15/03/2011	3	0	0	3	0	0	283.716553	48.14285714	115.7746032	26	1	3	3
18-oct-10	Steve Jobs says 7-inch Android tablets will be "dead on arrival" $AAPL $GOOG http://read.bi/cogrS3	steve jobs says 7-inch android tablets will be "dead on arrival" $aapl $goog	steve jobs says 7-inch android tablets will be "dead on arrival" $aapl $goog	0.4	negative	-0.2		16/03/2011	0	0	0	0	0	0	277.509827	48.14285714	115.7746032	26	0	2	0
06-oct-10	Google Invest In Homes For Poor People, Gets Massive Tax Cuts In Return $GOOG by @WhiteGM http://read.bi/9S0H1m	google invest in homes for poor people, gets massive tax cuts in return $goog by @whitegm	google invest in homes for poor people, gets massive tax cuts in return $goog by @whitegm	0.8	negative	-0.2		17/03/2011	7	1	3	3	0.333333333	1	279.631866	48.47619048	116.7746032	26	0	2	3
03-sep-10	Here's How Apple Is Beginning To Destroy Google's Core Search Business $GOOG $AAPL by @fromedome http://read.bi/9GfQs9	here's how apple is beginning to destroy google's core search business $goog $aapl by @fromedome	here's how apple is beginning to destroy google's core search business $goog $aapl by @fromedome	0	negative	-0.2		18/03/2011	6	0	3	3	0	1	279.482422	48.47619048	117.7746032	26	0	2	3
24-feb-10	Think Your iPhone Internet Is Flaky Now? It's Only Going To Get Worse $AAPL $GOOG by @JeffGlueck http://bit.ly/aE0hpw	think your iphone internet is flaky now? it's only going to get worse $aapl $goog by @jeffglueck	think your iphone internet is flaky now? it's only going to get worse $aapl $goog by @jeffglueck	0.8	negative	-0.2		19/03/2011	2	0	0	2	0	0	279.482422	48.47619048	117.7746032	27	1	3	2
20-dic-11	Google Names The 10 Brands That Were The Biggest Losers Of 2011 $GOOG by @laurastamplerhttp://read.bi/udCXjw	google names the 10 brands that were the biggest losers of 2011 $goog by @laurastampler	google names the 10 brands that were the biggest losers of 2011 $goog by @laurastampler	0.2	negative	-0.2		20/03/2011	0	0	0	0	0	0	279.482422	48.47619048	117.7746032	27	0	2	0
06-dic-11	Android Vs. iPhone: One Is Destroying The Company's Value $APPL $GOOG by @asymcohttp://read.bi/t0c2dg	android vs. iphone: one is destroying the company's value $appl $goog by @asymco	android vs. iphone: one is destroying the company's value $appl $goog by @asymco	0	negative	-0.2		21/03/2011	1	0	1	0	0	0	287.173615	48.47619048	117.7746032	27	0	2	1
15-ago-11	Winners and losers in the Google-Motorola deal http://reut.rs/qcvFq5Â $GOOG	winners and losers in the google-motorola deal $goog	winners and losers in the google-motorola deal $goog	0.2	negative	-0.2		22/03/2011	0	0	0	0	0	0	287.582062	48.47619048	117.7746032	27	0	2	0
14-jul-11	Google Is Destroying Our Memories $GOOG by @SimoneFoxman http://read.bi/pYZC4D	google is destroying our memories $goog by @simonefoxman	google is destroying our memories $goog by @simonefoxman	0	negative	-0.2		23/03/2011	0	0	0	0	0	0	289.993042	48.47619048	117.7746032	27	0	2	0
14-jul-11	12 Features Missing From Google+ That Everyone's Begging For $GOOG by @_dtl http://read.bi/rci6FW	12 features missing from google+ that everyone's begging for $goog by @_dtl	12 features missing from google+ that everyone's begging for $goog by @_dtl	0.05	negative	-0.2		24/03/2011	0	0	0	0	0	0	292.349213	48.47619048	117.7746032	27	0	2	0
10-may-11	SKYPE-MICROSOFT: Meet The Winners And Losers $MSFT $EBAY $GOOG $CSCO by @pegobry http://read.bi/kXH2Pa	skype-microsoft: meet the winners and losers $msft $ebay $goog $csco by @pegobry	skype-microsoft: meet the winners and losers $msft $ebay $goog $csco by @pegobry	0.2	negative	-0.2		25/03/2011	1	0	1	0	0	0	288.787567	48.47619048	117.7746032	27	0	2	1
12-abr-11	Google In Trouble Over Lying About Security Of Apps To The Government $GOOG $MSFT by @MattRosoff http://read.bi/h8VPSB	google in trouble over lying about security of apps to the government $goog $msft by @mattrosoff	google in trouble over lying about security of apps to the government $goog $msft by @mattrosoff	0.2	negative	-0.2		26/03/2011	0	0	0	0	0	0	288.787567	48.47619048	117.7746032	27	0	2	0
11-feb-11	MICROSOFT-NOKIA: The Biggest Winners And Losers $MSFT $NOK $AAPL $GOOG by @fromedome http://read.bi/hmncME	microsoft-nokia: the biggest winners and losers $msft $nok $aapl $goog by @fromedome	microsoft-nokia: the biggest winners and losers $msft $nok $aapl $goog by @fromedome	0.2	negative	-0.2		27/03/2011	0	0	0	0	0	0	288.787567	48.47619048	117.7746032	27	0	2	0
10-ene-11	Verizon iPhone: The Biggest Winners And Losers $AAPL $GOOG $VZ $T by @fromedome http://read.bi/gJjRPB	verizon iphone: the biggest winners and losers $aapl $goog $vz $t by @fromedome	verizon iphone: the biggest winners and losers $aapl $goog $vz $t by @fromedome	0.2	negative	-0.2		28/03/2011	2	0	1	1	0	1	286.605743	48.47619048	118.7746032	27	0	2	1
01-dic-12	Why Did Google Buy #BufferBox? Because The Entire Mail And Package Delivery System Is Broken #startups $GOOG http://techcrunch.com/2012/11/30/why-did-google-buy-bufferbox-because-the-entire-mail-and-package-delivery-system-is-broken/Â â€¦	why did google buy #bufferbox? because the entire mail and package delivery system is broken #startups $goog	why did google buy #bufferbox? because the entire mail and package delivery system is broken #startups $goog	0.5125	negative	-0.2		29/03/2011	1	0	1	0	0	0	289.778839	48.47619048	118.7746032	27	0	2	1
13-oct-12	Amazon And Apple Don't Need The Government's Help Destroying Google $GOOG $MSFT $AAPL by @owenthomashttp://read.bi/RVwqYO	amazon and apple don't need the government's help destroying google $goog $msft $aapl by @owenthomas	amazon and apple don't need the government's help destroying google $goog $msft $aapl by @owenthomas	0	negative	-0.2		30/03/2011	8	0	4	4	0	1	289.833618	48.47619048	119.7746032	27	0	2	4
11-sep-12	GOOGLE: We Didn't Know You Could Patent Round Corners $GOOG $AAPL by @jyarow http://read.bi/SBhYrL	google: we didn't know you could patent round corners $goog $aapl by @jyarow	google: we didn't know you could patent round corners $goog $aapl by @jyarow	0.4	negative	-0.2		31/03/2011	9	1	1	7	1	7	292.284454	49.47619048	126.7746032	28	1	3	7
21-ago-12	Google Argues Against Patent Wars Just A Few Days After Suing Apple For Patent Infringement $GOOG $AAPL by @sfiegermanhttp://read.bi/QlhYo2	google argues against patent wars just a few days after suing apple for patent infringement $goog $aapl by @sfiegerman	google argues against patent wars just a few days after suing apple for patent infringement $goog $aapl by @sfiegerman	0.1	negative	-0.2		01/04/2011	0	0	0	0	0	0	294.795044	49.47619048	126.7746032	28	0	2	0
04-jun-12	Sergey Brin's Team Working On Secret Projects Is Much Bigger Than We Imagined $GOOG by @mattlynley http://read.bi/KayjLB	sergey brin's team working on secret projects is much bigger than we imagined $goog by @mattlynley	sergey brin's team working on secret projects is much bigger than we imagined $goog by @mattlynley	0.6	negative	-0.2		02/04/2011	1	1	0	0	0	0	294.795044	49.47619048	126.7746032	27	-1	1	1
11-mar-12	How The iPad Could Destroy Google's Lucrative Search Business $GOOG $AAPL by @jyarow http://read.bi/wHcrth	how the ipad could destroy google's lucrative search business $goog $aapl by @jyarow	how the ipad could destroy google's lucrative search business $goog $aapl by @jyarow	0	negative	-0.2		03/04/2011	0	0	0	0	0	0	294.795044	49.47619048	126.7746032	27	0	2	0
17-ene-12	Exclusive, Must-Have Android Apps That iPhone Users Are Missing Out On $AAPL $GOOG by @_dtlhttp://read.bi/wWooqb	exclusive, must-have android apps that iphone users are missing out on $aapl $goog by @_dtl	exclusive, must-have android apps that iphone users are missing out on $aapl $goog by @_dtl	0.05	negative	-0.2		04/04/2011	12	1	6	5	0.166666667	0.833333333	292.742737	49.64285714	127.6079365	27	0	2	6
02-dic-13	This is why u don't case up openings after 4-7 green days. Entries and exits matter $amzn $nflx $aapl $goog etc. patience	this is why you don't case up openings after 4-7 green days. entries and exits matter $amzn $nflx $aapl $goog etc. patience	this is why you don't case up openings after 4-7 green days. entries and exits matter $amzn $nflx $aapl $goog etc. patience	0.3	negative	-0.2		05/04/2011	5	0	2	3	0	1.5	283.482452	49.64285714	129.1079365	28	1	3	3
11-nov-13	Internet stocks have gotten too pricey for Morgan Stanley's liking. Firm downgrades sector; cuts $GOOG from buy list http://on.wsj.com/17qzEht	internet stocks have gotten too pricey for morgan stanley's liking. firm downgrades sector; cuts $goog from buy list	internet stocks have gotten too pricey for morgan stanley's liking. firm downgrades sector; cuts $goog from buy list	0.4	negative	-0.2		06/04/2011	6	0	5	1	0	0.2	286.017944	49.64285714	129.3079365	28	0	2	5
18-oct-13	140 characters doesn't allow me to list all stocks at record highs today. But here are a few: $GOOG $GILD $MA $MMM $CELG $SBUX $TMO $PXD	140 characters doesn't allow me to list all stocks at record highs today. but here are a few: $goog $gild $ma $mmm $celg $sbux $tmo $pxd	140 characters doesn't allow me to list all stocks at record highs today. but here are a few: $goog $gild $ma $mmm $celg $sbux $tmo $pxd	0.1	negative	-0.2		07/04/2011	18	2	8	8	0.25	1	288.917053	49.89285714	130.3079365	28	0	2	8
17-oct-13	After hours: winners are $GOOG $CMG with gains of 7+% each, $ALGN up 14%; losers are $AMD $ISRG both with 7% losseshttp://on.mktw.net/1gOM8Rw	after hours: winners are $goog $cmg with gains of 7+% each, $algn up 14%; losers are $amd $isrg both with 7% losses	after hours: winners are $goog $cmg with gains of 7+% each, $algn up 14%; losers are $amd $isrg both with 7% losses	0.2	negative	-0.2		08/04/2011	14	2	10	2	0.2	0.2	288.000488	50.09285714	130.5079365	28	0	2	10
20-ago-13	Would you buy Google Glass? @Scobleizer tells @EmilyChangTV, "There's a lot missing" http://bloom.bg/170neYDÂ #BWest $GOOG	would you buy google glass? @scobleizer tells @emilychangtv, "there's a lot missing" #bwest $goog	would you buy google glass? @scobleizer tells @emilychangtv, "there's a lot missing" #bwest $goog	0.05	negative	-0.2		09/04/2011	0	0	0	0	0	0	288.000488	50.09285714	130.5079365	28	0	2	0
11-jul-13	High-profile VC Sequoia backs clinical tech startup @Comprehend in $8.4M round http://www.fiercebiotechit.com/story/high-profile-vc-sequoia-backs-clinical-tech-startup-comprehend-84m-round/2013-07-11Â â€¦ $GOOG #in	high-profile vc sequoia backs clinical tech startup @comprehend in $8.4m round $goog #in	high-profile vc sequoia backs clinical tech startup @comprehend in $8.4m round $goog #in	0.4	negative	-0.2		10/04/2011	0	0	0	0	0	0	288.000488	50.09285714	130.5079365	28	0	2	0
07-jun-13	Google Wallet Is A Flop And A Waste Of $300 Million $GOOG by @nichcarlsonhttp://read.bi/19OMAf9	google wallet is a flop and a waste of $300 million $goog by @nichcarlson	google wallet is a flop and a waste of $300 million $goog by @nichcarlson	0	negative	-0.2		11/04/2011	4	0	3	1	0	0.333333333	287.606964	50.09285714	130.8412698	28	0	2	3
14-may-13	CHART OF THE DAY: The iPhone's Market Share Is Dead In The Water $AAPL $GOOG $MSFT $GOOG by @jyarowhttp://read.bi/19pqo8f	chart of the day: the iphone's market share is dead in the water $aapl $goog $msft $goog by @jyarow	chart of the day: the iphone's market share is dead in the water $aapl $goog $msft $goog by @jyarow	0.4	negative	-0.2		12/04/2011	8	2	5	1	0.4	0.2	284.239594	50.49285714	131.0412698	28	0	2	5
08-may-13	Druckenmiller: Commodities Decline Just Beginning, Supply/Demand is â€œDeadlyâ€� http://blogs.barrons.com/stockstowatchtoday/2013/05/08/druckenmiller-commodities-decline-just-beginning-supplydemand-is-deadly/Â â€¦ #Sohn $GOOG $DBC $DBA $GLD	druckenmiller: commodities decline just beginning, supply/demand is deadly #sohn $goog $dbc $dba $gld	druckenmiller: commodities decline just beginning, supply/demand is deadly #sohn $goog $dbc $dba $gld	0.4	negative	-0.2		13/04/2011	10	0	9	1	0	0.111111111	287.064026	50.49285714	131.152381	28	0	2	9
19-abr-13	Google pushes for a Green Power Rate. This could shake up way corporations buy and consume power. $goog @marketwatch http://on.mktw.net/Z9ngwf	google pushes for a green power rate. this could shake up way corporations buy and consume power. $goog @marketwatch	google pushes for a green power rate. this could shake up way corporations buy and consume power. $goog @marketwatch	0.3	negative	-0.2		14/04/2011	15	4	9	2	0.444444444	0.222222222	288.174835	50.93730159	131.3746032	28	0	2	9
14-mar-13	EBay Slams Google Ads As A Waste Of Money $GOOG $EBAY http://read.bi/ZKCXY4	ebay slams google ads as a waste of money $goog $ebay	ebay slams google ads as a waste of money $goog $ebay	0	negative	-0.2		15/04/2011	7	3	2	2	1.5	1	264.359131	52.43730159	132.3746032	27	-1	1	3
14-mar-13	Angry Google Reader Is Gone? This App Will Seamlessly Replace It $GOOG by @officialKLShttp://read.bi/10RTLkK	angry google reader is gone? this app will seamlessly replace it $goog by @officialkls	angry google reader is gone? this app will seamlessly replace it $goog by @officialkls	0.55	negative	-0.2		16/04/2011	1	0	1	0	0	0	264.359131	52.43730159	132.3746032	27	0	2	1
16-oct-14	At Google, heavy spending takes a toll. $GOOG http://on.wsj.com/1F8gqLd	at google, heavy spending takes a toll. $goog	at google, heavy spending takes a toll. $goog	0.5	negative	-0.2		17/04/2011	2	0	1	1	0	1	264.359131	52.43730159	133.3746032	27	0	2	1
16-abr-14	A lot of focus after hours on $GOOG's decline, but $IBM doing worse in %-age terms and will be a 50+ point hit to the $DJIA at the open.	a lot of focus after hours on $goog's decline, but $ibm doing worse in %-age terms and will be a 50+ point hit to the $djia at the open.	a lot of focus after hours on $goog's decline, but $ibm doing worse in %-age terms and will be a 50+ point hit to the $djia at the open.	0.55	negative	-0.2		18/04/2011	12	1	10	1	0.1	0.1	262.43631	52.53730159	133.4746032	27	0	2	10
14-abr-14	Is today another dead cat bounce in momentum stocks? That's what Goldman research would suggest $FB $GOOG $FBhttp://blogs.marketwatch.com/thetell/2014/04/14/sp-500-will-recover-not-so-much-with-momentum-stocks-goldman-sachs/Â â€¦	is today another dead cat bounce in momentum stocks? that's what goldman research would suggest $fb $goog $fb	is today another dead cat bounce in momentum stocks? that's what goldman research would suggest $fb $goog $fb	0.4	negative	-0.2		19/04/2011	3	0	1	2	0	2	259.791229	52.53730159	135.4746032	28	1	3	2
22-mar-14	I wish company whose products were backdoor'd by NSA would file suit to protect their property. Few can afford this step $AAPL $CSCO $GOOG ?	i wish company whose products were backdoor'd by nsa would file suit to protect their property. few can afford this step $aapl $csco $goog ?	i wish company whose products were backdoor'd by nsa would file suit to protect their property. few can afford this step $aapl $csco $goog ?	0.1	negative	-0.2		20/04/2011	1	0	1	0	0	0	261.883392	52.53730159	135.4746032	28	0	2	1
19-feb-14	Google Capital comes out of stealth, invests $40M in #education analytics firm Renaissance Learning http://bit.ly/1d03IO7Â $GOOG @RenLearnUS	google capital comes out of stealth, invests $40m in #education analytics firm renaissance learning $goog @renlearnus	google capital comes out of stealth, invests $40m in #education analytics firm renaissance learning $goog @renlearnus	0.4	negative	-0.2		21/04/2011	3	1	1	1	1	1	261.56958	53.53730159	136.4746032	27	-1	1	1
03-feb-14	A few standout stocks in 2014: Tesla +21% Facebook +15%, Electronic Arts +15%, Netflix +10%, Google +4.4% $TSLA $FB $EA $NFLX $GOOG	a few standout stocks in 2014: tesla +21% facebook +15%, electronic arts +15%, netflix +10%, google +4.4% $tsla $fb $ea $nflx $goog	a few standout stocks in 2014: tesla +21% facebook +15%, electronic arts +15%, netflix +10%, google +4.4% $tsla $fb $ea $nflx $goog	0.1	negative	-0.2		22/04/2011	0	0	0	0	0	0	261.56958	53.53730159	136.4746032	27	0	2	0
27-ene-14	Some pos in Q, but $AAPL+5.7% y/y rev grwth. Growth days behind it or pause be4 next product cycle? Contrast this to grwth @$FB $GOOG $TWTR.	some pos in q, but $aapl+5.7% y/y rev grwth. growth days behind it or pause be4 next product cycle? contrast this to grwth @$fb $goog $twtr.	some pos in q, but $aapl+5.7% y/y rev grwth. growth days behind it or pause be4 next product cycle? contrast this to grwth @$fb $goog $twtr.	0.35	negative	-0.2		23/04/2011	0	0	0	0	0	0	261.56958	53.53730159	136.4746032	27	0	2	0
17-ene-14	$GOOG has acquired @impermium, a Redwood City, CA-based #cybersecurity firm that had raised $9M in venture funding http://bit.ly/1dYdsIF	$goog has acquired @impermium, a redwood city, ca-based #cybersecurity firm that had raised $9m in venture funding	$goog has acquired @impermium, a redwood city, ca-based #cybersecurity firm that had raised $9m in venture funding	0.4	negative	-0.2		24/04/2011	2	1	1	0	1	0	261.56958	54.53730159	136.4746032	26	-1	1	1
03-ene-14	Google Ventures backs DNAnexus's $15M round for R&D cloud platform - http://www.fiercebiotech.com/story/google-ventures-backs-dnanexuss-15m-round-rd-cloud-platform/2014-01-03?utm_campaign=AddThis&utm_medium=AddThis&utm_source=twitter#.UsbucvYVYgM.twitterÂ â€¦ $GOOG by @JohnCFierce	google ventures backs dnanexus's $15m round for are&d cloud platform - #.usbucvyvygm.twitter $goog by @johncfierce	google ventures backs dnanexus's $15m round for are&d cloud platform - #.usbucvyvygm.twitter $goog by @johncfierce	0.4	negative	-0.2		25/04/2011	1	0	0	1	0	0	261.544678	54.53730159	136.4746032	27	1	3	1
16-nov-15	Google will alert users when their emails are not secure $GOOG http://buff.ly/1MNPJjI	google will alert users when their emails are not secure $goog	google will alert users when their emails are not secure $goog	0.6	negative	-0.2		26/04/2011	10	0	8	2	0	0.25	265.415161	54.53730159	136.7246032	27	0	2	8
12-nov-15	These are the biggest winners and losers in the S&P 500 on earnings this quarter: https://www.bespokepremium.com/think-big-blog/best-and-worst-performing-large-cap-stocks-on-earnings/Â â€¦ $QCOM $KLAC $GOOG $NFLX $SRCL $$	these are the biggest winners and losers in the s&p 500 on earnings this quarter: $qcom $klac $goog $nflx $srcl $$	these are the biggest winners and losers in the s&p 500 on earnings this quarter: $qcom $klac $goog $nflx $srcl $$	0.2	negative	-0.2		27/04/2011	0	0	0	0	0	0	267.875946	54.53730159	136.7246032	27	0	2	0
28-oct-15	Initiatives by Google and Facebook have hindered Yelp's mobile and advertising revenue growth: http://bit.ly/1WizsnQÂ $GOOG $FB $YELP	initiatives by google and facebook have hindered yelp's mobile and advertising revenue growth: $goog $fb $yelp	initiatives by google and facebook have hindered yelp's mobile and advertising revenue growth: $goog $fb $yelp	0.1	negative	-0.2		28/04/2011	2	0	1	1	0	1	267.98053	54.53730159	137.7246032	27	0	2	1
26-ago-15	"Fab Five" all close in the green: $AAPL up 5.7%, $NFLX up 8.5%, $FB up 5%, $AMZN up 7.4%, $GOOG up 7.7%	"fab five" all close in the green: $aapl up 5.7%, $nflx up 8.5%, $fb up 5%, $amzn up 7.4%, $goog up 7.7%	"fab five" all close in the green: $aapl up 5.7%, $nflx up 8.5%, $fb up 5%, $amzn up 7.4%, $goog up 7.7%	0.3	negative	-0.2		29/04/2011	2	0	2	0	0	0	271.034088	54.53730159	137.7246032	27	0	2	2
22-may-15	Alibaba Founder Says Female Execs Are Its Secret Sauce - $FB $GOOG $GOOGL $CSCO http://www.valuewalk.com/2015/05/alibaba-female-execs-secret-sauce/Â â€¦ via @ValueWalkTech	alibaba founder says female execs are its secret sauce - $fb $goog $googl $csco via @valuewalktech	alibaba founder says female execs are its secret sauce - $fb $goog $googl $csco via @valuewalktech	0.433333333	negative	-0.2		30/04/2011	0	0	0	0	0	0	271.034088	54.53730159	137.7246032	27	0	2	0
22-may-15	Short This "Overvalued Unfocused Cable Operator on an Acquisition Spree" https://sumzero.com/headlines/telecom/CHTR/269-short-this-overvalued-unfocused-levered-cable-operator-on-an-aquisition-spreeÂ â€¦ $CHTR $VZ $TWC $GOOG pic.twitter.com/1EiF1x22f6	short this "overvalued unfocused cable operator on an acquisition spree" $chtr $vz $twc $goog pic.twitter.com/1eif1x22f6	short this "overvalued unfocused cable operator on an acquisition spree" $chtr $vz $twc $goog pic.twitter.com/1eif1x22f6	0.55	negative	-0.2		01/05/2011	1	0	1	0	0	0	271.034088	54.53730159	137.7246032	27	0	2	1
24-mar-15	Morgan Stanleyâ€™s CFO, Ruth Porat, will leave the Wall Street firm to become CFO at Google: http://on.wsj.com/1xuS8dVÂ $GOOG	morgan stanleys cfo, ruth porat, will leave the wall street firm to become cfo at google: $goog	morgan stanleys cfo, ruth porat, will leave the wall street firm to become cfo at google: $goog	0.4	negative	-0.2		02/05/2011	6	1	3	2	0.333333333	0.666666667	268.274445	54.87063492	138.3912698	27	0	2	3
16-ene-15	Yes, #GoogleGlass is DEAD -- but glassholes find phoenix fire #ITBW for @Computerworld $GOOG ~~~ http://buff.ly/1DK2Bn7Â ~~~	yes, #googleglass is dead -- but glassholes find phoenix fire #itbw for @computerworld $goog ~~~ ~~~	yes, #googleglass is dead -- but glassholes find phoenix fire #itbw for @computerworld $goog ~~~ ~~~	0.4	negative	-0.2		03/05/2011	11	3	6	2	0.5	0.333333333	265.948151	55.37063492	138.7246032	27	0	2	6
13-oct-16	LOSERS: $COST #SamsClub $WMT #fashion & WINNERS: #Snapchat #Amazon #Google http://www.domainmondo.com/2016/10/winners-snapchat-amazon-google-losers.htmlÂ â€¦ $AMZN $GOOG #GOOGL #investors	losers: $cost #samsclub $wmt #fashion & winners: #snapchat #amazon #google $amzn $goog #googl #investors	losers: $cost #samsclub $wmt #fashion & winners: #snapchat #amazon #google $amzn $goog #googl #investors	0.2	negative	-0.2		04/05/2011	4	1	3	0	0.333333333	0	266.894623	55.70396825	138.7246032	27	0	2	3
20-sep-16	India has too few women. Can Google help them fix this problem? http://cnnmon.ie/2ddy8VpÂ $GOOG Via @cnntechpic.twitter.com/X3GdTM2lAJ	india has too few women. can google help them fix this problem? $goog via @cnntechpic.twitter.com/x3gdtm2laj	india has too few women. can google help them fix this problem? $goog via @cnntechpic.twitter.com/x3gdtm2laj	0.1	negative	-0.2		05/05/2011	3	1	1	1	1	1	266.137451	56.70396825	139.7246032	26	-1	1	1
23-may-16	Google vs Apple, Round 2, Valuation, $GOOG vs $AAPL Market Cap (video) http://www.domainmondo.com/2016/05/google-vs-apple-round-2-valuation-goog.htmlÂ â€¦ #Google $GOOGL #Apple #tech #investors	google vs apple, round 2, valuation, $goog vs $aapl market cap (video) #google $googl #apple #tech #investors	google vs apple, round 2, valuation, $goog vs $aapl market cap (video) #google $googl #apple #tech #investors	0.4	negative	-0.2		06/05/2011	3	0	0	3	0	0	266.650543	56.70396825	139.7246032	27	1	3	3
23-mar-16	Yes, I'm biased, but they're so missing #theCUBE at #GCPNEXT @Google @theCUBE $GOOG pic.twitter.com/0qgnTSUGJ8	yes, i'm biased, but they're so missing #thecube at #gcpnext @google @thecube $goog pic.twitter.com/0qgntsugj8	yes, i'm biased, but they're so missing #thecube at #gcpnext @google @thecube $goog pic.twitter.com/0qgntsugj8	0.05	negative	-0.2		07/05/2011	0	0	0	0	0	0	266.650543	56.70396825	139.7246032	27	0	2	0
01-feb-16	L is for LOSERS: Larry & Sergey "Bets" Lose Google Profits $GOOG $GOOGL Q4 2015 http://www.domainmondo.com/2016/02/alphabet-goog-q4-2015-financial-results.htmlÂ â€¦ #investing #stocks	l is for losers: larry & sergey "bets" lose google profits $goog $googl q4 2015 #investing #stocks	l is for losers: larry & sergey "bets" lose google profits $goog $googl q4 2015 #investing #stocks	0.2	negative	-0.2		08/05/2011	2	0	0	2	0	0	266.650543	56.70396825	139.7246032	28	1	3	2
10-ago-18	Tech Review: Is Google $GOOGL Courting Trouble In China? (video) https://www.domainmondo.com/2018/08/tech-review-is-google-googl-courting.htmlÂ â€¦ $GOOG #Google #China #Apple $AAPL #stocks #technology #investorspic.twitter.com/cc9YAwv0Ot	tech review: is google $googl courting trouble in china? (video) $goog #google #china #apple $aapl #stocks #technology #investorspic.twitter.com/cc9yawv0ot	tech review: is google $googl courting trouble in china? (video) $goog #google #china #apple $aapl #stocks #technology #investorspic.twitter.com/cc9yawv0ot	0.2	negative	-0.2		09/05/2011	11	0	7	4	0	0.571428571	267.83609	56.70396825	140.2960317	28	0	2	7
07-ago-18	Going on #CNBC in a few minutes. Tune in. @cnbc Talking technology stocks. $aapl $goog $msft $FB	going on #cnbc in a few minutes. tune in. @cnbc talking technology stocks. $aapl $goog $msft $fb	going on #cnbc in a few minutes. tune in. @cnbc talking technology stocks. $aapl $goog $msft $fb	0.1	negative	-0.2		10/05/2011	11	2	3	6	0.666666667	2	270.316772	57.37063492	142.2960317	29	1	3	6
23-jul-18	Can Tesla get cash if needed. Of course. VCs just put a billion into scooters. Crappy scooters that get destroyed in a few weeks. That cost $5-$20 a day to charge and service. They charge $2 to ride. Think thatâ€™s going to work? #google #uber $goog	can tesla get cash if needed. of course. vcs just put a billion into scooters. crappy scooters that get destroyed in a few weeks. that cost $5-$20 a day to charge and service. they charge $2 to ride. think that is going to work? #google #uber $goog	can tesla get cash if needed. of course. vcs just put a billion into scooters. crappy scooters that get destroyed in a few weeks. that cost $5-$20 a day to charge and service. they charge $2 to ride. think that is going to work? #google #uber $goog	0.1	negative	-0.2		11/05/2011	8	0	5	3	0	0.6	266.72525	57.37063492	142.8960317	29	0	2	5
03-abr-18	Very unfortunate news at #YouTube another shooting and more victims of gun violence. Our thoughts are with our friends up north. I've had enough of these things. Very sad. $Goog #GunControlNow	very unfortunate news at #youtube another shooting and more victims of gun violence. our thoughts are with our friends up north. i've had enough of these things. very sad. $goog #guncontrolnow	very unfortunate news at #youtube another shooting and more victims of gun violence. our thoughts are with our friends up north. i've had enough of these things. very sad. $goog #guncontrolnow	0.75	negative	-0.2		12/05/2011	0	0	0	0	0	0	266.526001	57.37063492	142.8960317	29	0	2	0
25-ene-18	Is Brand Loyalty Dead? (infographic) http://www.domainmondo.com/2018/01/infographic-is-brand-loyalty-dead.htmlÂ â€¦ #Google $GOOG $GOOGL #Amazon $AMZN #Apple $AAPL #stocks #investors #investing #Ad #Ads #shopping #retailers #consumers	is brand loyalty dead? (infographic) #google $goog $googl #amazon $amzn #apple $aapl #stocks #investors #investing #ad #ads #shopping #retailers #consumers	is brand loyalty dead? (infographic) #google $goog $googl #amazon $amzn #apple $aapl #stocks #investors #investing #ad #ads #shopping #retailers #consumers	0.4	negative	-0.2		13/05/2011	0	0	0	0	0	0	263.786255	57.37063492	142.8960317	29	0	2	0
24-ene-18	Google hid the date of its next developer conference inside an online game $GOOG http://read.bi/2n7r4z2Â pic.twitter.com/q0agCLcOH7	google hid the date of its next developer conference inside an online game $goog	google hid the date of its next developer conference inside an online game $goog	0.2	negative	-0.2		14/05/2011	0	0	0	0	0	0	263.786255	57.37063492	142.8960317	29	0	2	0
01-ene-18	Biggest Dow winners and losers in 2017: Boeing soars to record levels, GE slumps https://buff.ly/2qceJ16Â $BA $ CAT $AAPL $V $WMT $MCD $HD $AMZN $FB $NFLX $GOOG $GOOGL $DJIA $SPX $GEpic.twitter.com/DrxjxidJL2	biggest dow winners and losers in 2017: boeing soars to record levels, ge slumps $ba $ cat $aapl $v $wmt $mcd $hd $amzn $fb $nflx $goog $googl $djia $spx $gepic.twitter.com/drxjxidjl2	biggest dow winners and losers in 2017: boeing soars to record levels, ge slumps $ba $ cat $aapl $v $wmt $mcd $hd $amzn $fb $nflx $goog $googl $djia $spx $gepic.twitter.com/drxjxidjl2	0.2	negative	-0.2		15/05/2011	0	0	0	0	0	0	263.786255	57.37063492	142.8960317	29	0	2	0
15-nov-10	Bloomberg reports private trading of Facebook stock values it at $41b. That's ahead of $EBAY, behind $AMZN $GOOG http://bit.ly/aGldQm #cnet	bloomberg reports private trading of facebook stock values it at $41b. that's ahead of $ebay, behind $amzn $goog #cnet	bloomberg reports private trading of facebook stock values it at $41b. that's ahead of $ebay, behind $amzn $goog #cnet	0.5375	negative	-0.2		16/05/2011	0	0	0	0	0	0	258.242035	57.37063492	142.8960317	29	0	2	0
15-nov-10	Netflix: Android Is Too Fragmented And Not Secure $NFLX $GOOG by @jyarow http://read.bi/aizSHT	netflix: android is too fragmented and not secure $nflx $goog by @jyarow	netflix: android is too fragmented and not secure $nflx $goog by @jyarow	0.6	negative	-0.2		17/05/2011	2	0	2	0	0	0	264.239563	57.37063492	142.8960317	29	0	2	2
19-oct-10	THE GOOGLE INVESTOR: Steve Jobs Slams Android, Says Its Tablet Will Be Dead On Arrival $GOOG by @hleonard76 http://read.bi/bMk5k6	the google investor: steve jobs slams android, says its tablet will be dead on arrival $goog by @hleonard76	the google investor: steve jobs slams android, says its tablet will be dead on arrival $goog by @hleonard76	0.4	negative	-0.2		18/05/2011	2	0	2	0	0	0	263.915771	57.37063492	142.8960317	29	0	2	2
18-oct-10	Steve Jobs says 7-inch Android tablets will be "dead on arrival" $AAPL $GOOG http://read.bi/cogrS3	steve jobs says 7-inch android tablets will be "dead on arrival" $aapl $goog	steve jobs says 7-inch android tablets will be "dead on arrival" $aapl $goog	0.4	negative	-0.2		19/05/2011	2	0	0	2	0	0	264.633087	57.37063492	142.8960317	30	1	3	2
06-oct-10	Google Invest In Homes For Poor People, Gets Massive Tax Cuts In Return $GOOG by @WhiteGM http://read.bi/9S0H1m	google invest in homes for poor people, gets massive tax cuts in return $goog by @whitegm	google invest in homes for poor people, gets massive tax cuts in return $goog by @whitegm	0.8	negative	-0.2		20/05/2011	8	0	8	0	0	0	261.03656	57.37063492	142.8960317	30	0	2	8
03-sep-10	Here's How Apple Is Beginning To Destroy Google's Core Search Business $GOOG $AAPL by @fromedome http://read.bi/9GfQs9	here's how apple is beginning to destroy google's core search business $goog $aapl by @fromedome	here's how apple is beginning to destroy google's core search business $goog $aapl by @fromedome	0	negative	-0.2		21/05/2011	4	0	2	2	0	1	261.03656	57.37063492	143.8960317	30	0	2	2
24-feb-10	Think Your iPhone Internet Is Flaky Now? It's Only Going To Get Worse $AAPL $GOOG by @JeffGlueck http://bit.ly/aE0hpw	think your iphone internet is flaky now? it's only going to get worse $aapl $goog by @jeffglueck	think your iphone internet is flaky now? it's only going to get worse $aapl $goog by @jeffglueck	0.8	negative	-0.2		22/05/2011	4	0	0	4	0	0	261.03656	57.37063492	143.8960317	31	1	3	4
20-dic-11	Google Names The 10 Brands That Were The Biggest Losers Of 2011 $GOOG by @laurastamplerhttp://read.bi/udCXjw	google names the 10 brands that were the biggest losers of 2011 $goog by @laurastampler	google names the 10 brands that were the biggest losers of 2011 $goog by @laurastampler	0.2	negative	-0.2		23/05/2011	6	0	2	4	0	2	258.227112	57.37063492	145.8960317	32	1	3	4
06-dic-11	Android Vs. iPhone: One Is Destroying The Company's Value $APPL $GOOG by @asymcohttp://read.bi/t0c2dg	android vs. iphone: one is destroying the company's value $appl $goog by @asymco	android vs. iphone: one is destroying the company's value $appl $goog by @asymco	0	negative	-0.2		24/05/2011	8	0	2	6	0	3	258.162354	57.37063492	148.8960317	33	1	3	6
15-ago-11	Winners and losers in the Google-Motorola deal http://reut.rs/qcvFq5Â $GOOG	winners and losers in the google-motorola deal $goog	winners and losers in the google-motorola deal $goog	0.2	negative	-0.2		25/05/2011	0	0	0	0	0	0	258.864716	57.37063492	148.8960317	33	0	2	0
14-jul-11	Google Is Destroying Our Memories $GOOG by @SimoneFoxman http://read.bi/pYZC4D	google is destroying our memories $goog by @simonefoxman	google is destroying our memories $goog by @simonefoxman	0	negative	-0.2		26/05/2011	8	2	4	2	0.5	0.5	258.097595	57.87063492	149.3960317	33	0	2	4
14-jul-11	12 Features Missing From Google+ That Everyone's Begging For $GOOG by @_dtl http://read.bi/rci6FW	12 features missing from google+ that everyone's begging for $goog by @_dtl	12 features missing from google+ that everyone's begging for $goog by @_dtl	0.05	negative	-0.2		27/05/2011	4	2	2	0	1	0	259.477417	58.87063492	149.3960317	32	-1	1	2
12-abr-11	Google In Trouble Over Lying About Security Of Apps To The Government $GOOG $MSFT by @MattRosoff http://read.bi/h8VPSB	google in trouble over lying about security of apps to the government $goog $msft by @mattrosoff	google in trouble over lying about security of apps to the government $goog $msft by @mattrosoff	0.2	negative	-0.2		28/05/2011	2	0	0	2	0	0	259.477417	58.87063492	149.3960317	33	1	3	2
03-ene-11	Trouble In The House Of Google $GOOG http://read.bi/gx06r6	trouble in the house of google $goog	trouble in the house of google $goog	0.2	negative	-0.2		29/05/2011	2	0	2	0	0	0	259.477417	58.87063492	149.3960317	33	0	2	2
01-dic-12	Why Did Google Buy #BufferBox? Because The Entire Mail And Package Delivery System Is Broken #startups $GOOG http://techcrunch.com/2012/11/30/why-did-google-buy-bufferbox-because-the-entire-mail-and-package-delivery-system-is-broken/Â â€¦	why did google buy #bufferbox? because the entire mail and package delivery system is broken #startups $goog	why did google buy #bufferbox? because the entire mail and package delivery system is broken #startups $goog	0.5125	negative	-0.2		30/05/2011	2	0	2	0	0	0	259.477417	58.87063492	149.3960317	33	0	2	2
13-oct-12	Amazon And Apple Don't Need The Government's Help Destroying Google $GOOG $MSFT $AAPL by @owenthomashttp://read.bi/RVwqYO	amazon and apple don't need the government's help destroying google $goog $msft $aapl by @owenthomas	amazon and apple don't need the government's help destroying google $goog $msft $aapl by @owenthomas	0	negative	-0.2		31/05/2011	16	0	6	10	0	1.666666667	263.522247	58.87063492	151.0626984	34	1	3	10
11-sep-12	GOOGLE: We Didn't Know You Could Patent Round Corners $GOOG $AAPL by @jyarow http://read.bi/SBhYrL	google: we didn't know you could patent round corners $goog $aapl by @jyarow	google: we didn't know you could patent round corners $goog $aapl by @jyarow	0.4	negative	-0.2		01/06/2011	10	2	6	2	0.333333333	0.333333333	261.818634	59.20396825	151.3960317	34	0	2	6
21-ago-12	Google Argues Against Patent Wars Just A Few Days After Suing Apple For Patent Infringement $GOOG $AAPL by @sfiegermanhttp://read.bi/QlhYo2	google argues against patent wars just a few days after suing apple for patent infringement $goog $aapl by @sfiegerman	google argues against patent wars just a few days after suing apple for patent infringement $goog $aapl by @sfiegerman	0.1	negative	-0.2		02/06/2011	3	0	2	1	0	0.5	263.044037	59.20396825	151.8960317	34	0	2	2
04-jun-12	Sergey Brin's Team Working On Secret Projects Is Much Bigger Than We Imagined $GOOG by @mattlynley http://read.bi/KayjLB	sergey brin's team working on secret projects is much bigger than we imagined $goog by @mattlynley	sergey brin's team working on secret projects is much bigger than we imagined $goog by @mattlynley	0.6	negative	-0.2		03/06/2011	0	0	0	0	0	0	260.563354	59.20396825	151.8960317	34	0	2	0
11-mar-12	How The iPad Could Destroy Google's Lucrative Search Business $GOOG $AAPL by @jyarow http://read.bi/wHcrth	how the ipad could destroy google's lucrative search business $goog $aapl by @jyarow	how the ipad could destroy google's lucrative search business $goog $aapl by @jyarow	0	negative	-0.2		04/06/2011	0	0	0	0	0	0	260.563354	59.20396825	151.8960317	34	0	2	0
17-ene-12	Exclusive, Must-Have Android Apps That iPhone Users Are Missing Out On $AAPL $GOOG by @_dtlhttp://read.bi/wWooqb	exclusive, must-have android apps that iphone users are missing out on $aapl $goog by @_dtl	exclusive, must-have android apps that iphone users are missing out on $aapl $goog by @_dtl	0.05	negative	-0.2		05/06/2011	0	0	0	0	0	0	260.563354	59.20396825	151.8960317	34	0	2	0
02-dic-13	This is why u don't case up openings after 4-7 green days. Entries and exits matter $amzn $nflx $aapl $goog etc. patience	this is why you don't case up openings after 4-7 green days. entries and exits matter $amzn $nflx $aapl $goog etc. patience	this is why you don't case up openings after 4-7 green days. entries and exits matter $amzn $nflx $aapl $goog etc. patience	0.3	negative	-0.2		06/06/2011	13	0	10	3	0	0.3	259.557129	59.20396825	152.1960317	34	0	2	10
11-nov-13	Internet stocks have gotten too pricey for Morgan Stanley's liking. Firm downgrades sector; cuts $GOOG from buy list http://on.wsj.com/17qzEht	internet stocks have gotten too pricey for morgan stanley's liking. firm downgrades sector; cuts $goog from buy list	internet stocks have gotten too pricey for morgan stanley's liking. firm downgrades sector; cuts $goog from buy list	0.4	negative	-0.2		07/06/2011	8	0	2	6	0	3	258.545898	59.20396825	155.1960317	35	1	3	6
18-oct-13	140 characters doesn't allow me to list all stocks at record highs today. But here are a few: $GOOG $GILD $MA $MMM $CELG $SBUX $TMO $PXD	140 characters doesn't allow me to list all stocks at record highs today. but here are a few: $goog $gild $ma $mmm $celg $sbux $tmo $pxd	140 characters doesn't allow me to list all stocks at record highs today. but here are a few: $goog $gild $ma $mmm $celg $sbux $tmo $pxd	0.1	negative	-0.2		08/06/2011	9	0	7	2	0	0.285714286	258.615631	59.20396825	155.481746	35	0	2	7
17-oct-13	After hours: winners are $GOOG $CMG with gains of 7+% each, $ALGN up 14%; losers are $AMD $ISRG both with 7% losseshttp://on.mktw.net/1gOM8Rw	after hours: winners are $goog $cmg with gains of 7+% each, $algn up 14%; losers are $amd $isrg both with 7% losses	after hours: winners are $goog $cmg with gains of 7+% each, $algn up 14%; losers are $amd $isrg both with 7% losses	0.2	negative	-0.2		09/06/2011	6	0	2	4	0	2	257.400208	59.20396825	157.481746	36	1	3	4
20-ago-13	Would you buy Google Glass? @Scobleizer tells @EmilyChangTV, "There's a lot missing" http://bloom.bg/170neYDÂ #BWest $GOOG	would you buy google glass? @scobleizer tells @emilychangtv, "there's a lot missing" #bwest $goog	would you buy google glass? @scobleizer tells @emilychangtv, "there's a lot missing" #bwest $goog	0.05	negative	-0.2		10/06/2011	0	0	0	0	0	0	253.80368	59.20396825	157.481746	36	0	2	0
11-jul-13	High-profile VC Sequoia backs clinical tech startup @Comprehend in $8.4M round http://www.fiercebiotechit.com/story/high-profile-vc-sequoia-backs-clinical-tech-startup-comprehend-84m-round/2013-07-11Â â€¦ $GOOG #in	high-profile vc sequoia backs clinical tech startup @comprehend in $8.4m round $goog #in	high-profile vc sequoia backs clinical tech startup @comprehend in $8.4m round $goog #in	0.4	negative	-0.2		11/06/2011	2	0	2	0	0	0	253.80368	59.20396825	157.481746	36	0	2	2
07-jun-13	Google Wallet Is A Flop And A Waste Of $300 Million $GOOG by @nichcarlsonhttp://read.bi/19OMAf9	google wallet is a flop and a waste of $300 million $goog by @nichcarlson	google wallet is a flop and a waste of $300 million $goog by @nichcarlson	0	negative	-0.2		12/06/2011	1	0	0	1	0	0	253.80368	59.20396825	157.481746	37	1	3	1
14-may-13	CHART OF THE DAY: The iPhone's Market Share Is Dead In The Water $AAPL $GOOG $MSFT $GOOG by @jyarowhttp://read.bi/19pqo8f	chart of the day: the iphone's market share is dead in the water $aapl $goog $msft $goog by @jyarow	chart of the day: the iphone's market share is dead in the water $aapl $goog $msft $goog by @jyarow	0.4	negative	-0.2		13/06/2011	0	0	0	0	0	0	251.422607	59.20396825	157.481746	37	0	2	0
08-may-13	Druckenmiller: Commodities Decline Just Beginning, Supply/Demand is â€œDeadlyâ€� http://blogs.barrons.com/stockstowatchtoday/2013/05/08/druckenmiller-commodities-decline-just-beginning-supplydemand-is-deadly/Â â€¦ #Sohn $GOOG $DBC $DBA $GLD	druckenmiller: commodities decline just beginning, supply/demand is deadly #sohn $goog $dbc $dba $gld	druckenmiller: commodities decline just beginning, supply/demand is deadly #sohn $goog $dbc $dba $gld	0.4	negative	-0.2		14/06/2011	4	0	4	0	0	0	253.235809	59.20396825	157.481746	37	0	2	4
19-abr-13	Google pushes for a Green Power Rate. This could shake up way corporations buy and consume power. $goog @marketwatch http://on.mktw.net/Z9ngwf	google pushes for a green power rate. this could shake up way corporations buy and consume power. $goog @marketwatch	google pushes for a green power rate. this could shake up way corporations buy and consume power. $goog @marketwatch	0.3	negative	-0.2		15/06/2011	5	0	4	1	0	0.25	250.535934	59.20396825	157.731746	37	0	2	4
14-mar-13	EBay Slams Google Ads As A Waste Of Money $GOOG $EBAY http://read.bi/ZKCXY4	ebay slams google ads as a waste of money $goog $ebay	ebay slams google ads as a waste of money $goog $ebay	0	negative	-0.2		16/06/2011	11	2	7	2	0.285714286	0.285714286	249.250748	59.48968254	158.0174603	37	0	2	7
14-mar-13	Angry Google Reader Is Gone? This App Will Seamlessly Replace It $GOOG by @officialKLShttp://read.bi/10RTLkK	angry google reader is gone? this app will seamlessly replace it $goog by @officialkls	angry google reader is gone? this app will seamlessly replace it $goog by @officialkls	0.55	negative	-0.2		17/06/2011	6	2	2	2	1	1	241.604401	60.48968254	159.0174603	36	-1	1	2
28-nov-14	Terence Corcoran: Decision on Google signals EU is for protectionism, not free markets http://stockandfinancewatch.com/2014/11/terence-corcoran-decision-on-google-signals-eu-is-for-protectionism-not-free-markets/Â â€¦ $GOOGL $GOOG #EU #mkt	terence corcoran: decision on google signals eu is for protectionism, not free markets $googl $goog #eu #mkt	terence corcoran: decision on google signals eu is for protectionism, not free markets $googl $goog #eu #mkt	0.8	negative	-0.2		18/06/2011	8	0	6	2	0	0.333333333	241.604401	60.48968254	159.3507937	36	0	2	6
16-oct-14	At Google, heavy spending takes a toll. $GOOG http://on.wsj.com/1F8gqLd	at google, heavy spending takes a toll. $goog	at google, heavy spending takes a toll. $goog	0.5	negative	-0.2		19/06/2011	2	0	0	2	0	0	241.604401	60.48968254	159.3507937	37	1	3	2
16-abr-14	A lot of focus after hours on $GOOG's decline, but $IBM doing worse in %-age terms and will be a 50+ point hit to the $DJIA at the open.	a lot of focus after hours on $goog's decline, but $ibm doing worse in %-age terms and will be a 50+ point hit to the $djia at the open.	a lot of focus after hours on $goog's decline, but $ibm doing worse in %-age terms and will be a 50+ point hit to the $djia at the open.	0.55	negative	-0.2		20/06/2011	2	0	2	0	0	0	241.385223	60.48968254	159.3507937	37	0	2	2
14-abr-14	Is today another dead cat bounce in momentum stocks? That's what Goldman research would suggest $FB $GOOG $FBhttp://blogs.marketwatch.com/thetell/2014/04/14/sp-500-will-recover-not-so-much-with-momentum-stocks-goldman-sachs/Â â€¦	is today another dead cat bounce in momentum stocks? that's what goldman research would suggest $fb $goog $fb	is today another dead cat bounce in momentum stocks? that's what goldman research would suggest $fb $goog $fb	0.4	negative	-0.2		21/06/2011	2	0	2	0	0	0	245.579514	60.48968254	159.3507937	37	0	2	2
22-mar-14	I wish company whose products were backdoor'd by NSA would file suit to protect their property. Few can afford this step $AAPL $CSCO $GOOG ?	i wish company whose products were backdoor'd by nsa would file suit to protect their property. few can afford this step $aapl $csco $goog ?	i wish company whose products were backdoor'd by nsa would file suit to protect their property. few can afford this step $aapl $csco $goog ?	0.1	negative	-0.2		22/06/2011	2	2	0	0	0	0	242.595688	60.48968254	159.3507937	36	-1	1	2
19-feb-14	Google Capital comes out of stealth, invests $40M in #education analytics firm Renaissance Learning http://bit.ly/1d03IO7Â $GOOG @RenLearnUS	google capital comes out of stealth, invests $40m in #education analytics firm renaissance learning $goog @renlearnus	google capital comes out of stealth, invests $40m in #education analytics firm renaissance learning $goog @renlearnus	0.4	negative	-0.2		23/06/2011	2	0	2	0	0	0	239.213364	60.48968254	159.3507937	36	0	2	2
27-ene-14	Some pos in Q, but $AAPL+5.7% y/y rev grwth. Growth days behind it or pause be4 next product cycle? Contrast this to grwth @$FB $GOOG $TWTR.	some pos in q, but $aapl+5.7% y/y rev grwth. growth days behind it or pause be4 next product cycle? contrast this to grwth @$fb $goog $twtr.	some pos in q, but $aapl+5.7% y/y rev grwth. growth days behind it or pause be4 next product cycle? contrast this to grwth @$fb $goog $twtr.	0.35	negative	-0.2		24/06/2011	2	0	0	2	0	0	236.553345	60.48968254	159.3507937	37	1	3	2
03-ene-14	Google Ventures backs DNAnexus's $15M round for R&D cloud platform - http://www.fiercebiotech.com/story/google-ventures-backs-dnanexuss-15m-round-rd-cloud-platform/2014-01-03?utm_campaign=AddThis&utm_medium=AddThis&utm_source=twitter#.UsbucvYVYgM.twitterÂ â€¦ $GOOG by @JohnCFierce	google ventures backs dnanexus's $15m round for are&d cloud platform - #.usbucvyvygm.twitter $goog by @johncfierce	google ventures backs dnanexus's $15m round for are&d cloud platform - #.usbucvyvygm.twitter $goog by @johncfierce	0.4	negative	-0.2		25/06/2011	2	0	0	2	0	0	236.553345	60.48968254	159.3507937	38	1	3	2
16-nov-15	Google will alert users when their emails are not secure $GOOG http://buff.ly/1MNPJjI	google will alert users when their emails are not secure $goog	google will alert users when their emails are not secure $goog	0.6	negative	-0.2		26/06/2011	2	2	0	0	0	0	236.553345	60.48968254	159.3507937	37	-1	1	2
12-nov-15	These are the biggest winners and losers in the S&P 500 on earnings this quarter: https://www.bespokepremium.com/think-big-blog/best-and-worst-performing-large-cap-stocks-on-earnings/Â â€¦ $QCOM $KLAC $GOOG $NFLX $SRCL $$	these are the biggest winners and losers in the s&p 500 on earnings this quarter: $qcom $klac $goog $nflx $srcl $$	these are the biggest winners and losers in the s&p 500 on earnings this quarter: $qcom $klac $goog $nflx $srcl $$	0.2	negative	-0.2		27/06/2011	10	2	4	4	0.5	1	240.49855	60.98968254	160.3507937	37	0	2	4
28-oct-15	Initiatives by Google and Facebook have hindered Yelp's mobile and advertising revenue growth: http://bit.ly/1WizsnQÂ $GOOG $FB $YELP	initiatives by google and facebook have hindered yelp's mobile and advertising revenue growth: $goog $fb $yelp	initiatives by google and facebook have hindered yelp's mobile and advertising revenue growth: $goog $fb $yelp	0.1	negative	-0.2		28/06/2011	13	0	11	2	0	0.181818182	245.90329	60.98968254	160.5326118	37	0	2	11
16-ago-15	By now we have read why $GOOG reorganized into #Alphabet. But what's the bigger #Trend behind it? http://ow.ly/QXGkLÂ $GOOGL #DynamicMkts	by now we have read why $goog reorganized into #alphabet. but what's the bigger #trend behind it? $googl #dynamicmkts	by now we have read why $goog reorganized into #alphabet. but what's the bigger #trend behind it? $googl #dynamicmkts	0.6	negative	-0.2		29/06/2011	4	0	4	0	0	0	247.855972	60.98968254	160.5326118	37	0	2	4
16-ene-15	Yes, #GoogleGlass is DEAD -- but glassholes find phoenix fire #ITBW for @Computerworld $GOOG ~~~ http://buff.ly/1DK2Bn7Â ~~~	yes, #googleglass is dead -- but glassholes find phoenix fire #itbw for @computerworld $goog ~~~ ~~~	yes, #googleglass is dead -- but glassholes find phoenix fire #itbw for @computerworld $goog ~~~ ~~~	0.4	negative	-0.2		30/06/2011	13	4	6	3	0.666666667	0.5	252.244522	61.65634921	161.0326118	37	0	2	6
13-oct-16	LOSERS: $COST #SamsClub $WMT #fashion & WINNERS: #Snapchat #Amazon #Google http://www.domainmondo.com/2016/10/winners-snapchat-amazon-google-losers.htmlÂ â€¦ $AMZN $GOOG #GOOGL #investors	losers: $cost #samsclub $wmt #fashion & winners: #snapchat #amazon #google $amzn $goog #googl #investors	losers: $cost #samsclub $wmt #fashion & winners: #snapchat #amazon #google $amzn $goog #googl #investors	0.2	negative	-0.2		01/07/2011	20	4	8	8	0.5	1	259.542175	62.15634921	162.0326118	37	0	2	8
20-sep-16	India has too few women. Can Google help them fix this problem? http://cnnmon.ie/2ddy8VpÂ $GOOG Via @cnntechpic.twitter.com/X3GdTM2lAJ	india has too few women. can google help them fix this problem? $goog via @cnntechpic.twitter.com/x3gdtm2laj	india has too few women. can google help them fix this problem? $goog via @cnntechpic.twitter.com/x3gdtm2laj	0.1	negative	-0.2		02/07/2011	0	0	0	0	0	0	259.542175	62.15634921	162.0326118	37	0	2	0
17-jun-16	Todayâ€™s #Stocks Losers: $CMTL, $GOOG, $AAPL http://yhoo.it/1UdZ44JÂ pic.twitter.com/HqW1XNiF4u	todays #stocks losers: $cmtl, $goog, $aapl	todays #stocks losers: $cmtl, $goog, $aapl	0.2	negative	-0.2		03/07/2011	0	0	0	0	0	0	259.542175	62.15634921	162.0326118	37	0	2	0
23-may-16	Google vs Apple, Round 2, Valuation, $GOOG vs $AAPL Market Cap (video) http://www.domainmondo.com/2016/05/google-vs-apple-round-2-valuation-goog.htmlÂ â€¦ #Google $GOOGL #Apple #tech #investors	google vs apple, round 2, valuation, $goog vs $aapl market cap (video) #google $googl #apple #tech #investors	google vs apple, round 2, valuation, $goog vs $aapl market cap (video) #google $googl #apple #tech #investors	0.4	negative	-0.2		04/07/2011	0	0	0	0	0	0	259.542175	62.15634921	162.0326118	37	0	2	0
23-mar-16	Yes, I'm biased, but they're so missing #theCUBE at #GCPNEXT @Google @theCUBE $GOOG pic.twitter.com/0qgnTSUGJ8	yes, i'm biased, but they're so missing #thecube at #gcpnext @google @thecube $goog pic.twitter.com/0qgntsugj8	yes, i'm biased, but they're so missing #thecube at #gcpnext @google @thecube $goog pic.twitter.com/0qgntsugj8	0.05	negative	-0.2		05/07/2011	8	0	6	2	0	0.333333333	265.225861	62.15634921	162.3659452	37	0	2	6
01-feb-16	L is for LOSERS: Larry & Sergey "Bets" Lose Google Profits $GOOG $GOOGL Q4 2015 http://www.domainmondo.com/2016/02/alphabet-goog-q4-2015-financial-results.htmlÂ â€¦ #investing #stocks	l is for losers: larry & sergey "bets" lose google profits $goog $googl q4 2015 #investing #stocks	l is for losers: larry & sergey "bets" lose google profits $goog $googl q4 2015 #investing #stocks	0.2	negative	-0.2		06/07/2011	2	2	0	0	0	0	266.68042	62.15634921	162.3659452	36	-1	1	2
10-ago-18	Tech Review: Is Google $GOOGL Courting Trouble In China? (video) https://www.domainmondo.com/2018/08/tech-review-is-google-googl-courting.htmlÂ â€¦ $GOOG #Google #China #Apple $AAPL #stocks #technology #investorspic.twitter.com/cc9YAwv0Ot	tech review: is google $googl courting trouble in china? (video) $goog #google #china #apple $aapl #stocks #technology #investorspic.twitter.com/cc9yawv0ot	tech review: is google $googl courting trouble in china? (video) $goog #google #china #apple $aapl #stocks #technology #investorspic.twitter.com/cc9yawv0ot	0.2	negative	-0.2		07/07/2011	8	0	4	4	0	1	272.279419	62.15634921	163.3659452	36	0	2	4
23-jul-18	Can Tesla get cash if needed. Of course. VCs just put a billion into scooters. Crappy scooters that get destroyed in a few weeks. That cost $5-$20 a day to charge and service. They charge $2 to ride. Think thatâ€™s going to work? #google #uber $goog	can tesla get cash if needed. of course. vcs just put a billion into scooters. crappy scooters that get destroyed in a few weeks. that cost $5-$20 a day to charge and service. they charge $2 to ride. think that is going to work? #google #uber $goog	can tesla get cash if needed. of course. vcs just put a billion into scooters. crappy scooters that get destroyed in a few weeks. that cost $5-$20 a day to charge and service. they charge $2 to ride. think that is going to work? #google #uber $goog	0.1	negative	-0.2		08/07/2011	16	0	14	2	0	0.142857143	265.001709	62.15634921	163.5088023	36	0	2	14
25-ene-18	Is Brand Loyalty Dead? (infographic) http://www.domainmondo.com/2018/01/infographic-is-brand-loyalty-dead.htmlÂ â€¦ #Google $GOOG $GOOGL #Amazon $AMZN #Apple $AAPL #stocks #investors #investing #Ad #Ads #shopping #retailers #consumers	is brand loyalty dead? (infographic) #google $goog $googl #amazon $amzn #apple $aapl #stocks #investors #investing #ad #ads #shopping #retailers #consumers	is brand loyalty dead? (infographic) #google $goog $googl #amazon $amzn #apple $aapl #stocks #investors #investing #ad #ads #shopping #retailers #consumers	0.4	negative	-0.2		09/07/2011	0	0	0	0	0	0	265.001709	62.15634921	163.5088023	36	0	2	0
24-ene-18	Google hid the date of its next developer conference inside an online game $GOOG http://read.bi/2n7r4z2Â pic.twitter.com/q0agCLcOH7	google hid the date of its next developer conference inside an online game $goog	google hid the date of its next developer conference inside an online game $goog	0.2	negative	-0.2		10/07/2011	8	2	6	0	0.333333333	0	265.001709	62.48968254	163.5088023	36	0	2	6
01-ene-18	Biggest Dow winners and losers in 2017: Boeing soars to record levels, GE slumps https://buff.ly/2qceJ16Â $BA $ CAT $AAPL $V $WMT $MCD $HD $AMZN $FB $NFLX $GOOG $GOOGL $DJIA $SPX $GEpic.twitter.com/DrxjxidJL2	biggest dow winners and losers in 2017: boeing soars to record levels, ge slumps $ba $ cat $aapl $v $wmt $mcd $hd $amzn $fb $nflx $goog $googl $djia $spx $gepic.twitter.com/drxjxidjl2	biggest dow winners and losers in 2017: boeing soars to record levels, ge slumps $ba $ cat $aapl $v $wmt $mcd $hd $amzn $fb $nflx $goog $googl $djia $spx $gepic.twitter.com/drxjxidjl2	0.2	negative	-0.2		11/07/2011	2	0	2	0	0	0	262.655518	62.48968254	163.5088023	36	0	2	2
08-jun-09	Larry Page And Sergey Brin's Mentor Found Dead In Swimming Pool $GOOG by @nichcarlson http://bit.ly/QZvMT	larry page and sergey brin's mentor found dead in swimming pool $goog by @nichcarlson	larry page and sergey brin's mentor found dead in swimming pool $goog by @nichcarlson	0.4	negative	-0.2		12/07/2011	8	2	6	0	0.333333333	0	266.007935	62.82301587	163.5088023	36	0	2	6
04-abr-12	IT'S REAL: Check Out What It's Like Using Google's Crazy Computerized Glasses $GOOG by @mattlynley http://read.bi/HVjkXU	it's real: check out what it's like using google's crazy computerized glasses $goog by @mattlynley	it's real: check out what it's like using google's crazy computerized glasses $goog by @mattlynley	0.6	negative	-0.2		13/07/2011	4	0	4	0	0	0	268.125	62.82301587	163.5088023	36	0	2	4
11-mar-15	So the $goog cfo is retiring because he wants to go "back-packing". Fucking hipsters	so the $goog cfo is retiring because he wants to go "back-packing". fucking hipsters	so the $goog cfo is retiring because he wants to go "back-packing". fucking hipsters	0.45	negative	-0.2		14/07/2011	30	6	12	12	0.5	1	263.482391	63.32301587	164.5088023	36	0	2	12
08-may-18	Google is relaunching its news site with lots more artificial intelligence as part of its effort to fight fake news $GOOGL $GOOG https://read.bi/2InyPgY	google is relaunching its news site with lots more artificial intelligence as part of its effort to fight fake news $googl $goog	google is relaunching its news site with lots more artificial intelligence as part of its effort to fight fake news $googl $goog	0.833333333	negative	-0.2		15/07/2011	18	0	14	4	0	0.285714286	297.694183	63.32301587	164.7945166	36	0	2	14
04-abr-12	IT'S REAL: Check Out What It's Like Using Google's Crazy Computerized Glasses $GOOG by @mattlynley http://read.bi/HVjkXU	it's real: check out what it's like using google's crazy computerized glasses $goog by @mattlynley	it's real: check out what it's like using google's crazy computerized glasses $goog by @mattlynley	0.6	negative	-0.2		16/07/2011	14	0	6	8	0	1.333333333	297.694183	63.32301587	166.1278499	37	1	3	8
11-mar-15	So the $goog cfo is retiring because he wants to go "back-packing". Fucking hipsters	so the $goog cfo is retiring because he wants to go "back-packing". fucking hipsters	so the $goog cfo is retiring because he wants to go "back-packing". fucking hipsters	0.45	negative	-0.2		17/07/2011	0	0	0	0	0	0	297.694183	63.32301587	166.1278499	37	0	2	0
08-may-18	Google is relaunching its news site with lots more artificial intelligence as part of its effort to fight fake news $GOOGL $GOOG https://read.bi/2InyPgY	google is relaunching its news site with lots more artificial intelligence as part of its effort to fight fake news $googl $goog	google is relaunching its news site with lots more artificial intelligence as part of its effort to fight fake news $googl $goog	0.833333333	negative	-0.2		18/07/2011	2	0	0	2	0	0	296.359161	63.32301587	166.1278499	38	1	3	2
26-jul-12	It's Not Just You, Google Talk Is Down! $GOOG by @officialKLShttp://read.bi/MZiiIY	it's not just you, google talk is down! $goog by @officialkls	it's not just you, google talk is down! $goog by @officialkls	0.288888889	negative	-0.194444444		19/07/2011	2	0	2	0	0	0	300.149963	63.32301587	166.1278499	38	0	2	2
17-abr-12	Gmail Is Down! $GOOG by @stevekovachhttp://read.bi/HKMfcU	gmail is down! $goog by @stevekovach	gmail is down! $goog by @stevekovach	0.288888889	negative	-0.194444444		20/07/2011	0	0	0	0	0	0	296.563416	63.32301587	166.1278499	38	0	2	0
[truncated: 12,922 more rows]
