# Supplementary material for: Measuring information flux between social media and stock prices with Transfer Entropy
Source: PLoS One. 2021 Sep 23;16(9):e0257686. doi: 10.1371/journal.pone.0257686 (PMC8459996; doi:10.1371/journal.pone.0257686)
Supplement: S1 Data — (ZIP) [file pone.0257686.s001.zip › DATA BASES/6.-google/google3.csv]

SUMMARY OUTPUT
Regression Statistics
Multiple R	0.973174171
R Square	0.947067968
Adjusted R Square	0.947060765
Standard Error	67.07904735
Observations	7351
ANOVA
	df	SS	MS	F	Significance F
Regression	1	591649631.3	591649631.3	131489.4249	0
Residual	7349	33067550.06	4499.598594
Total	7350	624717181.3
	Coefficients	Standard Error	t Stat	P-value	Lower 95%	Upper 95%	Lower 95.0%	Upper 95.0%
Intercept	309.5514959	1.388755162	222.8985385	0	306.8291374	312.2738544	306.8291374	312.2738544
X Variable 1	0.588534629	0.00162303	362.6147058	0	0.585353025	0.591716234	0.585353025	0.591716234
RESIDUAL OUTPUT
Observation	Predicted Y	Residuals
1	310.1400305	-150.5182195
2	309.5514959	-149.9296849
3	309.5514959	-149.9296849
4	309.5514959	-149.5869119
5	308.9629613	-147.4186493
6	309.5514959	-153.0344819
7	309.5514959	-160.0389379
8	310.1400305	-159.5792855
9	310.1400305	-157.8803255
10	310.7285651	-149.4276771
11	310.7285651	-146.0595741
12	310.7285651	-137.5201151
13	311.3170998	-143.1458958
14	311.3170998	-130.9651098
15	311.3170998	-147.3535228
16	311.9056344	-140.2967784
17	311.9056344	-142.1894784
18	311.3170998	-158.0290898
19	311.9056344	-158.6176244
20	311.9056344	-138.7319584
21	311.3170998	-135.8135748
22	310.7285651	-140.4908031
23	310.7285651	-127.0333291
24	310.7285651	-125.6821171
25	310.7285651	-127.4655191
26	310.1400305	-117.0260475
27	310.1400305	-115.2873545
28	310.7285651	-115.8758891
29	310.7285651	-122.3040811
30	310.7285651	-121.2260931
31	310.7285651	-120.0388221
32	310.7285651	-117.2420081
33	311.3170998	-117.8305428
34	311.3170998	-119.5891028
35	311.3170998	-120.7018658
36	311.3170998	-115.7441168
37	311.3170998	-111.1241678
38	311.9056344	-109.5567114
39	311.9056344	-109.2338204
40	311.3170998	-113.1013098
41	311.3170998	-117.8057018
42	311.3170998	-117.5771858
43	311.3170998	-114.1792978
44	311.3170998	-114.0103828
45	311.3170998	-114.3481968
46	311.9056344	-111.0321294
47	311.3170998	-109.8474648
48	311.3170998	-107.4431068
49	311.3170998	-104.0501778
50	311.3170998	-104.0501778
51	311.9056344	-100.0038554
52	311.3170998	-98.50125778
53	311.3170998	-96.88675578
54	311.3170998	-92.59964678
55	311.9056344	-91.1812384
56	311.3170998	-90.59270378
57	310.7285651	-92.76123415
58	310.7285651	-94.32605315
59	310.7285651	-97.61465815
60	310.7285651	-99.68121715
61	310.7285651	-104.0726661
62	311.3170998	-105.6249308
63	311.9056344	-103.2179514
64	311.9056344	-110.3763834
65	311.9056344	-108.5830484
66	311.3170998	-104.7754588
67	311.9056344	-100.6198374
68	311.9056344	-102.4727884
69	311.9056344	-103.7643994
70	311.9056344	-111.9610844
71	311.9056344	-108.0366004
72	311.9056344	-106.0445654
73	311.9056344	-106.0445654
74	311.9056344	-101.1265514
75	311.9056344	-100.9328104
76	312.494169	-94.82490303
77	312.494169	-98.75930603
78	312.494169	-98.75930603
79	312.494169	-99.92671003
80	311.9056344	-94.6486764
81	311.9056344	-89.9889934
82	311.9056344	-90.9427894
83	311.3170998	-92.81325478
84	311.3170998	-94.60658978
85	311.3170998	-89.93695778
86	311.3170998	-91.22359378
87	311.9056344	-91.8121284
88	311.9056344	-91.8121284
89	311.3170998	-86.67319378
90	311.3170998	-85.91809778
91	311.3170998	-87.59221578
92	310.7285651	-83.65546015
93	310.7285651	-83.65546015
94	310.7285651	-82.92024615
95	310.7285651	-81.08218715
96	310.7285651	-82.21483215
97	310.7285651	-89.72101215
98	310.7285651	-89.52727115
99	310.7285651	-90.17802815
100	310.7285651	-82.01115815
101	310.7285651	-79.61175915
102	310.1400305	-77.28950552
103	310.7285651	-79.20441015
104	310.7285651	-79.85516715
105	311.3170998	-81.97376178
106	311.3170998	-82.15756878
107	311.3170998	-80.83118378
108	311.9056344	-77.3611244
109	311.3170998	-67.04584478
110	311.3170998	-67.17500978
111	310.7285651	-63.83436915
112	311.3170998	-63.39955778
113	311.3170998	-63.69762378
114	311.3170998	-64.53716178
115	311.3170998	-63.66284878
116	311.3170998	-63.66284878
117	311.9056344	-65.5827284
118	311.9056344	-69.8797864
119	311.9056344	-71.1813154
120	311.9056344	-69.2240394
121	311.9056344	-64.1470594
122	311.9056344	-54.8077954
123	312.494169	-57.06548903
124	312.494169	-56.03716803
125	312.494169	-52.16735603
126	312.494169	-51.13903603
127	313.0827037	-47.15231466
128	313.0827037	-39.93426566
129	313.0827037	-39.31329466
130	312.494169	-40.12069503
131	312.494169	-44.08987203
132	313.0827037	-39.33813566
133	312.494169	-46.16638003
134	313.0827037	-46.75491466
135	313.0827037	-47.81301966
136	313.0827037	-44.66351466
137	313.0827037	-31.53390566
138	313.0827037	-29.64618066
139	313.6712383	-31.58096729
140	314.2597729	-31.12131492
141	314.2597729	-31.12131492
142	314.2597729	-24.59873192
143	314.2597729	-24.64343992
144	314.2597729	-21.23065892
145	314.2597729	-22.40302292
146	314.2597729	-23.64493492
147	314.2597729	-23.02893792
148	314.2597729	-20.42090592
149	313.6712383	-20.32419229
150	313.6712383	-17.73105229
151	313.6712383	-16.72259929
152	313.0827037	-18.03173966
153	313.0827037	-16.79974466
154	313.0827037	-15.67703366
155	313.6712383	-15.05347129
156	314.2597729	-10.39612592
157	314.8483076	-5.425791551
158	315.4368422	-6.083876181
159	315.4368422	-7.449995181
160	315.4368422	-7.449995181
161	315.4368422	-4.086866181
162	315.4368422	-5.457960181
163	315.4368422	-13.27213918
164	315.4368422	-20.30637918
165	315.4368422	-16.37196218
166	315.4368422	-16.37196218
167	314.8483076	-16.23548455
168	314.8483076	-21.51615455
169	314.8483076	-23.20020555
170	314.2597729	-21.24057692
171	314.2597729	-26.13376592
172	313.6712383	-21.75983129
173	314.2597729	-25.93009192
174	314.2597729	-24.65338892
175	314.2597729	-41.03186792
176	314.2597729	-41.03186792
177	313.6712383	-45.41598929
178	313.6712383	-44.21381029
179	313.0827037	-43.78424166
180	313.0827037	-47.66400266
181	313.0827037	-49.82495266
182	312.494169	-49.23641803
183	312.494169	-47.70635803
184	313.0827037	-49.23873966
185	313.0827037	-44.42010566
186	313.0827037	-48.07135066
187	313.0827037	-48.24520966
188	313.0827037	-44.18164166
189	313.0827037	-45.71667566
190	313.6712383	-43.81638029
191	314.2597729	-45.62695992
192	313.6712383	-44.02502829
193	314.2597729	-48.45358992
194	313.6712383	-49.65341629
195	313.0827037	-51.56860466
196	313.0827037	-51.38479766
197	313.0827037	-48.45883266
198	313.0827037	-44.30087366
199	313.0827037	-42.18463266
200	313.0827037	-32.80066066
201	313.6712383	-33.38919529
202	313.6712383	-34.24860029
203	313.0827037	-34.79766966
204	313.0827037	-26.72021566
205	313.0827037	-24.39038166
206	313.0827037	-25.18521266
207	313.6712383	-25.77374729
208	313.6712383	-25.77374729
209	314.2597729	-34.48941792
210	314.2597729	-33.48593892
211	314.8483076	-33.89564055
212	315.4368422	-34.06687718
213	316.0253768	-37.83473381
214	316.0253768	-39.07664681
215	316.6139114	-36.99257344
216	316.6139114	-37.08696444
217	316.6139114	-37.08696444
218	316.0253768	-36.49842981
219	316.0253768	-36.61766181
220	316.6139114	-35.08995544
221	317.2024461	-35.47481507
222	317.2024461	-34.64025107
223	317.2024461	-34.64025107
224	317.2024461	-34.64025107
225	317.2024461	-33.54238107
226	317.2024461	-37.25325807
227	317.2024461	-35.29100807
228	317.2024461	-24.60552207
229	317.2024461	-21.47585307
230	317.7909807	-44.4935257
231	317.7909807	-44.5183667
232	317.2024461	-41.47579207
233	317.2024461	-41.84337607
234	317.7909807	-46.0285297
235	317.7909807	-66.2420607
236	317.7909807	-64.5580097
237	318.3795153	-73.40284633
238	318.3795153	-59.23995833
239	318.3795153	-65.49925133
240	318.3795153	-67.31742733
241	318.3795153	-64.59016333
242	317.7909807	-65.6658127
243	317.7909807	-65.4472307
244	317.7909807	-70.2162127
245	317.7909807	-72.1734877
246	317.7909807	-81.8207357
247	317.7909807	-83.2911787
248	317.7909807	-83.2911787
249	317.2024461	-80.16414607
250	317.7909807	-80.7973897
251	318.3795153	-82.18075433
252	318.3795153	-77.13358933
253	318.96805	-73.87712296
254	319.5565846	-79.52277159
255	319.5565846	-72.17059859
256	319.5565846	-70.54118859
257	318.96805	-70.54380996
258	318.3795153	-69.98011633
259	318.96805	-76.26658796
260	318.96805	-77.41412496
261	318.96805	-79.50055096
262	318.3795153	-82.36456133
263	318.3795153	-83.56674033
264	318.3795153	-83.86480633
265	318.3795153	-92.71723833
266	317.7909807	-96.7536117
267	318.3795153	-101.7534623
268	318.3795153	-94.73411433
269	318.3795153	-91.57466033
270	318.3795153	-86.14497233
271	318.3795153	-86.14497233
272	318.3795153	-82.00192133
273	318.3795153	-75.36012133
274	318.96805	-74.88557596
275	318.96805	-73.55423196
276	319.5565846	-91.23659259
277	319.5565846	-76.65144859
278	319.5565846	-78.94652259
279	319.5565846	-78.62859059
280	319.5565846	-78.69814059
281	319.5565846	-78.69814059
282	319.5565846	-75.93610159
283	318.96805	-75.63569796
284	318.96805	-67.44397196
285	318.3795153	-65.97119033
286	318.3795153	-69.88572533
287	318.3795153	-67.33730933
288	318.3795153	-68.15200633
289	318.3795153	-73.96420133
290	317.7909807	-76.1873737
291	317.7909807	-76.5649217
292	317.7909807	-74.1158557
293	317.7909807	-78.2738147
294	317.2024461	-84.72945407
295	316.6139114	-87.09669944
296	316.6139114	-87.09669944
297	316.6139114	-86.07832844
298	316.6139114	-92.37735444
299	316.6139114	-90.77278644
300	317.2024461	-93.16956307
301	317.2024461	-89.26992007
302	317.7909807	-89.1133077
303	317.2024461	-83.57198307
304	317.2024461	-83.57198307
305	317.2024461	-86.50292207
306	317.2024461	-83.43288407
307	317.2024461	-80.65097807
308	316.6139114	-80.08232544
309	316.6139114	-80.08232544
310	317.2024461	-77.62566407
311	317.2024461	-78.53971107
312	317.2024461	-73.71112807
313	317.2024461	-73.71112807
314	317.2024461	-64.70470407
315	316.6139114	-61.54289744
316	317.2024461	-60.86965207
317	317.2024461	-55.26113107
318	317.2024461	-53.71120507
319	317.2024461	-55.32073207
320	317.2024461	-55.06240107
321	317.2024461	-56.00627907
322	317.2024461	-56.09072107
323	317.2024461	-57.71517207
324	317.2024461	-49.82646907
325	317.2024461	-51.75392907
326	317.2024461	-53.90990407
327	317.2024461	-50.76039907
328	317.7909807	-50.1119647
329	317.7909807	-48.8452107
330	317.7909807	-47.8963887
331	317.7909807	-49.0737257
332	318.3795153	-19.59780733
333	318.3795153	-19.59780733
334	318.96805	-20.18634196
335	318.3795153	-11.52032333
336	318.3795153	-16.42840433
337	318.3795153	-16.35391133
338	318.3795153	-14.36184533
339	318.96805	-14.68213096
340	319.5565846	-15.27066559
341	319.5565846	-13.29849759
342	319.5565846	-12.25528459
343	319.5565846	-13.31338959
344	318.96805	-11.67669896
345	318.96805	-14.10092396
346	319.5565846	-14.68945859
347	319.5565846	-14.04364559
348	320.1451192	-14.33411422
349	320.7336538	-12.64747185
350	321.3221885	-11.20420747
351	321.3221885	-10.80183347
352	321.3221885	-9.962294475
353	321.3221885	-10.93098347
354	321.3221885	-11.89472847
355	321.3221885	-14.72132747
356	321.3221885	-21.62641847
357	320.7336538	-21.03788385
358	320.1451192	-24.33408422
359	320.7336538	-30.75965485
360	320.1451192	-30.25556222
361	320.1451192	-23.79261022
362	320.1451192	-26.63910722
363	320.1451192	-30.52381222
364	320.1451192	-27.05140022
365	320.7336538	-31.55945985
366	320.7336538	-44.67414485
367	320.7336538	-40.38206085
368	321.3221885	-34.01087847
369	321.3221885	-29.64924547
370	321.3221885	-27.96021947
371	321.3221885	-27.13062947
372	321.3221885	-25.93339447
373	320.7336538	-27.49091685
374	320.7336538	-26.79047785
375	321.3221885	-27.83106947
376	321.9107231	-28.4196041
377	321.3221885	-27.83106947
378	321.3221885	-25.71482747
379	321.3221885	-21.73570147
380	321.3221885	-20.53352247
381	321.3221885	-21.15946847
382	321.9107231	-21.7480031
383	321.9107231	-22.6670101
384	321.9107231	-24.3858211
385	321.9107231	-23.3525561
386	321.9107231	-24.4156361
387	322.4992577	-27.43337073
388	323.0877924	-28.02190536
389	323.676327	-28.61043999
390	323.676327	-23.45397599
391	323.676327	-24.56176399
392	323.676327	-21.10924899
393	323.676327	-18.90853499
394	324.2648616	-18.03659062
395	324.8533963	-19.73291325
396	325.4419309	-19.42725188
397	325.4419309	-19.08945288
398	325.4419309	-15.36865788
399	325.4419309	-15.36865788
400	324.8533963	-14.78012325
401	324.8533963	-14.78012325
402	324.8533963	-7.105044251
403	324.2648616	-10.43106062
404	323.676327	-19.73815599
405	323.676327	-15.72426999
406	323.676327	-17.41823999
407	324.2648616	-17.86270062
408	324.2648616	-25.71166962
409	324.2648616	-20.24224762
410	324.8533963	-21.33746625
411	324.8533963	-19.69317925
412	324.8533963	-17.66137925
413	324.8533963	-18.59530925
414	324.2648616	-18.03659062
415	324.2648616	-14.03262262
416	324.2648616	-12.21942062
417	324.2648616	-14.20648162
418	324.2648616	-14.17172162
419	324.2648616	-13.65508962
420	324.2648616	-11.26065062
421	324.2648616	-11.26065062
422	324.8533963	-21.16858225
423	324.8533963	-21.80444625
424	324.8533963	-21.80444625
425	324.8533963	-20.13528725
426	325.4419309	-26.98807388
427	325.4419309	-22.63141488
428	325.4419309	-27.07254588
429	325.4419309	-27.07254588
430	326.0304655	-32.11213051
431	326.0304655	-31.78922451
432	326.0304655	-32.05747351
433	326.0304655	-37.75541051
434	326.0304655	-39.53882751
435	326.6190001	-40.12736214
436	326.6190001	-40.12736214
437	327.2075348	-44.26777677
438	327.2075348	-48.34129377
439	327.2075348	-48.49031077
440	327.7960694	-49.0788454
441	327.7960694	-38.5970334
442	327.7960694	-39.7992124
443	327.7960694	-41.9750554
444	328.384604	-39.34453403
445	328.9731387	-37.48897766
446	328.384604	-34.39671903
447	328.384604	-36.44341103
448	328.384604	-45.67833603
449	328.384604	-43.14977103
450	328.384604	-40.25859703
451	328.384604	-41.17262903
452	328.384604	-41.56508503
453	328.384604	-44.92323903
454	328.384604	-42.10655803
455	327.7960694	-40.4102354
456	327.2075348	-63.57221977
457	327.2075348	-63.57221977
458	327.2075348	-63.57221977
459	327.2075348	-65.48976177
460	327.2075348	-68.12760877
461	327.2075348	-66.35414077
462	327.2075348	-62.51908877
463	327.2075348	-60.06504777
464	327.2075348	-59.96070877
465	327.2075348	-56.91551177
466	327.2075348	-56.91551177
467	327.7960694	-60.2561524
468	327.2075348	-61.98753377
469	327.2075348	-61.04368577
470	326.6190001	-61.21021714
471	327.2075348	-61.28709377
472	327.7960694	-61.8756284
473	327.7960694	-60.6933164
474	327.7960694	-58.2194094
475	327.7960694	-61.8011044
476	327.7960694	-61.9998044
477	327.7960694	-64.7320434
478	328.384604	-65.32057803
479	328.384604	-65.32057803
480	328.384604	-70.84963103
481	328.384604	-64.86852103
482	328.384604	-64.47606503
483	328.384604	-68.06273503
484	328.9731387	-68.65126966
485	328.9731387	-71.45305766
486	329.5616733	-72.10616829
487	329.5616733	-71.40572829
488	329.5616733	-72.17074329
489	329.5616733	-70.79470529
490	330.1502079	-71.38323992
491	330.1502079	-71.38323992
492	330.1502079	-71.38323992
493	330.7387425	-67.93802254
494	330.7387425	-69.63696654
495	331.3272772	-69.00345517
496	331.9158118	-72.0658968
497	331.9158118	-73.0693458
498	332.5043464	-74.66633343
499	332.5043464	-74.59678443
500	333.0928811	-76.39744606
501	333.0928811	-79.98411606
502	333.0928811	-79.98411606
503	333.6814157	-80.57265069
504	333.6814157	-81.13896569
505	333.6814157	-83.83145569
506	333.6814157	-85.11311769
507	333.0928811	-92.14997906
508	333.0928811	-92.14997906
509	333.6814157	-92.73851369
510	333.6814157	-92.95709669
511	333.6814157	-88.77429569
512	333.0928811	-91.16140806
513	333.0928811	-94.53447006
514	333.6814157	-97.77576069
515	334.2699503	-98.36429532
516	333.6814157	-97.77576069
517	333.6814157	-93.84134269
518	333.6814157	-88.45140469
519	333.6814157	-86.50406269
520	333.6814157	-82.12753669
521	333.6814157	-74.84987269
522	334.2699503	-75.43840732
523	334.2699503	-69.77025532
524	333.6814157	-67.73115969
525	333.6814157	-62.14747969
526	333.6814157	-69.40526169
527	333.6814157	-69.40526169
528	333.6814157	-71.74504469
529	333.6814157	-68.40181369
530	333.6814157	-66.29054669
531	333.6814157	-70.92042969
532	333.6814157	-36.80232669
533	334.2699503	-37.39086132
534	334.858485	-39.31072495
535	334.858485	-35.53032895
536	334.858485	-39.10705095
537	334.858485	-33.32467195
538	334.858485	-27.74099195
539	334.858485	-27.74099195
540	334.858485	-27.74099195
541	335.4470196	-27.95693758
542	335.4470196	-26.19839258
543	335.4470196	-33.79894858
544	335.4470196	-31.95095658
545	334.858485	-34.96401495
546	335.4470196	-35.55254958
547	335.4470196	-41.16106958
548	336.0355542	-37.39294521
549	336.0355542	-49.14151121
550	336.0355542	-48.38644521
551	336.6240888	-65.37826984
552	337.2126235	-52.36029847
553	337.2126235	-64.48148347
554	337.2126235	-57.96387447
555	337.2126235	-57.14917747
556	337.8011581	-57.7377121
557	337.8011581	-60.9865831
558	338.3896927	-70.63120873
559	338.9782274	-74.12584136
560	338.9782274	-95.10438736
561	338.9782274	-91.50280936
562	338.9782274	-81.24452336
563	338.9782274	-79.02397336
564	338.3896927	-80.04994073
565	338.3896927	-76.66197073
566	338.3896927	-76.66197073
567	337.8011581	-70.0029401
568	338.3896927	-73.86021273
569	338.3896927	-77.66544973
570	338.3896927	-72.63813673
571	338.3896927	-77.66047473
572	338.9782274	-78.24900936
573	338.9782274	-78.24900936
574	339.566762	-76.21959399
575	340.1552966	-75.83940961
576	340.1552966	-70.62831861
577	340.1552966	-68.58162761
578	340.1552966	-68.58162761
579	340.1552966	-68.58660161
580	340.1552966	-68.60646861
581	340.1552966	-72.29744761
582	340.1552966	-75.92882561
583	340.1552966	-77.44399261
584	340.1552966	-78.10964261
585	340.7438312	-84.88792024
586	341.3323659	-85.47645487
587	341.9209005	-86.0649895
588	341.9209005	-91.2015855
589	341.9209005	-86.2289295
590	342.5094351	-86.61379013
591	343.0979698	-87.20232476
592	343.0979698	-70.62018676
593	343.0979698	-65.40906576
594	343.0979698	-49.16968576
595	343.0979698	-49.75092376
596	343.0979698	-54.62421476
597	343.0979698	-53.14881176
598	343.0979698	-49.76084176
599	343.0979698	-49.76084176
600	343.0979698	-49.76084176
601	343.0979698	-46.81501076
602	343.0979698	-53.40216876
603	343.6865044	-52.42588439
604	344.275039	-46.87434302
605	344.275039	-46.14408802
606	344.8635737	-46.73262265
607	344.8635737	-57.40819065
608	344.8635737	-54.34312665
609	344.8635737	-48.04408465
610	344.8635737	-48.71971365
611	344.275039	-48.13117902
612	344.8635737	-48.71971365
613	344.8635737	-40.67204565
614	345.4521083	-46.91878328
615	346.0406429	-50.42333291
616	346.6291775	-44.41976554
617	347.2177122	-42.69830317
618	347.2177122	-40.92980917
619	347.2177122	-43.45837417
620	347.2177122	-48.72412117
621	347.2177122	-51.69976817
622	347.2177122	-51.69976817
623	347.2177122	-58.62472517
624	346.6291775	-58.50317054
625	346.6291775	-66.94823854
626	346.0406429	-53.84609291
627	345.4521083	-55.87056528
628	345.4521083	-47.69374628
629	346.0406429	-41.13872591
630	346.6291775	-38.45354854
631	346.0406429	-35.23711491
632	345.4521083	-35.58251028
633	346.0406429	-36.35982591
634	346.0406429	-40.00609691
635	346.0406429	-34.35784291
636	346.0406429	-34.35784291
637	346.0406429	-35.36626591
638	346.6291775	-35.83559854
639	346.6291775	-38.86092754
640	346.6291775	-35.67165754
641	346.0406429	-35.08312291
642	346.0406429	-37.13478991
643	346.0406429	-32.89235791
644	346.0406429	-35.15267291
645	346.6291775	-32.10485454
646	346.6291775	-32.10485454
647	346.6291775	-28.57284254
648	346.6291775	-28.84603554
649	346.6291775	-27.50478754
650	346.6291775	-25.76607954
651	346.6291775	-25.76607954
652	346.6291775	-25.76607954
653	346.6291775	-25.76607954
654	347.2177122	-16.66265817
655	347.8062468	-15.8254728
656	347.8062468	-20.4305148
657	348.3947814	-25.48499143
658	348.3947814	-25.48499143
659	348.3947814	-25.48499143
660	347.8062468	-38.5874048
661	348.3947814	-38.83814043
662	347.8062468	-37.3305998
663	347.8062468	-37.3305998
664	348.3947814	-37.91913443
665	348.3947814	-37.91913443
666	348.3947814	-36.13571743
667	348.3947814	-33.98471643
668	348.3947814	-30.67624543
669	348.3947814	-57.29312743
670	348.3947814	-57.52658643
671	348.9833161	-60.39530306
672	349.5718507	-66.66688269
673	350.1603853	-67.94590731
674	350.1603853	-62.04429631
675	350.7489199	-62.63283094
676	351.3374546	-64.35896957
677	350.7489199	-62.56825594
678	350.1603853	-61.62205531
679	350.1603853	-59.49586531
680	350.7489199	-54.51066894
681	350.7489199	-54.51066894
682	350.7489199	-48.17189394
683	350.7489199	-49.32438994
684	350.1603853	-47.20582631
685	350.7489199	-46.99455594
686	351.3374546	-50.34014057
687	351.9259892	-50.9286752
688	351.3374546	-50.34014057
689	351.9259892	-47.8040102
690	352.5145238	-49.60467283
691	351.9259892	-51.5595952
692	352.5145238	-52.14812983
693	352.5145238	-47.49834983
694	352.5145238	-50.50878683
695	352.5145238	-51.41787483
696	352.5145238	-49.53512283
697	352.5145238	-49.82821383
698	352.5145238	-45.31753283
699	351.9259892	-44.7985482
700	352.5145238	-43.32549783
701	353.1030585	-44.48532146
702	353.1030585	-44.48532146
703	353.1030585	-47.96270846
704	353.1030585	-52.57769846
705	353.1030585	-51.49472146
706	353.1030585	-54.91748146
707	352.5145238	-54.32894683
708	353.1030585	-52.48330746
709	353.6915931	-46.79764209
710	353.6915931	-47.68686309
711	353.6915931	-38.74997309
712	353.1030585	-38.40487746
713	353.1030585	-35.18084746
714	353.1030585	-32.16543646
715	353.1030585	-33.88427746
716	353.1030585	-30.53604146
717	353.1030585	-34.55490146
718	353.1030585	-31.73324646
719	353.1030585	-33.86935446
720	352.5145238	-36.99169683
721	353.1030585	-38.98608446
722	353.1030585	-38.98608446
723	353.1030585	-38.98608446
724	353.1030585	-39.72131446
725	352.5145238	-41.10992183
726	352.5145238	-36.58932283
727	353.1030585	-29.70147746
728	353.1030585	-42.82113746
729	352.5145238	-42.23260283
730	351.9259892	-50.8492072
731	351.3374546	-48.52196357
732	351.9259892	-50.1636602
733	351.9259892	-54.2123352
734	352.5145238	-56.41039783
735	351.9259892	-55.8218632
736	351.9259892	-55.0568482
737	351.3374546	-52.64516357
738	351.3374546	-48.44747057
739	351.3374546	-45.59102557
740	351.3374546	-45.83446357
741	351.9259892	-46.4229982
742	352.5145238	-52.04378983
743	352.5145238	-52.25243883
744	351.9259892	-50.2580512
745	352.5145238	-48.97872683
746	351.9259892	-55.3698062
747	351.9259892	-50.1139772
748	351.3374546	-46.92238457
749	351.3374546	-48.73061257
750	351.3374546	-46.49019457
751	351.3374546	-50.67796957
752	351.9259892	-51.2665042
753	351.9259892	-48.3454842
754	352.5145238	-40.08160183
755	352.5145238	-43.00259183
756	353.1030585	-54.84295746
757	353.6915931	-55.43149209
758	353.6915931	-48.62079209
759	353.6915931	-55.23279209
760	353.6915931	-50.93075909
761	354.2801277	-54.40054972
762	354.8686623	-61.01490235
763	354.2801277	-60.42636772
764	354.2801277	-59.03043272
765	354.2801277	-62.06571072
766	354.2801277	-65.72687472
767	354.8686623	-71.22349035
768	354.2801277	-66.85455972
769	354.2801277	-70.91812772
770	354.8686623	-66.45948235
771	355.457197	-67.10761798
772	355.457197	-73.04401998
773	356.0457316	-75.32157961
774	356.0457316	-77.31361461
775	356.0457316	-78.32701261
776	355.457197	-75.02613598
777	355.457197	-71.87663098
778	355.457197	-66.57111898
779	354.8686623	-67.97959335
780	354.8686623	-74.08985335
781	354.8686623	-70.97510735
782	355.457197	-71.56364198
783	356.0457316	-77.50734061
784	356.0457316	-75.53022861
785	356.6342662	-73.82368924
786	356.6342662	-76.30254024
787	356.6342662	-68.47346924
788	356.6342662	-68.47346924
789	356.0457316	-67.68623461
790	356.0457316	-64.03001461
791	356.0457316	-64.03001461
792	356.0457316	-60.01115561
793	356.0457316	-64.94902161
794	356.0457316	-64.93412861
795	355.457197	-66.48667698
796	355.457197	-71.70771598
797	355.457197	-72.06040698
798	355.457197	-69.05994998
799	355.457197	-69.05994998
800	356.0457316	-70.44331461
801	356.0457316	-69.54414461
802	356.6342662	-68.13069524
803	356.6342662	-62.02043524
804	357.2228009	-53.78636887
805	357.2228009	-53.78636887
806	357.2228009	-53.78636887
807	357.8113355	-52.0450395
808	357.8113355	-55.9894055
809	357.8113355	-53.1130935
810	358.3998701	-42.97143413
811	358.3998701	-43.95999013
812	358.3998701	-44.10406313
813	358.3998701	-46.05636413
814	358.9884048	-40.39553976
815	359.5769394	-40.98407438
816	359.5769394	-40.98407438
817	358.9884048	-39.65536676
818	358.9884048	-40.78799576
819	358.9884048	-39.94845676
820	358.9884048	-39.88882576
821	358.9884048	-40.06271476
822	359.5769394	-40.65124938
823	359.5769394	-40.65124938
824	359.5769394	-31.70444138
825	359.5769394	-27.40738338
826	360.165474	-28.55228401
827	360.165474	-25.90451801
828	360.165474	-23.78330201
829	360.7540086	-24.37183664
830	360.7540086	-24.37183664
831	361.3425433	-25.75520227
832	361.9310779	-29.3392809
833	361.9310779	-25.5290389
834	362.5196125	-26.30635553
835	362.5196125	-25.39726753
836	363.1081472	-25.98580216
837	363.6966818	-31.24892779
838	363.6966818	-27.25988379
839	363.6966818	-25.05919979
840	364.2852164	-23.95373442
841	364.873751	-24.54226905
842	364.873751	-26.55420105
843	364.873751	-26.71316805
844	365.4622857	-18.02203868
845	365.4622857	-14.66885868
846	365.4622857	-14.66885868
847	365.4622857	-17.34146668
848	365.4622857	-21.60376468
849	364.873751	-21.66598705
850	365.4622857	-14.72351568
851	365.4622857	-12.91525768
852	366.0508203	-13.50379231
853	366.0508203	-13.50379231
854	366.0508203	-13.35477531
855	366.0508203	-9.231576308
856	366.0508203	-4.651375308
857	366.0508203	-4.343392308
858	366.0508203	-1.427346308
859	366.6393549	-2.015880937
860	367.2278896	-2.604415567
861	367.2278896	5.040848433
862	367.2278896	4.931564433
863	367.2278896	7.067673433
864	367.2278896	8.577866433
865	367.8164242	6.995770804
866	367.8164242	6.995770804
867	368.4049588	6.407236175
868	368.4049588	10.02372117
869	368.4049588	7.644205175
870	368.4049588	10.38138717
871	368.4049588	13.13846817
872	368.9934935	12.35123355
873	368.9934935	12.35123355
874	368.9934935	0.647345545
875	368.9934935	0.880835545
876	368.9934935	4.318457545
877	368.9934935	0.975225545
878	368.4049588	1.563760175
879	368.9934935	0.975225545
880	368.9934935	-0.897607455
881	368.9934935	0.950384545
882	368.9934935	6.310522545
883	368.9934935	-23.73903745
884	369.5820281	-30.88988908
885	370.1705627	-31.47842371
886	370.1705627	-31.47842371
887	370.7590973	-33.61688534
888	370.7590973	-32.78232134
889	370.7590973	-34.29745834
890	370.7590973	-34.06894234
891	371.347632	-35.95404697
892	371.347632	-35.95404697
893	371.347632	-35.95404697
894	371.9361666	-36.5425816
895	371.9361666	-36.5425816
896	371.9361666	-33.9842316
897	372.5247012	-30.95130623
898	372.5247012	-30.78736623
899	373.1132359	-31.37590086
900	373.1132359	-33.83988986
901	373.7017705	-35.04442149
902	373.7017705	-42.29722949
903	373.7017705	-49.66432549
904	373.7017705	-44.32902849
905	373.7017705	-44.32902849
906	373.7017705	-44.32902849
907	373.7017705	-46.30617149
908	374.2903051	-50.12371012
909	373.7017705	-52.16307449
910	373.7017705	-52.20280849
911	374.2903051	-52.79134312
912	373.7017705	-52.20280849
913	373.7017705	-41.75575649
914	373.7017705	-40.88145749
915	374.2903051	-43.50673612
916	374.2903051	-43.50673612
917	374.2903051	-42.46352312
918	374.8788397	-43.05205775
919	374.2903051	-42.46352312
920	374.2903051	-45.85149312
921	374.2903051	-41.10237812
922	374.2903051	-34.66423712
923	374.2903051	-30.58080212
924	374.2903051	-27.36174712
925	374.8788397	-27.95028175
926	374.2903051	-27.36174712
927	374.2903051	-28.91167312
928	374.2903051	-31.00801712
929	373.7017705	-32.01411749
930	373.7017705	-30.36980049
931	373.7017705	-33.80745249
932	373.1132359	-33.21891786
933	373.1132359	-33.21891786
934	373.1132359	-32.61784386
935	373.7017705	-27.51338549
936	373.7017705	-27.17558649
937	373.7017705	-24.62221149
938	373.7017705	-24.98979549
939	374.2903051	-25.57833012
940	374.2903051	-25.57833012
941	374.2903051	-16.22914812
942	374.8788397	-16.67360875
943	374.8788397	-17.15050675
944	374.8788397	-16.03280075
945	374.8788397	-19.37603175
946	375.4673744	-19.96456638
947	376.055909	-20.55310101
948	376.055909	-23.59829801
949	376.6444436	-24.18683264
950	377.2329783	-25.08832527
951	377.8215129	-26.9585369
952	378.4100475	-30.66679152
953	378.4100475	-30.66679152
954	378.9985822	-31.25532615
955	378.9985822	-27.59413315
956	378.9985822	-27.59413315
957	379.5871168	-28.18266778
958	380.1756514	-28.77120241
959	380.764186	-29.35973704
960	380.764186	-21.47600904
961	381.3527207	-22.06454367
962	381.9412553	-22.6530783
963	381.9412553	-22.6530783
964	382.5297899	-23.24161293
965	382.5297899	-23.24161293
966	382.5297899	-23.24161293
967	382.5297899	-23.24161293
968	383.1183246	-23.83014756
969	383.1183246	-23.83014756
970	383.7068592	-24.41868219
971	383.7068592	-24.21003319
972	384.2953938	-24.79856782
973	384.2953938	-24.79856782
974	384.2953938	-24.79856782
975	384.2953938	-24.79856782
976	384.2953938	-24.79856782
977	384.2953938	-24.79856782
978	384.8839284	-25.38710245
979	385.4724631	-25.97563708
980	386.0609977	-19.46038171
981	386.0609977	-21.05999071
982	386.0609977	-21.78029671
983	386.0609977	-19.38585771
984	386.0609977	-17.71672871
985	386.6495323	-18.30526334
986	386.6495323	-19.04543734
987	386.6495323	-19.04543734
988	386.6495323	-19.04543734
989	386.6495323	-19.04543734
990	386.0609977	-18.45690271
991	386.0609977	-26.77282071
992	386.0609977	-26.77282071
993	386.0609977	-25.93825571
994	386.6495323	-26.52679034
995	387.238067	-27.11532497
996	387.8266016	-27.7038596
997	387.8266016	-27.7038596
998	387.8266016	-27.7038596
999	387.8266016	-32.5423916
1000	388.4151362	-33.13092622
1001	389.0036709	-35.64194585
1002	389.0036709	-35.64194585
1003	389.0036709	-35.64194585
1004	389.5922055	-36.23048048
1005	389.5922055	-36.23048048
1006	389.5922055	-36.23048048
1007	390.1807401	-40.20201111
1008	390.1807401	-40.20201111
1009	390.1807401	-40.20201111
1010	390.7692747	-41.60524274
1011	390.7692747	-41.60524274
1012	390.7692747	-41.60524274
1013	390.7692747	-41.60524274
1014	391.3578094	-42.19377737
1015	390.7692747	-41.60524274
1016	390.7692747	-41.60524274
1017	391.3578094	-42.19377737
1018	391.3578094	-23.00359137
1019	391.3578094	-23.00359137
1020	391.946344	-23.592126
1021	391.946344	-23.592126
1022	392.5348786	-24.18066063
1023	392.5348786	-24.18066063
1024	391.946344	-17.278192
1025	391.946344	-17.278192
1026	392.5348786	-17.86672663
1027	392.5348786	-17.86672663
1028	391.946344	-17.278192
1029	392.5348786	-17.86672663
1030	392.5348786	-18.13497663
1031	393.1234133	-18.72351126
1032	393.7119479	-19.31204589
1033	393.7119479	-19.31204589
1034	393.7119479	-19.31204589
1035	393.7119479	-19.31204589
1036	394.3004825	-19.90058052
1037	394.8890171	-20.48911515
1038	395.4775518	-21.07764978
1039	395.4775518	-21.07764978
1040	395.4775518	-21.07764978
1041	396.0660864	-23.12669441
1042	396.654621	-23.71522904
1043	397.2431557	-24.30376367
1044	397.2431557	-22.83830967
1045	397.8316903	-23.42684429
1046	398.4202249	-23.94085492
1047	398.4202249	-23.94085492
1048	399.0087596	-23.60540855
1049	399.0087596	-23.60540855
1050	399.0087596	-23.60540855
1051	399.5972942	-14.30325718
1052	399.5972942	-14.30325718
1053	399.5972942	-14.30325718
1054	399.5972942	-14.30325718
1055	399.5972942	-14.30325718
1056	400.1858288	-14.89179181
1057	400.1858288	-23.12821181
1058	400.1858288	-23.12821181
1059	400.7743634	-23.71674644
1060	400.7743634	-23.71674644
1061	400.7743634	-20.37845844
1062	400.7743634	-20.37845844
1063	401.3628981	-18.76631007
1064	401.9514327	-19.3548447
1065	401.9514327	-19.3548447
1066	401.9514327	-19.3548447
1067	401.9514327	-19.3548447
1068	402.5399673	-18.06560233
1069	401.9514327	-17.4770677
1070	402.5399673	-18.06560233
1071	402.5399673	-18.06560233
1072	402.5399673	-18.06560233
1073	402.5399673	-12.39250633
1074	402.5399673	-12.39250633
1075	402.5399673	-12.39250633
1076	402.5399673	-12.39250633
1077	401.9514327	-11.8039717
1078	401.3628981	-11.21543707
1079	401.3628981	-11.21543707
1080	401.9514327	-11.8039717
1081	401.3628981	-11.21543707
1082	401.3628981	-11.21543707
1083	401.9514327	-13.2694257
1084	402.5399673	-13.85796033
1085	402.5399673	-13.85796033
1086	402.5399673	-14.71242233
1087	402.5399673	-14.71242233
1088	402.5399673	-14.71242233
1089	402.5399673	-14.71242233
1090	402.5399673	-13.63939333
1091	402.5399673	-13.63939333
1092	402.5399673	-13.63939333
1093	402.5399673	-13.63939333
1094	401.9514327	-13.0508587
1095	401.9514327	-13.0508587
1096	401.3628981	-12.46232407
1097	401.3628981	-12.46232407
1098	401.9514327	-10.5868697
1099	402.5399673	-11.17540433
1100	403.128502	-11.76393896
1101	403.7170366	-12.35247359
1102	404.3055712	-12.94100822
1103	404.3055712	-10.42239222
1104	404.3055712	-10.42239222
1105	404.3055712	-10.42239222
1106	404.3055712	-10.42239222
1107	404.8941058	-11.01092685
1108	405.4826405	-11.59946148
1109	405.4826405	-11.59946148
1110	406.0711751	-12.18799611
1111	406.0711751	-5.253121106
1112	406.6597097	-12.99015374
1113	407.2482444	-13.57868836
1114	407.2482444	-12.05360336
1115	406.6597097	-9.388560735
1116	406.6597097	-9.388560735
1117	407.2482444	-9.977095365
1118	407.2482444	-9.977095365
1119	407.2482444	-14.41822736
1120	406.6597097	-13.82969274
1121	406.6597097	-13.82969274
1122	406.6597097	-14.14762474
1123	406.6597097	-9.353801735
1124	407.2482444	-9.942336365
1125	407.836779	-10.53087099
1126	407.836779	-9.825456994
1127	407.836779	-7.346574994
1128	407.836779	-7.346574994
1129	407.836779	-7.346574994
1130	407.836779	-7.346574994
1131	408.4253136	-0.329579624
1132	408.4253136	-0.329579624
1133	408.4253136	-0.329579624
1134	408.4253136	-0.329579624
1135	408.4253136	8.165171376
1136	407.836779	8.753706006
1137	407.836779	5.167036006
1138	407.836779	5.167036006
1139	407.836779	5.167036006
1140	407.2482444	5.755570635
1141	407.2482444	6.361618635
1142	407.2482444	6.361618635
1143	407.2482444	6.361618635
1144	407.2482444	5.825119635
1145	407.2482444	5.825119635
1146	407.2482444	5.825119635
1147	406.6597097	6.413654265
1148	406.6597097	6.413654265
1149	407.2482444	5.825119635
1150	407.2482444	7.464463635
1151	407.836779	3.294202006
1152	407.836779	2.151655006
1153	407.836779	2.151655006
1154	407.836779	0.278822006
1155	407.2482444	-2.729262365
1156	407.836779	-3.317796994
1157	408.4253136	-3.906331624
1158	408.4253136	-7.140279624
1159	408.4253136	-5.386678624
1160	409.0138483	-5.975213253
1161	408.4253136	-5.386678624
1162	408.4253136	-3.702657624
1163	409.0138483	-4.291192253
1164	409.0138483	-6.005028253
1165	408.4253136	-5.416493624
1166	409.0138483	-6.476952253
1167	409.0138483	-6.476952253
1168	408.4253136	-6.221272624
1169	408.4253136	-6.221272624
1170	408.4253136	-6.221272624
1171	408.4253136	-4.840230624
1172	408.4253136	-9.688710624
1173	409.0138483	-14.48488725
1174	409.0138483	-14.48488725
1175	409.0138483	-14.48488725
1176	409.0138483	-14.48488725
1177	409.0138483	-11.00750025
1178	409.6023829	-11.59603488
1179	409.6023829	-11.59603488
1180	409.6023829	-5.709316882
1181	409.6023829	-5.709316882
1182	409.6023829	-5.709316882
1183	410.1909175	-6.297851512
1184	410.1909175	-9.695739512
1185	410.1909175	-9.695739512
1186	410.1909175	-9.695739512
1187	410.1909175	-15.22479251
1188	410.1909175	-15.22479251
1189	410.1909175	-15.22479251
1190	410.1909175	-21.19595251
1191	409.6023829	-20.60741788
1192	409.6023829	-20.60741788
1193	409.6023829	-20.60741788
1194	409.6023829	-24.68093488
1195	410.1909175	-23.87850951
1196	410.1909175	-17.65399151
1197	410.1909175	-17.65399151
1198	410.1909175	-17.54968251
1199	409.6023829	-16.96114788
1200	409.6023829	-17.13003188
1201	409.0138483	-16.54149725
1202	409.0138483	-16.54149725
1203	409.0138483	-20.57528025
1204	409.0138483	-20.57528025
1205	409.6023829	-21.16381488
1206	410.1909175	-16.06930451
1207	409.6023829	-20.85082688
1208	410.1909175	-21.43936151
1209	410.1909175	-21.43936151
1210	410.1909175	-29.71057051
1211	409.6023829	-29.12203588
1212	409.6023829	-29.12203588
1213	409.6023829	-29.12203588
1214	409.0138483	-28.53350125
1215	409.0138483	-28.53350125
1216	409.0138483	-28.53350125
1217	409.0138483	-28.53350125
1218	409.0138483	-28.53350125
1219	409.0138483	-28.53350125
1220	409.0138483	-28.53350125
1221	408.4253136	-27.94496662
1222	408.4253136	-11.07469762
1223	409.0138483	-11.66323225
1224	409.0138483	-11.66323225
1225	409.0138483	-11.54399925
1226	409.6023829	-12.13253388
1227	410.1909175	-8.851256512
1228	410.1909175	-6.094176512
1229	409.6023829	-5.505641882
1230	409.6023829	-5.505641882
1231	410.1909175	-6.094176512
1232	410.7794521	-6.682711141
1233	410.1909175	-6.094176512
1234	410.7794521	-6.682711141
1235	411.3679868	-7.271245771
1236	411.3679868	-9.432195771
1237	411.3679868	-9.432195771
1238	411.9565214	-10.0207304
1239	412.545056	-10.60926503
1240	413.1335907	-11.19779966
1241	413.1335907	-11.19779966
1242	413.7221253	-11.78633429
1243	414.3106599	-12.37486892
1244	413.7221253	-15.60152029
1245	413.1335907	-15.01298566
1246	413.7221253	-15.60152029
1247	413.7221253	-15.60152029
1248	413.7221253	-15.60152029
1249	413.7221253	-6.838519288
1250	414.3106599	-7.427053917
1251	414.3106599	-4.689840917
1252	414.3106599	-4.689840917
1253	414.8991945	-5.278375547
1254	414.8991945	-5.278375547
1255	414.3106599	-4.689840917
1256	414.3106599	-6.746481917
1257	414.3106599	-2.186117917
1258	414.3106599	-2.186117917
1259	414.3106599	-2.186117917
1260	414.3106599	5.816812083
1261	414.3106599	5.816812083
1262	414.3106599	13.68067308
1263	413.7221253	14.26920771
1264	413.7221253	14.26920771
1265	414.3106599	13.68067308
1266	414.3106599	13.68067308
1267	414.3106599	13.68067308
1268	414.3106599	13.68067308
1269	413.7221253	12.12315071
1270	414.3106599	11.53461608
1271	413.7221253	12.12315071
1272	414.3106599	11.53461608
1273	414.3106599	11.53461608
1274	414.3106599	11.53461608
1275	414.3106599	11.53461608
1276	414.3106599	19.68165008
1277	414.3106599	19.68165008
1278	413.7221253	20.27018471
1279	413.7221253	19.20212971
1280	414.3106599	18.61359508
1281	414.8991945	18.02506045
1282	414.8991945	22.37177145
1283	414.8991945	21.03049345
1284	414.8991945	21.03049345
1285	414.8991945	21.03049345
1286	414.8991945	25.78458245
1287	414.8991945	25.78458245
1288	415.4877292	25.19604782
1289	415.4877292	25.19604782
1290	415.4877292	25.19604782
1291	416.0762638	24.60751319
1292	416.0762638	24.60751319
1293	415.4877292	25.19604782
1294	415.4877292	39.49801882
1295	416.0762638	32.93832319
1296	416.0762638	32.93832319
1297	416.0762638	32.93832319
1298	416.0762638	32.93832319
1299	416.0762638	32.93832319
1300	416.0762638	35.57617119
1301	416.6647984	34.98763656
1302	416.6647984	34.98763656
1303	416.6647984	34.98763656
1304	416.6647984	34.98763656
1305	416.6647984	34.98763656
1306	416.6647984	34.98763656
1307	416.0762638	35.25326519
1308	416.6647984	33.88976656
1309	416.6647984	33.88976656
1310	417.2533331	33.30123194
1311	417.2533331	33.30123194
1312	417.2533331	33.30123194
1313	417.2533331	33.30123194
1314	417.8418677	32.71269731
1315	417.8418677	32.71269731
1316	417.8418677	23.99440531
1317	417.8418677	23.99440531
1318	418.4304023	23.40587068
1319	418.4304023	23.40587068
1320	418.4304023	23.40587068
1321	419.018937	22.81733605
1322	419.6074716	22.22880142
1323	419.6074716	18.93522242
1324	420.1960062	18.34668779
1325	420.1960062	13.64228079
1326	419.6074716	14.23081542
1327	419.6074716	14.23081542
1328	419.6074716	14.23081542
1329	419.6074716	14.23081542
1330	419.6074716	14.23081542
1331	420.1960062	17.59162179
1332	420.1960062	17.59162179
1333	420.7845408	10.56494616
1334	420.7845408	11.78201816
1335	421.3730755	11.19348353
1336	421.9616101	10.8334639
1337	422.5501447	10.24492927
1338	422.5501447	10.24492927
1339	421.9616101	9.050077901
1340	421.9616101	9.050077901
1341	421.9616101	9.050077901
1342	421.9616101	9.050077901
1343	421.9616101	9.050077901
1344	422.5501447	8.461543271
1345	422.5501447	8.461543271
1346	423.1386794	7.873008642
1347	423.1386794	7.873008642
1348	423.1386794	3.635551642
1349	423.1386794	3.635551642
1350	422.5501447	4.522151271
1351	423.1386794	3.933616642
1352	423.1386794	6.387657642
1353	423.727214	5.799123012
1354	423.727214	5.799123012
1355	423.727214	5.799123012
1356	423.727214	13.29536901
1357	424.3157486	12.70683438
1358	424.3157486	12.70683438
1359	424.3157486	12.70683438
1360	424.3157486	17.91795538
1361	424.3157486	12.74656838
1362	424.3157486	12.74656838
1363	424.9042832	8.268354754
1364	425.4928179	10.17359412
1365	425.4928179	9.199931124
1366	425.4928179	9.199931124
1367	425.4928179	9.199931124
1368	425.4928179	9.199931124
1369	425.4928179	14.76871812
1370	425.4928179	14.76871812
1371	425.4928179	14.76871812
1372	425.4928179	21.93708312
1373	426.0813525	21.34854849
1374	426.6698871	20.76001387
1375	427.2584218	20.17147924
1376	427.2584218	20.17147924
1377	427.2584218	12.25299224
1378	427.2584218	10.36029124
1379	427.8469564	9.771756607
1380	428.435491	9.183221977
1381	429.0240257	3.060691348
1382	429.6125603	2.472156719
1383	430.2010949	1.883622089
1384	430.7896295	1.29508746
1385	431.3781642	0.70655283
1386	431.3781642	0.70655283
1387	431.3781642	0.70655283
1388	431.3781642	-1.07686417
1389	431.3781642	-1.07686417
1390	431.3781642	-1.07686417
1391	431.3781642	2.62406383
1392	431.3781642	4.32300783
1393	431.3781642	4.32300783
1394	431.9666988	5.373816201
1395	431.3781642	5.96235083
1396	431.3781642	5.96235083
1397	431.3781642	9.69309483
1398	431.3781642	9.69309483
1399	431.9666988	9.104560201
1400	432.5552334	5.749026572
1401	433.1437681	7.207183942
1402	432.5552334	7.795718572
1403	431.9666988	11.8914252
1404	431.3781642	12.47995983
1405	431.3781642	12.47995983
1406	430.7896295	13.06849446
1407	430.2010949	13.65702909
1408	430.2010949	19.41954109
1409	430.2010949	19.41954109
1410	430.2010949	19.49406509
1411	430.2010949	19.49406509
1412	430.2010949	19.49406509
1413	429.6125603	20.45518872
1414	429.6125603	27.53413772
1415	429.6125603	27.53413772
1416	429.6125603	27.53413772
1417	429.6125603	27.53413772
1418	430.2010949	26.94560309
1419	430.2010949	26.94560309
1420	430.2010949	26.94560309
1421	430.2010949	26.94560309
1422	430.2010949	26.94560309
1423	430.7896295	26.35706846
1424	430.7896295	26.35706846
1425	430.7896295	26.35706846
1426	430.7896295	26.35706846
1427	431.3781642	25.76853383
1428	431.3781642	27.13962783
1429	431.3781642	27.13962783
1430	431.3781642	27.13962783
1431	431.3781642	27.13962783
1432	431.9666988	26.5510932
1433	431.9666988	26.5510932
1434	431.9666988	26.5510932
1435	432.5552334	26.80209657
1436	432.5552334	26.80209657
1437	432.5552334	26.80209657
1438	433.1437681	23.68997194
1439	433.7323027	23.10143731
1440	434.3208373	22.51290268
1441	434.9093719	21.92436805
1442	434.9093719	21.39778705
1443	434.9093719	17.48821105
1444	434.9093719	17.48821105
1445	434.9093719	17.48821105
1446	435.4979066	16.89967642
1447	434.9093719	17.48821105
1448	435.4979066	16.89967642
1449	434.9093719	17.48821105
1450	435.4979066	16.89967642
1451	435.4979066	16.89967642
1452	435.4979066	9.905169425
1453	435.4979066	9.905169425
1454	434.9093719	10.49370405
1455	434.9093719	10.49370405
1456	434.9093719	10.49370405
1457	434.3208373	11.08223868
1458	434.3208373	11.08223868
1459	434.9093719	10.49370405
1460	434.9093719	10.49370405
1461	434.9093719	10.49370405
1462	434.9093719	10.49370405
1463	434.9093719	10.49370405
1464	434.9093719	10.49370405
1465	434.3208373	11.08223868
1466	434.3208373	18.08669468
1467	434.9093719	17.49816005
1468	434.9093719	14.07045605
1469	434.9093719	14.07045605
1470	434.9093719	14.07045605
1471	434.9093719	13.62334305
1472	434.9093719	13.62334305
1473	435.4979066	13.03480842
1474	436.0864412	12.4462738
1475	436.0864412	4.895400795
1476	435.4979066	5.483935425
1477	436.0864412	4.895400795
1478	436.6749758	3.139447166
1479	436.6749758	3.139447166
1480	437.2635105	2.550912537
1481	436.6749758	1.609417166
1482	436.6749758	12.51350117
1483	436.6749758	13.68088917
1484	436.6749758	12.90095217
1485	436.6749758	8.713208166
1486	437.2635105	5.183785537
1487	437.2635105	6.182290537
1488	437.2635105	6.182290537
1489	437.2635105	6.182290537
1490	437.2635105	5.064583537
1491	437.2635105	5.064583537
1492	437.2635105	5.064583537
1493	437.2635105	5.064583537
1494	437.2635105	5.064583537
1495	437.8520451	4.476048907
1496	438.4405797	3.887514278
1497	438.4405797	1.453341278
1498	437.8520451	-0.074366093
1499	437.8520451	-0.074366093
1500	437.8520451	-0.074366093
1501	437.8520451	-0.074366093
1502	438.4405797	-6.345944722
1503	438.4405797	-6.345944722
1504	438.4405797	-6.345944722
1505	438.4405797	-11.38815072
1506	439.0291144	-11.97668535
1507	439.617649	-12.56521998
1508	439.0291144	-11.97668535
1509	439.617649	-13.93133898
1510	440.2061836	-14.51987361
1511	440.2061836	-14.51987361
1512	439.617649	-13.93133898
1513	440.2061836	-14.51987361
1514	440.2061836	-10.17810761
1515	440.7947182	-10.88090024
1516	440.7947182	-8.93851724
1517	441.3832529	-7.351209869
1518	441.3832529	-7.351209869
1519	440.7947182	-6.76267524
1520	440.7947182	-6.76267524
1521	440.2061836	-6.17414061
1522	440.2061836	-7.91284861
1523	440.2061836	-7.91284861
1524	439.617649	-7.324313981
1525	439.617649	-7.324313981
1526	439.0291144	-6.735779352
1527	439.0291144	-6.735779352
1528	439.0291144	-6.735779352
1529	439.0291144	-6.735779352
1530	439.617649	-7.324313981
1531	439.617649	-7.324313981
1532	439.0291144	-6.735779352
1533	439.617649	-7.324313981
1534	439.617649	-7.324313981
1535	439.0291144	-6.735779352
1536	439.617649	-7.324313981
1537	439.0291144	-6.735779352
1538	439.0291144	-6.735779352
1539	439.0291144	-6.735779352
1540	439.0291144	-6.735779352
1541	439.0291144	-6.735779352
1542	438.4405797	-6.147244722
1543	439.0291144	-6.735779352
1544	438.4405797	-6.147244722
1545	437.8520451	-5.558710093
1546	437.8520451	-5.558710093
1547	437.2635105	-4.970175463
1548	437.2635105	-4.970175463
1549	437.8520451	-5.558710093
1550	437.2635105	-4.970175463
1551	436.6749758	-4.381640834
1552	437.2635105	-4.970175463
1553	436.6749758	-4.381640834
1554	436.6749758	-4.381640834
1555	436.6749758	-4.381640834
1556	436.6749758	-4.381640834
1557	436.6749758	-6.279284834
1558	436.6749758	-6.279284834
1559	437.2635105	-6.867819463
1560	437.2635105	-6.867819463
1561	436.6749758	-6.279284834
1562	437.2635105	-6.867819463
1563	437.2635105	-14.93535446
1564	437.8520451	-15.52388909
1565	437.2635105	-15.73018546
1566	437.2635105	-15.73018546
1567	437.2635105	-12.31239946
1568	437.2635105	-12.31239946
1569	437.8520451	-12.90093409
1570	437.8520451	-17.13839109
1571	438.4405797	-17.72692572
1572	438.4405797	-17.72692572
1573	438.4405797	-17.72692572
1574	438.4405797	-17.72692572
1575	439.0291144	-18.31546035
1576	439.617649	-18.90399498
1577	440.2061836	-19.49252961
1578	440.7947182	-20.08106424
1579	440.7947182	-20.08106424
1580	440.7947182	-20.08106424
1581	440.7947182	-20.08106424
1582	440.7947182	-20.08106424
1583	440.7947182	-20.08106424
1584	440.7947182	-13.38462324
1585	440.7947182	-13.38462324
1586	440.2061836	-12.79608861
1587	440.7947182	-13.38462324
1588	441.3832529	-13.97315787
1589	441.3832529	-13.97315787
1590	441.9717875	-14.5616925
1591	442.5603221	-15.15022713
1592	441.9717875	-14.5616925
1593	441.3832529	-13.97315787
1594	441.9717875	-14.5616925
1595	442.5603221	-15.15022713
1596	443.1488568	-15.73876176
1597	443.7373914	-16.32729639
1598	443.7373914	-16.32729639
1599	443.7373914	-16.32729639
1600	443.7373914	-10.73864239
1601	444.325926	-11.32717702
1602	444.325926	-11.32717702
1603	444.9144606	-11.91571165
1604	444.9144606	-11.91571165
1605	444.325926	-11.32717702
1606	444.325926	-7.387785016
1607	444.325926	-7.377867016
1608	444.325926	-7.377867016
1609	444.325926	-3.170225016
1610	444.325926	-2.862211016
1611	444.325926	-2.862211016
1612	444.325926	-2.862211016
1613	444.325926	0.873475984
1614	444.325926	-0.681395016
1615	443.7373914	-0.092860387
1616	443.7373914	-0.092860387
1617	443.7373914	-0.092860387
1618	443.1488568	-1.486441757
1619	442.5603221	-0.897907128
1620	442.5603221	-0.897907128
1621	441.9717875	-0.309372499
1622	441.9717875	-0.309372499
1623	441.3832529	0.279162131
1624	441.9717875	-0.960129499
1625	441.9717875	-0.960129499
1626	441.3832529	-1.191266869
1627	440.7947182	-0.60273224
1628	440.7947182	-0.60273224
1629	440.7947182	-0.60273224
1630	440.7947182	-0.60273224
1631	441.3832529	-1.191266869
1632	441.3832529	-1.191266869
1633	441.3832529	-1.191266869
1634	440.7947182	-0.60273224
1635	440.2061836	8.53518039
1636	440.7947182	7.94664576
1637	441.3832529	4.909044131
1638	441.3832529	4.909044131
1639	441.3832529	4.909044131
1640	441.3832529	7.253801131
1641	441.9717875	6.665266501
1642	442.5603221	6.076731872
1643	442.5603221	6.076731872
1644	443.1488568	-2.763144757
1645	443.1488568	-2.763144757
1646	443.7373914	-3.351679387
1647	443.7373914	-3.351679387
1648	443.7373914	-3.351679387
1649	444.325926	-3.771300016
1650	444.325926	-3.771300016
1651	444.9144606	-9.133790646
1652	444.9144606	-9.133790646
1653	445.5029953	-9.722325275
1654	445.5029953	-9.255375275
1655	445.5029953	-9.255375275
1656	445.5029953	-10.13962227
1657	445.5029953	-10.13962227
1658	445.5029953	-10.13962227
1659	445.5029953	-10.13962227
1660	445.5029953	-10.13962227
1661	446.0915299	-10.7281569
1662	446.6800645	-11.31669153
1663	446.6800645	-11.31669153
1664	447.2685992	-6.634505163
1665	447.2685992	-6.634505163
1666	447.2685992	-6.142683163
1667	446.6800645	-5.554148534
1668	446.6800645	-5.554148534
1669	446.6800645	-11.46570953
1670	446.6800645	-13.32361953
1671	446.0915299	-12.7350849
1672	446.0915299	-12.7350849
1673	446.0915299	-16.0187459
1674	446.6800645	-16.60728053
1675	446.6800645	-16.60728053
1676	446.6800645	-16.60728053
1677	446.6800645	-22.60328253
1678	447.2685992	-23.19181716
1679	447.8571338	-23.78035179
1680	447.8571338	-23.78035179
1681	448.4456684	-23.28096542
1682	449.0342031	-17.71947505
1683	449.0342031	-17.71947505
1684	448.4456684	-17.13094042
1685	448.4456684	-15.26805642
1686	448.4456684	-15.26805642
1687	449.0342031	-15.85659105
1688	449.6227377	-16.44512568
1689	449.6227377	-16.44512568
1690	450.2112723	-14.98699831
1691	450.2112723	-14.98699831
1692	450.2112723	-14.98699831
1693	450.2112723	-12.05606031
1694	449.6227377	-3.509273681
1695	449.0342031	-2.920739051
1696	449.0342031	-7.510888051
1697	449.6227377	-8.099422681
1698	449.6227377	-8.099422681
1699	449.0342031	-7.510888051
1700	449.0342031	53.40293095
1701	449.0342031	53.40293095
1702	449.0342031	53.40293095
1703	449.6227377	48.78558732
1704	449.6227377	50.62363032
1705	449.6227377	62.74976032
1706	450.2112723	62.16122569
1707	450.2112723	59.25018369
1708	450.2112723	54.10861269
1709	450.7998069	53.52007806
1710	451.3883416	52.93154343
1711	451.3883416	52.93154343
1712	451.3883416	52.93154343
1713	451.9768762	52.3430088
1714	451.9768762	52.3430088
1715	451.3883416	52.93154343
1716	450.7998069	53.52007806
1717	450.7998069	53.52007806
1718	451.3883416	52.93154343
1719	451.3883416	52.93154343
1720	451.3883416	52.83217843
1721	451.3883416	52.83217843
1722	451.9768762	52.2436438
1723	451.9768762	62.7950358
1724	452.5654108	62.20650117
1725	452.5654108	62.20650117
1726	451.9768762	59.9038308
1727	451.9768762	59.9833288
1728	451.9768762	58.2247538
1729	452.5654108	57.63621917
1730	453.1539455	57.04768454
1731	453.7424801	56.45914991
1732	453.1539455	57.04768454
1733	452.5654108	57.63621917
1734	452.5654108	57.17421317
1735	452.5654108	57.17421317
1736	452.5654108	54.89406217
1737	452.5654108	55.50508517
1738	453.1539455	54.91655054
1739	452.5654108	55.50508517
1740	451.9768762	56.0936198
1741	451.9768762	56.0936198
1742	451.3883416	49.32998143
1743	450.7998069	53.93240106
1744	450.7998069	53.93240106
1745	451.3883416	53.34386643
1746	451.3883416	50.64144343
1747	451.3883416	51.23259943
1748	451.3883416	51.23259943
1749	451.9768762	50.6440648
1750	451.3883416	61.51076743
1751	451.9768762	60.9222328
1752	452.5654108	60.33369817
1753	451.9768762	60.9222328
1754	451.9768762	60.9222328
1755	451.9768762	60.9222328
1756	452.5654108	61.70473117
1757	452.5654108	61.70473117
1758	452.5654108	61.70473117
1759	452.5654108	61.70473117
1760	453.1539455	61.11619654
1761	453.7424801	59.69807191
1762	453.7424801	59.69807191
1763	454.3310147	59.10953728
1764	454.9195493	58.52100265
1765	454.9195493	58.52100265
1766	454.3310147	59.10953728
1767	454.3310147	58.11106328
1768	454.3310147	54.95655228
1769	454.9195493	54.36801765
1770	454.9195493	52.93234865
1771	454.9195493	58.77435965
1772	455.508084	58.18582503
1773	455.508084	58.18582503
1774	455.508084	58.18582503
1775	456.0966186	56.5143434
1776	456.0966186	56.5143434
1777	456.6851532	55.92580877
1778	457.2736879	55.33727414
1779	457.2736879	55.33727414
1780	457.2736879	55.33727414
1781	457.8622225	61.72334851
1782	457.8622225	61.72334851
1783	458.4507571	61.13481388
1784	459.0392918	66.74598625
1785	459.0392918	66.74598625
1786	459.6278264	66.15745162
1787	459.6278264	68.49229062
1788	460.216361	67.90375599
1789	460.216361	67.90375599
1790	459.6278264	66.74363362
1791	459.6278264	66.74363362
1792	460.216361	66.15509899
1793	460.216361	66.15509899
1794	459.6278264	66.74363362
1795	459.6278264	66.74363362
1796	459.6278264	66.74363362
1797	459.6278264	66.74363362
1798	459.0392918	64.79365525
1799	459.0392918	64.18763725
1800	459.0392918	64.18763725
1801	459.6278264	66.04319462
1802	460.216361	65.03736199
1803	460.216361	65.03736199
1804	460.8048956	64.44882736
1805	461.3934303	63.86029273
1806	461.9819649	63.2717581
1807	461.9819649	69.4963061
1808	461.9819649	69.4963061
1809	461.9819649	69.4963061
1810	461.9819649	73.6045831
1811	461.3934303	74.19311773
1812	461.3934303	77.43200873
1813	461.3934303	73.77081573
1814	461.3934303	73.77081573
1815	460.8048956	74.35935036
1816	461.3934303	73.77081573
1817	460.8048956	74.35935036
1818	460.216361	74.94788499
1819	460.216361	74.94788499
1820	460.216361	71.30658799
1821	459.6278264	71.89512262
1822	459.0392918	72.48365725
1823	459.6278264	67.33976362
1824	459.6278264	67.33976362
1825	459.6278264	67.33976362
1826	459.6278264	67.33976362
1827	460.216361	66.75122899
1828	460.216361	66.75122899
1829	460.8048956	72.21829736
1830	460.8048956	72.21829736
1831	460.8048956	72.21829736
1832	460.8048956	70.66837136
1833	461.3934303	70.07983673
1834	461.3934303	70.07983673
1835	461.9819649	69.4913021
1836	461.9819649	69.4913021
1837	462.5704995	76.29967847
1838	462.5704995	77.02990347
1839	461.9819649	77.6184381
1840	462.5704995	84.18340647
1841	462.5704995	84.18340647
1842	461.9819649	84.7719411
1843	462.5704995	84.18340647
1844	462.5704995	91.37658347
1845	463.1590342	89.16860284
1846	463.7475688	88.58006821
1847	463.7475688	88.58006821
1848	463.7475688	88.58006821
1849	463.1590342	91.96047284
1850	463.7475688	91.83885721
1851	463.1590342	92.42739184
1852	463.1590342	92.42739184
1853	462.5704995	93.01592647
1854	462.5704995	93.01592647
1855	463.1590342	92.42739184
1856	463.1590342	87.98629084
1857	463.7475688	87.39775621
1858	463.7475688	87.39775621
1859	463.7475688	92.98644021
1860	463.7475688	92.98644021
1861	463.7475688	92.98644021
1862	463.7475688	92.98644021
1863	463.7475688	92.98644021
1864	464.3361034	92.39790558
1865	464.3361034	92.39790558
1866	464.3361034	92.39790558
1867	464.924638	91.80937096
1868	464.924638	91.80937096
1869	464.924638	91.80937096
1870	464.924638	91.80937096
1871	465.5131727	91.22083633
1872	465.5131727	91.22083633
1873	466.1017073	90.6323017
1874	465.5131727	91.22083633
1875	465.5131727	91.22083633
1876	466.1017073	90.6323017
1877	466.6902419	90.04376707
1878	466.6902419	90.04376707
1879	466.1017073	86.8617937
1880	466.1017073	86.8617937
1881	466.1017073	86.8617937
1882	466.1017073	86.8617937
1883	466.1017073	86.8617937
1884	466.1017073	86.8617937
1885	466.6902419	86.27325907
1886	466.6902419	86.27325907
1887	467.2787766	81.65097244
1888	466.6902419	82.23950707
1889	466.6902419	82.23950707
1890	466.6902419	88.35968507
1891	467.2787766	98.47158944
1892	466.6902419	99.06012407
1893	467.2787766	99.64889644
1894	467.8673112	93.60088981
1895	467.8673112	93.60088981
1896	467.8673112	93.57104281
1897	467.8673112	93.57104281
1898	467.8673112	93.57104281
1899	467.8673112	93.57104281
1900	467.2787766	94.15957744
1901	467.2787766	90.58285644
1902	467.2787766	103.7074904
1903	466.6902419	104.2960251
1904	467.2787766	103.7074904
1905	466.6902419	103.9085741
1906	467.2787766	103.3200394
1907	467.8673112	102.7315048
1908	468.4558458	105.9184222
1909	468.4558458	105.9184222
1910	468.4558458	105.9184222
1911	468.4558458	103.0917612
1912	469.0443805	102.5032265
1913	469.0443805	102.5032265
1914	469.0443805	102.5032265
1915	469.6329151	101.9146919
1916	469.6329151	101.9146919
1917	470.2214497	101.3261573
1918	470.8099843	100.7376227
1919	470.2214497	107.8686383
1920	470.2214497	108.5243393
1921	470.8099843	107.9358047
1922	470.8099843	107.9358047
1923	470.8099843	105.4917127
1924	470.8099843	105.4917127
1925	470.8099843	105.4917127
1926	470.8099843	105.4917127
1927	470.8099843	105.4917127
1928	470.8099843	87.47389066
1929	470.8099843	87.47389066
1930	471.398519	86.88535603
1931	471.9870536	86.2968214
1932	471.9870536	86.2968214
1933	471.398519	75.65842703
1934	471.9870536	75.0698924
1935	471.398519	75.65842703
1936	471.398519	86.47800703
1937	471.9870536	77.8964914
1938	471.9870536	77.8964914
1939	471.9870536	92.0394964
1940	471.398519	92.62803103
1941	471.398519	92.62803103
1942	471.398519	92.62803103
1943	471.398519	92.62803103
1944	471.398519	92.62803103
1945	471.9870536	92.0394964
1946	471.9870536	92.0394964
1947	472.5755882	114.0937238
1948	473.1641229	113.5051891
1949	473.1641229	89.88873314
1950	473.1641229	92.23846514
1951	472.5755882	92.82699977
1952	473.1641229	92.23846514
1953	473.7526575	91.64993051
1954	474.3411921	91.06139589
1955	474.3411921	91.06139589
1956	474.9297267	90.47286126
1957	474.3411921	91.06139589
1958	474.3411921	91.06139589
1959	474.3411921	91.06139589
1960	473.7526575	91.64993051
1961	474.3411921	91.06139589
1962	474.3411921	91.06139589
1963	474.3411921	91.06139589
1964	473.7526575	91.64993051
1965	473.7526575	91.64993051
1966	473.7526575	91.64993051
1967	473.1641229	94.74218814
1968	473.1641229	94.74218814
1969	473.7526575	94.15365351
1970	474.3411921	93.56511889
1971	474.3411921	93.56511889
1972	474.3411921	93.56511889
1973	474.3411921	93.56511889
1974	474.3411921	93.56511889
1975	474.9297267	101.3024513
1976	474.9297267	109.9859833
1977	474.9297267	109.9859833
1978	475.5182614	109.3974486
1979	475.5182614	109.3974486
1980	475.5182614	109.3974486
1981	475.5182614	109.3974486
1982	476.106796	106.568436
1983	476.106796	115.137711
[truncated: 5,368 more rows]
