# Supplementary material for: Measuring information flux between social media and stock prices with Transfer Entropy
Source: PLoS One. 2021 Sep 23;16(9):e0257686. doi: 10.1371/journal.pone.0257686 (PMC8459996; doi:10.1371/journal.pone.0257686)
Supplement: S1 Data — (ZIP) [file pone.0257686.s001.zip › DATA BASES/6.-google/google3.xlsx]

## Sheet: google3
	0	1	2	3	4	5	6	7			fecha	negative	neutral	positive			-	+						Stock	Index	neg	pos		SUMMARY OUTPUT										SUMMARY OUTPUT
0	Num	fecha	content	TextBlob	clean	subjectivity	sentiment	polarity			2009-01-01	0	0	1			0	0		1	3	1		160.06	1	0	0
1	228	2009-10-30	Microsoft's Video Of School Children Singing The Bing Jingle Is Absolutely Terrifying $MSFT http://bit.ly/1B5qph	microsoft's video of school children singing the bing jingle is absolutely terrifying $msft	microsoft's video of school children singing the bing jingle is absolutely terrifying $msft	1	negative	-1			2009-01-02	1	0	1			0	0		-1	1	1		160.06	0	0	0		Regression Statistics										Regression Statistics
2	290	2010-01-05	Ballmer To Show Off Boring HP Tablet Wednesday $MSFT $HPQ $AAPL by @fromedome http://bit.ly/8GJ9k0	ballmer to show off boring hp tablet wednesday $msft $hpq $aapl by @fromedome	ballmer to show off boring hp tablet wednesday $msft $hpq $aapl by @fromedome	1	negative	-1			2009-01-02	1	0	1			0	0		-1	1	1		160.06	-1	0	0		Multiple R	0.981841									Multiple R	0.884713
3	491	2010-10-18	Microsoft's 9 All-Time Worst Ads $MSFT http://read.bi/aqFVez	microsoft's 9 all-time worst ads $msft	microsoft's 9 all-time worst ads $msft	1	negative	-1			2009-01-03	0	1	0			0	0		0	2	1		160.06	-1	0	0		R Square	0.964013									R Square	0.782716
4	588	2011-01-21	CHART OF THE DAY: Apple's Insane Pile Of Cash In Context $AAPL $MSFT $GOOG $INTC http://read.bi/hYLRi4	chart of the day: apple's insane pile of cash in context $aapl $msft $goog $intc	chart of the day: apple's insane pile of cash in context $aapl $msft $goog $intc	1	negative	-1			2009-01-07	0	1	0			0	0		0	2	1		160.404	-1	0	0		Adjusted R Square	0.96401									Adjusted R Square	0.782684
5	745	2011-07-21	Nokia Is Imploding Before Our Eyes, Posts Horrible Q2 $NOK $AAPL $MSFT by @pegobry http://read.bi/oy8Kdj	nokia is imploding before our eyes, posts horrible q2 $nok $aapl $msft by @pegobry	nokia is imploding before our eyes, posts horrible q2 $nok $aapl $msft by @pegobry	1	negative	-1			2009-01-08	1	0	0			0	0		-1	1	1		161.988	-2	0	0		Standard Error	56.2208									Standard Error	138.15
6	783	2011-09-20	Buying RIM Would Be A TERRIBLE Idea For Microsoft $MSFT $RIMM by @MattRosoff http://read.bi/piTHGT	buying rim would be a terrible idea for microsoft $msft $rimm by @mattrosoff	buying rim would be a terrible idea for microsoft $msft $rimm by @mattrosoff	1	negative	-1			2009-01-11	0	0	1			0	0		1	3	1		156.947	-1	0	0		Observations	13486									Observations	13486
7	919	2012-01-13	Google May Have Made The Worst Mistake In Its History This Week $GOOG $MSFT by @MattRosoffhttp://read.bi/xwO0dh	google may have made the worst mistake in its history this week $goog $msft by @mattrosoff	google may have made the worst mistake in its history this week $goog $msft by @mattrosoff	1	negative	-1			2009-01-14	0	1	1			0	1		0	2	1		149.923	-1	0	1
8	983	2012-04-10	Nokia Reimbursing Lumia 900 Customers $100 On AT&T Bill For A Nasty Software Glitch $NOK $MSFT $T by @stevekovach http://read.bi/Hu59EB	nokia reimbursing lumia 900 customers $100 on at&t bill for a nasty software glitch $nok $msft $t by @stevekovach	nokia reimbursing lumia 900 customers $100 on at&t bill for a nasty software glitch $nok $msft $t by @stevekovach	1	negative	-1			2009-01-14	0	1	1			0	1		0	2	1		149.923	-1	0	2		ANOVA										ANOVA
9	1048	2012-06-15	Microsoft Has Always Been Awful At Making Consumer Hardware $MSFT by @jyarow http://read.bi/LRxNX1	microsoft has always been awful at making consumer hardware $msft by @jyarow	microsoft has always been awful at making consumer hardware $msft by @jyarow	1	negative	-1			2009-01-21	0	0	1			0	0		1	3	1		150.974	0	0	2			df	SS	MS	F	Significance F						df	SS	MS	F	Significance F
10	1121	2012-07-19	CHART OF THE DAY: Microsoft's Online Business Is Just Awful $MSFT by @jyarow http://read.bi/OKkl2R	chart of the day: microsoft's online business is just awful $msft by @jyarow	chart of the day: microsoft's online business is just awful $msft by @jyarow	1	negative	-1			2009-01-22	1	3	2			0.333333	0.666667		0	2	3		152.678	0	0.333333	2.66667		Regression	1	1.14168e+09	1.14168e+09	361202	0					Regression	2	9.26972e+08	4.63486e+08	24284.8	0
11	1241	2012-10-23	Uh Oh, Microsoft's Surface Tablet Is Getting Some Awful Reviews $MSFT by @jyarowhttp://read.bi/XclmJb	uh oh, microsoft's surface tablet is getting some awful reviews $msft by @jyarow	uh oh, microsoft's surface tablet is getting some awful reviews $msft by @jyarow	1	negative	-1			2009-01-22	1	3	2			0.333333	0.666667		0	2	3		152.678	0	0.666667	3.33333		Residual	13484	4.262e+07	3160.78							Residual	13483	2.57329e+08	19085.5
12	1328	2012-11-25	Here Are 8 Of Microsoft's Worst Product Flops $MSFT by @officialKLShttp://read.bi/SjdjZw	here are 8 of microsoft's worst product flops $msft by @officialkls	here are 8 of microsoft's worst product flops $msft by @officialkls	1	negative	-1			2009-01-22	1	3	2			0.333333	0.666667		0	2	3		152.678	0	1	4		Total	13485	1.1843e+09								Total	13485	1.1843e+09
13	1337	2012-11-29	No Matter What You Think Of Windows 8, The Surface Pro Seems Like A Horrible Value $MSFT by @stevekovachhttp://read.bi/U5eIim	no matter what you think of windows 8, the surface pro seems like a horrible value $msft by @stevekovach	no matter what you think of windows 8, the surface pro seems like a horrible value $msft by @stevekovach	1	negative	-1			2009-01-22	1	3	2			0.333333	0.666667		0	2	3		152.678	0	1.33333	4.66667
14	1346	2012-11-30	The Windows 8 Sales Data Is In, And It's Horrible News For Microsoft $MSFT by @nichcarlsonhttp://read.bi/UfuMAq	the windows 8 sales data is in, and it's horrible news for microsoft $msft by @nichcarlson	the windows 8 sales data is in, and it's horrible news for microsoft $msft by @nichcarlson	1	negative	-1			2009-01-22	1	3	2			0.333333	0.666667		0	2	3		152.678	0	1.66667	5.33333			Coefficients	Standard Error	t Stat	P-value	Lower 95%	Upper 95%	Lower 95.0%	Upper 95.0%			Coefficients	Standard Error	t Stat	P-value	Lower 95%	Upper 95%	Lower 95.0%	Upper 95.0%
15	1375	2012-12-14	Some Microsoft Employees Are Giving Up Holiday Vacations To Help Fix Windows Phone's Terrible App Selection $MSFT http://read.bi/UgHGxP	some microsoft employees are giving up holiday vacations to help fix windows phone's terrible app selection $msft	some microsoft employees are giving up holiday vacations to help fix windows phone's terrible app selection $msft	1	negative	-1			2009-01-22	1	3	2			0.333333	0.666667		0	2	3		152.678	0	2	6		Intercept	216.435	0.841498	257.202	0	214.786	218.085	214.786	218.085		Intercept	245.351	5.72326	42.869	0	234.132	256.569	234.132	256.569
16	1380	2012-12-18	My picks for the year's worst CEOs..... http://www.cnbc.com/id/100320782Ã‚Â $GRPN, $MSFT, $JCP, $ZNGA $EKDKQ	my picks for the year's worst ceos..... $grpn, $msft, $jcp, $znga $ekdkq	my picks for the year's worst ceos..... $grpn, $msft, $jcp, $znga $ekdkq	1	negative	-1			2009-01-23	0	0	1			0	0		1	3	1		161.744	1	2	6		X Variable 1	0.406835	0.000676929	601.001	0	0.405508	0.408162	0.405508	0.408162		X Variable 1	-1.65004	0.0498634	-33.0913	5.99747e-231	-1.74778	-1.5523	-1.74778	-1.5523
17	1528	2013-02-25 07:11:00	HP's $170 Android Tablet Is Devastating News For Microsoft $MSFT $HPQ $GOOG by @jyarowhttp://read.bi/XWgeFZ	hp's $170 android tablet is devastating news for microsoft $msft $hpq $goog by @jyarow	hp's $170 android tablet is devastating news for microsoft $msft $hpq $goog by @jyarow	1	negative	-1			2009-01-27	0	1	1			0	1		0	2	1		165.121	1	2	7												X Variable 2	0.697822	0.0156593	44.5629	0	0.667128	0.728516	0.667128	0.728516
18	1582	2013-04-18 16:36:00	All you people yelling for Ballmer's scalp? He managed to increase $MSFT profits 19% in the worst quarter EVER for the PC industry.	all you people yelling for ballmer's scalp? he managed to increase $msft profits 19% in the worst quarter ever for the pc industry.	all you people yelling for ballmer's scalp? he managed to increase $msft profits 19% in the worst quarter ever for the pc industry.	1	negative	-1			2009-01-27	0	1	1			0	1		0	2	1		165.121	1	2	8
19	1746	2013-07-19 12:22:00	The selloff continues: Microsoft's decline today is now its worst since April 2000 http://on.mktw.net/17qJj3lÃ‚Â $MSFT	the selloff continues: microsoft's decline today is now its worst since april 2000 $msft	the selloff continues: microsoft's decline today is now its worst since april 2000 $msft	1	negative	-1			2009-01-28	0	2	1			0	0.5		0	2	2		173.684	1	2	8.5
20	1845	2013-09-03 09:00:00	Why I think the $7.2 billion Microsoft-Nokia deal is a terrible idea http://trib.al/0vwvTkUÃ‚Â $MSFT $NOK #wireless #phones #windows	why i think the $7.2 billion microsoft-nokia deal is a terrible idea $msft $nok #wireless #phones #windows	why i think the $7.2 billion microsoft-nokia deal is a terrible idea $msft $nok #wireless #phones #windows	1	negative	-1			2009-01-28	0	2	1			0	0.5		0	2	2		173.684	1	2	9
21	1915	2013-10-17 10:32:00	Microsoft's PR Boss Slams NYT Gadget Guru David Pogue After He Gave Windows 8.1 A Horrible Review $MSFT http://read.bi/1bZJbhl	microsoft's pr boss slams nyt gadget guru david pogue after he gave windows 8.1 a horrible review $msft	microsoft's pr boss slams nyt gadget guru david pogue after he gave windows 8.1 a horrible review $msft	1	negative	-1			2009-01-28	0	2	1			0	0.5		0	2	2		173.684	1	2	9.5
22	1984	2013-12-09 05:42:00	Microsoft's 1997 investment in Apple: worst ever?_x000D_ http://www.businessweek.com/articles/2013-12-09/worst-deal-ever-microsofts-apple-investment#r=hp-lsÃ‚Â Ã¢â‚¬Â¦ @BW $AAPL $MSFT $$ @ritholtzpic.twitter.com/OlEbmnYtu0	microsoft's 1997 investment in apple: worst ever?_x000D_ #are=hp-ls @bw $aapl $msft $$ @ritholtzpic.twitter.com/olebmnytu0	microsoft's 1997 investment in apple: worst ever?_x000D_ #are=hp-ls @bw $aapl $msft $$ @ritholtzpic.twitter.com/olebmnytu0	1	negative	-1			2009-01-30	0	0	1			0	0		1	3	1		168.633	2	2	9.5
23	2009	2013-12-28 17:34:00	Editorial: 2013 was a terrible year for both Apple's competitors and its media critics $AAPL $GOOG $MSFT #Samsung http://appleinsider.com/articles/13/12/28/editorial-2013-was-a-terrible-year-for-both-apples-competitors-and-its-media-criticsÃ‚Â Ã¢â‚¬Â¦	editorial: 2013 was a terrible year for both apple's competitors and its media critics $aapl $goog $msft #samsung	editorial: 2013 was a terrible year for both apple's competitors and its media critics $aapl $goog $msft #samsung	1	negative	-1			2009-02-12	0	1	0			0	0		0	2	1		180.847	2	2	9.5
24	2285	2014-07-14 13:00:00	Microsoft creates frantically animated website to show how inherently awful Metro is $MSFT http://www.microsoft.com/en-us/news/bythenumbers/index.htmlÃ‚Â Ã¢â‚¬Â¦pic.twitter.com/b8ZvP6WeHd	microsoft creates frantically animated website to show how inherently awful metro is $msft	microsoft creates frantically animated website to show how inherently awful metro is $msft	1	negative	-1			2009-02-23	0	1	0			0	0		0	2	1		164.414	2	2	9.5
25	3353	2016-09-05 00:51:00	So $MSFT's revenue for a year is about $85.32b? That equates to around $233,753,424.66 per day.. just let that sink in for a moment. #insane	so $msft's revenue for a year is about $85.32b? that equates to around $233,753,424.66 per day.. just let that sink in for a moment. #insane	so $msft's revenue for a year is about $85.32b? that equates to around $233,753,424.66 per day.. just let that sink in for a moment. #insane	1	negative	-1			2009-02-24	0	0	1			0	0		1	3	1		172.08	3	2	9.5
26	46	2010-01-30	Steve Jobs Blasts Google, Says 'Don't Be Evil' Motto Is 'Bullshit' $AAPL $GOOG by @jwyarow http://bit.ly/9KYFJW	steve jobs blasts google, says 'don't be evil' motto is 'bullshit' $aapl $goog by @jwyarow	steve jobs blasts google, says 'don't be evil' motto is 'bullshit' $aapl $goog by @jwyarow	1	negative	-1			2009-02-25	0	1	0			0	0		0	2	1		170.182	3	2	9.5
27	283	2010-08-19	Flash Video On Android Is Terrible $ADBE $GOOG $AAPL by @fromedome http://read.bi/94YuzB	flash video on android is terrible $adbe $goog $aapl by @fromedome	flash video on android is terrible $adbe $goog $aapl by @fromedome	1	negative	-1			2009-03-06	1	0	0			0	0		-1	1	1		153.709	2	2	9.5
28	284	2010-08-19	Flash Video On Android Is Terrible $ADBE $GOOG $AAPL http://read.bi/94YuzB	flash video on android is terrible $adbe $goog $aapl	flash video on android is terrible $adbe $goog $aapl	1	negative	-1			2009-03-08	0	0	1			0	0		1	3	1		153.709	3	2	9.5
29	712	2011-04-27	The 11 Worst Mistakes In Tech History $AOL $YHOO $GOOG $MSFT $IBM $NWS $TWX $AAPL $RNWK by @pegobry http://read.bi/fE8M2l	the 11 worst mistakes in tech history $aol $yhoo $goog $msft $ibm $nws $twx $aapl $rnwk by @pegobry	the 11 worst mistakes in tech history $aol $yhoo $goog $msft $ibm $nws $twx $aapl $rnwk by @pegobry	1	negative	-1			2009-03-23	0	1	0			0	0		0	2	1		173.649	3	2	9.5
30	839	2011-06-22	The worst decision Google ever made http://stk.ly/mIpj5T $GOOG $ORCL $SUNW	the worst decision google ever made $goog $orcl $sunw	the worst decision google ever made $goog $orcl $sunw	1	negative	-1			2009-03-26	1	0	0			0	0		-1	1	1		175.985	2	2	9.5
31	1138	2011-11-02	Internet Explodes With Ridicule Over The Horrible Gmail App For iPhone $GOOG $AAPL http://read.bi/rT8Sjm	internet explodes with ridicule over the horrible gmail app for iphone $goog $aapl	internet explodes with ridicule over the horrible gmail app for iphone $goog $aapl	1	negative	-1			2009-03-30	1	0	0			0	0		-1	1	1		170.705	1	2	9.5
32	1184	2011-12-01	Is Your Phone One Of The 140 Million Running This Nasty Tracking Software? $AAPL $RIMM $GOOG by @_dtl http://read.bi/uBgsob	is your phone one of the 140 million running this nasty tracking software? $aapl $rimm $goog by @_dtl	is your phone one of the 140 million running this nasty tracking software? $aapl $rimm $goog by @_dtl	1	negative	-1			2009-04-05	0	1	0			0	0		0	2	1		184.2	1	2	9.5
33	1297	2012-01-13	Google/mayo/Have Made The Worst Mistake In Its History This Week $GOOG $MSFT by @MattRosoffhttp://read.bi/xwO0dh	google/mayo/have made the worst mistake in its history this week $goog $msft by @mattrosoff	google/mayo/have made the worst mistake in its history this week $goog $msft by @mattrosoff	1	negative	-1			2009-04-10	0	1	0			0	0		0	2	1		185.554	1	2	9.5
34	1509	2012-04-14	Google's Stock Split Is Evil $GOOG by @felixsalmonhttp://read.bi/JcvcjN	google's stock split is evil $goog by @felixsalmon	google's stock split is evil $goog by @felixsalmon	1	negative	-1			2009-04-14	0	3	0			0	0		0	2	3		183.766	1	2	9.5
35	1550	2012-05-04	Why Everyone Thinks Google Has Lost Its Way And Become Evil $GOOG by @mattlynleyhttp://read.bi/JwQ8Si	why everyone thinks google has lost its way and become evil $goog by @mattlynley	why everyone thinks google has lost its way and become evil $goog by @mattlynley	1	negative	-1			2009-04-14	0	3	0			0	0		0	2	3		183.766	1	2	9.5
36	1581	2012-05-22	THE GOOGLE INVESTOR: YouTube Has An Insane Amount Of Activity $GOOG by @hleonard76http://read.bi/LoxRrM	the google investor: youtube has an insane amount of activity $goog by @hleonard76	the google investor: youtube has an insane amount of activity $goog by @hleonard76	1	negative	-1			2009-04-14	0	3	0			0	0		0	2	3		183.766	1	2	9.5
37	1761	2012-08-06	Let's Not Forget The Worst Part About Apple Eliminating Google From The iPhone $GOOG $AAPL by @stevekovach http://read.bi/RR4dis	let's not forget the worst part about apple eliminating google from the iphone $goog $aapl by @stevekovach	let's not forget the worst part about apple eliminating google from the iphone $goog $aapl by @stevekovach	1	negative	-1			2009-04-16	1	1	0			1	0		-1	1	1		193.644	0	3	9.5
38	2231	2012-12-19	This Is A Devastating Report For Amazon's Kindle Business $AMZN $AAPL $GOOG by @jyarowhttp://read.bi/Ud4JwK	this is a devastating report for amazon's kindle business $amzn $aapl $goog by @jyarow	this is a devastating report for amazon's kindle business $amzn $aapl $goog by @jyarow	1	negative	-1			2009-04-16	1	1	0			1	0		-1	1	1		193.644	-1	4	9.5
39	2467	2013-02-25	HP's $170 Android Tablet Is Devastating News For Microsoft $MSFT $HPQ $GOOG by @jyarowhttp://read.bi/XWgeFZ	hp's $170 android tablet is devastating news for microsoft $msft $hpq $goog by @jyarow	hp's $170 android tablet is devastating news for microsoft $msft $hpq $goog by @jyarow	1	negative	-1			2009-04-17	0	1	0			0	0		0	2	1		195.388	-1	4	9.5
40	2697	2013-04-22	The Worst Part About Working At Google Is That You're Over-Qualified And The Work Is Boring $GOOG by @nichcarlsonhttp://read.bi/123DMO6	the worst part about working at google is that you're over-qualified and the work is boring $goog by @nichcarlson	the worst part about working at google is that you're over-qualified and the work is boring $goog by @nichcarlson	1	negative	-1			2009-04-19	0	0	1			0	0		1	3	1		195.388	0	4	9.5
41	3026	2013-08-13	Larry Ellison: I think what Larry Page did was evil http://bloom.bg/1eHpKWhÃ‚Â $ORCL $GOOG	larry ellison: i think what larry page did was evil $orcl $goog	larry ellison: i think what larry page did was evil $orcl $goog	1	negative	-1			2009-04-20	0	2	1			0	0.5		0	2	2		188.942	0	4	10
42	3148	2013-10-08	TIME warned before $GOOG IPO: Ã¢â‚¬Å“Buyer beware.Ã¢â‚¬ï¿½ Newsweek: Ã¢â‚¬Å“Price is insane. Anyone buying as long-term investment at $109 will lose money.Ã¢â‚¬ï¿½	time warned before $goog ipo: buyer beware. newsweek: price is insane. anyone buying as long-term investment at $109 will lose money.	time warned before $goog ipo: buyer beware. newsweek: price is insane. anyone buying as long-term investment at $109 will lose money.	1	negative	-1			2009-04-20	0	2	1			0	0.5		0	2	2		188.942	0	4	10.5
43	3268	2013-11-03	Google Employees Confess The Worst Things About Working At Google $GOOG by @Jim_Edwards http://read.bi/HDaRub	google employees confess the worst things about working at google $goog by @jim_edwards	google employees confess the worst things about working at google $goog by @jim_edwards	1	negative	-1			2009-04-20	0	2	1			0	0.5		0	2	2		188.942	0	4	11
44	3364	2013-12-16	Worst part of $GOOG buying Boston Dynamics? CNBC playing Styx's "Mr. Roboto". #pleasestop	worst part of $goog buying boston dynamics? cnbc playing styx's "mr. roboto". #pleasestop	worst part of $goog buying boston dynamics? cnbc playing styx's "mr. roboto". #pleasestop	1	negative	-1			2009-04-21	0	1	1			0	1		0	2	1		190.023	0	4	12
45	3393	2013-12-28	Editorial: 2013 was a terrible year for both Apple's competitors and its media critics $AAPL $GOOG $MSFT #Samsung http://appleinsider.com/articles/13/12/28/editorial-2013-was-a-terrible-year-for-both-apples-competitors-and-its-media-criticsÃ‚Â Ã¢â‚¬Â¦	editorial: 2013 was a terrible year for both apple's competitors and its media critics $aapl $goog $msft #samsung	editorial: 2013 was a terrible year for both apple's competitors and its media critics $aapl $goog $msft #samsung	1	negative	-1			2009-04-21	0	1	1			0	1		0	2	1		190.023	0	4	13
46	3508	2014-01-26	When you have to set up an "ethics board" you know you don't have any. Maybe time for @google to stop saying "don't be evil" $goog	when you have to set up an "ethics board" you know you don't have any. maybe time for @google to stop saying "don't be evil" $goog	when you have to set up an "ethics board" you know you don't have any. maybe time for @google to stop saying "don't be evil" $goog	1	negative	-1			2009-04-22	0	1	0			0	0		0	2	1		191.213	0	4	13
47	3545	2014-01-30	Google/mayo/have missed terribly on EPS, but paid clicks were up 31%: http://stks.co/h0ELfÃ‚Â $GOOG	google/mayo/have missed terribly on eps, but paid clicks were up 31%: $goog	google/mayo/have missed terribly on eps, but paid clicks were up 31%: $goog	1	negative	-1			2009-04-24	0	1	0			0	0		0	2	1		194.018	0	4	13
48	4004	2014-08-19	Beyond "don't be evil": How Google defined its mission 10 years ago, and how it changed http://on.wsj.com/1tkuj1pÃ‚Â $GOOG pic.twitter.com/RWJgAr5HRv	beyond "don't be evil": how google defined its mission 10 years ago, and how it changed $goog pic.twitter.com/rwjgar5hrv	beyond "don't be evil": how google defined its mission 10 years ago, and how it changed $goog pic.twitter.com/rwjgar5hrv	1	negative	-1			2009-04-25	0	0	1			0	0		1	3	1		194.018	1	4	13
49	4391	2015-02-06	These are the worst things about working at Google $GOOG http://read.bi/1C2hdbQ	these are the worst things about working at google $goog	these are the worst things about working at google $goog	1	negative	-1			2009-04-27	0	2	0			0	0		0	2	2		192.254	1	4	13
50	5576	2016-12-18	Why Silicon Valley is The Worst: guy spends 8 mos studying for $GOOG interview. Not all can afford that privilege https://medium.freecodecamp.com/why-i-studied-full-time-for-8-months-for-a-google-interview-cc662ce9bb13#.k36hx39paÃ‚Â Ã¢â‚¬Â¦	why silicon valley is the worst: guy spends 8 mos studying for $goog interview. not all can afford that privilege #.k36hx39pa	why silicon valley is the worst: guy spends 8 mos studying for $goog interview. not all can afford that privilege #.k36hx39pa	1	negative	-1			2009-04-27	0	2	0			0	0		0	2	2		192.254	1	4	13
51	1945	2013-11-13 09:20:00	RT @RiCHi: SHOCK! #Microsoft HR kills its hated 'stack-ranking'_x000D_ ~ #ITBW @Computerworld $MSFT http://blogs.computerworld.com/management/23126/shock-microsoft-hr-kills-hated-stack-ranking-itbwcwÃ‚Â Ã¢â‚¬Â¦	rt @richi: shock! #microsoft hr kills its hated 'stack-ranking'_x000D_ ~ #itbw @computerworld $msft	rt @richi: shock! #microsoft hr kills its hated 'stack-ranking'_x000D_ ~ #itbw @computerworld $msft	0.7	negative	-0.9			2009-04-28	0	1	1			0	1		0	2	1		191.139	1	4	14
52	2737	2013-05-07	Google Employees Are Hated By Their San Francisco Neighbors $GOOG by @meganrosedickey http://read.bi/18rm8Yo	google employees are hated by their san francisco neighbors $goog by @meganrosedickey	google employees are hated by their san francisco neighbors $goog by @meganrosedickey	0.7	negative	-0.9			2009-04-28	0	1	1			0	1		0	2	1		191.139	1	4	15
53	1317	2012-11-20	Brutal Chart For Microsoft: All The Kids Want iPads, Almost None Want The Surface $AAPL $MSFT $GOOG $AMZN by @jyarow http://read.bi/10nRV7E	brutal chart for microsoft: all the kids want ipads, almost none want the surface $aapl $msft $goog $amzn by @jyarow	brutal chart for microsoft: all the kids want ipads, almost none want the surface $aapl $msft $goog $amzn by @jyarow	1	negative	-0.875			2009-05-01	0	1	0			0	0		0	2	1		196.11	1	4	15
54	2147	2012-11-20	Brutal Chart For Microsoft: All The Kids Want iPads, Almost None Want The Surface $AAPL $MSFT $GOOG $AMZN by @jyarow http://read.bi/10nRV7E	brutal chart for microsoft: all the kids want ipads, almost none want the surface $aapl $msft $goog $amzn by @jyarow	brutal chart for microsoft: all the kids want ipads, almost none want the surface $aapl $msft $goog $amzn by @jyarow	1	negative	-0.875			2009-05-05	0	2	0			0	0		0	2	2		200.743	1	4	15
55	1025	2017-09-04 09:37:00	$BABA forms an ascending base as it finds support around the 21-day EMA. Std pivot at 177. pic.twitter.com/3jw2vcgwdy	$baba forms an ascending base as it finds support around the 21-day ema. std pivot at 177. pic.twitter.com/3jw2vcgwdy	$baba forms an ascending base as it finds support around the 21-day ema. std pivot at 177. pic.twitter.com/3jw2vcgwdy	1	negative	-0.8			2009-05-05	0	2	0			0	0		0	2	2		200.743	1	4	15
56	1026	2017-09-04 09:37:00	$BABA forms an ascending base as it finds support around the 21-day EMA. Std pivot at 177. pic.twitter.com/3jw2vcgwdy	$baba forms an ascending base as it finds support around the 21-day ema. std pivot at 177. pic.twitter.com/3jw2vcgwdy	$baba forms an ascending base as it finds support around the 21-day ema. std pivot at 177. pic.twitter.com/3jw2vcgwdy	1	negative	-0.8			2009-05-10	0	0	2			0	0		1	3	2		202.904	2	4	15
57	1076	2017-09-24 00:41:00	$BABA is still within buy range after clearing its 177 ascending base pivot. pic.twitter.com/GVsWRtO8b8	$baba is still within buy range after clearing its 177 ascending base pivot. pic.twitter.com/gvswrto8b8	$baba is still within buy range after clearing its 177 ascending base pivot. pic.twitter.com/gvswrto8b8	1	negative	-0.8			2009-05-10	0	0	2			0	0		1	3	2		202.904	3	4	15
58	1078	2017-09-24 00:41:00	$BABA is still within buy range after clearing its 177 ascending base pivot. pic.twitter.com/GVsWRtO8b8	$baba is still within buy range after clearing its 177 ascending base pivot. pic.twitter.com/gvswrto8b8	$baba is still within buy range after clearing its 177 ascending base pivot. pic.twitter.com/gvswrto8b8	1	negative	-0.8			2009-05-11	0	1	0			0	0		0	2	1		203.228	3	4	15
59	1857	2018-06-27 13:54:00	Bloody day for tech giants._x000D_ _x000D_ $AMD -3.4%_x000D_ $BABA -3.3_x000D_ $AMAT -3.0_x000D_ $NVDA -2.6_x000D_ $TWTR -2.5_x000D_ $NFLX -2.3_x000D_ $QCOM -2.3_x000D_ $ORCL -2.2_x000D_ $AMZN -1.8_x000D_ $INTC -1.8_x000D_ $CRM -1.7_x000D_ $MSFT -1.6_x000D_ $FB -1.6_x000D_ $GOOGL -1.4_x000D_ $SNAP -1.4_x000D_ $AAPL -0.2_x000D_ _x000D_ vs Nasdaq -1.5%, S&P -0.9%	bloody day for tech giants._x000D_ _x000D_ $amd -3.4%_x000D_ $baba -3.3_x000D_ $amat -3.0_x000D_ $nvda -2.6_x000D_ $twtr -2.5_x000D_ $nflx -2.3_x000D_ $qcom -2.3_x000D_ $orcl -2.2_x000D_ $amzn -1.8_x000D_ $intc -1.8_x000D_ $crm -1.7_x000D_ $msft -1.6_x000D_ $fb -1.6_x000D_ $googl -1.4_x000D_ $snap -1.4_x000D_ $aapl -0.2_x000D_ _x000D_ vs nasdaq -1.5%, s&p -0.9%	bloody day for tech giants._x000D_ _x000D_ $amd -3.4%_x000D_ $baba -3.3_x000D_ $amat -3.0_x000D_ $nvda -2.6_x000D_ $twtr -2.5_x000D_ $nflx -2.3_x000D_ $qcom -2.3_x000D_ $orcl -2.2_x000D_ $amzn -1.8_x000D_ $intc -1.8_x000D_ $crm -1.7_x000D_ $msft -1.6_x000D_ $fb -1.6_x000D_ $googl -1.4_x000D_ $snap -1.4_x000D_ $aapl -0.2_x000D_ _x000D_ vs nasdaq -1.5%, s&p -0.9%	0.9	negative	-0.8			2009-05-12	2	1	0			2	0		-1	1	2		198.76	2	6	15
60	2386	2019-05-20 06:53:00	$BABA brb taking out the trash. this thing is worthless. pic.twitter.com/AnNUcJB5UI	$baba brb taking out the trash. this thing is worthless. pic.twitter.com/annucjb5ui	$baba brb taking out the trash. this thing is worthless. pic.twitter.com/annucjb5ui	0.9	negative	-0.8			2009-05-12	2	1	0			2	0		-1	1	2		198.76	1	8	15
61	828	2011-11-05	How Can Anyone Still Hate Bill Gates? http://stks.co/zM9Ã‚Â via A Learning Day $MSFT	how can anyone still hate bill gates? via a learning day $msft	how can anyone still hate bill gates? via a learning day $msft	0.9	negative	-0.8			2009-05-12	2	1	0			2	0		-1	1	2		198.76	0	10	15
62	1452	2013-01-22 14:29:00	$GOOG up after hours on news they continue to profit from littering the Internet with annoying ads. $MSFT $AAPL	$goog up after hours on news they continue to profit from littering the internet with annoying ads. $msft $aapl	$goog up after hours on news they continue to profit from littering the internet with annoying ads. $msft $aapl	0.9	negative	-0.8			2009-05-13	0	1	0			0	0		0	2	1		194.043	0	10	15
63	1857	2013-09-04 15:20:00	$MSFT Microsoft milking the install base: revenue per PC since 2000 pic.twitter.com/oO1EaU2nZ3	$msft microsoft milking the install base: revenue per pc since 2000 pic.twitter.com/oo1eau2nz3	$msft microsoft milking the install base: revenue per pc since 2000 pic.twitter.com/oo1eau2nz3	1	negative	-0.8			2009-05-17	0	1	0			0	0		0	2	1		194.272	0	10	15
64	969	2011-08-04	How Do I Hate Google? Let Me Count The Ways... $GOOG by @BrianSHall http://read.bi/r9C6X9	how do i hate google? let me count the ways... $goog by @brianshall	how do i hate google? let me count the ways... $goog by @brianshall	0.9	negative	-0.8			2009-05-18	0	1	1			0	1		0	2	1		197.679	0	10	16
65	1174	2011-11-22	This Worthless App Cost U.S. Taxpayers $200,000 $AAPL $GOOG by @mattlynley http://read.bi/vJcgsB	this worthless app cost you.s. taxpayers $200,000 $aapl $goog by @mattlynley	this worthless app cost you.s. taxpayers $200,000 $aapl $goog by @mattlynley	0.9	negative	-0.8			2009-05-18	0	1	1			0	1		0	2	1		197.679	0	10	17
66	2051	2012-10-18	$GOOG nasty and disappointing execution all around..	$goog nasty and disappointing execution all around..	$goog nasty and disappointing execution all around..	0.85	negative	-0.8			2009-05-20	0	3	0			0	0		0	2	3		197.848	0	10	17
67	2508	2013-03-07	This Video Illustrates How Annoying It Will Be To Talk To Someone Wearing Google Glass $GOOG by @officialKLShttp://read.bi/YD2HWV	this video illustrates how annoying it will be to talk to someone wearing google glass $goog by @officialkls	this video illustrates how annoying it will be to talk to someone wearing google glass $goog by @officialkls	0.9	negative	-0.8			2009-05-20	0	3	0			0	0		0	2	3		197.848	0	10	17
68	3325	2013-11-29	Yandex Nears Breakout Point From Cup Base http://ibdn.uz/rjfkPÃ‚Â $YNDX $GOOG	yandex nears breakout point from cup base $yndx $goog	yandex nears breakout point from cup base $yndx $goog	1	negative	-0.8			2009-05-20	0	3	0			0	0		0	2	3		197.848	0	10	17
69	4630	2015-05-21	$GOOGL $GOOG constructive move today? if this is the 2015 Google I've come to hate it gets smacked to $550 tomorrow pic.twitter.com/y6JluV0tUc	$googl $goog constructive move today? if this is the 2015 google i've come to hate it gets smacked to $550 tomorrow pic.twitter.com/y6jluv0tuc	$googl $goog constructive move today? if this is the 2015 google i've come to hate it gets smacked to $550 tomorrow pic.twitter.com/y6jluv0tuc	0.9	negative	-0.8			2009-05-21	0	1	0			0	0		0	2	1		197.51	0	10	17
70	4695	2015-06-24	Wednesday links: ag hate, Slack and Shaq on Wall Street and getting stuff done. http://stks.co/p2Mf8Ã‚Â $IBM $AAPL $GOOG $FB $IPO $SCHW $PGAL	wednesday links: ag hate, slack and shaq on wall street and getting stuff done. $ibm $aapl $goog $fb $ipo $schw $pgal	wednesday links: ag hate, slack and shaq on wall street and getting stuff done. $ibm $aapl $goog $fb $ipo $schw $pgal	0.9	negative	-0.8			2009-05-26	0	0	1			0	0		1	3	1		201.425	1	10	17
71	4822	2015-08-12	GoogleÃ¢â‚¬â„¢s Ã¢â‚¬ËœAlphabetÃ¢â‚¬â„¢ is Fucking Retarded @the_real_fly $GOOG, $GOOGL http://ibankcoin.com/flyblog/2015/08/13/googles-alphabet-is-fucking-retarded/Ã‚Â Ã¢â‚¬Â¦	googles alphabet is fucking retarded @the_real_fly $goog, $googl	googles alphabet is fucking retarded @the_real_fly $goog, $googl	0.8	negative	-0.8			2009-05-27	1	1	0			1	0		-1	1	1		202.023	0	11	17
72	5376	2016-07-22	Google leverages its user base to improve Google Maps $GOOG $GOOGL http://read.bi/2adWXAkÃ‚Â pic.twitter.com/qdzRhz99il	google leverages its user base to improve google maps $goog $googl	google leverages its user base to improve google maps $goog $googl	1	negative	-0.8			2009-05-27	1	1	0			1	0		-1	1	1		202.023	-1	12	17
73	5493	2016-10-24	Alright, call me crazy, but if $TWTR had an awful earnings report, wouldn't they want to sneak it in between $AMZN and $GOOG?	alright, call me crazy, but if $twtr had an awful earnings report, wouldn't they want to sneak it in between $amzn and $goog?	alright, call me crazy, but if $twtr had an awful earnings report, wouldn't they want to sneak it in between $amzn and $goog?	0.95	negative	-0.8			2009-05-28	0	4	0			0	0		0	2	4		204.434	-1	12	17
74	1025	2012-05-23	COME ON MICROSOFT: If People Want Office On The iPad And Android, Don't Be Stupid About It $MSFT by @Julie188http://read.bi/KpzBEe	come on microsoft: if people want office on the ipad and android, don't be stupid about it $msft by @julie188	come on microsoft: if people want office on the ipad and android, don't be stupid about it $msft by @julie188	1	negative	-0.8			2009-05-28	0	4	0			0	0		0	2	4		204.434	-1	12	17
75	394	2010-11-08	15 Google Interview Questions That Will Make You Feel Stupid $GOOG by @nichcarlson http://read.bi/an1CZu	15 google interview questions that will make you feel stupid $goog by @nichcarlson	15 google interview questions that will make you feel stupid $goog by @nichcarlson	1	negative	-0.8			2009-05-28	0	4	0			0	0		0	2	4		204.434	-1	12	17
76	1175	2011-11-22	Answers To 15 Google Interview Questions That Will Make You Feel Stupid $GOOG by @nichcarlson http://read.bi/w4baBo	answers to 15 google interview questions that will make you feel stupid $goog by @nichcarlson	answers to 15 google interview questions that will make you feel stupid $goog by @nichcarlson	1	negative	-0.8			2009-05-28	0	4	0			0	0		0	2	4		204.434	-1	12	17
77	1386	2012-02-17	Google Is Run By Geniuses. So How Could It Be So Stupid? $GOOG by @MattRosoff http://read.bi/xT0tda	google is run by geniuses. so how could it be so stupid? $goog by @mattrosoff	google is run by geniuses. so how could it be so stupid? $goog by @mattrosoff	1	negative	-0.8			2009-05-29	1	2	0			0.5	0		0	2	2		207.836	-1	12.5	17
78	3255	2016-06-13 09:25:00	Shocked (shocked!) to find suspicious trading ahead of $MSFT-$LNKD_x000D_ http://fortune.com/2016/06/13/linkedin-microsoft-insider-trading/Ã‚Â Ã¢â‚¬Â¦ HT @danprimack + @stephengandel	shocked (shocked!) to find suspicious trading ahead of $msft-$lnkd_x000D_ ht @danprimack + @stephengandel	shocked (shocked!) to find suspicious trading ahead of $msft-$lnkd_x000D_ ht @danprimack + @stephengandel	0.8	negative	-0.7875			2009-05-29	1	2	0			0.5	0		0	2	2		207.836	-1	13	17
79	12	2009-01-22	@bmccandless RT check out Krakow's take on $msft windows 7 : http://tinyurl.com/awwpj2 (wsmco adds - i think this makes $msft a buy @17.11)	@bmccandless rt check out krakow's take on $msft windows 7 : (wsmco adds - i think this makes $msft a buy @17.11)	@bmccandless rt check out krakow's take on $msft windows 7 : (wsmco adds - i think this makes $msft a buy @17.11)	1	negative	-0.75			2009-05-29	1	2	0			0.5	0		0	2	2		207.836	-1	13.5	17
80	1463	2013-01-24 16:43:00	So Microsoft didn't announce today that JJ Abrams is going to take over for Ballmer and reboot the $MSFT franchise. #disappointed	so microsoft didn't announce today that jj abrams is going to take over for ballmer and reboot the $msft franchise. #disappointed	so microsoft didn't announce today that jj abrams is going to take over for ballmer and reboot the $msft franchise. #disappointed	0.75	negative	-0.75			2009-05-30	0	1	0			0	0		0	2	1		207.836	-1	13.5	17
81	2069	2014-01-30 06:46:00	Microsoft CEO search could be nearing its end: http://cnb.cx/1feBktcÃ‚Â (via @Recode) $MSFT	microsoft ceo search could be nearing its end: (via @recode) $msft	microsoft ceo search could be nearing its end: (via @recode) $msft	1	negative	-0.75			2009-06-01	2	2	3			1	1.5		1	3	3		212.484	0	14.5	18.5
82	2164	2014-03-29 06:03:00	Apple gets a 30% cut of Office for iPad sales: http://cnb.cx/1dACi7BÃ‚Â (via @inafried) $AAPL $MSFT	apple gets a 30% cut of office for ipad sales: (via @inafried) $aapl $msft	apple gets a 30% cut of office for ipad sales: (via @inafried) $aapl $msft	1	negative	-0.75			2009-06-01	2	2	3			1	1.5		1	3	3		212.484	1	15.5	20
83	2404	2014-10-20 23:01:00	Why Microsoft's CEO is against a spinoff: http://cnb.cx/11VUHqEÃ‚Â (via @jonfortt) $MSFT pic.twitter.com/0sRFPv5XOH	why microsoft's ceo is against a spinoff: (via @jonfortt) $msft pic.twitter.com/0srfpv5xoh	why microsoft's ceo is against a spinoff: (via @jonfortt) $msft pic.twitter.com/0srfpv5xoh	1	negative	-0.75			2009-06-01	2	2	3			1	1.5		1	3	3		212.484	2	16.5	21.5
84	2441	2014-11-15 16:18:00	The perils of trading in a V-shaped market: http://stks.co/h1JFFÃ‚Â [sponsored] $LUV $AAPL $MSFT $GLD	the perils of trading in a v-shaped market: [sponsored] $luv $aapl $msft $gld	the perils of trading in a v-shaped market: [sponsored] $luv $aapl $msft $gld	1	negative	-0.75			2009-06-01	2	2	3			1	1.5		1	3	3		212.484	3	17.5	23
85	2644	2015-03-17 09:07:00	Microsoft outsmarts Apple Watch: http://usat.ly/1BtR7O2Ã‚Â (Photo: Microsoft) $aapl $msft pic.twitter.com/TpbBGSNa74	microsoft outsmarts apple watch: (photo: microsoft) $aapl $msft pic.twitter.com/tpbbgsna74	microsoft outsmarts apple watch: (photo: microsoft) $aapl $msft pic.twitter.com/tpbbgsna74	1	negative	-0.75			2009-06-01	2	2	3			1	1.5		1	3	3		212.484	4	18.5	24.5
86	2814	2015-07-22 10:43:00	Microsoft's phone outsells Apple Watch: http://usat.ly/1egTU9dÃ‚Â (Photo: Getty) $msft $aaplpic.twitter.com/KO0hlLi2eW	microsoft's phone outsells apple watch: (photo: getty) $msft $aaplpic.twitter.com/ko0hlli2ew	microsoft's phone outsells apple watch: (photo: getty) $msft $aaplpic.twitter.com/ko0hlli2ew	1	negative	-0.75			2009-06-01	2	2	3			1	1.5		1	3	3		212.484	5	19.5	26
87	2931	2015-10-23 10:16:00	How 5 tech titans made $11B in one day: http://usat.ly/1RsBgcoÃ‚Â (Photo: AP) $googl $msft $amznpic.twitter.com/9YbxcasH4D	how 5 tech titans made $11b in one day: (photo: ap) $googl $msft $amznpic.twitter.com/9ybxcash4d	how 5 tech titans made $11b in one day: (photo: ap) $googl $msft $amznpic.twitter.com/9ybxcash4d	1	negative	-0.75			2009-06-01	2	2	3			1	1.5		1	3	3		212.484	6	20.5	27.5
88	2939	2013-07-15	Google's Eric Schmidt is all fired up about Motorola's launch of the Moto X smartphone: http://cnb.cx/145d6jEÃ‚Â (via @JBoorstin) $GOOG	google's eric schmidt is all fired up about motorola's launch of the moto x smartphone: (via @jboorstin) $goog	google's eric schmidt is all fired up about motorola's launch of the moto x smartphone: (via @jboorstin) $goog	1	negative	-0.75			2009-06-02	1	0	0			0	0		-1	1	1		213.4	5	20.5	27.5
89	3563	2014-02-05	Google's YouTube has launched a crackdown on people manipulating the view counts on clips: http://cnb.cx/1c3IwGvÃ‚Â (via @ArjunKharpal) $GOOG	google's youtube has launched a crackdown on people manipulating the view counts on clips: (via @arjunkharpal) $goog	google's youtube has launched a crackdown on people manipulating the view counts on clips: (via @arjunkharpal) $goog	1	negative	-0.75			2009-06-03	0	1	0			0	0		0	2	1		215.019	5	20.5	27.5
90	3586	2014-02-12	Why Google is tech's darlingÃ¢â‚¬â€not Apple: http://cnb.cx/1okcIWCÃ‚Â (via @marketcycles) $GOOG $AAPL	why google is tech's darlingnot apple: (via @marketcycles) $goog $aapl	why google is tech's darlingnot apple: (via @marketcycles) $goog $aapl	1	negative	-0.75			2009-06-04	0	1	0			0	0		0	2	1		219.318	5	20.5	27.5
91	3923	2014-06-29	Google's secretive updates leave sites scrambling: http://cnb.cx/1qEMQHHÃ‚Â (via @levynews) $GOOG	google's secretive updates leave sites scrambling: (via @levynews) $goog	google's secretive updates leave sites scrambling: (via @levynews) $goog	1	negative	-0.75			2009-06-05	0	0	1			0	0		1	3	1		221.33	6	20.5	27.5
92	3988	2014-08-07	Spammers have rigged GoogleÃ¢â‚¬â„¢s search algorithm: http://cnb.cx/1okSZHlÃ‚Â (via @levynews) $GOOG	spammers have rigged googles search algorithm: (via @levynews) $goog	spammers have rigged googles search algorithm: (via @levynews) $goog	1	negative	-0.75			2009-06-07	1	0	0			0	0		-1	1	1		221.33	5	20.5	27.5
93	1771	2018-05-08 04:17:00	$JD misses EPS by quite a bit.. remains $BABA 's ugly sister	$jd misses eps by quite a bit.. remains $baba 's ugly sister	$jd misses eps by quite a bit.. remains $baba 's ugly sister	1	negative	-0.7			2009-06-08	1	0	1			0	0		-1	1	1		218.566	4	20.5	27.5
94	223	2009-10-27	Microsoft Shocked 'Family Guy' Humor Includes Incest, Holocaust Jokes $MSFT http://bit.ly/21LOlv	microsoft shocked 'family guy' humor includes incest, holocaust jokes $msft	microsoft shocked 'family guy' humor includes incest, holocaust jokes $msft	0.8	negative	-0.7			2009-06-08	1	0	1			0	0		-1	1	1		218.566	3	20.5	27.5
95	1308	2012-11-16	Here's A Disastrous Stat For Microsoft $MSFT $AAPL by @nichcarlsonhttp://read.bi/SwmimO	here's a disastrous stat for microsoft $msft $aapl by @nichcarlson	here's a disastrous stat for microsoft $msft $aapl by @nichcarlson	0.8	negative	-0.7			2009-06-09	0	2	0			0	0		0	2	2		216.997	3	20.5	27.5
96	1609	2013-05-06 06:02:00	BILL GATES ON THE IPAD: 'A Lot Of Those Users Are Frustrated' $MSFT $AAPL by @jyarow http://read.bi/ZL0R8J	bill gates on the ipad: 'a lot of those users are frustrated' $msft $aapl by @jyarow	bill gates on the ipad: 'a lot of those users are frustrated' $msft $aapl by @jyarow	0.2	negative	-0.7			2009-06-09	0	2	0			0	0		0	2	2		216.997	3	20.5	27.5
97	1907	2013-10-10 10:23:00	Meet the hedge fund shaking up @microsoft: A kinder, gentler barbarian. http://ow.ly/pH5GmÃ‚Â $MSFT	meet the hedge fund shaking up @microsoft: a kinder, gentler barbarian. $msft	meet the hedge fund shaking up @microsoft: a kinder, gentler barbarian. $msft	0.95	negative	-0.7			2009-06-11	0	2	1			0	0.5		0	2	2		213.699	3	20.5	28
98	2293	2014-07-17 05:15:00	18,000 job cuts at $MSFT represent 14% of the workforce and the pretax charge of ~$1.5B equates to 6.5% of estimated 2014 profits. Painful.	18,000 job cuts at $msft represent 14% of the workforce and the pretax charge of ~$1.5b equates to 6.5% of estimated 2014 profits. painful.	18,000 job cuts at $msft represent 14% of the workforce and the pretax charge of ~$1.5b equates to 6.5% of estimated 2014 profits. painful.	0.9	negative	-0.7			2009-06-11	0	2	1			0	0.5		0	2	2		213.699	3	20.5	28.5
99	230	2010-07-15	Droid X Review: A Showstopping Phone Mutilated By Ugly, Poorly-Done Software $GOOG $VZ $MOT http://read.bi/c9EiBm	droid x review: a showstopping phone mutilated by ugly, poorly-done software $goog $vz $mot	droid x review: a showstopping phone mutilated by ugly, poorly-done software $goog $vz $mot	1	negative	-0.7			2009-06-11	0	2	1			0	0.5		0	2	2		213.699	3	20.5	29
100	626	2011-04-04	As Android Splits, Developers Get Frustrated $GOOG by @MattRosoff http://read.bi/hCUPfn	as android splits, developers get frustrated $goog by @mattrosoff	as android splits, developers get frustrated $goog by @mattrosoff	0.2	negative	-0.7			2009-06-14	0	2	0			0	0		0	2	2		211.627	3	20.5	29
101	2919	2013-07-04	These Two Graphs Show Painful Drops for Google and Baidu in China Search Engine Market http://techin.asia/12IpP9NÃ‚Â - $BIDU $GOOG $QIHU	these two graphs show painful drops for google and baidu in china search engine market - $bidu $goog $qihu	these two graphs show painful drops for google and baidu in china search engine market - $bidu $goog $qihu	0.9	negative	-0.7			2009-06-14	0	2	0			0	0		0	2	2		211.627	3	20.5	29
102	5118	2016-02-05	It can get ugly when MoMo stocks run out of fuel. $LNKD $DATA $GOOG $QQQ $FB $PANW $TSLA $AMZN $CRM $CMGpic.twitter.com/wVDp4Kx6ZU	it can get ugly when momo stocks run out of fuel. $lnkd $data $goog $qqq $fb $panw $tsla $amzn $crm $cmgpic.twitter.com/wvdp4kx6zu	it can get ugly when momo stocks run out of fuel. $lnkd $data $goog $qqq $fb $panw $tsla $amzn $crm $cmgpic.twitter.com/wvdp4kx6zu	1	negative	-0.7			2009-06-16	0	1	0			0	0		0	2	1		207.223	3	20.5	29
103	1708	2018-03-27 02:35:00	We collect bad loans for Ziggurat http://Ecex.ExchangeÃ‚Â #bitcoin #cryptocurrency #blockchain #crypto #ico #trading #ethereum #eth #btc #cryptocurrencies $AMZN $ETSY $BABA $WMT $TGT $KR $JPM $FB $WFC $GOO $TWTR $agn $aapl $brk $crm $QQQ $ibm $LABU $TSLApic.twitter.com/a4s7Cahbu3	we collect bad loans for ziggurat #bitcoin #cryptocurrency #blockchain #crypto #ico #trading #ethereum #eth #btc #cryptocurrencies $amzn $etsy $baba $wmt $tgt $kr $jpm $fb $wfc $goo $twtr $agn $aapl $brk $crm $qqq $ibm $labu $tslapic.twitter.com/a4s7cahbu3	we collect bad loans for ziggurat #bitcoin #cryptocurrency #blockchain #crypto #ico #trading #ethereum #eth #btc #cryptocurrencies $amzn $etsy $baba $wmt $tgt $kr $jpm $fb $wfc $goo $twtr $agn $aapl $brk $crm $qqq $ibm $labu $tslapic.twitter.com/a4s7cahbu3	0.666667	negative	-0.7			2009-06-18	0	0	1			0	0		1	3	1		206.257	4	20.5	29
104	2071	2018-10-22 23:31:00	#Insight - Ã¢â‚¬Å“DOMINO EFFECTÃ¢â‚¬ï¿½ - dominoes that fall one by one in an irreversible way. In bear markets ALL news are bad news. $TSLA $NFLX $GOOGL $BABA $NVDA $QQQ $SMH $NDX $SPX $DJX $AMD $BA $AMZN $FB $AAPL $MSTF $TLRYpic.twitter.com/7zpPJ2YSje	#insight - domino effect - dominoes that fall one by one in an irreversible way. in bear markets all news are bad news. $tsla $nflx $googl $baba $nvda $qqq $smh $ndx $spx $djx $amd $ba $amzn $fb $aapl $mstf $tlrypic.twitter.com/7zppj2ysje	#insight - domino effect - dominoes that fall one by one in an irreversible way. in bear markets all news are bad news. $tsla $nflx $googl $baba $nvda $qqq $smh $ndx $spx $djx $amd $ba $amzn $fb $aapl $mstf $tlrypic.twitter.com/7zppj2ysje	0.666667	negative	-0.7			2009-06-19	0	0	1			0	0		1	3	1		209.261	5	20.5	29
105	636	2011-04-14	The Reviews Of The BlackBerry PlayBook Are Unbelievably Bad $AAPL $GOOG $RIMM $MSFT by @jyarow http://read.bi/iaiWaf	the reviews of the blackberry playbook are unbelievably bad $aapl $goog $rimm $msft by @jyarow	the reviews of the blackberry playbook are unbelievably bad $aapl $goog $rimm $msft by @jyarow	0.666667	negative	-0.7			2009-06-23	0	1	0			0	0		0	2	1		202.083	5	20.5	29
106	723	2011-07-01	Bad News For Google: Apple Leads A Group To Pay $4.5 Billion For Nortel Patents $AAPL $GOOG $RIMM $MSFT by @jyarow http://read.bi/ijcQs4	bad news for google: apple leads a group to pay $4.5 billion for nortel patents $aapl $goog $rimm $msft by @jyarow	bad news for google: apple leads a group to pay $4.5 billion for nortel patents $aapl $goog $rimm $msft by @jyarow	0.666667	negative	-0.7			2009-06-24	0	1	1			0	1		0	2	1		203.881	5	20.5	30
107	1224	2012-10-18	Microsoft's having a bad day too; FY Q1 results were below Street estimates http://bit.ly/RKCnZjÃ‚Â $MSFT	microsoft's having a bad day too; fy q1 results were below street estimates $msft	microsoft's having a bad day too; fy q1 results were below street estimates $msft	0.666667	negative	-0.7			2009-06-24	0	1	1			0	1		0	2	1		203.881	5	20.5	31
108	1327	2012-11-25	Here's Some Bad News If You Bought A Windows Phone This Year $MSFT by @stevekovachhttp://read.bi/10SayRb	here's some bad news if you bought a windows phone this year $msft by @stevekovach	here's some bad news if you bought a windows phone this year $msft by @stevekovach	0.666667	negative	-0.7			2009-06-25	1	0	0			0	0		-1	1	1		207.109	4	20.5	31
109	1514	2013-02-13 09:26:00	Since Microsoft Is Giving Dell $2 Billion, Let's Take A Look At Its Bad History Of Investing $MSFT by @jyarow http://read.bi/X3km9o	since microsoft is giving dell $2 billion, let's take a look at its bad history of investing $msft by @jyarow	since microsoft is giving dell $2 billion, let's take a look at its bad history of investing $msft by @jyarow	0.666667	negative	-0.7			2009-06-27	0	0	1			0	0		1	3	1		211.866	5	20.5	31
110	2027	2014-01-01 14:33:00	"Another Longtime Windows Exec Heads for the Exit" $msft office department, bad sign. http://allthingsd.com/20131231/another-longtime-windows-exec-heads-for-the-exit-as-2013-draws-to-a-close/Ã‚Â Ã¢â‚¬Â¦	"another longtime windows exec heads for the exit" $msft office department, bad sign.	"another longtime windows exec heads for the exit" $msft office department, bad sign.	0.666667	negative	-0.7			2009-06-30	0	1	0			0	0		0	2	1		210.008	5	20.5	31
111	157	2010-04-22	Facebook/mayo/Not Be Skynet, But It Is Getting Smarter and That's Bad For Google $GOOG http://bit.ly/93oeX3	facebook/mayo/not be skynet, but it is getting smarter and that's bad for google $goog	facebook/mayo/not be skynet, but it is getting smarter and that's bad for google $goog	0.666667	negative	-0.7			2009-07-01	0	1	1			0	1		0	2	1		208.713	5	20.5	32
112	360	2010-10-19	TweetDeck Founder To Steve Jobs: Developing For Fragmented Android Isn't Bad $AAPL $GOOG by @jyarow http://read.bi/beo86z	tweetdeck founder to steve jobs: developing for fragmented android isn't bad $aapl $goog by @jyarow	tweetdeck founder to steve jobs: developing for fragmented android isn't bad $aapl $goog by @jyarow	0.666667	negative	-0.7			2009-07-01	0	1	1			0	1		0	2	1		208.713	5	20.5	33
113	528	2011-01-16	CHARTS OF THE WEEK: Why The Verizon iPhone Is Bad News For Google $AAPL $GOOG $VZ by @jyarow http://read.bi/ifw8Zl	charts of the week: why the verizon iphone is bad news for google $aapl $goog $vz by @jyarow	charts of the week: why the verizon iphone is bad news for google $aapl $goog $vz by @jyarow	0.666667	negative	-0.7			2009-07-08	0	2	0			0	0		0	2	2		200.494	5	20.5	33
114	677	2011-04-14	The Reviews Of The BlackBerry PlayBook Are Unbelievably Bad $AAPL $GOOG $RIMM $MSFT by @jyarow http://read.bi/iaiWaf	the reviews of the blackberry playbook are unbelievably bad $aapl $goog $rimm $msft by @jyarow	the reviews of the blackberry playbook are unbelievably bad $aapl $goog $rimm $msft by @jyarow	0.666667	negative	-0.7			2009-07-08	0	2	0			0	0		0	2	2		200.494	5	20.5	33
115	872	2011-07-01	Bad News For Google: Apple Leads A Group To Pay $4.5 Billion For Nortel Patents $AAPL $GOOG $RIMM $MSFT by @jyarow http://read.bi/ijcQs4	bad news for google: apple leads a group to pay $4.5 billion for nortel patents $aapl $goog $rimm $msft by @jyarow	bad news for google: apple leads a group to pay $4.5 billion for nortel patents $aapl $goog $rimm $msft by @jyarow	0.666667	negative	-0.7			2009-07-09	0	3	2			0	0.666667		0	2	3		204.429	5	20.5	33.6667
116	1765	2012-08-06	Samsung Will Pay You To Upgrade Your Phone, But It's A Bad Deal $GOOG by @_dtl http://read.bi/Ms1b87	samsung will pay you to upgrade your phone, but it's a bad deal $goog by @_dtl	samsung will pay you to upgrade your phone, but it's a bad deal $goog by @_dtl	0.666667	negative	-0.7			2009-07-09	0	3	2			0	0.666667		0	2	3		204.429	5	20.5	34.3333
117	1963	2012-10-09	Google Exec Accuses Apple Of Negotiating Over Patents In Bad Faith $GOOG $AAPL http://read.bi/QQzIN2	google exec accuses apple of negotiating over patents in bad faith $goog $aapl	google exec accuses apple of negotiating over patents in bad faith $goog $aapl	0.666667	negative	-0.7			2009-07-09	0	3	2			0	0.666667		0	2	3		204.429	5	20.5	35
118	2034	2012-10-18	CNBC BOMBSHELL: Google Has Been Calling Analysts To Warn Them The Quarter Was Going To Be Bad $GOOG by @jyarowhttp://read.bi/RK9exu	cnbc bombshell: google has been calling analysts to warn them the quarter was going to be bad $goog by @jyarow	cnbc bombshell: google has been calling analysts to warn them the quarter was going to be bad $goog by @jyarow	0.666667	negative	-0.7			2009-07-09	0	3	2			0	0.666667		0	2	3		204.429	5	20.5	35.6667
119	4225	2014-12-16	Bad day to be a momentum stock http://on.wsj.com/1yWCH8LÃ‚Â via @WSJMoneyBeat $AAPL $GOOG $TSLA	bad day to be a momentum stock via @wsjmoneybeat $aapl $goog $tsla	bad day to be a momentum stock via @wsjmoneybeat $aapl $goog $tsla	0.666667	negative	-0.7			2009-07-09	0	3	2			0	0.666667		0	2	3		204.429	5	20.5	36.3333
120	4952	2015-10-31	https://market-ticker.org/post=230850Ã‚Â Be Afraid. Be VERY Afraid #mentalhealth $goog #bigdata	be afraid. be very afraid #mentalhealth $goog #bigdata	be afraid. be very afraid #mentalhealth $goog #bigdata	0.95	negative	-0.69			2009-07-10	0	1	0			0	0		0	2	1		206.426	5	20.5	36.3333
121	1321	2012-11-20	RT @richi: Windows 8: Is it really terrible and weak? - http://bit.ly/Ucq3SgÃ‚Â - #ITBW $MSFT	rt @richi: windows 8: is it really terrible and weak? - - #itbw $msft	rt @richi: windows 8: is it really terrible and weak? - - #itbw $msft	0.8125	negative	-0.6875			2009-07-11	0	1	0			0	0		0	2	1		206.426	5	20.5	36.3333
122	3513	2014-01-27	Google buys UK artificial intelligence startup DeepMind: http://cnb.cx/19WIR2rÃ‚Â (via @Recode) $GOOG	google buys uk artificial intelligence startup deepmind: (via @recode) $goog	google buys uk artificial intelligence startup deepmind: (via @recode) $goog	1	negative	-0.675			2009-07-13	0	1	1			0	1		0	2	1		211.358	5	20.5	37.3333
123	3253	2016-06-13 08:42:00	$LNKD trading up 47% on $MSFT deal._x000D_ _x000D_ $LINK up 9% because hundreds of day-traders are morons and bought the wrong stock. _x000D_ _x000D_ @Wu_Tang_Finance	$lnkd trading up 47% on $msft deal._x000D_ _x000D_ $link up 9% because hundreds of day-traders are morons and bought the wrong stock. _x000D_ _x000D_ @wu_tang_finance	$lnkd trading up 47% on $msft deal._x000D_ _x000D_ $link up 9% because hundreds of day-traders are morons and bought the wrong stock. _x000D_ _x000D_ @wu_tang_finance	0.95	negative	-0.65			2009-07-13	0	1	1			0	1		0	2	1		211.358	5	20.5	38.3333
124	2324	2019-04-26 08:17:00	Get ANGRY $BABA .... get angry!! pic.twitter.com/23ERezItf6	get angry $baba .... get angry!! pic.twitter.com/23erezitf6	get angry $baba .... get angry!! pic.twitter.com/23erezitf6	1	negative	-0.640625			2009-07-14	0	2	1			0	0.5		0	2	2		211.552	5	20.5	38.8333
125	2738	2013-05-07	Google Glass Sounds Utterly Useless And VERY Dangerous To Use In A Car $GOOG by @meganrosedickeyhttp://read.bi/18RS3P5	google glass sounds utterly useless and very dangerous to use in a car $goog by @meganrosedickey	google glass sounds utterly useless and very dangerous to use in a car $goog by @meganrosedickey	0.6	negative	-0.64			2009-07-14	0	2	1			0	0.5		0	2	2		211.552	5	20.5	39.3333
126	3855	2017-09-21 04:16:00	People LOOKING to make you believe their LIES about $OMVS claiming it's a fake company. BULLSH!T. $VZ & $MSFT to us relationships dont lie!	people looking to make you believe their lies about $omvs claiming it's a fake company. bullsh!t. $vz & $msft to us relationships dont lie!	people looking to make you believe their lies about $omvs claiming it's a fake company. bullsh!t. $vz & $msft to us relationships dont lie!	1	negative	-0.625			2009-07-14	0	2	1			0	0.5		0	2	2		211.552	5	20.5	39.8333
127	429	2010-11-30	Google's Sad Orkut Announcement: We Just Added Badges! $GOOG by @ncsaint http://read.bi/gJigUw	google's sad orkut announcement: we just added badges! $goog by @ncsaint	google's sad orkut announcement: we just added badges! $goog by @ncsaint	1	negative	-0.625			2009-07-15	0	1	2			0	2		1	3	2		218.267	6	20.5	41.8333
128	115	2016-04-25 05:54:00	Well this is awkward: Jack Ma biography being pirated on Alibaba store https://www.techinasia.com/aaaaaaaaaaaaaaawkward-jack-ma-book-pirated-taobaoÃ‚Â Ã¢â‚¬Â¦ - $BABA pic.twitter.com/IQPmOW5yve	well this is awkward: jack ma biography being pirated on alibaba store - $baba pic.twitter.com/iqpmow5yve	well this is awkward: jack ma biography being pirated on alibaba store - $baba pic.twitter.com/iqpmow5yve	1	negative	-0.6			2009-07-15	0	1	2			0	2		1	3	2		218.267	7	20.5	43.8333
129	1099	2017-09-29 03:42:00	Citi boosts Nvidia target to $210 on artificial intelligence opportunity $NVDA $BABA $BIDU $TCEHY $TSLA $AMD http://dlvr.it/PrF2xQ	citi boosts nvidia target to $210 on artificial intelligence opportunity $nvda $baba $bidu $tcehy $tsla $amd	citi boosts nvidia target to $210 on artificial intelligence opportunity $nvda $baba $bidu $tcehy $tsla $amd	1	negative	-0.6			2009-07-15	0	1	2			0	2		1	3	2		218.267	8	20.5	45.8333
130	1100	2017-09-29 03:42:00	Citi boosts Nvidia target to $210 on artificial intelligence opportunity $NVDA $BABA $BIDU $TCEHY $TSLA $AMD http://dlvr.it/PrF2xQ	citi boosts nvidia target to $210 on artificial intelligence opportunity $nvda $baba $bidu $tcehy $tsla $amd	citi boosts nvidia target to $210 on artificial intelligence opportunity $nvda $baba $bidu $tcehy $tsla $amd	1	negative	-0.6			2009-07-17	1	2	0			0.5	0		0	2	2		214.322	8	21	45.8333
131	607	2011-02-10	Today in the #F500: Coke sells like crazy, Nokia needs Microsoft, Goldman admits pre-crisis asset problem: http://bit.ly/g6v4uT $KO $MSFT	today in the #f500: coke sells like crazy, nokia needs microsoft, goldman admits pre-crisis asset problem: $ko $msft	today in the #f500: coke sells like crazy, nokia needs microsoft, goldman admits pre-crisis asset problem: $ko $msft	0.9	negative	-0.6			2009-07-17	1	2	0			0.5	0		0	2	2		214.322	8	21.5	45.8333
132	922	2012-01-17	Windows 8 Isn't Even Out And People Are Already Doing Crazy Things With It $MSFT by @stevekovachhttp://read.bi/yunhEa	windows 8 isn't even out and people are already doing crazy things with it $msft by @stevekovach	windows 8 isn't even out and people are already doing crazy things with it $msft by @stevekovach	0.9	negative	-0.6			2009-07-17	1	2	0			0.5	0		0	2	2		214.322	8	22	45.8333
133	929	2012-01-19	Microsoft And Nokia Have A Crazy Deal To Stick 'Nokia' On Every Bing Maps Page $MSFT $NOK by @hamburger http://read.bi/yz6Lbo	microsoft and nokia have a crazy deal to stick 'nokia' on every bing maps page $msft $nok by @hamburger	microsoft and nokia have a crazy deal to stick 'nokia' on every bing maps page $msft $nok by @hamburger	0.9	negative	-0.6			2009-07-18	0	1	0			0	0		0	2	1		214.322	8	22	45.8333
134	947	2012-02-08	The Crazy Phones Killing The iPhone In Japan $AAPL $GOOG $MSFT by @jyarowhttp://read.bi/yooQ1r	the crazy phones killing the iphone in japan $aapl $goog $msft by @jyarow	the crazy phones killing the iphone in japan $aapl $goog $msft by @jyarow	0.9	negative	-0.6			2009-07-21	0	1	0			0	0		0	2	1		213.151	8	22	45.8333
135	1071	2012-06-20	iPad challengers: Disappointment, dismay and disaster http://cnnmon.ie/KUCvQ7Ã‚Â $AAPL $MSFT $AMZN	ipad challengers: disappointment, dismay and disaster $aapl $msft $amzn	ipad challengers: disappointment, dismay and disaster $aapl $msft $amzn	0.4	negative	-0.6			2009-07-23	1	1	0			1	0		-1	1	1		217.853	7	23	45.8333
136	1178	2012-09-17	Bill Gates' Interview Leads To An Awkward Moment At A Kleiner Event $MSFT by @owenthomashttp://read.bi/S47y1c	bill gates' interview leads to an awkward moment at a kleiner event $msft by @owenthomas	bill gates' interview leads to an awkward moment at a kleiner event $msft by @owenthomas	1	negative	-0.6			2009-07-23	1	1	0			1	0		-1	1	1		217.853	6	24	45.8333
137	1284	2012-11-02	A Guy Who Just Bought 4,000 Windows 8 PCs Says Business Are Crazy Not To Upgrade Now $MSFT by @Julie188http://read.bi/RBbhA2	a guy who just bought 4,000 windows 8 pcs says business are crazy not to upgrade now $msft by @julie188	a guy who just bought 4,000 windows 8 pcs says business are crazy not to upgrade now $msft by @julie188	0.9	negative	-0.6			2009-07-24	0	2	0			0	0		0	2	2		222.526	6	24	45.8333
138	1547	2013-03-19 14:37:00	Microsoft is offering devs $100 per app for Windows Phone/8 http://build.windowsstore.com/#fbid=AErYElDgnimÃ‚Â Ã¢â‚¬Â¦ thus managing to look both desperate AND stingy. $MSFT	microsoft is offering devs $100 per app for windows phone/8 #fbid=aeryeldgnim thus managing to look both desperate and stingy. $msft	microsoft is offering devs $100 per app for windows phone/8 #fbid=aeryeldgnim thus managing to look both desperate and stingy. $msft	1	negative	-0.6			2009-07-24	0	2	0			0	0		0	2	2		222.526	6	24	45.8333
139	2302	2014-07-17 06:49:00	I don't think the news is that $MSFT is cutting 12,500 from Nokia. It's that it's keeping 12,500	i don't think the news is that $msft is cutting 12,500 from nokia. it's that it's keeping 12,500	i don't think the news is that $msft is cutting 12,500 from nokia. it's that it's keeping 12,500	0.9	negative	-0.6			2009-07-27	0	1	0			0	0		0	2	1		221.57	6	24	45.8333
140	2547	2015-01-22 07:29:00	.@YahooTech's @Rafe tried out Microsoft's crazy HoloLens http://yhoo.it/1BISgHiÃ‚Â pic.twitter.com/1Jo3ueizWh $MSFT	.@yahootech's @rafe tried out microsoft's crazy hololens pic.twitter.com/1jo3ueizwh $msft	.@yahootech's @rafe tried out microsoft's crazy hololens pic.twitter.com/1jo3ueizwh $msft	0.9	negative	-0.6			2009-07-28	2	1	0			2	0		-1	1	2		219.104	5	26	45.8333
141	2639	2015-03-14 15:48:00	The #SXSW anti-robot protest isn't crazy, Elon Musk and Stephen Hawking agree http://ibdn.uz/Kl7qSÃ‚Â $TSLA $MSFT pic.twitter.com/npwMekc4oQ	the #sxsw anti-robot protest isn't crazy, elon musk and stephen hawking agree $tsla $msft pic.twitter.com/npwmekc4oq	the #sxsw anti-robot protest isn't crazy, elon musk and stephen hawking agree $tsla $msft pic.twitter.com/npwmekc4oq	0.9	negative	-0.6			2009-07-28	2	1	0			2	0		-1	1	2		219.104	4	28	45.8333
142	3351	2016-09-03 15:02:00	#Artificial #Intelligence #Stocks http://ow.ly/2EkF303HoJVÃ‚Â @BrianDColwell #AI #4IR $fb $amzn $goog $aapl $ibm $twtr $tsla $msft $nvda $twtr	#artificial #intelligence #stocks @briandcolwell #ai #4ir $fb $amzn $goog $aapl $ibm $twtr $tsla $msft $nvda $twtr	#artificial #intelligence #stocks @briandcolwell #ai #4ir $fb $amzn $goog $aapl $ibm $twtr $tsla $msft $nvda $twtr	1	negative	-0.6			2009-07-28	2	1	0			2	0		-1	1	2		219.104	3	30	45.8333
143	3474	2016-11-16 05:17:00	Microsoft and Elon Musk's #OpenAI join hands to 'democratize artificial intelligence' $MSFT #AI #ElonMusk http://ibt.uk/A6g5i?utm_source=social&utm_medium=twitter&utm_campaign=/microsoft-elon-musks-openai-join-hands-democratize-artificial-intelligence-1591770Ã‚Â Ã¢â‚¬Â¦ via	microsoft and elon musk's #openai join hands to 'democratize artificial intelligence' $msft #ai #elonmusk via	microsoft and elon musk's #openai join hands to 'democratize artificial intelligence' $msft #ai #elonmusk via	1	negative	-0.6			2009-07-29	1	3	2			0.333333	0.666667		0	2	3		217.305	3	30.3333	46.5
144	52	2010-02-01	Google Is Wrecking DoubleClick, Says Unhappy Client $GOOG by @nichcarlson http://bit.ly/d2DUQo	google is wrecking doubleclick, says unhappy client $goog by @nichcarlson	google is wrecking doubleclick, says unhappy client $goog by @nichcarlson	0.9	negative	-0.6			2009-07-29	1	3	2			0.333333	0.666667		0	2	3		217.305	3	30.6667	47.1667
145	185	2010-05-20	All The Crazy Stuff Google Just Announced $GOOG by @jwyarow http://bit.ly/90nT4K	all the crazy stuff google just announced $goog by @jwyarow	all the crazy stuff google just announced $goog by @jwyarow	0.9	negative	-0.6			2009-07-29	1	3	2			0.333333	0.666667		0	2	3		217.305	3	31	47.8333
146	282	2010-08-18	Google Desperately Trying To Woo Networks To Support Google TV $GOOG by @joepompeo http://read.bi/cZaNv2	google desperately trying to woo networks to support google tv $goog by @joepompeo	google desperately trying to woo networks to support google tv $goog by @joepompeo	1	negative	-0.6			2009-07-29	1	3	2			0.333333	0.666667		0	2	3		217.305	3	31.3333	48.5
147	292	2010-08-24	RIM Buys App Store Company (And Mobile Whiz Ronjon Nag) In Desperate Race With Google And Apple $RIMM $AAPL $GOOG http://read.bi/a8iXlK	rim buys app store company (and mobile whiz ronjon nag) in desperate race with google and apple $rimm $aapl $goog	rim buys app store company (and mobile whiz ronjon nag) in desperate race with google and apple $rimm $aapl $goog	1	negative	-0.6			2009-07-29	1	3	2			0.333333	0.666667		0	2	3		217.305	3	31.6667	49.1667
148	316	2010-09-10	Google Can't Hire Anyone, So It's Going Crazy Acquiring Companies $GOOG by @jwyarow http://read.bi/9ZU3bS	google can't hire anyone, so it's going crazy acquiring companies $goog by @jwyarow	google can't hire anyone, so it's going crazy acquiring companies $goog by @jwyarow	0.9	negative	-0.6			2009-07-29	1	3	2			0.333333	0.666667		0	2	3		217.305	3	32	49.8333
149	470	2010-12-27	CHART OF THE DAY: Check Out The Crazy Growth Of Zynga's CityVille On Facebook $AAPL $GOOG http://read.bi/eEMPX8	chart of the day: check out the crazy growth of zynga's cityville on facebook $aapl $goog	chart of the day: check out the crazy growth of zynga's cityville on facebook $aapl $goog	0.9	negative	-0.6			2009-07-30	0	1	0			0	0		0	2	1		221.988	3	32	49.8333
150	685	2011-04-15	As Android grows, analysts are cutting targets on $GOOG http://bit.ly/g5Qa7l	as android grows, analysts are cutting targets on $goog	as android grows, analysts are cutting targets on $goog	0.9	negative	-0.6			2009-07-31	0	1	0			0	0		0	2	1		220.698	3	32	49.8333
151	892	2011-07-10	Google+ is Growing Like Crazy. http://stk.ly/p9CzgC via @paulballen $GOOG $FBOOK	google+ is growing like crazy. via @paulballen $goog $fbook	google+ is growing like crazy. via @paulballen $goog $fbook	0.9	negative	-0.6			2009-08-01	0	0	1			0	0		1	3	1		220.698	4	32	49.8333
152	1366	2012-02-08	The Crazy Phones Killing The iPhone In Japan $AAPL $GOOG $MSFT by @jyarowhttp://read.bi/yooQ1r	the crazy phones killing the iphone in japan $aapl $goog $msft by @jyarow	the crazy phones killing the iphone in japan $aapl $goog $msft by @jyarow	0.9	negative	-0.6			2009-08-02	0	1	0			0	0		0	2	1		220.698	4	32	49.8333
153	1382	2012-02-13	How To Use Google's Crazy 10-Way Video Chat Feature $GOOG by @hamburgerhttp://read.bi/Aavwly	how to use google's crazy 10-way video chat feature $goog by @hamburger	how to use google's crazy 10-way video chat feature $goog by @hamburger	0.9	negative	-0.6			2009-08-03	1	0	0			0	0		-1	1	1		225.261	3	32	49.8333
154	2004	2012-10-18	Crazy day for $GOOG, check out how #options saved me: http://bit.ly/UatyKd	crazy day for $goog, check out how #options saved me:	crazy day for $goog, check out how #options saved me:	0.9	negative	-0.6			2009-08-04	0	1	0			0	0		0	2	1		226.018	3	32	49.8333
155	2471	2013-02-26	CHART OF THE DAY: This Is Another Depressing Chart About Android For Apple $AAPL $GOOG by @jyarow http://read.bi/VLHVEy	chart of the day: this is another depressing chart about android for apple $aapl $goog by @jyarow	chart of the day: this is another depressing chart about android for apple $aapl $goog by @jyarow	0.9	negative	-0.6			2009-08-06	0	1	1			0	1		0	2	1		224.339	3	32	50.8333
156	3102	2013-09-14	Saturday links: dangerous ideas and embracing randomness http://stks.co/eieVÃ‚Â via @abnormalreturns $AAPL $FB $GOOG $DRI	saturday links: dangerous ideas and embracing randomness via @abnormalreturns $aapl $fb $goog $dri	saturday links: dangerous ideas and embracing randomness via @abnormalreturns $aapl $fb $goog $dri	0.9	negative	-0.6			2009-08-06	0	1	1			0	1		0	2	1		224.339	3	32	51.8333
157	3380	2013-12-23	Check Out Google's Crazy Offices In Zurich $GOOG by @jyarowhttp://read.bi/1laOIAJ	check out google's crazy offices in zurich $goog by @jyarow	check out google's crazy offices in zurich $goog by @jyarow	0.9	negative	-0.6			2009-08-07	1	1	0			1	0		-1	1	1		227.697	2	33	51.8333
158	3514	2014-01-27	Lots of $GOOG news this morning: Google to buy artificial intelligence company DeepMind http://yhoo.it/1iCFRLr	lots of $goog news this morning: google to buy artificial intelligence company deepmind	lots of $goog news this morning: google to buy artificial intelligence company deepmind	1	negative	-0.6			2009-08-07	1	1	0			1	0		-1	1	1		227.697	1	34	51.8333
159	3565	2014-02-05	$TWTR audience growth disappointing- looks like zero chance of joining $FB and $GOOG in the 1bn+ user club pic.twitter.com/jVtLACnuWW	$twtr audience growth disappointing- looks like zero chance of joining $fb and $goog in the 1bn+ user club pic.twitter.com/jvtlacnuww	$twtr audience growth disappointing- looks like zero chance of joining $fb and $goog in the 1bn+ user club pic.twitter.com/jvtlacnuww	0.7	negative	-0.6			2009-08-09	0	1	0			0	0		0	2	1		227.697	1	34	51.8333
160	4149	2014-11-20	Firefox is dumping Google for Yahoo. Maybe Chrome was making things awkward... http://cnnmon.ie/1ytokKqÃ‚Â $GOOG $YHOO #tech via @CNNMoney	firefox is dumping google for yahoo. maybe chrome was making things awkward... $goog $yhoo #tech via @cnnmoney	firefox is dumping google for yahoo. maybe chrome was making things awkward... $goog $yhoo #tech via @cnnmoney	1	negative	-0.6			2009-08-12	0	2	0			0	0		0	2	2		228.434	1	34	51.8333
161	4180	2014-12-02	GoogleÃ¢â‚¬â„¢s Artificial Intelligence Wunderkind http://www.technologyreview.com/news/532876/googles-intelligence-designer/Ã‚Â Ã¢â‚¬Â¦ >@TechReview #AI $GOOG #DeepMind	googles artificial intelligence wunderkind >@techreview #ai $goog #deepmind	googles artificial intelligence wunderkind >@techreview #ai $goog #deepmind	1	negative	-0.6			2009-08-12	0	2	0			0	0		0	2	2		228.434	1	34	51.8333
162	5437	2016-09-19	Everything You Wanted to Know About Chatbots But Were Afraid to Ask $FB $GOOG $GOOGL $AAPL http://read.bi/2chTZZTÃ‚Â pic.twitter.com/SXUHHA4f9D	everything you wanted to know about chatbots but were afraid to ask $fb $goog $googl $aapl	everything you wanted to know about chatbots but were afraid to ask $fb $goog $googl $aapl	0.9	negative	-0.6			2009-08-13	0	1	0			0	0		0	2	1		230.277	1	34	51.8333
163	5443	2016-09-26	Everything You Wanted to Know About Chatbots But Were Afraid to Ask $FB $GOOG $GOOGL $AAPL http://read.bi/2cRFixeÃ‚Â pic.twitter.com/Yil6Y6bzhx	everything you wanted to know about chatbots but were afraid to ask $fb $goog $googl $aapl	everything you wanted to know about chatbots but were afraid to ask $fb $goog $googl $aapl	0.9	negative	-0.6			2009-08-14	0	1	0			0	0		0	2	1		229.141	1	34	51.8333
164	5463	2016-10-06	Everything You Wanted to Know About Chatbots But Were Afraid to Ask $FB $GOOG $GOOGL $AAPL http://read.bi/2dGLpF3Ã‚Â pic.twitter.com/7fm6ZE2QWm	everything you wanted to know about chatbots but were afraid to ask $fb $goog $googl $aapl	everything you wanted to know about chatbots but were afraid to ask $fb $goog $googl $aapl	0.9	negative	-0.6			2009-08-17	0	3	0			0	0		0	2	3		221.614	1	34	51.8333
165	5481	2016-10-15	Everything You Wanted to Know About Chatbots But Were Afraid to Ask $FB $GOOG $GOOGL $AAPL http://read.bi/2e17UVmÃ‚Â pic.twitter.com/WiGogvn3hw	everything you wanted to know about chatbots but were afraid to ask $fb $goog $googl $aapl	everything you wanted to know about chatbots but were afraid to ask $fb $goog $googl $aapl	0.9	negative	-0.6			2009-08-17	0	3	0			0	0		0	2	3		221.614	1	34	51.8333
166	5060	2016-01-06	Google's Project Brillo lines up partners to help make #IOT less terrible http://www.androidcentral.com/googles-project-brillo-just-gained-whole-lot-partners-help-make-iot-less-terribleÃ‚Â Ã¢â‚¬Â¦ $GOOG $MRVL #smarthome	google's project brillo lines up partners to help make #iot less terrible $goog $mrvl #smarthome	google's project brillo lines up partners to help make #iot less terrible $goog $mrvl #smarthome	0.533333	negative	-0.583333			2009-08-17	0	3	0			0	0		0	2	3		221.614	1	34	51.8333
167	861	2011-06-30	Google Shuts Down Google+ Invites Because Of "Insane Demand" $GOOG by @jyarow http://read.bi/mBWQSe	google shuts down google+ invites because of "insane demand" $goog by @jyarow	google shuts down google+ invites because of "insane demand" $goog by @jyarow	0.644444	negative	-0.577778			2009-08-18	0	1	0			0	0		0	2	1		221.809	1	34	51.8333
168	4737	2015-07-16	BREAKING: Google cost-per-click is collapsing, down 11% yoy. Worst quarter since Dec. 2013. $GOOG	breaking: google cost-per-click is collapsing, down 11% yoy. worst quarter since dec. 2013. $goog	breaking: google cost-per-click is collapsing, down 11% yoy. worst quarter since dec. 2013. $goog	0.644444	negative	-0.577778			2009-08-19	0	2	0			0	0		0	2	2		221.156	1	34	51.8333
169	2623	2015-02-24 21:18:00	@rabois @monkbent @hunterwalk Keith - Unfortunately, that VC would be wrong and lost a lot of money! $AAPL, $GOOG, $MSFT	@rabois @monkbent @hunterwalk keith - unfortunately, that vc would be wrong and lost a lot of money! $aapl, $goog, $msft	@rabois @monkbent @hunterwalk keith - unfortunately, that vc would be wrong and lost a lot of money! $aapl, $goog, $msft	0.95	negative	-0.5625			2009-08-19	0	2	0			0	0		0	2	2		221.156	1	34	51.8333
170	4421	2015-02-24	@rabois @monkbent @hunterwalk Keith - Unfortunately, that VC would be wrong and lost a lot of money! $AAPL, $GOOG, $MSFT	@rabois @monkbent @hunterwalk keith - unfortunately, that vc would be wrong and lost a lot of money! $aapl, $goog, $msft	@rabois @monkbent @hunterwalk keith - unfortunately, that vc would be wrong and lost a lot of money! $aapl, $goog, $msft	0.95	negative	-0.5625			2009-08-20	0	1	0			0	0		0	2	1		229.345	1	34	51.8333
171	2011	2012-10-18	Larry Page Sounds Remarkably Sick And Tired On Google's Earnings Call $GOOG by @nichcarlson http://read.bi/QxS15Y	larry page sounds remarkably sick and tired on google's earnings call $goog by @nichcarlson	larry page sounds remarkably sick and tired on google's earnings call $goog by @nichcarlson	0.778571	negative	-0.557143			2009-08-21	0	3	0			0	0		0	2	3		231.751	1	34	51.8333
172	4201	2018-06-03 17:33:00	Every product and platform I've seen $MSFT acquire either a. was terrible to begin with (LinkedIn), b. was destroyed by Microsoft (Skype), c. was shut down (Sunrise calendar), or some combination of these._x000D_ _x000D_ Prove me wrong this time, Microsoft._x000D_ _x000D_ https://www.bloomberg.com/news/articles/2018-06-03/microsoft-is-said-to-have-agreed-to-acquire-coding-site-githubÃ‚Â Ã¢â‚¬Â¦	every product and platform i've seen $msft acquire either a. was terrible to begin with (linkedin), b. was destroyed by microsoft (skype), c. was shut down (sunrise calendar), or some combination of these._x000D_ _x000D_ prove me wrong this time, microsoft._x000D_ _x000D_	every product and platform i've seen $msft acquire either a. was terrible to begin with (linkedin), b. was destroyed by microsoft (skype), c. was shut down (sunrise calendar), or some combination of these._x000D_ _x000D_ prove me wrong this time, microsoft._x000D_ _x000D_	0.72963	negative	-0.551852			2009-08-21	0	3	0			0	0		0	2	3		231.751	1	34	51.8333
173	3817	2014-05-14	Watch out for this dangerous fake Google email http://aol.it/1jsir6tÃ‚Â $GOOG	watch out for this dangerous fake google email $goog	watch out for this dangerous fake google email $goog	0.95	negative	-0.55			2009-08-21	0	3	0			0	0		0	2	3		231.751	1	34	51.8333
174	2688	2013-04-21	If Tim Cook were a terrible CEO, he'd be blogging & making desperate public comments to reverse the $AAPL stock slide. $GOOG #RIM &MSFT #Sun	if tim cook were a terrible ceo, he'd be blogging & making desperate public comments to reverse the $aapl stock slide. $goog #rim &msft #sun	if tim cook were a terrible ceo, he'd be blogging & making desperate public comments to reverse the $aapl stock slide. $goog #rim &msft #sun	0.688889	negative	-0.533333			2009-08-24	1	0	0			0	0		-1	1	1		233.49	0	34	51.8333
175	2167	2018-12-28 16:24:00	+70 Points in this Hard Crazy Day, Come Trade with @RockSolidTrader & @cml41987 _x000D_ $TSLA & $AMZN Plays of the DAY!_x000D_ $TSLA +8.75_x000D_ $AMZN +42_x000D_ $NFLX +10_x000D_ $GS +1.70_x000D_ $BA +2.25_x000D_ $SPY +2.40_x000D_ $AMD +.45 Mic Call_x000D_ $TWTR +.50 Mic Call_x000D_ $BABA +.30 Stopped_x000D_ $AAPL +.75 x2 Stopped_x000D_ $NVDA +.55 Stoppedpic.twitter.com/pUQ2p85i52	+70 points in this hard crazy day, come trade with @rocksolidtrader & @cml41987 _x000D_ $tsla & $amzn plays of the day!_x000D_ $tsla +8.75_x000D_ $amzn +42_x000D_ $nflx +10_x000D_ $gs +1.70_x000D_ $ba +2.25_x000D_ $spy +2.40_x000D_ $amd +.45 mic call_x000D_ $twtr +.50 mic call_x000D_ $baba +.30 stopped_x000D_ $aapl +.75 x2 stopped_x000D_ $nvda +.55 stoppedpic.twitter.com/puq2p85i52	+70 points in this hard crazy day, come trade with @rocksolidtrader & @cml41987 _x000D_ $tsla & $amzn plays of the day!_x000D_ $tsla +8.75_x000D_ $amzn +42_x000D_ $nflx +10_x000D_ $gs +1.70_x000D_ $ba +2.25_x000D_ $spy +2.40_x000D_ $amd +.45 mic call_x000D_ $twtr +.50 mic call_x000D_ $baba +.30 stopped_x000D_ $aapl +.75 x2 stopped_x000D_ $nvda +.55 stoppedpic.twitter.com/puq2p85i52	0.720833	negative	-0.520833			2009-08-27	0	0	1			0	0		1	3	1		232.16	1	34	51.8333
176	4775	2015-07-27	http://www.realmoney.comÃ‚Â --$FB, $AMZN, $NFLX, $GOOG is bad https://twitter.com/Bill_Kos/status/625653344262959105Ã‚Â Ã¢â‚¬Â¦ .@jimcramer: FANG is bad because we can't find any other stocks. @SquawkStreet	--$fb, $amzn, $nflx, $goog is bad .@jimcramer: fang is bad because we can't find any other stocks. @squawkstreet	--$fb, $amzn, $nflx, $goog is bad .@jimcramer: fang is bad because we can't find any other stocks. @squawkstreet	0.569444	negative	-0.508333			2009-08-28	0	1	0			0	0		0	2	1		231.507	1	34	51.8333
177	89	2016-03-16 12:30:00	"the fake sales call into question the volume of transactions conducted on AlibabaÃ¢â‚¬â„¢s platforms" $BABA @John_Hemptonhttp://www.wsj.com/articles/china-cctv-raps-fake-sales-on-alibaba-that-pump-up-shop-rankings-1458132816Ã‚Â Ã¢â‚¬Â¦	"the fake sales call into question the volume of transactions conducted on alibabas platforms" $baba @john_hempton	"the fake sales call into question the volume of transactions conducted on alibabas platforms" $baba @john_hempton	1	negative	-0.5			2009-08-31	0	0	1			0	0		1	3	1		229.973	2	34	51.8333
178	116	2016-04-27 19:01:00	Brands voice doubts after Alibaba joins group fighting fake goods http://on.wsj.com/1QBJSeHÃ‚Â $BABA	brands voice doubts after alibaba joins group fighting fake goods $baba	brands voice doubts after alibaba joins group fighting fake goods $baba	1	negative	-0.5			2009-09-04	0	1	0			0	0		0	2	1		229.789	2	34	51.8333
179	139	2016-05-25 06:54:00	$baba was unfortunate. Sold for a loss $78ish. It's on the do not trust list. It's been there before. Should have kept it there	$baba was unfortunate. sold for a loss $78ish. it's on the do not trust list. it's been there before. should have kept it there	$baba was unfortunate. sold for a loss $78ish. it's on the do not trust list. it's been there before. should have kept it there	1	negative	-0.5			2009-09-09	0	1	0			0	0		0	2	1		231.119	2	34	51.8333
180	2002	2018-09-08 04:38:00	$BABA weekly looking vulnerable pic.twitter.com/4GVnUIIfLZ	$baba weekly looking vulnerable pic.twitter.com/4gvnuiiflz	$baba weekly looking vulnerable pic.twitter.com/4gvnuiiflz	0.5	negative	-0.5			2009-09-11	0	0	1			0	0		1	3	1		235.188	3	34	51.8333
181	2025	2018-09-15 05:18:00	Charts are irrelevant in China names imo. Trade wars talk moves these stocks. $JD $BABA https://twitter.com/johnscharts/status/1040934901086924800Ã‚Â Ã¢â‚¬Â¦	charts are irrelevant in china names imo. trade wars talk moves these stocks. $jd $baba	charts are irrelevant in china names imo. trade wars talk moves these stocks. $jd $baba	1	negative	-0.5			2009-09-17	2	1	0			2	0		-1	1	2		244.942	2	36	51.8333
182	2398	2019-05-21 14:09:00	People say the craziest things about $BABA. No, it does not trade at a discount to $AMZN. It trades at a premium on a EV/EBITDA basis(34x vs 32x), and is almost twice as expensive on a EV/Revenue basis(7.5x vs 3.9x). @CNBCFastMoney	people say the craziest things about $baba. no, it does not trade at a discount to $amzn. it trades at a premium on a ev/ebitda basis(34x vs 32x), and is almost twice as expensive on a ev/revenue basis(7.5x vs 3.9x). @cnbcfastmoney	people say the craziest things about $baba. no, it does not trade at a discount to $amzn. it trades at a premium on a ev/ebitda basis(34x vs 32x), and is almost twice as expensive on a ev/revenue basis(7.5x vs 3.9x). @cnbcfastmoney	0.7	negative	-0.5			2009-09-17	2	1	0			2	0		-1	1	2		244.942	1	38	51.8333
183	33	2009-03-30	MY WIFE IS NAMED LAUREN AND SHE BOUGHT A MACBOOK AIRE SO THAT PROOFS $MSFT WRONG YOU KNOW	my wife is named lauren and she bought a macbook aire so that proofs $msft wrong you know	my wife is named lauren and she bought a macbook aire so that proofs $msft wrong you know	0.9	negative	-0.5			2009-09-17	2	1	0			2	0		-1	1	2		244.942	0	40	51.8333
184	39	2009-04-16	Apple's Lame Response To Microsoft Ads: PCs No Bargain $AAPL $MSFT by @eKrangel http://bit.ly/5wFi	apple's lame response to microsoft ads: pcs no bargain $aapl $msft by @ekrangel	apple's lame response to microsoft ads: pcs no bargain $aapl $msft by @ekrangel	0.75	negative	-0.5			2009-09-18	0	2	1			0	0.5		0	2	2		244.812	0	40	52.3333
185	73	2009-05-27	Sorry, Microsoft, Zune HD Will Be D.O.A. $MSFT by @fromedome http://cli.gs/jSu8TQ	sorry, microsoft, zune hd will be d.o.a. $msft by @fromedome	sorry, microsoft, zune hd will be d.o.a. $msft by @fromedome	1	negative	-0.5			2009-09-18	0	2	1			0	0.5		0	2	2		244.812	0	40	52.8333
186	96	2009-06-08	Microsoft, Google Employees Get Punchy Over Blind Search Test $MSFT $YHOO $GOOG by @nichcarlson http://bit.ly/NLnq6	microsoft, google employees get punchy over blind search test $msft $yhoo $goog by @nichcarlson	microsoft, google employees get punchy over blind search test $msft $yhoo $goog by @nichcarlson	0.666667	negative	-0.5			2009-09-18	0	2	1			0	0.5		0	2	2		244.812	0	40	53.3333
187	306	2010-01-06	$MSFT just demoed #Win7 at #CES! they even stole the "slate" name so $APPL cant use it in iSlate. #fail #uberfail http://tinyurl.com/y8rhmpm	$msft just demoed #win7 at #ces! they even stole the "slate" name so $appl can not use it in islate. #fail #uberfail	$msft just demoed #win7 at #ces! they even stole the "slate" name so $appl can not use it in islate. #fail #uberfail	0.3	negative	-0.5			2009-09-21	2	0	0			0	0		-1	1	2		247.572	-1	40	53.3333
188	411	2010-08-03	Sorry, But The BlackBerry Torch Won't Save RIM $RIMM $AAPL $GOOG $MSFT by @fromedome http://read.bi/bHRHYU	sorry, but the blackberry torch won't save rim $rimm $aapl $goog $msft by @fromedome	sorry, but the blackberry torch won't save rim $rimm $aapl $goog $msft by @fromedome	1	negative	-0.5			2009-09-21	2	0	0			0	0		-1	1	2		247.572	-2	40	53.3333
189	445	2010-09-21	THE GOOGLE INVESTOR: GoogleTV Looking To Capitalize Where Apple Failed $GOOG $AAPL $MSFT by @hleonard76 http://read.bi/c2yL73	the google investor: googletv looking to capitalize where apple failed $goog $aapl $msft by @hleonard76	the google investor: googletv looking to capitalize where apple failed $goog $aapl $msft by @hleonard76	0.3	negative	-0.5			2009-09-22	0	0	1			0	0		1	3	1		248.598	-1	40	53.3333
190	663	2011-05-10	Sorry FaceTime, Windows Phone 7 Just Beat You $MSFT $AAPL by @stevekovach http://read.bi/lDSIZH	sorry facetime, windows phone 7 just beat you $msft $aapl by @stevekovach	sorry facetime, windows phone 7 just beat you $msft $aapl by @stevekovach	1	negative	-0.5			2009-09-23	1	2	2			0.5	1		0	2	2		248.299	-1	40.5	54.3333
191	683	2011-05-16	Weird Rumor: Microsoft Negotiating To Buy Nokia's Phone Business $MSFT $NOK by @jyarow http://read.bi/kQWMZz	weird rumor: microsoft negotiating to buy nokia's phone business $msft $nok by @jyarow	weird rumor: microsoft negotiating to buy nokia's phone business $msft $nok by @jyarow	1	negative	-0.5			2009-09-23	1	2	2			0.5	1		0	2	2		248.299	-1	41	55.3333
192	727	2011-07-05	How 20 Years Of Failed Designs From Microsoft Shaped Its Newest Product $MSFT by @MattRosoff http://read.bi/iXm9te	how 20 years of failed designs from microsoft shaped its newest product $msft by @mattrosoff	how 20 years of failed designs from microsoft shaped its newest product $msft by @mattrosoff	0.3	negative	-0.5			2009-09-23	1	2	2			0.5	1		0	2	2		248.299	-1	41.5	56.3333
193	797	2011-10-05	#Microsoft $MSFT is reportedly mulling a bid for embattled #Yahoo! after previously failed takeover attempt in 2008 http://fxn.ws/nWR7e0	#microsoft $msft is reportedly mulling a bid for embattled #yahoo! after previously failed takeover attempt in 2008	#microsoft $msft is reportedly mulling a bid for embattled #yahoo! after previously failed takeover attempt in 2008	0.3	negative	-0.5			2009-09-23	1	2	2			0.5	1		0	2	2		248.299	-1	42	57.3333
194	963	2012-03-20	WEIRD: Microsoft Used To Let Salespeople Buy Macs And iPads With Company Funds $MSFT by @MattRosoff http://read.bi/GDwCnz	weird: microsoft used to let salespeople buy macs and ipads with company funds $msft by @mattrosoff	weird: microsoft used to let salespeople buy macs and ipads with company funds $msft by @mattrosoff	1	negative	-0.5			2009-09-23	1	2	2			0.5	1		0	2	2		248.299	-1	42.5	58.3333
195	1072	2012-06-20	13 Weird Research Projects Microsoft Employed A Bunch Of Scientists To Study $MSFT by @mattlynley http://read.bi/Muc8B9	13 weird research projects microsoft employed a bunch of scientists to study $msft by @mattlynley	13 weird research projects microsoft employed a bunch of scientists to study $msft by @mattlynley	1	negative	-0.5			2009-09-24	0	1	0			0	0		0	2	1		247.457	-1	42.5	58.3333
196	1503	2013-02-10 07:00:00	Sorry Apple Fans, Your iPad Can't Do This $MSFT by @stevekovach http://read.bi/Y2Kcb5	sorry apple fans, your ipad can't do this $msft by @stevekovach	sorry apple fans, your ipad can't do this $msft by @stevekovach	1	negative	-0.5			2009-09-28	0	1	0			0	0		0	2	1		248.334	-1	42.5	58.3333
197	1516	2013-02-13 10:46:00	Microsoft's CFO Is Damning The Surface With Faint Praise $MSFT by @owenthomas http://read.bi/X3EhoN	microsoft's cfo is damning the surface with faint praise $msft by @owenthomas	microsoft's cfo is damning the surface with faint praise $msft by @owenthomas	1	negative	-0.5			2009-09-29	0	1	0			0	0		0	2	1		248.334	-1	42.5	58.3333
198	1752	2013-07-21 06:29:00	Why the Surface failed and the iPad didn't http://stks.co/bbtdÃ‚Â by @nickbilton $MSFT $AAPL	why the surface failed and the ipad didn't by @nickbilton $msft $aapl	why the surface failed and the ipad didn't by @nickbilton $msft $aapl	0.3	negative	-0.5			2009-09-30	0	0	1			0	0		1	3	1		246.999	0	42.5	58.3333
199	1777	2013-08-15 13:17:00	Google-Microsoft war heating up again, this time on YouTube app for Windows Phone. $GOOG $MSFT Angry Microsoft blog - http://blogs.technet.com/b/microsoft_on_the_issues/archive/2013/08/15/the-limits-of-google-s-openness.aspxÃ‚Â Ã¢â‚¬Â¦	google-microsoft war heating up again, this time on youtube app for windows phone. $goog $msft angry microsoft blog -	google-microsoft war heating up again, this time on youtube app for windows phone. $goog $msft angry microsoft blog -	1	negative	-0.5			2009-10-01	0	2	0			0	0		0	2	2		242.69	0	42.5	58.3333
200	1781	2013-08-22 10:59:00	Nasdaq halts ALL trading in stocks and options, cites failed server http://blogs.barrons.com/stockstowatchtoday/2013/08/22/nasdaq-trading-halt-quiets-markets/Ã‚Â Ã¢â‚¬Â¦ via @barronsonline $NDAQ $MSFT $AAPL $GOOG	nasdaq halts all trading in stocks and options, cites failed server via @barronsonline $ndaq $msft $aapl $goog	nasdaq halts all trading in stocks and options, cites failed server via @barronsonline $ndaq $msft $aapl $goog	0.3	negative	-0.5			2009-10-01	0	2	0			0	0		0	2	2		242.69	0	42.5	58.3333
201	1799	2013-08-23 07:15:00	"The company failed to see the sea change in mobile, as Apple and Google launched iOS and Android..." http://f-st.co/oW5q391Ã‚Â $MSFT	"the company failed to see the sea change in mobile, as apple and google launched ios and android..." $msft	"the company failed to see the sea change in mobile, as apple and google launched ios and android..." $msft	0.3	negative	-0.5			2009-10-02	0	1	0			0	0		0	2	1		241.385	0	42.5	58.3333
202	1846	2013-09-03 09:36:00	There's A Simple, Boring, Tax-Based Reason Microsoft's Nokia Purchase Makes Plenty Of Sense $MSFT by @jyarowhttp://read.bi/139yjqT	there's a simple, boring, tax-based reason microsoft's nokia purchase makes plenty of sense $msft by @jyarow	there's a simple, boring, tax-based reason microsoft's nokia purchase makes plenty of sense $msft by @jyarow	0.678571	negative	-0.5			2009-10-05	0	2	0			0	0		0	2	2		243.348	0	42.5	58.3333
203	1861	2013-09-12 06:06:00	Why Microsoft is the unlikely iPhone 5S loser http://cnnmon.ie/1b8MG3IÃ‚Â via @CNNMoneyTech $MSFT $AAPL	why microsoft is the unlikely iphone 5s loser via @cnnmoneytech $msft $aapl	why microsoft is the unlikely iphone 5s loser via @cnnmoneytech $msft $aapl	0.5	negative	-0.5			2009-10-05	0	2	0			0	0		0	2	2		243.348	0	42.5	58.3333
204	1924	2013-10-25 11:02:00	Lonboard presentation: Is Carl Icahn Buying the Wrong Stock.pdf http://www.scribd.com/doc/179006057/Is-Carl-Icahn-Buying-the-Wrong-Stock-pdfÃ‚Â Ã¢â‚¬Â¦ $AAPL $MSFT	lonboard presentation: is carl icahn buying the wrong stock.pdf $aapl $msft	lonboard presentation: is carl icahn buying the wrong stock.pdf $aapl $msft	0.9	negative	-0.5			2009-10-06	1	4	1			0.25	0.25		0	2	4		248.439	0	42.75	58.5833
205	2401	2014-10-20 08:10:00	Microsoft CEO: I was Ã¢â‚¬Ëœcompletely wrongÃ¢â‚¬â„¢ to suggest women shouldnÃ¢â‚¬â„¢t ask for raises http://for.tn/1rXJ5bvÃ‚Â $MSFT	microsoft ceo: i was completely wrong to suggest women shouldnt ask for raises $msft	microsoft ceo: i was completely wrong to suggest women shouldnt ask for raises $msft	0.9	negative	-0.5			2009-10-06	1	4	1			0.25	0.25		0	2	4		248.439	0	43	58.8333
206	2638	2015-03-13 20:13:00	In 2014, iPad generated $30B for $AAPL, >1/3 total $MSFT revenues. Insane @IDC calls it "weakest link" in tablets.http://appleinsider.com/articles/15/03/13/apple-inc-drives-carplay-adoption-deep-into-the-auto-industry-at-least-outside-of-chinaÃ‚Â Ã¢â‚¬Â¦	in 2014, ipad generated $30b for $aapl, >1/3 total $msft revenues. insane @idc calls it "weakest link" in tablets.	in 2014, ipad generated $30b for $aapl, >1/3 total $msft revenues. insane @idc calls it "weakest link" in tablets.	0.875	negative	-0.5			2009-10-06	1	4	1			0.25	0.25		0	2	4		248.439	0	43.25	59.0833
207	2778	2015-07-08 09:34:00	When M&A goes wrong. Microsoft signals it overpaid for Nokia by announcing $7.6 billion write-down http://on.wsj.com/1JPhYOUÃ‚Â $MSFT	when m&a goes wrong. microsoft signals it overpaid for nokia by announcing $7.6 billion write-down $msft	when m&a goes wrong. microsoft signals it overpaid for nokia by announcing $7.6 billion write-down $msft	0.9	negative	-0.5			2009-10-06	1	4	1			0.25	0.25		0	2	4		248.439	0	43.5	59.3333
208	2830	2015-08-17 03:21:00	#Microsoft under fire for #Windows10 update FAIL_x000D_ @Computerworld #ITBW $MSFT _x000D_ http://goo.gl/news/SuowvÃ‚Â pic.twitter.com/JEUigL8eN8	#microsoft under fire for #windows10 update fail_x000D_ @computerworld #itbw $msft _x000D_ pic.twitter.com/jeuigl8en8	#microsoft under fire for #windows10 update fail_x000D_ @computerworld #itbw $msft _x000D_ pic.twitter.com/jeuigl8en8	0.3	negative	-0.5			2009-10-06	1	4	1			0.25	0.25		0	2	4		248.439	0	43.75	59.5833
209	2971	2015-11-22 15:34:00	Post - "Apple's Dominance Is Utterly Absurd" http://www.seeitmarket.com/apples-dominance-is-utterly-absurd-aapl-15002/Ã‚Â Ã¢â‚¬Â¦ by @OphirGottlieb $AAPL $MSFT $GOOGLpic.twitter.com/3UQvv48nsU	post - "apple's dominance is utterly absurd" by @ophirgottlieb $aapl $msft $googlpic.twitter.com/3uqvv48nsu	post - "apple's dominance is utterly absurd" by @ophirgottlieb $aapl $msft $googlpic.twitter.com/3uqvv48nsu	1	negative	-0.5			2009-10-06	1	4	1			0.25	0.25		0	2	4		248.439	0	44	59.8333
210	3159	2016-04-21 15:26:00	Microsoft had a lousy quarter, partly because of factors beyond its control http://cnnmon.ie/1YJtgaOÃ‚Â $MSFT pic.twitter.com/ZkK0oDEGPD	microsoft had a lousy quarter, partly because of factors beyond its control $msft pic.twitter.com/zkk0odegpd	microsoft had a lousy quarter, partly because of factors beyond its control $msft pic.twitter.com/zkk0odegpd	0.5	negative	-0.5			2009-10-07	0	1	1			0	1		0	2	1		257.804	0	44	60.8333
211	3242	2016-06-13 06:03:00	Sad. Just when it seemed $MSFT was getting its sh*t together, it wildy overpays for yet another end-of-life co http://news.microsoft.com/2016/06/13/microsoft-to-acquire-linkedin/#sm.001d9v97p14ehfbwx5u27o48f147wÃ‚Â Ã¢â‚¬Â¦	sad. just when it seemed $msft was getting its sh*t together, it wildy overpays for yet another end-of-life co #sm.001d9v97p14ehfbwx5u27o48f147w	sad. just when it seemed $msft was getting its sh*t together, it wildy overpays for yet another end-of-life co #sm.001d9v97p14ehfbwx5u27o48f147w	1	negative	-0.5			2009-10-07	0	1	1			0	1		0	2	1		257.804	0	44	61.8333
212	3500	2016-12-13 08:34:00	BILL GATES: 'Stocks are expensive' $MSFT http://read.bi/2gDFwy5Ã‚Â pic.twitter.com/4O2U44yqji	bill gates: 'stocks are expensive' $msft	bill gates: 'stocks are expensive' $msft	0.7	negative	-0.5			2009-10-08	0	0	1			0	0		1	3	1		256.13	1	44	61.8333
213	4548	2019-01-13 20:44:00	Dram Spot Prices (DDR4 4GB) has fallen -41% since March and shows no sign of reversal _x000D_ _x000D_ Unlikely to bode well for technology _x000D_ #Forwardindicators _x000D_ $SOX_x000D_ $NDX _x000D_ $MSFT _x000D_ $AAPLpic.twitter.com/W8tvjBgo34	dram spot prices (ddr4 4gb) has fallen -41% since march and shows no sign of reversal _x000D_ _x000D_ unlikely to bode well for technology _x000D_ #forwardindicators _x000D_ $sox_x000D_ $ndx _x000D_ $msft _x000D_ $aaplpic.twitter.com/w8tvjbgo34	dram spot prices (ddr4 4gb) has fallen -41% since march and shows no sign of reversal _x000D_ _x000D_ unlikely to bode well for technology _x000D_ #forwardindicators _x000D_ $sox_x000D_ $ndx _x000D_ $msft _x000D_ $aaplpic.twitter.com/w8tvjbgo34	0.5	negative	-0.5			2009-10-09	0	1	0			0	0		0	2	1		257.161	1	44	61.8333
214	103	2010-03-09	NEWSFLASH: Google Is In The Middle Of An Insane Acquisition Spree $GOOG by @jwyarow http://bit.ly/9PHNZj	newsflash: google is in the middle of an insane acquisition spree $goog by @jwyarow	newsflash: google is in the middle of an insane acquisition spree $goog by @jwyarow	0.5	negative	-0.5			2009-10-12	0	1	0			0	0		0	2	1		261.042	1	44	61.8333
215	124	2010-03-28	The Google-Apple Battle Is 'Weird' To Googlers And Applers $GOOG $AAPL by @jwyarow http://bit.ly/ay3E87	the google-apple battle is 'weird' to googlers and applers $goog $aapl by @jwyarow	the google-apple battle is 'weird' to googlers and applers $goog $aapl by @jwyarow	1	negative	-0.5			2009-10-13	0	1	0			0	0		0	2	1		262.073	1	44	61.8333
216	134	2010-04-02	10 Startling Predictions From A Venture Capitalist: Apple Screwed, Eric Schmidt Out... $AAPL $GOOG http://bit.ly/8ZaO0p	10 startling predictions from a venture capitalist: apple screwed, eric schmidt out... $aapl $goog	10 startling predictions from a venture capitalist: apple screwed, eric schmidt out... $aapl $goog	0.5	negative	-0.5			2009-10-14	0	0	1			0	0		1	3	1		266.66	2	44	61.8333
217	141	2010-04-14	Life Inside The Googleplex Is Kinda Creepy $GOOG http://bit.ly/9ur5V7	life inside the googleplex is kinda creepy $goog	life inside the googleplex is kinda creepy $goog	1	negative	-0.5			2009-10-16	0	1	0			0	0		0	2	1		273.898	2	44	61.8333
218	164	2010-05-14	Google Is Pulling The Plug On Its Failed Nexus One Store $GOOG by @ncsaint http://bit.ly/bkm04x	google is pulling the plug on its failed nexus one store $goog by @ncsaint	google is pulling the plug on its failed nexus one store $goog by @ncsaint	0.3	negative	-0.5			2009-10-21	0	3	0			0	0		0	2	3		274.521	2	44	61.8333
219	245	2010-08-03	Sorry, But The BlackBerry Torch Won't Save RIM $RIMM $AAPL $GOOG $MSFT by @fromedome http://read.bi/bHRHYU	sorry, but the blackberry torch won't save rim $rimm $aapl $goog $msft by @fromedome	sorry, but the blackberry torch won't save rim $rimm $aapl $goog $msft by @fromedome	1	negative	-0.5			2009-10-21	0	3	0			0	0		0	2	3		274.521	2	44	61.8333
220	286	2010-08-20	Apple Ace John Gruber Calls Eric Schmidt "Creepy," And A "Weird Dude" $GOOG by @jwyarow http://read.bi/940Soi	apple ace john gruber calls eric schmidt "creepy," and a "weird dude" $goog by @jwyarow	apple ace john gruber calls eric schmidt "creepy," and a "weird dude" $goog by @jwyarow	1	negative	-0.5			2009-10-21	0	3	0			0	0		0	2	3		274.521	2	44	61.8333
221	335	2010-10-05	Google Blows A Lot Of Money On Weird Investments Ã¢â‚¬â€œ Here's Why $GOOG by @jwyarow http://read.bi/9OOYKJ	google blows a lot of money on weird investments here's why $goog by @jwyarow	google blows a lot of money on weird investments here's why $goog by @jwyarow	1	negative	-0.5			2009-10-27	1	0	0			0	0		-1	1	1		273.121	1	44	61.8333
222	382	2010-11-01	Travel Sites Step Up Anti-Google-ITA Merger Campaign With Scary Video $GOOG by @ncsaint http://read.bi/cxK5e5	travel sites step up anti-google-ita merger campaign with scary video $goog by @ncsaint	travel sites step up anti-google-ita merger campaign with scary video $goog by @ncsaint	1	negative	-0.5			2009-10-28	0	2	0			0	0		0	2	2		269.141	1	44	61.8333
223	437	2010-12-01	Google Buying Groupon Is A Flawed Idea $GOOG by @albertwenger http://read.bi/huPAtT	google buying groupon is a flawed idea $goog by @albertwenger	google buying groupon is a flawed idea $goog by @albertwenger	0.5	negative	-0.5			2009-10-28	0	2	0			0	0		0	2	2		269.141	1	44	61.8333
224	442	2010-12-07	Where Chrome OS Will Fail: Hardware Support $GOOG by @MattRosoff http://read.bi/ebDngE	where chrome os will fail: hardware support $goog by @mattrosoff	where chrome os will fail: hardware support $goog by @mattrosoff	0.3	negative	-0.5			2009-10-29	0	0	1			0	0		1	3	1		274.496	2	44	61.8333
225	447	2010-12-07	Andy Rubin on #gingerbread #honeycomb & what $GOOG did wrong with Android: http://wp.me/pzwtX-bWG #dmobile	andy rubin on #gingerbread #honeycomb & what $goog did wrong with android: #dmobile	andy rubin on #gingerbread #honeycomb & what $goog did wrong with android: #dmobile	0.9	negative	-0.5			2009-10-30	1	1	0			1	0		-1	1	1		267.059	1	45	61.8333
226	479	2010-12-28	Use These 8 Apps To Ditch Your Expensive Texting Plan $AAPL $GOOG $RIMM by @stevekovach http://read.bi/fo8Lmd	use these 8 apps to ditch your expensive texting plan $aapl $goog $rimm by @stevekovach	use these 8 apps to ditch your expensive texting plan $aapl $goog $rimm by @stevekovach	0.7	negative	-0.5			2009-10-30	1	1	0			1	0		-1	1	1		267.059	0	46	61.8333
227	795	2011-06-01	"I screwed up" Google's Eric Schmidt admits to failed partnership with Facebook http://reut.rs/iIdfCvÃ‚Â $GOOG	"i screwed up" google's eric schmidt admits to failed partnership with facebook $goog	"i screwed up" google's eric schmidt admits to failed partnership with facebook $goog	0.3	negative	-0.5			2009-11-01	0	0	1			0	0		1	3	1		267.059	1	46	61.8333
228	828	2011-06-16	100 million Android fans can't be wrong - how @Google conquered the smartphone world: http://j.mp/mAptfG $GOOG	100 million android fans can't be wrong - how @google conquered the smartphone world: $goog	100 million android fans can't be wrong - how @google conquered the smartphone world: $goog	0.9	negative	-0.5			2009-11-02	0	2	2			0	1		0	2	2		265.998	1	46	62.8333
229	843	2011-06-26	Ã¢â‚¬ËœAngry BirdsÃ¢â‚¬â„¢ Staying Power Under Test http://bloom.bg/mqScEs $AAPL $DIS $GOOG	angry birds staying power under test $aapl $dis $goog	angry birds staying power under test $aapl $dis $goog	1	negative	-0.5			2009-11-02	0	2	2			0	1		0	2	2		265.998	1	46	63.8333
230	871	2011-07-01	Google is under investigation for posting illegal ads for pharmaceutical drugs, including Oxycontin. http://bit.ly/lHrW1S $GOOG	google is under investigation for posting illegal ads for pharmaceutical drugs, including oxycontin. $goog	google is under investigation for posting illegal ads for pharmaceutical drugs, including oxycontin. $goog	0.5	negative	-0.5			2009-11-02	0	2	2			0	1		0	2	2		265.998	1	46	64.8333
231	878	2011-07-06	Ã¢â‚¬ËœAngry BirdsÃ¢â‚¬â„¢ May Take On Ã¢â‚¬ËœStarCraftÃ¢â‚¬â„¢ in Korea http://bloom.bg/n4jrsm $AAPL $GOOG	angry birds may take on starcraft in korea $aapl $goog	angry birds may take on starcraft in korea $aapl $goog	1	negative	-0.5			2009-11-02	0	2	2			0	1		0	2	2		265.998	1	46	65.8333
232	941	2011-07-25	Here's Why Google+ Is Banning (Some) Fake Names $GOOG by @MattRosoff http://read.bi/roYha9	here's why google+ is banning (some) fake names $goog by @mattrosoff	here's why google+ is banning (some) fake names $goog by @mattrosoff	1	negative	-0.5			2009-11-04	1	2	0			0.5	0		0	2	2		269.156	1	46.5	65.8333
233	1022	2011-08-26	Google Knew About Illegal Ads For YEARS Before Trying To Stop Them $GOOG by @MattRosoff http://read.bi/rk9Wvj	google knew about illegal ads for years before trying to stop them $goog by @mattrosoff	google knew about illegal ads for years before trying to stop them $goog by @mattrosoff	0.5	negative	-0.5			2009-11-04	1	2	0			0.5	0		0	2	2		269.156	1	47	65.8333
234	1029	2011-08-29	10 Apps That Will Help You Ditch Your Expensive Texting Plan Forever $AAPL $GOOG $RIMM by @stevekovachhttp://read.bi/ooalH7	10 apps that will help you ditch your expensive texting plan forever $aapl $goog $rimm by @stevekovach	10 apps that will help you ditch your expensive texting plan forever $aapl $goog $rimm by @stevekovach	0.7	negative	-0.5			2009-11-04	1	2	0			0.5	0		0	2	2		269.156	1	47.5	65.8333
235	1047	2011-09-16	Is Larry Page As Bored With Google+ As The Rest Of Us? $GOOG by @_dtlhttp://read.bi/qIsoIU	is larry page as bored with google+ as the rest of us? $goog by @_dtl	is larry page as bored with google+ as the rest of us? $goog by @_dtl	1	negative	-0.5			2009-11-10	0	1	1			0	1		0	2	1		282.322	1	47.5	66.8333
236	1268	2011-12-31	Wall Street Weekend Update for 12.30.2011 Failed Bank List http://wp.me/p1gQjQ-ogÃ‚Â .....>>> $SPY $DIA $QQQ $AAPL $AMZN $GOOG $SBUX $PNRA $CMG	wall street weekend update for 12.30.2011 failed bank list .....>>> $spy $dia $qqq $aapl $amzn $goog $sbux $pnra $cmg	wall street weekend update for 12.30.2011 failed bank list .....>>> $spy $dia $qqq $aapl $amzn $goog $sbux $pnra $cmg	0.3	negative	-0.5			2009-11-10	0	1	1			0	1		0	2	1		282.322	1	47.5	67.8333
237	1356	2012-02-01	FacebookÃ¢â‚¬â„¢s IPO shares/mayo/be five times as expensive as Google | http://bloom.bg/A6oaOJÃ‚Â $FB $GOOG	facebooks ipo shares/mayo/be five times as expensive as google | $fb $goog	facebooks ipo shares/mayo/be five times as expensive as google | $fb $goog	0.7	negative	-0.5			2009-11-11	0	1	0			0	0		0	2	1		284.215	1	47.5	67.8333
238	1501	2012-04-13	EXPLAINER: Everything You Need To Know About Google's Weird Stock Split $GOOG $CMCSA $CMCSK by @MattRosoffhttp://read.bi/HGji7A	explainer: everything you need to know about google's weird stock split $goog $cmcsa $cmcsk by @mattrosoff	explainer: everything you need to know about google's weird stock split $goog $cmcsa $cmcsk by @mattrosoff	1	negative	-0.5			2009-11-12	0	1	2			0	2		1	3	2		282.865	2	47.5	69.8333
239	1508	2012-04-13	WARNING: There's A Fake Version Of Angry Birds For Android That Takes Control Of Your Phone $GOOG by @stevekovach http://read.bi/IJCFvJ	warning: there's a fake version of angry birds for android that takes control of your phone $goog by @stevekovach	warning: there's a fake version of angry birds for android that takes control of your phone $goog by @stevekovach	1	negative	-0.5			2009-11-12	0	1	2			0	2		1	3	2		282.865	3	47.5	71.8333
240	1522	2012-04-19	WATCH OUT: There's A Fake Instagram App For Android That Can Read Your Text Messages $GOOG $FB by @stevekovach http://read.bi/JftqUo	watch out: there's a fake instagram app for android that can read your text messages $goog $fb by @stevekovach	watch out: there's a fake instagram app for android that can read your text messages $goog $fb by @stevekovach	1	negative	-0.5			2009-11-12	0	1	2			0	2		1	3	2		282.865	4	47.5	73.8333
241	1563	2012-05-10	Microsoft Is Pulling A Silly, Apple-Like Move With Windows 8 Tablets $MSFT $GOOG $AAPL by @stevekovachhttp://read.bi/KSPPlQ	microsoft is pulling a silly, apple-like move with windows 8 tablets $msft $goog $aapl by @stevekovach	microsoft is pulling a silly, apple-like move with windows 8 tablets $msft $goog $aapl by @stevekovach	0.875	negative	-0.5			2009-11-20	1	0	2			0	0		1	3	2		283.916	5	47.5	73.8333
242	1814	2012-08-27	This Man Made $28,000 A Month Writing Fake Book Reviews Online $AMZN $GOOG by @nichcarlsonhttp://read.bi/OiuMgZ	this man made $28,000 a month writing fake book reviews online $amzn $goog by @nichcarlson	this man made $28,000 a month writing fake book reviews online $amzn $goog by @nichcarlson	1	negative	-0.5			2009-11-20	1	0	2			0	0		1	3	2		283.916	6	47.5	73.8333
243	1866	2012-09-14	Amit Singhal: Here's What Happens When Someone Fails At Google $GOOG by @Julie188 http://read.bi/SLDo5F	amit singhal: here's what happens when someone fails at google $goog by @julie188	amit singhal: here's what happens when someone fails at google $goog by @julie188	0.3	negative	-0.5			2009-11-20	1	0	2			0	0		1	3	2		283.916	7	47.5	73.8333
244	1937	2012-10-01	It's Just Sad Google's Motorola Can't Keep Android Phones Updated $GOOG by @stevekovachhttp://read.bi/PoFtxl	it's just sad google's motorola can't keep android phones updated $goog by @stevekovach	it's just sad google's motorola can't keep android phones updated $goog by @stevekovach	1	negative	-0.5			2009-11-22	0	1	1			0	1		0	2	1		283.916	7	47.5	74.8333
245	1993	2012-10-16	Did Marissa Mayer Just Make A Horrible Mistake? Several Ex-Googlers Think So $GOOG $YHOO by @nichcarlson http://read.bi/Qng9YR	did marissa mayer just make a horrible mistake? several ex-googlers think so $goog $yhoo by @nichcarlson	did marissa mayer just make a horrible mistake? several ex-googlers think so $goog $yhoo by @nichcarlson	0.5	negative	-0.5			2009-11-22	0	1	1			0	1		0	2	1		283.916	7	47.5	75.8333
246	2159	2012-11-26	Fake press release about Google buying obscure hotspot company ICOA took reporters-& some investors-for a ride http://cnnmon.ie/Th1nVBÃ‚Â $GOOG	fake press release about google buying obscure hotspot company icoa took reporters-& some investors-for a ride $goog	fake press release about google buying obscure hotspot company icoa took reporters-& some investors-for a ride $goog	1	negative	-0.5			2009-11-24	0	2	1			0	0.5		0	2	2		290.456	7	47.5	76.3333
247	2160	2012-11-26	Fake Google Press Release Blamed On 'Identity Theft' $GOOG by @owenthomashttp://read.bi/110z1nu	fake google press release blamed on 'identity theft' $goog by @owenthomas	fake google press release blamed on 'identity theft' $goog by @owenthomas	1	negative	-0.5			2009-11-24	0	2	1			0	0.5		0	2	2		290.456	7	47.5	76.8333
248	2179	2012-12-02	Why I Was Wrong About Hating E-Books $AMZN $BOOKS $AAPL $GOOG by @_dtlhttp://read.bi/VdL2k5	why i was wrong about hating e-books $amzn $books $aapl $goog by @_dtl	why i was wrong about hating e-books $amzn $books $aapl $goog by @_dtl	0.9	negative	-0.5			2009-11-24	0	2	1			0	0.5		0	2	2		290.456	7	47.5	77.3333
249	2368	2013-01-24	Did $AAPL, $GOOG, $INTC, Pixar ($DIS), $INTU really illegal surpress salaries in Silicon Valley? - http://ow.ly/h4PWf	did $aapl, $goog, $intc, pixar ($dis), $intu really illegal surpress salaries in silicon valley? -	did $aapl, $goog, $intc, pixar ($dis), $intu really illegal surpress salaries in silicon valley? -	0.5	negative	-0.5			2009-11-30	0	2	0			0	0		0	2	2		290.411	7	47.5	77.3333
250	2442	2013-02-20	And Now Here's A Totally Gratuitous Picture Of Sergey Brin Wearing Google Glass $GOOG by @owenthomashttp://read.bi/W4g9Wp	and now here's a totally gratuitous picture of sergey brin wearing google glass $goog by @owenthomas	and now here's a totally gratuitous picture of sergey brin wearing google glass $goog by @owenthomas	0.833333	negative	-0.5			2009-11-30	0	2	0			0	0		0	2	2		290.411	7	47.5	77.3333
251	2603	2013-03-28	You Don't Know 'Weird' Until You've Seen These 11 YouTube Videos $GOOG http://read.bi/10WTCKGÃ‚Â by @_dtl	you don't know 'weird' until you've seen these 11 youtube videos $goog by @_dtl	you don't know 'weird' until you've seen these 11 youtube videos $goog by @_dtl	1	negative	-0.5			2009-12-01	0	1	0			0	0		0	2	1		293.834	7	47.5	77.3333
252	2670	2013-04-17	Something Is Wrong With Gmail $GOOG by @officialKLShttp://read.bi/YUwAFh	something is wrong with gmail $goog by @officialkls	something is wrong with gmail $goog by @officialkls	0.9	negative	-0.5			2009-12-02	1	2	0			0.5	0		0	2	2		292.658	7	48	77.3333
253	2771	2013-05-15	We have had a difficult relationship with Oracle - Larry Page. #understatement $GOOG $ORCL	we have had a difficult relationship with oracle - larry page. #understatement $goog $orcl	we have had a difficult relationship with oracle - larry page. #understatement $goog $orcl	1	negative	-0.5			2009-12-02	1	2	0			0.5	0		0	2	2		292.658	7	48.5	77.3333
254	2985	2013-07-24	Google and Netflix Working Together to Accelerate The Over-the-Top Television Transition http://www.btigresearch.com/2013/07/24/google-and-netflix-working-together-to-accelerate-the-over-the-top-television-transition/Ã‚Â Ã¢â‚¬Â¦ $NFLX $GOOG	google and netflix working together to accelerate the over-the-top television transition $nflx $goog	google and netflix working together to accelerate the over-the-top television transition $nflx $goog	1	negative	-0.5			2009-12-02	1	2	0			0.5	0		0	2	2		292.658	7	49	77.3333
255	3033	2013-08-15	Google-Microsoft war heating up again, this time on YouTube app for Windows Phone. $GOOG $MSFT Angry Microsoft blog - http://blogs.technet.com/b/microsoft_on_the_issues/archive/2013/08/15/the-limits-of-google-s-openness.aspxÃ‚Â Ã¢â‚¬Â¦	google-microsoft war heating up again, this time on youtube app for windows phone. $goog $msft angry microsoft blog -	google-microsoft war heating up again, this time on youtube app for windows phone. $goog $msft angry microsoft blog -	1	negative	-0.5			2009-12-04	0	1	0			0	0		0	2	1		291.413	7	49	77.3333
256	3037	2013-08-16	Think tracking hedgies is useless? You're wrong, says @insidermonkey. Also $GOOG tops $AAPL as tech fave: http://on.mktw.net/17vujjZ	think tracking hedgies is useless? you're wrong, says @insidermonkey. also $goog tops $aapl as tech fave:	think tracking hedgies is useless? you're wrong, says @insidermonkey. also $goog tops $aapl as tech fave:	0.55	negative	-0.5			2009-12-07	0	1	0			0	0		0	2	1		292.03	7	49	77.3333
257	3058	2013-08-22	Nasdaq halts ALL trading in stocks and options, cites failed server http://blogs.barrons.com/stockstowatchtoday/2013/08/22/nasdaq-trading-halt-quiets-markets/Ã‚Â Ã¢â‚¬Â¦ via @barronsonline $NDAQ $MSFT $AAPL $GOOG	nasdaq halts all trading in stocks and options, cites failed server via @barronsonline $ndaq $msft $aapl $goog	nasdaq halts all trading in stocks and options, cites failed server via @barronsonline $ndaq $msft $aapl $goog	0.3	negative	-0.5			2009-12-10	0	1	0			0	0		0	2	1		294.646	7	49	77.3333
258	3389	2013-12-28	PE ratios are deceptive. In 2004, both $AAPL and $GOOG were Ã¢â‚¬Å“expensiveÃ¢â‚¬ï¿½ stocks. _x000D_ Then they went up 1200% and 600%. http://www.valuewalk.com/2013/12/pe-ratio-vs-cash-flow/Ã‚Â Ã¢â‚¬Â¦	pe ratios are deceptive. in 2004, both $aapl and $goog were expensive stocks. _x000D_ then they went up 1200% and 600%.	pe ratios are deceptive. in 2004, both $aapl and $goog were expensive stocks. _x000D_ then they went up 1200% and 600%.	0.7	negative	-0.5			2009-12-11	1	0	0			0	0		-1	1	1		294.152	6	49	77.3333
259	3491	2014-01-21	RT @SAI: Why Everyone Who Hates The Google Buses Is Totally Wrong $GOOG by @karynelevyhttp://read.bi/1bgEHxf	rt @sai: why everyone who hates the google buses is totally wrong $goog by @karynelevy	rt @sai: why everyone who hates the google buses is totally wrong $goog by @karynelevy	0.9	negative	-0.5			2009-12-14	0	2	1			0	0.5		0	2	2		296.753	6	49	77.8333
260	3688	2014-03-26	This is the worst commercial for Google Glass IÃ¢â‚¬â„¢ve even seen. $GOOG "YouÃ¢â‚¬â„¢re killing the City!" #Glasshole http://sfist.com/2014/03/25/video_extended_cut_of_molotovs_inci.phpÃ‚Â Ã¢â‚¬Â¦	this is the worst commercial for google glass i have even seen. $goog "youre killing the city!" #glasshole	this is the worst commercial for google glass i have even seen. $goog "youre killing the city!" #glasshole	0.5	negative	-0.5			2009-12-14	0	2	1			0	0.5		0	2	2		296.753	6	49	78.3333
261	3765	2014-04-17	As Google weathers difficult transition to mobile, executives hype progress http://trib.al/JNeMc9LÃ‚Â $GOOG	as google weathers difficult transition to mobile, executives hype progress $goog	as google weathers difficult transition to mobile, executives hype progress $goog	1	negative	-0.5			2009-12-14	0	2	1			0	0.5		0	2	2		296.753	6	49	78.8333
262	3785	2014-04-26	Apple's iPhone 5c ate up Android while Google's Moto X flopped: why everyone was wrong $AAPL $GOOG http://appleinsider.com/articles/14/04/26/apples-iphone-5c-ate-up-android-while-googles-moto-x-flopped-why-everyone-was-wrongÃ‚Â Ã¢â‚¬Â¦	apple's iphone 5c ate up android while google's moto x flopped: why everyone was wrong $aapl $goog	apple's iphone 5c ate up android while google's moto x flopped: why everyone was wrong $aapl $goog	0.9	negative	-0.5			2009-12-16	0	2	1			0	0.5		0	2	2		297.764	6	49	79.3333
263	3813	2014-05-14	Why some people sympathize with the fake conspiracy theory that Google is stealing from publishers $GOOG http://read.bi/1qEicyV	why some people sympathize with the fake conspiracy theory that google is stealing from publishers $goog	why some people sympathize with the fake conspiracy theory that google is stealing from publishers $goog	1	negative	-0.5			2009-12-16	0	2	1			0	0.5		0	2	2		297.764	6	49	79.8333
264	4200	2014-12-09	Google's Nexus 6 abandoned fingerprint sensor after failed attempt to catch up to Apple's Touch ID http://dlvr.it/7mwZW7Ã‚Â $GOOG $AAPL	google's nexus 6 abandoned fingerprint sensor after failed attempt to catch up to apple's touch i would $goog $aapl	google's nexus 6 abandoned fingerprint sensor after failed attempt to catch up to apple's touch i would $goog $aapl	0.3	negative	-0.5			2009-12-16	0	2	1			0	0.5		0	2	2		297.764	6	49	80.3333
265	4215	2014-12-12	In their fight against @Google, a mere $1M buys Hollywood the ear of state AGs. But guys: you still can't beat $GOOG https://www.techdirt.com/articles/20141212/12142629419/leaked-emails-reveal-mpaa-plans-to-pay-elected-officials-to-attack-google.shtmlÃ‚Â Ã¢â‚¬Â¦	in their fight against @google, a mere $1m buys hollywood the ear of state ags. but guys: you still can't beat $goog	in their fight against @google, a mere $1m buys hollywood the ear of state ags. but guys: you still can't beat $goog	0.5	negative	-0.5			2009-12-17	1	1	0			1	0		-1	1	1		295.861	5	50	80.3333
266	4430	2015-02-25	@OhMyJet @rwang0 @JackWagner54 @adambain Macquarie failed to address this play: $goog + $twtr + it's Ad network + TV:http://digiday.com/platforms/twitter-doubters-wrong-heres/Ã‚Â Ã¢â‚¬Â¦	@ohmyjet @rwang0 @jackwagner54 @adambain macquarie failed to address this play: $goog + $twtr + it's ad network + tv:	@ohmyjet @rwang0 @jackwagner54 @adambain macquarie failed to address this play: $goog + $twtr + it's ad network + tv:	0.3	negative	-0.5			2009-12-17	1	1	0			1	0		-1	1	1		295.861	4	51	80.3333
267	4500	2015-03-29	PSW BLOG: A Novice Take On Understanding Options Ã¢â‚¬â€œ Not as scary as I thought $AAPL $GOOG $TSLAÃ‚Â $BABA http://wp.me/p3P56Y-k4	psw blog: a novice take on understanding options not as scary as i thought $aapl $goog $tsla$baba	psw blog: a novice take on understanding options not as scary as i thought $aapl $goog $tsla$baba	1	negative	-0.5			2009-12-20	0	1	0			0	0		0	2	1		297.096	4	51	80.3333
268	4591	2015-05-05	A blind Google engineer explains how he writes code $GOOG http://www.businessinsider.com/how-blind-google-engineer-writes-code-2015-5Ã‚Â Ã¢â‚¬Â¦pic.twitter.com/x84hZhH1LZ	a blind google engineer explains how he writes code $goog	a blind google engineer explains how he writes code $goog	0.666667	negative	-0.5			2009-12-21	0	3	0			0	0		0	2	3		298.222	4	51	80.3333
269	4708	2015-07-07	Google pulled a fake app from its app store after it charged users to check their battery $GOOG http://read.bi/1Ck1kEf	google pulled a fake app from its app store after it charged users to check their battery $goog	google pulled a fake app from its app store after it charged users to check their battery $goog	1	negative	-0.5			2009-12-21	0	3	0			0	0		0	2	3		298.222	4	51	80.3333
270	4825	2015-08-13	Thursday links: rising yields, activist overcrowding and tightening labor markets. http://stks.co/e2Ol4Ã‚Â $C $TSLA $GOOG $EEM $USO $SHY	thursday links: rising yields, activist overcrowding and tightening labor markets. $c $tsla $goog $eem $uso $shy	thursday links: rising yields, activist overcrowding and tightening labor markets. $c $tsla $goog $eem $uso $shy	0.5	negative	-0.5			2009-12-21	0	3	0			0	0		0	2	3		298.222	4	51	80.3333
271	4864	2015-09-17	How the mere knowledge that Apple is working on car designs has affected car makers. $AAPL $GOOG http://nyti.ms/1ijdUdJÃ‚Â by @JackEwingNYT	how the mere knowledge that apple is working on car designs has affected car makers. $aapl $goog by @jackewingnyt	how the mere knowledge that apple is working on car designs has affected car makers. $aapl $goog by @jackewingnyt	0.5	negative	-0.5			2009-12-22	0	0	1			0	0		1	3	1		299.438	5	51	80.3333
272	5003	2015-12-22	Boston Dynamics Just Posted A Video Of Its Creepy Robot Dogs Pulling Santa's Sleigh http://bit.ly/1Tg4RqTÃ‚Â $GOOG pic.twitter.com/KvlElt3DRN	boston dynamics just posted a video of its creepy robot dogs pulling santa's sleigh $goog pic.twitter.com/kvlelt3drn	boston dynamics just posted a video of its creepy robot dogs pulling santa's sleigh $goog pic.twitter.com/kvlelt3drn	1	negative	-0.5			2009-12-23	0	0	1			0	0		1	3	1		304.698	6	51	80.3333
273	5127	2016-02-08	When mo-mo names get their momentum going the wrong way. http://data.cnbc.com/quotes/FB,AMZN,NFLX,GOOG,IBB,TSLAÃ‚Â Ã¢â‚¬Â¦ $FB $AMZN $NFLX $GOOG pic.twitter.com/rBcCai0Vlf	when mo-mo names get their momentum going the wrong way. $fb $amzn $nflx $goog pic.twitter.com/rbccai0vlf	when mo-mo names get their momentum going the wrong way. $fb $amzn $nflx $goog pic.twitter.com/rbccai0vlf	0.9	negative	-0.5			2009-12-28	0	0	1			0	0		1	3	1		310.272	7	51	80.3333
274	5213	2016-04-04	Larry & Sergey Earn 'F' For Alphabet abc...xyz #FAIL http://www.domainmondo.com/2015/08/google-alphabet-signal-to-sell-or-short.htmlÃ‚Â Ã¢â‚¬Â¦ https://twitter.com/WIRED/status/716040690011140096?lang=enÃ‚Â Ã¢â‚¬Â¦ $GOOG $GOOGL #investors #investing GoogleÃ¢â‚¬â„¢s Alphabet transition has been tougher than A-B-C http://wrd.cm/1PLCvkq	larry & sergey earn 'f' for alphabet abc...xyz #fail $goog $googl #investors #investing googles alphabet transition has been tougher than a-b-c	larry & sergey earn 'f' for alphabet abc...xyz #fail $goog $googl #investors #investing googles alphabet transition has been tougher than a-b-c	0.3	negative	-0.5			2009-12-30	0	1	3			0	3		1	3	3		310.202	8	51	83.3333
275	5287	2016-05-18	Obama interview setback unlikely to deter Facebook from targeting YouTube $FB $GOOG $GOOGL http://read.bi/1TnIBN8Ã‚Â pic.twitter.com/I17nc6EyUl	obama interview setback unlikely to deter facebook from targeting youtube $fb $goog $googl	obama interview setback unlikely to deter facebook from targeting youtube $fb $goog $googl	0.5	negative	-0.5			2009-12-30	0	1	3			0	3		1	3	3		310.202	9	51	86.3333
276	5408	2016-08-29	Here's why the EU's war against Google and Facebook could fail $GOOG $GOOGL $FB http://read.bi/2by7hBeÃ‚Â pic.twitter.com/r8jJzQFA9b	here's why the eu's war against google and facebook could fail $goog $googl $fb	here's why the eu's war against google and facebook could fail $goog $googl $fb	0.3	negative	-0.5			2009-12-30	0	1	3			0	3		1	3	3		310.202	10	51	89.3333
277	5480	2016-10-15	Here's $AAPL workaround when your #iPhone 7 home button fails http://engt.co/2ejF6swÃ‚Â | #Tech #Innovation #technology $GOOG #googlepic.twitter.com/Rx0z1yaHL8	here's $aapl workaround when your #iphone 7 home button fails | #tech #innovation #technology $goog #googlepic.twitter.com/rx0z1yahl8	here's $aapl workaround when your #iphone 7 home button fails | #tech #innovation #technology $goog #googlepic.twitter.com/rx0z1yahl8	0.3	negative	-0.5			2009-12-30	0	1	3			0	3		1	3	3		310.202	11	51	92.3333
278	5555	2016-11-24	Wall Street is Wrong About Amazon $AMZN & Google $GOOG $GOOGL (video) http://www.domainmondo.com/2016/11/scott-galloway-wall-street-is-wrong.htmlÃ‚Â Ã¢â‚¬Â¦ #Google #Amazon #WallStreet #investor	wall street is wrong about amazon $amzn & google $goog $googl (video) #google #amazon #wallstreet #investor	wall street is wrong about amazon $amzn & google $goog $googl (video) #google #amazon #wallstreet #investor	0.9	negative	-0.5			2010-01-01	0	3	0			0	0		0	2	3		308.832	11	51	92.3333
279	1920	2018-08-14 07:08:00	China tech stocks breaking bad... At least from a chart perspective. $CQQQ $TCEHY $BABA $BIDU $NTES $SNPTF $WUBA $WB $SINA $ATHM $AACAYpic.twitter.com/vd52CGo87t	china tech stocks breaking bad... at least from a chart perspective. $cqqq $tcehy $baba $bidu $ntes $snptf $wuba $wb $sina $athm $aacaypic.twitter.com/vd52cgo87t	china tech stocks breaking bad... at least from a chart perspective. $cqqq $tcehy $baba $bidu $ntes $snptf $wuba $wb $sina $athm $aacaypic.twitter.com/vd52cgo87t	0.533333	negative	-0.5			2010-01-01	0	3	0			0	0		0	2	3		308.832	11	51	92.3333
280	961	2012-03-19	Microsoft Would Please Like You To Hate Internet Explorer Less $MSFT by @Julie188 http://read.bi/zyUyaT	microsoft would please like you to hate internet explorer less $msft by @julie188	microsoft would please like you to hate internet explorer less $msft by @julie188	0.483333	negative	-0.483333			2010-01-01	0	3	0			0	0		0	2	3		308.832	11	51	92.3333
281	2051	2018-10-10 07:30:00	mkt still very bad. tech sell-off possibly into November. as i warned u all starting weeks ago, this could be worst ER season for tech names in 5 yrs. be prepared. $amzn $googl $fb $aapl $nflx $nvda $mu $baba $msft $intc $tsla	mkt still very bad. tech sell-off possibly into november. as i warned you all starting weeks ago, this could be worst er season for tech names in 5 yrs. be prepared. $amzn $googl $fb $aapl $nflx $nvda $mu $baba $msft $intc $tsla	mkt still very bad. tech sell-off possibly into november. as i warned you all starting weeks ago, this could be worst er season for tech names in 5 yrs. be prepared. $amzn $googl $fb $aapl $nflx $nvda $mu $baba $msft $intc $tsla	0.741667	negative	-0.4775			2010-01-03	0	1	0			0	0		0	2	1		308.832	11	51	92.3333
282	1915	2012-09-25	There's A Nasty Bug That Can Reset Your Galaxy S III If You're Not Careful $GOOG by @stevekovachhttp://read.bi/QRYidS	there's a nasty bug that can reset your galaxy s iii if you're not careful $goog by @stevekovach	there's a nasty bug that can reset your galaxy s iii if you're not careful $goog by @stevekovach	1	negative	-0.475			2010-01-04	2	5	1			0.4	0.2		0	2	5		312.205	11	51.4	92.5333
283	2707	2013-04-26	Trying to predict when #stocks will go up or down? #Google/mayo/have the answer: http://yhoo.it/18223rlÃ‚Â (via @CNNMoney) $GOOG #search	trying to predict when #stocks will go up or down? #google/mayo/have the answer: (via @cnnmoney) $goog #search	trying to predict when #stocks will go up or down? #google/mayo/have the answer: (via @cnnmoney) $goog #search	0.644444	negative	-0.452778			2010-01-04	2	5	1			0.4	0.2		0	2	5		312.205	11	51.8	92.7333
284	1571	2013-04-18 05:43:00	Microsoft Stock Is Up 8% So Far This Year, And Windows Phone Sales Aren't Horrible $MSFT $NOK by @nichcarlsonhttp://read.bi/11gFbRj	microsoft stock is up 8% so far this year, and windows phone sales aren't horrible $msft $nok by @nichcarlson	microsoft stock is up 8% so far this year, and windows phone sales aren't horrible $msft $nok by @nichcarlson	1	negative	-0.45			2010-01-04	2	5	1			0.4	0.2		0	2	5		312.205	11	52.2	92.9333
285	1598	2013-04-26 05:04:00	Google Just Fixed The Worst Part About Microsoft Office $GOOG $MSFT by @meganrosedickeyhttp://read.bi/11HLddN	google just fixed the worst part about microsoft office $goog $msft by @meganrosedickey	google just fixed the worst part about microsoft office $goog $msft by @meganrosedickey	0.6	negative	-0.45			2010-01-04	2	5	1			0.4	0.2		0	2	5		312.205	11	52.6	93.1333
286	1592	2012-05-28	Here's a list of the worst performers in tech and telecom this year. Surprised to see Google? http://mot.ly/JJc4kvÃ‚Â $GOOG	here's a list of the worst performers in tech and telecom this year. surprised to see google? $goog	here's a list of the worst performers in tech and telecom this year. surprised to see google? $goog	0.95	negative	-0.45			2010-01-04	2	5	1			0.4	0.2		0	2	5		312.205	11	53	93.3333
287	2708	2013-04-26	Google Just Fixed The Worst Part About Microsoft Office $GOOG $MSFT by @meganrosedickeyhttp://read.bi/11HLddN	google just fixed the worst part about microsoft office $goog $msft by @meganrosedickey	google just fixed the worst part about microsoft office $goog $msft by @meganrosedickey	0.6	negative	-0.45			2010-01-04	2	5	1			0.4	0.2		0	2	5		312.205	11	53.4	93.5333
288	3436	2014-01-02	Again, Christmas Proved Google's Guilty Secret: Androids Are Basically Used As Dumbphones $AAPL $GOOG by @Jim_Edwards http://read.bi/1ddWFRp	again, christmas proved google's guilty secret: androids are basically used as dumbphones $aapl $goog by @jim_edwards	again, christmas proved google's guilty secret: androids are basically used as dumbphones $aapl $goog by @jim_edwards	0.85	negative	-0.45			2010-01-04	2	5	1			0.4	0.2		0	2	5		312.205	11	53.8	93.7333
289	3427	2016-10-24 19:15:00	$MSFT lays off of 2,850 people = nobody bats an eye_x000D_ $TWTR lays off 300 people = everyone loses their fucking mind https://twitter.com/alex/status/758814969831895041Ã‚Â Ã¢â‚¬Â¦	$msft lays off of 2,850 people = nobody bats an eye_x000D_ $twtr lays off 300 people = everyone loses their fucking mind	$msft lays off of 2,850 people = nobody bats an eye_x000D_ $twtr lays off 300 people = everyone loses their fucking mind	0.45	negative	-0.45			2010-01-04	2	5	1			0.4	0.2		0	2	5		312.205	11	54.2	93.9333
290	1459	2012-04-05	The Cold Hard Stats From Google CEO Larry Page's Manifesto $GOOG by @MattRosoff http://read.bi/HcgudP	the cold hard stats from google ceo larry page's manifesto $goog by @mattrosoff	the cold hard stats from google ceo larry page's manifesto $goog by @mattrosoff	0.770833	negative	-0.445833			2010-01-05	1	6	5			0.166667	0.833333		0	2	6		310.83	11	54.3667	94.7667
291	1587	2018-01-07 07:46:00	$BABA liquid leader reclaims its 50-day line on heavy volume. Closing in on 191.75 pivot of its shallow cup base. pic.twitter.com/4AZJeQ4CKb	$baba liquid leader reclaims its 50-day line on heavy volume. closing in on 191.75 pivot of its shallow cup base. pic.twitter.com/4azjeq4ckb	$baba liquid leader reclaims its 50-day line on heavy volume. closing in on 191.75 pivot of its shallow cup base. pic.twitter.com/4azjeq4ckb	0.666667	negative	-0.444444			2010-01-05	1	6	5			0.166667	0.833333		0	2	6		310.83	11	54.5333	95.6
292	3349	2016-08-24 07:41:00	Excel is bad for science. _x000D_ 20% of genetics papers using Excel contain erroneous data due to default conversion_x000D_ $MSFT_x000D_ https://science.slashdot.org/story/16/08/23/2222258/20-of-scientific-papers-on-genes-contain-conversion-errors-caused-by-excel-says-reportÃ‚Â Ã¢â‚¬Â¦	excel is bad for science. _x000D_ 20% of genetics papers using excel contain erroneous data due to default conversion_x000D_ $msft_x000D_	excel is bad for science. _x000D_ 20% of genetics papers using excel contain erroneous data due to default conversion_x000D_ $msft_x000D_	0.547222	negative	-0.441667			2010-01-05	1	6	5			0.166667	0.833333		0	2	6		310.83	11	54.7	96.4333
293	2036	2018-09-19 20:30:00	This is very disgusting and very unfair, believe me. Joker Jack Ma is a very small man with a football shaped head and is not too smart. $BABA pic.twitter.com/se4IyGb2dp	this is very disgusting and very unfair, believe me. joker jack ma is a very small man with a football shaped head and is not too smart. $baba pic.twitter.com/se4iygb2dp	this is very disgusting and very unfair, believe me. joker jack ma is a very small man with a football shaped head and is not too smart. $baba pic.twitter.com/se4iygb2dp	0.790714	negative	-0.440179			2010-01-05	1	6	5			0.166667	0.833333		0	2	6		310.83	11	54.8667	97.2667
294	827	2017-07-18 05:11:00	Alibaba shareholders should be nervous about jack ma's paper seemingly outing li zhanshu's daughter/son-in-law. A very tense time... $baba	alibaba shareholders should be nervous about jack ma's paper seemingly outing li zhanshu's daughter/son-in-law. a very tense time... $baba	alibaba shareholders should be nervous about jack ma's paper seemingly outing li zhanshu's daughter/son-in-law. a very tense time... $baba	0.65	negative	-0.433333			2010-01-05	1	6	5			0.166667	0.833333		0	2	6		310.83	11	55.0333	98.1
295	828	2017-07-18 05:11:00	Alibaba shareholders should be nervous about jack ma's paper seemingly outing li zhanshu's daughter/son-in-law. A very tense time... $baba	alibaba shareholders should be nervous about jack ma's paper seemingly outing li zhanshu's daughter/son-in-law. a very tense time... $baba	alibaba shareholders should be nervous about jack ma's paper seemingly outing li zhanshu's daughter/son-in-law. a very tense time... $baba	0.65	negative	-0.433333			2010-01-05	1	6	5			0.166667	0.833333		0	2	6		310.83	11	55.2	98.9333
296	1865	2013-09-13 11:02:00	Microsoft Posted A Terrible, Awkward Video Making Fun Of The iPhone 5S And iPhone 5C $MSFT $AAPL by @jyarowhttp://read.bi/18bNwFR	microsoft posted a terrible, awkward video making fun of the iphone 5s and iphone 5c $msft $aapl by @jyarow	microsoft posted a terrible, awkward video making fun of the iphone 5s and iphone 5c $msft $aapl by @jyarow	0.733333	negative	-0.433333			2010-01-05	1	6	5			0.166667	0.833333		0	2	6		310.83	11	55.3667	99.7667
297	1899	2013-10-04 10:30:00	Awful Surface sales forced $MSFT to take a $900M hit to earnings & Steve Ballmer got smaller bonus check as a result http://cnnmon.ie/1bwR6CD	awful surface sales forced $msft to take a $900m hit to earnings & steve ballmer got smaller bonus check as a result	awful surface sales forced $msft to take a $900m hit to earnings & steve ballmer got smaller bonus check as a result	0.566667	negative	-0.433333			2010-01-05	1	6	5			0.166667	0.833333		0	2	6		310.83	11	55.5333	100.6
298	4488	2018-12-21 15:59:00	You missed beauties Pat...my largest payout on $MSFT 99.5P was a measly 217% and I was late on the play from my desired entry...I think your lessons work...not sure...not an expert...just someone who took your lessons to heart and learned how to trade...just saying...thanks Pat	you missed beauties pat...my largest payout on $msft 99.5p was a measly 217% and i was late on the play from my desired entry...i think your lessons work...not sure...not an expert...just someone who took your lessons to heart and learned how to trade...just saying...thanks pat	you missed beauties pat...my largest payout on $msft 99.5p was a measly 217% and i was late on the play from my desired entry...i think your lessons work...not sure...not an expert...just someone who took your lessons to heart and learned how to trade...just saying...thanks pat	0.733333	negative	-0.433333			2010-01-05	1	6	5			0.166667	0.833333		0	2	6		310.83	11	55.7	101.433
299	1494	2013-02-07 07:43:00	Dramatic Chart Shows How Android And iPhone Are Swallowing The Market $AAPL $GOOG $MSFT by @jyarowhttp://read.bi/WT9LMh	dramatic chart shows how android and iphone are swallowing the market $aapl $goog $msft by @jyarow	dramatic chart shows how android and iphone are swallowing the market $aapl $goog $msft by @jyarow	0.6	negative	-0.433333			2010-01-05	1	6	5			0.166667	0.833333		0	2	6		310.83	11	55.8667	102.267
300	1664	2013-06-03 05:49:00	Microsoft Plans Dramatic Re-Organization $MSFT by @nichcarlsonhttp://read.bi/14o4tM2	microsoft plans dramatic re-organization $msft by @nichcarlson	microsoft plans dramatic re-organization $msft by @nichcarlson	0.6	negative	-0.433333			2010-01-05	1	6	5			0.166667	0.833333		0	2	6		310.83	11	56.0333	103.1
301	2305	2014-07-17 07:40:00	$MSFT cutting 18,000 jobs may be "painful" for employees but is "necessary," one analyst says. http://trib.al/oMEcrxFÃ‚Â pic.twitter.com/W3QF3GeXyg	$msft cutting 18,000 jobs may be "painful" for employees but is "necessary," one analyst says.	$msft cutting 18,000 jobs may be "painful" for employees but is "necessary," one analyst says.	0.933333	negative	-0.433333			2010-01-05	1	6	5			0.166667	0.833333		0	2	6		310.83	11	56.2	103.933
302	2703	2013-04-25	Google notes a dramatic rise in government attempts to censor content on the Web http://on.mktw.net/14dTElcÃ‚Â $GOOG	google notes a dramatic rise in government attempts to censor content on the web $goog	google notes a dramatic rise in government attempts to censor content on the web $goog	0.6	negative	-0.433333			2010-01-06	3	10	6			0.3	0.6		0	2	10		302.994	11	56.5	104.533
303	303	2010-01-06	Microsoft Shows Off Three Boring New Tablet Computers $MSFT $AAPL by @jwyarow http://bit.ly/4w8alb	microsoft shows off three boring new tablet computers $msft $aapl by @jwyarow	microsoft shows off three boring new tablet computers $msft $aapl by @jwyarow	0.727273	negative	-0.431818			2010-01-06	3	10	6			0.3	0.6		0	2	10		302.994	11	56.8	105.133
304	4080	2018-02-19 18:21:00	Blockchain is a useless technology_x000D_ https://glennchan.wordpress.com/2018/02/20/blockchain-is-a-useless-technology/Ã‚Â Ã¢â‚¬Â¦_x000D_ _x000D_ $MSFT $IBM $ORCL $INTC have lost their way_x000D_ sort of bullish for $GOOG because their only search competitor is crazy_x000D_ $BTC will be a failure. It's just a bad version of e-gold.	blockchain is a useless technology_x000D_ _x000D_ _x000D_ $msft $ibm $orcl $intc have lost their way_x000D_ sort of bullish for $goog because their only search competitor is crazy_x000D_ $btc will be a failure. it's just a bad version of e-gold.	blockchain is a useless technology_x000D_ _x000D_ _x000D_ $msft $ibm $orcl $intc have lost their way_x000D_ sort of bullish for $goog because their only search competitor is crazy_x000D_ $btc will be a failure. it's just a bad version of e-gold.	0.613333	negative	-0.423333			2010-01-06	3	10	6			0.3	0.6		0	2	10		302.994	11	57.1	105.733
305	1987	2018-09-03 14:28:00	$BABA At some point China names are going to be a screaming buy. For me they remain a scalp or avoid for now. To sloppy and news driven_x000D_ _x000D_ http://schrts.co/TYyCfH	$baba at some point china names are going to be a screaming buy. for me they remain a scalp or avoid for now. to sloppy and news driven_x000D_ _x000D_	$baba at some point china names are going to be a screaming buy. for me they remain a scalp or avoid for now. to sloppy and news driven_x000D_ _x000D_	0.75	negative	-0.416667			2010-01-06	3	10	6			0.3	0.6		0	2	10		302.994	11	57.4	106.333
306	375	2010-05-26	Holy crap! It finally happened! Unbelievable: $AAPL > $MSFT - http://bit.ly/d5uiDs	holy crap! it finally happened! unbelievable: $aapl > $msft -	holy crap! it finally happened! unbelievable: $aapl > $msft -	0.933333	negative	-0.416667			2010-01-06	3	10	6			0.3	0.6		0	2	10		302.994	11	57.7	106.933
307	3404	2016-10-15 05:01:00	The NYPD is fighting crime with outdated Microsoft Windows phones $MSFT http://read.bi/2dq47U5Ã‚Â pic.twitter.com/MsVFyoSDcU	the nypd is fighting crime with outdated microsoft windows phones $msft	the nypd is fighting crime with outdated microsoft windows phones $msft	0.633333	negative	-0.4			2010-01-06	3	10	6			0.3	0.6		0	2	10		302.994	11	58	107.533
308	3798	2014-05-03	Saturday links: false summits, a baby boomlet and the death of the URL. http://stks.co/c0ViyÃ‚Â $JNJ $AMZN $GOOG	saturday links: false summits, a baby boomlet and the death of the url. $jnj $amzn $goog	saturday links: false summits, a baby boomlet and the death of the url. $jnj $amzn $goog	0.6	negative	-0.4			2010-01-06	3	10	6			0.3	0.6		0	2	10		302.994	11	58.3	108.133
309	154	2016-06-02 12:58:00	Walmart is lagging behind in China's e-commerce market $WMT $BABA $JD http://read.bi/1UjTpsPÃ‚Â pic.twitter.com/70wXele6CA	walmart is lagging behind in china's e-commerce market $wmt $baba $jd	walmart is lagging behind in china's e-commerce market $wmt $baba $jd	0.7	negative	-0.4			2010-01-06	3	10	6			0.3	0.6		0	2	10		302.994	11	58.6	108.733
310	213	2016-08-19 14:43:00	ShadowTrader Video 8.21.16 - 7 Poor Highs, The Importance of $TICK, long-term calendar in $BABA, + $GLD, $CMG, $ACIAhttp://wp.me/p7ad3F-2VW	shadowtrader video 8.21.16 - 7 poor highs, the importance of $tick, long-term calendar in $baba, + $gld, $cmg, $acia	shadowtrader video 8.21.16 - 7 poor highs, the importance of $tick, long-term calendar in $baba, + $gld, $cmg, $acia	0.6	negative	-0.4			2010-01-06	3	10	6			0.3	0.6		0	2	10		302.994	11	58.9	109.333
311	311	2016-11-13 01:09:00	$14 billion and counting: The jaw dropping numbers behind Alibaba's Singles Day http://cnnmon.ie/2fMHJnEÃ‚Â $BABA pic.twitter.com/4cnKhAnm2B	$14 billion and counting: the jaw dropping numbers behind alibaba's singles day $baba pic.twitter.com/4cnkhanm2b	$14 billion and counting: the jaw dropping numbers behind alibaba's singles day $baba pic.twitter.com/4cnkhanm2b	0.7	negative	-0.4			2010-01-06	3	10	6			0.3	0.6		0	2	10		302.994	11	59.2	109.933
312	1079	2017-09-24 20:54:00	Crazy chart. As one executive put it: "China is a few years ahead of us". $BABA $TCEHYpic.twitter.com/w8vPJ9Jyoz	crazy chart. as one executive put it: "china is a few years ahead of us". $baba $tcehypic.twitter.com/w8vpj9jyoz	crazy chart. as one executive put it: "china is a few years ahead of us". $baba $tcehypic.twitter.com/w8vpj9jyoz	0.5	negative	-0.4			2010-01-06	3	10	6			0.3	0.6		0	2	10		302.994	11	59.5	110.533
313	1080	2017-09-24 20:54:00	Crazy chart. As one executive put it: "China is a few years ahead of us". $BABA $TCEHYpic.twitter.com/w8vPJ9Jyoz	crazy chart. as one executive put it: "china is a few years ahead of us". $baba $tcehypic.twitter.com/w8vpj9jyoz	crazy chart. as one executive put it: "china is a few years ahead of us". $baba $tcehypic.twitter.com/w8vpj9jyoz	0.5	negative	-0.4			2010-01-06	3	10	6			0.3	0.6		0	2	10		302.994	11	59.8	111.133
314	1786	2018-05-20 09:50:00	$BABA double-bottom base forms a handle as volume dries up. Watch for break above 200, then 201.50 std pivot. pic.twitter.com/juyoFzd7ft	$baba double-bottom base forms a handle as volume dries up. watch for break above 200, then 201.50 std pivot. pic.twitter.com/juyofzd7ft	$baba double-bottom base forms a handle as volume dries up. watch for break above 200, then 201.50 std pivot. pic.twitter.com/juyofzd7ft	0.55	negative	-0.4			2010-01-06	3	10	6			0.3	0.6		0	2	10		302.994	11	60.1	111.733
315	62	2009-05-12	Leaked Microsoft Document Reveals Secret Strategy To Kill Apple iPhone $MSFT $AAPL by @fromedome http://bit.ly/10eMyJ	leaked microsoft document reveals secret strategy to kill apple iphone $msft $aapl by @fromedome	leaked microsoft document reveals secret strategy to kill apple iphone $msft $aapl by @fromedome	0.7	negative	-0.4			2010-01-06	3	10	6			0.3	0.6		0	2	10		302.994	11	60.4	112.333
316	83	2009-06-01	Microsoft Kills The Game Disc $MSFT by @fromedome http://bit.ly/Mpm5g	microsoft kills the game disc $msft by @fromedome	microsoft kills the game disc $msft by @fromedome	0.4	negative	-0.4			2010-01-06	3	10	6			0.3	0.6		0	2	10		302.994	11	60.7	112.933
317	190	2009-09-21	Microsoft's Secret Plans To Kill Apple Revealed $MSFT $AAPL by @fromedome http://bit.ly/o0YjD	microsoft's secret plans to kill apple revealed $msft $aapl by @fromedome	microsoft's secret plans to kill apple revealed $msft $aapl by @fromedome	0.7	negative	-0.4			2010-01-06	3	10	6			0.3	0.6		0	2	10		302.994	11	61	113.533
318	207	2009-10-06	Microsoft Will Be Irrelevant In Mobile For At Least Another Year $MSFT by @fromedome http://bit.ly/1KN7Mk	microsoft will be irrelevant in mobile for at least another year $msft by @fromedome	microsoft will be irrelevant in mobile for at least another year $msft by @fromedome	0.7	negative	-0.4			2010-01-06	3	10	6			0.3	0.6		0	2	10		302.994	11	61.3	114.133
319	260	2009-12-11	It's Game Over For Microsoft In The Consumer Market $MSFT by @jwyarow http://bit.ly/5c7iDN	it's game over for microsoft in the consumer market $msft by @jwyarow	it's game over for microsoft in the consumer market $msft by @jwyarow	0.4	negative	-0.4			2010-01-06	3	10	6			0.3	0.6		0	2	10		302.994	11	61.6	114.733
320	325	2010-01-19	Microsoft Readies Secret iPhone Killer $MSFT $AAPL by @jwyarow http://bit.ly/8vbE6f	microsoft readies secret iphone killer $msft $aapl by @jwyarow	microsoft readies secret iphone killer $msft $aapl by @jwyarow	0.7	negative	-0.4			2010-01-06	3	10	6			0.3	0.6		0	2	10		302.994	11	61.9	115.333
321	371	2010-05-24	CHART OF THE DAY: Apple Market Cap Just $5 Billion Behind Microsoft $AAPL $MSFT by @jwyarow http://bit.ly/a8E0wE	chart of the day: apple market cap just $5 billion behind microsoft $aapl $msft by @jwyarow	chart of the day: apple market cap just $5 billion behind microsoft $aapl $msft by @jwyarow	0.7	negative	-0.4			2010-01-07	0	6	2			0	0.333333		0	2	6		295.941	11	61.9	115.667
322	409	2010-08-02	Microsoft Won't Be In The Tablet Game For A Year $MSFT $INTC $GOOG $AAPL by @jwyarow http://read.bi/9mkH9Q	microsoft won't be in the tablet game for a year $msft $intc $goog $aapl by @jwyarow	microsoft won't be in the tablet game for a year $msft $intc $goog $aapl by @jwyarow	0.4	negative	-0.4			2010-01-07	0	6	2			0	0.333333		0	2	6		295.941	11	61.9	116
323	513	2010-11-12	CHART OF THE DAY: Here Are The Email Providers Facebook's Secret Email Product Could Kill $YHOO $GOOG $AOL $MSFT http://read.bi/9CwjAD	chart of the day: here are the email providers facebook's secret email product could kill $yhoo $goog $aol $msft	chart of the day: here are the email providers facebook's secret email product could kill $yhoo $goog $aol $msft	0.7	negative	-0.4			2010-01-07	0	6	2			0	0.333333		0	2	6		295.941	11	61.9	116.333
324	614	2011-03-07	Tired, Cranky? Stop Checking Your Phone Before You Go To Bed $AAPL $MSFT by @pegobry http://read.bi/fXomxP	tired, cranky? stop checking your phone before you go to bed $aapl $msft by @pegobry	tired, cranky? stop checking your phone before you go to bed $aapl $msft by @pegobry	0.7	negative	-0.4			2010-01-07	0	6	2			0	0.333333		0	2	6		295.941	11	61.9	116.667
325	706	2011-06-17	.@Honest_T Read this Meeker preez on mobile internet platforms. If $MSFT doesn't get in game, it will be a dinosaur http://read.bi/fsFPrW	.@honest_t read this meeker preez on mobile internet platforms. if $msft doesn't get in game, it will be a dinosaur	.@honest_t read this meeker preez on mobile internet platforms. if $msft doesn't get in game, it will be a dinosaur	0.4	negative	-0.4			2010-01-07	0	6	2			0	0.333333		0	2	6		295.941	11	61.9	117
326	776	2011-09-19	Meet The People Behind Microsoft's War On The iPad $MSFT by @MattRosoff http://read.bi/nxTeDf	meet the people behind microsoft's war on the ipad $msft by @mattrosoff	meet the people behind microsoft's war on the ipad $msft by @mattrosoff	0.7	negative	-0.4			2010-01-07	0	6	2			0	0.333333		0	2	6		295.941	11	61.9	117.333
327	780	2011-09-19	Meet The People Behind Microsoft's Last-Ditch Effort To Save Windows $MSFT by @MattRosoff http://read.bi/nxTeDf	meet the people behind microsoft's last-ditch effort to save windows $msft by @mattrosoff	meet the people behind microsoft's last-ditch effort to save windows $msft by @mattrosoff	0.7	negative	-0.4			2010-01-07	0	6	2			0	0.333333		0	2	6		295.941	11	61.9	117.667
328	836	2011-11-14	Kindle FireÃ¢â‚¬â„¢s Secret Weapon: Amazon Prime http://stks.co/16fNÃ‚Â via @techinsidr $AMZN $AAPL $MSFT $GOOG	kindle fires secret weapon: amazon prime via @techinsidr $amzn $aapl $msft $goog	kindle fires secret weapon: amazon prime via @techinsidr $amzn $aapl $msft $goog	0.7	negative	-0.4			2010-01-07	0	6	2			0	0.333333		0	2	6		295.941	11	61.9	118
329	845	2011-11-28	whoa.. RT @cselland But now it's $MSFT showing off the thing of beauty & $AAPL thats behind the times" http://stks.co/1IO3Ã‚Â $NOK ht @bobegan	whoa.. rt @cselland but now it's $msft showing off the thing of beauty & $aapl that is behind the times" $nok ht @bobegan	whoa.. rt @cselland but now it's $msft showing off the thing of beauty & $aapl that is behind the times" $nok ht @bobegan	0.7	negative	-0.4			2010-01-08	0	3	1			0	0.333333		0	2	3		299.886	11	61.9	118.333
330	859	2011-12-16	Microsoft Can Turn You Into A Hologram At Its Secret Research Facility $MSFT by @hamburger http://read.bi/vaHp9z	microsoft can turn you into a hologram at its secret research facility $msft by @hamburger	microsoft can turn you into a hologram at its secret research facility $msft by @hamburger	0.7	negative	-0.4			2010-01-08	0	3	1			0	0.333333		0	2	3		299.886	11	61.9	118.667
331	986	2012-04-10	Microsoft's strategy behind AOL patent deal | http://bloom.bg/IsSVB4Ã‚Â $AOL $MSFT	microsoft's strategy behind aol patent deal | $aol $msft	microsoft's strategy behind aol patent deal | $aol $msft	0.7	negative	-0.4			2010-01-08	0	3	1			0	0.333333		0	2	3		299.886	11	61.9	119
332	994	2012-04-24	Microsoft IsnÃ¢â‚¬â„¢t Just Losing Smartphone Market Share: Its Mobile User Base Is Actually Shrinking: http://splatf.me/I83b2gÃ‚Â $MSFT $AAPL $GOOG	microsoft isnt just losing smartphone market share: its mobile user base is actually shrinking: $msft $aapl $goog	microsoft isnt just losing smartphone market share: its mobile user base is actually shrinking: $msft $aapl $goog	0.55	negative	-0.4			2010-01-08	0	3	1			0	0.333333		0	2	3		299.886	11	61.9	119.333
333	1311	2012-11-18	Marissa Mayer And Sheryl Sandberg Are In Secret Talks To Make A Facebook/Yahoo Search Engine $FB $YHOO $MSFT $GOOGhttp://read.bi/UzV7aF	marissa mayer and sheryl sandberg are in secret talks to make a facebook/yahoo search engine $fb $yhoo $msft $goog	marissa mayer and sheryl sandberg are in secret talks to make a facebook/yahoo search engine $fb $yhoo $msft $goog	0.7	negative	-0.4			2010-01-09	0	1	0			0	0		0	2	1		299.886	11	61.9	119.333
334	1566	2013-04-13 05:36:00	RT @TheSeek20826344 #Google Now is the game changer, Not Google #Glass http://bit.ly/12SX4JzÃ‚Â $GOOG $AAPL $MSFT $BIDU $YELP #Googleglass	rt @theseek20826344 #google now is the game changer, not google #glass $goog $aapl $msft $bidu $yelp #googleglass	rt @theseek20826344 #google now is the game changer, not google #glass $goog $aapl $msft $bidu $yelp #googleglass	0.4	negative	-0.4			2010-01-11	1	0	0			0	0		-1	1	1		299.433	10	61.9	119.333
335	1815	2013-08-24 04:37:00	Saturday links: dimming star managers, the risk of Internet burnout and the broken MBA. http://stks.co/egDpÃ‚Â $MSFT $AMZN $AAPL $TWIT $DIS	saturday links: dimming star managers, the risk of internet burnout and the broken mba. $msft $amzn $aapl $twit $dis	saturday links: dimming star managers, the risk of internet burnout and the broken mba. $msft $amzn $aapl $twit $dis	0.4	negative	-0.4			2010-01-12	0	3	3			0	1		0	2	3		294.138	10	61.9	120.333
336	1876	2013-09-17 06:46:00	Unless what you quit is Harvard RT @MensHealthMag "Winners never quit and quitters never win."Ã¢â‚¬â€Vince Lombardi @BrianSozzi $MSFT $FB	unless what you quit is harvard rt @menshealthmag "winners never quit and quitters never win."vince lombardi @briansozzi $msft $fb	unless what you quit is harvard rt @menshealthmag "winners never quit and quitters never win."vince lombardi @briansozzi $msft $fb	0.4	negative	-0.4			2010-01-12	0	3	3			0	1		0	2	3		294.138	10	61.9	121.333
337	1974	2013-11-29 13:33:00	Big-screen TVs, game consoles draw holiday shoppers http://ibdn.uz/rj0uUÃ‚Â $WMT $TGT $SNE $MSFT $AAPL #BlackFriday	big-screen tvs, game consoles draw holiday shoppers $wmt $tgt $sne $msft $aapl #blackfriday	big-screen tvs, game consoles draw holiday shoppers $wmt $tgt $sne $msft $aapl #blackfriday	0.4	negative	-0.4			2010-01-12	0	3	3			0	1		0	2	3		294.138	10	61.9	122.333
338	2129	2014-03-12 21:01:00	Microsoft counts on shooter game 'Titanfall' to fire up Xbox One sales: http://cnb.cx/1nFNq3MÃ‚Â Ã¢â‚¬Â¢ $MSFT	microsoft counts on shooter game 'titanfall' to fire up xbox one sales: $msft	microsoft counts on shooter game 'titanfall' to fire up xbox one sales: $msft	0.4	negative	-0.4			2010-01-12	0	3	3			0	1		0	2	3		294.138	10	61.9	123.333
339	2310	2014-07-18 21:00:00	Microsoft's $399 Xbox One price tag buoyed game sales too http://ow.ly/zkEfXÃ‚Â $MSFT $SNE $EA $TTWO	microsoft's $399 xbox one price tag buoyed game sales too $msft $sne $ea $ttwo	microsoft's $399 xbox one price tag buoyed game sales too $msft $sne $ea $ttwo	0.4	negative	-0.4			2010-01-12	0	3	3			0	1		0	2	3		294.138	10	61.9	124.333
340	2380	2014-09-18 20:40:00	Broken Windows: Touchscreen PC monitors were just 0.4% of monitor shipments in Q2 http://ow.ly/BFnPbÃ‚Â $MSFT $HPQ	broken windows: touchscreen pc monitors were just 0.4% of monitor shipments in q2 $msft $hpq	broken windows: touchscreen pc monitors were just 0.4% of monitor shipments in q2 $msft $hpq	0.4	negative	-0.4			2010-01-12	0	3	3			0	1		0	2	3		294.138	10	61.9	125.333
341	2721	2015-05-09 04:34:00	ChartSmarter Mon. Game Plan: http://www.chartsmarter.com/2015/05/09/chartsmarter-monday-game-plan-51115/Ã‚Â Ã¢â‚¬Â¦ "software on the radar" $CERN $QLYS $FLTX $CRM $IMPV $DATA $MSFT pic.twitter.com/IIRDN11TiW	chartsmarter mon. game plan: "software on the radar" $cern $qlys $fltx $crm $impv $data $msft pic.twitter.com/iirdn11tiw	chartsmarter mon. game plan: "software on the radar" $cern $qlys $fltx $crm $impv $data $msft pic.twitter.com/iirdn11tiw	0.4	negative	-0.4			2010-01-13	0	1	0			0	0		0	2	1		292.449	10	61.9	125.333
342	3004	2015-12-27 19:02:00	4th ad in 20 mins for $MSFT SurfacePro4 on @NBCSports during @Giants game_x000D_ _x000D_ "The tablet that can replace your laptop"_x000D_ _x000D_ Guys,_x000D_ _x000D_ --> $AAPL	4th ad in 20 mins for $msft surfacepro4 on @nbcsports during @giants game_x000D_ _x000D_ "the tablet that can replace your laptop"_x000D_ _x000D_ guys,_x000D_ _x000D_ --> $aapl	4th ad in 20 mins for $msft surfacepro4 on @nbcsports during @giants game_x000D_ _x000D_ "the tablet that can replace your laptop"_x000D_ _x000D_ guys,_x000D_ _x000D_ --> $aapl	0.4	negative	-0.4			2010-01-14	1	1	0			1	0		-1	1	1		293.824	9	62.9	125.333
343	3211	2016-05-26 06:40:00	What's behind @Microsoft's phone troubles? http://cnnmon.ie/1XV2wGdÃ‚Â @DavidGoldmanCNN $MSFT http://snpy.tv/1scwzND	what's behind @microsoft's phone troubles? @davidgoldmancnn $msft	what's behind @microsoft's phone troubles? @davidgoldmancnn $msft	0.7	negative	-0.4			2010-01-14	1	1	0			1	0		-1	1	1		293.824	8	63.9	125.333
344	3321	2016-07-27 13:11:00	With a 7% gain, Facebook would overtake Exxon Mobil for the number four spot in terms of market cap behind $AAPL $GOOGL and $MSFT. $FB $XOM	with a 7% gain, facebook would overtake exxon mobil for the number four spot in terms of market cap behind $aapl $googl and $msft. $fb $xom	with a 7% gain, facebook would overtake exxon mobil for the number four spot in terms of market cap behind $aapl $googl and $msft. $fb $xom	0.7	negative	-0.4			2010-01-18	0	2	0			0	0		0	2	2		288.917	8	63.9	125.333
345	3624	2017-03-01 06:30:00	Cigna partners with #Microsoft #HoloLens on #biometrics #VR and #AR game. #HealthTech $CI $MSFT $OMC http://bit.ly/2luHCitÃ‚Â pic.twitter.com/iJvox1lC6z	cigna partners with #microsoft #hololens on #biometrics #vr and #ar game. #healthtech $ci $msft $omc	cigna partners with #microsoft #hololens on #biometrics #vr and #ar game. #healthtech $ci $msft $omc	0.4	negative	-0.4			2010-01-18	0	2	0			0	0		0	2	2		288.917	8	63.9	125.333
346	3742	2017-06-23 15:10:00	Hackers reportedly leaked 32 terabytes of secret Windows 10 code $MSFT http://read.bi/2s5cx7kÃ‚Â pic.twitter.com/RjeECytqAB	hackers reportedly leaked 32 terabytes of secret windows 10 code $msft	hackers reportedly leaked 32 terabytes of secret windows 10 code $msft	0.7	negative	-0.4			2010-01-19	1	0	0			0	0		-1	1	1		292.713	7	63.9	125.333
347	3809	2017-08-13 13:57:00	#Microsoft Surface Phone 2 has modular #design, can be turned into portable game console. http://www.techeblog.com/index.php/tech-gadget/microsoft-surface-phone-2-has-modular-design-can-be-turned-into-portable-game-consoleÃ‚Â Ã¢â‚¬Â¦ #gadgets #geek #tech $MSFT pic.twitter.com/QudEdRXrjO	#microsoft surface phone 2 has modular #design, can be turned into portable game console. #gadgets #geek #tech $msft pic.twitter.com/qudedrxrjo	#microsoft surface phone 2 has modular #design, can be turned into portable game console. #gadgets #geek #tech $msft pic.twitter.com/qudedrxrjo	0.4	negative	-0.4			2010-01-20	0	2	3			0	1.5		1	3	3		289.121	8	63.9	126.833
348	4056	2018-02-01 15:32:00	Google Cloud is now a $1 billion per quarter business Ã¢â‚¬â€ but it's still way behind Amazon $GOOGL $GOOG $AMZN $MSFT http://read.bi/2ExRORzÃ‚Â pic.twitter.com/HA2olTQ9MY	google cloud is now a $1 billion per quarter business but it's still way behind amazon $googl $goog $amzn $msft	google cloud is now a $1 billion per quarter business but it's still way behind amazon $googl $goog $amzn $msft	0.7	negative	-0.4			2010-01-20	0	2	3			0	1.5		1	3	3		289.121	9	63.9	128.333
349	83	2010-02-25	Google Search Upgrade Is Months Behind Schedule $GOOG http://bit.ly/9mA9Ge	google search upgrade is months behind schedule $goog	google search upgrade is months behind schedule $goog	0.7	negative	-0.4			2010-01-20	0	2	3			0	1.5		1	3	3		289.121	10	63.9	129.833
350	86	2010-03-01	The Secret Fronts In Microsoft's War On Google $MSFT $GOOG by @jwyarow http://bit.ly/a6X92H	the secret fronts in microsoft's war on google $msft $goog by @jwyarow	the secret fronts in microsoft's war on google $msft $goog by @jwyarow	0.7	negative	-0.4			2010-01-20	0	2	3			0	1.5		1	3	3		289.121	11	63.9	131.333
351	407	2010-11-12	CHART OF THE DAY: Here Are The Email Providers Facebook's Secret Email Product Could Kill $YHOO $GOOG $AOL $MSFT http://read.bi/9CwjAD	chart of the day: here are the email providers facebook's secret email product could kill $yhoo $goog $aol $msft	chart of the day: here are the email providers facebook's secret email product could kill $yhoo $goog $aol $msft	0.7	negative	-0.4			2010-01-20	0	2	3			0	1.5		1	3	3		289.121	12	63.9	132.833
352	540	2011-01-25	Google "Not Happy" With Number Of Android App Purchases $GOOG by @MattRosoff http://read.bi/ft5RfY	google "not happy" with number of android app purchases $goog by @mattrosoff	google "not happy" with number of android app purchases $goog by @mattrosoff	1	negative	-0.4			2010-01-21	0	3	1			0	0.333333		0	2	3		290.401	12	63.9	133.167
353	725	2011-05-05	Microsoft's Secret Plan To Disrupt Google Maps On The iPhone $MSFT $AAPL $GOOG by @MattRosoff http://read.bi/lXczpj	microsoft's secret plan to disrupt google maps on the iphone $msft $aapl $goog by @mattrosoff	microsoft's secret plan to disrupt google maps on the iphone $msft $aapl $goog by @mattrosoff	0.7	negative	-0.4			2010-01-21	0	3	1			0	0.333333		0	2	3		290.401	12	63.9	133.5
354	779	2011-05-26	REVEALED: The Secret Business Rationale For The Self-Driving Google Cars $GOOG by @pegobry http://read.bi/jwTgLX	revealed: the secret business rationale for the self-driving google cars $goog by @pegobry	revealed: the secret business rationale for the self-driving google cars $goog by @pegobry	0.7	negative	-0.4			2010-01-21	0	3	1			0	0.333333		0	2	3		290.401	12	63.9	133.833
355	957	2011-08-02	THE GOOGLE INVESTOR: Why Google Is Beating Apple In The Smartphone Game $GOOG by @hleonard76 http://read.bi/pkTuTp	the google investor: why google is beating apple in the smartphone game $goog by @hleonard76	the google investor: why google is beating apple in the smartphone game $goog by @hleonard76	0.4	negative	-0.4			2010-01-21	0	3	1			0	0.333333		0	2	3		290.401	12	63.9	134.167
356	1164	2011-11-14	Kindle FireÃ¢â‚¬â„¢s Secret Weapon: Amazon Prime http://stks.co/16fNÃ‚Â via @techinsidr $AMZN $AAPL $MSFT $GOOG	kindle fires secret weapon: amazon prime via @techinsidr $amzn $aapl $msft $goog	kindle fires secret weapon: amazon prime via @techinsidr $amzn $aapl $msft $goog	0.7	negative	-0.4			2010-01-22	0	3	1			0	0.333333		0	2	3		273.978	12	63.9	134.5
357	1190	2011-12-05	AppleÃ¢â‚¬â„¢s claim of Android rip-off awaits ruling | http://bloom.bg/t3YvZFÃ‚Â $AAPL $GOOG	apples claim of android rip-off awaits ruling | $aapl $goog	apples claim of android rip-off awaits ruling | $aapl $goog	0.5	negative	-0.4			2010-01-22	0	3	1			0	0.333333		0	2	3		273.978	12	63.9	134.833
358	1215	2011-12-19	Apple And Google Are Secretly Working On Futuristic Wearable Computers $GOOG $AAPL by @hamburger http://read.bi/t4LfCy	apple and google are secretly working on futuristic wearable computers $goog $aapl by @hamburger	apple and google are secretly working on futuristic wearable computers $goog $aapl by @hamburger	0.7	negative	-0.4			2010-01-22	0	3	1			0	0.333333		0	2	3		273.978	12	63.9	135.167
359	1292	2012-01-09	I agree that this is the game. RT @stocktwits The Twitter-Google Chess Match http://stks.co/1pkIÃ‚Â via @arikuchinsky $TWIT $GOOG	i agree that this is the game. rt @stocktwits the twitter-google chess match via @arikuchinsky $twit $goog	i agree that this is the game. rt @stocktwits the twitter-google chess match via @arikuchinsky $twit $goog	0.4	negative	-0.4			2010-01-22	0	3	1			0	0.333333		0	2	3		273.978	12	63.9	135.5
360	1379	2012-02-12	Google Is Building Secret Hardware Testing Labs All Over Its Campus $GOOG by @MattRosoffhttp://read.bi/wDeHQB	google is building secret hardware testing labs all over its campus $goog by @mattrosoff	google is building secret hardware testing labs all over its campus $goog by @mattrosoff	0.7	negative	-0.4			2010-01-23	0	1	0			0	0		0	2	1		273.978	12	63.9	135.5
361	1546	2012-05-01	The Lead Engineer Behind Google's Fringe Projects Reveals What It's Like At Google[x] $GOOG by @mattlynley http://read.bi/IqOLsT	the lead engineer behind google's fringe projects reveals what it's like at google[x] $goog by @mattlynley	the lead engineer behind google's fringe projects reveals what it's like at google[x] $goog by @mattlynley	0.7	negative	-0.4			2010-01-25	1	1	1			1	1		-1	1	1		268.992	11	64.9	136.5
362	1590	2012-05-24	Motorola is now the Apple of Google's eye. Behind Google's strategy: http://on.wsj.com/LcF1TSÃ‚Â $AAPL $GOOG	motorola is now the apple of google's eye. behind google's strategy: $aapl $goog	motorola is now the apple of google's eye. behind google's strategy: $aapl $goog	0.7	negative	-0.4			2010-01-25	1	1	1			1	1		-1	1	1		268.992	10	65.9	137.5
363	1824	2012-08-30	Sergey Brin Is Secretly Buying Up Property And Charging Below Market Rent $GOOG by @nichcarlsonhttp://read.bi/NYGeBX	sergey brin is secretly buying up property and charging below market rent $goog by @nichcarlson	sergey brin is secretly buying up property and charging below market rent $goog by @nichcarlson	0.7	negative	-0.4			2010-01-25	1	1	1			1	1		-1	1	1		268.992	9	66.9	138.5
364	1977	2012-10-12	Has your broker heard of $FAST? Boring industrial company trounces tech stocks. $AAPL $GOOG $AMZN. Check this chart:http://on.mktw.net/SVjpuz	has your broker heard of $fast? boring industrial company trounces tech stocks. $aapl $goog $amzn. check this chart:	has your broker heard of $fast? boring industrial company trounces tech stocks. $aapl $goog $amzn. check this chart:	0.8	negative	-0.4			2010-01-26	0	4	2			0	0.5		0	2	4		270.197	9	66.9	139
365	2144	2012-11-18	Marissa Mayer And Sheryl Sandberg Are In Secret Talks To Make A Facebook/Yahoo Search Engine $FB $YHOO $MSFT $GOOG http://read.bi/UzV7aF	marissa mayer and sheryl sandberg are in secret talks to make a facebook/yahoo search engine $fb $yhoo $msft $goog	marissa mayer and sheryl sandberg are in secret talks to make a facebook/yahoo search engine $fb $yhoo $msft $goog	0.7	negative	-0.4			2010-01-26	0	4	2			0	0.5		0	2	4		270.197	9	66.9	139.5
366	2193	2012-12-08	How To Get Rid Of Annoying Ads On Your Android Phone With One Simple Trick $GOOG by @officialKLShttp://read.bi/VuPnzD	how to get rid of annoying ads on your android phone with one simple trick $goog by @officialkls	how to get rid of annoying ads on your android phone with one simple trick $goog by @officialkls	0.628571	negative	-0.4			2010-01-26	0	4	2			0	0.5		0	2	4		270.197	9	66.9	140
367	2239	2012-12-20	These Are Companies Behind Apple's Attempt To Kill Google $AAPL $GOOG $YELP by @jyarowhttp://read.bi/XPgS8B	these are companies behind apple's attempt to kill google $aapl $goog $yelp by @jyarow	these are companies behind apple's attempt to kill google $aapl $goog $yelp by @jyarow	0.7	negative	-0.4			2010-01-26	0	4	2			0	0.5		0	2	4		270.197	9	66.9	140.5
368	2382	2013-01-28	Apple Users Allege in Lawsuit That Google Secretly Tracks Their Web Browsing $GOOG $AAPL http://read.bi/WIsDOX	apple users allege in lawsuit that google secretly tracks their web browsing $goog $aapl	apple users allege in lawsuit that google secretly tracks their web browsing $goog $aapl	0.7	negative	-0.4			2010-01-26	0	4	2			0	0.5		0	2	4		270.197	9	66.9	141
369	2750	2013-05-09	The NSA Published An Instruction Manual On How To Obtain Secret Documents Using Google $GOOG by @officialKLS http://read.bi/18vUlpL	the nsa published an instruction manual on how to obtain secret documents using google $goog by @officialkls	the nsa published an instruction manual on how to obtain secret documents using google $goog by @officialkls	0.7	negative	-0.4			2010-01-26	0	4	2			0	0.5		0	2	4		270.197	9	66.9	141.5
370	2920	2013-07-05	Google's Decision To Pay $12.5 Billion For Motorola Looks Even Worse This Morning $GOOG by @jyarow http://read.bi/19YQ3XG	google's decision to pay $12.5 billion for motorola looks even worse this morning $goog by @jyarow	google's decision to pay $12.5 billion for motorola looks even worse this morning $goog by @jyarow	0.6	negative	-0.4			2010-01-27	1	1	0			1	0		-1	1	1		270.038	8	67.9	141.5
371	2922	2013-07-06	Elevate Your Game -- "The Anatomy of a Trader" series http://stks.co/jbpgÃ‚Â by @andrewnyquist $SPY $IWM $GLD $AAPL $GOOG $VIX $SPX $STUDY	elevate your game -- "the anatomy of a trader" series by @andrewnyquist $spy $iwm $gld $aapl $goog $vix $spx $study	elevate your game -- "the anatomy of a trader" series by @andrewnyquist $spy $iwm $gld $aapl $goog $vix $spx $study	0.4	negative	-0.4			2010-01-27	1	1	0			1	0		-1	1	1		270.038	7	68.9	141.5
372	3000	2013-07-26	3. $GOOG looking worse by the day - 1st time I'd buy $AAPL instead of $GOOG maybe all yr	3. $goog looking worse by the day - 1st time i'd buy $aapl instead of $goog maybe all yr	3. $goog looking worse by the day - 1st time i'd buy $aapl instead of $goog maybe all yr	0.6	negative	-0.4			2010-01-28	0	2	0			0	0		0	2	2		266.147	7	68.9	141.5
373	3109	2013-09-18	READ! "@businessinsider: SEX AND POLITICS AT GOOGLE: It's A Game Of Thrones In Mountain View $GOOG by @nichcarlson http://read.bi/1gzY1b9Ã‚Â "	read! "@businessinsider: sex and politics at google: it's a game of thrones in mountain view $goog by @nichcarlson "	read! "@businessinsider: sex and politics at google: it's a game of thrones in mountain view $goog by @nichcarlson "	0.4	negative	-0.4			2010-01-28	0	2	0			0	0		0	2	2		266.147	7	68.9	141.5
374	3201	2013-10-18	What's behind Google's earnings report? http://bloom.bg/1gRbjTsÃ‚Â $GOOG	what's behind google's earnings report? $goog	what's behind google's earnings report? $goog	0.7	negative	-0.4			2010-01-29	0	2	1			0	0.5		0	2	2		263.981	7	68.9	142
375	3291	2013-11-12	What's behind the rise in YouTube, Netflix traffic? http://bloom.bg/1dZ5JMJÃ‚Â $NFLX $GOOG	what's behind the rise in youtube, netflix traffic? $nflx $goog	what's behind the rise in youtube, netflix traffic? $nflx $goog	0.7	negative	-0.4			2010-01-29	0	2	1			0	0.5		0	2	2		263.981	7	68.9	142.5
376	3386	2013-12-26	Google Obliterates Buzzy Startup Rap Genius For Trying To Game The System $GOOG by @jyarowhttp://read.bi/1c7qAwX	google obliterates buzzy startup rap genius for trying to game the system $goog by @jyarow	google obliterates buzzy startup rap genius for trying to game the system $goog by @jyarow	0.4	negative	-0.4			2010-01-29	0	2	1			0	0.5		0	2	2		263.981	7	68.9	143
377	3415	2013-12-30	Ã¢â‚¬Å“@CoryTV: Forget $GOOG Glass: THIS is a wearable computer I can get behind: Oakley Airwave - GPS Enabled Goggle - http://bit.ly/1d4ut3tÃ‚Â Ã¢â‚¬ï¿½	@corytv: forget $goog glass: this is a wearable computer i can get behind: oakley airwave - gps enabled goggle -	@corytv: forget $goog glass: this is a wearable computer i can get behind: oakley airwave - gps enabled goggle -	0.7	negative	-0.4			2010-01-30	1	0	0			0	0		-1	1	1		263.981	6	68.9	143
378	3483	2014-01-15	Well that's embarrassing. Penny stock Nestor Inc. surged 1900% when investors confused it with $NEST (just purchased by $GOOG for $3.2B).	well that's embarrassing. penny stock nestor inc. surged 1900% when investors confused it with $nest (just purchased by $goog for $3.2b).	well that's embarrassing. penny stock nestor inc. surged 1900% when investors confused it with $nest (just purchased by $goog for $3.2b).	0.7	negative	-0.4			2010-02-01	2	4	2			0.5	0.5		0	2	4		265.515	6	69.4	143.5
379	4155	2014-11-21	If anyone can explain to me why $GOOG needs to be broken up, I'm all ears.	if anyone can explain to me why $goog needs to be broken up, i'm all ears.	if anyone can explain to me why $goog needs to be broken up, i'm all ears.	0.4	negative	-0.4			2010-02-01	2	4	2			0.5	0.5		0	2	4		265.515	6	69.9	144
380	4174	2014-11-29	Apple And UnionPay: A Marriage Not Made In Heaven, Part II http://seekingalpha.com/article/2716545-apple-and-unionpay-a-marriage-not-made-in-heaven-part-ii?source=feed_fÃ‚Â Ã¢â‚¬Â¦ $GOOG #GOOGLE $GOOGL $LNVGY $AAPL $CHWTF	apple and unionpay: a marriage not made in heaven, part ii $goog #google $googl $lnvgy $aapl $chwhat the fuck	apple and unionpay: a marriage not made in heaven, part ii $goog #google $googl $lnvgy $aapl $chwhat the fuck	0.6	negative	-0.4			2010-02-01	2	4	2			0.5	0.5		0	2	4		265.515	6	70.4	144.5
381	4208	2014-12-11	Explaining the law behind the Google News shutdown in Spain: http://on.wsj.com/1GpY8mHÃ‚Â $GOOG	explaining the law behind the google news shutdown in spain: $goog	explaining the law behind the google news shutdown in spain: $goog	0.7	negative	-0.4			2010-02-01	2	4	2			0.5	0.5		0	2	4		265.515	6	70.9	145
382	4449	2015-03-03	"You can Google it"_x000D_ "He tweets"_x000D_ "Armed with... YouTube"_x000D_ "Deadly game of thrones"_x000D_ #NetanyahuSpeech Ã¢â‚¬Â¢ $TWTR $GOOG #GoTpic.twitter.com/liLW1YoLjo	"you can google it"_x000D_ "he tweets"_x000D_ "armed with... youtube"_x000D_ "deadly game of thrones"_x000D_ #netanyahuspeech $twtr $goog #gotpic.twitter.com/lilw1yoljo	"you can google it"_x000D_ "he tweets"_x000D_ "armed with... youtube"_x000D_ "deadly game of thrones"_x000D_ #netanyahuspeech $twtr $goog #gotpic.twitter.com/lilw1yoljo	0.4	negative	-0.4			2010-02-01	2	4	2			0.5	0.5		0	2	4		265.515	6	71.4	145.5
383	4586	2015-04-27	Chrome browser update a "game changer" for mobile websites and $GOOG http://www.domainmondo.com/2015/04/google-chrome-physical-web-project.htmlÃ‚Â Ã¢â‚¬Â¦ #domains #mobile #websites	chrome browser update a "game changer" for mobile websites and $goog #domains #mobile #websites	chrome browser update a "game changer" for mobile websites and $goog #domains #mobile #websites	0.4	negative	-0.4			2010-02-01	2	4	2			0.5	0.5		0	2	4		265.515	6	71.9	146
384	4620	2015-05-18	AT&T's CEO: Google Fiber 'changed the game' for broadband buildout, but Title II rules could stall efforts | $T $GOOG http://bit.ly/1FnUYmo	at&t's ceo: google fiber 'changed the game' for broadband buildout, but title ii rules could stall efforts | $t $goog	at&t's ceo: google fiber 'changed the game' for broadband buildout, but title ii rules could stall efforts | $t $goog	0.4	negative	-0.4			2010-02-01	2	4	2			0.5	0.5		0	2	4		265.515	6	72.4	146.5
385	4688	2015-06-18	Exclusive: Google's War Against Apps (and the meaning behind its secret acquisition of app-streaming startup) https://www.theinformation.com/Google-s-War-Against-AppsÃ‚Â Ã¢â‚¬Â¦ $GOOG	exclusive: google's war against apps (and the meaning behind its secret acquisition of app-streaming startup) $goog	exclusive: google's war against apps (and the meaning behind its secret acquisition of app-streaming startup) $goog	0.7	negative	-0.4			2010-02-01	2	4	2			0.5	0.5		0	2	4		265.515	6	72.9	147
386	4829	2015-08-15	Relearning the Alphabet: the Pattern behind Google's Reorganization. http://www.slideshare.net/MartinHoffmann/relearning-the-alphabet-the-pattern-behind-googles-reorganizationÃ‚Â Ã¢â‚¬Â¦ $GOOGL $GOOG #InvestorEducation #Investing	relearning the alphabet: the pattern behind google's reorganization. $googl $goog #investoreducation #investing	relearning the alphabet: the pattern behind google's reorganization. $googl $goog #investoreducation #investing	0.7	negative	-0.4			2010-02-02	0	1	2			0	2		1	3	2		264.568	7	72.9	149
387	4899	2015-09-24	Thursday links: the stock market IS a game, the buyback blitz and recession probabilities. http://stks.co/p2tagÃ‚Â $SPX $SPY $CAT $AMZN $GOOG	thursday links: the stock market is a game, the buyback blitz and recession probabilities. $spx $spy $cat $amzn $goog	thursday links: the stock market is a game, the buyback blitz and recession probabilities. $spx $spy $cat $amzn $goog	0.4	negative	-0.4			2010-02-02	0	1	2			0	2		1	3	2		264.568	8	72.9	151
388	4995	2015-12-10	"Money poured into just the FANG stocks ( $FB $AMZN $NFLX $GOOG) is unhealthy like having garlic but no Listerine" #FOMCwebinar @MBlockRhino	"money poured into just the fang stocks ( $fb $amzn $nflx $goog) is unhealthy like having garlic but no listerine" #fomcwebinar @mblockrhino	"money poured into just the fang stocks ( $fb $amzn $nflx $goog) is unhealthy like having garlic but no listerine" #fomcwebinar @mblockrhino	0.7	negative	-0.4			2010-02-02	0	1	2			0	2		1	3	2		264.568	9	72.9	153
389	5087	2016-01-28	Meanwhile RBCÃ¢â‚¬â„¢s recommended BAGEL doing worse YTD than FANG:_x000D_ $BABA -18%_x000D_ $AMZN -6% (and another -9%)_x000D_ $GOOG -4%_x000D_ $EXPE -21%_x000D_ $LNKD -15%	meanwhile rbcs recommended bagel doing worse ytd than fang:_x000D_ $baba -18%_x000D_ $amzn -6% (and another -9%)_x000D_ $goog -4%_x000D_ $expe -21%_x000D_ $lnkd -15%	meanwhile rbcs recommended bagel doing worse ytd than fang:_x000D_ $baba -18%_x000D_ $amzn -6% (and another -9%)_x000D_ $goog -4%_x000D_ $expe -21%_x000D_ $lnkd -15%	0.6	negative	-0.4			2010-02-03	0	8	0			0	0		0	2	8		269.4	9	72.9	153
390	5119	2016-02-05	here's why momentum stocks are broken and how to profit from it http://allstarcharts.com/momentum-stocks-broken-get/Ã‚Â Ã¢â‚¬Â¦ $MTUM $SPY $GOOG $AMZN $FB $NFLX $NKE $V	here's why momentum stocks are broken and how to profit from it $mtum $spy $goog $amzn $fb $nflx $nke $v	here's why momentum stocks are broken and how to profit from it $mtum $spy $goog $amzn $fb $nflx $nke $v	0.4	negative	-0.4			2010-02-03	0	8	0			0	0		0	2	8		269.4	9	72.9	153
391	5280	2016-05-16	Android device performance lags behind Apple $GOOG $GOOGL $AAPL http://read.bi/1TTfRZDÃ‚Â pic.twitter.com/8MSicFjtaK	android device performance lags behind apple $goog $googl $aapl	android device performance lags behind apple $goog $googl $aapl	0.7	negative	-0.4			2010-02-03	0	8	0			0	0		0	2	8		269.4	9	72.9	153
392	2003	2018-09-08 07:26:00	Meanwhile everyone is hysterical over a toke from Elon. Ma resigns from Alibaba! Big news. China is in trouble. Not Tesla. $tsla $baba https://twitter.com/SASchoenfeld/status/1038393581977911296Ã‚Â Ã¢â‚¬Â¦	meanwhile everyone is hysterical over a toke from elon. ma resigns from alibaba! big news. china is in trouble. not tesla. $tsla $baba	meanwhile everyone is hysterical over a toke from elon. ma resigns from alibaba! big news. china is in trouble. not tesla. $tsla $baba	0.433333	negative	-0.4			2010-02-03	0	8	0			0	0		0	2	8		269.4	9	72.9	153
393	367	2010-10-26	Apple Still Needs Big Help With Music Streaming, So Buying Spotify Wouldn't Be Stupid $AAPL $GOOG by @fromedome http://read.bi/bR0o6J	apple still needs big help with music streaming, so buying spotify wouldn't be stupid $aapl $goog by @fromedome	apple still needs big help with music streaming, so buying spotify wouldn't be stupid $aapl $goog by @fromedome	0.55	negative	-0.4			2010-02-03	0	8	0			0	0		0	2	8		269.4	9	72.9	153
394	178	2010-05-19	Google Makes VP8 Open Source Ã¢â‚¬â€œ Now It Needs To Get A Little Evil $GOOG by @randallb http://bit.ly/aN2Mkl	google makes vp8 open source now it needs to get a little evil $goog by @randallb	google makes vp8 open source now it needs to get a little evil $goog by @randallb	0.666667	negative	-0.395833			2010-02-03	0	8	0			0	0		0	2	8		269.4	9	72.9	153
395	2583	2015-01-28 09:11:00	I am a little afraid to tell him I bought $MSFT yesterday.... pic.twitter.com/n5R3VX1N9u	i am a little afraid to tell him i bought $msft yesterday.... pic.twitter.com/n5r3vx1n9u	i am a little afraid to tell him i bought $msft yesterday.... pic.twitter.com/n5r3vx1n9u	0.7	negative	-0.39375			2010-02-03	0	8	0			0	0		0	2	8		269.4	9	72.9	153
396	4108	2014-10-27	RT @danielhsqr: $TWTR timeline views up just 14% y/y on small base. $GOOG paid clicks up 18% y/y on very large base.	rt @danielhsqr: $twtr timeline views up just 14% y/y on small base. $goog paid clicks up 18% y/y on very large base.	rt @danielhsqr: $twtr timeline views up just 14% y/y on small base. $goog paid clicks up 18% y/y on very large base.	0.739286	negative	-0.392857			2010-02-03	0	8	0			0	0		0	2	8		269.4	9	72.9	153
397	4523	2019-01-01 12:58:00	$SPX 2018 contributors: total return was -4.38%, contribution % are reversed due to the negative (return/neg base); $MSFT adds the most (up 20.8% for 2018, accounts for 5.8% of gain), then $AMZN (28.4%,5.1%), worst is $FB (-25.7%,-4.4%) [$AAPL (-5.4%, -1.2%)had 17 worst impact]pic.twitter.com/3559amZds8	$spx 2018 contributors: total return was -4.38%, contribution % are reversed due to the negative (return/neg base); $msft adds the most (up 20.8% for 2018, accounts for 5.8% of gain), then $amzn (28.4%,5.1%), worst is $fb (-25.7%,-4.4%) [$aapl (-5.4%, -1.2%)had 17 worst impact]pic.twitter.com/3559amzds8	$spx 2018 contributors: total return was -4.38%, contribution % are reversed due to the negative (return/neg base); $msft adds the most (up 20.8% for 2018, accounts for 5.8% of gain), then $amzn (28.4%,5.1%), worst is $fb (-25.7%,-4.4%) [$aapl (-5.4%, -1.2%)had 17 worst impact]pic.twitter.com/3559amzds8	0.717857	negative	-0.389286			2010-02-08	0	1	0			0	0		0	2	1		265.739	9	72.9	153
398	75	2016-02-16 15:53:00	Alibaba tests an e-commerce market so tough it once scared off Jeff Bezos $AMZN $BABA http://www.usatoday.com/story/tech/columnist/shinal/2016/02/16/alibaba-goes-where-amazon-fears-tread/80469392/Ã‚Â Ã¢â‚¬Â¦ via @johnshinal	alibaba tests an e-commerce market so tough it once scared off jeff bezos $amzn $baba via @johnshinal	alibaba tests an e-commerce market so tough it once scared off jeff bezos $amzn $baba via @johnshinal	0.833333	negative	-0.388889			2010-02-12	0	1	0			0	0		0	2	1		265.565	9	72.9	153
399	176	2009-08-24	Nokia Enters Tough PC Market With "Booklet 3G" Netbook $MSFT $NOK http://bit.ly/BK6RB	nokia enters tough pc market with "booklet 3g" netbook $msft $nok	nokia enters tough pc market with "booklet 3g" netbook $msft $nok	0.833333	negative	-0.388889			2010-02-16	0	2	2			0	1		0	2	2		269.639	9	72.9	154
400	289	2010-01-04	Microsoft Press: Microsoft Imagine Cup Challenges Students to Tackle Tough Problems http://bit.ly/58ik1v $MSFT	microsoft press: microsoft imagine cup challenges students to tackle tough problems $msft	microsoft press: microsoft imagine cup challenges students to tackle tough problems $msft	0.833333	negative	-0.388889			2010-02-16	0	2	2			0	1		0	2	2		269.639	9	72.9	155
401	2390	2014-10-08 09:52:00	Wednesday links: a tough job, the pain trade and buying experiences. http://stks.co/b15vRÃ‚Â $MSFT $GPRO $MMM $YHOO $GS $VSLR $SCTY	wednesday links: a tough job, the pain trade and buying experiences. $msft $gpro $mmm $yhoo $gs $vslr $scty	wednesday links: a tough job, the pain trade and buying experiences. $msft $gpro $mmm $yhoo $gs $vslr $scty	0.833333	negative	-0.388889			2010-02-16	0	2	2			0	1		0	2	2		269.639	9	72.9	156
402	3037	2016-01-09 14:32:00	Apple's competition is going to have a tough year in 2016_x000D_ http://ainsdr.co/1OYvf4tÃ‚Â _x000D_ $AAPL $MSFT $GOOG @Samsung @jyarowpic.twitter.com/FrdzjXGTQY	apple's competition is going to have a tough year in 2016_x000D_ _x000D_ $aapl $msft $goog @samsung @jyarowpic.twitter.com/frdzjxgtqy	apple's competition is going to have a tough year in 2016_x000D_ _x000D_ $aapl $msft $goog @samsung @jyarowpic.twitter.com/frdzjxgtqy	0.833333	negative	-0.388889			2010-02-16	0	2	2			0	1		0	2	2		269.639	9	72.9	157
403	5070	2016-01-09	Apple's competition is going to have a tough year in 2016_x000D_ http://ainsdr.co/1OYvf4tÃ‚Â _x000D_ $AAPL $MSFT $GOOG @Samsung @jyarowpic.twitter.com/FrdzjXGTQY	apple's competition is going to have a tough year in 2016_x000D_ _x000D_ $aapl $msft $goog @samsung @jyarowpic.twitter.com/frdzjxgtqy	apple's competition is going to have a tough year in 2016_x000D_ _x000D_ $aapl $msft $goog @samsung @jyarowpic.twitter.com/frdzjxgtqy	0.833333	negative	-0.388889			2010-02-17	0	4	0			0	0		0	2	4		268.1	9	72.9	157
404	5393	2016-08-01	#Uber capitulates in #China sells to #Didi -- are u paying attention $fb ?$ebay $goog $mfst knows it's a tough mkthttp://video.cnbc.com/gallery/?video=3000539511Ã‚Â Ã¢â‚¬Â¦	#uber capitulates in #china sells to #didi -- are you paying attention $fb ?$ebay $goog $mfst knows it's a tough mkt	#uber capitulates in #china sells to #didi -- are you paying attention $fb ?$ebay $goog $mfst knows it's a tough mkt	0.833333	negative	-0.388889			2010-02-17	0	4	0			0	0		0	2	4		268.1	9	72.9	157
405	2970	2013-07-19	Disappointing quarterly results from #Google and #Microsoft are pulling down U.S. stock futures. http://cnnmon.ie/122K7gjÃ‚Â $GOOG $MSFT	disappointing quarterly results from #google and #microsoft are pulling down you.s. stock futures. $goog $msft	disappointing quarterly results from #google and #microsoft are pulling down you.s. stock futures. $goog $msft	0.494444	negative	-0.377778			2010-02-17	0	4	0			0	0		0	2	4		268.1	9	72.9	157
406	142	2009-07-28	First Take On Microsoft-Yahoo Deal: Awful $MSFT $YHOO by @hblodget http://bit.ly/BQUgq	first take on microsoft-yahoo deal: awful $msft $yhoo by @hblodget	first take on microsoft-yahoo deal: awful $msft $yhoo by @hblodget	0.666667	negative	-0.375			2010-02-17	0	4	0			0	0		0	2	4		268.1	9	72.9	157
407	1403	2012-12-28	Demand For Windows 8 Is Weak, Says Fujitsu President $MSFT by @jyarowhttp://read.bi/12THKbW	demand for windows 8 is weak, says fujitsu president $msft by @jyarow	demand for windows 8 is weak, says fujitsu president $msft by @jyarow	0.625	negative	-0.375			2010-02-18	0	0	1			0	0		1	3	1		270.596	10	72.9	157
408	1536	2013-03-05 06:44:00	Here's How To Deal With Doubters Who Think Your Product Idea Is Dumb $MSFT by @meganrosedickeyhttp://read.bi/YLiiAA	here's how to deal with doubters who think your product idea is dumb $msft by @meganrosedickey	here's how to deal with doubters who think your product idea is dumb $msft by @meganrosedickey	0.5	negative	-0.375			2010-02-19	0	0	1			0	0		1	3	1		269.37	11	72.9	157
409	3125	2016-03-28 08:10:00	Alphabet's Google Weak On #Cloud Numbers $AMZN $IBM $MSFT $RAX $GOOG $GOOGL http://bit.ly/1Rwtr50Ã‚Â via @SeekingAlpha	alphabet's google weak on #cloud numbers $amzn $ibm $msft $rax $goog $googl via @seekingalpha	alphabet's google weak on #cloud numbers $amzn $ibm $msft $rax $goog $googl via @seekingalpha	0.625	negative	-0.375			2010-02-22	2	1	0			2	0		-1	1	2		270.387	10	74.9	157
410	538	2011-01-19	12 patent suits against #Android started in 2010 - all listed in http://bit.ly/hX06ZL #Google is patently too weak to protect Android. $GOOG	12 patent suits against #android started in 2010 - all listed in #google is patently too weak to protect android. $goog	12 patent suits against #android started in 2010 - all listed in #google is patently too weak to protect android. $goog	0.625	negative	-0.375			2010-02-22	2	1	0			2	0		-1	1	2		270.387	9	76.9	157
411	2285	2012-12-31	Apple: What You Should Know About Weak Link In Tech Titan's Chain http://seekingalpha.com/a/nb8jÃ‚Â $AAPL $AMZN $CHL $GOOG $HPQ $MSFT $NOK	apple: what you should know about weak link in tech titan's chain $aapl $amzn $chl $goog $hpq $msft $nok	apple: what you should know about weak link in tech titan's chain $aapl $amzn $chl $goog $hpq $msft $nok	0.625	negative	-0.375			2010-02-22	2	1	0			2	0		-1	1	2		270.387	8	78.9	157
412	3766	2014-04-17	What if Google is actually WEAK in search? @Jim_Edwards $GOOG http://read.bi/1l7VH30	what if google is actually weak in search? @jim_edwards $goog	what if google is actually weak in search? @jim_edwards $goog	0.625	negative	-0.375			2010-02-23	0	1	2			0	2		1	3	2		266.536	9	78.9	159
413	4619	2015-05-18	9th Cir in Garcia v. $GOOG case today: "a weak copyright claim cannot justify censorship in the guise of authorship." pic.twitter.com/Ss1VRr3Mw6	9th cir in garcia v. $goog case today: "a weak copyright claim cannot justify censorship in the guise of authorship." pic.twitter.com/ss1vrr3mw6	9th cir in garcia v. $goog case today: "a weak copyright claim cannot justify censorship in the guise of authorship." pic.twitter.com/ss1vrr3mw6	0.625	negative	-0.375			2010-02-23	0	1	2			0	2		1	3	2		266.536	10	78.9	161
414	4632	2015-05-21	"The Content Biz is Brutal. Long/mayo/It Live" @BuzzFeed @VICE @voxdotcom @Recode @SAI $AOL $FB $YHOO $GOOG $TIME @bwhttps://soundcloud.com/robenfarzad/the-content-biz-is-brutal-long-may-it-liveÃ‚Â Ã¢â‚¬Â¦	"the content biz is brutal. long/mayo/it live" @buzzfeed @vice @voxdotcom @recode @sai $aol $fb $yhoo $goog $time @bw	"the content biz is brutal. long/mayo/it live" @buzzfeed @vice @voxdotcom @recode @sai $aol $fb $yhoo $goog $time @bw	0.75	negative	-0.369318			2010-02-23	0	1	2			0	2		1	3	2		266.536	11	78.9	163
415	88	2016-03-15 19:39:00	"Rough day for Jack Ma: state media attacks Alibaba for fake orders and Ele.me for fake restaurants" $baba https://www.techinasia.com/rough-day-jack-ma-state-media-attacks-alibaba-fake-orders-eleme-fake-restaurants/Ã‚Â Ã¢â‚¬Â¦	"rough day for jack ma: state media attacks alibaba for fake orders and ele.me for fake restaurants" $baba	"rough day for jack ma: state media attacks alibaba for fake orders and ele.me for fake restaurants" $baba	0.8	negative	-0.366667			2010-02-24	2	1	0			2	0		-1	1	2		264.743	10	80.9	163
416	1354	2012-01-31	CHART OF THE DAY: Hate To Be Rude, But Facebook Is Not The Next Google. It's Not Even Close $GOOG by @nichcarlson http://read.bi/Aya3UB	chart of the day: hate to be rude, but facebook is not the next google. it's not even close $goog by @nichcarlson	chart of the day: hate to be rude, but facebook is not the next google. it's not even close $goog by @nichcarlson	0.5	negative	-0.366667			2010-02-24	2	1	0			2	0		-1	1	2		264.743	9	82.9	163
417	4528	2019-01-02 18:12:00	In recent years, buying on increased disclosure ($AMZN $MSFT $GOOGL) and selling on decreased disclosure ($AAPL) has not been a bad strategy.	in recent years, buying on increased disclosure ($amzn $msft $googl) and selling on decreased disclosure ($aapl) has not been a bad strategy.	in recent years, buying on increased disclosure ($amzn $msft $googl) and selling on decreased disclosure ($aapl) has not been a bad strategy.	0.538889	negative	-0.366667			2010-02-24	2	1	0			2	0		-1	1	2		264.743	8	84.9	163
418	647	2017-05-18 06:38:00	Meanwhile, serious questions remain re $BABAÃ¢â‚¬â„¢s pre-post IPO accounting. Just b/c nobody is talking about it doesnÃ¢â‚¬â„¢t mean it doesnÃ¢â‚¬â„¢t matter!	meanwhile, serious questions remain re $babas pre-post ipo accounting. just b/c nobody is talking about it doesnt mean it doesnt matter!	meanwhile, serious questions remain re $babas pre-post ipo accounting. just b/c nobody is talking about it doesnt mean it doesnt matter!	0.677083	negative	-0.361979			2010-02-25	1	0	1			0	0		-1	1	1		262.232	7	84.9	163
419	648	2017-05-18 06:38:00	Meanwhile, serious questions remain re $BABAÃ¢â‚¬â„¢s pre-post IPO accounting. Just b/c nobody is talking about it doesnÃ¢â‚¬â„¢t mean it doesnÃ¢â‚¬â„¢t matter!	meanwhile, serious questions remain re $babas pre-post ipo accounting. just b/c nobody is talking about it doesnt mean it doesnt matter!	meanwhile, serious questions remain re $babas pre-post ipo accounting. just b/c nobody is talking about it doesnt mean it doesnt matter!	0.677083	negative	-0.361979			2010-02-25	1	0	1			0	0		-1	1	1		262.232	6	84.9	163
420	2375	2019-05-16 06:23:00	I see stocks on hour chart with macd are:_x000D_ $NVDA weak_x000D_ $NFLX weak_x000D_ $TLRY ?_x000D_ $LYFT weak_x000D_ $BABA weak_x000D_ $TSLA weak_x000D_ $BA weak_x000D_ $GOOGL weak_x000D_ $NTES weak_x000D_ $SQ weak_x000D_ $LLY weak_x000D_ $AAPL weak_x000D_ $BKNG weak_x000D_ $AMZN weak_x000D_ They can change so be careful	i see stocks on hour chart with macd are:_x000D_ $nvda weak_x000D_ $nflx weak_x000D_ $tlry ?_x000D_ $lyft weak_x000D_ $baba weak_x000D_ $tsla weak_x000D_ $ba weak_x000D_ $googl weak_x000D_ $ntes weak_x000D_ $sq weak_x000D_ $lly weak_x000D_ $aapl weak_x000D_ $bkng weak_x000D_ $amzn weak_x000D_ they can change so be careful	i see stocks on hour chart with macd are:_x000D_ $nvda weak_x000D_ $nflx weak_x000D_ $tlry ?_x000D_ $lyft weak_x000D_ $baba weak_x000D_ $tsla weak_x000D_ $ba weak_x000D_ $googl weak_x000D_ $ntes weak_x000D_ $sq weak_x000D_ $lly weak_x000D_ $aapl weak_x000D_ $bkng weak_x000D_ $amzn weak_x000D_ they can change so be careful	0.651786	negative	-0.355357			2010-02-27	0	1	0			0	0		0	2	1		262.416	6	84.9	163
421	651	2017-05-18 18:10:00	$BABA whoever wanted to short this didn't listen to the conference call I know it's sometimes Boring- Now looking for continuation LONG pic.twitter.com/LYNZqjBmOb	$baba whoever wanted to short this didn't listen to the conference call i know it's sometimes boring- now looking for continuation long pic.twitter.com/lynzqjbmob	$baba whoever wanted to short this didn't listen to the conference call i know it's sometimes boring- now looking for continuation long pic.twitter.com/lynzqjbmob	0.566667	negative	-0.35			2010-03-01	1	2	0			0.5	0		0	2	2		265.35	6	85.4	163
422	652	2017-05-18 18:10:00	$BABA whoever wanted to short this didn't listen to the conference call I know it's sometimes Boring- Now looking for continuation LONG pic.twitter.com/LYNZqjBmOb	$baba whoever wanted to short this didn't listen to the conference call i know it's sometimes boring- now looking for continuation long pic.twitter.com/lynzqjbmob	$baba whoever wanted to short this didn't listen to the conference call i know it's sometimes boring- now looking for continuation long pic.twitter.com/lynzqjbmob	0.566667	negative	-0.35			2010-03-01	1	2	0			0.5	0		0	2	2		265.35	6	85.9	163
423	3948	2017-12-08 18:15:00	ThereÃ¢â‚¬â„¢s something comforting about a company that can pay its dividends through thick and thin. $MMM $WMT $MSFT https://www.fool.com/investing/2017/12/07/3-dividend-stocks-that-thrive-in-both-bull-and-bea.aspxÃ‚Â Ã¢â‚¬Â¦	theres something comforting about a company that can pay its dividends through thick and thin. $mmm $wmt $msft	theres something comforting about a company that can pay its dividends through thick and thin. $mmm $wmt $msft	0.6625	negative	-0.35			2010-03-01	1	2	0			0.5	0		0	2	2		265.35	6	86.4	163
424	713	2017-06-08 10:47:00	Ugly Rev's_x000D_ $NTES $BIDU $SINA $WB $BITA $YY_x000D_ $ATHM $TAL $EDU $HTHT $MOMO*_x000D_ *rel constructive intra $MOMO_x000D_ _x000D_ Possible source of funds into $BABA?	ugly rev's_x000D_ $ntes $bidu $sina $wb $bita $yy_x000D_ $athm $tal $edu $htht $momo*_x000D_ *rel constructive intra $momo_x000D_ _x000D_ possible source of funds into $baba?	ugly rev's_x000D_ $ntes $bidu $sina $wb $bita $yy_x000D_ $athm $tal $edu $htht $momo*_x000D_ *rel constructive intra $momo_x000D_ _x000D_ possible source of funds into $baba?	1	negative	-0.35			2010-03-02	1	3	0			0.333333	0		0	2	3		269.52	6	86.7333	163
425	714	2017-06-08 10:47:00	Ugly Rev's_x000D_ $NTES $BIDU $SINA $WB $BITA $YY_x000D_ $ATHM $TAL $EDU $HTHT $MOMO*_x000D_ *rel constructive intra $MOMO_x000D_ _x000D_ Possible source of funds into $BABA?	ugly rev's_x000D_ $ntes $bidu $sina $wb $bita $yy_x000D_ $athm $tal $edu $htht $momo*_x000D_ *rel constructive intra $momo_x000D_ _x000D_ possible source of funds into $baba?	ugly rev's_x000D_ $ntes $bidu $sina $wb $bita $yy_x000D_ $athm $tal $edu $htht $momo*_x000D_ *rel constructive intra $momo_x000D_ _x000D_ possible source of funds into $baba?	1	negative	-0.35			2010-03-02	1	3	0			0.333333	0		0	2	3		269.52	6	87.0667	163
426	7	2009-01-08	2nd list of sites w vulgar content out. includes msn china $msft, kongzhong $kong, sohu's 17173 $sohu, myspace china http://is.gd/eVsA [ZH]	2nd list of sites w vulgar content out. includes msn china $msft, kongzhong $kong, sohu's 17173 $sohu, myspace china [zh]	2nd list of sites w vulgar content out. includes msn china $msft, kongzhong $kong, sohu's 17173 $sohu, myspace china [zh]	0.4	negative	-0.35			2010-03-02	1	3	0			0.333333	0		0	2	3		269.52	6	87.4	163
427	950	2012-02-08	The Fight Between Google And Microsoft Is Getting Ugly And Public $GOOG $MSFT by @MattRosoffhttp://read.bi/AvA6Bp	the fight between google and microsoft is getting ugly and public $goog $msft by @mattrosoff	the fight between google and microsoft is getting ugly and public $goog $msft by @mattrosoff	0.533333	negative	-0.35			2010-03-02	1	3	0			0.333333	0		0	2	3		269.52	6	87.7333	163
428	1787	2013-08-23 06:08:00	Word of advice to any CEO. If your stock gains $20 billion in market value on the news of your resignation, that's not a good thing. $MSFT	word of advice to any ceo. if your stock gains $20 billion in market value on the news of your resignation, that's not a good thing. $msft	word of advice to any ceo. if your stock gains $20 billion in market value on the news of your resignation, that's not a good thing. $msft	0.6	negative	-0.35			2010-03-03	0	3	1			0	0.333333		0	2	3		271.642	6	87.7333	163.333
429	341	2010-10-06	Sony's Google TV Remote Looks Crazy $GOOG $SNE by @jwyarow http://read.bi/bqTdXr	sony's google tv remote looks crazy $goog $sne by @jwyarow	sony's google tv remote looks crazy $goog $sne by @jwyarow	0.55	negative	-0.35			2010-03-03	0	3	1			0	0.333333		0	2	3		271.642	6	87.7333	163.667
430	1369	2012-02-08	The Fight Between Google And Microsoft Is Getting Ugly And Public $GOOG $MSFT by @MattRosoffhttp://read.bi/AvA6Bp	the fight between google and microsoft is getting ugly and public $goog $msft by @mattrosoff	the fight between google and microsoft is getting ugly and public $goog $msft by @mattrosoff	0.533333	negative	-0.35			2010-03-03	0	3	1			0	0.333333		0	2	3		271.642	6	87.7333	164
431	3085	2013-09-03	$GOOG develops wearable computer while $MSFT buys aging flip fone. Not a good sign. $TST	$goog develops wearable computer while $msft buys aging flip fone. not a good sign. $tst	$goog develops wearable computer while $msft buys aging flip fone. not a good sign. $tst	0.6	negative	-0.35			2010-03-03	0	3	1			0	0.333333		0	2	3		271.642	6	87.7333	164.333
432	3220	2013-10-20	War between $GOOG & $AMZN will get ugly RT @arstechnica: GoogleÃ¢â‚¬â„¢s iron grip on "open" Android http://ars.to/18pKST2	war between $goog & $amzn will get ugly rt @arstechnica: googles iron grip on "open" android	war between $goog & $amzn will get ugly rt @arstechnica: googles iron grip on "open" android	0.75	negative	-0.35			2010-03-05	0	1	1			0	1		0	2	1		281.052	6	87.7333	165.333
433	2226	2014-05-20 23:45:00	Windows 8 Banned in #China -- Bad for $MSFT, Boon for Chinese http://trib.al/ZBu17jU	windows 8 banned in #china -- bad for $msft, boon for chinese	windows 8 banned in #china -- bad for $msft, boon for chinese	0.333333	negative	-0.35			2010-03-05	0	1	1			0	1		0	2	1		281.052	6	87.7333	166.333
434	902	2011-07-14	GOOG Analysis: The Massive Mystery In Google's Finances And Why This Is Bad For Publishers - SVW: http://bit.ly/nlpj99 $GOOG	goog analysis: the massive mystery in google's finances and why this is bad for publishers - svw: $goog	goog analysis: the massive mystery in google's finances and why this is bad for publishers - svw: $goog	0.833333	negative	-0.35			2010-03-06	0	0	1			0	0		1	3	1		281.052	7	87.7333	166.333
435	1178	2011-11-28	$GOOG valuation at IPO was $23B w/ $6B run-rate. $FBOOK looking at $100B IPO valuation at the same $6B run rate. Bad math.	$goog valuation at ipo was $23b w/ $6b run-rate. $fbook looking at $100b ipo valuation at the same $6b run rate. bad math.	$goog valuation at ipo was $23b w/ $6b run-rate. $fbook looking at $100b ipo valuation at the same $6b run rate. bad math.	0.395833	negative	-0.35			2010-03-08	0	3	1			0	0.333333		0	2	3		280.19	7	87.7333	166.667
436	2028	2012-10-18	Graphic: A bad day for Google's stock http://bit.ly/VfvmTFÃ‚Â $GOOG	graphic: a bad day for google's stock $goog	graphic: a bad day for google's stock $goog	0.533333	negative	-0.35			2010-03-08	0	3	1			0	0.333333		0	2	3		280.19	7	87.7333	167
437	5558	2016-11-27	Sunday links: big, bad data, manias and panics and gender-free resumes. http://abnormalreturns.com/2016/11/27/sunday-links-vertical-interests/Ã‚Â Ã¢â‚¬Â¦ $IYT $AAPL $GOOG $GOOGL $MSFT $BX $KKR $SHMpic.twitter.com/PQxbMdK8M5	sunday links: big, bad data, manias and panics and gender-free resumes. $iyt $aapl $goog $googl $msft $bx $kkr $shmpic.twitter.com/pqxbmdk8m5	sunday links: big, bad data, manias and panics and gender-free resumes. $iyt $aapl $goog $googl $msft $bx $kkr $shmpic.twitter.com/pqxbmdk8m5	0.383333	negative	-0.35			2010-03-08	0	3	1			0	0.333333		0	2	3		280.19	7	87.7333	167.333
438	2506	2014-12-31 18:42:00	IMHO, $MSFT shockingly remains MILDLY undervalued	imho, $msft shockingly remains mildly undervalued	imho, $msft shockingly remains mildly undervalued	0.75	negative	-0.333333			2010-03-08	0	3	1			0	0.333333		0	2	3		280.19	7	87.7333	167.667
439	1577	2018-01-04 07:13:00	Trillion computations/sec - Is impossible possible?_x000D_ #Quantumcomputing to provide exponential impetus to #AI #ML #genomics #Entertainment #pharma #material #science #auto #aero #robotics #biosimilars #nanotech #logistics #retail_x000D_ $GOOG $FB $MSFT $AAPL $AMZN $IBM $BABA $BA $F $NFLX pic.twitter.com/gL5SFy0NT6	trillion computations/sec - is impossible possible?_x000D_ #quantumcomputing to provide exponential impetus to #ai #ml #genomics #entertainment #pharma #material #science #auto #aero #robotics #biosimilars #nanotech #logistics #retail_x000D_ $goog $fb $msft $aapl $amzn $ibm $baba $ba $f $nflx pic.twitter.com/gl5sfy0nt6	trillion computations/sec - is impossible possible?_x000D_ #quantumcomputing to provide exponential impetus to #ai #ml #genomics #entertainment #pharma #material #science #auto #aero #robotics #biosimilars #nanotech #logistics #retail_x000D_ $goog $fb $msft $aapl $amzn $ibm $baba $ba $f $nflx pic.twitter.com/gl5sfy0nt6	1	negative	-0.333333			2010-03-09	1	0	0			0	0		-1	1	1		279.049	6	87.7333	167.667
440	605	2011-02-09	Microsoft Puts Bing Leader In Charge Of Serious Business: Cloud And Enterprise Software $MSFT by @MattRosoff http://read.bi/hKSpGe	microsoft puts bing leader in charge of serious business: cloud and enterprise software $msft by @mattrosoff	microsoft puts bing leader in charge of serious business: cloud and enterprise software $msft by @mattrosoff	0.666667	negative	-0.333333			2010-03-10	0	6	0			0	0		0	2	6		287.149	6	87.7333	167.667
441	985	2012-04-10	It's Time To Admit It: The iPad Actually Is A Serious Gaming Device $AAPL $MSFT $SNE by @KamailaSandershttp://read.bi/IIVj1v	it's time to admit it: the ipad actually is a serious gaming device $aapl $msft $sne by @kamailasanders	it's time to admit it: the ipad actually is a serious gaming device $aapl $msft $sne by @kamailasanders	0.666667	negative	-0.333333			2010-03-10	0	6	0			0	0		0	2	6		287.149	6	87.7333	167.667
442	1023	2012-05-22	Steve Ballmer Is Making Some Ridiculous Predictions For Windows 8 $MSFT by @Julie188http://read.bi/LoJtLa	steve ballmer is making some ridiculous predictions for windows 8 $msft by @julie188	steve ballmer is making some ridiculous predictions for windows 8 $msft by @julie188	1	negative	-0.333333			2010-03-10	0	6	0			0	0		0	2	6		287.149	6	87.7333	167.667
443	1400	2012-12-27	Microsoft: Google Isn't 'Truly Serious' About Enterprise Office Apps $GOOG $MSFT by @Julie188http://read.bi/V7Fwkt	microsoft: google isn't 'truly serious' about enterprise office apps $goog $msft by @julie188	microsoft: google isn't 'truly serious' about enterprise office apps $goog $msft by @julie188	0.666667	negative	-0.333333			2010-03-10	0	6	0			0	0		0	2	6		287.149	6	87.7333	167.667
444	2352	2014-08-28 14:26:00	Why @cyanogen is the company to watch in mobile. Seriously. Watch it. $msft $goog $amzn are. By @amir.https://www.theinformation.com/Obscure-Android-Software-Firm-Attracts-Google-RivalsÃ‚Â Ã¢â‚¬Â¦	why @cyanogen is the company to watch in mobile. seriously. watch it. $msft $goog $amzn are. by @amir.	why @cyanogen is the company to watch in mobile. seriously. watch it. $msft $goog $amzn are. by @amir.	0.666667	negative	-0.333333			2010-03-10	0	6	0			0	0		0	2	6		287.149	6	87.7333	167.667
445	2370	2014-09-14 04:38:00	Sunday links: shallow risks, shallow dips and riverfront revivals. http://stks.co/r0m3kÃ‚Â $SPY $MSFT $DJCO $DRI	sunday links: shallow risks, shallow dips and riverfront revivals. $spy $msft $djco $dri	sunday links: shallow risks, shallow dips and riverfront revivals. $spy $msft $djco $dri	0.5	negative	-0.333333			2010-03-10	0	6	0			0	0		0	2	6		287.149	6	87.7333	167.667
446	2836	2015-08-23 16:55:00	The Dow lost $338B in market cap last week alone, the same as the size of $XOM or $MSFT. Is the worst over?_x000D_ https://amp.twimg.com/v/174ce53d-9264-4259-93fd-36522c759f11Ã‚Â Ã¢â‚¬Â¦	the dow lost $338b in market cap last week alone, the same as the size of $xom or $msft. is the worst over?_x000D_	the dow lost $338b in market cap last week alone, the same as the size of $xom or $msft. is the worst over?_x000D_	0.397222	negative	-0.333333			2010-03-11	0	2	1			0	0.5		0	2	2		289.485	6	87.7333	168.167
447	3823	2017-08-25 11:02:00	The Big Brains Behind Artificial Intelligence http://www.barrons.com/articles/artificial-intelligence-gets-a-lot-smarter-1503114417Ã‚Â Ã¢â‚¬Â¦ via @barronsonline $VERI $MSFT $FB #AI #machinelearning	the big brains behind artificial intelligence via @barronsonline $veri $msft $fb #ai #machinelearning	the big brains behind artificial intelligence via @barronsonline $veri $msft $fb #ai #machinelearning	0.6	negative	-0.333333			2010-03-11	0	2	1			0	0.5		0	2	2		289.485	6	87.7333	168.667
448	4226	2018-06-15 12:16:00	$FUSZ RIDICULOUSLY CHEAP....OVERSOLD PERIOD #UNDERVALUED_x000D_ DEBT-FREE_x000D_ FULLY FUNDED_x000D_ 60% INSIDER OWNERSHIP_x000D_ _x000D_ $AAPL $SIRI $SBUX $ZNGA $BABA $QCOM $MSFT $AMZN $NVDA $NFLX $PYPL $PAY $EBAY $SNAP $FB $TWTR $HEAR $SNES $AVGR $GERN $BOXL $HBAN $VALE $INTC $CSCO $CRM $ORCL $JD $MU $CLPS $C	$fusz ridiculously cheap....oversold period #undervalued_x000D_ debt-free_x000D_ fully funded_x000D_ 60% insider ownership_x000D_ _x000D_ $aapl $siri $sbux $znga $baba $qcom $msft $amzn $nvda $nflx $pypl $pay $ebay $snap $fb $twtr $hear $snes $avgr $gern $boxl $hban $vale $intc $csco $crm $orcl $jd $mu $clps $c	$fusz ridiculously cheap....oversold period #undervalued_x000D_ debt-free_x000D_ fully funded_x000D_ 60% insider ownership_x000D_ _x000D_ $aapl $siri $sbux $znga $baba $qcom $msft $amzn $nvda $nflx $pypl $pay $ebay $snap $fb $twtr $hear $snes $avgr $gern $boxl $hban $vale $intc $csco $crm $orcl $jd $mu $clps $c	1	negative	-0.333333			2010-03-11	0	2	1			0	0.5		0	2	2		289.485	6	87.7333	169.167
449	241	2010-08-02	Android's Serious Piracy Problem Costs Developers $GOOG $AAPL by @jwyarow http://read.bi/axlVpI	android's serious piracy problem costs developers $goog $aapl by @jwyarow	android's serious piracy problem costs developers $goog $aapl by @jwyarow	0.666667	negative	-0.333333			2010-03-12	0	1	1			0	1		0	2	1		288.688	6	87.7333	170.167
450	1180	2011-11-29	You Aren't The Only One Annoyed By This Infuriating Tweak In Google Search $GOOG by @mattlynley http://read.bi/vww5Qj	you aren't the only one annoyed by this infuriating tweak in google search $goog by @mattlynley	you aren't the only one annoyed by this infuriating tweak in google search $goog by @mattlynley	0.866667	negative	-0.333333			2010-03-12	0	1	1			0	1		0	2	1		288.688	6	87.7333	171.167
451	1435	2012-03-22	Get Serious: Of COURSE Google's Going To Take On The iPhone $GOOG by @MattRosoffhttp://read.bi/GSbNFr	get serious: of course google's going to take on the iphone $goog by @mattrosoff	get serious: of course google's going to take on the iphone $goog by @mattrosoff	0.666667	negative	-0.333333			2010-03-13	0	0	1			0	0		1	3	1		288.688	7	87.7333	171.167
452	1629	2012-06-12	Apple Seriously Embarrassed Google's Android Yesterday $AAPL $GOOG by @stevekovachhttp://read.bi/MGNvDk	apple seriously embarrassed google's android yesterday $aapl $goog by @stevekovach	apple seriously embarrassed google's android yesterday $aapl $goog by @stevekovach	0.666667	negative	-0.333333			2010-03-14	0	3	0			0	0		0	2	3		288.688	7	87.7333	171.167
453	2136	2012-11-15	Because Of This Chart, A Serious Person Posited That Samsung Might Buy Google $SSNLF $GOOG by @nichcarlsonhttp://read.bi/TMNWxP	because of this chart, a serious person posited that samsung might buy google $ssnlf $goog by @nichcarlson	because of this chart, a serious person posited that samsung might buy google $ssnlf $goog by @nichcarlson	0.666667	negative	-0.333333			2010-03-14	0	3	0			0	0		0	2	3		288.688	7	87.7333	171.167
454	2260	2012-12-27	Microsoft: Google Isn't 'Truly Serious' About Enterprise Office Apps $GOOG $MSFT by @Julie188http://read.bi/V7Fwkt	microsoft: google isn't 'truly serious' about enterprise office apps $goog $msft by @julie188	microsoft: google isn't 'truly serious' about enterprise office apps $goog $msft by @julie188	0.666667	negative	-0.333333			2010-03-14	0	3	0			0	0		0	2	3		288.688	7	87.7333	171.167
455	2317	2013-01-11	This is asinine. #DOJ focusing on deals this size is ridiculous. Please protect us from $GOOG instead. http://mobile.reuters.com/article/idUSL4N0AG62G20130111?irpc=932Ã‚Â Ã¢â‚¬Â¦	this is asinine. #doj focusing on deals this size is ridiculous. please protect us from $goog instead.	this is asinine. #doj focusing on deals this size is ridiculous. please protect us from $goog instead.	1	negative	-0.333333			2010-03-15	0	0	2			0	0		1	3	2		280.538	8	87.7333	171.167
456	2458	2013-02-22	Google Is Making Moves To Seriously Disrupt Groupon $GRPN $GOOG by @owenthomashttp://read.bi/YIq3t3	google is making moves to seriously disrupt groupon $grpn $goog by @owenthomas	google is making moves to seriously disrupt groupon $grpn $goog by @owenthomas	0.666667	negative	-0.333333			2010-03-15	0	0	2			0	0		1	3	2		280.538	9	87.7333	171.167
457	4521	2015-04-09	Social Media Analytics: Crowd & Expert Sentiment On The Google-Twitter Acquisition, Crude Oil $GOOG $GOOGL $TWTRhttp://benzinga.com/z/5392270	social media analytics: crowd & expert sentiment on the google-twitter acquisition, crude oil $goog $googl $twtr	social media analytics: crowd & expert sentiment on the google-twitter acquisition, crude oil $goog $googl $twtr	0.533333	negative	-0.333333			2010-03-16	0	1	1			0	1		0	2	1		281.545	9	87.7333	172.167
458	4912	2015-09-26	France seriously believes it is in charge of the internet $GOOG http://read.bi/1MnRaDF	france seriously believes it is in charge of the internet $goog	france seriously believes it is in charge of the internet $goog	0.666667	negative	-0.333333			2010-03-16	0	1	1			0	1		0	2	1		281.545	9	87.7333	173.167
459	3333	2016-08-07 18:22:00	Microsoft $MSFT leaving a 9 month base as shares make new all time highs pic.twitter.com/kcNVSIagss	microsoft $msft leaving a 9 month base as shares make new all time highs pic.twitter.com/kcnvsiagss	microsoft $msft leaving a 9 month base as shares make new all time highs pic.twitter.com/kcnvsiagss	0.727273	negative	-0.331818			2010-03-17	0	0	1			0	0		1	3	1		281.724	10	87.7333	173.167
460	1367	2012-02-08	Here's How To Turn Off Google's Annoying New Search Results In 20 Seconds $GOOG by @hamburgerhttp://read.bi/zDqTqX	here's how to turn off google's annoying new search results in 20 seconds $goog by @hamburger	here's how to turn off google's annoying new search results in 20 seconds $goog by @hamburger	0.677273	negative	-0.331818			2010-03-18	0	0	1			0	0		1	3	1		282.142	11	87.7333	173.167
461	4645	2015-05-25	$SOUL New game 'SirVival' to launch in $AAPL App Store! As well as on $GOOG $AMZN $FB $MSFT $SNE platforms!! #Android #Playstation #Xbox,""	$soul new game 'sirvival' to launch in $aapl app store! as well as on $goog $amzn $fb $msft $sne platforms!! #android #playstation #xbox,""	$soul new game 'sirvival' to launch in $aapl app store! as well as on $goog $amzn $fb $msft $sne platforms!! #android #playstation #xbox,""	0.427273	negative	-0.322443			2010-03-19	0	0	1			0	0		1	3	1		278.954	12	87.7333	173.167
462	5116	2016-02-04	Turnaround! Hated names bouncing $FCX $AA $CAT $R, and new economy favorites down $FB $GOOG. Rotation and weaker dollar!	turnaround! hated names bouncing $fcx $aa $cat $are, and new economy favorites down $fb $goog. rotation and weaker dollar!	turnaround! hated names bouncing $fcx $aa $cat $are, and new economy favorites down $fb $goog. rotation and weaker dollar!	0.481145	negative	-0.31936			2010-03-22	0	1	0			0	0		0	2	1		277.709	12	87.7333	173.167
463	1657	2013-05-24 11:21:00	GameStop now down 13% on news that game publishers and $MSFT will receive cut on used game sales http://stks.co/tE9wÃ‚Â $GME	gamestop now down 13% on news that game publishers and $msft will receive cut on used game sales $gme	gamestop now down 13% on news that game publishers and $msft will receive cut on used game sales $gme	0.362963	negative	-0.318519			2010-03-25	0	0	3			0	0		1	3	3		280.389	13	87.7333	173.167
464	655	2017-05-19 20:36:00	Weekly Recap: $14,250 Realized (Some like transparency some hate it~bc they lose imo) mainly options $BABA $AMZN $NVDA $FB $SPY $TSLA $AAPLpic.twitter.com/PilpklM18A	weekly recap: $14,250 realized (some like transparency some hate it~bc they lose imo) mainly options $baba $amzn $nvda $fb $spy $tsla $aaplpic.twitter.com/pilpklm18a	weekly recap: $14,250 realized (some like transparency some hate it~bc they lose imo) mainly options $baba $amzn $nvda $fb $spy $tsla $aaplpic.twitter.com/pilpklm18a	0.616667	negative	-0.316667			2010-03-25	0	0	3			0	0		1	3	3		280.389	14	87.7333	173.167
465	656	2017-05-19 20:36:00	Weekly Recap: $14,250 Realized (Some like transparency some hate it~bc they lose imo) mainly options $BABA $AMZN $NVDA $FB $SPY $TSLA $AAPLpic.twitter.com/PilpklM18A	weekly recap: $14,250 realized (some like transparency some hate it~bc they lose imo) mainly options $baba $amzn $nvda $fb $spy $tsla $aaplpic.twitter.com/pilpklm18a	weekly recap: $14,250 realized (some like transparency some hate it~bc they lose imo) mainly options $baba $amzn $nvda $fb $spy $tsla $aaplpic.twitter.com/pilpklm18a	0.616667	negative	-0.316667			2010-03-25	0	0	3			0	0		1	3	3		280.389	15	87.7333	173.167
466	330	2010-01-25	Tablet Computing: A History Of Failure $AAPL $MSFT $PALM by @jwyarow http://bit.ly/7c4QJz	tablet computing: a history of failure $aapl $msft $palm by @jwyarow	tablet computing: a history of failure $aapl $msft $palm by @jwyarow	0.3	negative	-0.316667			2010-03-26	0	1	0			0	0		0	2	1		280.294	15	87.7333	173.167
467	1616	2013-05-07 06:53:00	Microsoft admits failure on Windows 8 http://on.mktw.net/15xJ35gÃ‚Â $MSFT	microsoft admits failure on windows 8 $msft	microsoft admits failure on windows 8 $msft	0.3	negative	-0.316667			2010-03-27	0	1	0			0	0		0	2	1		280.294	15	87.7333	173.167
468	489	2010-12-30	Hey, The Nook Isn't A Failure $BKS $AMZN $GOOG by @MattRosoff http://read.bi/dGVetR	hey, the nook isn't a failure $bks $amzn $goog by @mattrosoff	hey, the nook isn't a failure $bks $amzn $goog by @mattrosoff	0.3	negative	-0.316667			2010-03-28	1	1	1			1	1		-1	1	1		280.294	14	88.7333	174.167
469	4360	2015-01-29	No, Google Glass wasn't a failure: http://on.mktw.net/1zFz4tSÃ‚Â $GOOG	no, google glass wasn't a failure: $goog	no, google glass wasn't a failure: $goog	0.3	negative	-0.316667			2010-03-28	1	1	1			1	1		-1	1	1		280.294	13	89.7333	175.167
470	3424	2013-12-31	Google Glass now on saleÃ¢â‚¬â€but only to a select few: http://cnb.cx/KiYRzHÃ‚Â (via @CadieThompson) $GOOG	google glass now on salebut only to a select few: (via @cadiethompson) $goog	google glass now on salebut only to a select few: (via @cadiethompson) $goog	0.7	negative	-0.316667			2010-03-28	1	1	1			1	1		-1	1	1		280.294	12	90.7333	176.167
471	1867	2013-09-15 10:46:00	$AAPL should do a response commercial with Siri saying Ã¢â‚¬Å“IÃ¢â‚¬â„¢m sorry you had to take a billion dollar write down Surface.Ã¢â‚¬ï¿½ $MSFT so desperate.	$aapl should do a response commercial with siri saying i am sorry you had to take a billion dollar write down surface. $msft so desperate.	$aapl should do a response commercial with siri saying i am sorry you had to take a billion dollar write down surface. $msft so desperate.	0.572222	negative	-0.313889			2010-03-29	0	2	0			0	0		0	2	2		280.175	12	90.7333	176.167
472	1574	2018-01-02 15:50:00	Select China names with above average volume gains today:_x000D_ $ATHM broke out, 67.69 std pivot _x000D_ $HTHT follow-through, late stage_x000D_ $BABA $WUBA $YY $WB $SINA reclaimed/bounced off 50day, base building pic.twitter.com/rQ355V4kmR	select china names with above average volume gains today:_x000D_ $athm broke out, 67.69 std pivot _x000D_ $htht follow-through, late stage_x000D_ $baba $wuba $yy $wb $sina reclaimed/bounced off 50day, base building pic.twitter.com/rq355v4kmr	select china names with above average volume gains today:_x000D_ $athm broke out, 67.69 std pivot _x000D_ $htht follow-through, late stage_x000D_ $baba $wuba $yy $wb $sina reclaimed/bounced off 50day, base building pic.twitter.com/rq355v4kmr	0.525	negative	-0.3125			2010-03-29	0	2	0			0	0		0	2	2		280.175	12	90.7333	176.167
473	3	2009-01-02	What do Google Android netbooks mean for Microsoft and Apple? http://bit.ly/OOEx $GOOG $AAPL $MSFT	what do google android netbooks mean for microsoft and apple? $goog $aapl $msft	what do google android netbooks mean for microsoft and apple? $goog $aapl $msft	0.6875	negative	-0.3125			2010-03-30	0	1	2			0	2		1	3	2		282.297	13	90.7333	178.167
474	1244	2012-10-23	Does this mean we have to retire our Zune jokes? $MSFT's Surface sells out its preorders, looks like a hit: http://mot.ly/OZkg1s	does this mean we have to retire our zune jokes? $msft's surface sells out its preorders, looks like a hit:	does this mean we have to retire our zune jokes? $msft's surface sells out its preorders, looks like a hit:	0.6875	negative	-0.3125			2010-03-30	0	1	2			0	2		1	3	2		282.297	14	90.7333	180.167
475	2195	2014-04-24 13:49:00	Thursday Wrap: What the Numbers Mean http://stks.co/s0FErÃ‚Â $AMZN $MSFT $P $SBUX $V	thursday wrap: what the numbers mean $amzn $msft $p $sbux $v	thursday wrap: what the numbers mean $amzn $msft $p $sbux $v	0.6875	negative	-0.3125			2010-03-30	0	1	2			0	2		1	3	2		282.297	15	90.7333	182.167
476	1578	2012-05-22	Now That Google Owns Motorola, What Does That Mean For Android Phones? $GOOG by @stevekovach http://read.bi/LoJTkI	now that google owns motorola, what does that mean for android phones? $goog by @stevekovach	now that google owns motorola, what does that mean for android phones? $goog by @stevekovach	0.6875	negative	-0.3125			2010-03-31	1	0	2			0	0		1	3	2		282.501	16	90.7333	182.167
477	4463	2015-03-09	Tax Holiday For Repatriated Foreign Earnings Unlikely http://www.valuewalk.com/2015/03/tax-holiday-foreign-earnings/Ã‚Â Ã¢â‚¬Â¦ $AAPL $GOOG $MSFT $GE $ORCLpic.twitter.com/6w9bUDa60t	tax holiday for repatriated foreign earnings unlikely $aapl $goog $msft $ge $orclpic.twitter.com/6w9buda60t	tax holiday for repatriated foreign earnings unlikely $aapl $goog $msft $ge $orclpic.twitter.com/6w9buda60t	0.3125	negative	-0.3125			2010-03-31	1	0	2			0	0		1	3	2		282.501	17	90.7333	182.167
478	5027	2015-12-30	Why is Day Trading Failure So Common? | Find Out Here: http://bit.ly/1ROffscÃ‚Â $SPY $QQQ $DIA $GOOG $TWTR $GPRO $Xpic.twitter.com/8291olqb0a	why is day trading failure so common? | find out here: $spy $qqq $dia $goog $twtr $gpro $xpic.twitter.com/8291olqb0a	why is day trading failure so common? | find out here: $spy $qqq $dia $goog $twtr $gpro $xpic.twitter.com/8291olqb0a	0.4	negative	-0.308333			2010-03-31	1	0	2			0	0		1	3	2		282.501	18	90.7333	182.167
479	5050	2016-01-03	Why is Day Trading Failure So Common? | Find Out Here: http://bit.ly/1NLPoxaÃ‚Â $SPY $QQQ $DIA $GOOG $TWTR $GPRO $Xpic.twitter.com/2s5XxE5QN4	why is day trading failure so common? | find out here: $spy $qqq $dia $goog $twtr $gpro $xpic.twitter.com/2s5xxe5qn4	why is day trading failure so common? | find out here: $spy $qqq $dia $goog $twtr $gpro $xpic.twitter.com/2s5xxe5qn4	0.4	negative	-0.308333			2010-04-01	0	1	0			0	0		0	2	1		283.338	18	90.7333	182.167
480	5059	2016-01-06	Why is Day Trading Failure So Common? | Find Out Here: http://bit.ly/1Pa4J8MÃ‚Â $SPY $QQQ $DIA $GOOG $TWTR $GPRO $Xpic.twitter.com/L2f95tJzlx	why is day trading failure so common? | find out here: $spy $qqq $dia $goog $twtr $gpro $xpic.twitter.com/l2f95tjzlx	why is day trading failure so common? | find out here: $spy $qqq $dia $goog $twtr $gpro $xpic.twitter.com/l2f95tjzlx	0.4	negative	-0.308333			2010-04-02	2	3	0			0.666667	0		0	2	3		283.338	18	91.4	182.167
481	5076	2016-01-24	Why is Day Trading Failure So Common? | Find Out Here: http://bit.ly/1Rx6EKDÃ‚Â $SPY $QQQ $DIA $GOOG $TWTR $GPRO $Xpic.twitter.com/doB9WYPVKr	why is day trading failure so common? | find out here: $spy $qqq $dia $goog $twtr $gpro $xpic.twitter.com/dob9wypvkr	why is day trading failure so common? | find out here: $spy $qqq $dia $goog $twtr $gpro $xpic.twitter.com/dob9wypvkr	0.4	negative	-0.308333			2010-04-02	2	3	0			0.666667	0		0	2	3		283.338	18	92.0667	182.167
482	5165	2016-02-29	Why is Day Trading Failure So Common? | Find Out Here: http://bit.ly/1VAyDYDÃ‚Â $SPY $QQQ $DIA $GOOG $TWTR $GPRO $Xpic.twitter.com/CtBzA20DED	why is day trading failure so common? | find out here: $spy $qqq $dia $goog $twtr $gpro $xpic.twitter.com/ctbza20ded	why is day trading failure so common? | find out here: $spy $qqq $dia $goog $twtr $gpro $xpic.twitter.com/ctbza20ded	0.4	negative	-0.308333			2010-04-02	2	3	0			0.666667	0		0	2	3		283.338	18	92.7333	182.167
483	5197	2016-03-20	Why is Day Trading Failure So Common? | Find Out Here: http://bit.ly/1MeLf7RÃ‚Â $SPY $QQQ $DIA $GOOG $TWTR $GPRO $Xpic.twitter.com/MB25pNJvnG	why is day trading failure so common? | find out here: $spy $qqq $dia $goog $twtr $gpro $xpic.twitter.com/mb25pnjvng	why is day trading failure so common? | find out here: $spy $qqq $dia $goog $twtr $gpro $xpic.twitter.com/mb25pnjvng	0.4	negative	-0.308333			2010-04-02	2	3	0			0.666667	0		0	2	3		283.338	18	93.4	182.167
484	5536	2016-11-05	Why is Day Trading Failure So Common? | Find Out Here: http://bit.ly/2dSzNhQÃ‚Â $SPY $QQQ $DIA $GOOG $TWTR $GPRO $Xpic.twitter.com/NWvwHvhS5g	why is day trading failure so common? | find out here: $spy $qqq $dia $goog $twtr $gpro $xpic.twitter.com/nwvwhvhs5g	why is day trading failure so common? | find out here: $spy $qqq $dia $goog $twtr $gpro $xpic.twitter.com/nwvwhvhs5g	0.4	negative	-0.308333			2010-04-02	2	3	0			0.666667	0		0	2	3		283.338	18	94.0667	182.167
485	3701	2014-03-30	Sunday (late night) links: mean reversion, "rigged" markets and the rise of Roku. http://stks.co/r09pvÃ‚Â $SPY $TLT $KING $AAPL $GOOG	sunday (late night) links: mean reversion, "rigged" markets and the rise of roku. $spy $tlt $king $aapl $goog	sunday (late night) links: mean reversion, "rigged" markets and the rise of roku. $spy $tlt $king $aapl $goog	0.64375	negative	-0.30625			2010-04-03	0	1	0			0	0		0	2	1		283.338	18	94.0667	182.167
486	718	2011-06-30	Apple Has Worst First Half Since Ã¢â‚¬â„¢08 http://bloom.bg/lAacjX $AAPL $GOOG $MSFT	apple has worst first half since 08 $aapl $goog $msft	apple has worst first half since 08 $aapl $goog $msft	0.5	negative	-0.305556			2010-04-05	1	2	2			0.5	1		0	2	2		284.439	18	94.5667	183.167
487	863	2011-06-30	Apple Has Worst First Half Since Ã¢â‚¬â„¢08 http://bloom.bg/lAacjX $AAPL $GOOG $MSFT	apple has worst first half since 08 $aapl $goog $msft	apple has worst first half since 08 $aapl $goog $msft	0.5	negative	-0.305556			2010-04-05	1	2	2			0.5	1		0	2	2		284.439	18	95.0667	184.167
488	189	2009-09-21	Bing's Slow Growth Continues $MSFT $GOOG $YHOO by @fromedome http://bit.ly/4rRf33	bing's slow growth continues $msft $goog $yhoo by @fromedome	bing's slow growth continues $msft $goog $yhoo by @fromedome	0.4	negative	-0.3			2010-04-05	1	2	2			0.5	1		0	2	2		284.439	18	95.5667	185.167
489	728	2011-07-10	The article is biased but it describes the very thing I hate about $MSFT "MicrosoftÃ¢â‚¬â„¢s Android Shakedown": http://ow.ly/1uttXr.	the article is biased but it describes the very thing i hate about $msft "microsofts android shakedown":	the article is biased but it describes the very thing i hate about $msft "microsofts android shakedown":	0.6	negative	-0.3			2010-04-05	1	2	2			0.5	1		0	2	2		284.439	18	96.0667	186.167
490	930	2012-01-19	Slow PC Sales Could Hurt Microsoft's Earnings This Quarter $MSFT by @MattRosoffhttp://read.bi/AmZArY	slow pc sales could hurt microsoft's earnings this quarter $msft by @mattrosoff	slow pc sales could hurt microsoft's earnings this quarter $msft by @mattrosoff	0.4	negative	-0.3			2010-04-05	1	2	2			0.5	1		0	2	2		284.439	18	96.5667	187.167
491	964	2012-03-20	CHART OF THE DAY: Developer Interest In Android Is Slowly Eroding $AAPL $GOOG $MSFT by @jyarow http://read.bi/GBpCZs	chart of the day: developer interest in android is slowly eroding $aapl $goog $msft by @jyarow	chart of the day: developer interest in android is slowly eroding $aapl $goog $msft by @jyarow	0.4	negative	-0.3			2010-04-07	0	1	0			0	0		0	2	1		280.718	18	96.5667	187.167
492	630	2011-04-04	THE APPLE INVESTOR: Is Apple Slowly Going To Get Smashed In The Smartphone Ma... $AAPL $MSFT $GOOG $NOK by @hleonard76 http://read.bi/g0D8XG	the apple investor: is apple slowly going to get smashed in the smartphone ma... $aapl $msft $goog $nok by @hleonard76	the apple investor: is apple slowly going to get smashed in the smartphone ma... $aapl $msft $goog $nok by @hleonard76	0.4	negative	-0.3			2010-04-08	0	2	0			0	0		0	2	2		282.685	18	96.5667	187.167
493	1456	2012-04-04	Larry Page's 'Paranoia' Over Facebook Has Forced Him To Abandon His Ideals $GOOG http://read.bi/HeyrHA	larry page's 'paranoia' over facebook has forced him to abandon his ideals $goog	larry page's 'paranoia' over facebook has forced him to abandon his ideals $goog	0.2	negative	-0.3			2010-04-08	0	2	0			0	0		0	2	2		282.685	18	96.5667	187.167
494	1548	2012-05-02	$FB knows who you pretend to be (an organ donor!). $GOOG knows the filthy pervert you really are. FB's arpu will always lag	$fb knows who you pretend to be (an organ donor!). $goog knows the filthy pervert you really are. fb's arpu will always lag	$fb knows who you pretend to be (an organ donor!). $goog knows the filthy pervert you really are. fb's arpu will always lag	0.6	negative	-0.3			2010-04-14	1	2	0			0.5	0		0	2	2		293.4	18	97.0667	187.167
495	4285	2014-12-30	Google (GOOGL) Stock Lower Today as Gmail Service Slowly Restored in China $GOOG http://bit.ly/1xwGdIN	google (googl) stock lower today as gmail service slowly restored in china $goog	google (googl) stock lower today as gmail service slowly restored in china $goog	0.4	negative	-0.3			2010-04-14	1	2	0			0.5	0		0	2	2		293.4	18	97.5667	187.167
496	4299	2014-12-31	$BBRY Employees there were forced to resort to an ancient technology -- the BlackBerry. http://stks.co/t1DcEÃ‚Â $AAPL $GOOG $MSFT	$bbry employees there were forced to resort to an ancient technology -- the blackberry. $aapl $goog $msft	$bbry employees there were forced to resort to an ancient technology -- the blackberry. $aapl $goog $msft	0.2	negative	-0.3			2010-04-14	1	2	0			0.5	0		0	2	2		293.4	18	98.0667	187.167
497	5537	2016-11-07	FANG Stocks Killed It. Again. https://steadyoptions.com/articles/fang-stocks-killed-it-again-r248/Ã‚Â Ã¢â‚¬Â¦ We traded $FB $AMZN $NFLX $GOOG like every cycle. Consistency is the name of the game.	fang stocks killed it. again. we traded $fb $amzn $nflx $goog like every cycle. consistency is the name of the game.	fang stocks killed it. again. we traded $fb $amzn $nflx $goog like every cycle. consistency is the name of the game.	0.2	negative	-0.3			2010-04-15	0	2	0			0	0		0	2	2		296.539	18	98.0667	187.167
498	31	2016-01-04 06:06:00	$BABA (-4.2% pre) Alibaba's Finance Arm Said to Seek at Least $1.5 Billion _x000D_ _x000D_ http://stks.co/i3hZP	$baba (-4.2% pre) alibaba's finance arm said to seek at least $1.5 billion _x000D_ _x000D_	$baba (-4.2% pre) alibaba's finance arm said to seek at least $1.5 billion _x000D_ _x000D_	0.4	negative	-0.3			2010-04-15	0	2	0			0	0		0	2	2		296.539	18	98.0667	187.167
499	326	2016-12-03 22:32:00	Nobody #Failed Harder Than #JackMa, & Then He Founded His $180B #Company $BABA #AliBaba http://www.inc.com/quora/nobody-failed-harder-than-jack-ma-and-then-he-founded-his-180b-company.htmlÃ‚Â Ã¢â‚¬Â¦pic.twitter.com/On373D1vR9	nobody #failed harder than #jackma, & then he founded his $180b #company $baba #alibaba	nobody #failed harder than #jackma, & then he founded his $180b #company $baba #alibaba	0.15	negative	-0.3			2010-04-16	0	0	1			0	0		1	3	1		274.048	19	98.0667	187.167
500	1311	2017-11-13 17:15:00	Crazy Eddie Memoirs: Public companies can say just about anything to investors when they are cooking the books. $BABA https://twitter.com/WallStCynic/status/930115270395547652Ã‚Â Ã¢â‚¬Â¦	crazy eddie memoirs: public companies can say just about anything to investors when they are cooking the books. $baba	crazy eddie memoirs: public companies can say just about anything to investors when they are cooking the books. $baba	0.483333	negative	-0.3			2010-04-19	0	2	1			0	0.5		0	2	2		274.023	19	98.0667	187.667
501	1312	2017-11-13 17:15:00	Crazy Eddie Memoirs: Public companies can say just about anything to investors when they are cooking the books. $BABA https://twitter.com/WallStCynic/status/930115270395547652Ã‚Â Ã¢â‚¬Â¦	crazy eddie memoirs: public companies can say just about anything to investors when they are cooking the books. $baba	crazy eddie memoirs: public companies can say just about anything to investors when they are cooking the books. $baba	0.483333	negative	-0.3			2010-04-19	0	2	1			0	0.5		0	2	2		274.023	19	98.0667	188.167
502	1381	2017-11-29 17:00:00	$BABA settled lower for the 4th day of 5, -3.6% at $179.91. S/t bearish to $170. There is a downside gap, offering secondary support of 160/59. M/t bullish >250. @Taubenator @OptionsWiseGuypic.twitter.com/fLmJuSYUbp	$baba settled lower for the 4th day of 5, -3.6% at $179.91. s/t bearish to $170. there is a downside gap, offering secondary support of 160/59. m/t bullish >250. @taubenator @optionswiseguypic.twitter.com/flmjusyubp	$baba settled lower for the 4th day of 5, -3.6% at $179.91. s/t bearish to $170. there is a downside gap, offering secondary support of 160/59. m/t bullish >250. @taubenator @optionswiseguypic.twitter.com/flmjusyubp	0.3	negative	-0.3			2010-04-19	0	2	1			0	0.5		0	2	2		274.023	19	98.0667	188.667
503	1382	2017-11-29 17:00:00	$BABA settled lower for the 4th day of 5, -3.6% at $179.91. S/t bearish to $170. There is a downside gap, offering secondary support of 160/59. M/t bullish >250. @Taubenator @OptionsWiseGuypic.twitter.com/fLmJuSYUbp	$baba settled lower for the 4th day of 5, -3.6% at $179.91. s/t bearish to $170. there is a downside gap, offering secondary support of 160/59. m/t bullish >250. @taubenator @optionswiseguypic.twitter.com/flmjusyubp	$baba settled lower for the 4th day of 5, -3.6% at $179.91. s/t bearish to $170. there is a downside gap, offering secondary support of 160/59. m/t bullish >250. @taubenator @optionswiseguypic.twitter.com/flmjusyubp	0.3	negative	-0.3			2010-04-20	1	1	1			1	1		-1	1	1		276.484	18	99.0667	189.667
504	29	2009-03-06	@ecyrd Adding $GOOG Apps to govt is breaking away from single-vendor reliance on $MSFT office, not creating that problem. At least not now	@ecyrd adding $goog apps to govt is breaking away from single-vendor reliance on $msft office, not creating that problem. at least not now	@ecyrd adding $goog apps to govt is breaking away from single-vendor reliance on $msft office, not creating that problem. at least not now	0.4	negative	-0.3			2010-04-20	1	1	1			1	1		-1	1	1		276.484	17	100.067	190.667
505	90	2009-06-02	Microsoft's 'Project Natal' Is Vaporware, At Least Until Their E3 Booth Opens $MSFT by @sachinag http://bit.ly/hN7nx	microsoft's 'project natal' is vaporware, at least until their e3 booth opens $msft by @sachinag	microsoft's 'project natal' is vaporware, at least until their e3 booth opens $msft by @sachinag	0.4	negative	-0.3			2010-04-20	1	1	1			1	1		-1	1	1		276.484	16	101.067	191.667
506	234	2009-11-04	RIM Should Sell Now Before It's Too Late $RIMM $MSFT $AAPL by @fromedome http://bit.ly/4mdMNU	rim should sell now before it's too late $rimm $msft $aapl by @fromedome	rim should sell now before it's too late $rimm $msft $aapl by @fromedome	0.6	negative	-0.3			2010-04-21	0	2	0			0	0		0	2	2		276.115	16	101.067	191.667
507	393	2010-06-30	Microsoft Exec: Foursquare Sucks, And It's Going To Lose $MSFT by @ncsaint http://bit.ly/8YuIoi	microsoft exec: foursquare sucks, and it's going to lose $msft by @ncsaint	microsoft exec: foursquare sucks, and it's going to lose $msft by @ncsaint	0.3	negative	-0.3			2010-04-21	0	2	0			0	0		0	2	2		276.115	16	101.067	191.667
508	893	2012-01-01	RT @SAI: Why Is Windows Phone Failing? $MSFT $GOOG $AAPL by @stevekovach http://read.bi/usoHWuÃ‚Â too late.	rt @sai: why is windows phone failing? $msft $goog $aapl by @stevekovach too late.	rt @sai: why is windows phone failing? $msft $goog $aapl by @stevekovach too late.	0.6	negative	-0.3			2010-04-22	1	1	2			1	2		1	3	2		272.509	17	102.067	193.667
509	1392	2012-12-24	Microsoft Has A Creepy Patent That Lets You Hug Someone Over The Internet Using A Robotic Pillow $MSFT by @Julie188http://read.bi/VZ7JZB	microsoft has a creepy patent that lets you hug someone over the internet using a robotic pillow $msft by @julie188	microsoft has a creepy patent that lets you hug someone over the internet using a robotic pillow $msft by @julie188	0.6	negative	-0.3			2010-04-22	1	1	2			1	2		1	3	2		272.509	18	103.067	195.667
510	1785	2013-08-23 06:05:00	Now that's just rude... Microsoft CEO Steve Ballmer will retire within a year, and $MSFT is up 8% in the pre-market	now that's just rude... microsoft ceo steve ballmer will retire within a year, and $msft is up 8% in the pre-market	now that's just rude... microsoft ceo steve ballmer will retire within a year, and $msft is up 8% in the pre-market	0.6	negative	-0.3			2010-04-22	1	1	2			1	2		1	3	2		272.509	19	104.067	197.667
511	1797	2013-08-23 06:48:00	In late July, Microsoft's CEO Steve Ballmer basically said the company's Surface RT tablet was a flop: http://f-st.co/geR3cWZÃ‚Â $msft	in late july, microsoft's ceo steve ballmer basically said the company's surface rt tablet was a flop: $msft	in late july, microsoft's ceo steve ballmer basically said the company's surface rt tablet was a flop: $msft	0.6	negative	-0.3			2010-04-22	1	1	2			1	2		1	3	2		272.509	20	105.067	199.667
512	1991	2013-12-12 10:30:00	YEP! RT @cube1us: $MSFT $ORCL $CSCO all have two things in common: arrogant management and dismissive attitude toward their customers.	yep! rt @cube1us: $msft $orcl $csco all have two things in common: arrogant management and dismissive attitude toward their customers.	yep! rt @cube1us: $msft $orcl $csco all have two things in common: arrogant management and dismissive attitude toward their customers.	0.5	negative	-0.3			2010-05-04	0	2	1			0	0.5		0	2	2		252.24	20	105.067	200.167
513	1992	2013-12-12 18:14:00	The one thing $AAPL and $MSFT will always have in common is that both founders were college dropouts --> http://stks.co/cz9L	the one thing $aapl and $msft will always have in common is that both founders were college dropouts -->	the one thing $aapl and $msft will always have in common is that both founders were college dropouts -->	0.5	negative	-0.3			2010-05-04	0	2	1			0	0.5		0	2	2		252.24	20	105.067	200.667
514	2039	2014-01-07 15:23:00	Ford CEO Alan Mulally says he won't leave for Microsoft, staying at Ford at least through 2014 http://yhoo.it/1aFkBfXÃ‚Â $F $MSFT	ford ceo alan mulally says he won't leave for microsoft, staying at ford at least through 2014 $f $msft	ford ceo alan mulally says he won't leave for microsoft, staying at ford at least through 2014 $f $msft	0.4	negative	-0.3			2010-05-04	0	2	1			0	0.5		0	2	2		252.24	20	105.067	201.167
515	2067	2014-01-27 11:42:00	I can measure the length of my reporting career by no. of times $msft has renamed its online storage product. At least 3 and I think 4.	i can measure the length of my reporting career by no. of times $msft has renamed its online storage product. at least 3 and i think 4.	i can measure the length of my reporting career by no. of times $msft has renamed its online storage product. at least 3 and i think 4.	0.4	negative	-0.3			2010-05-05	0	1	0			0	0		0	2	1		253.928	20	105.067	201.167
516	2337	2014-08-14 10:25:00	#Windows: Four years old, but still the ugly duckling of mobile OS: http://on.mktw.net/1pbc5j5Ã‚Â @thetellblog $MSFT	#windows: four years old, but still the ugly duckling of mobile os: @thetellblog $msft	#windows: four years old, but still the ugly duckling of mobile os: @thetellblog $msft	0.6	negative	-0.3			2010-05-07	0	0	1			0	0		1	3	1		245.649	21	105.067	201.167
517	2366	2014-09-08 13:02:00	$TSLA and $MSFT are helping $COMP buck today's negative trend. $YHOO up 5% on Alibaba buzz. http://on.mktw.net/1pIDd4UÃ‚Â pic.twitter.com/5y6V4ZyOMm	$tsla and $msft are helping $comp buck today's negative trend. $yhoo up 5% on alibaba buzz.	$tsla and $msft are helping $comp buck today's negative trend. $yhoo up 5% on alibaba buzz.	0.4	negative	-0.3			2010-05-10	0	2	0			0	0		0	2	2		259.851	21	105.067	201.167
518	2443	2014-11-17 10:20:00	$MSFT action insane today, over 60% of 145,000 calls trading offer, now above 45K Nov. 50's, 30 day IV up 13.5%, news has to be coming	$msft action insane today, over 60% of 145,000 calls trading offer, now above 45k nov. 50's, 30 day iv up 13.5%, news has to be coming	$msft action insane today, over 60% of 145,000 calls trading offer, now above 45k nov. 50's, 30 day iv up 13.5%, news has to be coming	0.4	negative	-0.3			2010-05-10	0	2	0			0	0		0	2	2		259.851	21	105.067	201.167
519	2580	2015-01-27 15:31:00	Stocks weaken late in session. Apple jumps after hours. http://ibdn.uz/I3i3oÃ‚Â $AAPL $CAT $MSFT	stocks weaken late in session. apple jumps after hours. $aapl $cat $msft	stocks weaken late in session. apple jumps after hours. $aapl $cat $msft	0.6	negative	-0.3			2010-05-11	0	2	0			0	0		0	2	2		253.575	21	105.067	201.167
520	2934	2015-10-23 12:31:00	Forget unicorns and bubbles, the sexiest tech companies are boring old Big Tech http://cnnmon.ie/1NYjCzKÃ‚Â $MSFT $AMZNpic.twitter.com/aTAdU8iKs9	forget unicorns and bubbles, the sexiest tech companies are boring old big tech $msft $amznpic.twitter.com/atadu8iks9	forget unicorns and bubbles, the sexiest tech companies are boring old big tech $msft $amznpic.twitter.com/atadu8iks9	0.433333	negative	-0.3			2010-05-11	0	2	0			0	0		0	2	2		253.575	21	105.067	201.167
521	3458	2016-11-03 09:27:00	Invite to discuss interoperability issues in #healthcare, but late b/c interoperability incompatibility btwn $MSFT & $GOOG.	invite to discuss interoperability issues in #healthcare, but late b/c interoperability incompatibility btwn $msft & $goog.	invite to discuss interoperability issues in #healthcare, but late b/c interoperability incompatibility btwn $msft & $goog.	0.6	negative	-0.3			2010-05-12	0	1	1			0	1		0	2	1		251.751	21	105.067	202.167
522	4027	2018-01-19 09:01:00	America Funds USA Capital Group Of Companies reveals yuge holdings of @FannieMae @FreddieMac Preferred and Common Shares amongst others._x000D_ _x000D_ #Fanniegate $FNMA $FMCC $NFLX $MSFT $FB $SPY $GE $X $AAPL $AIG $GS $SB $C $JPM $BAC $RBShttps://www.americanfunds.com/individual/investments/quarterlyholdings/agthxÃ‚Â Ã¢â‚¬Â¦	america funds usa capital group of companies reveals yuge holdings of @fanniemae @freddiemac preferred and common shares amongst others._x000D_ _x000D_ #fanniegate $fnma $fmcc $nflx $msft $fb $spy $ge $x $aapl $aig $gs $sb $c $jpm $bac $rbs	america funds usa capital group of companies reveals yuge holdings of @fanniemae @freddiemac preferred and common shares amongst others._x000D_ _x000D_ #fanniegate $fnma $fmcc $nflx $msft $fb $spy $ge $x $aapl $aig $gs $sb $c $jpm $bac $rbs	0.5	negative	-0.3			2010-05-12	0	1	1			0	1		0	2	1		251.751	21	105.067	203.167
523	4120	2018-04-10 05:35:00	Artificial Intelligence Is Driving Big Tech #AI @themotleyfool #stocks $AAPL, $GOOGL, $MSFT, $GOOGhttps://www.fool.com/investing/2018/04/09/artificial-intelligence-is-driving-big-tech.aspxÃ‚Â Ã¢â‚¬Â¦	artificial intelligence is driving big tech #ai @themotleyfool #stocks $aapl, $googl, $msft, $goog	artificial intelligence is driving big tech #ai @themotleyfool #stocks $aapl, $googl, $msft, $goog	0.55	negative	-0.3			2010-05-13	0	4	0			0	0		0	2	4		254.486	21	105.067	203.167
524	4424	2018-11-27 09:37:00	As Microsoft and Apple duke it out for the #1 market-cap spot, @michaelsantoli reminds us that in late 1999, Microsoft's mkt cap was 40x Apple's._x000D_ _x000D_ @CNBC $MSFT $AAPL _x000D_ @SquawkAlley	as microsoft and apple duke it out for the #1 market-cap spot, @michaelsantoli reminds us that in late 1999, microsoft's mkt cap was 40x apple's._x000D_ _x000D_ @cnbc $msft $aapl _x000D_ @squawkalley	as microsoft and apple duke it out for the #1 market-cap spot, @michaelsantoli reminds us that in late 1999, microsoft's mkt cap was 40x apple's._x000D_ _x000D_ @cnbc $msft $aapl _x000D_ @squawkalley	0.6	negative	-0.3			2010-05-13	0	4	0			0	0		0	2	4		254.486	21	105.067	203.167
525	81	2010-02-24	STUNNINGLY STUPID: Google Execs Sentenced To Italian Jail For Inadvertently Allowing Offensive Video Upload $GOOG ... http://bit.ly/aAadIY	stunningly stupid: google execs sentenced to italian jail for inadvertently allowing offensive video upload $goog ...	stunningly stupid: google execs sentenced to italian jail for inadvertently allowing offensive video upload $goog ...	0.333333	negative	-0.3			2010-05-13	0	4	0			0	0		0	2	4		254.486	21	105.067	203.167
526	287	2010-08-20	RIM Must Switch To Android Now, Before It's Too Late $RIMM $GOOG $AAPL by @fromedome http://read.bi/cx0CNd	rim must switch to android now, before it's too late $rimm $goog $aapl by @fromedome	rim must switch to android now, before it's too late $rimm $goog $aapl by @fromedome	0.6	negative	-0.3			2010-05-13	0	4	0			0	0		0	2	4		254.486	21	105.067	203.167
527	606	2011-03-17	Apple IPhone Software Loses Speed Test to GoogleÃ¢â‚¬â„¢s Android http://bloom.bg/eiAQDx $AAPL $GOOG $MSI $T $VZ	apple iphone software loses speed test to googles android $aapl $goog $msi $t $vz	apple iphone software loses speed test to googles android $aapl $goog $msi $t $vz	0.1	negative	-0.3			2010-05-14	1	1	0			1	0		-1	1	1		252.817	20	106.067	203.167
528	684	2011-04-15	Android Draws Antitrust Complaint in South Korea http://bit.ly/dL0o6rÃ‚Â $GOOG	android draws antitrust complaint in south korea $goog	android draws antitrust complaint in south korea $goog	0.2	negative	-0.3			2010-05-14	1	1	0			1	0		-1	1	1		252.817	19	107.067	203.167
529	731	2011-05-05	SAP Says Amazon Crash Hampers Its Late Push Into the Cloud http://bloom.bg/jSkR8U $AAPL $CRM $GOOG $HPQ $IT $SFSF	sap says amazon crash hampers its late push into the cloud $aapl $crm $goog $hpq $it $sfsf	sap says amazon crash hampers its late push into the cloud $aapl $crm $goog $hpq $it $sfsf	0.6	negative	-0.3			2010-05-17	0	2	2			0	1		0	2	2		253.037	19	107.067	204.167
530	765	2011-05-24	Suddenly, This Honeycomb Tablet Is Selling Like Crazy $GOOG by @stevekovach http://read.bi/luTKoQ	suddenly, this honeycomb tablet is selling like crazy $goog by @stevekovach	suddenly, this honeycomb tablet is selling like crazy $goog by @stevekovach	0.7	negative	-0.3			2010-05-17	0	2	2			0	1		0	2	2		253.037	19	107.067	205.167
531	982	2011-08-15	Before you go crazy about price that $GOOG is paying for #Motorola, remember that $MMI has $3 billion of cash. Deal is really only $9.5b.	before you go crazy about price that $goog is paying for #motorola, remember that $mmi has $3 billion of cash. deal is really only $9.5b.	before you go crazy about price that $goog is paying for #motorola, remember that $mmi has $3 billion of cash. deal is really only $9.5b.	0.95	negative	-0.3			2010-05-17	0	2	2			0	1		0	2	2		253.037	19	107.067	206.167
532	2178	2012-12-02	Sunday (late) links: an unbalanced economy, tech sector weakness and the law of unbundling. http://stks.co/mFgPÃ‚Â $XLK $AAPL $GOOG $LMCA $VIX	sunday (late) links: an unbalanced economy, tech sector weakness and the law of unbundling. $xlk $aapl $goog $lmca $vix	sunday (late) links: an unbalanced economy, tech sector weakness and the law of unbundling. $xlk $aapl $goog $lmca $vix	0.6	negative	-0.3			2010-05-17	0	2	2			0	1		0	2	2		253.037	19	107.067	207.167
533	2671	2013-04-18	Google reported 1Q profit that topped analysts' estimates, sending the shares up in late trading. http://bit.ly/102AnuAÃ‚Â $GOOG	google reported 1q profit that topped analysts' estimates, sending the shares up in late trading. $goog	google reported 1q profit that topped analysts' estimates, sending the shares up in late trading. $goog	0.6	negative	-0.3			2010-05-18	0	5	4			0	0.8		0	2	5		248.254	19	107.067	207.967
534	3028	2013-08-13	This could be "at least a $10 billion opportunity" for Google, says analyst http://on.mktw.net/19ojJklÃ‚Â $GOOG	this could be "at least a $10 billion opportunity" for google, says analyst $goog	this could be "at least a $10 billion opportunity" for google, says analyst $goog	0.4	negative	-0.3			2010-05-18	0	5	4			0	0.8		0	2	5		248.254	19	107.067	208.767
535	3184	2013-10-17	$GOOG reports after close today. Key issue after disappointing 2Q : cost-per-click, mobile positioning http://on.mktw.net/GZImXYÃ‚Â @benpimentel	$goog reports after close today. key issue after disappointing 2q : cost-per-click, mobile positioning @benpimentel	$goog reports after close today. key issue after disappointing 2q : cost-per-click, mobile positioning @benpimentel	0.85	negative	-0.3			2010-05-18	0	5	4			0	0.8		0	2	5		248.254	19	107.067	209.567
536	3397	2013-12-29	The UP Cycle on the Secondary Delineator: Day 5. Algos have been selling into the highs. See http://stks.co/c02ebÃ‚Â $twtr $fb $aapl $goog	the up cycle on the secondary delineator: day 5. algos have been selling into the highs. see $twtr $fb $aapl $goog	the up cycle on the secondary delineator: day 5. algos have been selling into the highs. see $twtr $fb $aapl $goog	0.3	negative	-0.3			2010-05-18	0	5	4			0	0.8		0	2	5		248.254	19	107.067	210.367
537	3635	2014-03-07	What do Facebook, Twitter, Google, and Apple employees have in common? http://qz.com/183958Ã‚Â $GOOG $TWTR $FB $AAPL RT @MaxNisen	what do facebook, twitter, google, and apple employees have in common? $goog $twtr $fb $aapl rt @maxnisen	what do facebook, twitter, google, and apple employees have in common? $goog $twtr $fb $aapl rt @maxnisen	0.5	negative	-0.3			2010-05-18	0	5	4			0	0.8		0	2	5		248.254	19	107.067	211.167
538	4163	2014-11-26	#Google on the cutting edge of corporate #patent strategy and use of #BigData http://ow.ly/EWbgqÃ‚Â $GOOG	#google on the cutting edge of corporate #patent strategy and use of #bigdata $goog	#google on the cutting edge of corporate #patent strategy and use of #bigdata $goog	0.45	negative	-0.3			2010-05-18	0	5	4			0	0.8		0	2	5		248.254	19	107.067	211.967
539	4357	2015-01-29	The way of the market: _x000D_ $AAPL crushes: $AMZN: Ã¢â€ â€˜ _x000D_ $GOOG falters: $AMZN: Ã¢â€ â€˜ _x000D_ $FB beats: $AMZN: Ã¢â€ â€˜ _x000D_ $AMZN loses: $AMZN: Ã¢â€ â€˜	the way of the market: _x000D_ $aapl crushes: $amzn: _x000D_ $goog falters: $amzn: _x000D_ $fb beats: $amzn: _x000D_ $amzn loses: $amzn:	the way of the market: _x000D_ $aapl crushes: $amzn: _x000D_ $goog falters: $amzn: _x000D_ $fb beats: $amzn: _x000D_ $amzn loses: $amzn:	0.1	negative	-0.3			2010-05-18	0	5	4			0	0.8		0	2	5		248.254	19	107.067	212.767
540	4388	2015-02-05	$GPRO hearing vague chatter they hired an adviser to explore a sale ($75/sh with $BABA $GOOG and $AAPL rumored) Earnings tonight -CAREFUL	$gpro hearing vague chatter they hired an adviser to explore a sale ($75/sh with $baba $goog and $aapl rumored) earnings tonight -careful	$gpro hearing vague chatter they hired an adviser to explore a sale ($75/sh with $baba $goog and $aapl rumored) earnings tonight -careful	0.75	negative	-0.3			2010-05-18	0	5	4			0	0.8		0	2	5		248.254	19	107.067	213.567
541	4541	2015-04-15	What is at the heart of the EU's antitrust complaint against Google? Search bias. http://on.wsj.com/1J3ap2yÃ‚Â $GOOG	what is at the heart of the eu's antitrust complaint against google? search bias. $goog	what is at the heart of the eu's antitrust complaint against google? search bias. $goog	0.2	negative	-0.3			2010-05-18	0	5	4			0	0.8		0	2	5		248.254	19	107.067	214.367
542	4808	2015-08-10	The Artificial Intelligence Market Will Only Continue To Grow http://seekingalpha.com/article/3424106-the-artificial-intelligence-market-will-only-continue-to-grow?source=feed_fÃ‚Â Ã¢â‚¬Â¦ $GOOG #GOOGLE $IBM $MSFT $SAP $TWTR $YHOO $GOOGL	the artificial intelligence market will only continue to grow $goog #google $ibm $msft $sap $twtr $yhoo $googl	the artificial intelligence market will only continue to grow $goog #google $ibm $msft $sap $twtr $yhoo $googl	1	negative	-0.3			2010-05-19	1	2	2			0.5	1		0	2	2		246.292	19	107.567	215.367
543	5205	2016-03-23	$AAPL & $GOOG have ~$230B common equity combined..... $BAC has $256B (100% covered by cash and Treasuries held)	$aapl & $goog have ~$230b common equity combined..... $bac has $256b (100% covered by cash and treasuries held)	$aapl & $goog have ~$230b common equity combined..... $bac has $256b (100% covered by cash and treasuries held)	0.5	negative	-0.3			2010-05-19	1	2	2			0.5	1		0	2	2		246.292	19	108.067	216.367
544	5235	2016-04-20	IT'S OFFICIAL: EUROPE FILES ANTITRUST COMPLAINT AGAINST GOOGLE $GOOG http://read.bi/1Vj0fEUÃ‚Â pic.twitter.com/VM8RzOzRxA	it's official: europe files antitrust complaint against google $goog	it's official: europe files antitrust complaint against google $goog	0.2	negative	-0.3			2010-05-19	1	2	2			0.5	1		0	2	2		246.292	19	108.567	217.367
545	2387	2013-02-01	Google just hit an all-time high of $774. $GOOG QUOTE: http://cnb.cx/pjIfDBÃ‚Â (via @SeemaCNBC)	google just hit an all-time high of $774. $goog quote: (via @seemacnbc)	google just hit an all-time high of $774. $goog quote: (via @seemacnbc)	0.77	negative	-0.295			2010-05-19	1	2	2			0.5	1		0	2	2		246.292	19	109.067	218.367
546	189	2016-08-05 07:21:00	$NFLX running hard on rumor from Benzinga that $BABA is formulating bid for co.	$nflx running hard on rumor from benzinga that $baba is formulating bid for co.	$nflx running hard on rumor from benzinga that $baba is formulating bid for co.	0.541667	negative	-0.291667			2010-05-19	1	2	2			0.5	1		0	2	2		246.292	19	109.567	219.367
547	2145	2018-12-09 13:03:00	$BABA (weekly) Bearflag and hard reject at horizontal resistance with bearish engulfing candle. RSI Descending channel. pic.twitter.com/9CbNwDfPh3	$baba (weekly) bearflag and hard reject at horizontal resistance with bearish engulfing candle. rsi descending channel. pic.twitter.com/9cbnwdfph3	$baba (weekly) bearflag and hard reject at horizontal resistance with bearish engulfing candle. rsi descending channel. pic.twitter.com/9cbnwdfph3	0.541667	negative	-0.291667			2010-05-20	1	5	3			0.2	0.6		0	2	5		236.618	19	109.767	219.967
548	2791	2013-05-17	Google CEO Larry Page: Technology should do the hard work http://ow.ly/l7fFtÃ‚Â $GOOG #CEO	google ceo larry page: technology should do the hard work $goog #ceo	google ceo larry page: technology should do the hard work $goog #ceo	0.541667	negative	-0.291667			2010-05-20	1	5	3			0.2	0.6		0	2	5		236.618	19	109.967	220.567
549	3165	2013-10-16	grateful to $GOOG for leaning in hard to support @AstiaGlobal in its mission to mentor & fund #women-led enterprises http://bit.ly/1hU3iuV	grateful to $goog for leaning in hard to support @astiaglobal in its mission to mentor & fund #women-led enterprises	grateful to $goog for leaning in hard to support @astiaglobal in its mission to mentor & fund #women-led enterprises	0.541667	negative	-0.291667			2010-05-20	1	5	3			0.2	0.6		0	2	5		236.618	19	110.167	221.167
550	3764	2014-04-17	A week ago, who would have guessed the Nasdaq would be up 50 bps on a day when $IBM and $GOOG both fell hard on earnings.	a week ago, who would have guessed the nasdaq would be up 50 bps on a day when $ibm and $goog both fell hard on earnings.	a week ago, who would have guessed the nasdaq would be up 50 bps on a day when $ibm and $goog both fell hard on earnings.	0.541667	negative	-0.291667			2010-05-20	1	5	3			0.2	0.6		0	2	5		236.618	19	110.367	221.767
551	3958	2014-07-18	Google is working hard to keep its ad-based business model in step with mobile growth. http://onforb.es/1lasY8hÃ‚Â $GOOG	google is working hard to keep its ad-based business model in step with mobile growth. $goog	google is working hard to keep its ad-based business model in step with mobile growth. $goog	0.541667	negative	-0.291667			2010-05-20	1	5	3			0.2	0.6		0	2	5		236.618	19	110.567	222.367
552	4158	2014-11-21	Friday links: start-raving markets, 'peak cocoa' and why we keep working so hard. http://stks.co/r13k7Ã‚Â $CC_F $NIB $AAPL $GOOG $QVAL $JNS	friday links: start-raving markets, 'peak cocoa' and why we keep working so hard. $cc_f $nib $aapl $goog $qval $jns	friday links: start-raving markets, 'peak cocoa' and why we keep working so hard. $cc_f $nib $aapl $goog $qval $jns	0.541667	negative	-0.291667			2010-05-20	1	5	3			0.2	0.6		0	2	5		236.618	19	110.767	222.967
553	5240	2016-04-21	Ugly after hours_x000D_ $GOOG down 6%_x000D_ $SBUX down 4.5%_x000D_ $MSFT down 3.5%	ugly after hours_x000D_ $goog down 6%_x000D_ $sbux down 4.5%_x000D_ $msft down 3.5%	ugly after hours_x000D_ $goog down 6%_x000D_ $sbux down 4.5%_x000D_ $msft down 3.5%	0.466667	negative	-0.291667			2010-05-20	1	5	3			0.2	0.6		0	2	5		236.618	19	110.967	223.567
554	5483	2016-10-18	$GOOG $GOOGL finally breaking out from long base. Position added	$goog $googl finally breaking out from long base. position added	$goog $googl finally breaking out from long base. position added	0.8	negative	-0.283333			2010-05-20	1	5	3			0.2	0.6		0	2	5		236.618	19	111.167	224.167
555	4447	2018-12-03 10:31:00	Amazon overtakes Microsoft in market value; less than $1 billion behind Apple $AMZN $MSFT $AAPLpic.twitter.com/Pa6fp91s1m	amazon overtakes microsoft in market value; less than $1 billion behind apple $amzn $msft $aaplpic.twitter.com/pa6fp91s1m	amazon overtakes microsoft in market value; less than $1 billion behind apple $amzn $msft $aaplpic.twitter.com/pa6fp91s1m	0.383333	negative	-0.283333			2010-05-20	1	5	3			0.2	0.6		0	2	5		236.618	19	111.367	224.767
556	483	2010-12-29	Angry Birds: "Apple Will Be Number One For A Very Long Time" $AAPL $GOOG by @pegobry http://read.bi/eSRBwt	angry birds: "apple will be number one for a very long time" $aapl $goog by @pegobry	angry birds: "apple will be number one for a very long time" $aapl $goog by @pegobry	0.76	negative	-0.2825			2010-05-21	0	3	0			0	0		0	2	3		235.144	19	111.367	224.767
557	438	2010-09-10	CHART OF THE DAY: The Ugly Outlook For Nokia's New CEO $MSFT $GOOG $AAPL $NOK by @jwyarow http://read.bi/9COvda	chart of the day: the ugly outlook for nokia's new ceo $msft $goog $aapl $nok by @jwyarow	chart of the day: the ugly outlook for nokia's new ceo $msft $goog $aapl $nok by @jwyarow	0.727273	negative	-0.281818			2010-05-21	0	3	0			0	0		0	2	3		235.144	19	111.367	224.767
558	3454	2014-01-07	$GOOG reaching new highs in premarket, $NFLX stung by downgrade & bad #weather blues for $JBLU. Watch Morning Call: http://reut.rs/1hmaG6x	$goog reaching new highs in premarket, $nflx stung by downgrade & bad #weather blues for $jblu. watch morning call:	$goog reaching new highs in premarket, $nflx stung by downgrade & bad #weather blues for $jblu. watch morning call:	0.560606	negative	-0.281818			2010-05-21	0	3	0			0	0		0	2	3		235.144	19	111.367	224.767
559	4997	2015-12-14	Google's new tablet probably wasn't meant to run Android Ã¢â‚¬â€ which would explain the bad reviews $GOOG http://read.bi/1QnTvD5	google's new tablet probably wasn't meant to run android which would explain the bad reviews $goog	google's new tablet probably wasn't meant to run android which would explain the bad reviews $goog	0.560606	negative	-0.281818			2010-05-23	0	3	1			0	0.333333		0	2	3		235.144	19	111.367	225.1
560	4119	2018-04-10 05:10:00	The fiscal year vs. calendar year discussion is usually a snoozefest. But here, it might mean a difference of billions of dollars in taxes. $AAPL $MSFT $GE $GOOGhttps://www.fool.com/taxes/2018/04/08/this-tiny-tax-rule-will-save-corporations-billions.aspxÃ‚Â Ã¢â‚¬Â¦	the fiscal year vs. calendar year discussion is usually a snoozefest. but here, it might mean a difference of billions of dollars in taxes. $aapl $msft $ge $goog	the fiscal year vs. calendar year discussion is usually a snoozefest. but here, it might mean a difference of billions of dollars in taxes. $aapl $msft $ge $goog	0.46875	negative	-0.28125			2010-05-23	0	3	1			0	0.333333		0	2	3		235.144	19	111.367	225.433
561	1773	2018-05-08 22:31:00	$BABA has seen it's RS Line base out since peaking on 11/24/17, but today it broke out to a new high before price on this base. BABA's base did nothing irregular as far as excessively correcting. Pretty standard 15wk 19% depth price base. @MarketSmith #RSnhBeforePRICEpic.twitter.com/Kwjl5MyIok	$baba has seen it's rs line base out since peaking on 11/24/17, but today it broke out to a new high before price on this base. baba's base did nothing irregular as far as excessively correcting. pretty standard 15wk 19% depth price base. @marketsmith #rsnhbeforepricepic.twitter.com/kwjl5myiok	$baba has seen it's rs line base out since peaking on 11/24/17, but today it broke out to a new high before price on this base. baba's base did nothing irregular as far as excessively correcting. pretty standard 15wk 19% depth price base. @marketsmith #rsnhbeforepricepic.twitter.com/kwjl5myiok	0.799455	negative	-0.280364			2010-05-23	0	3	1			0	0.333333		0	2	3		235.144	19	111.367	225.767
562	2817	2013-05-24	In past year alone, Google has started at least three services that take aim at Amazon operations. _x000D_ http://on.wsj.com/18mufV0Ã‚Â $AMZN $GOOG	in past year alone, google has started at least three services that take aim at amazon operations. _x000D_ $amzn $goog	in past year alone, google has started at least three services that take aim at amazon operations. _x000D_ $amzn $goog	0.325	negative	-0.275			2010-05-23	0	3	1			0	0.333333		0	2	3		235.144	19	111.367	226.1
563	3708	2014-04-02	What the Google share split really means: http://cnb.cx/1dUsu2TÃ‚Â (via @CNBCAlex) $GOOG	what the google share split really means: (via @cnbcalex) $goog	what the google share split really means: (via @cnbcalex) $goog	0.6	negative	-0.275			2010-05-24	1	1	1			1	1		-1	1	1		237.689	18	112.367	227.1
564	4866	2015-09-18	Apple's iOS 9 upgrade and Android app are prompting some strange and downright angry responses:_x000D_ http://on.mktw.net/1LAGi2DÃ‚Â _x000D_ $AAPL $GOOG $GOOGL	apple's ios 9 upgrade and android app are prompting some strange and downright angry responses:_x000D_ _x000D_ $aapl $goog $googl	apple's ios 9 upgrade and android app are prompting some strange and downright angry responses:_x000D_ _x000D_ $aapl $goog $googl	0.575	negative	-0.275			2010-05-24	1	1	1			1	1		-1	1	1		237.689	17	113.367	228.1
565	5111	2016-02-01	The $GOOG vs. $AAPL market cap talk is silly. @Google's enterprise value ($450b) long ago lapped @Apple ($381b).pic.twitter.com/8N0zedL2ck	the $goog vs. $aapl market cap talk is silly. @google's enterprise value ($450b) long ago lapped @apple ($381b).pic.twitter.com/8n0zedl2ck	the $goog vs. $aapl market cap talk is silly. @google's enterprise value ($450b) long ago lapped @apple ($381b).pic.twitter.com/8n0zedl2ck	0.6375	negative	-0.275			2010-05-24	1	1	1			1	1		-1	1	1		237.689	16	114.367	229.1
566	1291	2012-01-09	Ã¢â‚¬Å“The end game for Twitter is a strategic buyout. It is hard to see it playing out any other way.Ã¢â‚¬ï¿½ http://stks.co/1pkIÃ‚Â $TWIT $GOOG	the end game for twitter is a strategic buyout. it is hard to see it playing out any other way. $twit $goog	the end game for twitter is a strategic buyout. it is hard to see it playing out any other way. $twit $goog	0.438889	negative	-0.272222			2010-05-25	0	1	2			0	2		1	3	2		237.644	17	114.367	231.1
567	82	2016-03-04 10:09:00	Value of @snapchat flat in past year._x000D_ $AAPL -19%_x000D_ $TWTR -59%_x000D_ $BABA -17%_x000D_ $GPRO -68%_x000D_ Talk of private market "bubble" is way off base. @msuster	value of @snapchat flat in past year._x000D_ $aapl -19%_x000D_ $twtr -59%_x000D_ $baba -17%_x000D_ $gpro -68%_x000D_ talk of private market "bubble" is way off base. @msuster	value of @snapchat flat in past year._x000D_ $aapl -19%_x000D_ $twtr -59%_x000D_ $baba -17%_x000D_ $gpro -68%_x000D_ talk of private market "bubble" is way off base. @msuster	0.4375	negative	-0.26875			2010-05-25	0	1	2			0	2		1	3	2		237.644	18	114.367	233.1
568	1806	2013-08-23 10:34:00	15 Epic Tweets After Microsoft CEO Announced He'll Be Stepping Down: http://cnb.cx/17QviLNÃ‚Â (via @EliLanger) $MSFT	15 epic tweets after microsoft ceo announced he'll be stepping down: (via @elilanger) $msft	15 epic tweets after microsoft ceo announced he'll be stepping down: (via @elilanger) $msft	0.562963	negative	-0.268519			2010-05-25	0	1	2			0	2		1	3	2		237.644	19	114.367	235.1
569	4509	2018-12-28 13:04:00	In 2019 we will have a trade deal between US and China and the FED will not raise and that the Global economy will show lot of resilience and return to the 4-5% growth range_x000D_ Some PT base on that_x000D_ $AMZN $2500_x000D_ $GOOG $1500_x000D_ $AAPL $275_x000D_ $NVDA $330_x000D_ $INTC $65_x000D_ $MSFT $130_x000D_ $QQQ $220_x000D_ GL Short	in 2019 we will have a trade deal between us and china and the fed will not raise and that the global economy will show lot of resilience and return to the 4-5% growth range_x000D_ some pt base on that_x000D_ $amzn $2500_x000D_ $goog $1500_x000D_ $aapl $275_x000D_ $nvda $330_x000D_ $intc $65_x000D_ $msft $130_x000D_ $qqq $220_x000D_ gl short	in 2019 we will have a trade deal between us and china and the fed will not raise and that the global economy will show lot of resilience and return to the 4-5% growth range_x000D_ some pt base on that_x000D_ $amzn $2500_x000D_ $goog $1500_x000D_ $aapl $275_x000D_ $nvda $330_x000D_ $intc $65_x000D_ $msft $130_x000D_ $qqq $220_x000D_ gl short	0.433333	negative	-0.266667			2010-05-26	1	0	2			0	0		1	3	2		236.847	20	114.367	235.1
570	4534	2019-01-03 14:11:00	Apple $AAPL is now JUST the 4th largest company in the US behind $MSFT, $AMZN, and $GOOGL. After topping the trillion $ level in late 2018, the company is now valued at roughly $675 billion.	apple $aapl is now just the 4th largest company in the us behind $msft, $amzn, and $googl. after topping the trillion $ level in late 2018, the company is now valued at roughly $675 billion.	apple $aapl is now just the 4th largest company in the us behind $msft, $amzn, and $googl. after topping the trillion $ level in late 2018, the company is now valued at roughly $675 billion.	0.566667	negative	-0.266667			2010-05-26	1	0	2			0	0		1	3	2		236.847	21	114.367	235.1
571	1835	2012-09-05	SORRY, APPLE: 68% Of Readers Think Confirmed Leaks Of The iPhone 5 Are 'Ugly' $AAPL $GOOG by @nichcarlsonhttp://read.bi/TlWgWa	sorry, apple: 68% of readers think confirmed leaks of the iphone 5 are 'ugly' $aapl $goog by @nichcarlson	sorry, apple: 68% of readers think confirmed leaks of the iphone 5 are 'ugly' $aapl $goog by @nichcarlson	1	negative	-0.266667			2010-05-26	1	0	2			0	0		1	3	2		236.847	22	114.367	235.1
572	142	2016-05-25 12:55:00	Yahoo getting hammered today as its actually Alibaba. This means $yhoo by proxy is getting investigated by the #SEC. This $BABA thing is bad	yahoo getting hammered today as its actually alibaba. this means $yhoo by proxy is getting investigated by the #sec. this $baba thing is bad	yahoo getting hammered today as its actually alibaba. this means $yhoo by proxy is getting investigated by the #sec. this $baba thing is bad	0.455556	negative	-0.266667			2010-05-30	0	1	0			0	0		0	2	1		241.908	22	114.367	235.1
573	3295	2013-11-13	Google $GOOG looking to emerge out of a new base, buyers active for 575 Dec. $1000 calls today	google $goog looking to emerge out of a new base, buyers active for 575 dec. $1000 calls today	google $goog looking to emerge out of a new base, buyers active for 575 dec. $1000 calls today	0.684848	negative	-0.265657			2010-06-02	0	0	1			0	0		1	3	1		245.764	23	114.367	235.1
574	2086	2014-02-04 13:45:00	"We need to believe in the impossible and remove the improbable," wrote new Microsoft CEO Satya Nadella. http://on.wsj.com/1aZlxlqÃ‚Â $MSFT	"we need to believe in the impossible and remove the improbable," wrote new microsoft ceo satya nadella. $msft	"we need to believe in the impossible and remove the improbable," wrote new microsoft ceo satya nadella. $msft	0.727273	negative	-0.265152			2010-06-14	0	0	2			0	0		1	3	2		240.693	24	114.367	235.1
575	3740	2017-06-21 11:31:00	The iPhone originally happened because Steve Jobs hated a guy worked at Microsoft $AAPL $MSFT http://read.bi/2srhKK7Ã‚Â pic.twitter.com/CFmPQ1eOXA	the iphone originally happened because steve jobs hated a guy worked at microsoft $aapl $msft	the iphone originally happened because steve jobs hated a guy worked at microsoft $aapl $msft	0.725	negative	-0.2625			2010-06-14	0	0	2			0	0		1	3	2		240.693	25	114.367	235.1
576	4138	2018-04-24 13:58:00	I have seen this movie before... canÃ¢â‚¬â„¢t put my finger in it...tech #Bubble, eyeballs and mouse clicks over profits and cash flow...buy at any price stocks like $MSFT $INTC $CSCO $ORCL...seems like it was just the other day... something about Y2K...I hear sequels are usually worsehttps://twitter.com/htsfhickey/status/988801691922370560Ã‚Â Ã¢â‚¬Â¦	i have seen this movie before... can not put my finger in it...tech #bubble, eyeballs and mouse clicks over profits and cash flow...buy at any price stocks like $msft $intc $csco $orcl...seems like it was just the other day... something about y2k...i hear sequels are usually worse	i have seen this movie before... can not put my finger in it...tech #bubble, eyeballs and mouse clicks over profits and cash flow...buy at any price stocks like $msft $intc $csco $orcl...seems like it was just the other day... something about y2k...i hear sequels are usually worse	0.4875	negative	-0.2625			2010-06-15	0	1	1			0	1		0	2	1		248.065	25	114.367	236.1
577	4289	2018-08-09 06:39:00	The Swiss National Bank printed money out of thin air in Q2 2018 and purchased 4.85 million shares of $T_x000D_ _x000D_ Other notables:_x000D_ _x000D_ +673k $MSFT_x000D_ +305k $AAPL_x000D_ +423k $XOM_x000D_ _x000D_ @RudyHavenstein _x000D_ @DavidBCollum	the swiss national bank printed money out of thin air in q2 2018 and purchased 4.85 million shares of $t_x000D_ _x000D_ other notables:_x000D_ _x000D_ +673k $msft_x000D_ +305k $aapl_x000D_ +423k $xom_x000D_ _x000D_ @rudyhavenstein _x000D_ @davidbcollum	the swiss national bank printed money out of thin air in q2 2018 and purchased 4.85 million shares of $t_x000D_ _x000D_ other notables:_x000D_ _x000D_ +673k $msft_x000D_ +305k $aapl_x000D_ +423k $xom_x000D_ _x000D_ @rudyhavenstein _x000D_ @davidbcollum	0.6125	negative	-0.2625			2010-06-15	0	1	1			0	1		0	2	1		248.065	25	114.367	237.1
578	80	2009-05-29	Zune HD Gets Wet Sloppy Kiss From Gizmodo $MSFT by @fromedome http://bit.ly/5E9m2	zune hd gets wet sloppy kiss from gizmodo $msft by @fromedome	zune hd gets wet sloppy kiss from gizmodo $msft by @fromedome	0.575	negative	-0.258333			2010-06-16	0	3	1			0	0.333333		0	2	3		249.699	25	114.367	237.433
579	1924	2012-09-27	The Creators Of Angry Birds Just Put Out A Brand New Game $AAPL $GOOG by @_dtlhttp://read.bi/RkHZIM	the creators of angry birds just put out a brand new game $aapl $goog by @_dtl	the creators of angry birds just put out a brand new game $aapl $goog by @_dtl	0.618182	negative	-0.254545			2010-06-16	0	3	1			0	0.333333		0	2	3		249.699	25	114.367	237.767
580	212	2016-08-19 14:23:00	Friday afternoon... $BABA's Jack Ma files 10b5-1 on 9.9m shares for "ordinary wealth planning purposes" and "philanthropic commitments."	friday afternoon... $baba's jack ma files 10b5-1 on 9.9m shares for "ordinary wealth planning purposes" and "philanthropic commitments."	friday afternoon... $baba's jack ma files 10b5-1 on 9.9m shares for "ordinary wealth planning purposes" and "philanthropic commitments."	0.5	negative	-0.25			2010-06-16	0	3	1			0	0.333333		0	2	3		249.699	25	114.367	238.1
581	601	2017-04-21 14:40:00	In honor of Earth Day tomorrow our traders are bringing you stocks that will turn your portfolio green! $MOS $TSLA $BABA $SEDGpic.twitter.com/5l1GixIrJY	in honor of earth day tomorrow our traders are bringing you stocks that will turn your portfolio green! $mos $tsla $baba $sedgpic.twitter.com/5l1gixirjy	in honor of earth day tomorrow our traders are bringing you stocks that will turn your portfolio green! $mos $tsla $baba $sedgpic.twitter.com/5l1gixirjy	0.3	negative	-0.25			2010-06-16	0	3	1			0	0.333333		0	2	3		249.699	25	114.367	238.433
582	602	2017-04-21 14:40:00	In honor of Earth Day tomorrow our traders are bringing you stocks that will turn your portfolio green! $MOS $TSLA $BABA $SEDGpic.twitter.com/5l1GixIrJY	in honor of earth day tomorrow our traders are bringing you stocks that will turn your portfolio green! $mos $tsla $baba $sedgpic.twitter.com/5l1gixirjy	in honor of earth day tomorrow our traders are bringing you stocks that will turn your portfolio green! $mos $tsla $baba $sedgpic.twitter.com/5l1gixirjy	0.3	negative	-0.25			2010-06-17	1	0	0			0	0		-1	1	1		249.106	24	114.367	238.433
583	1159	2017-10-20 09:43:00	MAXLIST. $BABA setting up on small shelf here. pic.twitter.com/QMMUNPedeP	maxlist. $baba setting up on small shelf here. pic.twitter.com/qmmunpedep	maxlist. $baba setting up on small shelf here. pic.twitter.com/qmmunpedep	0.4	negative	-0.25			2010-06-18	1	1	1			1	1		-1	1	1		249.081	23	115.367	239.433
584	1160	2017-10-20 09:43:00	MAXLIST. $BABA setting up on small shelf here. pic.twitter.com/QMMUNPedeP	maxlist. $baba setting up on small shelf here. pic.twitter.com/qmmunpedep	maxlist. $baba setting up on small shelf here. pic.twitter.com/qmmunpedep	0.4	negative	-0.25			2010-06-18	1	1	1			1	1		-1	1	1		249.081	22	116.367	240.433
585	1664	2018-02-06 03:28:00	The inimitable Deep Throat IPO points out that $BABA's fake assets--goodwill, intangibles, investment in investees--grew by $9 bln in one quarter, to $56 bln: https://deep-throat-ipo.blogspot.com/	the inimitable deep throat ipo points out that $baba's fake assets--goodwill, intangibles, investment in investees--grew by $9 bln in one quarter, to $56 bln:	the inimitable deep throat ipo points out that $baba's fake assets--goodwill, intangibles, investment in investees--grew by $9 bln in one quarter, to $56 bln:	0.7	negative	-0.25			2010-06-18	1	1	1			1	1		-1	1	1		249.081	21	117.367	241.433
586	143	2009-07-28	Yahoo-Microsoft Deal Finally Done, Seems Lousy For Yahoo $YHOO $MSFT by @hblodget http://bit.ly/1a3WKM	yahoo-microsoft deal finally done, seems lousy for yahoo $yhoo $msft by @hblodget	yahoo-microsoft deal finally done, seems lousy for yahoo $yhoo $msft by @hblodget	0.75	negative	-0.25			2010-06-21	0	0	2			0	0		1	3	2		243.368	22	117.367	241.433
587	192	2009-09-23	More Leaked Photos Of Mystery Microsoft Products: Boring $MSFT by @fromedome http://bit.ly/4FxQbe	more leaked photos of mystery microsoft products: boring $msft by @fromedome	more leaked photos of mystery microsoft products: boring $msft by @fromedome	0.75	negative	-0.25			2010-06-21	0	0	2			0	0		1	3	2		243.368	23	117.367	241.433
588	256	2009-12-02	Bing + Silverlight == Ultimate Fail. http://flic.kr/p/7k6n14 You'll never learn, will you $MSFT? http://j.mp/5hStkX	bing + silverlight == ultimate fail. you'll never learn, will you $msft?	bing + silverlight == ultimate fail. you'll never learn, will you $msft?	0.65	negative	-0.25			2010-06-22	0	3	0			0	0		0	2	3		242.217	23	117.367	241.433
589	267	2009-12-17	CHART OF THE DAY: iPhone Blows Past Windows Mobile $AAPL $MSFT $GOOG $RIMM http://bit.ly/5RNQpG	chart of the day: iphone blows past windows mobile $aapl $msft $goog $rimm	chart of the day: iphone blows past windows mobile $aapl $msft $goog $rimm	0.25	negative	-0.25			2010-06-22	0	3	0			0	0		0	2	3		242.217	23	117.367	241.433
590	286	2010-01-04	Google $GOOG not better than Bing $MSFT or Yahoo $YHOO Self check on search engines http://tinyurl.com/ygncsll	google $goog not better than bing $msft or yahoo $yhoo self check on search engines	google $goog not better than bing $msft or yahoo $yhoo self check on search engines	0.5	negative	-0.25			2010-06-22	0	3	0			0	0		0	2	3		242.217	23	117.367	241.433
591	955	2012-03-02	Microsoft to 58 Was Not a Typo, But it Was Wrong Ã¢â‚¬â€œ Too Low http://stks.co/2e41Ã‚Â via @harmongreg $MSFT	microsoft to 58 was not a typo, but it was wrong too low via @harmongreg $msft	microsoft to 58 was not a typo, but it was wrong too low via @harmongreg $msft	0.6	negative	-0.25			2010-06-23	0	3	3			0	1		0	2	3		240.125	23	117.367	242.433
592	1008	2012-05-01	Sorry, Microsoft: Big Government Agency Changes Its Mind And Goes Google $GOOG $MSFT by @MattRosoffhttp://read.bi/In2wKs	sorry, microsoft: big government agency changes its mind and goes google $goog $msft by @mattrosoff	sorry, microsoft: big government agency changes its mind and goes google $goog $msft by @mattrosoff	0.55	negative	-0.25			2010-06-23	0	3	3			0	1		0	2	3		240.125	23	117.367	243.433
593	1584	2013-04-24 08:47:00	Almost all of $MSFT's 20% gain in past decade could've been captured by an investor who bought shares just 3 mos ago http://on.mktw.net/15K0nTH	almost all of $msft's 20% gain in past decade could've been captured by an investor who bought shares just 3 mos ago	almost all of $msft's 20% gain in past decade could've been captured by an investor who bought shares just 3 mos ago	0.25	negative	-0.25			2010-06-23	0	3	3			0	1		0	2	3		240.125	23	117.367	244.433
594	1605	2013-04-30 16:01:00	$MSFT trading at highest point in past 5 years. Maybe decline of PC industry should have happened sooner? - http://investing.money.msn.com/investments/charts?symbol=US:MSFT#symbol=MSFT&event=&BB=off&CCI=off&EMA=off&MACD=off&MFI=off&PSAR=off&RSI=off&SMA=off&FSO=off&SSO=off&Volume=off&period=Custom&linetype=Line&scale=Auto&dates=5/5/2008,4/30/2013&comparelist=$indu,$compx,$inxÃ‚Â Ã¢â‚¬Â¦	$msft trading at highest point in past 5 years. maybe decline of pc industry should have happened sooner? - #symbol=msft&event=&bb=off&cci=off&ema=off&macd=off&mfi=off&psar=off&rsi=off&sma=off&fso=off&sso=off&volume=off&period=custom&linetype=line&scale=auto&dates=5/5/2008,4/30/2013&comparelist=$indu,$compx,$inx	$msft trading at highest point in past 5 years. maybe decline of pc industry should have happened sooner? - #symbol=msft&event=&bb=off&cci=off&ema=off&macd=off&mfi=off&psar=off&rsi=off&sma=off&fso=off&sso=off&volume=off&period=custom&linetype=line&scale=auto&dates=5/5/2008,4/30/2013&comparelist=$indu,$compx,$inx	0.25	negative	-0.25			2010-06-23	0	3	3			0	1		0	2	3		240.125	23	117.367	245.433
595	1706	2013-07-07 04:48:00	Sunday links: manipulated prices, sector performance and when big data fails. http://stks.co/fbxsÃ‚Â $XLY $MSFT $ZNGA $MUB $GOOG	sunday links: manipulated prices, sector performance and when big data fails. $xly $msft $znga $mub $goog	sunday links: manipulated prices, sector performance and when big data fails. $xly $msft $znga $mub $goog	0.2	negative	-0.25			2010-06-23	0	3	3			0	1		0	2	3		240.125	23	117.367	246.433
596	1934	2013-11-02 08:20:00	Here's One Big Thing Microsoft Is Getting Completely Wrong About The iPad And The Surface $MSFT $AAPL by @jyarowhttp://read.bi/1h8ltBY	here's one big thing microsoft is getting completely wrong about the ipad and the surface $msft $aapl by @jyarow	here's one big thing microsoft is getting completely wrong about the ipad and the surface $msft $aapl by @jyarow	0.5	negative	-0.25			2010-06-23	0	3	3			0	1		0	2	3		240.125	23	117.367	247.433
597	2149	2014-03-21 08:08:00	Google: Too Big to Fail http://bit.ly/1hNHLVrÃ‚Â #TBTF $Goog $AAPL $MSFT #tech #mobile #Google #investing #stocks #stockaction	google: too big to fail #tbtf $goog $aapl $msft #tech #mobile #google #investing #stocks #stockaction	google: too big to fail #tbtf $goog $aapl $msft #tech #mobile #google #investing #stocks #stockaction	0.2	negative	-0.25			2010-06-24	1	1	0			1	0		-1	1	1		236.663	22	118.367	247.433
598	2181	2014-04-08 09:48:00	The end of Windows XP leaves many companies vulnerable: http://cnb.cx/1hoYulOÃ‚Â (via @CadieThompson) $MSFT	the end of windows xp leaves many companies vulnerable: (via @cadiethompson) $msft	the end of windows xp leaves many companies vulnerable: (via @cadiethompson) $msft	0.666667	negative	-0.25			2010-06-24	1	1	0			1	0		-1	1	1		236.663	21	119.367	247.433
599	2194	2014-04-24 13:20:00	Microsoft: Office 365 Home added ~1M subscribers in past 3 months; company sold 2M Xbox units & 1.2M Xbox One units in the quarter. $MSFT	microsoft: office 365 home added ~1m subscribers in past 3 months; company sold 2m xbox units & 1.2m xbox one units in the quarter. $msft	microsoft: office 365 home added ~1m subscribers in past 3 months; company sold 2m xbox units & 1.2m xbox one units in the quarter. $msft	0.25	negative	-0.25			2010-06-25	0	1	1			0	1		0	2	1		235.457	21	119.367	248.433
600	2209	2014-05-03 10:44:00	Ballmer teaching class at @stanford biz school next fall. Obsessed w/ topic of getting reports abt gov like reports he got to run $msft.	ballmer teaching class at @stanford biz school next fall. obsessed w/ topic of getting reports abt gov like reports he got to run $msft.	ballmer teaching class at @stanford biz school next fall. obsessed w/ topic of getting reports abt gov like reports he got to run $msft.	0.5	negative	-0.25			2010-06-25	0	1	1			0	1		0	2	1		235.457	21	119.367	249.433
601	2466	2014-12-04 20:04:00	Over the past two years, Microsoft shares have returned 94 per cent. http://on.ft.com/1CJHdyPÃ‚Â $MSFT pic.twitter.com/C1hiI6RWmP	over the past two years, microsoft shares have returned 94 per cent. $msft pic.twitter.com/c1hii6rwmp	over the past two years, microsoft shares have returned 94 per cent. $msft pic.twitter.com/c1hii6rwmp	0.25	negative	-0.25			2010-06-28	0	2	0			0	0		0	2	2		235.159	21	119.367	249.433
602	2507	2014-12-31 18:49:00	@CNNMoney I like $MSFT with him in charge. He seems to encourage change and innovation which the company struggled with in the past	@cnnmoney i like $msft with him in charge. he seems to encourage change and innovation which the company struggled with in the past	@cnnmoney i like $msft with him in charge. he seems to encourage change and innovation which the company struggled with in the past	0.25	negative	-0.25			2010-06-28	0	2	0			0	0		0	2	2		235.159	21	119.367	249.433
603	2649	2015-04-01 07:50:00	$GDDY - subscription biz that hasn't generated op inc in last 5 yrs, competes w $GOOG $MSFT & $AMZN, levered 4x, what could go wrong?	$gddy - subscription biz that hasn't generated op inc in last 5 yrs, competes w $goog $msft & $amzn, levered 4x, what could go wrong?	$gddy - subscription biz that hasn't generated op inc in last 5 yrs, competes w $goog $msft & $amzn, levered 4x, what could go wrong?	0.483333	negative	-0.25			2010-06-29	0	2	0			0	0		0	2	2		226.282	21	119.367	249.433
604	3070	2016-01-28 14:43:00	We can imagine not many people thought this would happen:_x000D_ _x000D_ $AMZN earnings http://stks.co/h3qTgÃ‚Â _x000D_ vs._x000D_ $MSFT earnings http://stks.co/g3pz3	we can imagine not many people thought this would happen:_x000D_ _x000D_ $amzn earnings _x000D_ vs._x000D_ $msft earnings	we can imagine not many people thought this would happen:_x000D_ _x000D_ $amzn earnings _x000D_ vs._x000D_ $msft earnings	0.5	negative	-0.25			2010-06-29	0	2	0			0	0		0	2	2		226.282	21	119.367	249.433
605	3336	2016-08-08 09:35:00	Google just bought a small startup to catch up with Microsoft in the cloud wars $GOOG $MSFT http://read.bi/2aGOZjIÃ‚Â pic.twitter.com/4ppJMsx4qd	google just bought a small startup to catch up with microsoft in the cloud wars $goog $msft pic.twitter.com/4ppjmsx4qd	google just bought a small startup to catch up with microsoft in the cloud wars $goog $msft pic.twitter.com/4ppjmsx4qd	0.4	negative	-0.25			2010-06-30	1	1	0			1	0		-1	1	1		221.644	20	120.367	249.433
606	3846	2017-09-15 09:05:00	Artificial intelligences wonÃ¢â‚¬â„¢t take over the Earth. TheyÃ¢â‚¬â„¢re too busy maximizing online ad sales. $GOOG $FB $MSFT https://www.fool.com/investing/2017/09/13/microsoft-and-google-are-using-ai-to-increase-ad-r.aspxÃ‚Â Ã¢â‚¬Â¦	artificial intelligences will not take over the earth. theyre too busy maximizing online ad sales. $goog $fb $msft	artificial intelligences will not take over the earth. theyre too busy maximizing online ad sales. $goog $fb $msft	0.65	negative	-0.25			2010-06-30	1	1	0			1	0		-1	1	1		221.644	19	121.367	249.433
607	3973	2017-12-21 12:51:00	Artificial Intelligence Software To Grow Nearly 30 Times By 2025: Researcher http://ow.ly/8Cwt30hnB2WÃ‚Â $AAPL $GOOGL $FB $MSFT $AMZN $CRM	artificial intelligence software to grow nearly 30 times by 2025: researcher $aapl $googl $fb $msft $amzn $crm	artificial intelligence software to grow nearly 30 times by 2025: researcher $aapl $googl $fb $msft $amzn $crm	0.7	negative	-0.25			2010-07-06	0	0	1			0	0		1	3	1		217.221	20	121.367	249.433
608	4287	2018-08-02 08:38:00	Transition in largest US market cap company over the past 30 years..._x000D_ _x000D_ $IBM -> $XOM -> $GE -> $MSFT -> $CSCO -> $GE -> $MSFT -> $GE -> $XOM -> $AAPLpic.twitter.com/kJN69wu67u	transition in largest us market cap company over the past 30 years..._x000D_ _x000D_ $ibm -> $xom -> $ge -> $msft -> $csco -> $ge -> $msft -> $ge -> $xom -> $aaplpic.twitter.com/kjn69wu67u	transition in largest us market cap company over the past 30 years..._x000D_ _x000D_ $ibm -> $xom -> $ge -> $msft -> $csco -> $ge -> $msft -> $ge -> $xom -> $aaplpic.twitter.com/kjn69wu67u	0.25	negative	-0.25			2010-07-07	0	1	0			0	0		0	2	1		224.259	20	121.367	249.433
609	244	2010-08-02	Android Soars Past RIM And Apple In Q2: Now The U.S.'s Top-Selling Smartphone Platform $GOOG $AAPL $RIMM by @fromedome http://read.bi/9Kz4y4	android soars past rim and apple in q2: now the you.s.'s top-selling smartphone platform $goog $aapl $rimm by @fromedome	android soars past rim and apple in q2: now the you.s.'s top-selling smartphone platform $goog $aapl $rimm by @fromedome	0.25	negative	-0.25			2010-07-08	0	1	0			0	0		0	2	1		227.428	20	121.367	249.433
610	251	2010-08-04	UPDATE: TechCrunch wrong, Slide valuation actually $228 million, says source close to deal http://read.bi/90UC6H $GOOG	update: techcrunch wrong, slide valuation actually $228 million, says source close to deal $goog	update: techcrunch wrong, slide valuation actually $228 million, says source close to deal $goog	0.5	negative	-0.25			2010-07-09	0	4	1			0	0.25		0	2	4		232.872	20	121.367	249.683
611	369	2010-10-26	Boxee CEO: Cable Will Seem Pointless To Kids Growing Up With Web Video $GOOG $AAPL by @jyarow http://read.bi/cDyCes	boxee ceo: cable will seem pointless to kids growing up with web video $goog $aapl by @jyarow	boxee ceo: cable will seem pointless to kids growing up with web video $goog $aapl by @jyarow	0.5	negative	-0.25			2010-07-09	0	4	1			0	0.25		0	2	4		232.872	20	121.367	249.933
612	418	2010-11-17	"Google TV Takes An Enormous Step In The Wrong Direction," Says David Pogue $GOOG by @jyarow http://read.bi/cMgWgY	"google tv takes an enormous step in the wrong direction," says david pogue $goog by @jyarow	"google tv takes an enormous step in the wrong direction," says david pogue $goog by @jyarow	0.9	negative	-0.25			2010-07-09	0	4	1			0	0.25		0	2	4		232.872	20	121.367	250.183
613	560	2011-02-09	CHART OF THE DAY: Android Just Shot Past RIM At Verizon $GOOG $RIMM $AAPL by @fromedome http://read.bi/hlS7Ah	chart of the day: android just shot past rim at verizon $goog $rimm $aapl by @fromedome	chart of the day: android just shot past rim at verizon $goog $rimm $aapl by @fromedome	0.25	negative	-0.25			2010-07-09	0	4	1			0	0.25		0	2	4		232.872	20	121.367	250.433
614	700	2011-04-26	Google Smartphone Usage Study Is Unbelievable $GOOG by @MattRosoff http://read.bi/eRpLhS	google smartphone usage study is unbelievable $goog by @mattrosoff	google smartphone usage study is unbelievable $goog by @mattrosoff	1	negative	-0.25			2010-07-09	0	4	1			0	0.25		0	2	4		232.872	20	121.367	250.683
615	723	2011-05-03	In 2001, $GOOG hired Scmidt, $YHOO hired Semel as CEO. 10 years later, why did one fail and one succeed? http://bit.ly/kQhiNt	in 2001, $goog hired scmidt, $yhoo hired semel as ceo. 10 years later, why did one fail and one succeed?	in 2001, $goog hired scmidt, $yhoo hired semel as ceo. 10 years later, why did one fail and one succeed?	0.15	negative	-0.25			2010-07-10	0	1	0			0	0		0	2	1		232.872	20	121.367	250.683
616	896	2011-07-12	10 Crazy Stories About Google's Early Days From An Insider Who Was There $GOOG by @MattRosoff http://read.bi/pViOl6	10 crazy stories about google's early days from an insider who was there $goog by @mattrosoff	10 crazy stories about google's early days from an insider who was there $goog by @mattrosoff	0.6	negative	-0.25			2010-07-12	2	7	1			0.285714	0.142857		0	2	7		237.027	20	121.652	250.826
617	1124	2011-10-24	Android Blows Past Apple To Take The Lead In Market Share For App Downloads $GOOG $AAPL by @jyarowhttp://read.bi/s4XKQM	android blows past apple to take the lead in market share for app downloads $goog $aapl by @jyarow	android blows past apple to take the lead in market share for app downloads $goog $aapl by @jyarow	0.25	negative	-0.25			2010-07-12	2	7	1			0.285714	0.142857		0	2	7		237.027	20	121.938	250.969
618	1321	2012-01-19	Google blows past $10B in revenue for Q4 http://wp.me/p1re2-1AHtÃ‚Â $goog	google blows past $10b in revenue for q4 $goog	google blows past $10b in revenue for q4 $goog	0.25	negative	-0.25			2010-07-12	2	7	1			0.285714	0.142857		0	2	7		237.027	20	122.224	251.112
619	1347	2012-01-30	Bocce, cupcakes & laundry - oh my! Just a few of Google's employee perks. Check out the rest! http://cnnmon.ie/xJDJH0Ã‚Â #BestCos $GOOG	bocce, cupcakes & laundry - oh my! just a few of google's employee perks. check out the rest! #bestcos $goog	bocce, cupcakes & laundry - oh my! just a few of google's employee perks. check out the rest! #bestcos $goog	0.1	negative	-0.25			2010-07-12	2	7	1			0.285714	0.142857		0	2	7		237.027	20	122.51	251.255
620	1544	2012-05-01	Sorry, Microsoft: Big Government Agency Changes Its Mind And Goes Google $GOOG $MSFT by @MattRosoffhttp://read.bi/In2wKs	sorry, microsoft: big government agency changes its mind and goes google $goog $msft by @mattrosoff	sorry, microsoft: big government agency changes its mind and goes google $goog $msft by @mattrosoff	0.55	negative	-0.25			2010-07-12	2	7	1			0.285714	0.142857		0	2	7		237.027	20	122.795	251.398
621	1744	2012-07-27	The Idea That Facebook Could Be The Next Google Is Now Officially Laughable $GOOG $FB by @nichcarlsonhttp://read.bi/MbjEph	the idea that facebook could be the next google is now officially laughable $goog $fb by @nichcarlson	the idea that facebook could be the next google is now officially laughable $goog $fb by @nichcarlson	0.5	negative	-0.25			2010-07-12	2	7	1			0.285714	0.142857		0	2	7		237.027	20	123.081	251.54
622	2140	2012-11-18	not only are the charts BROKEN, but $aapl accum/distr still "E" and $GOOG now "D+" and $AMZN "D+".....2-3 day rallies will be SOLD 2 HANDS!	not only are the charts broken, but $aapl accum/distr still "e" and $goog now "d+" and $amzn "d+".....2-3 day rallies will be sold 2 hands!	not only are the charts broken, but $aapl accum/distr still "e" and $goog now "d+" and $amzn "d+".....2-3 day rallies will be sold 2 hands!	0.7	negative	-0.25			2010-07-12	2	7	1			0.285714	0.142857		0	2	7		237.027	20	123.367	251.683
623	2195	2012-12-09	No more Instagram To Twitter Photos $FB $DIS $CMSCA $GOOG by @nichcarlson http://flip.it/QC0Dt	no more instagram to twitter photos $fb $dis $cmsca $goog by @nichcarlson	no more instagram to twitter photos $fb $dis $cmsca $goog by @nichcarlson	0.5	negative	-0.25			2010-07-12	2	7	1			0.285714	0.142857		0	2	7		237.027	20	123.652	251.826
624	2366	2013-01-24	Some unbelievable numbers here regarding Apple's market cap loss: http://www.bespokeinvest.com/thinkbig/2013/1/24/slow-and-steady-wins-the-race-exxon-mobil-xom-catching-back.htmlÃ‚Â Ã¢â‚¬Â¦ $AAPL $XOM $GOOG $SPY	some unbelievable numbers here regarding apple's market cap loss: $aapl $xom $goog $spy	some unbelievable numbers here regarding apple's market cap loss: $aapl $xom $goog $spy	1	negative	-0.25			2010-07-12	2	7	1			0.285714	0.142857		0	2	7		237.027	20	123.938	251.969
625	2635	2013-04-08	Microsoft $MSFT exec slams Facebook $FB Home, calls Google's $GOOG Android 'complicated enough' http://bit.ly/17mVjUH	microsoft $msft exec slams facebook $fb home, calls google's $goog android 'complicated enough'	microsoft $msft exec slams facebook $fb home, calls google's $goog android 'complicated enough'	0.75	negative	-0.25			2010-07-12	2	7	1			0.285714	0.142857		0	2	7		237.027	20	124.224	252.112
626	2911	2013-06-29	European Commission may ban Google practices if settlement talks fail https://www.competitionpolicyinternational.com/eu-commission-may-ban-google-practices-if-settlement-talks-fail/Ã‚Â Ã¢â‚¬Â¦ #ABASAL #Antitrust $GOOG	european commission may ban google practices if settlement talks fail #abasal #antitrust $goog	european commission may ban google practices if settlement talks fail #abasal #antitrust $goog	0.15	negative	-0.25			2010-07-13	0	1	0			0	0		0	2	1		243.687	20	124.224	252.112
627	2924	2013-07-07	Sunday links: manipulated prices, sector performance and when big data fails. http://stks.co/fbxsÃ‚Â $XLY $MSFT $ZNGA $MUB $GOOG	sunday links: manipulated prices, sector performance and when big data fails. $xly $msft $znga $mub $goog	sunday links: manipulated prices, sector performance and when big data fails. $xly $msft $znga $mub $goog	0.2	negative	-0.25			2010-07-14	0	1	3			0	3		1	3	3		244.753	21	124.224	255.112
628	3004	2013-07-29	CHART OF THE DAY: Android Tablets Zoom Past The iPad $AAPL $GOOG by @stevekovachhttp://read.bi/12Yzl67	chart of the day: android tablets zoom past the ipad $aapl $goog by @stevekovach	chart of the day: android tablets zoom past the ipad $aapl $goog by @stevekovach	0.25	negative	-0.25			2010-07-14	0	1	3			0	3		1	3	3		244.753	22	124.224	258.112
629	3069	2013-08-28	Is Google too big to fail? A network outage on Aug. 16 saw Web traffic plummet by 40% http://on.mktw.net/19YFBDiÃ‚Â $GOOG	is google too big to fail? a network outage on aug. 16 saw web traffic plummet by 40% $goog	is google too big to fail? a network outage on aug. 16 saw web traffic plummet by 40% $goog	0.2	negative	-0.25			2010-07-14	0	1	3			0	3		1	3	3		244.753	23	124.224	261.112
630	3187	2013-10-18	Google soars past $1000 a share after earnings report http://fxn.ws/19PGoSwÃ‚Â $goog	google soars past $1000 a share after earnings report $goog	google soars past $1000 a share after earnings report $goog	0.25	negative	-0.25			2010-07-14	0	1	3			0	3		1	3	3		244.753	24	124.224	264.112
631	3366	2013-12-17	The five most terrifying robots in Google's arsenal http://bloom.bg/J35ZPPÃ‚Â $GOOG	the five most terrifying robots in google's arsenal $goog	the five most terrifying robots in google's arsenal $goog	0.75	negative	-0.25			2010-07-15	1	3	1			0.333333	0.333333		0	2	3		246.088	24	124.557	264.445
632	3482	2014-01-15	Google applied for about 4,500 U.S. patents -- 12 a day -- in each of the past two years. Building an IP war chest. $GOOG	google applied for about 4,500 you.s. patents -- 12 a day -- in each of the past two years. building an ip war chest. $goog	google applied for about 4,500 you.s. patents -- 12 a day -- in each of the past two years. building an ip war chest. $goog	0.25	negative	-0.25			2010-07-15	1	3	1			0.333333	0.333333		0	2	3		246.088	24	124.89	264.779
633	3609	2014-02-24	Why the "Low Volume Is Bearish" Crowd Is Totally Wrong http://finance.yahoo.com/blogs/the-exchange/why-the--low-volume-is-bearish--crowd-is-totally-wrong-190942024.htmlÃ‚Â Ã¢â‚¬Â¦ via @ryandetrick $SPX $VIX $GOOG $PCLN	why the "low volume is bearish" crowd is totally wrong via @ryandetrick $spx $vix $goog $pcln	why the "low volume is bearish" crowd is totally wrong via @ryandetrick $spx $vix $goog $pcln	0.6	negative	-0.25			2010-07-15	1	3	1			0.333333	0.333333		0	2	3		246.088	24	125.224	265.112
634	3898	2014-06-19	$GOOG used to be a fun stock to trade but ever since that Class A / B silliness . It has become crap imo	$goog used to be a fun stock to trade but ever since that class a / b silliness . it has become crap imo	$goog used to be a fun stock to trade but ever since that class a / b silliness . it has become crap imo	0.5	negative	-0.25			2010-07-15	1	3	1			0.333333	0.333333		0	2	3		246.088	24	125.557	265.445
635	3916	2014-06-26	Which is more evil, Google or Apple Inc.? http://for.tn/1lZKnFTÃ‚Â $AAPL $GOOG	which is more evil, google or apple inc.? $aapl $goog	which is more evil, google or apple inc.? $aapl $goog	0.75	negative	-0.25			2010-07-15	1	3	1			0.333333	0.333333		0	2	3		246.088	24	125.89	265.779
636	3917	2014-06-27	Not OK, Glass? UK data privacy watchdog warns Google Glass wearers: http://on.ft.com/1pZsl6KÃ‚Â $GOOG	not ok, glass? uk data privacy watchdog warns google glass wearers: $goog	not ok, glass? uk data privacy watchdog warns google glass wearers: $goog	0.5	negative	-0.25			2010-07-16	0	0	1			0	0		1	3	1		228.947	25	125.89	265.779
637	4080	2014-10-10	Wrist. Face. Fabric. Big tech wrong on #wearables? @nickbilton joins @SquawkAlley http://nyti.ms/1t4EBXUÃ‚Â $AAPL $GOOG pic.twitter.com/VQCM8vW2W6	wrist. face. fabric. big tech wrong on #wearables? @nickbilton joins @squawkalley $aapl $goog pic.twitter.com/vqcm8vw2w6	wrist. face. fabric. big tech wrong on #wearables? @nickbilton joins @squawkalley $aapl $goog pic.twitter.com/vqcm8vw2w6	0.5	negative	-0.25			2010-07-26	0	1	0			0	0		0	2	1		243.572	25	125.89	265.779
638	4502	2015-03-30	Look at this Bull Flag in Google over past year. We want to be buying a breakout - would give us a $700 target $GOOG pic.twitter.com/QeT3xJLgfT	look at this bull flag in google over past year. we want to be buying a breakout - would give us a $700 target $goog pic.twitter.com/qet3xjlgft	look at this bull flag in google over past year. we want to be buying a breakout - would give us a $700 target $goog pic.twitter.com/qet3xjlgft	0.25	negative	-0.25			2010-07-28	0	1	1			0	1		0	2	1		241.271	25	125.89	266.779
639	4883	2015-09-22	$GPRO Another blast from the past - http://www.tradewithjoe.com/smart-cross-buysell-signals-1252015/Ã‚Â Ã¢â‚¬Â¦ $AAPL $GILD $GOOG $GOOGL $PCLN $SPY $Z $QQQ $NFLX $GLD $BABA $AMBA $TLT	$gpro another blast from the past - $aapl $gild $goog $googl $pcln $spy $z $qqq $nflx $gld $baba $amba $tlt	$gpro another blast from the past - $aapl $gild $goog $googl $pcln $spy $z $qqq $nflx $gld $baba $amba $tlt	0.25	negative	-0.25			2010-07-28	0	1	1			0	1		0	2	1		241.271	25	125.89	267.779
640	4927	2015-10-19	R U prepared for the most devastating stockmarket CRASH ! $DIA $VIX $TVIX $SPX $AAPL $GOOG $C $BAC $JPM $MSFT $SPY #CAC #DAX #FTSE #OMX #SMI	are you prepared for the most devastating stockmarket crash ! $dia $vix $tvix $spx $aapl $goog $c $bac $jpm $msft $spy #cac #dax #ftse #omx #smi	are you prepared for the most devastating stockmarket crash ! $dia $vix $tvix $spx $aapl $goog $c $bac $jpm $msft $spy #cac #dax #ftse #omx #smi	0.75	negative	-0.25			2010-07-29	0	1	0			0	0		0	2	1		241.589	25	125.89	267.779
641	2138	2018-12-05 03:08:00	The arrest of $BABA's Yang Weidong (head of YOKU) demonstrates that the regulatory attack on online streaming is starting. Bad news for $MOMO, $YY, $HUYA.	the arrest of $baba's yang weidong (head of yoku) demonstrates that the regulatory attack on online streaming is starting. bad news for $momo, $yy, $huya.	the arrest of $baba's yang weidong (head of yoku) demonstrates that the regulatory attack on online streaming is starting. bad news for $momo, $yy, $huya.	0.255556	negative	-0.25			2010-07-30	0	1	0			0	0		0	2	1		241.52	25	125.89	267.779
642	948	2011-07-26	Googlers Are Shocked By How Much You Like Google+ $GOOG by @nichcarlson http://read.bi/pse4xp	googlers are shocked by how much you like google+ $goog by @nichcarlson	googlers are shocked by how much you like google+ $goog by @nichcarlson	0.5	negative	-0.25			2010-08-01	0	2	0			0	0		0	2	2		241.52	25	125.89	267.779
643	978	2011-08-15	If the Terminator films taught us anything, it's that intra-Android warfare can get ugly, fast. $GOOG buys $MMI: http://mot.ly/pD1LtF	if the terminator films taught us anything, it's that intra-android warfare can get ugly, fast. $goog buys $mmi:	if the terminator films taught us anything, it's that intra-android warfare can get ugly, fast. $goog buys $mmi:	0.8	negative	-0.25			2010-08-01	0	2	0			0	0		0	2	2		241.52	25	125.89	267.779
644	3698	2017-05-16 05:17:00	Companies are not their share price. Just because $MSFT isn't down, doesn't mean Microsoft wasn't damaged by WannaCry.	companies are not their share price. just because $msft isn't down, doesn't mean microsoft wasn't damaged by wannacry.	companies are not their share price. just because $msft isn't down, doesn't mean microsoft wasn't damaged by wannacry.	0.488194	negative	-0.234028			2010-08-02	3	4	1			0.75	0.25		0	2	4		244.289	25	126.64	268.029
645	466	2017-02-05 11:27:00	$BABA finds support above the century mark so far as cup base forms a handle. Std pivot at 104.57. pic.twitter.com/dHHI6R3GJu	$baba finds support above the century mark so far as cup base forms a handle. std pivot at 104.57. pic.twitter.com/dhhi6r3gju	$baba finds support above the century mark so far as cup base forms a handle. std pivot at 104.57. pic.twitter.com/dhhi6r3gju	0.7	negative	-0.233333			2010-08-02	3	4	1			0.75	0.25		0	2	4		244.289	25	127.39	268.279
646	467	2017-02-05 11:27:00	$BABA finds support above the century mark so far as cup base forms a handle. Std pivot at 104.57. pic.twitter.com/dHHI6R3GJu	$baba finds support above the century mark so far as cup base forms a handle. std pivot at 104.57. pic.twitter.com/dhhi6r3gju	$baba finds support above the century mark so far as cup base forms a handle. std pivot at 104.57. pic.twitter.com/dhhi6r3gju	0.7	negative	-0.233333			2010-08-02	3	4	1			0.75	0.25		0	2	4		244.289	25	128.14	268.529
647	3966	2017-12-19 17:09:00	.@Microsoft has become boring as hecc to me. They threw away Windows Phone which was the most exciting thing to happen since Zune (although they still have Surface at least), the Windows Store is still bad, Windows 10 S hasn't been killed off yet for some reason... Yikes, $MSFT.	.@microsoft has become boring as hecc to me. they threw away windows phone which was the most exciting thing to happen since zune (although they still have surface at least), the windows store is still bad, windows 10 s hasn't been killed off yet for some reason... yikes, $msft.	.@microsoft has become boring as hecc to me. they threw away windows phone which was the most exciting thing to happen since zune (although they still have surface at least), the windows store is still bad, windows 10 s hasn't been killed off yet for some reason... yikes, $msft.	0.561111	negative	-0.233333			2010-08-02	3	4	1			0.75	0.25		0	2	4		244.289	25	128.89	268.779
648	2078	2018-10-26 15:34:00	Tech Review: 1) Internet of Things Creating New Avenues for Cybercrime, 2) China: Copycat to Cutting Edge Tech (video) https://www.domainmondo.com/2018/10/tech-review-internet-of-things-creating.htmlÃ‚Â Ã¢â‚¬Â¦ #IoT #cybercriminals #SecurityRisk #Security #China #tech #stocks #StockMarket $TCEHY $BABA #investor #investingpic.twitter.com/remlwjNaTx	tech review: 1) internet of things creating new avenues for cybercrime, 2) china: copycat to cutting edge tech (video) #iot #cybercriminals #securityrisk #security #china #tech #stocks #stockmarket $tcehy $baba #investor #investingpic.twitter.com/remlwjnatx	tech review: 1) internet of things creating new avenues for cybercrime, 2) china: copycat to cutting edge tech (video) #iot #cybercriminals #securityrisk #security #china #tech #stocks #stockmarket $tcehy $baba #investor #investingpic.twitter.com/remlwjnatx	0.677273	negative	-0.231818			2010-08-02	3	4	1			0.75	0.25		0	2	4		244.289	25	129.64	269.029
649	640	2011-04-18	10 Crazy Stories About Bill Gates From Paul Allen's New Book $MSFT by @MattRosoff http://read.bi/gFJTZR	10 crazy stories about bill gates from paul allen's new book $msft by @mattrosoff	10 crazy stories about bill gates from paul allen's new book $msft by @mattrosoff	0.677273	negative	-0.231818			2010-08-02	3	4	1			0.75	0.25		0	2	4		244.289	25	130.39	269.279
650	1322	2012-11-21	Fears that Surface isn't selling well or that Windows 8 will be a disappointment are pushing $MSFT to new lows http://on.mktw.net/10vwbXj	fears that surface isn't selling well or that windows 8 will be a disappointment are pushing $msft to new lows	fears that surface isn't selling well or that windows 8 will be a disappointment are pushing $msft to new lows	0.427273	negative	-0.231818			2010-08-02	3	4	1			0.75	0.25		0	2	4		244.289	25	131.14	269.529
651	201	2010-06-17	Googlers And Google Fans Go Crazy Celebrating New YouTube Product $GOOG by @ncsaint http://bit.ly/bdVOnU	googlers and google fans go crazy celebrating new youtube product $goog by @ncsaint	googlers and google fans go crazy celebrating new youtube product $goog by @ncsaint	0.677273	negative	-0.231818			2010-08-02	3	4	1			0.75	0.25		0	2	4		244.289	25	131.89	269.779
652	1655	2012-06-26	Google Has A Crazy Sculpture To Celebrate The New Version Of Android $GOOG by @jyarowhttp://read.bi/OshCBA	google has a crazy sculpture to celebrate the new version of android $goog by @jyarow	google has a crazy sculpture to celebrate the new version of android $goog by @jyarow	0.677273	negative	-0.231818			2010-08-03	2	2	1			1	0.5		-1	1	2		244	24	132.89	270.279
653	4128	2018-04-13 06:16:00	$FUSZ Think hard bout the last 7 minutes of yesterdays radio program. The 1 guy talks about @Microsoft $MSFT & @salesforce $CRM Then Rory talks about us bein the @netflix $NFLX Today as 2 Blockbuster then Mr Softy & Salesforce R Behind Rory & @nFuszInc with the Changing #CRM tech	$fusz think hard bout the last 7 minutes of yesterdays radio program. the 1 guy talks about @microsoft $msft & @salesforce $crm then rory talks about us bein the @netflix $nflx today as 2 blockbuster then mr softy & salesforce are behind rory & @nfuszinc with the changing #crm tech	$fusz think hard bout the last 7 minutes of yesterdays radio program. the 1 guy talks about @microsoft $msft & @salesforce $crm then rory talks about us bein the @netflix $nflx today as 2 blockbuster then mr softy & salesforce are behind rory & @nfuszinc with the changing #crm tech	0.436111	negative	-0.230556			2010-08-03	2	2	1			1	0.5		-1	1	2		244	23	133.89	270.779
654	1107	2017-10-01 08:05:00	$BABA closed the week above its 21-day EMA after pulling back to test its 10-wk line. Watch if it can reclaim its 177 ascending base pivot. pic.twitter.com/DbWqhdD3uT	$baba closed the week above its 21-day ema after pulling back to test its 10-wk line. watch if it can reclaim its 177 ascending base pivot. pic.twitter.com/dbwqhdd3ut	$baba closed the week above its 21-day ema after pulling back to test its 10-wk line. watch if it can reclaim its 177 ascending base pivot. pic.twitter.com/dbwqhdd3ut	0.3	negative	-0.225			2010-08-03	2	2	1			1	0.5		-1	1	2		244	22	134.89	271.279
655	1108	2017-10-01 08:05:00	$BABA closed the week above its 21-day EMA after pulling back to test its 10-wk line. Watch if it can reclaim its 177 ascending base pivot. pic.twitter.com/DbWqhdD3uT	$baba closed the week above its 21-day ema after pulling back to test its 10-wk line. watch if it can reclaim its 177 ascending base pivot. pic.twitter.com/dbwqhdd3ut	$baba closed the week above its 21-day ema after pulling back to test its 10-wk line. watch if it can reclaim its 177 ascending base pivot. pic.twitter.com/dbwqhdd3ut	0.3	negative	-0.225			2010-08-03	2	2	1			1	0.5		-1	1	2		244	21	135.89	271.779
656	1980	2018-08-28 04:49:00	Alibaba turns money-loser Koubei into a winner with slick accounting http://on.mktw.net/2BSsXKAÃ‚Â $BABA is audited by PwC, its China firm, the one that has never been inspected by the US regulator the PCAOB.	alibaba turns money-loser koubei into a winner with slick accounting $baba is audited by pwc, its china firm, the one that has never been inspected by the us regulator the pcaob.	alibaba turns money-loser koubei into a winner with slick accounting $baba is audited by pwc, its china firm, the one that has never been inspected by the us regulator the pcaob.	0.3875	negative	-0.225			2010-08-03	2	2	1			1	0.5		-1	1	2		244	20	136.89	272.279
657	2196	2019-01-03 10:19:00	Small account challenge update. Me and @tekmunnee started the 5K challenge and boom we got Appled and lost about 20% overnight on $BABA $NVDA $BIDU. Shit happens, losses happen. ItÃ¢â‚¬â„¢s how you rebound that matters.	small account challenge update. me and @tekmunnee started the 5k challenge and boom we got appled and lost about 20% overnight on $baba $nvda $bidu. shit happens, losses happen. its how you rebound that matters.	small account challenge update. me and @tekmunnee started the 5k challenge and boom we got appled and lost about 20% overnight on $baba $nvda $bidu. shit happens, losses happen. its how you rebound that matters.	0.6	negative	-0.225			2010-08-04	1	2	2			0.5	1		0	2	2		252.215	20	137.39	273.279
658	2362	2019-05-15 04:54:00	$BABA started selling off on the call when they said wouldn't be monetizing recommendation feed in F'20- had been putting it off past few Qs and some were expecting that to be a catalyst for F'20	$baba started selling off on the call when they said wouldn't be monetizing recommendation feed in f'20- had been putting it off past few qs and some were expecting that to be a catalyst for f'20	$baba started selling off on the call when they said wouldn't be monetizing recommendation feed in f'20- had been putting it off past few qs and some were expecting that to be a catalyst for f'20	0.175	negative	-0.225			2010-08-04	1	2	2			0.5	1		0	2	2		252.215	20	137.89	274.279
659	3192	2013-10-18	Analyst on the $GOOG surge past $1,000: "A few blemishes are being overlooked today." http://nyti.ms/18tcbtS	analyst on the $goog surge past $1,000: "a few blemishes are being overlooked today."	analyst on the $goog surge past $1,000: "a few blemishes are being overlooked today."	0.175	negative	-0.225			2010-08-04	1	2	2			0.5	1		0	2	2		252.215	20	138.39	275.279
660	3243	2013-10-26	Massive Barge On San Francisco Bay Likely Secret Google Facility http://cbsloc.al/17Qs4XWÃ‚Â $GOOG oops... no permit equals expensive mistake?	massive barge on san francisco bay likely secret google facility $goog oops... no permit equals expensive mistake?	massive barge on san francisco bay likely secret google facility $goog oops... no permit equals expensive mistake?	0.85	negative	-0.225			2010-08-04	1	2	2			0.5	1		0	2	2		252.215	20	138.89	276.279
661	5008	2015-12-26	Barron's cover story says YouTube worth 2x Netflix: http://on.barrons.com/1marq63Ã‚Â (with subscription). $GOOG $GOOGL $NFLXpic.twitter.com/B5738JZ7lg	barron's cover story says youtube worth 2x netflix: (with subscription). $goog $googl $nflxpic.twitter.com/b5738jz7lg	barron's cover story says youtube worth 2x netflix: (with subscription). $goog $googl $nflxpic.twitter.com/b5738jz7lg	0.55	negative	-0.225			2010-08-04	1	2	2			0.5	1		0	2	2		252.215	20	139.39	277.279
662	5513	2016-11-02	$GOOG $AAPL $Pistol Pete$: $PMCB A Long Game of Patience in Pharmacytehttp://ht.ly/FUDB5066mJ5	$goog $aapl $pistol pete$: $pmcb a long game of patience in pharmacyte	$goog $aapl $pistol pete$: $pmcb a long game of patience in pharmacyte	0.4	negative	-0.225			2010-08-05	2	2	1			1	0.5		-1	1	2		253.101	19	140.39	277.779
663	3926	2014-07-07	Google's Larry Page: 'We still feel computers are pretty bad' http://for.tn/1rIxSASÃ‚Â $GOOG	google's larry page: 'we still feel computers are pretty bad' $goog	google's larry page: 'we still feel computers are pretty bad' $goog	0.833333	negative	-0.225			2010-08-05	2	2	1			1	0.5		-1	1	2		253.101	18	141.39	278.279
664	3469	2016-11-14 09:08:00	Tech darlings down hard on volume $AMZN $FB $MSFT $GOOG $NFLXhttps://twitter.com/ECantoni/status/798195593914875904Ã‚Â Ã¢â‚¬Â¦	tech darlings down hard on volume $amzn $fb $msft $goog $nflx	tech darlings down hard on volume $amzn $fb $msft $goog $nflx	0.415278	negative	-0.223611			2010-08-05	2	2	1			1	0.5		-1	1	2		253.101	17	142.39	278.779
665	4228	2014-12-16	About 1000 trades took $GOOG down hard in 1.5 seconds. Chart: pic.twitter.com/3aEqRciJYF	about 1000 trades took $goog down hard in 1.5 seconds. chart: pic.twitter.com/3aeqrcijyf	about 1000 trades took $goog down hard in 1.5 seconds. chart: pic.twitter.com/3aeqrcijyf	0.415278	negative	-0.223611			2010-08-05	2	2	1			1	0.5		-1	1	2		253.101	16	143.39	279.279
666	2282	2012-12-31	$GOOG "Why no special dividend from Google ?" on Yahoo! Finance message boards: http://bit.ly/VexEOt	$goog "why no special dividend from google ?" on yahoo! finance message boards:	$goog "why no special dividend from google ?" on yahoo! finance message boards:	0.571429	negative	-0.223214			2010-08-05	2	2	1			1	0.5		-1	1	2		253.101	15	144.39	279.779
667	1312	2012-01-17	How To Turn Off Google's Annoying New 'Personal Results' $GOOG by @hamburgerhttp://read.bi/zveoFI	how to turn off google's annoying new 'personal results' $goog by @hamburger	how to turn off google's annoying new 'personal results' $goog by @hamburger	0.551515	negative	-0.221212			2010-08-06	0	2	2			0	1		0	2	2		249.176	15	144.39	280.779
668	1617	2018-01-23 10:17:00	$JBZY You can see the LOGO plain as day. Check OTC Markets. $JBZY undervalued EV Company. _x000D_ _x000D_ https://youtu.be/Esm1N6xYpvs?t=1m17sÃ‚Â Ã¢â‚¬Â¦_x000D_ _x000D_ $GCEI $STLHF $POTN $OMVS $CNCT $NPHC $KNDI $GNZUF $BABA $TECHY $BIDU $SOHU $OWCPpic.twitter.com/s0v3Tw3LgO	$jbzy you can see the logo plain as day. check otc markets. $jbzy undervalued ev company. _x000D_ _x000D_ _x000D_ _x000D_ $gcei $stlhf $potn $omvs $cnct $nphc $kndi $gnzuf $baba $techy $bidu $sohu $owcppic.twitter.com/s0v3tw3lgo	$jbzy you can see the logo plain as day. check otc markets. $jbzy undervalued ev company. _x000D_ _x000D_ _x000D_ _x000D_ $gcei $stlhf $potn $omvs $cnct $nphc $kndi $gnzuf $baba $techy $bidu $sohu $owcppic.twitter.com/s0v3tw3lgo	0.357143	negative	-0.214286			2010-08-06	0	2	2			0	1		0	2	2		249.176	15	144.39	281.779
669	4234	2014-12-17	These 3 tech giants will provide stiff competition to Netflix in 2015 http://ow.ly/G4PKWÃ‚Â $NFLX $AAPL $GOOG $TWX #HBO	these 3 tech giants will provide stiff competition to netflix in 2015 $nflx $aapl $goog $twx #hbo	these 3 tech giants will provide stiff competition to netflix in 2015 $nflx $aapl $goog $twx #hbo	0.5	negative	-0.214286			2010-08-06	0	2	2			0	1		0	2	2		249.176	15	144.39	282.779
670	527	2010-12-15	10 Tech Products For The Filthy Rich $MSFT $AAPL by @MattRosoff http://read.bi/hhMA2R	10 tech products for the filthy rich $msft $aapl by @mattrosoff	10 tech products for the filthy rich $msft $aapl by @mattrosoff	0.875	negative	-0.2125			2010-08-06	0	2	2			0	1		0	2	2		249.176	15	144.39	283.779
671	1821	2013-08-26 10:43:00	Of course Ballmer was forced to walk the plank and other #Microsoft thoughts: http://blogs.seattletimes.com/jontalton/2013/08/26/a-few-thoughts-about-ballmer/Ã‚Â Ã¢â‚¬Â¦ My online column @seattletimes $MSFT	of course ballmer was forced to walk the plank and other #microsoft thoughts: my online column @seattletimes $msft	of course ballmer was forced to walk the plank and other #microsoft thoughts: my online column @seattletimes $msft	0.2875	negative	-0.2125			2010-08-09	0	2	0			0	0		0	2	2		251.731	15	144.39	283.779
672	1589	2018-01-10 16:30:00	ItÃ¢â‚¬â„¢s rational to be wary of some Chinese companiesÃ¢â‚¬â€can be tough to get solid, reliable numbers for them. But $BABA $JD $BITA $CTRP & $TCEHY are less susceptible to that risk.https://www.fool.com/investing/2018/01/08/5-chinese-growth-stocks-to-buy-in-2018.aspxÃ‚Â Ã¢â‚¬Â¦	its rational to be wary of some chinese companiescan be tough to get solid, reliable numbers for them. but $baba $jd $bita $ctrp & $tcehy are less susceptible to that risk.	its rational to be wary of some chinese companiescan be tough to get solid, reliable numbers for them. but $baba $jd $bita $ctrp & $tcehy are less susceptible to that risk.	0.34	negative	-0.211111			2010-08-09	0	2	0			0	0		0	2	2		251.731	15	144.39	283.779
673	2090	2014-02-04 15:10:00	Microsoft's new CEO is a 'big deal' for Indian community: http://cnb.cx/1aZVMBnÃ‚Â (via @CadieThompson) $MSFT	microsoft's new ceo is a 'big deal' for indian community: (via @cadiethompson) $msft	microsoft's new ceo is a 'big deal' for indian community: (via @cadiethompson) $msft	0.518182	negative	-0.204545			2010-08-10	0	3	0			0	0		0	2	3		250.915	15	144.39	283.779
674	2896	2013-06-24	New #crowdfunding site gets YouTubers a regular paycheck: http://yhoo.it/10g3yPAÃ‚Â (via @Qz) #YouTube $GOOG	new #crowdfunding site gets youtubers a regular paycheck: (via @qz) #youtube $goog	new #crowdfunding site gets youtubers a regular paycheck: (via @qz) #youtube $goog	0.51049	negative	-0.204545			2010-08-10	0	3	0			0	0		0	2	3		250.915	15	144.39	283.779
675	72	2016-02-16 09:22:00	Groupon rises from the dead as Alibaba buys stake. Add $GRPN to the eclectic mix of Jack Ma's $BABA investments. http://cnnmon.ie/1U5PKD9	groupon rises from the dead as alibaba buys stake. add $grpn to the eclectic mix of jack ma's $baba investments.	groupon rises from the dead as alibaba buys stake. add $grpn to the eclectic mix of jack ma's $baba investments.	0.4	negative	-0.2			2010-08-10	0	3	0			0	0		0	2	3		250.915	15	144.39	283.779
676	147	2016-05-26 14:17:00	Just a reminder that U.S. audit inspectors aren't allowed to inspect Alibaba's Hong Kong audit firm: http://on.wsj.com/1WXL70TÃ‚Â via @WSJ $BABA	just a reminder that you.s. audit inspectors aren't allowed to inspect alibaba's hong kong audit firm: via @wsj $baba	just a reminder that you.s. audit inspectors aren't allowed to inspect alibaba's hong kong audit firm: via @wsj $baba	0.4	negative	-0.2			2010-08-12	0	5	0			0	0		0	2	5		245.086	15	144.39	283.779
677	595	2017-04-20 07:23:00	Since our risk model flashed a sell alert in Mar. been holding 75% cash - a few names that i still hold include: $OLLI, $BABA, $MDSO, $CHTR	since our risk model flashed a sell alert in mar. been holding 75% cash - a few names that i still hold include: $olli, $baba, $mdso, $chtr	since our risk model flashed a sell alert in mar. been holding 75% cash - a few names that i still hold include: $olli, $baba, $mdso, $chtr	0.1	negative	-0.2			2010-08-12	0	5	0			0	0		0	2	5		245.086	15	144.39	283.779
678	596	2017-04-20 07:23:00	Since our risk model flashed a sell alert in Mar. been holding 75% cash - a few names that i still hold include: $OLLI, $BABA, $MDSO, $CHTR	since our risk model flashed a sell alert in mar. been holding 75% cash - a few names that i still hold include: $olli, $baba, $mdso, $chtr	since our risk model flashed a sell alert in mar. been holding 75% cash - a few names that i still hold include: $olli, $baba, $mdso, $chtr	0.1	negative	-0.2			2010-08-12	0	5	0			0	0		0	2	5		245.086	15	144.39	283.779
679	717	2017-06-08 17:10:00	Alibaba, NVIDIA, and the end of Dodd-Frank. Here are a few things you have to see about markets today http://mailchi.mp/f220a28affcc/alibaba-all-time-highs?e=b2b08ff500Ã‚Â Ã¢â‚¬Â¦_x000D_ _x000D_ $NVDA $BABA	alibaba, nvidia, and the end of dodd-frank. here are a few things you have to see about markets today _x000D_ _x000D_ $nvda $baba	alibaba, nvidia, and the end of dodd-frank. here are a few things you have to see about markets today _x000D_ _x000D_ $nvda $baba	0.1	negative	-0.2			2010-08-12	0	5	0			0	0		0	2	5		245.086	15	144.39	283.779
680	718	2017-06-08 17:10:00	Alibaba, NVIDIA, and the end of Dodd-Frank. Here are a few things you have to see about markets today http://mailchi.mp/f220a28affcc/alibaba-all-time-highs?e=b2b08ff500Ã‚Â Ã¢â‚¬Â¦_x000D_ _x000D_ $NVDA $BABA	alibaba, nvidia, and the end of dodd-frank. here are a few things you have to see about markets today _x000D_ _x000D_ $nvda $baba	alibaba, nvidia, and the end of dodd-frank. here are a few things you have to see about markets today _x000D_ _x000D_ $nvda $baba	0.1	negative	-0.2			2010-08-12	0	5	0			0	0		0	2	5		245.086	15	144.39	283.779
681	787	2017-07-02 19:40:00	Green Line Break-outs (GLB), the sine qua non of rocket stocks; $SHOP, $SQ, $BABA, $Z, $FB, $BZUNhttp://ift.tt/2ufDmrI	green line break-outs (glb), the sine qua non of rocket stocks; $shop, $sq, $baba, $z, $fb, $bzun	green line break-outs (glb), the sine qua non of rocket stocks; $shop, $sq, $baba, $z, $fb, $bzun	0.3	negative	-0.2			2010-08-13	1	1	1			1	1		-1	1	1		242.267	14	145.39	284.779
682	788	2017-07-02 19:40:00	Green Line Break-outs (GLB), the sine qua non of rocket stocks; $SHOP, $SQ, $BABA, $Z, $FB, $BZUNhttp://ift.tt/2ufDmrI	green line break-outs (glb), the sine qua non of rocket stocks; $shop, $sq, $baba, $z, $fb, $bzun	green line break-outs (glb), the sine qua non of rocket stocks; $shop, $sq, $baba, $z, $fb, $bzun	0.3	negative	-0.2			2010-08-13	1	1	1			1	1		-1	1	1		242.267	13	146.39	285.779
683	905	2017-08-11 11:26:00	$BABA ... green candle now . Let's see if it closes green	$baba ... green candle now . let's see if it closes green	$baba ... green candle now . let's see if it closes green	0.3	negative	-0.2			2010-08-13	1	1	1			1	1		-1	1	1		242.267	12	147.39	286.779
684	906	2017-08-11 11:26:00	$BABA ... green candle now . Let's see if it closes green	$baba ... green candle now . let's see if it closes green	$baba ... green candle now . let's see if it closes green	0.3	negative	-0.2			2010-08-16	0	4	0			0	0		0	2	4		241.888	12	147.39	286.779
685	1217	2017-10-30 08:41:00	Options activity ahead of earnings: $AAPL heavy weekly call vol, $BABA, $UAA @AngieMiles & @louiswinthrop $PLNT http://bit.ly/2yYFxoY	options activity ahead of earnings: $aapl heavy weekly call vol, $baba, $uaa @angiemiles & @louiswinthrop $plnt	options activity ahead of earnings: $aapl heavy weekly call vol, $baba, $uaa @angiemiles & @louiswinthrop $plnt	0.5	negative	-0.2			2010-08-16	0	4	0			0	0		0	2	4		241.888	12	147.39	286.779
686	1218	2017-10-30 08:41:00	Options activity ahead of earnings: $AAPL heavy weekly call vol, $BABA, $UAA @AngieMiles & @louiswinthrop $PLNT http://bit.ly/2yYFxoY	options activity ahead of earnings: $aapl heavy weekly call vol, $baba, $uaa @angiemiles & @louiswinthrop $plnt	options activity ahead of earnings: $aapl heavy weekly call vol, $baba, $uaa @angiemiles & @louiswinthrop $plnt	0.5	negative	-0.2			2010-08-16	0	4	0			0	0		0	2	4		241.888	12	147.39	286.779
687	1473	2017-12-18 06:37:00	$VIPS (+46.2% pre) Tencent and http://JD.comÃ‚Â $JD invest $863M into e-commerce firm Vipshop to battle Alibaba $BABA - TC_x000D_ _x000D_ http://ooc.bz/l/18930	$vips (+46.2% pre) tencent and $jd invest $863m into e-commerce firm vipshop to battle alibaba $baba - tc_x000D_ _x000D_	$vips (+46.2% pre) tencent and $jd invest $863m into e-commerce firm vipshop to battle alibaba $baba - tc_x000D_ _x000D_	0.4	negative	-0.2			2010-08-16	0	4	0			0	0		0	2	4		241.888	12	147.39	286.779
688	1474	2017-12-18 06:37:00	$VIPS (+46.2% pre) Tencent and http://JD.comÃ‚Â $JD invest $863M into e-commerce firm Vipshop to battle Alibaba $BABA - TC_x000D_ _x000D_ http://ooc.bz/l/18930	$vips (+46.2% pre) tencent and $jd invest $863m into e-commerce firm vipshop to battle alibaba $baba - tc_x000D_ _x000D_	$vips (+46.2% pre) tencent and $jd invest $863m into e-commerce firm vipshop to battle alibaba $baba - tc_x000D_ _x000D_	0.4	negative	-0.2			2010-08-17	0	3	0			0	0		0	2	3		244.344	12	147.39	286.779
689	1568	2018-01-02 07:41:00	Shout out to @farrisbaba and @TraderMentality for being all over $BABA for a few weeks. Boom.	shout out to @farrisbaba and @tradermentality for being all over $baba for a few weeks. boom.	shout out to @farrisbaba and @tradermentality for being all over $baba for a few weeks. boom.	0.1	negative	-0.2			2010-08-17	0	3	0			0	0		0	2	3		244.344	12	147.39	286.779
690	2067	2018-10-21 05:26:00	#biotech stock $ARYC Up on Heavy Volume $SHLD $NAKD $UNF $GOOS $KORS $UAA $GIII $LULU $BABA $CRWS $UA $SGC $DFBG $PVH $HBI $RL $COLM $GIL $VFC $SQBG $CRI $KBSF $VRA $FOSL $FL $CAL $WEYS $SHOO $DECK $TPR $NKE $CROX $WWW $SKX $RCKY $FORD $TLF $Mpic.twitter.com/ZKR2xcvT32	#biotech stock $aryc up on heavy volume $shld $nakd $unf $goos $kors $uaa $giii $lulu $baba $crws $ua $sgc $dfbg $pvh $hbi $rl $colm $gil $vfc $sqbg $cri $kbsf $vra $fosl $fl $cal $weys $shoo $deck $tpr $nke $crox $www $skx $rcky $ford $tlf $mpic.twitter.com/zkr2xcvt32	#biotech stock $aryc up on heavy volume $shld $nakd $unf $goos $kors $uaa $giii $lulu $baba $crws $ua $sgc $dfbg $pvh $hbi $rl $colm $gil $vfc $sqbg $cri $kbsf $vra $fosl $fl $cal $weys $shoo $deck $tpr $nke $crox $www $skx $rcky $ford $tlf $mpic.twitter.com/zkr2xcvt32	0.5	negative	-0.2			2010-08-17	0	3	0			0	0		0	2	3		244.344	12	147.39	286.779
691	2294	2019-03-31 09:16:00	MeituanÃ¢â‚¬â„¢s ($3960 HK) foray into grocery further intensifies its battle w/ $BABA to control how Chinese people eat..."the grocery segment could leverage its massive user base and the worldÃ¢â‚¬â„¢s largest intra-city on-demand delivery network" (cc: $700 HK, $JD) https://techcrunch.com/2019/03/31/meituan-grocery-delivery/Ã‚Â Ã¢â‚¬Â¦pic.twitter.com/TPPQGvUWvj	meituans ($3960 hk) foray into grocery further intensifies its battle w/ $baba to control how chinese people eat..."the grocery segment could leverage its massive user base and the worlds largest intra-city on-demand delivery network" (cc: $700 hk, $jd)	meituans ($3960 hk) foray into grocery further intensifies its battle w/ $baba to control how chinese people eat..."the grocery segment could leverage its massive user base and the worlds largest intra-city on-demand delivery network" (cc: $700 hk, $jd)	0.625	negative	-0.2			2010-08-18	1	4	0			0.25	0		0	2	4		240.175	12	147.64	286.779
692	2373	2019-05-16 05:17:00	A few Analysts Raises, Cuts, Reiterations, Maintains this morning_x000D_ $BABA PT Raised to $197 at Deutsche Bank_x000D_ $DE PT Lowered to $170 at Citi_x000D_ $GWPH PT Maintained $218 at BAC_x000D_ $IOVA PT Raised to $34 at Baird_x000D_ $JD PT Raised to $39 from $27 at Nomura	a few analysts raises, cuts, reiterations, maintains this morning_x000D_ $baba pt raised to $197 at deutsche bank_x000D_ $de pt lowered to $170 at citi_x000D_ $gwph pt maintained $218 at bac_x000D_ $iova pt raised to $34 at baird_x000D_ $jd pt raised to $39 from $27 at nomura	a few analysts raises, cuts, reiterations, maintains this morning_x000D_ $baba pt raised to $197 at deutsche bank_x000D_ $de pt lowered to $170 at citi_x000D_ $gwph pt maintained $218 at bac_x000D_ $iova pt raised to $34 at baird_x000D_ $jd pt raised to $39 from $27 at nomura	0.1	negative	-0.2			2010-08-18	1	4	0			0.25	0		0	2	4		240.175	12	147.89	286.779
693	32	2009-03-26	@ruv so the trouble is that $MSFT pre-announced your pre-announcement of a manifesto yet to be written or announced? those jerks.	@ruv so the trouble is that $msft pre-announced your pre-announcement of a manifesto yet to be written or announced? those jerks.	@ruv so the trouble is that $msft pre-announced your pre-announcement of a manifesto yet to be written or announced? those jerks.	0.2	negative	-0.2			2010-08-18	1	4	0			0.25	0		0	2	4		240.175	12	148.14	286.779
694	94	2009-06-07	The Biggest Winners And Losers From The E3 Gaming Expo $SNE $MSFT $ERTS by @sachinag http://bit.ly/gPXSk	the biggest winners and losers from the e3 gaming expo $sne $msft $erts by @sachinag	the biggest winners and losers from the e3 gaming expo $sne $msft $erts by @sachinag	0.2	negative	-0.2			2010-08-18	1	4	0			0.25	0		0	2	4		240.175	12	148.39	286.779
695	432	2010-09-09	Will Steve Ballmer Buy RIM Now Just To Destroy Nokia? $MSFT $NOK $RIMM by @fromedome http://read.bi/cxsnPK	will steve ballmer buy rim now just to destroy nokia? $msft $nok $rimm by @fromedome	will steve ballmer buy rim now just to destroy nokia? $msft $nok $rimm by @fromedome	0	negative	-0.2			2010-08-18	1	4	0			0.25	0		0	2	4		240.175	12	148.64	286.779
696	634	2011-04-12	Google In Trouble Over Lying About Security Of Apps To The Government $GOOG $MSFT by @MattRosoff http://read.bi/h8VPSB	google in trouble over lying about security of apps to the government $goog $msft by @mattrosoff	google in trouble over lying about security of apps to the government $goog $msft by @mattrosoff	0.2	negative	-0.2			2010-08-19	2	1	0			2	0		-1	1	2		233.111	11	150.64	286.779
697	666	2011-05-10	SKYPE-MICROSOFT: Meet The Winners And Losers $MSFT $EBAY $GOOG $CSCO by @pegobry http://read.bi/kXH2Pa	skype-microsoft: meet the winners and losers $msft $ebay $goog $csco by @pegobry	skype-microsoft: meet the winners and losers $msft $ebay $goog $csco by @pegobry	0.2	negative	-0.2			2010-08-19	2	1	0			2	0		-1	1	2		233.111	10	152.64	286.779
698	953	2012-02-29	Confused About Microsoft's Next Version Of Windows? Here's What You Need To Know $MSFT by @MattRosoffhttp://read.bi/A2Kg16	confused about microsoft's next version of windows? here's what you need to know $msft by @mattrosoff	confused about microsoft's next version of windows? here's what you need to know $msft by @mattrosoff	0.35	negative	-0.2			2010-08-19	2	1	0			2	0		-1	1	2		233.111	9	154.64	286.779
699	966	2012-03-20	Microsoft Is In Trouble If It Doesn't Release Windows 8 By October $MSFT by @_dtl http://read.bi/GAt5eI	microsoft is in trouble if it doesn't release windows 8 by october $msft by @_dtl	microsoft is in trouble if it doesn't release windows 8 by october $msft by @_dtl	0.2	negative	-0.2			2010-08-20	4	1	0			4	0		-1	1	4		230.147	8	158.64	286.779
700	1059	2012-06-18	Microsoft's Secret Event Could Totally Blow Up In Its Face $MSFT by @jyarowhttp://read.bi/KwhzlO	microsoft's secret event could totally blow up in its face $msft by @jyarow	microsoft's secret event could totally blow up in its face $msft by @jyarow	0.725	negative	-0.2			2010-08-20	4	1	0			4	0		-1	1	4		230.147	7	162.64	286.779
701	1064	2012-06-19	Apple WWDC reveals last week weren't routine: They were thinly veiled thrusts at Google & Microsoft http://bit.ly/LA0aGlÃ‚Â $AAPL $MSFT $GOOG	apple wwdc reveals last week weren't routine: they were thinly veiled thrusts at google & microsoft $aapl $msft $goog	apple wwdc reveals last week weren't routine: they were thinly veiled thrusts at google & microsoft $aapl $msft $goog	0.458333	negative	-0.2			2010-08-20	4	1	0			4	0		-1	1	4		230.147	6	166.64	286.779
702	1182	2012-09-17	RT @richi: #IE8 is dead to Google Apps || http://shar.es/uJdXYÃ‚Â || Today's #itbw for @computerworld $GOOG $MSFT	rt @richi: #ie8 is dead to google apps || || today's #itbw for @computerworld $goog $msft	rt @richi: #ie8 is dead to google apps || || today's #itbw for @computerworld $goog $msft	0.4	negative	-0.2			2010-08-20	4	1	0			4	0		-1	1	4		230.147	5	170.64	286.779
703	1206	2012-10-13	Amazon And Apple Don't Need The Government's Help Destroying Google $GOOG $MSFT $AAPL by @owenthomashttp://read.bi/RVwqYO	amazon and apple don't need the government's help destroying google $goog $msft $aapl by @owenthomas	amazon and apple don't need the government's help destroying google $goog $msft $aapl by @owenthomas	0	negative	-0.2			2010-08-20	4	1	0			4	0		-1	1	4		230.147	4	174.64	286.779
704	1247	2012-10-24	POGUE: Microsoft's Surface Tablet Is 'Spectacularly Designed' But The Software Is Terrible $MSFT $AAPL by @nichcarlsonhttp://read.bi/RgB7g9	pogue: microsoft's surface tablet is 'spectacularly designed' but the software is terrible $msft $aapl by @nichcarlson	pogue: microsoft's surface tablet is 'spectacularly designed' but the software is terrible $msft $aapl by @nichcarlson	0.95	negative	-0.2			2010-08-21	0	1	0			0	0		0	2	1		230.147	4	174.64	286.779
705	1433	2013-01-13 08:29:00	Why Microsoft Invested Heavily In The Desktop Search Business Even As Mobile Was Taking Off $MSFT $GOOG by @jyarowhttp://read.bi/V3dFHh	why microsoft invested heavily in the desktop search business even as mobile was taking off $msft $goog by @jyarow	why microsoft invested heavily in the desktop search business even as mobile was taking off $msft $goog by @jyarow	0.5	negative	-0.2			2010-08-23	0	2	0			0	0		0	2	2		231.169	4	174.64	286.779
706	1549	2013-03-21 09:24:00	Beating a dead horse? RT @BrianSozzi: There We Go Microsoft, Giddy Up Stallion http://ow.ly/i/1JmNWÃ‚Â $MSFT $$	beating a dead horse? rt @briansozzi: there we go microsoft, giddy up stallion $msft $$	beating a dead horse? rt @briansozzi: there we go microsoft, giddy up stallion $msft $$	0.4	negative	-0.2			2010-08-23	0	2	0			0	0		0	2	2		231.169	4	174.64	286.779
707	1562	2013-04-05 03:30:00	Gartner: Microsoft is dead, Windows has expired, Office has ceased to be http://goo.gl/news/5R0SÃ‚Â :: $MSFT #ITBW for @Computerworld	gartner: microsoft is dead, windows has expired, office has ceased to be :: $msft #itbw for @computerworld	gartner: microsoft is dead, windows has expired, office has ceased to be :: $msft #itbw for @computerworld	0.4	negative	-0.2			2010-08-24	2	5	0			0.4	0		0	2	5		224.852	4	175.04	286.779
708	1634	2013-05-14 14:18:00	CHART OF THE DAY: The iPhone's Market Share Is Dead In The Water $AAPL $GOOG $MSFT $GOOG by @jyarowhttp://read.bi/19pqo8f	chart of the day: the iphone's market share is dead in the water $aapl $goog $msft $goog by @jyarow	chart of the day: the iphone's market share is dead in the water $aapl $goog $msft $goog by @jyarow	0.4	negative	-0.2			2010-08-24	2	5	0			0.4	0		0	2	5		224.852	4	175.44	286.779
709	1869	2013-09-17 03:44:00	Ding-dong! AIX is DEAD:_x000D_ $IBM doubles-down on Linux (as $MSFT gives up)_x000D_ _x000D_ Today's #ITBW for @Computerworld_x000D_ http://shar.es/iO6eb	ding-dong! aix is dead:_x000D_ $ibm doubles-down on linux (as $msft gives up)_x000D_ _x000D_ today's #itbw for @computerworld_x000D_	ding-dong! aix is dead:_x000D_ $ibm doubles-down on linux (as $msft gives up)_x000D_ _x000D_ today's #itbw for @computerworld_x000D_	0.4	negative	-0.2			2010-08-24	2	5	0			0.4	0		0	2	5		224.852	4	175.84	286.779
710	1989	2013-12-11 11:54:00	Microsoft admits Xbox One is in 2nd place behind PlayStation 4 http://ibdn.uz/rFVQPÃ‚Â $MSFT $SNE #Xboxone #PS4pic.twitter.com/CkPYjF4ccs	microsoft admits xbox one is in 2nd place behind playstation 4 $msft $sne #xboxone #ps4pic.twitter.com/ckpyjf4ccs	microsoft admits xbox one is in 2nd place behind playstation 4 $msft $sne #xboxone #ps4pic.twitter.com/ckpyjf4ccs	0.35	negative	-0.2			2010-08-24	2	5	0			0.4	0		0	2	5		224.852	4	176.24	286.779
711	2077	2014-02-04 07:05:00	Satya Nadella narrowly defeats Clay Aiken to become Redmond Idol _x000D_ _x000D_ $MSFT	satya nadella narrowly defeats clay aiken to become redmond idol _x000D_ _x000D_ $msft	satya nadella narrowly defeats clay aiken to become redmond idol _x000D_ _x000D_ $msft	0.4	negative	-0.2			2010-08-24	2	5	0			0.4	0		0	2	5		224.852	4	176.64	286.779
712	2436	2014-11-13 13:48:00	This is the kind of moron nonsense i deal with. Of course $MSFT changed management & that was the catalyst. Blocked! @VforRev	this is the kind of moron nonsense i deal with. of course $msft changed management & that was the catalyst. blocked! @vforrev	this is the kind of moron nonsense i deal with. of course $msft changed management & that was the catalyst. blocked! @vforrev	0.95	negative	-0.2			2010-08-24	2	5	0			0.4	0		0	2	5		224.852	4	177.04	286.779
713	2784	2015-07-09 04:05:00	TOLD YOU SO: Microsoft #Lumia and #WindowsPhone are dead_x000D_ Ã‚Â @Computerworld #ITBW $MSFTÃ‚Â _x000D_ http://buff.ly/1G9c8A9	told you so: microsoft #lumia and #windowsphone are dead_x000D_ @computerworld #itbw $msft_x000D_	told you so: microsoft #lumia and #windowsphone are dead_x000D_ @computerworld #itbw $msft_x000D_	0.4	negative	-0.2			2010-08-24	2	5	0			0.4	0		0	2	5		224.852	4	177.44	286.779
714	2901	2015-10-06 12:48:00	$MSFT "needs to find a lot of fans" to hit 1B devices in a few yrs, says @CNBCJosh. _x000D_ 2014 IDC market share:_x000D_ Smartphones: 2.7%_x000D_ Tablets: 5%	$msft "needs to find a lot of fans" to hit 1b devices in a few yrs, says @cnbcjosh. _x000D_ 2014 idc market share:_x000D_ smartphones: 2.7%_x000D_ tablets: 5%	$msft "needs to find a lot of fans" to hit 1b devices in a few yrs, says @cnbcjosh. _x000D_ 2014 idc market share:_x000D_ smartphones: 2.7%_x000D_ tablets: 5%	0.1	negative	-0.2			2010-08-25	0	1	1			0	1		0	2	1		226.461	4	177.44	287.779
715	2955	2015-11-03 02:46:00	$MSFT killed unlimited storage afterÃ¢â‚¬â€surprise!Ã¢â‚¬â€customers took them up on it http://on.wsj.com/1H22QNs	$msft killed unlimited storage aftersurprise!customers took them up on it	$msft killed unlimited storage aftersurprise!customers took them up on it	0	negative	-0.2			2010-08-25	0	1	1			0	1		0	2	1		226.461	4	177.44	288.779
716	2969	2015-11-19 19:20:00	Narrow market: 10 largest stocks in the S&P 500 account for > 100% of 2015's gains. $SPX $AAPL $GE $MSFT pic.twitter.com/iwZDiqd6rh	narrow market: 10 largest stocks in the s&p 500 account for > 100% of 2015's gains. $spx $aapl $ge $msft pic.twitter.com/iwzdiqd6rh	narrow market: 10 largest stocks in the s&p 500 account for > 100% of 2015's gains. $spx $aapl $ge $msft pic.twitter.com/iwzdiqd6rh	0.4	negative	-0.2			2010-08-26	0	0	2			0	0		1	3	2		224.648	5	177.44	288.779
717	2981	2015-12-05 15:16:00	FIVE stocks in S&P 500 have generated > 100% of 2015 return. Narrow Markets = Danger... $FB $AMZN $AAPL $MSFT GOOGL pic.twitter.com/StOvGvFWEi	five stocks in s&p 500 have generated > 100% of 2015 return. narrow markets = danger... $fb $amzn $aapl $msft googl pic.twitter.com/stovgvfwei	five stocks in s&p 500 have generated > 100% of 2015 return. narrow markets = danger... $fb $amzn $aapl $msft googl pic.twitter.com/stovgvfwei	0.4	negative	-0.2			2010-08-26	0	0	2			0	0		1	3	2		224.648	6	177.44	288.779
718	3295	2016-07-19 10:22:00	Microsoft is the 3rd largest company in the US. Behind Google and Apple. They also report earnings today: http://stocktwits.com/symbol/MSFT?utm_medium=community-twitter&utm_source=t.co&utm_campaign=outboundteamÃ‚Â Ã¢â‚¬Â¦_x000D_ _x000D_ $MSFT	microsoft is the 3rd largest company in the us. behind google and apple. they also report earnings today: _x000D_ _x000D_ $msft	microsoft is the 3rd largest company in the us. behind google and apple. they also report earnings today: _x000D_ _x000D_ $msft	0.35	negative	-0.2			2010-08-27	1	3	2			0.333333	0.666667		0	2	3		228.558	6	177.774	289.445
719	3506	2016-12-17 03:51:00	#DJ30 WKLY Elder Impulse System green $AAPL $AXP $BA $CSCO $CVX $DD $DIS $GE $GS $HD $IBM $INTC $JPM $MCD $MMM $MRK $MSFT $PFE $TRV 1/2	#dj30 wkly elder impulse system green $aapl $axp $ba $csco $cvx $dd $dis $ge $gs $hd $ibm $intc $jpm $mcd $mmm $mrk $msft $pfe $trv 1/2	#dj30 wkly elder impulse system green $aapl $axp $ba $csco $cvx $dd $dis $ge $gs $hd $ibm $intc $jpm $mcd $mmm $mrk $msft $pfe $trv 1/2	0.3	negative	-0.2			2010-08-27	1	3	2			0.333333	0.666667		0	2	3		228.558	6	178.107	290.112
720	3783	2017-07-21 04:53:00	#5things on earnings heavy Friday _x000D_ $MSFT $V $GE $ECA $WFT.topic.twitter.com/JKVui4VzH2	#5things on earnings heavy friday _x000D_ $msft $v $ge $eca $wft.topic.twitter.com/jkvui4vzh2	#5things on earnings heavy friday _x000D_ $msft $v $ge $eca $wft.topic.twitter.com/jkvui4vzh2	0.5	negative	-0.2			2010-08-27	1	3	2			0.333333	0.666667		0	2	3		228.558	6	178.44	290.779
721	3815	2017-08-16 07:43:00	The various revenue streams broken out by tech company #business #marketing $FB $MSFT pic.twitter.com/rY5oeleV6y	the various revenue streams broken out by tech company #business #marketing $fb $msft pic.twitter.com/ry5oelev6y	the various revenue streams broken out by tech company #business #marketing $fb $msft pic.twitter.com/ry5oelev6y	0.45	negative	-0.2			2010-08-27	1	3	2			0.333333	0.666667		0	2	3		228.558	6	178.774	291.445
722	3830	2017-08-27 16:35:00	The various revenue streams broken out by tech company #business #marketing $FB $MSFT pic.twitter.com/7jRcf3s9dS	the various revenue streams broken out by tech company #business #marketing $fb $msft pic.twitter.com/7jrcf3s9ds	the various revenue streams broken out by tech company #business #marketing $fb $msft pic.twitter.com/7jrcf3s9ds	0.45	negative	-0.2			2010-08-27	1	3	2			0.333333	0.666667		0	2	3		228.558	6	179.107	292.112
723	3853	2017-09-20 11:27:00	The various revenue streams broken out by tech company #business #marketing $FB $MSFT pic.twitter.com/PUhd42FW1l	the various revenue streams broken out by tech company #business #marketing $fb $msft pic.twitter.com/puhd42fw1l	the various revenue streams broken out by tech company #business #marketing $fb $msft pic.twitter.com/puhd42fw1l	0.45	negative	-0.2			2010-08-27	1	3	2			0.333333	0.666667		0	2	3		228.558	6	179.44	292.779
724	3866	2017-10-09 04:55:00	The various revenue streams broken out by tech company #business #marketing $FB $MSFT pic.twitter.com/eUGvWaEerV	the various revenue streams broken out by tech company #business #marketing $fb $msft pic.twitter.com/eugvwaeerv	the various revenue streams broken out by tech company #business #marketing $fb $msft pic.twitter.com/eugvwaeerv	0.45	negative	-0.2			2010-09-01	0	0	1			0	0		1	3	1		229.306	7	179.44	292.779
725	3881	2017-10-21 08:11:00	The various revenue streams broken out by tech company #business #marketing $FB $MSFT pic.twitter.com/ZOs1K3ftAj	the various revenue streams broken out by tech company #business #marketing $fb $msft pic.twitter.com/zos1k3ftaj	the various revenue streams broken out by tech company #business #marketing $fb $msft pic.twitter.com/zos1k3ftaj	0.45	negative	-0.2			2010-09-03	1	1	0			1	0		-1	1	1		234.272	6	180.44	292.779
726	3930	2017-11-19 15:43:00	The various revenue streams broken out by tech company #business #marketing $FB $MSFT pic.twitter.com/s6i51UH7rQ	the various revenue streams broken out by tech company #business #marketing $fb $msft pic.twitter.com/s6i51uh7rq	the various revenue streams broken out by tech company #business #marketing $fb $msft pic.twitter.com/s6i51uh7rq	0.45	negative	-0.2			2010-09-03	1	1	0			1	0		-1	1	1		234.272	5	181.44	292.779
727	3947	2017-12-08 17:35:00	The various revenue streams broken out by tech company #business #marketing $FB $MSFT pic.twitter.com/CBDPNlWi9i	the various revenue streams broken out by tech company #business #marketing $fb $msft pic.twitter.com/cbdpnlwi9i	the various revenue streams broken out by tech company #business #marketing $fb $msft pic.twitter.com/cbdpnlwi9i	0.45	negative	-0.2			2010-09-06	0	1	1			0	1		0	2	1		234.272	5	181.44	293.779
728	4009	2018-01-02 16:49:00	Google & Microsoft both invested in @dnanexus, $58M round. AstraZeneca's Centre for Genomics Research is 1 of their collaborators. AZ announced analyzing > 2 Million genomes. http://bit.ly/2lGk648Ã‚Â $AZN $MSFT	google & microsoft both invested in @dnanexus, $58m round. astrazeneca's centre for genomics research is 1 of their collaborators. az announced analyzing > 2 million genomes. $azn $msft	google & microsoft both invested in @dnanexus, $58m round. astrazeneca's centre for genomics research is 1 of their collaborators. az announced analyzing > 2 million genomes. $azn $msft	0.4	negative	-0.2			2010-09-06	0	1	1			0	1		0	2	1		234.272	5	181.44	294.779
729	4011	2018-01-03 06:51:00	The various revenue streams broken out by tech company #business #marketing $FB $MSFT pic.twitter.com/jIsyBhSGW1	the various revenue streams broken out by tech company #business #marketing $fb $msft pic.twitter.com/jisybhsgw1	the various revenue streams broken out by tech company #business #marketing $fb $msft pic.twitter.com/jisybhsgw1	0.45	negative	-0.2			2010-09-07	0	6	1			0	0.166667		0	2	6		231.333	5	181.44	294.945
730	4018	2018-01-16 18:03:00	The various revenue streams broken out by tech company #business #marketing $FB $MSFT pic.twitter.com/idgsHmeYY1	the various revenue streams broken out by tech company #business #marketing $fb $msft pic.twitter.com/idgshmeyy1	the various revenue streams broken out by tech company #business #marketing $fb $msft pic.twitter.com/idgshmeyy1	0.45	negative	-0.2			2010-09-07	0	6	1			0	0.166667		0	2	6		231.333	5	181.44	295.112
731	4048	2018-01-31 13:54:00	Here comes Microsoft! They report earnings in just a few minutes. Microsoft has been a BEAST. It's already up 10% this year or about $70 billion in added market cap._x000D_ _x000D_ $MSFT -> https://stocktwits.com/FinanceTrends/message/111035328Ã‚Â Ã¢â‚¬Â¦	here comes microsoft! they report earnings in just a few minutes. microsoft has been a beast. it's already up 10% this year or about $70 billion in added market cap._x000D_ _x000D_ $msft ->	here comes microsoft! they report earnings in just a few minutes. microsoft has been a beast. it's already up 10% this year or about $70 billion in added market cap._x000D_ _x000D_ $msft ->	0.1	negative	-0.2			2010-09-07	0	6	1			0	0.166667		0	2	6		231.333	5	181.44	295.279
732	4214	2018-06-08 12:31:00	Sony and Microsoft are both having massive video game sales for the biggest gaming event of the year $MSFT $SNEhttps://read.bi/2LzvYPJ	sony and microsoft are both having massive video game sales for the biggest gaming event of the year $msft $sne	sony and microsoft are both having massive video game sales for the biggest gaming event of the year $msft $sne	0.7	negative	-0.2			2010-09-07	0	6	1			0	0.166667		0	2	6		231.333	5	181.44	295.445
733	4262	2018-07-19 13:11:00	$MSFT quarterly earnings out _x000D_ - Search ads revenue up 17% year over year #bingads _x000D_ - LinkedIn revenue up 37%, sessions up 41% _x000D_ - Gaming revenue up 39% _x000D_ - Azure revenue up 89% _x000D_ _x000D_ Remember when Paul Graham said Microsoft was dead? _x000D_ _x000D_ https://www.microsoft.com/en-us/Investor/earnings/FY-2018-Q4/press-release-webcast?ranMID=24542&ranEAID=je6NUbpOb…	$msft quarterly earnings out _x000D_ - search ads revenue up 17% year over year #bingads _x000D_ - linkedin revenue up 37%, sessions up 41% _x000D_ - gaming revenue up 39% _x000D_ - azure revenue up 89% _x000D_ _x000D_ remember when paul graham said microsoft was dead? _x000D_ _x000D_	$msft quarterly earnings out _x000D_ - search ads revenue up 17% year over year #bingads _x000D_ - linkedin revenue up 37%, sessions up 41% _x000D_ - gaming revenue up 39% _x000D_ - azure revenue up 89% _x000D_ _x000D_ remember when paul graham said microsoft was dead? _x000D_ _x000D_	0.4	negative	-0.2			2010-09-07	0	6	1			0	0.166667		0	2	6		231.333	5	181.44	295.612
734	4276	2018-07-23 05:29:00	A few analyst calls ..._x000D_ _x000D_ $AMZN reit. Buy, PT $2020 -Stifel_x000D_ $BIIB $335Ã¢Å¾Å“$396 -Canaccord_x000D_ $EA $157Ã¢Å¾Å“$159 -Stifel_x000D_ $FB reit. Buy, PT $255 -Mizuho_x000D_ $MSFT $116Ã¢Å¾Å“$128 -Argus_x000D_ $ROKU $50Ã¢Å¾Å“$60 -Needham_x000D_ $SPOT Init. Buy $230 -BTIG_x000D_ $UAA $15Ã¢Å¾Å“$22 -Telsey_x000D_ $WIX $87Ã¢Å¾Å“$115 -Barclays	a few analyst calls ..._x000D_ _x000D_ $amzn reit. buy, pt $2020 -stifel_x000D_ $biib $335$396 -canaccord_x000D_ $ea $157$159 -stifel_x000D_ $fb reit. buy, pt $255 -mizuho_x000D_ $msft $116$128 -argus_x000D_ $roku $50$60 -needham_x000D_ $spot init. buy $230 -btig_x000D_ $uaa $15$22 -telsey_x000D_ $wix $87$115 -barclays	a few analyst calls ..._x000D_ _x000D_ $amzn reit. buy, pt $2020 -stifel_x000D_ $biib $335$396 -canaccord_x000D_ $ea $157$159 -stifel_x000D_ $fb reit. buy, pt $255 -mizuho_x000D_ $msft $116$128 -argus_x000D_ $roku $50$60 -needham_x000D_ $spot init. buy $230 -btig_x000D_ $uaa $15$22 -telsey_x000D_ $wix $87$115 -barclays	0.1	negative	-0.2			2010-09-07	0	6	1			0	0.166667		0	2	6		231.333	5	181.44	295.779
735	4288	2018-08-07 08:19:00	Going on #CNBC in a few minutes. Tune in. @cnbc Talking technology stocks. $aapl $goog $msft $FB	going on #cnbc in a few minutes. tune in. @cnbc talking technology stocks. $aapl $goog $msft $fb	going on #cnbc in a few minutes. tune in. @cnbc talking technology stocks. $aapl $goog $msft $fb	0.1	negative	-0.2			2010-09-07	0	6	1			0	0.166667		0	2	6		231.333	5	181.44	295.945
736	4490	2018-12-23 13:10:00	Sri W: This is how billions looted on graves of USA worker jobs killed by #H1B + India Outsource Predators #Cerner $CERN $CRM $TCS $INFY $CTSH $IBM $MSFT $GOOGL $AAPL $DIS $Disney Disney $Cisco Deloitte Consulting Janet Foutty $GEhttps://twitter.com/watinsky/status/1076855872234627073Ã‚Â Ã¢â‚¬Â¦	sri w: this is how billions looted on graves of usa worker jobs killed by #h1b + india outsource predators #cerner $cern $crm $tcs $infy $ctsh $ibm $msft $googl $aapl $dis $disney disney $cisco deloitte consulting janet foutty $ge	sri w: this is how billions looted on graves of usa worker jobs killed by #h1b + india outsource predators #cerner $cern $crm $tcs $infy $ctsh $ibm $msft $googl $aapl $dis $disney disney $cisco deloitte consulting janet foutty $ge	0	negative	-0.2			2010-09-08	0	2	2			0	1		0	2	2		234.411	5	181.44	296.945
737	4556	2019-01-16 08:27:00	$MSFT double bubble ... Parabolic trend - BROKEN pic.twitter.com/Yv3dvF1r9v	$msft double bubble ... parabolic trend - broken pic.twitter.com/yv3dvf1r9v	$msft double bubble ... parabolic trend - broken pic.twitter.com/yv3dvf1r9v	0.2	negative	-0.2			2010-09-08	0	2	2			0	1		0	2	2		234.411	5	181.44	297.945
738	80	2010-02-24	Think Your iPhone Internet Is Flaky Now? It's Only Going To Get Worse $AAPL $GOOG by @JeffGlueck http://bit.ly/aE0hpw	think your iphone internet is flaky now? it's only going to get worse $aapl $goog by @jeffglueck	think your iphone internet is flaky now? it's only going to get worse $aapl $goog by @jeffglueck	0.8	negative	-0.2			2010-09-08	0	2	2			0	1		0	2	2		234.411	5	181.44	298.945
739	304	2010-09-03	Here's How Apple Is Beginning To Destroy Google's Core Search Business $GOOG $AAPL by @fromedome http://read.bi/9GfQs9	here's how apple is beginning to destroy google's core search business $goog $aapl by @fromedome	here's how apple is beginning to destroy google's core search business $goog $aapl by @fromedome	0	negative	-0.2			2010-09-08	0	2	2			0	1		0	2	2		234.411	5	181.44	299.945
740	337	2010-10-06	Google Invest In Homes For Poor People, Gets Massive Tax Cuts In Return $GOOG by @WhiteGM http://read.bi/9S0H1m	google invest in homes for poor people, gets massive tax cuts in return $goog by @whitegm	google invest in homes for poor people, gets massive tax cuts in return $goog by @whitegm	0.8	negative	-0.2			2010-09-09	1	6	1			0.166667	0.166667		0	2	6		237.201	5	181.607	300.112
741	352	2010-10-18	Steve Jobs says 7-inch Android tablets will be "dead on arrival" $AAPL $GOOG http://read.bi/cogrS3	steve jobs says 7-inch android tablets will be "dead on arrival" $aapl $goog	steve jobs says 7-inch android tablets will be "dead on arrival" $aapl $goog	0.4	negative	-0.2			2010-09-09	1	6	1			0.166667	0.166667		0	2	6		237.201	5	181.774	300.279
742	357	2010-10-19	THE GOOGLE INVESTOR: Steve Jobs Slams Android, Says Its Tablet Will Be Dead On Arrival $GOOG by @hleonard76 http://read.bi/bMk5k6	the google investor: steve jobs slams android, says its tablet will be dead on arrival $goog by @hleonard76	the google investor: steve jobs slams android, says its tablet will be dead on arrival $goog by @hleonard76	0.4	negative	-0.2			2010-09-09	1	6	1			0.166667	0.166667		0	2	6		237.201	5	181.94	300.445
743	414	2010-11-15	Bloomberg reports private trading of Facebook stock values it at $41b. That's ahead of $EBAY, behind $AMZN $GOOG http://bit.ly/aGldQm #cnet	bloomberg reports private trading of facebook stock values it at $41b. that's ahead of $ebay, behind $amzn $goog #cnet	bloomberg reports private trading of facebook stock values it at $41b. that's ahead of $ebay, behind $amzn $goog #cnet	0.5375	negative	-0.2			2010-09-09	1	6	1			0.166667	0.166667		0	2	6		237.201	5	182.107	300.612
744	415	2010-11-15	Netflix: Android Is Too Fragmented And Not Secure $NFLX $GOOG by @jyarow http://read.bi/aizSHT	netflix: android is too fragmented and not secure $nflx $goog by @jyarow	netflix: android is too fragmented and not secure $nflx $goog by @jyarow	0.6	negative	-0.2			2010-09-09	1	6	1			0.166667	0.166667		0	2	6		237.201	5	182.274	300.779
745	496	2010-12-30	$BGP news makes me realize...The intelligence power of $amzn $goog $aapl is going to crush a few	$bgp news makes me realize...the intelligence power of $amzn $goog $aapl is going to crush a few	$bgp news makes me realize...the intelligence power of $amzn $goog $aapl is going to crush a few	0.1	negative	-0.2			2010-09-09	1	6	1			0.166667	0.166667		0	2	6		237.201	5	182.44	300.945
746	662	2011-04-12	Google In Trouble Over Lying About Security Of Apps To The Government $GOOG $MSFT by @MattRosoff http://read.bi/h8VPSB	google in trouble over lying about security of apps to the government $goog $msft by @mattrosoff	google in trouble over lying about security of apps to the government $goog $msft by @mattrosoff	0.2	negative	-0.2			2010-09-09	1	6	1			0.166667	0.166667		0	2	6		237.201	5	182.607	301.112
747	678	2011-04-15	Larry Page Doesn't Have To Waste His Time Explaining Google To Wall Street Ã¢â‚¬â€œ The SAIcast Discuss $GOOG by @willwei http://read.bi/eMBXAr	larry page doesn't have to waste his time explaining google to wall street the saicast discuss $goog by @willwei	larry page doesn't have to waste his time explaining google to wall street the saicast discuss $goog by @willwei	0	negative	-0.2			2010-09-09	1	6	1			0.166667	0.166667		0	2	6		237.201	5	182.774	301.279
748	729	2011-05-05	Google Funds A VC Firm To Fund An Incubator To Fund Startups $GOOG by @pegobry http://read.bi/jD5WJr	google funds a vc firm to fund an incubator to fund startups $goog by @pegobry	google funds a vc firm to fund an incubator to fund startups $goog by @pegobry	0.4	negative	-0.2			2010-09-10	4	3	0			1.33333	0		-1	1	4		237.181	4	184.107	301.279
749	903	2011-07-14	Google Is Destroying Our Memories $GOOG by @SimoneFoxman http://read.bi/pYZC4D	google is destroying our memories $goog by @simonefoxman	google is destroying our memories $goog by @simonefoxman	0	negative	-0.2			2010-09-10	4	3	0			1.33333	0		-1	1	4		237.181	3	185.44	301.279
750	910	2011-07-14	12 Features Missing From Google+ That Everyone's Begging For $GOOG by @_dtl http://read.bi/rci6FW	12 features missing from google+ that everyone's begging for $goog by @_dtl	12 features missing from google+ that everyone's begging for $goog by @_dtl	0.05	negative	-0.2			2010-09-10	4	3	0			1.33333	0		-1	1	4		237.181	2	186.774	301.279
751	980	2011-08-15	Winners and losers in the Google-Motorola deal http://reut.rs/qcvFq5Ã‚Â $GOOG	winners and losers in the google-motorola deal $goog	winners and losers in the google-motorola deal $goog	0.2	negative	-0.2			2010-09-10	4	3	0			1.33333	0		-1	1	4		237.181	1	188.107	301.279
752	1191	2011-12-06	Android Vs. iPhone: One Is Destroying The Company's Value $APPL $GOOG by @asymcohttp://read.bi/t0c2dg	android vs. iphone: one is destroying the company's value $appl $goog by @asymco	android vs. iphone: one is destroying the company's value $appl $goog by @asymco	0	negative	-0.2			2010-09-10	4	3	0			1.33333	0		-1	1	4		237.181	0	189.44	301.279
753	1219	2011-12-20	Google Names The 10 Brands That Were The Biggest Losers Of 2011 $GOOG by @laurastamplerhttp://read.bi/udCXjw	google names the 10 brands that were the biggest losers of 2011 $goog by @laurastampler	google names the 10 brands that were the biggest losers of 2011 $goog by @laurastampler	0.2	negative	-0.2			2010-09-10	4	3	0			1.33333	0		-1	1	4		237.181	-1	190.774	301.279
754	1262	2011-12-30	2011: The Year Facebook Killed Google - http://bit.ly/uChzYEÃ‚Â @PCworld. $GOOG #CIO #CMO #SocialMedia #Business	2011: the year facebook killed google - @pcworld. $goog #cio #cmo #socialmedia #business	2011: the year facebook killed google - @pcworld. $goog #cio #cmo #socialmedia #business	0	negative	-0.2			2010-09-10	4	3	0			1.33333	0		-1	1	4		237.181	-2	192.107	301.279
755	1309	2012-01-17	Exclusive, Must-Have Android Apps That iPhone Users Are Missing Out On $AAPL $GOOG by @_dtlhttp://read.bi/wWooqb	exclusive, must-have android apps that iphone users are missing out on $aapl $goog by @_dtl	exclusive, must-have android apps that iphone users are missing out on $aapl $goog by @_dtl	0.05	negative	-0.2			2010-09-12	0	2	0			0	0		0	2	2		237.181	-2	192.107	301.279
756	1416	2012-03-11	How The iPad Could Destroy Google's Lucrative Search Business $GOOG $AAPL by @jyarow http://read.bi/wHcrth	how the ipad could destroy google's lucrative search business $goog $aapl by @jyarow	how the ipad could destroy google's lucrative search business $goog $aapl by @jyarow	0	negative	-0.2			2010-09-12	0	2	0			0	0		0	2	2		237.181	-2	192.107	301.279
757	1611	2012-06-04	Sergey Brin's Team Working On Secret Projects Is Much Bigger Than We Imagined $GOOG by @mattlynley http://read.bi/KayjLB	sergey brin's team working on secret projects is much bigger than we imagined $goog by @mattlynley	sergey brin's team working on secret projects is much bigger than we imagined $goog by @mattlynley	0.6	negative	-0.2			2010-09-13	0	0	2			0	0		1	3	2		240.235	-1	192.107	301.279
758	1633	2012-06-19	Apple WWDC reveals last week weren't routine: They were thinly veiled thrusts at Google & Microsoft http://bit.ly/LA0aGlÃ‚Â $AAPL $MSFT $GOOG	apple wwdc reveals last week weren't routine: they were thinly veiled thrusts at google & microsoft $aapl $msft $goog	apple wwdc reveals last week weren't routine: they were thinly veiled thrusts at google & microsoft $aapl $msft $goog	0.458333	negative	-0.2			2010-09-13	0	0	2			0	0		1	3	2		240.235	0	192.107	301.279
759	1803	2012-08-21	Google Argues Against Patent Wars Just A Few Days After Suing Apple For Patent Infringement $GOOG $AAPL by @sfiegermanhttp://read.bi/QlhYo2	google argues against patent wars just a few days after suing apple for patent infringement $goog $aapl by @sfiegerman	google argues against patent wars just a few days after suing apple for patent infringement $goog $aapl by @sfiegerman	0.1	negative	-0.2			2010-09-14	0	1	0			0	0		0	2	1		239.318	0	192.107	301.279
760	1854	2012-09-11	GOOGLE: We Didn't Know You Could Patent Round Corners $GOOG $AAPL by @jyarow http://read.bi/SBhYrL	google: we didn't know you could patent round corners $goog $aapl by @jyarow	google: we didn't know you could patent round corners $goog $aapl by @jyarow	0.4	negative	-0.2			2010-09-17	0	1	0			0	0		0	2	1		244.16	0	192.107	301.279
761	1979	2012-10-13	Amazon And Apple Don't Need The Government's Help Destroying Google $GOOG $MSFT $AAPL by @owenthomashttp://read.bi/RVwqYO	amazon and apple don't need the government's help destroying google $goog $msft $aapl by @owenthomas	amazon and apple don't need the government's help destroying google $goog $msft $aapl by @owenthomas	0	negative	-0.2			2010-09-18	0	1	0			0	0		0	2	1		244.16	0	192.107	301.279
762	2175	2012-12-01	Why Did Google Buy #BufferBox? Because The Entire Mail And Package Delivery System Is Broken #startups $GOOG http://techcrunch.com/2012/11/30/why-did-google-buy-bufferbox-because-the-entire-mail-and-package-delivery-system-is-broken/Ã‚Â Ã¢â‚¬Â¦	why did google buy #bufferbox? because the entire mail and package delivery system is broken #startups $goog	why did google buy #bufferbox? because the entire mail and package delivery system is broken #startups $goog	0.5125	negative	-0.2			2010-09-20	0	2	0			0	0		0	2	2		253.191	0	192.107	301.279
763	2548	2013-03-14	Angry Google Reader Is Gone? This App Will Seamlessly Replace It $GOOG by @officialKLShttp://read.bi/10RTLkK	angry google reader is gone? this app will seamlessly replace it $goog by @officialkls	angry google reader is gone? this app will seamlessly replace it $goog by @officialkls	0.55	negative	-0.2			2010-09-20	0	2	0			0	0		0	2	2		253.191	0	192.107	301.279
764	2682	2013-04-19	Google pushes for a Green Power Rate. This could shake up way corporations buy and consume power. $goog @marketwatch http://on.mktw.net/Z9ngwf	google pushes for a green power rate. this could shake up way corporations buy and consume power. $goog @marketwatch	google pushes for a green power rate. this could shake up way corporations buy and consume power. $goog @marketwatch	0.3	negative	-0.2			2010-09-21	1	0	0			0	0		-1	1	1		255.771	-1	192.107	301.279
765	2740	2013-05-08	Druckenmiller: Commodities Decline Just Beginning, Supply/Demand is Ã¢â‚¬Å“DeadlyÃ¢â‚¬ï¿½ http://blogs.barrons.com/stockstowatchtoday/2013/05/08/druckenmiller-commodities-decline-just-beginning-supplydemand-is-deadly/Ã‚Â Ã¢â‚¬Â¦ #Sohn $GOOG $DBC $DBA $GLD	druckenmiller: commodities decline just beginning, supply/demand is deadly #sohn $goog $dbc $dba $gld	druckenmiller: commodities decline just beginning, supply/demand is deadly #sohn $goog $dbc $dba $gld	0.4	negative	-0.2			2010-09-22	0	2	3			0	1.5		1	3	3		257.037	0	192.107	302.779
766	2759	2013-05-14	CHART OF THE DAY: The iPhone's Market Share Is Dead In The Water $AAPL $GOOG $MSFT $GOOG by @jyarowhttp://read.bi/19pqo8f	chart of the day: the iphone's market share is dead in the water $aapl $goog $msft $goog by @jyarow	chart of the day: the iphone's market share is dead in the water $aapl $goog $msft $goog by @jyarow	0.4	negative	-0.2			2010-09-22	0	2	3			0	1.5		1	3	3		257.037	1	192.107	304.279
767	2854	2013-06-07	Google Wallet Is A Flop And A Waste Of $300 Million $GOOG by @nichcarlsonhttp://read.bi/19OMAf9	google wallet is a flop and a waste of $300 million $goog by @nichcarlson	google wallet is a flop and a waste of $300 million $goog by @nichcarlson	0	negative	-0.2			2010-09-22	0	2	3			0	1.5		1	3	3		257.037	2	192.107	305.779
768	2932	2013-07-11	High-profile VC Sequoia backs clinical tech startup @Comprehend in $8.4M round http://www.fiercebiotechit.com/story/high-profile-vc-sequoia-backs-clinical-tech-startup-comprehend-84m-round/2013-07-11Ã‚Â Ã¢â‚¬Â¦ $GOOG #in	high-profile vc sequoia backs clinical tech startup @comprehend in $8.4m round $goog #in	high-profile vc sequoia backs clinical tech startup @comprehend in $8.4m round $goog #in	0.4	negative	-0.2			2010-09-22	0	2	3			0	1.5		1	3	3		257.037	3	192.107	307.279
769	3053	2013-08-20	Would you buy Google Glass? @Scobleizer tells @EmilyChangTV, "There's a lot missing" http://bloom.bg/170neYDÃ‚Â #BWest $GOOG	would you buy google glass? @scobleizer tells @emilychangtv, "there's a lot missing" #bwest $goog	would you buy google glass? @scobleizer tells @emilychangtv, "there's a lot missing" #bwest $goog	0.05	negative	-0.2			2010-09-22	0	2	3			0	1.5		1	3	3		257.037	4	192.107	308.779
770	3171	2013-10-17	After hours: winners are $GOOG $CMG with gains of 7+% each, $ALGN up 14%; losers are $AMD $ISRG both with 7% losseshttp://on.mktw.net/1gOM8Rw	after hours: winners are $goog $cmg with gains of 7+% each, $algn up 14%; losers are $amd $isrg both with 7% losses	after hours: winners are $goog $cmg with gains of 7+% each, $algn up 14%; losers are $amd $isrg both with 7% losses	0.2	negative	-0.2			2010-09-24	0	1	0			0	0		0	2	1		262.66	4	192.107	308.779
771	3213	2013-10-18	140 characters doesn't allow me to list all stocks at record highs today. But here are a few: $GOOG $GILD $MA $MMM $CELG $SBUX $TMO $PXD	140 characters doesn't allow me to list all stocks at record highs today. but here are a few: $goog $gild $ma $mmm $celg $sbux $tmo $pxd	140 characters doesn't allow me to list all stocks at record highs today. but here are a few: $goog $gild $ma $mmm $celg $sbux $tmo $pxd	0.1	negative	-0.2			2010-09-27	0	2	0			0	0		0	2	2		264.215	4	192.107	308.779
772	3285	2013-11-11	Internet stocks have gotten too pricey for Morgan Stanley's liking. Firm downgrades sector; cuts $GOOG from buy list http://on.wsj.com/17qzEht	internet stocks have gotten too pricey for morgan stanley's liking. firm downgrades sector; cuts $goog from buy list	internet stocks have gotten too pricey for morgan stanley's liking. firm downgrades sector; cuts $goog from buy list	0.4	negative	-0.2			2010-09-27	0	2	0			0	0		0	2	2		264.215	4	192.107	308.779
773	3328	2013-12-02	This is why u don't case up openings after 4-7 green days. Entries and exits matter $amzn $nflx $aapl $goog etc. patience	this is why you don't case up openings after 4-7 green days. entries and exits matter $amzn $nflx $aapl $goog etc. patience	this is why you don't case up openings after 4-7 green days. entries and exits matter $amzn $nflx $aapl $goog etc. patience	0.3	negative	-0.2			2010-09-28	0	2	1			0	0.5		0	2	2		262.601	4	192.107	309.279
774	3439	2014-01-03	Google Ventures backs DNAnexus's $15M round for R&D cloud platform - http://www.fiercebiotech.com/story/google-ventures-backs-dnanexuss-15m-round-rd-cloud-platform/2014-01-03?utm_campaign=AddThis&utm_medium=AddThis&utm_source=twitter#.UsbucvYVYgM.twitterÃ‚Â Ã¢â‚¬Â¦ $GOOG by @JohnCFierce	google ventures backs dnanexus's $15m round for are&d cloud platform - #.usbucvyvygm.twitter $goog by @johncfierce	google ventures backs dnanexus's $15m round for are&d cloud platform - #.usbucvyvygm.twitter $goog by @johncfierce	0.4	negative	-0.2			2010-09-28	0	2	1			0	0.5		0	2	2		262.601	4	192.107	309.779
775	3512	2014-01-27	Some pos in Q, but $AAPL+5.7% y/y rev grwth. Growth days behind it or pause be4 next product cycle? Contrast this to grwth @$FB $GOOG $TWTR.	some pos in q, but $aapl+5.7% y/y rev grwth. growth days behind it or pause be4 next product cycle? contrast this to grwth @$fb $goog $twtr.	some pos in q, but $aapl+5.7% y/y rev grwth. growth days behind it or pause be4 next product cycle? contrast this to grwth @$fb $goog $twtr.	0.35	negative	-0.2			2010-09-28	0	2	1			0	0.5		0	2	2		262.601	4	192.107	310.279
776	3605	2014-02-19	Google Capital comes out of stealth, invests $40M in #education analytics firm Renaissance Learning http://bit.ly/1d03IO7Ã‚Â $GOOG @RenLearnUS	google capital comes out of stealth, invests $40m in #education analytics firm renaissance learning $goog @renlearnus	google capital comes out of stealth, invests $40m in #education analytics firm renaissance learning $goog @renlearnus	0.4	negative	-0.2			2010-09-29	0	1	0			0	0		0	2	1		262.86	4	192.107	310.279
777	3674	2014-03-22	I wish company whose products were backdoor'd by NSA would file suit to protect their property. Few can afford this step $AAPL $CSCO $GOOG ?	i wish company whose products were backdoor'd by nsa would file suit to protect their property. few can afford this step $aapl $csco $goog ?	i wish company whose products were backdoor'd by nsa would file suit to protect their property. few can afford this step $aapl $csco $goog ?	0.1	negative	-0.2			2010-09-30	0	2	1			0	0.5		0	2	2		261.913	4	192.107	310.779
778	3740	2014-04-14	Is today another dead cat bounce in momentum stocks? That's what Goldman research would suggest $FB $GOOG $FBhttp://blogs.marketwatch.com/thetell/2014/04/14/sp-500-will-recover-not-so-much-with-momentum-stocks-goldman-sachs/Ã‚Â Ã¢â‚¬Â¦	is today another dead cat bounce in momentum stocks? that's what goldman research would suggest $fb $goog $fb	is today another dead cat bounce in momentum stocks? that's what goldman research would suggest $fb $goog $fb	0.4	negative	-0.2			2010-09-30	0	2	1			0	0.5		0	2	2		261.913	4	192.107	311.279
779	3749	2014-04-16	A lot of focus after hours on $GOOG's decline, but $IBM doing worse in %-age terms and will be a 50+ point hit to the $DJIA at the open.	a lot of focus after hours on $goog's decline, but $ibm doing worse in %-age terms and will be a 50+ point hit to the $djia at the open.	a lot of focus after hours on $goog's decline, but $ibm doing worse in %-age terms and will be a 50+ point hit to the $djia at the open.	0.55	negative	-0.2			2010-09-30	0	2	1			0	0.5		0	2	2		261.913	4	192.107	311.779
780	4089	2014-10-16	At Google, heavy spending takes a toll. $GOOG http://on.wsj.com/1F8gqLd	at google, heavy spending takes a toll. $goog	at google, heavy spending takes a toll. $goog	0.5	negative	-0.2			2010-10-01	1	2	0			0.5	0		0	2	2		261.829	4	192.607	311.779
781	4170	2014-11-28	Terence Corcoran: Decision on Google signals EU is for protectionism, not free markets http://stockandfinancewatch.com/2014/11/terence-corcoran-decision-on-google-signals-eu-is-for-protectionism-not-free-markets/Ã‚Â Ã¢â‚¬Â¦ $GOOGL $GOOG #EU #mkt	terence corcoran: decision on google signals eu is for protectionism, not free markets $googl $goog #eu #mkt	terence corcoran: decision on google signals eu is for protectionism, not free markets $googl $goog #eu #mkt	0.8	negative	-0.2			2010-10-01	1	2	0			0.5	0		0	2	2		261.829	4	193.107	311.779
782	4294	2014-12-31	A few chart set-ups for 2015 (gold+) http://www.optionmillionaires.com/chart-set-ups-2015/Ã‚Â Ã¢â‚¬Â¦ $GOOGL $GOOG $JPM $CAT	a few chart set-ups for 2015 (gold+) $googl $goog $jpm $cat	a few chart set-ups for 2015 (gold+) $googl $goog $jpm $cat	0.1	negative	-0.2			2010-10-01	1	2	0			0.5	0		0	2	2		261.829	4	193.607	311.779
783	4333	2015-01-16	Yes, #GoogleGlass is DEAD -- but glassholes find phoenix fire_x000D_ #ITBW for @Computerworld $GOOG _x000D_ ~~~ http://buff.ly/1DK2Bn7Ã‚Â ~~~	yes, #googleglass is dead -- but glassholes find phoenix fire_x000D_ #itbw for @computerworld $goog _x000D_ ~~~ ~~~	yes, #googleglass is dead -- but glassholes find phoenix fire_x000D_ #itbw for @computerworld $goog _x000D_ ~~~ ~~~	0.4	negative	-0.2			2010-10-04	0	4	1			0	0.25		0	2	4		260.2	4	193.607	312.029
784	4831	2015-08-16	By now we have read why $GOOG reorganized into #Alphabet. But what's the bigger #Trend behind it? http://ow.ly/QXGkLÃ‚Â $GOOGL #DynamicMkts	by now we have read why $goog reorganized into #alphabet. but what's the bigger #trend behind it? $googl #dynamicmkts	by now we have read why $goog reorganized into #alphabet. but what's the bigger #trend behind it? $googl #dynamicmkts	0.6	negative	-0.2			2010-10-04	0	4	1			0	0.25		0	2	4		260.2	4	193.607	312.279
785	4941	2015-10-28	Initiatives by Google and Facebook have hindered Yelp's mobile and advertising revenue growth: http://bit.ly/1WizsnQÃ‚Â $GOOG $FB $YELP	initiatives by google and facebook have hindered yelp's mobile and advertising revenue growth: $goog $fb $yelp	initiatives by google and facebook have hindered yelp's mobile and advertising revenue growth: $goog $fb $yelp	0.1	negative	-0.2			2010-10-04	0	4	1			0	0.25		0	2	4		260.2	4	193.607	312.529
786	4965	2015-11-12	These are the biggest winners and losers in the S&P 500 on earnings this quarter: https://www.bespokepremium.com/think-big-blog/best-and-worst-performing-large-cap-stocks-on-earnings/Ã‚Â Ã¢â‚¬Â¦ $QCOM $KLAC $GOOG $NFLX $SRCL $$	these are the biggest winners and losers in the s&p 500 on earnings this quarter: $qcom $klac $goog $nflx $srcl $$	these are the biggest winners and losers in the s&p 500 on earnings this quarter: $qcom $klac $goog $nflx $srcl $$	0.2	negative	-0.2			2010-10-04	0	4	1			0	0.25		0	2	4		260.2	4	193.607	312.779
787	4972	2015-11-16	Google will alert users when their emails are not secure $GOOG http://buff.ly/1MNPJjI	google will alert users when their emails are not secure $goog	google will alert users when their emails are not secure $goog	0.6	negative	-0.2			2010-10-04	0	4	1			0	0.25		0	2	4		260.2	4	193.607	313.029
788	4974	2015-11-16	Google will alert users when their emails are not secure $GOOG http://read.bi/1kzRXc2	google will alert users when their emails are not secure $goog	google will alert users when their emails are not secure $goog	0.6	negative	-0.2			2010-10-05	1	4	4			0.25	1		0	2	4		268.11	4	193.857	314.029
789	5096	2016-02-01	L is for LOSERS: Larry & Sergey "Bets" Lose Google Profits $GOOG $GOOGL Q4 2015 http://www.domainmondo.com/2016/02/alphabet-goog-q4-2015-financial-results.htmlÃ‚Â Ã¢â‚¬Â¦ #investing #stocks	l is for losers: larry & sergey "bets" lose google profits $goog $googl q4 2015 #investing #stocks	l is for losers: larry & sergey "bets" lose google profits $goog $googl q4 2015 #investing #stocks	0.2	negative	-0.2			2010-10-05	1	4	4			0.25	1		0	2	4		268.11	4	194.107	315.029
790	5296	2016-05-23	Google vs Apple, Round 2, Valuation, $GOOG vs $AAPL Market Cap (video) http://www.domainmondo.com/2016/05/google-vs-apple-round-2-valuation-goog.htmlÃ‚Â Ã¢â‚¬Â¦ #Google $GOOGL #Apple #tech #investors	google vs apple, round 2, valuation, $goog vs $aapl market cap (video) #google $googl #apple #tech #investors	google vs apple, round 2, valuation, $goog vs $aapl market cap (video) #google $googl #apple #tech #investors	0.4	negative	-0.2			2010-10-05	1	4	4			0.25	1		0	2	4		268.11	4	194.357	316.029
791	5320	2016-06-17	TodayÃ¢â‚¬â„¢s #Stocks Losers: $CMTL, $GOOG, $AAPL http://yhoo.it/1UdZ44JÃ‚Â pic.twitter.com/HqW1XNiF4u	todays #stocks losers: $cmtl, $goog, $aapl	todays #stocks losers: $cmtl, $goog, $aapl	0.2	negative	-0.2			2010-10-05	1	4	4			0.25	1		0	2	4		268.11	4	194.607	317.029
792	5438	2016-09-20	India has too few women. Can Google help them fix this problem? http://cnnmon.ie/2ddy8VpÃ‚Â $GOOG Via @cnntechpic.twitter.com/X3GdTM2lAJ	india has too few women. can google help them fix this problem? $goog via @cnntechpic.twitter.com/x3gdtm2laj	india has too few women. can google help them fix this problem? $goog via @cnntechpic.twitter.com/x3gdtm2laj	0.1	negative	-0.2			2010-10-05	1	4	4			0.25	1		0	2	4		268.11	4	194.857	318.029
793	5478	2016-10-13	LOSERS: $COST #SamsClub $WMT #fashion & WINNERS: #Snapchat #Amazon #Google http://www.domainmondo.com/2016/10/winners-snapchat-amazon-google-losers.htmlÃ‚Â Ã¢â‚¬Â¦ $AMZN $GOOG #GOOGL #investors	losers: $cost #samsclub $wmt #fashion & winners: #snapchat #amazon #google $amzn $goog #googl #investors	losers: $cost #samsclub $wmt #fashion & winners: #snapchat #amazon #google $amzn $goog #googl #investors	0.2	negative	-0.2			2010-10-05	1	4	4			0.25	1		0	2	4		268.11	4	195.107	319.029
794	1455	2012-04-04	IT'S REAL: Check Out What It's Like Using Google's Crazy Computerized Glasses $GOOG by @mattlynley http://read.bi/HVjkXU	it's real: check out what it's like using google's crazy computerized glasses $goog by @mattlynley	it's real: check out what it's like using google's crazy computerized glasses $goog by @mattlynley	0.6	negative	-0.2			2010-10-05	1	4	4			0.25	1		0	2	4		268.11	4	195.357	320.029
795	4471	2015-03-11	So the $goog cfo is retiring because he wants to go "back-packing". Fucking hipsters	so the $goog cfo is retiring because he wants to go "back-packing". fucking hipsters	so the $goog cfo is retiring because he wants to go "back-packing". fucking hipsters	0.45	negative	-0.2			2010-10-05	1	4	4			0.25	1		0	2	4		268.11	4	195.607	321.029
796	1513	2012-04-17	Gmail Is Down! $GOOG by @stevekovachhttp://read.bi/HKMfcU	gmail is down! $goog by @stevekovach	gmail is down! $goog by @stevekovach	0.288889	negative	-0.194444			2010-10-05	1	4	4			0.25	1		0	2	4		268.11	4	195.857	322.029
797	1738	2012-07-26	It's Not Just You, Google Talk Is Down! $GOOG by @officialKLShttp://read.bi/MZiiIY	it's not just you, google talk is down! $goog by @officialkls	it's not just you, google talk is down! $goog by @officialkls	0.288889	negative	-0.194444			2010-10-06	2	5	0			0.4	0		0	2	5		266.177	4	196.257	322.029
798	353	2010-04-02	Microsoft Smartly Changes Awkward 'Windows Phone 7 Series' Name $MSFT by @fromedome http://bit.ly/dwUtqC	microsoft smartly changes awkward 'windows phone 7 series' name $msft by @fromedome	microsoft smartly changes awkward 'windows phone 7 series' name $msft by @fromedome	0.821429	negative	-0.192857			2010-10-06	2	5	0			0.4	0		0	2	5		266.177	4	196.657	322.029
799	2879	2013-06-13	Life without Google Glass may be a cold, lonely way to live, well-known tech investor Marc Andreessen says: http://cnb.cx/19rzeqwÃ‚Â $GOOG	life without google glass may be a cold, lonely way to live, well-known tech investor marc andreessen says: $goog	life without google glass may be a cold, lonely way to live, well-known tech investor marc andreessen says: $goog	0.733333	negative	-0.187879			2010-10-06	2	5	0			0.4	0		0	2	5		266.177	4	197.057	322.029
800	1737	2013-07-18 13:13:00	S&P 500 Futures have fallen over 5 points on the back of weak earnings from Google & Microsoft. $GOOG $MSFT $SPX	s&p 500 futures have fallen over 5 points on the back of weak earnings from google & microsoft. $goog $msft $spx	s&p 500 futures have fallen over 5 points on the back of weak earnings from google & microsoft. $goog $msft $spx	0.3125	negative	-0.1875			2010-10-06	2	5	0			0.4	0		0	2	5		266.177	4	197.457	322.029
801	2591	2015-01-31 02:08:00	Growth Hacks That Turned 2 Little #Startups _x000D_ ($AAPL & $MSFT) _x000D_ Into Giants _x000D_ by @Jibly _x000D_ #GrowthHacking _x000D_ http://bit.ly/1D1Re6A	growth hacks that turned 2 little #startups _x000D_ ($aapl & $msft) _x000D_ into giants _x000D_ by @jibly _x000D_ #growthhacking _x000D_	growth hacks that turned 2 little #startups _x000D_ ($aapl & $msft) _x000D_ into giants _x000D_ by @jibly _x000D_ #growthhacking _x000D_	0.5	negative	-0.1875			2010-10-06	2	5	0			0.4	0		0	2	5		266.177	4	197.857	322.029
802	717	2011-04-28	Android's U.S. Market Share Dips A Little, But It's Still Cleaning Up $GOOG $AAPL $RIMM by @MattRosoff http://read.bi/j85SRh	android's you.s. market share dips a little, but it's still cleaning up $goog $aapl $rimm by @mattrosoff	android's you.s. market share dips a little, but it's still cleaning up $goog $aapl $rimm by @mattrosoff	0.5	negative	-0.1875			2010-10-06	2	5	0			0.4	0		0	2	5		266.177	4	198.257	322.029
803	2871	2013-06-11	Finally a little clarity: How $GOOG transfers data to #NSA, from @Amir_Efrati :http://on.wsj.com/14UGiFe	finally a little clarity: how $goog transfers data to #nsa, from @amir_efrati :	finally a little clarity: how $goog transfers data to #nsa, from @amir_efrati :	0.5	negative	-0.1875			2010-10-06	2	5	0			0.4	0		0	2	5		266.177	4	198.657	322.029
804	2954	2013-07-18	S&P 500 Futures have fallen over 5 points on the back of weak earnings from Google & Microsoft. $GOOG $MSFT $SPX	s&p 500 futures have fallen over 5 points on the back of weak earnings from google & microsoft. $goog $msft $spx	s&p 500 futures have fallen over 5 points on the back of weak earnings from google & microsoft. $goog $msft $spx	0.3125	negative	-0.1875			2010-10-07	0	2	1			0	0.5		0	2	2		264.015	4	198.657	322.529
805	3175	2013-10-17	$GOOG CEO may be a boring, hoarse-sounding dude. But guess what? $GOOG is a much better company than $YHOO. Post that on your Tumblr! Bye.	$goog ceo may be a boring, hoarse-sounding dude. but guess what? $goog is a much better company than $yhoo. post that on your tumblr! bye.	$goog ceo may be a boring, hoarse-sounding dude. but guess what? $goog is a much better company than $yhoo. post that on your tumblr! bye.	0.75	negative	-0.1875			2010-10-07	0	2	1			0	0.5		0	2	2		264.015	4	198.657	323.029
806	3263	2013-10-31	Obama administration reveals *some* details of the http://healthcare.govÃ‚Â "tech surge." Our little scoop: http://www.bloomberg.com/news/2013-10-31/google-oracle-workers-enlisted-for-obamacare-tech-surge-.htmlÃ‚Â Ã¢â‚¬Â¦ $GOOG	obama administration reveals *some* details of the "tech surge." our little scoop: $goog	obama administration reveals *some* details of the "tech surge." our little scoop: $goog	0.5	negative	-0.1875			2010-10-07	0	2	1			0	0.5		0	2	2		264.015	4	198.657	323.529
807	4058	2014-09-25	Battle with Apple 'more brutal than ever' says Google chairman http://for.tn/Ydd3BtÃ‚Â $GOOG $AAPL	battle with apple 'more brutal than ever' says google chairman $goog $aapl	battle with apple 'more brutal than ever' says google chairman $goog $aapl	0.75	negative	-0.1875			2010-10-08	1	3	0			0.333333	0		0	2	3		267.174	4	198.99	323.529
808	4452	2015-03-04	$GOOGL $GOOG a little over a month ago when analysts were downgrading the stock u knew the bottom was in http://stks.co/f1aox	$googl $goog a little over a month ago when analysts were downgrading the stock you knew the bottom was in	$googl $goog a little over a month ago when analysts were downgrading the stock you knew the bottom was in	0.5	negative	-0.1875			2010-10-08	1	3	0			0.333333	0		0	2	3		267.174	4	199.324	323.529
809	5451	2016-09-30	A little Friday night news dump from @business: Alphabet evaluating bid to add Twitter to Google._x000D_ http://on.mktw.net/2dgzPn1Ã‚Â _x000D_ $TWTR $GOOG $GOOGLpic.twitter.com/E9jXPH3eGD	a little friday night news dump from @business: alphabet evaluating bid to add twitter to google._x000D_ _x000D_ $twtr $goog $googlpic.twitter.com/e9jxph3egd	a little friday night news dump from @business: alphabet evaluating bid to add twitter to google._x000D_ _x000D_ $twtr $goog $googlpic.twitter.com/e9jxph3egd	0.5	negative	-0.1875			2010-10-08	1	3	0			0.333333	0		0	2	3		267.174	4	199.657	323.529
810	3430	2016-10-27 13:56:00	Apple destroyed by Microsoft at their respective PC events. Even worse, designers giving $AAPL thumbs down: http://on.mktw.net/2dQfnWKÃ‚Â $MSFT	apple destroyed by microsoft at their respective pc events. even worse, designers giving $aapl thumbs down: $msft	apple destroyed by microsoft at their respective pc events. even worse, designers giving $aapl thumbs down: $msft	0.32963	negative	-0.185185			2010-10-08	1	3	0			0.333333	0		0	2	3		267.174	4	199.99	323.529
811	2255	2019-02-27 19:22:00	$BILI Bilibili ...Chinese video streaming name. $BABA just bought a small stake. Nothing yet, but if this breaks out, it will be the first major post-IPO base. And we know what can happen with those. pic.twitter.com/OGWKWy7u5w	$bili bilibili ...chinese video streaming name. $baba just bought a small stake. nothing yet, but if this breaks out, it will be the first major post-ipo base. and we know what can happen with those. pic.twitter.com/ogwkwy7u5w	$bili bilibili ...chinese video streaming name. $baba just bought a small stake. nothing yet, but if this breaks out, it will be the first major post-ipo base. and we know what can happen with those. pic.twitter.com/ogwkwy7u5w	0.558333	negative	-0.184375			2010-10-11	0	1	3			0	3		1	3	3		268.414	5	199.99	326.529
812	775	2011-05-26	Google Invests in Social Game Startup Kabam http://bloom.bg/jlHqeH $GOOG $INTC	google invests in social game startup kabam $goog $intc	google invests in social game startup kabam $goog $intc	0.233333	negative	-0.183333			2010-10-11	0	1	3			0	3		1	3	3		268.414	6	199.99	329.529
813	1858	2018-06-28 11:06:00	$BABA some quick anger https://twitter.com/canuck2usa/status/1012389039180152833Ã‚Â Ã¢â‚¬Â¦	$baba some quick anger	$baba some quick anger	0.35	negative	-0.183333			2010-10-11	0	1	3			0	3		1	3	3		268.414	7	199.99	332.529
814	1419	2017-12-05 07:18:00	$BABA downside follow-through yesterday on heavy volume after breaking below the 10-week line for the first time since late January. Needs a new base to set up again. pic.twitter.com/lOMpZNJgyE	$baba downside follow-through yesterday on heavy volume after breaking below the 10-week line for the first time since late january. needs a new base to set up again. pic.twitter.com/lompznjgye	$baba downside follow-through yesterday on heavy volume after breaking below the 10-week line for the first time since late january. needs a new base to set up again. pic.twitter.com/lompznjgye	0.577576	negative	-0.182727			2010-10-11	0	1	3			0	3		1	3	3		268.414	8	199.99	335.529
815	1420	2017-12-05 07:18:00	$BABA downside follow-through yesterday on heavy volume after breaking below the 10-week line for the first time since late January. Needs a new base to set up again. pic.twitter.com/lOMpZNJgyE	$baba downside follow-through yesterday on heavy volume after breaking below the 10-week line for the first time since late january. needs a new base to set up again. pic.twitter.com/lompznjgye	$baba downside follow-through yesterday on heavy volume after breaking below the 10-week line for the first time since late january. needs a new base to set up again. pic.twitter.com/lompznjgye	0.577576	negative	-0.182727			2010-10-12	0	1	0			0	0		0	2	1		269.684	8	199.99	335.529
816	1312	2012-11-19	Customers Are Complaining That Microsoft's New Windows Phones Keep Randomly Rebooting $MSFT by @stevekovach http://read.bi/T7EiVA	customers are complaining that microsoft's new windows phones keep randomly rebooting $msft by @stevekovach	customers are complaining that microsoft's new windows phones keep randomly rebooting $msft by @stevekovach	0.477273	negative	-0.181818			2010-10-13	0	3	2			0	0.666667		0	2	3		270.636	8	199.99	336.195
817	150	2010-04-20	Google's New 'Government Requests' Tool Gives You A Vague Idea Of How It's Dealing With Governments $GOOG by @fromedome http://bit.ly/b3ihJg	google's new 'government requests' tool gives you a vague idea of how it's dealing with governments $goog by @fromedome	google's new 'government requests' tool gives you a vague idea of how it's dealing with governments $goog by @fromedome	0.477273	negative	-0.181818			2010-10-13	0	3	2			0	0.666667		0	2	3		270.636	8	199.99	336.862
818	4816	2015-08-11	7 Things We Still Don't Know About Alphabet, The New Google (in addition to the weird name idea) http://www.forbes.com/sites/ellenhuet/2015/08/11/seven-things-we-still-dont-know-about-alphabet-the-new-google/Ã‚Â Ã¢â‚¬Â¦ Ã¢â‚¬Â¦ $GOOG $GOOGL	7 things we still don't know about alphabet, the new google (in addition to the weird name idea) $goog $googl	7 things we still don't know about alphabet, the new google (in addition to the weird name idea) $goog $googl	0.727273	negative	-0.181818			2010-10-13	0	3	2			0	0.666667		0	2	3		270.636	8	199.99	337.529
819	5120	2016-02-05	NEW POST: Momentum Stocks Are Broken. Deal With It! http://ow.ly/XXWyZÃ‚Â $MTUM $SPY $FB $GOOG $AMZN $MCD $NKE $HDpic.twitter.com/OK6K3NXFpe	new post: momentum stocks are broken. deal with it! $mtum $spy $fb $goog $amzn $mcd $nke $hdpic.twitter.com/ok6k3nxfpe	new post: momentum stocks are broken. deal with it! $mtum $spy $fb $goog $amzn $mcd $nke $hdpic.twitter.com/ok6k3nxfpe	0.427273	negative	-0.181818			2010-10-13	0	3	2			0	0.666667		0	2	3		270.636	8	199.99	338.195
820	4317	2018-08-31 08:15:00	$MSFT has just met target #1 off the setup from 7/30...doesn't mean it can't go higher...just means trail up stops if long pic.twitter.com/0ywEDzVino	$msft has just met target #1 off the setup from 7/30...doesn't mean it can't go higher...just means trail up stops if long pic.twitter.com/0ywedzvino	$msft has just met target #1 off the setup from 7/30...doesn't mean it can't go higher...just means trail up stops if long pic.twitter.com/0ywedzvino	0.54375	negative	-0.18125			2010-10-13	0	3	2			0	0.666667		0	2	3		270.636	8	199.99	338.862
821	2637	2015-03-12 12:56:00	The bad old days may be back for Intel and other PC stalwarts writes @ampressman http://yhoo.it/1Mw1bP5Ã‚Â $INTC $HPQ $MSFT	the bad old days may be back for intel and other pc stalwarts writes @ampressman $intc $hpq $msft	the bad old days may be back for intel and other pc stalwarts writes @ampressman $intc $hpq $msft	0.310417	negative	-0.18125			2010-10-14	0	8	1			0	0.125		0	2	8		269.455	8	199.99	338.987
822	1083	2017-09-25 06:26:00	$QQQ $TSLA $FB $UCTT update. $SPY tight range._x000D_ _x000D_ Watchlist: $RGNX $WUBA $BABA $BZUN $YY $RDFN_x000D_ _x000D_ $AMZN $GOOGL Lg topping patterns,sto oversoldpic.twitter.com/W0ekMXO5Ck	$qqq $tsla $fb $uctt update. $spy tight range._x000D_ _x000D_ watchlist: $rgnx $wuba $baba $bzun $yy $rdfn_x000D_ _x000D_ $amzn $googl lg topping patterns,sto oversoldpic.twitter.com/w0ekmxo5ck	$qqq $tsla $fb $uctt update. $spy tight range._x000D_ _x000D_ watchlist: $rgnx $wuba $baba $bzun $yy $rdfn_x000D_ _x000D_ $amzn $googl lg topping patterns,sto oversoldpic.twitter.com/w0ekmxo5ck	0.285714	negative	-0.178571			2010-10-14	0	8	1			0	0.125		0	2	8		269.455	8	199.99	339.112
823	1084	2017-09-25 06:26:00	$QQQ $TSLA $FB $UCTT update. $SPY tight range._x000D_ _x000D_ Watchlist: $RGNX $WUBA $BABA $BZUN $YY $RDFN_x000D_ _x000D_ $AMZN $GOOGL Lg topping patterns,sto oversoldpic.twitter.com/W0ekMXO5Ck	$qqq $tsla $fb $uctt update. $spy tight range._x000D_ _x000D_ watchlist: $rgnx $wuba $baba $bzun $yy $rdfn_x000D_ _x000D_ $amzn $googl lg topping patterns,sto oversoldpic.twitter.com/w0ekmxo5ck	$qqq $tsla $fb $uctt update. $spy tight range._x000D_ _x000D_ watchlist: $rgnx $wuba $baba $bzun $yy $rdfn_x000D_ _x000D_ $amzn $googl lg topping patterns,sto oversoldpic.twitter.com/w0ekmxo5ck	0.285714	negative	-0.178571			2010-10-14	0	8	1			0	0.125		0	2	8		269.455	8	199.99	339.237
824	1167	2017-10-22 08:16:00	$BABA continues to consolidate around 177, finding support at the 10-wk line. Forms 3-weeks tight pattern (184.70 std pivot). pic.twitter.com/Z49cCDqZIE	$baba continues to consolidate around 177, finding support at the 10-wk line. forms 3-weeks tight pattern (184.70 std pivot). pic.twitter.com/z49ccdqzie	$baba continues to consolidate around 177, finding support at the 10-wk line. forms 3-weeks tight pattern (184.70 std pivot). pic.twitter.com/z49ccdqzie	0.285714	negative	-0.178571			2010-10-14	0	8	1			0	0.125		0	2	8		269.455	8	199.99	339.362
825	1168	2017-10-22 08:16:00	$BABA continues to consolidate around 177, finding support at the 10-wk line. Forms 3-weeks tight pattern (184.70 std pivot). pic.twitter.com/Z49cCDqZIE	$baba continues to consolidate around 177, finding support at the 10-wk line. forms 3-weeks tight pattern (184.70 std pivot). pic.twitter.com/z49ccdqzie	$baba continues to consolidate around 177, finding support at the 10-wk line. forms 3-weeks tight pattern (184.70 std pivot). pic.twitter.com/z49ccdqzie	0.285714	negative	-0.178571			2010-10-14	0	8	1			0	0.125		0	2	8		269.455	8	199.99	339.487
826	1872	2018-07-07 18:18:00	It's quite interesting to see Jim Chanos @WallStCynic shorted China & $BABA years ago. Facts proved he was wrong, dead wrong. From Jan 2015, Chanos announced his short positions of TESLA $TSLA with dozens of FUDs/so-called bear cases. Won't take long to prove he is wrong again.pic.twitter.com/eF8iUM8106	it's quite interesting to see jim chanos @wallstcynic shorted china & $baba years ago. facts proved he was wrong, dead wrong. from jan 2015, chanos announced his short positions of tesla $tsla with dozens of fuds/so-called bear cases. won't take long to prove he is wrong again.pic.twitter.com/ef8ium8106	it's quite interesting to see jim chanos @wallstcynic shorted china & $baba years ago. facts proved he was wrong, dead wrong. from jan 2015, chanos announced his short positions of tesla $tsla with dozens of fuds/so-called bear cases. won't take long to prove he is wrong again.pic.twitter.com/ef8ium8106	0.614286	negative	-0.178571			2010-10-14	0	8	1			0	0.125		0	2	8		269.455	8	199.99	339.612
827	1423	2017-12-06 07:31:00	$BABA green_x000D_ been down every day for two weeks	$baba green_x000D_ been down every day for two weeks	$baba green_x000D_ been down every day for two weeks	0.294444	negative	-0.177778			2010-10-14	0	8	1			0	0.125		0	2	8		269.455	8	199.99	339.737
828	1424	2017-12-06 07:31:00	$BABA green_x000D_ been down every day for two weeks	$baba green_x000D_ been down every day for two weeks	$baba green_x000D_ been down every day for two weeks	0.294444	negative	-0.177778			2010-10-14	0	8	1			0	0.125		0	2	8		269.455	8	199.99	339.862
829	132	2009-07-17	Microsoft Starts Long, Slow Process Of Killing The Videogame Disc $MSFT by @fromedome http://bit.ly/2lsrtC	microsoft starts long, slow process of killing the videogame disc $msft by @fromedome	microsoft starts long, slow process of killing the videogame disc $msft by @fromedome	0.4	negative	-0.175			2010-10-14	0	8	1			0	0.125		0	2	8		269.455	8	199.99	339.987
830	2109	2018-11-12 21:01:00	buying beer online and delivered cold in China Ã¢â‚¬â€> 26% of first time beer consumers for Anheuser-Busch made their purchase online in China $BABA $BUD https://www.forbes.com/sites/rebeccafannin/2018/11/11/alibaba-scores-27-increase-in-11-11-shopping-frenzy-as-global-brands-tap-chinas-online-market/#350d24d26c81Ã‚Â Ã¢â‚¬Â¦pic.twitter.com/LDaNGcG4Dn	buying beer online and delivered cold in china > 26% of first time beer consumers for anheuser-busch made their purchase online in china $baba $bud #350d24d26c81pic.twitter.com/ldangcg4dn	buying beer online and delivered cold in china > 26% of first time beer consumers for anheuser-busch made their purchase online in china $baba $bud #350d24d26c81pic.twitter.com/ldangcg4dn	0.666667	negative	-0.175			2010-10-15	0	1	2			0	2		1	3	2		299.602	9	199.99	341.987
831	159	2009-08-07	CHART OF THE DAY: Microsoft's Windows 7 Upgrade Mess $MSFT by @fromedome http://bit.ly/3vzAXh	chart of the day: microsoft's windows 7 upgrade mess $msft by @fromedome	chart of the day: microsoft's windows 7 upgrade mess $msft by @fromedome	0.175	negative	-0.175			2010-10-15	0	1	2			0	2		1	3	2		299.602	10	199.99	343.987
832	185	2009-09-17	Microsoft's Mobile Strategy Is A Mess $MSFT by @fromedome http://bit.ly/3PPV4x	microsoft's mobile strategy is a mess $msft by @fromedome	microsoft's mobile strategy is a mess $msft by @fromedome	0.175	negative	-0.175			2010-10-15	0	1	2			0	2		1	3	2		299.602	11	199.99	345.987
833	1189	2012-10-02	Microsoft Invites A Rapper To Perform At Its Atlanta Store, It Turns Into A Mess $MSFT by @jyarowhttp://read.bi/RydmiU	microsoft invites a rapper to perform at its atlanta store, it turns into a mess $msft by @jyarow	microsoft invites a rapper to perform at its atlanta store, it turns into a mess $msft by @jyarow	0.175	negative	-0.175			2010-10-16	0	1	0			0	0		0	2	1		299.602	11	199.99	345.987
834	3054	2016-01-21 10:32:00	Thursday links: $AAPL vs. $GOOGL, $TWTR as takeover bait and the mess that is $IBM. http://stks.co/x6MrÃ‚Â $BRKB $BRKA $AMZN $FB $MSFT $GE	thursday links: $aapl vs. $googl, $twtr as takeover bait and the mess that is $ibm. $brkb $brka $amzn $fb $msft $ge	thursday links: $aapl vs. $googl, $twtr as takeover bait and the mess that is $ibm. $brkb $brka $amzn $fb $msft $ge	0.175	negative	-0.175			2010-10-17	0	1	2			0	2		1	3	2		299.602	12	199.99	347.987
835	353	2010-10-18	Steve Jobs on Android app store fragmentation: "This is going to be a mess for both users and developers." http://read.bi/cogrS3 $AAPL $GOOG	steve jobs on android app store fragmentation: "this is going to be a mess for both users and developers." $aapl $goog	steve jobs on android app store fragmentation: "this is going to be a mess for both users and developers." $aapl $goog	0.175	negative	-0.175			2010-10-17	0	1	2			0	2		1	3	2		299.602	13	199.99	349.987
836	2153	2012-11-22	EX-APPLE ENGINEER: 'Almost Everything That Apple Does That Involves The Internet Is A Mess' $AAPL $GOOG http://read.bi/SgrqNF	ex-apple engineer: 'almost everything that apple does that involves the internet is a mess' $aapl $goog	ex-apple engineer: 'almost everything that apple does that involves the internet is a mess' $aapl $goog	0.175	negative	-0.175			2010-10-17	0	1	2			0	2		1	3	2		299.602	14	199.99	351.987
837	5071	2016-01-10	$GOOG duplicative array of moonshots sounds a lot like $AAPL 1989-96: Copland/Gershwin/Newton/AIX OS & ATG mess http://arstechnica.com/gadgets/2016/01/2016-google-tracker-everything-google-is-working-on-for-the-new-year/Ã‚Â Ã¢â‚¬Â¦	$goog duplicative array of moonshots sounds a lot like $aapl 1989-96: copland/gershwin/newton/aix os & atg mess	$goog duplicative array of moonshots sounds a lot like $aapl 1989-96: copland/gershwin/newton/aix os & atg mess	0.175	negative	-0.175			2010-10-18	4	0	2			0	0		-1	1	4		307.702	13	199.99	351.987
838	1618	2018-01-23 12:01:00	$BABA recently found support at the 50-day after its breakout failure. Bounces today on heavy volume. Watch if it can retake its 191.75 pivot. pic.twitter.com/MKvz8kUScD	$baba recently found support at the 50-day after its breakout failure. bounces today on heavy volume. watch if it can retake its 191.75 pivot. pic.twitter.com/mkvz8kuscd	$baba recently found support at the 50-day after its breakout failure. bounces today on heavy volume. watch if it can retake its 191.75 pivot. pic.twitter.com/mkvz8kuscd	0.35	negative	-0.172222			2010-10-18	4	0	2			0	0		-1	1	4		307.702	12	199.99	351.987
839	3521	2014-01-29	What does Google's failed 22-month experiment with Motorola mean? It means that Samsung wins. http://bit.ly/1dONYwrÃ‚Â $GOOG	what does google's failed 22-month experiment with motorola mean? it means that samsung wins. $goog	what does google's failed 22-month experiment with motorola mean? it means that samsung wins. $goog	0.395833	negative	-0.170833			2010-10-18	4	0	2			0	0		-1	1	4		307.702	11	199.99	351.987
840	204	2016-08-11 13:26:00	Meanwhile... $BABA up 42% since the cover (in less than one year) @barrons strikes againpic.twitter.com/pwDwkV0C9h	meanwhile... $baba up 42% since the cover (in less than one year) @barrons strikes againpic.twitter.com/pwdwkv0c9h	meanwhile... $baba up 42% since the cover (in less than one year) @barrons strikes againpic.twitter.com/pwdwkv0c9h	0.0666667	negative	-0.166667			2010-10-18	4	0	2			0	0		-1	1	4		307.702	10	199.99	351.987
841	733	2017-06-19 06:59:00	Sweepers hit $BABA in size this AM, half a milly call sweep for August:_x000D_ _x000D_ http://bit.ly/2h5mgVLÃ‚Â pic.twitter.com/ipwrmgb72h	sweepers hit $baba in size this am, half a milly call sweep for august:_x000D_ _x000D_	sweepers hit $baba in size this am, half a milly call sweep for august:_x000D_ _x000D_	0.166667	negative	-0.166667			2010-10-18	4	0	2			0	0		-1	1	4		307.702	9	199.99	351.987
842	734	2017-06-19 06:59:00	Sweepers hit $BABA in size this AM, half a milly call sweep for August:_x000D_ _x000D_ http://bit.ly/2h5mgVLÃ‚Â pic.twitter.com/ipwrmgb72h	sweepers hit $baba in size this am, half a milly call sweep for august:_x000D_ _x000D_	sweepers hit $baba in size this am, half a milly call sweep for august:_x000D_ _x000D_	0.166667	negative	-0.166667			2010-10-18	4	0	2			0	0		-1	1	4		307.702	8	199.99	351.987
843	1019	2017-09-01 14:47:00	Alibaba has been on a tear this year, but donÃ¢â‚¬â„¢t worry if you missed the run. @Michael_Khouw has a way to buy the stock for less $BABA pic.twitter.com/o6KVrtTAWB	alibaba has been on a tear this year, but dont worry if you missed the run. @michael_khouw has a way to buy the stock for less $baba pic.twitter.com/o6kvrttawb	alibaba has been on a tear this year, but dont worry if you missed the run. @michael_khouw has a way to buy the stock for less $baba pic.twitter.com/o6kvrttawb	0.0666667	negative	-0.166667			2010-10-19	2	5	3			0.4	0.6		0	2	5		302.78	8	200.39	352.587
844	1020	2017-09-01 14:47:00	Alibaba has been on a tear this year, but donÃ¢â‚¬â„¢t worry if you missed the run. @Michael_Khouw has a way to buy the stock for less $BABA pic.twitter.com/o6KVrtTAWB	alibaba has been on a tear this year, but dont worry if you missed the run. @michael_khouw has a way to buy the stock for less $baba pic.twitter.com/o6kvrttawb	alibaba has been on a tear this year, but dont worry if you missed the run. @michael_khouw has a way to buy the stock for less $baba pic.twitter.com/o6kvrttawb	0.0666667	negative	-0.166667			2010-10-19	2	5	3			0.4	0.6		0	2	5		302.78	8	200.79	353.187
845	1085	2017-09-26 06:19:00	Tuesday's biggest business headlines in a minute (or less). _x000D_ #stocks #investing $BABA $NVDA $RHT $DRI $EFX $NKEpic.twitter.com/ScnXOOmAAe	tuesday's biggest business headlines in a minute (or less). _x000D_ #stocks #investing $baba $nvda $rht $dri $efx $nkepic.twitter.com/scnxoomaae	tuesday's biggest business headlines in a minute (or less). _x000D_ #stocks #investing $baba $nvda $rht $dri $efx $nkepic.twitter.com/scnxoomaae	0.0666667	negative	-0.166667			2010-10-19	2	5	3			0.4	0.6		0	2	5		302.78	8	201.19	353.787
846	1086	2017-09-26 06:19:00	Tuesday's biggest business headlines in a minute (or less). _x000D_ #stocks #investing $BABA $NVDA $RHT $DRI $EFX $NKEpic.twitter.com/ScnXOOmAAe	tuesday's biggest business headlines in a minute (or less). _x000D_ #stocks #investing $baba $nvda $rht $dri $efx $nkepic.twitter.com/scnxoomaae	tuesday's biggest business headlines in a minute (or less). _x000D_ #stocks #investing $baba $nvda $rht $dri $efx $nkepic.twitter.com/scnxoomaae	0.0666667	negative	-0.166667			2010-10-19	2	5	3			0.4	0.6		0	2	5		302.78	8	201.59	354.387
847	1191	2017-10-27 14:47:00	Alibaba shares have doubled this year, and @Michael_Khouw has a way to buy it for less than $2 $BABA pic.twitter.com/fVpcdeDHVf	alibaba shares have doubled this year, and @michael_khouw has a way to buy it for less than $2 $baba pic.twitter.com/fvpcdedhvf	alibaba shares have doubled this year, and @michael_khouw has a way to buy it for less than $2 $baba pic.twitter.com/fvpcdedhvf	0.0666667	negative	-0.166667			2010-10-19	2	5	3			0.4	0.6		0	2	5		302.78	8	201.99	354.987
848	1194	2017-10-27 14:47:00	Alibaba shares have doubled this year, and @Michael_Khouw has a way to buy it for less than $2 $BABA pic.twitter.com/fVpcdeDHVf	alibaba shares have doubled this year, and @michael_khouw has a way to buy it for less than $2 $baba pic.twitter.com/fvpcdedhvf	alibaba shares have doubled this year, and @michael_khouw has a way to buy it for less than $2 $baba pic.twitter.com/fvpcdedhvf	0.0666667	negative	-0.166667			2010-10-19	2	5	3			0.4	0.6		0	2	5		302.78	8	202.39	355.587
849	1213	2017-10-30 08:01:00	Ã¢â‚¬Ëœ@Michael_Khouw has a way to buy $BABA for less going into earnings on Thursday pic.twitter.com/EEY2GeljJY	@michael_khouw has a way to buy $baba for less going into earnings on thursday pic.twitter.com/eey2geljjy	@michael_khouw has a way to buy $baba for less going into earnings on thursday pic.twitter.com/eey2geljjy	0.0666667	negative	-0.166667			2010-10-19	2	5	3			0.4	0.6		0	2	5		302.78	8	202.79	356.187
850	1214	2017-10-30 08:01:00	Ã¢â‚¬Ëœ@Michael_Khouw has a way to buy $BABA for less going into earnings on Thursday pic.twitter.com/EEY2GeljJY	@michael_khouw has a way to buy $baba for less going into earnings on thursday pic.twitter.com/eey2geljjy	@michael_khouw has a way to buy $baba for less going into earnings on thursday pic.twitter.com/eey2geljjy	0.0666667	negative	-0.166667			2010-10-19	2	5	3			0.4	0.6		0	2	5		302.78	8	203.19	356.787
851	1307	2017-11-11 11:19:00	11.11 Alibaba $BABA Singles Day stats are in, and it's staggering..._x000D_ _x000D_ $25 Billion dollars in sales (that's 7x of Black Friday in US)_x000D_ 90% of spending done with mobile devices_x000D_ 1.48 Billion transactions in 24 hours	11.11 alibaba $baba singles day stats are in, and it's staggering..._x000D_ _x000D_ $25 billion dollars in sales (that's 7x of black friday in us)_x000D_ 90% of spending done with mobile devices_x000D_ 1.48 billion transactions in 24 hours	11.11 alibaba $baba singles day stats are in, and it's staggering..._x000D_ _x000D_ $25 billion dollars in sales (that's 7x of black friday in us)_x000D_ 90% of spending done with mobile devices_x000D_ 1.48 billion transactions in 24 hours	0.433333	negative	-0.166667			2010-10-19	2	5	3			0.4	0.6		0	2	5		302.78	8	203.59	357.387
852	1308	2017-11-11 11:19:00	11.11 Alibaba $BABA Singles Day stats are in, and it's staggering..._x000D_ _x000D_ $25 Billion dollars in sales (that's 7x of Black Friday in US)_x000D_ 90% of spending done with mobile devices_x000D_ 1.48 Billion transactions in 24 hours	11.11 alibaba $baba singles day stats are in, and it's staggering..._x000D_ _x000D_ $25 billion dollars in sales (that's 7x of black friday in us)_x000D_ 90% of spending done with mobile devices_x000D_ 1.48 billion transactions in 24 hours	11.11 alibaba $baba singles day stats are in, and it's staggering..._x000D_ _x000D_ $25 billion dollars in sales (that's 7x of black friday in us)_x000D_ 90% of spending done with mobile devices_x000D_ 1.48 billion transactions in 24 hours	0.433333	negative	-0.166667			2010-10-19	2	5	3			0.4	0.6		0	2	5		302.78	8	203.99	357.987
853	1357	2017-11-23 18:07:00	Ã¢â‚¬Å“Another reason that platforms play a larger role in China is that inefficiencies in the market are too difficult for an individual retailer to iron out. Instead, platforms take care of logistics and payment on behalf of all the merchants.Ã¢â‚¬ï¿½ (Porter Erisman) $TCEHY $BABA $JD	another reason that platforms play a larger role in china is that inefficiencies in the market are too difficult for an individual retailer to iron out. instead, platforms take care of logistics and payment on behalf of all the merchants. (porter erisman) $tcehy $baba $jd	another reason that platforms play a larger role in china is that inefficiencies in the market are too difficult for an individual retailer to iron out. instead, platforms take care of logistics and payment on behalf of all the merchants. (porter erisman) $tcehy $baba $jd	0.633333	negative	-0.166667			2010-10-20	0	1	0			0	0		0	2	1		302.855	8	203.99	357.987
854	1358	2017-11-23 18:07:00	Ã¢â‚¬Å“Another reason that platforms play a larger role in China is that inefficiencies in the market are too difficult for an individual retailer to iron out. Instead, platforms take care of logistics and payment on behalf of all the merchants.Ã¢â‚¬ï¿½ (Porter Erisman) $TCEHY $BABA $JD	another reason that platforms play a larger role in china is that inefficiencies in the market are too difficult for an individual retailer to iron out. instead, platforms take care of logistics and payment on behalf of all the merchants. (porter erisman) $tcehy $baba $jd	another reason that platforms play a larger role in china is that inefficiencies in the market are too difficult for an individual retailer to iron out. instead, platforms take care of logistics and payment on behalf of all the merchants. (porter erisman) $tcehy $baba $jd	0.633333	negative	-0.166667			2010-10-21	0	1	0			0	0		0	2	1		304.852	8	203.99	357.987
855	2186	2019-01-02 15:46:00	last one, watching $BABA wedge trouble with $137, saw it late and had FOMO on 1st entry, working on patience at adding at 137/.10 4 less risk as taught at @trickmitch1pic.twitter.com/5WQuGp4RYx	last one, watching $baba wedge trouble with $137, saw it late and had fomo on 1st entry, working on patience at adding at 137/.10 4 less risk as taught at @trickmitch1pic.twitter.com/5wqugp4ryx	last one, watching $baba wedge trouble with $137, saw it late and had fomo on 1st entry, working on patience at adding at 137/.10 4 less risk as taught at @trickmitch1pic.twitter.com/5wqugp4ryx	0.233333	negative	-0.166667			2010-10-22	0	1	3			0	3		1	3	3		305.121	9	203.99	360.987
856	2391	2019-05-20 13:16:00	$BABA China stocks still under selling pressure. If it fails to hold the 159.5 level support, the stock could possibly retrace further to 142 pic.twitter.com/M9JKpIMOVb	$baba china stocks still under selling pressure. if it fails to hold the 159.5 level support, the stock could possibly retrace further to 142 pic.twitter.com/m9jkpimovb	$baba china stocks still under selling pressure. if it fails to hold the 159.5 level support, the stock could possibly retrace further to 142 pic.twitter.com/m9jkpimovb	0.6	negative	-0.166667			2010-10-22	0	1	3			0	3		1	3	3		305.121	10	203.99	363.987
857	110	2009-06-25	Microsoft Slashes Windows 7 Pre-Order Prices In Half $MSFT by @fromedome http://bit.ly/1azLlZ	microsoft slashes windows 7 pre-order prices in half $msft by @fromedome	microsoft slashes windows 7 pre-order prices in half $msft by @fromedome	0.166667	negative	-0.166667			2010-10-22	0	1	3			0	3		1	3	3		305.121	11	203.99	366.987
858	137	2009-07-23	RT @angusdav: #microsoft $msft loses > $8mm/day on search (http://bit.ly/8w4k7), enough to fund a Series A startup round every 12 hrs.	rt @angusdav: #microsoft $msft loses > $8mm/day on search ( enough to fund a series a startup round every 12 hrs.	rt @angusdav: #microsoft $msft loses > $8mm/day on search ( enough to fund a series a startup round every 12 hrs.	0.333333	negative	-0.166667			2010-10-22	0	1	3			0	3		1	3	3		305.121	12	203.99	369.987
859	418	2010-08-20	5 Ways To Rely Less On Google for Traffic And Revenue $GOOG $MSFT by @elbst23 http://read.bi/cmdcj9	5 ways to rely less on google for traffic and revenue $goog $msft by @elbst23	5 ways to rely less on google for traffic and revenue $goog $msft by @elbst23	0.0666667	negative	-0.166667			2010-10-24	0	0	1			0	0		1	3	1		305.121	13	203.99	369.987
860	1108	2012-07-10	What It's Like Raising $1 Million In Less Than 10 Hours To Kill The Xbox $MSFT by @mattlynleyhttp://read.bi/NeXhur	what it's like raising $1 million in less than 10 hours to kill the xbox $msft by @mattlynley	what it's like raising $1 million in less than 10 hours to kill the xbox $msft by @mattlynley	0.0666667	negative	-0.166667			2010-10-25	0	1	1			0	1		0	2	1		307.099	13	203.99	370.987
861	1355	2012-12-05	Activision Blizzard's Call of Duty: Black Ops II grosses $1 B in 15 days. $ATVI $EA $MSFT $SNE	activision blizzard's call of duty: black ops ii grosses $1 b in 15 days. $atvi $ea $msft $sne	activision blizzard's call of duty: black ops ii grosses $1 b in 15 days. $atvi $ea $msft $sne	0.433333	negative	-0.166667			2010-10-25	0	1	1			0	1		0	2	1		307.099	13	203.99	371.987
862	1912	2013-10-16 07:25:00	Google holds onto search lead, while Microsoft edges up slightly: ComScore http://on.mktw.net/1fCyguEÃ‚Â $GOOG $MSFT	google holds onto search lead, while microsoft edges up slightly: comscore $goog $msft	google holds onto search lead, while microsoft edges up slightly: comscore $goog $msft	0.166667	negative	-0.166667			2010-10-26	2	3	0			0.666667	0		0	2	3		308.145	13	204.657	371.987
[truncated: 12,626 more rows]

## Sheet: timeserie
Date	Open	High	Low	Close	Adj Close	Volume
2009-01-02	153.724	160.309	152.18	160.06	160.06	7248000
2009-01-05	159.901	165.002	156.912	163.412	163.412	9814500
[truncated: 2,614 more rows]
